# Supplementary material for: M3G: Maximum Margin Microarray Gridding
Source: BMC Bioinformatics. 2010 Jan 25;11:49. doi: 10.1186/1471-2105-11-49 (PMC2823709; doi:10.1186/1471-2105-11-49)
Supplement: Additional file 1 — M3G Software. All algorithms have been implemented under a GNU/Linux environment. The M3G software is publicly available at the Downloads page of http://rtsimage.di.uoa.gr/ and also provided along with the manuscript as an additional file. [file 1471-2105-11-49-S1.TGZ]

Archive with 101 entries (96 files):
- m3g-0.01
- m3g-0.01/bin
- m3g-0.01/bin/gimp-run-fast-otsu
- m3g-0.01/bin/simple-autolevels.scm
- m3g-0.01/bin/simple-gridding.scm
- m3g-0.01/bin/calcline-v2
- m3g-0.01/bin/simple-gridding-otsu.scm
- m3g-0.01/bin/start-gimp.sh
- m3g-0.01/README
- m3g-0.01/m3g.sh
- m3g-0.01/images
- m3g-0.01/images/64315_ch1-40.grid
- m3g-0.01/images/64309_ch1-01.pgm
- m3g-0.01/images/64309_ch1-01.tif
- m3g-0.01/images/64309_ch1-01-rot.grid
- m3g-0.01/images/64309_ch1-01-rotcc.pgm
- m3g-0.01/images/64309_ch1-01-rotcc.tif
- m3g-0.01/images/64346_ch1-20.grid
- m3g-0.01/images/64358_ch1-31.pgm
- m3g-0.01/images/64358_ch1-31.tif
- m3g-0.01/images/64318_ch1-31.pgm
- m3g-0.01/images/64318_ch1-31.tif
- m3g-0.01/images/64346_ch1-24.grid
- m3g-0.01/images/64342_ch1-39.pgm
- m3g-0.01/images/64342_ch1-39.tif
- m3g-0.01/images/64350_ch1-27.pgm
- m3g-0.01/images/64350_ch1-27.tif
- m3g-0.01/images/64342_ch1-39.grid
- m3g-0.01/images/64315_ch1-06.grid
- m3g-0.01/images/64361_ch1-26.grid
- m3g-0.01/images/64336_ch1-40.pgm
- m3g-0.01/images/64336_ch1-40.tif
- m3g-0.01/images/64350_ch1-27.grid
- m3g-0.01/images/64358_ch1-31.grid
- m3g-0.01/images/64354_ch1-31.grid
- m3g-0.01/images/64318_ch1-31.grid
- m3g-0.01/images/64309_ch1-01-rot.pgm
- m3g-0.01/images/64309_ch1-01-rot.tif
- m3g-0.01/images/64361_ch1-26.pgm
- m3g-0.01/images/64361_ch1-26.tif
- m3g-0.01/images/64309_ch1-01.grid
- m3g-0.01/images/64315_ch1-20.grid
- m3g-0.01/images/64315_ch1-21.grid
- m3g-0.01/images/64336_ch1-40.grid
- m3g-0.01/images/64346_ch1-20.pgm
- m3g-0.01/images/64346_ch1-20.tif
- m3g-0.01/images/64346_ch1-24.pgm
- m3g-0.01/images/64346_ch1-24.tif
- m3g-0.01/images/64354_ch1-31.pgm
- m3g-0.01/images/64354_ch1-31.tif
- m3g-0.01/images/64314_ch1-44.pgm
- m3g-0.01/images/64314_ch1-44.tif
- m3g-0.01/images/64314_ch1-44.grid
- m3g-0.01/images/64315_ch1-06.pgm
- m3g-0.01/images/64315_ch1-06.tif
- m3g-0.01/images/64315_ch1-20.pgm
- m3g-0.01/images/64315_ch1-20.tif
- m3g-0.01/images/64315_ch1-21.pgm
- m3g-0.01/images/64315_ch1-21.tif
- m3g-0.01/images/64315_ch1-40.pgm
- m3g-0.01/images/64315_ch1-40.tif
- m3g-0.01/images/64309_ch1-01-rotcc.grid
- m3g-0.01/bin-x86_64
- m3g-0.01/bin-x86_64/gimp-run-fast-otsu
- m3g-0.01/bin-x86_64/simple-autolevels.scm
- m3g-0.01/bin-x86_64/otsu
- m3g-0.01/bin-x86_64/svm2line
- m3g-0.01/bin-x86_64/radon
- m3g-0.01/bin-x86_64/crudetosvm
- m3g-0.01/bin-x86_64/gridding-new2
- m3g-0.01/bin-x86_64/script-fu-client
- m3g-0.01/bin-x86_64/drawcrudegrid
- m3g-0.01/bin-x86_64/bresenham
- m3g-0.01/bin-x86_64/listsplit
- m3g-0.01/bin-x86_64/simple-gridding.scm
- m3g-0.01/bin-x86_64/calcline-v2
- m3g-0.01/bin-x86_64/gauss-match
- m3g-0.01/bin-x86_64/simple-gridding-otsu.scm
- m3g-0.01/bin-x86_64/svm-train
- m3g-0.01/bin-x86_64/gridding-crude
- m3g-0.01/bin-x86_64/start-gimp.sh
- m3g-0.01/bin-i686
- m3g-0.01/bin-i686/gimp-run-fast-otsu
- m3g-0.01/bin-i686/simple-autolevels.scm
- m3g-0.01/bin-i686/otsu
- m3g-0.01/bin-i686/svm2line
- m3g-0.01/bin-i686/radon
- m3g-0.01/bin-i686/crudetosvm
- m3g-0.01/bin-i686/gridding-new2
- m3g-0.01/bin-i686/script-fu-client
- m3g-0.01/bin-i686/drawcrudegrid
- m3g-0.01/bin-i686/bresenham
- m3g-0.01/bin-i686/listsplit
- m3g-0.01/bin-i686/simple-gridding.scm
- m3g-0.01/bin-i686/calcline-v2
- m3g-0.01/bin-i686/gauss-match
- m3g-0.01/bin-i686/simple-gridding-otsu.scm
- m3g-0.01/bin-i686/svm-train
- m3g-0.01/bin-i686/gridding-crude
- m3g-0.01/bin-i686/start-gimp.sh
- m3g-0.01/start-gimp.sh
