# Supplementary material for: M3G: Maximum Margin Microarray Gridding
Source: BMC Bioinformatics. 2010 Jan 25;11:49. doi: 10.1186/1471-2105-11-49 (PMC2823709; doi:10.1186/1471-2105-11-49)
Supplement: Additional file 1 — M3G Software. All algorithms have been implemented under a GNU/Linux environment. The M3G software is publicly available at the Downloads page of http://rtsimage.di.uoa.gr/ and also provided along with the manuscript as an additional file. [file 1471-2105-11-49-S1.TGZ › m3g-0.01/bin/gimp-run-fast-otsu]

#!/bin/bash

if [ -z "$1" -o -z "$2" -o -z "$3" ]
then
    echo "$(basename "$0") [input image] [output prefix] [output directory]" >/dev/stderr
    exit 1
fi
DN="$(dirname "$0")"
case "$1" in
    /*) IF="$1" ;;
     *) IF="$(pwd)/$1" ;;
esac
case "$3" in
    /*) TD="$3" ;;
     *) TD="$(pwd)/$3" ;;
esac

mkdir -p "$TD" || exit 2
GV="(car (gimp-version))"
GV=$("$DN"/script-fu-client localhost 10008 2>/dev/null <<<"$GV")
if [ $? != 0 ]
then
    echo "Could not connect to The GIMP" >/dev/stderr
    exit 3
fi

cat "$DN"/*.scm | tr '\n' ' ' | "$DN"/script-fu-client localhost 10008 2>/dev/null

COMMAND="(let* ((filein \"$IF\")(origimage (car (gimp-file-load RUN-NONINTERACTIVE filein filein))))"
COMMAND="$COMMAND(simple-autolevels origimage \"$TD/$2.pgm\")"
COMMAND="$COMMAND(simple-sobel origimage \"$TD/$2-thr.pgm\" $i)"
COMMAND="$COMMAND(gimp-image-delete origimage))"

"$DN"/script-fu-client localhost 10008 <<<"$COMMAND"
exit $?
