# Supplementary material for: M3G: Maximum Margin Microarray Gridding
Source: BMC Bioinformatics. 2010 Jan 25;11:49. doi: 10.1186/1471-2105-11-49 (PMC2823709; doi:10.1186/1471-2105-11-49)
Supplement: Additional file 1 — M3G Software. All algorithms have been implemented under a GNU/Linux environment. The M3G software is publicly available at the Downloads page of http://rtsimage.di.uoa.gr/ and also provided along with the manuscript as an additional file. [file 1471-2105-11-49-S1.TGZ › m3g-0.01/bin/simple-autolevels.scm]

 (define (simple-autolevels origimage fileout)
   (let* ((image (car (gimp-image-duplicate origimage)))
          (drawable (car (gimp-image-get-active-layer image))))
     (gimp-levels-stretch drawable)
     (gimp-file-save RUN-NONINTERACTIVE image drawable fileout fileout)
     (gimp-image-delete image)))
