# Supplementary material for: M3G: Maximum Margin Microarray Gridding
Source: BMC Bioinformatics. 2010 Jan 25;11:49. doi: 10.1186/1471-2105-11-49 (PMC2823709; doi:10.1186/1471-2105-11-49)
Supplement: Additional file 1 — M3G Software. All algorithms have been implemented under a GNU/Linux environment. The M3G software is publicly available at the Downloads page of http://rtsimage.di.uoa.gr/ and also provided along with the manuscript as an additional file. [file 1471-2105-11-49-S1.TGZ › m3g-0.01/bin/calcline-v2]

#!/bin/bash
[ $# -eq 5 ] || exit 1
A="$1"
B="$2"
X="$3"
Y="$4"
R="$5"
p=0
K=0
s="scale"
if [ "$(bc <<<"$s=6;$Y")" != "0" ]
then
L="$(bc <<<"$s=3;-(($R)/($Y))")"
else
L=-1
fi
if [ $(bc <<<"$L >= 0") = "1" -a $(bc <<<"$L < $B") = "1" ]
then
Xp[p]=$K
Yp[p]=$L
p=$[p+1]
fi
if [ "$(bc <<<"$s=6;$X")" != "0" ]
then
M="$(bc <<<"$s=3;-(($R)/($X))")"
else
M=-1
fi
N=0
if [ $(bc <<<"$M >= 0") = "1" -a $(bc <<<"$M < $A") = "1" ]
then
Xp[p]=$M
Yp[p]=$N
p=$[p+1]
fi
O="$A"
if [ "$(bc <<<"$s=6;$Y")" != "0" ]
then
P="$(bc <<<"$s=3;-(($R)/($Y))-(($X)*(($A)/($Y)))")"
else
P=-1
fi
if [ $(bc <<<"$P >= 0") = "1" -a $(bc <<<"$P < $B") = "1" ]
then
Xp[p]=$O
Yp[p]=$P
p=$[p+1]
fi
if [ "$(bc <<<"$s=6;$X")" != "0" ]
then
E="$(bc <<<"$s=3;-(($R)/($X))-(($Y)*(($B)/($X)))")"
else
E=-1
fi
F="$B"
if [ $(bc <<<"$E >= 0") = "1" -a $(bc <<<"$E < $A") = "1" ]
then
Xp[p]=$E
Yp[p]=$F
p=$[p+1]
fi
if [ $p = "2" ]
then
echo "line ${Xp[0]},${Yp[0]} ${Xp[1]},${Yp[1]}"
fi
