# Supplementary material for: M3G: Maximum Margin Microarray Gridding
Source: BMC Bioinformatics. 2010 Jan 25;11:49. doi: 10.1186/1471-2105-11-49 (PMC2823709; doi:10.1186/1471-2105-11-49)
Supplement: Additional file 1 — M3G Software. All algorithms have been implemented under a GNU/Linux environment. The M3G software is publicly available at the Downloads page of http://rtsimage.di.uoa.gr/ and also provided along with the manuscript as an additional file. [file 1471-2105-11-49-S1.TGZ › m3g-0.01/README]

M3G - Maximum Margin Microarray Gridding
----------------------------------------

Authors:
    Dimitris Bariamis, Dimitris K. Iakovidis, Dimitris Maroulis

Contact info:
    Real Time Systems and Image Analysis Lab
    Department of Informatics and Telecommunications
    University of Athens
    
    rtsimage@di.uoa.gr
    
    
About
-----

This is an implementation of the Maximum Margin Microarray Gridding (m3g) method.
In order to run it, the following conditions should be met:

  - GNU/Linux distribution on i686 or x86_64 architecture
    Tested distributions: Ubuntu 8.04 LTS on i686 and x86_64.
    See the output of 'uname -m' to find out your architecture.
    If it is older than i686, please e-mail the authors for custom binaries.
  - ImageMagick 6.3.7
  - The GIMP 2.4.5
  - svm-train from libSVM 2.89 (included in m3g-0.01.tgz)

You should also have a running X server.

The above dependencies and restrictions will eventually be removed. For the time
being, the GIMP requires a running X server even for command line execution.

In the images/ directory inside the tar archive, there are sample microarray
images and their respective gridding results. The tif images are the original
16-bit microarray images and the pgm images are the results of gridding.


Step 1
------
Untar the archive:

  $ tar -xzf m3g-0.01.tgz

Change directory:

  $ cd m3g-0.01/


Step 2
------
Run the following command in an X terminal (xterm, gterminal, konsole, etc.)
Wait until GIMP starts and the Script-Fu server is initialized

  $ ./start-gimp.sh
  Script-Fu server initialized and listening...


Step 3
------
Run any gridding experiment using the "m3g" shell script.
An example is given below:

  $ ./m3g.sh -i images/64309_ch1-01.tif -o images/64309_ch1-01.pgm -g images/64309_ch1-01.grid
  64309_ch1-01 - Detecting image rotation -0.184 degrees, NOT counter-rotating
  64309_ch1-01 - Preprocessing using Sobel mask and Otsu threshold
  64309_ch1-01 - Estimating the distance between consecutive rows and columns
  64309_ch1-01 - Detecting spots
  64309_ch1-01 - Selecting valid spots (bounds smin=7.810250 and smax=21.213200)
  64309_ch1-01 - Aligning selected spots into distinct rows and columns
  64309_ch1-01 - Using linear SVM to position the grid lines (cost 0.01)
  64309_ch1-01 - Drawing grid on image

The final line should read "Drawing grid on image", or else some error has occured.
If an error occurs, get the exit code by running "echo $?" and contact the authors.
Common error scenario is when GIMP has not started or cannot find its X display:

  $ ./m3g.sh -i images/64309_ch1-01.tif -o images/64309_ch1-01.pgm -g images/64309_ch1-01.grid
  GIMP Script-Fu server not running or client unable to connect

If that happens, make sure that the Script-Fu server is up and running.


The "m3g" shell script accepts the following arguments:

Usage: m3g -i <input_image> -o <output_image>
	      [-g <output_grid>] [-c <SVM_cost>] [-r <max_angle>]

Options:
	-i <input_image>	The microarray image, usually 16-bit TIFF
	-o <output_image>	The gridded image in 8-bit PGM format
	-g <output_grid>	The resulting grid as a text file
	-c <SVM_cost>		The SVM cost value
				Defaults to 0.01
	-r <max_angle>		The maximum acceptable image rotation angle
				  If the image rotation exceeds this value,
				  it will be automatically counter-rotated
				Defaults to 1 degree
