# Supplementary material for: M3G: Maximum Margin Microarray Gridding
Source: BMC Bioinformatics. 2010 Jan 25;11:49. doi: 10.1186/1471-2105-11-49 (PMC2823709; doi:10.1186/1471-2105-11-49)
Supplement: Additional file 1 — M3G Software. All algorithms have been implemented under a GNU/Linux environment. The M3G software is publicly available at the Downloads page of http://rtsimage.di.uoa.gr/ and also provided along with the manuscript as an additional file. [file 1471-2105-11-49-S1.TGZ › m3g-0.01/m3g.sh]

#!/bin/bash

function error () {
    echo "$1" >/dev/stderr
    if [ -z "$2 " ]
    then
	exit 1
    else
	exit "$2"
    fi
}

function printhelp () {
cat <<EOF
Usage: m3g -i <input_image> -o <output_image>
	      [-g <output_grid>] [-c <SVM_cost>] [-r <max_angle>]

Options:
	-i <input_image>	The microarray image, usually 16-bit TIFF
	-o <output_image>	The gridded image in 8-bit PGM format
	-g <output_grid>	The resulting grid as a text file
	-c <SVM_cost>		The SVM cost value
				Defaults to 0.01
	-r <max_angle>		The maximum acceptable image rotation angle
				  If the image rotation exceeds this value,
				  it will be automatically counter-rotated
				Defaults to 1 degree

Example: m3g -i input.tif -o gridded.pgm -g grid.txt -c 0.01 -r 1
				
EOF

    exit 0
}

UTILS="uname dirname basename echo rm cp mkdir convert bc cat head tail cut tr grep gimp"
which $UTILS &>/dev/null
WHICHRET=$?
if [ $WHICHRET = 1 ]
then
    echo "Please make sure that the following executables are in the path:"
    for i in $UTILS
    do
	if ! which $i >/dev/null
	then
	    echo $i
	fi
    done
    exit 1
fi
if [ $WHICHRET -ne 0 ]
then
    echo "*********** WARNING ************"
    echo "Cannot determine if all dependencies are met, continuing anyway."
    echo "Please make sure that the following utilities are present:"
    echo
    echo "$UTILS"
    echo
    echo "Alternatively, install the 'which' utility in your path."
    echo "********************************"
fi


while getopts "c:i:o:g:h" OPT
do
  case $OPT in
     c ) SVMCOST="$OPTARG";;
     i ) INFILE="$OPTARG";;
     o ) OUTFILE="$OPTARG";;
     g ) RESFILE="$OPTARG";;
     r ) RADONANG="$OPTARG";;
     h ) printhelp;;
    '?') error "Unknown option $OPTARG" 16;;
    ':') error "Option $OPTARG requires an argument" 17;;
     * ) error "Error in parsing parameters" 18;;
  esac
done

if [ -z "$INFILE" ]; then printhelp; fi
if [ -z "$OUTFILE" -a -z "$RESFILE" ]; then printhelp; fi
if [ -z "$OUTFILE" ]; then OUTFILE=/dev/null; fi
if [ -z "$RESFILE" ]; then RESFILE=/dev/null; fi
if [ -z "$RADONANG" ]; then RADONANG=1; fi
if [ -z "$SVMCOST" ]; then SVMCOST=0.01; fi
if [ -z "$PERHINT" ]; then PERHINT=0.0; fi

DN="$(dirname "$0")"
BIN="$DN/bin-$(uname -m)"
TD=tmp-$$
NAME="$(basename "$INFILE" | sed s/[.]tif//g | sed s/[.]pgm//g)"
DIRNAME="$(dirname "$INFILE")"

GV="(car (gimp-version))"
GV=$("$BIN"/script-fu-client localhost 10008 2>/dev/null <<<"$GV")
if [ $? != 0 ]
then
    echo "$NAME - Encountered an error running the GIMP"
    echo "$NAME - Please read the README file and start the Script-Fu server"
    exit 2
fi
	

if [ -e "$TD" ]; then error "Temporary directory $TD already exists" 19; fi
rm -rf "$TD"/
mkdir -p "$TD"/

echo -ne "$NAME - Detecting image rotation"
NORM="$TD"/"$(basename "$INFILE")"
convert "$INFILE" -normalize -median 1 -depth 8 "$NORM"
RADONRES=$("$BIN"/radon "$NORM")
if [ `bc <<<"define abs(x){if(x<0)return(-x);return(x);};abs($RADONRES)<$RADONANG"` = "0" ]
then
    echo " $RADONRES degrees, counter-rotating"
    convert "$INFILE" -background black -fill black -rotate `bc <<<"-($RADONRES)"` -trim +repage -flatten +matte -normalize -median 1 -depth 8 "$NORM"
else
    echo " $RADONRES degrees, NOT counter-rotating"
fi
echo "$NAME - Preprocessing using Sobel mask and Otsu threshold"
"$BIN"/gimp-run-fast-otsu "$NORM" "$$" "$TD" &>/dev/null
if [ $? != 0 ]
then
    echo "$NAME - Encountered an error running the GIMP"
    echo "$NAME - Please read the README file and start the Script-Fu server"
    exit 3
fi
"$BIN"/otsu "$TD"/$$-thr.pgm "$TD"/$$-thr.pgm || exit 4
convert "$TD"/$$-thr.pgm -depth 8 -compress none pgm:- | grep -v "^#" > "$TD"/"$NAME".thr.pgm || exit 5

echo "$NAME - Estimating the distance between consecutive rows and columns"
convert "$TD"/$$.pgm -depth 8 -compress none -normalize pgm:- | grep -v '^#' | grep -v '^$' > "$TD"/"$NAME".pgm || exit 6
DIMS="$(cat "$TD"/"$NAME".pgm | head -2 | tail -1)"
XDIM="$(cut -d' ' -f1 <<<"$DIMS")"
YDIM="$(cut -d' ' -f2 <<<"$DIMS")"
"$BIN"/gridding-crude "$TD"/"$NAME".pgm "$TD"/"$NAME" "$PERHINT" >"$TD"/"$NAME".per 2>/dev/null || exit 7
PER1="$(tr '\n' ' ' < "$TD"/"$NAME".per | cut -d' ' -f1)"
PER2="$(tr '\n' ' ' < "$TD"/"$NAME".per | cut -d' ' -f3)"

echo "$NAME - Detecting spots"
"$BIN"/gridding-new2 "$TD"/"$NAME".thr.pgm /dev/null "$TD"/"$NAME".thr.grid.grp -nolimits &>/dev/null || exit 8

echo -ne "$NAME - Selecting valid spots"
REPLY="$("$BIN"/gauss-match < "$TD"/"$NAME".thr.grid.grp 3>&2 2>&1 1>&3- >/dev/null)"
FINAREA=$(cut -d' ' -f2 <<<"$REPLY")
LIMDOWN=$(cut -d' ' -f8 <<<"$REPLY")
LIMUP=$(cut -d' ' -f10 <<<"$REPLY")
echo " (bounds smin=$LIMDOWN and smax=$LIMUP)"

echo "$NAME - Aligning selected spots into distinct rows and columns"
"$BIN"/drawcrudegrid $(cat "$TD"/"$NAME".per) $(cat "$TD"/"$NAME".pgm | head -2 | tail -1) >"$TD"/$$.grid 2>/dev/null || exit 9
if [ "$SVMCOST" != "0" ]
then
    "$BIN"/gridding-new2 "$TD"/"$NAME".thr.pgm /dev/null "$TD"/"$NAME".thr."$LIMDOWN"."$LIMUP".grid.grp "$LIMDOWN" "$LIMUP" &>/dev/null || exit 10
    "$BIN"/crudetosvm "$TD"/"$NAME".thr."$LIMDOWN"."$LIMUP".grid.grp "$TD"/$$.grid >"$TD"/$$.svmlist 2>/dev/null || exit 11
    echo "$NAME - Using linear SVM to position the grid lines (cost $SVMCOST)"
    "$BIN"/listsplit "$TD" <"$TD"/$$.svmlist
    for i in "$TD"/*.svm
    do
	"$BIN"/svm-train -q -t 0 -c $SVMCOST "$i" "$TD"/$$.model &> /dev/null || exit 12
	if grep "nr_class 1" < "$TD"/$$.model &>/dev/null
	then
	    rm -f "$TD"/$$.model "$TD"/$$.line "$TD"/$$.svm
	    continue
	fi
	LINE="$("$BIN"/svm2line < "$TD"/$$.model | cut -d= -f2)"
	"$BIN"/calcline-v2 $XDIM $YDIM $LINE >> "$TD"/$$.lines || exit 13
	rm -f "$TD"/$$.model "$TD"/$$.line "$TD"/$$.svm || exit 14
    done || exit $?
else
    cp "$TD"/$$.grid "$TD"/$$.lines
fi

echo "$NAME - Drawing grid on image"
if [ "$OUTFILE" != "/dev/null" ]
then
    cp "$TD"/"$NAME".pgm "$OUTFILE"
    "$BIN"/bresenham "$OUTFILE" < "$TD"/$$.lines 2>/dev/null || exit 15
fi
if [ "$RESFILE" != "/dev/null" ]
then
    cp "$TD"/$$.lines "$RESFILE"
fi

rm -rf "$TD"/

exit 0
