# Supplementary material for: M3G: Maximum Margin Microarray Gridding
Source: BMC Bioinformatics. 2010 Jan 25;11:49. doi: 10.1186/1471-2105-11-49 (PMC2823709; doi:10.1186/1471-2105-11-49)
Supplement: Additional file 1 — M3G Software. All algorithms have been implemented under a GNU/Linux environment. The M3G software is publicly available at the Downloads page of http://rtsimage.di.uoa.gr/ and also provided along with the manuscript as an additional file. [file 1471-2105-11-49-S1.TGZ › m3g-0.01/images/64315_ch1-40.grid]

line 0	148.706 442	147.648736
line 0	162.999 442	162.999000
line 0	177.504 442	177.497370
line 0	191.998 442	192.001978
line 0	206.502 442	206.497138
line 0	221.004 442	220.996928
line 0	236.499 442	236.499000
line 0	250.998 442	250.998000
line 0	265.002 442	264.997138
line 0	280.000 442	280.000000
line 0	17.689 442	16.533612
line 0	295.499 442	295.499000
line 0	310.084 442	308.949386
line 0	323.999 442	323.999000
line 0	339.246 442	337.961106
line 0	353.000 442	353.000000
line 0	367.004 442	366.996928
line 0	381.997 442	382.002304
line 0	397.000 442	397.000000
line 0	411.081 442	412.559048
line 0	31.500 442	31.500000
line 14.539	0 16.104136	432
line 30.000	0 30.000000	432
line 44.499	0 44.499000	432
line 58.999	0 58.999000	432
line 74.003	0 73.995656	432
line 87.461	0 89.351864	432
line 103.000	0 103.000000	432
line 117.503	0 117.496088	432
line 131.999	0 131.999000	432
line 146.491	0 146.514760	432
line 0	46.500 442	46.500000
line 160.816	0 161.932288	432
line 176.000	0 176.000000	432
line 190.097	0 191.212424	432
line 205.001	0 204.998840	432
line 219.997	0 220.004344	432
line 234.000	0 234.000864	432
line 248.999	0 248.999000	432
line 262.994	0 264.120656	432
line 277.438	0 279.509872	432
line 292.999	0 292.999000	432
line 0	61.499 442	61.499000
line 307.500	0 307.500000	432
line 322.000	0 322.000000	432
line 336.500	0 336.500000	432
line 350.672	0 351.858704	432
line 365.477	0 366.515528	432
line 380.045	0 381.304280	432
line 395.000	0 395.000000	432
line 409.490	0 409.506416	432
line 423.997	0 424.004344	432
line 0	76.477 442	75.384376
line 0	90.625 442	89.544310
line 0	105.028 442	104.281020
line 0	119.498 442	119.498000
line 0	133.999 442	133.999000
