# Supplementary material for: M3G: Maximum Margin Microarray Gridding
Source: BMC Bioinformatics. 2010 Jan 25;11:49. doi: 10.1186/1471-2105-11-49 (PMC2823709; doi:10.1186/1471-2105-11-49)
Supplement: Additional file 1 — M3G Software. All algorithms have been implemented under a GNU/Linux environment. The M3G software is publicly available at the Downloads page of http://rtsimage.di.uoa.gr/ and also provided along with the manuscript as an additional file. [file 1471-2105-11-49-S1.TGZ › m3g-0.01/images/64309_ch1-01.pgm]

P2
452 434
255
0 1 1 1 0 0 0 0 1 1 2 2 3 3 2 2
2 1 255 1 0 0 0 0 0 0 0 2 0 1 1 2
2 255 0 0 0 1 1 1 1 1 0 1 0 1 1 0
255 0 0 0 0 1 0 0 0 0 0 0 1 2 255 1
1 1 1 0 0 6 6 1 1 1 2 0 1 255 1 1
0 0 0 0 1 1 0 0 1 1 0 2 255 1 1 1
1 1 0 1 0 0 0 0 1 1 1 255 2 0 0 1
2 2 1 1 1 1 0 0 0 255 0 1 0 0 0 1
1 0 0 0 0 0 0 255 1 1 1 1 1 1 1 1
0 0 0 0 0 0 255 1 1 1 1 2 1 1 1 1
0 0 1 1 1 255 1 1 1 2 2 2 1 1 1 1
1 2 1 1 255 2 2 2 0 0 1 1 1 1 1 1
1 1 255 1 1 0 0 0 1 1 2 2 1 1 0 0
255 1 1 0 0 0 1 1 1 1 1 2 2 2 3 255
3 1 1 1 1 1 0 0 0 2 0 1 1 1 255 1
1 1 1 1 1 1 1 1 0 1 1 1 255 1 1 2
2 2 2 0 0 0 1 1 0 0 0 255 0 0 0 1
1 1 1 0 0 0 0 0 0 1 255 1 0 0 1 1
0 0 1 1 1 0 0 1 255 1 1 0 0 0 0 1
1 1 1 0 0 2 2 255 0 0 0 1 1 1 1 1
1 2 1 1 0 0 255 0 0 2 2 1 0 0 0 0
0 0 0 1 255 1 1 0 1 1 1 1 1 1 1 0
0 1 2 255 1 1 1 1 0 1 1 2 2 2 1 1
0 2 255 1 1 0 1 1 1 0 1 0 0 0 0 1
255 1 0 0 0 1 1 0 0 2 2 1 1 1 1 0
255 0 1 1 1 1 1 0 0 0 0 1 1 1 255 0
0 0 1 1 1 1 1 1 1 2 1 255 1 1 1 0
0 1 1 0 0 0 1 0 0 0 1 0 0 0 0 0
0 0 0 0 0 1 1 1 1 0 0 0 1 1 2 2
2 2 2 2 2 1 255 1 0 0 1 1 1 1 0 0
0 1 1 2 2 255 2 0 0 0 1 1 1 1 0 1
0 1 1 1 255 0 0 0 0 1 1 1 0 1 1 0
1 1 255 1 0 0 0 0 1 1 1 1 1 1 1 1
1 255 1 1 0 0 0 1 1 1 0 0 1 2 0 1
255 1 1 1 1 2 1 1 0 0 0 1 1 1 1 255
0 0 0 0 1 1 1 1 1 1 0 0 0 255 0 1
0 0 0 1 1 1 0 1 1 0 0 255 0 1 1 1
1 1 1 1 0 0 0 0 0 1 255 1 1 1 1 1
1 1 1 1 0 0 1 1 1 255 1 1 1 1 1 1
0 0 0 1 1 2 1 1 255 1 1 0 0 0 1 1
1 1 1 1 1 1 255 0 1 0 0 0 1 2 2 1
0 0 0 0 255 1 1 1 1 1 1 1 1 1 0 2
2 2 2 255 1 1 1 1 1 0 0 1 2 2 1 1
1 1 255 1 1 1 1 1 1 1 1 1 1 1 1 1
255 1 1 2 2 2 2 0 0 0 2 1 0 0 0 255
0 0 0 1 1 1 1 1 1 1 1 1 0 0 255 0
0 0 0 0 0 0 1 1 0 0 0 1 255 1 0 0
0 0 0 0 1 1 1 0 1 2 2 255 0 0 1 1
1 1 1 1 1 2 1 1 1 1 255 0 1 1 2 1
0 0 0 0 0 0 0 0 255 0 0 1 1 1 1 1
0 1 0 0 0 1 1 255 0 1 1 1 1 2 1 0
0 1 1 1 0 1 255 1 1 0 1 1 1 0 0 0
1 0 1 1 255 0 0 0 0 0 0 0 0 1 1 1
1 1 1 0 255 0 0 1 1 1 1 0 0 0 0 0
1 1 255 0 0 0 0 0 1 1 1 1 1 1 1 255
0 0 1 0 1 1 1 0 0 0 1 1 1 0 0 0
0 0 0 1 0 0 0 0 2 1 1 1 1 1 0 0
0 1 1 1 1 0 1 1 1 1 255 1 1 1 1 1
1 1 1 0 1 1 1 1 2 255 2 1 0 0 1 1
1 1 1 1 1 1 1 1 255 0 0 1 1 2 2 2
2 2 1 1 1 1 255 1 0 0 0 0 1 1 1 1
1 0 1 1 1 255 0 0 1 1 1 1 1 1 1 1
1 2 1 0 255 1 1 2 2 2 2 2 1 1 1 1
0 1 1 255 1 0 0 1 1 1 1 0 1 1 1 0
0 255 1 1 1 0 0 1 1 1 1 0 1 0 0 255
0 1 1 1 1 1 1 1 0 0 0 0 1 1 255 2
2 1 1 1 1 1 1 1 1 1 1 1 1 255 1 1
1 1 1 1 1 1 0 1 1 1 1 0 255 1 1 0
1 1 1 1 1 1 1 1 1 1 255 0 0 1 0 1
1 2 1 1 0 0 1 1 255 1 1 1 1 1 0 1
2 0 0 0 1 1 1 255 1 1 1 1 1 1 1 3
5 2 1 1 1 1 255 1 2 2 1 1 1 1 1 1
1 1 1 1 255 1 1 1 2 2 1 1 1 1 1 0
0 0 0 255 0 0 1 1 2 2 1 1 1 1 1 2
1 1 255 0 0 1 0 0 1 1 1 0 0 0 0 1
255 1 0 1 1 2 1 0 0 0 0 0 1 2 1 255
1 0 1 1 1 0 1 1 1 1 1 0 1 1 255 1
1 1 1 0 0 0 1 1 1 1 0 0 255 0 0 1
1 1 1 0 0 0 0 1 1 1 1 255 0 0 0 1
2 2 1 0 0 0 1 1 0 0 255 1 1 1 1 1
1 1 0 0 1 1 1 0 255 0 0 0 0 0 0 0
0 0 0 1 1 1 0 0 255 0 0 0 0 1 1 1
1 0 1 0 1 0 255 0 0 0 0 0 0 1 1 1
1 1 1 255 0 0 1 0 1 0 1 0 0 0 1 1
1 1 1 1 1 0 0 0 0 0 0 0 3 1 1 1
2 2 1 0 0 1 1 1 1 1 1 1 1 1 255 2
1 1 1 1 1 1 1 0 1 0 1 1 1 255 1 1
0 0 1 1 1 1 1 1 0 1 0 1 255 0 0 0
1 2 1 1 1 0 1 1 1 1 255 1 0 1 1 1
0 1 1 1 0 0 0 0 0 255 0 0 1 1 1 1
1 1 1 1 1 1 1 1 255 0 1 1 2 2 1 1
0 0 0 1 1 1 1 255 0 0 0 1 1 0 0 0
0 0 0 1 0 255 0 1 1 0 0 0 0 0 0 0
1 0 0 255 0 1 0 0 0 0 0 0 0 0 0 1
1 1 255 2 2 1 1 0 0 0 1 1 1 1 1 1
1 255 1 1 1 1 0 1 1 1 0 1 1 1 1 0
255 0 0 0 1 1 1 0 0 1 1 1 1 1 255 0
0 1 0 1 1 2 1 0 0 1 1 1 255 1 1 1
1 0 0 2 2 1 0 1 2 2 0 255 0 1 1 1
0 0 1 3 1 0 1 2 1 1 255 1 2 1 0 1
1 1 0 0 0 1 1 1 255 1 1 0 0 0 0 0
1 1 1 0 0 0 0 255 0 0 0 1 1 1 1 1
1 1 1 1 1 1 255 1 0 0 0 0 1 1 1 0
0 0 0 1 255 1 0 1 1 2 0 0 0 0 0 0
1 2 1 255 1 1 1 1 1 1 1 1 1 1 1 1
1 1 255 1 0 0 0 0 0 0 1 1 1 1 0 0
255 1 0 1 0 1 0 1 0 0 0 2 1 1 1 255
0 0 0 1 1 1 0 0 0 0 0 1 1 1 255 0
1 0 0 0 0 0 0 0 0 0 1 0 255 0 0 0
0 1 0 0 0 0 0 1 0 1 0 1 255 0 0 0
0 1 1 1 1 0 1 0 1 0 255 1 1 1 0 0
0 1 1 1 1 1 1 255 0 0 0 0 1 0 0 0
0 0 0 1 1 1 1 1 0 0 0 0 0 0 0 0
3 1 1 1 2 2 1 0 0 0 1 1 1 0 1 1
1 1 255 2 2 1 1 1 1 1 1 1 1 1 1 0
1 255 1 2 0 0 1 1 1 1 1 2 1 1 0 0
255 1 0 1 1 1 1 1 1 0 0 1 1 1 255 1
1 1 1 1 0 0 0 1 1 0 0 0 0 255 0 0
1 1 1 1 0 1 1 1 1 1 1 2 255 0 0 1
2 1 1 1 1 1 0 0 0 1 0 255 0 0 0 1
1 0 0 0 1 1 0 1 0 255 0 1 1 1 0 0
0 0 0 0 0 0 0 255 1 1 1 0 0 0 0 0
0 0 1 1 1 1 255 1 1 1 0 0 0 0 0 1
1 1 1 1 0 255 1 2 1 1 1 1 1 1 1 1
1 1 1 0 255 0 0 0 1 1 1 1 0 1 1 1
1 1 255 1 0 1 0 1 0 0 0 0 1 1 2 1
255 0 1 1 0 0 0 2 2 1 0 0 1 2 0 255
0 0 1 1 1 3 3 3 1 2 2 2 1 1 255 1
1 1 1 1 1 2 1 1 0 0 1 1 255 1 1 0
0 0 0 1 1 1 1 0 0 0 1 255 0 0 0 1
2 1 1 1 1 1 1 0 0 1 255 0 0 0 0 1
1 1 1 1 1 0 1 1 255 1 1 1 2 2 2 0
0 0 0 1 0 1 0 255 1 1 1 1 1 1 1 1
1 1 1 1 1 1 255 1 0 0 0 1 1 1 1 1
1 1 1 1 255 1 0 1 1 1 1 1 0 0 1 1
1 1 0 255 0 0 0 1 1 1 0 0 0 0 0 1
1 1 255 0 0 0 0 0 0 1 1 0 0 0 1 1
255 0 0 0 0 0 0 0 0 1 0 1 0 0 0 0
255 0 0 0 0 0 1 1 1 1 1 0 0 0 255 1
1 0 0 0 0 0 0 0 0 0 0 255 1 1 1 1
1 0 0 1 1 0 0 0 1 1 1 0 0 0 0 0
0 0 0 0 1 1 1 1 1 2 1 0 0 1 1 1
1 1 1 1 1 1 255 1 1 0 0 1 2 1 2 1
1 1 1 1 1 255 0 0 0 1 0 1 1 1 1 1
1 1 1 1 255 1 1 1 0 0 1 1 1 1 0 1
1 1 255 2 1 1 1 1 1 1 1 2 1 1 0 0
0 255 0 0 1 1 1 1 1 1 1 1 1 1 1 1
255 0 0 1 2 1 1 0 0 0 0 1 1 1 0 255
0 0 0 1 1 1 1 1 1 1 0 1 0 255 0 0
1 1 1 1 1 1 1 1 1 0 0 255 1 0 0 0
1 1 1 0 1 2 2 2 0 0 255 1 1 0 0 0
1 1 1 1 1 1 0 1 1 255 1 1 1 1 1 2
2 3 3 3 2 1 1 0 255 1 0 0 1 2 2 1
0 1 1 1 1 1 255 1 1 1 0 1 0 0 0 0
2 2 2 0 255 0 0 0 0 1 1 2 2 2 1 1
1 2 2 255 0 0 1 1 4 10 9 6 4 4 3 2
1 0 255 1 0 1 0 1 3 3 3 1 1 1 1 1
255 1 1 0 0 0 0 2 1 1 1 0 0 0 1 255
0 0 0 1 1 2 2 2 2 2 1 1 0 0 255 0
0 0 1 2 9 14 9 2 2 1 1 1 255 0 1 1
1 2 2 2 2 1 1 1 1 1 1 255 1 1 1 1
2 2 1 2 2 2 1 1 1 1 255 1 1 1 4 17
35 35 3 2 1 1 1 1 255 1 1 1 2 2 2 2
1 1 1 1 1 1 1 255 0 0 0 1 1 1 0 1
0 0 0 2 2 1 255 1 1 0 0 0 0 1 0 0
0 1 1 1 255 0 0 0 1 0 0 0 0 1 0 1
1 1 1 0 255 0 1 1 1 1 1 0 0 0 1 1
0 1 255 1 1 0 1 1 1 0 0 0 0 0 0 255
1 1 1 1 1 1 0 1 1 1 0 0 0 0 0 0
0 0 0 0 0 0 0 0 1 1 1 1 1 1 1 1
1 1 2 2 2 2 1 1 1 0 255 0 1 0 1 2
4 16 16 13 6 10 3 2 2 255 1 1 1 1 1 1
1 1 1 1 1 1 1 1 255 1 1 1 2 2 3 5
2 1 0 0 1 1 255 1 1 1 1 1 2 3 2 2
2 1 1 0 0 255 0 1 1 1 0 1 1 1 2 1
2 1 2 1 255 0 0 1 2 2 2 1 2 1 1 1
1 0 0 255 1 1 1 1 2 2 2 2 1 1 1 1
1 255 0 2 2 2 2 18 36 32 3 3 2 2 1 255
1 1 1 1 3 4 10 10 6 2 2 1 0 1 255 1
1 0 0 1 6 17 17 14 1 0 0 0 1 255 2 1
1 1 18 20 20 37 21 17 3 1 2 1 255 2 2 2
5 13 19 19 4 1 1 1 1 1 255 0 0 0 0 0
0 0 2 3 2 2 2 1 255 1 0 1 0 5 5 6
10 6 4 1 1 1 1 255 0 1 2 10 168 255 255 255
255 69 18 8 1 1 255 1 1 1 2 9 43 43 14 4
1 1 1 1 255 1 1 0 0 0 2 2 2 2 1 0
0 0 0 255 1 1 0 2 8 37 52 52 42 4 1 1
0 1 255 0 1 1 17 26 21 24 24 24 3 2 1 1
255 1 1 1 1 5 27 27 40 17 2 2 1 1 1 255
1 1 1 3 10 16 12 9 8 2 2 1 1 1 255 1
2 34 171 235 171 196 171 130 25 1 1 1 255 1 1 1
2 69 103 111 124 124 7 1 1 1 1 255 1 1 1 1
2 2 2 1 1 1 0 0 2 2 255 1 1 1 0 1
1 1 1 0 1 1 1 1 255 1 0 1 1 1 1 2
2 1 1 1 1 1 1 0 255 1 1 1 1 2 2 2
1 1 1 1 0 0 255 0 0 0 1 27 27 27 4 2
0 0 0 255 0 1 1 1 1 1 1 2 2 1 0 0
0 1 0 1 0 0 0 1 0 0 0 0 1 1 1 1
1 1 1 1 1 2 4 5 5 5 3 2 1 0 255 1
1 1 1 4 80 255 255 255 234 17 12 5 1 255 1 1
0 1 1 3 9 12 8 3 1 1 1 1 255 1 1 1
2 3 9 13 15 3 1 1 0 1 255 1 1 1 2 3
5 6 6 5 4 4 3 2 0 255 1 1 1 2 2 2
5 5 4 4 3 1 1 1 255 0 0 2 2 3 4 7
7 3 2 2 1 1 0 255 1 1 2 2 3 6 6 5
2 1 1 1 1 255 0 2 2 7 18 56 56 39 32 26
6 2 1 255 1 1 1 2 9 14 23 21 18 10 3 1
0 1 255 1 1 0 0 48 86 98 98 95 72 0 0 1
1 255 2 2 7 56 255 255 255 255 255 45 7 2 2 1
255 1 2 2 13 31 47 31 36 13 2 1 1 1 255 0
0 0 1 1 2 2 8 4 3 2 1 1 255 1 1 1
5 8 10 10 13 17 15 5 2 1 1 255 1 2 32 255
255 255 255 255 255 255 255 18 8 1 255 1 1 1 34 45
51 91 86 52 10 1 1 1 255 1 1 1 1 6 7 8
8 15 3 2 1 1 0 255 1 1 1 15 40 65 75 80
85 46 4 2 1 1 255 1 4 26 46 72 67 67 67 69
42 2 2 2 255 1 1 1 9 36 52 52 61 54 17 3
2 2 1 255 1 2 2 10 20 27 21 14 14 9 2 1
1 1 255 2 34 245 245 245 220 220 220 212 178 25 1 0
255 1 1 2 76 196 147 147 147 205 124 7 1 1 1 255
1 1 1 2 2 5 12 12 3 1 1 1 1 1 255 1
1 1 1 2 3 2 1 1 2 2 1 1 255 1 1 1
2 2 8 8 8 5 2 1 1 1 1 1 255 1 1 2
6 6 7 7 1 1 1 1 0 0 255 0 0 6 60 60
45 42 45 29 2 0 0 255 0 0 0 1 1 4 20 38
38 5 1 1 1 1 0 1 1 1 1 1 1 0 0 0
2 2 2 1 1 1 1 1 2 7 13 13 15 15 12 3
1 1 255 1 1 1 3 80 255 255 255 255 255 234 17 5
2 255 1 1 1 1 3 13 38 38 27 8 3 2 2 1
255 1 3 3 3 5 15 20 29 20 7 2 1 1 255 1
1 2 2 6 14 14 13 9 6 4 3 2 0 255 1 1
2 2 2 6 10 10 8 4 3 1 1 1 255 0 0 2
2 4 12 19 12 7 3 2 2 1 0 255 1 1 2 3
10 13 13 9 5 2 1 1 1 255 0 2 7 18 39 56
48 48 32 32 17 2 1 255 0 2 3 10 26 30 30 25
21 20 10 7 1 1 255 1 1 2 79 96 136 138 138 138
130 95 3 2 2 255 3 7 56 255 255 255 255 255 255 255
39 7 3 1 255 1 2 9 51 68 54 41 45 41 18 2
1 1 255 0 0 0 2 2 5 5 16 8 3 1 1 2
255 1 1 2 8 8 8 12 13 15 15 9 5 1 0 255
1 32 255 255 255 255 255 255 255 255 255 255 9 1 255 1
2 35 49 73 91 108 91 86 52 10 1 1 255 1 1 1
6 14 14 18 24 26 20 9 2 1 0 255 1 1 15 69
150 80 80 85 102 85 46 2 1 1 255 1 23 46 87 87
87 87 103 85 65 42 2 1 255 1 2 9 36 46 52 58
83 59 54 9 2 2 1 255 2 2 5 20 21 27 17 14
14 14 5 1 1 0 255 15 245 255 255 255 220 220 241 255
238 178 1 0 255 1 3 76 231 212 204 179 171 247 195 124
5 1 1 255 1 1 2 3 5 12 12 12 10 3 1 0
0 0 255 1 1 1 2 3 3 3 3 1 1 1 1 1
255 0 1 2 2 10 19 19 21 21 9 3 3 3 1 1
255 1 2 6 7 7 8 9 8 1 1 0 0 0 255 0
6 50 79 85 69 67 62 62 29 1 0 255 0 0 0 1
12 32 35 45 47 38 5 1 1 1 1 1 1 1 1 1
1 1 0 0 2 2 2 1 1 1 1 1 5 13 14 15
15 15 14 9 3 1 255 1 3 5 23 255 255 255 255 255
255 255 41 5 1 255 0 0 1 1 13 47 56 56 39 27
4 3 2 0 255 1 3 3 9 15 20 29 42 42 18 7
2 1 255 1 1 3 8 15 21 21 20 15 13 10 3 2
0 255 0 2 2 2 6 16 16 16 13 8 3 1 1 1
255 0 0 2 4 12 27 30 27 18 6 2 2 2 1 255
1 1 2 10 14 18 17 16 9 5 1 1 0 255 0 7
23 46 42 53 39 48 37 39 28 5 1 255 1 2 9 20
30 31 30 25 18 20 19 16 3 1 255 1 1 47 96 136
136 142 150 160 138 116 45 3 3 255 3 7 255 255 255 255
255 255 255 255 255 16 2 2 255 0 5 28 86 86 63 47
50 53 50 13 2 1 255 0 0 2 4 4 5 5 8 5
3 1 1 1 255 1 1 2 8 7 8 12 12 12 8 8
6 2 1 255 4 46 255 255 255 255 255 255 255 255 255 255
43 2 255 2 12 47 72 97 97 112 91 108 76 50 2 0
255 1 1 2 8 16 16 20 25 30 31 16 3 1 0 255
1 7 69 106 150 106 96 92 106 102 75 18 2 1 255 3
43 76 115 111 96 95 71 71 69 62 6 2 255 1 3 24
51 51 46 53 59 59 56 49 8 2 1 255 2 2 12 20
20 14 13 14 13 13 9 2 1 1 255 75 255 255 255 255
214 214 241 250 250 238 57 0 255 3 26 196 231 224 224 205
171 206 206 195 47 1 1 255 1 1 3 5 7 7 12 12
15 8 3 1 0 0 255 1 2 2 3 3 4 3 3 3
1 1 1 1 255 1 1 2 26 21 21 21 23 23 21 9
1 1 1 1 255 2 5 8 8 8 8 10 9 2 1 1
0 0 255 3 48 94 85 85 85 67 64 64 62 5 1 255
0 0 0 4 41 43 35 39 47 45 31 2 1 1 1 1
1 1 1 1 1 0 0 0 2 2 1 1 1 1 1 3
9 14 15 15 15 16 15 13 4 2 255 0 3 16 92 255
255 255 255 255 255 255 145 16 2 255 0 1 2 2 23 52
56 68 68 39 10 2 1 0 255 1 3 3 15 29 29 40
32 40 30 14 3 1 255 1 1 6 14 24 28 28 20 15
15 14 10 2 1 255 0 0 2 5 13 16 16 16 14 13
2 2 1 1 255 0 1 2 9 20 30 30 30 26 10 3
2 1 1 255 1 1 2 12 18 19 18 18 16 5 2 0
0 255 0 9 42 56 46 50 48 48 39 42 37 12 2 255
1 3 14 23 31 36 25 18 20 20 20 16 7 1 255 0
1 156 156 123 119 136 138 160 169 151 104 4 2 255 1 19
255 255 255 255 255 255 255 255 255 35 2 2 255 2 27 43
86 86 72 56 51 75 53 45 2 1 255 0 0 2 5 5
5 4 5 5 4 2 2 2 255 0 1 3 7 7 14 12
6 6 7 8 6 3 0 255 4 102 255 255 255 255 255 255
255 255 255 255 67 3 255 2 23 60 97 106 106 108 75 111
86 76 14 1 255 0 0 2 8 12 16 20 25 30 36 16
8 1 0 255 2 35 76 106 104 104 84 96 111 111 75 26
3 2 255 2 51 76 115 98 95 76 69 71 76 76 30 2
255 1 4 51 51 51 39 43 42 42 50 49 42 2 1 255
2 3 13 18 13 12 10 12 10 14 9 2 2 1 255 255
255 255 255 255 255 229 245 250 250 245 156 0 255 13 58 196
231 224 235 235 180 180 195 195 76 1 1 255 1 2 5 6
8 7 7 7 8 8 3 1 0 0 255 1 2 2 6 2
2 2 3 3 1 1 1 1 255 1 1 10 32 23 23 19
21 32 34 21 1 0 1 1 255 2 5 9 10 8 8 9
8 4 1 0 0 1 255 4 74 95 86 85 69 61 64 64
64 31 2 255 0 0 0 30 41 37 29 21 39 46 35 18
1 1 1 1 1 0 1 0 1 0 0 0 2 1 1 1
1 1 1 3 14 19 15 15 15 16 16 9 4 1 255 0
2 16 163 255 255 255 255 255 255 255 255 16 9 255 1 1
1 4 52 56 54 68 54 41 27 2 1 1 255 1 1 3
15 31 31 34 29 32 30 18 2 1 255 1 2 3 14 24
28 28 19 16 17 17 10 2 1 255 0 0 1 5 14 15
18 15 14 13 2 2 1 1 255 0 1 2 9 18 20 27
27 26 18 2 1 1 1 255 1 1 5 14 18 19 24 21
18 8 2 0 0 255 2 14 42 71 48 53 48 48 43 42
37 14 2 255 1 2 14 23 36 36 20 18 21 21 19 19
5 1 255 0 2 176 176 123 119 127 131 186 164 164 112 4
1 255 1 76 255 255 255 255 255 255 255 255 255 35 2 1
255 1 32 86 74 81 63 57 57 75 74 45 2 1 255 0
0 4 10 13 12 4 4 3 4 3 1 1 255 0 2 3
6 15 14 8 2 6 12 12 6 1 1 255 4 165 255 255
255 255 255 255 255 255 255 255 68 20 255 1 50 67 107 106
95 107 94 111 94 76 14 0 255 0 0 3 8 9 16 19
21 24 29 13 5 1 0 255 4 39 94 117 100 100 84 100
111 123 85 32 3 2 255 2 53 76 98 76 76 71 69 71
89 89 30 2 255 1 6 63 63 51 37 37 32 38 42 49
37 1 1 255 1 3 18 18 13 10 12 12 14 15 12 4
2 2 255 255 255 255 255 255 255 255 255 255 255 250 204 0
255 1 58 193 224 206 235 255 235 207 206 195 76 1 1 255
1 1 3 6 7 7 5 7 9 9 3 1 0 0 255 1
2 2 7 2 2 0 3 3 3 0 0 1 255 1 1 32
32 25 23 15 18 27 34 21 1 1 1 1 255 1 5 7
9 8 8 8 6 4 1 1 1 1 255 6 80 95 85 62
62 60 62 86 86 31 2 255 0 0 2 30 37 36 21 18
21 39 35 28 1 1 0 1 0 0 0 0 0 0 0 0
1 1 1 1 1 1 1 1 15 19 17 17 16 16 15 10
4 2 255 2 2 4 163 255 255 255 255 255 255 255 255 17
14 255 1 1 1 6 53 58 58 68 54 41 27 2 1 1
255 1 1 2 12 25 25 25 29 40 32 18 2 1 255 0
2 3 14 27 28 27 19 24 25 19 10 2 1 255 0 1
1 3 13 14 17 13 14 12 2 1 1 1 255 1 1 2
9 18 20 26 27 20 14 2 1 1 1 255 1 1 4 13
14 18 18 18 15 8 1 0 0 255 2 9 45 75 53 50
43 48 59 59 27 12 1 255 1 2 14 23 31 29 20 20
25 21 19 14 3 1 255 0 9 159 159 126 126 142 142 193
169 169 112 3 0 255 2 76 255 255 255 255 255 255 255 255
255 34 1 0 255 1 32 87 58 75 51 51 56 72 65 29
2 1 255 0 0 4 13 14 13 4 7 5 5 3 2 1
255 1 2 5 8 16 8 8 5 8 16 14 6 1 0 255
17 165 255 255 255 255 255 255 255 255 255 255 67 20 255 1
50 107 107 106 78 95 90 106 94 74 6 1 255 0 0 3
8 9 12 15 20 19 20 13 2 1 0 255 1 39 135 135
104 104 84 111 100 123 85 41 3 1 255 1 51 95 95 76
72 62 71 71 74 59 21 1 255 1 6 63 73 63 43 32
32 32 50 49 24 3 1 255 1 4 14 14 9 9 12 14
18 18 8 4 2 2 255 161 255 255 255 255 255 255 255 255
255 255 204 0 255 1 14 114 248 206 233 241 241 238 223 195
64 3 1 255 1 1 2 6 7 7 6 9 9 5 3 0
0 0 255 0 1 2 6 2 1 0 0 3 3 1 0 0
255 1 1 16 32 25 21 16 16 21 21 17 2 1 1 1
255 1 4 7 10 9 8 8 6 5 1 0 0 1 255 6
74 80 74 62 68 68 68 86 65 13 1 255 0 0 0 6
27 29 29 29 29 29 29 19 1 1 1 1 1 1 1 0
0 0 0 0 1 0 1 1 2 1 1 1 4 16 16 16
16 15 14 8 2 1 255 0 1 2 86 255 255 255 255 255
255 255 165 17 7 255 1 1 1 4 48 54 54 56 54 43
4 1 1 0 255 1 1 1 4 13 20 25 25 36 25 15
2 1 255 0 0 2 14 23 23 24 24 25 25 14 4 1
1 255 1 1 1 2 6 14 20 17 17 8 1 1 2 1
255 0 1 2 6 14 18 21 21 17 12 1 1 1 1 255
1 1 4 10 14 16 15 15 14 4 1 1 0 255 1 6
54 71 54 40 39 40 51 51 17 3 1 255 1 2 12 23
29 29 20 21 26 25 19 14 3 1 255 0 9 143 143 134
134 152 152 193 189 164 56 1 0 255 2 26 255 255 255 255
255 255 255 255 255 20 2 1 255 2 23 53 58 71 51 51
51 63 63 16 2 1 255 0 0 4 10 13 13 4 4 3
4 3 2 0 255 1 2 5 8 13 8 13 8 17 18 12
5 1 0 255 12 31 255 255 255 255 255 255 255 255 255 255
57 19 255 2 10 74 95 95 78 95 101 106 96 53 4 2
255 0 1 2 6 9 9 10 15 14 13 12 2 1 0 255
1 8 135 141 135 117 100 100 85 98 81 41 2 1 255 1
46 94 94 87 85 73 73 64 64 57 13 1 255 1 2 30
51 47 47 32 54 58 58 57 16 4 1 255 1 4 12 14
14 13 14 16 18 18 7 2 0 1 255 74 255 255 255 255
255 255 255 255 255 255 39 0 255 1 8 114 248 229 206 172
233 236 223 190 21 3 1 255 1 1 1 4 7 9 9 9
9 4 3 0 0 0 255 0 0 1 2 3 1 1 1 3
3 2 1 1 255 0 0 4 16 25 21 21 20 20 18 10
2 1 1 1 255 1 3 6 10 7 7 8 8 2 1 0
0 0 255 4 35 80 86 85 85 86 86 86 60 2 0 255
0 0 0 5 13 21 27 30 30 28 21 3 1 1 1 1
1 1 1 1 1 0 0 0 1 0 1 1 1 1 1 1
3 7 12 12 14 14 10 3 2 1 255 0 1 2 4 175
255 255 255 255 255 255 13 13 4 255 1 1 1 2 9 36
48 53 53 25 2 1 1 0 255 1 1 1 4 8 17 20
25 25 15 1 1 1 255 0 0 1 7 17 20 23 20 24
14 4 2 1 0 255 1 1 1 1 2 10 20 18 8 1
1 1 1 0 255 0 1 2 3 9 18 20 17 14 4 2
1 1 1 255 1 1 3 5 12 14 14 14 5 1 0 0
0 255 1 5 21 54 54 42 39 40 41 41 4 1 1 255
1 2 5 17 27 31 35 27 27 25 16 6 1 0 255 0
2 60 126 129 147 174 174 182 172 125 14 1 0 255 1 23
247 255 255 255 255 255 255 255 127 13 2 1 255 2 17 42
58 71 58 42 42 42 29 2 1 1 255 0 0 1 4 4
6 6 4 7 4 4 2 0 255 0 2 2 5 5 8 13
15 18 18 5 5 1 1 255 1 20 255 255 255 255 255 255
255 255 255 255 31 4 255 1 1 28 74 104 98 101 98 101
93 23 2 1 255 0 0 1 3 6 7 9 9 9 9 3
2 1 0 255 0 1 24 141 141 146 123 113 80 81 45 19
2 1 255 0 10 47 87 87 87 85 76 64 59 20 3 1
255 1 1 5 35 37 60 60 58 58 57 37 9 3 0 255
0 3 9 13 14 14 16 16 16 13 3 1 0 1 255 15
149 255 255 255 255 255 255 255 255 202 4 0 255 0 1 49
137 179 172 172 217 222 217 67 5 2 1 255 1 1 1 2
4 6 7 6 6 3 1 1 1 1 255 0 0 0 1 2
2 1 1 1 1 1 1 1 255 1 0 0 6 16 21 24
24 18 10 1 0 0 0 0 255 1 1 3 7 6 7 8
8 2 1 0 0 0 255 1 4 49 84 84 84 85 81 60
18 2 0 255 0 0 0 1 6 13 20 29 29 21 13 1
1 1 1 1 1 1 1 1 1 0 0 0 1 1 1 1
1 0 1 1 2 4 7 7 7 7 4 3 1 0 255 0
0 0 3 6 175 255 255 255 255 13 10 10 1 255 1 1
1 2 2 4 21 25 25 3 2 1 1 1 255 1 1 1
2 4 8 14 9 7 3 1 1 1 255 0 0 1 1 7
17 17 13 10 4 2 1 0 1 255 1 1 1 1 1 1
5 5 2 0 0 0 1 0 255 0 1 1 2 4 5 14
9 4 3 1 1 1 1 255 0 0 0 2 5 8 8 5
2 1 0 1 0 255 0 2 6 21 36 36 28 34 40 40
1 1 1 255 1 1 2 5 17 35 37 27 21 21 16 3
1 1 255 0 1 1 60 101 129 174 172 172 125 24 2 1
0 255 0 2 10 247 255 255 255 255 255 127 13 3 2 0
255 1 2 17 42 56 72 51 37 29 8 2 1 1 255 0
1 1 2 3 4 8 2 7 3 3 0 0 255 0 0 1
2 5 6 6 12 12 12 5 1 1 1 255 1 2 64 255
255 255 255 255 255 255 255 31 5 2 255 1 1 8 68 91
95 98 93 93 27 3 1 1 255 0 0 1 3 3 4 7
8 8 3 2 2 1 1 255 0 0 7 61 107 146 87 87
63 45 19 2 2 1 255 1 4 10 47 78 85 97 78 59
28 2 1 1 255 1 1 1 14 35 51 74 58 54 32 9
1 1 0 255 1 1 3 12 14 14 16 13 13 3 2 1
0 1 255 2 18 149 230 255 255 255 255 233 202 4 0 0
255 0 1 1 49 137 138 169 172 169 90 5 3 1 0 255
1 1 1 1 2 3 4 4 1 1 1 1 1 1 255 1
0 0 1 1 2 1 0 0 0 1 1 1 255 0 0 0
2 6 9 16 18 10 2 2 0 0 0 0 255 1 1 2
3 4 4 4 2 1 1 0 0 0 255 1 1 4 63 63
63 61 45 18 2 1 1 255 1 1 1 1 1 3 13 14
14 3 2 1 1 1 1 1 1 1 1 1 1 1 1 2
1 1 1 1 1 2 1 0 1 1 3 3 2 1 2 2
1 0 255 0 1 0 1 1 6 20 31 31 7 4 4 1
0 255 1 1 1 2 2 2 3 3 3 2 1 1 1 1
255 1 1 1 1 2 2 1 3 2 2 1 1 1 255 1
0 1 1 1 1 5 5 2 2 1 1 0 1 255 1 1
1 1 1 1 1 2 1 0 0 0 0 0 255 1 1 1
1 2 3 2 2 2 1 1 1 1 1 255 0 0 1 1
1 1 2 2 1 0 0 1 1 255 0 1 2 2 9 16
16 17 17 1 1 1 1 255 0 1 1 2 3 17 30 17
17 10 3 1 1 1 255 1 2 1 2 30 98 108 112 112
14 1 1 0 0 255 0 1 1 10 130 255 255 255 91 2
2 0 0 0 255 0 1 1 14 29 51 37 18 8 0 1
0 1 255 0 0 0 1 1 3 6 2 3 1 2 0 0
255 0 0 2 2 2 5 3 3 3 3 1 0 0 1 255
0 2 4 64 255 255 255 255 255 255 26 5 3 2 255 0
0 5 12 28 71 71 53 27 1 1 1 1 255 0 1 1
1 1 2 4 4 2 2 2 2 2 1 255 0 0 1 7
42 61 42 43 38 7 1 2 1 0 255 1 3 4 9 27
74 97 59 20 2 0 0 1 255 1 0 0 1 14 35 57
32 21 3 2 1 1 1 255 0 1 2 2 3 12 12 10
3 3 1 1 1 1 255 1 1 18 128 191 204 191 127 86
2 0 0 0 255 0 0 1 1 4 64 106 106 90 4 3
0 0 0 255 0 1 1 1 1 0 1 1 0 0 0 1
1 0 255 1 1 0 0 1 2 1 0 0 0 1 1 1
255 0 0 0 1 2 2 2 1 1 1 1 1 0 0 0
255 1 1 1 1 2 2 2 1 1 1 1 0 0 255 1
1 1 1 19 19 5 5 1 1 1 1 255 1 1 1 1
1 1 1 1 1 1 1 1 1 1 1 1 1 1 1 1
1 0 0 0 1 1 1 1 1 2 1 0 0 0 1 0
0 0 0 1 1 1 255 1 1 0 0 0 1 2 2 1
1 1 1 1 1 255 1 1 1 1 1 2 2 2 1 1
1 1 0 0 255 1 1 1 1 1 1 1 1 1 2 1
1 1 255 1 0 1 1 1 1 1 1 1 1 1 1 1
1 255 1 1 1 1 0 1 1 1 0 0 0 0 0 1
255 1 1 0 0 1 1 1 0 0 0 0 0 0 0 255
0 1 1 1 1 0 0 0 1 0 1 1 1 255 0 0
0 1 1 1 1 0 0 0 1 1 1 255 0 1 0 0
0 2 2 2 3 3 2 1 1 1 255 1 0 0 0 0
2 3 3 3 1 1 1 1 0 255 0 1 1 1 4 4
4 1 1 1 0 0 0 0 255 0 1 0 1 1 2 1
1 0 0 0 0 1 255 1 0 0 0 0 0 1 1 1
1 1 0 0 255 1 0 2 2 2 2 2 2 2 0 1
0 0 0 255 0 1 2 4 29 63 63 40 17 17 5 2
2 1 255 0 0 1 5 2 0 2 2 2 1 1 1 1
255 0 1 1 1 1 1 2 2 2 2 2 2 2 1 255
0 0 1 1 1 1 1 3 3 1 1 1 1 0 255 1
1 1 2 2 5 7 7 2 0 0 0 1 255 1 0 0
0 1 2 2 2 2 1 1 1 1 1 255 0 1 1 1
1 1 2 2 2 2 1 1 1 1 255 0 0 1 2 2
5 5 3 2 2 0 0 0 255 2 1 1 1 1 1 1
1 1 1 1 0 0 0 255 0 1 1 0 0 0 0 1
0 0 0 1 1 0 255 1 1 0 0 0 1 0 0 0
0 0 1 1 255 1 0 1 1 1 1 1 0 1 1 2
1 1 0 0 255 1 0 0 0 1 1 1 0 1 1 1
0 0 255 0 1 1 1 1 1 1 1 1 1 0 1 255
0 0 1 0 0 0 0 0 1 1 2 1 1 1 1 1
1 1 1 1 1 0 0 0 255 255 255 255 255 255 255 255
255 255 255 255 255 255 255 255 255 255 255 255 255 255 255 255
255 255 255 255 255 255 255 255 255 255 255 255 255 255 255 255
255 255 255 255 255 255 255 255 255 255 255 255 255 255 255 255
255 255 255 255 255 255 255 255 255 255 255 255 255 255 255 255
255 255 255 255 255 255 255 255 255 255 255 255 255 255 255 255
255 255 255 255 255 255 255 255 255 255 255 255 255 255 255 255
255 255 255 255 255 255 255 255 255 255 255 255 255 255 255 255
255 255 255 255 255 255 255 255 255 255 255 255 255 255 255 255
255 255 255 255 255 255 255 255 255 255 255 255 255 255 255 255
255 255 255 255 255 255 255 255 255 255 255 255 255 255 255 255
255 255 255 255 255 255 255 255 255 255 255 255 255 255 255 255
255 255 255 255 255 255 255 255 255 255 255 255 255 255 255 255
255 255 255 255 255 255 255 255 255 255 255 255 255 255 255 255
255 255 255 255 255 255 255 255 255 255 255 255 255 255 255 255
255 255 255 255 255 255 255 255 255 255 255 255 255 255 255 255
255 255 255 255 255 255 255 255 255 255 255 255 255 255 255 255
255 255 255 255 255 255 255 255 255 255 255 255 255 255 255 255
255 255 255 255 255 255 255 255 255 255 255 255 255 255 255 255
255 255 255 255 255 255 255 255 255 255 255 255 255 255 255 255
255 255 255 255 255 255 255 255 255 255 255 255 255 255 255 255
255 255 255 255 255 255 255 255 255 255 255 255 255 255 255 255
255 255 255 255 255 255 255 255 255 255 255 255 255 255 255 255
255 255 255 255 255 255 255 255 255 255 255 255 255 255 255 255
255 255 255 255 255 255 255 255 255 255 255 255 255 255 255 255
255 255 255 255 255 255 255 255 255 255 255 255 255 255 255 255
255 255 255 255 255 255 255 255 255 255 255 255 255 255 255 255
255 255 255 255 255 255 255 255 255 255 255 255 255 255 255 255
255 255 255 255 255 255 255 255 255 255 255 255 1 1 1 1
0 0 0 0 0 0 0 0 0 0 0 1 1 1 255 1
1 0 0 0 1 1 1 1 1 1 1 1 1 255 0 0
1 1 1 1 1 1 1 0 0 0 1 1 255 1 2 2
1 1 1 1 1 1 1 1 0 0 255 1 0 0 1 1
1 1 1 1 1 1 1 1 0 255 1 1 1 0 0 0
1 1 1 0 0 0 0 0 255 1 1 0 0 2 0 0
0 0 0 1 0 0 0 255 0 1 0 0 0 0 1 1
1 1 1 0 0 255 0 0 0 0 0 0 0 0 0 1
0 1 0 255 1 1 0 1 1 0 0 0 1 1 1 1
1 0 255 1 0 0 0 0 1 1 1 1 0 0 1 1
1 255 0 1 1 1 0 0 0 0 1 1 0 0 0 0
255 0 0 0 1 1 1 1 1 1 1 0 1 0 255 1
1 0 0 0 1 1 1 1 1 1 1 0 255 0 0 0
0 0 0 2 2 2 1 2 1 1 0 255 0 1 1 1
1 1 1 1 1 1 1 1 1 1 255 0 0 0 1 0
0 1 1 1 1 1 1 1 255 0 0 2 1 1 1 1
1 1 1 1 2 1 1 255 1 1 1 1 1 1 0 0
1 0 0 0 1 1 255 0 0 0 0 0 0 0 0 0
0 0 1 1 255 1 0 0 0 1 1 1 1 1 1 2
1 2 2 255 1 0 0 0 0 0 1 1 1 1 1 1
0 0 255 0 0 0 0 1 1 1 0 0 1 1 1 1
255 0 0 0 0 0 0 0 1 1 1 1 1 0 0 255
1 1 0 0 0 1 0 0 0 0 0 1 1 1 255 1
0 1 0 1 1 1 1 0 0 0 0 0 255 1 0 0
1 1 1 0 0 0 0 0 1 1 1 0 255 0 0 1
1 1 0 0 0 1 0 0 0 0 255 0 1 1 0 0
1 1 1 1 1 1 1 255 0 0 0 0 0 0 0 0
0 0 1 1 2 1 1 0 1 1 1 1 1 2 1 1
0 1 1 1 0 0 0 0 0 0 0 1 1 1 0 1
1 1 255 1 1 1 1 1 2 2 2 2 2 1 0 0
1 255 0 0 1 1 1 1 1 1 1 0 0 0 1 1
255 1 1 1 1 1 1 1 2 1 1 0 0 0 255 1
1 1 1 1 2 2 2 2 1 1 0 1 0 255 1 1
1 0 0 0 1 1 1 1 0 1 0 1 255 1 0 0
0 1 0 0 0 1 1 1 0 0 0 255 0 1 1 0
0 1 2 2 2 1 1 0 0 255 0 0 0 0 0 0
2 2 2 1 0 0 0 255 0 0 0 1 1 1 2 2
2 2 1 1 1 0 255 2 2 2 0 1 1 1 1 1
0 0 0 1 1 255 1 1 1 0 0 0 0 1 2 1
1 0 0 0 255 1 1 0 1 1 1 1 0 1 1 0
0 0 255 0 1 1 0 1 2 1 1 1 1 1 1 0
255 0 0 0 0 5 4 5 9 9 3 2 1 1 0 255
1 2 0 0 0 0 1 0 1 1 1 1 1 1 255 0
0 1 2 2 2 1 1 1 1 1 1 0 255 0 0 2
2 2 2 6 6 6 1 2 1 0 0 255 0 0 1 1
2 2 2 2 2 0 0 0 1 0 255 0 0 0 0 0
0 0 0 0 0 0 1 0 255 1 1 0 0 1 1 1
1 1 0 1 1 1 1 255 1 1 0 0 0 2 2 1
2 2 1 1 0 0 255 0 0 0 1 1 1 1 1 1
1 1 1 1 255 0 0 0 0 0 0 1 1 1 1 1
1 1 1 255 1 1 0 0 1 1 1 0 0 0 0 2
2 1 255 1 0 2 2 2 2 1 1 0 0 0 0 0
255 0 0 0 1 1 1 1 0 1 0 0 1 1 1 1
255 1 0 1 2 2 2 1 1 0 0 0 0 0 255 0
0 0 1 0 0 0 1 1 1 1 1 255 0 0 0 0
0 0 0 0 0 0 1 1 1 1 1 1 1 0 1 1
1 1 0 0 0 1 1 1 0 0 0 0 0 0 1 13
6 2 2 1 1 1 255 1 1 1 1 2 2 3 2 2
2 1 0 0 0 255 0 0 1 1 1 1 1 1 1 1
1 1 1 1 255 1 1 1 1 1 2 3 3 3 1 0
0 0 255 1 1 0 1 1 3 3 4 4 2 1 1 1
0 255 1 1 1 1 1 3 5 10 10 4 2 2 2 1
255 1 1 1 1 1 0 0 0 1 1 1 0 0 0 255
0 1 1 1 2 2 2 1 1 1 1 0 0 255 0 0
1 1 30 30 32 32 31 23 1 0 0 255 0 1 1 1
7 20 18 20 18 6 3 2 1 0 255 2 2 2 1 2
7 14 17 7 1 0 0 1 1 255 1 0 1 1 2 2
14 5 2 2 1 0 0 0 255 0 0 1 1 1 1 1
1 1 1 0 0 1 255 1 1 1 1 3 8 10 10 1
1 1 1 0 255 0 1 3 5 9 56 58 102 65 42 5
1 1 0 255 1 2 1 0 0 0 1 1 2 2 1 1
1 0 255 1 1 1 2 4 5 5 7 4 9 1 1 0
255 0 2 3 3 25 39 51 56 61 40 6 2 1 0 255
0 0 1 2 8 15 15 8 5 4 0 0 0 0 255 0
1 1 1 1 1 1 1 1 1 1 1 1 255 1 1 1
0 1 2 2 2 2 0 1 1 1 0 255 0 1 1 1
2 4 6 6 6 3 1 1 0 0 255 0 1 1 1 1
1 2 2 2 1 1 1 2 255 0 0 0 0 0 1 1
1 1 1 1 0 1 1 255 1 1 1 1 3 4 3 2
2 3 1 2 1 1 255 0 1 2 2 5 7 8 25 8
1 1 0 0 255 0 0 0 1 2 2 7 8 6 1 1
1 1 0 0 255 1 1 1 4 5 23 8 2 0 0 1
2 1 255 0 0 0 1 0 0 0 1 1 0 0 0 255
0 0 0 1 1 1 2 1 1 0 0 0 1 1 1 0
1 0 0 1 1 1 0 0 2 2 1 1 1 0 0 1
2 5 19 21 15 7 2 2 1 1 255 1 1 2 2 3
18 21 21 17 17 2 1 0 0 255 1 1 1 2 3 2
3 5 6 3 1 1 1 1 255 1 1 1 1 3 5 9
9 5 3 1 0 0 255 0 0 0 2 3 20 7 7 7
13 3 2 2 1 255 1 1 1 1 5 18 18 19 19 12
3 2 1 1 255 0 0 1 2 4 1 3 3 7 5 1
1 0 0 255 0 1 2 2 6 6 10 4 2 1 1 1
0 255 0 0 1 30 50 67 67 67 57 32 23 0 0 255
1 1 2 8 27 38 29 29 29 20 15 5 1 1 255 2
2 2 2 8 14 15 17 15 14 2 1 1 1 255 1 1
1 2 7 14 15 15 10 4 2 1 0 1 255 1 1 1
5 27 31 46 25 23 3 1 1 1 255 1 2 2 4 12
15 15 15 13 2 1 1 0 255 0 2 3 19 84 102 118
162 162 102 42 5 3 0 255 1 0 0 0 6 7 7 4
4 3 3 2 1 1 255 1 2 2 6 6 7 7 10 13
10 9 1 0 255 0 2 4 25 40 51 78 84 97 61 58
3 2 1 255 0 0 2 8 25 27 25 15 13 13 4 0
0 0 255 0 1 3 7 23 23 19 19 6 1 1 1 1
255 1 1 1 1 2 5 8 8 6 2 1 1 0 0 255
1 1 1 3 7 12 12 9 9 9 2 1 1 1 255 0
0 1 1 2 5 7 7 4 1 0 0 0 255 0 1 1
1 2 7 7 7 7 2 1 1 1 1 255 1 1 1 2
14 9 9 9 9 8 5 2 1 1 255 1 2 2 16 32
35 25 25 16 8 3 0 0 255 0 0 0 1 3 7 10
10 10 2 2 1 1 0 0 255 0 1 4 6 17 26 17
13 2 2 2 2 1 255 0 0 0 1 1 1 1 1 1
1 1 0 255 0 1 1 1 2 4 8 2 2 1 1 1
1 1 1 1 1 0 0 1 1 0 0 0 2 1 1 1
1 1 1 1 5 19 20 27 20 15 7 3 1 1 255 1
1 2 3 18 38 43 42 43 30 17 2 1 1 255 1 1
1 4 4 8 12 12 12 7 5 1 1 0 255 1 1 1
3 8 12 12 10 9 5 2 0 0 255 0 0 0 3 24
28 20 14 14 16 14 3 2 1 255 0 1 1 18 20 20
19 19 21 21 12 3 2 1 255 0 0 6 7 7 4 7
9 9 10 3 1 0 0 255 2 2 7 7 10 10 10 4
1 1 1 1 0 255 0 1 4 50 67 83 76 75 67 57
31 6 0 255 1 2 7 32 40 38 38 31 39 27 30 12
5 1 255 1 2 2 10 14 15 17 17 17 17 7 1 1
1 255 1 1 1 7 27 26 21 21 16 9 2 1 1 2
255 2 2 5 31 45 56 59 65 56 23 3 1 1 255 1
1 2 19 21 30 31 26 19 10 3 1 0 255 0 2 19
84 131 131 139 182 182 181 95 39 4 2 255 0 1 1 3
8 13 16 13 13 10 3 2 1 1 255 1 3 10 14 14
14 14 13 13 13 9 1 0 255 1 3 23 40 64 64 78
82 106 86 81 40 13 2 255 1 2 3 23 34 36 34 18
17 17 16 2 0 0 255 0 2 7 24 31 31 32 27 27
12 3 1 1 255 1 1 1 2 5 8 9 10 10 10 2
1 1 0 255 1 1 2 7 9 14 12 13 9 10 6 2
1 1 255 0 0 1 4 6 16 17 16 8 4 1 0 0
255 0 1 1 2 9 13 14 13 7 6 2 0 0 1 255
2 1 2 16 18 18 10 12 15 15 5 2 0 0 255 1
2 16 31 32 32 16 23 16 16 7 1 0 255 1 0 2
2 6 10 21 23 17 10 3 1 1 0 0 255 1 3 4
6 9 19 16 13 7 2 2 2 0 255 0 0 0 1 2
1 1 1 1 1 0 0 255 0 1 2 2 6 8 30 67
67 13 1 1 1 1 1 1 1 0 1 1 1 0 0 0
2 1 1 1 1 1 2 4 14 20 20 26 20 21 19 7
2 1 255 1 1 2 13 58 58 71 47 56 69 32 10 1
1 255 1 1 1 4 6 14 14 12 12 10 5 2 1 0
255 1 2 3 6 12 12 17 17 10 9 5 1 1 255 0
0 3 29 29 29 14 17 16 17 17 5 2 1 255 0 1
2 20 34 23 21 21 14 19 12 9 1 0 255 0 0 8
9 9 7 9 9 12 12 8 3 1 0 255 2 7 10 7
7 7 10 8 4 2 2 1 1 255 1 2 34 89 76 83
67 57 65 68 68 8 2 255 1 2 27 43 46 40 31 27
27 27 30 27 12 2 255 1 1 7 12 19 18 18 17 17
17 15 3 1 1 255 1 1 7 27 37 29 29 28 23 17
6 5 2 2 255 2 2 27 36 45 62 74 74 67 56 6
1 0 255 1 1 2 19 21 30 30 26 26 19 7 2 0
255 0 2 41 125 143 153 167 193 193 182 175 63 6 3 255
0 0 2 6 12 16 19 19 18 13 9 1 1 1 255 1
6 13 14 14 15 17 14 13 13 14 9 0 255 1 3 34
73 80 73 80 80 97 97 91 62 13 5 255 1 2 17 34
37 37 34 25 18 20 17 2 1 0 255 0 1 24 32 37
32 38 31 38 27 5 3 2 255 1 1 1 2 7 7 9
10 12 18 16 2 1 1 255 1 1 2 9 9 14 9 10
10 10 9 2 1 0 255 0 0 2 5 8 18 18 17 15
8 2 0 0 255 1 1 1 9 14 13 14 13 9 6 5
2 0 0 255 1 1 1 15 15 15 12 16 18 18 5 2
0 0 255 1 3 16 31 31 16 16 16 16 20 12 3 0
255 1 1 2 3 8 10 21 23 17 15 5 2 1 1 0
255 1 6 9 9 9 13 7 9 7 4 0 0 0 255 0
0 1 5 10 10 5 5 2 1 1 0 255 1 1 1 6
8 40 103 108 85 62 13 2 1 1 1 0 0 0 1 1
1 0 0 0 1 1 1 1 1 1 2 8 20 26 20 20
19 21 27 27 5 2 255 1 1 3 36 63 60 60 57 62
74 74 18 2 1 255 1 1 1 2 6 21 12 10 5 10
3 2 1 0 255 0 2 3 5 12 12 19 20 19 10 5
1 1 255 2 3 15 40 40 21 14 21 17 17 17 5 1
1 255 1 1 6 31 34 34 23 21 14 18 12 9 2 0
255 0 0 8 9 9 15 15 13 13 12 3 4 2 0 255
0 10 15 12 12 12 10 10 8 8 2 1 1 255 2 2
56 100 87 69 54 52 54 68 68 15 1 255 0 1 46 46
53 32 29 25 27 30 30 29 13 2 255 0 1 5 14 16
17 18 17 17 16 16 14 1 1 255 1 1 19 43 43 49
37 30 24 21 9 5 0 0 255 2 3 36 40 56 62 80
80 75 56 34 1 0 255 1 2 2 19 19 19 20 26 30
27 10 1 0 255 0 2 41 136 204 204 207 193 193 181 159
146 6 3 255 0 0 2 8 12 23 25 20 18 17 13 3
1 1 255 1 10 13 10 10 8 14 13 10 14 16 16 1
255 1 2 78 78 101 73 75 71 80 80 86 78 13 5 255
1 1 34 35 34 31 31 25 23 36 36 5 1 0 255 1
1 29 37 42 40 38 35 38 40 40 3 2 255 1 1 2
6 7 7 10 10 10 16 10 2 0 0 255 1 1 3 8
9 10 8 10 10 10 8 2 0 0 255 0 0 3 8 10
19 17 17 15 10 2 2 0 255 0 1 1 12 13 13 9
9 9 7 6 2 0 0 255 1 1 3 10 10 10 7 13
25 25 5 1 0 0 255 1 10 20 31 20 17 16 17 20
20 16 2 1 255 1 1 1 6 9 9 9 13 13 15 12
3 2 1 1 255 1 9 9 12 9 5 5 7 7 4 0
0 0 255 0 1 2 31 31 17 10 12 5 1 0 0 255
1 1 1 6 40 98 122 122 85 76 47 7 1 1 1 0
0 0 0 1 1 0 0 0 1 2 2 1 0 0 2 8
29 29 26 26 19 21 19 18 5 2 255 1 1 3 41 63
63 63 62 62 69 51 18 2 1 255 0 0 1 2 6 21
6 12 5 12 2 1 1 1 255 0 2 3 6 12 12 28
28 19 16 9 2 1 255 2 3 15 15 24 21 23 23 20
17 13 5 2 1 255 1 2 13 19 19 23 28 28 18 18
13 9 1 0 255 1 1 7 7 7 9 17 17 13 7 3
3 2 0 255 0 10 15 14 12 12 20 14 12 10 8 1
0 255 1 2 89 100 87 51 52 52 52 65 50 15 2 255
0 1 23 30 53 35 24 24 25 35 41 29 14 2 255 1
1 5 14 14 17 19 20 20 16 16 14 2 0 255 0 1
19 43 43 46 37 41 26 23 19 1 0 0 255 1 3 36
54 79 78 75 75 75 46 34 1 1 255 2 2 2 19 25
17 20 21 30 27 10 1 0 255 0 2 32 148 253 255 255
193 178 164 159 146 6 3 255 0 0 2 9 15 23 25 25
19 17 12 3 1 0 255 2 10 13 10 10 7 14 14 14
17 16 10 1 255 1 2 78 78 148 71 89 65 80 104 80
69 13 1 255 0 1 34 35 31 31 30 23 25 32 32 5
1 1 255 1 3 29 43 49 49 40 38 38 42 40 2 2
255 2 2 3 7 9 9 10 10 10 14 6 2 0 0 255
1 1 3 8 10 10 8 9 10 10 8 2 0 0 255 0
1 2 8 10 20 10 10 9 6 3 2 1 255 1 1 1
10 12 13 9 9 9 9 6 2 1 0 255 1 1 4 10
10 10 7 9 13 5 2 0 0 0 255 2 10 17 36 24
36 20 20 20 20 12 2 1 255 0 1 1 8 9 8 9
9 12 13 12 3 2 1 1 255 2 4 9 15 20 9 6
7 6 1 0 0 0 255 1 1 3 27 27 10 10 17 12
3 1 1 255 1 0 0 3 43 115 122 115 90 85 76 3
1 1 0 0 0 1 1 1 1 1 1 1 1 2 2 2
1 0 1 6 29 29 28 27 27 27 19 18 2 1 255 1
1 3 36 47 60 63 60 57 51 40 14 2 1 255 0 0
1 6 8 16 12 15 12 10 2 1 1 1 255 0 2 3
7 12 12 28 28 20 19 5 1 1 255 2 3 8 12 16
24 25 25 23 18 13 5 3 1 255 1 1 12 17 16 28
29 29 18 18 13 4 1 0 255 1 1 3 3 6 24 24
20 17 7 2 1 0 0 255 0 10 14 14 16 20 20 20
8 12 8 1 0 255 1 2 65 87 57 51 57 65 54 65
43 13 1 255 1 2 14 26 53 28 35 31 46 50 48 41
13 2 255 1 2 5 14 14 17 17 20 15 15 9 2 0
0 255 0 1 19 35 28 29 29 42 41 21 19 1 0 0
255 1 3 36 56 79 71 63 63 58 46 4 1 1 255 1
2 3 25 26 25 24 17 27 16 8 1 0 255 0 0 14
114 174 253 255 160 141 141 141 73 6 2 255 0 0 2 9
17 23 24 25 25 17 8 3 1 0 255 2 10 16 16 16
8 14 10 24 24 16 6 1 255 1 2 37 63 114 71 103
102 103 120 80 64 13 0 255 0 1 27 32 31 30 18 18
18 24 16 5 1 1 255 1 4 26 36 47 49 43 40 42
43 19 2 1 255 0 0 3 6 10 12 10 13 14 10 5
1 0 0 255 1 1 3 7 10 10 9 9 9 8 5 2
0 1 255 1 1 2 5 7 7 7 7 6 6 2 1 1
255 0 1 1 5 12 13 13 14 9 8 6 2 1 1 255
1 2 4 10 10 6 6 7 15 4 0 0 0 0 255 1
3 10 20 26 35 28 21 21 19 3 1 1 255 0 1 1
6 9 9 9 10 12 12 4 3 1 1 1 255 2 2 9
12 20 9 9 8 7 1 0 0 0 255 1 1 4 21 21
10 10 21 21 1 1 1 255 1 1 1 2 43 115 115 115
91 106 76 3 1 1 0 1 1 1 0 0 0 1 0 0
2 2 2 2 1 0 0 4 14 26 27 27 26 26 26 17
2 2 255 1 1 1 4 39 39 68 53 51 40 20 3 2
2 255 0 1 1 6 10 15 15 13 13 1 1 1 1 1
255 1 2 2 4 12 12 19 19 13 13 5 2 1 255 1
1 4 7 16 24 26 26 21 15 14 4 2 1 255 0 0
4 13 16 20 29 29 24 18 8 3 1 0 255 1 1 1
2 6 16 26 16 15 3 1 0 0 0 255 0 4 10 9
8 16 16 16 9 9 6 0 0 255 0 2 13 41 51 51
68 71 65 50 41 5 0 255 0 2 14 25 36 26 36 35
57 52 51 40 3 1 255 1 1 4 9 15 23 18 23 16
16 5 2 0 0 255 1 1 5 19 21 24 25 29 29 21
2 1 0 0 255 1 1 32 47 51 51 53 58 47 24 3
1 1 255 1 2 3 16 25 26 26 21 21 16 6 0 0
255 0 1 6 52 114 148 151 136 136 132 116 69 9 1 255
0 1 2 8 16 17 17 18 15 12 5 2 1 0 255 1
10 16 16 16 10 16 10 24 24 20 1 0 255 1 2 23
47 84 84 103 122 128 128 104 30 1 0 255 1 1 7 27
27 24 19 16 16 16 12 4 1 1 255 3 3 7 26 45
73 57 56 42 19 3 2 1 255 0 0 2 3 5 7 9
10 10 5 2 1 1 0 255 1 1 3 6 8 9 8 8
6 5 3 1 0 1 255 1 1 1 5 5 6 6 6 6
4 0 0 0 255 1 1 2 3 5 13 13 10 9 6 1
1 1 1 255 1 1 2 6 10 10 10 19 15 4 2 0
0 0 255 0 2 3 9 26 35 35 20 19 4 2 1 0
255 0 0 1 1 7 8 9 10 10 5 3 1 1 0 0
255 1 2 4 8 12 8 8 8 3 1 0 0 0 255 1
1 4 19 19 20 10 20 4 1 1 1 255 1 1 1 1
5 43 91 91 91 91 47 3 1 0 0 1 1 1 1 1
1 1 1 0 2 2 1 2 1 1 1 0 4 16 25 26
25 26 19 7 1 1 255 1 1 0 1 6 25 27 27 30
20 3 2 2 1 255 0 1 1 2 14 14 15 13 10 2
2 1 1 1 255 0 1 2 2 7 9 13 13 9 5 2
1 1 255 1 1 1 2 7 17 25 21 19 14 8 3 3
1 255 0 0 1 4 12 19 20 27 16 12 3 2 1 1
255 1 0 1 2 12 16 15 5 4 2 0 0 0 0 255
0 1 7 7 6 6 15 15 8 6 2 0 0 255 0 0
4 25 41 41 57 68 41 41 6 2 0 255 1 2 4 14
36 26 42 51 57 52 48 25 3 0 255 1 2 2 4 14
17 15 19 9 9 2 0 0 0 255 1 2 3 13 15 21
24 25 17 5 1 1 0 0 255 0 0 3 35 32 38 34
38 26 4 1 1 1 255 1 1 2 3 14 20 20 20 15
8 2 0 0 255 1 1 3 6 52 91 96 92 92 85 69
14 1 0 255 0 1 0 2 7 9 9 9 8 5 2 2
0 0 255 0 1 14 15 16 13 16 10 13 9 6 0 0
255 0 1 5 26 62 63 81 103 103 120 68 3 1 0 255
1 1 2 16 17 20 20 24 16 12 4 1 1 1 255 2
2 2 4 14 16 43 43 29 3 2 2 1 255 0 0 0
1 4 5 6 6 5 2 2 1 0 0 255 0 1 2 2
6 7 7 6 5 3 2 1 1 1 255 1 1 1 2 4
5 4 6 3 0 0 0 1 255 1 0 1 2 3 3 5
5 3 2 1 1 1 1 255 1 0 1 3 6 10 10 12
10 7 0 0 0 0 255 0 1 1 3 9 10 10 4 4
2 1 0 0 255 0 0 0 0 1 7 8 7 4 3 1
1 0 0 0 255 0 1 2 4 6 6 5 2 2 1 1
0 0 255 1 1 1 4 9 9 6 4 1 0 0 0 255
1 1 1 1 1 12 42 52 52 47 4 2 1 1 1 1
1 1 1 1 0 0 0 0 2 1 1 1 1 2 1 0
0 4 16 23 19 7 7 1 1 1 255 1 1 0 1 1
6 19 19 10 3 2 1 1 1 255 1 1 1 1 2 12
14 12 3 2 1 0 1 0 255 0 0 1 1 2 6 8
4 4 2 1 1 0 255 1 1 1 2 2 7 17 17 8
4 3 1 1 1 255 1 1 1 1 1 12 16 16 12 3
2 1 1 1 255 0 0 1 1 2 12 5 3 2 1 0
0 0 0 255 1 1 1 6 6 6 5 6 6 2 1 0
0 255 0 0 2 4 15 25 15 28 14 6 2 0 0 255
0 1 2 4 25 27 41 42 51 26 25 3 2 1 255 1
2 1 1 3 14 9 9 9 2 1 0 0 0 255 1 2
2 3 5 5 5 5 5 2 1 1 0 0 255 0 0 1
3 20 31 31 18 3 1 1 1 1 255 0 0 2 2 3
4 13 13 7 3 2 0 0 255 1 1 1 5 5 40 52
50 61 50 2 1 0 0 255 0 0 0 2 5 5 5 5
3 2 2 1 0 0 255 0 0 1 12 15 12 13 5 6
4 1 0 0 255 0 1 1 5 23 26 40 40 68 68 3
1 0 0 255 0 0 1 2 7 16 19 16 12 4 0 0
1 1 255 1 0 1 1 4 5 14 14 3 1 1 1 2
255 0 0 0 1 2 2 2 2 2 2 2 1 1 0 255
0 1 2 2 2 2 2 2 2 1 1 1 1 0 255 1
1 2 0 2 0 1 2 1 0 0 0 1 255 1 0 0
1 1 2 1 1 1 0 1 1 1 1 255 0 0 1 2
3 4 5 5 5 3 2 1 1 0 255 0 0 1 2 2
4 4 2 1 1 1 0 0 255 0 0 1 1 1 1 1
2 2 1 1 0 0 0 1 255 1 0 1 1 2 2 2
1 1 1 1 0 0 255 0 0 0 0 3 3 2 1 1
0 1 0 255 0 1 1 0 0 0 6 5 4 4 2 1
1 1 1 1 1 1 1 1 0 0 1 1 2 1 1 1
1 2 1 1 0 1 2 2 1 2 1 1 1 1 255 1
1 0 0 0 1 1 2 2 2 2 1 1 0 255 1 1
1 1 1 1 1 2 2 2 2 1 1 0 255 0 0 0
1 1 1 3 2 1 1 1 1 0 255 0 1 0 2 1
1 1 1 1 1 1 1 1 1 255 1 0 0 0 1 1
1 1 1 1 1 1 1 1 255 0 0 0 1 1 1 1
1 1 1 0 0 0 1 255 1 1 1 1 1 1 1 1
1 1 0 0 1 255 1 0 0 0 1 2 2 1 1 0
0 0 0 255 0 0 1 2 3 10 31 31 24 10 3 3
2 2 255 2 2 1 0 0 1 2 2 1 1 1 0 0
1 255 1 2 2 2 1 2 1 1 1 1 1 0 0 0
255 0 0 0 0 1 2 2 2 1 1 1 1 1 255 0
0 0 1 1 2 2 2 2 2 2 1 0 255 0 1 0
2 1 3 8 8 7 4 1 1 0 0 255 0 0 0 0
1 1 1 1 1 1 1 1 0 0 255 0 1 1 1 4
4 4 3 1 1 1 1 0 255 0 1 1 1 5 5 21
21 23 2 0 0 0 0 255 0 0 1 1 1 1 1 1
1 0 0 0 1 1 255 0 0 1 1 1 4 5 3 2
0 0 0 1 255 0 0 0 0 2 2 0 0 0 1 1
1 0 0 255 0 0 1 2 2 1 1 2 1 1 1 1
1 0 255 0 0 0 0 0 0 0 0 0 0 0 1 1
255 1 0 0 1 1 1 1 0 0 0 0 1 1 1 255
0 1 1 1 0 0 1 4 1 2 1 1 1 0 255 0
0 1 0 2 1 1 1 0 0 1 1 2 255 0 0 0
1 0 1 1 1 0 0 1 1 1 1 1 255 0 0 0
0 2 1 2 1 1 0 1 0 0 255 0 0 0 0 1
1 1 0 0 0 0 0 255 0 1 1 1 0 0 0 2
1 2 1 1 1 0 1 1 1 1 1 0 0 1 1 1
1 1 1 1 1 1 1 1 1 1 1 1 1 1 1 1
1 1 255 0 0 1 1 1 1 1 1 1 1 1 1 1
0 255 1 1 0 0 1 1 1 1 1 1 0 0 0 0
255 0 0 0 0 1 1 2 1 0 0 0 2 2 255 1
1 1 1 1 0 0 0 0 0 1 1 1 1 255 1 1
0 0 0 1 1 1 1 1 1 1 1 1 255 0 0 0
1 0 0 1 1 1 1 0 1 1 1 255 1 1 1 1
1 1 1 1 1 0 0 0 1 255 1 1 1 0 1 1
1 0 0 0 0 0 0 255 0 0 1 2 2 2 1 1
0 0 0 1 2 2 255 1 1 1 0 0 0 0 1 1
1 1 1 1 1 255 1 1 1 1 1 1 1 1 1 1
1 1 1 0 255 0 0 1 0 0 1 1 1 1 1 1
1 2 255 0 0 0 1 1 1 1 1 1 2 2 1 1
255 0 0 0 0 0 2 2 2 1 1 1 1 1 1 255
1 1 255 255 255 255 255 255 255 255 255 255 255 255 255 255
255 255 255 255 255 255 255 255 255 255 255 255 255 255 255 255
255 255 255 255 255 255 255 255 255 255 255 255 255 255 255 255
255 255 255 255 255 255 255 255 255 255 255 255 255 255 255 255
255 255 255 255 255 255 255 255 255 255 255 255 255 255 255 255
255 255 255 255 255 255 255 255 255 255 255 255 255 255 255 255
255 255 255 255 255 255 255 255 255 255 255 255 255 255 255 255
255 255 255 255 255 255 255 255 255 255 255 255 255 255 255 255
255 255 255 255 255 255 255 255 255 255 255 255 255 255 255 255
255 255 255 255 255 255 255 255 255 255 255 255 255 255 255 255
255 255 255 255 255 255 255 255 255 255 255 255 255 255 255 255
255 255 255 255 255 255 255 255 255 255 255 255 255 255 255 255
255 255 255 255 255 255 255 255 255 255 255 255 255 255 255 255
255 255 255 255 255 255 255 255 255 255 255 255 255 255 255 255
255 255 255 255 255 255 255 255 255 255 255 255 255 255 255 255
255 255 255 255 255 255 255 255 255 255 255 255 255 255 255 255
255 255 255 255 255 255 255 255 255 255 255 255 255 255 255 255
255 255 255 255 255 255 255 255 255 255 255 255 255 255 255 255
255 255 255 255 255 255 255 255 255 255 255 255 255 255 255 255
255 255 255 255 255 255 255 255 255 255 255 255 255 255 255 255
255 255 255 255 255 255 255 255 255 255 255 255 255 255 255 255
255 255 255 255 255 255 255 255 255 255 255 255 255 255 255 255
255 255 255 255 255 255 255 255 255 255 255 255 255 255 255 255
255 255 255 255 255 255 255 255 255 255 255 255 255 255 255 255
255 255 255 255 255 255 255 255 255 255 255 255 255 255 255 255
255 255 255 255 255 255 255 255 255 255 255 255 255 255 255 255
255 255 255 255 255 255 255 255 255 255 255 255 255 255 255 255
255 255 255 255 255 255 255 255 255 255 255 255 255 255 255 255
255 255 255 255 255 255 0 0 0 1 1 0 0 0 0 0
0 0 255 1 1 1 1 0 0 0 1 0 0 0 0 0
255 1 1 1 2 2 3 4 2 2 0 0 0 0 0 255
0 0 1 0 0 0 0 0 0 0 0 0 0 1 255 1
1 1 1 0 0 0 1 0 0 0 1 1 255 0 0 0
1 1 1 1 1 2 2 1 1 1 1 255 0 0 0 1
2 2 2 2 0 1 0 1 0 1 255 0 0 0 1 0
0 1 0 0 0 1 1 1 255 1 1 1 1 1 1 1
1 1 0 0 0 0 0 255 0 1 1 0 0 0 0 1
1 1 1 0 0 0 255 0 0 0 0 0 1 0 0 0
1 2 1 2 255 0 0 0 0 0 1 0 0 1 0 1
1 1 0 0 255 1 1 1 1 2 2 2 1 1 1 1
1 0 255 0 0 1 1 1 1 1 1 1 0 0 0 255
1 1 1 0 0 1 2 2 2 2 1 1 0 0 1 1
1 1 2 1 2 1 1 1 1 1 1 2 2 1 1 1
1 1 1 1 1 1 0 0 0 1 255 1 0 1 1 1
1 1 1 1 1 1 1 1 1 255 1 1 1 1 1 1
1 0 0 0 0 0 0 0 255 0 0 0 0 1 2 2
2 0 0 0 1 1 255 1 1 1 1 0 0 0 0 0
1 1 1 2 1 255 1 1 0 0 0 2 1 2 1 1
0 1 1 1 255 0 0 1 1 1 0 0 0 1 1 0
0 0 0 255 0 1 1 1 1 1 1 1 0 0 0 0
0 255 0 1 1 1 1 1 1 0 0 0 1 1 1 255
0 0 0 2 2 1 0 0 0 1 1 1 1 0 255 0
0 1 1 1 1 1 1 1 1 1 0 0 0 255 0 0
2 2 3 3 3 1 0 0 1 1 1 1 255 1 2 1
2 1 3 1 1 1 0 0 0 0 255 1 1 2 3 2
3 8 9 9 6 2 1 1 255 1 0 1 0 1 3 5
2 1 1 0 0 0 0 255 0 0 0 0 0 1 1 1
1 0 0 0 1 0 255 1 1 1 1 1 1 1 1 1
0 0 0 0 255 1 1 1 2 2 4 4 3 2 0 0
0 0 1 255 1 0 1 0 0 0 1 1 1 0 0 0
0 1 255 0 1 1 1 1 0 0 3 0 1 0 1 1
255 0 0 2 4 6 40 46 46 46 3 3 1 1 1 255
1 0 1 7 6 7 8 12 1 1 0 0 0 1 255 1
1 1 1 1 2 2 1 1 0 1 1 1 255 2 1 1
1 2 6 12 9 9 2 2 0 0 0 255 1 1 1 1
2 2 2 2 3 1 0 0 0 1 255 0 0 1 3 3
1 1 1 2 2 2 1 1 255 0 0 0 1 1 4 6
6 2 1 1 1 1 0 0 255 1 1 8 18 43 43 18
13 7 2 1 1 1 255 1 1 1 1 2 3 7 2 2
1 0 0 255 1 1 1 1 1 4 17 15 15 4 4 1
0 0 1 1 1 1 2 1 1 1 1 1 1 1 1 1
2 2 2 1 1 1 1 2 2 1 1 1 1 1 255 1
1 1 2 2 1 1 1 1 2 1 1 1 2 255 1 1
1 1 1 1 2 2 1 1 1 0 0 1 255 1 0 0
0 2 2 2 2 2 2 1 1 1 255 1 1 1 1 1
2 2 2 1 1 1 1 2 1 255 1 1 1 2 1 2
1 2 1 2 1 0 0 1 255 0 1 1 1 1 0 1
0 1 0 0 0 0 0 255 1 1 1 2 2 2 3 1
2 0 1 1 0 255 0 0 0 1 1 2 2 1 1 1
0 0 0 255 0 0 0 0 1 2 0 0 2 1 1 1
1 0 255 0 1 1 2 2 24 34 24 17 4 1 0 0
0 255 0 0 2 2 17 21 24 24 8 1 1 1 1 1
255 1 2 2 2 7 14 14 9 1 1 1 0 1 255 1
3 4 5 65 140 147 147 108 25 6 1 1 255 1 1 1
1 7 34 57 57 57 12 6 0 0 0 255 0 0 0 0
1 2 2 2 2 0 0 0 0 0 255 0 1 2 3 3
4 4 10 4 2 0 0 0 255 1 1 1 2 4 4 8
8 3 2 0 0 0 1 255 1 0 1 1 2 34 34 20
16 1 0 0 1 1 255 0 1 1 1 2 6 8 6 4
1 0 1 1 255 1 2 3 26 185 255 255 255 255 255 32
7 1 1 255 1 1 21 26 80 255 255 157 94 12 1 1
1 1 255 1 0 1 2 2 19 40 12 1 1 1 1 1
255 1 1 1 12 15 15 19 19 25 12 3 0 1 1 255
1 1 2 3 18 47 35 35 25 16 3 0 0 0 255 0
1 3 40 67 47 37 35 23 2 2 1 1 255 0 0 2
42 65 69 69 89 56 17 2 2 2 0 0 255 1 8 52
59 59 85 89 75 59 13 2 1 1 255 1 1 1 1 9
15 12 12 7 2 0 0 255 1 1 1 1 28 17 28 16
16 16 20 5 1 1 1 1 1 2 2 1 0 0 1 1
2 2 2 1 1 1 2 1 1 1 2 2 4 2 2 2
2 2 255 2 1 2 2 2 2 1 1 1 2 1 2 2
2 255 1 1 1 1 2 2 3 5 5 1 1 0 0 1
255 1 1 1 1 5 54 69 35 35 3 1 1 1 255 1
1 1 1 1 2 2 2 2 1 1 2 2 1 255 0 1
2 3 4 3 2 4 6 2 1 0 0 0 255 0 1 1
1 1 1 0 0 0 0 0 1 1 0 255 0 1 1 4
7 7 28 28 3 1 1 1 1 255 0 0 1 2 4 5
5 9 4 3 2 1 0 255 0 0 0 0 1 4 18 57
57 21 2 1 1 1 255 0 1 1 4 53 104 107 100 94
27 1 1 0 0 255 0 0 2 17 21 60 92 92 42 19
4 3 0 1 255 1 2 2 7 14 16 19 16 9 2 1
0 0 255 2 4 5 65 180 180 204 204 204 147 25 3 1
255 1 0 1 2 63 69 69 69 69 69 26 6 0 0 255
0 0 1 1 4 14 17 19 17 16 1 0 1 1 255 1
1 3 4 5 12 12 12 13 10 1 1 0 255 0 1 1
2 7 10 12 13 8 5 2 0 0 1 255 1 1 1 25
39 89 52 52 43 24 0 1 1 1 255 0 0 1 3 14
16 17 17 16 5 1 1 1 255 1 3 26 185 255 255 255
255 255 255 255 32 7 1 255 1 3 26 167 255 255 255 255
255 255 25 10 2 1 255 1 0 1 3 35 65 67 40 12
4 2 1 1 255 1 1 12 34 28 25 25 25 32 34 12
0 0 0 255 1 2 4 74 80 95 93 93 56 25 6 1
1 0 255 0 3 40 67 74 105 73 83 45 37 2 1 0
255 1 1 42 105 116 116 97 116 97 87 30 2 2 1 1
255 9 76 84 87 85 107 101 107 101 59 9 2 2 255 2
1 1 4 19 30 51 30 12 6 0 0 255 0 1 2 21
41 25 25 17 17 23 24 20 5 1 0 0 1 1 1 1
0 1 1 1 3 1 1 1 0 1 1 1 2 2 2 4
10 7 6 4 2 1 255 1 1 1 2 2 2 69 92 122
7 2 2 2 2 255 1 1 2 2 2 5 6 10 13 8
2 1 1 0 255 0 1 2 5 71 98 98 71 69 36 2
1 1 255 1 1 1 1 2 2 3 3 2 2 1 2 1
1 255 1 2 2 3 5 6 9 9 13 6 2 1 1 2
255 1 1 1 1 1 1 1 1 1 0 0 0 1 1 255
1 1 4 7 41 105 108 108 37 3 1 1 1 255 1 1
2 4 5 16 10 13 9 9 3 2 1 255 0 0 0 0
4 37 169 186 169 71 21 6 2 1 255 0 1 4 53 111
114 127 127 123 94 68 2 1 0 255 0 0 5 21 24 38
61 75 61 45 19 3 0 1 255 1 2 8 8 15 19 19
18 9 9 2 1 0 255 1 4 45 153 195 180 204 238 238
231 147 19 1 255 1 0 1 63 69 69 69 78 90 103 71
26 1 1 255 1 0 1 4 14 24 25 26 25 24 16 1
1 1 255 0 1 3 5 19 19 16 16 21 17 3 1 0
255 0 1 1 7 9 12 13 13 10 8 5 4 0 0 255
1 1 25 72 89 96 89 76 52 59 24 1 1 1 255 0
1 5 15 35 28 34 32 37 36 4 2 1 255 2 12 96
255 255 255 255 255 255 255 255 195 12 2 255 1 5 167 255
255 255 255 255 255 255 255 25 5 1 255 1 1 3 35 52
65 67 40 23 15 3 1 1 255 1 8 41 46 34 25 25
25 32 34 34 4 2 0 255 2 4 74 124 112 109 93 95
93 86 19 4 3 0 255 0 40 52 67 73 105 89 84 80
45 31 1 1 255 1 8 125 140 138 136 125 116 91 91 62
17 2 0 1 255 62 82 84 85 78 85 64 107 85 85 57
5 2 255 2 1 2 18 30 34 51 24 15 9 1 0 255
0 1 21 36 37 25 25 25 17 29 27 27 7 1 0 0
0 1 1 1 1 1 1 1 3 3 3 0 0 0 0 1
2 2 10 12 12 12 10 4 4 1 255 1 1 1 1 2
42 87 127 255 122 7 3 2 1 255 1 1 2 2 5 8
10 15 15 12 6 2 2 2 255 0 1 3 24 86 115 114
96 96 64 36 4 2 255 1 0 0 0 1 5 3 2 2
2 2 2 2 1 255 1 1 2 3 17 18 23 24 24 16
6 2 2 2 255 0 0 0 1 1 1 1 1 0 0 0
0 0 0 255 1 2 5 48 131 118 147 147 124 37 2 1
1 255 1 1 3 5 7 15 9 13 9 13 4 4 1 255
0 0 0 1 37 202 252 255 255 170 48 9 2 0 255 0
1 45 114 118 127 156 156 159 159 109 27 1 0 255 0 2
18 37 29 29 29 60 60 47 39 3 2 1 255 1 8 10
10 19 19 19 18 18 20 9 0 0 255 0 9 146 165 180
148 148 153 231 231 197 25 3 255 0 1 5 76 101 76 72
78 103 111 102 71 2 1 255 1 1 2 14 24 26 25 25
17 17 16 13 1 1 255 0 1 3 5 19 19 19 17 24
24 8 2 0 255 0 1 1 8 10 13 14 13 10 10 8
5 2 0 255 1 5 72 92 92 92 68 52 47 59 39 4
1 0 255 0 2 15 40 40 35 34 32 37 37 36 1 0
255 7 27 255 255 255 255 255 255 255 255 255 255 42 3 255
1 17 255 255 255 255 255 255 255 255 255 101 5 1 255 1
1 40 61 61 64 65 49 40 23 15 3 1 255 1 8 42
46 25 24 25 30 34 35 35 29 1 0 255 4 21 118 125
114 109 93 104 93 93 67 13 3 0 255 3 60 60 60 65
68 68 80 59 58 45 2 1 255 1 78 162 170 136 124 108
96 90 91 69 40 2 1 2 255 91 82 91 79 82 79 63
64 64 76 59 9 1 255 1 1 4 18 18 17 17 13 15
12 7 1 255 1 1 20 21 23 25 25 28 27 27 26 26
12 3 0 0 0 1 1 1 1 1 1 1 1 3 3 1
1 1 1 1 2 3 10 12 12 13 12 6 4 1 255 1
1 0 1 17 41 87 255 255 255 95 3 2 1 255 0 1
2 4 7 10 13 15 13 10 8 2 2 0 255 0 2 8
59 81 94 96 94 96 71 47 10 2 255 0 0 0 0 9
9 3 1 2 2 2 2 2 1 255 1 1 2 3 17 19
19 28 28 23 16 2 2 2 255 1 1 0 1 2 2 1
1 1 1 0 0 0 1 255 2 3 48 120 141 158 173 163
124 106 8 2 1 255 1 2 3 7 7 7 7 7 5 12
4 4 2 255 1 1 1 7 245 252 255 255 255 255 122 13
0 0 255 0 2 113 114 118 156 186 159 169 169 169 80 2
0 255 1 3 37 39 37 26 26 26 59 47 17 3 2 2
255 4 10 20 15 24 24 27 27 25 25 20 1 0 255 1
13 154 165 147 125 108 131 160 228 224 63 4 255 1 3 21
101 102 95 74 81 103 103 103 71 23 1 255 1 1 2 20
31 31 25 20 20 28 17 13 2 1 255 0 0 1 5 13
13 16 17 17 17 3 2 0 255 0 1 2 8 10 13 14
14 10 10 13 13 3 1 255 1 15 72 92 60 60 51 46
45 46 42 12 2 0 255 0 2 42 43 42 38 26 32 37
46 46 2 1 255 12 39 255 255 255 255 255 255 255 255 255
255 52 15 255 3 79 255 255 255 255 255 255 255 255 255 229
5 2 255 1 2 54 64 62 62 50 50 49 41 39 3 1
255 1 9 42 42 24 24 30 39 34 34 34 29 2 2 255
4 29 125 125 114 107 104 104 89 93 86 20 4 1 255 19
60 61 60 65 43 59 59 79 80 51 2 1 255 2 111 162
170 136 136 123 105 105 105 89 59 2 1 2 255 116 91 91
79 82 78 39 56 64 85 62 19 1 255 1 2 18 18 18
17 13 13 19 15 7 0 255 1 1 20 20 16 23 28 30
27 19 16 19 8 3 2 0 1 1 1 1 1 1 1 1
1 2 3 3 2 1 1 2 3 4 7 10 12 13 12 6
3 2 255 1 1 0 3 17 41 87 255 255 255 95 4 3
1 255 0 0 2 7 9 12 12 13 10 10 10 5 2 0
255 1 1 8 59 75 81 89 89 89 64 47 3 0 255 0
0 0 0 1 2 1 1 1 1 2 2 1 1 255 1 1
3 8 17 19 18 19 23 23 7 2 2 1 255 1 1 0
0 1 2 2 1 0 0 0 1 1 1 255 2 13 48 120
141 158 163 147 122 73 13 5 1 255 1 1 6 7 7 7
5 5 5 8 8 3 2 255 1 1 1 27 245 255 255 255
255 255 161 14 1 0 255 2 2 117 118 151 156 201 156 165
169 169 109 0 0 255 1 2 37 41 39 26 23 24 29 37
19 10 2 2 255 4 18 20 24 24 27 27 42 34 28 18
4 0 255 3 13 154 173 174 146 108 131 171 224 224 94 9
255 2 3 23 95 102 95 81 87 115 102 102 59 23 2 255
1 1 2 20 35 36 34 25 26 32 32 9 2 1 255 0
1 2 8 9 9 9 23 5 14 5 2 0 255 1 1 2
8 10 14 14 14 12 10 13 13 3 1 255 1 19 56 56
46 46 47 45 42 45 42 14 1 0 255 1 2 43 47 47
42 26 37 37 49 49 2 0 255 12 42 255 255 255 255 255
255 255 255 255 255 52 7 255 3 79 255 255 255 255 255 255
255 255 255 229 5 2 255 1 1 56 64 62 62 60 62 52
41 27 1 0 255 1 17 42 42 23 18 21 35 35 38 38
29 2 1 255 2 29 103 109 109 109 108 91 74 74 67 20
5 1 255 19 60 80 60 68 41 72 59 79 79 79 2 1
255 2 111 167 180 140 140 140 114 114 105 102 69 2 1 2
255 116 92 91 79 79 64 45 56 76 94 76 19 2 255 1
6 14 25 17 17 13 23 45 39 3 0 255 0 3 16 20
18 18 23 27 23 19 16 16 8 3 2 0 1 1 1 1
1 1 1 1 1 1 2 1 1 1 1 2 3 3 5 7
12 13 12 5 2 2 255 1 1 1 3 17 41 153 255 255
186 89 4 4 1 255 0 1 2 7 9 12 12 9 10 10
10 5 1 0 255 1 2 6 56 75 78 75 80 87 57 47
2 0 255 0 0 0 0 1 1 1 1 1 2 2 1 1
1 255 1 1 4 8 12 19 19 21 23 21 5 2 1 1
255 1 1 1 1 1 2 1 1 1 1 0 1 1 1 255
2 13 35 120 129 124 135 135 106 73 13 2 1 255 1 1
7 8 7 5 5 5 8 8 8 3 2 255 1 0 1 27
198 255 255 255 255 242 161 14 1 1 255 1 2 113 132 151
151 165 150 152 158 158 76 1 1 255 1 1 21 46 46 34
29 24 24 24 21 15 1 1 255 2 18 20 25 24 29 29
42 39 34 15 3 1 255 3 6 143 196 208 189 174 175 184
228 223 94 12 255 1 2 23 82 97 97 101 109 122 97 83
59 23 2 255 0 1 1 18 34 40 38 28 36 34 34 9
1 1 255 0 0 4 9 10 9 9 13 12 14 3 1 1
255 1 1 2 8 12 13 13 14 13 13 13 7 3 1 255
0 19 56 56 57 46 46 38 42 62 62 14 1 0 255 1
2 43 57 57 56 56 56 53 49 49 2 0 255 12 39 255
255 255 255 255 255 255 255 255 255 15 5 255 3 51 255 255
255 255 255 255 255 255 255 123 4 2 255 2 2 54 56 56
56 60 62 60 39 15 0 0 255 1 25 34 31 24 17 21
35 39 46 78 29 6 1 255 1 24 100 106 108 108 104 91
91 102 51 10 5 1 255 18 74 92 79 72 53 72 73 79
80 79 1 1 255 2 79 131 167 148 148 140 126 96 102 102
95 1 1 1 255 97 97 92 79 74 64 64 79 90 105 94
16 2 255 1 6 10 20 18 13 10 34 45 36 3 0 255
1 3 10 23 23 10 18 14 19 19 25 25 8 2 1 1
1 1 1 1 1 1 0 0 2 0 1 1 1 1 1 2
2 3 3 4 5 12 6 2 1 2 255 1 1 1 3 7
87 114 186 186 108 5 4 3 2 255 0 1 2 3 9 10
10 9 9 9 5 4 2 1 255 1 2 3 53 78 80 72
72 72 57 47 2 1 255 0 0 0 0 1 1 1 1 1
2 2 2 1 0 255 1 1 2 4 12 19 20 21 23 10
2 2 1 1 255 1 1 1 1 1 2 2 2 2 1 1
1 1 1 255 2 3 29 101 116 116 116 114 84 56 13 2
0 255 0 1 6 7 6 5 5 5 9 8 8 2 2 255
1 0 1 9 103 255 255 255 255 212 60 3 1 1 255 1
2 69 132 148 150 152 152 157 157 149 53 2 1 255 1 1
18 39 51 45 43 41 29 37 25 1 1 1 255 1 9 15
25 20 24 21 29 21 15 4 2 1 255 3 4 68 185 208
208 208 208 223 249 223 28 12 255 1 1 23 61 82 97 95
109 136 120 73 46 4 2 255 0 0 2 9 32 40 43 38
38 32 28 2 0 0 255 0 0 2 5 10 10 13 23 23
23 2 1 0 255 1 1 2 5 12 12 12 13 13 13 13
5 2 1 255 0 4 46 56 73 60 60 38 73 81 81 7
1 0 255 1 2 31 45 39 47 48 48 48 34 24 1 0
255 2 36 255 255 255 255 255 255 255 255 255 255 6 2 255
3 24 226 255 255 255 255 255 255 255 255 42 4 3 255 2
1 49 56 52 56 60 62 58 21 6 0 0 255 1 18 26
26 24 20 30 32 46 48 78 28 4 1 255 1 23 84 106
108 104 93 95 95 74 45 5 0 0 255 4 74 89 92 72
72 72 73 67 79 49 1 1 255 1 19 108 148 140 140 136
108 91 84 91 58 1 0 0 255 62 130 131 79 79 79 79
79 89 100 89 3 1 255 1 3 10 27 20 10 10 26 34
20 3 0 255 1 2 10 12 18 17 18 14 23 26 27 36
12 2 1 1 1 1 1 1 1 2 2 2 0 0 1 1
1 1 1 2 2 2 2 2 3 4 3 1 1 1 255 1
1 1 3 5 5 95 114 108 9 4 1 1 1 255 1 0
1 3 7 10 9 9 9 9 4 2 1 0 255 1 2 3
21 73 80 76 72 57 56 18 1 1 255 0 0 0 0 0
0 2 1 2 1 1 0 0 0 255 0 0 1 2 4 17
20 20 17 8 2 1 0 0 255 1 1 1 1 1 2 1
1 1 1 1 1 1 1 255 2 3 4 29 68 102 89 102
56 6 2 1 0 255 1 1 1 5 5 5 13 6 10 6
3 2 2 255 1 1 1 7 51 112 255 255 242 126 6 2
1 1 255 0 1 7 72 104 118 146 163 152 149 85 6 2
1 255 0 1 3 20 51 51 45 45 25 25 12 1 1 1
255 1 2 13 15 12 15 15 18 9 4 2 1 1 255 3
4 14 109 203 229 244 249 244 223 104 16 3 255 1 1 1
34 62 95 95 109 120 97 69 18 3 1 255 0 0 1 2
9 32 43 32 28 25 8 1 1 0 255 0 0 2 4 10
13 25 25 25 3 1 0 0 255 0 0 2 2 5 12 12
13 13 13 6 2 1 0 255 0 1 9 56 73 73 73 71
81 81 54 1 1 1 255 1 1 2 32 34 38 39 34 34
20 2 1 0 255 0 4 163 255 255 255 255 255 255 255 255
68 4 2 255 1 3 31 255 255 255 255 255 255 255 189 19
3 3 255 1 1 3 49 50 50 57 58 43 15 2 1 0
255 1 3 18 24 30 30 30 32 46 46 28 6 2 0 255
0 3 47 84 93 78 78 79 79 67 14 1 0 1 255 2
27 74 92 78 76 67 68 67 65 3 0 0 255 1 4 30
87 122 126 126 126 96 72 69 2 1 0 0 255 24 119 130
119 107 107 106 83 83 76 42 2 0 255 1 2 20 27 20
14 10 18 18 5 1 0 255 1 1 6 10 17 30 30 30
27 32 34 36 12 1 1 1 1 1 0 0 0 2 1 1
0 0 2 1 1 1 1 1 1 1 1 0 2 1 1 1
1 1 255 1 1 2 2 3 1 3 13 5 1 1 1 1
1 255 1 0 0 2 3 10 7 6 6 4 2 1 1 1
255 1 1 2 10 27 73 72 57 56 18 1 1 1 255 0
0 0 0 0 0 1 1 1 1 1 1 0 0 255 0 0
0 1 2 2 9 3 8 2 2 1 0 0 255 1 1 1
1 1 1 1 1 1 1 1 2 2 2 255 2 2 3 6
12 40 51 51 6 2 2 1 1 255 1 1 1 3 4 6
13 6 6 3 2 2 1 255 1 1 1 3 9 51 112 126
126 8 2 1 0 0 255 0 1 1 7 72 104 118 163 146
85 6 1 1 1 255 0 1 1 4 25 36 36 43 16 12
1 1 1 1 255 1 2 2 12 10 10 10 7 5 2 1
1 1 255 1 4 8 14 109 185 208 208 132 104 20 3 2
255 1 1 1 1 34 61 90 94 94 46 18 8 4 1 255
0 0 1 1 2 5 19 19 18 8 1 0 0 0 255 0
0 0 2 4 10 25 20 3 2 1 0 0 255 0 0 0
2 2 5 6 8 8 6 2 1 0 0 255 1 1 1 28
46 72 72 72 71 54 2 1 1 1 255 1 1 1 4 26
26 26 20 16 2 2 2 1 255 0 1 4 163 255 255 255
255 255 255 68 3 2 1 255 1 0 1 31 255 255 255 255
255 189 19 3 3 1 255 1 0 1 4 14 32 46 46 29
3 2 1 1 255 1 1 3 10 24 30 21 26 26 26 4
2 1 0 255 0 1 3 47 59 61 61 75 67 14 1 0
0 1 255 1 2 27 38 67 67 67 67 49 12 2 0 0
255 1 1 4 43 85 87 122 108 93 69 2 1 1 1 1
255 1 32 108 108 108 109 107 63 59 42 2 0 0 255 0
1 3 27 6 6 6 17 2 2 0 0 255 1 1 1 10
13 39 37 36 30 32 32 16 1 1 1 0 1 1 1 0
0 1 2 2 0 2 2 1 0 0 0 1 1 1 0 0
1 1 1 1 1 1 255 1 1 1 1 1 1 1 1 1
1 0 0 1 1 255 1 0 0 0 1 2 2 3 3 1
1 1 1 1 255 0 0 0 1 3 27 30 30 6 1 1
1 0 255 0 0 0 0 0 1 1 1 1 1 0 1 0
1 255 0 0 0 0 1 2 2 1 1 1 1 1 0 1
255 1 1 2 1 1 1 1 1 1 0 1 1 1 1 255
1 1 0 2 2 4 2 2 2 2 2 2 1 255 1 1
1 1 2 4 6 3 3 2 1 1 1 255 0 1 1 1
5 4 4 4 4 3 1 0 0 1 255 1 0 1 1 1
43 53 43 38 2 0 0 0 1 255 1 1 1 1 4 20
16 12 4 1 1 1 1 1 255 1 1 1 2 6 6 6
2 2 1 1 0 1 255 1 1 4 6 14 65 67 65 27
13 3 1 1 255 1 0 1 1 3 23 23 23 21 9 8
4 2 1 255 0 0 0 0 1 1 1 2 1 1 1 0
0 0 255 0 0 0 2 2 2 1 2 1 1 1 0 0
255 0 0 0 0 1 1 1 1 1 1 1 1 0 0 255
0 0 0 3 9 31 32 32 26 1 1 1 1 1 255 0
1 1 1 3 6 6 3 1 1 1 1 1 255 1 1 1
4 82 255 255 235 229 35 4 1 1 1 255 1 0 1 4
27 46 46 42 18 7 5 1 1 0 255 0 0 1 2 4
7 7 7 3 1 1 1 1 255 1 0 1 2 7 7 6
6 5 1 1 1 1 0 255 0 0 2 2 8 15 15 13
7 1 0 0 0 1 255 1 0 5 16 31 31 26 26 5
2 1 0 0 255 1 1 1 2 30 51 64 87 69 1 1
0 1 1 2 255 1 1 32 39 87 95 83 49 26 3 1
0 0 255 1 1 1 1 1 1 1 2 2 1 1 0 255
1 1 1 1 6 13 10 12 12 16 16 2 1 0 1 1
1 1 1 0 0 0 1 2 1 2 2 2 1 1 1 1
1 1 0 1 1 1 1 1 0 0 255 1 1 0 0 0
0 1 1 1 0 0 0 0 1 255 1 0 0 0 0 1
2 2 1 1 1 1 1 1 255 0 0 0 0 1 1 2
0 1 1 1 1 1 255 0 0 0 1 0 2 1 1 1
1 0 1 1 1 255 0 0 0 0 1 1 0 0 1 1
0 1 1 1 255 0 1 2 1 1 1 2 2 1 0 0
1 1 1 255 1 1 0 1 1 1 0 1 1 1 1 2
2 255 1 1 1 2 2 3 3 3 1 1 1 1 0 255
1 1 1 1 1 1 1 3 1 1 1 0 0 1 255 2
1 0 0 0 0 0 0 0 0 0 1 1 1 255 1 1
1 1 0 1 1 1 0 0 0 1 1 1 255 0 0 0
0 1 1 1 1 1 1 1 0 1 255 1 0 1 1 1
1 4 5 4 2 1 1 1 255 1 0 1 1 1 1 2
2 2 2 1 1 2 1 255 0 0 0 0 1 0 1 1
1 0 0 0 1 1 255 0 0 0 0 0 1 0 0 0
0 1 0 0 255 0 0 0 0 0 1 1 1 1 1 1
1 0 0 255 1 0 0 0 3 3 2 1 0 1 1 1
1 0 255 0 0 0 0 1 1 1 1 1 1 0 0 1
255 1 1 1 2 6 3 3 3 4 4 1 1 1 1 255
1 0 1 0 2 2 8 8 5 1 1 0 0 0 255 0
0 1 1 2 2 2 0 1 0 1 0 1 255 1 0 1
1 1 1 0 0 0 0 0 0 1 0 255 0 1 1 1
1 1 1 1 1 1 1 0 0 0 255 0 0 0 0 0
0 1 4 1 1 1 1 0 255 0 1 0 1 1 1 1
1 1 1 0 0 1 1 1 255 0 0 0 0 0 1 9
9 5 2 0 0 0 255 1 1 0 0 0 0 0 1 1
1 1 1 255 1 0 0 0 0 1 1 1 1 2 2 1
1 1 1 1 1 1 1 0 0 0 0 1 255 255 255 255
255 255 255 255 255 255 255 255 255 255 255 255 255 255 255 255
255 255 255 255 255 255 255 255 255 255 255 255 255 255 255 255
255 255 255 255 255 255 255 255 255 255 255 255 255 255 255 255
255 255 255 255 255 255 255 255 255 255 255 255 255 255 255 255
255 255 255 255 255 255 255 255 255 255 255 255 255 255 255 255
255 255 255 255 255 255 255 255 255 255 255 255 255 255 255 255
255 255 255 255 255 255 255 255 255 255 255 255 255 255 255 255
255 255 255 255 255 255 255 255 255 255 255 255 255 255 255 255
255 255 255 255 255 255 255 255 255 255 255 255 255 255 255 255
255 255 255 255 255 255 255 255 255 255 255 255 255 255 255 255
255 255 255 255 255 255 255 255 255 255 255 255 255 255 255 255
255 255 255 255 255 255 255 255 255 255 255 255 255 255 255 255
255 255 255 255 255 255 255 255 255 255 255 255 255 255 255 255
255 255 255 255 255 255 255 255 255 255 255 255 255 255 255 255
255 255 255 255 255 255 255 255 255 255 255 255 255 255 255 255
255 255 255 255 255 255 255 255 255 255 255 255 255 255 255 255
255 255 255 255 255 255 255 255 255 255 255 255 255 255 255 255
255 255 255 255 255 255 255 255 255 255 255 255 255 255 255 255
255 255 255 255 255 255 255 255 255 255 255 255 255 255 255 255
255 255 255 255 255 255 255 255 255 255 255 255 255 255 255 255
255 255 255 255 255 255 255 255 255 255 255 255 255 255 255 255
255 255 255 255 255 255 255 255 255 255 255 255 255 255 255 255
255 255 255 255 255 255 255 255 255 255 255 255 255 255 255 255
255 255 255 255 255 255 255 255 255 255 255 255 255 255 255 255
255 255 255 255 255 255 255 255 255 255 255 255 255 255 255 255
255 255 255 255 255 255 255 255 255 255 255 255 255 255 255 255
255 255 255 255 255 255 255 255 255 255 255 255 255 255 255 255
255 255 255 255 255 255 255 255 255 255 255 255 255 255 255 255
1 1 1 2 2 1 1 1 1 1 1 2 1 1 1 1
0 0 255 1 1 1 0 0 0 1 1 1 1 1 1 0
0 255 1 1 1 1 0 2 1 1 0 0 0 0 1 1
255 1 0 1 1 1 0 0 0 0 0 0 0 2 255 1
0 0 0 0 2 1 1 1 1 0 0 0 1 255 1 1
1 1 0 0 0 0 1 1 1 1 1 0 255 0 0 0
0 1 2 2 2 2 1 1 1 0 0 255 1 1 0 0
0 0 0 0 0 0 0 0 1 255 0 0 1 1 1 1
1 3 1 0 0 0 0 255 1 1 1 1 1 1 0 0
0 0 1 0 0 0 255 2 2 0 0 0 0 1 0 0
0 0 0 0 0 255 0 0 0 0 1 1 1 0 0 0
1 1 1 1 255 0 1 1 1 1 1 1 1 1 1 1
1 1 255 1 1 0 0 0 0 1 0 0 0 0 0 0
255 0 0 0 0 1 1 1 1 0 1 1 1 0 0 255
1 1 0 0 1 1 1 1 1 1 1 1 1 1 255 0
0 0 0 0 1 1 1 0 0 0 0 0 255 0 1 1
1 0 0 0 0 1 1 1 0 0 0 255 0 0 0 0
0 1 0 0 0 1 1 1 1 1 255 0 0 0 0 0
1 0 1 1 1 1 0 0 255 1 1 1 0 1 1 1
0 4 1 1 0 1 0 255 0 0 0 0 1 2 1 1
1 1 0 0 0 0 255 0 1 1 1 0 3 1 1 1
1 1 0 1 255 0 0 1 1 0 0 0 0 0 0 0
0 0 0 255 1 1 1 0 0 0 0 0 0 1 0 1
0 1 255 0 0 0 0 0 0 0 0 0 0 0 0 0
255 1 1 1 0 0 0 1 1 0 0 0 1 1 1 0
255 0 0 0 0 0 1 2 2 2 1 0 0 1 255 1
1 1 0 0 0 0 0 0 0 0 1 255 0 0 0 0
0 0 1 1 1 1 1 1 1 2 1 1 1 1 1 1
1 0 0 0 1 1 1 3 2 2 1 1 1 2 2 10
10 10 1 2 1 0 255 0 1 1 1 2 6 6 5 5
5 2 1 1 0 255 0 0 0 1 1 1 1 1 0 0
0 1 1 1 255 1 0 1 1 1 1 2 1 1 1 0
0 1 255 1 0 0 0 1 7 20 24 20 3 1 0 0
1 255 1 1 1 1 0 1 1 1 0 1 1 1 1 0
255 0 0 0 0 0 2 5 2 8 2 2 1 1 0 255
0 1 1 1 1 0 1 0 0 0 0 0 0 255 0 0
1 3 3 4 3 6 3 2 0 0 0 255 0 0 0 1
0 1 1 1 0 0 0 0 0 0 255 1 0 0 0 1
1 2 5 5 2 0 0 0 1 255 0 0 0 0 1 1
1 2 1 1 1 1 0 1 255 1 1 2 4 5 8 6
2 1 1 1 1 1 255 1 1 1 1 1 1 1 1 0
0 0 0 0 255 0 0 0 0 2 2 3 1 1 5 2
2 0 0 255 1 1 0 0 1 1 2 3 2 1 0 0
1 1 255 0 0 0 0 1 2 2 2 2 0 0 0 0
255 0 1 0 0 0 0 1 1 1 1 1 1 0 0 255
0 0 0 0 1 2 2 2 1 1 1 1 1 1 255 1
1 1 1 0 1 1 1 1 1 1 0 0 255 1 1 1
1 1 3 5 5 6 5 3 0 1 1 255 0 0 0 1
2 3 3 3 2 1 1 0 0 0 255 0 1 1 6 17
17 17 3 3 1 1 0 1 255 0 0 1 1 0 0 1
2 1 1 0 0 0 0 255 1 1 0 0 1 1 1 2
2 1 0 0 0 1 255 0 0 0 0 0 0 0 0 0
0 0 0 0 255 1 1 1 1 0 0 2 2 2 0 1
1 1 0 0 255 1 1 0 0 0 2 3 2 2 1 1
1 0 255 1 1 3 4 13 37 37 2 0 0 1 1 255
0 1 1 1 2 21 36 46 27 10 1 1 1 1 1 1
1 1 1 1 1 1 0 0 0 1 2 2 2 1 1 2
3 6 54 59 54 59 41 3 1 0 255 0 1 1 1 14
32 58 40 63 58 58 8 1 1 255 1 1 1 1 2 2
4 4 2 2 0 1 0 1 255 1 0 2 2 4 7 15
15 10 5 1 1 1 255 1 1 1 3 111 111 102 102 123
123 46 1 1 1 255 1 1 1 1 1 1 1 1 2 2
1 1 1 0 255 1 2 3 7 194 255 255 255 236 25 6
2 1 1 255 0 1 1 2 5 37 72 72 15 1 0 1
1 255 0 1 3 5 27 45 27 54 27 9 1 1 1 255
0 0 1 1 2 1 16 16 1 1 1 0 0 0 255 1
1 2 3 30 56 72 72 56 19 2 1 1 1 255 1 0
0 0 1 1 4 2 1 1 0 1 0 0 255 1 2 16
23 24 23 18 10 6 2 1 1 0 255 1 1 0 1 1
5 6 4 3 2 1 1 1 255 1 0 0 0 2 17 53
39 39 17 10 2 1 1 255 1 1 1 1 2 2 25 25
24 3 0 1 1 1 255 0 0 0 4 43 56 62 71 62
35 0 0 0 255 1 1 0 1 5 7 7 17 6 6 1
1 1 0 255 0 0 0 1 2 7 13 12 3 2 1 0
0 0 255 0 1 1 1 2 1 1 1 1 1 0 0 0
255 1 1 1 2 12 14 13 8 7 7 4 2 2 1 255
0 1 1 1 7 9 10 13 5 2 1 0 1 0 255 0
1 3 57 222 255 255 255 237 18 3 1 1 255 0 0 1
1 0 0 3 4 4 3 1 0 0 0 255 1 1 1 2
2 21 7 5 2 2 0 0 0 0 255 0 0 0 0 1
0 0 0 0 0 0 0 0 255 0 1 2 3 14 14 10
10 5 2 1 1 1 0 0 255 0 1 1 1 2 14 18
9 2 1 1 1 1 255 1 3 5 65 83 94 69 69 48
2 2 1 255 0 0 0 2 26 45 46 56 48 48 25 2
1 1 1 1 1 1 1 1 0 0 0 0 1 2 2 2
2 1 1 2 6 76 79 81 125 116 111 64 3 0 255 1
1 1 14 116 115 115 91 94 94 117 58 6 1 255 1 0
1 1 3 21 21 34 20 20 3 3 1 1 255 1 2 3
5 13 15 37 31 20 14 5 1 1 255 1 1 2 111 189
189 159 159 159 195 150 46 2 2 255 1 1 1 3 3 5
3 6 4 4 2 2 1 1 255 1 7 10 255 255 255 255
255 255 255 25 3 1 1 255 1 1 2 28 82 132 136 140
147 15 1 1 0 255 0 2 5 45 76 85 68 85 74 69
15 2 0 255 1 0 1 2 3 32 41 53 56 38 9 1
1 1 255 1 1 3 48 69 65 75 74 72 45 30 3 1
1 255 1 1 1 1 4 5 5 5 2 1 0 0 0 1
255 1 16 32 36 36 34 34 47 14 10 1 1 1 255 1
1 1 2 5 6 7 9 5 5 2 2 1 255 0 0 0
2 50 67 65 57 53 39 16 9 2 0 255 0 0 1 2
18 42 59 54 39 24 0 0 1 1 255 1 1 4 56 94
97 97 120 78 71 35 1 1 255 1 1 2 5 18 32 61
49 32 19 6 2 1 0 255 0 0 1 2 13 25 31 25
18 18 2 0 0 1 255 0 1 1 2 8 8 8 7 7
1 0 0 0 255 0 1 2 9 18 21 21 13 8 8 8
4 2 2 255 0 1 1 7 9 20 20 24 17 6 2 1
1 0 255 0 4 57 255 255 255 255 255 255 237 18 2 1
255 0 0 1 1 1 2 3 4 4 8 1 0 0 0 255
1 1 2 4 21 29 25 19 10 5 2 0 0 0 255 0
0 1 2 2 10 16 25 12 2 0 0 0 255 0 1 2
16 23 23 14 15 13 10 2 1 1 1 0 255 0 1 1
6 18 18 18 15 9 1 1 1 1 255 1 5 83 145 129
105 94 95 73 57 3 2 255 1 1 1 26 51 46 46 46
48 52 43 25 2 1 1 1 1 1 1 1 0 0 0 1
1 1 1 1 1 1 1 1 63 79 124 116 126 125 128 138
41 2 255 0 1 4 118 119 118 115 94 94 107 122 107 52
4 255 1 1 1 3 23 51 52 52 38 37 21 3 1 1
255 1 2 5 10 17 17 21 31 29 26 12 3 1 255 1
2 62 171 189 189 184 193 195 219 195 150 8 6 255 2 1
2 4 3 4 4 4 4 4 4 6 3 1 255 2 10 255
255 255 255 255 255 255 255 255 17 1 0 255 1 2 28 118
136 136 140 150 168 150 3 1 0 255 1 2 31 83 111 101
86 103 107 107 40 15 1 255 1 1 1 3 32 41 56 61
59 64 45 6 1 1 255 1 2 37 56 74 74 74 74 68
50 45 19 2 1 255 1 1 1 2 4 5 4 2 2 2
1 1 0 1 255 6 28 36 48 43 34 48 49 48 14 3
1 1 255 1 2 3 5 5 6 8 9 8 5 4 3 1
255 0 0 2 46 76 76 65 65 65 63 38 10 1 1 255
0 0 1 18 59 61 63 59 54 39 29 3 1 1 255 1
4 43 94 97 113 119 136 135 96 51 4 1 255 1 2 3
18 46 54 71 61 49 34 27 4 1 0 255 0 0 2 12
26 29 35 31 19 18 15 1 0 0 255 1 1 2 6 6
4 6 7 7 2 1 0 0 255 1 2 5 12 14 12 19
9 3 3 14 14 2 1 255 1 1 2 16 19 20 25 25
25 21 6 2 0 0 255 4 15 255 255 255 255 255 255 255
255 195 5 1 255 1 1 1 1 2 4 4 4 3 3 1
1 1 1 255 0 1 4 17 30 30 27 25 21 13 5 1
0 0 255 0 0 1 5 8 16 17 25 23 4 0 0 0
255 1 1 9 27 27 23 15 18 15 26 7 1 1 1 1
255 0 1 6 9 14 10 14 14 13 2 1 1 1 255 1
28 129 158 129 102 91 95 105 105 28 1 255 0 1 1 45
51 45 41 30 34 48 48 28 17 1 1 1 1 1 1 1
0 0 1 1 0 1 1 1 2 1 2 32 127 127 124 92
125 98 140 142 142 10 255 2 3 16 129 129 115 114 94 87
101 141 141 61 4 255 1 1 1 23 34 51 51 51 42 40
37 9 1 1 255 1 5 21 21 19 15 17 18 29 29 14
3 1 255 1 3 162 189 189 171 169 193 190 223 217 217 60
8 255 2 2 3 7 3 2 3 4 3 3 3 6 3 3
255 6 26 255 255 255 255 255 255 255 255 255 85 2 1 255
1 4 108 123 118 122 132 148 168 150 37 2 0 255 1 5
56 95 109 101 109 103 107 107 79 26 1 255 0 1 1 24
40 41 41 61 59 64 47 9 1 1 255 1 5 48 62 80
62 74 62 62 57 57 39 4 1 255 1 1 3 3 4 2
2 2 19 19 2 1 1 1 255 15 35 36 43 38 38 52
58 52 34 3 3 1 255 1 3 3 7 7 7 8 8 4
4 4 5 2 255 0 0 2 72 81 76 58 67 89 78 52
32 1 0 255 0 0 8 59 75 63 63 53 47 51 51 23
0 0 255 1 4 61 104 114 134 136 156 156 102 78 28 2
255 2 2 4 27 46 51 71 69 61 35 50 27 1 0 255
0 0 12 23 29 25 34 28 20 18 14 3 1 0 255 1
2 6 6 6 4 4 4 6 6 2 1 1 255 0 4 12
18 18 10 13 9 4 4 13 13 10 1 255 0 1 4 13
19 19 25 25 25 23 17 3 0 0 255 6 36 255 255 255
255 255 255 255 255 255 13 4 255 1 1 1 2 3 5 5
3 1 1 1 1 1 1 255 0 2 7 30 38 30 24 24
24 21 9 2 0 0 255 0 0 3 8 10 16 17 19 17
5 0 0 0 255 1 1 8 16 26 24 15 12 13 26 13
2 1 1 1 255 1 4 9 9 9 8 10 13 13 2 1
1 1 255 2 96 145 149 123 102 91 105 149 125 30 0 255
1 1 23 50 51 41 41 42 34 34 42 45 27 1 1 1
2 1 1 1 0 1 1 1 0 1 1 1 2 1 7 89
127 127 107 91 107 98 140 149 119 10 255 2 3 135 135 138
119 114 89 87 101 111 141 127 4 255 1 1 1 23 37 49
51 37 35 37 37 10 2 1 255 1 4 14 24 19 15 9
9 25 25 17 12 3 255 2 9 175 189 190 169 163 169 196
224 234 224 84 8 255 1 2 3 7 3 3 4 5 5 3
1 3 2 2 255 19 118 255 255 255 255 255 255 255 255 255
171 2 1 255 2 18 108 118 108 116 119 122 150 101 46 2
0 255 1 7 65 93 101 101 109 103 107 90 86 36 2 255
0 0 1 24 35 48 38 41 45 59 47 24 1 0 255 1
8 56 73 80 62 68 62 67 71 94 71 4 1 255 0 1
1 3 3 2 2 2 19 19 3 1 1 1 255 25 35 25
21 28 38 59 59 59 42 18 3 1 255 1 2 5 7 9
7 7 4 3 4 6 6 5 255 1 2 2 76 86 76 73
89 94 90 52 50 6 1 255 0 1 26 59 75 61 61 47
47 51 54 51 0 0 255 1 21 61 114 137 137 138 138 129
123 102 62 1 255 0 2 5 42 65 51 54 34 39 39 60
34 0 0 255 0 1 12 19 43 25 34 28 28 20 14 7
2 0 255 1 3 3 3 3 3 4 4 4 6 4 1 0
255 0 8 23 24 23 10 13 13 13 7 17 13 10 1 255
1 1 7 10 13 17 19 19 23 25 23 3 1 0 255 3
114 255 255 255 255 255 255 255 255 255 15 6 255 1 1 1
2 2 3 5 3 2 2 2 2 1 1 255 1 2 10 46
46 27 24 24 27 24 14 2 2 1 255 0 1 6 10 17
15 17 15 10 5 1 0 0 255 1 2 8 16 19 24 15
7 10 26 24 2 2 1 1 255 2 16 16 9 8 8 9
13 10 3 1 0 0 255 2 147 147 149 124 124 109 141 160
149 32 0 255 1 2 40 40 45 39 43 42 36 34 42 58
42 2 1 2 1 1 0 1 0 1 1 1 0 1 1 1
2 2 3 87 117 127 107 91 107 126 127 119 95 3 255 2
3 135 135 140 131 136 101 101 111 141 141 127 4 255 1 1
1 10 27 37 49 37 35 37 35 10 1 1 255 1 4 13
18 19 19 14 9 10 17 17 14 3 255 3 24 175 193 203
171 161 161 189 222 237 234 84 8 255 1 1 3 5 3 3
5 9 12 7 1 1 1 1 255 19 118 255 255 255 255 255
255 255 255 255 171 2 1 255 1 18 89 92 92 105 116 119
146 101 46 1 0 255 1 5 85 101 101 103 109 109 90 90
86 73 2 255 0 0 0 19 31 47 35 38 38 68 59 25
1 0 255 6 8 80 80 80 62 64 62 67 71 71 51 2
1 255 1 1 1 3 5 2 2 2 7 7 3 1 1 1
255 15 32 25 21 31 57 65 59 43 25 18 1 0 255 1
1 3 7 9 7 5 4 3 4 6 6 5 255 1 2 5
86 96 97 89 94 104 94 52 25 6 1 255 1 1 27 59
69 67 61 52 47 53 57 54 0 0 255 1 21 89 104 137
116 134 129 126 120 108 62 0 255 0 2 5 42 65 62 37
31 31 39 42 34 1 0 255 0 4 12 17 17 17 34 28
34 28 20 7 2 0 255 1 3 3 3 2 3 2 2 2
5 1 1 1 255 1 10 18 23 19 17 15 17 23 23 28
23 1 1 255 1 1 7 10 13 13 17 17 19 19 16 3
2 1 255 3 114 255 255 255 255 255 255 255 255 255 17 6
255 1 1 1 1 2 2 3 2 2 2 3 3 1 1 255
1 1 10 26 35 31 31 25 25 24 19 2 2 1 255 0
1 10 13 24 17 10 10 10 7 1 1 1 255 1 2 5
19 26 24 13 7 8 24 24 2 2 1 1 255 1 16 16
14 7 7 7 15 10 3 1 1 1 255 2 148 149 174 140
131 131 149 160 143 32 0 255 1 2 40 40 40 38 45 42
42 42 60 58 42 2 2 2 1 1 0 0 0 1 0 0
2 1 1 1 1 1 2 80 87 90 97 97 119 141 127 102
42 3 255 1 4 47 116 140 134 140 136 134 134 132 137 97
3 255 1 1 1 1 23 27 37 43 43 37 32 12 2 1
255 1 3 10 16 16 16 15 10 10 17 18 3 2 255 3
24 142 193 219 197 165 161 175 198 220 198 54 5 255 1 1
1 3 3 3 3 9 12 7 6 1 1 1 255 4 118 255
255 255 255 255 255 255 255 255 50 2 1 255 1 2 89 116
105 112 112 112 131 106 10 1 0 255 1 3 76 124 124 136
135 135 109 90 80 73 1 255 0 0 1 10 31 48 48 63
68 92 86 25 1 1 255 4 7 82 82 75 64 57 67 84
84 68 49 1 1 255 0 0 1 3 5 3 2 2 7 3
1 1 0 0 255 14 30 31 31 38 65 65 59 25 18 10
2 0 255 0 1 2 6 8 6 4 4 3 4 5 6 1
255 1 2 5 37 93 96 97 94 104 75 51 21 3 1 255
1 1 27 58 71 71 67 52 47 53 49 37 1 0 255 1
12 89 102 137 79 108 108 108 108 94 35 0 255 0 0 2
48 63 62 62 34 31 37 34 12 1 0 255 0 3 8 16
17 17 31 23 40 35 35 4 1 1 255 1 2 2 3 2
5 4 5 3 3 1 1 0 255 1 4 14 23 19 18 17
18 26 26 28 8 1 1 255 1 1 3 10 10 10 17 15
17 13 13 2 1 1 255 3 86 255 255 255 255 255 255 255
255 255 17 1 255 1 1 1 1 0 1 1 2 3 3 3
2 1 1 255 0 1 5 17 31 35 49 31 25 19 18 2
0 0 255 0 1 2 18 31 6 10 10 10 4 1 1 1
255 1 1 4 19 28 23 13 8 10 21 12 2 0 0 0
255 1 4 14 14 7 10 8 10 7 2 1 1 1 255 1
148 168 175 168 175 183 160 160 111 14 0 255 1 3 20 40
40 39 39 37 36 47 60 54 12 1 1 1 0 0 0 0
1 1 1 1 2 1 1 1 1 1 3 12 84 90 97 112
115 128 119 84 17 3 255 1 2 15 105 142 142 142 162 136
152 126 123 71 2 255 0 0 0 1 17 23 27 32 32 32
18 12 2 1 255 1 3 9 13 13 16 15 12 9 28 28
3 2 255 2 4 95 193 223 223 186 186 186 198 202 171 37
3 255 1 1 1 1 3 5 5 7 12 6 6 1 1 1
255 1 13 255 255 255 255 255 255 255 255 255 14 1 1 255
1 2 89 116 131 136 111 111 106 87 8 2 0 255 0 1
76 124 124 135 143 143 111 90 64 5 1 255 1 0 1 9
25 47 63 63 73 86 60 5 1 1 255 2 6 52 75 71
71 71 84 91 84 63 26 1 1 255 0 0 1 3 3 3
3 4 3 1 0 0 0 0 255 2 14 31 31 35 52 42
41 19 15 4 0 0 255 0 1 1 3 4 4 4 4 5
5 4 3 1 255 1 2 3 10 57 84 90 97 104 72 21
12 1 1 255 1 1 5 58 69 71 51 52 43 52 32 16
1 1 255 1 5 37 75 93 79 108 103 103 74 53 4 1
255 0 0 1 17 42 50 62 56 31 31 12 0 0 0 255
1 1 3 8 17 17 21 16 18 15 7 1 0 0 255 1
1 0 1 2 6 4 7 5 3 1 0 0 255 1 1 10
19 21 19 18 23 26 26 23 1 0 1 255 2 2 3 6
12 15 19 15 19 13 9 2 0 2 255 2 17 226 255 255
255 255 255 255 255 183 15 1 255 0 0 0 0 0 1 1
1 4 3 2 1 1 0 255 0 0 1 8 17 31 45 31
19 16 2 0 0 0 255 0 0 1 4 7 5 7 7 7
1 0 0 0 255 1 1 2 13 23 23 14 13 21 23 2
0 0 0 0 255 0 1 7 13 15 18 14 8 3 1 1
1 1 255 1 64 148 195 183 207 205 187 143 87 2 0 255
0 1 4 34 34 40 40 40 69 69 64 43 6 0 0 1
1 0 1 0 1 1 1 1 2 2 2 1 0 1 3 8
32 65 90 112 115 128 90 31 7 1 255 1 1 5 72 134
146 165 165 152 148 123 71 23 1 255 0 0 1 1 10 17
21 24 18 18 12 3 1 0 255 1 2 3 9 9 15 15
15 16 24 17 2 2 255 2 3 8 139 223 223 214 212 212
212 202 73 20 3 255 0 0 1 5 7 7 5 3 6 6
6 1 1 1 255 1 3 48 255 255 255 255 255 255 255 90
4 1 1 255 1 1 1 90 131 136 107 98 87 8 3 2
0 255 0 0 18 76 91 114 114 114 108 63 34 1 1 255
0 0 1 1 9 37 58 54 58 54 12 1 1 1 255 1
1 4 52 64 64 67 76 69 64 28 3 1 0 255 0 0
0 3 3 3 2 3 2 1 0 0 0 0 255 1 2 14
24 24 27 35 23 15 5 1 0 0 255 0 1 1 3 3
3 3 7 7 6 3 1 1 255 1 1 1 3 20 42 59
73 72 54 15 1 0 0 255 0 0 1 5 51 51 37 37
32 28 18 1 1 1 255 1 1 12 47 79 93 97 97 73
64 4 1 0 255 0 0 0 2 17 42 50 50 32 21 4
0 0 0 255 1 1 1 3 7 12 18 15 15 7 1 0
0 1 255 1 1 0 0 1 3 4 4 3 1 0 0 0
255 1 1 3 9 21 21 21 26 26 14 2 1 0 1 255
2 1 1 3 8 12 15 15 15 10 2 1 0 1 255 1
2 41 255 255 255 255 255 255 183 31 3 1 255 0 0 1
1 1 1 1 1 4 1 1 0 0 0 255 0 0 1 2
5 17 26 16 10 2 0 0 0 0 255 0 0 0 2 2
2 5 7 7 1 0 0 0 255 1 0 1 2 13 13 10
10 14 3 1 1 1 1 0 255 0 1 1 7 8 18 8
3 1 0 0 0 1 255 1 2 64 149 168 205 205 145 87
18 1 1 255 1 0 1 8 34 41 69 54 73 69 50 17
3 0 0 0 1 1 1 1 1 1 1 1 0 2 2 1
1 1 2 3 8 32 65 108 108 100 23 7 2 1 255 1
1 2 3 76 145 146 146 134 123 61 23 1 0 255 0 0
1 1 1 17 17 13 9 9 3 0 0 0 255 0 1 2
2 4 12 12 8 8 16 2 1 1 255 1 1 6 31 139
173 186 212 212 212 119 20 3 2 255 0 0 1 1 7 10
7 3 3 2 1 1 1 1 255 1 1 6 48 251 255 255
255 255 90 8 2 1 1 255 1 1 1 2 56 107 106 38
8 2 2 1 0 255 0 0 1 18 45 59 91 108 61 5
1 1 1 255 1 0 0 0 1 9 37 40 40 12 0 0
0 0 255 2 1 2 4 10 50 52 67 64 28 4 2 1
0 255 0 0 0 0 0 0 0 1 1 1 1 1 0 0
255 2 2 3 6 14 5 5 14 5 1 0 0 1 255 1
1 1 1 1 3 3 5 6 3 1 0 1 255 1 0 0
1 2 20 26 42 54 12 1 1 1 1 255 1 1 1 1
6 7 25 24 24 18 1 0 0 1 255 0 0 1 7 37
79 79 69 53 7 2 1 0 255 0 0 1 1 2 9 27
30 13 4 1 0 0 0 255 1 0 0 1 3 4 4 5
4 2 1 0 0 0 255 0 1 1 1 1 1 2 1 1
1 0 0 1 255 0 0 1 3 9 21 21 26 14 3 1
0 0 1 255 1 1 1 1 3 8 9 12 9 3 1 1
0 0 255 0 1 3 41 255 255 255 255 176 31 3 1 1
255 0 0 0 1 1 1 0 0 0 0 0 0 0 0 255
0 0 0 1 2 2 3 2 1 0 0 0 0 0 255 0
0 0 1 1 1 0 4 2 0 0 0 0 255 0 0 1
1 2 7 7 6 3 1 0 1 1 1 1 255 0 0 0
0 1 0 1 1 1 0 0 0 0 255 0 0 2 37 97
120 79 79 18 2 1 1 255 1 1 1 1 2 34 69 54
73 54 17 3 2 0 0 0 1 1 1 1 0 0 0 0
0 1 1 1 1 1 1 1 4 4 20 65 90 23 5 2
1 1 255 1 0 1 2 3 72 90 90 74 61 6 3 1
1 255 0 0 1 1 1 0 1 2 3 3 1 0 0 0
255 0 1 1 1 2 2 2 4 4 4 1 1 1 255 1
1 1 8 31 63 101 107 122 119 7 2 1 1 255 0 0
1 1 1 1 5 2 2 1 1 1 1 1 255 1 1 3
6 21 24 47 47 9 8 2 2 2 1 255 1 1 1 1
1 5 5 5 1 1 1 1 0 255 1 1 0 2 4 5
15 15 7 1 1 1 1 255 1 0 0 0 1 1 1 2
0 1 0 0 0 0 255 1 1 1 1 1 4 5 12 19
4 3 0 0 0 255 1 1 0 0 0 0 0 0 1 0
1 0 0 0 255 1 1 3 2 4 2 2 3 1 1 1
1 1 255 1 1 1 1 1 1 2 2 1 1 1 1 1
255 1 1 1 1 1 1 1 1 1 1 0 0 0 0 255
0 1 1 1 1 1 1 1 1 1 0 0 1 1 255 0
0 0 2 4 4 10 10 7 2 1 0 0 255 0 1 1
1 2 2 1 0 0 0 0 0 0 0 255 1 1 0 0
1 1 0 0 1 1 1 0 1 1 255 1 1 1 1 1
1 1 1 0 0 0 0 1 255 0 0 0 2 2 2 2
3 2 1 1 0 0 0 255 1 1 1 1 1 1 1 0
0 0 0 0 0 0 255 0 0 2 5 14 14 16 14 13
2 1 1 1 255 0 0 0 1 0 0 0 0 0 0 0
0 0 1 255 0 0 0 0 0 1 1 1 0 0 0 0
0 1 255 1 0 0 1 1 0 0 1 2 2 1 1 1
255 0 0 0 0 1 1 1 1 1 0 0 0 1 1 1
255 0 0 0 0 0 0 0 1 1 1 1 0 1 255 0
0 0 1 2 2 2 1 1 1 1 1 255 1 1 1 1
0 1 1 8 8 6 1 2 0 0 0 0 1 1 1 1
1 0 0 0 0 0 0 1 1 1 1 1 1 1 2 2
2 2 0 0 0 0 255 0 0 2 2 1 1 3 3 3
3 3 1 1 1 255 0 0 1 1 1 1 1 1 1 1
1 0 0 0 255 1 1 1 1 1 1 1 1 1 1 1
1 1 255 1 1 1 1 2 2 7 7 6 3 2 1 1
1 255 1 0 1 1 1 1 1 0 1 1 1 0 1 1
255 1 1 1 1 1 3 4 4 2 1 2 2 2 1 255
1 1 1 1 1 0 0 1 1 1 1 1 0 255 1 1
1 2 1 1 4 1 1 0 1 0 0 255 1 1 0 0
0 0 0 0 0 0 0 0 0 0 255 0 1 1 1 1
1 1 2 3 2 1 1 0 0 255 0 1 0 1 0 0
0 0 1 1 1 0 0 0 255 0 0 2 1 1 0 0
1 1 1 0 0 0 255 1 1 1 1 0 0 0 1 0
0 0 0 1 255 1 2 2 1 0 0 0 1 1 0 0
0 0 0 255 1 1 1 1 1 1 0 0 1 1 1 1
1 1 255 0 0 0 1 2 2 4 1 2 0 0 1 1
255 0 1 1 1 0 0 0 0 0 0 1 0 0 0 255
1 0 0 0 0 0 0 0 1 1 1 0 1 1 255 1
1 1 0 0 1 0 0 0 0 1 1 1 255 0 0 0
2 2 2 0 0 0 0 0 0 0 0 255 1 0 0 0
0 0 1 0 0 0 0 0 0 0 255 0 0 1 2 3
5 9 3 2 0 0 0 0 255 0 0 0 0 0 1 0
0 0 0 0 0 0 0 255 0 1 0 0 0 1 1 1
0 0 0 0 0 0 255 1 0 0 0 0 0 0 1 2
3 1 0 0 255 0 0 0 0 0 0 0 0 0 0 0
0 0 0 1 255 0 0 0 0 0 0 1 1 1 1 1
0 0 255 0 0 0 0 0 0 1 0 1 0 0 0 255
1 1 1 0 0 0 0 1 0 1 1 1 0 0 0 0
0 1 1 0 1 0 0 0 255 255 255 255 255 255 255 255
255 255 255 255 255 255 255 255 255 255 255 255 255 255 255 255
255 255 255 255 255 255 255 255 255 255 255 255 255 255 255 255
255 255 255 255 255 255 255 255 255 255 255 255 255 255 255 255
255 255 255 255 255 255 255 255 255 255 255 255 255 255 255 255
255 255 255 255 255 255 255 255 255 255 255 255 255 255 255 255
255 255 255 255 255 255 255 255 255 255 255 255 255 255 255 255
255 255 255 255 255 255 255 255 255 255 255 255 255 255 255 255
255 255 255 255 255 255 255 255 255 255 255 255 255 255 255 255
255 255 255 255 255 255 255 255 255 255 255 255 255 255 255 255
255 255 255 255 255 255 255 255 255 255 255 255 255 255 255 255
255 255 255 255 255 255 255 255 255 255 255 255 255 255 255 255
255 255 255 255 255 255 255 255 255 255 255 255 255 255 255 255
255 255 255 255 255 255 255 255 255 255 255 255 255 255 255 255
255 255 255 255 255 255 255 255 255 255 255 255 255 255 255 255
255 255 255 255 255 255 255 255 255 255 255 255 255 255 255 255
255 255 255 255 255 255 255 255 255 255 255 255 255 255 255 255
255 255 255 255 255 255 255 255 255 255 255 255 255 255 255 255
255 255 255 255 255 255 255 255 255 255 255 255 255 255 255 255
255 255 255 255 255 255 255 255 255 255 255 255 255 255 255 255
255 255 255 255 255 255 255 255 255 255 255 255 255 255 255 255
255 255 255 255 255 255 255 255 255 255 255 255 255 255 255 255
255 255 255 255 255 255 255 255 255 255 255 255 255 255 255 255
255 255 255 255 255 255 255 255 255 255 255 255 255 255 255 255
255 255 255 255 255 255 255 255 255 255 255 255 255 255 255 255
255 255 255 255 255 255 255 255 255 255 255 255 255 255 255 255
255 255 255 255 255 255 255 255 255 255 255 255 255 255 255 255
255 255 255 255 255 255 255 255 255 255 255 255 255 255 255 255
255 255 255 255 255 255 255 255 255 255 255 255 1 1 1 1
1 1 1 2 2 2 2 2 1 1 0 0 0 0 255 1
1 2 1 0 0 0 0 0 0 1 1 2 1 255 1 1
1 0 0 0 1 1 1 1 1 0 0 0 255 0 0 0
0 0 0 0 0 0 1 1 1 1 255 0 0 1 1 1
1 1 0 0 0 1 1 1 1 255 1 0 0 0 0 1
0 0 0 0 0 0 1 1 255 2 1 0 0 1 3 3
3 1 1 1 1 1 1 255 1 0 1 1 1 0 0 0
0 1 1 1 1 255 1 1 1 2 2 2 2 1 1 0
2 0 0 255 0 0 0 0 0 0 0 0 0 0 0 0
0 1 255 0 1 1 1 1 1 1 1 1 1 0 0 0
0 255 0 1 1 1 1 1 0 0 1 0 0 0 0 0
255 0 0 0 0 0 0 0 0 0 0 0 0 0 255 0
0 1 0 1 0 2 2 2 1 0 0 0 255 1 1 1
1 1 1 1 1 1 1 0 0 0 1 255 1 1 1 2
4 16 16 16 10 7 3 2 1 0 255 0 0 0 2 2
2 3 1 1 0 0 0 0 255 0 1 0 1 1 6 6
6 5 4 2 1 1 0 255 0 0 0 0 0 1 2 2
1 1 1 1 1 1 255 1 0 0 0 0 0 0 0 0
1 1 1 0 255 0 1 1 1 0 1 1 0 0 1 1
0 0 0 255 0 0 1 1 1 1 1 2 1 1 1 0
0 0 255 0 0 0 0 0 2 1 0 0 0 0 1 1
255 0 0 0 0 0 1 1 1 1 1 1 1 1 1 255
0 0 0 0 0 1 1 1 0 0 0 0 0 0 255 0
0 0 0 0 1 1 1 2 2 2 1 0 255 0 1 0
0 0 0 0 0 0 0 0 0 0 0 0 255 0 1 1
1 1 2 2 2 2 2 1 1 0 255 0 0 1 1 1
1 1 1 0 0 0 0 255 0 1 0 0 0 0 0 1
1 1 1 1 1 1 1 1 0 0 0 2 0 0 0 1
2 1 0 0 1 1 1 2 2 2 3 3 3 2 1 0
0 1 255 1 0 1 1 1 0 0 0 1 1 2 1 2
1 255 1 1 1 0 0 0 1 1 1 1 1 1 1 0
255 0 0 0 0 0 0 0 0 0 0 0 1 1 255 0
1 1 1 1 2 2 1 0 0 3 2 1 1 255 0 0
0 0 0 0 0 0 1 0 0 0 1 1 255 2 0 0
0 3 47 23 7 5 4 2 1 1 1 255 1 0 1 1
1 1 1 1 2 1 1 1 1 255 1 1 1 2 4 39
46 46 46 9 3 2 2 255 0 0 0 0 0 1 1 0
0 0 0 0 0 0 255 1 1 1 2 2 2 2 2 1
1 1 0 0 0 255 1 2 1 1 1 2 1 1 0 0
0 1 1 1 255 0 0 1 1 27 27 26 23 2 2 0
0 0 255 1 1 1 1 1 17 17 13 6 3 2 0 0
255 1 1 1 1 1 1 4 2 4 2 0 0 0 0 255
0 1 1 21 108 136 179 179 141 51 7 2 1 0 255 1
0 0 1 2 4 7 7 7 1 1 0 0 255 1 1 1
10 10 26 42 69 69 10 5 1 1 1 255 0 0 0 0
1 4 9 9 2 1 1 1 1 1 255 1 0 1 0 2
2 2 2 1 1 1 1 1 255 1 0 0 1 1 1 1
1 1 1 2 0 0 0 255 0 0 1 1 1 2 2 3
1 0 0 0 0 0 255 0 0 0 0 2 5 5 1 0
0 1 1 1 255 0 0 0 0 0 1 1 1 1 1 1
1 1 1 255 0 0 0 0 0 0 1 1 1 1 0 0
0 0 255 0 0 0 0 1 28 28 4 15 14 7 1 1
255 1 2 1 1 1 1 1 0 0 0 0 0 0 0 0
255 0 4 7 14 215 215 27 14 2 2 2 5 2 255 0
2 2 255 255 255 255 231 2 0 0 0 255 0 1 0 0
0 2 31 31 21 1 1 0 1 1 1 1 0 1 1 2
1 0 0 1 2 2 2 0 0 0 1 2 2 24 32 74
92 74 15 1 1 1 255 1 0 1 2 2 2 5 20 20
20 5 2 3 2 255 1 1 1 1 1 1 2 2 2 3
3 1 1 0 255 1 2 2 0 0 1 1 1 0 0 1
1 1 255 1 1 1 2 2 15 23 14 14 6 6 5 1
1 255 0 0 0 1 0 0 1 2 2 1 1 0 1 0
255 1 1 1 3 37 49 28 28 28 18 4 2 0 0 255
0 0 1 1 5 31 52 65 25 7 1 1 1 255 1 1
2 10 46 61 85 85 50 50 21 2 1 255 1 1 1 1
1 1 1 1 1 1 2 0 0 0 255 1 1 1 2 30
69 71 71 71 14 2 1 1 1 255 1 1 1 2 2 4
2 1 1 1 0 1 1 1 255 1 2 21 42 32 32 32
45 23 8 0 0 0 255 1 1 1 5 17 24 25 20 8
5 2 2 1 255 1 1 1 2 5 21 21 17 10 8 3
0 0 0 255 1 2 17 186 202 230 255 230 195 170 142 3
2 1 255 1 1 1 2 13 128 140 140 120 7 3 1 0
255 1 2 14 19 42 255 255 255 255 255 10 3 2 1 255
0 1 1 2 12 26 42 64 69 17 2 1 1 1 255 1
0 2 8 9 10 8 9 7 4 1 1 1 255 0 0 0
1 6 6 24 15 15 3 2 1 0 0 255 1 1 1 2
12 73 127 127 48 4 1 1 0 0 255 0 1 1 9 18
21 26 21 10 1 1 1 1 255 0 0 0 0 0 0 1
1 1 1 0 0 0 0 255 1 0 0 0 3 1 8 4
5 1 1 0 0 0 255 0 0 0 9 80 197 197 197 114
15 14 2 1 255 4 7 7 2 1 1 1 1 0 0 0
0 1 0 0 255 0 7 225 255 255 255 255 255 255 114 41
41 29 255 2 2 109 255 255 255 255 255 255 1 1 0 255
1 1 0 0 12 47 71 63 72 63 3 2 1 1 1 1
0 0 0 2 1 0 0 1 2 2 2 0 0 0 0 2
24 53 91 82 102 109 109 23 2 1 255 1 0 1 1 2
5 129 255 255 253 20 2 1 1 255 1 1 1 1 1 15
10 5 5 5 3 2 1 1 255 1 2 2 1 1 1 5
5 3 2 2 1 1 255 1 2 1 2 28 30 30 23 23
23 23 5 1 1 255 0 0 0 1 3 29 47 62 62 7
2 2 1 0 255 1 1 2 21 37 38 28 32 29 52 18
3 0 0 255 0 1 1 31 52 82 108 108 72 69 7 1
1 255 1 1 10 49 78 101 98 93 93 93 73 21 1 255
2 2 1 1 1 2 2 2 2 2 2 1 1 0 255 1
1 1 30 126 137 135 111 95 82 24 3 1 1 255 1 1
1 2 6 7 24 13 2 2 1 1 1 1 255 1 21 43
43 37 32 37 46 45 42 8 2 0 255 1 1 2 7 17
24 32 12 7 5 6 3 2 255 1 1 2 5 21 31 31
28 26 26 23 3 2 1 255 1 9 186 233 255 255 255 255
255 246 207 142 3 1 255 1 1 1 13 138 212 189 189 169
138 12 5 2 255 1 5 19 41 255 255 255 255 255 255 255
12 2 0 255 0 1 2 30 31 31 51 75 75 69 17 2
1 1 255 1 1 8 18 18 19 15 17 17 17 4 1 1
255 1 0 1 6 24 30 30 28 31 15 3 1 1 1 255
1 1 1 12 116 205 205 219 168 48 2 1 0 0 255 0
1 9 26 34 34 39 39 40 10 1 1 0 255 0 0 0
0 1 1 1 2 3 3 0 0 0 0 255 0 0 0 1
3 3 7 4 5 1 1 0 0 0 255 0 1 1 80 255
255 255 255 229 114 15 7 2 255 12 12 12 7 2 2 1
1 0 0 1 1 1 0 0 255 0 225 255 255 255 255 255
255 255 255 43 41 41 255 75 96 109 8 3 4 12 255 255
255 6 1 255 2 2 2 16 56 61 61 61 67 72 67 3
1 1 1 1 0 1 0 1 0 0 1 1 2 2 2 0
0 0 2 20 58 91 104 90 90 109 109 106 23 2 255 1
0 1 1 2 129 255 255 255 255 253 5 1 1 255 1 1
1 2 16 16 15 15 15 16 8 2 1 1 255 1 1 2
1 2 5 9 9 9 3 2 1 1 255 1 2 2 19 30
30 30 20 25 25 25 5 1 1 255 0 0 1 3 29 89
89 74 69 57 7 3 2 1 255 1 1 21 21 26 26 26
32 28 49 12 9 1 0 255 0 2 46 82 116 113 113 113
106 94 57 3 1 255 1 1 49 86 86 91 91 95 98 108
111 73 4 255 1 1 1 1 1 4 2 2 2 1 2 1
1 1 255 0 1 3 126 141 146 146 135 111 124 80 24 2
1 255 0 1 2 4 8 9 24 13 13 4 2 1 1 1
255 1 67 86 48 37 27 37 53 53 68 17 8 2 255 0
1 5 7 16 26 27 10 7 6 10 10 2 255 0 1 3
8 27 31 31 26 26 26 26 23 3 1 255 1 26 255 255
255 255 255 255 255 255 255 187 17 1 255 1 1 6 138 253
255 249 251 227 255 138 7 2 255 2 8 19 255 255 255 255
255 255 255 255 164 12 1 255 0 1 29 31 31 31 51 69
87 69 43 9 1 1 255 1 5 8 19 24 24 23 20 31
24 23 2 1 255 1 1 1 14 31 31 30 30 34 31 12
2 1 1 255 0 1 5 116 205 236 219 255 217 168 47 4
1 0 255 0 2 26 32 36 36 39 39 41 40 3 2 0
255 0 0 0 0 1 1 1 2 2 2 0 0 0 0 255
1 0 1 3 3 3 3 3 3 1 0 0 0 0 255 1
4 34 255 255 255 255 255 255 229 47 2 4 255 9 9 10
4 1 1 1 1 0 0 1 1 1 0 0 255 48 255 255
255 255 255 255 255 255 114 29 21 46 255 109 109 6 4 2
1 1 12 255 255 17 2 255 2 12 16 47 73 56 48 52
54 67 80 10 2 1 1 1 1 1 1 1 0 0 0 0
1 1 2 1 1 1 2 53 97 104 96 82 82 102 106 106
23 1 255 0 0 0 1 23 245 255 255 255 255 255 21 1
1 255 0 0 1 20 24 28 18 19 16 16 6 2 1 1
255 1 1 0 1 3 6 9 9 9 5 1 1 1 255 1
1 17 31 31 30 18 17 20 25 25 13 1 2 255 1 0
1 19 79 96 101 105 100 69 47 5 1 1 255 1 1 21
21 19 19 32 45 24 45 12 9 2 1 255 1 4 91 97
119 97 87 87 87 94 86 9 1 255 1 4 86 92 86 86
91 91 108 111 117 101 9 255 1 1 0 0 1 2 1 1
1 1 2 2 1 1 255 1 2 42 138 141 141 137 105 101
124 107 46 2 1 255 1 2 5 7 8 8 14 13 13 13
4 1 1 1 255 4 56 67 48 45 37 37 57 57 73 63
12 3 255 0 2 6 15 19 27 18 12 10 12 17 17 10
255 0 1 7 15 20 27 27 23 23 24 28 26 6 1 255
1 126 255 255 255 255 255 255 255 255 255 207 61 2 255 1
2 38 233 255 255 255 255 255 255 227 84 2 255 5 16 27
255 255 255 255 255 255 255 255 255 19 12 255 0 1 29 31
31 25 42 65 69 69 59 25 1 1 255 1 6 17 28 28
23 23 20 31 23 23 3 0 255 0 1 2 18 30 31 30
36 38 36 25 8 1 1 255 0 1 25 224 236 255 255 255
219 207 123 6 1 0 255 0 4 30 45 45 36 35 35 37
40 37 2 0 255 0 0 0 1 3 3 2 2 2 2 1
0 0 0 255 0 0 1 3 2 2 2 2 2 2 1 0
0 0 255 1 6 102 255 255 255 255 255 255 255 13 2 4
255 7 7 4 0 1 1 2 1 0 0 1 2 1 0 1
255 255 255 255 255 255 255 255 255 255 125 20 15 20 255 135
120 6 4 1 0 1 8 54 56 56 6 255 2 16 46 82
82 48 30 38 54 67 67 46 2 1 1 1 0 1 1 1
1 1 0 0 1 1 2 1 1 1 2 87 104 113 104 90
83 83 83 80 29 1 255 0 0 1 6 47 245 255 255 255
255 255 21 2 1 255 0 0 0 19 24 28 27 23 14 14
7 2 1 1 255 1 1 0 1 4 9 9 8 10 10 3
1 0 255 0 1 16 20 26 18 15 15 17 25 28 21 5
2 255 1 1 1 43 79 96 101 111 101 68 47 1 1 1
255 0 1 21 21 15 15 37 45 42 45 12 9 1 1 255
2 7 87 97 111 106 87 85 87 101 94 13 1 255 1 19
92 92 82 76 91 91 100 108 119 119 10 255 1 0 0 0
1 2 1 1 1 0 1 1 1 1 255 1 2 50 139 150
146 140 140 101 134 102 52 2 1 255 1 3 8 12 8 8
8 8 10 13 7 2 1 1 255 4 39 48 40 41 41 45
53 57 68 63 14 9 255 1 4 10 20 28 27 14 12 12
17 18 18 10 255 1 3 15 18 27 24 23 10 14 24 26
28 13 1 255 1 126 253 255 255 255 255 255 255 255 255 215
68 4 255 1 1 95 249 255 255 255 255 255 255 255 84 0
255 2 16 32 255 255 255 255 255 255 255 255 255 19 13 255
1 1 29 31 37 25 37 60 60 50 57 48 2 1 255 1
6 17 29 29 21 21 20 27 19 19 3 0 255 0 1 2
20 21 41 32 41 40 38 27 12 1 2 255 1 1 72 241
251 255 255 255 255 217 123 6 2 1 255 1 7 29 46 46
36 35 25 30 30 25 2 1 255 0 0 0 3 3 3 3
2 2 1 1 0 1 1 255 1 1 1 3 3 1 1 2
2 3 2 0 0 0 255 5 8 120 255 255 255 255 255 255
255 10 5 4 255 5 4 2 0 0 0 1 0 0 0 1
2 2 2 2 255 255 255 255 255 255 255 255 255 255 218 96
15 3 255 143 143 21 2 0 0 0 5 31 56 56 17 255
1 21 72 82 82 30 30 50 53 60 52 26 2 0 0 0
0 1 1 1 1 1 0 0 1 1 2 1 1 1 2 97
113 136 104 96 91 83 82 68 30 1 255 1 1 1 6 47
229 255 255 255 255 255 17 1 1 255 0 0 2 13 16 20
18 18 7 7 6 3 1 0 255 1 1 1 1 4 6 12
10 10 5 3 1 1 255 1 1 12 17 19 17 17 17 17
14 25 21 13 1 255 1 1 1 43 65 90 90 111 90 68
26 1 0 0 255 1 2 13 13 13 13 29 53 42 54 14
7 1 0 255 1 7 73 97 111 111 105 87 87 101 101 9
1 255 0 19 92 92 82 76 90 84 96 114 129 128 10 255
0 0 0 1 1 2 2 0 3 1 2 2 1 0 255 1
2 56 135 141 150 146 146 140 139 102 61 2 1 255 1 3
8 13 13 14 8 17 10 12 7 2 1 1 255 3 39 45
40 41 51 51 57 57 67 58 12 1 255 1 4 18 28 28
14 8 12 17 19 18 15 2 255 2 3 17 20 34 34 14
10 14 24 25 28 20 1 255 0 63 190 229 205 255 255 255
255 255 255 216 68 4 255 1 1 95 233 255 255 255 255 255
255 255 53 1 255 1 6 32 255 255 255 255 255 255 255 255
255 19 3 255 1 1 31 79 93 91 65 61 48 50 57 48
2 2 255 1 6 17 21 18 18 20 21 24 19 19 2 0
255 0 1 2 21 26 43 37 40 38 36 27 3 1 1 255
0 1 72 184 241 251 255 255 255 251 97 2 0 1 255 1
7 28 49 49 36 31 30 30 28 18 2 1 255 0 0 0
2 3 3 6 5 2 2 1 0 1 1 255 1 1 1 5
7 3 1 2 3 14 5 0 0 0 255 6 16 120 255 255
255 255 255 255 204 13 10 1 255 4 2 0 0 0 0 1
0 0 0 1 1 1 2 1 255 238 255 255 255 255 255 255
255 255 218 74 14 2 255 60 143 37 2 1 0 4 4 5
38 38 17 255 21 21 46 45 45 30 36 53 60 53 38 4
1 0 0 0 0 0 1 1 1 1 0 0 0 2 2 1
1 0 2 74 122 136 104 96 91 83 83 80 30 1 255 1
1 1 3 18 196 255 255 255 250 234 2 1 1 255 1 2
3 4 12 16 16 14 6 7 7 3 1 0 255 0 0 1
1 2 6 9 10 8 5 2 1 1 255 1 2 9 13 19
17 21 26 27 28 28 21 3 1 255 1 1 1 23 46 80
90 104 89 39 8 1 1 0 255 0 2 7 13 19 14 28
41 42 54 14 4 0 0 255 1 1 73 81 106 111 105 90
85 97 76 4 1 255 1 2 82 82 82 84 90 90 98 115
129 128 5 255 0 0 1 1 1 0 1 0 3 1 1 1
1 1 255 1 3 50 130 135 150 140 146 146 150 139 61 0
0 255 1 2 6 12 6 13 7 13 9 9 4 1 1 2
255 3 39 60 46 45 46 47 63 53 67 52 7 1 255 0
4 15 29 19 12 7 14 25 25 18 4 2 255 2 2 17
28 30 34 28 30 24 24 25 25 20 0 255 0 48 153 193
182 204 230 255 230 216 215 208 53 1 255 0 1 51 217 255
252 255 255 255 255 255 23 1 255 1 2 21 255 255 255 255
255 255 255 255 255 17 3 255 1 1 31 79 93 94 91 61
48 48 48 14 2 2 255 1 1 6 17 18 18 18 20 23
19 14 2 0 255 0 1 2 20 26 41 37 37 42 35 14
1 1 0 255 0 0 21 132 213 251 255 255 255 206 31 2
0 1 255 0 6 26 42 48 48 36 31 28 21 12 1 0
255 0 1 1 2 3 3 6 6 5 2 0 0 1 1 255
0 0 1 7 7 4 3 3 7 7 0 0 0 0 255 6
9 37 255 255 255 255 255 255 80 10 3 1 255 1 1 1
0 1 0 0 0 0 0 1 1 1 2 1 255 101 255 255
255 255 255 255 255 255 106 16 3 3 255 3 60 60 36 8
16 12 5 5 5 16 17 255 23 23 32 32 34 36 57 56
56 49 9 3 0 0 0 0 0 0 1 1 1 0 0 1
2 2 2 1 0 0 2 7 122 135 122 96 94 94 101 50
4 1 255 1 1 1 3 7 69 196 207 207 176 67 1 1
1 255 1 2 2 3 6 12 16 16 5 5 4 2 1 1
255 0 0 0 1 1 1 5 6 5 2 1 1 1 255 1
2 8 12 19 17 21 27 32 42 37 5 1 1 255 1 1
1 1 23 56 79 90 79 27 1 1 1 1 255 1 2 3
13 26 19 25 28 41 41 6 3 0 0 255 0 0 52 73
102 103 102 97 86 78 36 3 1 255 0 2 71 92 105 87
87 87 98 115 116 61 4 255 0 0 0 1 1 0 2 6
3 2 2 1 1 1 255 1 1 6 75 119 132 137 146 158
158 107 3 0 0 255 2 1 2 2 4 5 7 9 9 9
1 0 0 1 255 3 31 62 60 51 63 63 81 52 67 24
3 1 255 0 0 6 15 13 12 8 24 25 21 8 1 1
255 2 2 4 17 18 28 28 34 30 28 28 20 4 0 255
1 34 138 193 176 204 190 204 201 208 192 156 3 1 255 0
0 3 108 224 252 255 255 255 255 96 3 1 255 1 5 25
169 255 255 255 255 255 255 255 64 10 3 255 1 1 10 38
86 91 81 72 61 61 25 2 1 1 255 1 1 1 6 17
17 14 18 20 15 7 0 0 255 1 1 2 8 20 26 34
34 35 24 5 2 1 0 255 0 0 6 45 167 213 220 220
206 85 7 2 0 0 255 0 0 7 26 48 48 40 37 23
18 2 1 1 255 0 1 1 1 1 3 3 4 2 2 0
0 0 1 255 0 0 0 2 4 4 7 10 7 1 0 0
0 0 255 1 6 7 65 255 255 255 255 151 16 10 3 1
255 0 1 1 1 1 1 2 2 2 2 1 1 0 1 0
255 9 255 255 255 255 255 255 255 106 16 3 3 3 255 1
17 37 30 30 25 25 14 5 5 5 12 255 23 17 2 2
19 36 57 56 49 25 4 1 1 1 1 1 0 0 0 1
0 0 0 1 1 1 1 0 0 1 1 3 20 96 96 95
94 85 85 32 4 1 255 2 2 2 2 3 7 69 76 117
67 2 1 1 1 255 1 2 2 2 3 7 12 6 5 4
3 1 1 1 255 1 0 1 1 1 1 1 1 2 1 1
1 1 255 1 1 2 10 15 14 17 18 30 42 17 2 1
1 255 1 1 1 1 2 17 46 63 27 3 1 1 1 1
255 1 1 2 19 26 20 19 19 17 12 1 1 1 0 255
0 0 0 52 60 101 94 94 76 59 4 1 1 255 1 2
7 71 92 80 87 87 93 83 61 7 2 255 0 0 0 1
1 0 2 6 5 2 1 1 1 1 255 1 1 2 8 75
92 116 132 124 107 9 2 1 0 255 1 1 1 0 2 4
7 8 7 2 0 0 0 1 255 1 10 58 46 46 45 45
47 43 29 7 1 1 255 0 0 1 6 7 12 12 24 21
8 4 1 1 255 0 0 2 2 12 17 17 41 30 28 21
10 1 0 255 1 1 59 145 193 206 204 204 190 185 165 17
1 0 255 0 0 0 5 117 217 224 213 192 96 4 1 1
255 1 5 25 26 196 255 255 255 255 255 64 15 8 2 255
1 1 2 10 38 69 69 67 48 25 14 1 1 1 255 1
1 1 4 8 16 13 13 9 7 0 0 0 255 0 0 0
2 8 9 9 14 24 6 2 1 1 1 255 0 1 2 6
45 132 169 119 85 7 3 1 0 0 255 0 0 1 7 23
40 40 21 18 2 1 1 1 255 0 1 1 1 1 0 0
0 1 0 0 0 0 1 255 0 0 0 0 0 2 4 7
2 1 0 1 1 0 255 1 1 6 7 65 217 217 151 16
5 3 2 1 255 1 1 1 1 1 1 2 2 2 2 1
1 0 1 0 255 0 9 255 255 255 255 255 106 5 2 2
2 1 255 1 2 17 17 18 18 17 17 12 5 1 3 255
17 2 0 2 2 3 38 23 25 4 1 1 1 0 0 0
0 0 0 1 0 1 0 0 1 1 0 0 0 1 1 2
3 20 92 58 41 32 32 4 1 1 255 2 2 2 1 1
1 2 4 21 4 1 1 1 1 255 0 0 0 0 0 1
2 2 3 3 3 2 1 0 255 1 1 1 1 1 0 0
1 0 1 0 2 1 255 0 0 1 2 10 6 6 6 7
17 2 1 1 0 255 0 1 1 1 2 2 2 2 3 2
0 0 1 0 255 0 1 0 2 20 20 17 12 2 2 1
1 0 0 255 0 0 0 1 6 39 68 68 36 4 1 1
1 255 1 1 2 7 42 45 45 63 63 34 7 1 1 255
0 0 0 1 1 1 1 6 2 0 0 1 1 1 255 1
1 2 2 8 59 76 76 38 9 2 1 1 1 255 0 0
0 0 0 1 5 2 2 0 0 0 0 0 255 1 1 10
19 19 19 32 32 24 7 1 1 1 255 0 0 0 0 2
2 2 8 6 3 2 1 1 255 0 0 2 2 2 6 12
13 17 17 10 2 1 0 255 1 1 1 120 136 206 190 165
185 100 17 1 0 0 255 0 0 0 2 5 108 123 123 35
4 1 0 0 255 2 2 7 10 10 196 255 255 255 38 10
10 6 2 255 1 1 1 1 6 20 20 25 19 14 2 1
0 0 255 1 1 1 1 4 8 4 5 2 2 0 0 0
255 0 0 0 0 1 1 1 0 1 2 2 1 1 0 255
1 2 2 2 2 2 9 9 2 1 1 0 0 0 255 0
0 0 2 3 10 14 9 2 1 1 1 1 255 1 1 1
1 0 0 0 0 1 0 0 0 0 1 255 0 0 0 0
0 0 1 2 2 1 1 1 1 0 255 1 1 3 4 6
6 10 5 5 2 1 1 1 255 1 1 1 1 1 1 1
0 1 1 1 1 1 1 0 255 0 1 8 90 138 138 23
1 1 1 1 1 1 255 1 1 0 10 10 13 14 15 6
3 1 1 255 1 1 0 2 2 3 7 5 2 1 1 1
0 0 0 0 0 0 0 0 0 0 0 0 1 1 0 0
1 1 1 1 1 2 2 6 12 6 4 2 1 1 255 1
1 1 1 1 1 0 0 2 2 1 1 1 1 255 1 0
0 0 0 0 1 1 2 2 2 2 1 1 255 1 1 1
1 0 0 0 0 0 0 0 2 2 255 0 0 0 1 2
2 2 2 2 1 2 1 1 0 255 0 0 0 0 1 0
1 1 1 0 0 0 0 0 255 0 1 1 1 1 4 2
2 1 1 1 0 0 0 255 0 0 0 0 0 1 1 3
3 1 0 1 1 255 1 1 1 2 1 1 6 6 5 1
1 1 0 255 0 0 0 1 1 1 1 0 0 0 0 0
0 0 255 1 2 2 2 2 2 1 1 1 2 2 1 1
0 255 0 0 0 0 0 0 1 1 0 0 0 1 0 1
255 1 1 2 3 7 3 2 1 1 1 0 1 1 255 0
0 0 0 1 1 1 2 1 2 1 1 0 255 0 0 0
0 1 1 1 1 2 2 1 1 1 1 255 0 1 1 1
59 117 114 100 27 2 1 1 1 0 255 0 0 0 0 2
0 0 0 1 1 1 1 0 255 0 0 0 2 2 3 8
8 6 3 3 1 1 0 255 0 0 1 1 1 1 1 4
2 2 2 2 1 1 255 1 0 0 0 0 1 1 2 2
2 1 0 0 255 0 0 0 0 0 0 0 0 0 1 1
1 0 0 255 1 2 1 1 1 1 1 1 1 1 0 0
0 0 255 0 0 0 1 1 1 1 0 1 1 1 1 0
255 0 1 1 1 0 0 0 0 1 0 0 0 0 0 255
1 0 0 0 0 0 0 1 1 0 1 0 0 0 255 0
1 1 2 4 2 2 2 1 1 0 0 0 255 1 1 0
0 0 0 0 0 0 0 1 0 1 1 1 255 0 1 2
3 1 1 0 0 1 1 1 1 1 255 1 0 0 1 1
1 6 3 2 2 0 0 255 1 0 0 2 2 7 5 2
0 0 1 1 1 0 0 0 0 0 0 1 0 0 0 0
255 255 255 255 255 255 255 255 255 255 255 255 255 255 255 255
255 255 255 255 255 255 255 255 255 255 255 255 255 255 255 255
255 255 255 255 255 255 255 255 255 255 255 255 255 255 255 255
255 255 255 255 255 255 255 255 255 255 255 255 255 255 255 255
255 255 255 255 255 255 255 255 255 255 255 255 255 255 255 255
255 255 255 255 255 255 255 255 255 255 255 255 255 255 255 255
255 255 255 255 255 255 255 255 255 255 255 255 255 255 255 255
255 255 255 255 255 255 255 255 255 255 255 255 255 255 255 255
255 255 255 255 255 255 255 255 255 255 255 255 255 255 255 255
255 255 255 255 255 255 255 255 255 255 255 255 255 255 255 255
255 255 255 255 255 255 255 255 255 255 255 255 255 255 255 255
255 255 255 255 255 255 255 255 255 255 255 255 255 255 255 255
255 255 255 255 255 255 255 255 255 255 255 255 255 255 255 255
255 255 255 255 255 255 255 255 255 255 255 255 255 255 255 255
255 255 255 255 255 255 255 255 255 255 255 255 255 255 255 255
255 255 255 255 255 255 255 255 255 255 255 255 255 255 255 255
255 255 255 255 255 255 255 255 255 255 255 255 255 255 255 255
255 255 255 255 255 255 255 255 255 255 255 255 255 255 255 255
255 255 255 255 255 255 255 255 255 255 255 255 255 255 255 255
255 255 255 255 255 255 255 255 255 255 255 255 255 255 255 255
255 255 255 255 255 255 255 255 255 255 255 255 255 255 255 255
255 255 255 255 255 255 255 255 255 255 255 255 255 255 255 255
255 255 255 255 255 255 255 255 255 255 255 255 255 255 255 255
255 255 255 255 255 255 255 255 255 255 255 255 255 255 255 255
255 255 255 255 255 255 255 255 255 255 255 255 255 255 255 255
255 255 255 255 255 255 255 255 255 255 255 255 255 255 255 255
255 255 255 255 255 255 255 255 255 255 255 255 255 255 255 255
255 255 255 255 255 255 255 255 255 255 255 255 255 255 255 255
255 255 255 255 0 0 0 1 1 1 1 2 1 2 1 1
1 2 1 1 0 0 255 1 1 1 1 1 0 0 0 0
0 0 1 1 1 255 0 0 0 0 0 0 1 1 1 1
1 1 1 1 255 1 1 1 1 1 1 1 0 0 1 1
1 0 255 1 0 0 0 1 0 0 0 1 1 1 0 0
0 255 0 0 1 0 1 1 1 1 1 1 0 0 0 1
255 1 1 1 1 1 0 1 1 1 1 1 1 0 0 255
0 0 0 0 0 1 1 1 1 0 1 1 1 255 0 0
1 1 1 0 1 1 1 1 1 0 0 255 0 0 1 1
1 0 0 0 0 0 0 0 0 0 255 1 1 1 1 1
1 1 1 1 1 1 1 0 0 255 0 0 0 0 1 1
1 0 0 0 1 1 0 1 255 1 0 1 0 0 0 0
0 0 0 0 0 0 255 0 0 0 0 0 0 1 1 2
1 0 0 0 255 1 0 0 0 0 0 0 0 0 0 0
0 0 0 255 1 0 1 1 1 1 1 0 0 0 0 1
1 0 255 0 0 0 0 0 0 0 0 0 1 1 1 1
255 1 1 1 0 1 0 0 0 1 1 1 0 0 0 255
0 0 0 0 0 0 0 1 1 1 1 2 1 1 255 1
1 1 0 0 0 1 2 2 2 1 0 0 255 1 1 1
0 0 0 0 0 0 1 1 1 0 1 255 1 1 1 1
0 0 0 1 0 0 0 0 0 0 255 0 0 0 0 0
0 0 0 0 1 1 1 1 255 0 0 0 0 0 0 0
0 1 1 1 1 1 1 255 0 0 0 0 0 0 0 0
1 0 0 0 1 0 255 0 0 0 0 2 2 2 0 0
0 0 0 1 255 1 0 0 0 0 2 1 1 0 0 1
0 0 1 1 255 1 4 4 2 1 1 0 0 2 14 20
23 2 255 0 0 0 1 0 0 0 0 0 0 0 0 255
3 4 12 17 19 35 32 7 2 1 2 2 1 1 1 1
0 0 2 2 1 1 1 0 1 1 1 1 1 1 1 2
2 2 2 2 2 2 2 1 0 1 255 1 1 1 1 1
1 1 2 2 1 0 1 1 1 255 0 1 0 0 0 1
1 1 1 1 1 1 1 1 255 1 1 1 1 1 3 3
3 5 2 1 0 0 255 2 2 1 0 0 0 0 0 1
1 0 0 0 0 255 1 1 1 0 0 0 1 1 1 1
0 1 0 1 255 0 0 1 1 2 1 1 1 1 1 1
1 0 0 255 0 0 0 0 1 1 1 1 2 1 1 1
1 255 0 0 0 0 1 1 1 1 1 1 1 1 1 255
0 0 1 0 1 0 0 0 0 0 0 0 0 1 255 1
1 1 0 1 1 1 1 1 0 1 0 0 0 255 1 1
1 1 1 1 1 1 1 0 0 0 0 1 255 1 0 0
0 1 1 1 1 0 0 0 0 1 255 0 0 0 0 0
0 1 1 1 1 0 0 0 255 0 0 0 0 0 0 0
0 0 0 0 0 0 0 255 1 1 1 1 1 1 0 0
0 1 1 1 1 0 255 0 0 0 0 0 0 0 1 1
0 0 1 1 255 1 1 1 0 0 0 0 0 0 0 0
0 0 0 255 0 0 1 1 1 1 1 1 0 0 0 1
1 1 255 1 1 1 1 1 1 0 2 2 2 1 0 0
255 0 1 1 1 2 1 1 1 0 1 1 1 1 1 255
1 1 1 1 0 1 1 2 1 1 0 0 0 0 255 0
0 0 0 0 1 1 1 1 1 1 1 1 255 0 0 0
1 0 0 0 0 1 1 1 1 1 1 255 0 0 0 1
0 0 0 0 0 1 1 1 1 0 255 0 0 0 0 2
2 2 1 2 1 1 0 0 255 0 0 0 1 2 4 4
2 1 1 1 1 1 2 2 255 1 2 5 3 2 1 2
6 14 20 26 26 14 255 1 0 0 1 1 1 1 0 0
0 0 0 255 8 13 9 13 18 19 19 19 12 12 7 2
1 1 1 1 0 0 0 1 1 1 1 0 1 1 1 2
1 1 1 2 2 17 94 172 172 68 17 1 1 1 255 1
2 2 3 2 5 10 10 5 2 2 2 2 2 255 1 1
0 1 1 1 0 1 1 1 1 1 1 1 255 1 1 1
2 8 16 16 13 13 5 2 1 0 255 2 2 1 0 0
0 0 0 0 1 1 1 0 0 255 1 1 1 2 2 1
1 1 2 2 1 1 1 1 255 0 0 1 0 2 2 2
1 1 1 1 1 1 0 255 1 0 0 0 2 2 2 1
1 1 1 1 1 255 0 0 0 1 2 15 47 47 36 5
2 1 0 255 1 1 0 0 0 0 0 0 1 1 0 0
0 1 255 1 1 0 0 1 2 4 4 2 0 1 0 0
0 255 1 1 3 12 4 7 7 16 16 1 0 0 0 0
255 1 1 1 10 42 59 42 4 3 1 0 0 1 255 0
0 0 0 0 0 2 1 1 1 0 1 0 255 0 0 0
0 1 1 0 0 0 0 0 0 0 0 255 1 1 1 1
1 1 0 1 2 1 1 0 1 0 255 0 0 1 1 1
1 2 3 2 1 1 1 1 255 1 1 1 1 1 0 1
0 1 1 1 0 0 0 255 0 0 1 1 1 1 4 4
3 0 0 0 1 1 255 1 1 1 1 1 1 2 3 2
2 1 0 0 255 0 0 1 2 3 2 2 2 1 1 1
1 1 1 255 1 1 1 1 1 1 2 2 1 1 0 0
0 0 255 0 1 1 1 1 1 1 1 2 2 1 0 0
255 0 0 0 1 1 0 0 0 1 1 1 1 1 0 255
0 1 1 1 1 2 2 2 1 1 1 1 1 0 255 0
1 2 3 12 12 8 3 8 3 3 0 0 255 0 1 1
2 17 38 40 47 27 6 1 1 0 6 8 255 1 2 5
13 12 13 10 18 20 25 39 35 23 255 0 0 0 4 4
4 2 1 1 1 1 1 255 9 13 1 1 8 17 17 17
19 46 35 7 2 1 1 1 1 0 0 1 1 1 1 1
1 1 1 2 1 1 1 3 95 255 255 255 255 255 255 17
3 1 255 1 1 2 6 26 213 227 227 200 39 5 1 1
1 255 1 1 0 1 1 1 1 1 1 1 0 0 1 1
255 1 2 2 5 16 29 85 85 84 17 2 2 1 255 2
2 0 0 0 0 0 0 0 1 1 1 1 1 255 0 0
1 2 5 14 28 13 5 3 2 1 1 1 255 0 0 0
1 2 4 10 10 1 1 1 1 1 1 255 1 0 1 2
7 7 6 2 1 1 1 1 1 255 0 0 0 2 59 101
101 100 73 57 5 1 0 255 1 1 1 1 2 3 2 2
1 1 1 0 0 2 255 1 1 1 76 150 150 227 186 179
26 1 0 0 0 255 2 3 12 17 13 13 17 18 19 17
8 0 0 0 255 0 1 13 76 76 84 59 59 50 8 1
1 1 255 0 1 1 1 2 3 4 8 4 1 0 1 0
255 0 0 0 0 1 1 1 1 0 0 0 0 0 0 255
1 1 1 2 8 10 4 4 4 2 1 1 1 1 255 1
1 2 15 32 21 32 41 41 2 1 1 1 255 1 0 0
1 2 17 32 47 58 47 8 1 0 0 255 0 1 1 1
1 15 37 172 164 18 1 1 1 1 255 1 1 1 1 1
4 5 12 3 2 1 0 0 255 0 0 0 2 5 34 96
145 91 3 2 1 1 1 255 1 1 2 2 4 16 23 8
2 1 0 0 0 0 255 1 1 1 1 1 1 1 2 4
2 1 0 0 255 0 1 1 1 1 0 1 1 1 0 0
0 0 1 255 1 1 1 3 5 5 6 6 1 1 0 0
0 0 255 2 6 6 191 204 242 220 206 18 8 3 0 0
255 2 2 5 17 40 54 51 64 60 27 14 1 1 1 8
255 2 2 15 16 15 17 20 38 27 96 96 51 32 255 1
1 9 12 12 12 26 26 5 1 1 1 255 2 1 1 1
8 14 14 15 35 54 45 21 7 1 1 1 1 1 0 0
1 1 1 1 1 1 1 1 1 1 2 95 255 255 255 255
255 255 255 255 12 2 255 1 1 2 26 213 255 255 255 255
229 41 3 1 1 255 0 0 0 1 1 1 1 1 1 1
2 2 2 1 255 1 2 4 29 113 255 255 255 255 118 15
2 2 255 1 0 0 0 0 1 4 2 1 1 1 1 1
1 255 0 0 1 5 15 32 32 28 25 13 2 2 1 1
255 0 0 0 1 20 28 28 28 14 2 1 1 1 1 255
0 1 2 7 12 12 14 8 6 1 1 1 1 255 1 1
5 59 154 154 132 103 103 83 57 0 0 255 1 1 1 1
2 4 4 4 2 1 1 2 2 0 255 0 1 76 241 255
255 255 255 255 179 26 2 0 0 255 0 6 26 21 13 13
25 18 28 13 13 5 0 0 255 1 13 76 98 78 84 84
98 98 59 16 1 1 255 1 1 1 1 17 18 17 16 14
14 1 1 0 255 0 0 0 1 2 2 1 2 2 1 1
1 0 0 255 1 1 1 8 10 18 15 13 13 8 2 0
0 1 255 1 2 19 60 74 74 42 58 58 46 1 1 1
255 1 0 1 4 36 84 90 90 90 81 58 8 1 0 255
0 1 2 8 16 97 241 255 255 164 18 1 1 1 255 1
1 1 1 18 30 28 30 28 2 1 0 0 255 1 0 0
3 34 96 255 255 247 91 3 1 1 1 255 1 1 2 3
25 30 30 27 24 1 1 0 0 0 255 1 1 1 1 1
2 3 4 9 9 1 0 0 255 0 0 0 0 1 4 9
4 3 2 0 0 0 0 255 1 1 3 9 10 14 10 9
6 5 0 0 0 1 255 6 12 191 255 255 255 255 255 206
18 3 1 1 255 2 5 17 39 47 67 54 67 63 60 19
6 1 1 1 255 2 9 52 52 17 39 54 137 137 193 112
60 51 255 21 15 35 50 30 30 30 51 26 5 2 2 255
1 0 1 8 8 10 15 15 18 54 45 45 27 43 5 2
1 2 2 2 1 1 1 1 2 1 1 0 1 2 6 255
255 255 255 255 255 255 255 255 248 7 255 2 1 2 147 255
255 255 255 255 255 229 41 1 1 255 1 0 0 0 1 1
2 2 2 1 1 1 2 1 255 0 2 5 113 255 255 255
255 255 255 118 12 2 255 1 1 0 0 1 4 9 43 26
12 3 2 1 1 255 0 1 1 15 27 35 48 48 29 25
14 2 1 1 255 0 0 1 29 46 60 60 60 52 14 1
1 1 0 255 1 1 2 9 14 14 25 31 12 6 0 0
1 255 1 2 25 148 174 154 140 124 124 124 83 25 1 255
1 1 1 1 2 5 4 5 4 4 1 2 2 0 255 0
1 255 255 255 255 255 255 255 255 156 2 0 0 255 2 34
34 25 19 17 19 17 16 13 20 13 2 0 255 2 90 116
106 75 68 75 98 115 60 41 16 1 255 1 1 1 24 37
24 17 16 17 25 14 1 0 255 0 0 0 1 3 3 1
1 2 1 0 1 0 1 255 1 1 2 14 18 21 16 15
15 12 2 0 0 1 255 1 15 51 65 74 74 58 58 58
58 42 2 1 255 1 1 2 36 84 113 112 112 104 104 81
31 1 0 255 1 1 7 16 97 255 255 255 255 255 126 2
2 1 255 1 1 1 20 42 69 50 50 29 12 1 0 0
255 0 0 0 3 71 255 255 255 255 247 61 2 1 1 255
0 0 2 16 34 34 34 29 24 4 1 1 1 1 255 1
1 1 1 2 3 5 9 9 9 3 1 0 255 0 0 0
0 5 6 10 9 8 3 1 0 0 0 255 1 2 14 14
14 15 15 13 9 8 2 2 1 1 255 12 113 255 255 255
255 255 255 255 168 15 1 1 255 3 21 39 59 47 67 51
67 80 63 40 8 1 1 1 255 2 10 51 52 52 71 101
142 241 241 112 45 45 255 27 21 39 43 30 24 30 51 51
12 3 1 255 1 1 2 8 8 8 12 12 13 17 27 82
43 61 49 42 14 14 19 9 2 2 1 0 3 1 1 0
0 4 30 255 255 255 255 255 255 255 255 255 255 17 255 2
2 3 148 255 255 255 255 255 255 255 172 0 0 255 1 0
1 1 2 2 4 4 5 2 2 1 1 0 255 0 3 34
255 255 255 255 255 255 255 255 15 3 255 1 1 1 1 2
12 46 56 62 26 10 2 1 0 255 0 1 15 29 29 38
48 43 35 29 27 2 1 1 255 1 1 3 46 61 69 69
69 47 31 2 1 1 0 255 1 1 5 10 14 14 18 31
12 6 1 0 1 255 1 5 75 114 151 148 140 139 124 143
117 25 1 255 1 1 1 2 2 9 8 5 1 4 2 2
1 0 255 0 24 255 255 255 255 255 255 255 255 255 12 1
0 255 2 34 34 24 24 25 25 15 15 16 25 24 2 0
255 2 90 156 156 75 68 75 98 105 67 60 16 1 255 1
1 13 28 45 45 17 16 25 36 27 1 0 255 0 0 1
1 3 3 1 1 0 0 0 0 0 0 255 0 0 10 15
15 21 17 17 15 15 3 0 0 0 255 1 37 51 60 51
65 42 58 53 60 51 3 1 255 1 1 8 68 94 129 103
117 104 108 104 61 3 1 255 1 2 7 18 255 255 255 255
255 255 255 5 2 2 255 1 1 2 48 71 76 79 74 50
19 2 0 0 255 0 0 2 4 59 201 255 255 255 247 61
2 0 1 255 0 0 1 25 34 34 34 32 27 7 1 0
1 0 255 0 1 1 1 3 6 8 9 9 9 4 3 1
255 0 0 0 1 5 6 9 9 9 8 2 0 0 0 255
1 3 16 16 15 16 16 14 13 13 5 2 1 1 255 6
255 255 255 255 255 255 255 255 255 21 2 1 255 3 58 69
76 50 64 64 80 90 80 51 8 1 1 1 255 2 10 23
35 61 71 79 137 241 241 31 20 31 255 35 15 39 15 19
15 19 36 36 13 5 1 255 0 0 5 8 8 8 13 13
13 12 20 27 38 38 49 45 40 19 19 12 4 1 1 1
2 1 1 0 0 6 74 255 255 255 255 255 255 255 255 255
255 17 255 2 2 19 207 255 255 255 255 255 255 255 194 1
0 255 0 0 1 1 3 3 3 4 5 3 0 0 0 0
255 0 3 56 255 255 255 255 255 255 255 255 15 10 255 0
0 1 2 4 12 34 56 62 25 5 2 0 0 255 1 2
29 35 27 27 36 36 29 35 28 3 1 0 255 1 1 7
48 61 74 56 69 47 34 3 1 0 0 255 1 2 10 10
14 18 18 24 8 2 1 0 0 255 1 2 75 113 131 140
140 140 139 160 143 46 1 255 1 1 2 9 8 10 10 5
0 4 4 4 2 1 255 2 72 255 255 255 255 255 255 255
255 255 50 1 0 255 4 12 24 25 25 32 25 25 19 25
25 24 5 1 255 4 83 94 83 76 75 102 87 87 76 67
9 1 255 0 1 13 19 45 45 36 36 31 36 27 1 0
255 0 1 2 2 1 2 2 2 1 1 0 0 0 1 255
0 0 14 15 18 18 18 17 15 15 3 0 0 0 255 1
38 51 51 42 45 45 54 54 59 53 3 1 255 1 1 1
73 93 129 101 117 106 111 108 102 3 0 255 1 2 5 12
255 255 255 255 255 255 255 10 2 2 255 1 1 2 58 71
73 76 76 74 29 2 1 0 255 1 2 2 5 16 75 201
238 247 238 26 2 1 0 255 0 1 2 20 26 34 34 36
25 8 2 0 1 1 255 0 0 0 1 3 7 9 9 9
8 4 3 1 255 1 1 1 2 4 5 8 9 9 8 3
1 0 0 255 1 5 14 14 10 10 9 12 12 12 6 2
1 1 255 3 255 255 255 255 255 255 255 255 255 57 6 0
255 4 74 85 85 59 57 72 80 95 80 51 8 1 1 1
255 2 23 35 37 63 71 79 114 184 157 4 1 1 255 15
9 39 16 19 12 12 21 21 14 4 1 255 1 1 5 8
14 14 14 15 15 17 19 25 25 21 24 42 40 19 3 4
4 1 1 1 1 1 1 0 0 1 74 255 255 255 255 255
255 255 255 255 255 18 255 1 2 41 253 255 255 255 255 255
255 255 204 1 0 255 0 0 1 3 4 3 1 2 2 2
0 0 0 0 255 0 2 56 255 255 255 255 255 255 255 246
16 7 255 0 0 0 2 4 6 12 25 25 8 2 0 0
0 255 1 2 23 27 25 26 28 35 30 38 30 3 1 0
255 1 1 7 50 56 53 52 53 69 45 3 1 0 0 255
1 2 10 10 18 18 18 21 8 2 2 0 1 255 1 2
68 103 114 151 151 160 160 173 153 24 1 255 0 0 1 5
5 10 10 10 4 4 10 8 2 1 255 2 72 255 255 255
255 255 255 255 255 255 50 3 0 255 8 14 24 24 25 25
25 25 23 25 25 20 5 1 255 4 80 83 83 79 109 109
102 87 89 67 4 1 255 0 0 2 15 27 42 37 37 36
30 18 1 0 255 0 2 2 1 0 2 2 2 1 1 1
0 0 0 255 0 0 1 10 15 18 20 20 17 17 15 0
0 0 255 1 35 38 39 39 45 45 54 59 71 63 4 1
255 1 0 1 73 94 101 101 117 106 116 108 101 1 0 255
0 2 2 12 255 255 255 255 255 255 255 15 2 1 255 0
1 4 58 71 73 73 74 54 39 1 1 1 255 2 1 2
5 14 24 75 140 140 125 17 1 0 0 255 0 1 2 6
20 29 34 37 25 8 2 1 2 1 255 0 0 0 0 3
8 12 10 9 8 4 1 1 255 1 0 1 2 3 4 8
8 8 6 1 1 1 0 255 1 5 14 16 13 13 9 12
12 12 3 1 1 0 255 3 255 255 255 255 255 255 255 255
255 57 6 0 255 4 72 85 85 50 50 72 79 95 69 54
7 1 1 1 255 2 23 36 37 63 74 86 86 150 20 3
1 1 255 2 16 34 16 17 16 19 24 21 14 4 4 255
0 1 7 9 14 14 14 16 19 24 34 34 21 15 19 28
28 4 3 3 1 1 1 1 1 1 0 0 0 1 56 255
255 255 255 255 255 255 255 255 255 18 255 2 1 41 253 255
255 255 255 255 255 255 194 1 0 255 0 1 2 3 3 2
1 2 1 1 0 0 0 0 255 0 1 23 255 255 255 255
255 255 255 132 16 3 255 0 0 1 3 3 1 1 1 4
4 1 1 0 0 255 1 2 9 23 23 27 25 29 28 35
10 3 2 0 255 1 1 3 50 57 53 53 69 81 45 2
1 0 0 255 1 2 5 12 18 20 19 18 7 2 1 1
1 255 2 3 26 86 131 174 162 174 198 198 153 23 1 255
0 0 2 5 5 3 9 10 10 9 10 9 2 1 255 2
12 255 255 255 255 255 255 255 255 255 5 3 0 255 14 19
26 25 24 19 19 23 23 25 20 19 4 1 255 2 80 83
91 106 109 109 87 89 97 51 2 1 255 0 0 2 3 19
41 37 37 36 27 6 1 0 255 0 1 1 1 1 3 2
2 1 1 0 0 0 0 255 1 1 1 3 14 18 20 17
17 17 3 1 0 0 255 1 30 39 39 39 45 46 54 63
72 63 2 1 255 0 0 0 29 73 101 101 117 120 123 115
86 1 0 255 1 1 2 10 120 255 255 255 255 255 237 15
2 1 255 0 0 4 28 58 71 65 45 38 6 1 1 1
255 1 1 1 2 7 14 26 36 58 20 7 1 0 0 255
0 1 1 2 8 20 29 25 12 2 1 1 1 1 255 1
0 0 0 2 15 15 12 8 6 3 1 1 255 1 1 0
1 2 4 7 7 6 4 1 1 1 1 255 0 3 13 16
13 13 9 12 12 12 3 3 1 1 255 3 255 255 255 255
255 255 255 255 255 12 1 0 255 2 30 79 80 74 71 79
79 96 54 46 3 0 0 1 255 2 17 36 37 49 71 74
71 20 3 1 1 0 255 1 16 17 17 16 16 21 24 21
3 2 2 255 1 1 7 14 15 14 14 15 19 30 34 18
19 15 19 12 12 3 1 1 1 1 1 0 0 0 0 0
0 1 3 255 255 255 255 255 255 255 255 255 255 9 255 1
1 4 154 255 255 255 255 255 255 245 90 1 0 255 1 1
1 2 2 2 2 2 1 1 0 0 0 0 255 0 3 17
134 255 255 255 255 255 170 20 7 1 255 1 1 1 1 1
1 1 0 1 1 1 1 1 1 255 1 1 6 13 13 29
19 29 24 24 2 2 1 1 255 1 1 2 37 57 53 60
53 45 2 1 1 0 0 255 1 1 2 9 13 19 19 10
4 1 1 1 1 255 2 3 6 56 128 174 159 159 159 153
51 3 1 255 0 2 2 3 3 1 1 10 14 9 1 2
1 1 255 1 3 214 255 255 255 255 255 255 255 104 4 2
0 255 14 23 24 24 19 19 18 19 25 29 27 17 2 0
255 0 42 80 101 109 111 89 89 112 112 25 1 0 255 1
1 1 1 15 23 28 24 28 18 1 1 0 255 0 0 1
1 1 1 1 2 1 1 0 0 1 0 255 1 1 1 2
7 20 20 16 9 9 2 0 0 0 255 1 17 39 71 46
46 46 48 63 68 52 0 0 255 1 0 0 0 29 68 101
117 124 124 101 31 1 1 255 2 1 2 7 20 120 255 255
255 237 51 4 2 1 255 0 0 1 3 28 50 38 31 14
1 1 1 1 255 1 1 1 1 3 4 14 20 7 7 2
0 0 0 255 0 1 1 2 2 8 15 12 1 0 0 1
1 0 255 0 0 0 0 0 2 12 7 6 2 1 1 1
255 1 0 0 0 2 3 5 5 4 1 1 1 1 0 255
0 1 10 14 14 13 12 6 6 4 3 2 2 2 255 2
142 255 255 255 255 255 255 255 125 7 1 0 255 1 5 72
73 80 79 81 79 87 54 32 2 1 1 1 255 1 8 10
19 32 52 32 15 5 3 1 0 0 255 1 1 4 16 15
15 12 12 3 3 2 2 255 1 1 13 19 19 19 15 19
21 28 29 10 15 12 12 6 10 2 1 1 1 0 0 0
0 0 1 0 0 0 2 75 255 255 255 255 255 255 255 255
24 4 255 1 1 2 43 154 255 255 255 255 255 90 9 2
1 255 1 1 1 1 2 3 2 2 1 0 0 0 0 0
255 1 3 5 18 134 255 255 255 170 20 10 3 1 255 1
1 2 1 2 1 1 0 1 1 2 2 1 0 255 0 1
2 6 8 16 14 19 10 2 2 1 1 2 255 1 1 1
2 37 53 53 13 4 1 1 1 1 1 255 1 1 2 3
4 17 4 4 0 0 1 1 1 255 1 1 1 3 56 127
127 127 126 60 3 1 0 255 0 1 2 2 1 1 1 6
6 1 0 1 1 1 255 1 1 81 219 255 255 255 255 255
167 5 2 1 0 255 2 16 16 24 21 34 19 29 29 38
27 4 1 0 255 0 1 52 101 106 106 43 43 89 25 2
1 0 255 1 1 1 0 0 2 16 16 16 2 1 1 0
255 0 0 1 1 1 1 1 1 1 1 1 0 0 0 255
0 1 1 1 2 2 3 8 8 2 1 0 0 0 255 1
6 25 82 64 46 46 46 48 52 5 0 0 255 1 1 0
0 7 24 53 84 120 123 34 0 0 0 255 2 1 1 4
10 19 113 218 218 56 4 2 2 2 255 0 0 0 1 3
7 14 14 2 1 1 0 0 255 1 1 1 1 3 3 7
5 5 1 1 1 0 0 255 1 2 1 1 1 2 2 1
0 0 0 0 1 0 255 0 0 0 0 1 2 1 1 1
1 0 0 0 255 0 0 0 1 2 2 2 1 1 1 1
0 0 0 255 0 0 1 9 9 9 6 5 3 2 1 1
2 2 255 1 3 142 255 255 255 255 255 125 7 1 1 0
255 1 2 13 35 74 74 74 67 67 34 4 0 0 1 1
255 1 2 7 9 10 27 7 4 1 1 0 0 0 255 0
0 0 2 2 3 2 1 1 1 1 1 255 6 15 16 19
19 31 20 19 19 14 3 8 8 12 1 1 2 2 1 1
0 0 0 1 1 1 1 0 0 0 1 3 75 255 255 255
255 255 255 24 2 2 255 1 1 1 2 43 114 229 229 179
81 9 4 1 1 255 0 1 1 1 2 3 3 3 0 0
0 1 1 1 255 1 2 4 8 18 19 19 15 15 10 3
1 1 255 2 2 1 1 1 1 1 0 1 1 1 1 0
0 255 1 1 2 2 2 3 5 5 2 1 1 1 1 1
255 0 0 1 1 5 5 5 1 3 1 2 0 0 1 255
1 1 1 1 2 1 0 0 0 0 1 1 0 255 0 1
1 1 1 15 31 60 51 1 0 1 1 255 0 0 0 0
0 1 2 2 2 0 0 0 0 0 255 1 1 3 81 219
255 255 167 149 5 2 0 0 0 255 1 2 10 16 18 30
21 30 29 29 19 2 1 0 255 0 0 1 52 52 31 31
30 23 2 0 0 0 255 1 1 0 0 0 0 1 0 1
1 1 1 1 255 0 0 0 2 2 1 0 1 1 1 1
0 0 0 255 0 0 1 2 2 2 2 3 2 1 1 1
1 0 255 1 1 6 25 30 20 20 16 37 5 2 0 0
255 1 1 1 0 0 7 7 46 53 34 0 0 0 0 255
1 1 1 1 7 7 7 7 4 4 1 1 1 3 255 1
0 0 0 1 1 1 1 1 1 1 0 0 255 1 1 1
1 2 1 4 2 1 1 1 2 1 0 255 1 2 1 1
1 1 1 1 1 0 0 0 1 1 255 0 0 1 0 1
1 1 0 0 0 0 1 1 255 0 0 0 1 1 1 1
0 1 1 1 1 1 1 255 0 0 0 1 3 5 4 2
1 0 0 0 1 1 255 1 1 2 129 183 186 183 114 5
3 1 0 0 255 1 2 3 13 31 32 31 32 20 4 2
0 1 1 1 255 0 0 0 2 6 6 4 2 1 1 1
1 0 255 0 0 0 0 1 1 1 1 1 1 1 1 255
6 15 15 16 16 23 20 19 18 2 2 2 5 1 0 0
1 1 1 0 0 0 0 1 2 1 1 0 0 0 0 2
2 4 21 62 62 14 6 3 2 2 255 1 1 1 1 2
5 5 6 4 4 0 1 1 0 255 0 1 1 1 1 2
3 2 1 0 0 1 1 1 255 0 1 1 1 1 2 2
8 8 8 0 0 0 255 1 1 0 1 1 1 1 0 1
0 1 0 0 0 255 1 1 1 1 1 1 1 1 1 1
0 0 1 1 255 0 0 0 1 1 1 1 0 0 2 2
1 1 1 255 1 0 0 1 1 1 0 0 0 1 2 2
1 255 0 1 1 1 1 1 1 1 0 0 0 1 1 255
0 0 0 0 0 1 1 2 2 0 0 0 0 0 255 1
1 1 1 5 3 5 5 5 1 0 0 0 0 255 1 1
1 7 16 30 21 29 25 19 2 1 0 0 255 0 0 0
0 2 18 18 2 1 0 0 0 0 255 1 1 0 0 0
0 0 0 0 0 1 1 1 255 0 0 1 2 2 0 0
0 1 1 1 0 0 0 255 0 0 0 0 0 1 1 1
0 0 1 1 1 0 255 0 0 1 1 3 16 16 14 2
2 2 0 0 255 0 1 1 1 1 1 1 2 2 1 1
0 0 0 255 0 1 0 0 2 7 4 3 1 1 1 1
1 1 255 0 0 0 0 0 0 0 1 1 1 1 0 0
255 0 1 1 2 2 1 1 1 1 1 0 1 0 0 255
0 1 1 1 1 1 1 1 1 0 0 0 1 1 255 1
1 1 0 1 1 0 0 0 0 0 0 0 255 0 0 0
0 1 0 0 0 0 0 1 0 0 1 255 0 0 0 0
1 2 2 1 1 0 0 0 1 1 255 1 1 2 4 13
13 12 5 2 1 1 0 0 255 0 0 0 0 1 1 3
3 3 1 1 0 0 1 2 255 0 0 0 0 0 2 1
1 1 1 1 1 1 255 0 0 0 0 0 0 0 1 1
1 1 1 255 1 3 3 3 2 2 2 1 1 1 1 5
5 2 0 0 1 1 1 0 0 0 1 1 255 255 255 255
255 255 255 255 255 255 255 255 255 255 255 255 255 255 255 255
255 255 255 255 255 255 255 255 255 255 255 255 255 255 255 255
255 255 255 255 255 255 255 255 255 255 255 255 255 255 255 255
255 255 255 255 255 255 255 255 255 255 255 255 255 255 255 255
255 255 255 255 255 255 255 255 255 255 255 255 255 255 255 255
255 255 255 255 255 255 255 255 255 255 255 255 255 255 255 255
255 255 255 255 255 255 255 255 255 255 255 255 255 255 255 255
255 255 255 255 255 255 255 255 255 255 255 255 255 255 255 255
255 255 255 255 255 255 255 255 255 255 255 255 255 255 255 255
255 255 255 255 255 255 255 255 255 255 255 255 255 255 255 255
255 255 255 255 255 255 255 255 255 255 255 255 255 255 255 255
255 255 255 255 255 255 255 255 255 255 255 255 255 255 255 255
255 255 255 255 255 255 255 255 255 255 255 255 255 255 255 255
255 255 255 255 255 255 255 255 255 255 255 255 255 255 255 255
255 255 255 255 255 255 255 255 255 255 255 255 255 255 255 255
255 255 255 255 255 255 255 255 255 255 255 255 255 255 255 255
255 255 255 255 255 255 255 255 255 255 255 255 255 255 255 255
255 255 255 255 255 255 255 255 255 255 255 255 255 255 255 255
255 255 255 255 255 255 255 255 255 255 255 255 255 255 255 255
255 255 255 255 255 255 255 255 255 255 255 255 255 255 255 255
255 255 255 255 255 255 255 255 255 255 255 255 255 255 255 255
255 255 255 255 255 255 255 255 255 255 255 255 255 255 255 255
255 255 255 255 255 255 255 255 255 255 255 255 255 255 255 255
255 255 255 255 255 255 255 255 255 255 255 255 255 255 255 255
255 255 255 255 255 255 255 255 255 255 255 255 255 255 255 255
255 255 255 255 255 255 255 255 255 255 255 255 255 255 255 255
255 255 255 255 255 255 255 255 255 255 255 255 255 255 255 255
255 255 255 255 255 255 255 255 255 255 255 255 255 255 255 255
1 1 1 1 1 1 1 0 0 0 0 1 1 1 1 1
1 1 255 1 1 1 1 1 2 2 2 1 1 0 1 1
1 255 0 0 0 1 1 1 1 1 1 1 0 0 0 1
255 1 0 0 0 0 1 2 2 0 0 0 0 0 255 0
0 0 1 0 0 0 0 0 0 1 1 0 0 255 0 0
0 0 0 0 0 1 1 1 0 1 1 1 255 1 1 0
1 0 0 0 0 0 1 1 1 0 1 255 0 0 0 1
1 1 2 1 1 1 2 1 2 255 1 0 0 0 0 2
2 2 1 1 1 1 0 255 0 1 1 1 0 0 0 0
0 1 1 0 0 0 255 1 1 1 1 1 1 1 1 1
0 1 2 0 1 255 1 0 0 1 2 9 9 6 2 2
1 0 0 0 255 0 0 0 0 1 1 1 1 1 0 0
0 1 255 0 0 1 1 1 1 1 1 0 1 1 0 0
255 0 1 1 2 1 1 0 0 0 0 0 0 0 0 255
0 0 0 0 0 1 1 0 0 0 1 1 1 1 255 0
0 0 1 1 1 1 1 1 0 1 0 0 255 0 0 0
0 1 1 1 0 0 0 0 0 0 0 255 0 0 0 0
0 1 1 1 1 0 1 0 0 0 255 0 0 1 1 0
0 0 1 1 1 0 0 0 255 0 0 2 2 2 0 0
0 0 0 0 0 0 0 255 0 0 1 1 1 1 1 1
1 1 1 1 0 0 255 1 1 0 0 0 1 1 0 0
0 1 0 1 255 0 0 0 0 0 0 0 0 1 0 0
0 1 1 255 0 0 0 0 0 0 1 1 1 0 0 0
0 0 255 1 0 0 0 1 2 2 1 1 1 1 0 0
255 1 1 1 0 1 1 1 0 0 0 1 1 1 1 1
255 0 0 1 1 1 0 1 1 1 1 1 1 1 255 1
1 0 0 0 0 0 1 1 1 1 1 255 1 3 1 0
0 0 1 1 0 1 1 2 1 1 0 1 1 1 1 1
1 1 1 1 1 1 1 0 0 0 1 1 1 1 1 1
1 1 1 0 0 1 255 1 1 1 1 1 2 2 1 1
2 1 1 1 1 255 0 0 0 1 1 1 2 2 2 1
1 1 0 1 255 1 1 0 0 0 2 2 2 0 0 0
0 0 255 0 0 0 1 1 0 0 0 0 0 0 0 0
0 255 1 1 1 0 0 0 1 1 1 1 1 1 1 1
255 1 1 1 1 1 1 1 1 1 1 0 0 0 0 255
1 1 1 1 1 2 2 2 2 0 0 1 2 255 1 0
0 1 3 3 2 2 2 2 1 1 0 255 0 1 0 0
0 0 0 1 0 1 0 0 0 0 255 1 1 1 1 29
64 65 64 40 4 3 2 1 1 255 1 1 1 1 30 30
52 53 53 16 2 1 0 0 255 0 0 0 0 1 1 2
2 1 0 1 0 1 255 0 0 1 0 1 1 1 1 1
1 1 0 0 255 0 1 1 1 1 1 1 0 0 0 1
1 1 0 255 0 1 1 1 1 4 2 1 1 1 1 1
1 1 255 0 1 1 1 1 1 1 1 0 0 1 0 0
255 0 0 0 0 1 1 1 0 0 0 0 0 0 0 255
0 1 0 0 0 0 1 1 1 0 1 0 0 0 255 0
0 0 1 1 0 0 1 2 1 0 0 1 255 0 0 1
2 2 2 1 1 0 0 0 0 0 0 255 0 1 1 1
2 2 6 6 3 2 3 2 1 1 255 1 0 0 0 1
2 2 1 1 0 1 0 1 255 1 0 0 0 1 0 1
0 0 0 0 1 1 1 255 0 0 0 1 3 1 1 1
1 1 1 0 0 0 255 0 0 0 0 2 2 2 2 2
1 0 0 0 255 0 0 0 0 0 1 1 1 0 0 0
1 1 1 1 255 0 0 0 1 1 0 0 0 1 1 0
0 0 255 0 1 1 1 0 1 1 1 1 1 1 1 255
1 6 2 2 0 2 2 2 2 2 0 1 0 1 0 1
1 1 1 1 1 0 0 0 1 1 1 0 0 0 0 0
1 1 2 2 2 2 1 0 0 1 255 1 1 2 0 2
2 3 2 4 2 1 1 1 1 255 0 0 1 3 15 45
45 26 10 5 2 1 0 0 255 1 1 1 1 0 2 3
3 2 2 1 1 0 255 0 0 1 2 2 2 0 0 0
1 0 0 0 0 255 0 1 0 1 2 2 2 2 1 1
1 1 1 1 255 1 2 2 5 10 13 10 6 4 2 1
0 0 0 255 0 1 1 1 1 2 3 2 2 0 0 0
1 255 1 1 1 6 21 34 28 28 19 14 4 3 2 255
1 1 0 0 0 0 1 1 1 1 1 1 0 0 255 2
2 2 94 94 79 79 79 92 72 5 3 1 1 255 1 1
6 76 114 63 63 63 106 81 20 2 0 0 255 0 0 0
1 1 6 6 6 5 4 1 1 1 255 0 0 0 0 0
1 1 1 2 1 0 0 0 255 0 0 1 1 2 2 8
8 2 0 0 0 1 0 255 0 0 1 2 13 52 52 38
32 5 1 1 1 1 255 1 1 1 1 2 2 2 2 1
1 1 1 0 255 0 0 0 0 0 0 1 1 1 0 0
0 0 0 255 0 0 0 0 0 1 1 3 3 1 1 0
0 1 255 1 0 1 1 41 134 104 30 9 1 0 1 1
255 0 0 1 2 3 3 13 16 6 1 1 1 1 0 255
0 0 1 4 13 93 93 93 57 20 9 3 1 1 255 1
0 1 3 20 49 23 7 1 0 0 0 0 255 0 0 0
0 1 1 1 1 0 0 0 1 1 0 255 1 1 1 3
6 19 13 13 3 1 1 1 0 0 255 0 0 1 13 14
17 17 40 12 1 0 0 0 255 0 0 0 0 1 1 2
3 2 1 1 1 1 1 1 255 0 0 1 2 1 1 0
0 0 1 0 0 0 255 0 1 1 2 2 1 1 1 1
1 1 1 255 1 3 2 2 2 12 31 62 62 10 2 1
1 1 0 1 1 1 1 1 1 2 1 1 1 1 1 1
0 0 1 1 3 5 6 6 29 5 4 1 0 0 255 1
0 1 0 3 14 14 19 9 5 3 2 1 0 255 0 0
3 15 45 60 61 61 35 34 34 3 2 2 255 1 1 2
3 4 6 10 10 8 3 2 1 1 255 1 0 1 2 3
3 1 1 3 3 1 0 0 0 255 0 1 1 2 7 14
5 3 3 4 1 1 0 0 255 1 2 5 20 18 18 13
16 10 6 5 0 0 0 255 0 2 3 1 3 9 9 5
2 0 0 0 1 255 1 2 6 27 29 43 43 68 68 30
14 4 3 255 1 1 0 0 0 1 2 2 3 1 1 1
0 0 255 2 2 100 105 105 82 82 89 92 92 72 5 1
1 255 1 6 76 114 124 114 114 106 127 106 81 20 2 1
255 1 1 1 34 74 81 87 87 15 9 3 1 1 255 1
1 0 0 3 4 3 2 7 7 3 2 2 255 0 0 1
2 4 27 68 43 13 12 1 0 1 0 255 0 0 1 13
80 86 90 102 90 32 5 1 0 0 255 0 1 1 2 3
12 13 13 13 3 1 0 0 255 0 0 0 0 1 14 46
51 46 41 0 0 1 1 255 0 0 0 1 2 3 3 4
4 3 1 0 0 1 255 1 2 5 134 157 157 157 148 104
32 2 1 1 255 1 1 1 3 15 23 25 24 16 16 3
2 2 0 255 0 0 2 13 103 208 208 252 180 127 20 9
1 1 255 0 0 5 38 49 53 49 30 9 1 0 0 0
255 0 0 0 2 4 13 15 21 21 1 1 1 1 0 255
1 1 4 5 21 21 18 18 10 8 6 5 1 0 255 0
1 13 35 35 46 40 40 38 12 2 0 0 255 0 0 0
2 8 8 8 5 3 1 0 0 0 1 1 255 1 1 1
2 2 1 0 0 0 0 0 0 0 255 0 0 2 4 26
61 61 57 7 2 2 1 255 1 2 2 2 12 91 95 112
100 83 10 1 1 1 1 1 1 1 1 2 1 2 1 2
1 1 1 1 0 0 1 1 12 15 39 49 49 30 29 4
1 1 255 1 0 2 3 14 24 46 51 48 30 5 2 1
0 255 0 2 7 42 56 61 63 61 49 36 36 34 3 2
255 1 2 4 9 8 9 12 20 20 8 4 3 1 255 1
0 1 3 5 4 1 1 6 6 1 1 0 0 255 0 1
1 12 12 17 7 7 9 9 3 1 1 1 255 1 3 14
20 17 20 19 19 18 18 10 5 1 0 255 0 3 6 3
5 14 14 12 12 12 0 0 0 255 1 4 27 40 40 40
49 75 76 75 32 13 3 255 1 1 1 0 0 1 1 1
2 1 1 0 0 0 255 2 53 100 100 82 79 79 80 80
113 129 95 5 0 255 1 35 114 115 132 114 98 95 98 109
92 85 19 1 255 1 1 34 101 111 98 100 122 100 15 9
1 1 255 1 1 1 1 1 4 3 2 3 7 5 2 1
255 0 0 1 4 35 68 73 74 71 18 12 1 1 1 255
0 1 3 80 100 102 114 115 113 102 31 1 0 0 255 0
0 0 2 28 37 37 39 23 15 1 0 0 255 0 0 1
1 14 90 86 86 86 96 41 0 0 1 255 0 0 1 2
3 3 3 4 3 4 0 0 0 1 255 2 5 147 160 160
152 157 153 173 137 32 1 1 255 1 1 1 7 25 29 25
25 9 20 6 3 2 1 255 0 0 3 103 241 255 252 255
239 201 127 14 1 1 255 0 5 20 53 53 58 46 57 30
9 1 1 1 255 0 0 1 12 13 16 24 27 26 24 2
1 0 1 255 1 1 5 13 25 25 15 15 13 10 7 7
0 0 255 1 3 35 53 46 46 45 53 53 38 6 0 0
255 0 0 1 6 10 15 10 7 6 5 1 0 0 1 1
255 1 1 1 2 1 1 1 1 0 0 0 0 0 255 1
1 2 36 93 96 96 81 57 7 2 1 255 1 2 2 6
91 118 112 112 112 132 83 4 2 1 1 1 0 1 1 1
1 1 1 2 1 1 1 1 1 1 1 15 21 30 49 49
49 46 39 16 1 1 255 0 0 3 7 26 50 54 50 48
31 30 4 1 0 255 0 2 36 45 52 52 52 61 49 59
46 46 3 3 255 1 2 9 9 12 14 15 20 20 17 8
1 1 255 1 0 1 3 7 7 1 1 1 1 1 2 2
0 255 1 3 8 12 8 8 5 7 16 16 3 1 1 1
255 1 12 15 16 15 18 19 19 19 20 20 10 1 0 255
0 6 8 7 12 12 12 12 12 12 0 1 0 255 2 42
57 49 38 29 43 67 68 67 62 30 3 255 1 1 1 1
1 1 1 1 1 1 1 0 0 0 255 16 87 98 87 67
63 67 72 72 112 126 126 95 1 255 18 89 135 143 148 104
95 84 82 90 92 85 27 2 255 1 1 101 148 148 129 100
122 122 79 14 0 0 255 1 1 1 2 2 5 5 3 6
12 7 3 1 255 1 1 1 27 68 68 73 79 79 43 18
3 1 1 255 1 2 26 102 102 102 106 115 122 122 79 1
1 0 255 0 0 0 5 41 45 52 53 53 19 6 0 0
255 1 1 2 8 90 131 131 100 100 108 96 1 1 1 255
0 1 1 2 3 6 6 4 3 5 7 1 1 1 255 3
48 150 167 152 148 152 153 173 153 129 5 2 255 1 1 2
21 25 29 23 23 9 9 9 3 1 0 255 0 3 46 244
246 255 252 252 239 220 170 41 1 0 255 0 20 67 67 53
53 38 58 39 39 2 1 1 255 0 0 10 13 16 30 38
41 41 26 3 1 0 0 255 1 3 10 24 25 25 15 15
14 14 9 7 3 0 255 2 14 50 67 54 54 45 41 54
54 6 2 0 255 0 1 3 12 10 10 8 7 5 5 3
0 1 1 0 255 0 1 1 1 0 0 0 1 0 0 0
0 1 255 1 1 12 73 139 143 130 114 81 7 2 0 255
1 2 6 37 118 137 112 112 132 157 132 40 3 1 1 1
1 1 1 1 1 1 1 1 1 1 1 1 1 1 2 21
32 32 49 46 46 46 51 39 2 1 255 0 2 4 26 40
50 50 48 48 34 34 30 1 0 255 1 3 41 42 41 36
36 49 46 59 46 46 29 2 255 1 2 10 14 15 20 20
20 17 17 15 4 1 255 1 0 1 1 7 7 1 1 1
3 2 3 2 1 255 1 8 12 12 8 12 5 5 7 5
3 1 1 1 255 1 14 15 15 15 16 18 19 19 20 24
20 1 1 255 1 7 12 10 12 12 4 4 4 4 0 1
1 255 2 49 64 57 38 28 31 49 59 62 62 54 3 255
1 1 1 2 9 2 5 1 5 2 1 1 1 1 255 24
94 98 86 81 64 64 64 64 76 119 126 116 1 255 89 135
142 148 151 104 97 84 90 126 126 112 46 2 255 1 27 137
148 129 90 91 108 139 129 25 1 0 255 1 1 2 2 6
5 6 6 8 12 5 2 1 255 1 1 1 85 100 73 73
79 95 85 27 3 2 1 255 1 5 81 102 100 100 100 106
113 113 79 6 0 0 255 0 0 2 23 41 52 53 69 64
53 7 1 0 255 1 1 7 42 101 131 131 74 96 100 96
6 1 1 255 1 2 1 4 5 8 8 5 3 5 7 7
3 1 255 3 141 167 154 148 122 117 117 129 129 107 5 3
255 0 1 6 21 24 24 14 14 12 9 9 7 1 1 255
2 3 80 250 250 255 235 239 234 234 171 92 0 0 255 1
61 67 67 50 58 38 69 47 47 3 2 1 255 1 2 13
17 36 39 41 39 39 15 3 1 0 0 255 1 10 21 24
25 25 20 15 15 16 10 5 0 0 255 2 14 35 69 54
54 45 46 57 57 6 2 1 255 1 2 6 10 6 8 7
7 5 5 3 2 2 2 0 255 0 1 1 0 0 0 0
0 0 0 0 0 1 255 0 1 69 76 139 143 139 114 81
9 2 0 255 2 3 6 51 83 148 148 152 143 162 143 72
3 1 0 0 0 1 1 1 0 1 1 1 2 1 1 1
1 1 2 29 43 40 41 38 41 46 51 48 2 1 255 0
1 3 30 37 43 47 48 48 62 48 34 1 1 255 1 3
41 52 41 35 35 36 48 69 48 46 25 2 255 1 7 10
14 16 23 23 17 15 15 9 6 1 255 1 2 2 1 5
3 1 3 3 3 3 2 2 1 255 1 8 8 9 8 14
5 5 5 10 3 1 1 1 255 5 12 15 16 16 18 18
19 20 24 27 20 1 0 255 1 6 10 10 12 12 6 4
4 4 3 1 1 255 3 71 80 58 31 25 31 37 59 54
58 54 15 255 1 0 1 9 9 9 5 5 7 6 2 2
1 1 255 24 87 87 84 81 82 64 78 64 69 79 95 86
1 255 89 136 143 151 151 104 101 97 101 151 151 112 73 1
255 1 40 137 148 129 90 108 143 145 139 25 1 0 255 0
1 2 2 6 5 6 7 8 12 3 2 1 255 1 1 1
85 102 102 78 95 104 100 27 7 2 1 255 1 5 81 103
102 96 96 96 98 83 60 13 0 0 255 1 1 2 24 35
52 52 76 64 53 7 3 1 255 1 2 7 83 109 109 74
73 74 75 67 6 2 1 255 1 2 4 6 5 6 6 5
4 5 7 7 3 1 255 3 145 170 174 150 132 116 116 116
127 96 20 5 255 1 1 6 15 16 21 15 14 15 15 15
8 2 2 255 2 2 92 250 250 235 187 250 234 234 175 92
1 0 255 1 58 65 67 50 68 43 68 43 37 3 1 1
255 1 3 16 36 36 41 52 41 39 15 2 1 0 0 255
1 13 23 28 24 24 20 19 15 18 16 5 0 0 255 1
8 35 64 68 68 46 46 57 37 13 5 1 255 1 3 10
10 6 8 8 8 5 5 3 2 1 1 1 255 0 1 0
0 0 0 1 0 1 0 0 0 0 255 0 1 69 84 126
143 139 122 111 9 2 0 255 2 3 3 37 63 91 108 152
152 179 132 72 1 0 0 1 0 1 0 1 1 1 1 0
2 2 1 0 0 0 1 42 47 51 51 41 52 52 52 19
2 1 255 0 1 2 30 32 40 40 52 52 67 54 42 3
1 255 2 3 31 52 67 36 36 48 67 67 53 38 14 1
255 1 7 10 15 19 23 23 19 15 15 8 6 2 255 2
3 4 4 4 3 3 3 4 3 3 2 2 1 255 1 2
5 12 12 14 14 8 10 18 18 1 1 0 255 3 8 15
17 20 24 24 23 24 28 28 12 1 0 255 1 3 10 14
17 17 6 6 9 9 9 0 0 255 3 64 68 68 37 30
31 37 57 54 54 51 15 255 0 0 0 2 7 9 5 7
7 7 3 2 2 2 255 23 102 102 86 67 86 94 97 71
64 69 82 82 2 255 59 115 136 145 145 104 104 101 130 135
135 116 98 1 255 1 40 122 137 137 151 145 151 154 128 15
1 0 255 0 1 1 2 4 5 5 7 7 8 3 2 1
255 1 1 1 49 108 108 95 95 104 100 29 7 0 0 255
0 1 36 105 109 103 103 96 79 75 60 13 0 0 255 1
1 2 24 35 61 76 83 58 30 3 2 1 255 0 0 3
83 109 109 73 67 69 67 35 2 2 1 255 0 1 9 9
5 5 5 4 3 4 3 3 2 0 255 4 145 174 214 174
169 148 132 116 127 96 20 3 255 1 1 2 15 26 21 14
13 13 21 13 8 2 2 255 2 2 92 201 207 211 207 255
255 228 160 60 0 0 255 2 37 58 76 76 68 48 49 43
29 3 1 1 255 1 3 16 27 36 36 51 39 32 15 1
0 0 0 255 2 21 23 24 20 20 20 19 21 25 18 10
0 0 255 1 4 32 48 68 68 48 48 46 37 19 5 0
255 0 2 6 6 6 8 8 12 7 5 3 2 1 1 1
255 0 1 1 0 0 0 2 2 4 0 0 0 1 255 0
0 34 84 124 126 135 122 111 6 1 0 255 2 1 1 1
45 46 83 148 132 139 72 26 0 0 0 0 0 1 0 1
1 1 1 0 2 1 0 0 0 0 1 30 47 57 52 51
52 53 48 4 2 1 255 0 0 1 10 30 43 34 52 45
54 45 27 3 1 255 1 2 5 67 67 58 58 56 67 67
56 16 1 0 255 0 2 12 15 15 19 19 15 15 14 7
3 1 255 2 3 5 4 3 3 3 4 8 5 4 2 1
1 255 1 1 4 9 10 13 15 8 19 18 18 1 1 0
255 0 7 14 18 20 24 24 24 24 28 27 6 1 0 255
1 3 10 13 17 20 20 9 10 13 10 0 0 255 3 48
68 68 49 31 31 54 59 58 57 43 14 255 0 0 0 2
2 6 5 6 6 6 2 2 1 2 255 4 94 94 82 67
89 97 97 78 69 79 82 79 2 255 9 83 100 145 100 91
108 107 135 140 151 116 60 1 255 1 7 97 135 151 153 154
158 143 64 2 2 0 255 0 1 1 1 3 4 4 7 8
9 3 3 1 255 1 1 1 42 85 105 104 130 140 130 26
2 0 0 255 0 0 12 105 112 109 112 103 75 60 47 2
0 0 255 1 1 1 6 35 41 39 39 30 3 1 1 1
255 0 0 1 52 83 92 68 69 68 51 16 1 0 0 255
0 1 5 5 5 5 5 4 2 2 1 1 0 0 255 4
94 174 214 186 198 169 148 145 145 73 5 1 255 0 0 1
5 15 15 17 17 17 13 8 5 1 1 255 1 2 17 119
180 211 213 255 255 175 123 6 0 0 255 3 20 42 78 78
59 50 49 37 10 3 0 0 255 0 2 13 20 27 28 43
32 31 2 1 0 0 0 255 0 9 16 17 20 19 20 21
27 29 16 10 0 0 255 0 1 25 43 59 67 53 60 49
32 19 0 0 255 0 0 4 6 6 7 8 7 6 5 2
0 0 1 1 255 0 0 0 0 0 0 2 2 2 0 0
0 0 255 0 0 7 34 105 105 124 86 60 3 0 0 255
0 0 0 0 1 24 45 74 74 62 26 1 1 0 0 0
0 1 1 1 1 1 1 1 2 1 1 0 0 0 0 8
30 51 51 34 27 32 20 2 1 1 255 0 0 1 3 12
35 32 42 34 42 30 6 2 1 255 1 1 4 21 62 50
50 56 57 57 38 4 0 0 255 1 2 12 14 14 13 13
13 14 10 3 2 1 255 2 4 5 4 4 4 6 7 8
5 4 3 1 1 255 1 1 4 7 10 10 10 8 19 10
6 1 1 1 255 0 2 10 18 17 24 24 23 23 19 19
5 1 1 255 1 1 9 12 14 20 25 13 9 9 1 1
1 255 1 24 57 68 64 58 54 59 59 57 46 20 3 255
0 0 0 1 2 5 5 3 3 3 2 1 0 1 255 4
75 75 78 78 97 98 97 71 82 83 82 23 2 255 6 53
100 100 91 91 118 118 140 140 140 116 16 1 255 0 2 39
97 124 151 154 151 75 29 2 2 0 255 0 1 1 2 4
4 4 4 8 9 3 3 2 255 1 0 1 14 60 89 91
120 130 32 4 0 0 0 255 0 0 2 36 100 103 103 75
63 40 8 2 1 0 255 1 1 1 2 28 34 34 18 2
1 1 0 1 255 0 1 1 12 35 63 59 68 51 16 3
0 0 0 255 0 1 1 3 5 3 4 2 1 1 0 0
0 0 255 1 38 117 193 193 207 186 181 148 145 41 1 1
255 0 0 0 4 7 8 8 8 13 7 5 2 1 1 255
0 0 5 17 119 207 213 255 160 123 24 2 0 0 255 2
2 21 45 72 50 50 49 24 8 3 1 0 255 0 2 2
13 20 20 32 28 16 1 1 0 1 1 255 1 2 9 15
17 17 21 21 25 25 14 1 0 1 255 1 1 13 26 51
59 51 49 43 19 1 0 0 255 0 0 0 2 4 4 5
7 5 5 1 0 0 0 0 255 0 0 0 0 0 0 2
2 0 0 0 0 0 255 1 0 0 7 18 45 60 45 3
1 0 0 255 0 0 0 0 0 1 4 10 26 26 8 1
1 0 0 0 0 0 1 1 1 0 0 0 2 2 1 1
1 0 0 2 8 19 19 16 12 12 4 2 0 1 255 1
0 1 1 3 12 19 19 19 10 6 2 1 0 255 0 1
2 4 21 39 39 50 38 38 9 1 0 0 255 0 0 1
4 14 9 9 8 7 3 1 1 1 255 1 2 4 1 3
6 8 9 14 6 5 3 1 1 255 1 1 2 5 10 12
10 9 9 6 2 1 1 1 255 0 1 3 10 10 17 24
24 21 14 6 2 1 1 255 1 2 4 4 10 14 17 9
7 1 1 0 1 255 1 2 40 62 64 64 62 62 59 46
20 4 1 255 0 0 0 1 1 2 3 2 2 2 2 0
0 0 255 2 39 61 75 89 123 115 78 69 82 83 54 3
2 255 1 6 72 91 91 91 132 118 140 126 126 18 1 1
255 0 1 2 39 74 124 124 89 29 2 2 2 0 255 0
1 0 1 2 4 3 3 3 3 1 1 2 255 1 0 0
2 14 60 85 91 32 4 0 0 1 1 255 0 0 0 2
36 50 59 40 13 8 3 2 0 0 255 1 1 1 1 1
1 2 1 1 1 0 0 0 255 0 0 1 4 12 23 35
45 13 4 2 1 0 1 255 0 1 1 1 1 1 1 1
0 0 0 0 1 1 255 1 1 48 117 158 198 181 161 150
69 4 1 0 255 0 0 0 1 2 2 2 2 3 1 1
1 0 0 255 0 0 1 6 12 67 85 102 85 24 2 1
0 0 255 1 1 2 20 45 45 43 27 8 3 0 0 0
255 0 0 2 2 7 10 10 10 1 0 0 0 0 0 255
0 1 1 2 15 20 21 20 16 5 1 0 0 1 255 1
0 0 13 26 51 49 24 16 1 1 0 0 255 0 0 0
0 2 2 4 4 1 0 0 0 0 0 0 255 0 0 0
0 0 0 1 0 0 0 0 0 0 255 1 1 0 1 3
3 3 2 1 0 1 0 255 0 0 0 0 0 0 0 2
2 2 2 1 1 0 0 0 0 0 0 1 2 1 0 0
2 2 2 1 1 1 1 1 2 3 3 4 4 4 3 1
0 1 255 0 0 1 1 2 2 3 4 3 2 1 1 0
0 255 0 1 2 2 2 10 13 14 13 9 1 0 0 0
255 0 0 1 2 4 4 7 5 3 2 1 1 1 255 0
0 1 1 1 6 9 2 8 3 3 1 1 1 255 1 1
1 1 2 10 3 7 1 1 0 1 1 1 255 0 1 2
5 5 10 21 21 13 5 2 1 1 1 255 0 1 1 2
2 2 2 1 1 1 1 1 1 255 1 1 9 57 58 62
62 62 41 12 4 1 1 255 0 0 0 0 0 1 2 2
2 2 2 0 0 0 255 1 2 39 62 78 115 58 53 53
69 54 3 0 0 255 0 1 7 46 72 80 132 118 124 103
18 1 1 1 255 0 1 1 2 12 63 63 23 2 2 1
0 0 255 0 1 0 0 1 1 1 2 2 1 1 1 1
255 1 0 0 1 2 10 2 2 2 1 1 0 1 1 255
1 0 0 1 2 3 5 7 7 7 1 0 0 0 255 1
1 0 0 0 0 0 1 1 1 0 0 1 255 0 0 0
1 4 4 4 4 4 2 1 1 1 1 255 1 1 1 0
0 0 1 0 0 0 0 0 1 1 255 1 0 1 48 100
113 116 116 69 4 2 1 0 255 1 1 1 1 1 2 1
0 0 0 0 0 0 0 255 0 0 0 3 3 7 3 4
3 3 2 1 0 0 255 1 1 1 1 16 27 24 8 2
0 0 0 0 255 0 1 1 2 2 2 1 0 0 0 0
0 0 0 255 1 1 0 0 2 3 16 3 1 1 1 1
0 1 255 0 0 0 1 1 12 12 1 1 0 0 0 0
255 1 0 0 0 1 1 1 1 0 0 0 0 0 0 0
255 0 1 1 0 0 0 1 0 0 0 1 0 0 255 1
1 0 0 1 1 0 0 0 0 0 0 255 0 0 1 0
0 1 1 0 0 0 1 0 0 0 0 0 0 0 0 1
1 1 0 0 1 2 2 1 1 1 0 0 1 2 2 1
0 1 2 2 1 1 255 0 0 1 1 1 1 2 2 0
1 0 0 0 0 255 1 1 2 2 1 2 2 2 1 1
1 1 0 1 255 1 1 1 1 1 2 2 2 2 0 0
1 1 255 1 0 1 0 0 0 2 2 2 1 1 1 1
1 255 1 1 1 0 1 1 1 1 1 0 0 1 1 0
255 0 0 1 1 1 3 4 9 3 2 1 0 0 1 255
0 0 0 1 0 1 0 0 0 0 1 1 1 255 0 0
1 9 39 57 39 12 4 1 1 1 1 255 1 0 0 0
0 0 1 1 1 0 0 0 0 1 255 0 0 0 10 49
58 48 47 37 37 3 0 0 0 255 0 0 1 1 1 14
40 40 27 1 1 1 1 0 255 0 1 1 1 1 2 2
2 1 0 0 0 0 255 1 0 0 0 0 0 0 0 1
1 1 2 1 255 1 1 1 1 1 2 1 1 1 1 1
1 1 1 255 1 1 1 1 1 1 1 3 1 1 0 0
0 1 255 1 1 0 1 1 1 0 1 0 0 0 0 0
255 0 0 1 1 1 1 1 1 1 1 1 1 1 1 255
1 0 0 0 0 1 1 0 0 0 1 1 1 1 255 1
0 0 0 4 2 2 2 2 2 1 0 0 255 1 1 0
0 0 1 0 0 0 0 0 0 0 0 255 0 0 1 1
0 1 1 3 2 1 1 1 1 0 255 1 1 1 1 1
1 1 1 0 0 0 0 0 255 0 0 0 0 1 1 1
0 0 0 0 0 0 0 255 0 0 0 0 1 2 3 1
1 1 1 1 0 0 255 0 0 0 0 0 0 1 0 0
0 0 0 0 255 1 0 0 0 0 0 1 0 0 0 0
0 0 0 0 255 0 0 1 0 1 0 1 0 1 1 1
1 0 255 0 0 0 0 1 0 0 0 0 0 0 0 255
1 1 1 0 0 0 0 0 0 0 0 0 0 0 1 1
0 0 0 1 0 1 1 0 255 255 255 255 255 255 255 255
255 255 255 255 255 255 255 255 255 255 255 255 255 255 255 255
255 255 255 255 255 255 255 255 255 255 255 255 255 255 255 255
255 255 255 255 255 255 255 255 255 255 255 255 255 255 255 255
255 255 255 255 255 255 255 255 255 255 255 255 255 255 255 255
255 255 255 255 255 255 255 255 255 255 255 255 255 255 255 255
255 255 255 255 255 255 255 255 255 255 255 255 255 255 255 255
255 255 255 255 255 255 255 255 255 255 255 255 255 255 255 255
255 255 255 255 255 255 255 255 255 255 255 255 255 255 255 255
255 255 255 255 255 255 255 255 255 255 255 255 255 255 255 255
255 255 255 255 255 255 255 255 255 255 255 255 255 255 255 255
255 255 255 255 255 255 255 255 255 255 255 255 255 255 255 255
255 255 255 255 255 255 255 255 255 255 255 255 255 255 255 255
255 255 255 255 255 255 255 255 255 255 255 255 255 255 255 255
255 255 255 255 255 255 255 255 255 255 255 255 255 255 255 255
255 255 255 255 255 255 255 255 255 255 255 255 255 255 255 255
255 255 255 255 255 255 255 255 255 255 255 255 255 255 255 255
255 255 255 255 255 255 255 255 255 255 255 255 255 255 255 255
255 255 255 255 255 255 255 255 255 255 255 255 255 255 255 255
255 255 255 255 255 255 255 255 255 255 255 255 255 255 255 255
255 255 255 255 255 255 255 255 255 255 255 255 255 255 255 255
255 255 255 255 255 255 255 255 255 255 255 255 255 255 255 255
255 255 255 255 255 255 255 255 255 255 255 255 255 255 255 255
255 255 255 255 255 255 255 255 255 255 255 255 255 255 255 255
255 255 255 255 255 255 255 255 255 255 255 255 255 255 255 255
255 255 255 255 255 255 255 255 255 255 255 255 255 255 255 255
255 255 255 255 255 255 255 255 255 255 255 255 255 255 255 255
255 255 255 255 255 255 255 255 255 255 255 255 255 255 255 255
255 255 255 255 255 255 255 255 255 255 255 255 1 1 1 1
1 0 0 0 1 1 1 1 0 1 2 2 1 1 255 0
1 1 1 0 0 1 1 1 0 0 0 0 1 255 1 1
1 1 2 3 2 2 2 2 1 0 1 1 255 1 1 1
1 1 1 0 0 0 0 0 0 1 255 1 0 0 0 0
0 1 1 0 0 0 0 0 0 255 1 0 0 0 1 0
1 2 1 1 0 0 0 0 255 0 0 0 0 0 1 1
1 0 0 0 0 0 0 255 0 0 0 0 0 0 0 0
0 0 0 0 0 255 1 1 1 1 1 0 0 0 0 0
0 0 0 255 0 0 0 0 0 0 1 0 0 0 0 0
0 0 255 0 0 0 0 0 0 0 1 0 0 0 0 0
0 255 1 0 1 1 1 1 1 1 1 1 0 0 0 0
255 1 1 1 1 1 1 1 1 0 0 0 0 1 255 1
0 0 0 0 0 0 1 1 1 1 1 0 255 0 1 1
1 1 1 1 1 1 1 0 0 0 0 255 0 1 1 1
1 1 1 1 2 1 0 1 1 1 255 0 0 1 1 1
1 1 1 1 1 0 0 0 255 0 0 1 1 1 1 1
1 0 0 0 0 0 0 255 0 0 0 0 0 1 0 0
0 1 1 1 1 1 255 1 1 1 0 1 0 1 0 0
0 0 0 0 255 0 0 0 1 0 1 0 0 0 0 0
0 0 0 255 0 0 0 0 1 1 1 0 0 0 1 1
1 1 255 0 1 1 1 1 1 1 1 0 0 0 0 0
255 1 1 0 0 0 1 2 4 2 1 0 0 1 1 255
0 0 0 1 1 1 1 1 1 1 1 1 0 0 255 0
0 0 0 1 1 1 1 0 0 0 0 0 255 0 0 0
0 0 0 0 0 1 1 1 1 1 0 0 255 0 0 0
0 1 1 1 1 1 1 1 1 1 255 0 0 0 0 0
0 0 0 0 0 0 0 255 1 0 0 0 1 1 1 1
0 0 0 0 0 1 1 1 0 1 1 1 0 0 0 1
1 2 2 2 1 0 1 0 1 1 1 1 1 2 3 1
1 0 255 0 1 1 1 1 1 4 5 5 3 0 0 0
1 255 1 1 1 3 4 14 84 76 42 8 1 0 0 0
255 0 0 0 0 1 1 0 0 0 0 0 0 0 255 1
0 0 0 0 0 3 3 1 0 0 0 0 0 255 0 0
0 2 1 1 3 3 3 1 0 0 0 0 255 0 1 1
1 2 2 2 1 1 1 1 1 0 0 255 1 1 0 0
1 2 2 0 0 0 0 0 0 255 0 1 1 1 1 0
0 0 0 0 0 0 0 255 0 0 0 0 2 2 2 1
1 0 0 0 0 0 255 0 0 0 0 1 1 1 1 1
1 0 0 0 0 255 0 1 1 1 2 2 1 1 2 2
2 0 0 0 255 1 1 0 1 1 2 2 2 0 0 0
0 0 255 0 0 0 0 0 1 1 1 1 1 0 1 0
255 0 0 1 1 2 1 2 2 2 1 0 0 0 1 255
0 1 1 2 18 27 28 25 21 18 2 1 1 1 255 0
0 1 1 1 0 1 1 1 1 0 0 1 255 1 1 0
0 1 1 1 1 1 0 0 0 0 1 255 0 0 0 0
1 7 19 19 12 1 1 1 1 1 255 1 0 1 0 1
2 2 1 1 1 1 0 0 255 0 0 0 1 2 4 13
7 6 1 0 0 0 0 255 0 0 0 1 2 3 3 1
1 1 1 1 0 1 255 1 1 1 1 2 27 30 27 4
0 0 0 0 255 1 1 1 0 1 1 10 9 5 3 1
1 1 1 255 0 1 1 1 1 1 1 1 1 1 1 1
0 0 255 0 0 0 1 1 1 1 1 0 0 0 0 0
255 1 0 0 0 1 1 2 0 1 1 1 0 0 0 0
255 0 1 1 2 4 4 3 1 1 1 1 1 0 255 0
1 0 1 0 1 0 1 1 1 1 0 255 1 1 1 0
1 1 2 5 1 1 1 1 0 1 1 1 1 1 1 1
1 0 0 0 1 1 1 1 1 1 1 1 1 2 2 1
1 2 3 1 0 0 0 255 1 1 1 2 7 8 8 10
12 10 2 1 1 255 1 2 6 18 54 89 91 93 93 76
21 3 0 0 255 1 1 1 1 1 1 1 1 3 3 2
0 1 255 0 0 0 1 1 3 20 30 30 3 3 0 0
0 255 0 0 1 2 17 28 34 34 20 3 2 0 0 0
255 0 1 1 1 3 5 10 10 7 1 1 1 0 0 255
1 1 2 3 15 15 10 10 9 1 1 1 0 255 0 1
0 0 0 0 0 0 0 0 0 0 1 255 1 0 0 1
3 5 5 6 4 3 3 0 0 2 255 0 0 0 1 1
15 16 16 9 9 2 1 1 1 255 0 0 1 2 4 4
10 10 10 5 3 0 0 0 255 1 1 2 3 3 12 13
13 2 0 0 0 0 255 0 0 0 1 2 2 2 2 3
1 1 1 1 255 0 0 0 1 2 2 4 6 5 2 1
1 1 1 255 1 1 1 18 71 72 72 64 94 76 35 3
1 0 255 0 1 1 1 0 1 1 3 3 1 1 1 1
255 1 1 1 1 1 1 2 2 1 0 0 0 0 1 255
0 0 0 1 16 42 83 78 50 38 4 2 2 1 255 1
1 1 1 4 9 23 23 12 1 1 1 0 255 0 0 0
1 8 12 18 13 13 7 2 0 0 0 255 0 0 1 1
21 21 21 23 23 2 1 0 0 0 255 1 1 3 19 46
46 62 64 27 5 1 1 0 255 0 1 1 1 7 36 86
86 71 60 2 0 0 0 255 0 1 1 1 1 5 9 10
2 1 1 1 0 1 255 0 0 0 1 1 2 2 2 2
0 0 0 0 255 1 1 0 0 0 2 4 2 1 1 1
1 1 0 0 255 0 1 2 18 20 23 7 5 1 1 1
1 0 255 0 1 1 1 2 6 8 2 2 2 1 1 255
1 0 0 0 1 3 5 17 17 8 1 1 0 1 1 1
1 1 1 1 1 0 0 0 1 1 1 2 1 2 1 1
2 7 31 36 49 37 4 2 0 0 1 255 1 1 2 9
15 10 10 10 27 17 17 2 1 255 1 6 10 54 91 103
93 93 93 89 83 21 1 0 255 1 1 1 0 0 3 3
6 6 6 3 0 0 255 0 1 1 1 4 35 89 89 89
60 25 3 1 0 255 0 1 2 17 28 36 51 46 36 32
16 1 1 0 255 0 1 2 4 8 15 15 19 20 14 1
1 1 0 255 1 1 3 18 34 48 47 39 39 24 3 2
0 255 0 0 0 0 0 2 35 35 12 1 1 1 1 255
1 1 1 3 5 10 7 7 6 6 3 3 2 2 255 0
0 1 1 17 20 20 18 17 15 9 2 0 0 255 0 0
1 2 8 10 14 14 10 9 5 0 0 0 255 1 1 2
3 24 76 108 108 53 0 0 0 0 255 0 1 2 3 5
29 31 31 31 2 1 1 1 255 0 0 0 0 2 4 15
34 40 28 10 2 1 1 255 1 1 16 87 115 76 76 94
98 89 78 35 1 1 255 1 1 0 0 1 1 18 47 32
3 1 1 1 255 1 1 1 1 1 3 5 8 8 1 0
0 1 1 255 0 0 0 16 57 83 109 96 91 78 47 2
2 1 255 1 0 1 4 9 65 95 56 36 21 1 1 0
255 0 1 10 8 8 8 18 13 14 14 14 2 0 0 255
0 0 1 34 34 34 30 54 46 23 2 0 0 0 255 1
3 19 47 52 54 64 71 64 35 4 1 1 255 0 1 1
2 36 113 117 124 138 117 71 2 0 1 255 1 1 1 4
5 10 17 17 14 1 1 1 1 1 255 1 0 0 1 3
5 7 8 2 0 0 0 1 255 1 0 0 0 2 8 7
3 1 1 1 1 1 1 1 255 1 2 19 21 23 24 24
30 26 2 1 1 1 255 0 0 1 6 18 12 12 9 4
2 1 0 255 1 1 1 1 2 6 7 17 4 8 6 6
1 1 1 1 1 1 1 1 0 0 0 1 1 1 1 1
1 1 1 2 3 37 47 52 76 60 28 4 2 1 1 255
1 3 5 16 16 15 15 14 37 47 47 3 2 255 1 6
18 68 114 103 92 92 93 89 89 68 18 1 255 0 1 1
1 2 9 18 28 16 14 6 2 0 255 0 1 1 3 35
79 98 104 104 83 59 25 1 0 255 1 1 3 34 36 46
46 43 40 40 32 16 1 0 255 0 1 3 16 20 20 20
25 25 19 12 2 1 1 255 1 2 16 28 31 48 47 45
42 40 9 3 0 255 0 1 0 1 12 60 47 40 35 12
2 1 1 255 0 1 1 5 10 12 10 9 6 7 5 3
1 1 255 0 0 1 19 27 29 27 19 19 18 18 9 1
1 255 0 0 2 8 12 12 18 14 12 9 7 3 0 0
255 1 1 3 24 102 123 128 154 118 53 2 0 0 255 1
10 10 28 45 112 108 80 67 40 2 2 1 255 0 0 0
0 2 15 79 162 148 78 28 8 2 1 255 1 2 71 87
76 72 76 87 98 92 78 63 3 1 255 1 1 0 0 1
42 47 57 51 32 1 1 0 255 1 1 1 1 4 5 7
8 8 5 2 0 0 0 255 1 2 4 57 78 109 109 91
90 89 49 21 2 1 255 0 0 2 9 65 105 95 65 61
30 19 1 1 255 1 6 19 19 13 4 12 12 14 14 14
8 2 0 255 0 0 13 53 56 53 60 60 56 46 17 0
0 0 255 1 9 71 80 71 54 67 71 64 36 14 1 1
255 1 1 1 36 113 130 130 138 138 138 81 10 0 0 255
1 1 5 10 13 17 19 17 23 8 4 1 1 1 255 1
0 0 3 5 7 7 12 12 1 0 0 1 255 1 1 1
2 7 7 5 5 2 2 1 1 1 0 1 255 2 18 28
28 23 25 31 37 32 26 2 1 1 255 0 1 12 19 19
18 12 10 9 4 2 0 255 1 0 0 1 3 7 7 13
9 15 15 13 1 1 1 1 0 0 0 0 0 1 1 1
1 2 2 2 0 1 1 2 30 47 68 60 68 54 37 4
2 1 1 255 1 4 12 16 16 15 15 16 25 39 37 8
2 255 1 1 23 68 114 89 83 82 82 82 89 68 27 0
255 0 1 1 1 5 18 28 32 32 17 14 3 1 255 0
0 1 29 75 79 98 87 89 83 59 25 3 1 255 1 1
26 56 38 46 43 43 41 42 37 27 2 1 255 0 1 3
16 20 28 24 31 35 36 14 3 1 1 255 0 2 19 28
28 31 31 42 40 42 24 3 1 255 0 1 1 12 35 79
69 47 41 35 7 2 1 255 0 1 5 10 12 16 12 9
6 7 6 1 1 0 255 1 1 1 30 32 30 23 20 20
26 18 12 2 1 255 0 0 4 14 21 19 21 14 12 9
7 4 1 0 255 0 1 3 123 162 162 223 224 198 85 48
1 1 255 2 10 18 37 112 140 140 108 80 64 23 2 1
255 1 1 0 0 10 79 237 255 237 148 62 8 3 1 255
1 2 73 87 87 85 85 87 93 87 78 58 3 1 255 1
0 0 1 19 49 42 62 59 59 16 1 0 255 1 1 1
4 9 8 8 9 9 8 4 1 1 1 255 1 2 28 76
111 111 91 80 80 89 74 43 1 0 255 0 0 3 34 105
111 95 65 62 61 23 3 0 255 1 8 16 8 13 4 5
8 14 14 14 14 2 1 255 0 1 42 59 62 68 68 63
59 51 43 2 0 0 255 1 36 58 71 71 54 67 67 64
39 30 8 0 255 0 1 2 62 113 132 112 132 112 138 75
18 1 0 255 0 1 9 23 34 20 20 20 23 17 7 1
1 1 255 1 1 3 6 6 7 6 12 12 2 0 0 0
255 1 1 1 7 7 6 2 5 2 8 1 1 0 0 0
255 4 28 39 30 30 30 40 40 37 26 1 0 0 255 0
6 14 14 18 14 6 14 9 6 1 0 255 1 1 1 2
7 7 12 13 13 15 16 12 4 1 1 0 0 0 0 1
1 1 1 1 2 2 1 0 0 1 1 3 15 38 50 42
54 54 53 9 4 1 1 255 1 4 16 18 18 18 20 23
25 37 28 8 2 255 1 1 23 68 83 89 75 64 64 68
87 68 62 3 255 0 1 1 2 5 19 28 35 35 24 15
3 1 255 0 0 1 38 75 73 79 65 75 75 73 25 4
1 255 1 3 56 59 48 38 38 43 42 41 27 27 2 1
255 0 2 3 16 20 28 25 31 31 45 19 3 1 1 255
1 2 28 30 28 27 25 23 25 28 21 5 1 255 0 1
12 24 78 82 71 51 51 41 13 2 1 255 0 1 8 10
12 16 12 7 6 7 6 2 1 0 255 1 1 1 32 36
32 23 23 19 19 18 12 2 1 255 0 1 16 19 24 19
27 21 13 9 7 4 1 0 255 0 1 27 169 223 246 255
255 216 114 52 2 1 255 1 2 7 28 104 142 142 140 96
64 28 4 1 255 1 2 1 1 17 200 255 255 255 214 62
5 1 1 255 2 9 61 86 91 87 85 85 87 87 87 58
3 1 255 0 0 0 14 30 42 30 38 62 62 16 1 1
255 1 1 1 9 10 10 9 9 10 9 4 1 1 0 255
1 2 28 95 111 111 82 80 80 107 82 74 0 0 255 2
2 4 50 123 123 82 61 61 61 27 4 1 255 1 8 19
19 19 13 13 8 13 14 16 12 1 1 255 1 1 59 74
68 72 72 72 69 57 43 2 1 0 255 0 36 40 42 71
57 57 57 56 49 30 8 1 255 0 0 2 82 87 124 105
115 112 161 75 31 1 0 255 0 1 13 29 35 29 20 20
20 8 4 1 1 1 255 0 2 5 7 6 5 6 6 6
2 0 0 0 255 0 0 1 2 6 6 5 7 6 8 3
1 0 0 0 255 4 37 41 40 40 35 40 37 37 24 1
0 0 255 1 6 14 14 7 14 9 15 15 9 2 0 255
0 1 2 4 12 9 12 13 15 12 16 12 4 2 1 1
0 0 0 1 0 1 1 1 2 1 1 0 0 0 1 3
6 15 38 39 42 53 40 9 2 1 0 255 1 4 18 23
19 20 20 21 23 28 18 5 1 255 1 3 12 83 101 105
80 74 64 79 87 82 62 1 255 1 1 1 3 6 13 23
35 35 27 17 3 1 255 0 0 1 48 73 54 62 58 62
67 75 46 5 1 255 1 3 57 59 56 45 45 47 47 46
29 27 2 1 255 1 2 9 19 19 27 24 31 38 39 35
2 1 0 255 0 6 30 40 38 27 26 25 26 26 20 5
1 255 0 0 2 24 72 78 72 61 58 45 13 6 1 255
0 1 8 10 12 12 12 7 6 7 6 4 2 0 255 1
1 2 32 32 32 20 24 23 23 18 7 2 1 255 1 2
18 19 19 17 17 20 13 15 7 2 1 1 255 0 2 27
207 233 246 255 255 222 122 52 2 1 255 1 1 3 25 102
112 141 108 96 57 28 4 0 255 1 1 1 1 17 206 255
255 255 230 21 5 1 1 255 1 9 56 73 87 91 97 93
87 87 69 39 3 1 255 1 0 2 14 30 43 38 62 63
63 5 1 1 255 1 1 1 5 8 10 13 19 21 20 3
1 1 0 255 0 0 23 95 111 98 82 82 82 108 82 74
0 0 255 2 2 15 50 85 86 82 57 68 68 27 4 1
255 1 16 20 29 27 27 21 13 13 13 14 12 1 0 255
1 6 62 82 81 82 85 79 76 59 28 2 2 0 255 0
29 40 40 58 52 56 56 56 71 46 2 0 255 0 0 0
82 87 119 95 115 112 161 107 31 1 0 255 0 0 8 27
32 28 20 20 17 14 1 1 1 0 255 0 2 8 8 7
5 8 8 7 2 0 0 0 255 0 0 1 2 6 7 7
8 8 8 1 0 0 1 1 255 4 37 41 40 47 36 40
30 30 2 2 0 0 255 1 13 14 14 7 14 14 24 23
14 1 0 255 1 1 3 14 19 12 9 9 16 9 9 4
2 1 1 0 0 1 1 2 0 1 0 1 1 1 0 0
0 1 1 2 4 6 7 21 39 40 9 2 1 1 0 255
0 2 21 23 20 21 20 16 16 15 12 2 1 255 2 4
7 83 103 105 93 91 79 84 87 82 16 2 255 1 0 0
4 5 19 23 23 28 27 18 8 2 255 1 1 2 38 65
65 62 59 63 75 96 46 4 0 255 0 4 57 57 57 45
56 60 60 71 30 21 3 1 255 1 1 6 19 19 20 25
31 35 32 3 1 0 0 255 0 5 46 46 40 31 26 26
29 28 20 4 1 255 0 0 2 9 26 54 62 61 58 45
7 2 1 255 1 1 2 8 9 9 10 7 7 7 6 3
2 0 255 0 0 1 5 16 28 17 24 23 24 17 3 1
1 255 1 2 18 18 17 12 13 14 13 15 7 2 1 0
255 0 2 6 117 207 183 255 222 215 128 28 1 1 255 0
0 3 23 75 93 104 84 67 56 23 1 0 255 1 1 0
1 15 126 255 255 230 61 12 3 2 0 255 1 3 56 72
76 81 81 81 87 87 69 29 1 1 255 1 0 1 2 30
50 78 92 63 43 2 1 1 255 1 1 1 2 5 10 15
17 21 7 3 1 0 0 255 0 1 18 60 87 98 87 98
86 108 82 74 1 0 255 1 2 15 42 50 75 50 57 57
57 6 2 1 255 1 10 20 38 27 27 21 16 16 13 12
6 1 1 255 1 6 31 82 82 98 92 85 75 48 18 2
2 1 255 0 19 40 40 64 57 57 57 64 71 49 1 1
255 0 0 0 28 104 119 104 115 111 116 94 26 5 0 255
0 1 7 20 27 27 10 20 10 7 1 1 1 0 255 0
2 8 8 8 8 10 8 6 1 1 0 0 255 0 1 1
2 10 12 9 7 6 6 1 0 0 1 1 255 3 20 38
38 48 36 41 24 20 2 1 1 0 255 2 14 16 16 16
16 14 24 20 13 1 1 255 0 0 3 5 14 9 9 5
7 5 8 4 1 1 1 0 0 1 1 1 0 0 0 0
1 1 1 0 1 0 1 1 2 2 2 2 4 5 2 1
1 1 1 255 0 0 10 21 18 21 16 16 16 12 12 2
1 255 2 3 5 53 101 103 97 97 91 107 91 75 12 1
255 0 0 0 4 5 21 28 27 27 27 8 4 1 255 1
1 2 19 65 73 65 73 75 82 96 30 1 0 255 0 1
23 52 64 62 64 71 71 79 56 19 2 1 255 1 1 2
7 16 17 17 25 32 14 2 0 0 0 255 1 4 18 40
40 35 31 29 32 29 12 3 1 255 0 1 1 4 9 26
47 51 47 15 1 1 1 255 2 2 2 4 8 8 8 7
7 5 3 2 1 0 255 0 0 1 3 12 16 23 24 24
24 17 2 0 0 255 1 1 3 10 12 12 13 13 13 12
7 1 1 1 255 1 1 5 51 125 143 171 183 182 109 1
1 0 255 0 0 0 14 39 68 84 64 56 27 4 1 0
255 1 1 0 0 8 15 74 61 34 12 2 1 1 0 255
0 1 53 56 69 72 83 105 87 87 57 10 1 1 255 1
1 1 2 6 54 78 62 43 15 2 1 1 255 0 0 0
1 3 5 12 6 7 3 3 2 0 0 255 0 1 18 60
60 86 86 98 82 82 73 27 1 0 255 0 1 3 25 42
50 50 50 37 21 4 2 0 255 0 5 8 20 20 24 17
16 16 12 9 4 1 1 255 1 1 17 57 62 98 85 84
68 48 6 0 1 2 255 1 2 24 48 64 59 59 68 68
64 6 1 0 255 0 0 0 3 75 107 104 107 105 107 53
6 1 0 255 0 1 3 9 18 27 10 14 8 3 1 0
0 0 255 0 1 4 8 8 7 7 7 3 1 1 0 0
255 0 1 1 1 5 7 6 6 6 3 1 0 0 0 0
255 0 4 28 36 45 32 29 24 10 1 1 1 0 255 1
13 23 32 23 21 14 14 14 3 1 0 255 0 0 0 4
7 14 9 8 8 9 8 4 1 1 1 1 0 1 2 2
1 1 0 0 1 0 0 0 1 1 1 1 1 1 0 0
0 1 0 1 0 1 1 255 0 1 7 9 12 26 26 12
12 10 8 2 0 255 0 2 3 14 68 93 103 113 111 111
83 39 4 1 255 0 0 0 1 4 5 28 21 9 8 4
1 1 255 1 1 1 8 34 65 63 65 74 75 53 2 0
0 255 0 2 9 28 62 62 65 56 56 79 19 6 1 1
255 0 1 1 1 6 12 12 14 9 2 2 0 0 0 255
1 2 5 21 36 31 26 19 17 17 9 1 0 255 0 1
1 1 4 5 14 16 15 1 1 1 0 255 1 2 1 2
4 7 7 7 5 3 2 1 1 0 255 0 1 1 2 8
16 16 16 17 16 9 0 0 0 255 0 1 1 6 12 12
13 13 12 8 6 1 1 0 255 1 1 2 5 75 117 135
127 109 8 1 0 0 255 0 1 1 3 14 45 48 48 27
13 2 1 0 255 0 0 0 1 1 10 10 10 8 2 2
0 0 0 255 0 1 30 53 56 69 71 71 71 60 23 3
1 1 255 1 0 0 1 1 6 36 36 15 2 2 1 0
255 0 0 0 0 1 2 5 3 1 2 2 2 1 0 255
1 1 6 18 60 62 86 86 82 65 27 1 1 0 255 0
0 1 3 25 29 29 25 21 4 3 2 1 255 0 3 4
5 17 17 17 19 21 15 6 3 1 1 255 1 0 2 17
57 62 62 57 57 29 1 1 1 1 255 1 1 4 24 50
36 36 30 64 26 1 1 0 255 0 0 0 1 18 64 75
102 94 53 6 2 1 1 255 1 1 1 9 13 23 13 10
3 0 0 0 0 1 255 1 0 1 6 7 3 2 2 2
1 1 0 0 255 0 0 1 1 2 2 1 1 1 3 2
0 0 0 0 255 0 0 5 20 32 29 29 10 1 1 1
0 0 255 0 4 15 32 29 16 14 13 6 1 1 0 255
0 0 0 1 4 7 8 8 8 9 9 1 1 1 1 1
1 1 1 1 1 1 0 0 1 1 1 0 0 0 0 0
1 0 0 0 0 1 0 1 1 1 1 255 1 1 1 7
9 21 21 7 7 7 3 2 1 255 0 1 1 2 14 59
82 113 103 83 39 4 1 1 255 1 0 1 1 2 1 1
6 4 2 2 1 1 255 1 1 1 2 8 34 34 59 53
53 4 1 0 0 255 1 1 2 9 23 40 40 34 34 27
6 2 1 1 255 0 1 1 1 2 2 2 2 2 2 2
1 0 0 255 1 2 2 2 21 19 17 15 12 9 2 1
0 255 0 1 1 1 1 2 1 2 1 1 1 1 1 255
1 1 1 1 1 4 4 4 2 2 1 1 1 1 255 1
2 2 2 2 8 12 12 13 6 0 0 0 1 255 0 0
1 1 5 12 12 12 7 6 1 1 1 1 255 1 1 1
2 3 28 45 28 8 1 1 0 0 255 0 1 0 1 2
14 34 30 5 1 2 1 0 255 0 0 0 0 1 1 1
4 2 2 1 0 0 0 255 0 1 1 30 43 56 60 60
60 26 4 1 1 1 255 0 0 1 1 1 1 2 2 2
1 1 0 0 255 0 0 0 0 1 2 2 1 0 1 2
2 1 1 255 1 1 2 2 9 15 21 65 57 25 1 1
0 0 255 0 0 0 0 1 1 2 2 2 1 2 1 0
255 0 0 1 4 5 8 12 12 15 12 4 1 0 0 255
1 0 1 1 13 38 43 43 29 1 1 1 1 1 255 0
1 1 4 15 15 24 24 26 1 0 0 0 255 0 0 0
0 1 18 43 48 48 3 1 1 1 1 255 1 1 1 1
9 14 8 3 0 0 1 1 1 1 255 1 0 1 1 2
1 1 1 1 1 1 0 0 255 0 0 0 0 1 0 0
0 0 1 1 1 0 1 0 255 0 0 1 5 13 13 10
2 1 1 1 0 0 255 0 0 2 8 16 14 9 6 0
0 0 0 255 0 0 0 0 0 1 1 8 8 9 2 1
0 1 1 1 1 2 1 1 1 1 1 1 1 1 1 1
0 0 0 1 1 0 0 0 1 0 0 0 0 0 1 255
1 1 1 2 9 9 7 5 5 5 1 1 1 255 0 1
1 1 3 14 40 40 31 5 2 1 1 1 255 2 2 1
0 0 1 1 1 1 1 0 0 1 255 1 0 0 0 1
1 2 3 4 3 2 1 0 0 255 1 1 0 2 8 19
21 23 19 6 2 1 1 1 255 0 0 0 1 1 2 2
2 0 0 1 1 1 0 255 1 1 2 2 2 4 6 4
2 1 1 0 0 255 0 0 0 0 0 0 0 0 0 1
0 1 0 255 1 1 1 1 1 1 3 3 2 0 0 0
1 1 255 1 1 2 1 0 1 1 1 1 0 0 0 0
1 255 0 0 1 0 1 2 3 3 3 2 1 1 1 1
255 1 0 1 1 1 1 1 3 2 1 1 1 0 255 0
1 1 1 0 1 1 1 1 1 1 1 0 255 0 0 0
0 1 1 0 1 1 0 0 0 0 0 255 0 1 1 2
3 7 25 26 26 3 2 1 1 1 255 1 0 0 0 0
0 0 0 1 1 1 0 0 255 0 0 0 0 0 0 0
0 0 0 1 1 1 1 255 1 1 1 1 1 1 1 1
1 1 1 1 0 0 255 0 0 0 0 0 0 0 1 1
1 1 1 0 255 0 0 0 3 5 7 7 7 12 3 2
1 0 0 255 1 0 0 0 2 2 3 3 1 1 1 1
1 1 255 0 0 1 1 1 1 1 0 0 0 0 0 0
255 0 0 0 0 1 1 1 0 2 1 1 1 1 1 255
1 1 1 1 0 1 1 1 1 1 1 1 1 1 255 1
0 1 1 1 1 0 0 1 0 0 0 0 255 0 1 0
0 0 0 0 0 0 0 0 0 1 1 0 255 0 1 1
1 2 2 2 1 0 0 0 0 0 255 0 0 0 1 1
1 1 0 0 0 0 0 255 0 0 0 0 0 1 0 0
0 0 0 1 1 1 1 1 1 1 1 1 1 1 1 1
1 1 1 1 1 0 0 0 0 0 0 1 1 1 1 1
1 0 1 255 1 0 0 0 1 2 1 1 0 1 1 1
1 255 1 1 1 1 1 2 3 3 3 2 1 1 0 1
255 1 1 1 0 0 0 0 1 0 0 0 1 1 255 1
0 0 0 0 1 1 1 2 1 1 0 0 0 255 1 1
0 0 1 2 2 2 1 1 0 0 0 0 255 0 0 0
0 0 2 2 2 0 0 1 1 1 0 255 0 0 1 0
1 1 2 0 1 1 1 0 0 255 0 0 0 0 0 0
0 0 1 1 1 1 1 255 1 1 1 1 0 1 1 3
2 0 0 0 1 1 255 1 1 0 0 0 0 1 1 1
0 0 0 1 1 255 1 0 1 0 0 1 1 1 0 0
0 0 1 1 255 0 0 0 0 0 0 0 1 1 1 1
1 1 255 0 0 0 0 0 0 0 0 0 0 1 1 1
255 0 0 0 0 0 0 0 0 0 0 0 0 0 0 255
0 1 255 255 255 255 255 255 255 255 255 255 255 255 255 255
255 255 255 255 255 255 255 255 255 255 255 255 255 255 255 255
255 255 255 255 255 255 255 255 255 255 255 255 255 255 255 255
255 255 255 255 255 255 255 255 255 255 255 255 255 255 255 255
255 255 255 255 255 255 255 255 255 255 255 255 255 255 255 255
255 255 255 255 255 255 255 255 255 255 255 255 255 255 255 255
255 255 255 255 255 255 255 255 255 255 255 255 255 255 255 255
255 255 255 255 255 255 255 255 255 255 255 255 255 255 255 255
255 255 255 255 255 255 255 255 255 255 255 255 255 255 255 255
255 255 255 255 255 255 255 255 255 255 255 255 255 255 255 255
255 255 255 255 255 255 255 255 255 255 255 255 255 255 255 255
255 255 255 255 255 255 255 255 255 255 255 255 255 255 255 255
255 255 255 255 255 255 255 255 255 255 255 255 255 255 255 255
255 255 255 255 255 255 255 255 255 255 255 255 255 255 255 255
255 255 255 255 255 255 255 255 255 255 255 255 255 255 255 255
255 255 255 255 255 255 255 255 255 255 255 255 255 255 255 255
255 255 255 255 255 255 255 255 255 255 255 255 255 255 255 255
255 255 255 255 255 255 255 255 255 255 255 255 255 255 255 255
255 255 255 255 255 255 255 255 255 255 255 255 255 255 255 255
255 255 255 255 255 255 255 255 255 255 255 255 255 255 255 255
255 255 255 255 255 255 255 255 255 255 255 255 255 255 255 255
255 255 255 255 255 255 255 255 255 255 255 255 255 255 255 255
255 255 255 255 255 255 255 255 255 255 255 255 255 255 255 255
255 255 255 255 255 255 255 255 255 255 255 255 255 255 255 255
255 255 255 255 255 255 255 255 255 255 255 255 255 255 255 255
255 255 255 255 255 255 255 255 255 255 255 255 255 255 255 255
255 255 255 255 255 255 255 255 255 255 255 255 255 255 255 255
255 255 255 255 255 255 255 255 255 255 255 255 255 255 255 255
255 255 255 255 255 255 0 1 1 1 1 0 0 1 1 1
0 0 255 0 0 0 0 0 0 0 0 0 0 1 1 0
255 0 0 0 0 0 0 0 0 1 1 1 1 1 0 255
1 1 1 1 0 0 1 1 1 1 1 1 1 0 255 0
0 0 0 0 0 0 1 0 1 0 0 0 255 1 0 0
1 1 1 0 0 1 1 1 1 1 0 255 0 0 0 0
1 0 1 1 1 0 0 0 0 1 255 1 1 1 1 1
1 0 0 0 0 0 0 0 255 1 0 0 1 2 1 1
0 1 0 0 0 0 0 255 0 1 1 1 0 1 1 1
1 0 0 0 0 0 255 0 1 1 0 1 0 1 0 0
0 0 0 0 255 0 0 0 0 0 0 1 1 1 0 0
0 0 0 0 255 0 1 1 1 0 0 0 0 0 0 0
0 0 255 0 0 0 0 0 1 1 1 1 1 1 1 255
0 0 0 1 1 1 0 0 0 0 0 0 1 1 0 0
0 0 0 1 1 1 0 0 2 2 1 1 1 1 1 0
0 1 1 1 1 2 2 2 1 1 0 255 1 1 1 1
1 2 1 0 2 2 1 0 0 255 2 2 1 1 1 0
0 0 0 2 1 1 1 1 255 1 1 1 1 0 0 1
1 0 0 0 1 1 255 1 1 1 1 1 1 1 1 0
0 0 0 1 0 255 0 0 0 0 0 0 1 1 0 0
0 1 0 0 255 0 0 0 0 1 1 2 2 1 0 0
0 0 0 255 0 0 0 0 1 1 1 1 1 0 0 0
0 255 0 1 1 1 0 0 1 0 0 0 1 1 1 255
0 1 1 1 1 1 1 2 2 1 1 1 1 0 255 1
1 0 0 1 1 1 1 0 0 0 0 0 0 255 1 1
1 1 0 0 0 0 0 0 0 0 0 0 255 1 0 0
0 0 2 2 0 0 0 0 0 0 255 1 1 1 0 1
3 3 3 3 2 1 1 1 255 0 0 1 1 2 3 1
1 1 1 0 0 0 0 255 0 0 0 0 2 2 2 1
0 1 1 1 1 0 255 0 0 0 1 0 0 0 0 0
0 0 0 0 255 0 0 0 0 0 0 0 1 1 1 1
1 0 0 255 1 1 1 1 1 1 1 1 1 1 0 0
0 0 255 0 0 0 0 0 0 0 0 1 1 1 1 0
255 1 0 0 0 1 1 0 0 0 0 1 1 0 0 255
0 0 0 0 1 0 1 1 1 0 0 1 1 1 255 1
1 1 1 1 1 1 0 0 0 0 0 0 255 0 0 0
1 2 2 1 1 1 1 1 0 0 0 255 0 0 1 1
2 2 2 2 2 0 0 0 0 0 255 0 0 1 1 1
1 1 1 1 1 0 0 0 255 0 0 0 0 0 0 0
0 1 0 0 0 0 0 0 255 0 1 1 1 0 0 0
1 0 0 0 0 0 255 0 0 0 0 2 2 2 1 1
0 0 0 255 0 0 0 0 1 1 1 1 0 0 0 0
0 1 0 0 0 0 0 0 0 0 1 1 2 1 0 1
1 2 1 0 0 3 8 14 8 2 2 2 2 1 0 255
1 1 2 2 3 14 14 9 3 2 1 1 0 255 1 2
1 1 0 0 0 0 2 3 2 1 1 1 255 0 1 1
2 1 2 3 4 4 3 0 0 0 255 1 1 2 2 2
12 43 43 21 2 1 1 1 1 255 0 0 0 0 0 1
2 1 1 1 1 1 1 0 255 0 0 1 1 1 1 1
1 0 0 0 0 0 0 255 0 0 0 0 1 1 1 1
1 0 0 0 0 255 1 1 1 0 1 2 3 0 0 0
0 0 0 255 0 0 1 1 1 1 2 3 3 1 1 1
1 0 255 0 1 1 1 2 3 17 15 8 2 0 0 0
0 255 0 1 1 1 1 2 2 2 1 1 1 1 0 0
255 1 0 1 1 2 3 3 2 0 0 0 0 0 255 1
1 1 1 5 20 43 43 12 4 3 1 0 255 0 0 1
2 5 29 29 38 39 39 2 1 1 1 255 0 0 0 0
2 2 3 3 3 1 1 1 1 0 255 0 0 0 1 1
1 0 0 0 0 0 0 0 255 0 0 1 0 1 0 2
1 1 1 1 1 1 0 255 1 1 1 1 2 4 4 4
3 1 1 1 0 0 255 0 0 1 0 0 0 0 0 0
1 1 1 1 255 1 0 1 0 1 2 2 2 0 2 2
1 1 0 255 0 0 0 1 2 13 17 4 1 0 0 0
0 1 255 1 1 1 1 2 2 2 1 0 0 1 1 1
255 0 0 0 1 3 3 3 3 2 2 1 0 0 0 255
0 1 1 14 25 35 31 31 14 2 1 0 0 0 255 0
1 1 1 3 5 21 16 2 2 0 0 0 255 0 0 0
0 0 0 0 0 1 0 0 0 1 0 0 255 0 1 1
1 1 2 1 0 0 0 0 0 0 255 0 1 1 5 18
35 20 3 1 0 0 0 255 0 0 0 0 0 0 1 1
1 1 0 1 1 1 1 1 0 0 0 0 1 1 1 1
1 1 0 0 1 1 1 0 0 9 14 30 14 18 13 3
2 2 0 255 1 2 2 3 30 27 25 24 14 3 1 1
1 255 2 2 1 1 0 0 0 4 4 6 2 1 1 1
255 0 1 6 8 6 8 10 10 10 8 3 1 1 255 2
2 3 4 29 63 63 64 43 35 15 3 2 1 255 0 1
0 1 1 2 4 4 4 3 1 1 0 0 255 0 1 2
1 1 1 2 2 2 0 1 1 1 0 255 0 0 0 0
1 3 3 3 2 0 0 1 1 255 1 1 1 1 6 6
6 4 4 3 3 1 1 255 0 0 0 1 3 23 30 30
13 8 5 2 2 0 255 0 1 1 2 7 17 31 25 16
8 6 1 0 0 255 0 1 1 2 4 7 8 8 12 2
2 1 1 1 255 0 0 1 2 4 5 4 2 1 1 1
0 1 255 1 1 1 5 20 48 80 80 46 13 6 2 2
255 0 0 1 6 45 40 40 51 54 54 39 2 1 0 255
0 0 0 0 2 3 7 13 13 4 2 2 1 0 255 0
1 1 2 23 23 16 15 2 1 0 0 0 255 0 0 0
0 1 2 2 2 1 1 1 0 0 0 255 0 1 1 2
30 35 30 27 8 4 1 1 1 0 255 1 1 1 0 0
0 0 0 0 0 1 1 1 255 0 0 0 0 2 21 26
18 4 3 2 1 1 0 255 0 1 2 13 24 18 19 17
12 3 0 0 0 0 255 0 0 2 3 17 18 25 25 17
2 1 1 1 255 0 0 0 3 3 6 7 10 7 6 1
1 0 0 255 0 1 14 60 64 81 78 62 45 14 1 1
0 0 255 0 0 1 3 17 47 60 27 19 2 0 0 0
255 0 0 0 0 0 2 2 2 3 2 0 0 1 1 1
255 1 0 1 2 8 4 4 3 1 0 0 0 0 255 1
1 6 18 35 47 40 41 20 1 0 0 255 0 0 0 0
0 1 2 6 4 4 3 1 1 0 0 1 1 1 0 0
1 1 1 1 1 1 1 0 0 1 1 1 6 17 17 24
18 19 14 13 3 2 2 255 1 2 3 14 31 31 24 24
24 15 2 2 1 255 2 2 0 0 0 1 4 8 6 6
3 2 2 2 255 0 6 8 10 13 24 23 21 21 18 18
1 1 255 2 2 4 29 63 74 73 76 76 91 63 15 3
1 255 0 1 0 1 1 2 4 4 4 5 3 1 0 0
255 0 0 0 0 1 1 1 1 2 3 1 1 1 1 255
0 0 0 1 1 3 5 5 4 1 0 1 1 255 1 0
1 6 16 6 6 4 10 8 8 3 0 255 0 0 0 3
15 24 32 34 32 21 12 5 2 0 255 0 0 1 7 17
21 34 32 34 16 16 6 1 1 255 0 1 2 4 7 8
12 12 13 12 2 1 1 1 255 1 1 1 2 6 6 5
2 2 1 1 1 1 255 1 1 5 18 39 63 81 83 58
30 13 6 2 255 0 0 4 49 72 50 59 59 73 80 67
38 3 0 255 0 1 1 13 14 13 13 19 19 9 3 3
1 0 255 1 1 2 23 43 35 43 31 15 2 1 0 0
255 0 0 0 1 2 5 10 10 10 6 2 1 1 0 255
0 1 2 39 42 40 35 35 35 29 4 1 1 0 255 0
1 0 0 0 0 0 0 0 0 1 1 1 255 0 0 1
2 26 34 36 35 35 7 3 2 1 0 255 0 1 15 24
57 32 37 30 19 9 2 0 0 0 255 0 0 2 17 45
42 41 41 32 17 2 1 1 255 0 0 2 4 6 8 12
12 7 8 5 2 1 0 255 1 4 46 64 64 81 90 78
75 45 2 1 0 0 255 0 1 9 14 47 60 71 58 21
16 1 1 1 255 1 1 1 1 2 4 5 5 5 5 2
0 0 1 2 255 1 1 4 15 23 21 8 4 1 1 0
0 0 255 1 6 15 28 40 46 40 41 37 25 1 1 255
1 1 0 0 0 9 9 9 10 7 4 3 1 0 1 1
1 1 0 1 1 2 1 1 2 1 0 0 0 1 3 6
15 19 24 27 24 29 19 14 12 2 1 255 1 2 3 28
31 31 25 21 24 21 3 2 2 255 2 2 1 1 1 2
8 8 3 3 3 3 2 2 255 1 3 8 12 24 28 25
21 21 35 35 10 1 255 1 2 9 74 124 122 103 100 98
98 76 62 4 2 255 0 1 1 1 2 4 7 8 7 7
7 4 1 0 255 0 0 0 0 0 1 1 2 2 3 3
3 1 0 255 0 1 1 3 1 4 9 10 6 4 1 1
1 255 0 0 2 17 17 6 6 6 8 8 8 7 1 255
0 0 1 3 21 46 34 34 32 32 21 8 2 0 255 0
0 3 14 18 23 31 32 38 35 29 10 2 0 255 0 1
4 6 9 10 14 18 18 12 4 2 1 1 255 1 1 1
2 6 6 4 2 2 1 1 0 1 255 1 1 12 29 60
71 81 83 63 46 16 9 2 255 0 0 56 72 78 78 73
67 78 107 104 74 8 1 255 1 1 13 16 19 14 14 14
24 18 3 2 1 0 255 1 2 7 35 56 35 47 47 54
9 1 0 0 255 0 0 0 1 5 21 23 23 24 13 6
2 0 0 255 0 2 39 53 48 42 42 46 48 30 25 2
1 1 255 0 0 0 0 0 0 0 0 0 0 1 1 1
255 1 1 1 21 32 40 40 39 38 27 5 2 1 0 255
0 1 57 57 57 52 57 37 37 27 7 1 1 0 255 0
0 3 58 58 45 42 41 39 19 4 1 0 255 1 1 3
8 8 13 15 13 7 8 6 2 1 1 255 0 13 50 64
49 56 80 78 78 62 7 1 0 0 255 0 1 13 34 47
71 69 63 50 20 15 1 1 255 1 1 1 2 4 6 8
7 7 5 3 2 0 1 1 255 1 2 7 23 26 26 23
14 7 1 1 1 0 255 1 15 23 35 23 35 35 37 37
25 1 1 255 1 1 1 1 4 9 9 10 12 16 9 4
1 0 1 1 1 1 0 1 0 1 0 1 1 2 1 0
0 2 6 14 21 19 38 29 29 36 29 25 12 2 2 255
1 3 14 28 31 35 31 18 18 18 7 2 1 255 1 1
0 1 2 2 7 7 0 0 3 3 3 1 255 1 3 7
10 25 29 25 18 20 31 31 10 2 255 1 1 40 122 124
122 111 94 94 94 76 40 7 2 255 0 0 1 1 3 4
7 8 7 7 7 4 2 1 255 1 0 2 0 0 1 1
1 0 10 4 4 1 1 255 0 1 1 4 0 5 9 15
6 4 2 1 1 255 0 0 9 17 15 12 7 7 8 5
8 5 1 255 0 0 0 4 21 48 46 34 34 38 38 18
0 0 255 0 1 4 13 18 23 30 32 39 35 29 21 4
1 255 0 1 5 6 7 10 13 13 15 12 5 2 1 0
255 0 0 1 2 7 7 2 2 2 2 2 0 1 255 1
1 19 56 63 71 74 74 63 50 17 9 2 255 1 2 64
72 78 67 67 67 78 108 108 74 10 1 255 0 1 13 13
14 14 14 6 18 18 7 2 1 0 255 1 2 8 54 56
32 32 42 54 42 1 1 0 255 0 0 1 2 21 24 24
30 43 28 6 3 1 0 255 1 2 39 72 72 45 45 46
48 40 25 2 1 1 255 0 0 0 0 0 1 1 1 0
0 0 1 1 255 1 1 2 31 36 46 39 39 39 37 4
2 0 0 255 1 2 41 58 60 52 58 49 43 29 7 2
1 0 255 0 0 23 68 68 42 39 39 48 32 4 1 0
255 0 1 4 10 13 15 16 16 15 8 5 2 1 1 255
0 24 51 59 49 52 56 78 75 65 25 5 1 1 255 1
9 26 36 45 51 51 63 69 50 15 2 1 255 1 1 1
2 3 5 7 7 7 6 3 2 1 1 0 255 1 2 6
27 27 29 29 29 7 2 2 1 1 255 1 34 34 35 23
28 28 37 37 19 1 1 255 1 1 1 2 3 14 10 12
12 16 15 9 0 0 1 1 1 1 0 1 1 1 1 1
2 1 0 0 1 2 14 15 38 29 38 36 36 36 29 27
15 2 1 255 1 3 14 27 29 35 19 19 15 18 12 2
1 255 1 0 1 2 4 4 4 5 4 5 6 6 2 1
255 1 1 7 12 25 31 27 18 18 24 24 10 1 255 1
1 53 86 124 106 103 91 80 76 68 39 7 2 255 0 0
1 2 4 6 7 8 7 8 7 4 2 1 255 3 3 5
3 2 1 1 1 1 5 7 5 2 1 255 0 4 4 5
3 7 4 9 4 2 2 2 2 255 0 2 9 14 13 13
8 7 5 4 5 4 1 255 0 0 1 7 46 48 40 37
37 51 51 19 0 0 255 0 2 4 14 18 27 39 29 40
30 26 18 4 0 255 1 2 6 7 9 12 9 13 9 9
8 2 1 0 255 0 1 1 3 9 8 2 1 2 2 2
0 0 255 1 3 32 56 71 72 89 74 73 72 45 14 1
255 1 2 67 78 80 67 67 65 68 108 108 65 14 2 255
0 0 12 12 15 14 14 5 6 10 7 2 1 1 255 1
2 8 54 54 47 32 42 45 42 1 0 0 255 0 1 1
3 21 31 32 47 43 28 3 2 1 1 255 1 1 35 72
83 75 53 41 34 32 25 2 1 1 255 0 0 0 0 1
4 1 1 0 0 1 1 1 255 1 2 13 31 41 41 36
37 37 27 4 1 0 0 255 1 2 36 58 64 58 59 51
43 10 2 1 0 0 255 0 1 23 54 57 57 37 57 61
48 7 2 0 255 0 1 10 13 15 15 17 17 18 9 6
2 1 0 255 1 36 90 90 53 56 65 67 75 65 28 5
1 1 255 1 1 26 36 45 50 62 63 69 53 14 1 1
255 1 0 0 0 4 5 5 6 7 6 3 2 1 1 0
255 1 1 2 4 16 23 23 23 4 2 2 2 1 255 1
24 31 40 29 34 35 46 46 19 1 1 255 0 0 0 2
4 14 8 14 7 16 15 15 1 1 0 1 1 1 0 1
1 1 1 1 2 1 0 0 1 1 14 15 27 21 29 29
29 29 27 25 18 2 1 255 1 3 13 14 14 19 19 20
12 13 3 2 1 255 0 0 0 1 1 1 4 5 5 5
5 3 2 1 255 0 1 7 12 27 31 29 20 20 31 24
14 2 255 1 1 53 78 101 86 91 64 68 74 68 35 4
1 255 1 0 1 1 2 6 7 7 8 7 4 3 1 0
255 3 3 5 5 5 2 2 1 3 3 7 5 1 1 255
0 4 4 5 4 5 4 4 2 2 2 2 1 255 0 0
2 10 8 12 8 12 7 4 6 4 1 255 0 0 0 7
39 45 43 45 40 51 39 17 0 0 255 1 2 3 13 18
28 39 30 42 24 21 18 2 0 255 1 2 7 8 9 12
9 10 9 9 8 2 1 1 255 0 1 5 5 9 8 7
1 2 2 2 1 0 255 0 3 32 52 72 72 95 74 73
59 45 14 2 255 1 2 64 67 80 67 68 67 80 97 97
53 14 2 255 0 0 7 12 15 14 9 5 7 10 7 2
0 1 255 1 1 7 61 61 56 35 42 35 23 1 0 1
255 1 1 2 3 19 35 35 36 28 16 2 1 0 1 255
1 1 20 53 65 75 63 53 38 38 28 2 1 0 255 0
0 0 1 4 7 7 1 1 0 0 0 0 255 1 1 13
46 46 36 34 36 36 15 4 1 0 0 255 1 2 34 76
76 62 62 51 28 3 1 0 0 0 255 1 1 7 41 41
57 51 89 51 17 7 2 1 255 0 1 7 10 15 16 18
18 19 18 5 2 1 1 255 2 36 91 95 68 67 67 76
75 58 28 2 1 1 255 1 1 4 26 45 51 74 63 63
40 3 1 0 255 1 0 0 0 3 4 4 5 6 6 2
2 1 0 0 255 0 0 1 1 4 16 16 10 2 2 2
2 1 255 1 18 31 41 34 41 43 46 46 10 1 0 255
0 0 2 2 4 10 10 14 13 16 13 4 2 1 0 1
1 0 0 0 1 1 1 1 1 0 0 0 1 2 3 14
14 21 21 23 21 23 24 18 10 2 1 255 1 2 4 13
14 18 18 20 12 2 1 0 0 255 0 0 0 0 1 1
3 6 6 7 5 1 1 0 255 0 1 4 16 24 27 29
31 29 35 24 14 2 255 1 1 27 78 95 101 91 91 68
92 92 24 4 1 255 1 1 1 1 2 4 6 7 8 6
4 3 0 0 255 1 2 5 6 8 7 1 1 5 5 6
2 1 0 255 0 1 4 10 4 4 3 3 1 2 1 2
1 255 0 0 1 4 8 8 7 12 5 12 4 4 1 255
0 0 1 2 25 39 43 45 49 39 35 17 0 0 255 1
1 2 6 14 27 30 34 30 23 20 16 2 1 255 0 1
6 8 9 9 8 9 9 10 7 1 1 0 255 1 2 4
3 5 7 7 6 3 2 1 0 0 255 0 1 31 49 57
65 95 68 68 56 25 9 2 255 1 1 35 71 80 80 97
89 89 86 83 40 10 2 255 1 1 3 7 15 15 15 9
15 19 7 1 0 0 255 0 0 1 36 56 57 50 53 18
4 1 1 1 255 1 0 2 2 4 20 32 23 17 7 1
0 0 0 255 1 2 14 38 47 75 63 64 38 32 28 2
1 0 255 0 0 0 1 10 10 7 3 1 1 1 1 0
255 0 1 3 27 48 34 31 29 15 15 7 3 1 1 255
0 1 14 58 76 62 62 47 16 2 0 0 1 1 255 1
1 5 20 29 57 65 69 31 7 1 1 1 255 0 1 5
7 15 16 18 18 24 9 5 2 1 1 255 3 29 76 95
93 76 68 76 75 58 3 2 1 1 255 1 1 4 6 27
62 74 62 51 29 1 0 0 255 1 0 0 0 2 4 5
5 5 5 2 1 1 0 0 255 0 0 1 1 2 5 6
2 1 0 1 1 1 255 1 15 36 43 45 43 46 46 46
8 1 0 255 0 0 0 2 4 6 7 10 7 17 6 2
1 1 1 0 0 0 0 0 1 1 1 1 1 0 0 1
1 1 2 3 8 12 34 34 23 20 15 10 7 1 0 255
1 1 1 5 9 18 15 20 13 1 1 0 1 255 0 0
0 0 0 1 2 6 6 5 3 1 0 0 255 0 1 1
16 25 29 32 36 31 31 15 2 2 255 1 1 24 78 85
85 85 93 109 94 92 6 2 1 255 1 1 1 1 2 3
4 6 7 4 3 2 1 1 255 1 2 5 6 5 5 2
2 5 4 2 2 1 0 255 0 1 3 10 4 4 3 4
4 2 0 1 0 255 0 0 0 4 5 5 5 7 8 12
3 1 0 255 0 0 1 2 9 25 43 43 39 35 20 2
0 1 255 1 1 1 2 9 16 28 34 28 21 18 8 1
1 255 0 0 2 6 6 6 8 9 10 10 2 1 1 1
255 1 1 2 3 3 7 7 7 4 1 1 0 0 255 0
1 8 39 56 65 95 68 56 36 9 3 2 255 1 1 7
35 58 79 96 89 89 83 75 35 5 1 255 1 1 1 1
5 7 10 9 15 19 7 0 0 1 255 0 0 0 1 32
36 32 16 4 1 1 1 2 255 1 0 1 0 2 4 17
16 7 1 1 0 0 0 255 0 2 4 15 23 38 56 63
38 28 2 1 0 0 255 0 0 0 1 2 7 4 3 2
2 1 1 0 255 0 0 1 8 34 29 29 23 9 9 7
5 1 1 255 0 1 3 16 58 58 54 24 1 0 0 0
1 1 255 0 0 1 5 9 28 28 31 7 1 1 0 1
255 1 1 1 7 9 9 9 13 19 8 3 1 1 1 255
2 10 42 78 93 86 79 76 58 28 3 2 1 1 255 1
1 1 4 9 28 59 34 34 6 1 0 0 255 0 0 0
1 2 2 4 4 4 4 2 2 1 1 0 255 0 0 0
1 2 2 2 1 0 0 0 1 1 255 1 14 21 42 48
47 48 47 39 2 0 0 255 0 0 0 1 1 1 3 10
13 18 6 2 1 1 1 0 0 0 0 0 1 1 1 1
0 0 1 2 2 2 1 2 6 12 34 45 23 15 7 7
2 2 0 255 0 1 1 1 3 7 13 15 13 1 0 0
0 255 1 1 1 0 0 1 3 5 6 4 1 1 1 0
255 0 1 1 2 19 24 26 31 26 13 3 2 1 255 0
0 2 41 83 85 85 85 93 92 35 4 1 1 255 1 1
1 1 2 3 3 4 4 2 2 1 1 0 255 1 1 2
5 5 5 3 5 5 4 2 1 1 0 255 1 1 0 3
2 4 1 2 0 1 0 1 0 255 0 1 1 2 5 5
4 4 4 8 2 1 1 255 1 0 0 1 1 8 8 17
20 17 3 1 0 1 255 1 1 1 2 4 9 19 28 21
16 8 1 1 2 255 0 0 0 2 5 6 6 7 8 1
1 1 1 1 255 1 0 0 2 3 5 5 6 4 1 0
0 0 255 0 0 1 18 40 56 81 56 35 9 2 1 1
255 0 0 2 14 38 56 79 83 83 75 54 5 2 1 255
1 1 1 1 1 4 7 7 10 8 2 0 0 0 255 0
0 0 1 1 1 1 1 1 1 1 1 1 255 1 0 1
0 1 1 1 1 1 1 1 0 0 0 255 0 2 2 4
10 12 12 26 9 2 1 1 1 1 255 0 0 0 0 1
2 2 2 1 2 1 1 0 255 0 0 0 1 8 12 12
9 7 7 6 3 1 1 255 0 0 0 3 3 9 9 8
1 0 0 0 1 0 255 0 0 1 1 4 9 9 3 1
0 1 1 1 255 1 1 1 2 6 6 6 5 8 1 1
1 1 1 255 1 3 29 52 76 79 65 42 28 10 2 2
1 1 255 0 1 1 2 7 13 28 24 6 1 1 0 0
255 0 0 0 1 0 1 1 1 1 1 2 2 1 1 0
255 0 0 0 1 1 1 1 0 0 0 0 1 1 255 0
1 14 24 42 47 48 39 9 1 0 0 255 0 0 0 0
1 1 1 5 6 6 1 0 0 0 1 1 1 1 1 1
1 1 1 1 0 0 2 2 1 0 0 1 1 4 24 5
2 1 1 1 1 1 0 255 0 1 1 0 0 1 3 7
1 1 0 1 1 255 1 1 1 0 0 0 1 1 1 0
1 1 1 0 255 1 1 1 1 2 9 19 9 12 4 2
1 0 255 0 0 1 2 41 45 62 71 71 35 9 0 0
0 255 0 0 1 1 1 1 2 3 1 1 1 1 0 0
255 1 0 1 0 2 2 3 3 4 2 2 0 1 1 255
2 0 0 0 1 1 1 2 2 1 0 1 0 255 0 0
1 1 4 4 4 2 2 1 0 1 0 255 1 1 0 0
1 1 1 1 2 2 2 1 1 1 255 1 1 1 0 2
4 8 16 10 6 1 1 1 2 255 0 0 0 2 2 5
2 2 1 1 1 1 1 1 255 0 0 0 0 1 3 4
2 1 0 1 0 0 255 0 0 1 1 18 40 49 35 9
4 1 1 1 255 1 0 0 2 14 29 36 30 36 30 5
2 2 0 255 0 0 1 1 1 2 4 4 3 2 1 0
0 0 255 0 0 0 0 0 0 0 1 0 0 0 0 0
255 1 0 1 0 1 0 1 1 1 1 1 1 0 0 255
0 1 2 2 3 3 3 2 1 1 1 0 1 1 255 0
0 0 1 1 1 0 0 0 1 1 0 0 255 1 0 0
0 1 2 3 4 4 3 1 0 1 0 255 0 0 0 0
1 2 1 1 0 0 0 0 1 0 255 0 0 0 0 1
1 2 2 1 1 1 1 1 255 1 1 2 2 3 4 3
1 1 1 0 0 1 1 255 1 1 1 1 29 46 29 23
10 2 1 1 1 0 255 0 0 0 1 2 7 10 2 1
1 0 0 0 255 0 1 0 2 0 0 0 1 0 0 0
1 1 1 0 255 0 0 0 0 0 0 0 0 0 0 0
0 1 255 0 0 3 3 19 30 12 8 1 1 0 1 255
1 0 0 0 1 0 0 1 2 2 1 0 0 1 1 1
1 1 1 1 1 1 1 0 0 0 1 2 2 1 0 1
1 2 4 1 1 1 0 0 0 1 0 255 0 1 0 0
0 0 1 1 1 1 0 0 0 255 1 1 1 1 0 0
1 2 1 1 1 1 1 1 255 2 2 2 1 1 1 1
1 2 1 1 1 1 255 1 1 1 1 1 2 13 13 9
3 0 0 0 0 255 1 1 1 1 1 1 1 1 1 1
1 1 1 2 255 1 1 0 0 0 2 2 2 2 0 0
0 0 1 255 1 0 0 0 1 1 1 1 1 0 0 1
1 255 0 1 1 0 1 4 4 2 1 1 0 0 0 255
1 0 0 0 1 1 0 0 1 0 0 0 1 1 255 1
1 1 0 0 2 2 2 1 1 1 1 2 3 255 1 0
1 2 2 2 1 1 0 0 0 0 0 1 255 0 0 0
0 1 2 1 0 0 0 0 0 0 255 0 0 1 1 1
1 2 4 3 1 1 1 1 255 1 0 0 1 1 3 3
3 1 1 1 1 1 1 255 0 0 1 1 1 1 1 1
1 1 1 0 0 0 255 0 0 0 0 0 0 1 1 1
0 0 0 0 255 0 0 1 0 1 0 0 0 0 0 0
1 0 0 255 1 1 1 2 2 2 0 0 1 1 2 1
1 1 255 0 0 0 1 1 1 0 0 0 0 1 1 1
255 1 1 0 0 1 1 1 1 1 1 1 0 0 0 255
0 0 0 0 0 0 1 1 0 0 0 0 1 0 255 0
0 0 0 0 1 1 1 0 1 1 1 1 255 1 1 2
2 2 1 0 0 0 0 0 0 0 0 255 0 0 0 1
1 1 3 6 2 1 1 1 1 0 255 0 0 0 1 1
1 1 1 0 0 0 0 0 255 1 1 0 0 0 0 0
1 0 0 0 0 1 0 0 255 0 0 0 0 0 0 0
0 1 0 1 1 1 255 0 0 0 1 1 1 0 0 0
1 1 1 255 0 0 0 1 1 0 0 1 1 1 1 0
0 1 1 3 1 1 0 1 1 1 0 0 255 255 255 255
255 255 255 255 255 255 255 255 255 255 255 255 255 255 255 255
255 255 255 255 255 255 255 255 255 255 255 255 255 255 255 255
255 255 255 255 255 255 255 255 255 255 255 255 255 255 255 255
255 255 255 255 255 255 255 255 255 255 255 255 255 255 255 255
255 255 255 255 255 255 255 255 255 255 255 255 255 255 255 255
255 255 255 255 255 255 255 255 255 255 255 255 255 255 255 255
255 255 255 255 255 255 255 255 255 255 255 255 255 255 255 255
255 255 255 255 255 255 255 255 255 255 255 255 255 255 255 255
255 255 255 255 255 255 255 255 255 255 255 255 255 255 255 255
255 255 255 255 255 255 255 255 255 255 255 255 255 255 255 255
255 255 255 255 255 255 255 255 255 255 255 255 255 255 255 255
255 255 255 255 255 255 255 255 255 255 255 255 255 255 255 255
255 255 255 255 255 255 255 255 255 255 255 255 255 255 255 255
255 255 255 255 255 255 255 255 255 255 255 255 255 255 255 255
255 255 255 255 255 255 255 255 255 255 255 255 255 255 255 255
255 255 255 255 255 255 255 255 255 255 255 255 255 255 255 255
255 255 255 255 255 255 255 255 255 255 255 255 255 255 255 255
255 255 255 255 255 255 255 255 255 255 255 255 255 255 255 255
255 255 255 255 255 255 255 255 255 255 255 255 255 255 255 255
255 255 255 255 255 255 255 255 255 255 255 255 255 255 255 255
255 255 255 255 255 255 255 255 255 255 255 255 255 255 255 255
255 255 255 255 255 255 255 255 255 255 255 255 255 255 255 255
255 255 255 255 255 255 255 255 255 255 255 255 255 255 255 255
255 255 255 255 255 255 255 255 255 255 255 255 255 255 255 255
255 255 255 255 255 255 255 255 255 255 255 255 255 255 255 255
255 255 255 255 255 255 255 255 255 255 255 255 255 255 255 255
255 255 255 255 255 255 255 255 255 255 255 255 255 255 255 255
255 255 255 255 255 255 255 255 255 255 255 255 255 255 255 255
0 1 0 1 1 2 2 2 2 2 3 1 1 1 2 0
0 0 1 255 0 0 0 1 1 1 1 1 1 1 1 0
0 255 0 0 0 0 1 1 1 1 1 1 1 1 1 1
255 1 1 1 1 1 0 0 0 0 0 0 0 0 255 1
0 0 0 0 0 1 1 1 1 1 0 0 0 255 1 1
1 1 0 0 1 1 1 0 0 0 0 2 255 2 0 0
0 0 0 0 0 0 0 0 0 0 1 255 1 0 0 0
0 1 1 1 2 0 0 0 1 255 1 1 1 0 1 1
1 1 1 0 0 0 1 255 1 0 0 0 1 1 0 0
0 0 0 1 1 1 255 1 1 1 0 1 1 1 1 1
1 1 1 0 0 255 1 1 1 1 1 0 1 0 0 0
0 0 0 0 255 0 0 0 0 1 1 1 1 1 0 0
0 0 255 0 0 0 0 0 0 0 0 1 0 0 0 0
255 0 0 1 0 0 0 0 0 0 1 1 0 0 0 255
0 0 0 0 0 0 0 0 1 1 1 0 0 0 255 0
0 0 0 0 1 1 1 1 1 1 0 0 255 0 0 0
0 1 1 1 1 0 0 0 0 0 1 255 1 1 0 0
0 0 0 0 0 2 3 3 1 0 255 0 0 0 1 1
1 1 1 0 0 0 0 1 255 1 0 0 1 1 0 0
0 1 1 1 1 0 0 255 0 1 0 0 0 0 0 0
0 0 0 0 0 0 255 0 0 0 0 0 0 0 0 1
0 0 0 0 255 0 0 0 1 1 0 0 2 2 0 0
0 0 0 255 0 0 0 0 0 0 1 1 1 0 0 0
0 1 255 1 0 0 1 1 1 1 1 1 1 0 0 0
255 0 0 0 0 0 0 0 1 0 0 0 0 0 0 0
255 0 0 0 0 0 0 0 0 0 0 0 0 0 255 0
0 0 0 0 0 0 0 1 1 1 0 255 0 0 0 0
0 0 1 2 0 0 0 0 0 1 1 1 0 0 0 0
0 1 1 1 1 1 0 1 1 2 1 1 2 4 6 3
3 2 2 1 1 0 1 255 1 1 1 1 3 4 12 12
1 1 1 0 0 255 1 1 1 1 1 1 1 1 1 1
1 0 0 1 255 1 1 1 1 1 0 1 0 1 1 1
0 0 255 0 0 0 0 0 0 1 1 1 1 1 1 1
1 255 1 1 1 1 0 0 0 0 0 0 0 0 0 1
255 0 0 0 0 0 0 1 1 0 0 0 0 0 0 255
0 0 0 0 0 1 1 1 0 0 1 0 1 255 1 1
1 1 1 1 1 1 1 0 1 0 1 255 0 0 1 0
0 0 0 0 0 1 1 1 1 1 255 1 1 0 1 2
3 3 1 1 1 1 1 0 0 255 1 1 1 0 1 0
1 0 0 0 0 0 0 0 255 1 0 1 1 1 1 1
1 0 0 0 0 0 255 0 0 0 0 1 1 1 0 0
0 0 0 0 255 0 1 1 1 0 0 0 2 1 1 1
0 0 0 255 0 0 0 0 0 0 0 0 0 1 1 0
0 0 255 1 1 0 0 1 1 1 1 1 1 1 1 0
255 0 0 0 0 1 1 1 1 0 1 0 0 0 0 255
0 1 1 1 0 0 1 1 0 0 1 2 1 0 255 0
1 2 2 2 2 2 1 1 0 0 0 1 255 1 0 0
1 1 1 0 2 2 1 0 0 0 0 255 0 0 0 0
0 0 0 0 1 1 1 1 1 1 255 0 0 0 1 1
0 0 0 1 0 0 0 0 255 0 0 0 1 2 1 7
7 3 2 1 0 0 0 255 0 1 0 0 0 0 2 3
2 1 0 0 0 1 255 1 0 0 0 1 1 1 1 1
1 1 0 0 255 0 0 0 0 1 1 2 2 0 0 0
0 0 0 0 255 0 0 0 1 2 2 1 1 1 0 0
0 0 255 0 0 1 0 0 0 0 1 1 0 0 0 255
0 0 0 0 0 1 2 3 2 1 0 0 1 0 0 0
0 1 0 0 0 1 1 1 1 0 0 0 2 2 2 2
6 47 75 75 65 36 6 1 1 1 1 255 1 1 1 17
39 53 53 53 26 17 3 1 1 255 1 0 1 1 1 1
1 2 1 1 1 0 0 1 255 1 1 1 1 1 2 3
2 2 1 1 1 1 255 0 0 0 0 0 0 1 1 2
2 2 1 1 1 255 1 1 1 1 1 1 1 1 1 1
1 0 0 1 255 1 1 1 0 0 0 1 1 1 1 1
1 1 0 255 0 0 0 0 0 1 1 2 0 0 1 1
1 255 1 1 1 1 2 4 6 2 1 0 1 0 0 255
0 0 1 1 0 0 2 7 2 2 1 0 0 0 255 1
1 1 2 4 23 63 63 16 2 1 0 0 0 255 1 1
1 1 1 0 1 0 0 0 0 0 1 1 255 1 1 1
1 1 1 1 2 1 1 0 0 0 255 0 0 0 1 1
2 3 4 4 1 1 1 0 255 0 0 0 0 0 0 0
5 2 1 0 1 0 0 255 0 0 0 0 1 0 0 0
1 1 1 0 0 0 255 1 1 1 1 2 2 2 1 1
1 1 1 1 255 1 0 1 1 1 2 1 1 1 1 0
0 0 0 255 0 1 1 2 2 0 1 1 0 0 1 2
1 1 255 0 0 1 2 3 8 15 5 2 1 0 0 1
255 1 1 0 18 23 36 48 48 48 2 1 0 0 1 255
1 1 0 0 1 1 1 1 2 2 2 1 2 1 255 0
1 1 1 1 1 1 0 0 0 0 1 1 255 0 0 2
2 6 18 25 29 25 9 3 0 0 0 255 0 1 1 2
0 1 3 8 3 2 1 0 0 0 255 1 1 1 1 2
2 3 2 2 1 1 1 1 255 1 0 0 0 2 4 2
2 0 0 0 0 1 0 0 255 1 1 2 17 17 23 23
6 2 1 0 0 0 255 0 0 1 1 0 1 1 1 1
1 1 1 255 0 1 1 1 1 32 32 25 24 14 4 1
1 0 0 0 1 1 0 0 0 0 0 1 1 0 0 0
2 2 3 9 119 120 119 113 112 87 68 6 1 1 0 255
1 1 17 69 73 90 75 68 51 25 21 2 1 255 0 0
1 1 2 2 6 8 6 2 1 2 2 2 255 0 0 1
1 1 5 6 4 6 2 2 1 1 255 0 0 0 0 1
1 4 24 24 8 3 1 1 1 255 0 0 0 1 2 2
7 12 6 1 0 0 0 1 255 1 2 1 1 1 1 2
1 1 1 1 1 0 0 255 0 0 1 1 1 24 25 15
3 1 1 1 1 255 1 1 1 2 19 26 30 8 6 1
1 1 0 255 0 0 1 1 1 2 9 12 12 9 2 0
0 0 255 1 2 2 3 79 118 190 190 108 18 2 0 0
0 255 0 1 1 1 1 3 3 3 2 0 0 0 1 1
255 1 1 1 2 3 9 10 12 1 0 0 0 0 255 0
0 1 2 4 9 19 21 19 4 3 1 1 255 0 0 0
0 0 1 5 5 4 2 1 1 1 1 255 1 0 0 2
2 7 4 3 3 3 1 0 0 0 255 0 1 1 3 8
6 10 5 5 2 1 1 1 255 1 1 1 1 1 8 4
2 1 1 0 1 1 1 255 0 1 1 1 0 0 1 1
1 1 0 1 1 1 255 1 1 1 3 31 49 31 21 6
2 2 0 1 255 1 2 5 23 73 83 73 60 85 51 5
2 0 1 255 1 1 0 0 1 2 3 5 3 2 2 1
1 1 255 1 1 1 2 3 5 5 2 0 0 0 0 1
255 0 0 2 9 18 21 26 38 38 36 15 1 1 0 255
0 1 2 2 3 8 13 14 13 2 1 0 0 0 255 1
1 1 2 4 3 4 3 2 2 0 0 0 255 1 0 0
4 5 6 5 4 2 1 1 1 1 0 0 255 1 2 18
19 25 34 45 32 6 2 1 0 1 255 0 0 1 1 1
1 1 1 0 0 0 1 255 1 1 1 1 43 58 62 60
39 25 14 1 1 0 0 0 1 0 0 0 0 0 0 0
1 0 0 1 1 2 9 120 159 151 138 118 109 109 87 68
4 1 0 255 1 6 61 79 96 96 89 68 51 49 25 17
1 255 1 0 1 3 3 8 14 15 14 6 4 3 2 2
255 1 1 1 1 13 16 10 7 10 13 6 1 1 255 0
0 0 0 1 8 31 73 78 54 8 2 0 0 255 0 0
0 2 3 7 12 14 18 6 2 1 1 1 255 1 1 1
1 2 2 4 2 2 1 1 1 0 0 255 0 0 1 1
24 42 35 35 21 4 2 1 0 255 1 1 2 6 30 30
32 19 13 9 2 1 0 255 0 0 1 1 2 8 25 19
19 15 2 1 0 0 255 1 2 3 79 186 226 255 255 255
255 16 2 0 0 255 0 0 1 1 3 6 12 6 7 2
1 1 1 1 255 1 1 2 2 35 30 35 35 35 2 0
0 0 255 0 0 1 7 18 21 29 35 32 19 3 2 1
255 0 0 0 0 1 2 3 5 3 1 0 0 1 1 255
0 0 1 2 15 15 14 5 4 5 3 0 0 0 255 0
1 3 8 13 7 7 10 7 7 2 1 1 255 1 1 0
0 6 8 8 2 2 1 1 1 1 1 255 1 1 1 1
2 2 2 1 1 1 0 1 0 0 255 1 1 3 41 58
58 58 26 6 3 2 0 0 255 1 2 18 63 83 83 82
60 91 91 19 2 0 0 255 1 1 0 1 2 10 13 13
8 3 2 0 0 0 255 1 1 1 4 6 6 6 5 2
0 0 0 0 255 0 0 9 23 26 26 30 49 57 37 36
15 1 0 255 1 2 2 15 27 15 21 21 28 8 2 0
0 1 255 2 2 3 3 4 3 3 3 2 2 1 0 0
255 1 1 2 4 8 9 7 6 4 12 2 2 1 0 0
255 1 19 27 27 28 52 53 45 36 4 2 0 1 255 0
0 0 1 0 1 1 1 1 1 0 1 255 1 1 1 34
67 67 62 60 57 27 19 4 1 0 0 0 1 1 1 0
0 0 0 0 1 0 0 0 1 3 23 147 200 147 118 82
82 104 104 102 7 1 1 255 1 26 69 115 98 96 84 68
64 51 64 49 2 255 1 2 3 4 7 13 15 15 14 12
5 3 2 2 255 1 1 1 5 16 28 32 25 25 21 17
2 0 255 0 0 0 1 4 31 54 86 102 102 54 7 1
0 255 0 1 1 2 5 8 14 15 18 17 6 1 1 1
255 1 1 1 2 6 4 6 4 2 1 0 0 0 0 255
1 0 0 39 43 47 42 41 39 19 3 1 0 255 0 2
5 25 26 24 18 19 14 12 3 1 1 255 0 0 1 1
8 17 20 19 19 18 20 1 0 1 255 2 2 6 186 255
255 255 255 255 255 223 10 2 0 255 0 0 0 2 19 20
19 7 15 7 1 0 0 0 255 1 1 3 45 48 38 38
68 68 2 0 0 1 255 0 0 2 18 21 24 35 35 31
28 6 2 1 255 0 1 1 2 1 2 2 2 2 2 1
0 0 1 255 0 0 2 2 15 15 14 6 6 6 6 1
0 0 255 1 2 3 13 13 6 4 7 7 7 7 1 1
255 1 1 0 1 2 3 6 4 6 2 1 1 1 1 255
1 1 1 1 2 8 2 2 1 0 0 0 0 0 255 1
1 30 49 56 56 45 28 9 5 2 2 0 255 2 2 20
74 82 74 46 30 46 43 24 5 1 0 255 0 1 0 2
9 13 13 12 8 8 2 1 0 1 255 1 1 1 4 6
5 9 3 2 1 0 0 0 255 0 1 26 40 30 29 30
49 49 45 36 24 1 1 255 1 1 5 15 37 28 28 27
31 27 4 0 0 1 255 1 2 8 8 5 3 5 3 3
3 3 0 0 255 0 1 4 8 8 8 7 4 12 13 12
2 0 0 0 255 14 32 32 28 29 53 54 53 24 17 1
0 1 255 0 0 0 1 0 1 1 1 1 1 0 0 255
0 1 8 76 76 69 67 57 57 36 28 18 1 0 0 0
1 1 1 0 0 0 0 0 1 1 0 0 1 1 49 123
198 123 118 80 64 64 104 102 8 1 1 255 0 34 100 118
100 98 84 68 64 86 97 86 3 255 1 2 3 7 13 12
12 12 15 12 9 3 1 1 255 2 2 4 17 16 26 26
26 31 25 18 13 0 255 0 0 1 1 4 42 51 78 90
92 54 14 1 0 255 0 1 1 2 8 18 15 15 18 18
15 2 1 1 255 1 1 1 1 2 2 1 7 2 2 0
0 0 0 255 0 1 16 46 54 51 47 39 50 30 19 1
0 255 1 1 6 21 21 17 15 15 12 12 9 2 1 255
0 0 0 2 10 15 20 17 18 15 15 12 1 1 255 1
5 6 255 255 255 255 255 255 255 234 10 4 1 255 0 0
1 5 10 23 19 21 20 15 2 1 0 0 255 1 1 3
51 57 51 51 69 69 9 0 0 1 255 0 0 2 17 24
24 29 28 30 29 21 2 1 255 0 0 1 2 2 2 1
1 2 0 1 0 1 1 255 0 0 2 4 14 14 12 9
6 8 7 1 1 1 255 1 2 3 8 6 3 3 4 6
9 7 1 1 255 1 0 1 1 3 3 4 6 6 6 10
4 2 1 255 1 1 1 1 8 19 19 3 2 0 0 0
0 1 255 0 0 20 41 43 56 45 28 19 5 2 1 1
255 2 3 82 86 82 64 35 30 50 43 24 9 1 0 255
0 0 0 4 9 10 9 8 8 8 2 0 0 1 255 1
0 1 1 6 3 9 3 9 1 1 0 0 255 1 1 40
50 50 41 39 41 45 58 36 4 1 1 255 1 2 5 23
28 28 21 21 28 27 8 1 0 1 255 1 2 8 8 6
6 7 6 4 3 4 1 1 255 1 2 8 8 7 7 5
4 7 14 15 2 1 1 1 255 14 32 32 29 29 52 52
45 24 17 1 0 1 255 0 0 0 1 0 1 0 1 1
1 0 0 255 0 1 34 46 59 59 59 40 61 36 36 20
4 0 0 1 1 1 1 0 0 0 0 0 1 1 1 1
1 1 53 97 174 97 81 79 64 96 102 87 9 1 0 255
1 42 100 118 100 100 84 79 79 101 101 94 3 255 1 2
2 9 12 12 12 15 17 12 12 3 1 1 255 1 1 3
17 16 26 19 25 25 19 17 13 1 255 0 1 1 1 4
23 28 28 28 65 20 6 1 1 255 1 1 1 2 18 18
18 18 21 19 15 1 1 1 255 1 1 1 2 2 2 1
3 2 2 0 0 0 0 255 1 2 16 46 54 47 47 39
58 32 19 1 0 255 1 2 14 18 15 15 10 13 12 13
10 2 1 255 1 0 1 2 12 15 17 14 14 12 12 7
1 1 255 1 2 5 255 255 255 255 255 255 255 234 8 4
1 255 0 0 1 8 15 19 19 31 34 34 2 1 0 0
255 0 1 3 50 57 51 51 43 36 9 1 1 1 255 1
1 2 15 24 24 31 28 30 29 21 2 1 255 0 0 1
2 2 1 1 1 1 1 1 1 1 1 255 0 0 2 7
17 12 10 9 9 13 8 2 1 1 255 1 1 3 4 4
3 3 4 6 7 7 0 0 255 0 0 1 5 5 2 2
6 6 8 10 9 2 1 255 1 1 1 1 5 19 19 9
2 0 0 0 0 1 255 1 1 19 30 43 46 57 42 23
5 1 1 1 255 3 4 82 90 92 62 59 50 59 34 12
2 1 1 255 0 0 0 3 13 13 8 7 7 4 1 1
1 1 255 0 0 1 0 1 1 6 6 6 1 1 1 0
255 1 1 40 50 50 47 40 47 56 58 45 4 1 0 255
0 1 13 27 28 31 28 26 27 26 9 0 0 0 255 2
3 4 6 6 6 6 5 4 3 1 0 0 255 1 2 12
12 7 5 5 6 7 14 15 6 1 1 1 255 4 32 32
31 29 34 34 32 23 13 0 0 0 255 0 0 1 1 1
2 1 1 1 1 0 0 255 0 0 34 43 43 72 59 42
61 36 36 25 4 1 1 2 2 1 1 0 0 0 1 0
1 1 2 1 1 2 53 96 174 111 111 81 96 153 130 87
9 1 1 255 1 42 80 100 100 112 108 100 81 98 94 65
2 255 1 1 2 9 12 21 17 20 20 15 9 2 1 1
255 1 1 2 14 14 16 16 24 19 19 16 2 1 255 1
1 1 1 3 9 23 23 14 27 14 3 1 1 255 0 0
1 1 14 16 17 17 19 15 3 1 0 0 255 1 1 1
2 3 2 1 2 2 2 1 0 0 0 255 0 1 15 31
54 52 53 41 45 32 16 1 1 255 1 2 14 18 13 9
9 14 14 15 10 2 2 255 2 1 1 2 10 14 14 10
10 9 7 2 1 1 255 1 1 2 162 255 255 255 255 255
255 234 5 2 2 255 0 0 2 10 15 19 19 31 35 27
2 0 0 0 255 0 0 2 3 50 43 43 36 9 4 0
0 1 255 1 1 2 7 16 27 34 51 34 29 3 2 1
255 0 0 1 0 2 2 3 1 1 1 1 1 1 1 255
0 0 1 14 17 12 10 10 13 13 9 2 1 1 255 1
1 3 4 5 4 5 5 6 6 3 1 0 255 0 0 1
3 3 2 1 3 6 10 6 9 1 0 255 0 1 1 1
2 5 9 4 1 0 0 0 0 1 255 1 1 9 20 51
60 60 42 19 2 1 1 1 255 1 3 26 92 92 62 62
63 62 34 4 2 1 1 255 0 0 0 3 9 13 9 7
6 1 1 1 0 0 255 1 1 2 1 4 4 6 6 6
1 1 1 1 255 1 1 18 40 38 31 40 47 57 58 41
3 1 0 255 0 1 23 28 31 39 39 24 23 21 8 0
0 1 255 3 2 3 4 6 6 5 4 4 1 1 0 0
255 0 4 10 10 7 5 6 7 8 14 15 2 1 1 1
255 3 32 32 31 25 34 34 32 19 2 0 0 0 255 1
1 0 1 3 5 9 2 2 1 0 0 255 0 0 12 43
43 72 46 61 62 42 26 13 2 2 2 2 2 1 1 1
1 1 1 0 1 1 1 1 1 2 34 94 137 114 113 113
135 160 160 87 6 1 1 255 1 19 53 83 100 139 123 115
103 98 65 57 3 255 1 1 2 2 9 21 23 42 23 15
3 1 1 1 255 1 1 1 3 8 16 10 20 18 18 4
1 0 255 1 1 1 1 2 5 8 8 6 9 6 3 1
1 255 0 0 0 1 6 8 8 10 13 10 2 0 0 0
255 1 1 2 2 3 2 1 2 2 2 1 0 0 0 255
0 1 4 30 53 53 53 45 43 32 2 1 1 255 1 2
8 15 13 14 14 14 14 14 12 2 2 255 2 1 1 1
2 7 10 10 10 5 2 1 0 1 255 1 1 1 47 162
255 255 255 255 237 25 2 2 0 255 0 0 0 20 20 19
19 31 31 7 0 0 0 0 255 0 0 1 1 2 15 15
6 4 1 1 1 1 255 1 1 1 2 13 23 31 51 34
13 1 0 0 255 0 0 0 0 2 3 4 3 3 2 1
1 0 0 255 0 0 1 6 17 9 9 7 9 4 2 2
1 1 255 1 1 1 4 6 5 9 6 6 5 3 1 0
255 0 0 1 3 2 2 1 1 4 8 4 6 1 1 255
0 1 0 1 1 3 3 3 0 0 0 0 0 0 255 1
1 8 21 46 56 56 25 2 1 0 0 0 255 0 1 9
42 51 58 58 62 48 6 1 1 1 1 255 0 0 0 2
5 13 10 5 1 1 1 1 1 0 255 1 1 1 1 8
5 6 6 6 1 0 0 0 255 0 1 2 19 28 27 31
45 56 43 9 3 1 0 255 0 1 6 28 31 39 39 24
21 9 1 0 0 1 255 3 1 3 3 4 4 4 4 3
1 1 0 1 255 1 1 4 5 7 7 7 8 8 12 3
0 0 0 1 255 1 30 42 31 31 34 34 23 13 1 1
0 0 255 1 1 0 1 4 5 12 6 2 1 1 0 255
0 1 2 21 38 72 72 62 62 42 13 1 2 2 2 2
1 1 1 1 1 1 1 0 2 1 0 0 1 2 5 60
111 117 113 114 135 159 119 43 3 2 1 255 0 1 19 80
91 132 132 115 103 81 63 19 3 255 1 1 1 2 2 5
23 32 23 3 2 1 1 1 255 1 1 1 2 8 10 12
18 18 6 1 1 0 255 1 1 1 0 2 2 4 4 4
4 4 2 1 1 255 0 0 1 1 1 6 6 6 4 2
2 0 1 1 255 1 1 2 2 2 1 1 1 1 1 1
0 0 0 255 1 1 1 25 52 67 58 47 32 9 1 1
1 255 1 1 2 8 9 14 14 15 14 9 3 2 1 255
1 1 1 1 2 3 5 7 4 2 1 1 1 1 255 1
0 1 1 47 117 255 255 175 25 3 2 1 0 255 0 0
0 3 6 19 19 20 7 1 0 0 0 0 255 0 0 1
1 1 1 3 3 2 0 1 1 1 255 0 0 0 1 1
13 16 13 10 3 1 0 0 255 1 0 0 0 0 3 4
4 3 2 1 1 1 0 255 0 1 2 2 6 6 7 4
4 2 1 1 2 1 255 0 0 1 1 6 5 7 5 5
4 3 1 1 255 1 0 1 1 2 1 1 1 3 4 3
1 1 1 255 1 1 0 0 0 1 1 2 0 0 0 0
0 0 255 0 0 1 9 21 21 20 12 1 0 0 0 0
255 0 0 1 10 26 51 48 48 6 2 2 0 2 1 255
0 0 0 2 2 5 9 1 1 1 1 1 0 0 255 1
1 1 1 8 5 5 4 1 0 0 0 0 255 1 1 1
14 15 18 25 25 43 19 4 1 1 1 255 0 0 1 6
27 28 27 17 12 2 1 0 0 1 255 1 1 1 2 3
3 3 2 2 1 0 0 1 255 1 0 2 5 7 7 7
8 8 3 1 0 0 1 1 255 1 17 31 31 43 45 45
14 1 1 1 1 0 255 0 0 0 0 0 2 5 3 2
0 0 0 255 0 0 2 5 25 46 51 54 54 13 1 1
1 1 1 0 0 1 1 1 1 1 1 1 1 1 1 1
1 1 1 5 60 114 113 113 106 80 43 3 2 1 1 255
0 1 1 4 53 112 115 104 63 63 19 3 3 255 1 1
0 1 2 2 4 4 2 1 1 1 1 1 255 1 1 0
2 3 8 10 12 6 1 1 1 0 255 0 1 1 0 0
1 1 1 1 1 1 1 1 0 255 0 0 1 1 1 1
2 2 2 2 2 1 1 1 255 1 1 1 1 2 1 1
1 1 1 1 1 1 0 255 0 1 1 1 25 58 43 21
10 1 1 1 1 255 0 1 1 2 6 13 14 13 9 3
2 1 0 255 1 0 0 0 1 1 1 1 1 1 1 1
0 0 255 0 0 1 0 3 7 23 23 10 2 2 1 1
0 255 0 0 0 1 1 5 5 6 1 1 0 0 0 0
255 0 0 1 1 0 0 0 0 0 0 1 1 1 255 0
0 0 0 1 1 2 2 2 1 0 0 0 255 1 0 1
0 0 0 2 3 1 2 1 1 1 0 255 1 1 2 2
2 6 6 2 2 1 1 1 1 1 255 0 0 0 1 1
2 2 2 4 3 2 1 1 255 1 1 1 1 0 0 0
1 1 2 0 0 1 1 255 1 0 0 0 0 1 1 2
0 0 0 0 0 0 255 0 0 0 1 2 3 1 2 1
0 0 0 0 255 0 1 1 2 3 3 5 4 4 1 1
0 1 1 255 0 0 0 1 1 1 1 1 0 1 0 1
0 0 255 0 0 1 0 1 1 1 1 1 0 0 0 0
255 0 0 1 1 5 5 5 5 19 4 1 1 1 1 255
0 0 0 2 5 14 14 12 2 1 1 1 0 0 255 0
0 0 1 2 2 2 2 2 0 0 0 1 255 1 0 0
1 3 4 3 3 3 2 1 1 1 1 1 255 1 1 17
26 34 34 23 1 1 1 1 1 0 255 0 0 0 0 1
1 1 1 0 0 0 0 255 0 0 1 1 5 21 35 17
12 2 1 1 1 0 0 0 0 0 1 1 1 0 0 1
1 1 1 1 0 1 1 2 5 49 53 53 53 13 3 2
1 0 1 255 0 1 1 2 3 25 43 43 28 2 2 2
1 255 1 0 0 0 0 0 1 1 1 1 1 1 1 0
255 0 1 0 1 1 1 0 0 0 1 1 1 0 255 0
0 1 0 1 0 0 1 1 1 1 1 1 0 255 0 1
1 0 0 1 1 1 0 0 0 1 1 1 255 1 1 1
1 1 1 1 0 0 0 0 0 1 1 255 1 1 1 1
1 2 3 3 1 1 1 1 0 255 0 0 0 1 1 4
6 8 2 1 1 0 0 255 0 0 0 0 1 1 1 1
1 1 1 1 0 0 255 1 0 0 0 0 2 3 3 1
1 1 1 1 1 255 0 0 0 1 1 1 1 1 1 1
1 0 0 0 255 0 0 0 0 0 0 0 0 0 0 0
0 0 255 0 0 0 0 0 0 1 1 1 0 0 0 1
255 1 0 1 0 0 0 0 0 1 1 1 1 1 1 255
0 0 1 0 1 0 1 0 0 1 1 1 2 1 255 0
0 0 1 1 1 1 1 1 1 1 0 0 255 1 1 1
0 0 0 1 1 0 0 0 0 1 1 255 0 0 0 1
1 1 1 2 0 0 0 0 0 0 255 0 1 1 1 1
1 1 1 1 0 0 0 0 255 0 0 0 1 2 2 2
1 1 0 0 0 0 0 255 0 0 0 1 1 1 0 0
0 0 0 1 1 1 255 0 0 0 0 1 0 0 0 0
0 0 0 0 255 0 0 0 1 2 2 2 2 2 2 1
1 1 0 255 0 0 0 0 2 1 2 1 1 1 1 1
0 0 255 0 0 0 0 0 1 2 2 1 0 0 0 1
255 0 0 0 0 1 1 1 2 2 1 1 1 1 1 1
255 1 1 1 3 7 7 1 1 0 0 1 1 1 255 0
0 0 0 0 0 0 0 0 0 0 0 255 0 0 0 0
0 0 1 2 1 1 1 1 1 1 0 0 0 1 1 1
1 0 0 0 1 1 1 1 0 0 1 1 1 1 2 2
2 2 2 1 0 0 1 255 1 1 1 1 1 1 1 1
1 1 2 2 1 255 0 0 0 1 1 1 1 0 1 0
0 0 0 0 255 0 0 0 1 0 0 0 0 0 0 1
1 0 255 0 1 1 1 0 0 0 1 1 1 1 1 1
0 255 0 1 0 0 0 1 1 1 0 0 0 0 0 1
255 1 0 0 1 1 1 1 0 0 0 1 2 1 1 255
0 0 1 1 1 1 1 1 1 1 1 1 1 255 0 0
0 0 1 1 1 1 0 0 0 0 0 255 1 0 0 0
0 0 0 0 0 0 1 1 0 0 255 0 0 0 0 0
0 0 0 1 1 1 0 1 1 255 0 0 0 1 1 1
1 0 0 1 0 0 0 0 255 1 1 1 0 0 0 0
0 0 0 0 0 0 255 0 0 0 0 0 0 1 1 1
0 0 0 1 255 1 0 1 0 1 0 0 0 1 1 1
1 0 0 255 0 0 0 0 1 0 0 0 0 1 1 1
1 0 255 0 0 0 1 1 1 1 1 1 1 0 0 0
255 2 1 1 0 0 0 1 1 0 0 0 0 0 0 255
0 0 0 1 1 1 1 1 0 1 1 1 1 0 255 0
0 0 1 0 1 0 1 1 0 0 0 1 255 0 0 0
1 1 2 0 1 0 0 0 0 0 0 255 0 0 0 1
1 1 0 1 0 1 0 1 1 1 255 0 0 0 0 1
1 0 0 0 0 0 0 255 255 255 255 255 255 255 255 255
255 255 255 255 255 255 255 255 255 255 255 255 255 255 255 255
255 255 255 255 255 255 255 255 255 255 255 255 255 255 255 255
255 255 255 255 255 255 255 255 255 255 255 255 255 255 255 255
255 255 255 255 255 255 255 255 255 255 255 255 255 255 255 255
255 255 255 255 255 255 255 255 255 255 255 255 255 255 255 255
255 255 255 255 255 255 255 255 255 255 255 255 255 255 255 255
255 255 255 255 255 255 255 255 1 1 1 1 0 0 0 1
0 1 1 1 1 1 1 1 0 0 1 255 1 1 1 1
1 0 1 1 0 0 1 1 1 255 0 0 1 1 1 2
1 1 1 1 0 0 0 0 255 1 1 0 0 0 0 0
0 0 0 0 0 0 255 0 1 1 1 0 0 0 1 2
2 1 1 1 1 255 1 1 1 0 0 1 1 0 0 0
0 0 0 0 255 1 0 0 0 1 1 1 0 0 0 0
0 1 1 255 0 1 0 0 0 255 255 255 255 255 255 255
255 255 255 255 255 255 255 255 255 255 255 255 255 255 255 255
255 255 255 255 255 255 255 255 255 255 255 255 255 255 255 255
255 255 255 255 255 255 255 255 255 255 255 255 255 255 255 255
255 255 255 255 255 255 255 255 255 255 255 255 255 255 255 255
255 255 255 255 255 255 255 255 255 255 255 255 255 255 255 255
255 255 255 255 255 255 255 255 255 255 255 255 255 255 255 255
255 255 255 255 255 255 255 255 255 255 255 255 255 255 255 255
255 255 255 255 255 255 255 255 255 255 255 255 255 255 255 255
255 255 255 255 255 255 255 255 255 255 255 255 255 255 255 255
255 255 255 255 255 255 255 255 255 255 255 255 255 255 255 255
255 255 255 255 255 255 255 255 255 255 255 255 255 255 255 255
255 255 255 255 255 255 255 255 255 255 255 255 255 255 255 255
255 255 255 255 255 255 255 255 255 255 255 255 255 255 255 255
255 255 255 255 255 255 255 255 255 255 255 1 255 2 1 1
1 1 0 0 0 0 0 0 0 0 0 255 0 0 0 1
0 0 1 1 1 1 1 0 0 0 255 0 0 0 1 0
0 1 0 0 0 0 1 1 255 0 0 0 0 1 0 1
0 0 0 0 0 0 0 0 255 0 0 0 0 0 1 1
0 0 0 0 0 0 255 0 0 0 0 0 0 0 0 0
0 1 1 255 0 0 1 0 0 0 0 1 0 0 0 1
1 1 1 1 1 1 1 0 1 0 0 0 255 255 255 255
255 255 255 255 255 255 255 255 255 255 255 255 255 255 255 255
255 255 255 255 255 255 255 255 255 255 255 255 255 255 255 255
255 255 255 255 255 255 255 255 255 255 255 255 255 255 255 255
255 255 255 255 255 255 255 255 255 255 255 255 255 255 255 255
255 255 255 255 255 255 255 255 255 255 255 255 255 255 255 255
255 255 255 255 255 255 255 255 255 255 255 255 255 255 255 255
255 255 255 255 255 255 255 255 255 255 255 255 255 0 0 0
0 1 1 1 1 255 0 0 1 1 0 0 1 1 0 0
0 0 0 255 0 0 0 0 0 0 0 0 0 1 1 2
1 1 255 0 0 0 0 0 0 0 1 1 0 0 0 1
1 255 0 0 0 0 0 0 0 0 0 0 0 1 1 1
255 1 1 1 0 0 0 1 1 1 0 0 1 0 255 0
1 1 1 1 0 0 0 1 0 0 0 1 255 1 0 0
0 1 1 1 1 1 1 1 0 0 0 255 1 2 1 1
1 1 0 0 0 1 1 0 0 0 255 1 0 1 0 2
1 2 1 2 1 1 0 1 255 1 1 0 0 0 1 1
1 1 0 1 1 1 0 255 0 0 1 1 1 0 0 1
1 1 1 1 1 0 255 0 1 1 1 1 0 0 1 1
0 0 1 1 255 0 0 0 0 1 1 0 0 1 1 1
1 1 0 255 1 1 1 0 1 1 1 1 0 1 0 0
0 0 255 0 0 0 0 1 1 1 1 1 0 1 1 1
255 2 1 1 0 1 0 1 1 1 1 1 1 0 0 255
0 0 1 2 2 1 1 3 3 1 1 0 0 1 255 1
0 1 1 1 1 1 1 0 0 0 0 0 255 0 0 0
0 0 1 1 1 1 1 0 0 0 0 0 255 0 1 1
1 1 1 1 1 1 1 0 0 0 255 0 0 0 0 0
0 0 0 0 0 1 0 255 0 0 1 0 0 0 0 1
1 1 0 0 0 0 1 1 2 1 1 0 1 0 1 0
1 1 1 1 1 1 0 0 0 0 0 1 0 1 2 2
2 0 0 255 0 1 0 0 0 3 3 1 0 0 0 1
1 255 0 1 1 2 31 138 138 114 111 90 3 1 0 0
255 1 1 1 0 1 1 2 1 1 1 0 0 0 255 0
0 0 0 0 1 1 2 2 2 2 1 2 1 255 1 1
1 0 1 1 1 0 0 2 0 0 0 0 255 0 1 2
2 2 3 3 3 1 1 1 1 1 0 255 0 0 0 0
1 1 1 0 0 1 1 1 1 255 0 0 1 0 0 3
12 12 1 1 1 1 1 255 0 0 0 0 0 1 1 1
1 2 1 1 1 1 255 0 0 0 1 1 2 2 2 2
1 0 0 0 1 255 0 0 0 0 0 0 0 0 0 0
1 1 1 1 255 1 1 1 1 1 0 1 1 1 0 0
1 0 255 0 0 0 0 0 0 0 1 1 0 0 1 1
255 0 0 0 1 1 1 1 1 0 1 1 1 0 0 255
1 2 1 1 1 2 1 1 1 1 1 0 0 0 255 0
0 0 0 1 2 2 1 2 1 1 1 1 255 1 1 1
0 0 0 0 0 0 0 1 1 1 2 255 0 0 1 1
1 0 1 1 2 2 1 0 0 0 255 0 1 1 1 0
0 3 4 1 0 0 1 1 255 1 0 0 0 1 1 1
1 1 1 1 1 1 1 255 1 1 0 0 2 2 13 4
4 1 0 0 0 0 255 1 0 0 0 0 1 2 2 1
1 1 1 1 255 2 1 0 0 1 17 17 17 2 2 1
1 0 0 255 0 0 1 5 27 27 27 30 21 5 1 1
1 1 255 1 1 1 1 18 41 73 18 2 1 0 0 0
255 0 0 0 0 0 1 1 1 1 1 1 0 0 0 0
255 0 1 2 5 16 25 16 16 1 0 0 0 0 255 0
0 0 0 2 2 9 8 1 1 1 0 255 0 0 1 0
1 3 1 3 3 4 1 0 0 0 1 1 1 1 1 1
1 0 0 0 1 1 1 1 1 1 1 1 0 1 0 2
1 6 3 2 2 1 0 255 1 1 0 0 2 4 3 2
1 0 0 1 0 255 0 1 1 69 238 247 183 171 171 178
104 12 1 0 255 1 1 1 1 2 16 21 15 4 1 1
1 0 255 0 0 0 0 1 2 2 3 2 4 2 1 1
1 255 0 0 0 0 3 3 7 7 7 2 0 0 0 0
255 1 2 2 2 23 32 32 21 4 3 1 1 1 1 255
0 0 1 1 1 3 3 2 2 2 1 1 0 255 0 0
0 0 2 28 36 36 20 17 1 1 1 255 1 0 0 0
1 2 3 5 5 2 2 1 1 1 255 0 0 1 1 2
7 25 24 12 6 0 0 0 1 255 1 1 0 1 1 1
1 1 1 1 1 1 1 1 255 0 0 1 1 2 2 3
3 2 2 2 1 0 255 0 0 0 0 0 0 1 1 1
0 0 1 1 255 0 0 0 1 1 1 1 1 1 1 1
1 0 0 255 0 0 1 1 1 4 4 4 2 1 1 1
0 0 255 0 0 0 0 5 4 4 2 2 1 1 0 1
255 0 0 0 0 0 1 2 2 1 1 1 1 1 2 255
1 0 1 1 2 2 2 2 3 3 1 0 0 0 255 0
0 1 1 2 3 4 4 1 0 0 0 1 255 0 0 0
0 1 1 1 1 1 1 1 1 1 1 255 1 0 1 3
24 24 30 13 17 4 1 1 0 0 255 0 0 0 0 1
1 6 5 3 2 1 1 1 255 1 1 0 1 12 20 20
36 31 2 2 1 1 0 255 0 1 1 31 47 35 35 35
42 23 5 1 1 1 255 0 0 1 37 64 90 84 74 27
2 0 0 0 255 0 0 0 0 5 5 12 4 7 4 2
1 0 0 0 255 1 2 18 47 38 38 29 25 16 1 0
0 0 255 0 0 0 2 3 6 9 9 6 2 2 0 255
0 1 1 1 6 6 4 9 14 14 4 1 0 0 1 0
0 0 1 1 1 0 0 0 1 1 1 1 2 2 2 2
2 2 1 2 1 7 12 4 3 2 0 255 1 1 1 3
4 4 4 3 2 0 0 0 0 255 0 1 69 213 247 255
247 189 189 205 191 100 12 1 255 1 1 1 1 16 19 27
29 15 5 2 1 0 255 0 0 0 0 1 3 6 10 4
4 2 1 0 0 255 0 0 1 1 3 6 16 16 16 14
0 0 0 0 255 0 1 2 23 51 51 42 40 37 3 2
1 1 1 255 0 0 1 1 8 8 12 7 5 2 1 1
0 255 0 0 0 2 28 78 78 78 36 24 17 2 1 255
1 1 1 1 2 4 7 9 8 4 2 1 0 1 255 0
1 1 3 27 43 34 29 25 12 6 0 0 0 255 1 1
1 4 4 9 8 5 1 0 0 2 2 2 255 0 1 2
4 6 6 13 9 3 3 2 1 0 255 0 0 0 0 0
0 1 1 1 0 0 0 1 255 0 0 0 1 1 1 1
1 3 2 1 1 0 0 255 0 0 0 1 4 5 8 8
8 4 1 1 0 0 255 0 0 0 6 19 14 7 4 2
2 2 1 1 255 0 0 1 1 1 5 7 7 2 1 1
0 0 0 255 0 0 1 1 2 5 5 8 5 4 1 1
0 0 255 0 0 1 3 3 4 4 3 1 1 1 1 1
255 1 0 1 2 5 5 4 2 2 1 1 0 0 0 255
0 1 3 9 21 21 31 16 19 13 6 1 0 0 255 0
0 0 0 12 15 10 8 8 3 1 1 1 255 1 1 1
12 20 24 31 37 37 36 2 1 1 0 255 0 1 18 49
47 37 37 42 47 39 21 2 1 1 255 0 1 37 69 90
96 96 79 60 18 2 0 0 255 0 0 1 5 17 14 23
12 9 9 6 1 0 0 0 255 1 24 36 56 49 45 43
43 25 7 0 0 0 255 0 0 3 3 3 6 6 12 6
6 3 2 255 1 1 1 8 15 14 15 16 16 18 14 2
1 0 0 0 0 0 0 0 0 0 0 0 1 1 1 1
1 2 2 2 1 2 1 1 1 1 6 4 3 2 1 255
1 1 3 6 4 4 4 4 3 1 0 0 0 255 0 14
120 213 247 247 222 206 205 220 219 219 76 2 255 0 1 3
15 19 19 38 38 37 15 5 1 0 255 0 1 1 1 2
10 12 10 7 5 4 1 1 0 255 0 0 0 0 2 12
16 21 23 21 3 0 0 1 255 1 2 21 52 68 68 50
48 42 37 3 1 1 1 255 0 0 1 8 14 12 14 14
16 16 1 1 0 255 1 1 1 7 91 103 103 94 75 79
24 15 1 255 1 1 1 2 3 7 7 9 8 6 2 1
0 0 255 1 2 2 5 27 46 46 36 29 29 12 2 0
0 255 0 0 0 1 4 10 10 5 5 2 0 2 1 1
255 0 0 4 6 6 13 13 13 13 3 2 0 0 255 1
1 0 0 0 0 0 1 1 0 0 0 0 255 1 1 0
0 1 2 8 8 5 3 2 1 1 0 255 0 0 0 3
5 8 9 8 9 7 2 1 0 1 255 1 0 2 16 20
20 21 7 7 2 2 1 0 255 0 0 1 1 5 9 9
19 7 2 1 1 0 0 255 0 0 1 1 2 3 5 10
5 4 3 1 0 0 255 0 0 6 18 18 6 4 3 3
4 2 1 1 255 1 1 2 5 8 8 4 2 2 2 2
0 0 0 255 0 1 5 12 21 23 23 13 13 13 12 3
0 0 255 0 0 1 2 12 18 18 10 8 6 1 0 0
255 0 1 2 20 24 24 25 34 37 36 17 2 1 0 255
0 3 49 49 48 37 41 41 47 39 34 5 2 1 255 0
13 69 87 103 103 79 75 75 49 10 1 0 255 1 1 6
9 17 17 23 17 17 13 9 0 0 0 0 255 2 29 54
49 49 43 45 45 36 25 7 1 0 255 0 1 7 8 4
6 3 4 3 5 3 2 255 0 0 0 14 15 15 15 18
16 18 18 5 1 0 0 0 0 0 0 0 0 0 0 0
1 1 1 1 1 2 2 2 1 2 1 1 0 1 1 1
1 1 0 255 0 3 6 10 7 7 5 5 5 4 0 1
0 255 3 26 159 213 217 200 173 173 191 214 219 228 175 2
255 0 0 4 19 21 21 38 38 37 21 13 1 0 255 0
1 1 1 7 17 15 12 10 10 4 2 1 1 255 0 0
1 1 2 12 16 21 25 21 10 1 0 0 255 0 2 45
65 79 80 50 50 56 56 4 2 1 1 255 0 0 1 13
14 15 15 16 18 16 10 0 0 255 1 0 1 29 91 98
98 93 65 84 61 20 0 255 1 1 2 3 3 7 9 9
13 13 2 1 1 0 255 2 2 3 18 27 50 52 50 36
43 43 2 1 0 255 0 0 0 1 10 10 10 5 4 4
2 2 1 0 255 0 1 7 8 13 14 17 23 18 9 3
0 0 255 1 1 0 0 0 0 0 1 1 0 0 0 1
255 1 1 0 0 1 6 8 9 9 5 3 2 1 0 255
1 1 1 3 9 9 9 7 9 9 5 1 0 1 255 1
2 2 16 20 20 27 18 18 6 4 1 1 255 1 1 1
1 6 10 23 23 18 2 1 0 0 0 255 0 0 0 1
2 2 2 8 4 4 3 1 0 0 255 0 0 20 20 18
6 6 4 8 6 3 1 1 255 1 2 4 5 8 5 3
2 2 3 3 0 0 0 255 0 1 10 13 21 24 23 12
10 25 25 9 1 0 255 1 1 2 12 15 18 18 12 14
12 2 0 0 255 0 1 20 36 28 26 24 25 36 36 36
17 1 0 255 0 8 49 49 48 41 47 47 47 45 39 9
2 1 255 1 87 96 96 98 103 83 105 109 103 39 2 1
255 1 5 10 9 12 14 26 18 18 18 18 0 0 0 1
255 13 31 46 46 19 20 25 45 45 29 7 1 0 255 0
5 7 8 3 5 3 4 3 6 6 2 255 1 1 3 14
15 17 17 17 15 15 18 15 2 1 1 0 0 0 0 0
0 0 0 0 1 2 2 1 1 1 1 1 1 1 0 0
0 0 1 1 1 1 0 255 0 2 9 20 20 12 12 12
8 6 3 2 0 255 2 48 214 218 229 200 171 171 183 214
234 234 206 2 255 0 1 5 21 26 26 29 37 27 21 16
1 0 255 1 1 1 2 15 19 16 10 10 13 13 2 1
1 255 0 0 1 2 2 5 12 10 10 10 3 1 1 1
255 2 2 45 68 79 85 65 57 57 57 6 3 1 0 255
0 1 1 13 13 12 12 16 21 16 10 0 0 255 1 1
2 43 90 91 79 79 65 93 84 25 1 255 1 1 2 3
7 8 14 17 14 15 6 1 1 0 255 1 2 3 18 30
51 52 50 53 47 43 5 1 0 255 0 0 0 1 12 10
6 4 4 4 0 1 0 0 255 0 1 8 8 8 8 14
17 18 15 7 0 0 255 0 0 0 0 1 1 0 0 1
0 0 0 1 255 1 0 0 1 3 6 8 9 9 6 3
2 1 0 255 0 0 1 3 9 10 9 7 7 8 8 1
1 1 255 1 2 4 9 16 21 27 23 24 12 4 1 1
255 2 1 0 1 7 13 20 21 7 1 1 1 1 1 255
0 0 0 2 6 4 1 2 3 7 3 1 0 1 255 0
0 2 5 6 6 12 8 13 6 3 2 1 255 1 2 5
5 3 2 2 5 9 5 4 0 0 1 255 1 1 12 13
16 24 16 10 10 19 21 15 0 0 255 1 1 2 12 15
16 18 14 24 18 2 0 0 255 0 1 30 42 42 30 25
25 27 35 35 17 2 0 255 1 15 49 49 49 42 48 41
45 47 45 9 3 1 255 1 87 98 116 107 105 103 123 123
103 39 2 1 255 1 10 15 15 12 14 24 28 18 27 18
1 0 0 1 255 19 31 35 31 16 21 24 31 36 29 8
1 0 255 0 7 8 10 8 5 4 4 4 4 2 0 255
1 1 6 9 10 14 16 16 15 15 18 18 2 1 1 1
0 0 0 0 0 0 0 0 1 2 2 1 1 1 1 1
5 5 0 0 0 1 1 1 1 1 1 255 0 1 15 24
24 8 12 12 8 6 3 1 0 255 2 48 218 231 229 224
205 214 214 218 234 228 206 3 255 1 1 5 26 27 27 29
38 27 17 3 0 0 255 0 0 1 2 2 19 15 13 13
16 16 2 1 1 255 0 0 1 2 2 2 3 5 3 3
1 1 1 0 255 1 2 41 62 65 85 65 60 60 57 6
2 1 0 255 0 1 4 26 26 19 15 21 23 16 4 2
0 255 1 1 1 43 86 86 73 67 67 100 100 25 4 255
1 1 2 3 7 10 14 19 14 10 6 1 1 1 255 1
1 2 18 51 52 52 51 58 56 43 5 1 1 255 0 0
0 9 12 10 7 3 2 2 0 0 0 0 255 1 1 13
13 10 8 10 14 15 13 1 0 0 255 0 0 0 1 1
1 1 0 0 0 0 0 0 255 0 0 0 1 1 5 7
6 8 3 3 1 0 0 255 0 0 0 3 6 9 9 9
9 10 8 1 0 0 255 0 1 6 9 13 28 27 27 24
15 4 2 1 255 1 1 0 0 0 7 13 7 2 1 1
2 2 2 255 0 0 2 7 12 7 4 4 4 7 1 1
0 1 255 0 0 1 2 5 12 13 12 13 4 3 1 1
255 1 2 5 5 3 1 2 5 9 8 4 1 1 2 255
1 2 10 13 16 20 17 16 10 20 20 15 1 1 255 1
1 3 9 15 10 10 14 24 18 12 1 0 255 0 1 30
38 39 39 30 31 31 30 30 8 2 1 255 1 15 43 43
54 54 54 47 47 47 45 9 3 1 255 1 80 116 120 107
103 85 119 119 97 20 2 1 255 0 10 25 17 25 20 24
24 18 18 14 1 1 1 1 255 21 21 21 16 21 21 24
27 27 26 19 1 0 255 0 5 8 16 8 5 5 5 5
4 0 0 255 1 1 6 13 14 17 16 16 14 15 15 15
2 1 1 1 1 1 0 0 0 0 0 0 1 1 1 1
1 1 1 2 2 5 3 0 0 2 4 2 1 1 1 255
1 1 19 19 15 7 10 12 6 6 3 0 0 255 2 31
187 237 234 229 224 231 252 234 252 218 167 3 255 1 1 1
25 26 29 34 38 27 13 1 0 0 255 1 1 1 1 2
4 13 15 15 16 6 2 1 1 255 0 0 0 1 1 1
2 3 2 1 1 1 1 1 255 1 2 31 51 62 69 53
53 57 46 4 2 0 0 255 1 2 3 5 21 21 21 23
21 16 3 1 1 255 1 1 1 21 74 86 73 67 65 95
59 10 4 255 0 0 2 3 4 10 17 14 14 6 4 1
1 1 255 1 0 1 12 37 51 51 58 58 57 34 1 0
0 255 1 0 0 0 12 12 12 5 2 2 0 0 0 0
255 1 1 17 17 10 7 9 9 10 6 1 0 0 255 0
0 0 1 2 2 0 0 0 0 1 0 0 255 0 1 1
1 1 1 5 5 5 3 1 1 1 0 255 0 0 0 0
5 8 8 8 8 8 4 1 1 0 255 0 1 6 10 20
27 27 23 15 8 2 1 1 255 1 1 0 0 0 3 2
2 1 1 1 2 2 1 255 0 0 2 2 6 7 6 4
2 4 1 1 0 1 255 0 0 1 2 4 12 13 8 8
4 2 1 1 255 1 2 2 4 8 3 2 4 8 5 1
1 1 2 255 2 4 13 13 16 17 17 17 18 20 15 5
1 1 255 0 0 2 8 10 10 7 14 16 16 12 1 1
255 0 2 12 30 39 39 39 38 31 20 12 5 2 1 255
1 7 40 42 43 54 58 54 47 40 20 7 2 1 255 1
29 94 120 120 103 93 101 100 90 5 1 0 255 0 0 20
20 34 27 20 17 15 14 3 0 0 0 0 255 3 21 21
16 21 15 24 26 26 24 19 1 0 255 0 1 8 24 10
10 9 14 7 3 0 0 255 0 0 1 9 17 26 20 20
16 23 15 12 1 1 1 1 1 0 0 0 1 1 0 0
1 1 1 1 1 1 1 2 2 3 3 3 2 3 4 3
1 1 1 255 1 2 16 16 15 7 7 10 6 6 0 0
0 255 0 4 128 223 205 224 231 253 252 238 238 195 69 3
255 1 1 1 17 25 29 34 34 14 4 1 0 0 255 0
0 0 1 1 2 7 13 13 8 4 2 1 1 255 0 0
0 0 0 0 1 1 1 0 0 0 1 0 255 0 2 8
46 48 48 43 46 46 18 2 1 0 0 255 2 2 2 4
10 14 14 20 10 5 1 0 0 255 0 0 0 5 65 79
74 67 62 59 36 6 2 255 1 1 1 1 3 4 10 9
9 4 2 0 1 1 255 1 1 1 9 26 41 51 58 50
50 16 1 0 0 255 0 0 0 0 9 10 12 4 2 2
1 0 0 0 255 1 1 9 9 10 5 6 6 6 3 0
0 0 255 0 0 0 1 1 1 1 1 1 0 1 1 1
255 0 0 1 1 1 1 1 2 2 2 1 1 1 0 255
0 0 0 0 1 3 5 5 5 4 0 0 0 0 255 0
1 2 9 13 20 15 15 10 3 1 1 1 255 1 1 1
0 0 0 1 1 1 1 1 2 2 1 255 0 0 1 2
2 7 3 3 2 1 1 1 1 0 255 0 0 2 2 2
2 12 6 6 3 2 1 0 255 1 1 2 3 8 4 2
2 4 4 0 0 0 1 255 1 2 5 10 18 19 17 18
18 20 7 1 1 1 255 1 0 2 8 10 10 7 7 7
12 4 1 1 255 0 0 6 23 38 38 39 31 28 20 10
2 1 1 255 1 2 17 40 42 54 58 41 36 26 7 5
2 1 255 1 2 29 94 109 103 93 93 85 12 1 0 0
255 0 0 7 20 34 27 15 15 15 8 2 0 0 0 0
255 0 15 21 20 24 14 27 26 26 19 5 1 1 255 0
0 6 24 21 21 18 24 12 0 0 0 255 0 0 1 3
17 26 20 17 17 20 12 1 1 0 1 1 1 0 0 0
0 0 1 1 1 1 1 1 1 2 2 2 0 1 3 4
3 3 3 2 1 1 1 255 1 2 3 4 15 10 10 5
3 2 0 0 0 255 0 2 28 195 196 223 255 255 252 233
208 152 4 0 255 0 0 0 1 17 17 17 14 4 1 1
0 1 255 1 1 1 1 1 1 6 7 7 4 3 2 0
0 255 0 0 0 0 0 0 0 0 0 0 1 1 1 0
255 0 0 2 16 43 38 34 29 18 2 1 1 0 0 255
1 2 2 2 4 5 10 7 5 1 1 0 0 255 0 0
0 1 23 65 65 61 58 36 4 1 0 255 1 1 1 1
1 2 4 4 4 2 1 0 0 1 255 1 1 0 1 9
26 41 48 34 16 1 0 0 1 255 1 1 1 1 2 9
9 2 1 1 1 1 0 0 255 0 0 1 4 4 4 5
5 3 1 1 0 0 255 0 0 0 0 0 0 1 1 1
0 1 1 1 255 0 0 0 0 1 1 1 1 1 0 0
0 1 1 255 0 0 1 0 1 1 2 2 1 0 0 0
0 0 255 0 0 1 2 5 5 5 10 3 1 0 1 0
255 0 1 1 1 0 0 0 1 0 0 1 1 2 2 255
0 0 0 1 1 1 2 2 1 1 1 1 1 0 255 0
0 2 1 1 1 4 5 4 2 1 1 0 255 1 1 0
1 2 4 2 2 1 2 0 0 0 0 255 1 2 3 10
13 16 16 17 17 8 2 1 1 1 255 1 0 0 9 10
16 7 7 5 4 2 1 1 255 1 1 1 6 23 14 24
24 26 20 2 1 1 1 255 0 1 2 10 36 41 45 38
26 12 2 2 1 1 255 1 1 3 29 87 93 93 82 13
6 0 0 0 255 0 0 0 8 21 21 13 10 10 2 0
0 0 0 0 255 0 0 3 14 14 14 28 26 9 2 1
1 1 255 1 0 1 6 9 17 17 24 2 0 0 0 255
0 0 0 1 2 14 14 14 14 12 2 1 1 1 1 0
0 0 0 0 1 1 1 1 1 1 1 0 1 2 2 1
1 1 1 4 3 3 2 1 2 1 0 255 0 1 1 2
2 2 3 2 1 0 0 0 0 255 0 0 2 51 186 196
196 246 215 208 152 4 1 0 255 0 0 0 0 1 1 2
3 2 0 0 0 0 255 0 0 1 1 0 0 1 4 2
2 2 1 1 0 255 0 0 1 0 0 0 0 1 1 0
1 1 1 0 255 0 0 0 2 16 24 24 3 0 0 0
0 0 0 255 1 1 2 2 2 0 1 1 1 1 0 0
0 255 1 0 0 1 2 23 39 20 16 4 2 1 0 255
1 1 1 1 1 1 2 1 1 1 1 0 0 0 255 1
1 0 0 0 7 12 12 2 1 1 1 1 1 255 0 1
1 1 1 2 3 1 1 0 0 1 0 0 255 0 0 0
1 1 1 2 2 2 1 1 0 1 255 1 0 0 0 0
0 1 1 0 0 0 1 1 255 0 0 0 0 0 1 1
0 0 0 0 0 0 1 255 1 0 1 0 0 0 1 1
0 0 0 0 0 0 255 0 1 1 1 1 2 2 2 1
1 0 1 0 255 1 1 1 0 0 0 0 0 0 0 0
1 2 2 255 1 1 1 1 1 0 0 2 1 1 1 1
1 0 255 0 1 1 1 0 0 0 2 2 2 1 1 0
255 1 1 0 1 1 1 1 1 1 1 0 1 0 1 255
1 0 1 1 3 5 5 12 12 1 1 1 1 2 255 2
0 1 1 4 9 1 1 1 2 0 0 1 255 1 0 0
1 2 1 6 6 24 4 2 1 1 1 255 0 0 1 1
5 10 38 21 12 4 2 1 1 1 255 1 1 1 3 29
43 43 13 8 2 0 0 0 255 0 0 0 0 8 8 8
8 2 2 0 0 0 1 0 255 0 0 2 3 7 14 27
2 2 1 1 1 1 255 1 0 0 2 2 8 12 3 2
0 0 0 255 1 0 0 0 1 2 2 2 2 2 2 1
0 0 0 0 0 1 1 1 1 0 1 1 0 1 1 1
1 1 1 1 1 1 1 1 1 1 1 1 1 0 0 255
2 1 0 1 1 1 2 1 2 1 1 0 0 255 0 0
1 2 51 100 139 151 151 111 4 2 1 0 255 0 0 0
0 0 0 1 2 0 0 0 0 0 255 0 0 1 0 0
0 0 0 0 1 1 1 0 0 255 1 0 1 0 0 0
1 2 1 1 1 1 1 0 255 0 0 0 0 1 2 1
1 0 0 0 0 0 0 255 1 1 1 1 0 0 0 0
0 1 1 1 1 255 2 2 1 1 1 2 2 1 1 1
1 1 1 255 1 1 1 1 1 1 1 1 0 0 1 0
0 0 255 0 0 0 0 0 0 0 0 1 1 1 0 1
0 255 0 1 0 0 0 1 1 0 0 0 0 1 1 1
255 0 0 0 0 1 1 1 1 1 1 1 1 1 255 0
0 0 0 0 0 1 0 0 0 0 1 1 255 0 0 0
0 0 0 0 0 0 0 0 0 0 1 255 0 0 0 0
0 0 0 0 0 0 0 0 0 0 255 1 1 1 0 1
1 1 1 0 0 1 1 1 255 1 1 1 0 0 0 0
0 0 0 0 0 1 1 255 0 1 1 1 1 1 0 1
0 1 2 2 1 1 255 1 1 1 0 0 0 0 1 0
1 0 0 0 255 1 1 0 1 0 1 0 0 0 0 1
1 1 1 255 0 0 0 1 1 1 3 2 4 0 0 1
2 2 255 1 0 0 1 1 1 0 0 1 1 0 1 1
255 0 0 0 0 0 0 1 1 4 0 0 0 1 0 255
0 0 1 1 1 1 5 5 2 1 1 1 0 1 255 0
0 1 1 2 2 2 2 2 0 0 0 0 255 0 1 0
0 0 1 1 1 1 1 0 0 1 1 1 255 0 0 0
1 2 2 2 0 1 0 1 1 1 255 0 0 0 0 0
2 2 2 0 0 0 0 255 1 0 0 0 0 1 1 1
2 2 2 0 0 1 0 0 0 1 1 1 0 0 1 1
255 255 255 255 255 255 255 255 255 255 255 255 255 255 255 255
255 255 255 255 255 255 255 255 255 255 255 255 255 255 255 255
255 255 255 255 255 255 255 255 255 255 255 255 255 255 255 255
255 255 255 255 255 255 255 255 255 255 255 255 255 255 255 255
255 255 255 255 255 255 255 255 255 255 255 255 255 255 255 255
255 255 255 255 255 255 255 255 255 255 255 255 255 255 255 255
255 255 255 255 255 255 255 255 255 255 255 255 255 255 255 255
255 255 255 255 255 255 255 255 255 255 255 255 255 255 255 255
255 255 255 255 255 255 255 255 255 255 255 255 255 255 255 255
255 255 255 255 255 255 255 255 255 255 255 255 255 255 255 255
255 255 255 255 255 255 255 255 255 255 255 255 255 255 255 255
255 255 255 255 255 255 255 255 255 255 255 255 255 255 255 255
255 255 255 255 255 255 255 255 255 255 255 255 255 255 255 255
255 255 255 255 255 255 255 255 255 255 255 255 255 255 255 255
255 255 255 255 255 255 255 255 255 255 255 255 255 255 255 255
255 255 255 255 255 255 255 255 255 255 255 255 255 255 255 255
255 255 255 255 255 255 255 255 255 255 255 255 255 255 255 255
255 255 255 255 255 255 255 255 255 255 255 255 255 255 255 255
255 255 255 255 255 255 255 255 255 255 255 255 255 255 255 255
255 255 255 255 255 255 255 255 255 255 255 255 255 255 255 255
255 255 255 255 255 255 255 255 255 255 255 255 255 255 255 255
255 255 255 255 255 255 255 255 255 255 255 255 255 255 255 255
255 255 255 255 255 255 255 255 255 255 255 255 255 255 255 255
255 255 255 255 255 255 255 255 255 255 255 255 255 255 255 255
255 255 255 255 255 255 255 255 255 255 255 255 255 255 255 255
255 255 255 255 255 255 255 255 255 255 255 255 255 255 255 255
255 255 255 255 255 255 255 255 255 255 255 255 255 255 255 255
255 255 255 255 255 255 255 255 255 255 255 255 255 255 255 255
255 255 255 255 0 1 1 1 1 1 1 1 1 1 1 1
1 1 1 0 0 0 0 255 2 1 1 0 0 0 1 2
2 1 1 1 1 255 1 1 1 0 0 0 1 2 1 1
1 2 2 2 255 0 0 0 0 0 0 0 0 0 0 0
0 0 255 0 0 0 0 0 0 0 0 1 1 1 0 0
0 255 0 0 0 0 0 0 1 1 1 1 1 0 1 1
255 1 1 1 1 1 1 1 0 0 0 0 1 0 0 255
0 0 0 0 0 0 0 1 1 1 0 0 0 255 1 2
2 1 0 1 0 1 0 0 0 1 1 255 0 0 0 0
1 1 0 0 0 0 0 1 0 0 255 0 0 0 0 0
0 0 0 0 0 0 0 0 0 255 0 0 0 0 1 1
0 0 0 1 1 1 1 1 255 0 0 0 0 0 1 1
1 0 0 0 1 1 255 0 0 0 0 0 0 0 1 1
1 1 0 0 255 0 0 0 0 0 0 1 1 1 1 1
1 1 1 255 0 0 0 1 0 0 0 1 0 0 0 0
0 0 255 0 0 1 0 0 0 1 1 1 0 0 0 0
255 0 0 0 0 0 0 1 1 1 1 1 1 1 1 255
0 1 1 1 0 1 1 0 0 0 0 1 1 1 255 0
0 0 1 0 0 0 0 0 0 0 0 0 255 0 1 1
1 0 1 0 0 0 0 0 0 0 0 255 0 0 0 0
1 1 1 1 0 0 0 0 0 1 255 0 0 0 0 0
1 0 0 1 1 1 1 0 255 1 0 0 0 0 0 1
1 0 0 0 0 0 0 255 1 1 0 0 0 0 1 1
1 1 0 0 0 0 255 1 0 1 0 1 1 1 1 0
1 0 0 0 255 1 0 0 0 0 1 1 6 1 1 1
1 1 1 1 255 0 0 0 0 1 0 0 0 0 0 0
0 0 255 0 0 1 0 0 0 1 1 0 0 0 0 255
1 0 0 0 0 1 1 1 1 2 1 0 0 0 1 1
1 1 1 0 0 0 0 1 0 0 1 1 1 1 1 1
1 1 2 1 1 1 1 0 0 0 0 255 0 0 0 0
1 0 2 2 2 1 1 1 1 255 1 1 0 0 0 0
1 1 1 2 1 2 2 2 255 0 0 1 1 1 1 1
1 0 0 0 1 1 255 0 0 0 0 0 0 1 4 4
2 1 0 0 0 255 0 0 0 0 1 0 1 1 1 1
0 0 0 1 255 1 2 2 1 1 1 0 0 0 0 1
1 1 0 255 0 0 0 0 0 0 1 1 1 1 0 0
0 255 0 0 0 0 0 1 1 1 0 0 0 1 0 255
0 0 0 0 0 0 0 0 0 0 0 0 0 0 255 0
1 0 0 0 0 1 0 0 0 0 1 0 0 255 1 1
1 0 1 0 0 0 0 0 1 1 1 1 255 0 0 0
0 0 1 1 1 1 0 0 0 1 255 1 1 1 0 0
0 1 1 2 1 1 1 1 255 0 0 0 0 0 1 3
9 3 2 1 1 1 1 255 0 0 1 1 1 0 0 1
1 0 0 0 0 0 255 0 0 1 2 2 1 2 2 2
1 1 0 0 255 0 0 0 0 0 2 3 5 2 1 1
1 2 1 255 1 1 0 1 1 1 1 1 1 1 0 0
0 1 255 0 0 0 1 1 1 0 1 0 0 0 0 0
255 0 2 1 1 1 1 1 1 2 2 0 0 0 0 255
0 0 0 0 0 1 1 1 1 0 0 0 0 0 255 1
0 0 1 1 2 1 1 1 1 1 0 0 255 1 1 0
0 0 1 1 1 1 0 0 0 0 0 255 1 1 0 0
0 0 0 1 1 1 0 1 0 0 255 0 1 1 1 3
1 1 1 1 1 1 1 1 255 0 0 1 1 2 7 12
20 12 3 1 1 1 1 1 255 1 2 2 1 1 1 3
1 1 1 1 1 1 255 1 1 1 1 1 1 1 1 1
1 1 0 255 1 1 1 0 1 1 1 2 2 2 0 0
0 0 1 1 1 1 1 2 1 0 0 1 0 1 1 1
1 1 1 1 1 2 2 1 1 1 1 1 1 0 0 255
0 0 0 1 35 36 51 51 42 7 1 1 1 255 1 1
0 1 1 4 3 4 3 5 2 2 3 0 255 0 0 1
1 1 2 2 3 9 5 2 1 1 255 0 0 0 1 2
5 6 10 6 4 1 1 0 1 255 1 1 1 1 1 2
3 4 7 1 0 0 1 1 255 2 2 1 1 0 1 1
0 0 1 1 1 0 0 255 0 0 0 0 0 0 1 2
1 1 1 1 1 255 0 0 0 0 1 2 3 3 1 0
0 0 0 255 0 0 0 0 0 0 0 0 0 0 0 0
0 0 255 0 1 1 1 3 3 3 1 1 1 0 1 1
0 255 1 1 1 0 0 0 0 0 0 0 0 0 0 0
255 0 0 0 1 3 3 9 8 6 1 0 0 1 255 1
1 1 1 1 1 2 2 2 1 1 1 0 255 0 1 0
1 1 20 23 19 15 13 1 1 1 1 255 0 0 1 1
1 1 0 1 1 0 0 0 0 0 255 0 0 2 3 5
6 8 9 8 2 2 1 1 255 1 0 0 0 2 16 18
18 6 5 1 2 2 1 255 1 1 0 1 2 10 8 5
1 1 1 0 0 1 255 0 0 1 2 6 9 9 9 9
2 0 1 0 255 0 1 1 2 27 30 57 45 14 10 6
0 0 0 255 0 1 0 0 1 5 8 21 8 2 0 0
0 1 255 1 1 1 1 1 2 1 2 1 1 1 0 0
255 1 1 1 1 4 13 20 13 8 5 1 0 0 0 255
1 1 1 1 1 1 0 1 1 1 1 1 1 0 255 0
1 3 3 3 3 6 3 2 2 2 1 1 255 1 0 2
5 63 126 132 126 87 20 1 1 1 1 1 255 1 0 4
9 18 18 14 5 3 1 1 1 1 255 1 1 2 1 1
1 1 2 2 1 1 0 255 0 0 1 1 1 3 6 6
4 2 0 0 0 0 0 0 1 1 1 2 0 0 0 1
1 1 1 1 1 1 1 2 2 5 3 1 2 3 7 1
1 0 0 255 0 1 2 35 74 74 76 76 76 42 7 2
1 255 1 1 0 2 2 4 3 4 5 9 5 3 0 0
255 0 1 1 1 2 3 3 6 9 6 6 2 1 255 0
0 0 2 5 10 7 10 7 4 2 2 1 1 255 1 1
1 1 1 3 5 14 8 5 1 0 1 1 255 1 1 1
1 0 1 2 2 2 2 1 0 0 0 255 0 0 0 0
1 7 9 7 5 1 1 1 1 255 1 0 0 1 3 3
4 5 4 2 0 0 0 255 0 0 0 0 1 1 6 7
5 5 1 1 1 0 255 0 0 1 1 10 20 30 30 32
7 1 1 1 1 255 1 1 1 1 1 0 0 1 1 1
1 1 1 1 255 1 1 1 6 14 14 43 12 9 6 0
0 0 255 1 1 1 2 5 6 8 7 16 3 2 1 0
255 0 1 0 1 20 26 26 24 24 15 13 3 2 1 255
0 0 0 2 2 7 7 6 3 1 0 0 0 0 255 0
1 3 9 14 12 12 13 14 10 2 2 2 255 0 0 0
2 16 18 18 21 25 6 4 2 1 1 255 1 1 1 2
8 10 10 9 7 2 1 0 0 1 255 0 0 1 12 12
12 12 12 14 14 2 1 1 255 1 1 1 27 76 76 65
58 45 20 9 3 0 0 255 0 0 0 1 13 23 18 35
18 17 1 0 0 1 255 1 1 1 10 10 4 4 6 7
8 0 0 0 255 0 0 1 4 20 28 30 45 32 26 5
0 0 0 255 2 3 2 4 1 1 0 0 1 2 1 1
1 1 255 1 1 3 6 8 8 8 8 7 4 3 2 1
255 1 2 5 83 146 158 203 201 185 108 16 1 1 0 1
255 1 4 9 18 20 23 24 24 5 2 1 1 0 255 1
6 6 3 0 1 1 2 3 2 1 0 255 0 0 1 1
2 8 9 9 9 6 2 1 0 0 0 0 0 1 1 1
0 0 0 1 2 2 1 1 1 1 0 2 4 5 6 1
2 3 7 3 1 0 0 255 1 1 8 64 92 74 76 76
100 100 19 3 1 255 1 2 1 2 1 4 3 4 7 8
7 4 1 0 255 1 1 1 2 3 5 5 6 7 7 6
5 1 255 0 0 2 14 8 5 5 7 7 3 4 2 2
2 255 2 1 1 1 3 5 6 7 7 7 4 1 1 1
255 1 1 1 1 1 3 3 3 3 3 2 0 0 0 255
0 0 0 2 9 16 23 23 17 2 1 0 1 255 1 1
1 3 6 7 7 5 6 5 2 0 0 255 0 0 0 0
2 9 7 9 7 9 5 2 1 1 255 0 0 1 8 51
51 67 59 59 37 7 2 1 1 255 1 1 0 1 1 1
1 1 1 3 1 1 0 1 255 2 2 6 14 52 51 52
30 21 9 3 1 0 255 0 0 0 5 16 14 15 14 16
13 2 1 0 255 0 1 0 19 29 26 24 24 25 30 24
13 1 0 255 0 0 0 3 7 13 9 9 9 6 1 1
0 0 255 0 2 9 17 18 14 14 25 25 14 9 2 1
255 0 1 1 30 30 21 18 21 25 25 6 2 1 0 255
0 1 1 7 8 10 10 9 8 8 2 1 0 0 255 0
0 6 21 17 17 12 14 26 24 18 1 1 255 1 1 10
78 84 79 79 62 61 45 19 5 1 0 255 1 1 1 14
18 34 32 48 21 19 16 1 1 1 255 1 1 10 12 12
13 13 7 7 8 6 0 0 255 1 1 1 18 24 30 28
45 32 32 30 3 0 0 255 0 2 4 5 4 2 1 3
3 3 2 1 1 1 255 1 2 8 13 10 9 9 12 12
5 3 2 1 255 1 5 83 146 207 238 238 203 201 178 108
4 1 0 0 255 1 9 19 20 21 26 26 36 24 5 2
0 0 255 0 6 8 3 0 1 1 1 3 2 0 0 255
0 0 1 2 6 10 13 13 12 9 9 2 1 1 1 0
0 0 1 1 0 0 0 0 1 1 1 1 1 1 0 2
2 5 2 1 15 7 7 5 1 0 0 255 1 2 31 67
96 60 57 57 85 85 47 17 1 255 2 3 2 3 1 5
4 14 8 4 4 1 1 1 255 0 0 1 6 6 6 5
6 6 9 10 6 3 255 1 1 14 16 12 5 5 7 13
5 16 3 2 2 255 1 1 1 2 2 5 5 6 7 7
4 1 0 0 255 1 1 1 1 3 4 3 4 4 4 3
2 1 0 255 0 0 2 6 36 34 34 31 21 17 2 1
1 255 1 1 3 6 7 7 7 6 7 6 3 1 0 255
0 1 1 2 9 13 12 12 10 15 14 3 2 0 255 0
0 1 29 51 51 79 60 60 59 32 2 1 1 255 1 0
0 1 1 1 1 4 5 5 2 1 1 2 255 2 2 14
52 60 52 57 30 38 21 3 1 0 255 0 2 2 15 17
15 15 14 14 13 6 1 1 255 1 1 3 19 29 26 25
26 34 37 34 16 3 0 255 0 0 2 4 14 14 13 10
9 9 2 1 0 0 255 1 3 13 25 25 18 16 21 31
28 14 4 1 255 0 1 2 30 30 26 15 21 25 32 32
6 1 0 255 0 1 5 8 8 10 10 10 10 9 8 2
1 0 255 0 0 21 25 25 12 9 9 18 31 20 1 1
255 1 4 50 78 84 73 84 61 61 58 45 19 4 0 255
1 1 14 28 30 32 49 49 31 24 17 2 1 1 255 0
1 8 9 13 15 15 9 6 6 6 1 1 255 0 0 5
46 28 34 28 45 38 59 38 31 1 0 255 0 0 2 5
5 5 3 4 3 3 3 1 1 1 255 1 8 10 17 10
10 10 14 14 14 4 1 0 255 2 5 207 207 211 211 201
197 197 197 137 57 1 0 0 255 9 16 19 29 29 31 32
37 30 9 2 0 0 255 2 3 8 8 6 6 6 6 9
9 2 0 255 0 1 1 5 9 13 16 13 12 12 9 4
1 0 0 0 0 0 0 0 0 0 0 0 2 2 0 1
1 1 0 1 2 4 7 9 15 10 12 8 6 2 1 255
1 2 58 67 86 64 60 53 52 74 65 45 1 255 2 4
4 5 3 14 6 20 8 4 1 1 1 1 255 1 1 3
6 6 5 5 12 12 10 14 9 3 255 2 2 9 12 8
7 7 13 15 13 17 17 2 2 255 0 0 3 2 2 2
2 3 3 7 3 2 0 0 255 1 1 1 3 3 4 3
4 4 3 3 2 1 0 255 0 0 2 36 45 42 67 34
31 21 1 1 0 255 1 1 3 6 7 4 6 6 7 6
4 2 0 255 1 1 1 2 18 18 13 13 15 16 16 8
1 0 255 0 1 13 49 51 51 67 63 67 75 75 12 1
0 255 1 1 0 1 1 1 1 4 5 5 2 1 0 2
255 2 2 17 52 60 52 48 30 38 21 3 1 0 255 0
1 3 16 17 16 14 13 12 12 9 1 1 255 1 1 4
29 32 30 25 25 34 36 37 31 3 0 255 1 2 2 14
14 14 13 13 13 23 8 1 0 0 255 2 3 17 27 26
21 16 21 25 31 15 6 1 255 1 1 2 28 28 26 14
26 27 45 34 19 2 0 255 0 2 8 9 13 13 12 12
14 14 8 3 2 0 255 0 2 25 28 27 23 12 12 15
18 18 1 1 255 2 4 51 67 67 64 79 58 61 61 53
48 4 0 255 0 1 28 30 30 32 49 49 31 25 19 2
1 1 255 0 2 8 9 13 13 16 15 6 6 6 3 1
255 1 1 32 46 36 34 19 38 46 59 56 37 3 0 255
0 0 2 5 5 10 8 4 4 4 3 2 0 0 255 2
10 13 17 9 9 13 14 14 16 5 1 1 255 3 21 222
222 246 198 190 190 172 197 164 90 2 1 1 255 17 19 19
28 28 31 31 31 20 9 2 1 0 255 3 3 3 8 10
8 9 9 9 9 9 0 255 0 1 2 7 9 13 17 14
10 10 10 6 2 1 0 0 0 0 0 0 0 0 0 0
2 2 0 1 1 1 1 1 2 6 9 10 10 10 12 13
10 1 1 255 1 3 67 90 86 75 65 64 65 85 72 53
2 255 2 5 6 6 4 10 6 20 8 5 4 3 2 1
255 0 2 3 5 6 5 9 12 12 10 16 9 3 255 2
2 8 12 12 10 10 12 13 15 18 18 3 1 255 0 1
1 2 2 2 3 3 3 7 3 2 1 0 255 1 1 1
3 3 3 3 4 4 3 3 1 1 1 255 1 1 2 36
48 42 54 30 24 21 2 1 0 255 0 0 3 6 6 4
4 6 10 9 5 2 1 255 1 1 1 18 23 18 17 12
14 10 8 7 1 0 255 0 2 45 57 53 52 58 58 58
56 48 12 0 0 255 0 0 1 2 2 2 3 4 4 2
1 1 0 1 255 2 2 17 57 58 49 36 30 36 21 3
0 0 255 1 2 3 17 18 17 13 12 12 12 6 2 1
255 0 1 6 29 51 51 34 34 36 40 40 30 3 2 255
0 2 4 14 14 14 9 15 29 29 8 1 0 0 255 3
13 19 30 26 24 16 16 16 21 16 6 3 255 1 2 2
28 28 26 26 26 32 40 32 16 6 0 255 0 3 9 16
16 16 13 15 20 20 16 3 2 1 255 0 3 32 35 32
27 23 20 15 18 15 1 1 255 2 3 51 64 64 59 65
59 58 58 50 48 1 0 255 0 1 37 43 37 30 36 38
36 25 17 2 1 0 255 0 7 8 8 13 9 13 10 10
8 12 4 2 255 0 0 39 54 54 36 34 41 54 69 60
48 3 0 255 0 0 3 6 5 10 10 10 6 4 4 3
1 1 255 2 10 13 17 13 13 13 13 13 17 16 1 0
255 3 21 229 255 247 211 215 198 198 198 164 90 2 1 1
255 18 19 18 26 18 24 20 20 20 8 2 1 0 255 3
6 3 7 10 10 10 9 9 9 6 1 255 0 0 1 7
9 13 14 10 10 10 10 6 2 0 0 0 0 1 0 0
0 0 1 1 2 2 1 1 1 1 1 1 2 7 8 8
6 6 10 13 10 1 1 255 1 3 81 114 105 85 69 68
90 92 90 45 2 255 1 3 6 6 3 4 3 3 6 5
4 3 2 1 255 1 1 2 4 5 5 9 12 17 12 16
9 2 255 2 2 3 12 12 10 7 8 8 15 25 25 3
1 255 1 1 2 2 9 6 6 4 3 3 3 3 1 1
255 1 1 1 3 3 4 4 4 4 3 2 1 0 0 255
1 1 4 28 41 41 40 24 23 2 1 1 0 255 0 0
0 5 6 4 4 6 10 10 4 2 1 255 1 1 1 3
21 17 23 14 14 8 8 4 0 1 255 1 2 45 67 72
53 58 58 58 56 38 6 0 0 255 0 0 1 4 4 4
3 2 2 1 1 0 0 0 255 2 2 5 46 57 48 34
24 24 20 8 0 0 255 1 1 2 8 19 17 13 12 13
12 4 2 0 255 0 1 6 34 54 54 42 38 40 40 36
30 3 2 255 1 1 4 13 13 14 9 14 34 34 5 1
0 0 255 0 17 21 26 24 24 16 16 16 18 15 5 1
255 0 1 2 28 31 28 26 24 32 34 32 16 3 0 255
0 3 9 21 20 24 14 14 14 16 13 3 2 2 255 1
3 21 32 31 32 24 38 24 25 15 1 0 255 1 2 52
67 60 60 65 65 74 83 53 40 1 0 255 0 1 12 43
39 37 29 27 27 25 21 3 0 0 255 0 8 9 8 8
8 10 10 10 8 12 4 1 255 1 1 32 56 81 43 41
43 56 60 59 38 1 0 255 1 3 5 6 5 8 8 4
4 1 3 2 1 1 255 1 5 10 16 16 13 13 12 13
17 17 1 1 255 1 21 160 229 215 247 247 251 208 207 173
23 1 0 1 255 18 23 25 26 17 17 18 20 20 8 2
1 0 255 1 6 6 7 10 12 10 4 6 6 2 1 255
0 0 1 7 9 9 13 9 10 10 10 4 2 1 0 0
0 0 0 0 0 0 1 1 0 0 1 1 1 1 1 2
2 8 8 8 6 6 6 13 3 1 1 255 1 2 81 115
115 105 69 69 90 97 90 5 1 255 1 2 6 6 4 3
3 2 2 5 5 2 2 1 255 1 1 1 3 7 10 10
16 17 17 16 6 2 255 1 3 3 12 12 10 5 7 6
8 9 9 3 1 255 1 1 1 4 6 3 3 4 10 13
2 1 1 1 255 1 1 2 2 3 5 6 4 4 3 1
1 0 0 255 1 1 3 12 40 40 25 19 2 2 1 0
0 255 0 0 0 5 5 4 6 7 9 5 2 1 1 255
1 1 1 1 4 16 17 12 10 7 4 2 1 1 255 1
2 17 57 67 53 56 58 58 48 27 2 0 0 255 0 0
1 4 4 4 4 2 2 1 1 0 0 0 255 1 2 5
18 48 43 24 20 19 13 8 0 0 255 1 0 2 8 19
19 18 15 18 13 3 0 0 255 1 2 2 34 68 68 45
42 40 40 37 30 3 1 255 0 1 2 6 13 14 10 12
29 29 3 1 0 0 255 0 6 19 24 25 26 26 20 20
18 10 4 1 255 0 0 2 27 41 41 26 24 31 31 23
6 1 0 255 0 2 6 13 15 24 24 14 9 9 6 2
0 2 255 2 2 18 31 31 32 24 34 24 25 15 1 0
255 0 2 46 65 65 65 73 78 74 84 50 27 2 0 255
0 1 3 35 37 35 21 21 27 24 15 2 0 0 255 0
8 8 8 7 7 10 10 16 10 6 1 0 255 0 1 25
48 81 43 41 43 59 60 50 25 1 0 255 1 3 6 6
5 3 10 3 2 2 2 2 1 1 255 1 2 7 10 17
17 12 8 9 10 10 1 1 255 0 6 127 171 187 255 255
255 212 207 145 1 0 0 0 255 3 23 27 29 20 18 20
29 28 5 2 0 0 255 0 6 6 7 7 12 10 5 6
5 1 1 255 0 0 0 5 7 8 9 9 9 10 9 3
1 0 0 0 0 1 0 0 0 1 1 1 0 0 1 1
1 1 1 2 4 7 8 7 6 6 6 4 2 1 1 255
1 2 8 82 118 114 78 78 97 97 19 4 1 255 0 1
2 7 4 3 4 3 4 5 4 2 1 0 255 0 1 1
1 7 13 13 16 14 16 10 3 2 255 1 2 3 8 5
5 2 3 4 6 6 3 1 1 255 1 1 1 4 3 6
3 4 9 9 2 0 0 1 255 1 1 1 1 3 5 6
4 3 1 1 1 0 0 255 0 1 3 4 12 20 18 5
1 1 1 0 0 255 1 1 1 2 5 5 7 7 3 2
0 0 0 255 1 1 1 1 1 3 12 10 9 4 2 2
1 1 255 1 1 2 23 37 49 53 53 57 27 2 1 0
0 255 0 0 0 1 4 4 3 2 1 1 0 0 0 0
255 1 1 2 5 18 20 20 17 13 6 1 0 0 255 0
0 1 2 8 17 18 17 13 4 1 0 1 255 1 1 2
14 48 59 48 42 37 37 35 16 3 1 255 0 1 1 2
7 10 9 10 12 5 1 1 0 0 255 1 1 8 20 25
30 30 27 24 20 4 3 1 255 0 0 2 8 27 24 24
21 21 21 4 1 1 1 255 0 0 5 6 12 23 24 15
8 5 5 2 0 1 255 1 1 18 30 30 24 24 24 24
16 0 0 0 255 0 2 5 60 65 65 65 78 74 74 30
4 1 0 255 0 1 1 7 31 31 17 17 17 17 4 1
0 0 255 0 2 2 6 7 12 17 16 16 8 1 0 0
255 1 1 2 25 38 38 39 43 50 50 27 2 1 0 255
1 2 3 3 3 2 8 3 2 1 1 1 1 1 255 1
1 2 8 19 19 9 8 9 9 1 1 1 255 1 1 28
127 160 215 215 231 208 145 24 1 0 0 0 255 2 8 23
31 29 29 29 32 28 3 2 0 0 255 1 4 5 5 5
9 7 6 5 5 2 1 255 1 0 0 1 5 6 8 9
9 10 4 2 1 1 1 1 0 0 0 1 1 1 1 1
2 1 1 1 1 1 1 1 1 4 8 4 9 14 14 3
2 2 1 255 0 1 2 10 82 79 58 58 57 39 2 1
1 255 0 1 4 10 13 8 6 4 4 4 3 2 1 0
255 0 0 1 1 9 13 13 9 9 9 3 1 1 255 1
1 2 3 3 2 2 2 3 4 2 1 1 0 255 1 1
1 2 1 1 1 5 5 1 1 0 1 1 255 0 0 1
1 2 2 2 2 1 0 1 0 0 0 255 0 0 2 2
2 1 1 1 1 1 1 0 0 255 1 1 1 2 2 3
4 1 0 0 0 0 0 255 0 0 1 1 1 2 4 4
3 2 2 1 0 1 255 1 1 1 1 16 21 21 24 24
2 1 0 0 0 255 0 0 0 0 0 2 3 1 1 0
0 0 0 0 255 1 0 1 1 2 14 14 8 3 2 1
0 0 255 0 0 0 0 4 10 17 13 4 1 1 0 1
255 1 1 2 2 16 48 36 32 32 21 16 3 1 1 255
0 0 0 1 2 5 6 5 4 2 1 1 0 0 255 1
1 1 6 25 31 30 27 24 18 3 2 1 255 0 0 1
3 8 7 17 14 14 4 1 0 0 0 255 0 0 1 5
7 9 15 8 5 4 2 1 1 1 255 1 1 2 18 24
24 23 13 7 1 0 0 0 255 0 2 2 12 35 65 47
52 52 38 4 2 0 0 255 1 1 1 1 7 17 9 9
7 4 1 1 0 0 255 0 2 1 3 7 12 17 16 8
3 1 0 0 255 1 1 1 2 16 31 31 31 29 25 8
2 1 1 255 1 1 2 2 2 2 7 6 2 1 1 1
1 1 255 1 1 1 2 10 7 4 6 6 2 0 0 1
255 1 1 1 28 61 98 142 142 94 24 1 0 0 0 0
255 1 2 8 19 20 29 29 29 3 2 1 0 0 255 1
1 4 4 2 5 5 5 3 3 1 1 255 1 0 0 0
0 5 6 7 4 4 1 1 1 0 0 0 0 1 1 1
1 1 0 0 2 1 1 1 1 1 1 1 0 1 2 2
3 3 3 1 1 2 1 255 0 0 2 2 10 43 43 43
37 2 1 1 0 255 0 0 0 4 10 8 6 4 2 3
3 1 1 1 255 0 0 0 1 1 8 5 5 3 2 1
0 1 255 1 1 1 1 2 2 2 2 2 2 1 1 1
0 255 1 1 1 0 1 1 1 3 1 0 0 1 1 1
255 0 0 0 1 2 2 2 1 0 0 1 1 0 0 255
0 0 2 0 0 0 1 1 1 1 1 0 0 255 1 1
1 1 1 1 1 0 0 0 0 0 0 255 0 0 0 1
1 1 2 1 1 1 1 0 0 0 255 0 0 1 1 1
1 2 2 2 0 1 0 1 0 255 0 0 0 1 1 1
2 1 1 0 0 0 0 0 255 0 0 0 0 1 1 8
3 2 1 0 0 0 255 0 0 0 0 0 3 3 3 2
1 1 1 1 255 0 0 0 0 2 14 21 21 20 13 2
0 0 0 255 0 0 0 1 1 2 2 1 1 1 0 0
0 0 255 1 1 1 1 4 20 13 13 9 2 2 1 1
255 0 0 1 2 2 2 0 1 1 1 1 0 0 0 255
0 0 1 3 5 3 3 3 3 2 2 1 0 1 255 1
1 1 2 8 8 2 2 1 0 0 0 1 255 1 1 0
2 5 19 23 28 28 4 2 2 0 1 255 1 1 0 1
1 1 5 5 1 1 1 1 1 0 255 0 0 0 1 2
3 3 3 1 1 1 1 0 255 1 1 1 0 2 6 12
13 12 8 2 2 0 0 255 0 0 1 1 1 1 2 2
1 1 0 0 0 1 255 1 1 0 0 1 2 2 2 2
1 0 0 1 255 1 1 1 3 9 12 12 18 18 3 1
1 0 0 0 255 0 0 1 1 13 13 1 1 1 1 0
0 0 255 1 1 1 1 1 2 3 3 2 1 1 1 255
1 1 0 1 0 1 1 3 3 1 1 1 1 0 0 0
0 0 1 1 1 1 0 0 255 255 255 255 255 255 255 255
255 255 255 255 255 255 255 255 255 255 255 255 255 255 255 255
255 255 255 255 255 255 255 255 255 255 255 255 255 255 255 255
255 255 255 255 255 255 255 255 255 255 255 255 255 255 255 255
255 255 255 255 255 255 255 255 255 255 255 255 255 255 255 255
255 255 255 255 255 255 255 255 255 255 255 255 255 255 255 255
255 255 255 255 255 255 255 255 255 255 255 255 255 255 255 255
255 255 255 255 255 255 255 255 255 0 1 1 1 1 1 1
1 255 1 0 1 1 1 1 0 0 0 0 0 0 0 255
0 1 1 1 1 1 1 0 0 0 0 0 0 1 255 0
0 0 0 1 0 1 0 1 0 1 0 1 0 255 0 0
0 1 1 1 2 0 0 0 0 0 0 1 255 1 0 0
0 0 0 1 1 1 0 0 0 1 255 0 0 0 0 1
1 2 0 1 1 1 0 0 255 1 0 0 0 0 0 0
0 1 1 0 0 0 0 255 0 0 0 0 1 1 1 1
1 1 0 0 0 0 255 1 1 0 0 1 2 2 1 1
1 1 1 1 255 0 0 0 0 0 0 0 1 1 1 0
0 0 0 255 0 0 1 2 2 2 2 2 2 2 1 0
1 1 255 0 0 1 1 2 0 0 1 0 0 0 1 1
255 0 1 0 1 1 1 1 3 1 2 1 2 0 1 255
1 1 0 1 1 1 1 1 1 1 1 1 0 0 255 0
0 0 0 1 0 0 0 0 1 1 1 0 255 1 1 0
0 1 0 1 2 2 2 1 1 0 1 255 0 0 1 1
1 1 1 1 0 0 0 0 1 1 255 0 0 0 0 0
0 1 1 1 0 0 1 1 255 1 0 1 1 2 1 3
3 3 2 1 0 0 0 0 255 0 0 0 0 0 1 1
1 1 0 0 0 0 255 1 1 1 1 1 1 2 2 1
0 0 0 255 1 1 0 0 0 0 0 1 1 1 1 1
1 0 0 0 0 0 0 0 0 1 0 0 0 1 2 1
1 1 0 0 1 1 1 1 1 1 1 1 1 1 1 255
0 0 0 1 0 0 0 0 0 0 1 1 0 255 0 0
0 1 2 2 2 0 0 0 1 1 0 0 255 0 0 0
0 0 0 0 1 1 1 1 1 0 255 1 1 0 1 0
0 0 0 0 0 0 1 1 1 255 1 1 1 0 0 0
0 0 0 0 0 0 0 0 255 0 1 1 1 1 1 1
1 1 1 1 1 1 1 255 0 0 0 0 0 255 255 255
255 255 255 255 255 255 255 255 255 255 255 255 255 255 255 255
255 255 255 255 255 255 255 255 255 255 255 255 255 255 255 255
255 255 255 255 255 255 255 255 255 255 255 255 255 255 255 255
255 255 255 255 255 255 255 255 255 255 255 255 255 255 255 255
255 255 255 255 255 255 255 255 255 255 255 255 255 255 255 255
255 255 255 255 255 255 255 255 255 255 255 255 255 255 255 255
255 255 255 255 255 255 255 255 255 255 255 255 255 255 255 255
255 255 255 255 255 255 255 255 255 255 255 255 255 255 255 255
255 255 255 255 255 255 255 255 255 255 255 255 255 255 255 255
255 255 255 255 255 255 255 255 255 255 255 255 255 255 255 255
255 255 255 255 255 255 255 255 255 255 255 255 255 255 255 255
255 255 255 255 255 255 255 255 255 255 255 255 255 255 255 255
255 255 255 255 255 255 255 255 255 255 255 255 255 255 255 255
255 255 255 255 255 255 255 255 255 255 255 255 255 255 255 1
255 1 0 0 0 1 0 0 0 0 1 1 1 1 1 255
0 0 0 0 0 0 0 0 0 0 0 0 0 0 255 0
0 0 0 0 0 0 0 0 0 0 0 1 255 0 0 0
0 2 1 1 1 2 1 1 1 1 1 1 255 0 0 0
0 0 0 1 1 1 0 0 0 0 255 1 1 0 0 1
1 1 1 0 0 0 0 255 1 1 1 0 0 0 0 0
0 0 0 0 1 1 1 1 0 0 0 0 0 1 1 0
0 0 0 0 0 0 0 0 1 1 1 0 0 0 0 0
1 1 2 255 1 0 0 1 1 1 1 1 0 0 0 1
1 255 0 0 1 1 1 1 1 0 0 0 0 0 0 0
255 0 0 0 0 0 0 0 0 1 1 1 1 0 255 0
0 0 1 0 0 0 1 0 0 0 1 1 1 255 1 0
1 0 1 0 0 0 0 0 0 0 0 0 255 0 1 1
1 1 1 1 1 1 1 1 1 1 0 255 0 0 0 0
0 0 0 1 1 1 1 1 1 255 1 0 0 1 0 0
0 0 0 0 0 2 1 255 1 1 0 0 0 0 1 0
0 0 0 1 0 0 255 0 0 0 0 0 1 1 1 0
0 0 0 0 1 255 0 0 0 1 0 0 0 0 0 0
0 0 0 1 255 0 0 0 0 0 1 1 0 0 0 0
0 0 255 1 1 1 2 2 2 1 0 0 1 1 1 1
255 1 0 1 1 1 0 0 0 0 0 0 0 0 0 255
1 1 0 1 1 1 1 1 1 1 0 0 0 0 255 0
0 0 0 0 1 0 0 0 0 0 1 1 255 0 0 0
0 0 0 1 1 1 1 0 0 0 0 255 0 0 1 1
1 0 1 1 2 1 1 0 0 0 255 0 0 0 0 0
0 0 1 2 1 1 1 1 255 0 1 1 1 1 0 0
1 0 1 1 1 0 0 255 1 1 1 1 1 1 0 0
0 1 0 0 0 0 255 1 0 1 2 2 1 0 0 0
0 1 1 255 255 255 255 255 255 255 255 255 255 255 255 255
255 255 255 255 255 255 255 255 255 255 255 255 255 255 255 255
255 255 255 255 255 255 255 255 255 255 255 255 255 255 255 255
255 255 255 255 255 255 255 255 255 255 255 255 255 255 255 255
255 255 255 255 255 255 255 255 255 255 255 255 255 255 255 255
255 255 255 255 255 255 255 255 255 255 255 255 255 255 255 255
255 255 255 255 255 255 255 255 255 255 255 255 255 255 255 255
255 255 255 255 0 0 0 0 1 0 0 0 0 0 1 0
2 1 1 0 0 1 1 255 1 0 0 0 1 1 1 2
1 0 0 1 1 255 0 0 0 0 1 1 1 0 0 0
1 1 1 0 255 0 0 0 0 0 0 0 1 1 1 1
1 0 255 0 0 0 1 1 2 1 1 1 1 0 0 1
1 255 0 0 0 0 1 1 1 1 1 1 0 1 0 0
255 0 1 1 2 2 2 2 1 1 1 1 1 0 0 255
0 0 1 1 1 1 1 1 1 1 0 0 0 255 0 0
1 1 1 1 0 0 0 0 0 1 1 255 0 1 0 0
0 0 2 2 1 1 1 1 0 0 255 0 1 1 1 1
6 7 7 5 0 0 0 0 1 255 0 0 0 1 1 2
2 2 2 2 2 1 0 1 255 0 0 0 0 1 2 1
1 0 0 0 1 0 255 1 0 2 2 7 59 54 23 7
2 1 1 1 255 0 0 0 1 1 1 2 1 1 0 0
0 1 1 255 1 1 0 1 2 2 2 2 3 2 0 0
0 1 255 0 0 0 0 1 1 1 0 0 0 0 0 1
255 0 0 0 0 0 0 1 1 3 2 1 0 0 1 255
1 0 1 1 1 1 1 2 3 2 1 1 0 0 255 0
0 0 0 0 0 1 2 2 2 1 1 0 255 0 0 0
0 0 0 0 0 0 1 1 1 0 0 255 1 0 0 0
1 1 1 1 1 1 0 0 0 0 255 1 1 1 3 5
2 1 1 0 1 0 1 0 255 0 0 0 2 2 2 4
8 8 1 1 1 1 1 255 0 0 0 1 2 3 3 2
1 1 0 0 0 1 255 0 0 0 0 1 1 1 1 1
1 1 0 0 255 0 0 0 1 2 3 3 1 1 1 1
1 1 1 1 255 0 0 2 2 3 3 3 2 1 1 1
1 1 255 0 0 0 1 1 4 4 4 1 1 0 0 255
1 1 2 0 2 3 5 5 13 4 0 0 0 0 0 1
1 1 0 1 1 0 0 1 0 0 0 1 1 0 0 0
1 1 2 3 3 2 2 0 0 1 1 255 0 0 1 2
7 8 12 5 4 2 0 1 1 255 0 0 0 0 1 1
1 1 1 1 1 1 1 1 255 0 0 1 1 1 2 3
3 2 1 1 1 0 255 0 0 0 1 2 3 4 3 3
1 0 0 0 0 255 1 0 0 0 1 1 0 1 1 1
1 1 0 0 255 0 0 1 2 13 20 29 29 15 1 1
1 0 0 255 0 1 1 2 2 2 2 5 4 1 0 0
0 255 0 0 1 1 2 3 2 2 0 0 0 2 1 255
0 0 0 0 0 3 4 4 3 2 2 1 1 0 255 0
1 1 2 10 34 43 21 8 6 1 0 0 0 255 0 0
1 2 15 25 25 25 19 9 4 2 1 0 255 0 0 0
1 2 2 2 1 1 0 2 2 1 255 1 1 2 37 85
85 84 74 42 38 3 2 1 255 0 0 0 1 1 9 5
2 1 1 0 2 2 0 255 0 1 1 1 2 4 6 9
5 2 1 1 0 1 255 0 0 0 1 2 2 1 1 0
0 0 1 1 255 0 0 0 0 0 0 4 9 9 8 1
1 0 0 255 0 0 1 2 3 4 4 3 3 2 1 1
1 1 255 0 0 0 0 0 4 4 4 3 3 1 1 0
255 0 0 0 0 0 0 0 0 0 1 0 0 0 0 255
0 0 0 1 8 17 5 5 5 1 1 0 0 0 255 1
1 5 8 13 12 4 4 1 1 0 1 0 255 0 0 1
2 19 27 28 28 25 21 1 1 1 1 255 0 1 1 2
9 12 14 8 3 2 2 0 1 1 255 0 0 0 0 2
2 7 6 1 1 1 1 1 255 0 0 0 1 3 9 9
9 5 1 1 1 1 1 1 255 0 1 5 6 5 5 5
4 2 1 1 1 1 255 0 0 1 2 5 9 10 9 7
3 0 0 255 1 1 2 2 6 6 8 12 15 13 7 1
0 0 0 0 0 0 0 1 1 0 0 0 0 0 0 1
1 1 0 0 2 2 2 4 5 5 3 1 1 1 0 255
0 1 1 8 8 16 26 26 6 2 1 1 1 255 0 0
0 1 1 1 6 6 4 2 1 1 1 1 255 0 0 0
1 10 17 14 9 8 4 2 2 1 255 0 1 1 1 3
5 6 6 9 4 1 0 0 0 255 1 0 0 0 1 1
1 2 3 3 3 1 0 0 255 0 1 2 13 26 28 32
38 29 15 1 0 0 0 255 0 1 2 4 8 9 10 9
8 2 0 0 0 255 0 0 0 2 7 10 10 10 2 2
0 0 0 255 0 0 0 0 3 8 8 5 5 4 2 2
1 0 255 0 1 2 10 43 43 46 34 43 7 6 2 1
0 255 0 1 2 17 45 47 46 37 37 19 7 2 1 1
255 1 1 1 3 8 5 4 3 3 1 1 1 1 255 1
1 37 75 85 85 79 78 64 65 42 5 1 255 0 0 0
1 9 20 17 17 2 4 4 8 2 0 255 0 0 1 3
4 5 10 10 10 6 3 1 0 0 255 0 0 0 3 2
3 2 5 4 1 0 0 0 255 0 0 0 0 2 4 15
19 17 15 8 1 0 0 255 1 1 3 4 4 4 4 3
3 3 2 2 1 1 255 0 0 0 2 4 5 8 13 4
3 3 1 1 255 0 0 0 0 0 1 1 0 1 1 1
1 0 0 255 1 1 1 6 13 19 17 13 10 6 1 0
0 0 255 1 1 8 13 9 12 4 7 6 3 1 1 0
255 0 1 2 19 30 34 47 43 36 29 17 1 1 1 255
1 1 2 9 14 20 19 17 8 6 3 2 1 0 255 0
0 1 2 7 8 16 8 7 4 1 1 1 255 0 0 1
8 16 16 16 10 10 6 1 1 1 1 1 255 1 5 6
16 13 13 14 16 3 2 1 1 1 255 1 2 2 6 10
10 13 10 14 7 3 0 255 1 1 3 6 10 12 12 13
15 13 8 5 1 0 0 0 1 0 0 0 1 1 0 0
0 1 0 1 0 0 0 1 2 2 4 6 6 6 5 3
1 1 1 255 1 1 7 12 16 21 21 18 14 5 2 2
0 255 0 0 1 1 1 6 8 9 9 4 1 1 1 0
255 0 1 1 10 18 18 23 14 14 8 2 1 1 255 0
1 1 2 5 8 15 17 17 15 9 1 0 0 255 0 0
0 0 2 10 12 12 12 5 4 3 0 0 255 0 0 2
25 29 29 48 50 38 24 6 1 0 1 255 1 1 4 8
10 10 10 9 8 4 1 0 0 255 0 0 0 4 7 12
10 12 7 2 2 0 0 255 0 0 1 2 6 8 8 5
5 5 5 2 1 0 255 0 2 4 43 49 46 46 42 42
27 27 6 2 0 255 1 2 15 38 47 58 56 54 50 39
14 1 1 1 255 1 1 3 8 9 8 10 4 4 1 1
1 1 255 1 8 72 94 85 85 78 78 68 72 68 10 4
255 0 0 0 9 9 20 7 21 5 14 13 13 2 1 255
0 1 1 4 5 5 8 14 14 14 6 1 0 0 255 0
0 1 9 5 7 5 7 9 4 1 0 0 255 0 0 0
0 6 15 21 23 32 23 10 3 1 0 255 1 1 4 7
6 4 4 4 5 5 4 2 2 2 255 1 1 1 4 5
8 14 13 10 6 4 2 1 255 1 1 1 1 1 2 2
1 1 1 1 1 1 1 255 1 1 6 9 13 17 17 17
16 10 4 1 0 0 255 0 8 9 12 9 13 12 12 10
8 3 1 1 255 1 1 6 21 34 34 47 47 45 45 34
1 1 1 255 0 1 8 13 15 15 19 17 14 8 6 1
1 1 255 0 0 1 2 10 18 23 12 12 6 2 2 1
255 0 0 3 13 19 24 16 13 12 12 5 1 1 1 1
255 3 8 17 17 16 14 21 21 16 2 1 1 1 255 1
2 6 10 13 10 13 14 18 10 3 1 255 1 2 3 10
12 12 12 13 14 12 12 8 5 1 0 0 0 0 0 1
1 2 1 0 0 1 1 1 0 0 1 1 2 3 4 6
7 6 6 3 2 1 1 255 1 2 8 17 25 27 21 18
17 7 4 2 0 255 1 1 1 1 6 9 9 9 12 7
3 1 0 0 255 1 1 6 13 18 16 17 14 17 13 2
1 1 255 1 1 1 4 8 19 17 17 17 21 17 1 0
0 255 0 0 0 1 5 16 24 21 18 14 5 3 1 0
255 0 0 19 28 35 28 37 28 37 28 24 2 0 0 255
0 1 8 13 8 9 13 9 7 3 1 0 0 255 0 0
3 4 6 7 7 12 5 3 2 0 0 255 0 0 1 2
6 8 8 5 4 10 10 5 2 0 255 0 0 20 49 49
49 30 28 32 32 32 7 5 0 255 1 2 24 38 47 53
56 53 52 50 26 1 1 1 255 2 2 6 8 8 8 12
24 8 4 1 1 0 255 5 40 75 102 76 86 73 60 60
72 72 30 5 255 0 0 7 9 7 9 7 10 6 14 14
14 3 1 255 0 1 3 4 5 10 10 13 14 14 9 2
1 0 255 0 1 8 13 13 8 7 7 12 9 3 0 0
255 0 0 0 2 15 21 26 23 31 23 15 4 2 1 255
1 1 6 7 6 4 4 3 4 4 4 2 2 1 255 1
1 2 4 6 13 14 14 10 6 5 2 1 255 0 0 1
1 4 4 4 1 1 1 1 1 1 2 255 1 2 13 24
15 25 20 25 19 13 4 2 0 0 255 2 10 12 13 14
20 17 17 17 16 9 1 1 255 0 1 19 23 36 21 31
47 47 51 45 1 1 1 255 1 1 8 13 13 13 19 19
17 9 6 1 1 1 255 0 0 1 3 18 23 23 14 12
7 2 1 1 255 0 1 13 13 20 24 18 14 13 13 10
1 1 1 1 255 5 8 17 18 17 13 21 20 19 2 1
0 1 255 2 5 14 14 13 10 14 18 18 12 4 2 255
2 3 3 8 10 13 14 18 18 16 15 15 8 3 1 0
0 0 0 1 1 2 1 0 2 1 1 0 0 0 1 1
2 4 7 7 7 6 6 3 2 2 1 255 2 3 5 30
30 30 21 18 17 9 5 2 0 255 1 1 1 2 6 9
9 9 10 10 3 1 0 0 255 1 2 6 16 17 13 15
13 19 13 2 1 1 255 0 1 1 4 19 24 23 15 15
16 12 2 1 0 255 0 0 0 2 5 26 29 26 24 14
7 2 1 1 255 1 1 19 28 28 32 21 28 32 41 41
3 0 0 255 1 2 8 12 8 7 8 7 6 4 2 1
0 255 0 2 3 4 6 5 4 5 5 6 3 1 0 255
0 0 1 3 6 6 6 4 4 10 10 6 2 1 255 0
0 25 46 46 48 27 38 32 52 52 7 2 1 255 1 2
24 34 56 54 54 53 50 50 45 1 1 1 255 2 3 6
6 7 8 8 19 4 5 1 0 0 255 5 68 100 102 86
86 65 57 58 78 78 53 9 255 0 1 7 9 7 7 7
10 6 14 10 13 7 2 255 1 1 3 5 18 16 16 14
14 14 8 2 1 0 255 1 1 2 8 13 6 6 5 7
5 3 0 0 255 0 0 0 5 26 26 37 29 31 17 15
5 2 1 255 0 0 3 5 7 4 5 3 5 5 5 2
1 1 255 1 1 2 4 10 14 14 21 10 7 6 2 1
255 0 0 1 2 5 5 4 0 1 8 8 1 1 1 255
1 2 24 32 26 25 19 25 19 19 2 2 1 2 255 4
10 12 13 17 17 15 13 15 16 7 1 0 255 0 0 19
23 37 21 37 48 50 51 45 2 1 1 255 0 1 8 9
13 15 20 20 19 10 6 1 1 1 255 0 0 1 5 18
25 26 14 12 7 2 0 0 255 0 1 13 13 20 18 18
14 13 12 8 1 1 1 1 255 3 8 17 17 27 9 12
9 9 1 1 1 1 255 1 14 14 14 18 18 19 18 18
12 3 2 255 2 2 8 9 10 13 13 18 18 18 17 17
12 3 1 1 0 1 1 1 1 1 1 0 0 1 1 0
0 0 1 2 4 4 7 7 6 6 6 3 2 1 2 255
1 3 5 30 30 23 19 18 17 12 5 2 0 255 1 1
1 2 7 9 9 9 13 10 3 1 1 0 255 0 1 3
16 16 14 14 15 17 13 2 2 1 255 1 1 1 6 23
28 30 18 16 14 12 3 2 0 255 0 1 1 2 3 16
29 26 24 12 6 1 1 1 255 1 1 24 28 28 28 21
32 37 46 46 5 3 1 255 1 2 5 8 8 7 12 7
7 5 2 0 0 255 0 1 3 7 7 5 4 5 6 6
3 1 1 255 0 0 0 4 6 7 6 6 5 9 7 6
1 1 255 1 1 25 46 46 46 24 28 28 52 52 7 1
1 255 1 2 24 34 65 56 54 53 52 53 26 2 1 0
255 2 2 5 4 4 4 3 3 3 4 1 0 0 255 1
68 105 105 86 82 65 58 58 112 112 62 9 255 0 1 7
7 5 3 7 10 7 10 8 10 7 1 255 0 0 3 5
18 25 17 16 14 9 8 3 1 0 255 0 1 2 5 5
5 6 5 6 5 1 0 0 255 1 0 1 1 24 26 29
29 29 16 15 5 1 1 255 1 2 3 3 5 5 5 3
4 3 5 2 1 1 255 0 1 2 4 7 10 10 14 10
8 6 2 0 255 0 0 0 1 3 3 0 0 1 7 7
1 0 1 255 2 2 18 26 26 24 20 19 19 14 2 1
0 0 255 4 8 10 12 17 17 15 13 13 7 4 1 0
255 0 1 14 34 37 37 48 53 50 43 32 2 1 1 255
1 1 8 9 13 25 25 24 19 12 2 1 1 0 255 0
0 1 5 12 19 19 12 12 9 1 0 0 255 0 1 13
13 20 16 18 17 17 13 3 1 1 1 1 255 1 6 9
9 21 9 8 7 4 1 1 1 1 255 0 14 14 14 17
18 18 18 15 12 4 1 255 1 2 8 9 9 18 18 19
19 18 17 15 4 2 1 0 0 0 1 1 1 1 0 0
0 1 0 0 0 0 1 2 4 5 7 7 6 5 5 1
1 1 1 255 0 1 16 28 18 16 16 14 13 9 2 2
0 255 0 1 1 2 5 7 9 10 13 10 3 1 0 0
255 0 1 1 13 14 12 9 12 15 9 2 2 2 255 1
1 1 5 13 30 32 21 14 12 6 3 2 0 255 0 1
1 1 3 3 16 17 8 6 2 1 1 1 255 1 2 10
27 21 28 31 32 32 32 16 3 3 1 255 1 1 3 5
8 8 12 7 8 6 1 0 0 255 0 1 1 7 7 5
5 7 6 6 1 1 1 255 0 0 0 5 6 7 6 6
6 10 6 5 1 1 255 0 1 6 40 40 43 30 35 35
40 40 8 3 1 255 0 2 16 56 76 65 69 57 57 52
19 3 0 0 255 1 1 2 2 4 4 3 3 3 2 1
0 0 255 1 21 138 138 82 68 68 65 89 117 117 62 4
255 0 0 4 4 4 3 9 10 9 14 10 8 2 1 255
0 0 0 4 18 25 18 17 16 12 7 3 1 0 255 0
1 2 5 5 5 9 5 5 5 1 0 1 255 0 0 0
1 5 18 29 29 26 17 12 2 1 1 255 1 2 3 5
8 5 5 4 6 6 5 2 1 1 255 1 1 1 2 7
7 8 9 9 7 6 2 1 255 1 0 0 1 2 1 0
0 1 7 7 1 1 1 255 1 2 8 18 20 20 20 19
19 12 3 1 0 0 255 2 8 12 12 15 8 10 6 7
5 2 0 0 255 0 1 2 20 34 41 48 48 38 37 24
2 1 1 255 1 1 2 10 15 25 24 21 14 12 2 1
1 0 255 0 0 0 3 5 12 14 9 10 9 2 0 0
255 0 0 6 12 18 12 18 23 23 16 1 1 1 1 1
255 1 8 9 13 15 7 5 4 1 1 1 1 1 255 0
10 10 10 10 15 15 15 18 15 3 1 255 0 1 4 9
10 20 21 20 19 18 15 10 3 2 1 0 0 0 0 1
1 1 0 0 0 0 0 0 0 0 0 0 3 4 4 5
4 5 1 1 1 1 1 255 0 0 2 16 15 12 15 14
13 4 2 1 0 255 0 0 0 1 2 5 7 8 12 3
2 1 0 0 255 0 0 1 7 8 8 6 9 9 2 1
1 1 255 1 1 1 3 5 13 21 18 14 6 3 2 3
1 255 1 1 1 1 1 1 3 5 5 2 1 1 1 1
255 1 1 2 9 10 27 31 30 30 21 3 3 2 1 255
0 1 1 5 9 10 12 7 7 5 0 0 0 255 1 1
1 3 4 5 7 12 7 3 1 1 1 255 0 0 0 4
7 10 7 12 10 10 8 3 1 1 255 1 1 3 30 46
43 43 38 38 38 38 8 7 0 255 0 1 8 62 76 62
43 37 52 19 4 2 0 0 255 1 1 1 2 2 4 6
7 3 1 1 0 1 255 1 12 131 131 82 82 96 96 117
117 113 26 1 255 0 0 1 3 5 21 17 17 17 19 17
6 1 0 255 0 0 1 3 4 16 17 18 17 8 3 1
0 0 255 0 1 1 8 17 10 10 6 5 5 0 0 0
255 0 0 1 1 1 5 13 17 23 16 4 1 0 1 255
1 1 2 3 7 5 4 4 5 5 4 1 1 1 255 1
1 1 2 4 7 7 6 6 4 2 1 1 255 1 0 1
0 1 0 0 1 2 6 2 2 1 1 255 1 1 3 18
19 20 20 16 12 4 3 0 0 0 255 0 8 9 8 8
6 4 1 5 3 3 0 0 255 1 1 1 9 20 31 34
37 31 29 8 1 1 1 255 1 1 2 13 15 21 21 14
12 4 1 1 2 2 255 0 0 1 2 4 6 12 9 10
2 2 0 0 255 0 0 1 6 12 7 19 20 23 5 1
1 1 1 0 255 1 5 6 6 5 5 2 1 1 0 0
1 1 255 0 3 9 9 10 10 13 15 18 7 4 1 255
0 1 3 6 9 17 21 20 18 16 10 6 2 1 0 0
0 0 0 1 0 0 0 1 0 0 0 0 0 1 0 0
0 3 3 3 1 1 1 0 0 1 1 255 0 0 0 3
6 8 9 9 2 2 1 1 1 255 0 0 0 1 2 2
2 2 2 2 1 0 0 0 255 0 1 1 2 4 4 4
4 3 2 1 1 1 255 1 1 1 1 3 4 6 6 2
2 2 2 2 1 255 0 1 1 1 1 1 1 2 2 2
1 1 1 0 255 1 1 2 3 9 15 27 25 24 3 3
3 1 1 255 0 1 1 3 7 9 6 5 5 2 0 0
0 255 0 1 1 1 4 4 4 7 3 1 0 0 1 255
0 0 0 1 5 10 7 5 8 8 8 1 1 1 255 0
0 0 3 37 37 60 38 38 35 8 5 1 0 255 0 1
1 9 43 30 30 27 18 7 3 0 0 0 255 1 1 1
2 3 4 6 7 7 2 1 1 1 255 1 7 35 62 68
83 96 96 90 89 47 1 0 255 0 0 1 1 5 21 18
17 17 19 17 5 1 0 255 0 0 1 1 3 8 13 16
12 5 1 0 0 0 255 0 0 0 5 17 10 10 5 5
0 0 0 1 255 1 0 1 1 1 1 5 8 8 4 1
1 0 1 255 1 0 1 3 3 4 4 4 4 4 2 0
0 1 255 1 0 1 1 3 6 6 4 4 2 1 0 1
255 1 0 1 1 1 0 0 1 1 2 2 2 1 1 255
0 1 1 4 7 19 18 10 3 3 2 0 0 0 255 1
4 5 6 6 5 2 1 1 2 2 1 0 255 1 0 1
1 9 13 26 29 29 8 1 1 1 1 255 1 1 0 0
5 17 12 14 4 2 0 1 2 2 255 1 0 1 1 3
3 4 5 2 0 1 1 1 255 0 0 0 1 2 7 17
17 5 2 0 0 0 0 0 255 1 3 3 3 2 1 1
1 1 1 0 1 1 255 0 1 3 5 6 9 13 13 13
3 3 1 255 1 1 2 3 8 16 16 16 9 10 6 3
1 1 0 0 0 1 1 1 1 1 1 1 0 0 0 0
0 1 1 0 1 1 2 1 1 1 0 0 0 0 0 255
1 1 0 2 2 3 1 1 1 1 1 1 1 255 0 0
0 1 2 2 0 1 1 1 0 0 0 0 255 0 0 0
1 2 2 2 2 1 1 1 1 1 255 1 1 1 1 1
2 2 2 1 1 1 1 1 1 255 1 1 1 1 1 1
1 1 1 1 1 1 1 1 255 1 1 2 2 3 14 17
17 2 1 1 0 1 0 255 0 1 1 1 3 5 5 5
2 0 0 0 1 255 0 0 1 1 1 4 4 3 2 0
0 0 1 255 0 0 0 0 1 2 3 3 3 2 0 0
0 1 255 1 0 0 0 2 8 60 17 15 3 2 0 0
0 255 0 1 1 2 9 16 16 7 6 4 0 0 0 1
255 1 1 1 2 2 4 4 4 3 1 0 1 1 255 1
1 7 35 50 68 86 86 74 47 1 0 0 255 0 0 0
1 3 7 7 6 6 6 6 1 0 0 255 1 1 1 1
2 2 4 5 4 1 0 0 0 0 255 0 0 0 1 1
2 2 2 2 0 0 0 0 255 1 1 1 1 1 0 1
2 2 1 1 1 0 0 255 1 1 1 2 3 3 4 4
4 2 1 0 0 0 255 0 0 0 1 2 3 3 2 2
1 1 0 0 255 0 0 0 0 0 0 0 1 1 2 2
1 1 1 255 0 0 0 1 3 5 5 3 2 2 1 0
0 0 255 1 2 4 5 5 4 2 0 0 1 2 1 0
255 0 0 1 1 2 2 5 5 5 1 1 1 1 1 255
0 0 0 0 1 2 3 3 1 1 1 1 2 2 255 1
1 1 1 1 2 3 1 0 0 0 0 0 255 0 0 0
0 1 2 2 2 1 1 0 1 0 0 0 255 0 1 1
1 0 0 0 1 1 0 0 0 0 255 0 0 1 2 5
5 7 3 3 2 2 2 255 1 1 1 1 3 4 4 4
6 6 1 1 0 0 0 0 0 0 1 1 1 0 0 0
0 1 1 1 1 1 1 1 1 1 1 1 1 0 0 0
0 0 0 255 1 0 0 0 0 2 0 0 0 1 1 1
1 255 0 1 1 2 2 2 1 1 1 1 0 0 0 0
255 1 1 1 1 1 1 1 1 0 0 0 1 1 255 1
0 0 0 0 0 1 1 1 1 1 1 1 1 255 1 1
0 0 0 1 0 0 0 1 1 1 1 1 255 1 2 2
2 2 1 2 1 1 0 0 0 0 1 255 1 1 0 0
1 1 1 1 1 0 0 0 1 255 0 0 0 0 0 1
1 1 0 0 0 1 1 255 0 0 0 0 0 0 1 2
2 1 0 0 0 0 255 0 0 0 0 0 1 1 1 1
1 0 0 0 0 255 0 0 1 1 1 2 1 1 0 0
0 0 1 1 255 1 0 1 2 2 1 0 0 0 0 0
0 0 255 0 0 1 3 8 10 30 30 3 1 0 0 0
255 1 1 1 0 1 4 4 3 1 1 1 1 1 0 255
1 1 1 1 1 1 1 1 1 1 0 0 0 0 255 0
0 0 0 0 0 0 0 0 0 0 0 0 255 1 1 1
1 1 1 1 0 1 0 0 0 0 0 255 1 1 1 1
2 2 3 2 0 1 1 1 0 0 255 0 0 0 1 1
1 2 2 1 1 0 0 0 255 0 0 1 0 0 0 0
1 1 1 1 1 1 1 255 0 0 0 1 2 2 2 2
0 1 0 0 0 0 255 1 2 2 4 4 2 1 0 1
1 1 1 0 255 1 1 1 1 1 1 2 1 1 0 0
0 0 0 255 0 0 0 0 0 1 1 1 1 1 0 1
2 2 255 1 1 0 0 0 1 2 1 0 0 0 0 0
255 0 0 0 0 0 1 1 1 0 0 0 0 0 0 0
255 0 0 0 0 0 0 0 0 1 0 0 0 0 255 0
1 0 1 1 1 2 2 2 2 2 1 255 1 1 1 1
1 2 2 3 2 1 0 1 1 1 0 0 1 0 1 0
1 0 0 0 255 255 255 255 255 255 255 255 255 255 255 255
255 255 255 255 255 255 255 255 255 255 255 255 255 255 255 255
255 255 255 255 255 255 255 255 255 255 255 255 255 255 255 255
255 255 255 255 255 255 255 255 255 255 255 255 255 255 255 255
255 255 255 255 255 255 255 255 255 255 255 255 255 255 255 255
255 255 255 255 255 255 255 255 255 255 255 255 255 255 255 255
255 255 255 255 255 255 255 255 255 255 255 255 255 255 255 255
255 255 255 255 255 255 255 255 255 255 255 255 255 255 255 255
255 255 255 255 255 255 255 255 255 255 255 255 255 255 255 255
255 255 255 255 255 255 255 255 255 255 255 255 255 255 255 255
255 255 255 255 255 255 255 255 255 255 255 255 255 255 255 255
255 255 255 255 255 255 255 255 255 255 255 255 255 255 255 255
255 255 255 255 255 255 255 255 255 255 255 255 255 255 255 255
255 255 255 255 255 255 255 255 255 255 255 255 255 255 255 255
255 255 255 255 255 255 255 255 255 255 255 255 255 255 255 255
255 255 255 255 255 255 255 255 255 255 255 255 255 255 255 255
255 255 255 255 255 255 255 255 255 255 255 255 255 255 255 255
255 255 255 255 255 255 255 255 255 255 255 255 255 255 255 255
255 255 255 255 255 255 255 255 255 255 255 255 255 255 255 255
255 255 255 255 255 255 255 255 255 255 255 255 255 255 255 255
255 255 255 255 255 255 255 255 255 255 255 255 255 255 255 255
255 255 255 255 255 255 255 255 255 255 255 255 255 255 255 255
255 255 255 255 255 255 255 255 255 255 255 255 255 255 255 255
255 255 255 255 255 255 255 255 255 255 255 255 255 255 255 255
255 255 255 255 255 255 255 255 255 255 255 255 255 255 255 255
255 255 255 255 255 255 255 255 255 255 255 255 255 255 255 255
255 255 255 255 255 255 255 255 255 255 255 255 255 255 255 255
255 255 255 255 255 255 255 255 255 255 255 255 255 255 255 255
255 255 255 255 255 255 255 255 0 0 0 1 1 1 0 1
1 1 1 0 1 0 0 0 0 1 1 255 1 1 1 1
0 2 0 0 0 0 1 1 1 255 1 1 0 0 0 0
1 1 1 0 0 0 1 1 255 1 0 0 0 0 1 1
1 1 1 1 0 0 255 1 0 0 0 0 0 1 1 2
1 1 1 1 1 255 1 0 0 0 0 2 0 0 0 1
1 1 1 1 255 1 1 0 0 0 0 2 2 1 0 0
0 1 1 255 1 0 0 0 0 0 0 0 0 1 0 0
0 255 1 1 0 1 1 1 1 1 1 0 1 1 1 255
0 0 0 0 0 0 0 0 0 1 0 0 0 0 255 0
0 0 1 1 1 0 1 1 1 1 0 0 0 255 0 1
1 1 1 1 1 0 0 0 0 0 0 1 255 0 0 1
1 1 1 0 1 0 0 0 1 1 255 0 0 1 0 1
1 1 0 0 0 0 0 0 255 1 1 0 0 0 0 1
1 1 1 1 1 1 1 255 1 1 1 1 0 0 0 0
1 0 0 0 0 0 255 1 0 0 0 1 2 0 0 0
1 1 1 0 255 1 1 0 0 1 1 1 0 1 0 0
0 0 0 255 0 0 0 0 0 0 0 0 1 0 0 0
0 0 255 0 0 0 1 1 0 0 0 0 0 0 0 0
255 1 1 1 0 0 0 0 0 0 0 0 0 1 1 255
0 0 1 1 1 0 0 1 0 0 0 0 0 0 255 0
0 0 0 0 0 0 0 0 0 1 0 1 255 1 0 1
1 1 1 1 1 0 0 0 0 0 0 255 0 0 0 0
0 0 1 0 0 0 0 1 2 2 255 1 1 1 0 0
0 1 0 0 0 0 1 1 255 0 0 0 0 1 0 0
0 0 2 2 0 0 0 1 255 1 1 0 0 0 0 0
1 0 0 0 0 0 255 0 0 0 0 0 1 1 1 1
1 0 0 255 0 0 0 0 0 0 0 1 1 1 1 1
1 2 2 0 0 0 0 0 1 1 0 0 0 0 0 0
0 0 1 1 2 2 2 6 6 2 2 1 1 1 0 255
1 1 1 1 0 2 2 2 1 1 1 1 1 255 0 0
0 1 1 1 1 1 2 0 0 0 1 1 255 1 0 0
0 0 0 1 2 1 1 1 0 0 255 0 0 1 1 1
1 2 2 1 1 1 1 1 1 255 1 0 0 1 1 2
0 1 1 1 1 0 1 1 255 1 1 1 0 1 1 2
6 2 1 1 1 1 1 255 1 0 0 0 0 1 1 1
1 1 0 0 0 255 0 0 2 2 8 7 5 5 2 1
1 1 1 255 0 0 0 0 0 0 0 0 1 1 1 0
0 0 255 1 1 1 2 1 1 0 0 1 3 3 0 0
0 255 1 1 1 0 0 1 1 2 1 1 0 0 0 0
255 1 1 1 1 2 10 1 1 1 0 0 0 0 255 0
1 1 1 1 1 2 0 0 0 0 0 0 255 1 1 1
0 0 1 1 8 2 1 1 1 1 1 255 1 1 1 1
0 0 0 0 0 0 0 0 0 0 255 0 0 1 2 2
2 3 3 1 2 2 2 1 255 1 1 1 5 4 3 3
2 3 3 3 1 1 0 255 0 0 0 0 1 1 2 1
1 1 0 0 0 0 255 0 0 0 0 1 1 2 0 0
0 0 1 1 255 1 1 1 1 0 0 0 0 0 0 0
0 1 1 255 0 0 1 0 0 0 1 1 1 1 0 0
0 0 255 0 0 0 0 1 1 1 0 0 0 0 0 1
255 0 0 0 1 1 1 1 1 0 0 1 1 1 0 255
0 1 0 0 0 1 2 0 0 0 1 1 1 1 255 0
0 0 0 0 1 1 0 0 0 1 1 1 255 0 0 0
0 0 0 0 0 1 1 2 1 1 1 1 255 1 1 2
2 2 1 2 1 1 1 1 1 0 255 0 0 0 0 1
2 1 1 1 1 0 0 255 0 0 0 0 0 0 1 1
1 1 1 1 1 1 1 0 0 0 0 1 1 1 1 0
1 0 0 1 1 1 1 2 5 14 19 24 20 20 13 1
1 1 0 255 2 2 1 2 2 4 9 13 4 2 1 1
0 255 0 1 1 1 2 29 45 29 27 18 3 0 1 1
255 0 0 0 0 0 1 1 2 1 1 1 0 0 255 0
0 0 1 1 4 7 7 2 7 1 1 0 0 255 1 0
1 2 3 3 2 2 1 1 1 1 1 1 255 1 1 1
3 5 10 7 10 6 6 2 2 1 1 255 1 0 0 0
7 10 6 2 1 1 0 0 0 255 0 2 2 8 10 10
7 5 5 2 2 1 1 255 0 0 0 0 0 2 0 3
1 1 1 1 0 0 255 1 2 2 9 1 1 0 3 3
7 7 4 1 1 255 1 0 1 0 0 4 6 6 2 1
1 0 0 0 255 1 2 3 4 13 13 5 5 1 1 0
0 0 255 1 1 1 1 1 2 7 7 2 0 0 0 0
255 0 1 1 2 2 2 9 9 7 2 1 1 1 1 255
0 0 1 1 1 1 0 0 0 0 0 0 1 0 255 0
0 7 7 7 2 4 4 10 10 7 3 2 255 1 1 5
7 5 3 4 4 6 6 4 2 0 0 255 0 0 0 1
1 3 3 5 2 1 0 0 0 0 255 1 0 0 0 1
2 3 2 1 0 0 0 0 255 1 1 1 1 0 0 0
1 1 1 0 0 0 1 255 0 1 1 0 0 0 2 5
2 1 1 0 1 0 255 0 0 0 2 9 25 23 26 2
0 0 0 1 255 1 0 0 1 1 2 2 2 1 1 1
1 1 1 255 0 0 1 0 1 2 3 2 1 0 0 0
1 1 255 1 0 0 0 0 1 5 2 0 0 1 1 1
255 1 0 0 0 0 0 0 2 3 1 1 1 1 1 1
255 1 2 2 37 30 24 16 3 3 1 1 1 0 255 1
1 0 1 2 3 2 1 1 1 1 1 255 0 0 0 0
1 1 2 3 2 1 0 0 1 1 1 1 1 1 0 1
1 1 1 1 1 1 1 1 1 1 1 5 17 20 28 42
36 36 26 21 1 1 0 255 0 2 2 3 9 15 13 16
13 6 2 1 1 255 1 1 1 2 30 37 45 38 40 27
18 1 1 0 255 1 0 0 0 0 0 2 2 1 1 1
1 1 255 0 0 1 2 7 9 13 14 16 16 5 0 0
0 255 0 0 1 3 4 4 3 3 3 3 1 0 0 0
255 1 1 3 12 12 12 9 10 7 15 6 2 2 1 255
0 0 0 27 21 21 21 6 2 1 1 1 1 255 2 3
8 12 13 12 8 7 5 3 2 2 1 255 0 0 0 0
0 4 4 4 1 2 2 2 1 0 255 1 2 13 13 7
3 3 4 5 12 12 9 3 1 255 1 0 1 0 23 17
17 15 14 6 1 0 0 0 255 1 4 6 6 12 12 5
5 4 4 1 0 0 255 1 1 1 1 5 9 13 13 10
2 0 0 0 255 0 1 1 7 3 4 8 8 7 3 2
1 1 0 255 0 0 1 2 1 1 0 0 0 0 0 1
1 1 255 1 2 7 7 7 4 4 4 8 5 7 5 1
255 1 2 7 12 3 0 3 3 4 6 9 3 1 1 255
1 1 1 2 12 10 7 7 13 7 1 0 0 0 255 1
0 1 4 3 10 10 10 2 1 0 0 0 255 0 0 1
1 3 4 5 2 2 2 0 0 0 0 255 0 1 0 0
0 1 2 6 6 5 2 1 1 1 255 0 0 2 31 35
38 40 40 27 21 1 1 1 255 1 0 0 0 2 5 10
13 8 3 1 0 1 1 255 1 2 3 3 8 9 15 9
5 2 1 0 0 0 255 1 1 0 0 1 4 8 8 2
1 1 1 1 255 1 0 0 0 0 16 16 16 17 17 1
1 1 1 1 255 2 3 36 43 63 43 28 28 17 2 1
1 1 255 1 1 2 4 5 5 6 3 1 1 1 1 255
0 0 1 2 5 4 5 4 5 3 1 1 0 0 1 1
1 1 1 1 1 1 1 1 1 1 1 1 1 1 2 15
20 21 40 42 38 38 38 26 13 1 0 255 0 2 3 15
21 26 14 16 18 28 6 2 1 255 1 1 1 12 31 31
37 37 38 31 31 12 1 1 255 1 0 0 0 0 0 1
1 1 1 1 2 1 255 0 0 2 4 13 13 14 14 16
16 14 5 1 0 255 0 0 1 2 2 2 2 6 6 6
2 1 0 0 255 1 2 12 14 23 12 9 13 13 15 13
12 2 1 255 0 1 19 35 27 27 21 21 6 2 2 1
1 255 2 3 14 14 14 13 12 7 7 7 9 5 1 255
0 0 0 1 1 4 3 4 2 2 2 2 2 0 255 1
5 30 13 7 2 4 3 5 9 12 13 8 1 255 0 0
2 13 23 24 24 19 19 19 2 2 0 0 255 2 6 8
12 13 7 5 5 6 6 2 2 1 255 1 1 1 5 12
15 16 15 14 10 2 0 0 255 0 0 10 10 7 4 4
8 7 3 3 3 0 0 255 0 0 1 4 4 0 0 0
0 0 0 0 0 0 255 2 4 4 4 7 7 8 4 2
0 5 4 0 255 1 6 6 9 5 0 3 5 5 6 9
9 2 1 255 1 1 2 16 20 23 20 20 20 17 5 0
0 1 255 0 0 2 6 12 16 15 14 5 2 1 0 0
255 0 0 0 2 4 7 7 7 2 2 0 0 0 0 255
1 1 1 1 1 1 2 2 2 5 2 2 1 0 255 0
1 18 38 42 40 40 40 24 24 2 1 1 255 1 1 0
2 10 14 28 39 39 20 2 1 1 1 255 2 2 3 5
9 13 15 15 17 8 1 1 0 1 255 2 2 1 1 4
5 8 6 5 1 0 0 1 255 1 1 0 1 20 38 38
41 42 34 24 1 1 1 1 255 2 27 38 54 63 48 39
42 39 17 2 1 1 255 1 1 2 5 5 6 7 6 4
1 1 1 255 1 0 2 2 6 6 6 6 7 5 4 1
1 1 0 1 1 1 1 1 1 0 0 1 1 1 1 1
1 1 3 17 18 24 28 40 31 36 46 46 13 1 1 255
0 1 14 21 28 28 14 14 19 30 17 4 2 255 1 1
2 25 31 31 30 25 31 31 47 21 2 1 255 2 2 1
0 0 0 0 0 0 0 1 2 0 255 0 0 0 9 13
14 14 25 19 16 16 5 1 0 255 0 0 7 2 0 0
3 5 13 6 1 0 0 0 255 1 2 13 19 23 12 10
13 14 20 18 17 3 0 255 0 4 14 29 19 18 21 26
28 28 4 2 1 255 2 4 12 15 14 14 19 24 13 13
14 12 2 255 0 0 0 0 1 3 2 4 2 2 2 2
2 1 255 2 5 13 5 6 2 5 4 7 15 17 28 13
1 255 0 1 2 13 14 20 20 19 19 19 13 2 0 0
255 2 5 12 13 13 7 7 6 8 8 5 2 1 255 1
2 5 12 13 15 16 19 19 14 2 1 1 255 0 1 10
13 7 4 4 9 9 9 3 3 2 1 255 1 1 1 4
2 0 0 0 0 1 0 0 0 0 255 1 2 4 4 4
5 8 8 8 0 4 1 1 255 2 4 6 12 9 9 7
8 7 9 10 12 12 2 255 1 1 2 23 32 27 23 23
25 34 21 1 0 0 255 0 0 2 12 13 16 20 18 10
5 2 0 0 255 0 0 1 8 5 7 8 7 0 0 0
2 0 0 255 0 0 1 1 2 2 2 2 2 3 2 2
1 0 255 1 2 20 42 48 34 31 23 21 24 21 2 1
255 0 1 2 7 12 23 39 39 39 30 20 2 0 0 255
1 2 5 9 15 15 15 19 23 15 7 1 1 1 255 1
4 6 8 9 8 5 3 5 1 1 0 0 255 0 1 2
14 32 39 56 56 45 43 24 1 1 1 1 255 5 27 54
54 53 43 41 39 39 17 2 1 1 255 1 2 4 5 5
6 6 6 4 4 3 2 255 1 1 2 2 6 6 6 7
8 7 7 4 1 1 0 1 1 1 1 1 1 1 1 0
0 0 0 1 1 2 10 18 24 25 16 18 18 31 37 31
16 2 1 255 1 1 14 20 28 30 19 16 17 30 17 5
2 255 1 1 13 29 31 31 29 25 31 49 52 52 2 1
255 2 3 2 0 0 1 0 0 0 0 1 0 0 255 1
1 1 14 18 15 25 25 18 10 14 6 2 0 255 2 2
7 2 2 2 4 5 6 5 2 1 0 0 255 1 6 14
25 12 10 10 14 15 20 18 17 3 0 255 0 4 14 15
15 16 24 26 30 28 27 3 1 255 2 3 10 14 14 23
23 24 16 14 17 13 3 255 1 0 2 3 4 3 2 3
2 2 2 2 1 1 255 2 4 10 6 6 3 3 3 7
16 23 28 28 1 255 0 1 3 10 10 10 8 8 12 15
10 2 1 1 255 3 3 9 13 14 9 8 6 8 10 8
2 1 255 1 2 12 13 16 16 20 19 19 17 6 1 0
255 0 1 9 9 5 3 5 9 9 9 5 5 3 1 255
1 0 0 1 0 0 0 3 3 3 3 1 0 0 255 0
1 2 2 2 1 8 16 16 3 4 0 0 255 2 4 5
9 12 20 16 20 31 31 12 15 15 9 255 1 1 7 23
30 26 20 16 23 23 20 2 0 0 255 0 0 2 12 14
20 20 28 14 8 3 0 0 255 0 0 1 4 4 7 7
6 4 6 6 3 1 0 255 0 0 2 3 5 4 6 4
3 5 3 2 0 0 255 1 3 21 41 38 29 29 19 18
24 18 5 1 255 1 2 5 10 25 38 31 20 20 24 20
2 0 0 255 1 1 6 14 15 15 14 21 23 17 8 1
1 0 255 1 4 7 9 21 7 5 3 5 1 0 0 0
255 0 2 6 29 38 61 63 63 43 43 42 5 1 0 1
255 5 36 54 54 53 50 39 37 37 19 2 1 1 255 1
2 4 4 4 5 5 5 5 4 3 2 255 1 1 1 2
6 7 6 7 7 7 7 7 2 1 0 1 1 1 1 0
0 0 0 0 1 0 0 0 2 3 10 24 24 34 25 18
18 23 28 26 16 2 2 255 1 3 17 30 30 32 32 19
18 28 17 5 1 255 1 2 18 29 32 34 30 30 31 49
49 46 2 1 255 1 1 0 4 2 2 1 0 0 0 1
0 1 255 1 1 13 18 24 26 26 28 18 14 10 6 2
1 255 2 1 6 3 9 2 4 3 6 3 2 0 0 0
255 1 6 15 27 20 20 10 12 20 20 17 4 5 1 255
1 7 14 12 15 18 28 28 28 27 26 3 2 255 2 10
12 16 17 27 23 23 17 14 14 8 3 255 2 2 2 3
3 1 0 1 2 2 2 0 0 1 255 1 4 10 9 6
5 5 5 7 17 20 23 15 1 255 0 1 9 12 9 8
7 7 14 14 4 4 1 0 255 3 3 9 8 9 9 9
5 5 10 5 1 1 255 1 2 17 17 18 16 24 16 25
13 12 1 0 255 0 1 6 6 5 3 5 8 8 9 5
5 3 1 255 1 0 0 0 0 1 1 3 3 3 3 2
2 1 255 0 1 2 2 2 1 5 7 15 7 3 0 0
255 2 4 2 5 21 21 20 20 25 20 15 16 15 9 255
0 1 7 12 26 20 16 13 13 12 4 2 1 1 255 0
0 2 12 14 20 17 20 10 9 4 1 0 255 0 0 1
9 10 13 10 6 6 12 12 9 1 0 255 0 0 0 3
7 7 7 7 7 5 4 2 1 1 255 1 3 26 41 34
20 29 23 38 31 18 13 0 255 4 5 5 17 41 48 31
16 16 16 16 0 0 0 255 1 1 6 17 20 17 15 17
16 15 9 1 0 0 255 0 4 9 18 18 3 3 3 4
1 0 0 0 255 0 2 6 35 61 63 63 63 62 62 42
9 2 1 0 255 3 38 56 56 72 69 48 48 37 19 2
0 1 255 1 2 4 6 4 4 4 3 5 5 3 2 255
1 1 1 2 4 7 7 8 7 7 7 7 3 2 1 1
1 1 1 0 0 0 0 0 1 1 1 1 2 3 7 24
27 34 27 23 18 23 28 28 13 2 2 255 1 2 17 30
30 30 30 30 29 28 15 3 0 255 0 1 21 31 34 35
37 30 30 31 37 28 1 1 255 0 0 0 1 2 1 1
0 1 0 1 0 1 255 1 1 13 14 24 26 20 20 14
18 10 10 2 1 255 0 1 1 6 9 4 4 3 8 5
2 0 0 0 255 1 2 15 28 25 20 10 14 16 14 12
4 5 1 255 2 4 25 26 24 24 28 30 26 26 23 2
2 255 2 21 21 17 17 29 23 19 17 14 13 4 2 255
0 0 1 3 4 0 0 1 2 1 0 0 1 1 255 1
4 15 15 9 7 7 5 7 9 14 15 12 2 255 1 1
8 13 10 8 8 8 14 10 4 4 1 0 255 1 3 16
8 9 9 10 7 5 7 3 1 1 255 1 1 13 17 18
16 20 16 21 12 6 1 0 255 0 0 1 3 5 3 5
4 3 3 3 5 1 1 255 0 0 0 1 1 1 1 1
1 0 1 1 2 1 255 1 4 3 3 3 3 9 7 7
3 2 0 0 255 2 5 2 5 29 29 15 12 15 10 10
16 15 5 255 0 1 7 7 15 19 20 21 12 7 0 0
1 1 255 0 1 2 7 25 25 9 16 9 6 1 0 0
255 0 0 2 13 13 17 17 7 7 12 12 9 1 0 255
1 0 1 7 9 7 7 7 8 6 4 1 1 1 255 0
2 26 45 38 29 29 24 39 38 24 13 0 255 1 4 6
17 38 52 38 20 16 16 7 1 0 1 255 1 1 2 27
27 20 17 17 16 12 4 0 0 0 255 0 2 18 18 15
7 6 5 4 1 0 0 0 255 0 2 3 35 83 91 83
79 79 62 42 9 1 0 0 255 3 48 49 49 94 86 69
54 50 19 1 0 0 255 1 2 5 6 6 5 5 5 6
6 3 1 255 0 0 1 1 4 7 7 7 7 6 6 3
2 2 0 0 0 1 1 0 0 0 0 0 1 1 1 1
1 2 5 20 27 32 27 25 29 28 28 26 10 2 1 255
1 2 18 30 30 23 21 18 18 17 13 1 0 255 0 0
18 28 35 43 43 37 30 30 31 26 1 0 255 0 0 0
1 1 0 0 0 1 0 1 1 1 255 0 0 7 13 13
20 15 20 15 23 15 10 1 1 255 0 0 0 1 6 3
3 3 10 3 2 0 0 0 255 1 2 14 27 25 20 12
16 16 12 5 3 2 1 255 2 3 25 34 25 26 24 30
23 26 10 2 2 255 1 13 18 16 16 16 19 13 17 10
4 2 1 255 0 0 1 1 1 0 0 1 2 1 1 0
1 1 255 1 1 15 15 7 3 7 3 7 9 10 12 3
1 255 0 1 3 13 12 10 9 14 14 12 4 2 1 0
255 0 3 18 7 16 16 16 10 9 7 4 1 2 255 1
1 4 15 15 15 15 15 21 12 2 0 0 255 0 1 1
2 4 2 5 2 2 2 2 4 0 1 255 1 1 0 1
0 1 0 0 0 0 0 0 1 0 255 1 5 5 3 3
3 9 5 2 2 2 0 0 255 2 5 5 5 15 9 10
10 10 4 4 16 15 2 255 0 1 1 1 7 15 15 21
10 4 0 0 1 1 255 0 1 1 7 35 35 8 8 8
5 0 0 1 255 1 1 2 13 15 17 16 12 13 13 13
1 1 0 255 0 0 0 5 7 5 7 12 12 6 1 0
0 0 255 0 0 25 45 32 32 24 16 24 24 23 3 0
255 1 1 4 13 18 49 18 15 15 9 2 1 0 1 255
1 1 2 23 27 25 24 17 12 9 1 0 0 0 255 0
1 8 15 15 9 6 6 4 4 1 0 0 255 0 0 0
35 80 85 91 90 90 62 38 5 2 1 0 255 3 30 49
57 81 72 69 53 40 9 1 0 0 255 1 1 2 6 6
6 5 6 6 5 2 1 255 0 0 0 1 3 4 7 8
9 6 4 3 2 2 1 0 0 0 0 0 0 0 0 0
0 1 2 2 2 2 4 12 18 25 27 29 38 28 28 23
3 2 1 255 0 1 3 18 21 19 19 17 17 10 2 0
0 255 0 0 3 24 28 35 40 37 37 24 26 14 0 0
255 0 1 1 1 0 0 1 0 1 0 1 1 1 255 0
0 2 7 13 20 14 15 15 20 16 3 1 1 255 0 0
1 1 3 1 3 8 10 3 1 0 0 1 255 1 1 4
25 25 20 20 23 16 12 5 3 2 1 255 1 1 9 26
26 26 23 23 21 13 2 2 1 255 0 2 9 13 13 14
13 13 13 10 3 2 1 255 0 0 1 1 2 0 0 1
1 1 2 1 2 1 255 0 1 12 12 5 3 3 1 2
7 7 4 0 1 255 3 3 1 8 10 10 9 13 13 12
2 1 1 0 255 0 1 15 15 18 18 18 14 10 7 1
1 1 255 1 1 1 3 5 5 5 15 15 9 1 0 0
255 1 1 2 3 4 1 3 2 3 2 2 1 0 0 255
1 1 1 0 0 0 0 0 0 0 0 0 1 0 255 1
5 13 5 3 0 9 2 2 2 2 2 0 255 0 1 5
5 4 8 9 9 9 8 8 10 2 0 255 0 0 0 1
1 6 6 6 4 1 1 1 1 1 255 0 1 1 3 28
28 13 10 8 1 0 0 1 255 1 1 2 3 13 15 13
9 13 13 7 1 0 0 255 0 0 0 3 3 3 6 12
12 6 1 0 0 0 255 0 0 8 25 25 16 15 13 23
19 4 1 1 255 1 1 1 1 4 8 7 7 2 2 1
0 0 1 255 1 1 1 12 25 25 25 12 4 2 1 0
1 1 255 0 0 0 6 8 9 7 7 4 4 1 0 0
255 0 0 0 6 36 59 59 72 75 56 25 1 1 0 0
255 1 9 35 49 59 57 50 40 13 3 0 0 0 255 1
1 1 2 5 5 5 6 6 4 2 1 255 0 0 0 1
2 4 6 6 6 6 3 2 0 1 0 1 0 0 0 0
0 0 0 0 0 2 2 2 1 1 2 4 17 17 18 29
29 17 17 3 2 1 1 255 0 0 1 3 8 13 17 16
16 1 1 0 0 255 0 0 1 3 16 19 31 25 31 23
14 1 0 0 255 0 1 1 1 1 1 1 1 2 1 2
1 1 255 0 0 0 3 16 20 7 7 15 19 16 1 1
1 255 1 1 1 1 1 1 2 2 2 1 1 1 1 0
255 1 1 2 7 20 20 23 24 19 4 3 1 1 1 255
0 0 0 9 25 20 18 13 10 2 2 1 1 255 0 1
2 9 7 14 7 16 13 9 2 1 0 255 0 1 1 0
0 0 1 0 0 0 2 2 2 0 255 0 0 5 5 5
3 0 0 1 3 3 1 0 0 255 1 1 1 1 3 9
6 9 6 2 1 1 0 0 255 0 1 4 4 16 16 16
14 9 1 1 1 1 255 1 1 1 1 2 2 2 2 1
0 0 0 0 255 1 2 2 3 3 1 3 3 3 2 0
0 0 0 255 0 0 1 1 0 0 0 0 0 0 0 0
0 0 255 1 2 13 10 10 2 2 2 2 2 2 1 0
255 0 0 3 4 4 4 10 10 10 9 8 2 1 0 255
0 0 0 0 0 1 4 3 1 1 1 1 1 1 255 0
0 1 2 3 13 10 8 1 0 0 0 1 255 1 1 2
2 3 5 5 5 2 7 2 0 0 0 255 0 0 0 1
1 3 3 6 6 1 1 1 1 1 255 1 0 1 8 9
14 14 14 18 8 3 1 1 255 1 1 1 1 0 2 2
2 1 1 0 0 0 1 255 1 1 0 4 4 17 6 3
1 1 1 1 1 1 255 0 0 0 0 6 6 7 4 4
2 2 1 1 255 0 0 1 1 10 34 36 29 45 25 2
1 2 2 2 255 0 1 9 25 51 42 25 13 3 1 0
0 1 255 1 1 1 1 1 2 3 4 4 2 2 0 255
0 0 0 0 2 2 4 6 6 2 0 1 0 1 0 1
0 0 0 0 0 0 0 0 4 3 2 1 1 1 1 3
3 12 16 7 4 3 3 3 2 1 1 255 1 1 0 1
3 8 8 5 1 1 1 1 1 255 0 1 1 1 3 5
16 3 4 2 1 0 0 0 255 1 1 1 1 1 1 1
1 1 1 1 1 1 255 0 1 0 2 4 7 6 5 6
5 1 1 0 0 255 1 1 1 1 1 0 0 0 0 0
1 1 1 0 255 1 1 1 2 7 10 20 10 4 2 2
1 0 1 255 1 0 0 0 2 5 7 5 2 2 1 1
0 255 0 1 2 7 8 17 17 24 13 3 1 1 0 255
0 1 1 0 1 0 1 0 0 0 0 1 1 1 255 0
0 2 5 5 3 0 0 0 2 2 0 0 1 255 1 1
1 0 0 2 2 3 2 1 0 0 0 0 255 0 0 1
1 1 2 14 9 1 1 1 1 1 255 1 1 1 1 1
1 1 0 1 0 0 0 2 255 2 1 2 3 2 2 3
3 2 1 0 0 1 0 255 0 0 1 0 0 0 0 0
0 0 0 1 0 0 255 1 1 1 8 8 6 8 7 7
2 1 1 0 255 0 0 0 1 4 5 12 12 9 8 5
1 1 0 255 0 0 0 0 0 0 1 1 0 0 1 1
1 0 255 0 0 0 0 1 1 1 0 0 0 0 1 2
255 1 1 2 1 0 1 1 2 1 2 0 0 0 0 255
0 1 0 1 1 1 1 1 1 1 1 1 1 1 255 1
1 0 1 1 3 9 14 8 1 1 0 0 255 1 2 2
2 1 1 1 1 1 1 0 0 0 0 255 1 1 0 0
0 2 1 1 1 1 1 1 1 0 255 0 0 0 0 0
2 4 3 2 0 1 0 1 255 0 1 1 1 1 10 10
8 2 1 0 0 0 1 0 255 0 1 1 1 13 13 2
1 1 0 0 0 1 255 1 1 1 1 1 0 0 0 0
0 0 0 255 0 0 0 0 2 2 2 1 1 1 0 0
0 1 0 1 1 1 0 0 0 0 0 0 3 1 1 1
1 1 1 2 1 1 2 2 2 2 0 0 0 0 0 255
1 1 0 0 0 2 2 1 1 1 1 0 0 255 0 0
0 0 0 1 1 1 1 1 1 0 0 0 255 1 1 1
1 1 1 1 1 1 1 1 1 1 255 1 1 1 1 2
3 3 2 2 1 1 0 0 0 255 1 1 1 1 0 0
0 0 0 0 0 1 1 0 255 1 1 0 2 2 2 1
1 2 1 1 1 0 1 255 1 0 0 0 1 1 1 2
1 1 0 0 0 255 0 1 1 2 2 2 8 13 1 1
0 1 0 255 0 0 0 0 0 0 0 0 0 0 0 1
1 1 255 0 0 0 1 2 1 0 0 1 1 1 0 1
1 255 0 0 0 0 0 0 2 2 1 1 0 0 0 0
255 0 0 0 1 1 1 0 0 1 1 1 1 2 255 2
1 2 1 0 0 0 0 0 0 1 0 1 255 1 0 0
0 1 1 1 1 1 1 0 1 1 1 255 0 0 0 0
0 0 0 0 0 0 0 0 0 0 255 0 1 1 1 8
2 2 3 4 1 0 0 0 255 0 0 0 1 1 4 10
0 1 1 1 1 1 0 255 0 0 0 0 0 0 1 1
0 0 0 0 1 0 255 0 0 0 0 1 0 0 0 1
0 0 1 1 255 1 1 1 0 0 0 1 1 1 1 0
0 0 0 255 0 1 0 0 0 1 1 0 0 0 0 1
1 1 255 1 0 0 0 1 1 0 0 0 0 1 0 0
255 1 1 2 0 0 0 1 1 1 1 1 1 0 0 255
0 0 0 0 0 1 0 0 0 0 1 0 0 0 255 0
0 0 0 0 0 1 0 1 0 1 0 1 255 0 1 1
1 1 1 1 1 1 1 1 1 1 2 2 255 0 0 0
1 1 1 0 0 0 0 0 0 1 255 1 1 1 1 0
0 0 0 0 0 1 1 255 0 0 0 0 0 0 0 0
0 0 0 0 0 1 0 1 1 1 0 0 1 1 1 0
255 255 255 255 255 255 255 255 255 255 255 255 255 255 255 255
255 255 255 255 255 255 255 255 255 255 255 255 255 255 255 255
255 255 255 255 255 255 255 255 255 255 255 255 255 255 255 255
255 255 255 255 255 255 255 255 255 255 255 255 255 255 255 255
255 255 255 255 255 255 255 255 255 255 255 255 255 255 255 255
255 255 255 255 255 255 255 255 255 255 255 255 255 255 255 255
255 255 255 255 255 255 255 255 255 255 255 255 255 255 255 255
255 255 255 255 255 255 255 255 255 255 255 255 255 255 255 255
255 255 255 255 255 255 255 255 255 255 255 255 255 255 255 255
255 255 255 255 255 255 255 255 255 255 255 255 255 255 255 255
255 255 255 255 255 255 255 255 255 255 255 255 255 255 255 255
255 255 255 255 255 255 255 255 255 255 255 255 255 255 255 255
255 255 255 255 255 255 255 255 255 255 255 255 255 255 255 255
255 255 255 255 255 255 255 255 255 255 255 255 255 255 255 255
255 255 255 255 255 255 255 255 255 255 255 255 255 255 255 255
255 255 255 255 255 255 255 255 255 255 255 255 255 255 255 255
255 255 255 255 255 255 255 255 255 255 255 255 255 255 255 255
255 255 255 255 255 255 255 255 255 255 255 255 255 255 255 255
255 255 255 255 255 255 255 255 255 255 255 255 255 255 255 255
255 255 255 255 255 255 255 255 255 255 255 255 255 255 255 255
255 255 255 255 255 255 255 255 255 255 255 255 255 255 255 255
255 255 255 255 255 255 255 255 255 255 255 255 255 255 255 255
255 255 255 255 255 255 255 255 255 255 255 255 255 255 255 255
255 255 255 255 255 255 255 255 255 255 255 255 255 255 255 255
255 255 255 255 255 255 255 255 255 255 255 255 255 255 255 255
255 255 255 255 255 255 255 255 255 255 255 255 255 255 255 255
255 255 255 255 255 255 255 255 255 255 255 255 255 255 255 255
255 255 255 255 255 255 255 255 255 255 255 255 255 255 255 255
255 255 255 255 0 1 1 1 1 1 0 0 0 0 0 1
1 1 0 0 0 0 0 255 1 1 0 0 1 1 2 1
1 1 0 0 0 255 0 0 0 0 0 1 1 1 1 1
0 0 0 0 255 0 0 0 0 0 0 1 0 0 0 0
0 0 255 1 1 1 1 1 1 0 0 0 1 0 0 0
0 255 1 1 1 0 0 0 1 0 1 1 0 0 1 1
255 1 1 0 0 0 0 1 1 1 1 1 1 1 1 255
0 0 1 1 1 0 0 0 0 0 0 1 0 255 0 0
0 0 1 1 1 2 1 1 1 1 0 255 1 0 0 0
0 0 0 0 0 0 0 1 0 1 255 1 0 0 0 0
0 1 1 1 0 0 0 0 0 255 0 0 0 0 0 0
1 1 1 0 0 0 0 0 255 1 0 0 0 0 0 0
0 0 0 1 0 0 255 0 2 1 1 1 0 0 1 1
0 0 0 0 255 0 0 0 0 0 0 0 0 0 1 1
1 0 0 255 1 1 0 0 0 0 0 0 0 0 0 0
0 0 255 0 0 0 0 0 1 0 1 0 0 0 0 1
255 0 0 0 0 0 0 0 0 1 1 1 0 0 0 255
0 0 0 0 1 1 1 1 1 1 1 1 0 0 255 0
0 1 0 1 2 1 1 1 1 1 1 0 255 0 0 0
0 0 0 0 0 0 0 0 0 0 0 255 0 0 0 0
0 0 0 0 0 0 0 1 1 1 255 0 0 0 1 1
1 0 0 0 2 2 2 1 255 0 0 0 0 0 0 0
0 1 1 0 0 0 0 255 0 0 0 0 0 0 0 0
0 0 0 0 0 0 255 0 0 0 0 0 0 0 0 0
1 2 0 0 255 0 0 0 0 1 1 1 1 1 1 1
1 1 1 1 255 1 0 0 1 1 1 1 0 0 0 1
1 1 255 1 0 0 0 0 0 0 0 1 0 0 1 255
0 0 0 0 0 2 2 2 1 1 1 0 0 0 0 1
1 1 0 0 1 1 1 0 0 1 1 1 1 0 0 0
0 0 0 1 1 1 2 1 1 1 0 255 1 1 1 1
2 2 4 1 1 1 0 0 0 255 2 1 1 0 0 0
1 1 1 1 0 0 0 0 255 0 0 0 0 1 1 1
1 0 0 1 1 1 255 1 0 1 1 1 1 1 1 1
1 0 0 0 0 255 1 1 1 1 1 1 1 1 1 1
1 0 1 1 255 0 1 0 0 0 1 1 1 1 2 2
1 1 1 255 0 0 1 1 1 0 0 0 0 0 0 0
0 255 0 0 0 0 1 1 3 6 5 2 1 1 0 255
1 0 0 0 0 0 0 0 0 0 0 1 1 0 255 0
0 0 0 0 0 1 0 0 0 0 0 0 0 255 0 0
0 0 1 1 1 1 1 0 0 0 0 0 255 1 0 0
0 0 0 0 0 0 0 1 0 0 255 0 1 1 1 1
2 4 4 2 0 0 0 0 255 0 2 1 1 1 1 2
1 1 1 1 1 0 0 255 1 1 1 1 1 2 0 2
1 1 1 1 0 0 255 0 0 0 0 0 1 1 0 0
0 0 0 1 255 1 0 1 0 0 0 1 2 3 3 1
0 0 1 255 1 0 0 1 1 2 2 1 2 1 1 0
0 0 255 0 1 1 2 8 8 16 8 3 1 1 0 0
255 0 0 0 0 0 1 0 0 0 0 1 0 0 0 255
1 2 1 2 1 1 0 1 0 0 1 1 1 1 255 0
0 1 2 7 14 14 7 4 2 2 2 1 255 0 0 0
0 0 0 0 0 0 0 0 0 0 1 255 2 0 0 0
0 1 0 0 0 0 0 1 1 0 255 0 0 0 0 0
0 0 0 0 1 0 0 0 255 0 0 0 1 1 1 2
2 1 1 1 1 1 0 1 255 1 0 1 1 1 1 1
1 0 0 0 1 1 255 1 1 1 0 1 1 2 1 1
1 0 1 255 0 0 0 0 2 3 3 7 4 1 1 1
0 0 0 0 1 1 0 0 0 0 0 0 0 1 1 2
1 0 0 0 0 0 2 3 3 2 2 2 1 0 0 255
1 0 1 2 4 24 24 18 2 1 1 0 0 255 2 1
0 0 0 1 2 3 2 1 1 1 0 0 255 0 0 0
1 1 27 23 15 13 3 1 1 1 255 1 1 1 1 1
1 2 2 3 1 0 0 0 0 255 1 1 1 1 1 2
7 7 2 2 1 0 0 1 255 0 0 0 0 1 3 3
3 2 2 2 1 1 1 255 1 1 1 1 1 1 2 1
1 0 0 0 0 255 0 0 0 0 3 16 16 10 9 5
1 1 0 255 1 1 1 0 0 1 1 2 0 0 0 1
1 0 255 0 0 0 2 4 2 2 1 1 0 0 0 0
0 255 0 0 0 3 3 5 3 6 3 2 1 1 0 0
255 0 0 1 1 1 0 1 0 1 0 1 0 0 255 0
1 1 1 4 5 7 7 5 1 0 0 0 255 2 2 1
1 1 5 13 17 28 28 5 3 0 0 255 1 1 1 2
2 5 5 3 3 2 1 1 1 0 255 0 0 1 0 1
1 1 0 0 0 0 0 0 255 0 0 0 0 1 3 13
9 9 9 3 1 0 0 255 0 0 0 1 4 4 4 4
4 3 2 0 0 0 255 0 1 2 8 23 27 24 24 19
8 1 0 0 255 1 1 0 0 1 2 1 1 2 2 2
0 0 0 255 1 0 0 2 1 1 1 1 0 0 1 1
1 0 255 0 1 2 7 30 36 30 28 10 6 3 1 1
255 0 0 0 0 0 3 10 10 10 2 0 1 1 1 255
1 0 0 2 7 7 1 1 1 2 1 1 0 0 255 0
0 0 0 1 1 1 0 0 0 0 0 0 255 1 0 2
6 10 9 9 20 9 1 1 1 1 0 1 255 1 0 4
8 8 6 5 5 1 0 0 1 1 255 1 1 1 2 3
3 9 7 7 1 0 0 255 0 0 0 1 3 7 7 10
7 4 2 1 0 0 0 1 1 1 1 0 0 0 0 0
0 1 2 2 2 1 0 0 1 3 6 14 12 12 5 3
2 0 0 255 0 1 2 4 24 49 49 49 49 12 1 1
0 255 2 2 1 1 1 15 15 25 20 16 5 1 0 0
255 0 0 1 3 34 37 34 23 15 14 3 2 1 255 1
0 1 1 1 2 3 12 6 5 1 0 1 1 255 1 1
1 1 2 7 9 7 7 4 2 1 1 0 255 0 0 1
3 9 14 14 10 6 3 2 2 1 1 255 1 2 2 4
10 25 28 28 12 2 0 0 0 255 0 0 0 3 32 32
32 25 21 21 4 1 0 255 1 0 1 0 0 1 2 3
2 1 1 1 1 0 255 0 0 1 19 19 13 12 15 4
3 1 0 1 1 255 1 1 3 24 24 27 13 30 21 6
2 1 0 0 255 0 1 1 1 3 1 1 1 2 1 1
0 0 255 0 1 2 4 14 14 14 9 6 4 2 0 0
255 2 3 3 3 5 17 46 63 72 75 31 5 3 1 255
1 1 1 2 5 6 5 5 5 5 4 1 0 1 255 0
0 1 1 1 1 1 0 0 0 0 0 0 255 0 0 1
1 2 14 16 15 16 15 12 3 1 0 255 0 0 1 4
5 5 5 5 5 5 3 0 0 0 255 1 1 5 29 30
30 28 28 28 19 3 1 1 255 1 0 0 0 1 2 2
2 5 12 4 2 1 1 255 2 1 0 1 1 1 1 1
2 0 0 0 1 0 255 2 2 6 32 38 41 35 32 28
19 10 1 1 255 0 0 0 2 15 17 17 23 23 12 1
1 1 1 255 2 1 3 6 10 7 10 5 5 5 2 0
0 0 255 0 0 1 1 6 6 6 3 1 1 1 1 1
255 1 1 6 15 12 10 15 20 20 9 1 1 0 0 1
255 1 3 8 15 17 9 9 12 4 1 1 1 1 255 0
1 3 4 21 24 24 30 25 7 0 0 255 0 0 0 2
4 7 10 12 12 9 4 2 1 1 1 1 1 1 1 1
0 0 0 0 0 0 2 1 2 1 0 1 3 6 14 24
24 24 18 14 3 1 0 255 0 0 4 49 62 62 54 54
51 50 12 1 0 255 1 2 1 2 15 38 42 42 37 37
20 6 1 0 255 0 0 3 12 30 36 34 26 23 15 14
2 1 255 0 0 1 0 1 2 7 7 6 5 2 1 1
1 255 0 0 1 2 4 7 8 7 6 4 4 2 1 1
255 0 0 2 9 16 15 14 14 10 6 3 1 0 0 255
1 1 2 14 29 29 41 41 30 4 2 0 0 255 0 0
2 25 39 39 39 35 43 43 39 3 1 255 1 0 0 1
1 2 3 5 3 9 3 1 0 0 255 1 1 15 38 18
13 15 21 17 7 2 1 1 1 255 1 3 10 34 27 27
36 32 30 20 5 1 0 0 255 0 1 1 4 3 3 3
3 3 3 1 1 0 255 0 1 2 9 15 15 12 9 6
4 2 1 1 255 2 3 3 4 17 46 63 75 91 104 85
31 3 1 255 1 1 1 6 12 7 6 7 8 8 5 2
2 2 255 1 1 1 1 4 5 5 2 0 0 0 0 0
255 0 1 1 2 8 17 18 18 18 15 20 10 2 0 255
0 0 2 4 6 6 6 5 5 6 6 1 1 1 255 1
2 17 31 29 29 28 45 35 29 9 1 1 255 0 0 0
0 0 1 2 2 5 6 4 2 1 1 255 0 0 0 0
1 4 4 4 7 4 1 1 1 0 255 2 4 29 40 40
40 31 32 32 20 12 3 0 255 0 0 0 9 15 20 43
43 30 17 2 1 1 1 255 2 2 3 7 7 3 6 6
7 5 4 0 0 0 255 1 1 1 1 6 6 6 3 1
1 1 1 1 255 1 1 6 15 15 15 15 16 15 14 5
0 0 0 1 255 1 3 8 8 17 12 15 17 17 4 2
1 1 255 0 1 4 23 27 30 40 30 34 14 7 0 255
0 0 0 2 5 8 14 14 12 9 5 5 2 1 1 1
1 1 1 1 1 1 0 0 2 1 2 1 1 1 1 2
4 18 26 26 28 30 32 31 12 1 0 255 0 1 21 69
90 69 59 49 49 50 27 1 1 255 1 1 1 9 23 69
69 69 56 56 38 16 5 0 255 0 1 3 12 26 34 34
26 20 17 17 2 0 255 0 0 0 1 1 2 7 7 7
9 4 1 1 1 255 0 0 1 2 5 5 6 6 4 5
5 3 1 0 255 0 0 2 16 16 14 14 17 17 18 6
2 1 0 255 0 1 14 31 39 49 50 65 41 10 2 0
0 255 1 1 3 54 56 54 46 46 46 48 43 39 1 255
0 0 0 0 1 8 7 7 7 9 9 5 1 1 255 0
1 10 17 15 15 16 21 20 12 7 2 1 1 255 1 6
37 37 34 27 40 37 39 26 10 1 0 0 255 1 3 4
4 3 4 3 3 3 3 1 1 1 255 1 1 3 12 17
17 9 9 8 8 3 1 1 255 0 2 3 4 61 63 75
75 90 96 96 85 4 2 255 1 1 1 14 14 7 6 6
5 8 5 2 2 2 255 0 1 2 5 4 4 8 4 0
0 0 0 0 255 1 1 1 7 9 13 18 18 18 18 20
13 1 0 255 1 1 4 4 5 5 7 7 7 7 6 2
1 1 255 2 9 23 34 31 27 28 41 35 24 19 5 1
255 1 0 0 0 0 0 1 1 4 4 2 1 1 1 255
0 0 0 0 2 5 6 14 16 8 4 1 1 1 255 2
25 29 32 40 27 27 37 39 32 19 3 0 255 0 0 0
14 17 30 39 47 31 19 16 1 0 0 255 1 2 5 6
3 2 2 5 5 5 4 0 0 0 255 0 0 1 1 1
3 3 2 1 1 1 1 0 255 0 1 15 15 15 15 15
15 15 15 6 3 2 1 1 255 2 3 6 6 7 15 15
15 13 5 2 1 1 255 1 3 14 27 30 30 40 30 34
23 12 2 255 0 0 1 2 8 14 16 16 12 10 6 6
3 2 1 1 0 0 0 1 1 1 0 0 2 1 1 1
1 1 1 3 18 26 34 26 42 31 42 31 20 2 1 255
0 0 51 63 79 72 62 53 50 56 43 2 1 255 1 1
1 14 25 51 51 68 56 63 46 34 5 0 255 0 1 12
15 26 31 34 21 18 16 12 2 0 255 0 0 0 1 1
2 3 7 9 9 3 2 1 1 255 0 0 1 4 5 5
6 6 6 5 5 3 1 0 255 0 0 2 16 16 16 17
36 37 37 18 1 0 0 255 0 1 14 42 50 50 65 65
62 12 1 0 0 255 1 1 5 32 60 54 54 54 54 48
39 21 2 255 0 0 0 0 8 14 10 13 13 13 13 7
2 0 255 1 3 6 17 15 18 21 21 17 16 10 2 1
1 255 1 26 40 40 26 24 40 37 37 35 15 8 1 0
255 1 3 2 2 2 3 3 3 3 1 1 1 1 255 0
1 5 10 17 17 8 13 10 8 6 2 1 255 0 0 2
9 69 81 81 75 75 86 96 86 9 1 255 1 1 2 13
13 10 6 6 5 5 5 3 2 0 255 0 1 2 5 4
4 5 4 0 0 0 0 1 255 1 1 1 7 9 19 19
18 17 18 13 13 2 0 255 1 1 4 4 4 4 8 8
8 7 4 2 1 1 255 2 17 34 41 39 27 30 34 32
24 21 16 2 255 1 1 1 1 0 0 0 1 3 3 1
1 1 0 255 0 0 0 0 2 9 6 16 19 16 8 2
1 0 255 2 29 29 32 32 24 24 37 42 39 32 2 0
255 0 0 1 14 18 36 39 39 47 29 16 2 0 0 255
0 1 5 10 6 3 3 5 5 5 3 0 0 0 255 0
0 1 1 1 2 7 2 1 1 1 1 0 255 0 1 3
15 15 16 16 16 9 15 6 4 2 2 1 255 1 4 6
6 6 12 9 10 10 6 1 0 1 255 1 3 23 32 36
39 43 39 34 20 16 2 255 0 0 1 2 8 15 19 19
15 10 7 7 4 2 0 0 0 0 0 1 1 1 0 0
2 1 1 1 1 1 1 3 24 32 35 26 42 42 48 31
20 2 1 255 0 1 47 62 67 69 53 53 53 62 43 2
2 255 1 0 1 14 25 50 51 62 62 63 56 25 5 0
255 0 1 12 15 31 37 38 27 18 16 12 2 1 255 0
0 1 1 3 3 9 10 10 4 3 1 1 1 255 0 0
2 4 5 6 7 9 6 6 5 3 1 0 255 0 0 2
10 20 25 32 37 37 39 30 2 1 1 255 0 0 7 48
50 50 50 50 28 12 2 1 1 255 0 1 5 31 37 41
54 56 64 52 30 20 2 255 0 0 0 0 8 23 14 14
9 15 28 28 2 1 255 1 3 6 17 17 24 18 21 17
17 10 3 1 0 255 1 26 34 26 24 24 29 29 35 37
35 8 1 0 255 0 0 1 1 1 0 3 2 2 1 1
1 1 255 0 1 4 6 12 13 13 14 14 10 6 2 1
255 0 0 3 30 81 92 116 81 81 81 102 96 9 1 255
1 1 2 6 7 9 6 6 5 5 4 2 0 0 255 0
0 2 3 2 4 4 4 0 0 0 0 1 255 1 1 2
3 7 13 19 19 17 19 13 12 1 0 255 0 1 4 4
4 4 6 6 6 7 4 2 1 1 255 2 7 41 43 39
32 30 31 31 31 24 18 2 255 1 1 1 1 1 1 0
0 3 3 2 1 1 0 255 0 0 0 0 1 6 6 16
19 16 8 1 0 0 255 2 26 29 29 29 24 23 37 48
48 32 2 1 255 0 0 1 13 35 39 59 47 47 29 6
1 1 0 255 0 0 1 12 12 6 5 5 5 5 3 0
0 0 255 0 0 1 1 3 3 7 3 1 3 3 1 0
255 0 3 12 12 7 15 12 16 8 15 6 3 2 2 1
255 1 4 6 8 6 7 5 7 6 6 0 0 0 255 1
2 19 32 36 36 39 38 28 16 8 2 255 0 0 1 3
8 13 15 15 15 10 8 7 3 2 0 0 0 0 0 0
0 1 0 0 1 1 1 1 0 0 0 3 24 32 35 28
28 31 31 31 6 2 1 255 1 1 27 47 61 62 72 89
73 65 37 2 2 255 1 1 1 12 39 51 68 62 62 62
30 6 2 0 255 1 1 3 16 31 31 37 30 18 13 10
2 1 0 255 0 1 2 5 6 10 10 10 3 2 2 1
1 255 0 0 2 4 5 7 7 9 6 6 4 1 0 0
255 2 0 1 9 21 30 34 43 43 37 9 2 1 1 255
0 0 2 42 45 45 38 35 21 7 1 1 0 255 0 0
2 26 35 37 57 57 57 56 28 13 2 0 255 0 0 1
4 24 20 14 3 13 16 16 0 0 1 255 1 6 20 18
27 18 25 18 17 9 3 0 0 255 1 6 26 28 24 24
23 23 21 24 8 1 1 0 255 0 0 1 1 0 0 0
1 2 0 1 1 0 0 255 0 5 6 8 10 13 14 14
10 3 2 2 0 255 1 3 30 76 102 117 116 104 111 111
51 1 0 255 1 1 1 2 7 8 7 6 5 5 4 1
0 0 255 0 1 2 3 2 2 5 5 1 0 0 0 1
255 1 0 0 2 4 13 19 19 19 29 16 7 1 0 255
0 1 3 5 5 5 6 6 6 6 5 2 1 1 255 1
3 29 43 43 43 34 32 32 32 27 16 2 0 255 1 1
1 4 4 0 0 2 3 2 1 1 0 255 0 0 0 1
1 2 6 6 14 6 1 1 0 0 255 1 13 26 29 29
30 27 41 45 45 16 1 1 255 0 1 1 1 13 41 46
37 29 16 1 1 1 1 255 0 0 0 20 20 6 5 5
10 10 3 1 0 255 0 0 1 2 3 3 7 7 3 1
1 2 1 0 255 1 3 4 1 4 12 12 12 9 15 14
3 2 2 255 0 1 3 8 13 13 7 5 6 2 1 1
0 1 255 0 1 10 24 34 36 38 38 16 8 6 2 0
255 0 1 3 8 10 13 10 15 10 8 4 0 0 0 0
0 1 1 1 0 0 0 1 2 1 1 1 1 0 0 2
7 26 32 28 24 21 31 14 3 0 0 255 1 1 7 34
39 61 89 100 89 63 14 1 0 255 0 0 1 5 39 51
68 56 57 57 24 2 1 1 255 1 1 3 16 25 25 30
30 14 10 5 1 0 0 255 0 2 2 5 6 9 10 8
3 2 1 1 1 255 0 0 1 3 4 4 5 5 5 5
3 1 1 0 255 1 1 2 4 16 30 34 32 32 20 8
2 1 1 255 1 0 1 7 23 25 23 23 7 2 1 1
0 255 0 0 0 18 35 37 45 45 57 57 47 6 0 0
255 0 0 0 3 20 20 14 3 9 9 1 0 0 1 255
1 3 15 15 24 18 26 25 19 6 1 0 0 255 1 2
21 28 23 31 18 24 18 21 1 1 1 0 255 0 2 1
1 0 0 2 2 2 0 0 1 0 0 255 0 4 5 8
10 10 13 13 4 3 2 1 0 255 1 2 4 76 92 116
116 105 105 105 7 0 0 255 1 1 1 2 5 6 6 6
6 6 3 1 0 0 255 0 2 3 3 3 3 12 12 1
0 1 0 1 255 1 1 1 1 2 13 19 19 20 31 20
2 1 0 255 0 0 2 4 5 5 5 5 5 5 4 2
1 0 255 0 2 18 29 32 39 45 42 35 31 23 7 2
0 255 0 1 2 7 7 2 2 2 3 2 1 1 1 255
0 0 0 1 2 2 4 2 4 1 0 0 0 0 255 1
6 24 26 30 31 31 31 31 28 6 1 1 255 0 0 1
1 7 10 23 20 16 1 1 1 1 0 255 1 1 2 12
12 7 5 5 6 5 1 1 1 255 1 0 1 2 3 4
7 5 1 1 0 1 0 0 255 1 2 3 1 4 12 12
12 8 15 3 2 1 0 255 0 1 3 10 13 13 7 5
3 1 1 0 0 0 255 0 1 5 12 26 32 38 29 8
5 4 2 1 255 0 1 3 8 8 8 8 13 8 5 2
0 0 0 0 0 1 1 1 0 0 1 1 2 1 2 1
0 0 0 1 1 17 24 21 21 20 18 3 1 0 0 255
0 1 3 9 39 58 74 91 63 28 2 1 0 255 0 1
1 2 20 39 51 48 48 27 4 0 0 1 255 1 1 3
3 21 21 24 19 12 5 2 1 0 0 255 0 0 0 2
2 3 7 7 6 1 1 1 0 255 0 0 1 2 3 3
4 4 4 4 2 0 0 1 255 0 0 0 4 16 30 32
31 25 9 3 1 1 1 255 1 1 1 2 4 7 2 3
2 0 0 0 0 255 0 0 0 5 23 28 30 21 30 47
24 2 0 0 255 0 0 0 3 10 14 14 10 7 3 0
0 0 0 255 1 2 10 10 9 9 25 21 13 1 0 0
0 255 1 2 9 23 23 32 19 21 10 1 1 1 1 0
255 0 1 1 1 1 2 2 2 1 0 1 1 1 0 255
0 1 5 5 7 7 7 6 2 2 2 1 1 255 0 1
2 16 76 90 87 87 72 38 2 0 0 255 1 1 1 1
3 5 5 6 8 8 1 0 0 0 255 1 2 2 3 3
3 2 0 0 0 0 0 1 255 1 1 1 1 1 7 14
19 20 26 20 1 1 0 255 0 1 2 1 2 3 4 4
4 3 2 1 1 0 255 0 1 3 18 25 34 45 42 35
18 14 6 2 1 255 0 1 1 9 9 2 2 1 1 1
1 1 1 255 1 1 1 1 1 1 2 0 2 0 0 0
0 0 255 1 1 7 10 30 30 31 28 19 8 1 0 0
255 0 0 0 0 1 1 3 3 2 0 0 0 0 0 255
1 1 2 2 9 7 7 5 5 1 0 1 1 255 1 0
1 1 4 4 12 8 0 0 0 1 0 1 255 1 1 2
2 5 20 20 4 4 2 2 1 1 0 255 0 1 2 2
12 12 5 3 2 2 1 0 0 0 255 0 1 2 8 14
18 32 7 4 3 2 2 1 255 0 1 1 8 8 7 5
5 5 2 1 0 0 0 0 0 1 1 1 1 0 0 1
2 1 1 1 1 0 0 1 1 1 17 19 19 12 2 1
0 0 0 255 0 0 2 3 9 57 57 47 28 3 2 1
1 255 1 0 0 1 2 20 25 23 23 4 1 0 0 0
255 1 1 1 1 3 6 14 12 5 2 1 1 0 0 255
0 0 0 0 1 1 1 6 3 1 0 1 0 255 1 1
1 1 2 3 4 4 4 2 1 1 0 1 255 1 1 1
2 6 16 19 19 9 1 1 1 0 0 255 1 1 1 2
1 2 2 2 1 0 0 1 1 255 0 0 0 1 5 14
14 14 18 18 2 1 0 0 255 0 0 0 0 1 10 10
10 3 0 0 0 0 0 255 1 1 2 8 8 8 9 13
1 0 0 0 0 255 0 1 2 4 9 19 14 10 2 1
0 1 1 1 255 1 2 1 1 1 1 2 1 1 1 1
1 0 0 255 0 1 1 2 3 4 3 2 1 1 2 1
0 255 0 0 1 2 16 56 56 41 38 2 2 0 0 255
0 1 1 1 1 2 3 3 3 3 2 1 1 0 255 0
1 2 2 2 0 0 0 1 0 0 0 1 255 1 0 1
1 1 1 7 7 8 20 1 1 0 0 255 0 0 0 0
0 1 2 2 2 1 1 1 0 0 255 0 0 1 3 10
13 25 31 31 6 6 5 2 1 255 1 1 2 2 3 2
0 0 1 1 1 1 1 255 1 1 1 1 0 0 0 0
0 0 0 0 0 0 255 0 0 4 5 7 8 8 8 6
1 1 0 0 255 0 0 0 0 0 0 1 0 1 0 0
0 1 0 255 0 0 1 1 2 5 7 4 1 0 0 1
0 255 0 1 1 1 2 2 2 0 0 0 0 1 0 1
255 1 1 1 1 2 9 4 1 1 1 1 1 1 1 255
0 0 1 1 1 2 2 2 2 2 1 0 0 0 255 0
1 1 2 2 9 7 3 3 1 1 1 0 255 0 1 1
1 2 4 2 2 2 2 1 0 1 1 1 1 1 1 1
1 1 0 0 1 1 1 1 1 0 0 1 1 1 2 3
3 1 1 0 0 0 0 255 0 2 0 0 4 7 7 2
2 2 2 1 1 255 1 1 0 0 1 2 2 2 2 2
1 0 0 0 255 1 0 0 0 0 0 1 1 1 1 1
1 1 0 255 0 0 1 1 1 1 1 3 1 1 0 1
0 255 0 1 1 1 2 2 3 3 1 1 0 0 0 1
255 1 0 0 1 1 2 2 2 1 1 0 1 0 1 255
2 2 0 2 1 1 0 1 1 1 1 1 1 255 0 1
1 1 1 2 2 1 0 0 0 0 0 0 255 0 0 0
0 0 0 1 1 1 1 1 2 0 1 255 1 1 1 2
2 1 1 1 0 0 0 0 0 255 0 1 0 1 1 2
1 2 1 0 0 0 0 0 255 0 0 1 1 1 0 1
0 0 0 1 1 1 0 255 0 0 1 1 1 2 1 1
1 1 1 1 1 255 0 0 0 0 1 2 2 2 2 2
1 0 0 255 0 0 0 1 1 1 0 0 0 0 0 0
0 0 255 1 1 1 1 0 0 0 0 1 0 0 1 1
255 0 0 1 1 1 1 1 1 2 1 0 0 0 0 255
0 0 0 0 0 1 1 1 1 1 1 1 0 0 255 0
0 0 1 2 2 10 10 4 2 1 2 1 1 255 1 1
1 1 2 2 2 0 1 1 1 1 0 255 0 1 0 0
0 0 0 0 0 1 1 0 0 0 255 0 0 0 0 1
4 4 4 2 2 1 0 0 255 0 1 0 0 0 0 1
0 1 1 1 1 1 0 255 0 0 1 0 1 0 1 0
1 0 1 0 0 255 0 1 1 1 1 0 1 0 0 0
0 0 0 1 255 1 0 1 1 0 0 0 0 0 0 1
1 1 1 255 0 0 0 1 1 1 0 0 0 1 1 0
0 0 255 1 1 1 1 1 1 1 1 1 1 0 1 0
255 0 0 0 0 1 1 1 1 1 1 1 1 1 1 1
1 1 1 1 1 1 0 0 1 1 1 1 1 1 1 1
0 1 0 1 1 1 0 0 0 0 0 255 1 0 0 0
0 1 2 1 1 1 1 1 1 255 1 1 1 0 1 1
1 1 1 1 1 1 0 0 255 1 1 0 0 0 1 1
1 1 1 1 1 0 0 255 0 1 1 1 1 1 1 1
0 1 0 1 0 255 0 1 1 1 1 1 1 1 0 1
0 1 0 1 255 1 1 1 0 0 0 1 1 0 0 0
0 0 1 255 0 0 0 1 1 0 0 0 1 1 1 1
1 255 0 1 1 1 1 1 1 1 0 0 0 0 0 0
255 0 1 1 0 0 0 0 0 1 1 1 1 0 0 255
1 1 1 1 1 1 0 0 0 0 0 0 0 255 0 0
0 0 1 1 1 1 0 0 0 1 1 1 255 1 0 1
0 0 0 0 0 0 0 0 0 0 0 255 0 0 0 0
0 1 0 0 1 1 1 0 0 255 0 0 0 0 0 0
0 1 1 1 1 0 0 255 0 0 0 0 0 0 0 0
0 0 2 0 0 0 255 0 1 1 1 1 1 1 1 1
0 1 1 1 255 0 0 1 1 1 1 0 0 0 0 0
0 0 0 255 0 1 0 0 0 1 1 1 1 1 0 0
0 0 255 0 0 0 1 1 1 1 1 0 1 1 1 1
0 255 0 1 0 1 2 2 2 2 0 0 0 0 0 255
0 0 0 0 0 0 0 0 0 1 1 0 0 0 255 0
0 0 0 1 1 2 2 0 1 0 0 0 255 0 1 1
0 0 0 1 0 0 1 1 1 0 0 255 0 0 1 0
0 0 1 0 0 0 1 0 0 255 0 1 1 1 1 0
0 0 0 0 1 0 1 1 255 1 0 0 0 0 0 0
0 1 1 1 1 1 1 255 0 0 0 0 1 1 0 0
0 0 0 0 0 0 255 1 1 1 1 0 0 1 1 0
0 0 1 0 255 1 0 0 0 0 0 0 1 1 1 1
0 1 0 1 1 1 1 0 0 1 0 0 255 255 255 255
255 255 255 255 255 255 255 255 255 255 255 255 255 255 255 255
255 255 255 255 255 255 255 255 255 255 255 255 255 255 255 255
255 255 255 255 255 255 255 255 255 255 255 255 255 255 255 255
255 255 255 255 255 255 255 255 255 255 255 255 255 255 255 255
255 255 255 255 255 255 255 255 255 255 255 255 255 255 255 255
255 255 255 255 255 255 255 255 255 255 255 255 255 255 255 255
255 255 255 255 255 255 255 255 255 255 255 255 255 255 255 255
255 255 255 255 255 255 255 255 255 255 255 255 255 255 255 255
255 255 255 255 255 255 255 255 255 255 255 255 255 255 255 255
255 255 255 255 255 255 255 255 255 255 255 255 255 255 255 255
255 255 255 255 255 255 255 255 255 255 255 255 255 255 255 255
255 255 255 255 255 255 255 255 255 255 255 255 255 255 255 255
255 255 255 255 255 255 255 255 255 255 255 255 255 255 255 255
255 255 255 255 255 255 255 255 255 255 255 255 255 255 255 255
255 255 255 255 255 255 255 255 255 255 255 255 255 255 255 255
255 255 255 255 255 255 255 255 255 255 255 255 255 255 255 255
255 255 255 255 255 255 255 255 255 255 255 255 255 255 255 255
255 255 255 255 255 255 255 255 255 255 255 255 255 255 255 255
255 255 255 255 255 255 255 255 255 255 255 255 255 255 255 255
255 255 255 255 255 255 255 255 255 255 255 255 255 255 255 255
255 255 255 255 255 255 255 255 255 255 255 255 255 255 255 255
255 255 255 255 255 255 255 255 255 255 255 255 255 255 255 255
255 255 255 255 255 255 255 255 255 255 255 255 255 255 255 255
255 255 255 255 255 255 255 255 255 255 255 255 255 255 255 255
255 255 255 255 255 255 255 255 255 255 255 255 255 255 255 255
255 255 255 255 255 255 255 255 255 255 255 255 255 255 255 255
255 255 255 255 255 255 255 255 255 255 255 255 255 255 255 255
255 255 255 255 255 255 255 255 255 255 255 255 255 255 255 255
2 2 2 2 0 1 1 1 1 1 0 1 1 1 0 0
1 1 1 255 1 1 0 1 1 1 1 1 1 1 0 0
1 255 1 1 1 1 0 0 1 1 1 1 1 1 0 1
255 1 1 1 2 1 1 1 1 1 2 2 0 0 0 255
1 1 1 1 2 1 1 0 0 0 0 1 1 255 0 1
1 1 1 1 1 1 1 1 0 0 0 0 255 0 1 1
0 0 0 0 0 0 0 1 0 0 0 255 0 1 1 1
1 0 0 0 1 1 1 1 1 255 0 1 1 1 1 0
1 1 1 1 0 0 0 0 255 1 1 1 1 1 1 1
1 1 1 1 1 0 1 255 1 1 1 1 2 2 2 1
1 0 0 0 0 255 0 0 0 1 1 2 1 1 1 1
1 1 1 1 255 1 0 0 0 0 0 1 1 1 1 0
0 0 0 255 0 0 0 0 0 0 0 0 1 0 1 0
0 255 0 0 0 0 0 0 0 1 1 1 0 0 0 255
0 0 0 1 0 1 0 0 0 0 0 1 0 0 255 1
0 0 1 1 1 1 0 0 1 1 0 0 255 1 0 0
0 1 1 1 1 1 0 0 0 0 0 255 0 1 1 1
1 1 1 1 0 0 0 0 1 1 255 0 0 0 1 1
1 0 0 0 0 1 1 2 0 255 0 0 0 0 1 2
3 1 0 0 0 0 0 255 0 0 1 1 1 1 1 1
1 1 1 1 0 1 255 0 0 1 1 1 1 1 0 0
0 0 0 0 255 0 0 0 0 0 0 0 0 0 1 0
1 1 1 255 1 0 0 0 0 1 1 1 1 1 1 1
1 255 0 0 0 0 0 0 0 0 0 0 1 1 1 1
255 1 0 0 0 0 0 1 1 1 0 0 0 0 0 255
0 0 0 0 0 1 0 0 0 0 0 0 0 0 255 0
0 0 0 1 1 1 1 1 0 0 0 0 255 0 0 0
0 0 0 1 1 1 0 0 0 1 1 0 0 0 0 0
0 0 1 1 2 2 1 1 0 0 0 1 1 1 5 5
6 2 1 1 1 1 1 255 0 0 0 0 1 2 1 1
1 1 0 1 1 255 0 0 0 0 0 1 2 1 0 1
1 2 1 1 255 1 0 0 0 1 1 1 1 2 5 4
2 0 0 255 1 0 1 1 3 2 1 1 0 0 1 1
1 255 1 2 1 1 2 2 1 2 2 2 0 0 1 1
255 0 1 0 1 1 2 2 0 0 0 1 0 0 0 255
1 1 1 1 1 0 0 1 0 1 0 1 0 255 1 1
1 1 1 1 1 1 1 1 0 0 0 1 255 1 1 2
2 2 3 3 3 3 1 1 1 0 1 255 1 1 1 2
4 9 3 2 2 1 0 0 0 255 0 0 0 1 2 3
3 3 3 1 1 1 0 0 255 1 0 0 0 0 0 1
1 2 1 1 1 1 1 255 1 1 1 1 2 2 2 1
1 0 0 0 0 255 0 0 0 0 0 0 0 1 1 1
0 0 0 255 1 0 0 1 1 1 0 1 0 0 0 0
0 0 255 1 1 0 0 1 1 1 1 1 1 1 0 0
255 0 0 0 0 1 1 2 2 5 1 1 1 1 1 255
1 1 1 1 3 4 4 4 5 1 0 1 0 0 255 0
0 1 1 1 2 1 0 0 0 0 1 1 0 255 0 1
0 0 0 2 4 1 1 0 0 0 0 255 1 1 1 1
3 7 9 4 2 2 2 2 2 1 255 0 0 0 0 0
1 2 1 0 0 0 0 0 255 0 1 1 0 0 0 0
0 0 1 1 1 1 1 255 1 0 0 0 5 4 4 3
1 1 1 1 1 255 0 0 0 0 0 1 1 1 0 1
1 1 0 0 255 1 0 0 0 0 0 1 1 1 0 1
0 0 0 255 1 0 0 0 1 1 1 1 0 0 0 0
1 1 255 0 0 1 3 1 1 1 1 1 1 0 0 0
255 0 0 0 0 0 1 2 1 1 1 0 0 0 0 0
0 1 1 0 0 0 1 2 0 1 1 1 0 0 1 3
15 15 15 19 19 12 8 2 1 1 1 255 0 0 0 0
2 3 2 2 2 2 1 1 0 255 0 0 0 0 1 4
6 6 3 2 2 2 1 1 255 0 0 0 2 2 1 1
2 6 6 4 2 2 0 255 1 1 2 2 3 7 7 8
2 1 1 1 1 255 0 1 1 2 3 4 4 9 8 2
1 0 1 1 255 1 1 1 1 2 5 5 5 4 3 2
1 1 1 255 1 1 0 1 1 1 1 1 1 1 1 1
0 255 1 1 1 1 1 1 2 2 2 3 1 1 1 1
255 1 2 2 3 3 3 3 5 4 3 3 2 1 1 255
1 1 2 4 28 28 25 15 4 2 1 0 0 255 0 0
0 1 3 6 7 7 7 3 1 1 1 1 255 1 0 0
0 2 1 2 2 2 1 1 1 1 0 255 2 2 3 8
16 17 3 3 2 1 1 1 1 255 0 0 0 1 1 1
0 3 1 1 0 0 0 255 1 1 0 1 1 2 2 3
1 1 1 1 1 1 255 1 1 1 0 1 1 3 3 2
2 1 0 0 255 0 0 0 1 7 7 7 7 13 9 4
1 1 0 255 1 1 1 8 9 13 13 14 14 7 5 1
0 0 255 0 0 1 2 2 5 5 3 1 2 1 1 1
0 255 0 2 0 2 2 2 2 1 1 1 1 0 0 255
0 1 3 8 18 27 30 27 10 2 2 3 3 2 255 1
0 0 0 1 5 21 20 1 0 0 0 0 255 0 1 1
1 0 0 0 1 1 1 1 1 0 1 255 1 1 1 5
8 8 8 8 9 3 1 1 1 255 0 0 0 1 1 2
2 6 2 4 2 1 0 0 255 0 0 0 0 0 0 3
4 3 1 1 1 0 0 255 1 0 0 1 4 4 3 3
2 1 0 1 1 0 255 0 0 3 7 4 7 3 5 1
1 0 0 0 255 0 0 0 1 1 1 2 1 2 2 3
1 0 0 0 0 1 1 1 1 0 1 2 1 1 1 1
1 1 2 16 20 25 23 20 20 19 12 3 1 1 1 255
0 0 0 1 2 3 3 7 7 3 2 1 0 255 0 1
1 1 5 6 6 4 3 3 3 2 1 0 255 1 2 2
3 2 2 2 6 6 6 5 2 1 1 255 1 2 2 5
7 7 18 18 7 3 2 1 1 255 1 2 2 2 4 10
16 17 15 9 2 1 1 1 255 1 1 1 10 29 34 32
32 13 5 2 1 1 1 255 1 0 0 0 1 2 4 4
2 2 1 1 0 255 1 1 0 0 0 2 2 5 2 3
3 3 1 0 255 1 2 3 5 5 5 5 5 4 4 3
3 0 0 255 0 1 2 7 27 28 27 25 16 4 1 0
1 255 0 0 1 1 6 12 14 9 14 9 14 2 1 1
255 0 0 0 1 3 3 3 3 3 1 1 1 1 0 255
1 3 4 16 25 28 25 26 3 2 1 1 0 255 0 0
0 1 1 1 0 2 2 1 0 0 0 255 1 1 1 2
2 5 8 8 7 1 1 1 1 1 255 1 0 1 0 2
3 8 8 3 2 1 0 0 255 0 0 0 7 16 29 10
18 18 17 9 4 2 1 255 1 1 8 17 17 14 13 15
15 15 7 1 0 0 255 0 1 1 6 7 5 5 5 15
6 1 0 0 0 255 0 2 2 2 2 5 2 0 1 1
1 0 0 255 1 1 8 15 19 30 35 27 27 6 3 3
3 2 255 0 0 0 1 8 17 34 30 13 0 0 0 0
255 0 1 1 1 1 0 2 7 6 6 1 1 0 0 255
1 1 5 8 12 12 9 9 10 10 3 2 1 255 0 0
0 2 3 4 6 8 8 4 2 1 0 0 255 0 0 0
0 0 1 3 4 3 2 1 1 1 0 255 1 1 1 4
5 7 8 8 3 1 1 1 1 0 255 0 1 7 7 9
9 9 8 5 4 0 0 0 255 0 0 1 1 2 1 2
2 7 6 6 2 1 0 0 0 0 1 1 1 0 0 0
1 1 1 1 1 1 1 20 38 28 28 23 23 19 13 6
2 0 0 255 1 2 2 4 4 8 8 9 10 7 3 2
0 255 0 0 1 3 5 5 5 4 4 5 4 3 1 0
255 1 3 3 13 13 34 13 13 9 9 3 2 1 0 255
1 2 4 7 7 7 21 21 21 4 2 1 1 255 0 1
2 10 14 18 18 17 17 12 8 1 1 1 255 0 1 10
35 59 59 56 49 32 13 3 1 1 1 255 1 0 0 0
4 4 4 6 5 4 2 1 1 255 1 1 0 1 1 7
7 5 3 5 6 3 2 0 255 0 2 3 5 5 6 5
6 5 6 4 4 1 0 255 1 1 2 18 31 31 27 27
28 16 2 0 1 255 0 0 1 5 12 15 19 15 15 17
18 3 1 1 255 0 0 1 1 4 3 3 3 2 1 1
0 0 0 255 1 3 10 16 25 37 37 40 26 6 2 0
0 255 0 0 1 1 1 0 0 2 2 2 0 0 0 255
0 0 0 3 5 8 9 8 6 6 1 1 0 1 255 0
0 0 2 8 8 9 19 19 3 1 1 0 255 1 0 1
16 30 37 19 18 16 17 9 4 2 0 255 0 2 13 18
18 13 13 13 17 23 14 2 0 0 255 0 1 7 7 9
6 7 13 18 18 4 0 0 0 255 0 3 3 2 2 2
2 0 0 0 0 0 0 255 0 3 9 15 18 21 35 21
27 10 6 3 2 0 255 0 0 0 8 17 30 35 35 35
5 0 0 0 255 0 0 0 0 2 13 13 8 5 5 1
1 1 0 255 1 4 6 12 12 12 12 9 10 10 7 2
1 255 1 1 1 16 16 8 8 8 7 4 4 2 0 0
255 0 0 0 0 0 1 3 3 3 2 1 1 1 0 255
0 1 1 4 5 5 6 8 4 2 1 1 1 0 255 0
1 6 7 7 9 10 9 8 5 0 0 2 255 0 0 3
5 2 2 2 4 8 9 8 2 1 1 0 0 0 1 1
1 0 0 0 1 1 1 1 1 1 2 36 39 39 29 28
29 26 18 13 3 0 0 255 1 2 2 4 4 9 14 14
14 16 4 2 1 255 0 0 1 3 6 5 5 4 5 5
5 3 2 1 255 1 3 13 15 37 51 32 26 17 9 4
1 1 0 255 0 3 7 7 7 4 5 21 21 9 4 1
1 255 1 1 7 20 20 21 18 18 18 17 12 1 1 0
255 1 1 35 67 71 71 56 56 37 21 7 1 1 1 255
1 0 0 2 6 6 6 6 5 5 2 2 1 255 1 1
1 1 2 7 7 3 3 6 6 4 2 1 255 0 1 3
5 5 5 5 4 4 6 4 1 1 0 255 1 2 15 18
31 31 27 23 28 16 2 1 1 255 0 0 3 10 12 21
19 15 14 14 17 14 2 1 255 0 0 1 1 2 2 3
2 1 1 1 1 0 0 255 1 9 12 16 28 37 38 38
35 9 2 0 0 255 0 0 0 1 1 1 1 3 3 3
0 1 1 255 0 0 0 3 7 9 9 6 6 6 1 0
0 1 255 0 0 0 8 8 8 8 19 20 13 2 1 0
255 0 0 1 16 25 25 20 16 14 15 12 4 2 1 255
0 2 14 24 17 13 9 9 17 19 17 2 1 1 255 0
0 1 7 9 2 7 8 9 8 4 1 0 0 255 0 1
4 1 2 2 5 1 1 0 0 0 0 255 0 2 15 15
15 18 21 21 23 15 13 2 0 0 255 0 0 8 12 18
18 35 41 45 41 4 1 0 255 0 0 0 0 1 3 3
5 3 3 1 1 0 0 255 1 13 18 13 13 13 16 14
17 8 3 2 1 255 1 1 4 16 16 8 8 9 7 6
4 2 0 0 255 0 0 0 0 0 0 0 1 2 1 1
1 1 0 255 0 1 1 5 5 4 4 4 4 2 1 0
0 0 255 1 1 4 4 5 8 10 10 10 4 0 0 1
255 0 1 3 5 2 1 2 6 7 9 8 2 2 1 0
0 0 0 1 0 0 0 0 1 1 1 1 1 1 6 36
36 34 28 28 40 41 29 15 3 0 0 255 0 1 1 4
6 14 15 23 23 23 13 2 2 255 1 0 1 6 6 6
6 4 5 5 5 3 2 2 255 1 2 14 16 64 64 41
32 17 14 4 2 2 0 255 0 3 7 7 7 6 6 15
14 9 4 2 1 255 1 1 15 20 18 18 18 20 23 17
13 2 1 1 255 1 2 42 63 71 63 56 56 56 34 9
2 1 1 255 1 0 0 5 7 6 6 5 5 5 3 2
1 255 1 1 1 1 2 7 3 1 1 6 6 4 2 1
255 1 1 3 4 5 6 6 4 4 4 3 1 1 1 255
2 6 8 18 35 35 20 20 16 12 2 1 1 255 0 1
5 12 13 21 19 15 14 15 14 9 1 1 255 0 0 1
2 2 2 2 1 1 1 1 0 0 0 255 2 12 15 25
25 32 37 37 35 26 1 0 0 255 0 0 0 0 0 0
0 2 2 0 0 1 1 255 0 0 1 3 6 3 6 6
5 5 4 0 0 0 255 0 0 0 10 10 3 3 19 20
17 10 2 1 255 1 1 1 14 20 20 20 21 25 15 15
6 2 1 255 0 0 19 24 13 12 9 13 17 17 9 2
2 1 255 0 0 1 6 12 6 8 8 8 15 6 1 0
0 255 0 0 4 0 1 0 4 2 1 0 0 0 0 255
0 2 15 20 15 18 21 26 23 19 14 8 0 0 255 0
0 19 19 20 18 35 51 45 41 3 1 1 255 0 0 0
0 0 3 1 1 1 1 1 0 0 0 255 1 7 18 13
13 12 14 14 13 7 2 2 1 255 1 2 4 16 19 16
14 10 9 6 4 2 0 0 255 0 0 0 0 0 0 0
1 2 1 1 1 0 0 255 1 1 4 4 4 4 3 3
3 2 2 1 1 0 255 0 1 1 2 4 5 10 10 10
0 0 0 1 255 0 0 2 5 1 1 2 6 7 8 4
2 1 0 0 0 0 0 1 0 0 0 0 1 1 1 1
1 1 2 30 31 29 9 24 38 41 38 15 1 1 1 255
0 1 1 2 7 10 14 15 20 20 13 2 1 255 1 1
1 6 6 6 4 4 5 5 5 3 2 2 255 1 1 5
26 49 58 41 32 17 5 4 3 2 1 255 1 2 4 7
7 7 10 15 9 4 3 2 1 255 1 1 8 18 18 15
20 23 23 17 12 2 1 1 255 1 3 29 42 63 63 50
50 50 34 9 2 1 1 255 0 0 0 4 6 6 7 6
5 5 4 2 0 255 0 1 1 1 2 3 1 1 1 6
4 2 1 1 255 1 2 3 3 5 6 6 3 3 3 3
1 1 0 255 1 6 6 15 35 40 20 17 14 12 2 1
1 255 0 1 3 12 17 17 12 12 13 14 12 7 1 1
255 0 1 3 3 3 4 4 1 1 1 1 1 1 1 255
2 6 16 30 26 30 29 35 28 26 1 0 0 255 0 0
0 0 0 0 1 2 1 0 0 0 1 255 0 0 2 2
3 3 4 4 4 4 4 1 0 0 255 0 0 0 4 4
2 3 15 20 17 10 2 0 255 0 1 1 12 20 17 20
25 28 26 15 3 1 1 255 0 0 19 19 13 12 12 15
17 17 9 2 1 1 255 0 1 2 8 23 8 9 9 9
15 6 1 0 0 255 0 0 2 0 1 0 2 1 1 1
1 1 0 255 1 2 8 20 15 20 21 26 21 17 15 8
0 0 255 0 1 23 23 20 18 51 59 51 23 3 0 0
255 0 0 0 0 0 1 0 1 2 2 1 1 0 0 255
1 3 16 16 13 10 12 13 13 8 5 2 1 255 1 1
1 16 21 21 14 10 9 9 5 2 1 0 255 0 1 1
0 0 1 2 2 2 2 1 1 0 0 255 1 1 3 4
4 3 3 3 3 3 2 1 0 0 255 0 1 0 0 4
5 7 4 4 2 0 0 0 255 0 0 8 15 1 1 2
6 6 3 1 1 1 0 0 0 0 1 1 1 0 0 0
1 1 1 1 1 1 1 6 8 8 9 23 36 38 38 4
1 0 1 255 0 1 1 3 4 9 14 16 20 13 6 1
1 255 2 1 2 3 4 4 4 4 5 5 5 2 2 2
255 0 0 1 9 28 41 41 32 14 5 4 3 1 1 255
1 2 4 4 6 7 10 10 8 3 2 1 1 255 0 1
2 8 17 17 20 17 17 15 5 1 0 1 255 1 3 15
32 46 65 65 62 57 31 4 2 1 1 255 0 0 1 4
6 6 8 7 5 4 2 1 0 255 0 0 0 0 2 2
1 1 4 6 2 2 1 0 255 1 2 1 3 5 6 5
4 3 3 3 1 0 0 255 0 5 6 14 19 35 20 18
14 8 2 1 1 255 1 1 3 13 18 17 12 13 13 15
9 4 1 1 255 0 0 3 3 6 4 6 1 2 1 1
0 1 1 255 2 6 16 27 27 28 25 28 26 15 1 1
0 255 0 0 0 0 0 0 2 2 1 0 0 0 0 255
1 1 1 1 3 3 4 4 4 5 4 1 0 0 255 1
0 0 2 4 4 15 20 19 15 8 1 1 255 0 1 1
9 17 14 17 25 29 28 1 1 1 1 255 0 1 3 5
12 5 15 15 18 18 18 2 2 1 255 2 2 3 8 20
8 9 13 15 13 3 1 0 0 255 1 0 2 0 5 1
1 0 1 1 1 0 0 255 1 1 5 8 10 15 24 37
21 16 14 0 0 0 255 0 0 14 20 20 20 59 62 43
16 1 0 0 255 0 0 0 0 2 1 1 1 2 1 1
0 0 0 255 1 2 16 16 16 12 12 13 14 14 7 2
1 255 0 0 1 9 14 19 14 10 8 6 4 2 1 0
255 0 1 1 0 2 1 2 1 1 1 1 0 0 0 255
0 2 2 3 3 3 3 2 2 2 2 1 0 0 255 0
1 1 1 1 6 7 4 4 2 1 0 0 255 0 0 8
17 13 7 6 6 3 2 1 1 0 0 0 0 0 1 1
1 0 1 0 1 0 0 0 1 1 1 1 5 8 9 20
32 34 8 2 1 0 1 255 1 1 1 3 4 7 16 18
18 7 3 1 1 255 1 2 2 2 3 4 6 6 7 5
4 2 2 2 255 0 0 1 1 26 32 32 17 7 3 3
1 0 0 255 1 1 2 3 3 6 10 9 5 3 1 0
0 255 0 0 2 3 17 14 14 14 15 10 3 0 0 1
255 1 2 12 26 46 65 65 62 39 17 2 1 1 1 255
0 0 1 4 6 6 6 5 4 1 1 1 1 255 0 0
0 0 2 2 2 3 4 4 2 1 1 0 255 1 1 1
1 4 5 5 4 4 4 2 0 0 0 255 0 2 6 14
14 19 17 13 12 2 2 1 1 255 1 1 2 16 23 17
17 17 18 13 4 3 1 1 255 1 0 0 0 1 1 8
3 3 1 0 1 1 1 255 1 3 14 25 27 26 25 24
18 2 1 1 1 255 1 1 0 0 0 1 2 2 2 1
0 0 1 255 1 0 1 0 2 1 2 2 2 3 0 0
0 0 255 1 0 0 1 2 6 12 12 12 7 2 1 0
255 0 0 1 1 9 9 14 14 21 12 1 1 0 0 255
0 1 3 3 23 26 23 16 16 18 4 2 1 0 255 2
3 3 4 7 7 15 13 13 5 1 0 0 0 255 0 0
1 1 5 0 0 0 1 1 0 0 0 255 1 1 2 7
9 24 30 24 17 15 10 1 0 0 255 0 1 1 18 18
19 25 39 20 7 0 0 0 255 2 0 1 1 2 1 1
1 2 1 1 1 1 0 255 0 1 10 16 16 18 24 20
17 16 1 1 1 255 0 0 1 4 9 9 13 9 6 5
2 1 1 0 255 0 0 1 0 1 0 1 0 0 1 0
0 0 0 255 0 0 1 2 3 3 3 2 2 2 2 1
1 0 255 0 1 2 1 2 6 10 4 4 2 1 0 0
255 0 1 1 15 13 10 7 7 9 3 1 1 0 0 0
0 1 0 1 1 1 1 1 1 1 0 0 0 0 0 1
1 8 8 14 14 14 2 1 1 0 1 255 2 1 1 4
4 5 10 16 6 3 1 1 0 255 1 1 2 2 3 4
6 6 4 4 2 2 1 0 255 0 0 0 1 1 9 17
9 3 3 1 0 0 0 255 0 1 1 3 3 3 5 5
3 1 1 0 0 255 0 2 2 2 3 13 13 9 6 2
2 0 1 1 255 1 2 2 5 32 51 56 56 17 3 1
0 0 0 255 1 0 1 2 4 6 4 3 1 1 1 1
1 255 1 1 0 0 0 1 3 4 3 3 1 1 1 0
255 1 1 1 1 3 5 4 4 4 4 2 0 0 0 255
0 1 3 7 10 10 7 7 3 1 1 0 0 255 1 1
1 2 16 17 20 20 21 9 4 2 1 1 255 0 0 0
0 0 0 1 1 1 0 0 1 1 1 255 1 1 3 15
27 25 24 15 1 1 1 1 1 255 1 1 1 0 1 1
2 1 0 0 0 0 0 255 1 0 0 0 1 1 1 1
1 1 0 1 1 1 255 0 1 1 0 2 7 8 7 3
1 1 1 0 255 0 0 1 1 1 3 7 7 10 4 0
0 1 1 255 0 0 0 3 4 29 17 10 9 9 2 1
0 1 255 1 1 0 1 2 2 5 5 5 2 1 0 0
0 255 1 1 0 1 1 0 0 0 0 0 0 0 0 255
0 0 1 5 8 10 21 17 13 10 2 1 0 0 255 0
0 0 2 14 18 17 17 7 2 0 0 0 255 2 2 1
1 1 1 1 1 1 0 0 0 1 1 255 0 0 1 8
10 13 24 20 14 4 1 1 0 255 0 0 2 2 4 5
5 5 3 2 1 1 0 0 255 0 0 0 0 1 0 0
0 0 0 0 0 0 0 255 0 0 1 1 1 2 2 0
0 1 1 0 0 0 255 0 0 1 1 2 1 6 2 2
0 0 0 0 255 0 1 1 1 5 10 12 10 10 2 1
1 0 1 1 1 1 0 0 0 1 1 1 1 1 0 0
0 0 0 1 1 1 1 3 2 2 1 0 1 0 1 255
1 0 0 1 3 4 5 5 3 1 0 0 0 255 0 1
1 1 1 2 3 3 3 2 2 1 1 0 255 0 0 0
1 1 2 1 0 0 0 0 0 0 0 255 0 1 1 1
1 1 1 1 1 0 1 0 0 255 0 0 2 2 2 3
2 2 2 0 0 0 2 2 255 1 2 2 2 5 19 19
3 2 1 0 0 0 0 255 0 0 0 0 2 3 3 1
1 0 1 1 1 255 1 1 1 0 0 1 2 3 2 1
1 1 1 0 255 1 1 0 0 1 2 2 2 2 2 0
0 0 0 255 1 1 1 3 5 5 3 3 1 0 0 0
0 255 1 1 1 1 2 6 8 13 9 2 2 1 1 0
255 0 0 0 0 0 0 1 1 1 0 1 1 1 1 255
0 0 1 3 14 15 7 1 1 0 0 1 1 255 0 1
1 1 1 1 1 0 0 0 0 0 1 255 0 0 0 1
1 1 1 1 1 1 1 1 1 0 255 0 0 1 0 1
2 3 3 2 1 1 0 0 255 0 0 1 1 1 0 0
0 1 1 0 0 0 0 255 0 0 1 1 2 17 7 9
4 2 0 0 0 0 255 1 1 0 0 0 1 0 0 0
0 0 0 0 0 255 0 1 1 1 0 0 0 0 0 0
0 0 0 255 0 1 1 2 5 6 10 4 4 2 2 1
0 0 255 0 0 0 1 1 2 1 1 1 1 0 1 1
255 1 0 1 1 1 0 0 0 0 0 0 0 1 1 255
0 0 1 2 5 6 7 7 4 1 1 1 1 255 0 1
1 2 2 2 3 3 3 2 1 1 0 0 255 0 0 0
0 1 1 1 0 0 0 0 0 0 0 255 1 0 1 1
1 1 0 0 0 0 0 0 0 0 255 0 0 0 0 1
1 1 1 1 0 0 0 0 255 1 1 0 0 1 2 2
9 2 1 1 1 1 1 1 1 1 0 0 0 0 0 0
1 1 0 0 0 0 1 1 1 1 1 1 1 1 1 1
1 0 0 255 0 0 1 1 1 1 0 1 0 0 0 0
0 255 0 0 0 0 1 1 1 2 2 1 1 1 0 0
255 0 1 0 1 0 1 0 0 0 0 0 0 0 0 255
0 1 0 0 0 1 1 1 0 0 1 1 1 255 0 0
1 1 1 1 1 1 1 0 0 0 0 1 255 1 2 2
2 1 1 1 1 0 0 0 0 0 0 255 0 0 0 0
1 1 1 1 0 0 0 1 1 255 1 1 1 0 0 1
1 1 1 0 0 0 0 1 255 1 1 0 0 0 1 1
1 1 0 0 0 0 0 255 1 1 1 0 0 0 1 1
1 0 0 0 0 255 1 1 1 0 1 3 4 3 1 1
1 1 1 0 255 0 0 0 0 0 0 0 1 0 0 0
1 1 1 255 0 0 0 0 1 2 1 1 0 0 0 1
1 255 0 0 1 1 1 1 1 0 0 0 0 0 1 255
0 0 0 1 0 0 0 1 1 1 1 1 1 0 255 0
0 1 0 0 1 1 1 1 1 0 0 0 255 0 0 0
1 0 0 0 0 1 0 0 0 1 1 255 0 0 1 0
0 1 1 1 1 1 0 0 0 1 255 1 1 0 0 0
0 0 0 0 0 1 0 0 0 255 0 1 1 1 0 0
0 0 0 0 1 0 0 255 0 0 1 1 1 1 2 1
1 1 1 0 0 1 255 0 0 0 0 0 0 0 0 0
0 0 1 1 255 0 0 0 0 0 0 0 0 0 0 0
0 1 1 255 0 0 0 1 1 0 1 1 1 1 1 1
1 255 0 0 1 0 0 0 0 1 0 1 0 1 0 0
255 0 0 0 0 1 1 1 0 0 0 0 0 0 0 255
0 1 1 0 0 0 0 0 0 0 0 0 0 1 255 0
0 0 0 0 0 1 1 2 1 0 0 1 255 1 0 0
0 1 1 1 1 0 0 1 1 1 1 1 0 0 0 0
0 0 0 0 255 255 255 255 255 255 255 255 255 255 255 255
255 255 255 255 255 255 255 255 255 255 255 255 255 255 255 255
255 255 255 255 255 255 255 255 255 255 255 255 255 255 255 255
255 255 255 255 255 255 255 255 255 255 255 255 255 255 255 255
255 255 255 255 255 255 255 255 255 255 255 255 255 255 255 255
255 255 255 255 255 255 255 255 255 255 255 255 255 255 255 255
255 255 255 255 255 255 255 255 255 255 255 255 255 255 255 255
255 255 255 255 255 255 255 255 255 255 255 255 255 255 255 255
255 255 255 255 255 255 255 255 255 255 255 255 255 255 255 255
255 255 255 255 255 255 255 255 255 255 255 255 255 255 255 255
255 255 255 255 255 255 255 255 255 255 255 255 255 255 255 255
255 255 255 255 255 255 255 255 255 255 255 255 255 255 255 255
255 255 255 255 255 255 255 255 255 255 255 255 255 255 255 255
255 255 255 255 255 255 255 255 255 255 255 255 255 255 255 255
255 255 255 255 255 255 255 255 255 255 255 255 255 255 255 255
255 255 255 255 255 255 255 255 255 255 255 255 255 255 255 255
255 255 255 255 255 255 255 255 255 255 255 255 255 255 255 255
255 255 255 255 255 255 255 255 255 255 255 255 255 255 255 255
255 255 255 255 255 255 255 255 255 255 255 255 255 255 255 255
255 255 255 255 255 255 255 255 255 255 255 255 255 255 255 255
255 255 255 255 255 255 255 255 255 255 255 255 255 255 255 255
255 255 255 255 255 255 255 255 255 255 255 255 255 255 255 255
255 255 255 255 255 255 255 255 255 255 255 255 255 255 255 255
255 255 255 255 255 255 255 255 255 255 255 255 255 255 255 255
255 255 255 255 255 255 255 255 255 255 255 255 255 255 255 255
255 255 255 255 255 255 255 255 255 255 255 255 255 255 255 255
255 255 255 255 255 255 255 255 255 255 255 255 255 255 255 255
255 255 255 255 255 255 255 255 255 255 255 255 255 255 255 255
255 255 255 255 255 255 255 255 1 1 1 1 1 2 2 2
1 1 1 1 1 1 1 1 1 0 0 255 0 0 0 0
0 0 0 0 0 0 1 1 1 255 0 0 1 0 0 0
0 0 1 1 1 0 0 0 255 0 1 0 0 0 0 0
1 0 1 0 2 2 1 255 1 0 0 0 0 0 0 0
0 1 1 1 1 255 1 0 0 1 2 1 1 1 1 0
0 0 0 0 255 1 1 1 1 1 1 1 0 0 1 1
2 1 1 255 1 1 1 1 1 0 0 0 0 0 0 0
0 255 1 0 0 0 0 1 1 1 1 1 1 1 1 1
255 1 0 0 0 0 1 1 1 1 0 0 0 0 0 255
0 0 0 0 1 1 1 1 1 1 0 0 0 255 1 1
1 1 0 0 0 0 0 0 0 1 1 0 255 0 0 0
1 1 0 0 0 0 0 0 0 1 1 255 0 0 0 0
0 0 0 0 0 1 1 1 1 255 1 1 1 1 1 1
1 1 0 0 0 0 0 255 1 1 1 0 0 0 0 1
0 0 1 1 1 0 255 0 0 1 1 0 1 0 0 0
1 1 0 0 255 0 0 0 0 0 1 1 1 1 1 1
1 1 1 255 0 0 1 1 0 0 1 1 0 0 0 0
0 0 255 0 0 0 0 0 0 0 0 0 1 1 1 1
0 255 0 0 0 0 0 0 0 0 0 1 0 0 0 255
1 0 0 0 0 0 1 1 1 1 0 0 0 1 255 1
1 2 1 1 1 0 0 0 0 0 0 1 255 0 0 0
0 0 0 0 0 1 1 1 0 1 1 255 1 0 0 0
0 0 0 1 1 1 1 1 1 255 1 0 0 0 0 1
1 2 1 0 0 0 0 0 255 1 0 0 0 1 1 2
3 1 1 0 0 0 0 255 0 0 0 0 0 0 0 0
0 0 0 0 0 0 255 0 0 0 0 0 0 0 0 1
0 0 0 0 255 0 0 0 0 1 0 0 0 0 1 1
1 1 1 1 0 0 0 0 0 0 0 0 1 1 1 1
1 1 1 1 1 1 1 1 1 1 1 1 0 1 0 255
0 0 0 0 0 0 1 1 1 1 1 1 1 255 0 0
0 0 0 1 1 1 4 1 1 1 1 0 255 0 0 0
0 0 0 0 2 2 1 0 2 1 1 255 0 0 0 0
0 2 1 1 1 1 1 1 0 255 1 1 1 1 1 1
1 1 1 0 0 0 0 0 255 0 0 0 0 1 1 1
1 0 1 1 1 1 1 255 1 1 1 1 1 0 1 1
1 0 0 0 0 255 1 1 0 0 0 1 1 1 1 1
1 1 1 1 255 0 0 0 0 0 1 0 1 1 1 1
0 0 0 255 0 0 1 1 1 1 1 1 1 0 0 0
0 255 1 1 1 1 0 0 0 0 0 0 0 1 0 0
255 0 0 1 1 1 1 0 0 0 0 0 0 0 0 255
1 0 0 0 0 0 0 0 0 0 1 0 0 255 1 1
1 1 1 2 4 1 0 0 0 0 0 255 1 1 1 0
0 1 1 1 0 0 0 0 1 0 255 0 1 1 1 0
0 0 0 0 0 1 0 0 255 0 1 1 0 0 0 1
1 1 1 1 1 1 0 255 0 0 0 3 3 1 1 1
1 0 0 0 0 0 255 0 0 0 0 0 0 0 0 0
0 1 1 1 1 255 0 0 0 0 0 0 0 1 1 0
0 0 0 255 1 1 0 0 0 0 0 0 0 0 0 1
1 1 255 1 1 1 4 2 2 2 1 1 0 0 0 0
255 0 0 0 0 1 1 1 1 2 1 0 0 1 1 255
0 0 0 0 0 0 1 1 1 1 1 1 1 255 1 1
1 1 1 1 1 2 1 0 0 0 0 0 255 1 1 2
2 2 14 17 26 17 3 0 0 0 1 255 0 0 0 0
0 0 0 0 0 1 0 0 0 0 255 0 0 0 1 1
0 0 0 0 0 0 0 0 255 0 0 0 0 2 2 2
1 1 1 1 1 1 1 1 1 1 0 1 1 1 1 1
2 2 1 0 1 1 1 2 1 2 1 1 1 0 1 1
1 1 0 255 1 1 1 1 0 0 1 4 1 1 1 1
0 255 0 2 2 0 3 14 30 20 16 4 2 1 1 0
255 1 1 1 0 1 3 7 8 3 2 2 2 1 1 255
1 1 1 1 5 12 2 1 1 1 1 0 0 255 0 0
0 1 1 1 1 2 1 1 0 0 0 0 255 1 0 0
0 1 4 3 3 2 1 1 1 1 1 255 0 0 0 1
1 2 3 3 1 0 0 0 0 255 1 1 0 0 1 1
1 2 2 1 1 1 1 0 255 1 1 0 0 0 0 0
0 0 1 1 0 0 0 255 0 0 0 1 0 0 0 1
0 0 0 0 0 255 1 0 0 0 0 0 1 1 1 1
1 1 0 0 255 0 0 0 1 0 1 0 1 0 0 0
0 1 1 255 1 0 0 1 1 1 0 1 1 1 1 0
0 255 1 1 1 1 2 8 10 3 1 0 0 1 1 255
1 1 1 0 0 1 1 1 1 0 0 0 1 0 255 1
1 1 1 1 1 1 0 0 1 1 0 0 255 0 1 1
1 1 2 3 2 2 2 1 0 0 0 255 0 0 2 4
10 19 13 6 4 0 0 0 0 0 255 0 1 1 1 2
2 0 0 1 1 1 1 1 0 255 0 0 0 1 0 1
1 3 2 1 0 0 0 255 1 0 0 0 1 1 0 0
0 0 0 1 1 1 255 0 0 1 4 4 5 3 2 1
1 0 0 0 255 0 0 0 0 1 8 12 14 14 2 0
0 1 1 255 0 0 0 0 9 9 12 4 2 1 1 0
1 255 1 0 0 0 1 2 2 2 2 1 1 0 0 1
255 1 1 2 5 21 45 45 47 52 32 19 8 1 1 255
0 0 0 1 2 12 3 2 1 1 1 1 1 1 255 0
0 3 10 14 6 6 5 2 0 0 0 0 255 0 1 2
2 2 2 2 2 1 1 1 1 1 1 2 2 1 0 1
1 1 1 1 3 2 1 0 1 1 1 2 2 2 2 6
8 8 5 2 2 2 0 255 1 1 1 1 0 1 9 25
32 14 1 1 0 255 2 2 2 2 14 27 30 20 17 10
8 1 1 0 255 1 1 1 1 7 10 12 21 14 6 2
1 1 1 255 1 1 4 7 15 16 12 2 2 2 1 0
0 255 0 0 0 1 0 2 5 9 5 2 0 0 0 0
255 0 0 2 2 5 7 4 3 3 7 1 0 0 0 255
0 0 0 1 3 7 8 7 7 1 0 0 0 255 1 1
0 0 1 2 2 2 2 2 1 0 1 0 255 0 1 0
0 1 1 1 0 0 0 1 0 0 0 255 0 1 1 1
0 0 0 1 0 0 0 0 0 255 0 0 0 0 0 1
2 2 2 1 1 1 1 0 255 0 1 1 1 1 1 3
3 3 1 0 0 0 1 255 1 1 1 1 2 2 2 2
1 1 1 0 0 255 1 1 1 2 2 7 10 4 1 1
0 0 0 255 1 1 0 0 1 1 1 1 1 0 0 1
1 0 255 1 1 1 1 2 4 2 1 1 1 0 0 0
255 1 1 1 1 5 6 5 4 4 4 1 1 0 0 255
0 0 1 9 21 26 26 23 19 17 1 0 0 0 255 0
0 0 2 16 16 7 4 4 1 0 0 1 1 255 0 0
1 2 2 5 3 5 3 1 1 1 0 255 0 0 0 0
1 1 0 0 0 1 0 1 1 1 255 1 2 1 3 3
5 5 1 1 1 1 1 1 255 0 0 0 1 18 19 29
23 23 18 3 1 1 1 255 0 0 0 18 24 18 18 15
18 6 1 1 1 255 1 0 0 0 1 8 8 8 8 5
2 1 0 1 255 1 1 5 30 57 48 48 52 54 54 32
19 7 1 255 0 0 1 2 13 16 16 18 3 2 1 1
1 1 255 0 3 10 25 25 25 25 31 8 2 0 0 0
255 0 1 2 2 12 23 21 21 3 1 1 1 1 1 1
1 1 1 1 1 1 0 0 2 1 1 0 0 0 1 1
2 2 14 15 14 13 12 5 2 1 1 255 1 1 1 1
1 18 26 32 34 34 14 1 1 255 2 2 2 13 15 16
24 17 16 12 17 4 1 0 255 1 1 1 9 9 10 10
14 10 8 3 2 1 1 255 1 4 7 15 15 15 12 5
3 5 3 0 0 255 0 0 1 1 2 15 13 13 8 8
1 0 0 0 255 1 1 4 5 9 9 3 1 7 7 7
1 0 1 255 0 0 0 3 19 25 19 13 14 7 1 1
0 255 1 1 0 0 2 2 2 3 3 2 0 0 0 0
255 0 1 2 2 6 9 4 4 1 0 1 1 0 0 255
1 1 1 1 1 1 0 0 0 0 0 0 0 255 1 1
0 0 2 3 5 6 6 3 2 1 1 1 255 0 0 1
2 3 10 12 4 4 4 3 0 0 1 255 0 0 1 2
4 7 8 5 4 1 1 0 0 255 1 2 2 2 6 7
10 7 7 2 1 1 0 255 0 1 0 0 0 0 1 1
1 0 1 1 1 1 255 0 0 0 5 8 17 14 5 1
1 1 1 1 255 1 1 1 10 10 10 6 4 4 4 4
1 1 0 255 1 1 2 8 30 30 35 26 34 19 17 1
0 0 255 1 0 2 7 18 26 18 12 8 3 1 0 0
0 255 0 1 1 6 6 6 3 5 5 4 1 1 0 255
1 0 1 0 2 2 2 1 1 1 0 1 0 0 255 2
7 2 2 2 5 1 1 1 1 1 0 1 255 0 0 0
18 23 24 29 27 32 20 15 6 2 2 255 1 1 24 30
49 30 53 43 50 18 6 1 0 255 0 0 0 1 30 31
17 20 20 20 5 2 0 0 255 1 2 30 59 69 62 50
52 60 60 35 28 7 0 255 0 0 2 15 16 30 28 28
18 2 1 1 1 0 255 0 3 30 30 36 28 36 40 26
6 0 0 1 255 1 1 12 23 34 39 34 46 25 8 3
2 1 0 0 0 0 1 1 1 1 0 0 0 1 0 1
0 1 1 1 2 8 15 20 17 17 15 13 2 1 1 255
0 1 3 4 24 25 32 32 34 34 14 5 2 255 2 2
5 14 16 16 17 14 12 12 23 17 2 1 255 1 1 7
9 9 9 6 10 8 7 6 2 1 1 255 1 4 15 18
15 13 8 8 8 8 8 1 0 255 0 1 1 1 17 17
15 13 9 13 6 1 0 0 255 0 1 5 8 19 7 1
1 14 9 7 1 0 0 255 0 0 1 9 19 31 25 32
25 14 6 1 1 255 1 1 1 0 2 2 2 3 3 3
2 1 0 0 255 0 1 2 4 15 15 7 4 4 1 1
1 1 0 255 1 1 1 1 1 1 1 1 0 0 0 1
1 255 1 1 1 1 3 6 9 7 7 6 2 1 1 1
255 1 1 1 3 16 13 13 12 5 4 4 0 0 0 255
0 1 1 3 5 8 9 8 6 3 1 1 1 255 1 3
3 6 6 4 4 4 13 2 1 1 0 255 0 0 0 0
0 0 1 1 1 0 0 1 1 1 255 0 0 1 3 9
17 14 4 4 3 1 2 1 255 1 1 5 10 10 9 7
4 4 4 5 4 1 1 255 0 1 3 19 32 32 40 32
43 32 18 15 0 1 255 1 1 5 7 15 27 18 27 12
8 2 1 1 0 255 0 1 3 8 8 8 7 7 8 8
5 1 1 255 1 0 2 1 2 1 2 1 1 1 0 0
0 0 255 3 7 2 2 2 2 1 1 1 1 1 1 1
255 0 1 14 21 26 24 29 27 38 27 14 6 3 1 255
1 4 40 40 40 30 56 50 50 39 15 1 1 255 0 0
1 36 37 54 31 31 26 20 9 2 0 0 255 1 3 34
59 59 53 50 53 53 54 40 34 7 0 255 0 1 15 16
16 37 37 30 23 2 1 1 1 0 255 0 25 40 30 36
26 28 31 26 10 1 0 0 255 0 1 23 73 65 49 39
49 40 25 4 3 1 1 0 0 1 1 1 1 1 1 0
1 1 1 1 0 0 1 1 6 12 20 32 31 20 17 13
8 1 1 255 0 0 4 24 32 26 26 28 32 34 21 5
3 255 1 1 14 28 28 21 17 14 14 14 25 25 4 2
255 1 1 9 12 9 9 10 8 6 6 6 2 1 1 255
1 4 15 20 15 8 5 8 12 15 15 5 0 255 0 1
1 2 23 24 16 16 26 26 15 4 1 1 255 0 0 8
18 19 7 3 1 15 15 9 4 1 0 255 0 1 5 10
18 20 20 32 14 7 5 1 1 255 1 1 1 1 2 2
2 3 2 2 1 0 0 0 255 0 2 2 4 13 13 7
6 6 6 1 1 1 1 255 0 0 1 1 1 2 2 3
1 0 0 0 1 255 0 1 1 2 6 9 9 7 7 7
2 2 0 0 255 1 2 2 7 19 16 16 12 8 5 4
1 0 0 255 0 2 2 3 5 8 9 7 6 3 2 1
1 255 1 3 3 2 2 7 7 7 12 12 2 1 1 255
0 0 0 0 0 0 1 2 3 1 1 1 2 2 255 0
0 0 3 8 5 4 3 4 4 3 2 1 255 1 2 5
8 7 9 8 9 4 5 5 5 1 1 255 0 1 8 25
46 46 40 26 43 32 19 15 1 1 255 1 2 5 7 12
18 18 25 17 17 3 2 1 0 255 1 1 5 8 8 8
7 8 8 10 5 1 0 255 0 0 0 0 0 0 1 1
1 1 0 0 0 0 255 2 2 2 2 3 1 1 0 0
1 2 2 1 255 1 1 20 26 28 24 27 27 34 20 10
6 1 1 255 1 10 49 51 49 51 56 56 50 39 21 1
0 255 0 1 1 36 43 36 32 26 23 20 10 0 0 0
255 1 3 36 64 64 62 53 53 53 53 40 37 3 0 255
0 1 12 15 15 38 42 23 20 2 1 1 0 0 255 1
47 47 30 35 28 28 28 26 23 4 0 0 255 0 1 62
84 73 52 52 46 43 30 6 2 2 1 1 1 1 1 1
1 1 1 0 2 1 1 1 1 1 1 2 8 17 25 34
31 19 14 9 8 1 0 255 0 0 4 48 48 45 26 26
28 30 21 3 1 255 1 2 14 46 46 30 21 16 14 17
31 25 5 1 255 0 1 9 20 9 15 16 15 6 6 12
6 1 1 255 1 1 6 16 15 7 5 8 12 19 18 16
1 255 0 1 1 2 12 23 25 26 28 26 15 4 1 1
255 0 0 12 19 21 12 12 16 17 16 9 5 0 0 255
0 1 5 17 18 18 15 15 6 7 5 1 1 255 1 1
1 2 2 3 3 3 2 2 1 1 1 0 255 1 1 2
3 13 13 9 9 12 12 6 1 1 1 255 0 0 0 0
2 2 4 4 3 0 0 0 1 255 0 0 1 2 8 9
8 7 8 7 2 2 0 0 255 2 2 2 13 19 23 16
14 14 8 2 1 1 0 255 1 2 3 3 4 5 7 6
5 3 2 1 1 255 1 2 3 3 5 5 4 3 2 1
0 0 1 255 1 1 0 0 0 0 2 6 5 3 1 1
1 1 255 0 0 3 5 6 5 5 4 4 6 4 0 0
255 2 2 7 8 7 9 9 9 8 5 5 5 2 1 255
0 1 16 28 46 46 26 17 41 41 26 12 1 1 255 1
1 1 12 15 16 25 19 25 19 4 2 1 0 255 1 1
8 9 8 5 5 7 7 9 5 2 0 255 0 0 0 0
0 0 0 0 0 1 0 0 0 0 255 2 1 3 5 5
1 1 0 0 1 3 2 1 255 1 4 21 27 31 28 31
34 45 20 16 7 0 0 255 1 10 74 74 61 56 58 58
58 39 21 2 1 255 1 0 1 28 43 36 32 25 20 15
8 2 0 0 255 1 1 42 71 71 56 56 61 53 47 37
37 3 1 255 1 1 2 12 14 27 32 23 14 5 1 0
0 0 255 5 53 53 40 38 34 31 31 23 23 4 1 0
255 0 0 28 84 73 71 71 68 43 30 2 2 1 1 1
1 1 1 1 1 1 1 1 1 1 1 1 1 1 2 2
8 18 31 32 25 19 14 9 7 2 0 255 0 1 4 48
48 46 36 30 34 34 7 2 1 255 1 2 19 46 46 34
23 21 27 31 31 25 4 1 255 0 2 5 20 9 17 16
16 12 12 16 14 1 1 255 1 1 3 8 7 7 7 9
12 20 18 13 1 255 1 1 0 2 10 20 25 27 27 20
15 3 1 1 255 1 1 2 15 23 20 21 21 21 17 12
5 2 0 255 0 2 5 10 18 17 15 7 3 9 1 1
1 255 1 1 1 2 2 4 4 4 2 1 1 1 1 1
255 1 1 2 3 13 13 10 10 10 10 3 2 1 1 255
0 0 0 0 1 3 9 9 3 2 0 0 0 255 0 0
1 2 8 8 8 4 8 4 2 0 0 0 255 2 2 3
14 25 27 26 26 26 14 1 1 1 0 255 2 2 3 4
4 5 10 7 5 3 1 1 1 255 1 2 3 8 8 5
4 2 1 1 0 0 1 255 1 1 0 0 0 0 4 6
5 3 1 1 2 1 255 0 1 3 8 6 6 5 5 5
7 4 0 0 255 2 2 4 7 6 7 7 12 12 12 5
3 0 1 255 1 1 23 31 45 45 26 15 26 41 41 9
2 1 255 1 1 1 12 26 16 25 24 31 23 18 2 0
0 255 0 0 7 9 6 4 0 0 5 5 3 1 1 255
0 0 1 0 0 0 0 0 1 1 0 0 0 0 255 1
1 3 5 6 7 3 0 1 2 3 1 0 255 1 4 26
39 39 28 28 35 45 29 20 10 1 1 255 1 4 59 62
61 51 60 58 58 38 14 2 1 255 0 0 1 10 30 30
25 24 15 15 7 1 0 1 255 1 2 42 69 69 59 59
61 61 47 37 19 2 1 255 1 0 2 12 13 14 14 14
13 6 1 0 0 0 255 5 27 53 36 43 36 34 34 21
21 3 1 1 255 0 0 25 61 71 71 71 71 56 23 2
0 0 0 1 1 1 1 1 1 1 1 1 2 2 1 1
1 1 2 2 7 26 30 40 25 19 17 9 3 1 0 255
0 0 3 37 54 51 47 47 35 20 2 0 1 255 1 2
15 25 32 34 32 37 36 38 31 16 1 1 255 2 2 5
9 8 18 15 15 12 12 13 8 2 1 255 1 2 3 4
5 7 9 12 15 16 16 3 1 255 0 0 0 1 3 10
12 14 14 14 5 3 1 0 255 1 1 2 5 20 20 21
16 16 16 7 2 2 1 255 0 1 2 7 18 15 7 14
15 15 0 0 1 255 1 0 1 1 2 2 4 3 2 2
1 1 1 1 255 1 1 1 2 3 8 8 9 9 4 3
0 0 0 255 0 0 0 0 3 4 9 6 2 1 1 1
1 255 0 0 0 1 5 5 8 4 4 2 1 0 0 0
255 0 1 9 14 25 27 27 31 26 1 1 1 1 0 255
0 2 2 4 6 10 10 6 5 2 0 0 0 255 1 2
8 9 9 4 4 4 1 0 0 0 1 255 1 1 0 0
0 0 2 4 3 1 0 1 1 1 255 0 0 1 6 6
8 12 12 7 6 2 0 0 255 1 1 2 5 6 6 7
6 13 13 5 2 0 1 255 1 1 7 31 37 20 12 13
37 38 37 7 2 1 255 0 1 2 10 10 15 17 17 19
18 12 0 0 0 255 0 0 2 6 2 0 0 0 3 2
2 1 1 255 0 1 2 1 0 0 0 1 1 0 0 0
0 0 255 1 2 5 5 5 10 4 1 1 1 1 1 0
255 1 1 12 32 32 28 28 45 46 37 34 16 3 1 255
1 2 16 45 45 43 50 50 52 31 2 2 1 255 0 0
0 3 26 25 24 24 15 15 3 1 1 1 255 0 1 10
57 61 57 59 57 69 42 29 2 1 0 255 1 1 1 12
16 16 14 14 12 6 1 0 0 0 255 1 20 35 36 48
38 37 31 21 16 2 1 1 255 0 0 20 43 64 73 73
71 46 7 1 0 0 0 0 0 1 1 0 0 0 1 1
2 2 1 1 1 1 1 1 1 7 26 30 24 18 12 7
2 1 1 255 1 1 2 28 37 37 47 47 34 18 2 1
1 255 1 1 3 23 28 34 26 37 21 47 16 12 1 1
255 2 2 2 5 5 18 13 13 5 5 8 1 1 0 255
1 2 3 7 7 10 15 18 16 13 4 2 1 255 1 1
0 0 3 3 8 8 8 3 3 2 1 1 255 1 1 1
3 10 10 13 13 12 7 2 2 2 1 255 0 1 1 7
7 14 5 6 5 2 0 0 1 255 1 1 0 1 2 2
2 2 2 2 2 1 1 1 255 1 1 1 1 2 3 3
5 2 2 0 0 0 0 255 0 0 0 1 1 3 5 2
2 1 1 1 2 255 0 0 0 1 2 3 4 3 2 2
1 0 0 0 255 0 1 3 9 12 27 25 23 16 1 1
1 1 0 255 0 1 2 3 5 8 8 5 3 1 0 0
0 255 1 2 2 8 4 4 4 5 1 0 0 0 1 255
1 1 0 0 0 0 1 1 1 1 0 1 1 1 255 0
0 0 2 4 8 18 12 6 3 2 0 0 255 1 1 2
2 4 6 6 6 10 6 3 1 1 0 255 0 1 7 20
24 20 25 26 30 26 9 3 1 1 255 0 0 2 2 3
3 8 13 12 12 1 0 0 0 255 0 0 0 2 0 0
0 1 1 1 1 1 1 255 1 1 1 1 0 0 5 5
1 1 1 1 0 0 255 1 1 1 5 3 10 6 4 1
1 1 1 0 255 1 1 1 18 16 24 27 30 37 24 26
5 1 1 255 0 2 6 28 36 32 40 40 40 2 2 2
1 255 0 0 0 1 10 15 15 15 14 3 1 1 1 1
255 0 1 1 31 58 57 59 54 57 36 18 2 1 0 255
0 0 1 9 16 18 24 17 10 3 2 0 0 0 255 1
20 26 27 48 38 37 30 21 10 1 0 1 255 0 0 2
20 49 61 69 46 8 4 1 0 0 0 0 0 1 0 0
0 1 1 1 2 2 1 1 1 1 1 1 1 1 1 24
17 8 7 4 1 1 1 255 1 1 1 1 7 9 9 10
10 2 1 0 0 255 0 1 3 15 26 26 18 18 18 21
13 2 1 0 255 0 1 0 1 1 6 6 5 4 4 1
0 1 0 255 1 2 3 7 7 7 10 15 14 4 2 1
1 255 1 1 1 1 2 3 3 2 2 1 1 1 1 1
255 0 1 1 1 4 6 9 7 5 1 1 1 2 2 255
1 0 1 1 2 3 3 5 2 1 0 0 1 255 1 1
1 1 0 1 2 2 2 2 2 1 1 0 255 0 0 1
1 1 2 2 2 2 1 0 0 0 0 255 0 0 0 1
1 1 1 1 1 1 1 1 2 255 2 0 0 0 1 1
2 1 2 1 1 0 0 0 255 0 0 1 2 3 12 16
2 1 1 1 1 0 0 255 0 0 0 1 2 2 2 2
2 1 0 0 0 255 0 1 1 2 3 4 4 5 2 1
1 1 1 255 1 1 0 0 0 1 1 1 1 1 0 1
1 1 255 0 0 0 2 4 6 12 6 5 1 1 1 0
255 0 0 1 1 2 4 6 5 3 3 2 1 1 0 255
0 1 5 12 20 15 25 26 26 9 1 0 0 0 255 0
1 1 0 0 0 1 1 1 0 0 0 1 1 255 0 0
0 2 2 2 2 1 1 1 1 0 0 255 0 0 0 1
0 0 2 2 1 1 1 1 0 0 255 1 1 1 1 1
3 5 5 1 1 1 0 0 255 1 1 1 2 12 16 19
24 24 5 5 1 1 1 255 0 2 2 6 16 28 31 16
1 1 1 1 1 255 0 0 0 0 1 1 5 1 3 1
1 0 1 1 255 0 0 0 2 31 31 54 36 36 18 5
0 0 0 255 0 0 0 1 9 18 24 6 1 1 1 0
1 0 255 0 1 20 20 41 38 30 15 10 2 1 0 1
255 0 0 0 4 10 24 24 5 4 0 1 0 1 0 1
0 1 0 0 0 0 1 1 3 1 1 1 1 1 1 0
0 1 1 1 1 2 2 2 2 1 1 255 1 1 0 1
2 2 2 2 2 0 1 1 0 255 0 1 1 3 3 10
5 5 4 4 2 1 0 0 255 0 0 0 0 0 2 2
3 1 0 0 0 0 0 255 1 1 2 3 4 7 3 9
2 1 1 1 1 255 1 1 1 1 2 2 2 1 1 1
1 1 1 1 255 1 1 1 0 1 4 6 5 1 0 0
1 2 2 255 0 0 0 0 2 2 2 1 0 0 0 0
2 255 1 1 1 1 0 1 1 1 1 1 2 2 1 0
255 0 0 1 1 1 1 1 1 1 0 0 1 0 0 255
0 0 0 0 1 1 1 1 1 1 0 0 0 255 1 1
1 1 1 1 1 0 0 0 0 0 0 0 255 0 1 1
1 2 2 2 2 2 1 1 0 0 0 255 0 0 0 0
1 1 1 1 1 1 0 0 0 255 0 0 0 0 0 0
2 3 2 1 1 0 1 255 1 1 0 0 0 1 1 1
1 0 0 0 0 1 255 0 0 0 1 2 2 1 1 1
1 1 1 1 255 1 1 1 1 1 1 1 1 1 1 1
1 0 0 255 0 0 1 5 5 13 24 15 2 1 0 0
0 0 255 0 0 0 0 0 0 0 0 0 0 0 1 1
1 255 1 0 0 1 1 1 0 0 0 1 1 1 0 255
0 0 0 0 0 0 0 1 1 1 1 0 0 0 255 1
1 1 1 1 3 3 5 3 1 1 0 0 255 1 1 1
1 2 4 5 5 1 1 1 1 1 1 255 0 1 1 1
3 3 3 0 0 0 1 1 0 255 0 0 0 1 1 1
1 0 1 0 0 0 0 0 255 0 0 0 2 2 3 15
15 6 5 1 0 0 0 255 0 0 1 1 1 1 2 1
1 0 0 1 1 1 255 0 0 1 2 20 20 12 3 2
2 1 1 1 255 1 0 0 1 3 3 1 1 1 0 1
0 1 0 1 0 0 0 0 0 0 1 1 1 1 1 1
1 1 1 1 1 0 0 0 1 1 2 2 0 0 0 255
0 0 0 0 1 1 1 0 0 0 0 0 1 255 0 1
1 2 2 3 3 3 2 1 1 1 0 0 255 0 0 0
0 0 1 2 2 1 0 0 0 0 0 255 0 1 1 2
3 3 2 2 1 1 1 1 1 255 0 1 1 1 2 2
1 1 1 1 0 0 1 0 255 1 1 1 0 1 1 1
1 1 1 1 1 1 1 255 0 0 0 0 0 1 1 1
0 0 1 2 2 255 2 1 1 1 0 0 0 1 0 1
1 1 1 1 255 0 0 0 1 1 1 1 0 0 0 0
0 0 0 255 1 1 0 0 1 1 1 1 1 1 1 1
0 255 1 1 1 0 1 0 0 0 0 0 0 0 0 0
255 0 1 1 1 1 1 1 1 1 1 0 0 0 0 255
0 0 1 1 1 0 1 0 0 0 0 1 0 255 0 0
0 0 0 0 2 2 1 1 1 1 1 255 1 1 0 0
0 1 1 1 1 0 0 0 0 0 255 0 0 1 1 1
1 1 0 0 1 1 1 0 255 0 0 0 0 0 0 0
0 0 1 1 1 1 1 255 0 0 1 1 1 0 1 2
1 0 0 0 0 0 255 1 1 0 0 0 0 0 0 0
0 0 1 1 1 255 1 1 0 1 1 1 1 0 0 1
1 0 0 255 0 0 0 0 0 0 0 0 0 0 0 0
0 0 255 1 1 0 1 1 1 1 2 2 1 0 0 0
255 1 1 1 0 0 2 2 1 0 0 1 1 1 1 255
0 1 1 1 1 0 0 0 0 0 1 1 1 255 1 0
0 0 0 1 1 1 1 0 0 0 0 0 255 0 0 1
1 1 0 1 1 2 2 1 0 0 0 255 1 1 1 1
1 0 1 0 0 0 0 0 1 1 255 0 0 0 0 1
1 1 0 1 2 2 1 1 255 1 0 0 0 0 0 1
1 1 0 1 0 1 0 1 0 0 0 1 0 0 0 1
255 255 255 255 255 255 255 255 255 255 255 255 255 255 255 255
255 255 255 255 255 255 255 255 255 255 255 255 255 255 255 255
255 255 255 255 255 255 255 255 255 255 255 255 255 255 255 255
255 255 255 255 255 255 255 255 255 255 255 255 255 255 255 255
255 255 255 255 255 255 255 255 255 255 255 255 255 255 255 255
255 255 255 255 255 255 255 255 255 255 255 255 255 255 255 255
255 255 255 255 255 255 255 255 255 255 255 255 255 255 255 255
255 255 255 255 255 255 255 255 255 255 255 255 255 255 255 255
255 255 255 255 255 255 255 255 255 255 255 255 255 255 255 255
255 255 255 255 255 255 255 255 255 255 255 255 255 255 255 255
255 255 255 255 255 255 255 255 255 255 255 255 255 255 255 255
255 255 255 255 255 255 255 255 255 255 255 255 255 255 255 255
255 255 255 255 255 255 255 255 255 255 255 255 255 255 255 255
255 255 255 255 255 255 255 255 255 255 255 255 255 255 255 255
255 255 255 255 255 255 255 255 255 255 255 255 255 255 255 255
255 255 255 255 255 255 255 255 255 255 255 255 255 255 255 255
255 255 255 255 255 255 255 255 255 255 255 255 255 255 255 255
255 255 255 255 255 255 255 255 255 255 255 255 255 255 255 255
255 255 255 255 255 255 255 255 255 255 255 255 255 255 255 255
255 255 255 255 255 255 255 255 255 255 255 255 255 255 255 255
255 255 255 255 255 255 255 255 255 255 255 255 255 255 255 255
255 255 255 255 255 255 255 255 255 255 255 255 255 255 255 255
255 255 255 255 255 255 255 255 255 255 255 255 255 255 255 255
255 255 255 255 255 255 255 255 255 255 255 255 255 255 255 255
255 255 255 255 255 255 255 255 255 255 255 255 255 255 255 255
255 255 255 255 255 255 255 255 255 255 255 255 255 255 255 255
255 255 255 255 255 255 255 255 255 255 255 255 255 255 255 255
255 255 255 255 255 255 255 255 255 255 255 255 255 255 255 255
255 255 255 255 1 1 2 2 1 1 1 0 0 0 0 0
1 1 1 0 0 0 0 255 0 0 0 0 0 0 0 0
0 0 0 0 1 255 1 1 1 0 0 0 0 0 0 0
1 1 1 1 255 1 1 1 0 0 1 2 2 1 0 1
1 1 1 255 1 1 1 1 2 0 0 1 1 1 1 1
0 255 0 0 1 1 1 0 1 1 1 1 0 0 0 0
255 1 0 0 0 1 0 0 0 1 1 0 1 1 1 255
1 0 0 0 0 1 1 1 1 1 1 1 1 255 1 1
0 0 0 0 1 1 1 1 1 1 1 1 255 0 0 0
0 0 1 1 1 1 1 1 1 1 0 255 1 1 1 1
1 1 1 0 1 1 1 1 1 255 0 0 0 0 0 0
1 1 1 0 0 0 0 1 255 1 1 3 3 3 1 0
1 0 0 0 0 0 1 255 1 1 1 1 1 0 1 0
0 0 0 1 2 255 1 0 1 0 1 1 0 0 0 0
0 0 0 255 1 1 0 0 0 0 0 2 2 0 0 1
1 0 255 0 0 0 1 0 1 1 1 1 0 0 0 0
255 1 1 0 0 0 0 1 1 1 1 1 1 1 1 255
0 1 1 1 0 1 1 1 1 0 0 0 0 0 255 1
1 0 0 0 0 0 0 1 0 0 0 1 1 255 0 0
0 0 0 0 1 1 1 1 0 1 1 255 0 0 0 0
0 0 1 1 0 0 0 0 0 0 255 0 0 0 0 0
1 0 0 0 1 1 1 1 255 1 1 1 0 0 0 1
1 0 0 0 1 1 1 255 0 0 0 0 0 0 1 1
1 0 1 1 1 255 1 0 0 0 0 1 1 1 1 1
1 1 1 1 255 1 1 1 1 1 0 0 0 0 1 0
0 0 0 255 0 0 0 1 1 1 1 1 0 0 0 0
0 0 255 0 0 0 1 1 1 1 0 1 1 2 1 1
255 0 0 0 0 0 0 1 1 1 1 1 0 0 0 1
1 1 1 1 0 1 0 1 1 1 2 1 1 1 0 0
0 1 1 1 2 1 1 0 0 0 0 255 0 1 0 0
0 0 2 2 2 0 0 0 1 255 1 1 1 1 1 1
1 0 1 1 1 0 1 1 255 1 0 0 0 0 1 1
0 0 0 1 1 1 1 255 1 1 1 1 0 0 0 1
1 1 1 1 1 255 0 0 0 1 1 1 1 1 1 1
0 0 0 0 255 0 0 0 0 1 0 1 2 2 1 0
0 0 1 255 1 1 1 0 0 1 2 2 1 1 1 1
1 255 1 1 0 0 0 0 1 0 1 1 1 0 0 1
255 0 0 0 0 0 2 2 1 1 1 1 1 1 0 255
0 1 1 1 1 0 0 0 0 1 1 1 1 255 0 0
0 0 0 1 2 2 1 1 0 0 0 1 255 1 1 1
3 3 6 1 4 2 2 1 0 0 1 255 1 0 0 1
2 4 2 1 0 0 0 1 2 255 0 0 1 1 1 1
1 1 0 1 0 0 0 255 1 1 0 1 1 1 2 3
2 1 1 1 1 0 255 0 0 0 0 0 0 1 1 1
1 0 0 0 255 1 1 0 0 0 0 4 1 1 1 1
0 0 0 255 1 1 1 0 0 1 2 2 2 1 0 0
0 0 255 1 1 0 0 0 0 0 0 0 0 0 0 0
1 255 0 0 0 0 0 0 0 1 1 0 0 1 1 255
1 1 0 0 0 3 2 2 1 0 0 0 1 1 255 0
0 0 0 1 1 1 1 0 0 1 1 1 255 0 1 1
0 0 0 1 1 1 0 0 0 1 1 255 0 0 0 2
2 1 2 3 2 1 0 0 1 255 0 0 0 0 10 21
19 19 19 14 3 1 1 1 255 1 1 0 1 1 1 0
1 1 1 0 0 0 0 255 0 0 0 1 1 1 1 1
0 0 0 0 0 0 255 0 0 0 1 1 1 3 1 1
1 1 0 1 255 0 0 0 1 1 1 1 1 1 1 1
0 0 0 1 1 1 1 0 0 0 0 2 0 0 0 0
0 0 0 0 1 2 4 15 10 2 2 1 1 1 0 255
0 1 1 1 2 5 6 6 9 0 0 0 1 255 1 1
1 1 2 2 4 3 3 1 1 0 0 0 255 1 0 0
0 0 3 3 3 1 1 1 1 1 0 255 1 1 1 1
1 2 1 1 1 1 1 1 1 255 1 0 0 0 1 0
1 1 1 1 0 0 0 0 255 0 0 0 1 1 4 4
4 3 2 1 0 0 1 255 1 0 1 0 1 4 4 3
2 1 1 1 1 255 1 0 0 0 0 0 0 0 0 1
1 0 1 1 255 0 0 0 4 7 8 8 8 8 1 1
0 0 0 255 1 2 1 1 1 0 0 0 0 1 1 1
1 255 1 0 0 0 1 3 3 3 8 6 1 1 1 1
255 1 2 2 3 10 12 10 13 7 4 2 1 0 0 255
1 1 1 4 7 6 5 1 0 0 0 1 0 255 0 0
1 1 1 1 4 3 3 1 0 0 0 255 1 0 0 1
2 6 6 2 2 1 1 1 0 0 255 0 0 1 1 0
1 1 1 1 0 0 0 1 255 1 1 1 1 1 3 9
6 4 1 2 2 1 1 255 1 1 1 1 2 3 8 6
6 3 2 0 0 0 255 0 0 0 1 1 0 0 0 0
3 1 0 1 1 255 0 0 0 0 0 0 0 1 1 1
0 1 1 255 1 1 1 1 3 9 16 7 2 2 0 0
0 1 255 0 0 0 0 13 18 8 8 2 0 1 1 0
255 1 1 1 0 2 15 23 23 20 0 0 1 2 1 255
0 0 0 2 2 5 3 5 4 4 1 1 1 255 0 0
0 13 34 37 67 49 35 31 28 5 1 1 255 1 1 0
1 1 3 3 3 7 2 2 1 1 1 255 0 0 1 1
1 1 1 0 0 0 0 0 0 0 255 0 0 1 1 1
3 3 3 2 1 1 1 1 255 0 0 0 1 1 4 4
3 2 1 1 0 0 0 1 1 1 1 1 0 0 0 1
0 0 0 0 0 0 1 1 3 17 32 31 18 15 15 3
2 1 1 255 0 1 1 2 6 8 13 19 10 9 1 1
1 255 1 1 1 2 4 9 34 30 28 9 2 1 0 0
255 1 0 0 0 3 6 16 16 9 2 2 2 1 0 255
0 1 1 1 2 2 2 2 1 1 1 1 1 255 1 1
1 0 0 0 1 1 1 1 1 0 1 0 255 1 1 1
1 15 18 24 30 14 2 1 0 1 1 255 1 2 2 3
5 5 5 4 3 1 1 1 1 255 1 0 0 0 0 0
0 0 0 0 0 0 0 0 255 0 0 4 14 15 36 35
35 35 14 1 0 0 0 255 2 2 1 0 1 0 0 0
0 2 0 1 2 255 2 0 1 1 7 10 10 10 10 8
2 1 0 0 255 0 2 2 14 13 13 13 18 18 18 3
1 0 0 255 0 0 2 12 13 13 13 5 1 0 0 0
0 255 0 0 1 1 1 2 4 4 8 3 1 1 1 255
0 0 0 2 7 7 6 1 1 0 1 2 2 0 255 1
1 2 1 1 1 0 1 1 1 1 1 1 255 1 1 2
1 1 3 9 9 9 7 14 2 1 1 255 1 1 2 3
6 12 12 12 8 5 3 2 1 0 255 0 0 1 1 1
1 0 0 0 2 1 1 0 1 255 0 0 0 0 0 0
0 1 1 1 0 1 1 255 1 1 1 2 9 19 19 31
19 21 1 1 1 1 255 1 0 0 37 45 43 25 18 13
13 2 1 1 255 1 1 3 3 15 73 84 38 34 25 5
2 2 0 255 0 1 1 2 3 3 5 5 5 4 1 1
1 255 0 0 10 34 37 37 71 67 56 49 41 31 2 0
255 0 0 0 2 4 6 9 8 8 7 4 2 1 1 255
1 1 1 1 1 1 0 0 0 0 0 0 1 1 255 1
1 1 5 6 6 8 6 3 1 1 0 0 255 0 0 1
1 4 7 9 7 4 2 1 1 0 0 1 1 1 1 1
0 0 0 1 2 2 1 0 0 1 1 4 9 32 49 46
46 38 41 23 3 1 1 255 0 1 1 5 8 10 15 23
12 8 3 1 1 255 1 1 2 2 12 28 45 35 30 23
9 1 0 0 255 2 2 2 3 13 21 21 21 16 9 4
1 1 1 255 1 1 1 1 4 4 6 4 4 2 1 1
1 255 1 1 1 0 0 0 0 1 1 2 1 0 0 0
255 1 1 2 15 21 24 24 37 26 9 3 1 1 1 255
0 2 3 6 6 6 5 6 4 2 1 1 1 255 1 0
0 0 0 0 0 1 0 0 0 0 0 0 255 1 1 14
43 50 65 49 41 41 36 9 0 0 0 255 2 2 1 1
1 0 0 0 0 1 0 1 1 255 3 1 3 6 7 7
8 8 2 2 2 1 0 0 255 1 2 14 31 31 16 16
18 23 18 19 1 0 0 255 0 1 7 24 27 24 39 14
14 1 0 0 1 255 1 1 1 1 7 3 3 3 6 6
1 1 1 255 1 0 1 1 3 1 2 0 1 0 1 1
1 0 255 1 1 2 1 1 1 0 0 0 0 1 0 1
255 1 2 6 6 1 1 9 9 9 7 17 5 1 1 255
1 1 5 14 12 12 12 12 8 6 5 3 1 1 255 0
0 0 0 1 1 1 2 1 2 1 1 0 0 255 0 0
1 0 0 0 0 0 0 2 1 2 1 255 1 1 2 9
14 16 16 37 31 28 19 2 1 1 255 0 0 4 47 47
45 36 36 45 16 3 1 1 255 1 1 3 9 73 84 107
107 62 60 34 5 3 1 255 1 1 1 3 3 4 5 6
5 4 1 1 1 255 1 2 25 39 39 34 57 57 56 49
49 41 2 0 255 0 2 2 3 6 12 15 8 10 7 4
3 1 1 255 1 1 1 1 1 0 0 0 0 0 0 0
1 1 255 1 2 5 8 9 9 10 10 8 3 1 1 1
255 1 0 1 4 6 6 7 4 4 4 2 0 0 0 1
0 1 2 2 1 0 1 1 2 2 1 0 0 1 3 9
32 45 49 47 48 45 46 45 23 2 1 255 0 1 3 5
8 9 10 19 12 8 5 2 1 255 1 1 2 9 24 30
45 34 34 28 14 1 1 1 255 2 2 2 6 27 28 27
21 21 10 4 1 0 0 255 1 1 1 3 6 7 6 6
6 4 1 1 1 255 1 1 1 0 0 0 1 2 2 2
1 0 0 0 255 2 3 4 19 21 37 30 54 52 26 6
1 1 1 255 1 2 5 7 6 5 4 5 5 4 1 1
1 255 1 1 1 1 0 0 0 2 1 1 0 0 0 1
255 0 1 15 46 57 65 61 61 60 60 18 0 0 0 255
1 1 1 1 1 1 0 0 0 1 0 1 0 255 1 1
5 6 6 7 4 4 2 2 2 0 0 0 255 1 14 18
34 34 25 25 23 23 19 20 13 1 1 255 0 1 21 27
39 39 25 14 16 12 1 0 1 255 1 1 1 5 7 3
3 4 5 6 1 1 0 255 0 0 1 1 2 0 0 0
0 0 1 1 1 1 255 0 0 0 1 1 1 0 1 1
1 1 0 1 255 2 5 7 10 1 1 2 7 7 7 14
12 1 1 255 1 1 8 18 8 12 12 12 7 7 7 5
3 1 255 1 1 0 0 1 3 1 2 1 1 0 0 0
0 255 0 0 2 1 1 0 0 1 0 2 0 1 1 255
1 1 3 14 16 23 23 36 31 28 21 6 1 1 255 0
1 9 47 47 36 36 39 47 16 5 1 1 255 1 1 7
36 73 80 86 107 93 62 60 31 1 0 255 1 2 4 5
4 3 4 6 6 3 1 1 1 255 1 5 39 48 48 27
38 45 47 48 52 48 18 0 255 0 2 3 6 10 12 14
8 16 7 5 3 2 1 255 1 0 0 1 1 1 1 1
1 0 0 0 0 1 255 1 2 8 12 12 10 10 10 10
4 1 0 0 255 1 0 1 5 5 5 4 3 4 3 3
1 0 0 0 0 0 2 1 0 0 0 1 1 2 1 1
1 1 5 15 45 58 64 58 68 51 50 50 46 3 1 255
0 1 5 6 10 10 10 12 12 12 3 2 1 255 0 2
3 20 24 30 40 34 34 34 34 2 1 1 255 2 2 2
15 21 27 21 23 23 23 3 1 0 1 255 1 1 1 5
7 7 6 9 9 8 2 1 1 255 1 1 1 1 1 3
5 5 3 2 1 0 0 0 255 1 3 7 30 40 40 40
56 53 38 19 2 1 0 255 2 3 5 7 5 4 4 5
7 7 2 0 0 255 1 1 2 1 1 0 1 6 6 1
0 0 0 0 255 1 2 35 46 57 61 57 61 64 64 18
0 0 0 255 1 1 0 1 0 1 0 0 0 1 1 1
0 255 0 1 3 5 5 4 4 4 4 9 2 0 0 0
255 1 14 18 34 34 36 27 25 17 17 20 13 1 1 255
1 3 23 37 39 39 18 14 14 13 2 1 1 255 1 1
1 5 5 5 4 5 5 6 1 0 0 255 0 0 1 1
0 0 0 0 0 0 0 0 0 0 255 0 0 0 0 0
0 0 0 0 1 1 0 1 255 2 5 10 12 8 1 2
4 5 5 12 12 1 0 255 1 1 7 8 6 7 9 9
4 7 7 7 3 1 255 1 1 1 1 1 2 2 3 1
1 1 1 1 1 255 0 0 0 0 0 0 1 1 1 1
0 1 1 255 1 1 6 13 15 15 15 27 21 27 21 16
1 0 255 0 1 9 47 47 20 20 34 40 16 5 1 1
255 1 0 10 63 71 80 71 85 72 64 60 40 2 1 255
1 2 5 6 4 4 4 4 4 3 3 1 1 255 2 5
48 48 41 29 38 40 40 46 57 57 20 1 255 0 2 3
7 10 10 8 8 8 8 5 3 2 0 255 0 0 0 0
0 0 0 2 2 0 0 0 0 0 255 1 2 9 12 12
9 10 10 8 5 2 0 0 255 1 1 3 4 5 2 2
3 4 3 3 1 1 1 1 0 0 2 1 1 0 1 1
0 1 1 1 1 0 1 21 45 64 67 68 85 61 59 61
50 3 2 255 0 1 18 18 14 10 10 10 13 13 3 1
0 255 0 1 3 20 24 30 34 34 34 34 34 5 1 1
255 1 1 3 7 19 23 19 24 30 24 4 1 1 1 255
1 1 1 5 7 9 9 10 9 8 1 1 0 255 1 0
0 0 1 5 6 6 4 1 1 1 0 0 255 1 2 7
30 40 40 54 65 63 43 19 1 0 0 255 2 3 5 6
5 4 4 5 6 5 2 0 0 255 0 1 1 1 0 1
1 6 4 3 1 0 0 0 255 0 4 38 48 48 57 57
61 79 79 17 0 0 0 255 1 1 0 1 0 1 1 0
0 0 0 0 0 255 0 1 1 3 1 2 4 5 9 9
2 0 0 0 255 1 3 18 38 38 36 34 27 17 17 13
2 1 1 255 3 5 21 23 25 25 25 14 14 10 3 1
1 255 0 0 1 5 5 5 5 5 3 3 1 0 0 255
0 0 1 1 0 0 0 0 0 0 0 0 0 0 255 0
0 1 1 0 0 0 1 1 1 1 1 1 255 1 4 12
12 9 6 2 2 4 8 12 12 2 0 255 1 1 4 4
4 6 12 9 7 7 9 9 3 1 255 0 1 1 1 1
1 5 5 2 1 1 1 1 1 255 0 0 1 0 0 1
1 2 1 0 0 0 1 255 1 2 6 10 15 23 15 23
21 27 24 17 1 0 255 0 1 9 38 38 10 10 34 34
16 7 2 0 255 0 1 14 65 71 85 71 68 64 64 60
40 2 0 255 1 2 4 6 6 3 4 4 6 6 6 3
1 255 2 3 41 41 34 34 36 38 38 46 68 68 36 1
255 0 1 3 7 8 8 8 9 8 8 5 2 1 0 255
0 0 0 0 0 1 1 3 2 2 0 0 0 0 255 0
2 6 9 9 9 9 8 8 5 2 0 0 255 0 1 4
4 4 3 4 4 4 3 1 1 1 1 0 0 0 1 1
0 0 0 0 1 1 1 2 1 0 0 21 64 67 67 73
76 73 72 78 72 3 2 255 1 1 17 17 10 10 4 9
9 10 1 1 0 255 1 1 3 6 24 32 40 40 47 29
18 5 1 1 255 1 0 3 6 15 19 19 24 25 24 3
2 1 1 255 0 0 1 3 8 9 15 10 10 4 1 1
0 255 0 0 0 0 1 5 9 9 4 1 1 1 0 0
255 1 1 3 30 41 46 47 65 43 25 7 0 0 0 255
2 3 4 6 6 5 6 6 6 3 2 0 0 255 0 0
0 0 0 1 1 2 2 2 1 1 1 0 255 1 4 38
48 48 57 57 100 84 84 6 0 0 0 255 1 1 1 0
0 0 2 0 0 0 0 1 0 255 0 1 1 1 1 4
4 5 9 9 1 0 0 0 255 1 2 31 41 38 36 36
32 28 17 9 2 1 1 255 1 5 21 21 23 20 23 21
13 5 3 1 0 255 0 1 1 5 4 5 6 5 2 2
0 0 0 255 0 0 1 1 1 1 0 1 1 0 0 0
0 0 255 1 1 1 0 0 0 0 1 1 1 2 1 1
255 1 3 8 8 8 6 5 3 5 8 12 8 2 0 255
0 1 4 4 6 13 13 9 7 7 7 7 2 0 255 0
1 1 1 1 1 4 5 2 1 1 1 1 1 255 0 1
1 0 0 1 1 3 1 1 1 1 1 255 1 2 5 10
15 18 15 18 18 21 17 9 0 0 255 0 1 8 36 36
36 13 40 40 40 9 1 1 255 0 0 14 71 96 102 85
64 61 63 59 17 2 2 255 1 3 6 10 10 5 5 5
6 6 6 4 1 255 1 3 34 41 34 45 36 40 40 50
64 64 36 1 255 0 1 1 3 6 7 8 9 8 5 3
1 0 0 255 0 0 0 0 0 0 1 3 2 2 1 1
1 0 255 0 2 4 7 9 9 9 9 8 3 2 1 0
255 0 0 2 3 4 4 4 5 5 4 1 1 1 1 0
0 0 0 0 0 0 0 0 1 1 1 1 1 0 0 9
26 50 67 69 73 61 61 72 56 2 0 255 1 1 2 2
1 1 2 5 9 9 2 1 1 255 1 1 2 4 15 36
38 36 28 17 12 1 1 1 255 1 1 2 6 18 20 20
24 25 16 3 1 1 1 255 1 0 1 2 5 9 13 10
5 3 1 0 0 255 0 0 0 0 1 3 6 5 4 2
1 1 0 0 255 1 1 1 7 38 46 47 51 36 10 3
0 1 0 255 0 2 4 5 6 6 6 6 3 1 1 1
1 255 0 0 0 0 0 1 1 1 1 1 1 1 1 1
255 1 4 12 48 38 49 54 76 76 61 2 0 0 0 255
1 1 1 2 1 2 1 0 0 0 0 1 1 255 1 1
1 1 1 4 4 9 9 3 1 0 0 0 255 0 2 31
41 41 37 36 36 32 31 8 1 1 0 255 0 2 12 21
23 23 25 26 21 3 2 1 0 255 0 1 1 4 4 6
13 6 1 1 0 0 0 255 0 0 1 1 1 3 3 2
1 1 0 0 1 0 255 0 1 1 1 0 1 1 1 1
1 1 1 1 255 2 2 4 6 8 8 8 3 5 8 8
5 2 0 255 0 1 4 5 6 13 13 8 7 7 7 4
2 1 255 1 1 1 2 0 0 1 4 1 1 1 1 1
0 255 0 0 1 1 1 1 1 3 0 0 1 1 0 255
0 1 2 10 18 26 18 21 19 19 13 1 0 0 255 0
0 5 31 34 36 26 29 26 15 1 0 0 255 0 0 1
65 102 102 102 67 57 57 39 2 2 0 255 0 2 5 10
10 6 7 6 7 10 10 4 1 255 1 3 23 37 49 57
56 49 39 50 50 41 3 1 255 1 1 1 1 3 6 7
9 5 3 2 0 0 1 255 0 0 0 1 1 1 1 1
1 1 1 1 1 0 255 1 2 3 5 6 9 9 8 4
2 1 0 0 255 0 0 0 3 4 5 6 6 5 2 1
1 1 0 0 0 0 0 0 0 0 0 1 1 1 1 1
1 0 1 2 14 30 42 60 60 59 56 56 17 1 1 255
1 1 1 0 0 0 1 2 5 5 2 1 1 255 1 1
1 3 5 24 32 24 14 12 3 1 1 1 255 1 1 1
4 9 19 18 20 20 9 2 2 1 1 255 1 0 0 2
3 5 5 5 3 1 1 1 2 255 0 0 0 0 1 1
3 4 2 1 1 1 1 1 255 0 0 1 1 10 19 29
25 17 4 2 1 1 0 255 0 0 2 4 6 6 6 4
3 1 0 0 1 255 1 0 0 0 1 1 1 1 1 1
1 0 1 1 255 1 1 5 19 27 27 27 54 54 8 1
0 0 0 255 0 0 1 1 1 1 0 0 0 0 0 2
1 255 0 1 1 1 1 4 9 9 9 1 0 0 0 0
255 1 1 4 30 39 37 37 36 32 15 5 1 1 1 255
0 1 4 12 20 20 23 23 5 2 1 1 1 255 0 1
1 2 4 6 12 6 1 1 0 0 0 255 0 1 1 1
1 3 3 2 2 1 1 0 1 0 255 0 1 1 1 0
1 1 1 1 1 1 1 1 255 2 4 4 3 4 7 9
8 6 6 6 0 0 0 255 0 1 2 4 6 13 13 6
7 7 6 2 1 0 255 0 1 1 2 2 1 1 1 1
1 1 1 1 0 255 0 0 0 1 1 1 1 2 1 0
1 1 1 255 0 0 0 2 5 18 18 18 14 10 1 1
0 1 255 0 0 1 16 31 31 26 15 15 1 0 0 0
255 0 0 0 38 90 90 75 63 52 39 6 2 1 0 255
1 1 5 7 9 7 7 5 6 6 4 2 1 255 0 1
4 23 49 56 47 49 47 49 34 7 3 1 255 1 1 2
1 1 3 6 5 2 2 0 0 0 0 255 0 0 0 1
1 1 1 0 1 1 1 1 1 0 255 1 2 2 3 4
6 6 6 3 1 1 0 1 255 0 0 0 1 2 4 5
6 2 1 1 1 1 1 1 1 1 0 0 0 0 1 1
0 0 1 1 1 1 1 2 2 16 39 42 57 49 43 17
1 1 1 255 1 1 0 0 0 0 1 1 2 2 2 1
1 255 1 0 1 0 3 5 14 14 12 2 1 1 1 1
255 1 1 1 1 4 7 7 13 9 0 0 0 1 1 255
2 1 1 1 2 3 3 2 1 1 0 0 2 255 2 1
1 0 0 1 2 2 2 2 1 0 1 0 255 0 0 0
0 3 10 13 5 4 3 1 1 1 0 255 0 0 1 2
2 3 3 1 1 0 1 0 1 255 1 1 1 1 1 1
1 1 1 0 0 0 1 1 255 1 1 1 5 7 13 12
12 2 1 0 0 0 0 255 0 0 0 0 1 1 1 0
0 0 0 1 1 255 0 1 0 1 0 1 1 9 1 0
0 0 0 0 255 1 0 0 4 30 28 28 18 15 3 2
1 0 0 255 2 1 1 3 10 10 5 4 2 1 1 1
1 255 0 1 1 2 2 4 6 1 1 0 0 0 0 255
0 1 1 1 1 0 0 0 1 1 1 1 1 0 255 0
0 0 1 0 0 0 1 1 1 1 1 2 255 4 4 4
2 3 3 10 7 5 2 2 1 0 0 255 1 1 2 2
5 9 9 4 4 3 2 1 0 0 255 0 0 1 1 1
1 1 1 1 0 1 0 1 0 255 0 0 0 0 0 0
1 2 1 0 0 1 1 255 0 0 0 1 2 4 8 10
10 1 1 1 1 1 255 0 0 0 0 16 23 10 10 1
0 0 0 0 255 1 1 0 0 38 75 53 53 31 6 3
2 1 1 255 1 1 1 1 6 6 6 5 1 1 1 1
1 255 0 0 3 4 25 26 30 30 31 31 7 2 2 1
255 1 1 1 0 1 1 3 3 2 1 1 0 0 0 255
0 1 1 1 1 0 0 0 0 0 0 0 0 0 255 1
1 1 1 2 2 2 2 1 1 1 0 0 255 0 0 0
1 1 1 1 1 0 0 1 1 1 1 1 1 2 1 0
1 0 1 1 0 2 1 1 1 1 0 1 0 2 14 39
39 25 8 1 1 0 0 255 0 1 0 0 0 0 0 0
2 2 1 1 0 255 0 0 0 0 2 2 2 2 2 1
1 1 1 1 255 1 0 1 0 1 2 2 2 1 0 0
0 1 0 255 1 1 2 1 1 1 2 1 1 1 1 1
1 255 2 1 1 0 0 1 1 1 1 1 1 1 1 1
255 1 1 0 0 1 2 2 2 2 1 1 1 1 0 255
0 0 1 1 2 2 2 1 1 1 1 0 1 255 1 1
1 1 1 0 1 1 0 0 0 0 1 1 255 1 1 1
1 1 3 3 1 1 1 1 0 0 0 255 1 1 0 0
0 0 0 1 0 0 0 1 0 255 0 1 0 1 1 2
1 2 0 0 0 0 0 0 255 0 0 0 0 1 1 4
4 2 1 1 1 0 1 255 0 0 0 1 1 3 3 2
1 1 1 1 1 255 1 1 1 1 1 1 1 1 0 1
1 1 0 255 0 1 1 1 0 0 0 0 1 1 1 1
1 1 255 0 0 0 1 0 0 0 1 2 1 2 1 1
255 2 2 2 1 1 1 3 0 2 1 1 0 0 0 255
1 1 1 1 1 2 4 3 3 2 0 0 0 0 255 0
0 0 0 1 0 1 0 1 0 0 0 1 0 255 0 0
0 0 0 1 2 2 1 0 0 1 1 255 0 0 0 0
1 1 1 1 1 1 0 1 1 1 255 0 0 0 0 1
1 1 2 1 1 0 0 0 255 1 1 0 0 2 5 18
18 2 0 0 1 1 1 255 1 1 1 0 0 0 1 1
1 1 1 1 1 255 0 0 0 2 2 17 17 15 12 1
1 1 2 1 255 0 0 1 0 1 1 1 1 0 0 1
0 0 0 255 1 2 1 1 1 0 0 0 0 0 0 0
0 1 255 1 0 0 0 0 0 1 0 1 1 1 1 0
255 0 0 0 0 0 0 0 1 0 0 1 1 0 0 1
1 1 0 1 1 1 1 1 0 1 1 1 1 1 0 1
0 1 1 1 1 2 2 1 1 0 0 255 0 1 1 1
1 0 0 0 0 1 1 0 0 255 0 0 0 0 0 0
1 1 1 0 1 1 1 1 255 1 0 0 0 1 0 1
1 0 0 0 0 0 0 255 1 1 2 2 1 0 1 1
1 0 1 0 0 255 1 0 0 0 0 1 1 1 1 1
1 1 1 1 255 2 1 1 1 1 2 2 1 1 1 1
1 0 0 255 0 0 1 1 1 1 0 0 1 1 1 1
0 255 1 1 1 1 0 0 0 0 0 0 1 1 1 1
255 0 1 1 1 0 0 0 0 0 1 0 0 0 0 255
1 1 0 0 0 0 0 0 0 0 0 1 0 255 0 1
0 1 0 1 1 1 1 0 0 0 0 0 255 0 0 0
0 1 1 1 0 0 1 1 1 1 0 255 0 0 0 1
1 1 1 1 1 1 1 1 1 255 1 2 2 1 1 0
0 0 0 0 1 1 1 255 0 0 0 0 0 1 0 0
0 1 1 2 1 1 255 0 0 0 1 1 0 0 1 1
1 1 1 1 255 2 1 2 1 0 0 1 0 0 0 0
0 0 1 255 0 0 0 0 1 0 0 0 0 1 1 1
1 1 255 0 0 0 0 1 0 0 0 0 0 0 0 1
1 255 1 1 1 0 0 0 2 1 1 1 1 0 0 255
0 0 0 0 0 0 0 0 0 0 0 1 1 1 255 0
0 0 0 1 1 1 1 1 1 0 1 0 255 0 1 0
0 0 0 1 0 0 0 0 1 1 1 255 1 0 0 0
0 0 0 0 0 1 1 1 1 255 0 0 0 0 0 0
0 0 0 0 0 1 1 0 255 0 0 0 0 0 0 0
0 0 0 1 1 0 0 255 1 2 1 1 1 0 0 0
0 0 0 0 1 1 255 1 0 1 1 0 0 0 0 1
0 1 0 0 255 0 0 0 0 0 0 0 1 0 0 1
0 0 1 1 1 1 1 1 1 1 1 0 255 255 255 255
255 255 255 255 255 255 255 255 255 255 255 255 255 255 255 255
255 255 255 255 255 255 255 255 255 255 255 255 255 255 255 255
255 255 255 255 255 255 255 255 255 255 255 255 255 255 255 255
255 255 255 255 255 255 255 255 255 255 255 255 255 255 255 255
255 255 255 255 255 255 255 255 255 255 255 255 255 255 255 255
255 255 255 255 255 255 255 255 255 255 255 255 255 255 255 255
255 255 255 255 255 255 255 255 255 255 255 255 255 255 255 255
255 255 255 255 255 255 255 255 255 255 255 255 255 255 255 255
255 255 255 255 255 255 255 255 255 255 255 255 255 255 255 255
255 255 255 255 255 255 255 255 255 255 255 255 255 255 255 255
255 255 255 255 255 255 255 255 255 255 255 255 255 255 255 255
255 255 255 255 255 255 255 255 255 255 255 255 255 255 255 255
255 255 255 255 255 255 255 255 255 255 255 255 255 255 255 255
255 255 255 255 255 255 255 255 255 255 255 255 255 255 255 255
255 255 255 255 255 255 255 255 255 255 255 255 255 255 255 255
255 255 255 255 255 255 255 255 255 255 255 255 255 255 255 255
255 255 255 255 255 255 255 255 255 255 255 255 255 255 255 255
255 255 255 255 255 255 255 255 255 255 255 255 255 255 255 255
255 255 255 255 255 255 255 255 255 255 255 255 255 255 255 255
255 255 255 255 255 255 255 255 255 255 255 255 255 255 255 255
255 255 255 255 255 255 255 255 255 255 255 255 255 255 255 255
255 255 255 255 255 255 255 255 255 255 255 255 255 255 255 255
255 255 255 255 255 255 255 255 255 255 255 255 255 255 255 255
255 255 255 255 255 255 255 255 255 255 255 255 255 255 255 255
255 255 255 255 255 255 255 255 255 255 255 255 255 255 255 255
255 255 255 255 255 255 255 255 255 255 255 255 255 255 255 255
255 255 255 255 255 255 255 255 255 255 255 255 255 255 255 255
255 255 255 255 255 255 255 255 255 255 255 255 255 255 255 255
1 1 0 0 0 0 1 1 1 1 1 1 1 1 1 1
1 1 1 255 2 1 0 1 0 0 0 0 0 0 0 0
0 255 0 0 1 1 1 1 2 2 1 1 1 0 0 0
255 1 1 0 0 1 2 3 3 3 0 0 0 0 0 255
0 1 1 1 1 1 1 1 0 0 0 0 0 255 0 1
1 1 1 1 1 1 1 1 0 0 0 1 255 1 1 1
1 1 2 1 0 0 0 1 1 0 0 255 1 1 1 0
0 0 1 1 1 1 1 1 1 255 1 0 0 0 1 1
1 1 0 1 1 1 1 1 255 1 1 1 1 2 2 3
1 1 1 0 0 0 0 255 0 0 0 0 1 1 0 0
0 1 1 1 0 255 0 1 1 1 1 0 1 1 1 1
1 1 0 1 255 0 1 0 0 0 0 1 1 2 2 2
2 1 1 255 1 1 1 0 1 2 2 1 1 0 0 1
1 255 2 2 1 0 0 0 0 0 0 0 1 0 0 255
0 0 0 0 0 0 0 0 0 1 1 0 0 0 255 0
0 0 1 1 1 2 1 1 1 1 0 0 255 1 1 1
1 1 0 1 1 1 0 0 0 1 0 255 0 0 0 0
0 0 0 0 0 0 2 1 0 0 255 0 0 1 0 1
1 1 0 0 0 1 1 1 1 255 1 1 1 0 0 0
3 1 1 1 0 0 0 255 0 0 0 0 0 0 0 0
0 1 0 0 0 1 255 0 0 0 0 2 6 2 1 0
0 0 0 0 255 0 1 0 0 0 0 0 0 0 0 0
1 1 0 255 0 1 0 0 0 0 0 0 1 1 2 1
1 255 0 0 0 0 0 0 0 0 0 0 1 1 1 1
255 1 1 1 1 1 0 0 0 0 0 1 1 1 0 255
1 0 0 0 2 2 3 1 1 1 0 0 0 1 255 0
0 1 1 1 1 0 0 0 0 1 1 0 255 0 1 1
1 1 0 0 0 0 1 0 0 0 1 1 1 1 0 0
0 0 0 0 1 1 0 0 0 1 1 1 1 1 1 2
2 1 1 0 1 1 1 255 1 0 0 0 0 1 1 2
1 1 0 0 0 255 0 1 1 2 2 2 15 16 14 5
5 1 1 0 255 1 1 1 1 3 14 9 9 5 3 1
1 1 0 255 0 0 1 1 1 1 1 1 2 2 2 2
0 255 0 1 0 1 0 1 1 2 1 0 0 0 0 1
255 1 1 1 1 1 1 0 0 1 1 1 1 1 1 255
1 1 1 0 1 5 12 12 7 1 1 1 1 255 1 1
0 0 1 3 3 3 2 2 1 1 1 1 255 1 1 1
2 4 12 12 7 2 1 0 0 0 0 255 0 0 0 2
6 7 7 14 3 1 1 1 0 255 0 1 1 1 1 1
2 2 1 0 0 1 1 1 255 1 1 1 0 0 1 2
2 2 1 2 1 0 0 255 1 0 0 0 2 7 5 2
2 1 1 1 2 255 2 1 1 0 0 0 0 0 1 1
1 1 1 255 0 0 0 0 0 0 1 1 1 1 1 0
0 0 255 0 0 0 1 3 9 15 6 6 2 1 0 0
255 1 1 1 1 1 1 1 1 1 0 0 0 1 0 255
0 0 0 0 0 0 0 0 0 0 0 0 0 0 255 1
1 1 1 1 2 2 0 0 1 1 1 1 1 255 1 1
1 0 1 4 12 10 3 3 1 0 0 255 0 1 1 2
2 1 0 0 0 1 1 1 1 0 255 0 0 0 0 9
17 9 9 2 1 1 1 1 255 0 0 0 0 0 1 1
1 1 1 1 1 1 1 255 1 1 0 1 1 0 0 0
1 1 2 1 1 255 1 1 1 0 0 0 0 0 0 0
1 1 1 1 255 1 1 1 1 1 0 0 1 5 10 10
2 1 1 255 0 0 0 0 3 3 7 4 4 1 1 1
0 1 255 0 0 2 2 4 1 18 1 1 1 1 1 0
255 0 1 1 1 1 0 0 0 0 0 0 0 0 0 1
1 1 0 1 0 0 0 0 0 0 0 0 0 1 1 1
1 1 4 4 4 4 2 1 1 0 1 255 2 0 0 1
1 4 5 5 3 2 1 1 1 255 0 1 2 3 5 23
37 35 32 21 16 5 1 0 255 1 1 2 3 13 14 14
14 9 9 3 1 1 2 255 0 0 1 3 4 2 4 7
12 2 1 1 0 255 1 1 1 1 0 2 2 2 1 0
0 0 1 1 255 1 1 1 2 2 0 0 0 1 1 1
1 1 0 255 0 0 1 3 21 21 20 15 20 7 1 1
1 255 2 2 2 2 3 3 4 5 5 3 2 1 1 1
255 1 1 2 3 26 18 18 18 13 2 1 1 1 0 255
0 0 5 10 7 9 14 20 18 3 1 1 0 255 0 1
1 1 1 1 6 5 2 1 1 1 2 1 255 1 1 1
0 1 2 2 4 2 1 1 1 1 1 255 0 0 2 3
7 16 8 5 2 1 0 1 1 255 1 0 0 0 1 1
1 1 1 1 1 1 1 255 1 0 0 0 1 2 3 6
13 13 2 0 0 0 255 0 0 0 7 15 26 37 37 27
27 27 0 0 255 1 1 1 1 2 2 4 4 4 1 2
1 2 1 255 1 1 1 0 0 1 1 0 0 0 0 0
0 0 255 1 1 1 1 2 2 2 2 5 3 1 1 1
1 255 1 2 1 0 2 6 12 10 6 4 3 1 0 255
0 1 2 5 5 2 0 0 0 1 3 1 1 1 255 0
0 1 9 46 57 57 27 15 14 1 1 1 255 0 0 0
1 1 1 1 1 2 2 2 1 1 0 255 1 1 0 0
1 1 0 0 0 0 0 0 0 255 1 1 1 0 1 1
1 0 0 0 1 1 1 1 255 1 1 2 1 1 1 2
5 10 10 13 9 1 1 255 0 0 2 3 3 3 7 8
9 4 1 1 1 1 255 0 0 15 15 18 18 24 24 18
4 2 1 0 255 0 1 1 0 0 0 0 0 1 1 1
0 0 0 0 0 0 0 1 1 1 0 0 0 0 0 1
0 1 1 1 3 5 5 5 5 6 7 2 2 0 0 255
1 1 1 1 3 6 5 6 6 6 2 1 1 255 1 2
5 8 23 40 42 37 35 28 24 17 4 1 255 1 2 3
5 19 19 14 14 13 14 5 3 1 1 255 0 0 0 8
8 6 4 6 12 12 4 1 1 255 1 1 1 1 1 2
2 2 1 1 0 1 1 2 255 1 1 1 2 1 0 0
0 0 1 1 1 1 0 255 0 0 3 10 21 21 20 14
20 14 7 1 1 255 1 2 2 3 3 3 4 6 6 4
3 2 1 0 255 0 1 4 24 26 18 18 24 24 13 5
1 0 0 255 1 1 9 12 12 8 8 20 18 10 1 1
0 255 1 1 1 1 1 4 6 2 2 0 2 2 2 1
255 1 1 1 4 4 4 2 4 3 1 1 1 1 0 255
0 2 3 4 7 16 8 6 3 2 1 1 1 255 1 1
1 1 1 1 2 1 1 1 1 1 1 255 1 1 1 2
2 3 6 13 20 23 12 3 1 0 255 0 1 7 24 24
16 24 29 27 27 24 1 0 255 1 1 1 2 2 3 4
5 4 3 2 1 1 1 255 1 1 1 1 0 0 0 0
0 0 0 0 0 0 255 1 0 1 1 2 2 2 3 5
2 1 1 1 0 255 1 2 3 4 4 5 6 7 6 4
3 1 1 255 1 1 1 2 5 1 0 0 0 1 3 1
1 0 255 1 0 2 28 47 52 43 34 27 23 8 1 1
255 1 1 1 1 0 1 2 2 2 2 2 2 1 0 255
0 0 1 3 3 1 0 0 0 0 0 0 0 255 1 1
1 1 1 4 1 1 1 2 1 1 0 0 255 1 6 4
1 1 1 5 4 4 4 9 9 1 1 255 0 2 3 3
3 3 7 10 10 5 4 1 1 0 255 0 14 15 18 18
25 25 25 23 19 4 1 0 255 0 1 1 0 0 0 0
1 2 1 1 0 0 0 0 0 0 0 1 1 1 0 0
1 1 0 0 0 1 1 1 3 9 9 10 10 10 10 7
5 0 0 255 0 1 2 2 6 7 6 6 8 8 4 1
0 255 0 2 7 18 23 57 61 36 32 28 32 23 18 2
255 1 2 3 10 13 7 10 13 13 14 9 3 2 1 255
1 0 1 10 7 7 6 7 12 13 13 1 1 255 1 1
3 2 2 2 2 1 1 2 1 1 1 1 255 1 1 1
1 1 0 0 0 0 0 1 1 1 0 255 1 1 6 9
19 16 15 9 14 14 8 2 1 255 0 1 2 4 4 3
3 6 7 6 3 1 1 0 255 0 2 5 23 23 18 18
24 24 21 12 5 1 0 255 2 5 9 10 8 8 7 17
10 20 5 1 0 255 0 0 0 0 1 4 4 1 0 0
2 1 2 1 255 1 1 1 7 5 3 2 4 5 4 2
2 2 1 255 2 4 5 5 7 10 10 8 5 2 1 0
1 255 1 0 0 1 2 3 3 3 3 2 1 1 1 255
1 1 1 2 4 7 8 14 18 17 12 5 1 0 255 0
2 9 25 25 16 17 24 24 24 23 3 1 255 1 1 1
2 4 5 6 6 4 3 2 1 1 1 255 1 1 1 1
0 0 0 0 0 0 0 0 0 0 255 0 0 1 1 1
0 1 2 1 1 1 1 1 0 255 2 4 6 6 5 6
5 5 2 1 3 3 1 255 1 1 1 1 1 1 0 0
5 5 2 0 0 0 255 1 1 7 39 46 41 41 34 34
24 14 1 1 255 2 3 1 1 0 2 2 2 2 2 5
2 2 0 255 0 1 1 2 0 0 0 1 0 0 0 0
0 255 0 0 0 1 3 5 4 1 1 0 0 0 0 0
255 6 8 8 4 4 5 6 4 1 2 5 5 2 0 255
0 2 7 7 2 5 10 10 10 5 4 2 1 0 255 1
26 26 24 18 31 25 21 21 19 4 2 0 255 0 0 0
0 0 0 0 1 1 1 1 0 0 0 0 0 0 0 1
1 1 1 0 1 1 1 1 1 1 1 1 9 12 14 14
13 10 10 9 5 1 0 255 0 1 2 6 7 6 5 6
8 8 4 2 0 255 2 3 7 21 27 32 57 36 36 28
32 23 18 2 255 1 2 6 8 8 7 7 9 13 14 13
8 1 1 255 1 0 2 19 12 12 12 9 9 9 8 4
1 255 1 1 3 1 1 0 0 1 1 2 1 1 1 2
255 2 1 1 1 1 0 0 0 0 0 1 1 1 1 255
1 1 6 9 13 16 13 8 8 15 15 2 1 255 0 1
4 13 5 5 5 9 8 7 5 2 0 0 255 0 2 6
12 17 18 23 25 23 23 20 12 1 0 255 3 5 9 9
8 9 8 14 8 13 5 1 0 255 1 0 0 0 1 1
0 0 0 0 0 0 1 1 255 1 1 7 9 9 3 3
5 6 6 3 2 1 1 255 2 4 6 6 4 8 8 9
6 2 1 1 2 255 1 1 1 2 5 4 3 3 5 4
1 1 1 255 2 2 2 2 7 14 9 14 17 13 9 7
1 0 255 0 1 13 18 31 17 17 17 17 15 15 13 1
255 0 1 1 4 5 6 6 6 3 3 3 3 1 0 255
0 0 0 0 0 0 0 0 1 1 1 0 0 0 255 0
0 0 0 0 0 0 0 0 0 1 0 0 0 255 2 8
8 9 6 6 6 2 2 6 6 4 1 255 1 1 1 1
1 1 0 3 5 5 1 1 1 1 255 1 1 17 36 36
31 24 17 25 24 17 1 1 255 2 3 1 1 2 4 4
4 1 1 5 5 1 0 255 0 1 1 0 0 0 0 0
1 1 1 1 0 255 0 0 1 1 3 5 4 3 2 1
2 1 1 0 255 4 8 8 8 9 14 6 3 2 3 5
6 4 0 255 2 8 8 7 7 16 15 10 7 5 4 3
1 0 255 1 29 29 24 24 29 25 21 19 12 4 2 0
255 0 1 1 0 0 1 2 1 2 1 0 0 0 1 0
0 0 1 1 1 1 1 0 1 1 1 1 1 1 1 1
10 12 12 13 8 8 9 9 5 1 0 255 0 1 2 9
13 10 7 6 8 6 5 3 0 255 0 2 6 21 32 40
43 41 52 25 39 28 23 3 255 1 2 6 8 8 8 9
10 13 24 13 8 1 1 255 1 2 19 20 20 20 26 20
12 9 6 2 1 255 0 1 1 1 1 1 1 1 1 1
1 1 1 1 255 2 1 1 1 2 1 0 0 0 0 0
1 1 1 255 1 1 5 9 15 16 15 9 9 25 25 1
1 255 1 2 7 9 7 12 5 8 5 7 6 3 1 1
255 1 2 10 12 16 20 26 26 24 26 23 12 1 0 255
4 12 12 12 9 17 14 14 12 13 7 1 0 255 0 0
0 0 0 0 0 0 0 0 0 0 1 1 255 1 1 7
9 9 5 5 5 6 6 4 2 1 1 255 2 3 6 6
6 8 10 10 9 2 2 0 2 255 2 1 1 2 6 6
4 6 6 5 1 1 1 255 1 1 1 4 13 16 16 9
13 9 9 7 1 0 255 0 2 13 23 31 25 17 17 17
13 17 13 2 255 0 0 1 4 6 7 6 3 3 3 3
3 1 0 255 0 0 0 0 0 0 1 1 1 1 0 0
0 0 255 0 0 0 0 0 0 0 0 0 0 0 0 0
0 255 2 7 7 7 6 6 6 5 12 12 9 4 1 255
0 1 0 1 1 2 6 6 6 2 1 0 0 0 255 0
1 17 25 27 27 19 17 19 24 17 1 1 255 1 3 3
3 2 4 4 2 0 1 3 3 1 0 255 1 1 1 0
0 0 0 0 1 1 1 1 0 255 0 1 1 1 1 3
3 3 2 2 2 1 1 0 255 2 6 8 9 12 14 7
3 2 3 4 6 6 0 255 1 9 10 13 15 16 8 1
7 4 4 3 1 1 255 1 13 29 29 25 26 26 25 16
12 8 1 0 255 0 0 1 1 1 2 0 0 0 1 0
0 0 1 1 1 1 1 1 1 1 1 1 1 1 1 1
1 1 1 1 6 9 8 7 6 7 9 9 2 1 1 255
0 1 3 15 21 15 13 6 9 8 5 1 0 255 1 2
6 27 40 41 43 43 52 30 30 21 15 1 255 1 2 5
8 10 10 9 9 24 24 16 8 1 0 255 1 2 28 28
28 19 30 19 19 12 2 1 1 255 0 0 1 1 0 0
1 1 1 1 0 0 0 1 255 2 1 1 1 2 1 1
0 0 0 0 1 0 0 255 0 1 4 5 10 13 12 9
12 25 2 1 1 255 2 2 4 7 7 12 8 5 5 9
9 8 1 1 255 1 3 24 24 24 18 27 27 27 31 26
12 1 0 255 4 12 14 14 14 16 14 14 14 13 8 2
1 255 1 1 0 0 0 0 0 0 2 1 1 1 1 1
255 0 1 5 9 12 14 6 6 14 14 3 1 1 1 255
1 2 5 6 6 5 10 10 9 4 2 2 2 255 1 1
1 2 6 6 6 6 6 3 1 1 1 255 0 0 1 3
19 19 16 14 16 9 9 4 1 0 255 0 2 7 23 31
29 24 24 18 18 13 10 1 255 0 0 2 3 4 5 5
3 3 5 5 3 1 0 255 0 0 0 0 0 0 1 1
2 1 1 0 0 0 255 0 0 0 0 0 0 0 0 0
0 0 0 1 2 255 3 7 8 7 6 6 6 9 12 12
9 3 1 255 0 1 0 1 1 2 7 7 4 2 1 0
0 0 255 0 0 10 25 27 27 27 38 38 27 2 0 0
255 1 1 3 4 2 2 2 1 1 2 2 2 2 0 255
0 0 0 0 0 0 0 0 0 0 1 1 0 255 0 2
1 1 0 3 3 3 2 2 2 1 1 1 255 2 3 5
15 10 10 7 3 3 2 3 6 6 0 255 1 3 10 15
15 16 8 1 8 4 4 3 0 0 255 1 9 31 31 25
25 25 25 20 12 8 0 0 255 0 0 1 1 2 2 1
1 1 2 0 0 0 1 1 1 1 0 1 1 1 1 1
1 1 1 1 0 1 1 1 4 6 7 7 7 7 8 6
2 1 0 255 1 1 3 21 24 15 14 9 9 8 2 1
1 255 0 1 4 24 40 40 41 41 36 36 30 28 15 1
255 1 2 3 9 12 10 10 10 24 24 9 7 2 0 255
1 1 12 18 18 18 19 14 19 12 2 1 1 255 0 1
1 1 1 2 2 2 2 2 2 1 0 1 255 1 1 0
1 2 2 2 1 1 0 1 1 2 1 255 1 1 3 5
10 10 9 9 25 25 2 1 1 255 2 1 1 1 7 7
2 2 2 8 8 6 1 1 255 1 3 24 24 25 25 28
29 29 31 21 2 0 0 255 2 14 20 17 17 17 15 14
14 14 8 2 1 255 1 1 0 0 0 0 0 3 3 2
1 1 1 1 255 0 1 3 10 12 12 7 7 10 10 3
1 1 1 255 0 2 3 5 6 6 6 10 4 2 2 1
0 255 1 1 1 2 3 6 7 7 6 3 1 1 0 255
0 0 1 2 5 14 16 14 16 10 6 1 1 0 255 1
2 4 23 29 25 24 25 24 18 13 7 1 255 0 0 0
3 4 4 5 4 5 5 5 1 1 1 255 2 2 1 1
1 1 1 2 2 2 1 0 0 0 255 0 0 0 0 0
0 0 1 2 0 0 0 1 2 255 2 6 7 7 6 4
4 5 12 12 5 1 0 255 0 0 0 1 1 2 3 5
4 2 1 0 0 0 255 0 0 1 16 24 24 32 40 40
27 2 0 0 255 1 1 1 0 2 0 2 2 3 3 2
2 1 0 255 0 0 0 0 0 0 0 0 0 0 0 1
0 255 0 1 0 1 0 1 0 1 1 2 1 1 1 1
255 1 2 3 12 9 9 7 6 6 1 2 6 3 0 255
0 1 3 8 15 20 8 7 8 7 4 1 1 1 255 0
0 27 31 27 26 26 26 20 15 2 0 0 255 0 1 1
1 2 2 1 1 0 1 0 1 0 1 1 1 1 1 1
1 1 0 0 1 1 1 0 0 0 1 1 1 4 7 7
7 6 6 3 1 1 1 255 1 1 2 4 15 13 9 9
6 3 1 1 1 255 1 1 2 6 24 23 36 36 47 36
30 16 3 1 255 1 1 2 12 13 13 10 25 19 25 9
5 2 0 255 0 1 5 14 14 10 14 14 16 8 3 1
1 255 1 1 1 1 1 2 2 4 2 2 2 1 0 0
255 0 1 1 1 2 1 5 1 2 1 2 1 0 0 255
1 2 3 4 8 9 9 13 15 13 2 0 0 255 1 0
0 0 4 5 5 2 2 5 8 1 1 1 255 1 2 4
24 26 27 28 30 28 28 5 1 0 0 255 0 14 20 21
18 18 17 17 15 15 4 1 0 255 1 1 0 0 0 0
1 3 2 1 1 1 1 0 255 0 1 2 7 12 7 6
7 7 3 1 1 1 0 255 0 2 2 3 5 5 5 3
2 2 2 1 0 255 0 1 1 2 2 3 6 6 3 3
1 1 0 255 0 1 1 1 2 10 10 12 12 10 3 1
1 0 255 0 1 1 7 23 27 24 26 16 13 10 6 0
255 0 0 1 2 3 4 4 4 4 3 1 1 0 0 255
2 1 1 0 1 1 1 1 1 1 0 0 0 0 255 1
0 0 0 1 1 2 2 3 0 0 0 1 1 255 1 5
6 10 7 7 4 7 10 10 1 0 0 255 0 0 0 1
1 2 2 2 3 1 1 0 0 1 255 1 0 1 4 16
16 35 38 37 2 0 0 0 255 1 1 0 0 0 2 4
2 3 2 1 0 1 0 255 0 0 0 0 0 0 0 0
0 0 0 1 1 255 0 0 0 1 0 0 0 1 1 1
0 1 1 1 255 0 1 3 8 7 7 5 4 2 0 1
3 1 1 255 0 1 2 4 8 17 15 8 8 7 2 1
1 1 255 1 0 9 27 23 23 20 20 16 13 1 0 0
255 0 0 0 0 0 0 1 1 1 1 0 1 0 1 1
1 1 0 0 0 0 0 0 1 1 0 0 0 1 1 1
1 2 4 5 7 5 3 2 1 1 1 255 1 1 1 2
4 9 6 5 3 2 1 1 1 255 1 1 2 3 4 4
14 21 26 26 26 7 1 1 255 0 0 1 7 9 10 10
19 15 15 9 4 2 0 255 0 0 1 2 1 2 6 6
6 2 2 0 0 255 1 1 1 1 0 1 1 6 2 2
2 1 1 0 255 0 1 1 1 1 1 2 2 2 1 1
0 0 0 255 2 2 2 2 6 9 9 13 13 12 1 0
0 255 1 0 0 0 3 5 5 2 1 0 0 0 0 1
255 1 2 2 16 26 27 28 32 28 14 1 1 0 0 255
0 1 14 19 17 17 14 14 14 10 1 1 1 255 0 0
0 0 0 0 1 2 0 1 0 0 0 0 255 0 0 2
4 7 5 4 4 3 2 1 1 1 0 255 0 0 0 2
3 3 1 1 1 2 1 0 0 255 0 1 1 2 2 2
2 2 2 3 1 1 1 255 1 1 1 1 1 2 4 9
4 2 1 1 1 1 255 1 1 1 1 8 23 24 16 4
4 4 1 0 255 0 0 1 2 2 4 4 4 1 1 0
1 1 0 255 1 1 1 1 0 0 0 0 0 0 0 0
0 0 255 0 0 0 0 1 3 5 2 0 0 0 0 0
0 255 1 2 4 7 7 8 7 7 3 2 1 0 0 255
0 0 0 1 1 1 1 1 1 2 1 1 1 1 255 1
0 1 1 4 4 14 2 2 1 0 1 1 255 2 1 0
0 0 2 2 2 2 1 1 1 0 0 255 0 0 0 0
1 1 1 0 0 0 0 1 2 255 0 0 0 1 1 0
0 1 1 1 1 1 0 0 255 0 1 4 5 5 5 4
2 1 1 1 1 1 0 255 0 0 2 2 4 5 5 6
6 5 2 2 1 1 255 1 0 0 0 12 12 12 13 13
0 0 0 1 255 0 0 0 0 0 0 1 1 1 1 1
1 1 1 1 1 1 0 1 0 0 0 0 0 0 0 0
0 0 1 1 1 1 2 2 1 1 1 1 1 0 1 255
1 1 1 1 2 2 2 2 2 1 1 0 1 255 1 1
2 2 2 3 3 4 16 16 12 2 1 1 255 0 0 1
1 3 7 9 15 10 10 4 1 0 0 255 0 0 0 0
0 0 0 0 0 0 2 1 1 255 1 1 1 1 0 1
0 1 0 1 1 1 1 0 255 0 1 0 0 0 1 2
2 1 0 0 0 0 0 255 1 1 1 1 1 6 6 13
3 2 2 1 0 255 1 0 0 0 2 4 4 4 2 1
0 0 1 1 255 0 1 1 2 16 26 26 26 5 1 0
1 0 0 255 0 0 1 2 5 5 4 4 2 1 0 0
0 255 0 0 0 0 0 0 1 1 1 1 1 0 0 0
255 0 0 1 2 4 4 2 2 2 1 1 0 0 0 255
1 0 0 0 1 1 1 1 1 1 1 0 0 255 0 2
2 2 1 1 1 1 2 2 1 1 0 255 1 1 1 1
1 1 2 2 2 2 1 1 1 1 255 1 1 1 1 1
6 16 3 3 1 1 0 0 255 1 1 1 1 2 2 2
1 0 0 0 0 1 0 255 0 0 0 0 0 0 0 0
0 0 0 0 0 0 255 0 0 0 0 0 1 3 0 0
0 0 0 0 0 255 1 1 1 4 7 7 7 2 2 2
1 0 0 255 0 0 0 0 0 0 0 1 0 0 0 0
1 1 255 1 0 1 1 1 0 0 1 1 1 0 1 1
255 1 1 0 0 0 1 0 1 0 1 0 1 0 0 255
0 0 0 0 1 1 1 0 0 0 0 1 1 255 1 1
0 0 1 1 1 1 1 1 1 1 1 0 255 0 0 0
4 4 2 1 1 0 1 0 1 0 1 255 1 2 2 1
1 1 1 1 1 2 2 2 1 1 255 0 0 0 0 0
2 3 3 0 0 0 1 1 255 0 0 0 0 0 0 1
1 1 1 1 0 1 1 1 1 1 0 0 0 0 0 0
0 1 1 1 0 1 1 1 1 1 1 1 1 1 1 1
1 0 0 255 1 1 1 1 0 1 1 1 1 0 1 0
1 255 1 1 2 1 2 2 2 0 1 2 2 0 0 0
255 0 0 1 1 1 1 1 1 3 3 1 1 0 0 255
0 0 0 0 0 0 0 0 0 0 0 0 1 255 0 0
1 1 0 1 0 1 1 1 1 1 0 0 255 1 1 0
0 1 1 1 1 0 0 0 0 0 0 255 1 1 1 1
1 1 1 1 1 2 2 2 0 255 0 0 0 0 2 2
2 2 2 1 1 1 1 1 255 0 0 0 1 1 1 1
1 0 0 0 1 1 1 255 1 1 1 1 1 1 1 0
0 0 0 1 1 255 0 1 0 1 0 0 0 0 1 1
1 0 0 0 255 0 0 0 0 1 1 1 1 0 1 1
1 0 1 255 1 1 0 0 0 0 1 1 1 2 1 2
0 255 1 2 2 1 1 1 0 0 1 2 1 1 1 255
2 1 1 0 0 0 1 1 1 1 1 1 1 1 255 1
1 1 0 0 1 1 1 0 0 0 0 0 255 0 1 1
0 0 0 0 0 0 0 0 1 1 2 255 1 0 0 0
0 0 0 0 0 0 0 0 1 1 255 0 0 0 0 0
0 0 0 0 0 0 0 0 1 255 1 1 1 0 2 2
0 0 0 1 1 1 0 255 0 0 1 1 0 0 0 1
1 1 0 0 0 1 255 1 0 1 0 0 0 0 0 0
0 0 1 1 255 0 0 0 1 0 0 0 0 0 0 0
1 1 1 255 0 0 0 1 1 0 0 0 0 0 0 0
0 255 1 1 0 0 1 1 1 1 1 2 1 2 1 1
255 0 1 1 1 0 0 1 1 1 1 0 0 0 1 255
1 2 2 1 1 1 1 1 1 2 2 2 1 1 255 0
0 0 0 0 0 1 0 0 0 1 1 1 255 0 0 0
0 1 1 1 1 1 1 0 0 1 1 1 1 1 1 1
1 1 1 1 255 255 255 255 255 255 255 255 255 255 255 255
255 255 255 255 255 255 255 255 255 255 255 255 255 255 255 255
255 255 255 255 255 255 255 255 255 255 255 255 255 255 255 255
255 255 255 255 255 255 255 255 255 255 255 255 255 255 255 255
255 255 255 255 255 255 255 255 255 255 255 255 255 255 255 255
255 255 255 255 255 255 255 255 255 255 255 255 255 255 255 255
255 255 255 255 255 255 255 255 255 255 255 255 255 255 255 255
255 255 255 255 255 255 255 255 255 255 255 255 255 255 255 255
255 255 255 255 255 255 255 255 255 255 255 255 255 255 255 255
255 255 255 255 255 255 255 255 255 255 255 255 255 255 255 255
255 255 255 255 255 255 255 255 255 255 255 255 255 255 255 255
255 255 255 255 255 255 255 255 255 255 255 255 255 255 255 255
255 255 255 255 255 255 255 255 255 255 255 255 255 255 255 255
255 255 255 255 255 255 255 255 255 255 255 255 255 255 255 255
255 255 255 255 255 255 255 255 255 255 255 255 255 255 255 255
255 255 255 255 255 255 255 255 255 255 255 255 255 255 255 255
255 255 255 255 255 255 255 255 255 255 255 255 255 255 255 255
255 255 255 255 255 255 255 255 255 255 255 255 255 255 255 255
255 255 255 255 255 255 255 255 255 255 255 255 255 255 255 255
255 255 255 255 255 255 255 255 255 255 255 255 255 255 255 255
255 255 255 255 255 255 255 255 255 255 255 255 255 255 255 255
255 255 255 255 255 255 255 255 255 255 255 255 255 255 255 255
255 255 255 255 255 255 255 255 255 255 255 255 255 255 255 255
255 255 255 255 255 255 255 255 255 255 255 255 255 255 255 255
255 255 255 255 255 255 255 255 255 255 255 255 255 255 255 255
255 255 255 255 255 255 255 255 255 255 255 255 255 255 255 255
255 255 255 255 255 255 255 255 255 255 255 255 255 255 255 255
255 255 255 255 255 255 255 255 255 255 255 255 255 255 255 255
255 255 255 255 255 255 255 255 0 0 1 1 1 1 1 1
1 1 1 1 0 0 0 1 1 1 0 255 0 1 1 1
1 0 1 2 1 1 1 1 0 255 0 0 0 0 0 0
0 0 0 0 0 0 0 0 255 0 0 0 0 0 1 1
1 0 0 0 0 0 0 255 1 1 0 0 0 0 2 0
0 0 0 0 1 255 1 1 1 1 1 0 0 1 1 1
1 1 1 0 255 1 0 0 0 1 2 1 1 2 0 0
0 1 1 255 1 1 1 0 1 0 0 0 0 0 0 0
0 255 0 0 1 0 0 0 0 1 2 1 1 0 0 0
255 0 0 0 0 0 1 1 0 0 0 0 0 1 1 255
1 1 1 1 1 1 0 0 0 1 1 1 0 255 0 0
0 0 1 1 1 0 0 0 0 0 0 1 255 1 0 0
0 0 1 1 1 1 1 1 0 1 1 255 0 1 1 1
1 1 1 1 1 1 1 2 1 255 1 1 1 1 1 1
1 0 0 0 1 1 1 255 0 0 0 0 1 1 1 1
0 1 0 0 1 1 255 1 1 1 0 0 0 0 0 0
0 0 1 0 255 0 0 0 0 0 0 0 0 0 1 0
1 1 1 255 1 0 0 0 0 0 0 0 0 0 0 0
0 0 255 0 0 0 0 0 0 0 0 0 0 0 0 0
0 255 1 1 0 0 0 1 0 1 1 1 1 1 1 255
1 1 2 1 0 0 0 0 1 1 1 1 0 0 255 0
0 0 0 1 1 1 1 0 0 0 0 0 255 0 0 1
1 0 0 0 0 0 0 1 1 1 1 255 1 0 0 0
0 0 0 0 0 1 1 1 1 255 1 2 0 0 0 1
0 1 1 2 1 1 1 1 255 0 1 1 1 0 0 0
0 1 0 0 0 1 2 255 1 0 0 0 0 1 1 1
1 1 1 1 1 1 255 1 0 0 1 0 1 0 1 0
0 0 0 1 255 1 0 1 1 1 1 1 0 0 0 0
1 1 1 1 1 1 1 1 1 1 1 1 0 0 1 1
1 1 0 0 0 2 3 2 1 0 0 0 0 1 1 255
1 0 1 1 1 2 5 4 2 1 1 1 1 255 0 0
0 0 0 0 0 1 1 1 1 0 0 1 255 2 1 0
0 0 1 1 2 1 1 0 1 1 1 255 1 1 1 2
10 10 10 10 15 4 1 1 1 255 1 1 0 0 0 0
1 1 2 1 1 1 1 1 255 1 0 0 0 1 3 6
6 3 2 2 2 2 1 255 1 1 1 1 0 0 0 0
0 0 0 0 1 255 1 0 1 1 0 0 0 1 1 1
1 0 0 0 255 0 0 0 0 1 1 1 1 1 1 1
1 1 1 255 1 1 1 1 1 2 1 1 2 1 1 0
0 255 0 0 0 0 1 1 1 2 2 0 0 0 0 1
255 1 0 0 0 1 1 1 1 1 1 1 0 1 1 255
1 1 1 1 1 1 1 1 1 2 2 2 1 255 0 1
1 0 0 1 1 1 1 0 1 1 1 255 0 0 0 1
1 2 1 1 1 0 0 0 1 1 255 1 1 1 0 0
0 0 0 0 1 1 1 1 255 0 0 0 0 0 0 0
0 0 1 1 1 1 1 255 0 0 0 0 0 0 0 0
0 0 0 0 1 1 255 1 1 0 0 0 0 0 1 1
1 2 0 0 0 255 0 1 0 0 0 1 1 1 1 1
1 1 0 255 0 1 2 1 1 0 0 0 1 1 1 1
1 0 255 0 0 1 1 2 3 3 3 4 1 0 0 0
255 0 0 1 1 1 1 1 1 1 1 2 1 2 2 255
1 0 0 0 3 4 6 6 1 1 1 1 1 255 1 2
1 0 0 1 1 7 7 8 1 1 1 1 255 0 0 0
0 0 0 0 0 1 0 1 1 0 1 255 0 0 0 0
0 1 2 2 2 1 1 1 1 1 255 1 1 0 1 1
1 1 1 1 1 1 1 1 255 1 0 1 1 3 3 3
0 0 0 0 0 1 0 1 1 1 1 1 0 1 1 1
1 0 0 1 1 1 0 0 2 4 9 4 14 10 10 0
2 2 2 255 1 0 0 1 2 5 8 6 6 1 1 1
1 255 0 0 0 0 1 1 1 1 2 1 1 0 0 1
255 2 1 0 0 0 1 2 4 3 1 0 1 2 2 255
1 1 2 8 10 10 10 15 17 14 4 1 1 255 1 1
0 0 1 1 4 4 5 10 1 1 0 1 255 1 1 0
2 4 19 19 19 15 3 2 1 1 1 255 1 1 1 1
0 0 0 0 0 0 0 0 1 255 1 0 1 0 1 2
5 2 1 1 0 0 0 0 255 0 0 1 1 1 1 2
2 1 1 1 1 1 1 255 1 0 0 1 2 4 4 4
9 3 1 0 0 255 1 0 1 1 1 3 2 4 4 1
1 0 1 1 255 1 0 0 0 1 2 2 1 1 1 1
1 1 1 255 1 1 1 0 0 1 1 1 2 3 2 1
1 255 0 1 1 1 1 2 2 1 1 0 1 1 1 255
0 0 1 1 2 7 8 3 2 1 1 0 1 1 255 1
1 1 0 0 0 0 1 1 1 1 1 1 255 0 0 0
0 0 1 0 0 1 1 1 1 1 1 255 1 0 0 0
1 1 1 1 2 1 0 0 1 1 255 1 1 0 0 0
0 1 2 2 2 2 1 1 1 255 1 0 0 0 0 0
0 0 0 1 1 1 1 255 0 1 1 1 1 1 0 0
0 1 1 1 1 1 255 0 0 2 4 13 13 13 13 18
7 2 0 0 255 0 0 1 1 1 4 4 2 2 2 2
2 2 2 255 1 1 0 3 4 5 17 17 9 4 1 1
0 255 1 1 1 2 2 2 7 10 10 10 7 1 1 1
255 0 0 1 0 0 0 0 1 1 1 1 0 0 0 255
1 1 1 1 2 4 5 7 3 2 1 0 0 1 255 2
3 1 4 8 21 14 9 8 1 1 1 1 255 1 1 1
2 12 16 30 16 6 2 2 1 0 0 1 1 1 1 1
1 1 1 1 0 0 1 1 1 1 1 1 7 9 12 12
20 13 18 10 2 1 1 255 0 0 0 2 10 17 25 25
26 12 3 1 1 255 0 0 0 1 7 8 8 5 8 3
1 1 1 2 255 2 1 0 0 0 2 3 4 4 4 1
1 1 1 255 2 2 2 6 6 6 10 14 17 5 4 4
0 255 1 1 1 0 1 6 9 20 16 20 2 1 0 0
255 2 2 2 8 29 30 35 23 19 17 12 2 1 1 255
1 1 1 0 0 0 0 1 1 1 1 1 1 255 1 0
1 0 1 5 9 5 2 1 0 1 1 1 255 1 1 1
1 2 6 6 6 2 1 1 1 1 1 255 1 1 1 3
5 7 9 12 15 13 1 0 0 255 1 0 1 2 2 9
5 5 4 4 2 1 1 1 255 1 0 0 1 3 3 12
12 3 1 1 1 1 0 255 1 1 0 0 0 1 1 2
0 2 1 1 1 255 0 1 1 1 2 2 2 2 2 1
1 1 1 255 1 1 1 2 7 14 13 13 13 4 1 1
1 1 255 0 0 1 0 0 0 2 2 2 1 2 1 1
255 0 0 0 1 1 2 6 6 3 3 3 1 1 1 255
0 0 1 2 2 2 5 5 5 2 1 1 1 1 255 1
0 0 0 3 5 4 5 4 2 2 1 1 1 255 1 1
0 0 0 0 1 0 0 1 1 1 1 255 1 0 1 1
1 1 1 3 3 2 1 1 1 1 255 0 1 4 13 13
13 13 13 19 19 4 2 0 255 0 0 0 0 4 9 8
8 5 5 3 2 1 1 255 1 2 3 5 5 5 14 17
17 9 4 1 0 255 0 0 1 2 5 7 10 10 16 9
7 2 1 0 255 0 0 0 0 0 0 1 6 1 1 1
1 0 0 255 1 1 1 1 4 7 8 12 7 2 0 0
0 1 255 3 4 4 8 21 30 16 16 14 8 2 2 1
255 0 1 2 12 36 42 36 31 25 8 2 0 0 0 1
1 1 1 1 1 1 1 1 2 1 1 0 0 1 1 2
7 9 14 16 26 16 18 9 3 2 1 255 0 0 2 7
23 26 25 26 29 41 12 3 1 255 1 1 1 4 15 15
12 10 13 8 3 1 1 2 255 2 1 0 0 1 2 3
4 4 4 3 2 0 0 255 4 4 6 6 6 4 6 8
8 4 4 4 0 255 0 1 1 1 4 6 21 28 21 24
10 2 0 0 255 1 3 7 29 30 30 28 19 25 25 25
2 1 1 255 1 1 1 0 0 1 2 4 4 3 1 1
1 255 1 0 1 1 4 10 10 7 4 1 0 0 1 2
255 1 1 1 2 7 9 9 12 7 4 1 0 0 0 255
1 1 1 3 5 21 15 15 15 13 2 1 0 255 1 1
1 5 5 8 5 5 5 5 4 1 1 1 255 1 1 1
4 3 8 8 8 3 3 3 2 0 0 255 0 1 1 0
0 1 1 1 0 0 0 0 1 255 0 1 1 3 3 3
3 4 5 2 1 0 1 255 2 1 2 2 15 16 16 16
19 19 4 1 1 1 255 0 0 0 0 0 3 6 6 6
2 1 1 1 255 1 0 0 1 1 8 10 10 8 3 3
3 2 1 255 0 1 1 2 4 6 6 6 5 3 2 1
0 1 255 1 1 1 2 7 9 13 9 6 3 2 0 1
1 255 1 1 0 0 3 3 1 0 0 0 0 1 1 255
1 0 0 0 1 1 1 5 5 3 0 0 1 2 255 1
2 13 18 13 12 12 16 19 23 19 3 1 255 0 0 0
2 9 14 15 13 10 12 5 2 1 1 255 2 3 6 12
8 16 14 19 17 18 9 2 0 255 0 0 2 3 10 10
16 16 18 16 15 4 1 0 255 0 0 0 0 1 1 7
10 14 2 1 0 0 0 255 1 1 2 4 4 7 12 13
10 2 1 1 1 1 255 3 4 7 17 21 32 14 30 27
27 4 2 1 255 0 1 2 17 46 46 46 42 31 8 5
2 1 1 1 1 1 0 1 1 2 1 0 1 1 1 0
0 0 1 3 9 10 14 14 21 12 12 9 3 3 1 255
0 0 2 16 23 26 25 26 27 41 27 3 1 255 1 1
1 5 19 18 15 14 18 14 4 3 1 1 255 1 0 0
0 4 2 6 4 4 7 4 2 0 0 255 6 6 6 6
6 4 4 4 5 4 4 4 2 255 0 1 3 6 6 7
13 23 14 14 14 7 1 0 255 1 6 16 30 30 28 28
10 31 31 26 14 1 1 255 1 1 1 0 0 2 8 7
6 4 3 1 1 255 1 0 1 1 6 5 6 5 4 3
0 0 0 0 255 0 1 1 4 7 9 9 14 10 10 1
0 0 1 255 1 1 3 4 5 28 28 28 13 9 2 2
1 255 1 1 2 5 5 4 4 5 7 7 9 3 1 0
255 0 1 4 5 5 9 12 12 12 10 7 2 1 0 255
0 1 1 1 1 1 1 1 1 0 0 0 1 255 0 0
2 6 5 5 4 5 7 4 2 1 0 255 2 2 2 10
19 19 19 16 20 20 7 2 1 1 255 0 0 0 1 3
6 8 8 7 3 2 1 1 255 0 0 0 1 7 10 12
12 9 9 4 3 1 0 255 0 1 1 2 4 6 6 7
6 3 2 1 1 0 255 0 0 1 3 6 9 13 13 9
3 2 1 1 0 255 0 0 0 1 3 3 0 0 1 2
0 1 1 255 1 0 1 0 1 1 2 5 6 4 0 0
2 2 255 1 2 26 26 12 9 12 19 19 23 17 3 1
255 0 0 1 2 9 13 14 14 13 12 5 2 1 1 255
2 12 12 17 10 17 12 14 12 20 13 2 0 255 0 0
2 3 10 26 27 24 21 17 17 6 3 0 255 0 0 0
0 1 5 10 21 21 6 1 1 0 0 255 1 1 3 4
7 7 17 13 8 5 1 1 0 1 255 2 4 13 21 21
24 14 16 24 15 5 2 1 255 0 1 4 20 39 46 46
48 31 24 8 2 1 1 1 1 0 0 0 1 1 0 0
1 1 1 0 0 1 1 4 15 15 14 14 14 13 13 10
8 3 1 255 2 2 3 18 23 31 23 21 26 37 37 5
1 255 1 1 2 8 19 19 31 42 24 21 10 3 0 0
255 0 0 0 0 3 3 5 5 2 4 2 2 0 0 255
0 1 10 8 9 3 3 3 13 4 4 4 3 255 0 1
18 19 18 7 6 6 4 7 12 7 1 0 255 1 6 16
24 24 17 17 9 28 17 25 17 1 1 255 1 1 1 0
1 8 9 7 6 4 3 1 1 255 0 0 1 3 6 4
5 4 7 3 1 0 0 1 255 0 0 1 4 6 6 7
12 12 12 0 0 0 0 255 1 2 3 9 9 10 10 31
9 6 2 2 2 255 1 2 3 5 5 4 4 4 7 7
9 3 1 0 255 0 0 4 6 10 12 16 18 19 17 5
2 1 0 255 1 1 5 1 1 1 1 4 9 7 1 0
1 255 1 2 4 6 4 3 3 4 5 4 3 1 1 255
1 2 2 15 25 23 23 20 19 9 7 2 2 1 255 1
1 1 2 5 8 9 8 7 3 1 1 1 255 1 0 0
1 5 12 12 12 9 13 9 3 1 0 255 2 2 2 4
5 6 6 7 6 4 3 1 1 1 255 0 1 1 4 5
5 7 7 6 3 2 2 1 1 255 0 0 0 0 1 1
0 0 2 2 1 1 1 255 1 0 1 2 2 1 2 6
10 6 1 1 1 1 255 0 2 18 26 15 13 20 20 20
20 17 4 1 255 1 0 1 4 7 10 10 13 12 7 5
2 1 1 255 3 12 12 16 15 16 12 10 10 12 12 7
0 255 0 0 1 2 7 27 29 27 25 17 21 16 3 2
255 0 0 0 1 2 4 5 10 21 13 2 1 0 0 255
0 1 3 4 7 8 17 6 6 3 1 1 0 0 255 1
9 14 19 16 16 16 19 39 15 12 1 0 255 0 2 5
23 39 40 48 52 46 26 8 2 1 1 1 1 0 0 0
0 0 1 1 1 1 1 0 0 0 2 15 23 24 14 14
13 13 16 17 16 2 2 255 2 2 3 16 31 46 41 29
27 37 37 7 0 255 1 1 2 8 18 18 50 50 28 26
10 3 1 0 255 0 0 0 0 2 3 4 5 1 2 2
2 0 0 255 1 1 1 14 14 3 3 4 13 7 7 7
3 255 0 0 18 24 19 7 6 5 4 3 12 3 2 0
255 0 4 15 16 16 14 14 9 16 17 25 17 3 1 255
0 0 1 1 9 7 9 5 5 3 3 1 1 255 0 0
3 3 3 1 2 4 16 16 2 1 1 1 255 0 1 1
6 6 6 6 7 12 12 1 0 0 0 255 1 2 7 12
10 10 10 31 31 6 1 1 1 255 1 2 3 5 6 5
6 5 8 8 9 2 1 0 255 0 0 1 5 9 12 18
19 25 13 4 2 1 1 255 1 2 5 1 1 1 1 9
19 10 5 1 1 255 1 2 4 4 3 3 3 4 6 4
3 1 1 255 1 1 1 15 16 23 19 19 13 8 7 2
2 1 255 0 1 1 2 6 8 8 7 4 3 1 1 1
255 1 0 1 1 3 14 14 9 9 9 7 1 0 0 255
0 1 1 3 5 6 5 6 6 5 3 1 1 1 255 0
0 1 5 5 5 4 5 4 3 2 1 1 1 255 0 0
0 0 1 1 1 1 2 1 1 1 2 255 1 0 1 2
3 2 2 3 8 3 1 1 1 0 255 0 2 18 28 23
20 23 20 27 27 23 4 1 255 1 0 0 2 7 10 10
10 7 6 4 1 1 0 255 2 12 12 17 15 17 14 12
12 10 10 6 0 255 0 0 1 2 7 29 38 29 26 17
25 17 3 2 255 0 0 0 1 2 4 4 6 13 6 2
1 0 0 255 0 1 3 4 6 9 17 6 5 3 2 1
0 0 255 1 13 14 14 13 13 19 24 39 30 12 0 0
255 0 2 6 21 27 40 52 46 30 26 24 1 0 0 0
0 0 0 0 0 0 1 1 1 1 2 1 2 1 2 23
23 25 20 14 10 13 18 21 16 2 1 255 2 2 3 10
27 48 48 29 29 37 37 5 0 255 0 1 2 6 7 10
31 42 19 26 5 3 1 0 255 0 0 0 0 2 3 3
2 1 1 1 2 1 1 255 1 1 1 8 9 4 9 5
10 6 7 7 3 255 1 2 18 30 30 12 9 5 5 5
12 3 3 0 255 0 2 13 15 15 14 14 13 14 17 23
17 3 1 255 0 1 1 1 7 1 7 1 5 2 2 1
0 255 0 0 3 3 6 1 1 2 16 16 7 1 1 1
255 1 1 1 4 6 6 7 7 9 5 2 1 1 1 255
0 1 6 9 12 10 12 19 19 4 2 1 1 255 1 1
3 6 6 6 6 5 6 4 4 1 1 0 255 1 0 1
6 8 8 8 10 13 5 2 1 1 1 255 1 1 1 1
1 1 1 4 10 7 2 1 1 255 1 1 2 3 3 3
3 5 6 5 1 1 1 255 0 0 1 6 15 23 19 19
19 9 6 3 1 1 255 0 0 1 2 6 6 4 4 3
1 0 0 0 255 1 1 1 1 2 14 14 9 7 7 3
0 0 0 255 1 1 1 3 5 6 5 9 9 9 4 1
1 1 255 0 0 1 5 5 5 5 4 3 2 1 0 1
1 255 1 1 0 0 1 1 1 1 1 1 1 1 1 255
1 1 1 1 2 1 1 1 3 1 1 0 1 0 255 1
2 28 28 28 25 27 27 27 25 21 4 1 255 0 0 0
1 4 10 10 9 7 7 3 1 1 0 255 2 4 12 39
24 30 24 19 12 10 6 2 1 255 0 0 1 4 14 29
61 29 26 17 18 17 2 1 255 0 0 0 1 2 4 4
4 4 2 1 0 0 0 255 0 0 2 4 5 9 10 8
4 3 2 1 1 1 255 1 10 13 13 10 13 19 30 35
30 12 0 0 255 1 2 18 21 30 40 46 19 14 14 14
1 0 0 0 0 0 0 1 1 1 1 1 1 2 2 2
2 0 1 1 20 23 20 12 10 12 18 21 16 2 0 255
1 2 2 5 12 31 27 29 29 30 7 2 1 255 0 1
1 2 5 10 19 19 13 7 3 1 1 1 255 1 1 1
1 2 5 2 2 0 0 1 1 1 1 255 1 1 1 1
8 4 10 4 5 4 5 8 8 255 1 1 9 24 32 30
12 12 14 16 16 3 3 0 255 0 1 7 15 16 15 14
13 13 13 15 10 2 1 255 0 0 1 1 1 0 0 1
2 1 1 1 1 255 0 0 1 2 6 1 4 4 7 12
1 1 1 0 255 1 1 1 2 4 5 5 5 7 4 1
1 2 1 255 0 1 2 6 9 8 12 17 17 3 2 1
1 255 1 1 1 4 6 6 6 6 6 4 2 1 1 0
255 0 0 1 6 7 8 6 8 5 2 1 1 1 1 255
2 1 0 1 1 1 1 1 2 2 1 1 1 255 1 1
2 3 3 4 4 5 5 3 1 1 0 255 0 1 1 2
13 15 19 14 19 10 5 3 1 0 255 0 0 1 2 2
1 1 1 1 1 0 0 0 255 1 1 1 1 2 4 9
7 5 5 1 0 1 1 255 1 1 1 3 7 8 6 9
9 4 1 1 0 1 255 0 0 1 2 2 5 4 4 3
1 1 0 1 1 255 1 1 1 1 1 1 1 1 0 0
0 1 1 255 1 1 1 0 1 0 1 0 1 0 1 1
1 0 255 1 2 28 30 30 28 28 27 25 21 14 3 0
255 0 0 0 0 2 10 10 10 7 6 2 2 1 0 255
1 3 10 39 39 24 24 19 14 6 2 1 1 255 0 1
1 4 10 17 29 19 10 10 14 3 1 0 255 0 0 0
0 2 4 4 4 2 1 1 0 0 0 255 0 0 2 3
5 9 9 8 4 2 1 1 1 1 255 1 2 10 20 13
13 13 24 24 17 4 0 0 255 1 1 18 21 21 19 26
19 12 12 3 1 0 0 1 1 1 0 1 1 2 2 2
1 1 2 1 1 1 1 1 2 15 17 17 17 12 14 14
6 1 0 255 0 0 0 2 6 10 13 10 13 5 2 2
1 255 1 1 1 1 3 13 17 14 7 2 1 0 1 1
255 1 1 1 1 3 5 2 2 0 0 1 1 1 1 255
1 2 2 2 8 4 9 4 2 2 5 14 10 255 1 1
6 23 32 30 20 13 14 16 15 3 3 0 255 0 1 4
13 16 16 19 16 14 10 8 2 1 1 255 1 0 0 0
0 0 0 1 1 1 0 0 1 255 0 1 1 1 5 4
5 4 5 4 0 0 0 0 255 1 1 2 2 3 4 4
5 2 1 1 1 2 1 255 0 1 1 2 6 6 8 12
12 2 2 1 1 255 0 1 1 2 4 7 4 4 4 2
2 1 0 0 255 1 1 1 4 6 6 5 5 5 2 1
1 1 1 255 0 0 0 1 1 1 1 0 1 1 0 0
0 255 1 1 2 3 4 7 4 3 3 2 1 0 0 255
1 1 1 2 10 13 27 13 19 6 4 2 1 0 255 1
0 1 0 1 1 1 1 1 1 1 0 1 255 1 1 1
1 2 3 2 4 2 1 1 0 1 1 255 1 1 1 1
4 8 6 6 5 2 1 1 0 1 255 1 0 1 2 2
3 3 3 2 1 1 1 0 1 255 1 1 0 1 1 1
0 0 0 0 0 0 1 255 1 1 0 0 0 0 0 0
0 0 0 0 0 0 255 1 1 2 25 28 27 27 14 14
14 4 1 1 255 1 1 1 1 2 6 9 9 7 2 2
2 2 1 255 0 1 7 19 19 19 19 12 12 5 1 1
1 255 1 1 1 1 4 13 17 13 8 8 4 1 0 0
255 0 0 0 0 1 2 2 2 1 1 1 0 1 1 255
0 0 0 2 3 8 5 4 3 2 1 1 1 1 255 0
1 3 20 20 20 14 15 14 7 2 1 1 255 0 0 0
9 18 18 19 14 10 3 1 1 1 1 1 0 1 0 1
1 3 1 1 1 1 1 1 1 1 1 1 1 7 7 15
13 13 9 3 2 1 0 255 0 0 0 0 1 6 8 2
1 1 1 1 1 255 0 1 1 1 1 2 15 3 2 1
1 0 0 1 255 1 1 1 1 3 3 2 1 0 0 1
1 1 0 255 1 2 7 10 10 9 9 4 2 2 3 10
1 255 1 1 1 6 29 29 20 13 13 13 3 2 2 1
255 0 1 2 4 5 12 16 16 16 8 2 1 1 1 255
1 0 0 0 0 0 0 0 1 0 0 0 1 255 1 1
1 1 1 3 4 4 2 0 0 0 1 0 255 0 1 2
2 2 2 2 1 1 1 1 1 1 0 255 1 1 1 1
3 3 3 3 3 2 2 1 0 255 0 0 0 1 3 4
3 2 2 2 2 1 1 1 255 1 1 1 3 3 4 4
5 2 1 1 1 0 1 255 0 0 1 1 1 1 1 1
1 1 0 1 1 255 1 1 2 2 3 6 2 2 2 2
1 1 1 255 0 0 0 0 2 10 13 10 6 4 2 2
1 0 255 1 1 1 0 1 0 1 1 1 1 1 1 1
255 1 1 1 1 1 1 2 1 1 1 1 1 1 1 255
1 1 0 1 2 4 4 4 2 1 1 1 0 1 255 0
0 1 1 1 1 1 1 1 1 1 1 0 1 255 0 0
0 1 0 0 0 0 0 0 0 0 0 255 1 0 0 0
0 0 0 0 0 1 1 0 0 0 255 0 1 1 3 24
14 7 7 4 3 2 1 0 255 1 1 1 0 1 2 6
4 2 2 1 1 1 1 255 1 1 1 7 8 8 9 5
5 3 1 1 1 255 0 0 0 1 2 2 4 4 4 4
2 1 0 0 255 0 0 0 0 0 0 1 1 1 0 0
0 1 2 255 1 0 0 0 2 3 3 2 2 1 1 1
1 1 255 0 0 0 3 20 12 13 12 4 2 1 1 1
255 0 0 0 0 4 6 7 7 2 1 1 1 1 1 1
0 0 0 0 0 1 1 1 0 0 1 1 1 1 1 1
1 1 2 13 13 2 2 2 2 1 0 255 0 0 0 0
1 1 1 0 0 1 1 1 1 255 1 0 0 0 1 1
2 1 0 0 0 0 0 0 255 0 0 0 0 1 2 2
1 0 1 1 2 1 1 255 1 1 7 18 12 14 9 4
2 2 2 2 1 255 1 1 1 3 6 6 3 3 3 2
1 0 0 0 255 0 1 1 2 2 3 3 12 6 2 1
0 0 1 255 1 1 0 0 0 0 0 1 1 0 0 0
0 255 2 1 1 1 1 1 2 1 1 0 0 0 1 1
255 0 0 1 2 2 2 2 1 1 1 1 1 1 1 255
1 0 0 0 1 2 1 1 2 2 1 0 0 255 0 0
0 1 2 3 1 1 1 1 1 1 1 1 255 1 1 1
2 1 0 0 1 1 1 0 0 0 0 255 0 0 1 1
1 1 0 0 0 0 0 0 1 255 1 1 2 2 2 2
1 2 1 1 1 1 1 255 0 0 0 0 1 2 2 1
0 1 0 1 1 1 255 1 1 1 0 1 1 1 1 1
1 1 1 1 255 0 1 1 1 1 0 1 1 0 0 1
1 1 0 255 1 1 0 0 0 2 2 2 1 1 1 0
0 0 255 0 1 1 1 0 0 1 1 1 1 1 1 0
0 255 0 0 0 0 0 0 0 0 0 0 0 0 0 255
1 0 0 0 0 0 0 0 1 1 0 0 0 0 255 1
0 0 0 3 3 4 2 3 2 2 1 0 255 1 1 1
1 1 2 2 1 2 2 1 1 1 1 255 1 1 0 0
2 4 5 4 2 1 1 1 1 255 0 0 1 1 1 1
1 1 1 2 1 0 0 0 255 0 0 0 0 0 0 1
1 1 0 0 0 0 1 255 1 0 0 0 1 2 2 1
1 0 1 1 1 1 255 0 0 0 0 2 3 3 2 1
1 1 1 1 255 0 0 1 0 1 1 2 1 1 1 1
1 1 1 1 0 0 0 1 0 1 1 1 0 0 0 0
1 1 1 1 1 1 1 1 2 1 0 1 1 1 1 255
0 0 0 0 1 1 0 0 0 1 1 1 0 255 0 0
0 0 0 0 1 0 0 0 0 0 0 1 255 0 0 0
0 0 1 1 1 0 1 2 2 1 0 255 0 1 1 3
10 14 4 4 2 1 0 0 0 255 1 1 1 2 1 0
0 0 1 1 0 0 0 0 255 0 0 0 0 0 1 2
1 1 0 1 0 1 1 255 1 1 1 0 0 0 1 1
0 0 0 0 0 255 1 1 1 1 1 1 1 0 1 1
1 1 1 1 255 0 0 0 0 0 0 0 0 1 1 1
1 1 1 255 1 0 0 0 1 1 1 1 1 1 1 0
0 255 1 0 0 0 0 1 1 1 1 0 0 1 1 1
255 0 0 0 2 0 0 0 0 1 1 0 0 0 1 255
1 1 1 1 1 1 1 1 1 0 0 0 0 255 1 0
1 2 1 1 1 1 1 1 1 1 1 255 0 0 0 0
0 1 0 0 0 0 0 0 0 0 255 1 1 1 1 0
0 0 1 1 1 1 1 1 255 0 0 1 1 1 0 1
0 0 0 1 1 1 1 255 0 1 0 0 0 1 0 1
1 1 1 0 0 0 255 0 1 0 0 0 0 0 0 1
1 1 1 0 0 255 0 0 0 0 0 0 0 1 1 1
1 0 0 255 0 0 0 0 0 0 0 0 1 1 1 0
0 0 255 0 0 0 0 0 0 1 1 2 1 1 0 0
255 0 1 1 1 1 1 1 0 0 0 0 1 1 1 255
3 2 1 0 1 1 1 1 1 1 1 1 1 255 0 0
1 1 0 0 0 0 0 0 1 0 1 1 255 0 0 0
0 0 0 0 1 1 0 0 0 0 0 255 1 1 0 0
0 1 1 1 0 0 0 1 1 1 255 0 0 0 0 0
1 0 0 0 0 1 1 1 255 0 0 1 1 1 0 1
1 1 1 1 1 1 1 1 1 1 0 1 0 1 1 1
255 255 255 255 255 255 255 255 255 255 255 255 255 255 255 255
255 255 255 255 255 255 255 255 255 255 255 255 255 255 255 255
255 255 255 255 255 255 255 255 255 255 255 255 255 255 255 255
255 255 255 255 255 255 255 255 255 255 255 255 255 255 255 255
255 255 255 255 255 255 255 255 255 255 255 255 255 255 255 255
255 255 255 255 255 255 255 255 255 255 255 255 255 255 255 255
255 255 255 255 255 255 255 255 255 255 255 255 255 255 255 255
255 255 255 255 255 255 255 255 255 255 255 255 255 255 255 255
255 255 255 255 255 255 255 255 255 255 255 255 255 255 255 255
255 255 255 255 255 255 255 255 255 255 255 255 255 255 255 255
255 255 255 255 255 255 255 255 255 255 255 255 255 255 255 255
255 255 255 255 255 255 255 255 255 255 255 255 255 255 255 255
255 255 255 255 255 255 255 255 255 255 255 255 255 255 255 255
255 255 255 255 255 255 255 255 255 255 255 255 255 255 255 255
255 255 255 255 255 255 255 255 255 255 255 255 255 255 255 255
255 255 255 255 255 255 255 255 255 255 255 255 255 255 255 255
255 255 255 255 255 255 255 255 255 255 255 255 255 255 255 255
255 255 255 255 255 255 255 255 255 255 255 255 255 255 255 255
255 255 255 255 255 255 255 255 255 255 255 255 255 255 255 255
255 255 255 255 255 255 255 255 255 255 255 255 255 255 255 255
255 255 255 255 255 255 255 255 255 255 255 255 255 255 255 255
255 255 255 255 255 255 255 255 255 255 255 255 255 255 255 255
255 255 255 255 255 255 255 255 255 255 255 255 255 255 255 255
255 255 255 255 255 255 255 255 255 255 255 255 255 255 255 255
255 255 255 255 255 255 255 255 255 255 255 255 255 255 255 255
255 255 255 255 255 255 255 255 255 255 255 255 255 255 255 255
255 255 255 255 255 255 255 255 255 255 255 255 255 255 255 255
255 255 255 255 255 255 255 255 255 255 255 255 255 255 255 255
255 255 255 255 1 1 1 1 0 0 0 0 1 1 1 1
1 0 0 0 0 1 0 255 1 2 1 1 1 2 1 0
1 1 1 1 0 255 0 1 1 1 0 0 0 0 0 0
0 0 1 1 255 0 1 0 0 0 1 1 1 1 1 1
1 0 0 255 0 1 0 0 0 0 0 0 0 0 0 0
0 255 0 1 1 1 0 0 0 0 0 0 0 0 0 0
255 0 0 0 0 1 1 1 0 1 0 1 0 0 0 255
1 0 1 0 1 2 4 4 2 0 0 0 0 255 0 1
0 1 1 1 1 1 1 1 1 0 0 0 255 0 0 0
0 0 0 0 0 0 0 1 1 0 0 255 1 1 1 0
0 0 0 0 0 0 0 1 0 255 0 1 0 0 1 1
1 1 1 0 0 0 1 0 255 1 1 0 1 1 1 1
1 1 1 1 1 1 1 255 1 1 1 1 1 2 2 1
1 1 1 0 0 255 1 1 1 1 2 8 9 8 4 2
1 1 1 255 1 1 1 1 1 1 0 0 0 1 1 1
1 1 255 1 2 1 1 1 1 1 1 1 1 1 1 1
255 1 1 1 0 1 1 1 1 0 0 0 0 1 1 255
0 0 0 1 1 1 0 0 1 1 0 0 0 0 255 0
0 0 0 0 1 1 0 1 0 1 0 0 0 255 0 1
0 0 0 0 1 1 1 1 1 1 1 255 1 0 0 0
0 0 0 0 1 0 0 0 0 0 255 1 2 1 0 0
0 0 0 0 0 0 0 0 255 1 1 1 1 1 1 0
0 0 0 0 0 0 1 255 2 0 0 0 0 1 1 0
0 0 0 0 0 255 1 0 0 0 0 1 1 1 0 1
1 1 1 1 255 1 0 0 0 0 0 0 1 1 0 0
0 1 0 255 0 0 0 0 0 1 1 1 1 1 0 0
0 1 255 1 1 1 0 0 0 0 0 0 0 1 1 1
255 1 0 1 1 1 0 1 0 1 0 1 0 1 1 1
1 1 1 1 1 1 1 1 1 1 1 1 0 1 0 1
1 1 1 1 1 1 1 1 0 0 0 255 1 1 1 2
2 2 2 2 2 1 1 0 0 255 1 1 1 1 1 1
1 1 1 1 0 0 0 0 255 0 0 0 0 0 1 2
2 1 1 0 0 1 1 255 1 1 1 0 0 0 0 0
0 0 0 0 0 255 0 1 0 1 1 1 1 1 1 1
0 0 0 0 255 0 0 0 1 1 4 1 0 0 1 1
0 0 0 255 0 0 1 2 3 4 9 9 7 2 2 0
0 255 1 0 0 0 1 1 1 1 1 1 1 0 0 0
255 0 0 0 0 0 1 2 0 0 2 2 1 0 0 255
0 0 0 0 0 0 0 0 1 0 0 1 0 255 0 0
0 1 1 1 1 1 0 0 0 0 1 1 255 1 0 0
0 1 2 1 1 1 1 1 1 1 1 255 1 2 1 1
1 2 1 1 1 1 1 1 1 255 1 1 1 6 255 255
255 255 181 8 6 1 1 255 1 1 1 1 1 1 0 0
0 1 0 1 1 1 255 2 2 1 1 1 1 1 1 1
0 1 1 1 255 1 1 1 1 1 1 1 1 0 0 0
0 1 1 255 0 0 1 2 1 1 0 2 2 1 0 0
1 0 255 0 0 0 0 1 1 1 1 0 0 0 0 0
1 255 1 1 1 0 0 0 1 1 1 0 1 1 1 255
1 0 0 0 0 0 0 1 1 0 0 0 0 0 255 1
2 1 1 1 1 0 0 0 0 0 0 0 255 1 1 0
0 0 0 0 0 0 0 0 0 0 0 255 0 0 0 0
2 2 2 1 1 0 0 0 0 255 1 1 0 0 1 1
2 2 2 1 1 1 1 1 255 1 0 0 0 1 1 1
1 0 0 0 0 1 1 255 0 0 0 1 2 2 1 1
1 1 0 0 0 1 255 1 1 0 0 0 2 2 2 1
1 1 0 0 255 1 1 1 1 1 1 2 1 1 1 1
1 1 1 1 1 2 1 1 1 0 1 0 1 2 1 2
2 2 1 1 1 3 3 16 14 16 7 1 0 1 1 255
1 1 1 2 3 4 6 6 6 3 2 0 0 255 2 1
1 1 1 1 5 3 3 2 2 1 0 0 255 0 0 1
1 1 7 8 8 3 1 1 1 1 1 255 1 1 2 0
0 0 0 1 1 1 0 0 0 255 0 1 1 1 3 3
5 5 3 2 2 0 0 0 255 0 0 1 1 1 4 1
1 0 1 1 1 0 0 255 0 1 3 3 15 15 21 20
21 4 3 2 0 255 1 0 0 1 2 3 4 2 2 1
1 0 0 0 255 0 0 0 0 1 2 4 8 2 3 2
1 0 0 255 0 0 0 0 0 0 0 1 1 1 1 0
0 255 0 0 0 1 1 2 2 2 3 1 0 1 1 1
255 1 0 0 0 2 2 2 2 1 1 1 1 1 1 255
0 1 1 1 1 1 1 1 0 1 1 1 1 255 1 2
14 255 255 255 255 255 255 255 26 6 1 255 1 0 0 1
1 0 0 0 0 2 0 1 1 1 255 1 2 2 1 1
1 1 0 0 0 1 1 1 255 1 1 0 0 1 1 1
0 0 0 0 0 1 0 255 0 1 1 2 1 2 5 10
7 1 1 1 1 1 255 0 0 0 1 1 1 1 1 0
0 0 0 0 0 255 1 1 1 1 0 0 2 2 2 0
0 0 2 255 1 0 0 0 0 0 0 1 1 1 0 0
0 0 255 1 1 1 1 1 2 0 0 0 0 1 0 0
255 1 1 1 0 0 0 1 1 0 0 0 0 0 0 255
0 0 0 0 3 4 4 6 2 1 0 0 0 255 0 0
1 1 1 2 4 3 6 2 1 1 1 1 255 0 0 1
1 12 6 6 6 6 0 0 0 1 0 255 0 0 1 2
3 6 6 4 1 1 0 0 0 1 255 1 1 0 0 3
3 2 2 2 1 0 0 1 255 2 2 1 1 1 1 3
3 3 1 1 1 1 1 1 1 1 1 1 1 1 1 0
1 1 1 2 2 2 0 1 3 13 19 19 16 19 14 4
2 2 1 255 1 1 1 3 4 6 6 6 6 6 3 1
1 255 1 1 2 1 2 3 16 8 4 3 3 2 1 1
255 0 0 2 3 5 8 13 9 9 4 2 1 1 0 255
0 1 1 0 0 0 0 1 2 2 2 1 0 255 0 0
1 3 4 15 15 15 8 14 4 0 0 0 255 0 0 1
1 1 4 1 2 2 6 6 1 1 0 255 1 3 5 14
18 21 21 21 28 23 16 3 2 255 0 0 1 2 4 5
5 4 4 2 4 1 0 0 255 0 0 0 1 8 8 9
18 17 8 2 1 1 1 255 1 0 0 0 0 1 2 2
2 1 1 1 0 255 0 0 1 2 2 2 2 2 3 2
1 1 1 1 255 1 1 0 2 3 4 4 4 2 1 1
1 1 1 255 0 1 1 1 1 0 0 0 0 0 0 1
1 255 2 14 255 255 255 255 255 255 255 255 255 26 1 255
1 1 0 0 0 0 0 0 0 2 0 1 1 1 255 1
1 1 1 1 1 1 0 0 0 1 1 1 255 1 0 0
2 2 2 1 0 0 0 0 1 1 0 255 1 1 1 4
4 19 13 12 10 9 1 1 1 0 255 0 0 1 1 1
1 1 1 0 0 0 0 0 0 255 1 1 2 2 2 3
12 3 2 0 0 0 1 255 1 0 0 0 0 0 2 6
1 0 0 0 0 0 255 0 0 0 1 1 1 1 0 0
0 1 1 1 255 1 1 1 0 0 2 4 4 4 3 0
0 0 0 255 0 0 2 4 13 16 16 16 16 9 2 0
0 255 0 1 1 1 4 6 23 29 29 23 5 1 1 0
255 0 1 1 7 14 13 7 7 7 7 1 0 1 1 255
1 1 2 7 7 7 7 7 4 1 0 0 0 0 255 1
1 2 6 6 6 7 5 2 1 0 0 1 255 2 2 2
2 1 2 5 5 4 2 1 1 0 1 1 1 1 1 1
1 1 1 0 1 1 1 2 1 2 0 2 8 14 15 16
16 16 12 7 3 1 1 255 1 1 2 3 5 8 7 6
5 6 5 2 2 255 1 1 2 2 3 8 16 10 6 4
3 3 2 1 255 1 1 3 5 8 8 14 8 9 6 4
1 1 0 255 0 2 2 1 0 1 0 1 2 2 2 1
0 255 0 0 2 3 8 15 18 18 14 14 12 4 0 0
255 1 1 1 1 1 3 1 2 6 12 12 6 1 0 255
2 4 9 16 21 21 21 21 31 36 23 5 2 255 0 1
2 2 5 5 5 4 4 3 4 3 1 0 255 0 1 1
9 9 9 13 24 17 8 2 0 1 1 255 1 0 0 0
1 3 2 2 2 3 2 1 0 255 0 0 0 2 2 2
2 2 3 2 1 1 0 1 255 1 1 1 2 4 5 6
8 3 1 1 1 1 0 255 0 1 1 1 1 0 1 0
0 0 0 1 0 255 6 218 255 255 255 255 255 255 255 255
255 191 2 255 2 1 1 1 0 0 0 0 1 2 1 1
1 1 255 0 1 1 1 1 1 1 3 3 3 1 1 1
255 1 0 0 0 2 3 2 7 2 0 0 1 0 0 255
1 0 1 3 6 20 16 16 16 12 1 1 0 0 255 0
0 0 2 2 2 1 3 2 1 1 1 1 1 255 0 0
2 1 7 8 12 4 2 0 0 0 0 255 1 0 0 0
0 1 2 6 2 1 1 1 0 0 255 0 0 0 0 1
1 1 0 0 0 1 1 1 255 1 1 1 2 3 4 8
9 9 8 1 0 0 0 255 0 1 4 13 26 26 28 28
26 16 8 0 0 255 0 0 1 2 6 20 29 30 29 30
23 2 1 0 255 1 1 2 7 15 14 13 8 10 13 8
1 1 1 255 1 2 7 10 9 9 9 9 10 4 1 0
1 0 255 1 1 6 6 8 8 8 8 5 2 1 0 0
255 2 2 1 1 1 6 8 8 8 5 2 1 0 0 1
1 1 1 1 1 1 1 0 0 1 0 1 1 2 2 2
10 14 14 14 9 12 9 5 3 2 1 255 0 1 3 5
5 7 5 5 4 5 4 2 1 255 0 0 2 2 4 7
9 10 9 6 4 3 1 1 255 1 1 3 5 8 9 21
6 6 6 5 2 2 0 255 1 5 5 2 1 1 1 1
3 2 2 1 0 255 0 0 3 4 8 15 18 18 14 14
12 7 2 1 255 1 2 5 5 4 4 4 4 6 12 13
12 0 0 255 2 10 14 16 18 21 17 17 35 43 32 19
2 255 1 1 2 3 5 5 5 2 5 5 4 3 1 0
255 1 1 15 15 9 9 12 25 17 3 0 0 1 1 255
0 0 0 1 3 7 7 4 4 4 3 2 2 255 0 0
0 2 5 3 2 2 2 2 2 1 0 0 255 1 2 2
4 5 8 8 10 6 1 0 0 0 0 255 0 1 1 1
1 0 0 0 0 0 0 1 0 255 12 255 255 255 255 255
255 255 255 255 255 255 36 255 2 1 1 1 0 0 0 0
0 1 1 1 1 1 255 1 1 1 1 1 1 1 3 3
3 1 1 1 255 1 0 0 0 2 5 5 7 4 1 3
1 0 0 255 1 0 2 4 15 20 17 20 17 19 5 1
0 0 255 0 0 1 1 2 4 5 3 2 1 1 1 1
0 255 0 1 2 1 4 8 8 3 0 0 0 0 0 255
0 1 1 1 1 4 3 4 3 3 1 1 1 1 255 0
0 1 1 1 1 1 0 0 1 1 1 1 255 1 1 3
3 4 8 13 14 13 8 3 1 0 0 255 0 2 12 25
31 34 28 34 26 17 8 0 0 255 0 1 1 3 13 26
35 46 34 34 24 5 2 0 255 1 1 3 10 15 14 14
13 13 26 26 1 1 1 255 1 2 9 10 10 9 15 9
10 9 4 0 1 0 255 1 1 6 6 9 9 17 8 7
3 1 1 1 255 1 2 2 2 5 7 8 8 12 4 4
1 0 1 1 1 1 1 1 1 1 1 1 0 0 1 1
1 2 2 2 4 9 9 8 8 6 5 4 3 1 0 255
0 2 3 5 5 5 5 5 5 5 4 3 1 255 1 1
2 2 5 8 9 14 23 10 4 2 1 1 255 1 1 2
5 16 24 21 8 6 10 7 2 2 0 255 1 2 2 2
1 1 1 1 2 2 2 0 0 255 0 1 3 5 12 14
23 15 12 10 9 7 2 1 255 2 5 14 16 15 10 4
4 6 10 13 13 0 0 255 4 10 14 21 21 17 17 17
27 36 32 29 2 255 1 1 2 4 5 4 4 3 6 3
3 3 1 1 255 1 1 15 15 6 5 6 17 6 1 0
1 1 1 255 0 0 1 2 4 7 7 4 4 4 3 2
2 255 0 0 1 1 3 3 20 13 2 3 2 1 1 0
255 1 2 2 4 5 8 6 10 6 1 1 0 1 1 255
1 1 1 1 1 1 1 1 1 0 1 1 1 255 27 255
255 255 255 255 255 255 255 255 255 255 42 255 2 1 1 1
0 0 0 0 0 0 1 0 0 0 255 1 1 1 1 1
1 3 3 3 4 3 1 0 255 1 0 0 0 2 5 4
5 3 3 4 4 0 0 255 1 1 3 6 18 20 16 20
23 23 15 2 1 1 255 0 0 0 0 2 2 3 2 1
1 1 1 0 0 255 0 0 2 4 4 7 4 0 0 0
1 1 0 255 1 1 1 1 4 5 3 3 3 5 1 2
1 1 255 0 1 2 3 2 1 1 1 1 2 2 2 1
255 1 2 3 3 4 7 13 14 14 10 3 1 1 1 255
1 1 19 28 28 28 28 34 28 20 6 0 0 255 0 1
2 13 26 35 54 54 39 34 24 5 2 0 255 1 2 7
15 25 17 14 13 19 26 26 1 1 1 255 1 2 6 10
10 15 15 7 7 10 8 2 0 0 255 1 3 6 6 6
8 10 8 7 3 1 1 1 255 1 2 3 4 7 7 8
8 9 5 4 1 1 1 1 1 1 1 1 1 1 1 1
1 1 1 1 1 1 2 3 4 6 6 8 14 12 5 4
3 2 1 255 0 2 3 5 5 5 5 4 5 6 5 3
1 255 1 2 2 2 7 9 23 23 27 21 5 2 1 1
255 0 1 2 9 16 23 16 6 6 10 10 3 2 0 255
0 1 1 1 1 0 0 1 2 2 1 0 0 255 0 2
3 6 13 14 17 14 12 10 9 3 2 0 255 2 12 16
17 16 10 4 9 6 7 7 6 0 0 255 4 12 24 24
23 21 23 27 27 34 29 29 2 255 0 0 2 3 4 4
5 6 6 5 3 1 1 1 255 1 1 3 5 5 3 6
10 6 1 1 1 1 1 255 0 1 2 2 4 5 6 4
5 4 3 2 2 255 1 1 1 1 3 38 38 38 20 8
2 1 1 0 255 0 1 2 4 5 14 6 10 4 3 1
1 1 1 255 1 1 1 2 4 4 3 2 2 1 1 1
1 255 29 255 255 255 255 255 255 255 255 255 255 255 42 255
1 1 1 3 4 0 0 0 0 0 1 0 0 0 255 2
1 2 2 1 1 1 3 3 4 1 1 1 255 1 1 1
1 3 5 3 5 3 4 4 4 0 0 255 1 1 3 19
25 25 17 20 25 28 19 2 2 1 255 0 0 0 0 1
2 2 2 1 1 1 1 0 0 255 0 0 5 7 4 2
0 0 0 1 1 1 0 255 1 1 1 2 5 5 3 3
5 5 1 1 1 1 255 0 0 2 3 3 2 2 1 1
1 2 2 1 255 1 2 2 3 3 7 12 14 12 10 3
1 1 1 255 1 1 20 28 28 28 30 42 40 40 4 1
0 255 0 1 2 26 27 39 54 54 37 28 24 4 2 1
255 1 1 10 16 25 17 17 14 24 24 16 2 1 1 255
1 3 6 9 12 15 10 6 6 6 6 2 1 0 255 1
3 6 6 6 6 10 10 7 3 1 1 1 255 1 2 3
4 7 7 7 7 7 5 4 1 0 0 0 0 0 0 0
0 1 1 1 2 1 2 1 2 1 1 3 3 5 5 6
8 9 5 4 3 3 1 255 1 1 3 4 8 4 5 5
7 7 5 2 1 255 1 2 2 2 9 15 23 21 29 21
5 2 1 1 255 0 1 2 6 10 16 14 5 9 10 7
2 0 0 255 0 0 1 1 0 0 0 1 2 2 1 0
0 255 1 1 3 8 12 14 17 15 17 12 6 3 0 0
255 1 4 16 17 14 10 5 9 4 7 6 5 1 0 255
1 4 24 26 34 24 28 32 32 34 19 16 2 255 1 1
2 3 4 4 8 7 6 4 3 1 1 1 255 1 1 1
1 3 3 6 7 6 2 1 1 1 1 255 1 1 2 2
4 5 6 5 5 3 3 2 1 255 1 1 1 1 1 43
43 60 20 12 1 1 0 0 255 0 1 2 3 3 7 5
5 3 3 2 1 0 1 255 1 0 1 3 5 7 5 13
2 1 1 1 1 255 29 255 255 255 255 255 255 255 255 255
255 255 14 255 1 1 1 1 7 5 0 0 0 0 0 0
0 0 255 1 1 2 3 1 0 0 1 3 4 1 0 0
255 1 1 2 3 3 2 2 2 3 6 6 2 0 0 255
1 1 1 19 25 28 21 25 25 25 15 2 2 1 255 0
0 0 0 0 0 1 2 1 1 1 1 0 0 255 0 0
6 7 5 0 0 0 0 3 1 1 1 255 1 0 0 3
5 5 5 5 5 5 2 1 1 1 255 0 0 4 4 3
1 0 1 1 1 2 1 1 255 1 1 2 2 3 7 8
10 8 3 1 1 1 1 255 1 1 25 28 28 30 30 35
36 36 1 1 1 255 0 1 1 6 28 31 49 51 37 26
19 2 1 1 255 1 1 2 12 17 16 19 24 24 24 8
2 1 1 255 1 3 5 12 12 10 7 7 6 6 3 1
0 0 255 1 2 5 6 8 6 8 6 3 2 1 1 1
255 0 2 3 4 7 7 7 7 7 6 2 1 1 0 0
1 1 0 0 0 1 1 1 2 2 2 2 1 1 1 2
5 7 5 4 4 7 5 3 3 2 1 255 1 1 3 8
10 5 4 4 4 5 2 1 0 255 1 1 1 7 8 16
18 18 18 14 7 3 2 1 255 0 1 2 5 9 14 14
14 9 9 3 1 0 0 255 0 0 0 1 1 1 0 0
2 1 1 0 0 255 0 1 1 5 6 13 17 15 17 12
4 1 0 0 255 2 2 5 16 14 10 9 6 4 6 5
4 1 0 255 0 1 18 24 35 32 32 32 32 34 16 5
1 255 1 2 2 2 3 7 7 7 5 4 3 1 1 1
255 1 0 0 0 1 2 3 6 2 2 2 1 0 1 255
1 1 1 2 3 5 6 6 6 3 2 1 0 255 0 1
1 1 1 5 13 13 12 12 1 1 0 0 255 0 1 2
2 2 4 4 4 3 2 2 2 0 1 255 1 0 1 2
3 7 7 13 2 1 2 1 1 255 5 255 255 255 255 255
255 255 255 255 255 101 10 255 0 0 0 1 5 5 3 0
0 0 0 0 0 0 255 1 1 2 3 3 2 0 0 3
3 0 0 0 255 1 1 1 2 1 1 1 3 5 6 5
1 0 1 255 1 1 1 19 26 32 28 26 25 25 7 2
1 0 255 0 1 1 1 0 0 0 2 2 2 1 1 1
1 255 0 0 2 6 2 0 0 1 3 3 0 0 0 255
0 0 0 1 4 3 7 16 5 4 1 1 2 1 255 0
0 1 3 0 0 0 1 1 1 1 1 1 255 1 1 1
3 5 9 9 10 7 2 1 1 1 1 255 1 1 13 25
25 30 35 35 30 5 1 1 1 255 0 1 1 2 25 29
35 39 37 25 6 2 1 0 255 1 1 1 6 13 14 20
27 27 16 4 2 1 1 255 1 1 3 9 10 7 7 7
7 6 2 1 0 0 255 0 1 4 8 13 9 8 5 2
1 1 1 1 255 0 0 3 3 4 6 7 7 6 4 1
1 1 2 1 1 1 0 0 0 1 1 0 2 1 1 2
1 1 1 1 3 5 4 4 4 4 5 3 2 1 1 255
1 1 1 4 4 4 3 4 3 4 2 1 1 255 0 0
0 3 8 8 8 15 14 13 7 3 0 0 255 0 1 1
2 6 6 14 14 9 4 1 0 0 0 255 0 0 0 1
1 1 0 0 0 1 2 0 0 255 0 0 0 1 5 5
14 15 14 7 3 1 0 0 255 1 1 1 12 12 10 6
4 4 3 4 1 0 0 255 1 1 13 18 35 35 32 32
26 12 7 1 1 255 1 2 2 2 2 2 5 4 3 1
1 1 1 0 255 0 0 0 0 1 2 2 2 1 1 1
1 0 0 255 1 1 0 1 2 5 6 5 2 2 2 2
0 255 0 0 0 0 3 4 5 10 4 1 1 1 0 0
255 0 1 1 2 1 2 2 3 2 2 1 0 0 2 255
2 0 0 1 2 2 1 0 0 0 1 1 1 255 2 15
255 255 255 255 255 255 255 255 255 10 3 255 0 0 0 1
3 4 2 0 0 0 0 0 0 0 255 0 1 1 2 3
5 2 2 2 1 0 0 0 255 1 1 0 0 0 1 2
2 2 2 2 1 1 1 255 1 0 0 0 18 18 18 21
18 7 1 1 0 0 255 1 1 1 1 0 0 0 1 1
1 1 1 1 1 255 0 0 1 4 2 0 0 1 3 3
1 1 1 255 0 0 1 1 2 2 16 16 5 2 1 1
0 1 255 0 0 0 0 0 0 0 0 1 2 1 1 1
255 1 1 1 3 5 9 9 8 2 1 1 1 1 1 255
1 1 4 13 17 25 30 30 14 1 1 0 0 255 0 0
1 1 24 25 28 29 19 6 2 2 1 0 255 1 1 1
1 12 13 18 16 18 4 2 1 1 1 255 0 0 0 3
6 6 6 6 6 1 1 0 0 0 255 1 2 2 5 13
9 5 2 1 1 1 1 0 255 0 0 0 3 3 3 3
4 4 1 1 1 2 3 3 1 1 1 0 0 1 1 0
1 1 1 1 1 1 1 1 4 5 4 3 3 4 3 2
1 1 1 255 0 0 0 1 3 2 2 3 2 1 1 1
1 255 0 0 0 1 3 4 7 8 9 10 3 1 1 0
255 0 1 1 2 2 5 7 5 4 1 0 0 0 0 255
0 0 0 0 0 1 1 0 2 2 2 0 0 255 0 0
0 0 2 3 5 9 7 2 1 0 1 0 255 0 0 0
1 3 3 3 3 3 0 1 0 0 0 255 1 1 2 13
18 32 32 29 24 6 1 0 0 255 1 1 1 1 1 0
1 1 1 1 0 1 1 0 255 0 0 0 1 1 1 2
1 0 0 0 0 0 0 255 1 0 0 1 2 3 2 3
2 2 2 2 0 255 0 1 0 0 0 3 1 1 1 1
1 1 0 0 255 0 0 1 1 1 2 2 2 2 2 1
1 1 2 255 1 0 1 1 1 1 0 0 0 0 2 1
1 255 1 5 16 255 255 255 255 255 255 255 10 2 2 255
1 1 1 1 1 2 1 0 0 0 1 1 1 0 255 0
1 0 2 2 2 2 2 0 0 0 0 0 255 1 0 0
0 0 1 2 2 2 2 1 1 0 1 255 2 1 0 0
1 9 12 9 1 0 0 0 0 0 255 1 1 0 1 1
1 0 0 0 1 1 1 1 1 255 0 0 1 2 2 1
0 1 1 3 2 1 1 255 0 0 0 1 1 2 2 4
1 1 1 1 1 1 255 0 0 0 0 0 0 0 1 1
2 1 1 1 255 1 1 0 1 3 9 8 0 0 0 1
1 1 1 255 1 0 1 1 10 10 17 5 2 1 1 0
0 255 0 0 1 1 2 3 5 4 4 2 1 1 1 1
255 1 1 1 2 4 8 8 5 3 1 1 1 1 1 255
0 0 0 0 2 3 3 2 1 1 1 0 0 0 255 1
1 2 4 8 7 4 2 1 1 1 1 0 255 0 0 0
0 2 3 3 2 2 1 1 1 1 3 1 1 1 1 0
0 0 1 0 1 1 1 1 1 1 1 1 2 2 1 1
2 3 0 0 1 1 1 255 0 0 0 1 1 1 2 2
1 1 1 1 1 255 0 0 0 0 1 2 2 3 3 1
1 1 0 0 255 0 1 1 1 1 1 1 1 0 0 0
0 0 0 255 0 0 0 1 0 0 0 0 0 2 2 0
0 255 1 1 1 1 1 1 1 0 0 0 1 1 1 0
255 1 1 1 1 1 2 1 1 0 0 0 0 0 0 255
1 1 2 3 10 14 24 6 3 1 0 0 1 255 1 1
1 1 1 0 1 1 1 1 1 1 1 1 255 0 0 0
1 1 1 2 1 0 0 0 1 0 0 255 1 1 0 1
1 2 1 2 2 2 2 2 2 255 0 1 0 1 1 1
0 0 1 1 1 1 0 1 255 0 0 0 0 0 0 1
1 1 1 1 1 1 1 255 0 0 0 1 1 0 0 0
0 1 1 0 0 255 1 1 13 16 145 255 255 255 71 10
2 1 1 255 3 1 1 1 0 1 0 0 0 0 1 1
1 1 255 1 1 0 1 2 2 2 1 0 0 0 0 0
255 0 0 0 1 1 1 1 0 1 1 1 1 1 1 255
1 1 1 1 1 1 1 1 1 0 0 0 0 1 255 1
0 0 0 0 0 1 0 0 0 0 1 1 1 255 0 0
0 1 1 0 0 0 1 1 1 1 1 255 1 1 1 0
0 1 2 2 1 1 1 2 1 1 255 0 0 0 0 0
0 0 1 1 1 1 1 1 255 1 0 0 1 1 1 0
0 0 1 1 1 0 0 255 1 1 1 1 1 1 2 2
1 1 1 0 0 255 1 1 1 1 1 2 2 0 0 0
1 1 1 1 255 0 0 1 1 2 2 1 1 0 0 1
1 1 0 255 0 1 0 0 0 2 1 1 0 1 1 1
0 0 255 1 1 1 2 5 4 2 1 1 1 1 0 0
255 0 0 0 0 0 2 1 1 1 0 0 1 1 1 1
1 1 1 1 0 0 0 0 2 1 1 1 1 0 0 1
1 1 1 1 1 1 0 0 1 1 1 255 0 1 1 1
1 1 1 2 1 1 1 1 0 255 0 0 1 1 0 1
1 1 1 1 1 1 1 0 255 1 1 1 1 0 0 0
0 0 0 0 0 0 0 255 0 0 0 1 0 0 0 0
1 0 2 0 0 255 1 1 1 1 1 1 1 0 0 0
1 1 0 0 255 1 0 0 1 1 1 0 0 0 1 1
0 0 0 255 1 1 1 1 1 1 1 1 1 0 0 0
0 255 1 1 1 1 1 1 1 0 0 0 1 1 1 1
255 0 0 0 1 1 1 1 1 0 0 0 0 0 0 255
0 1 0 1 0 1 0 1 1 1 0 1 2 255 1 1
1 1 0 0 0 0 0 0 0 1 0 1 255 0 0 0
0 0 0 0 0 0 0 1 1 1 1 255 0 0 1 2
1 1 0 0 0 1 1 0 0 255 0 0 3 13 13 3
6 17 10 7 1 1 1 255 3 1 1 1 0 0 0 0
0 1 1 1 1 1 255 1 1 1 1 2 2 1 0 0
0 0 0 0 255 0 0 0 1 0 1 0 0 1 1 2
1 1 1 255 2 2 1 1 1 1 0 1 1 1 0 0
0 0 255 1 0 0 0 0 0 1 0 0 0 0 0 0
0 255 0 0 0 1 1 0 0 0 0 1 1 1 1 255
0 0 0 0 0 0 0 0 0 0 0 6 1 1 255 0
0 0 1 0 0 0 1 1 0 1 0 1 255 1 0 0
0 1 1 0 0 0 0 0 1 1 1 255 1 1 1 1
1 1 1 1 1 1 2 1 0 255 0 1 1 1 1 1
1 0 0 0 0 0 1 1 255 0 0 0 1 1 1 1
0 0 0 0 0 0 0 255 1 1 1 1 0 0 0 0
0 0 1 1 1 0 255 1 1 1 4 4 4 2 1 1
0 0 0 0 255 0 0 0 0 0 0 1 1 1 1 1
0 1 1 1 0 1 1 1 0 0 0 0 255 255 255 255
255 255 255 255 255 255 255 255 255 255 255 255 255 255 255 255
255 255 255 255 255 255 255 255 255 255 255 255 255 255 255 255
255 255 255 255 255 255 255 255 255 255 255 255 255 255 255 255
255 255 255 255 255 255 255 255 255 255 255 255 255 255 255 255
255 255 255 255 255 255 255 255 255 255 255 255 255 255 255 255
255 255 255 255 255 255 255 255 255 255 255 255 255 255 255 255
255 255 255 255 255 255 255 255 255 255 255 255 255 255 255 255
255 255 255 255 255 255 255 255 255 255 255 255 255 255 255 255
255 255 255 255 255 255 255 255 255 255 255 255 255 255 255 255
255 255 255 255 255 255 255 255 255 255 255 255 255 255 255 255
255 255 255 255 255 255 255 255 255 255 255 255 255 255 255 255
255 255 255 255 255 255 255 255 255 255 255 255 255 255 255 255
255 255 255 255 255 255 255 255 255 255 255 255 255 255 255 255
255 255 255 255 255 255 255 255 255 255 255 255 255 255 255 255
255 255 255 255 255 255 255 255 255 255 255 255 255 255 255 255
255 255 255 255 255 255 255 255 255 255 255 255 255 255 255 255
255 255 255 255 255 255 255 255 255 255 255 255 255 255 255 255
255 255 255 255 255 255 255 255 255 255 255 255 255 255 255 255
255 255 255 255 255 255 255 255 255 255 255 255 255 255 255 255
255 255 255 255 255 255 255 255 255 255 255 255 255 255 255 255
255 255 255 255 255 255 255 255 255 255 255 255 255 255 255 255
255 255 255 255 255 255 255 255 255 255 255 255 255 255 255 255
255 255 255 255 255 255 255 255 255 255 255 255 255 255 255 255
255 255 255 255 255 255 255 255 255 255 255 255 255 255 255 255
255 255 255 255 255 255 255 255 255 255 255 255 255 255 255 255
255 255 255 255 255 255 255 255 255 255 255 255 255 255 255 255
255 255 255 255 255 255 255 255 255 255 255 255 255 255 255 255
255 255 255 255 255 255 255 255 255 255 255 255 255 255 255 255
2 1 1 2 2 1 0 0 0 0 0 0 2 1 1 1
1 0 0 255 0 1 1 1 0 0 0 1 1 1 0 0
0 255 0 0 0 0 0 1 2 1 1 1 1 1 1 1
255 1 1 1 1 0 1 1 1 1 1 1 1 0 0 255
0 0 0 0 0 0 0 0 0 0 0 0 1 255 1 1
1 1 1 1 1 1 2 2 1 0 0 0 255 1 1 0
0 0 1 1 2 1 1 1 1 0 1 255 1 1 1 1
1 1 1 0 0 0 0 0 1 255 0 0 0 1 1 1
0 0 0 0 0 0 1 0 255 0 1 2 2 2 2 2
2 2 1 1 0 1 0 255 1 1 1 1 1 2 1 1
1 1 1 1 1 255 0 0 1 1 0 1 1 1 1 0
0 0 0 0 255 1 1 1 0 0 0 0 0 0 0 0
0 1 1 255 0 0 2 2 1 1 1 1 1 1 1 1
1 255 0 0 0 3 2 1 1 1 1 1 1 1 2 255
1 1 1 1 1 0 0 0 1 3 1 1 1 1 255 1
0 0 0 2 2 0 0 0 0 0 0 0 255 0 0 0
0 0 0 1 1 1 1 1 1 1 1 255 2 0 0 0
1 2 1 1 1 1 0 1 0 0 255 1 1 1 0 1
1 1 0 0 0 1 1 1 0 255 0 0 1 1 1 0
0 1 1 1 1 0 0 255 0 0 0 0 0 0 0 0
0 0 1 1 0 1 255 1 1 1 1 1 1 0 0 1
1 1 1 1 255 1 0 0 0 0 0 0 0 0 0 0
1 0 0 255 1 1 1 1 1 2 2 2 1 0 0 1
0 255 0 1 1 1 1 2 5 10 10 8 2 2 1 0
255 0 0 1 1 1 1 1 1 0 0 0 0 0 0 255
1 0 0 0 0 0 1 1 1 2 2 1 0 0 255 1
1 1 1 1 0 0 0 0 0 0 0 0 255 1 0 0
0 0 0 1 0 0 0 0 0 0 0 1 0 1 0 1
0 1 0 0 3 1 1 1 2 1 0 0 1 1 1 1
2 2 1 1 1 1 0 255 0 1 1 1 1 0 0 1
1 1 0 1 1 255 1 1 0 0 0 2 2 2 2 1
1 1 0 0 255 1 1 1 1 1 1 2 1 1 1 1
1 0 0 255 0 0 0 1 2 2 0 0 0 0 0 0
1 255 1 1 1 1 1 1 2 3 3 1 0 0 0 0
255 0 0 1 1 1 2 5 2 2 1 0 1 0 1 255
1 1 1 1 1 2 2 1 0 0 0 0 1 255 0 0
0 1 1 1 1 0 0 1 1 0 0 1 255 1 2 2
6 9 21 21 14 4 2 1 0 0 0 255 1 1 1 1
5 9 5 2 1 1 1 1 1 255 1 1 1 1 0 1
1 1 1 1 0 0 0 0 255 1 1 1 1 1 0 0
0 0 0 0 1 1 1 255 1 1 1 2 1 1 1 2
1 1 1 2 2 255 0 0 1 2 1 1 1 2 2 1
1 1 2 255 1 1 1 1 1 0 0 0 1 1 1 1
1 1 255 1 1 1 2 2 2 1 1 0 0 1 0 0
255 0 1 0 0 1 1 2 2 1 1 1 1 0 1 255
2 0 0 1 3 6 6 2 1 0 0 0 0 0 255 1
1 1 1 1 1 0 0 0 0 0 0 1 1 255 0 0
1 2 1 0 1 2 2 0 0 0 0 255 0 0 0 0
0 0 1 1 0 0 1 1 1 1 255 1 1 1 2 47
47 46 36 36 2 1 1 1 255 0 0 0 0 0 0 0
1 0 0 0 0 0 0 255 1 1 1 2 3 3 3 3
2 0 0 1 1 255 0 1 1 2 24 49 143 163 163 63
8 2 2 1 255 0 0 1 1 2 4 4 5 2 0 0
1 1 1 255 0 0 0 0 1 1 1 1 2 2 2 1
0 0 255 0 0 1 2 2 1 1 0 0 0 0 0 0
255 1 0 0 0 1 0 1 0 0 0 0 0 0 0 1
0 1 0 1 1 1 0 0 3 2 1 1 2 2 1 0
2 2 2 7 7 5 2 1 1 1 1 255 0 0 1 2
13 10 10 6 3 2 1 1 0 255 0 0 0 0 1 7
15 8 4 4 1 1 0 1 255 1 0 0 1 1 3 3
2 1 1 0 0 0 0 255 0 0 2 2 8 14 17 6
5 1 0 1 1 255 1 1 1 1 2 3 6 21 21 3
1 0 0 0 255 0 0 0 1 6 6 6 5 2 2 0
1 0 0 255 1 1 1 0 0 2 2 2 2 0 0 0
0 255 0 0 0 1 13 74 81 58 37 1 1 0 1 1
255 1 2 9 72 160 196 160 158 125 20 1 0 0 0 255
1 2 3 13 54 56 47 26 16 2 1 1 1 255 0 1
0 0 0 0 1 2 2 1 1 0 0 0 255 0 1 1
1 1 1 1 0 0 0 1 1 1 1 255 1 0 0 1
1 1 1 1 0 1 1 1 1 255 0 0 1 2 2 3
3 3 5 1 2 1 1 255 0 1 1 1 1 1 6 4
3 3 1 1 1 1 255 0 0 2 5 3 3 2 2 1
0 0 0 0 255 2 1 1 1 1 2 8 6 3 1 1
1 1 1 255 1 1 0 0 3 7 6 6 2 1 0 1
0 1 255 1 1 1 0 0 0 0 0 1 1 0 0 0
0 255 0 0 1 1 1 0 2 2 2 2 0 0 0 255
1 1 1 1 1 3 4 3 1 0 1 1 1 0 255 0
2 2 47 81 83 119 83 91 36 2 1 1 255 1 1 0
0 0 0 1 4 1 1 2 1 0 0 255 1 1 2 3
5 5 3 3 2 1 0 1 1 255 0 1 21 24 49 159
189 227 217 202 91 7 2 1 255 0 0 1 2 5 7 8
7 5 3 1 1 2 1 255 0 1 1 1 2 3 2 2
2 2 1 1 0 1 255 1 1 3 4 4 4 4 2 2
0 0 0 0 255 0 0 0 1 3 1 0 0 0 0 0
0 0 0 1 0 1 1 1 1 1 0 0 2 2 2 1
1 1 1 1 2 2 7 13 9 5 5 2 2 1 1 255
0 1 2 13 14 13 12 12 8 6 1 0 0 255 0 0
0 1 4 15 15 8 4 6 4 3 1 1 255 0 0 1
2 3 3 4 3 2 1 1 1 0 1 255 1 1 3 8
18 24 24 18 16 5 1 1 1 255 1 1 1 1 10 13
47 51 51 21 2 1 0 0 255 0 0 1 10 14 14 18
6 3 2 2 2 1 0 255 1 1 1 1 4 4 4 5
4 2 0 0 0 255 0 0 1 13 81 159 168 168 127 37
4 1 1 1 255 1 18 72 248 248 253 244 235 216 156 20
0 0 0 255 0 3 13 78 95 83 59 62 31 16 2 1
1 255 1 1 1 1 0 0 1 2 2 1 0 0 0 0
255 0 0 1 1 3 7 3 0 0 1 1 1 0 0 255
1 0 0 1 1 1 1 1 0 0 1 1 1 255 0 0
2 2 3 3 8 5 6 5 2 1 1 255 0 1 0 1
2 6 7 7 6 4 2 1 1 1 255 0 1 3 4 4
4 2 2 2 1 0 0 0 255 2 0 1 1 14 14 8
6 1 0 0 0 0 1 255 2 2 2 2 7 8 6 7
4 2 1 2 0 1 255 1 1 1 1 0 0 0 0 1
1 0 0 0 1 255 1 1 2 1 2 1 2 2 2 2
0 2 0 255 0 0 1 2 5 5 5 7 4 0 1 1
1 1 255 1 3 29 82 119 151 172 168 168 91 26 1 1
255 0 1 0 0 0 4 12 23 15 3 2 1 1 1 255
1 2 3 10 5 5 3 4 3 3 0 1 1 255 0 1
21 29 143 195 227 255 240 229 173 91 4 1 255 0 0 2
5 9 9 10 10 7 7 3 2 2 1 255 0 1 2 3
3 3 3 2 2 1 1 0 0 1 255 1 1 6 9 5
5 5 4 4 2 0 0 0 255 0 0 0 4 4 3 2
1 1 2 2 0 0 0 1 0 1 0 1 1 1 0 0
2 2 1 1 1 1 1 3 4 6 13 7 5 5 5 5
3 1 1 255 1 1 9 17 17 15 15 15 9 8 3 1
0 255 0 0 0 1 5 15 15 8 8 6 4 3 1 1
255 0 0 2 3 4 4 6 4 3 2 1 1 1 1 255
2 3 8 15 25 25 25 21 18 7 5 1 1 255 1 0
1 13 17 81 123 123 156 51 10 1 0 0 255 2 3 6
12 23 24 21 21 9 3 2 2 1 0 255 1 1 1 4
6 6 6 12 5 3 0 0 0 255 0 0 8 74 165 168
211 180 173 127 18 4 1 1 255 1 21 248 255 255 255 255
255 255 255 156 6 1 0 255 0 3 68 95 95 83 65 74
62 31 14 2 1 255 0 0 1 1 0 1 1 1 2 1
1 1 0 0 255 0 0 0 1 5 8 8 7 1 1 1
0 1 1 255 0 0 0 1 1 1 4 4 1 1 1 1
0 255 0 1 2 2 3 2 8 5 5 2 1 1 1 255
0 1 1 1 3 15 9 9 9 6 3 3 1 1 255 1
1 1 3 2 3 2 2 2 2 1 0 1 255 1 1 2
7 14 14 4 3 0 0 0 0 2 1 255 2 2 2 6
7 7 6 10 10 12 7 2 2 2 255 1 1 1 0 0
0 0 0 1 1 1 0 0 1 255 4 2 2 1 3 2
2 2 2 2 1 2 0 255 1 1 1 8 8 10 12 12
7 0 1 1 1 1 255 1 3 82 103 123 168 172 168 169
160 59 1 0 255 0 1 1 1 1 13 25 25 23 15 3
1 1 1 255 2 3 7 10 5 5 3 4 4 7 0 0
0 255 1 7 21 95 189 195 227 244 242 242 219 190 7 1
255 0 2 2 12 14 12 13 13 12 12 5 2 1 1 255
0 1 2 3 3 4 4 4 2 2 2 1 0 1 255 2
2 6 12 6 9 5 4 4 2 0 0 0 255 0 0 3
5 7 4 4 2 5 5 5 2 0 0 0 0 1 1 1
1 1 0 0 1 1 0 0 0 1 2 4 6 6 6 6
5 5 16 16 9 2 1 255 1 3 21 21 12 12 12 15
8 8 7 2 1 255 1 1 1 2 7 15 8 5 5 5
6 3 1 1 255 0 1 3 5 5 5 6 4 4 3 2
1 1 1 255 2 4 16 19 25 25 25 24 20 19 5 1
1 255 1 0 2 15 81 138 198 225 238 156 45 2 0 0
255 2 3 7 18 28 30 28 21 21 13 6 2 1 0 255
1 1 2 5 6 6 8 12 14 8 0 0 0 255 0 0
50 159 227 227 227 173 180 151 30 5 1 1 255 16 63 255
255 255 255 255 255 255 255 245 12 4 0 255 2 5 68 94
84 71 65 78 65 42 28 3 1 255 0 1 1 2 1 1
1 0 0 1 1 0 0 0 255 0 0 0 1 3 7 7
7 3 1 1 1 1 1 255 0 0 0 6 1 6 7 7
4 4 3 1 1 255 0 1 3 3 3 1 3 3 6 2
1 1 1 255 0 1 1 3 4 15 16 10 9 6 3 3
0 1 255 1 1 1 0 1 4 6 6 8 3 2 1 1
255 0 1 4 7 7 8 4 1 0 0 3 2 1 0 255
2 2 2 8 10 8 10 13 14 14 7 2 2 2 255 1
1 1 0 0 0 0 1 2 1 0 0 1 1 255 4 2
2 3 5 1 1 1 2 2 1 1 0 255 1 1 1 10
10 13 5 9 6 6 0 1 1 1 255 1 19 89 111 134
168 168 162 162 122 107 1 0 255 0 0 1 2 6 25 25
25 28 31 10 1 1 1 255 1 7 7 12 9 9 1 3
9 10 1 0 0 255 1 7 26 173 192 195 238 255 255 255
219 195 17 1 255 1 2 2 15 15 16 18 17 15 14 10
2 1 1 255 0 2 2 3 4 5 5 4 4 2 2 1
0 0 255 1 2 4 12 5 5 4 5 5 3 1 0 0
255 1 1 2 4 7 6 6 4 5 5 4 3 0 0 1
1 1 1 1 0 0 0 0 1 1 1 0 0 1 2 6
9 7 6 6 10 17 16 16 9 2 1 255 1 3 13 13
7 7 9 9 9 12 9 2 1 255 1 1 6 6 17 17
5 5 5 5 8 4 2 1 255 0 1 4 5 5 5 6
9 5 4 3 2 1 1 255 2 9 21 21 25 25 25 42
48 31 7 1 0 255 1 1 2 17 114 167 216 237 238 225
116 2 1 1 255 2 4 10 23 31 35 28 21 13 13 8
2 1 0 255 1 1 2 4 5 8 8 10 14 12 3 0
0 255 0 1 85 203 247 247 238 173 198 146 71 5 0 1
255 5 185 255 255 255 255 255 255 255 255 245 17 4 0 255
3 15 67 84 83 62 65 71 65 52 40 3 2 255 0 1
1 3 0 2 1 0 1 1 2 1 1 0 255 0 0 0
1 2 1 6 6 6 1 0 0 1 1 255 1 1 2 6
2 4 4 6 4 3 3 1 1 255 1 2 7 7 7 2
5 5 6 1 1 1 2 255 1 1 3 4 14 15 17 17
9 6 2 2 0 0 255 1 1 1 0 0 2 6 6 6
3 1 0 0 255 1 1 6 7 4 4 4 4 4 3 8
3 2 0 255 1 1 2 6 10 8 13 14 14 12 6 2
2 1 255 1 1 2 1 0 0 0 1 2 2 2 0 1
1 255 1 1 2 2 2 1 0 0 0 0 0 0 0 255
1 1 1 10 10 15 9 9 5 3 1 1 1 1 255 1
23 111 112 134 160 168 162 162 122 113 1 1 255 0 1 1
3 13 25 25 25 23 31 23 1 1 0 255 0 2 8 12
10 9 1 1 2 7 2 0 0 255 1 4 38 195 234 234
234 255 255 255 249 219 17 1 255 1 2 3 15 18 20 27
17 15 7 7 3 1 1 255 0 1 2 3 6 6 4 4
5 5 2 1 0 1 255 2 3 6 10 5 2 2 6 6
3 1 1 1 255 1 1 3 3 6 6 6 5 5 5 4
3 2 0 0 1 1 1 0 0 0 0 1 1 1 0 0
0 1 2 7 9 9 12 10 14 17 19 16 9 1 1 255
0 2 6 6 4 4 6 8 8 12 13 2 1 255 1 1
6 9 15 17 16 5 8 7 15 7 4 1 255 1 1 3
4 4 5 5 9 5 5 3 1 1 1 255 2 15 21 21
23 24 25 50 53 48 3 1 0 255 0 1 3 15 138 141
198 238 238 185 98 1 1 1 255 2 2 14 20 25 28 28
13 13 13 8 2 1 0 255 1 1 3 5 6 8 8 8
12 12 8 1 0 255 0 0 85 214 255 255 242 198 198 146
116 3 1 0 255 5 185 255 255 255 255 255 255 255 255 226
17 4 1 255 3 15 63 74 74 62 65 78 78 52 38 3
2 255 1 1 1 1 0 1 1 4 2 1 1 1 1 1
255 0 0 0 1 2 1 2 1 4 1 0 0 1 1 255
1 1 2 6 3 3 3 4 3 3 3 1 1 255 1 2
7 9 7 5 5 6 6 6 6 6 6 255 0 1 2 10
10 16 17 17 16 8 2 2 0 1 255 1 1 1 1 0
6 2 2 3 3 1 0 0 255 1 1 1 4 2 2 6
6 10 4 7 4 2 0 255 1 1 3 10 10 4 8 13
13 13 6 2 1 1 255 1 1 1 1 1 0 1 1 1
1 2 0 1 1 255 1 1 2 1 5 1 0 0 0 0
0 0 0 255 0 1 2 7 10 14 13 12 8 3 1 1
0 0 255 1 28 134 149 150 153 162 142 162 130 113 2 1
255 1 1 1 6 14 14 18 24 23 26 25 1 1 0 255
0 2 5 8 5 4 1 1 2 3 2 0 0 255 1 3
40 255 255 255 252 255 255 255 251 239 17 3 255 1 2 3
12 19 20 23 17 12 7 6 3 1 0 255 0 1 2 3
6 6 3 3 4 3 1 0 0 1 255 1 6 6 6 3
2 2 9 7 3 1 2 1 255 1 1 3 4 5 6 6
5 4 4 3 2 1 1 0 1 1 1 1 0 0 0 0
1 0 0 0 1 1 1 4 7 9 14 10 10 14 18 16
5 1 1 255 0 0 4 4 4 3 6 7 12 12 12 2
0 255 0 0 6 9 15 15 16 13 15 8 15 7 1 1
255 1 1 2 4 4 4 5 6 6 4 1 0 0 1 255
1 3 17 21 23 24 46 50 53 12 2 2 1 255 0 0
3 7 120 120 151 165 185 116 49 1 1 1 255 2 2 2
20 25 25 25 13 16 10 6 2 1 0 255 0 1 3 4
8 8 8 8 7 10 1 0 0 255 0 2 58 159 255 255
255 242 237 146 116 3 1 0 255 5 131 255 255 255 255 255
255 255 255 147 7 2 1 255 1 6 19 64 64 61 65 78
65 43 35 3 1 255 0 0 0 0 0 0 2 6 4 1
0 1 2 2 255 0 0 0 1 2 2 2 1 1 0 0
0 0 1 255 1 1 2 2 2 2 2 2 3 3 1 1
0 255 1 1 3 9 7 7 5 6 6 6 6 6 4 255
0 0 1 10 16 16 16 17 16 13 4 2 2 1 255 1
1 1 1 1 2 1 0 1 4 4 0 0 255 1 1 1
2 2 2 8 8 4 4 5 2 2 1 255 1 1 3 4
4 4 4 8 9 13 8 5 1 1 255 1 0 0 0 1
1 1 1 1 2 2 0 0 0 255 1 1 1 1 7 7
7 4 0 0 0 0 0 255 0 1 2 3 7 14 13 12
9 3 1 1 0 0 255 1 28 149 153 153 147 142 131 161
140 87 2 1 255 1 0 1 14 14 14 13 18 20 24 23
3 1 0 255 0 1 2 3 4 4 4 2 2 3 2 1
0 255 1 3 40 255 255 255 253 255 251 255 249 205 12 3
255 2 1 2 8 15 17 17 17 12 7 3 1 0 0 255
1 1 1 1 6 6 2 2 3 2 1 0 0 1 255 1
3 6 6 3 4 4 8 4 0 0 2 2 255 0 0 3
5 5 6 5 3 3 2 2 2 1 1 0 0 1 1 1
0 0 0 0 1 1 0 0 0 1 1 2 4 8 15 9
7 7 14 14 4 1 1 255 0 1 2 4 4 6 6 12
12 12 4 1 0 255 0 0 1 8 15 24 16 10 10 9
9 4 0 0 255 1 1 2 4 4 4 5 6 6 3 1
0 0 1 255 0 2 5 19 23 27 45 45 36 2 2 2
0 255 0 0 3 5 115 117 117 117 98 49 8 2 1 1
255 2 1 1 12 12 12 12 12 16 8 3 2 1 1 255
0 0 3 4 5 8 5 6 6 3 2 0 0 255 1 1
19 100 175 255 255 245 190 139 46 2 2 1 255 6 24 247
255 255 255 255 255 255 239 31 4 2 1 255 1 1 15 46
46 64 65 78 58 38 13 1 1 255 1 0 0 0 0 0
1 2 2 0 0 0 1 2 255 0 0 0 3 3 2 1
1 0 0 0 0 0 0 255 1 1 1 2 2 2 0 2
2 2 1 1 1 255 0 1 2 3 5 7 5 6 5 6
2 4 1 255 0 0 1 2 10 16 15 14 13 13 2 2
2 1 255 1 1 0 0 1 1 0 0 1 4 4 1 0
255 1 1 1 2 2 2 7 4 4 4 4 2 1 1 255
1 1 1 4 4 4 4 8 10 13 5 1 1 0 255 1
0 0 0 0 1 2 2 1 1 2 0 0 0 255 1 1
1 2 7 7 7 4 4 1 1 0 0 255 1 1 1 2
8 13 13 12 9 1 0 0 0 0 255 2 6 69 149 152
147 142 142 161 140 42 2 0 255 0 0 0 4 14 24 15
18 18 18 8 1 1 0 255 0 0 0 1 3 9 9 2
2 4 2 1 1 255 1 3 6 102 255 255 255 255 255 255
205 104 6 2 255 1 1 1 6 8 15 15 15 12 7 2
1 0 0 255 1 1 0 1 3 4 2 2 2 1 1 1
0 1 255 1 1 2 3 3 5 4 5 2 0 1 1 1
255 1 1 2 4 3 3 3 3 2 1 1 1 0 1 1
1 2 1 1 1 0 0 1 1 1 0 0 0 0 0 2
2 4 9 7 7 4 4 4 3 1 1 255 0 1 1 3
6 9 12 15 6 4 2 1 0 255 0 0 0 2 18 29
19 10 9 8 5 1 0 0 255 1 1 1 2 4 4 4
3 3 2 1 1 1 1 255 1 2 3 12 19 26 37 37
26 2 2 1 0 255 0 0 2 3 68 111 111 46 25 8
2 1 0 0 255 1 1 0 1 2 7 7 8 8 3 2
2 1 1 255 0 1 3 3 4 4 4 4 3 1 1 0
0 255 1 2 1 37 100 159 245 237 139 46 3 2 2 2
255 6 10 127 247 255 255 255 255 255 94 8 2 2 0 255
1 1 2 35 42 46 46 58 43 18 1 1 1 255 0 0
0 0 0 0 0 1 2 1 1 0 1 1 255 0 0 0
6 6 2 1 1 0 1 0 0 0 0 255 1 1 1 0
0 2 0 2 0 1 1 1 1 255 0 1 1 2 2 5
5 5 2 2 2 2 1 255 0 0 0 0 2 13 12 10
4 3 2 1 1 1 255 0 0 0 0 1 1 0 0 1
4 1 1 1 255 1 1 1 2 2 2 2 0 2 4 4
1 1 1 255 1 1 1 0 2 3 4 7 5 5 1 0
1 1 255 1 1 0 0 0 0 1 1 2 2 2 0 0
0 255 0 0 0 2 5 5 5 2 0 0 1 1 1 255
1 1 1 2 4 4 3 2 1 1 1 1 1 1 255 1
2 13 90 120 131 122 131 140 119 5 1 0 255 0 0 0
4 13 26 26 18 8 3 2 1 0 0 255 0 0 0 0
7 9 9 4 2 2 2 0 1 255 1 0 3 8 102 201
231 231 227 125 104 7 3 1 255 0 1 1 1 2 6 12
12 10 2 1 1 1 1 255 1 1 0 1 2 3 2 2
1 1 0 1 1 1 255 1 1 1 3 3 4 3 2 1
1 1 1 1 255 0 0 1 1 1 1 1 2 1 1 1
1 1 1 1 1 2 1 1 0 0 1 1 1 1 0 0
0 0 0 1 1 2 2 2 3 3 3 1 2 1 1 255
1 1 1 2 2 9 12 12 4 3 1 1 1 255 1 0
0 1 1 27 10 10 9 6 3 1 0 0 255 1 1 1
2 2 3 3 2 2 1 1 1 1 1 255 0 1 2 2
12 19 23 23 3 2 1 0 0 255 0 2 2 2 3 31
31 3 3 2 2 0 0 0 255 1 0 0 0 2 2 2
2 2 1 1 1 2 1 255 1 1 1 1 1 1 1 1
1 1 1 0 0 255 1 1 1 1 37 85 85 72 25 3
2 1 2 2 255 2 6 10 127 165 181 218 185 94 8 4
2 1 1 255 1 1 1 2 18 20 20 25 18 1 0 0
0 255 0 0 0 0 0 0 0 1 1 1 0 0 0 1
255 1 0 0 1 1 1 1 1 1 1 1 1 0 0 255
1 1 0 0 0 0 0 1 0 1 0 1 1 255 1 1
1 0 1 1 1 2 1 2 2 2 1 255 0 0 0 0
0 4 8 4 2 2 1 1 1 1 255 1 0 0 0 0
0 0 1 3 2 1 1 0 255 1 1 1 1 1 1 1
0 0 0 0 0 0 0 255 1 1 0 0 0 1 3 4
3 1 0 0 1 2 255 1 0 0 0 0 0 0 1 1
1 1 0 1 0 255 0 1 1 1 2 2 2 2 1 1
1 1 2 255 1 0 1 1 1 3 2 1 1 1 1 0
1 1 255 1 1 2 13 73 118 111 118 111 5 1 1 0
255 0 0 0 1 4 26 26 3 2 1 1 1 0 0 255
0 0 0 0 2 7 4 1 1 1 0 0 0 255 0 0
1 5 8 78 107 107 106 39 16 2 1 1 255 0 1 1
0 0 2 2 4 1 1 1 1 1 1 255 1 0 0 1
1 3 2 2 1 1 0 1 1 1 255 0 0 1 1 1
1 0 0 1 1 0 0 1 255 0 0 1 1 1 1 1
1 1 1 0 0 0 1 0 1 1 1 1 0 0 0 1
1 0 0 0 0 1 1 1 1 1 1 0 0 0 0 0
1 0 0 255 1 1 0 0 0 2 2 2 1 1 1 1
1 255 1 1 0 1 1 1 1 6 5 3 1 0 0 0
255 0 0 0 1 2 2 2 1 1 1 0 1 1 1 255
1 1 1 1 1 1 3 3 2 1 1 1 0 255 1 1
1 1 1 2 1 2 2 2 0 0 0 0 255 1 0 0
1 2 2 2 1 1 1 1 1 1 1 255 0 0 1 1
1 0 0 0 0 1 0 0 0 255 1 1 0 0 0 1
1 1 1 1 1 1 1 1 255 1 1 4 5 5 17 17
14 8 5 0 0 0 0 255 0 0 0 1 1 1 3 3
1 1 1 1 0 255 0 0 0 0 0 0 0 1 1 1
0 0 0 0 255 1 0 0 0 1 1 1 1 1 1 2
1 0 0 255 1 1 0 0 0 0 0 0 0 0 0 1
0 255 0 0 1 0 1 0 1 1 1 2 2 2 1 255
0 0 0 0 0 1 1 1 1 1 0 1 1 1 255 1
0 0 0 0 1 1 2 2 2 1 1 0 255 0 0 0
1 1 1 0 0 0 0 0 0 0 0 255 1 0 0 0
0 1 1 2 1 0 0 0 0 1 255 1 0 0 0 0
0 1 1 1 0 0 0 0 0 255 0 0 0 0 0 1
0 1 1 1 1 1 1 255 0 0 0 0 0 1 1 1
1 1 0 0 0 2 255 1 1 0 0 0 3 3 3 1
0 0 0 0 255 0 1 1 1 1 1 1 1 0 0 0
0 0 0 255 0 0 0 0 0 0 0 0 0 0 0 0
0 255 1 0 1 1 3 5 5 5 5 2 2 1 1 1
255 0 1 0 0 0 0 2 0 0 0 1 1 1 1 255
1 0 0 1 1 1 2 2 1 0 0 1 1 1 255 1
1 0 1 0 0 0 0 0 0 0 0 0 255 0 0 1
1 1 1 1 1 1 0 0 0 0 1 0 1 1 1 1
0 0 0 0 255 255 255 255 255 255 255 255 255 255 255 255
255 255 255 255 255 255 255 255 255 255 255 255 255 255 255 255
255 255 255 255 255 255 255 255 255 255 255 255 255 255 255 255
255 255 255 255 255 255 255 255 255 255 255 255 255 255 255 255
255 255 255 255 255 255 255 255 255 255 255 255 255 255 255 255
255 255 255 255 255 255 255 255 255 255 255 255 255 255 255 255
255 255 255 255 255 255 255 255 255 255 255 255 255 255 255 255
255 255 255 255 255 255 255 255 255 255 255 255 255 255 255 255
255 255 255 255 255 255 255 255 255 255 255 255 255 255 255 255
255 255 255 255 255 255 255 255 255 255 255 255 255 255 255 255
255 255 255 255 255 255 255 255 255 255 255 255 255 255 255 255
255 255 255 255 255 255 255 255 255 255 255 255 255 255 255 255
255 255 255 255 255 255 255 255 255 255 255 255 255 255 255 255
255 255 255 255 255 255 255 255 255 255 255 255 255 255 255 255
255 255 255 255 255 255 255 255 255 255 255 255 255 255 255 255
255 255 255 255 255 255 255 255 255 255 255 255 255 255 255 255
255 255 255 255 255 255 255 255 255 255 255 255 255 255 255 255
255 255 255 255 255 255 255 255 255 255 255 255 255 255 255 255
255 255 255 255 255 255 255 255 255 255 255 255 255 255 255 255
255 255 255 255 255 255 255 255 255 255 255 255 255 255 255 255
255 255 255 255 255 255 255 255 255 255 255 255 255 255 255 255
255 255 255 255 255 255 255 255 255 255 255 255 255 255 255 255
255 255 255 255 255 255 255 255 255 255 255 255 255 255 255 255
255 255 255 255 255 255 255 255 255 255 255 255 255 255 255 255
255 255 255 255 255 255 255 255 255 255 255 255 255 255 255 255
255 255 255 255 255 255 255 255 255 255 255 255 255 255 255 255
255 255 255 255 255 255 255 255 255 255 255 255 255 255 255 255
255 255 255 255 255 255 255 255 255 255 255 255 255 255 255 255
255 255 255 255 255 255 255 255 1 1 0 1 1 1 1 1
0 0 0 0 0 0 0 0 1 1 1 1 255 2 1 0
0 0 2 2 2 1 1 1 0 255 1 1 1 1 1 1
1 1 1 1 1 0 0 0 255 1 1 0 0 0 0 0
0 0 0 0 1 1 1 255 1 1 1 0 1 1 2 0
0 0 1 1 2 255 1 0 1 1 1 0 0 0 0 0
0 0 0 1 255 0 0 1 2 1 1 0 0 0 1 1
1 1 1 255 0 0 0 1 1 1 0 0 0 1 1 1
1 255 0 0 0 0 0 0 1 1 1 0 1 1 1 1
255 0 0 1 1 1 0 0 1 0 0 0 0 0 0 255
0 1 1 1 0 1 1 1 0 0 1 1 0 255 1 1
0 0 0 0 1 1 1 1 1 0 0 0 255 1 1 1
1 1 1 0 0 1 1 1 0 0 0 255 0 0 0 0
0 0 0 0 0 0 0 1 1 255 0 1 1 1 0 0
0 0 1 1 1 1 0 255 0 1 1 1 0 0 0 1
1 1 0 0 0 0 255 1 1 1 0 0 1 1 1 1
1 1 1 1 255 0 0 0 0 0 0 0 0 1 1 1
0 0 1 255 1 0 0 0 1 1 1 1 0 0 1 1
0 0 255 1 1 1 1 0 0 2 0 1 0 0 0 0
0 255 0 0 0 0 0 0 0 1 1 1 1 0 0 255
0 0 0 0 1 1 1 1 1 0 0 0 1 1 255 1
0 0 0 0 0 0 0 0 0 1 0 0 255 1 1 1
1 0 0 0 0 0 0 0 1 1 1 255 0 0 0 0
0 0 0 0 0 1 1 1 1 255 0 0 1 1 1 1
1 1 0 0 0 1 1 1 255 0 0 0 0 0 0 2
0 1 0 1 0 0 0 255 0 0 0 0 0 0 0 0
0 0 0 1 0 1 255 2 1 1 1 1 1 1 0 0
0 1 1 1 255 0 1 1 1 0 1 1 1 0 0 0
0 0 1 1 1 0 0 1 1 1 0 0 1 1 0 0
1 1 1 1 0 1 0 1 1 1 1 1 1 1 1 1
255 1 1 0 0 0 1 2 2 1 0 0 0 255 1 1
1 1 1 2 2 2 2 1 1 0 0 0 255 1 1 1
0 0 0 0 1 1 1 1 1 0 0 255 0 1 1 1
4 4 4 2 1 1 1 1 1 255 1 0 0 0 0 0
1 1 1 1 0 1 0 2 255 0 0 0 0 1 0 0
0 0 1 1 1 1 1 255 0 0 0 1 1 1 0 0
0 1 1 1 0 255 0 0 0 0 1 1 2 2 1 0
1 1 1 1 255 1 1 1 1 0 0 0 1 0 0 0
0 0 0 255 0 1 1 1 0 1 1 1 0 0 0 1
0 255 0 0 0 0 0 0 1 2 1 1 1 1 1 1
255 1 1 1 1 1 1 0 0 0 0 0 0 1 1 255
0 0 1 1 1 0 0 0 0 0 0 0 1 255 1 1
1 0 0 0 0 0 1 1 1 1 0 255 0 0 0 0
0 0 1 1 1 1 0 0 0 1 255 1 1 1 0 0
1 1 1 1 1 1 0 0 255 1 1 0 0 0 0 0
3 2 2 1 0 0 1 255 1 0 0 1 1 1 1 2
1 3 2 2 1 1 255 1 1 1 0 0 2 2 2 1
1 0 0 0 0 255 0 1 1 1 1 1 1 1 1 1
2 0 0 255 0 0 0 0 1 2 1 2 1 0 1 0
1 0 255 0 0 0 0 1 0 0 0 1 1 1 1 0
255 1 1 1 0 0 0 0 0 0 0 0 1 1 1 255
1 0 1 1 2 1 1 2 2 1 1 1 1 255 0 0
1 1 1 1 1 1 0 0 0 1 1 1 255 1 0 0
0 0 1 2 2 2 0 1 0 1 0 255 0 1 0 0
0 0 0 0 0 0 0 0 0 1 255 2 2 1 1 1
1 1 0 0 1 1 1 1 255 0 0 0 0 0 1 1
0 0 0 0 1 0 1 1 1 0 0 0 1 1 0 0
1 1 0 0 1 1 1 1 0 1 1 2 1 2 1 1
1 0 0 1 255 1 1 1 1 2 2 2 1 1 0 1
0 255 1 1 1 1 4 14 14 12 7 2 2 1 0 0
255 1 1 1 0 1 5 1 1 1 2 1 1 0 0 255
1 1 1 4 14 43 53 14 3 2 0 0 0 255 1 1
1 0 1 1 1 1 1 2 1 1 0 0 255 0 0 0
0 0 0 2 2 1 0 0 0 0 1 255 1 0 0 1
2 1 0 1 0 1 1 1 0 255 0 0 1 1 1 1
9 7 7 4 1 1 1 1 255 0 1 1 1 1 1 14
2 2 1 0 0 0 0 255 0 1 1 1 2 4 15 5
0 1 1 1 0 255 0 0 1 0 2 4 21 20 3 1
1 1 1 0 255 2 2 2 2 1 2 1 1 1 1 0
0 0 1 255 0 0 1 1 1 1 1 2 1 0 0 0
1 255 1 1 1 0 0 0 1 1 1 1 1 1 1 255
0 0 0 0 1 1 1 3 2 1 0 0 0 1 255 1
1 1 0 0 3 4 4 3 1 0 0 0 255 1 1 1
1 0 0 3 7 5 3 1 0 0 0 255 0 0 1 1
5 5 12 15 12 3 2 2 1 1 255 1 1 1 0 1
2 6 2 2 1 0 0 0 0 255 0 0 1 1 2 4
3 3 2 2 2 1 0 255 1 0 1 2 2 3 3 3
2 2 1 1 1 0 255 0 0 0 1 4 1 1 0 1
1 2 2 1 255 2 2 2 1 0 0 0 0 1 1 0
0 0 1 255 1 1 2 2 4 4 4 6 5 3 1 1
0 255 0 1 2 1 1 2 15 9 6 5 1 1 0 1
255 1 0 0 1 1 2 3 3 2 1 0 0 1 1 255
0 0 0 0 0 0 0 0 0 0 0 0 1 1 255 1
1 1 1 2 2 2 2 2 1 1 1 1 255 1 0 0
0 1 1 1 0 0 0 0 1 1 1 2 1 1 0 0
1 0 0 0 1 1 0 0 0 0 0 1 1 2 4 5
5 8 5 3 2 1 0 0 255 1 0 1 1 4 4 2
1 1 0 1 0 255 0 0 1 3 19 39 34 34 25 25
4 1 1 0 255 1 1 1 1 3 10 7 3 3 2 1
1 0 0 255 1 1 2 5 47 47 53 35 23 14 3 0
0 255 1 1 1 0 1 1 1 1 1 3 1 1 0 0
255 0 0 0 0 0 0 2 3 2 1 1 0 0 0 255
0 0 0 1 3 2 5 2 2 2 1 1 0 255 0 0
1 1 7 9 18 17 21 17 4 1 2 1 255 0 1 1
1 18 18 18 18 24 5 1 0 0 0 255 0 1 5 4
35 26 36 26 5 1 1 1 0 255 0 2 5 10 12 21
26 26 39 12 1 1 0 0 255 1 2 2 2 2 2 2
2 2 1 1 1 1 1 255 0 0 1 2 2 2 2 2
2 1 0 0 1 255 1 1 1 0 2 6 6 6 1 1
0 0 0 255 0 0 1 2 4 13 12 12 6 5 1 1
1 1 255 1 1 1 2 3 4 5 6 6 3 0 0 0
255 0 1 1 1 1 3 9 18 9 9 3 0 1 1 255
0 1 1 5 15 20 19 19 14 13 3 2 1 1 255 1
1 1 1 8 8 10 4 3 2 2 1 0 0 255 1 2
2 3 6 7 7 4 4 4 2 1 1 255 1 1 1 2
3 5 6 6 6 6 3 2 1 1 255 0 0 1 6 6
3 2 2 2 2 2 2 2 255 1 2 2 3 3 0 2
8 12 7 1 0 0 0 255 1 1 2 6 6 8 8 9
9 8 3 1 0 255 0 1 3 2 5 8 18 16 9 6
4 1 0 1 255 0 0 1 1 3 3 3 6 3 2 0
0 2 2 255 0 0 0 0 2 0 0 1 1 1 1 1
1 1 255 0 0 0 0 2 5 6 6 2 1 1 1 1
255 1 0 0 0 1 1 0 0 0 1 1 1 1 1 2
1 1 1 1 1 0 0 0 1 2 0 0 0 0 0 0
0 5 14 18 18 23 17 5 3 1 0 0 255 1 1 1
6 16 19 10 6 5 1 1 0 255 0 1 1 19 47 54
51 61 48 59 25 4 1 0 255 1 1 1 1 4 5 4
7 7 7 1 1 1 1 255 1 1 2 26 50 47 36 31
30 21 14 1 0 255 1 1 1 1 1 3 1 3 4 4
2 1 1 1 255 0 0 0 0 0 1 3 3 3 1 0
0 1 1 255 0 0 1 2 5 5 6 6 6 3 1 1
0 255 0 0 3 4 10 13 18 17 24 26 7 3 2 1
255 0 1 1 8 29 26 29 23 31 24 3 1 0 0 255
0 2 17 23 42 29 42 29 17 3 1 1 0 255 1 4
12 27 31 24 26 39 52 50 12 1 0 0 255 2 2 2
5 7 8 8 4 4 3 2 0 0 1 255 1 0 1 2
3 3 4 5 3 3 1 1 1 255 0 1 2 2 4 13
13 9 6 4 1 1 1 255 1 1 2 3 19 20 20 13
13 12 2 1 1 1 255 1 1 2 4 5 6 6 7 12
8 1 1 1 255 0 1 1 1 3 12 18 27 18 15 6
2 1 1 255 1 1 1 15 19 19 19 19 15 17 13 4
3 3 255 1 1 1 3 8 9 7 6 4 3 2 2 2
1 255 0 1 2 6 9 7 13 7 9 6 3 1 1 255
1 1 2 3 5 6 7 6 7 6 6 2 1 2 255 1
0 3 10 12 5 2 2 2 7 3 7 2 255 0 1 3
4 4 2 3 8 17 16 8 0 0 0 255 1 1 3 6
13 10 10 12 9 8 5 2 0 255 0 0 2 4 5 7
16 15 8 8 5 1 0 0 255 0 0 1 2 3 2 2
2 3 1 0 0 2 2 255 0 0 0 5 5 2 1 1
1 1 1 1 1 1 255 1 0 0 0 0 3 6 9 3
2 1 1 1 255 2 1 1 1 1 1 0 1 1 1 1
1 1 1 2 1 1 1 1 1 1 0 0 2 2 1 0
0 0 0 0 2 14 20 31 31 35 28 17 4 1 1 1
255 0 0 8 17 17 19 16 15 10 6 2 0 255 0 1
3 47 54 56 64 62 61 62 48 8 1 1 255 1 1 1
2 4 14 7 21 13 13 7 2 1 1 255 1 2 26 40
53 35 35 31 31 30 28 1 1 255 1 1 1 1 4 3
1 1 7 7 1 0 1 1 255 1 0 0 0 1 2 4
4 4 4 1 2 2 1 255 0 0 1 4 5 6 6 6
8 4 2 1 1 255 1 1 1 4 15 14 15 17 21 17
14 7 3 1 255 0 1 6 26 29 26 23 23 34 24 5
1 0 1 255 0 7 32 37 41 36 36 26 17 17 3 1
1 255 2 2 20 45 48 31 31 39 50 50 46 2 0 0
255 2 2 5 7 8 9 10 12 6 4 2 1 1 1 255
1 1 2 3 3 4 5 6 7 3 1 1 1 255 0 1
2 4 4 8 9 9 10 8 1 0 0 255 1 1 2 18
21 37 34 29 27 13 6 1 1 1 255 1 1 3 9 9
6 6 7 12 12 12 1 1 255 0 0 1 2 9 16 38
42 27 24 9 3 2 1 255 1 1 6 19 19 19 19 19
17 19 15 4 1 0 255 0 1 2 6 7 8 7 7 4
3 3 2 1 1 255 0 2 3 7 9 7 13 8 10 7
6 1 1 255 1 1 2 4 7 8 7 7 8 8 4 3
2 2 255 1 2 5 6 7 7 5 3 3 9 12 9 3
255 0 1 7 9 7 4 4 4 10 16 8 3 0 0 255
1 1 14 14 17 12 13 10 9 8 8 3 2 255 0 0
1 4 7 8 8 8 5 7 5 3 1 1 255 0 0 1
2 2 0 1 1 2 2 2 1 1 1 255 0 0 1 5
5 2 1 1 1 1 1 1 1 1 255 1 1 2 2 2
3 9 9 3 1 1 1 1 255 1 1 1 1 3 1 0
1 1 3 3 1 1 1 1 0 1 1 1 1 1 1 0
1 2 1 2 1 1 1 1 9 16 23 31 34 35 34 17
6 1 1 0 255 0 2 18 18 16 16 14 16 15 15 2
0 255 0 1 17 47 53 74 74 64 61 62 48 35 3 1
255 1 1 2 4 4 16 21 37 21 18 12 9 2 1 255
1 2 40 40 53 35 41 31 31 31 28 3 1 255 1 1
1 2 4 4 2 2 7 7 0 1 1 1 255 1 1 1
1 2 3 5 4 4 6 2 2 2 2 255 0 1 4 7
6 10 8 8 8 5 2 1 1 255 1 1 1 15 15 15
15 18 18 14 14 14 2 1 255 1 2 6 23 24 24 23
23 34 17 7 1 1 1 255 1 10 32 37 37 29 29 19
19 17 10 1 1 255 1 2 27 35 37 23 23 23 46 46
16 2 0 0 255 2 2 5 7 7 9 10 12 6 5 2
1 0 1 255 1 1 2 3 4 5 6 7 8 7 2 1
1 255 0 1 2 4 12 9 10 9 10 4 1 0 0 255
1 2 7 21 37 37 34 29 17 12 6 1 1 1 255 1
1 7 10 13 9 13 12 15 20 20 3 1 255 1 1 1
9 12 16 21 37 27 26 13 3 1 1 255 1 6 9 19
18 18 18 21 19 23 15 4 1 0 255 1 1 3 6 7
8 7 8 7 4 3 3 1 1 255 0 2 6 7 12 9
10 8 8 7 5 1 1 255 1 1 2 6 9 9 9 8
8 6 4 4 2 1 255 2 5 5 7 12 15 18 5 5
8 12 8 1 255 0 1 9 9 4 4 4 6 10 16 14
2 0 0 255 1 1 14 17 20 13 18 13 10 8 8 4
2 255 0 1 2 4 14 14 8 8 8 7 5 3 1 1
255 1 1 1 2 0 0 0 1 2 2 2 1 1 0 255
0 1 1 1 1 2 1 1 1 0 0 0 0 1 255 1
2 4 3 2 3 8 6 3 2 2 2 1 255 1 1 2
1 3 1 1 1 3 15 6 1 1 1 1 1 1 1 1
1 1 1 1 1 1 1 1 1 2 2 3 14 19 20 23
34 36 34 16 6 1 1 0 255 0 14 18 18 10 14 8
16 8 6 1 0 255 0 1 32 48 56 74 74 64 61 62
46 38 3 2 255 1 2 2 4 4 16 19 37 15 15 12
9 2 0 255 1 2 46 46 46 34 41 31 31 31 21 14
2 255 0 0 1 1 4 4 2 5 6 3 3 2 1 1
255 1 1 1 1 1 2 4 4 6 7 6 2 1 0 255
0 1 6 10 13 13 13 9 8 5 2 1 1 255 1 1
2 15 17 16 16 16 18 15 14 10 2 0 255 0 2 6
17 21 20 21 23 24 17 7 1 1 0 255 1 17 31 37
37 37 38 21 26 23 16 1 0 255 2 4 20 31 37 37
32 23 28 19 16 2 0 0 255 1 2 5 9 9 10 10
12 12 9 4 1 0 1 255 1 1 2 4 4 5 6 7
8 7 2 1 0 255 0 1 2 5 12 12 14 12 10 2
0 0 0 255 1 2 7 34 42 37 34 17 15 10 5 1
0 0 255 0 1 7 10 14 16 16 15 16 15 10 3 0
255 0 0 1 9 15 16 17 29 27 26 13 2 1 1 255
1 1 9 13 18 18 21 25 23 26 15 4 1 0 255 1
3 6 7 9 8 8 8 7 6 3 2 1 1 255 2 3
6 6 12 9 9 8 7 5 3 1 1 255 1 1 2 5
8 9 9 8 8 6 5 4 2 1 255 1 4 5 5 12
17 18 8 8 5 3 2 0 255 1 2 9 9 4 4 5
10 13 14 3 2 1 0 255 1 1 13 19 20 20 19 17
10 9 8 4 2 255 0 0 2 6 14 14 9 9 7 7
5 3 2 1 255 0 1 2 5 1 0 0 0 2 2 3
3 1 0 255 0 1 1 1 1 6 6 2 1 0 0 0
0 0 255 2 4 4 4 4 4 8 3 2 2 2 2 1
255 1 1 2 1 2 1 0 0 3 6 2 1 1 1 1
1 1 1 1 1 1 1 1 1 1 1 1 1 1 2 3
15 20 19 23 36 36 25 16 3 1 1 0 255 0 2 8
10 4 9 8 16 8 3 1 0 255 0 1 36 51 56 64
49 49 49 63 46 38 3 1 255 0 0 1 2 2 4 16
15 15 28 12 3 2 0 255 1 1 46 46 41 30 34 34
31 31 21 14 2 255 0 0 1 2 2 2 2 5 5 3
3 2 1 1 255 1 1 1 1 1 1 0 2 2 6 2
1 1 0 255 0 1 6 10 14 13 13 9 7 5 1 1
1 255 1 2 3 18 29 18 17 16 18 15 14 4 1 0
255 0 1 3 23 23 20 20 24 28 17 7 1 1 1 255
2 19 21 19 19 29 38 29 39 23 16 1 0 255 1 4
18 31 43 43 32 32 32 36 16 4 2 0 255 0 2 4
12 12 12 8 8 12 12 4 0 0 0 255 1 1 1 3
4 6 6 6 4 2 2 1 0 255 0 1 4 12 12 21
15 12 4 2 1 0 0 255 1 2 2 32 37 34 19 14
15 10 3 1 0 0 255 0 2 6 7 12 16 17 16 15
10 5 2 1 255 1 0 1 5 15 15 17 21 18 26 15
2 1 1 255 1 1 6 14 20 20 21 26 26 23 19 7
2 1 255 1 4 6 9 10 8 10 10 10 7 3 2 0
0 255 1 2 6 6 8 9 8 8 5 4 3 2 1 255
1 1 2 5 8 8 8 8 7 7 6 4 1 0 255 0
1 6 12 17 17 17 8 5 5 2 2 0 255 0 2 8
8 4 4 7 8 8 3 3 2 2 1 255 1 1 8 13
19 21 18 17 16 16 8 4 2 255 0 0 1 6 15 15
12 12 8 8 6 3 2 0 255 0 1 4 6 6 6 4
0 1 2 3 3 2 0 255 0 1 1 1 1 7 18 18
1 0 0 0 0 0 255 1 4 7 4 4 4 4 3 6
2 2 2 2 255 2 1 2 1 1 1 0 0 0 1 1
1 1 1 1 1 1 1 1 1 1 1 1 2 2 2 1
1 1 1 2 20 23 19 19 28 35 20 14 2 1 1 0
255 1 1 1 4 4 9 9 14 8 2 0 0 255 0 1
31 49 56 56 54 54 54 75 53 24 3 1 255 0 0 1
2 3 4 6 6 15 28 25 3 0 0 255 1 2 5 32
32 24 25 41 46 36 20 4 0 255 0 0 0 1 1 1
2 3 5 3 3 1 1 0 255 1 1 1 0 1 1 5
2 2 2 2 0 0 0 255 1 1 5 9 14 10 10 6
5 2 1 1 1 255 1 2 3 24 31 31 18 16 16 15
6 1 1 0 255 0 0 1 14 23 20 24 24 28 18 3
2 1 1 255 2 19 21 19 19 29 40 37 37 23 13 0
0 255 1 3 5 31 43 43 46 42 42 37 9 4 1 1
255 0 1 3 10 12 12 6 5 10 10 3 2 0 1 255
1 1 1 3 3 4 6 4 4 2 2 1 0 255 0 1
4 12 7 21 15 15 4 4 2 1 0 255 0 1 1 14
36 32 19 14 14 4 2 0 0 0 255 0 2 4 7 12
10 16 16 13 6 4 1 0 255 1 0 1 4 15 15 16
21 21 18 9 2 1 0 255 0 1 3 14 20 20 24 27
28 26 19 7 2 1 255 0 2 6 10 10 9 8 8 10
7 2 2 0 0 255 1 2 3 6 6 7 8 8 5 3
2 1 1 255 1 1 1 4 5 7 8 8 8 8 7 2
1 0 255 0 0 2 7 17 3 5 8 8 8 3 2 0
255 0 1 3 7 3 7 8 9 8 3 3 1 1 1 255
1 1 4 7 9 12 12 12 16 17 16 3 2 255 1 0
0 2 9 13 12 12 8 9 6 3 1 0 255 0 0 1
5 7 7 5 3 2 2 3 2 0 0 255 0 0 0 1
1 7 12 3 0 0 0 0 0 0 255 1 2 7 7 4
3 3 3 6 6 2 1 2 255 2 1 1 1 1 0 0
0 0 0 1 2 1 0 0 0 0 0 1 1 1 1 1
1 1 2 2 2 1 1 1 3 6 7 7 15 24 16 2
1 0 1 0 255 1 1 1 3 4 9 14 9 3 2 0
0 255 1 3 3 31 49 56 56 68 67 71 53 5 2 1
255 0 0 0 2 3 5 8 6 12 28 9 3 1 1 255
1 1 5 21 21 24 25 43 46 38 19 1 0 255 0 1
1 1 1 0 1 2 3 3 1 1 0 1 255 1 0 1
1 3 4 7 4 2 2 1 0 0 1 255 0 1 3 5
8 8 8 5 2 1 1 0 0 255 0 0 2 7 24 26
26 19 27 16 5 1 1 0 255 1 1 1 9 23 23 21
17 20 5 3 2 1 1 255 0 14 19 30 18 29 29 29
23 16 1 0 0 255 1 1 3 18 38 43 41 42 32 9
1 1 1 0 255 0 1 1 4 6 6 5 5 5 4 2
2 2 2 255 1 1 1 1 2 3 4 1 1 1 1 1
1 255 0 1 2 7 7 17 16 7 6 5 3 1 0 255
0 0 1 8 20 27 20 19 8 4 1 0 0 0 255 0
2 2 7 9 9 9 8 8 6 1 1 1 255 0 0 1
1 6 10 10 17 17 16 3 1 1 0 255 0 1 1 12
15 15 20 24 27 26 16 2 1 0 255 0 1 2 6 9
8 7 6 8 3 1 0 0 0 255 1 1 1 2 6 7
6 5 3 3 0 0 0 255 0 0 1 2 5 6 8 8
8 8 4 1 0 0 255 0 0 1 6 7 3 3 7 9
8 4 0 0 255 1 1 1 3 3 6 7 9 9 3 3
1 1 1 255 1 1 1 5 7 10 10 7 7 16 5 2
1 255 0 0 0 2 2 12 9 9 6 8 5 1 0 0
255 0 1 1 2 5 5 5 5 3 2 2 0 0 0 255
0 0 0 0 1 3 3 1 0 1 1 0 0 0 255 1
2 3 4 4 2 2 2 6 5 1 1 1 255 1 1 0
0 0 0 1 0 0 0 0 1 1 1 0 0 0 2 2
1 1 1 0 0 1 1 1 1 1 1 1 1 2 6 6
7 5 2 0 0 0 0 0 255 1 1 2 2 4 6 5
3 2 1 0 1 255 2 2 3 3 26 49 56 61 58 58
24 2 2 0 255 0 0 0 2 3 4 5 5 5 3 1
1 1 1 255 1 2 4 5 21 24 26 36 43 19 3 1
0 255 1 1 1 0 1 1 1 2 2 1 1 1 1 1
255 1 1 1 1 2 3 7 3 1 1 0 0 0 1 255
1 1 1 3 5 7 5 3 1 1 1 0 1 255 0 0
0 2 6 14 18 18 16 13 2 1 1 0 255 1 1 1
1 9 21 15 14 5 4 3 2 1 0 255 0 3 14 21
18 19 10 23 14 1 0 0 0 255 1 1 3 4 18 19
25 25 9 3 1 1 1 0 255 0 0 0 1 4 3 3
3 2 2 1 1 0 1 255 1 0 0 0 1 1 2 1
1 1 1 1 1 255 0 1 0 2 6 15 15 7 5 3
2 0 0 255 0 0 0 1 8 20 12 8 4 2 2 2
0 0 255 0 0 1 1 7 7 7 3 6 3 1 1 1
255 0 1 1 1 1 4 6 10 9 4 3 1 0 0 255
1 1 1 1 9 10 7 7 7 16 3 1 0 0 255 0
1 1 2 4 4 3 3 2 2 1 0 0 1 255 1 0
1 1 2 6 6 3 2 2 0 0 0 255 0 0 0 1
3 5 5 5 5 4 1 0 0 1 255 1 1 1 4 6
5 7 7 9 4 2 1 2 255 1 1 1 1 2 2 4
9 9 6 1 1 0 0 255 1 1 1 1 5 7 7 6
3 3 2 2 1 255 1 1 1 1 1 2 4 4 4 2
1 0 1 1 255 0 0 1 1 1 2 5 5 4 1 1
0 1 1 255 1 1 1 1 1 1 1 1 0 1 0 0
0 0 255 1 1 1 1 1 1 1 2 3 2 1 1 0
255 1 1 0 0 0 0 1 1 0 0 0 1 1 0 0
1 1 2 1 1 1 1 0 0 0 1 1 1 1 1 0
0 0 1 1 1 2 1 0 0 0 1 1 255 1 1 1
1 1 1 1 1 1 1 1 1 255 2 1 1 2 3 9
25 23 28 21 2 2 2 0 255 0 0 0 1 1 3 3
1 0 1 1 1 1 1 255 1 1 2 1 5 5 25 19
8 3 2 1 0 255 1 1 1 1 1 1 1 2 2 1
1 1 1 2 255 1 1 1 2 1 1 1 1 1 0 0
0 0 0 255 0 0 0 0 2 2 2 1 1 1 0 0
1 255 0 0 0 0 1 5 9 13 9 2 2 2 1 0
255 1 1 1 1 1 2 3 2 2 1 1 1 0 0 255
0 0 0 2 5 8 5 4 2 1 0 1 1 255 1 1
1 2 2 9 17 9 2 1 1 0 0 0 255 0 0 0
0 1 2 1 1 1 1 1 0 0 0 255 1 1 1 1
1 1 1 1 1 1 1 1 1 255 0 0 0 0 2 12
6 2 2 2 0 0 0 255 0 0 0 1 1 5 8 2
1 1 1 1 0 0 255 0 0 0 1 1 1 1 1 3
2 1 0 0 255 1 1 1 1 1 1 2 2 2 2 1
1 1 0 255 1 0 0 0 1 2 5 5 3 1 1 0
0 0 255 0 1 1 1 1 2 2 2 2 1 0 0 0
1 255 0 0 1 1 1 2 2 2 1 1 0 1 0 255
0 0 1 2 2 2 2 2 1 1 1 0 0 1 255 1
1 0 1 3 3 3 0 4 1 1 1 1 255 1 1 1
1 1 1 1 2 2 1 1 1 0 0 255 1 1 1 1
1 5 6 3 1 1 0 1 1 255 0 1 0 0 1 1
255 255 255 255 255 255 255 255 255 255 255 255 255 255 255 255
255 255 255 255 255 255 255 255 255 255 255 255 255 255 255 255
255 255 255 255 255 255 255 255 255 255 255 255 255 255 255 255
255 255 255 255 255 255 255 255 255 255 255 255 255 255 255 255
255 255 255 255 255 255 255 255 255 255 255 255 1 1 1 0
0 0 0 0 0 0 1 1 1 1 1 1 0 1 2 1
255 1 1 1 1 1 1 1 1 1 1 1 1 255 1 1
1 1 1 1 4 5 5 1 0 0 1 1 255 0 1 1
1 1 1 1 0 0 0 0 1 0 0 255 1 1 1 1
1 2 2 2 1 1 1 0 0 255 0 0 0 0 0 1
1 1 1 0 0 1 1 1 255 1 1 1 1 0 1 1
1 0 0 0 0 0 0 255 1 1 0 0 1 2 2 1
0 0 0 0 1 255 1 0 0 0 1 1 2 2 1 1
1 1 1 1 255 1 1 1 1 1 1 1 1 1 0 0
0 0 0 255 0 0 0 1 1 1 1 1 1 1 1 1
1 255 0 0 0 1 1 2 2 2 1 0 1 0 0 0
255 0 0 0 0 0 1 1 0 0 1 1 0 0 0 255
1 1 0 0 0 1 1 1 1 1 1 1 1 255 0 0
0 0 2 2 1 1 1 0 0 0 1 255 1 0 255 255
255 255 255 255 255 255 255 255 255 255 255 255 255 255 255 255
255 255 255 255 255 255 255 255 255 255 255 255 255 255 255 255
255 255 255 255 255 255 255 255 255 255 255 255 255 255 255 255
255 255 255 255 255 255 255 255 255 255 255 255 255 255 255 255
255 255 255 255 255 255 255 255 255 255 255 255 255 255 255 255
255 255 255 255 255 255 255 255 255 255 255 255 255 255 255 255
255 255 255 255 255 255 255 255 255 255 255 255 255 255 255 255
255 255 255 255 255 255 255 255 255 255 255 255 255 255 255 255
255 255 255 255 255 255 255 255 255 255 255 255 255 255 255 255
255 255 255 255 0 0 0 0 0 0 1 1 255 0 0 0
0 0 1 1 2 1 1 1 1 2 1 255 1 1 1 1
0 0 0 1 0 1 0 1 0 1 255 1 1 1 1 1
1 1 1 1 2 1 0 0 255 0 0 0 1 1 1 0
0 0 0 0 0 0 0 1 2 1 2 1 2 1 0 0
1 0 0 0 1 0 0 0 0 1 1 1 1 1 1 1
1 1 2 1 255 1 0 1 1 1 1 1 0 1 1 1
1 255 0 0 0 1 1 1 1 0 1 0 0 0 1 1
255 0 0 1 1 1 0 1 0 0 0 0 0 0 0 255
0 1 1 1 1 1 2 1 0 0 0 0 255 255 255 255
255 255 255 255 255 255 255 255 255 255 255 255 255 255 255 255
255 255 255 255 255 255 255 255 255 255 255 255 255 255 255 255
255 255 255 255 255 255 255 255 255 255 255 255 255 255 255 255
255 255 255 255 255 255 255 255 255 255 255 255 255 255 255 255
255 255 255 255 255 255 255 255 255 255 255 255 255 255 255 255
255 255 255 255 255 255 255 255 255 255 255 255 255 255 255 255
255 255 255 255 255 255 255 255 255 255 255 255 255 255 255 255
255 255 255 255 255 255 255 255 255 255 255 255 255 255 255 255
255 255 255 255 255 255 255 255 255 255 255 255 255 255 255 255
255 255 1 1 0 0 0 0 1 1 1 1 0 0 255 1
1 1 1 1 1 0 0 0 0 0 0 0 255 0 0 0
0 1 0 0 0 1 1 1 1 1 0 255 0 1 0 0
0 0 0 0 0 0 1 1 1 1 255 1 1 1 1 0
0 0 0 0 1 1 0 0 0 255 0 0 1 1 1 1
1 1 0 0 0 1 0 255 0 2 2 1 1 1 1 1
1 1 1 0 0 0 255 0 1 0 0 0 0 0 0 0
1 1 1 0 255 0 0 0 0 0 0 0 0 0 0 0
0 0 1 255 1 1 0 1 1 1 1 1 0 0 0 0
0 255 0 0 0 0 0 0 0 0 0 0 0 0 1 1
255 0 0 1 0 0 0 0 1 1 1 1 1 2 1 255
0 0 0 0 0 0 0 0 1 1 1 1 0 0 255 0
1 1 1 0 1 1 1 1 1 1 1 0 255 0 0 1
1 1 0 0 0 0 0 0 0 0 0 2 2 1 1 1
1 0 0 0 255 255 255 255 255 255 255 255 255 255 255 255
255 255 255 255 255 255 255 255 255 255 255 255 255 255 255 255
255 255 255 255 255 255 255 255 255 255 255 255 255 255 255 255
255 255 255 255 255 255 255 255 255 255 255 255 255 255 255 255
255 255 255 255 255 255 255 255 255 255 255 255 255 255 255 255
0 255 0 0 0 0 0 0 1 1 1 1 1 0 0 0
255 0 0 0 1 1 1 1 0 0 0 1 1 1 0 255
1 2 1 1 1 1 0 0 0 1 1 1 1 255 1 0
0 0 0 1 1 1 0 0 0 0 0 1 255 1 1 1
1 0 0 0 1 0 0 0 1 0 0 255 0 0 0 0
0 1 0 0 0 1 1 1 1 255 0 0 0 0 0 1
0 1 0 0 0 0 1 0 255 0 0 1 0 0 0 1
1 1 1 1 1 1 1 255 1 1 0 1 1 1 2 2
1 1 1 1 1 255 0 0 0 1 2 2 1 1 0 0
1 1 1 255 1 1 1 1 1 1 0 0 1 1 1 1
1 1 255 1 1 1 1 2 2 2 2 0 0 0 0 0
255 0 0 0 0 1 0 0 0 0 0 0 0 0 0 255
0 1 0 0 0 1 1 1 1 0 0 1 1 1 255 1
1 1 1 0 0 0 0 0 0 0 1 0 0 255 1 1
1 1 1 1 1 1 1 1 0 1 0 255 2 2 0 0
0 0 1 1 1 1 1 1 1 0 255 1 1 1 0 0
0 0 0 0 1 1 1 0 255 0 0 0 1 1 0 0
0 0 0 0 0 0 1 255 0 0 0 0 1 1 1 1
1 0 0 0 0 255 0 0 0 0 0 0 1 1 0 0
0 0 1 2 255 0 0 0 0 0 0 0 1 1 1 1
2 2 1 255 0 0 0 0 0 0 0 0 1 1 0 0
1 0 255 0 1 1 1 0 1 0 0 0 1 1 1 0
255 0 0 1 1 1 1 1 1 0 1 1 0 0 0 2
2 2 1 1 1 0 0 1 1 0 0 1 1 1 1 2
1 1 1 3 3 3 2 2 2 2 2 1 255 1 1 1
1 2 1 1 1 0 0 0 0 255 0 0 0 0 0 0
0 0 1 1 1 0 0 0 255 0 0 1 1 1 1 2
2 1 0 0 0 0 0 255 0 1 1 1 1 1 1 1
0 1 0 1 0 255 0 0 0 1 1 1 1 1 1 1
1 0 0 0 255 0 0 0 1 1 3 3 1 0 0 1
1 1 1 255 1 1 1 1 1 0 0 0 1 2 1 2
1 255 1 1 0 0 0 1 1 2 0 0 0 0 0 1
255 1 1 1 1 1 1 1 2 1 1 1 1 1 1 255
0 0 0 0 0 1 1 1 1 1 1 1 1 255 1 1
0 0 0 1 2 2 1 1 1 1 1 0 255 0 0 1
1 1 1 1 2 2 1 1 1 1 1 255 2 0 0 0
1 1 2 2 1 1 1 1 1 255 0 0 1 2 3 3
3 4 3 2 2 1 1 255 1 2 2 1 1 1 1 2
2 0 0 0 0 0 255 1 1 0 1 2 2 2 2 2
0 0 0 0 255 0 0 0 0 1 1 0 0 0 0 0
0 0 0 255 1 1 0 0 1 2 2 2 2 1 0 1
1 1 255 1 1 1 1 1 1 2 2 2 2 2 2 0
0 255 1 1 2 2 2 2 2 3 2 1 1 1 0 255
1 2 1 1 1 2 3 2 2 1 1 1 1 1 255 1
1 1 1 0 0 0 1 0 1 1 1 0 255 0 0 0
1 1 0 0 0 0 0 1 1 0 0 255 0 0 0 0
1 1 1 1 0 0 0 0 0 255 0 0 1 1 1 1
2 2 1 0 0 0 0 1 255 0 0 0 0 0 0 0
1 1 1 1 1 1 1 255 1 0 0 0 1 1 0 1
1 1 0 0 0 0 255 0 0 0 0 0 0 0 0 0
1 1 1 1 255 0 0 1 0 1 1 2 1 0 0 0
0 0 0 0 1 0 0 0 0 0 0 0 2 1 0 1
1 1 2 2 2 1 1 3 6 3 3 2 2 1 2 2
255 2 2 2 2 2 1 0 0 0 1 1 1 255 0 0
1 1 2 3 4 2 2 2 2 1 0 0 255 0 1 1
1 2 2 9 5 2 1 0 0 0 0 255 0 0 1 2
8 6 5 5 5 3 0 1 0 255 0 0 0 1 2 2
2 0 0 0 0 0 0 1 255 1 0 0 1 15 79 93
61 40 4 2 1 0 1 255 1 1 1 1 1 1 0 1
2 2 1 1 1 255 2 1 1 0 0 0 1 5 2 2
0 0 1 0 255 1 1 2 3 4 9 9 9 6 3 2
1 1 1 255 1 0 0 0 1 1 1 2 4 1 1 0
0 255 0 0 0 0 0 2 2 4 2 2 1 1 1 0
255 0 0 1 2 2 2 2 2 2 1 1 1 1 1 255
1 0 0 1 1 2 2 2 2 1 1 1 1 255 1 1
3 4 4 13 13 26 13 8 4 2 1 255 1 2 2 2
2 3 3 4 4 4 0 0 0 0 255 0 0 0 1 3
4 4 4 2 2 1 1 1 255 0 0 0 0 1 3 1
1 1 0 0 0 0 1 255 1 1 1 1 2 2 12 12
14 3 2 1 0 0 255 0 0 1 1 1 3 6 3 13
9 7 2 0 0 255 1 2 2 3 4 9 9 9 8 1
1 1 1 255 1 1 1 9 10 30 29 42 29 8 1 1
1 1 255 1 0 1 1 3 8 26 10 2 2 1 1 1
255 1 0 0 0 0 0 0 0 0 1 1 1 1 0 255
0 0 0 0 1 1 1 0 0 0 0 0 1 255 0 0
1 1 1 2 2 3 2 1 0 0 0 0 255 0 0 0
0 0 0 0 2 1 1 0 0 1 1 255 1 0 1 3
6 6 1 1 1 1 0 0 0 0 255 0 0 0 0 0
0 0 0 0 2 1 1 1 255 0 0 0 0 1 2 2
2 1 0 0 0 0 0 0 0 1 1 1 1 1 1 1
1 1 1 1 1 1 1 2 2 2 6 9 14 10 10 3
2 1 2 2 255 0 0 1 2 2 3 3 1 0 0 0
0 255 1 1 2 1 3 4 16 16 6 3 2 0 0 1
255 1 1 1 1 2 9 16 16 17 2 0 0 0 0 255
0 1 2 12 15 15 13 14 13 6 2 2 1 255 1 0
0 2 3 3 3 2 1 0 0 0 0 0 255 1 1 2
15 112 170 170 104 93 43 4 2 1 1 255 1 2 1 2
1 1 1 1 2 2 2 1 1 255 2 1 1 0 0 1
1 5 3 3 2 1 1 1 255 1 1 2 4 26 28 26
28 19 16 3 1 1 1 255 1 1 1 1 1 1 2 6
6 5 1 0 0 255 1 1 0 1 2 4 5 7 5 3
2 0 0 0 255 1 0 0 0 2 2 2 2 2 2 1
1 1 1 255 1 0 0 1 3 5 5 5 2 1 1 1
1 255 1 3 7 13 27 30 31 39 39 40 8 3 1 255
1 2 2 3 6 6 6 6 8 5 2 0 0 0 255 0
0 1 3 5 5 5 5 4 3 2 1 0 255 0 0 1
1 7 6 5 5 2 2 1 1 0 1 255 1 0 1 2
3 12 14 15 19 15 13 2 0 0 255 1 0 1 1 6
8 15 20 24 21 20 9 1 0 255 2 2 3 7 7 21
21 15 15 2 3 0 0 255 1 1 7 12 30 45 62 79
68 42 9 2 2 2 255 0 0 1 4 14 30 30 26 10
10 3 1 1 255 1 0 0 0 0 0 0 0 0 1 1
2 1 1 255 0 1 1 1 1 2 1 0 0 0 0 1
1 255 1 1 1 1 2 3 4 7 2 2 2 1 1 1
255 0 0 0 1 1 1 0 1 1 1 0 0 0 1 255
1 1 1 6 13 13 13 10 10 5 2 0 0 0 255 0
0 0 0 0 0 1 1 0 1 1 1 1 255 0 0 0
0 0 1 2 1 1 1 1 0 0 0 0 0 1 1 1
1 1 1 2 1 1 1 1 1 1 1 2 8 12 12 9
14 14 14 13 4 1 1 1 255 0 0 0 1 3 8 6
1 0 0 1 1 255 1 1 3 4 4 8 16 16 10 3
3 1 1 1 255 1 1 1 2 14 18 19 27 27 27 4
1 0 0 255 0 2 4 14 17 26 23 23 13 9 4 3
2 255 1 1 0 3 7 4 7 4 4 1 0 0 0 0
255 1 2 4 107 167 181 172 170 132 69 43 4 1 1 255
1 2 2 5 2 1 1 1 2 2 1 1 1 255 2 1
1 1 1 2 1 3 3 3 2 2 2 1 255 1 1 2
25 28 34 36 39 36 24 6 3 1 1 255 1 1 3 3
3 3 3 6 7 7 2 1 0 255 0 0 0 3 7 8
7 7 5 5 3 1 0 0 255 1 1 1 1 1 2 2
2 2 1 1 0 0 0 255 0 1 1 3 5 5 5 5
5 1 1 1 1 255 2 7 12 27 31 31 31 39 50 52
35 5 1 255 0 2 2 4 6 7 7 8 8 8 4 2
0 0 255 1 1 2 3 6 7 7 6 5 6 3 2 1
255 1 0 1 5 10 10 6 6 3 5 2 2 0 1 255
1 1 1 2 12 14 19 21 32 32 15 10 2 1 255 0
0 1 4 8 16 20 30 34 36 21 19 7 0 255 2 3
8 13 13 23 21 15 15 14 9 3 3 255 1 3 9 27
47 50 72 85 79 65 21 5 2 2 255 0 0 1 5 19
19 18 18 13 13 8 1 1 255 2 1 1 0 0 0 0
0 0 1 2 1 1 1 255 1 1 1 2 2 2 0 0
0 0 0 0 1 255 1 1 2 2 3 6 7 7 4 3
3 1 1 1 255 1 1 1 1 2 1 0 0 1 1 0
0 0 0 255 1 1 6 7 10 13 13 13 14 10 2 0
0 1 255 1 0 0 0 0 1 1 1 0 0 0 0 0
255 0 0 0 0 0 1 1 1 1 2 2 1 1 0 0
0 1 1 1 2 2 2 2 1 1 1 1 1 1 1 2
18 18 14 9 10 15 24 19 16 1 1 1 255 0 0 1
1 3 8 8 7 1 0 1 1 255 1 2 4 9 9 9
10 12 10 3 0 0 1 1 255 1 2 2 3 18 18 23
30 36 41 23 3 1 1 255 0 1 7 12 14 17 23 17
13 10 9 3 2 255 1 1 1 5 7 7 7 7 7 6
1 2 0 0 255 1 1 34 165 179 170 167 154 178 132 60
5 2 1 255 0 1 8 8 4 1 4 4 2 2 1 1
1 255 2 1 0 1 1 2 1 3 1 2 2 1 1 1
255 1 1 2 25 28 30 35 39 36 24 16 3 1 1 255
1 1 3 3 3 3 3 3 2 3 1 0 0 255 0 0
1 6 7 9 7 5 5 6 5 1 0 1 255 1 1 2
1 0 1 2 5 4 3 1 1 0 0 255 1 1 2 4
6 5 5 7 5 4 1 0 0 255 1 3 14 45 47 30
24 30 42 52 45 20 3 255 1 1 2 6 7 8 9 9
9 7 4 3 1 0 255 1 2 3 5 7 7 7 6 6
6 6 2 1 255 1 0 1 5 10 15 8 8 6 6 2
2 0 0 255 1 1 1 5 12 16 16 16 32 32 15 10
6 1 255 1 0 1 4 14 16 23 26 25 23 20 16 12
4 255 3 8 13 13 15 21 10 10 14 16 9 4 2 255
2 3 25 30 47 52 69 79 78 65 21 5 1 1 255 0
1 5 17 14 10 14 14 10 9 4 4 1 255 1 1 1
0 0 0 0 0 0 1 4 1 1 1 255 1 1 0 2
2 2 2 0 0 0 0 1 1 255 1 1 2 2 3 6
7 7 6 4 3 2 1 1 255 1 1 1 1 1 1 0
0 0 0 0 0 1 0 255 0 1 6 7 10 10 8 13
13 13 5 1 1 1 255 1 1 1 1 1 0 0 1 0
1 0 0 0 255 0 0 0 0 0 1 0 1 2 2 1
1 1 0 0 0 1 1 1 2 2 1 1 1 1 1 1
1 1 1 12 19 18 14 5 5 13 24 19 16 1 1 0
255 0 1 1 2 5 6 8 6 2 1 2 1 255 0 0
4 8 10 10 10 9 8 3 2 1 1 1 255 1 2 2
8 19 19 27 36 45 41 28 5 1 1 255 1 1 7 12
12 14 18 18 18 18 9 4 1 255 1 1 2 5 12 12
7 12 7 3 1 2 1 1 255 1 2 57 165 167 153 153
178 238 185 69 5 1 1 255 0 0 8 8 14 3 7 4
4 1 0 0 1 255 1 1 0 0 1 2 2 1 1 0
1 1 1 1 255 0 1 6 25 28 28 30 34 34 25 15
1 1 1 255 1 1 4 3 4 7 6 3 2 3 1 1
0 255 0 0 3 6 7 8 7 5 5 6 6 1 1 1
255 1 2 2 5 1 1 4 7 5 4 1 1 2 2 255
1 1 3 7 9 9 5 5 5 4 2 0 0 255 1 2
12 49 49 38 24 27 40 52 45 34 2 255 0 1 1 6
8 9 9 10 8 8 6 4 2 1 255 2 2 4 6 9
9 8 6 6 6 4 2 2 255 1 1 1 5 15 21 15
8 7 10 5 2 0 0 255 1 1 1 10 15 16 16 15
15 16 12 10 6 1 255 0 0 2 5 14 18 19 26 28
23 15 12 8 4 255 4 9 23 23 17 10 7 10 12 14
12 4 2 255 2 3 25 34 46 52 69 78 71 53 25 3
1 0 255 0 0 17 27 13 10 13 14 14 8 4 4 1
255 0 1 1 1 1 0 0 0 2 2 5 2 2 0 255
1 1 0 2 1 2 0 0 0 0 1 1 0 255 0 0
1 2 3 5 6 7 7 4 3 2 1 1 255 1 1 1
1 1 0 0 0 0 0 0 0 1 0 255 1 2 7 9
7 10 7 13 10 10 3 1 1 1 255 0 0 0 0 0
0 0 0 1 1 1 1 0 255 0 0 0 0 1 2 1
0 1 1 1 1 1 0 0 0 1 1 1 1 1 1 1
2 2 1 1 1 1 1 9 15 14 12 5 5 12 25 24
7 1 0 0 255 0 1 0 2 2 5 6 5 2 2 2
1 255 0 0 4 4 9 12 12 8 7 2 2 1 1 1
255 1 2 2 8 20 20 27 27 45 38 28 5 1 1 255
1 3 6 8 7 12 17 18 20 18 6 3 1 255 1 1
2 5 12 13 13 16 8 8 1 2 0 1 255 1 5 57
178 178 153 153 217 247 247 60 5 1 0 255 0 0 8 13
15 10 10 4 5 1 0 0 1 255 0 0 0 0 1 2
2 1 0 0 2 1 1 0 255 0 2 6 25 28 29 28
31 25 17 3 1 1 1 255 1 2 7 9 7 12 6 3
3 4 1 0 0 255 0 0 3 6 10 9 9 6 6 6
6 1 1 1 255 1 2 6 6 4 4 6 7 6 4 1
1 2 2 255 1 1 3 12 14 12 9 5 4 4 2 1
0 255 1 2 9 45 45 45 38 39 40 45 45 34 2 255
1 1 1 10 10 10 8 7 7 7 6 3 2 1 255 1
2 5 9 10 10 9 8 6 5 4 2 0 255 1 1 1
8 19 24 21 10 10 15 14 1 0 0 255 0 1 1 8
15 16 16 15 15 16 10 7 2 1 255 1 0 2 14 15
15 14 23 23 23 15 9 8 2 255 2 8 23 23 15 8
7 8 8 12 8 1 0 255 1 2 10 34 43 69 73 74
71 48 24 3 1 0 255 0 1 14 19 14 10 13 16 16
16 9 1 1 255 0 0 1 1 1 1 0 0 4 4 5
2 1 0 255 0 1 1 1 0 0 0 2 4 6 1 1
1 255 0 0 0 1 3 4 6 8 8 4 3 2 1 1
255 1 2 2 2 1 1 0 0 1 0 1 1 1 1 255
0 2 7 12 12 12 7 13 9 9 3 1 1 1 255 0
0 1 0 0 0 0 0 0 1 1 1 0 255 1 1 1
0 2 3 2 1 1 1 1 1 1 1 1 1 1 1 1
1 1 1 1 2 2 1 1 0 0 0 2 12 14 12 5
5 8 13 12 7 1 0 1 255 1 1 0 2 2 1 1
1 1 1 1 1 255 0 0 5 9 9 12 12 12 8 5
6 2 1 0 255 1 2 2 8 19 18 28 27 38 28 15
4 0 0 255 1 3 6 6 6 9 14 18 18 6 2 2
2 255 2 2 2 2 7 13 18 18 16 12 3 1 0 0
255 1 2 38 163 163 161 159 178 231 168 31 1 1 1 255
0 1 7 13 14 6 6 4 6 5 0 0 1 255 0 0
0 0 1 1 1 0 0 1 2 1 1 0 255 0 2 4
23 29 43 34 34 25 14 2 1 0 1 255 1 1 4 12
8 12 4 4 4 5 2 1 1 255 1 2 3 6 10 8
8 8 9 6 1 1 1 1 255 1 2 2 6 5 5 4
4 6 1 1 0 2 2 255 1 1 3 12 12 9 9 4
4 4 1 1 1 255 1 2 3 14 38 46 46 46 47 47
46 3 1 255 1 1 1 5 18 17 13 9 6 6 3 2
2 1 255 2 2 4 5 9 10 9 9 8 6 6 1 1
255 1 1 1 3 17 17 18 18 18 14 9 0 0 0 255
0 1 1 7 14 14 15 15 15 15 7 4 2 1 255 1
1 2 15 16 15 13 13 14 16 15 9 6 2 255 2 2
23 23 17 10 7 7 7 14 12 1 0 255 2 3 5 34
43 74 73 74 58 29 18 5 1 0 255 0 1 9 14 13
13 17 17 17 16 8 1 1 255 1 1 2 2 1 1 1
2 4 4 2 1 1 0 255 0 1 1 1 0 0 1 2
6 6 1 1 1 255 1 0 1 1 3 4 6 8 8 3
2 1 1 1 255 1 0 1 2 1 1 0 1 4 4 1
1 1 1 255 1 2 3 12 12 16 8 20 7 6 2 1
1 1 255 0 0 0 0 0 0 0 0 0 0 1 1 1
255 1 3 1 1 2 3 4 4 2 2 2 1 1 0 1
1 0 0 1 1 1 1 1 2 2 1 1 0 1 0 2
9 9 12 6 6 8 14 7 5 1 0 1 255 1 1 1
2 1 0 0 0 1 1 1 1 255 1 2 5 9 9 14
12 12 8 8 6 1 1 1 255 1 0 1 3 16 16 27
26 43 38 15 1 0 0 255 1 1 4 6 7 10 16 18
18 3 2 1 2 255 1 1 2 1 1 7 16 18 16 12
3 1 0 0 255 0 0 1 90 151 161 161 168 168 63 2
1 1 1 255 0 1 4 7 7 6 9 8 9 5 2 1
1 255 0 0 0 0 0 0 0 0 1 2 1 1 0 0
255 0 2 2 14 29 43 40 35 16 13 2 1 0 1 255
0 0 2 8 8 5 4 4 6 6 2 0 0 255 0 1
2 3 9 9 8 8 9 4 1 1 1 1 255 1 1 1
3 5 7 6 6 6 1 1 0 1 2 255 1 1 3 12
12 4 6 4 4 3 1 1 1 255 1 0 2 7 36 50
57 50 40 37 20 3 1 255 0 0 0 2 8 15 15 9
6 3 1 1 1 1 255 1 2 2 5 5 7 9 8 7
7 5 1 0 255 0 0 1 1 8 8 18 9 18 12 6
0 0 0 255 1 1 2 3 8 10 14 15 15 14 6 2
2 1 255 1 0 1 13 14 14 13 13 12 14 9 8 4
1 255 1 2 7 17 23 10 7 7 13 19 6 1 0 255
0 3 5 19 43 74 62 73 57 24 5 1 1 1 255 0
1 1 9 12 15 17 23 16 16 2 1 1 255 2 1 1
1 1 1 0 0 0 1 1 1 1 0 255 0 0 0 0
0 0 1 2 4 4 1 1 1 255 1 0 0 1 2 4
5 5 6 2 1 1 1 1 255 0 0 0 2 2 2 1
3 4 4 2 1 1 1 255 0 0 2 5 10 16 10 9
6 3 1 1 1 1 255 1 1 1 1 1 0 0 0 0
1 1 1 1 255 1 3 1 3 3 4 4 4 2 2 2
1 0 1 1 1 1 1 1 1 1 0 0 2 2 1 1
1 2 1 2 2 4 10 6 8 8 8 5 3 1 1 1
255 1 1 1 1 0 0 0 0 1 1 1 1 255 2 2
3 5 8 10 8 8 8 8 2 0 0 0 255 0 0 0
1 9 13 9 9 28 15 1 0 0 1 255 1 1 2 6
10 13 13 16 7 2 1 0 0 255 1 1 1 1 1 1
6 17 12 3 1 1 1 0 255 0 0 0 12 90 149 151
159 63 9 1 1 1 1 255 0 2 2 2 2 4 9 9
8 4 1 0 0 255 1 1 1 0 0 0 0 0 1 1
1 1 1 0 255 0 0 1 4 23 37 37 18 13 3 2
1 0 0 255 0 0 0 2 5 4 4 4 5 5 1 0
1 255 0 1 2 2 4 6 7 7 4 1 1 0 1 1
255 1 1 0 2 2 6 9 9 9 1 1 0 1 1 255
1 1 1 4 6 4 2 3 3 3 1 1 1 255 0 0
0 3 10 37 40 40 37 20 3 1 1 255 1 1 0 1
5 6 15 9 3 1 1 0 0 0 255 1 1 2 3 4
5 6 6 6 5 1 0 1 255 1 1 1 1 3 3 5
3 9 6 2 1 1 0 255 1 1 1 2 4 6 6 5
12 3 1 1 1 1 255 1 0 1 1 6 12 7 12 7
8 5 5 1 1 255 1 1 2 7 17 9 9 9 16 13
0 1 1 255 1 3 4 10 38 47 45 57 30 6 4 1
1 0 255 0 1 1 3 6 12 12 15 8 2 1 0 1
255 2 2 0 0 0 0 1 0 1 1 1 0 1 0 255
0 0 0 0 0 0 0 0 2 2 1 0 0 255 0 0
0 1 2 2 4 3 2 1 0 0 1 1 255 0 0 0
1 2 1 1 2 2 2 2 0 1 0 255 0 0 2 3
6 8 8 6 2 2 1 1 1 1 255 1 0 1 0 1
0 0 0 1 1 1 1 1 255 1 1 1 1 3 4 3
3 2 2 1 1 0 1 1 1 1 0 1 0 0 0 0
2 1 0 0 0 1 1 1 1 2 2 2 6 5 5 3
1 1 1 1 255 0 1 1 0 0 0 0 0 2 1 1
1 255 2 2 2 1 1 4 6 6 6 2 1 0 0 0
255 0 0 0 1 2 8 8 5 2 1 0 0 0 0 255
0 0 0 1 4 13 7 2 2 1 0 0 0 255 2 2
1 2 1 0 1 6 4 2 1 1 1 0 255 0 0 0
0 12 80 50 50 13 4 2 1 1 1 255 1 1 1 1
0 2 2 4 1 0 1 1 1 255 1 1 0 0 0 0
0 0 1 1 1 1 0 0 255 0 1 1 2 5 16 16
6 1 2 2 2 0 0 255 0 0 0 2 3 2 4 3
3 0 0 0 1 255 1 1 1 2 2 3 3 2 1 1
1 0 1 1 255 1 1 0 1 2 3 6 9 2 0 0
0 0 0 255 1 0 1 2 2 2 2 2 3 3 1 1
1 255 0 0 0 2 4 10 25 25 3 1 0 1 1 255
1 1 0 0 1 3 3 2 1 1 1 0 0 0 255 0
1 1 1 3 4 4 4 3 1 0 0 0 255 0 1 1
2 3 2 3 1 2 0 0 0 1 1 255 0 1 1 1
1 4 4 1 1 1 1 1 1 1 255 0 0 0 1 1
3 5 7 5 5 2 0 0 0 255 0 0 0 2 3 5
7 7 7 2 0 0 1 255 1 1 3 6 10 40 28 30
15 4 1 0 0 0 255 0 0 1 1 3 4 4 3 1
1 1 0 1 255 1 1 0 0 0 0 2 2 2 1 0
0 0 0 255 0 1 0 0 1 1 0 0 0 1 1 1
0 255 0 0 0 0 1 1 1 1 1 1 1 1 1 1
255 0 0 0 0 1 1 2 2 1 0 0 0 1 0 255
0 0 1 1 3 3 3 2 1 1 1 1 1 1 255 1
0 0 0 1 0 0 0 1 1 1 0 0 255 1 1 1
0 2 1 0 0 1 1 0 0 0 0 1 2 2 2 0
0 0 0 0 1 0 0 0 1 1 1 1 1 1 1 0
1 0 1 1 1 1 1 1 255 0 0 1 0 0 0 1
1 1 1 1 0 255 1 0 0 0 1 1 1 1 1 1
1 0 0 0 255 0 0 0 0 1 2 2 2 0 0 0
0 0 0 255 0 0 0 0 1 1 1 1 1 0 0 0
0 255 2 2 1 1 1 0 0 1 1 1 0 1 1 0
255 0 1 0 0 0 2 2 3 4 3 1 1 1 1 255
1 1 1 1 0 2 1 1 0 0 0 0 0 255 1 0
0 0 0 0 1 1 1 1 1 1 0 0 255 0 0 0
1 2 3 3 1 1 1 1 0 0 0 255 0 0 0 2
2 1 2 2 1 0 0 0 1 255 1 1 0 1 0 2
1 1 1 1 1 1 1 0 255 0 0 0 0 1 2 1
0 0 0 0 0 0 0 255 1 0 1 2 2 2 1 1
0 0 0 0 1 255 1 0 1 1 2 2 2 2 1 0
0 0 1 255 1 1 1 0 0 0 0 0 1 1 1 0
0 0 255 0 1 1 1 1 1 1 0 1 0 0 0 1
255 1 1 1 2 2 1 1 0 0 0 0 1 1 1 255
0 0 0 0 1 1 0 0 0 1 1 1 1 1 255 1
1 0 1 0 2 2 3 2 1 0 0 0 0 255 0 0
1 1 2 2 5 5 2 0 0 0 0 255 0 1 2 2
5 5 5 1 1 1 1 1 1 0 255 0 1 1 1 0
1 0 1 1 1 1 0 1 255 1 0 0 0 0 0 1
2 1 1 0 0 0 0 255 1 1 0 1 1 1 1 1
1 1 0 1 0 255 0 0 0 0 0 0 1 1 1 0
0 1 0 0 255 0 0 0 1 1 1 1 0 0 0 0
0 1 0 255 0 1 1 1 1 1 2 1 1 0 0 0
0 1 255 1 0 0 0 1 1 1 1 1 1 1 0 0
255 1 1 1 0 0 0 0 1 1 1 1 0 0 0 1
1 2 0 0 1 1 1 1 0 0 0 0 0 0 1 0
1 1 1 0 0 0 0 0 1 1 1 0 255 1 1 1
0 0 1 1 1 1 1 1 1 255 1 0 0 0 0 0
0 1 1 1 1 1 0 1 255 0 0 0 1 1 1 1
0 0 0 0 0 0 0 255 0 0 0 1 1 0 0 0
0 0 0 0 0 255 2 2 1 1 0 0 0 1 1 0
0 0 0 0 255 0 1 0 0 0 0 1 1 1 2 1
1 1 1 255 1 1 1 1 0 1 1 1 0 0 0 0
0 255 0 0 0 0 0 0 1 1 1 0 1 0 0 0
255 1 1 0 1 1 2 1 0 0 0 0 0 0 0 255
0 0 1 1 1 0 1 1 1 1 1 1 1 255 1 1
0 1 0 0 0 1 1 1 1 1 1 0 255 0 0 0
0 0 1 1 0 0 0 0 0 0 1 255 1 0 1 2
2 1 1 1 1 0 0 0 0 255 1 0 1 1 2 1
1 1 1 0 0 1 1 255 1 1 1 0 0 0 0 0
1 1 2 2 0 0 255 0 1 1 0 1 0 1 0 1
0 0 0 1 255 1 1 1 1 2 0 0 0 0 0 0
0 1 0 255 0 0 0 0 0 1 0 0 0 0 1 1
1 1 255 0 0 0 1 1 1 1 0 0 0 0 0 0
0 255 0 0 1 1 1 1 1 1 1 1 0 0 0 255
0 1 1 1 1 1 0 0 0 1 1 1 0 0 255 0
1 1 0 0 0 0 0 0 1 1 0 0 255 1 0 0
0 0 1 1 1 1 1 0 1 0 1 255 1 1 0 1
1 1 1 1 0 0 0 1 1 255 1 0 0 0 0 0
1 1 1 0 0 0 0 0 255 0 0 0 1 1 1 1
0 0 0 0 0 1 1 255 1 1 1 1 0 0 0 0
0 0 0 1 1 1 255 1 0 0 0 0 0 1 1 1
1 1 1 0 255 0 1 1 0 0 0 0 0 0 0 0
0 0 0 1 1 1 0 1 1 1 1 1 255 255 255 255
255 255 255 255 255 255 255 255 255 255 255 255 255 255 255 255
255 255 255 255 255 255 255 255 255 255 255 255 255 255 255 255
255 255 255 255 255 255 255 255 255 255 255 255 255 255 255 255
255 255 255 255 255 255 255 255 255 255 255 255 255 255 255 255
255 255 255 255 255 255 255 255 255 255 255 255 255 255 255 255
255 255 255 255 255 255 255 255 255 255 255 255 255 255 255 255
255 255 255 255 255 255 255 255 255 255 255 255 255 255 255 255
255 255 255 255 255 255 255 255 255 255 255 255 255 255 255 255
255 255 255 255 255 255 255 255 255 255 255 255 255 255 255 255
255 255 255 255 255 255 255 255 255 255 255 255 255 255 255 255
255 255 255 255 255 255 255 255 255 255 255 255 255 255 255 255
255 255 255 255 255 255 255 255 255 255 255 255 255 255 255 255
255 255 255 255 255 255 255 255 255 255 255 255 255 255 255 255
255 255 255 255 255 255 255 255 255 255 255 255 255 255 255 255
255 255 255 255 255 255 255 255 255 255 255 255 255 255 255 255
255 255 255 255 255 255 255 255 255 255 255 255 255 255 255 255
255 255 255 255 255 255 255 255 255 255 255 255 255 255 255 255
255 255 255 255 255 255 255 255 255 255 255 255 255 255 255 255
255 255 255 255 255 255 255 255 255 255 255 255 255 255 255 255
255 255 255 255 255 255 255 255 255 255 255 255 255 255 255 255
255 255 255 255 255 255 255 255 255 255 255 255 255 255 255 255
255 255 255 255 255 255 255 255 255 255 255 255 255 255 255 255
255 255 255 255 255 255 255 255 255 255 255 255 255 255 255 255
255 255 255 255 255 255 255 255 255 255 255 255 255 255 255 255
255 255 255 255 255 255 255 255 255 255 255 255 255 255 255 255
255 255 255 255 255 255 255 255 255 255 255 255 255 255 255 255
255 255 255 255 255 255 255 255 255 255 255 255 255 255 255 255
255 255 255 255 255 255 255 255 255 255 255 255 255 255 255 255
1 1 0 0 0 1 1 1 1 2 1 2 1 1 0 0
0 0 0 0 255 0 0 0 0 1 1 1 0 0 0 1
1 255 1 1 1 0 0 0 1 1 1 0 0 0 0 0
255 2 1 2 2 2 2 1 1 0 1 1 1 1 0 255
0 0 0 2 2 2 3 3 2 2 0 0 0 255 1 1
1 1 1 1 0 0 1 1 1 1 1 1 255 0 0 0
0 0 1 1 1 1 1 0 0 0 1 255 1 1 1 1
1 1 1 1 0 1 0 1 0 255 0 0 0 0 0 0
0 0 1 1 1 0 1 0 255 1 1 1 1 2 2 2
0 0 0 0 0 0 0 255 0 1 1 1 0 0 0 1
1 1 1 1 1 255 1 1 0 0 0 1 1 1 1 0
0 0 1 1 255 0 0 0 0 0 1 1 1 1 1 1
1 0 1 255 0 0 1 1 1 1 1 1 1 1 1 0
0 255 0 0 1 1 1 1 0 0 0 1 1 1 1 255
1 1 1 1 0 0 1 1 2 1 0 1 1 1 255 1
1 1 0 0 0 2 2 1 0 0 0 0 255 1 1 1
0 0 0 1 1 1 1 0 0 0 0 255 0 1 1 1
0 0 0 0 0 0 1 1 1 0 255 0 0 0 0 1
1 1 1 0 0 0 0 1 1 255 1 1 1 1 1 0
0 0 0 1 1 1 0 255 0 1 0 0 0 0 1 1
1 1 1 0 1 0 255 1 1 1 0 0 0 0 0 1
1 1 0 1 255 1 0 1 1 1 1 1 1 1 0 0
1 1 1 255 2 1 0 0 0 0 0 0 1 1 1 1
1 255 1 1 0 0 1 1 1 3 4 3 1 1 0 0
255 2 0 0 0 1 0 1 0 0 0 0 0 0 1 255
1 1 0 0 0 0 0 2 1 1 0 0 0 1 255 1
1 1 1 1 1 0 0 0 0 1 0 1 255 1 1 1
1 2 2 3 7 7 0 0 1 1 1 1 1 1 1 1
0 0 0 1 2 1 1 1 0 0 0 1 1 2 2 2
2 2 1 0 0 0 1 1 255 0 0 0 1 1 1 1
0 0 0 1 1 255 1 1 1 0 0 0 1 1 1 0
0 0 0 0 255 2 2 2 2 2 3 3 4 4 3 1
1 1 0 255 1 4 5 6 6 18 19 19 8 6 3 1
0 255 1 1 1 1 1 1 1 0 2 2 1 1 1 1
255 1 1 0 0 0 1 1 1 1 1 1 1 1 1 255
2 1 1 1 1 3 3 3 3 1 1 1 1 255 0 0
0 0 0 0 0 1 1 1 1 0 1 1 255 1 0 0
1 2 2 2 1 1 1 1 0 1 0 255 0 1 0 1
1 2 1 1 1 1 1 1 1 255 1 1 0 1 1 1
1 2 2 0 0 0 1 1 255 0 0 0 1 0 1 0
1 1 1 0 0 0 1 255 0 0 1 1 1 1 1 1
1 1 1 1 0 255 1 1 1 1 1 1 1 1 1 1
1 1 1 255 1 1 0 0 1 1 2 3 3 2 1 2
1 1 255 1 1 1 0 1 2 5 8 3 1 1 1 0
255 1 1 1 1 0 0 0 1 1 1 0 0 0 0 255
0 0 1 1 0 0 0 0 0 1 1 1 0 0 255 0
0 0 0 0 0 1 1 0 0 0 0 0 0 255 0 0
1 1 1 0 0 0 0 1 1 1 0 255 0 1 0 1
0 1 1 1 1 1 1 1 1 1 255 1 1 0 0 1
2 1 0 1 1 1 1 1 255 1 1 1 1 1 2 3
5 1 1 0 0 1 1 255 1 1 0 0 0 0 0 1
1 1 1 1 0 255 1 1 0 0 1 2 4 4 4 4
3 1 1 0 255 1 1 0 0 1 1 1 0 0 0 0
0 1 1 255 1 2 1 1 0 1 1 2 1 1 1 0
0 0 255 1 0 1 1 1 1 1 0 0 0 0 0 0
255 1 0 1 2 4 6 20 23 9 8 1 1 1 1 1
1 1 1 0 0 0 0 2 2 2 1 1 1 1 0 1
1 3 3 2 2 2 2 2 2 0 0 1 255 1 3 3
2 1 1 1 0 0 0 1 1 255 0 0 0 0 0 1
1 1 1 0 0 0 1 1 255 2 2 2 2 3 5 41
63 39 6 3 2 1 1 255 2 5 6 14 71 96 71 96
54 15 15 6 1 255 1 2 1 1 1 2 4 4 6 4
2 1 1 1 255 1 1 1 1 0 0 1 0 1 1 1
1 1 1 255 1 2 2 1 3 4 6 6 5 3 1 1
1 255 1 0 0 0 0 0 0 1 3 3 1 1 1 1
255 1 0 0 0 1 1 0 0 0 1 1 0 0 0 255
0 0 1 1 1 3 2 2 1 1 1 1 1 255 0 0
0 1 1 2 3 3 2 2 0 1 1 1 255 0 1 0
1 0 1 1 1 1 1 0 1 0 1 255 1 1 1 1
1 1 1 1 1 1 1 2 2 255 0 1 1 1 2 3
6 1 1 1 0 1 1 255 1 1 0 0 2 2 4 6
9 5 2 2 2 0 255 2 2 1 1 1 3 2 7 3
3 2 1 1 255 0 0 1 1 0 0 0 0 0 0 1
1 1 0 255 0 0 1 1 1 0 0 0 0 2 1 0
0 0 255 0 0 1 1 0 0 1 1 2 0 0 1 0
[truncated: 80,826 more chars]
