# Supplementary material for: M3G: Maximum Margin Microarray Gridding
Source: BMC Bioinformatics. 2010 Jan 25;11:49. doi: 10.1186/1471-2105-11-49 (PMC2823709; doi:10.1186/1471-2105-11-49)
Supplement: Additional file 1 — M3G Software. All algorithms have been implemented under a GNU/Linux environment. The M3G software is publicly available at the Downloads page of http://rtsimage.di.uoa.gr/ and also provided along with the manuscript as an additional file. [file 1471-2105-11-49-S1.TGZ › m3g-0.01/images/64309_ch1-01-rot.grid]

line 0	150.953 458	152.133266
line 0	166.000 458	166.000000
line 0	180.999 458	180.999000
line 0	194.999 458	195.001748
line 0	210.000 458	210.000000
line 0	224.247 458	224.776906
line 0	239.000 458	239.000000
line 0	253.998 458	253.998000
line 0	268.499 458	268.499916
line 0	281.956 458	283.054284
line 0	19.989 458	20.020144
line 0	297.857 458	297.857000
line 0	312.495 458	312.501412
line 0	327.000 458	327.000000
line 0	340.999 458	341.002206
line 0	356.003 458	355.998420
line 0	369.999 458	369.999000
line 0	384.999 458	384.999000
line 0	399.999 458	399.996252
line 0	414.002 458	413.998336
line 0	34.499 458	34.499000
line 22.000	0 22.000000	438
line 36.962	0 35.738666	438
line 50.999	0 50.999000	438
line 66.225	0 64.788798	438
line 80.002	0 79.998058	438
line 94.504	0 94.496992	438
line 110.628	0 108.419166	438
line 123.998	0 124.001942	438
line 138.999	0 138.999000	438
line 0	48.496 458	48.504702
line 152.998	0 153.002380	438
line 167.504	0 167.497430	438
line 181.996	0 182.003008	438
line 196.997	0 197.001818	438
line 211.999	0 211.999000	438
line 226.003	0 225.995992	438
line 240.499	0 240.499000	438
line 256.125	0 254.906484	438
line 270.000	0 270.000438	438
line 285.000	0 285.000000	438
line 0	63.500 458	63.500000
line 299.715	0 298.619124	438
line 314.002	0 313.997620	438
line 328.503	0 328.496430	438
line 342.996	0 343.003446	438
line 357.497	0 357.503570	438
line 371.999	0 371.999000	438
line 386.999	0 386.999000	438
line 401.497	0 401.504008	438
line 415.998	0 415.998000	438
line 430.496	0 430.503008	438
line 0	77.996 458	78.002870
line 0	92.999 458	92.999000
line 0	107.999 458	107.999000
line 0	122.470 458	122.521296
line 0	136.999 458	136.999000
