# Supplementary material for: M3G: Maximum Margin Microarray Gridding
Source: BMC Bioinformatics. 2010 Jan 25;11:49. doi: 10.1186/1471-2105-11-49 (PMC2823709; doi:10.1186/1471-2105-11-49)
Supplement: Additional file 1 — M3G Software. All algorithms have been implemented under a GNU/Linux environment. The M3G software is publicly available at the Downloads page of http://rtsimage.di.uoa.gr/ and also provided along with the manuscript as an additional file. [file 1471-2105-11-49-S1.TGZ › m3g-0.01/images/64309_ch1-01-rotcc.pgm]

P2
458 438
255
0 0 0 0 0 0 0 0 0 0 0 0 0 0 0 0
0 0 0 0 0 0 255 0 0 0 0 0 0 0 0 0
0 0 0 0 0 255 0 0 0 0 0 0 0 0 0 0
0 0 0 255 0 0 0 0 0 0 0 0 0 0 0 0
0 0 255 0 0 0 0 0 0 0 0 0 0 0 0 0
255 0 0 0 0 0 0 0 0 0 0 0 0 0 0 255
0 0 0 0 0 0 0 0 0 0 0 0 0 0 255 0
0 0 0 0 0 0 0 0 0 0 0 0 255 0 0 0
0 0 0 0 0 0 0 0 0 0 0 255 0 0 0 0
0 0 0 0 0 0 0 0 0 255 0 0 0 0 0 0
0 0 0 0 0 0 0 255 0 0 0 0 0 0 0 0
0 0 0 0 0 0 255 0 0 0 0 0 0 0 0 0
0 0 0 0 0 255 0 0 0 0 0 0 0 0 0 0
0 0 0 0 255 0 0 0 0 0 0 0 0 0 0 0
0 0 255 0 0 0 0 0 0 0 0 0 0 0 0 0
255 0 0 0 0 0 0 0 0 0 0 0 0 0 0 255
0 0 0 0 0 0 0 0 0 0 0 0 0 0 255 0
0 0 0 0 0 0 0 0 0 0 0 0 255 0 0 0
0 0 0 0 0 0 0 0 0 0 0 255 0 0 0 0
0 0 0 0 0 0 0 0 0 0 255 0 0 0 0 0
0 0 0 0 0 0 0 0 0 255 0 0 0 0 0 0
0 0 0 0 0 0 0 255 0 0 0 0 0 0 0 0
0 0 0 0 0 255 0 0 0 0 0 0 0 0 0 0
0 0 0 0 255 0 0 0 0 0 0 0 0 0 0 0
0 0 0 255 0 0 0 0 0 0 0 0 0 0 0 0
0 255 0 0 0 0 0 0 0 0 0 0 0 0 0 0
255 0 0 0 0 0 0 0 0 0 0 0 0 0 255 0
0 0 0 0 0 0 0 0 0 0 0 0 0 0 0 0
0 0 0 0 0 0 0 0 0 0 0 0 0 0 0 0
0 0 0 0 0 0 0 0 0 0 1 1 0 0 0 0
255 0 0 0 0 0 0 0 0 0 0 0 0 0 0 255
0 0 0 0 0 0 0 0 0 0 0 0 0 255 0 0
0 0 0 0 0 0 0 0 0 0 0 0 255 0 0 0
0 0 0 0 0 0 0 0 0 0 255 0 0 0 0 0
0 0 0 0 0 0 0 0 0 255 0 0 0 0 0 0
0 0 0 0 0 0 0 0 255 0 0 0 0 0 0 0
0 0 0 0 0 0 255 0 0 0 0 0 0 0 0 0
0 0 0 0 0 255 0 0 0 0 0 0 0 0 0 0
0 0 0 255 0 0 0 0 0 0 0 0 0 0 0 0
0 255 0 0 0 0 0 0 0 0 0 0 0 0 0 0
255 0 0 0 0 0 0 0 0 0 0 0 0 0 0 255
0 0 0 0 0 0 0 0 0 0 0 0 0 0 255 0
0 0 0 0 0 0 0 0 0 0 0 0 255 0 0 0
0 0 0 0 0 0 0 0 0 0 255 0 0 0 0 0
0 0 0 0 0 0 0 0 0 255 0 0 0 0 0 0
0 0 0 0 0 0 0 0 255 0 0 0 0 0 0 0
0 0 0 0 0 0 255 0 0 0 0 0 0 0 0 0
0 0 0 0 0 255 0 0 0 0 0 0 0 0 0 0
0 0 0 0 255 0 0 0 0 0 0 0 0 0 0 0
0 0 0 255 0 0 0 0 0 0 0 0 0 0 0 0
0 255 0 0 0 0 0 0 0 0 0 0 0 0 0 255
0 0 0 0 0 0 0 0 0 0 0 0 0 0 255 0
0 0 0 0 0 0 0 0 0 0 0 0 0 255 0 0
0 0 0 0 0 0 0 0 0 0 0 255 0 0 0 0
0 0 0 0 0 0 0 0 0 0 255 0 0 0 0 0
0 0 0 0 0 0 0 0 255 0 0 0 0 0 0 0
0 0 0 0 0 0 0 0 0 0 0 0 0 0 0 0
0 0 0 0 0 0 0 0 0 3 3 3 3 3 3 3
3 4 4 4 4 4 4 4 3 3 255 2 2 2 3 3
3 3 3 3 3 3 3 4 4 255 3 2 2 3 3 3
3 3 3 3 3 3 3 255 2 2 2 2 2 3 3 3
3 3 3 3 3 4 255 3 3 3 3 3 4 5 3 3
3 4 4 3 255 3 3 3 2 1 1 3 3 3 3 3
3 3 3 255 3 3 3 3 3 3 2 2 2 3 3 2
2 3 255 3 3 2 2 2 3 4 2 2 2 2 2 2
255 1 2 2 3 3 2 2 2 2 2 2 2 2 2 255
2 2 2 3 3 3 3 2 1 1 2 2 2 255 2 3
3 3 3 3 3 3 3 2 1 1 2 255 3 2 2 2
3 4 4 2 1 1 2 2 3 2 255 2 3 3 3 2
2 2 2 3 3 2 2 2 2 255 2 1 1 2 2 2
2 2 2 3 3 2 1 1 255 2 2 2 1 1 2 2
2 2 2 2 3 3 255 4 2 2 2 2 2 1 1 2
2 2 2 1 255 2 2 2 1 1 2 2 2 2 1 1
1 2 2 255 1 1 2 3 3 2 1 0 0 1 1 1
1 1 255 1 1 0 0 1 2 2 1 1 1 1 1 1
255 1 1 1 1 1 1 0 0 1 1 1 0 0 0 255
1 1 0 0 1 1 1 1 1 1 1 1 1 1 255 0
0 0 0 0 0 1 1 1 1 1 1 1 0 255 0 0
0 1 1 0 0 0 0 0 0 0 0 255 0 1 1 0
0 0 1 1 1 0 0 0 0 255 1 0 0 0 0 0
0 0 2 2 1 1 0 0 255 0 0 0 0 0 0 0
0 0 0 0 0 0 0 255 0 0 0 0 0 0 0 0
1 1 0 0 0 255 0 0 0 0 0 0 0 0 0 0
0 0 0 0 255 0 0 0 0 0 0 0 0 0 0 0
0 0 255 0 0 0 0 0 0 0 0 0 0 0 0 0
0 0 0 0 0 0 0 0 0 0 0 0 0 0 0 0
0 0 3 3 3 3 3 3 3 3 4 4 4 4 4 4
4 4 4 3 255 3 3 3 4 4 3 3 3 3 3 3
4 5 5 255 4 3 3 3 3 3 4 4 4 3 3 3
3 255 3 3 3 2 3 4 4 4 4 3 3 3 4 4
255 3 3 3 3 4 5 5 5 4 3 4 4 3 255 3
3 3 3 3 3 3 3 3 3 3 4 4 3 255 3 3
4 4 4 4 3 3 3 3 3 3 3 3 255 3 3 3
3 3 4 4 3 3 3 3 3 2 255 2 3 3 3 3
3 3 3 3 3 3 3 3 2 255 3 3 3 3 3 3
3 3 3 3 3 3 3 255 4 4 4 4 3 3 3 3
3 3 3 3 4 255 3 3 3 3 3 4 4 3 3 2
3 3 3 4 255 3 3 3 3 3 3 3 3 3 3 3
3 3 3 255 3 3 3 3 3 3 4 4 3 3 3 3
3 3 255 3 3 3 3 3 3 3 3 3 3 3 4 4
255 6 4 3 3 3 3 3 3 5 4 4 3 3 255 3
3 3 3 3 3 3 3 3 3 3 3 3 3 255 3 3
3 4 4 4 4 3 3 3 3 3 3 2 255 2 3 3
3 3 3 4 4 4 4 4 4 4 255 3 3 3 3 3
3 3 3 3 3 3 3 3 3 255 3 3 3 3 3 3
3 3 3 3 3 3 4 4 255 4 3 3 3 3 3 3
3 3 4 4 3 3 3 255 3 3 3 3 4 3 3 3
3 3 3 3 3 255 3 3 3 3 4 4 4 3 3 3
3 3 3 255 3 3 3 3 3 3 4 4 3 3 3 3
3 3 255 2 3 3 3 3 3 3 2 2 2 3 3 3
3 255 3 3 2 2 2 2 3 3 4 3 3 3 3 255
3 3 3 2 2 2 3 3 3 3 3 2 2 3 255 2
2 2 2 3 3 3 3 3 3 3 3 3 255 3 3 3
3 3 3 3 2 2 2 2 2 2 2 3 3 2 1 1
2 2 2 1 0 0 0 0 0 0 0 1 3 3 3 3
4 3 3 3 3 4 4 4 3 3 3 3 3 3 255 3
3 4 4 4 4 3 3 3 3 4 4 4 4 255 4 3
3 3 3 3 3 4 4 3 3 3 3 255 3 3 3 3
4 4 4 4 4 3 3 3 4 4 255 3 3 3 4 4
4 4 4 4 3 3 3 3 255 3 3 3 3 3 3 3
3 3 3 4 4 4 4 255 3 4 4 4 4 4 4 3
3 3 3 3 3 3 255 3 3 3 3 3 4 3 3 3
3 3 3 2 255 3 3 3 3 2 3 3 3 3 3 3
3 3 3 255 3 3 3 3 3 3 3 3 3 3 3 3
3 255 4 4 4 4 3 3 3 3 4 4 4 4 4 255
4 4 4 4 3 3 4 3 3 3 3 3 3 4 255 3
3 3 3 3 3 3 3 3 3 3 3 3 4 255 3 3
3 3 3 4 4 4 3 3 3 3 3 3 255 4 4 3
3 3 3 4 4 3 3 3 4 5 255 7 6 4 4 4
3 4 5 7 5 4 4 4 255 3 4 4 4 4 4 4
3 3 3 3 3 4 3 255 3 3 3 4 4 4 4 4
4 3 3 3 3 3 255 3 3 3 3 3 4 4 4 4
4 4 4 4 255 3 3 3 3 3 3 3 3 3 3 3
3 3 3 255 4 3 3 3 3 3 3 3 3 3 3 4
4 4 255 4 3 3 3 3 3 3 3 4 4 4 4 4
4 255 3 3 3 3 4 3 3 3 3 3 3 3 3 255
3 3 3 4 4 4 4 4 3 3 3 3 3 255 3 3
3 3 3 4 4 4 4 3 3 3 3 3 255 3 3 3
3 3 3 3 3 3 2 3 3 3 3 255 3 3 3 3
3 3 3 3 4 3 3 3 3 255 3 3 3 3 2 3
3 3 3 3 3 3 3 3 255 3 3 2 3 3 3 3
3 3 3 4 4 4 255 3 3 3 3 3 3 3 3 2
2 3 3 4 3 3 3 3 3 2 3 3 3 2 1 0
0 0 0 0 0 1 3 4 4 4 4 4 3 3 3 4
4 4 3 3 3 3 4 4 255 4 4 3 4 4 4 4
3 3 3 3 3 3 3 255 3 3 3 3 3 3 4 4
4 4 3 3 3 255 3 3 3 3 4 4 4 4 3 3
3 3 4 5 255 4 4 4 4 4 3 3 3 3 3 3
3 3 255 3 3 3 4 4 3 3 3 3 3 3 4 4
4 255 3 3 4 4 4 4 4 3 3 3 3 3 3 3
255 3 3 3 3 3 3 3 3 3 3 3 3 3 255 3
3 4 3 2 2 3 3 3 3 3 3 3 3 255 3 3
3 3 3 3 3 3 3 3 3 3 4 255 4 4 4 3
3 3 3 3 3 3 3 4 4 255 4 4 4 4 3 3
3 4 3 3 3 3 3 3 255 3 3 3 3 3 3 3
3 3 3 3 3 3 4 255 3 3 3 3 3 3 4 3
3 3 3 3 3 3 255 4 4 4 3 3 4 4 4 4
3 3 4 4 255 5 4 3 3 3 4 4 6 7 5 4
4 4 255 3 3 4 4 4 3 3 3 3 3 3 3 3
3 255 3 3 3 3 3 3 4 4 4 3 3 3 3 3
255 3 3 3 3 3 3 3 4 4 4 4 4 3 255 3
3 3 3 3 3 3 3 3 3 3 3 3 3 255 4 4
3 3 4 4 3 2 2 3 3 3 3 3 255 4 4 3
3 3 3 3 3 4 4 4 3 4 4 255 3 3 3 3
3 3 3 3 3 3 3 3 3 255 3 3 3 4 4 4
4 4 3 3 3 4 4 255 3 3 3 3 3 4 4 4
3 3 3 3 3 3 255 3 3 3 3 3 2 3 3 3
2 3 3 3 3 255 3 3 3 3 3 3 3 3 3 3
3 3 3 255 3 3 3 3 2 2 3 3 3 3 3 3
3 3 255 3 3 3 3 3 3 3 3 3 3 3 3 3
255 3 3 3 3 3 3 3 3 3 3 3 3 4 4 3
3 3 3 3 3 3 3 2 2 0 0 0 0 0 0 0
3 4 4 4 4 4 3 3 3 3 4 4 3 3 3 3
3 4 255 4 3 3 3 4 4 4 4 4 4 4 3 3
3 255 3 3 3 3 3 4 4 4 4 4 3 3 3 255
4 4 3 4 4 4 4 4 3 3 3 3 4 5 255 4
4 4 4 4 3 3 4 4 3 3 3 3 255 3 3 4
4 4 3 3 3 3 3 4 4 4 4 255 3 3 3 4
4 4 4 4 3 3 3 3 3 3 255 3 3 3 3 3
3 3 3 3 3 3 3 3 255 3 3 4 4 4 3 3
3 3 3 3 3 3 3 255 3 3 3 3 3 3 3 3
3 3 4 4 3 255 4 4 4 3 3 3 3 3 4 4
3 3 4 255 4 4 4 4 4 4 4 4 4 6 6 4
3 3 255 3 3 3 3 4 4 4 3 3 3 3 3 4
4 255 3 3 3 3 3 3 3 3 3 3 3 4 3 3
255 4 4 4 3 3 4 4 4 4 4 4 4 4 255 3
3 3 4 4 4 6 6 8 8 5 4 4 255 3 3 3
4 4 4 4 4 4 3 3 3 3 3 255 3 3 3 2
3 3 3 4 3 3 2 3 3 3 255 3 3 3 3 4
4 4 4 4 4 4 3 3 255 3 3 3 3 3 3 4
4 3 3 3 3 3 3 255 4 4 4 4 4 4 4 3
2 3 3 3 3 3 255 3 4 4 4 4 3 3 3 4
4 4 4 4 4 255 3 3 3 3 3 5 5 5 3 3
3 3 3 255 3 3 3 4 4 4 4 4 4 4 4 4
3 255 3 3 3 3 3 3 3 3 3 3 3 3 3 3
255 3 3 3 3 2 2 2 3 3 3 3 3 3 3 255
3 3 3 3 3 3 3 3 3 3 3 3 3 255 3 3
3 3 3 3 3 3 3 3 3 3 3 3 255 3 3 3
3 3 3 3 3 3 3 3 3 3 255 3 3 3 3 3
3 3 3 3 3 3 3 3 3 3 3 3 3 2 2 3
3 3 2 0 0 0 0 0 0 0 3 3 4 4 4 4
3 3 3 4 4 4 4 4 4 3 3 3 255 3 3 3
4 6 10 14 14 14 7 6 5 4 3 255 4 4 4 3
4 4 4 4 4 4 4 4 3 255 4 4 4 4 4 5
5 5 4 3 3 3 4 4 255 4 3 3 4 4 4 4
4 4 4 4 3 3 255 3 3 4 4 4 3 3 3 3
4 4 4 4 4 255 3 3 3 4 4 4 4 4 4 4
4 4 4 3 255 3 3 3 3 4 4 4 4 4 3 3
3 3 255 3 3 4 4 4 8 15 15 7 4 4 4 3
3 255 3 3 3 4 4 4 6 6 5 4 4 4 3 255
3 3 4 3 3 4 6 6 4 4 3 3 3 255 4 4
4 4 4 6 7 10 12 14 14 6 4 3 255 3 3 3
3 4 6 6 5 3 3 3 3 3 3 255 3 3 3 3
3 3 3 3 3 4 4 4 4 3 255 3 3 4 4 4
4 4 5 5 4 4 4 4 255 3 3 3 8 32 96 171
171 108 16 8 7 5 255 3 3 3 3 4 4 5 6 6
5 4 3 3 3 255 3 3 3 3 3 3 3 4 4 3
3 3 3 3 255 3 3 3 3 4 4 6 10 10 7 4
4 3 255 3 3 3 3 4 7 10 11 11 9 6 4 4
4 255 4 4 4 4 4 5 7 8 8 6 3 3 3 3
255 3 4 4 4 5 5 3 3 4 4 4 4 4 4 255
4 4 4 5 13 35 35 28 10 4 4 3 3 255 3 3
4 4 8 8 6 6 6 6 5 4 3 255 3 3 3 3
3 3 3 3 3 3 3 3 3 4 255 3 3 3 3 3
2 2 3 3 3 3 3 4 4 255 3 3 3 3 3 3
3 3 3 3 3 3 3 255 3 3 3 3 3 3 3 3
3 3 3 3 3 3 255 3 3 3 3 3 4 4 3 3
3 3 3 3 255 3 3 3 3 3 3 3 3 3 3 3
3 3 3 3 3 3 3 2 2 2 3 3 2 0 0 0
0 0 0 0 3 3 3 3 4 4 4 4 4 5 6 6
6 6 5 4 3 3 255 3 3 4 9 38 105 153 153 118
65 22 9 6 4 255 4 4 4 4 4 6 7 7 6 4
4 4 4 255 4 4 4 4 5 7 10 10 8 4 3 3
3 3 255 3 3 3 4 6 7 7 7 5 4 4 4 3
255 3 3 4 4 4 4 4 5 5 5 4 4 4 4 255
3 3 3 4 5 5 5 5 5 4 4 4 4 3 255 3
4 4 4 5 5 5 5 5 4 3 3 3 255 3 3 4
6 10 21 39 45 28 13 10 6 4 3 255 3 3 4 6
9 12 14 14 10 6 4 4 3 255 3 4 4 4 13 23
28 29 29 23 16 5 3 255 4 4 5 8 17 37 68 106
106 98 54 15 7 4 255 3 4 4 5 9 16 21 21 16
11 8 4 4 3 255 3 3 3 3 4 4 4 5 6 6
4 4 4 3 255 3 4 4 6 9 10 12 15 15 9 4
4 4 255 4 4 16 60 215 255 255 255 255 255 154 55 14
255 4 3 3 4 8 15 26 33 33 22 11 5 4 4 255
3 3 3 3 3 4 5 6 6 4 3 3 3 3 255 3
3 3 5 10 22 40 41 41 24 7 4 4 255 3 3 3
5 13 22 29 29 28 26 19 11 5 4 255 4 4 4 4
8 17 29 30 30 21 6 4 3 3 255 4 4 4 5 10
17 17 12 9 7 5 4 4 4 255 4 8 32 88 136 143
143 122 103 60 22 6 4 255 3 3 4 10 33 58 72 78
78 47 16 5 3 255 3 3 4 4 4 4 4 4 4 3
3 3 3 4 255 4 3 3 3 3 3 3 3 3 3 3
4 4 4 255 3 3 3 3 3 3 4 4 3 3 3 3
3 255 3 3 3 3 3 4 4 4 4 3 3 3 3 3
255 3 3 3 3 6 14 15 15 10 5 4 3 3 255 3
3 3 4 3 3 3 4 4 4 3 3 3 3 3 3 3
3 3 2 3 3 3 1 0 0 0 0 0 0 0 3 3
4 4 4 4 4 4 6 10 11 12 12 12 7 5 4 3
255 4 5 9 38 185 255 255 255 255 224 65 22 7 4 255
4 4 4 4 8 19 21 21 14 7 4 4 4 255 4 4
4 5 7 10 16 24 24 17 6 3 3 3 255 3 3 4
6 9 13 13 11 9 7 5 4 4 255 3 4 4 4 4
6 7 9 9 7 5 4 4 3 255 3 3 3 5 6 10
14 14 10 6 5 4 4 3 255 3 4 4 5 7 9 9
9 7 5 4 4 3 255 3 4 7 11 26 39 47 52 46
33 19 10 6 4 255 3 4 7 12 20 26 26 22 17 13
8 4 3 255 3 4 4 14 53 79 89 107 107 90 64 17
5 255 4 6 8 28 110 227 255 255 255 255 197 72 18 6
255 4 4 5 9 19 38 43 43 40 33 21 9 5 3 255
3 3 3 4 5 10 10 10 10 7 6 4 4 4 255 4
4 6 11 11 12 13 17 16 14 9 4 4 255 4 16 62
255 255 255 255 255 255 255 255 255 55 255 4 4 4 9 22
39 61 82 82 62 35 14 5 4 255 3 3 4 4 7 9
11 12 14 14 9 5 3 3 255 3 3 5 19 36 53 73
86 86 57 27 9 4 255 4 4 6 16 35 53 54 58 61
61 54 23 11 5 255 4 4 5 13 24 41 57 64 64 40
21 6 4 4 255 4 4 5 10 17 29 26 20 16 13 7
5 4 4 255 8 35 116 210 235 233 233 233 233 182 80 22
6 255 3 4 11 42 104 149 165 176 196 139 57 16 4 255
3 3 4 5 5 5 8 10 10 9 6 3 3 3 255 4
4 4 4 3 3 4 4 4 4 4 4 4 4 255 3 3
3 3 6 7 8 8 8 5 4 4 4 255 3 3 3 3
4 5 7 7 7 6 4 3 3 3 255 3 3 3 6 20
43 43 39 34 29 14 4 3 255 3 3 3 3 4 7 13
19 19 13 6 3 3 3 3 3 3 3 3 3 3 3 3
1 0 0 0 0 0 0 0 4 4 4 4 4 4 4 6
10 13 16 17 17 16 12 7 4 4 255 5 7 34 185 255
255 255 255 255 255 224 45 9 4 255 4 4 4 8 19 36
45 45 29 14 7 4 4 255 4 4 5 7 11 16 24 32
39 28 17 6 4 3 255 4 5 7 11 19 20 20 16 13
10 7 5 4 255 3 4 4 4 6 10 14 14 13 10 7
5 4 3 255 3 3 4 6 10 15 26 26 15 10 6 5
4 4 255 3 4 4 7 9 15 15 15 12 7 5 4 3
255 4 7 16 27 39 46 49 52 45 39 33 19 8 4 255
4 7 12 20 27 31 29 24 24 22 16 8 4 255 4 4
14 53 103 123 123 137 151 148 111 64 17 255 6 6 28 110
245 255 255 255 255 255 255 199 72 15 255 4 4 6 19 38
63 60 51 49 46 37 21 9 4 255 3 3 3 5 9 10
12 13 13 10 6 4 4 4 255 4 6 11 12 12 12 13
17 15 12 10 6 3 255 6 62 255 255 255 255 255 255 255
255 255 255 255 255 5 5 9 22 41 61 82 97 99 90 67
35 14 5 255 4 4 4 7 14 18 18 21 24 24 16 9
5 3 255 3 5 19 41 94 109 102 102 93 93 57 27 7
255 4 6 16 35 70 86 86 86 84 84 74 54 23 7 255
4 5 13 24 45 54 61 72 74 64 40 12 5 4 255 4
5 9 17 29 31 31 22 17 16 13 7 4 4 255 35 116
210 255 246 236 233 233 240 238 182 80 16 255 3 10 42 115
181 176 176 183 197 193 139 57 12 255 3 3 4 5 5 8
10 16 16 14 9 6 4 3 255 3 4 4 4 5 6 6
6 6 6 5 4 4 4 255 3 3 4 6 10 16 16 18
18 14 8 5 4 255 4 4 3 4 7 9 10 12 12 8
6 4 3 3 255 3 3 6 26 52 75 75 69 69 59 30
14 4 255 3 3 3 4 7 17 34 43 46 37 18 6 4
3 3 3 3 3 3 3 3 3 3 1 0 0 0 0 0
0 0 4 5 4 4 4 4 5 8 13 16 17 17 17 17
16 11 5 4 255 6 13 72 255 255 255 255 255 255 255 255
89 13 4 255 4 4 5 15 36 52 58 61 45 29 11 4
4 255 4 5 7 11 16 27 39 40 39 39 22 10 5 4
255 4 7 11 19 22 27 22 20 18 15 10 7 4 255 3
4 4 6 10 14 18 18 17 13 10 5 4 3 255 3 3
4 7 15 26 29 32 26 15 9 5 4 4 255 3 3 5
9 15 18 22 21 19 12 7 4 3 255 5 16 27 42 53
49 47 46 42 39 36 26 11 5 255 5 11 18 27 34 34
31 24 24 26 26 16 7 255 4 8 43 103 123 123 136 151
151 151 145 111 40 255 6 6 40 245 255 255 255 255 255 255
255 255 199 48 255 5 5 11 30 63 71 68 60 55 54 54
37 18 6 255 3 3 4 6 9 10 12 13 13 8 6 4
4 4 255 5 11 12 12 12 12 12 12 12 11 10 7 4
255 8 115 255 255 255 255 255 255 255 255 255 255 255 255 7
7 15 41 62 82 97 103 103 102 90 67 33 9 255 4 4
7 14 17 18 20 24 28 30 26 16 7 4 255 4 13 41
94 115 116 109 104 104 104 93 52 15 255 5 7 29 70 89
108 104 92 88 85 83 68 35 10 255 4 6 20 45 48 51
58 72 74 60 56 29 11 5 255 4 6 12 23 29 30 23
17 17 15 14 11 5 5 255 72 191 255 255 255 236 231 231
244 240 223 132 41 255 11 33 115 181 212 212 196 183 194 194
193 106 31 255 3 3 4 5 7 10 15 17 16 16 14 8
4 3 255 3 4 4 5 6 7 6 6 6 6 6 4 4
3 255 3 3 6 11 19 24 24 24 26 21 14 8 5 255
4 4 4 7 9 12 12 12 13 13 8 4 3 3 255 3
6 26 52 83 83 82 78 69 67 59 30 8 255 3 3 3
7 18 36 41 43 47 48 37 18 6 4 3 3 3 3 3
3 3 3 3 2 0 0 0 0 0 0 0 4 4 4 4
4 4 6 11 16 19 18 18 18 18 16 11 6 4 255 5
21 117 255 255 255 255 255 255 255 255 165 29 7 255 4 4
5 23 45 58 64 64 52 38 15 5 4 255 4 4 6 15
26 32 38 39 39 39 30 16 6 4 255 4 7 14 22 33
33 27 22 21 20 15 10 5 255 3 3 4 6 13 19 20
18 18 17 10 6 3 3 255 3 3 4 11 18 26 31 36
31 26 12 5 4 4 255 3 3 5 11 17 22 22 22 21
19 8 4 3 255 5 16 41 55 56 53 49 46 42 41 39
29 12 5 255 6 13 22 33 34 34 26 24 24 28 26 17
8 255 4 14 87 123 123 123 123 151 154 156 154 145 62 255
4 4 46 255 255 255 255 255 255 255 255 255 255 65 255 7
7 21 46 71 84 84 69 65 69 62 55 30 8 255 3 3
4 7 10 10 10 10 8 8 6 5 4 4 255 5 10 12
13 13 13 12 11 11 11 10 8 5 255 9 145 255 255 255
255 255 255 255 255 255 255 255 255 11 11 23 62 82 94 97
103 103 102 99 86 48 15 255 4 4 5 10 15 19 20 26
30 30 28 18 8 4 255 10 29 67 94 102 115 95 102 104
104 104 54 21 255 7 7 32 72 99 108 104 95 84 84 83
82 51 20 255 6 7 35 45 46 45 45 45 53 56 49 43
20 6 255 4 6 13 23 23 22 17 15 15 15 14 11 6
6 255 116 240 255 255 255 255 236 238 244 248 237 172 74 255
18 53 142 197 217 230 228 187 189 193 193 139 53 255 3 3
3 6 8 10 14 15 16 16 16 10 5 4 255 3 4 5
6 9 7 6 6 6 6 5 4 4 3 255 3 5 10 20
26 26 26 26 27 29 21 14 5 255 3 4 4 7 13 13
12 12 13 13 12 6 3 3 255 4 9 44 83 87 87 87
75 68 67 64 49 18 255 3 3 4 18 36 41 41 37 42
46 42 28 12 5 3 3 3 3 3 3 3 3 3 2 0
0 0 0 0 0 0 3 4 4 4 4 4 6 11 18 20
19 18 18 18 16 11 6 4 255 5 21 125 255 255 255 255
255 255 255 255 205 45 11 255 4 4 6 42 57 63 65 61
52 39 16 5 4 255 4 4 4 15 24 29 38 36 39 36
34 16 6 4 255 4 7 15 22 34 34 33 27 27 22 18
10 5 255 3 3 4 6 13 19 20 18 18 17 11 6 4
3 255 3 3 4 11 18 24 29 32 31 26 12 5 4 3
255 3 3 5 12 17 22 23 23 22 19 8 5 3 255 4
13 42 57 57 56 49 47 51 55 41 29 12 5 255 6 13
22 33 34 32 26 24 27 28 22 17 8 255 4 17 104 155
155 123 123 154 160 168 165 145 62 255 4 4 48 255 255 255
255 255 255 255 255 255 255 65 255 7 7 41 53 73 77 73
69 69 70 70 59 30 8 255 3 4 6 10 15 13 10 9
8 8 7 5 4 4 255 4 7 12 13 16 16 10 10 11
11 11 8 5 255 11 151 255 255 255 255 255 255 255 255 255
255 255 255 21 21 31 82 91 94 94 103 106 106 102 88 48
15 255 3 3 5 10 14 16 19 26 30 30 23 18 8 4
255 10 37 88 100 102 98 95 95 102 117 117 87 30 255 7
7 34 74 92 95 95 81 71 75 83 83 60 20 255 7 7
48 52 47 44 44 42 41 46 46 43 20 6 255 4 6 13
21 22 17 15 15 15 15 14 11 6 6 255 120 248 255 255
255 255 255 255 255 255 248 219 104 255 19 53 142 199 217 249
255 242 211 195 193 139 53 255 3 3 3 6 8 10 11 11
12 16 16 10 5 4 255 3 4 5 11 11 9 6 5 5
5 5 4 3 3 255 3 6 16 30 30 26 24 24 29 30
28 15 5 255 3 3 4 7 12 13 12 12 13 14 14 7
3 3 255 4 12 60 85 91 85 75 68 67 67 67 54 18
255 3 3 4 18 35 39 35 30 30 42 42 33 15 5 3
3 3 3 3 3 3 3 3 2 0 0 0 0 0 0 0
2 3 3 4 4 4 4 10 15 19 18 18 18 18 15 9
5 4 255 4 15 125 255 255 255 255 255 255 255 255 205 45
11 255 4 4 7 42 57 65 65 63 52 38 16 5 4 255
4 4 4 11 16 24 31 35 37 36 34 14 5 3 255 3
6 15 22 28 33 34 34 30 27 18 9 5 255 4 4 4
5 11 17 19 18 18 17 11 6 4 4 255 3 4 4 8
15 20 26 27 27 21 11 5 4 4 255 4 4 6 12 16
21 22 22 21 15 7 5 3 255 4 12 46 57 59 57 49
49 60 60 46 26 10 4 255 5 12 22 30 32 27 24 27
29 29 22 13 5 255 3 18 104 146 146 129 129 160 168 194
179 143 57 255 7 7 48 255 255 255 255 255 255 255 255 255
255 63 255 4 4 42 53 72 73 69 61 61 69 65 51 21
7 255 3 3 7 15 16 15 12 10 9 9 7 5 4 4
255 4 7 12 15 17 17 16 11 15 15 13 8 4 255 13
159 255 255 255 255 255 255 255 255 255 255 255 255 21 19 31
87 94 97 94 94 98 106 106 88 41 11 255 3 3 5 10
12 14 17 22 26 23 19 13 6 4 255 7 37 88 102 109
98 95 100 102 103 107 87 33 255 7 7 32 74 84 92 79
71 70 70 79 79 60 20 255 5 7 48 68 68 44 44 40
40 46 46 39 17 6 255 4 6 14 18 18 14 14 15 16
16 16 10 6 6 255 120 248 255 255 255 255 255 255 255 255
255 219 104 255 19 38 134 199 216 245 255 249 241 213 193 134
48 255 4 3 3 5 8 10 11 11 12 15 15 8 5 4
255 3 3 4 6 10 8 5 5 5 5 5 4 3 3 255
3 4 16 30 30 26 21 21 23 28 23 15 5 255 3 3
4 6 10 12 12 12 13 14 14 7 4 3 255 5 12 60
92 92 83 74 74 74 77 77 54 18 255 3 3 3 13 27
35 32 26 26 38 38 33 15 5 3 3 3 3 3 3 3
3 3 2 0 0 0 0 0 0 0 2 3 3 4 4 4
4 5 10 15 17 18 18 15 13 8 4 3 255 4 8 62
255 255 255 255 255 255 255 255 108 26 10 255 4 4 7 22
47 61 61 59 46 32 9 4 4 255 4 4 4 7 12 20
24 29 35 34 19 10 5 3 255 3 4 11 21 23 28 34
35 34 26 12 6 4 255 4 4 4 4 8 15 19 19 18
13 8 4 4 4 255 3 4 4 7 12 19 22 24 22 16
8 4 4 4 255 4 4 6 11 13 17 21 21 16 9 5
3 3 255 3 7 46 52 60 58 45 45 51 55 44 16 7
4 255 5 12 22 29 30 29 27 29 29 29 17 10 4 255
3 18 75 123 139 138 142 168 187 204 204 130 42 255 7 10
43 255 255 255 255 255 255 255 255 255 230 45 255 4 4 21
45 72 72 69 58 49 56 55 40 15 5 255 3 3 7 8
16 15 13 10 9 9 9 5 4 3 255 4 8 11 15 16
16 16 16 17 17 13 6 4 255 13 159 255 255 255 255 255
255 255 255 255 255 255 255 19 9 15 71 90 97 94 94 98
113 113 80 31 8 255 3 3 4 9 11 12 14 17 21 19
14 12 6 4 255 4 21 82 114 129 114 108 103 100 100 94
87 33 255 6 7 32 74 79 84 79 73 71 70 70 63 42
15 255 5 5 29 53 53 47 44 44 46 56 46 36 13 7
255 4 6 14 16 16 15 15 16 21 21 16 10 6 4 255
67 185 255 255 255 255 255 255 255 255 255 216 84 255 11 21
103 199 216 224 221 221 221 217 195 128 38 255 4 4 4 4
6 10 11 12 13 15 15 8 4 3 255 3 3 3 4 6
6 5 4 4 5 5 5 4 3 255 3 3 9 27 27 26
24 22 23 23 19 13 5 255 3 4 4 6 9 12 12 13
13 14 14 7 3 3 255 4 10 42 85 86 85 82 82 82
87 77 45 11 255 2 2 3 6 19 27 27 26 33 35 35
22 14 4 3 3 3 3 3 3 3 3 3 3 0 0 0
0 0 0 0 3 3 3 4 4 4 4 5 7 10 14 14
15 13 8 5 3 3 255 3 4 13 102 255 255 255 255 255
255 129 35 11 8 255 3 4 4 8 22 35 41 42 32 13
6 4 4 255 3 3 4 4 8 11 20 23 26 19 10 5
4 3 255 3 3 6 13 21 23 28 34 26 12 6 4 3
255 3 4 4 4 5 12 15 18 14 8 4 4 4 3 255
3 3 4 6 9 12 19 20 16 11 6 4 4 4 255 3
3 4 6 11 13 16 16 9 7 4 3 3 255 3 6 18
47 48 47 43 41 40 40 29 8 4 3 255 4 7 14 22
30 35 32 32 29 26 16 8 4 255 3 9 41 84 128 138
161 171 177 187 136 90 26 255 5 10 28 159 255 255 255 255
255 255 255 255 111 21 255 4 4 12 35 59 72 73 54 42
49 40 28 8 4 255 3 3 4 7 12 15 14 11 9 9
9 5 3 3 255 4 6 10 11 15 15 15 17 18 17 11
6 4 255 7 72 255 255 255 255 255 255 255 255 255 255 255
255 9 5 8 36 77 94 94 103 115 119 115 72 20 6 255
3 3 4 6 9 10 12 13 13 13 12 7 4 4 255 4
8 42 105 132 134 121 108 99 88 87 55 23 255 4 4 15
45 74 84 84 80 79 73 69 47 26 9 255 4 4 12 34
44 53 55 62 62 62 46 35 11 7 255 4 4 10 14 16
16 16 20 22 20 12 6 4 4 255 28 121 244 255 255 255
255 255 255 255 255 148 32 255 4 11 56 147 205 196 193 193
217 213 158 82 19 255 4 4 4 4 6 9 11 12 12 12
9 6 4 3 255 3 3 3 3 4 5 5 5 4 4 5
4 4 3 255 3 3 4 15 24 24 24 24 23 20 13 7
4 255 3 3 4 5 7 9 12 13 15 15 14 6 4 3
255 4 5 22 65 84 85 84 83 82 81 65 32 7 255 3
3 3 4 10 19 26 30 33 33 26 14 6 4 4 3 3
4 4 4 4 3 3 3 0 0 0 0 0 0 0 3 4
4 4 4 4 4 4 5 7 8 7 7 7 5 4 3 3
255 3 3 6 13 102 211 255 255 202 129 35 10 8 4 255
3 3 4 4 8 15 18 18 13 6 4 4 4 255 3 3
3 4 4 8 11 11 10 8 5 4 4 4 255 3 3 3
6 13 15 15 13 10 6 4 3 3 255 4 4 4 4 4
5 12 13 8 4 3 3 3 3 255 3 3 4 4 6 9
11 11 11 6 4 4 4 4 255 3 3 3 4 6 9 9
9 7 4 3 3 3 255 3 4 6 18 29 43 36 35 35
29 17 6 3 3 255 4 4 7 15 31 35 32 29 26 16
13 6 3 255 3 3 11 41 84 123 142 162 162 136 90 35
9 255 4 4 10 29 159 255 255 255 255 255 255 111 22 8
255 4 4 7 17 35 59 73 54 42 39 28 10 5 4 255
3 4 4 7 8 16 16 10 9 9 9 5 3 3 255 3
4 6 8 11 12 14 14 18 11 8 3 3 255 4 24 187
255 255 255 255 255 255 255 255 255 171 255 5 4 5 18 45
79 90 100 100 100 72 30 9 6 255 3 3 3 4 6 8
10 11 12 10 7 4 4 4 255 3 4 14 55 105 134 121
99 87 73 55 23 9 255 4 4 8 20 45 69 86 91 79
69 51 29 11 4 255 4 4 6 16 35 53 62 64 62 52
35 12 7 4 255 3 4 8 11 16 17 20 20 18 13 8
4 3 3 255 10 54 131 244 255 255 255 255 255 255 148 56
12 255 3 6 20 56 147 170 176 184 184 158 92 33 9 255
4 4 4 4 4 6 10 10 10 9 6 4 4 3 255 3
3 3 3 3 4 5 4 4 4 4 4 3 3 255 3 3
3 6 15 18 23 24 19 13 7 4 3 255 3 3 4 4
5 7 8 12 13 14 10 4 3 3 255 3 4 9 24 65
84 84 82 81 65 32 12 5 255 3 3 3 4 5 10 17
26 30 22 13 7 4 4 4 3 3 4 4 4 4 4 3
3 0 0 0 0 0 0 0 3 4 4 4 4 4 3 3
3 4 4 4 4 4 4 3 3 3 255 3 3 3 6 13
19 20 22 23 23 10 6 4 3 255 3 3 4 4 4 6
7 7 5 4 4 3 3 255 4 4 4 4 4 4 4 4
5 5 4 4 4 4 255 3 3 4 4 4 6 6 5 4
4 3 3 3 255 4 4 4 4 3 3 4 4 4 3 3
3 3 3 255 3 3 3 3 4 5 5 4 4 4 3 3
4 4 255 3 3 3 4 4 4 4 4 4 3 3 3 3
255 3 3 4 6 12 18 18 18 19 17 6 4 3 3 255
3 4 4 7 14 26 26 18 16 13 6 4 3 255 3 4
4 11 33 63 90 94 94 70 35 10 4 255 3 3 4 7
29 106 243 255 255 225 91 22 8 4 255 3 3 4 7 17
32 44 44 37 20 10 5 4 3 255 3 3 4 4 7 8
12 8 8 8 6 5 3 3 255 3 4 4 5 6 9 11
11 10 8 5 3 3 255 3 5 32 187 255 255 255 255 255
255 255 171 32 255 4 4 4 8 18 36 77 82 82 67 30
16 12 8 255 3 3 3 4 4 5 7 9 9 6 6 4
4 3 255 3 3 6 14 55 73 73 69 55 37 18 9 4
255 3 3 5 8 20 37 64 91 77 51 29 11 4 4 255
4 4 4 6 16 35 55 64 46 26 12 6 4 3 255 3
3 4 8 11 17 20 18 13 8 5 4 3 3 255 4 10
54 131 208 238 238 237 171 110 56 12 3 255 3 4 6 20
52 96 124 140 140 92 36 11 4 255 3 3 3 3 4 4
4 5 5 5 3 3 3 3 255 3 3 3 3 3 4 4
4 3 3 3 3 3 3 255 3 3 3 6 6 8 12 12
12 7 4 4 3 255 3 3 4 4 4 4 5 7 10 10
4 4 3 3 255 3 3 4 9 24 42 47 47 38 26 12
5 4 255 3 3 3 3 4 5 8 11 11 11 6 4 4
4 4 3 3 4 4 4 4 4 3 3 0 0 0 0 0
0 0 3 3 4 3 4 4 3 3 3 3 3 3 3 3
3 3 3 3 255 3 3 3 3 3 4 4 4 4 4 4
3 3 3 255 3 3 4 4 4 4 4 4 4 3 3 3
3 255 4 4 4 4 3 3 3 3 4 4 4 4 4 3
255 3 3 3 3 4 4 4 4 4 3 3 3 3 255 4
4 3 3 3 3 4 4 4 3 3 3 3 3 255 3 3
3 3 3 4 4 3 3 3 3 3 3 3 255 3 3 3
3 3 3 3 3 3 3 3 3 3 255 3 3 3 3 4
5 5 4 4 4 4 4 3 3 255 3 4 4 4 4 7
7 7 6 5 4 4 3 255 3 3 3 4 7 12 12 12
16 16 10 4 3 255 3 3 3 3 4 15 47 82 82 42
11 4 3 3 255 3 3 3 4 5 6 6 8 8 7 4
3 3 3 255 3 3 3 3 3 7 8 6 5 5 5 4
3 3 255 3 3 4 4 4 4 5 5 5 5 3 3 3
255 3 3 5 32 147 255 255 255 236 200 114 32 6 255 4
4 4 5 8 11 15 21 21 18 12 12 16 13 255 3 3
3 3 3 3 4 4 4 4 4 4 6 4 255 3 3 4
6 10 16 23 23 17 9 5 4 4 255 3 3 4 5 6
11 19 26 28 28 11 4 3 3 255 4 4 3 3 5 13
27 27 20 9 4 4 3 3 255 3 3 3 4 5 8 8
8 6 5 4 4 3 3 255 3 4 10 33 67 90 90 70
44 21 7 3 3 255 3 4 4 4 8 23 36 43 43 36
11 3 3 255 3 3 3 3 3 3 3 3 3 3 3 3
3 4 255 3 3 3 3 3 3 4 4 3 3 3 3 3
3 255 3 3 4 6 6 6 4 4 4 4 4 4 3 255
3 3 3 3 3 3 4 4 4 3 3 3 3 3 255 3
3 3 3 5 10 16 16 10 6 5 4 4 255 3 3 3
3 3 3 3 3 4 4 4 4 4 4 4 3 4 4 4
4 4 3 3 2 0 0 0 255 255 255 255 255 255 255 255
255 255 255 255 255 255 255 255 255 255 255 255 255 255 255 255
255 255 255 255 255 255 255 255 255 255 255 255 255 255 255 255
255 255 255 255 255 255 255 255 255 255 255 255 255 255 255 255
255 255 255 255 255 255 255 255 255 255 255 255 255 255 255 255
255 255 255 255 255 255 255 255 255 255 255 255 255 255 255 255
255 255 255 255 255 255 255 255 255 255 255 255 255 255 255 255
255 255 255 255 255 255 255 255 255 255 255 255 255 255 255 255
255 255 255 255 255 255 255 255 255 255 255 255 255 255 255 255
255 255 255 255 255 255 255 255 255 255 255 255 255 255 255 255
255 255 255 255 255 255 255 255 255 255 255 255 255 255 255 255
255 255 255 255 255 255 255 255 255 255 255 255 255 255 255 255
255 255 255 255 255 255 255 255 255 255 255 255 255 255 255 255
255 255 255 255 255 255 255 255 255 255 255 255 255 255 255 255
255 255 255 255 255 255 255 255 255 255 255 255 255 3 5 9
18 22 22 16 13 7 5 4 255 3 3 3 4 4 4 4
4 4 4 5 12 16 13 255 3 3 3 3 3 3 3 4
4 4 4 4 6 4 255 3 3 3 4 4 4 3 3 4
4 4 4 4 255 3 2 2 2 2 3 4 5 6 6 4
3 3 3 255 3 3 3 3 3 4 4 4 4 4 4 4
3 3 255 3 3 3 3 3 3 4 4 4 4 4 4 3
3 255 3 3 3 4 5 5 5 6 6 5 4 3 3 255
3 3 4 4 4 4 4 4 3 3 3 3 3 255 3 3
3 3 3 3 3 3 3 3 3 3 3 3 255 3 3 3
3 3 3 3 4 3 3 3 3 3 3 255 3 3 4 5
5 4 4 3 3 3 4 4 4 255 3 3 3 3 3 3
3 3 3 3 3 3 3 3 255 3 3 3 3 3 3 4
4 4 3 3 3 4 255 3 3 3 3 3 3 3 3 3
3 3 4 4 4 4 4 4 4 4 4 4 3 3 2 0
0 0 0 0 0 0 2 3 3 3 3 3 3 3 3 3
3 3 3 3 3 3 3 3 255 3 3 3 3 3 4 4
4 4 4 4 3 3 3 255 3 3 3 3 3 3 3 3
3 3 3 3 3 255 3 4 4 4 4 4 4 4 4 4
3 3 3 3 255 3 3 3 3 3 3 4 4 4 3 3
3 3 255 3 3 3 3 3 3 3 4 3 3 3 3 3
3 255 3 3 3 3 3 3 3 3 3 3 3 3 3 3
255 3 3 3 3 3 3 3 4 4 3 3 3 3 255 3
3 3 3 3 3 3 3 3 3 3 3 3 3 255 3 3
4 4 3 3 3 3 4 4 3 3 3 255 4 4 3 3
3 3 4 4 4 3 3 3 3 255 3 3 3 3 3 3
3 4 4 4 3 3 3 3 255 3 3 3 3 3 3 3
3 3 3 3 3 3 3 255 3 3 3 2 3 3 3 3
3 3 3 3 3 3 255 3 3 3 3 4 4 5 5 5
3 3 3 3 255 3 3 255 255 255 255 255 255 255 255 255
255 255 255 255 255 255 255 255 255 255 255 255 255 255 255 255
255 255 255 255 255 255 255 255 255 255 255 255 255 255 255 255
255 255 255 255 255 255 255 255 255 255 255 255 255 255 255 255
255 255 255 255 255 255 255 255 255 255 255 255 255 255 255 255
255 255 255 255 255 255 255 255 255 255 255 255 255 255 255 255
255 255 255 255 255 255 255 255 255 255 255 255 255 255 255 255
255 255 255 255 255 255 255 255 255 255 255 255 255 255 255 255
255 255 255 255 255 255 255 255 255 255 255 255 255 255 255 255
255 255 255 255 255 255 255 255 255 255 255 255 255 255 255 255
255 255 255 255 255 255 255 255 255 255 255 255 255 255 255 255
255 255 255 255 255 255 255 255 255 255 255 255 255 255 255 255
255 255 255 255 255 255 255 255 255 255 255 255 255 255 255 255
255 255 255 255 255 255 255 255 255 255 255 255 255 255 255 255
255 255 255 255 255 255 255 255 255 255 255 255 0 0 0 0
2 3 3 3 3 3 3 3 3 4 8 8 6 4 4 4
3 3 255 4 4 4 4 4 5 5 5 4 4 4 3 3
3 255 3 3 3 3 3 3 3 3 3 3 3 3 3 255
3 3 4 4 4 4 4 6 6 4 3 3 3 3 255 4
3 3 4 4 4 5 5 4 4 3 3 3 255 3 3 3
3 3 3 5 8 8 5 3 3 4 3 255 3 3 3 3
3 3 3 3 3 3 3 3 3 3 255 3 3 3 3 4
4 5 5 4 4 3 3 3 255 3 3 3 5 8 11 11
11 11 10 7 3 3 3 255 3 3 4 6 7 7 9 9
8 5 4 3 3 255 4 6 4 3 4 4 6 6 6 5
3 3 3 255 3 3 3 3 3 3 3 4 4 4 4 3
3 2 255 2 2 3 3 3 4 4 3 3 3 3 3 3
3 255 3 3 3 4 4 5 5 5 4 3 3 3 3 3
255 3 4 5 6 6 10 19 27 27 10 4 3 3 255 3
3 3 3 3 3 4 4 4 3 3 3 3 255 3 3 3
3 3 4 4 5 5 5 4 4 4 4 255 3 3 3 5
7 9 11 11 11 10 8 5 4 3 255 3 3 3 4 4
5 5 5 4 4 3 3 3 255 3 3 3 3 3 3 3
3 3 3 3 3 3 3 255 3 3 3 3 3 3 4 4
4 3 3 3 3 4 255 4 3 3 3 3 3 4 4 4
5 4 3 3 3 255 3 3 3 3 3 3 3 3 4 4
4 3 3 255 3 3 3 3 3 3 3 3 3 3 3 3
3 255 4 5 5 4 4 3 4 4 3 3 3 3 3 3
255 3 3 3 3 3 4 4 4 4 3 3 3 3 3 255
3 3 3 3 4 4 4 4 4 3 3 3 4 255 3 3
3 3 3 3 4 4 4 4 3 3 3 3 255 3 2 2
3 3 3 3 3 3 3 3 3 4 255 3 3 3 3 3
3 3 3 3 3 3 3 4 4 4 4 4 4 4 4 4
4 3 2 0 0 0 0 0 0 0 3 4 4 4 3 3
3 4 6 12 23 21 11 7 4 4 4 3 255 4 4 4
5 9 12 16 16 11 7 4 3 3 3 255 3 4 4 5
5 5 5 5 5 4 3 3 3 255 3 3 4 4 4 5
7 8 8 6 4 3 3 3 255 4 4 4 6 9 10 10
9 8 6 4 4 3 255 3 3 3 4 6 8 12 16 16
12 7 4 4 4 255 3 3 3 4 4 3 3 4 7 7
4 3 3 3 255 3 3 4 4 5 11 14 7 5 4 4
3 3 255 3 3 5 8 26 37 42 42 42 32 17 7 3
3 255 3 4 6 14 23 24 29 29 20 13 7 5 4 255
4 6 5 5 5 10 15 22 15 10 5 3 3 255 3 3
3 3 3 4 9 13 13 8 5 4 3 3 255 2 3 3
3 4 6 7 9 10 10 7 4 3 3 255 3 3 4 4
7 9 11 11 9 5 3 3 3 3 255 4 5 10 19 36
57 82 82 82 35 10 4 3 255 3 3 3 3 3 5 5
4 4 4 4 4 3 255 3 3 3 3 4 5 7 8 8
10 11 11 4 3 255 3 3 5 10 18 28 41 55 55 45
28 11 5 4 255 3 3 3 5 10 15 15 14 9 6 4
3 3 255 3 3 3 3 5 5 4 4 5 5 4 4 3
3 255 4 4 3 3 3 4 5 5 4 4 3 3 3 3
255 3 3 3 3 4 5 7 7 7 7 5 4 3 3 255
3 3 3 3 3 4 4 4 4 4 4 3 3 255 3 3
3 3 3 3 3 4 4 4 3 3 3 255 4 4 4 4
4 5 7 7 6 5 4 4 4 3 255 3 3 3 4 4
6 9 13 13 12 8 4 3 3 255 3 3 3 3 4 5
9 9 7 4 3 3 3 255 3 3 3 3 3 4 8 11
11 9 4 3 3 3 255 3 2 2 3 3 3 3 3 3
3 3 3 3 255 3 3 3 3 3 5 5 4 3 3 3
3 4 4 4 3 3 3 3 4 4 4 3 2 0 0 0
0 0 0 0 3 4 4 4 4 4 4 6 13 23 27 28
22 14 7 4 4 3 255 3 4 5 11 37 46 45 39 28
17 10 4 3 3 255 4 4 5 6 8 9 12 12 12 7
4 3 3 255 3 4 4 4 8 9 12 12 10 9 6 3
3 3 255 4 4 6 13 20 20 17 15 14 12 6 4 4
255 3 3 4 6 15 20 20 20 21 20 12 7 4 4 255
2 2 4 7 7 7 7 8 10 13 7 4 4 3 255 3
4 5 9 11 17 17 14 7 4 4 3 3 255 3 3 7
26 37 67 82 81 69 60 34 17 5 3 255 4 7 16 26
36 39 42 39 33 22 16 9 5 255 4 5 6 8 10 17
20 22 18 18 10 5 4 255 3 3 3 3 4 11 19 19
19 14 9 5 4 3 255 3 3 3 4 10 22 37 37 37
34 19 7 4 3 255 3 3 4 7 14 22 23 23 22 12
6 4 4 3 255 4 10 22 59 89 115 134 146 132 88 35
10 4 255 3 3 3 3 6 9 10 9 8 8 7 4 4
255 3 3 3 5 9 10 11 12 12 14 15 13 11 3 255
3 4 10 22 39 51 67 72 87 79 54 29 12 5 255 3
3 5 10 21 31 31 21 18 16 11 5 3 255 3 3 3
5 9 16 20 20 18 16 8 5 3 3 255 4 4 3 3
4 5 8 8 8 7 4 3 3 3 255 3 3 4 4 7
10 13 13 11 10 7 4 4 3 255 3 3 3 3 4 7
10 10 7 5 3 3 3 255 3 3 3 3 4 6 8 8
7 7 4 3 3 255 4 4 4 4 5 9 14 11 10 10
10 7 4 4 255 3 3 4 4 12 20 29 31 28 21 12
8 4 3 255 3 3 3 4 5 9 12 16 12 8 5 4
4 255 3 3 3 3 4 8 11 20 20 12 9 4 4 4
255 3 2 2 3 3 3 3 3 3 3 3 3 3 255 3
3 3 4 5 6 11 7 4 3 3 4 4 4 3 3 3
3 3 4 4 4 3 2 0 0 0 0 0 0 0 3 4
4 4 4 4 6 12 23 24 27 29 28 22 18 9 5 4
255 4 4 11 37 53 59 59 55 52 44 17 10 4 3 255
4 4 5 8 12 15 12 12 12 11 7 4 3 255 4 4
4 8 12 13 14 17 15 15 9 5 3 3 255 4 6 13
29 28 22 20 18 17 15 12 6 4 255 3 4 6 15 22
32 23 22 22 20 18 11 5 4 255 2 3 7 10 12 11
10 11 14 14 12 7 4 4 255 4 5 9 10 11 17 17
14 9 5 4 4 3 255 3 4 12 37 67 82 82 81 71
69 60 34 10 3 255 6 14 30 39 41 42 42 39 38 36
29 16 9 255 4 4 8 10 16 19 20 20 19 19 15 10
4 255 4 3 3 4 11 27 28 28 28 23 15 8 6 5
255 4 4 4 10 23 37 52 62 62 62 34 19 6 3 255
3 3 6 14 22 27 33 30 29 22 12 6 4 3 255 6
22 59 92 130 146 164 173 165 132 88 30 8 255 3 3 3
4 9 12 16 17 16 13 9 7 4 255 3 3 5 9 14
14 16 17 15 15 18 18 11 4 255 3 6 22 39 69 72
75 87 89 93 79 54 29 11 255 4 4 10 21 33 36 35
34 21 19 18 11 5 255 3 3 4 9 16 29 34 34 34
31 20 10 5 4 255 4 4 4 4 5 9 10 15 15 15
11 5 4 4 255 3 4 4 7 10 14 14 14 13 12 10
7 4 4 255 3 3 3 4 7 10 15 17 12 8 5 3
3 255 3 3 3 5 8 11 14 14 12 8 7 4 3 255
3 4 4 4 9 17 19 16 14 16 16 10 7 4 255 3
4 4 12 20 29 35 32 28 22 21 10 6 4 255 3 6
9 7 9 12 17 20 20 13 8 5 4 255 3 3 3 4
7 10 17 20 20 16 11 6 4 4 255 4 3 3 3 4
4 4 3 4 4 3 3 3 255 2 3 4 5 6 11 18
35 35 20 8 4 4 4 3 3 3 3 3 4 4 4 3
2 0 0 0 0 0 0 1 3 3 3 3 4 5 10 19
26 26 26 27 28 29 23 18 9 4 255 4 11 31 53 69
69 67 60 67 55 44 14 5 3 255 3 4 5 12 17 17
17 11 12 11 8 4 4 255 4 4 5 12 16 21 22 22
19 17 15 7 4 4 255 4 9 29 30 30 23 20 19 18
18 14 8 4 255 3 4 8 22 35 35 32 23 22 20 18
15 8 4 255 3 3 7 12 14 15 14 14 14 14 12 9
6 3 255 3 10 12 10 11 14 17 15 10 9 5 4 3
255 3 4 31 61 82 82 75 69 69 69 65 44 13 4 255
7 26 36 46 43 42 40 35 36 36 30 26 12 255 4 4
9 14 17 19 20 20 20 20 19 11 5 255 4 3 4 8
27 34 36 35 32 29 23 15 7 6 255 4 4 5 22 34
43 62 67 72 75 62 31 9 3 255 3 3 6 15 26 29
33 31 31 33 22 11 4 3 255 8 33 92 130 158 168 188
187 182 159 115 43 12 255 3 3 4 7 12 16 22 22 19
17 13 9 4 255 3 3 8 14 18 17 17 17 17 16 18
18 16 7 255 3 6 30 77 91 80 80 80 88 93 84 77
41 13 255 5 5 16 33 39 40 38 35 29 23 24 18 8
255 3 3 5 15 29 36 36 37 37 36 35 21 8 5 255
4 4 4 4 8 10 13 15 15 16 17 11 5 4 255 3
4 4 9 14 15 14 14 13 13 12 7 4 4 255 3 3
4 7 10 15 18 19 17 12 8 4 3 255 3 3 5 8
16 16 14 14 13 11 8 5 3 255 3 3 4 4 10 18
19 16 16 17 22 16 7 4 255 3 4 4 18 30 33 35
23 22 21 21 17 10 5 255 5 11 11 10 11 13 21 22
20 16 13 6 4 255 3 3 4 6 10 11 13 16 16 12
11 8 5 4 255 4 3 3 4 9 15 15 13 9 5 4
3 3 255 3 3 5 6 11 21 48 102 88 49 20 8 4
4 3 3 3 3 3 4 4 4 3 2 0 0 0 0 0
0 1 3 4 3 3 4 5 10 24 29 27 26 26 27 29
23 21 9 4 255 4 13 40 59 65 67 67 67 68 67 44
19 5 3 255 3 4 5 12 18 18 15 11 11 10 8 4
4 255 3 4 6 27 27 27 28 28 22 18 17 10 4 4
255 5 12 29 30 24 23 21 20 19 18 14 9 5 255 3
5 11 22 30 33 33 28 23 19 18 16 10 4 255 3 5
8 12 15 18 16 15 14 14 11 9 6 4 255 3 12 13
15 13 17 19 17 14 11 9 6 3 255 4 6 59 88 88
75 61 52 57 64 64 45 15 5 255 6 29 43 46 45 41
34 29 34 36 30 26 13 255 4 4 7 13 16 19 21 21
21 20 19 17 10 255 3 3 5 15 35 38 42 42 43 32
26 17 8 6 255 3 4 5 28 42 54 67 69 75 78 77
48 17 4 255 3 4 6 15 22 26 28 30 41 41 33 11
4 3 255 8 33 105 168 208 214 204 193 182 165 136 72 17
255 3 3 4 8 14 22 26 26 22 18 16 11 4 255 3
3 9 24 24 16 16 16 17 16 18 18 18 10 255 3 6
44 112 112 97 80 78 80 88 84 81 42 13 255 5 6 21
43 43 40 35 33 30 33 33 27 9 255 3 3 7 20 36
37 44 40 39 39 41 35 21 7 255 4 4 4 7 10 11
13 14 15 17 18 15 5 4 255 3 4 4 9 14 14 12
12 13 13 12 7 4 4 255 3 3 4 9 15 19 19 19
17 14 11 5 3 255 3 3 5 12 16 16 14 14 13 12
10 7 4 255 3 3 4 4 10 13 16 16 17 22 22 19
7 4 255 3 4 6 26 31 32 31 22 21 19 21 19 11
5 255 3 6 11 11 11 13 15 21 18 16 13 8 4 255
3 3 4 7 11 12 14 14 11 11 10 9 5 4 255 3
3 3 9 20 23 20 16 14 10 5 4 3 255 3 3 3
7 21 48 102 111 108 83 49 19 7 4 3 3 3 3 3
4 4 3 3 2 0 0 0 0 0 0 0 4 4 4 3
3 4 9 24 29 29 29 27 27 26 23 14 6 4 255 4
13 39 56 64 67 68 68 67 58 44 19 5 3 255 3 4
6 12 15 15 15 14 12 10 6 4 3 255 3 4 7 15
17 27 29 29 23 21 17 10 4 4 255 6 12 17 24 24
24 26 23 21 18 14 9 5 255 3 5 11 19 26 30 33
30 28 19 18 16 10 4 255 4 7 8 9 13 15 18 18
18 14 11 8 6 3 255 3 9 15 18 19 24 28 24 17
14 12 9 4 255 4 8 61 90 90 63 56 52 59 64 59
51 15 5 255 5 18 31 46 46 41 37 29 37 39 30 26
13 255 4 4 7 13 16 18 19 21 21 20 18 15 10 255
3 3 5 15 34 38 41 41 43 41 29 21 11 5 255 3
3 6 28 43 69 69 67 69 77 77 48 17 4 255 3 4
6 19 22 26 27 28 38 38 30 11 4 3 255 6 32 105
201 219 236 216 204 175 157 136 72 17 255 3 3 4 8 15
22 27 28 28 22 18 11 6 255 3 4 9 22 22 16 15
15 16 18 19 19 18 10 255 4 7 44 108 111 107 91 88
81 93 84 81 41 13 255 4 6 23 38 40 37 33 29 29
29 31 27 9 255 3 4 8 20 37 46 48 48 41 45 46
45 21 7 255 4 5 6 9 11 13 13 14 16 17 17 12
5 3 255 3 4 4 9 13 14 12 12 13 13 12 7 4
3 255 3 3 4 11 16 19 19 19 16 12 11 5 4 255
3 3 5 11 16 16 14 14 13 13 11 7 5 255 3 3
4 6 10 14 14 13 13 17 19 13 7 3 255 3 4 8
24 31 32 33 23 22 21 21 19 11 5 255 3 4 10 11
11 11 13 14 16 16 16 10 5 255 4 4 4 7 12 13
19 14 11 11 10 9 5 4 255 3 3 4 10 32 32 23
17 16 16 10 5 4 255 3 3 3 12 41 88 116 123 104
94 78 38 10 4 3 3 3 3 3 3 3 3 3 2 0
0 0 0 0 0 0 3 4 4 4 4 4 7 18 26 29
29 29 27 26 22 13 6 4 255 4 7 20 39 56 65 69
69 62 44 26 15 5 4 255 3 4 7 12 15 16 15 15
13 9 5 4 3 255 3 4 7 11 15 17 29 29 23 20
17 9 4 4 255 5 9 12 19 20 28 28 24 22 20 14
8 4 255 3 3 9 15 21 30 35 35 30 20 18 14 7
3 255 3 5 8 8 11 15 19 21 18 14 11 6 4 3
255 4 9 16 19 20 22 28 22 17 15 14 10 4 255 3
8 42 72 70 63 61 70 64 67 59 51 15 4 255 5 14
31 43 46 46 41 39 46 46 43 27 13 255 4 4 7 12
16 18 21 21 21 19 17 11 5 255 3 3 5 13 24 33
33 35 41 39 30 21 11 4 255 3 3 8 28 54 69 64
60 60 64 54 28 9 4 255 4 4 6 19 22 26 24 24
28 30 28 10 4 3 255 5 26 91 163 208 231 216 175 157
136 112 55 16 255 3 3 4 10 17 20 26 31 36 28 18
11 6 255 3 4 9 19 19 16 15 15 17 21 22 19 15
8 255 4 7 38 87 108 107 103 103 105 105 93 80 41 12
255 3 6 23 35 35 33 30 24 21 27 27 18 8 255 4
4 8 18 36 47 55 60 48 46 45 35 19 7 255 4 5
6 9 11 13 14 14 17 17 12 6 4 3 255 3 4 5
9 12 14 13 12 12 12 10 7 4 3 255 3 4 4 9
11 16 17 14 12 11 8 5 4 255 3 3 4 8 14 16
15 15 14 13 11 7 5 255 4 4 4 7 12 14 13 13
13 13 13 9 4 3 255 3 4 8 15 24 32 33 33 26
23 21 19 9 4 255 3 3 4 10 11 11 12 14 14 14
12 9 5 255 3 3 4 5 11 19 20 19 15 13 10 9
5 3 255 3 3 4 10 23 28 23 20 19 16 13 5 4
255 4 4 4 12 41 88 113 113 106 95 83 55 16 4 3
3 3 3 3 3 3 3 3 2 0 0 0 0 0 0 0
3 4 4 4 4 4 4 11 20 27 29 28 26 24 21 13
5 4 255 4 4 9 20 38 52 68 58 44 26 15 7 4
4 255 3 4 7 12 15 16 16 15 11 6 4 4 3 255
3 3 4 7 13 17 20 23 20 17 9 6 3 3 255 4
5 9 14 19 24 24 23 21 17 14 7 4 255 3 3 6
11 17 23 31 33 30 20 15 10 5 3 255 3 4 6 7
11 18 19 20 17 13 6 5 3 3 255 4 9 16 19 19
16 22 18 16 15 12 9 4 255 2 5 22 45 57 57 63
70 69 67 56 34 13 3 255 5 13 27 35 44 46 46 48
58 53 46 27 9 255 3 4 7 11 17 18 21 21 20 17
12 7 4 255 3 3 5 9 17 24 29 29 30 35 22 15
7 4 255 3 3 8 24 38 52 52 52 54 54 37 26 8
4 255 4 4 6 13 20 23 24 24 26 26 19 9 3 3
255 4 17 56 91 163 171 171 146 132 112 86 46 14 255 4
4 5 10 14 17 20 26 36 20 17 8 5 255 3 4 9
17 19 18 17 16 17 21 23 23 14 6 255 4 7 29 56
87 99 103 110 117 116 104 72 27 7 255 3 5 12 23 31
31 26 24 21 21 19 12 6 255 4 5 8 12 20 36 55
60 54 46 42 28 12 4 255 3 3 4 6 9 13 14 14
15 12 9 5 4 3 255 3 3 5 8 11 12 12 12 11
10 7 5 3 3 255 4 4 4 7 9 9 12 12 10 8
5 3 3 255 3 3 4 8 10 15 15 15 14 11 8 5
4 255 4 4 4 7 10 14 14 14 14 15 13 9 4 3
255 3 4 5 8 16 24 33 33 28 23 19 11 6 4 255
3 3 3 6 10 11 11 13 13 13 9 6 4 255 3 3
4 5 8 11 19 16 14 13 11 9 4 3 255 3 3 4
9 21 27 27 20 20 16 12 5 4 255 4 4 4 9 33
74 97 110 104 95 79 55 16 3 3 3 3 3 3 3 3
3 3 2 0 0 0 0 0 0 0 3 4 4 4 4 4
4 5 11 20 23 23 22 21 13 6 4 4 255 4 4 4
9 17 30 44 44 26 12 7 4 4 3 255 3 3 5 8
14 16 16 12 9 5 4 3 3 255 3 3 3 5 8 11
17 19 13 9 6 4 3 3 255 3 3 5 8 12 19 22
21 17 14 7 5 5 255 3 3 3 6 11 17 24 28 21
14 10 5 4 4 255 3 3 4 6 10 11 18 14 8 6
5 3 3 3 255 4 4 10 15 14 14 15 15 15 12 9
5 3 255 2 4 11 22 45 45 56 67 64 49 34 13 6
3 255 4 6 14 33 38 45 46 51 58 46 34 19 6 255
3 5 5 7 11 17 21 20 17 14 11 5 3 255 3 3
4 5 9 17 21 23 23 22 15 7 4 3 255 3 3 5
10 24 38 43 46 46 37 26 10 5 4 255 4 4 5 7
13 18 23 23 22 19 10 6 3 3 255 5 10 17 56 83
105 105 98 96 86 46 14 6 255 4 4 4 6 10 14 14
15 17 17 8 5 4 255 3 3 6 12 17 17 17 17 17
17 21 15 10 5 255 3 5 13 30 56 77 95 110 117 116
82 48 13 4 255 3 4 7 12 21 26 26 29 21 20 13
7 4 255 4 4 5 8 12 20 34 54 49 42 28 12 6
4 255 3 3 3 4 6 9 10 10 10 9 5 4 3 3
255 3 3 4 5 8 11 11 10 9 7 5 4 4 3 255
3 3 4 4 7 8 8 8 8 5 3 3 3 255 3 3
4 4 8 10 11 11 11 8 5 4 4 255 3 3 3 4
7 10 13 14 14 15 13 7 4 3 255 3 3 4 5 9
15 24 26 20 13 11 6 4 3 255 3 3 3 4 6 10
11 12 12 9 6 4 3 255 3 3 3 4 5 8 10 11
11 11 9 5 4 3 255 3 3 3 6 13 21 20 20 16
12 5 4 3 255 3 4 4 5 14 33 74 82 82 79 55
26 11 3 3 3 4 4 3 3 3 3 3 2 0 0 0
0 0 0 0 3 4 4 4 4 4 4 4 5 11 11 11
10 10 6 4 4 4 255 3 3 3 3 6 11 14 14 10
7 4 4 3 3 255 3 3 3 5 7 10 11 11 5 4
4 3 3 255 3 2 3 3 5 7 9 9 6 5 4 4
3 3 255 3 3 4 4 7 11 11 11 8 7 5 5 4
255 3 3 3 3 4 8 13 13 13 9 5 4 4 4 255
3 3 3 4 6 10 10 7 5 4 3 3 3 3 255 4
4 4 6 7 8 10 10 9 7 5 3 3 255 3 3 4
11 17 20 20 24 24 22 12 6 3 3 255 3 4 7 15
27 35 41 46 46 34 19 7 5 255 4 5 5 5 6 10
14 14 14 11 5 4 3 255 3 4 4 4 5 9 11 11
11 10 7 4 4 3 255 3 3 3 5 10 19 27 30 30
21 10 5 4 4 255 3 3 3 5 7 10 14 15 15 10
6 4 3 3 255 4 5 10 17 34 53 63 63 56 36 13
6 4 255 3 3 4 5 6 8 9 9 8 7 5 4 4
255 2 3 3 6 12 16 16 15 13 12 11 10 5 3 255
3 3 6 13 30 41 46 55 77 77 48 17 7 3 255 3
3 4 7 12 17 26 29 20 13 7 4 4 255 3 3 4
4 4 6 12 24 28 28 12 6 4 4 255 3 3 3 4
5 6 6 6 5 5 4 4 3 3 255 3 3 3 4 5
6 7 7 6 5 4 4 4 3 255 3 3 3 4 4 5
5 5 5 4 3 3 3 255 3 3 3 4 4 5 6 6
6 4 4 4 4 255 3 3 3 4 4 7 10 12 13 13
10 6 4 3 255 3 3 3 4 5 8 14 14 10 6 5
4 4 3 255 3 3 3 3 3 6 7 8 8 6 4 4
3 255 3 3 3 3 4 5 6 7 7 6 5 4 4 3
255 3 3 3 3 6 13 13 11 9 5 4 3 3 255 3
3 3 4 5 14 26 34 34 33 26 11 5 3 3 4 4
4 4 3 3 3 3 2 0 0 0 0 0 0 0 3 4
4 4 4 4 4 3 3 4 4 4 4 4 3 3 3 3
255 3 3 3 3 3 4 4 4 4 4 4 3 3 3 255
3 3 3 3 4 4 4 4 4 4 3 3 3 255 2 2
3 3 3 5 5 5 4 4 4 4 4 3 255 4 4 4
4 4 4 4 4 4 4 4 4 4 255 3 3 3 3 4
4 5 5 5 4 4 3 3 3 255 3 3 3 3 4 4
4 4 4 3 3 3 3 3 255 4 4 4 4 4 5 5
5 4 3 3 3 3 255 3 3 3 4 4 5 5 6 6
6 4 3 3 3 255 3 4 4 6 13 24 28 28 18 10
7 5 5 255 5 5 4 3 3 3 4 6 6 5 4 4
3 255 3 3 4 4 4 5 5 5 4 4 4 4 3 3
255 3 3 3 3 3 4 6 9 9 8 4 4 4 4 255
3 3 3 3 4 5 5 5 5 5 4 4 3 3 255 4
4 4 5 8 16 26 26 17 8 4 4 3 255 3 3 3
4 5 5 5 4 4 4 4 4 3 255 2 2 3 3 5
8 9 9 7 5 4 4 4 3 255 3 3 4 6 11 15
16 20 28 28 17 7 3 2 255 3 3 3 4 6 7 10
10 9 6 4 3 3 255 3 3 3 3 3 4 6 9 11
11 6 4 3 3 255 3 3 3 3 4 4 4 4 4 4
4 3 3 3 255 2 3 3 3 4 4 4 4 4 3 4
4 4 3 255 3 3 3 3 3 3 3 3 3 3 3 3
4 255 3 3 3 4 4 4 3 3 3 3 4 4 3 255
3 3 3 3 4 4 6 6 7 7 6 4 4 3 255 3
3 3 3 3 4 5 5 4 3 3 3 3 3 255 3 3
3 3 3 3 4 4 4 3 3 3 3 255 3 3 3 3
3 3 4 4 4 4 4 4 3 3 255 3 3 3 3 3
4 4 4 3 3 3 3 3 255 3 3 3 3 3 5 7
7 8 8 7 5 4 3 3 4 4 4 4 3 3 3 3
2 0 0 0 0 0 0 0 3 4 4 4 4 4 3 3
3 4 4 4 3 3 3 3 3 3 255 3 3 3 3 3
3 4 4 4 4 3 3 3 3 255 4 3 3 3 4 4
4 4 3 3 3 3 3 255 3 2 3 3 3 4 4 4
4 4 4 4 4 4 255 4 4 4 4 3 3 3 3 3
4 4 4 4 255 3 3 3 3 3 4 4 4 4 4 3
3 3 3 255 3 3 3 3 3 3 3 4 4 4 3 3
3 3 255 4 4 4 4 4 4 4 4 3 3 3 3 3
255 3 3 3 3 3 3 3 3 3 3 3 3 3 3 255
3 3 4 4 6 9 9 6 3 3 3 4 4 255 4 4
3 3 3 3 3 3 3 3 4 4 3 255 3 3 3 4
4 4 4 4 4 3 3 3 3 3 255 3 3 3 3 3
3 4 4 4 4 3 3 3 4 255 3 3 3 3 4 4
4 4 4 5 4 4 3 3 255 3 3 3 3 4 5 6
6 6 4 4 3 3 255 3 3 3 4 4 5 4 3 3
3 3 3 3 255 2 3 3 3 3 4 4 4 4 3 3
4 4 3 255 3 3 3 4 5 6 8 11 11 6 4 3
2 2 255 3 3 3 3 3 3 3 3 3 3 2 2 3
255 3 3 3 3 3 3 3 6 6 5 4 4 3 3 255
3 2 2 3 4 4 4 4 4 4 4 3 3 3 255 3
3 3 3 4 4 4 4 3 3 3 3 3 3 255 3 3
3 3 3 3 3 3 3 3 3 3 4 255 3 3 3 3
3 3 3 3 3 3 3 3 3 255 3 3 3 3 3 3
3 3 4 5 4 4 4 3 255 3 3 3 3 3 3 3
3 3 3 3 3 4 4 255 3 3 3 3 3 3 3 3
3 3 3 3 3 255 3 3 3 3 3 3 4 4 4 4
3 3 3 3 255 3 3 3 3 3 3 3 3 3 3 3
3 3 255 3 3 3 3 3 4 4 4 4 4 4 3 3
3 3 3 3 3 3 3 3 3 3 2 0 0 0 255 255
255 255 255 255 255 255 255 255 255 255 255 255 255 255 255 255
255 255 255 255 255 255 255 255 255 255 255 255 255 255 255 255
255 255 255 255 255 255 255 255 255 255 255 255 255 255 255 255
255 255 255 255 255 255 255 255 255 255 255 255 255 255 255 255
255 255 255 255 255 255 255 255 255 255 255 255 255 255 255 255
255 255 255 255 255 255 255 255 255 255 255 255 255 255 255 255
255 255 255 255 255 255 255 255 255 255 255 255 255 255 255 255
255 255 255 255 255 255 255 255 255 255 255 255 255 255 255 255
255 255 255 255 255 255 255 255 255 255 255 255 255 255 255 255
255 255 255 255 255 255 255 255 255 255 255 255 255 255 255 255
255 255 255 255 255 255 255 255 255 255 255 255 255 255 255 255
255 255 255 255 255 255 255 255 255 255 255 255 255 255 255 255
255 255 255 255 255 255 255 255 255 255 255 255 255 255 255 255
255 255 255 255 255 255 255 255 255 255 255 255 255 255 255 255
255 255 255 255 255 255 255 255 255 255 255 255 255 255 255 255
255 255 255 255 255 255 255 255 255 255 255 255 255 255 255 255
255 255 255 255 255 255 255 255 255 255 255 255 255 255 255 255
255 255 255 255 255 255 255 255 255 255 255 255 255 255 255 255
255 255 255 255 255 255 255 255 255 255 255 255 255 255 255 255
255 255 255 255 255 255 255 255 255 255 255 255 255 255 255 255
255 255 255 255 255 255 255 255 255 255 255 255 255 255 255 255
255 255 255 255 255 255 255 255 255 255 255 255 255 255 255 255
255 255 255 255 255 255 255 255 255 255 255 255 255 255 255 255
255 255 255 255 255 255 255 255 255 255 255 255 255 255 255 255
255 255 255 255 255 255 255 255 255 255 255 255 255 255 255 255
255 255 255 255 255 255 255 255 255 255 255 255 255 255 255 255
255 255 255 255 255 255 255 255 255 255 255 255 255 255 255 255
255 255 255 255 255 255 255 255 255 255 255 255 255 255 255 255
255 255 255 255 255 255 255 255 0 0 0 0 3 4 4 4
4 4 3 4 4 4 4 4 4 3 3 4 4 3 255 3
3 3 4 4 4 4 4 4 4 3 3 4 4 255 3 3
3 3 3 4 4 3 3 3 3 3 3 255 3 3 3 3
4 4 4 4 4 4 4 4 4 4 255 3 3 3 3 3
3 3 3 3 3 4 4 4 255 3 3 3 3 4 4 4
4 4 4 3 3 3 4 255 3 3 3 3 4 3 3 3
3 3 3 3 3 3 255 3 3 3 4 4 4 4 3 3
3 3 3 3 255 3 3 3 4 4 3 3 3 3 3 3
3 3 3 255 3 3 4 4 4 4 3 3 3 3 3 3
3 255 3 3 3 4 4 5 7 10 10 7 4 4 3 255
3 3 3 4 4 6 9 10 10 6 4 3 4 4 255 4
4 4 4 4 4 5 6 6 5 3 3 3 3 255 3 3
4 7 16 24 24 21 19 17 10 5 4 4 255 4 4 4
4 10 14 14 13 8 4 3 3 4 255 3 3 3 3 3
4 4 4 3 3 3 3 3 255 3 3 3 3 3 3 3
4 4 4 4 3 3 3 255 3 3 3 4 4 5 6 6
6 4 3 3 3 3 255 3 3 3 3 4 6 6 6 4
3 3 3 3 255 3 3 3 3 3 3 3 4 5 4 4
4 3 3 255 3 3 4 4 19 62 62 45 37 33 19 9
4 4 255 3 3 4 9 9 16 38 38 20 7 3 3 3
3 255 3 3 3 4 4 4 4 4 3 3 3 3 4 255
4 4 4 3 3 7 8 9 9 6 4 4 4 255 3 3
3 3 3 4 4 4 4 5 6 5 3 3 255 3 3 3
3 4 6 6 5 3 3 4 4 4 4 255 3 3 3 4
5 5 7 8 8 7 4 3 3 255 3 3 3 4 6 12
21 23 23 13 10 6 4 4 255 3 3 3 3 3 3 4
6 6 5 4 3 3 255 3 3 4 3 4 6 10 15 15
8 4 4 4 3 3 3 4 4 4 4 3 3 3 3 0
0 0 0 0 0 0 3 4 4 4 4 4 4 4 4 4
4 5 5 5 5 4 4 4 255 3 3 4 4 5 5 4
4 4 4 4 4 4 4 255 3 4 4 3 3 5 6 6
4 4 3 3 3 255 3 3 3 4 6 20 23 22 22 10
4 4 4 4 255 3 3 3 4 4 4 4 4 4 4 4
4 4 255 3 3 3 4 4 4 4 5 5 4 4 3 3
3 255 3 3 4 4 4 4 4 3 3 3 3 3 3 3
255 3 3 4 4 5 7 12 12 7 3 3 3 3 255 3
3 4 4 4 5 6 6 5 5 4 3 3 3 255 3 3
3 4 5 7 12 12 8 6 6 5 4 255 3 3 4 8
15 29 42 42 40 27 11 4 3 255 2 2 3 4 6 14
28 44 54 33 13 9 4 4 255 4 4 4 5 5 9 13
16 15 7 5 3 3 3 255 3 4 10 23 67 107 134 134
121 80 35 10 4 4 255 4 4 5 13 38 46 48 46 34
16 8 4 3 255 3 3 3 3 3 4 5 6 7 7 4
3 3 255 3 3 3 4 4 5 10 10 10 8 7 4 3
3 255 3 3 3 4 6 7 10 11 8 6 4 3 3 3
255 3 3 3 4 9 21 24 24 16 8 4 3 3 255 3
3 3 4 4 6 9 10 10 10 6 4 4 3 255 3 3
4 26 120 255 255 255 255 255 144 35 9 4 255 4 4 9
32 58 217 241 241 144 41 10 5 4 4 255 3 3 4 4
9 20 28 22 9 5 4 4 4 255 4 4 5 8 12 17
19 23 23 18 8 4 4 255 3 3 4 4 9 19 23 35
35 22 19 9 4 3 255 3 3 3 4 21 35 35 28 22
18 9 5 4 4 255 3 3 5 20 29 38 46 46 46 36
12 5 4 255 3 3 4 10 30 43 61 73 73 56 44 22
8 4 255 3 3 4 4 4 8 10 16 16 8 6 4 3
255 3 3 4 4 10 20 28 22 22 19 13 9 5 3 3
3 4 4 4 4 3 3 3 3 0 0 0 0 0 0 1
3 4 4 4 4 4 4 4 4 5 8 9 8 8 6 5
4 4 255 4 4 4 5 9 26 46 46 30 9 4 4 4
4 255 4 4 4 4 5 7 12 12 10 5 4 4 3 255
3 3 4 6 23 70 75 70 59 30 11 5 4 4 255 3
3 4 4 4 5 5 5 4 4 4 4 4 255 3 3 4
5 7 8 9 11 11 8 5 4 3 3 255 3 4 4 4
4 4 4 4 3 3 3 3 3 3 255 3 3 4 7 15
37 51 51 39 19 5 4 4 255 3 3 4 4 7 10 13
13 12 9 7 4 3 3 255 3 3 3 5 17 45 70 70
58 23 11 10 7 255 3 3 8 27 58 88 109 109 88 79
33 11 4 255 2 2 3 5 14 28 38 70 84 57 36 19
9 4 255 4 4 5 5 9 15 18 18 17 15 9 5 3
3 255 4 7 23 67 143 183 189 206 206 171 80 35 8 4
255 4 5 13 38 61 71 75 79 79 54 20 8 3 255 3
3 3 4 7 12 17 19 20 20 11 4 4 255 4 3 4
4 7 10 17 19 19 15 10 7 4 3 255 3 3 3 5
8 11 13 15 11 8 6 4 4 4 255 3 3 6 20 37
58 62 62 53 37 15 5 3 255 3 3 3 5 6 12 22
32 32 24 21 7 4 4 255 4 4 26 120 255 255 255 255
255 255 255 144 35 7 255 4 5 32 123 255 255 255 255 255
255 146 29 6 4 255 3 3 4 9 23 37 51 37 22 10
5 4 4 255 4 5 10 24 28 26 24 26 30 30 22 8
4 255 4 4 4 12 35 81 81 89 89 54 44 20 6 4
255 3 3 4 21 45 54 85 85 68 58 34 13 5 3 255
3 3 20 56 86 95 96 103 100 70 36 12 5 255 4 4
10 30 63 86 86 86 102 102 92 58 23 8 255 4 4 4
4 8 17 23 34 34 20 8 6 2 255 3 3 4 12 28
29 29 28 24 24 24 18 9 5 3 3 3 4 4 4 3
3 3 3 0 0 0 0 0 0 1 4 4 4 4 4 3
4 4 5 8 10 14 12 11 8 6 4 4 255 4 4 4
9 26 46 99 140 128 42 9 5 4 4 255 4 4 4 5
8 12 16 17 13 10 5 4 3 255 3 4 5 12 69 87
104 88 83 64 30 11 7 4 255 3 3 4 4 7 6 5
5 5 4 4 4 4 255 3 4 5 7 8 18 19 19 19
15 8 5 4 4 255 4 4 4 4 4 4 4 4 4 3
3 3 3 3 255 3 4 7 26 56 95 109 119 115 40 19
5 4 255 3 4 4 7 10 14 15 15 13 12 11 7 4
3 255 3 3 5 17 78 143 185 185 123 58 23 11 8 255
4 5 27 58 100 124 138 146 126 126 80 36 10 255 3 3
4 11 27 34 38 48 84 62 57 36 19 6 255 3 4 5
9 15 18 19 22 19 18 15 9 5 3 255 3 10 43 143
175 183 189 230 240 231 171 75 19 4 255 3 10 36 61 71
75 77 86 97 85 54 20 5 255 3 3 4 7 13 22 28
28 26 26 22 12 4 255 4 3 4 5 8 15 21 21 21
21 20 10 6 3 255 3 3 3 8 10 13 17 17 15 12
9 6 4 3 255 3 6 20 46 81 91 90 72 62 54 37
15 5 255 3 3 4 8 16 32 40 39 39 39 38 21 7
4 255 4 14 92 255 255 255 255 255 255 255 255 255 99 14
255 5 9 123 255 255 255 255 255 255 255 255 146 29 6 255
3 4 7 21 48 55 58 58 36 22 10 5 4 255 4 10
24 37 34 30 28 29 31 35 35 22 8 255 4 4 12 35
85 121 103 99 99 91 78 44 15 5 255 4 4 21 45 55
80 85 85 83 68 58 34 13 4 255 3 7 56 103 124 131
118 115 110 97 70 32 12 255 4 9 29 63 83 89 89 89
102 102 92 90 58 23 255 4 4 4 7 15 23 34 39 44
36 18 8 3 255 3 3 12 26 41 32 31 29 30 36 36
36 18 7 4 3 3 3 4 4 3 3 4 3 0 0 0
0 0 0 1 5 5 5 3 3 3 4 4 5 9 14 14
15 12 11 8 5 4 255 4 4 5 16 45 95 175 217 227
128 42 9 5 4 255 4 4 5 7 11 16 20 20 16 12
7 4 3 255 3 4 9 29 74 106 106 104 98 88 64 30
10 6 255 3 3 4 8 10 7 6 5 5 5 4 4 4
255 4 4 4 7 15 20 21 24 26 22 15 8 5 4 255
3 3 3 4 4 4 4 4 4 3 3 3 3 3 255 3
7 26 56 100 138 149 149 139 109 40 8 4 255 4 4 5
8 9 12 15 15 12 12 11 11 5 3 255 3 4 16 78
146 233 255 255 187 123 45 11 4 255 4 12 46 100 124 138
148 160 160 154 128 80 33 255 4 4 9 24 34 36 38 38
48 57 49 42 19 7 255 4 5 8 13 16 19 23 23 23
19 21 14 9 4 255 3 16 88 175 181 181 157 167 206 214
202 108 30 5 255 5 17 57 70 85 79 85 97 103 103 85
41 11 255 3 4 6 13 22 30 30 28 26 26 27 22 12
255 3 3 4 7 10 20 21 21 21 24 24 19 7 4 255
3 3 4 10 13 14 16 16 15 14 12 11 6 4 255 4
11 46 81 91 91 90 72 60 55 51 30 9 255 3 3 8
16 33 44 43 40 39 44 44 38 18 7 255 12 56 215 255
255 255 255 255 255 255 255 255 231 46 255 9 51 255 255 255
255 255 255 255 255 255 255 80 11 255 4 5 21 37 55 58
63 63 43 36 20 10 5 255 5 14 36 41 41 34 30 30
35 38 36 36 15 255 5 8 32 85 129 129 121 111 102 99
96 78 38 13 255 4 9 33 54 61 64 79 79 83 65 60
53 27 7 255 6 34 103 135 143 139 122 118 103 97 89 58
22 255 8 19 58 81 83 87 86 86 82 90 91 78 67 41
255 4 4 4 8 17 24 26 36 44 20 18 10 5 255 4
6 15 24 40 29 29 31 35 36 36 24 22 10 4 3 3
3 3 3 4 3 4 3 0 0 0 0 0 0 0 4 7
7 4 4 4 4 4 6 9 13 15 15 15 11 8 5 4
255 3 3 7 21 45 99 217 255 255 223 88 18 5 4 255
4 5 7 11 15 18 18 17 14 12 9 6 4 255 3 7
17 43 69 82 99 94 94 88 79 31 10 5 255 2 3 4
7 10 7 4 5 5 5 4 4 3 255 4 4 5 7 18
20 22 24 26 23 18 10 6 4 255 3 3 3 3 4 4
4 4 4 3 3 3 3 3 255 5 14 46 94 128 148 161
163 139 109 55 16 5 255 4 4 6 8 11 11 10 10 10
11 11 9 5 4 255 4 4 31 146 233 255 255 255 255 185
80 18 4 255 4 22 72 114 132 144 168 183 176 175 154 128
61 255 6 6 18 36 48 38 36 35 35 41 41 40 21 7
255 5 7 12 16 24 27 27 28 29 30 30 21 14 5 255
4 26 104 181 181 151 136 141 167 207 202 136 44 9 255 7
24 67 90 91 86 91 99 107 99 87 56 19 255 4 4 8
20 30 35 30 28 26 28 29 27 13 255 3 3 3 10 15
21 21 21 21 22 21 19 8 4 255 3 3 4 9 13 14
16 16 15 15 14 15 11 5 255 5 20 62 72 85 62 60
55 53 54 51 40 14 255 3 3 10 31 51 51 44 39 39
39 44 42 24 8 255 28 134 255 255 255 255 255 255 255 255
255 255 255 92 255 18 141 255 255 255 255 255 255 255 255 255
255 164 20 255 4 9 37 55 62 65 68 65 54 43 32 20
6 255 5 14 36 38 38 33 32 35 37 38 37 36 20 255
7 10 35 86 129 129 118 114 106 99 96 89 69 24 255 7
17 42 59 63 63 61 61 65 65 65 58 35 10 255 12 63
135 161 161 143 135 120 103 97 96 67 30 255 9 43 83 84
84 85 85 80 70 65 72 78 72 42 255 4 4 6 12 20
24 24 24 26 26 20 17 9 255 4 6 15 21 23 28 29
31 35 31 24 23 18 10 5 3 3 3 3 3 4 4 4
3 0 0 0 0 0 0 0 4 5 6 5 4 4 4 5
6 8 12 15 15 15 11 7 5 4 255 3 3 7 21 46
114 255 255 255 223 88 18 5 4 255 3 5 9 11 13 16
17 14 13 12 9 6 4 255 4 7 17 43 67 74 82 85
88 88 68 31 9 3 255 2 3 3 4 7 4 4 4 4
4 4 4 3 255 4 4 5 9 17 20 22 23 24 22 18
10 6 4 255 3 3 3 3 3 4 4 4 4 4 3 3
3 4 255 5 15 46 94 129 145 156 145 138 97 55 18 7
255 4 5 8 9 11 10 10 10 10 10 10 9 5 4 255
4 5 34 146 255 255 255 255 255 185 86 19 4 255 4 22
72 124 141 165 176 183 176 175 162 128 61 255 6 6 18 39
48 45 38 35 32 34 40 39 23 11 255 6 7 14 24 28
30 32 32 36 44 34 30 14 6 255 6 27 104 186 188 179
136 141 177 202 202 161 63 13 255 7 24 67 93 93 93 98
107 107 99 81 56 19 255 4 4 8 20 39 42 37 33 28
32 32 27 13 255 3 3 4 10 21 21 20 20 21 21 19
15 8 4 255 3 4 5 9 13 15 16 16 15 15 14 15
12 5 255 5 20 57 62 60 59 59 53 51 51 51 41 16
255 3 4 10 31 57 57 55 44 39 44 44 44 28 10 255
28 144 255 255 255 255 255 255 255 255 255 255 255 92 255 28
168 255 255 255 255 255 255 255 255 255 255 225 22 255 4 10
37 64 67 68 74 74 63 46 38 20 6 255 5 14 34 38
38 33 30 35 38 40 40 38 22 255 8 10 35 85 119 119
118 113 109 97 96 96 69 24 255 8 24 53 63 65 63 59
59 65 73 73 60 40 12 255 18 63 135 163 163 149 135 129
116 109 103 75 36 255 13 45 100 100 90 85 84 70 63 63
67 78 72 53 255 6 6 8 16 24 24 24 24 24 33 31
20 11 255 4 7 15 21 21 22 28 29 31 24 22 20 16
13 6 4 3 3 3 3 3 3 3 2 0 0 0 0 0
0 0 3 4 5 4 4 4 4 4 5 7 8 12 14 11
10 5 4 4 255 3 3 5 19 54 137 209 255 223 119 45
12 5 4 255 3 5 9 11 12 12 12 12 12 11 9 6
4 255 4 6 17 41 67 73 78 78 72 71 58 29 9 4
255 3 3 3 4 4 4 4 4 4 4 4 3 3 255 3
4 5 9 17 20 22 27 27 22 15 7 4 3 255 3 3
3 3 3 4 4 4 5 6 4 4 4 4 255 5 15 45
94 118 129 143 138 111 80 45 18 7 255 4 5 8 10 11
10 10 10 10 11 10 8 5 4 255 4 5 34 136 255 255
255 255 255 173 86 19 4 255 4 19 70 129 159 164 165 164
156 156 151 125 56 255 4 4 8 21 42 45 45 36 32 38
38 38 27 11 255 5 7 14 24 27 30 32 33 37 44 37
31 13 6 255 6 27 94 183 196 196 179 179 188 220 217 161
63 13 255 6 22 58 89 93 98 107 108 107 89 74 45 18
255 4 4 6 18 39 43 46 37 37 36 34 24 11 255 3
3 4 9 18 18 18 18 18 20 16 14 7 4 255 3 4
5 9 13 16 16 16 16 16 15 15 11 5 255 5 19 45
57 62 59 55 48 48 54 55 48 16 255 4 4 10 30 57
57 56 55 55 49 46 44 28 10 255 28 144 255 255 255 255
255 255 255 255 255 255 255 88 255 28 168 255 255 255 255 255
255 255 255 255 255 225 22 255 6 10 36 64 67 68 68 67
63 51 34 15 5 255 6 18 33 33 33 29 29 34 37 44
63 63 34 255 8 8 29 70 109 117 116 110 98 94 94 89
60 22 255 8 24 53 71 74 65 63 63 74 77 80 73 48
15 255 18 63 128 154 156 150 137 132 121 109 104 102 51 255
13 45 88 109 99 90 84 72 70 67 83 98 83 57 255 6
6 8 16 24 26 24 24 26 36 36 28 11 255 4 7 15
20 21 22 22 26 23 22 22 20 18 13 7 4 3 3 3
3 3 3 3 2 0 0 0 0 0 0 0 3 4 4 4
4 4 4 4 4 5 5 7 9 9 5 4 4 4 255 4
4 5 13 39 74 172 199 119 45 12 5 4 4 255 3 4
7 11 12 12 12 11 11 10 7 5 4 255 4 5 12 33
63 73 79 73 72 69 53 28 9 4 255 3 3 3 3 4
4 4 4 4 4 4 3 3 255 3 3 4 6 10 18 23
28 28 21 12 6 3 3 255 3 3 3 3 3 4 4 5
6 6 5 5 4 4 255 5 10 28 56 94 114 114 111 93
77 37 10 4 255 3 5 7 8 10 10 10 13 13 11 10
8 5 4 255 3 4 19 90 215 255 255 255 237 140 45 10
4 255 3 11 42 103 129 159 159 156 156 150 145 103 38 255
3 3 6 16 35 42 51 52 51 43 38 36 27 10 255 4
5 10 18 24 27 28 29 33 33 32 13 7 5 255 6 18
69 157 188 216 224 227 224 224 217 122 37 10 255 5 20 56
83 92 96 107 119 119 89 64 35 12 255 3 3 4 13 30
43 46 43 40 37 33 21 8 255 3 3 4 7 13 18 18
18 18 20 16 13 6 3 255 3 4 5 8 12 15 16 16
16 15 14 14 8 4 255 3 12 38 56 62 70 62 59 54
69 67 48 16 255 4 4 8 27 43 56 55 56 56 49 46
34 22 8 255 19 99 255 255 255 255 255 255 255 255 255 255
251 59 255 17 96 255 255 255 255 255 255 255 255 255 255 167
14 255 7 10 33 57 60 61 67 67 64 39 19 8 3 255
6 18 29 33 33 29 29 34 44 52 63 63 51 255 6 6
24 63 104 110 110 98 94 94 94 86 42 13 255 7 19 49
78 78 78 67 74 77 80 82 77 48 15 255 11 41 99 136
154 150 137 129 109 106 102 81 51 255 11 16 59 106 109 96
90 75 75 84 92 98 98 57 255 5 5 6 16 24 28 26
24 24 35 31 24 10 255 3 6 13 20 20 20 20 20 22
22 27 34 29 16 8 4 4 3 3 3 3 3 3 3 0
0 0 0 0 0 0 3 4 4 4 3 3 3 4 4 4
4 4 5 5 4 4 4 4 255 4 4 5 6 13 39 74
74 40 10 4 4 4 4 255 3 3 6 10 12 11 11 11
10 9 6 4 3 255 3 4 8 22 49 67 79 71 71 58
30 15 5 4 255 3 3 3 3 3 3 4 4 4 4 3
3 3 255 2 2 3 4 7 12 18 28 27 15 8 5 3
3 255 3 3 3 4 4 4 4 4 5 5 5 4 4 4
255 5 5 10 28 56 78 91 91 77 37 14 6 4 255 3
4 5 7 8 10 13 14 13 12 9 6 4 4 255 3 4
12 48 93 215 255 255 140 78 18 5 4 255 3 5 14 46
103 126 140 146 147 145 103 43 13 255 3 3 3 9 21 35
51 52 51 43 38 31 18 8 255 4 4 7 13 18 20 20
20 19 17 12 7 4 4 255 5 9 38 97 161 223 227 227
227 220 138 77 21 7 255 4 8 27 56 83 96 105 113 113
82 46 22 7 255 3 3 3 6 13 30 46 41 40 33 21
11 4 255 3 3 3 4 8 14 18 23 33 26 20 13 5
3 255 3 3 4 5 8 12 15 16 16 15 14 8 6 3
255 3 7 23 48 70 73 74 74 74 79 67 42 11 255 4
4 5 10 27 43 43 49 49 46 34 22 8 5 255 7 40
183 255 255 255 255 255 255 255 255 255 144 24 255 8 34 147
255 255 255 255 255 255 255 255 255 77 9 255 7 7 18 33
57 57 61 64 62 36 15 6 3 255 4 8 18 29 33 33
33 34 39 47 60 60 21 255 3 5 15 49 82 98 98 90
90 91 86 59 29 8 255 5 11 35 69 81 87 80 75 75
80 80 57 27 8 255 5 19 56 99 135 136 135 128 107 93
87 56 26 255 5 9 41 106 120 120 96 96 95 88 88 86
81 39 255 4 4 6 17 29 29 24 20 20 24 24 11 6
255 3 5 10 17 20 20 20 20 22 29 35 46 34 24 8
4 3 3 3 3 3 3 3 3 0 0 0 0 0 0 0
3 4 4 4 3 3 3 3 3 3 3 3 4 4 4 3
3 4 255 4 4 4 5 6 6 15 15 10 4 3 3 4
4 255 3 3 4 6 10 10 10 9 9 6 4 3 3 255
3 3 4 11 22 49 53 53 43 30 15 5 4 3 255 3
3 3 3 3 3 4 4 4 3 3 3 3 255 2 2 2
3 4 6 11 11 8 7 6 4 3 3 255 3 4 4 4
4 4 4 4 4 4 4 4 4 4 255 4 5 5 7 17
33 52 52 32 14 6 4 4 255 3 3 4 5 7 10 13
14 13 9 6 4 4 3 255 3 4 9 13 48 93 123 123
78 18 6 3 3 255 3 3 5 14 46 91 125 130 130 99
43 13 5 255 3 3 3 4 9 21 35 42 42 41 31 18
8 4 255 4 4 4 7 13 13 14 14 13 9 6 4 4
4 255 4 7 15 38 97 161 223 223 182 138 77 27 9 4
255 4 4 8 27 53 75 93 105 82 46 22 10 6 255 3
3 3 4 6 10 19 26 26 18 11 6 4 255 3 3 3
3 5 9 13 23 33 26 13 6 3 3 255 3 3 3 4
5 7 10 13 13 11 8 6 3 3 255 3 3 8 24 48
72 74 74 74 67 42 13 5 255 4 4 4 5 10 26 32
32 32 28 15 8 5 4 255 4 8 62 183 255 255 255 255
255 255 255 144 32 7 255 4 8 34 147 255 255 255 255 255
255 255 77 18 6 255 4 4 6 18 33 39 51 62 36 32
11 5 4 255 3 4 8 18 29 33 32 32 34 34 24 13
6 255 3 3 6 20 49 72 72 72 78 78 59 29 9 4
255 3 5 13 35 69 80 80 75 75 75 57 29 9 3 255
4 6 19 56 90 115 122 121 110 87 62 29 8 255 4 5
22 62 106 120 120 123 106 97 84 75 42 19 255 3 3 6
17 24 24 17 17 18 18 11 6 3 255 3 4 7 12 20
23 37 36 33 35 39 46 44 21 5 3 3 3 3 3 3
3 3 3 0 0 0 0 0 0 0 3 4 4 4 3 3
3 3 3 3 3 3 4 4 3 3 3 3 255 4 3 3
3 3 3 4 4 3 3 3 3 3 4 255 2 2 3 4
4 5 5 5 4 4 3 3 3 255 3 3 3 4 11 15
20 20 14 7 4 4 3 3 255 3 3 3 3 3 3 3
4 3 3 3 3 3 255 3 2 2 3 3 4 4 5 5
5 5 4 3 3 255 3 4 4 4 4 3 3 4 4 4
4 4 4 4 255 3 3 3 4 6 7 7 5 5 4 4
4 4 255 3 3 3 4 5 7 12 12 8 4 3 3 3
3 255 3 4 5 9 13 15 15 11 11 6 3 3 3 255
4 3 3 3 6 34 54 54 54 27 7 3 3 255 3 3
3 4 4 8 18 19 19 16 11 6 4 4 255 4 3 3
4 4 7 9 9 8 6 4 4 4 3 255 3 4 7 15
31 54 80 85 85 52 27 9 4 4 255 3 3 4 8 22
39 42 42 28 16 10 6 5 255 2 2 3 3 4 4 6
8 8 6 4 4 5 255 3 3 2 3 4 7 9 12 12
11 6 3 3 3 255 3 3 2 3 4 4 5 6 6 5
4 3 3 3 255 3 3 4 10 24 48 58 58 44 29 13
5 4 255 4 3 3 3 5 10 15 15 14 10 6 5 4
3 255 3 4 10 62 180 255 255 255 255 248 118 32 7 4
255 3 3 5 23 91 207 255 255 237 157 71 18 5 3 255
3 3 3 6 10 13 21 35 32 11 5 4 3 255 3 3
3 7 18 20 20 20 19 19 10 6 3 255 3 3 4 6
20 31 34 36 41 41 23 9 4 3 255 3 3 5 13 30
59 59 53 43 42 27 9 4 3 255 3 4 6 17 45 75
97 110 93 56 28 8 4 255 4 4 5 22 62 84 107 123
106 75 61 42 19 5 255 2 3 4 7 14 13 10 10 10
8 5 4 3 255 3 4 4 8 12 23 37 36 33 33 35
35 21 6 3 3 3 3 3 3 3 3 3 3 0 0 0
0 0 0 1 3 4 4 4 4 3 3 3 3 3 4 4
4 4 4 3 3 3 255 4 3 3 3 3 3 3 3 3
3 3 3 3 3 255 3 2 3 3 4 4 4 4 4 4
3 3 3 255 3 3 3 4 4 4 5 5 3 3 3 3
3 3 255 3 3 3 3 3 3 3 3 3 3 3 3 4
255 3 3 3 3 3 3 3 4 5 5 4 4 3 3 255
3 3 4 4 4 4 4 4 4 3 3 3 3 3 255 3
3 3 3 4 4 3 3 4 4 4 4 4 255 4 3 3
4 5 5 5 5 4 4 3 3 3 3 255 3 3 3 4
4 4 4 4 4 3 3 3 4 255 4 3 3 3 3 6
10 10 10 5 3 3 3 255 3 3 3 3 4 4 4 5
4 4 3 3 3 3 255 3 3 3 3 4 4 4 4 4
4 4 4 3 3 255 3 3 4 6 7 7 11 19 19 12
7 4 4 3 255 3 3 3 4 7 11 11 8 6 4 4
5 5 255 3 3 3 3 3 3 3 3 3 3 3 3 5
255 3 3 2 2 4 5 5 4 4 3 3 3 3 3 255
3 3 2 3 3 4 4 3 3 3 3 3 3 3 255 3
3 3 3 10 16 16 15 10 6 4 4 4 255 3 3 3
3 3 4 5 5 5 4 4 3 3 3 255 3 3 4 10
29 91 91 86 85 47 12 4 4 4 255 3 3 3 4 10
17 23 23 18 16 10 4 3 3 255 3 3 3 4 5 6
7 9 9 4 3 3 3 255 3 3 3 3 5 9 9 9
8 8 4 3 3 255 3 3 4 4 4 5 9 9 8 8
5 3 3 3 255 3 3 3 6 11 16 19 19 15 14 9
4 3 3 255 3 3 3 5 15 27 34 43 43 28 8 3
3 255 4 3 3 5 13 24 37 49 49 44 29 13 5 3
255 3 4 4 4 4 3 3 3 4 4 4 3 3 255 3
3 3 4 8 10 16 16 16 16 16 8 6 4 3 3 3
3 3 3 3 3 3 3 0 0 0 255 255 255 255 255 255
255 255 255 255 255 255 255 255 255 255 255 255 255 255 255 255
255 255 255 255 255 255 255 255 255 255 255 255 255 255 255 255
255 255 255 255 255 255 255 255 255 255 255 255 255 255 255 255
255 255 255 255 255 255 255 255 255 255 255 255 255 255 255 255
255 255 255 255 255 255 255 255 255 255 255 255 255 255 255 255
255 255 255 255 255 255 255 255 255 255 255 255 255 255 255 255
255 255 255 255 255 255 255 255 255 255 255 255 255 255 255 255
255 255 255 255 255 255 255 255 255 255 255 255 255 255 255 255
255 255 255 255 255 255 255 255 255 255 255 255 255 255 255 255
255 255 255 255 255 255 255 255 255 255 255 255 255 255 255 255
255 255 255 255 255 255 255 255 255 255 255 255 255 255 255 255
255 255 255 255 255 255 255 255 255 255 255 255 255 255 255 255
255 255 255 255 255 255 255 255 255 255 255 255 255 255 255 255
255 255 255 255 255 255 255 255 255 255 255 255 255 255 255 255
255 255 255 255 255 255 255 255 255 255 255 255 255 255 255 255
255 255 255 255 255 255 255 255 255 255 255 255 255 255 255 255
255 255 255 255 255 255 255 255 255 255 255 255 255 255 255 255
255 255 255 255 255 255 255 255 255 255 255 255 255 255 255 255
255 255 255 255 255 255 255 255 255 255 255 255 255 255 255 255
255 255 255 255 255 255 255 255 255 255 255 255 255 255 255 255
255 255 255 255 255 255 255 255 255 255 255 255 255 255 255 255
255 255 255 255 255 255 255 255 255 255 255 255 255 255 255 255
255 255 255 255 255 255 255 255 255 255 255 255 255 255 255 255
255 255 255 255 255 255 255 255 255 255 255 255 255 255 255 255
255 255 255 255 255 255 255 255 255 255 255 255 255 255 255 255
255 255 255 255 255 255 255 255 255 255 255 255 255 255 255 255
255 255 255 255 255 255 255 255 255 255 255 255 255 255 255 255
255 255 255 255 255 255 255 255 255 255 255 255 255 255 255 255
255 255 255 255 0 0 0 1 3 4 5 4 4 4 4 4
4 4 6 9 9 5 4 3 3 3 255 3 4 4 5 5
5 5 5 5 5 5 3 3 3 255 4 4 3 3 4 4
4 4 3 3 3 4 4 255 3 3 3 3 4 3 3 4
4 3 3 3 3 4 255 3 3 3 4 5 9 10 9 7
3 3 3 3 255 4 3 3 3 3 3 3 3 3 4 4
3 3 3 255 2 2 2 3 4 6 7 8 8 5 3 3
3 3 255 3 3 3 3 4 3 3 3 3 3 3 3 3
255 3 3 3 4 5 5 5 5 5 5 3 3 3 3 255
3 3 3 3 3 3 3 3 3 3 3 3 3 255 3 3
3 3 3 3 4 4 4 4 3 3 3 255 3 3 3 3
3 3 3 3 4 4 3 3 3 3 255 3 3 3 3 3
5 6 6 4 3 3 3 3 3 255 4 3 3 3 3 3
3 4 4 3 3 3 3 3 255 3 3 3 4 4 4 3
3 3 4 4 3 3 255 3 3 3 3 3 3 3 4 4
3 3 3 4 255 4 3 3 3 4 4 4 4 3 3 3
3 3 2 255 3 3 3 3 3 3 3 3 3 3 3 3
3 3 255 2 2 2 2 3 3 3 3 3 3 3 4 4
255 3 3 3 3 2 3 3 3 3 4 4 3 3 3 255
3 3 3 4 5 5 6 6 7 6 4 3 3 3 255 3
3 3 3 4 4 5 5 4 4 3 2 2 3 255 3 3
4 4 5 7 7 4 3 3 3 3 3 255 3 3 3 3
3 3 3 3 3 3 3 3 3 255 3 3 3 3 3 3
3 3 3 3 3 3 3 3 255 3 2 2 2 2 2 2
2 3 3 3 3 3 3 255 3 3 3 3 3 3 4 4
4 3 3 3 3 255 3 3 3 3 3 2 3 3 5 6
5 4 3 3 255 3 3 3 3 3 2 3 4 4 3 3
3 3 255 3 3 3 3 3 3 4 4 3 3 4 4 4
4 4 4 4 3 3 3 3 3 3 2 0 0 0 0 0
0 0 3 5 5 5 4 4 4 5 9 24 31 32 33 33
21 6 3 3 255 3 4 6 16 31 36 36 33 29 26 16
7 3 3 255 3 3 3 4 4 6 6 4 4 3 3 4
4 255 3 3 3 4 5 7 10 12 12 6 4 3 3 4
255 3 3 5 29 44 47 49 58 58 33 10 3 3 255 4
4 3 4 4 4 3 3 4 4 4 4 4 4 255 3 4
5 14 41 73 108 108 106 48 13 5 4 3 255 3 3 3
4 5 11 16 16 13 6 3 3 3 255 3 3 4 5 7
8 16 17 17 12 5 3 3 3 255 3 3 3 4 4 6
6 3 3 3 3 3 3 255 3 3 3 4 7 13 21 22
22 12 4 3 3 255 3 3 3 3 3 3 4 4 7 6
4 3 3 3 255 3 3 4 5 6 11 16 16 8 5 4
3 3 3 255 4 4 3 3 3 4 4 4 4 4 3 3
3 3 255 3 3 3 4 11 11 11 8 8 8 6 4 3
255 3 3 3 3 3 4 6 9 9 5 4 3 3 255 3
3 2 3 4 9 12 12 6 6 6 6 3 2 255 3 3
3 3 3 3 5 5 4 4 4 4 3 3 255 2 2 2
2 3 5 5 3 3 4 4 4 3 255 3 3 3 3 3
3 4 5 5 4 4 3 3 3 255 3 3 3 4 5 6
6 6 7 7 6 4 3 3 255 3 3 3 3 4 5 7
7 4 4 3 3 3 3 255 3 3 4 9 15 22 24 29
29 15 4 3 3 255 3 3 3 3 3 3 3 3 3 3
3 3 3 255 3 4 4 3 3 3 3 3 3 3 3 3
3 3 255 2 2 2 2 2 2 2 2 3 3 3 3 3
3 255 3 3 3 4 4 3 4 4 4 3 3 3 3 255
3 3 3 3 3 2 3 4 5 6 5 4 3 3 255 3
3 4 4 5 9 15 15 10 5 4 3 3 255 3 3 3
3 5 10 20 24 24 15 6 4 4 4 4 4 4 3 3
3 3 4 3 2 0 0 0 0 0 0 0 4 5 6 5
4 4 5 9 31 58 80 86 90 90 62 27 6 3 255 4
6 16 51 82 88 88 87 82 75 55 26 7 3 255 3 3
4 6 12 17 17 14 13 9 5 4 4 255 3 4 4 6
9 18 28 30 27 16 11 4 3 3 255 3 7 30 95 143
143 139 139 139 118 56 11 6 255 4 4 4 4 5 6 6
6 7 7 5 4 4 4 255 4 7 33 104 210 255 255 255
255 196 79 15 5 4 255 3 3 6 19 37 58 79 79 72
36 10 4 4 255 3 4 6 19 39 44 47 48 48 39 14
5 3 3 255 3 3 4 6 12 23 23 17 15 14 7 3
3 255 3 3 7 15 31 52 62 62 62 40 19 8 4 255
3 3 3 3 3 4 6 11 15 8 6 3 3 3 255 3
4 7 15 26 29 29 27 18 13 10 4 3 3 255 4 4
4 3 4 6 8 8 6 5 4 4 4 3 255 3 3 4
11 37 38 38 37 27 16 10 6 3 255 3 3 3 4 5
8 19 29 29 16 6 4 4 255 3 3 4 5 13 31 46
57 58 58 43 18 6 2 255 3 4 4 4 6 9 18 18
15 12 6 4 4 3 255 2 2 2 3 6 11 13 13 10
8 7 4 3 255 3 3 3 3 5 8 10 10 9 8 4
3 3 3 255 3 3 4 6 10 19 19 13 11 10 8 6
4 4 255 3 3 3 4 6 10 14 14 11 6 4 3 3
3 255 3 4 14 59 144 188 195 195 174 96 21 4 3 255
3 3 3 3 3 3 4 6 8 9 6 4 3 255 3 4
4 4 5 7 11 11 10 6 4 3 3 3 255 2 2 2
2 2 3 3 3 3 5 5 3 3 3 255 3 3 4 5
8 9 9 9 10 8 4 3 3 255 3 3 3 3 3 4
6 13 13 12 7 4 3 3 255 3 4 5 18 34 47 60
60 51 37 23 8 4 255 3 3 3 5 14 29 42 49 49
39 21 11 5 4 4 4 4 4 3 3 3 3 3 2 0
0 0 0 0 0 0 4 4 5 4 4 4 8 31 71 92
108 111 112 108 94 72 21 6 255 5 16 51 96 119 116 113
103 103 109 94 55 26 7 255 3 4 7 16 31 52 53 42
34 20 9 5 4 255 4 4 8 12 18 23 28 30 29 27
16 11 4 3 255 7 30 95 158 182 185 182 182 191 185 118
56 11 255 6 5 4 5 8 8 7 7 7 7 7 6 5
4 255 7 33 104 230 255 255 255 255 255 255 212 79 15 4
255 3 6 19 45 94 123 142 145 149 93 36 10 4 255 3
6 19 39 77 88 82 82 82 75 41 17 5 3 255 3 4
6 13 29 42 52 53 52 37 14 7 3 255 3 7 15 33
64 74 74 72 64 57 45 23 8 255 4 3 4 4 4 6
10 11 15 11 9 5 3 3 255 3 7 15 26 38 43 39
39 41 38 17 10 4 4 255 4 4 4 5 7 9 11 12
9 8 6 4 4 3 255 3 4 11 37 69 68 67 65 52
27 16 8 4 255 3 3 4 9 18 33 48 54 47 34 16
6 4 255 4 4 6 16 42 68 88 103 111 111 71 43 18
6 255 3 4 4 8 17 32 44 44 39 30 17 9 4 4
255 2 2 3 6 12 23 30 32 23 18 13 7 4 255 3
3 6 10 15 12 12 11 11 10 8 4 3 3 255 3 4
6 10 19 20 21 19 12 11 11 11 6 4 255 3 3 4
7 16 19 21 21 18 11 7 4 4 4 255 4 14 59 174
255 255 255 255 255 255 96 21 4 255 3 3 3 4 4 5
6 6 8 9 9 6 3 255 3 4 4 5 7 13 23 27
20 13 9 6 3 3 255 3 2 2 3 4 6 8 13 20
20 8 5 3 3 255 3 3 5 9 20 22 19 19 18 12
8 4 3 255 3 3 3 3 4 7 14 18 21 17 12 7
4 4 255 4 5 18 39 103 111 108 92 92 78 55 23 8
255 4 3 5 14 29 42 45 49 51 51 46 32 12 5 4
4 4 4 4 4 3 3 3 2 0 0 0 0 0 0 0
3 4 4 4 4 7 21 71 105 111 111 114 117 117 117 120
72 17 255 5 30 96 131 126 119 116 103 107 115 109 94 40
10 255 4 7 16 31 45 53 54 44 41 34 20 9 4 255
4 8 12 19 20 22 26 26 29 27 20 11 5 4 255 18
67 137 179 187 185 185 191 199 199 185 95 26 255 8 6 6
8 8 8 7 7 7 7 7 7 8 7 255 12 68 230 255
255 255 255 255 255 255 255 212 54 7 255 4 14 45 94 123
133 142 149 154 149 93 27 4 255 4 11 35 77 90 107 109
109 104 103 75 39 17 4 255 3 4 13 29 44 49 54 60
60 52 37 11 4 255 3 10 33 55 68 77 77 72 72 69
57 45 19 255 4 3 4 4 6 9 9 10 10 11 11 8
4 3 255 5 12 23 38 44 44 44 44 47 48 38 17 6
4 255 4 5 6 7 9 11 11 12 10 8 8 7 4 4
255 3 8 31 69 77 75 72 68 67 52 27 11 4 255 3
3 9 18 43 67 67 59 54 48 35 16 6 255 4 5 16
42 68 88 111 116 126 131 111 71 33 10 255 4 4 8 17
32 51 56 65 53 45 31 18 9 4 255 3 3 6 17 28
30 33 33 31 22 18 11 4 255 3 5 16 56 45 18 14
11 11 10 9 5 4 3 255 4 4 7 13 20 22 21 16
12 11 11 13 13 6 255 4 4 7 14 19 23 24 24 24
20 14 7 4 4 255 9 42 174 255 255 255 255 255 255 255
255 93 15 255 3 3 4 4 5 6 6 6 6 8 6 5
3 255 3 3 4 7 13 23 33 29 28 20 17 9 6 3
255 3 3 3 4 6 8 13 20 24 24 18 7 3 3 255
3 4 9 19 23 23 21 21 22 22 18 7 4 255 3 3
3 4 7 14 15 18 21 16 14 10 5 4 255 4 8 39
103 112 128 112 104 95 92 82 55 18 255 4 4 10 26 42
45 45 45 48 48 52 46 32 12 4 4 4 4 4 4 3
3 3 2 0 0 0 0 0 0 0 2 3 4 4 6 16
51 105 111 111 106 111 116 121 139 138 95 17 255 12 63 145
145 135 120 108 99 103 120 122 109 53 12 255 4 7 16 31
45 51 51 44 39 36 24 10 4 255 5 11 19 22 23 22
18 23 26 26 23 13 7 5 255 33 102 172 187 187 177 185
197 204 206 204 132 46 255 6 6 8 10 8 7 7 7 7
6 6 8 8 8 255 19 106 255 255 255 255 255 255 255 255
255 255 96 14 255 7 28 71 109 112 131 133 139 151 131 99
42 8 255 6 17 44 81 104 107 109 109 109 104 89 67 27
6 255 3 6 22 42 46 49 52 60 60 58 37 11 4 255
4 12 34 65 74 74 73 69 69 72 81 52 45 255 3 3
4 5 9 9 9 7 9 11 12 11 6 4 255 9 20 32
34 42 44 44 47 53 53 48 26 10 5 255 4 5 7 8
11 11 11 11 9 8 8 8 6 4 255 3 12 42 77 85
75 74 77 77 67 39 18 6 255 3 4 16 43 67 70 69
60 55 48 48 34 16 255 5 6 16 45 86 111 117 126 138
138 131 92 54 21 255 4 5 13 31 45 56 62 65 62 56
47 36 17 7 255 3 4 17 28 37 32 33 32 31 23 20
13 5 255 3 5 46 56 46 40 11 7 8 10 10 7 4
3 255 4 7 13 20 21 20 19 16 15 12 14 14 13 8
255 4 4 7 14 22 23 24 24 24 23 20 14 6 4 255
16 84 255 255 255 255 255 255 255 255 255 191 33 255 4 3
4 5 6 9 8 6 6 6 5 5 4 255 3 3 4 10
23 35 35 33 27 26 20 17 9 4 255 3 3 4 5 8
13 16 18 23 22 16 7 3 3 255 4 6 10 19 27 27
22 21 22 26 28 12 6 255 3 3 4 6 13 15 15 14
14 14 14 10 5 4 255 4 12 51 112 142 142 125 104 103
107 96 82 31 255 5 6 18 40 48 47 42 41 42 42 48
46 42 19 5 4 4 4 4 4 3 3 3 2 0 0 0
0 0 0 0 2 3 4 4 6 19 60 105 111 114 106 108
116 139 140 138 79 16 255 14 81 150 150 136 129 115 99 107
122 126 126 63 12 255 4 6 16 30 41 45 46 43 39 37
26 10 4 255 5 11 19 23 28 22 18 17 18 23 20 16
10 7 255 40 109 181 191 187 174 177 200 208 221 208 145 55
255 5 5 10 10 8 7 6 8 9 9 6 6 8 7 255
22 138 255 255 255 255 255 255 255 255 255 255 96 14 255 7
30 84 109 112 116 126 131 131 131 99 42 8 255 6 20 51
83 104 107 112 111 109 104 84 75 30 7 255 3 6 22 45
46 48 47 48 58 58 43 16 4 255 7 16 47 65 73 73
73 68 68 81 85 84 46 255 3 3 4 6 9 9 7 6
6 11 13 13 6 4 255 11 24 32 34 35 44 46 58 63
59 48 30 13 5 255 4 5 7 10 11 12 11 9 8 8
8 9 8 4 255 4 14 53 85 86 85 83 91 91 70 47
23 8 255 4 5 21 51 62 69 63 55 52 49 64 48 32
255 5 6 20 51 90 116 124 131 138 138 131 110 78 36 255
6 6 14 31 47 60 61 61 56 53 51 45 26 8 255 3
5 18 38 38 37 33 33 33 31 22 13 7 255 4 4 8
40 40 7 7 6 6 6 8 7 6 4 255 4 9 20 22
22 19 18 18 19 17 17 19 14 9 255 4 4 7 13 18
22 23 24 24 23 22 15 7 5 255 27 137 255 255 255 255
255 255 255 255 255 228 47 255 4 4 4 6 8 9 8 6
6 5 5 5 4 255 3 3 4 13 32 37 37 31 28 27
26 20 11 5 255 3 4 4 7 11 16 18 18 17 16 13
7 3 3 255 4 6 10 18 27 27 22 18 18 28 28 24
9 255 3 4 4 11 17 17 14 13 13 14 14 11 6 3
255 3 18 74 126 146 142 125 117 117 135 114 96 31 255 6
9 27 47 48 47 43 41 41 41 46 47 43 22 7 5 5
4 4 3 3 3 3 2 0 0 0 0 0 0 0 3 3
4 4 6 19 60 98 111 119 122 122 129 145 140 93 39 9
255 14 81 143 143 138 136 129 119 122 132 132 126 63 12 255
4 4 9 24 30 42 46 45 39 37 26 10 4 255 4 6
13 22 27 27 20 16 16 20 19 16 10 8 255 40 109 181
196 196 174 173 185 201 221 205 145 55 255 5 5 6 8 6
6 8 10 11 10 9 6 6 6 255 22 138 255 255 255 255
255 255 255 255 255 255 95 14 255 6 30 90 109 112 109 114
126 129 129 93 35 7 255 5 20 57 91 107 112 116 116 109
100 89 75 41 11 255 3 5 16 36 46 47 47 48 59 58
55 18 5 255 7 16 54 67 73 73 69 68 68 81 84 69
33 255 3 3 4 6 10 10 7 6 6 9 12 10 6 4
255 11 24 32 34 35 37 58 65 70 59 32 26 13 5 255
3 4 6 10 11 12 9 7 7 7 9 9 8 4 255 4
14 53 85 88 91 95 97 97 70 47 23 8 255 4 5 21
53 62 69 63 52 52 59 75 75 32 255 5 6 20 63 107
119 124 126 132 134 113 107 78 36 255 6 6 14 40 57 61
60 56 42 43 47 36 26 8 255 3 6 18 22 37 37 37
39 39 38 28 20 8 255 4 4 8 8 8 7 6 6 6
6 7 7 5 4 255 4 11 20 24 24 20 20 21 23 23
28 24 19 9 255 3 4 7 12 15 18 20 20 23 23 22
15 7 6 255 27 137 255 255 255 255 255 255 255 255 255 228
47 255 4 3 3 5 6 7 7 6 5 5 5 5 4 255
3 3 4 13 32 39 39 37 31 29 26 21 12 5 255 3
3 4 8 13 20 22 17 16 14 12 6 4 3 255 3 4
9 18 28 28 22 16 16 21 27 24 9 255 3 4 5 13
21 21 13 12 12 14 14 11 6 3 255 3 18 97 141 150
148 132 130 135 148 141 96 30 255 6 9 28 42 47 43 43
44 46 46 48 47 44 22 7 5 5 4 3 3 3 3 3
2 0 0 0 0 0 0 1 3 3 4 3 4 10 35 78
98 119 123 125 131 139 131 69 23 7 255 8 40 131 137 143
145 154 148 145 133 132 109 43 8 255 3 4 4 15 24 37
44 44 39 34 26 10 4 255 4 6 12 15 19 21 18 15
15 18 19 19 8 7 255 28 90 167 196 204 192 179 185 190
200 190 137 45 255 4 4 6 6 6 7 8 9 12 11 10
7 6 5 255 11 82 255 255 255 255 255 255 255 255 255 240
47 7 255 4 16 90 102 114 114 113 116 126 116 78 20 4
255 4 17 57 107 119 133 133 131 121 100 84 73 41 11 255
4 7 12 31 46 53 53 62 75 75 55 18 5 255 7 14
54 67 73 69 69 72 75 84 81 57 23 255 3 3 3 4
7 8 7 7 8 9 9 6 4 4 255 7 17 30 35 37
43 58 59 59 47 30 17 10 4 255 3 3 5 8 9 9
8 7 7 7 8 8 6 4 255 5 10 34 75 90 95 99
98 97 61 35 16 6 255 4 4 19 53 62 78 63 52 51
56 64 52 24 255 4 4 15 63 103 107 102 98 104 107 107
88 69 28 255 4 4 13 40 59 60 59 47 42 35 32 28
13 4 255 4 6 12 18 22 27 37 39 39 38 36 24 8
255 4 4 5 7 7 7 7 6 6 6 7 6 4 3 255
4 8 17 24 24 20 20 23 23 28 30 24 14 5 255 3
4 7 12 15 18 18 20 20 21 20 13 6 4 255 26 134
255 255 255 255 255 255 255 255 255 216 44 255 4 3 3 3
3 4 4 5 5 6 7 6 4 255 3 3 4 9 19 32
39 40 38 31 27 21 12 5 255 3 3 3 8 20 22 22
16 14 14 11 6 4 3 255 3 4 8 18 32 32 22 15
15 21 24 18 6 255 3 3 5 13 22 22 19 13 14 14
14 10 5 3 255 4 15 97 150 166 166 155 148 162 160 141
74 19 255 5 7 28 40 41 42 43 44 47 47 56 55 44
20 7 4 4 3 3 3 3 3 3 2 0 0 0 0 0
0 1 3 3 3 3 4 6 15 46 78 99 122 123 129 131
91 44 16 5 255 5 22 97 136 143 158 159 157 148 138 110
71 24 6 255 3 3 4 12 21 26 30 37 34 29 18 8
4 255 3 5 10 13 16 18 17 16 16 24 24 19 7 5
255 12 56 143 196 212 220 192 192 192 192 162 100 30 255 3
3 4 6 9 10 10 11 11 10 10 7 4 4 255 4 27
191 255 255 255 255 255 255 255 255 135 21 4 255 4 4 51
102 117 117 113 113 107 79 42 12 4 255 3 9 46 106 119
133 135 135 124 100 79 44 15 6 255 3 4 9 27 49 56
67 67 73 56 40 11 5 255 4 8 36 64 67 67 69 72
87 87 70 40 14 255 3 3 3 3 6 7 7 6 7 6
6 4 3 4 255 4 7 17 35 37 37 45 52 42 30 19
10 6 3 255 3 3 4 5 8 7 7 7 8 8 7 6
4 4 255 4 7 18 52 75 95 99 98 79 45 21 9 4
255 3 4 10 42 58 78 58 51 49 51 45 28 12 255 4
4 11 42 85 102 98 98 103 103 94 72 40 12 255 3 3
6 19 40 56 58 55 42 33 29 16 7 3 255 3 4 7
12 17 21 24 32 37 36 28 14 5 255 4 4 4 5 5
7 8 8 8 8 7 5 3 3 255 4 5 11 24 24 22
22 35 30 30 28 14 6 4 255 4 4 5 9 14 18 18
20 20 20 17 9 4 4 255 11 62 232 255 255 255 255 255
255 255 255 153 27 255 3 3 3 3 3 3 4 4 6 6
6 4 4 255 3 3 3 5 10 20 37 40 40 38 24 14
9 4 255 2 3 3 4 18 20 16 14 13 13 9 5 3
3 255 3 4 7 17 26 26 21 19 19 21 21 11 3 255
3 3 3 6 13 19 19 19 17 15 11 7 4 3 255 4
9 73 156 174 179 179 174 170 162 119 46 10 255 4 5 11
30 40 40 44 47 51 59 59 55 30 9 4 3 3 3 3
3 3 3 3 2 0 0 0 0 0 0 0 3 4 4 3
4 5 9 20 47 83 99 116 122 91 49 19 8 4 255 4
10 38 97 137 145 159 145 138 112 75 37 13 4 255 3 3
4 10 14 21 23 22 19 18 8 4 3 255 3 4 5 9
13 16 16 16 15 18 19 10 5 4 255 5 23 87 143 212
220 204 200 192 190 118 48 15 255 3 3 3 7 10 12 11
9 9 8 7 5 4 3 255 4 7 46 191 255 255 255 255
255 255 194 53 9 4 255 3 4 13 51 102 115 107 100 79
42 12 8 4 255 3 4 18 46 99 106 115 121 96 73 42
17 6 3 255 3 3 7 18 32 56 67 67 56 40 16 7
4 255 4 4 8 36 62 64 67 72 84 70 46 19 7 255
3 3 3 3 4 5 5 5 6 6 4 3 3 3 255 4
4 7 12 21 28 30 36 30 20 14 6 4 3 255 3 3
4 4 5 6 7 8 9 8 7 5 3 4 255 4 5 9
22 52 62 90 79 64 34 12 5 3 255 3 3 5 10 42
53 44 44 40 40 28 12 5 255 4 4 4 14 52 86 95
98 98 88 74 40 14 5 255 3 3 3 7 19 38 51 51
37 33 19 8 3 3 255 3 3 4 7 12 16 20 21 21
19 14 5 4 255 4 4 4 3 3 5 7 8 8 8 8
4 3 3 255 3 4 6 16 22 22 38 40 35 29 14 7
4 4 255 4 4 4 6 12 16 18 19 18 17 12 6 3
3 255 4 18 103 255 255 255 255 255 255 255 179 72 11 255
3 2 3 3 3 3 4 4 6 6 4 3 3 255 2 2
3 3 5 13 19 40 38 23 13 9 4 2 255 2 3 3
3 6 12 8 10 12 10 6 4 3 3 255 3 3 4 8
17 21 16 16 16 19 13 5 4 255 3 3 3 3 6 11
17 19 17 14 7 4 3 3 255 3 5 35 85 156 184 186
191 174 151 88 26 5 255 4 4 5 18 32 40 58 58 59
68 61 45 18 5 4 3 3 3 4 4 3 3 3 2 0
0 0 0 0 0 0 3 3 3 4 4 4 6 9 20 47
70 99 89 49 19 9 4 3 255 3 4 10 38 88 121 129
129 112 75 37 13 5 4 255 3 3 3 4 10 14 14 13
10 7 3 3 3 255 3 3 4 4 8 9 14 14 14 15
10 5 4 3 255 4 8 23 87 131 167 179 200 192 118 48
15 5 255 3 3 3 6 9 12 11 9 6 6 4 4 3
3 255 3 4 9 46 143 212 250 252 250 194 53 9 5 4
255 4 4 4 13 43 78 78 53 28 11 8 4 4 255 3
3 4 18 42 48 73 73 70 36 15 5 3 3 255 3 3
3 5 18 32 37 37 27 16 7 3 3 255 4 4 4 6
17 34 46 57 57 46 19 8 4 255 3 3 3 3 3 3
3 3 3 3 3 3 3 3 255 3 4 4 6 9 13 13
13 18 14 6 4 3 3 255 3 4 4 4 4 5 6 7
9 7 5 3 3 3 255 4 4 5 9 22 32 49 49 34
12 6 3 3 255 3 3 3 5 10 22 24 27 27 26 12
5 3 255 3 3 3 6 19 52 85 86 83 72 40 15 5
4 255 3 3 3 4 7 16 28 36 33 16 8 4 3 3
255 3 3 3 4 6 9 10 10 10 8 5 4 4 255 3
3 3 3 3 3 5 7 8 8 4 3 3 3 255 3 3
4 6 16 22 38 40 30 14 7 3 3 3 255 4 4 4
5 6 12 16 16 16 12 6 4 3 3 255 3 5 27 103
255 255 255 255 255 179 72 17 5 255 3 2 3 3 3 3
3 4 4 4 3 3 3 255 2 2 2 3 4 5 13 16
16 10 5 3 2 2 255 3 3 2 2 4 5 4 5 8
6 4 3 3 3 255 3 3 3 4 8 14 14 13 13 13
5 4 4 255 3 3 3 3 3 5 9 13 13 7 4 3
3 3 255 3 3 9 35 85 141 176 176 151 88 34 10 4
255 4 4 4 8 18 35 58 58 58 68 47 34 12 4 3
3 3 4 4 4 3 3 3 2 0 0 0 0 0 0 0
2 3 3 3 3 4 4 5 7 17 43 43 36 19 8 5
3 3 255 3 4 4 10 29 51 53 53 42 24 10 5 4
4 255 3 3 3 3 4 10 13 10 9 4 3 3 3 255
3 3 3 4 4 5 8 6 5 5 5 4 4 3 255 3
4 8 22 41 64 81 91 91 47 13 4 3 255 3 3 3
3 6 7 7 6 5 4 3 3 3 3 255 3 4 5 9
11 34 70 70 51 20 5 5 4 4 255 4 3 4 4 7
8 9 9 7 4 4 4 4 255 3 3 3 4 7 12 30
30 15 5 5 4 3 3 255 3 3 3 3 5 5 5 8
8 5 3 3 3 255 3 3 3 3 4 10 17 22 22 17
8 5 4 255 3 3 3 3 3 3 3 3 3 3 3 3
3 3 255 3 4 4 4 4 6 6 5 5 5 4 4 3
3 255 3 3 4 4 4 4 4 5 5 4 3 3 3 3
255 4 4 4 5 7 9 9 9 9 6 3 3 3 255 3
3 3 3 4 7 9 10 10 8 4 4 3 255 3 2 2
3 6 14 22 23 23 23 15 5 3 3 255 3 3 3 4
4 6 9 11 11 6 4 3 3 3 255 3 3 3 3 3
4 4 4 4 4 3 3 3 255 3 3 3 3 3 3 3
4 4 4 3 3 3 3 255 3 3 3 4 6 15 21 29
13 7 3 3 3 3 255 3 3 3 3 4 6 6 7 6
5 4 3 3 3 255 3 3 5 27 79 117 133 133 103 47
17 5 3 255 3 3 3 3 3 3 3 3 3 2 2 3
3 255 3 2 3 3 3 4 4 4 4 4 3 2 2 2
255 3 3 2 2 3 3 3 3 5 6 4 4 3 3 255
3 2 3 3 4 6 7 7 5 4 4 4 4 255 3 3
3 3 3 3 3 4 4 4 3 3 3 3 255 2 2 3
9 24 56 62 62 49 34 10 4 4 255 4 3 3 3 4
18 35 45 46 45 34 12 4 3 3 3 3 4 4 4 3
3 3 2 0 0 0 255 255 255 255 255 255 255 255 255 255
255 255 255 255 255 255 255 255 255 255 255 255 255 255 255 255
255 255 255 255 255 255 255 255 255 255 255 255 255 255 255 255
255 255 255 255 255 255 255 255 255 255 255 255 255 255 255 255
255 255 255 255 255 255 255 255 255 255 255 255 255 255 255 255
255 255 255 255 255 255 255 255 255 255 255 255 255 255 255 255
255 255 255 255 255 255 255 255 255 255 255 255 255 255 255 255
255 255 255 255 255 255 255 255 255 255 255 255 255 255 255 255
255 255 255 255 255 255 255 255 255 255 255 255 255 255 255 255
255 255 255 255 255 255 255 255 255 255 255 255 255 255 255 255
255 255 255 255 255 255 255 255 255 255 255 255 255 255 255 255
255 255 255 255 255 255 255 255 255 255 255 255 255 255 255 255
255 255 255 255 255 255 255 255 255 255 255 255 255 255 255 255
255 255 255 255 255 255 255 255 255 255 255 255 255 255 255 255
255 255 255 255 255 255 255 255 255 255 255 3 4 4 4 5
5 5 4 4 4 4 255 3 2 2 3 4 5 5 5 6
5 5 3 3 3 255 3 3 3 3 3 3 4 4 4 4
4 3 3 3 255 3 3 3 3 3 3 4 4 3 3 3
3 3 255 3 3 3 3 3 3 3 3 3 3 3 3 3
3 255 3 3 3 3 4 6 13 13 6 3 3 3 3 3
255 3 3 3 3 3 3 3 3 3 3 3 3 3 3 255
3 3 3 5 13 14 16 14 14 7 4 3 3 255 3 3
3 3 3 3 3 3 3 2 2 2 3 255 3 3 3 3
3 3 3 3 3 3 3 2 2 2 255 3 3 3 3 3
3 3 3 4 6 6 4 4 3 255 3 2 3 3 3 3
3 3 3 3 3 3 3 255 3 3 3 3 2 2 3 3
3 3 3 3 3 3 255 2 2 2 3 3 3 4 5 7
7 4 3 3 255 4 3 3 3 3 4 9 12 12 6 4
4 3 3 3 3 3 4 4 4 3 3 3 2 0 0 0
0 0 0 0 3 4 4 3 4 4 4 4 4 4 6 6
4 3 3 3 3 3 255 4 4 4 3 3 3 3 4 4
4 4 4 4 4 255 3 3 3 3 3 5 11 9 6 4
3 3 3 255 3 3 3 3 3 3 3 3 3 3 3 3
3 3 255 3 3 3 4 4 4 4 4 3 4 4 3 3
255 3 3 3 3 3 3 3 3 2 3 3 3 3 4 255
4 4 4 4 7 8 11 9 5 4 4 4 4 4 255 4
4 4 4 4 3 3 3 4 4 4 4 3 255 3 4 4
4 4 4 8 8 5 4 4 4 3 3 255 3 3 2 2
3 3 2 2 2 2 3 3 3 255 3 3 3 3 3 3
3 3 3 3 3 3 3 255 3 3 3 3 3 4 3 3
3 3 3 3 3 3 255 2 2 3 3 4 4 4 3 3
3 3 3 3 3 255 3 3 3 3 3 3 3 4 4 4
3 3 3 3 255 4 4 3 3 3 3 3 3 3 3 3
3 3 255 3 3 255 255 255 255 255 255 255 255 255 255 255
255 255 255 255 255 255 255 255 255 255 255 255 255 255 255 255
255 255 255 255 255 255 255 255 255 255 255 255 255 255 255 255
255 255 255 255 255 255 255 255 255 255 255 255 255 255 255 255
255 255 255 255 255 255 255 255 255 255 255 255 255 255 255 255
255 255 255 255 255 255 255 255 255 255 255 255 255 255 255 255
255 255 255 255 255 255 255 255 255 255 255 255 255 255 255 255
255 255 255 255 255 255 255 255 255 255 255 255 255 255 255 255
255 255 255 255 255 255 255 255 255 255 255 255 255 255 255 255
255 255 255 255 255 255 255 255 255 255 255 255 255 255 255 255
255 255 255 255 255 255 255 255 255 255 255 255 255 255 255 255
255 255 255 255 255 255 255 255 255 255 255 255 255 255 255 255
255 255 255 255 255 255 255 255 255 255 255 255 255 255 255 255
255 255 255 255 255 255 255 255 255 255 255 255 255 255 255 255
255 255 255 255 255 255 255 255 255 255 0 0 0 0 3 3
3 3 3 4 4 4 5 7 9 9 4 3 3 3 3 3
255 4 4 4 3 3 3 3 4 4 4 4 4 4 4 255
3 3 3 3 3 4 5 5 5 4 3 3 3 255 3 3
3 2 2 3 3 3 3 3 3 3 3 3 255 3 3 4
4 4 4 4 4 3 4 4 4 3 255 3 3 3 3 3
3 3 3 2 3 3 3 3 4 255 4 4 4 4 7 17
20 20 9 5 4 4 4 4 255 4 4 4 4 4 4 3
3 4 4 4 4 3 255 4 4 4 4 6 12 16 16 11
6 5 4 4 3 255 3 3 2 2 3 3 3 3 3 3
3 3 3 255 3 3 3 4 4 4 3 3 3 3 3 3
3 255 2 3 3 3 4 4 4 3 3 3 3 3 3 3
255 3 3 3 3 4 8 8 6 4 4 3 3 3 3 255
3 3 3 3 3 4 7 8 8 5 4 3 3 3 255 3
3 3 3 3 4 4 4 4 3 3 3 3 255 3 4 4
8 15 26 37 37 34 17 7 5 4 255 3 3 3 3 4
4 5 5 5 5 4 3 3 3 255 3 3 4 4 4 8
13 15 15 7 6 4 4 3 255 3 3 3 3 3 4 5
6 5 4 4 4 3 255 3 3 3 3 3 3 3 3 3
3 3 3 3 3 255 3 3 3 3 3 3 3 3 3 3
3 3 3 3 255 3 3 3 3 3 3 4 4 3 3 3
3 3 3 255 3 2 3 3 4 5 6 6 4 3 3 3
3 255 3 2 2 3 3 3 3 3 3 3 3 3 3 255
3 3 3 2 3 3 3 4 4 4 3 3 3 2 255 3
3 3 3 3 3 3 4 7 8 12 8 6 3 255 3 3
3 3 3 3 3 2 2 2 3 3 3 255 2 2 3 3
3 3 3 3 4 4 4 4 4 4 255 4 3 3 4 12
32 32 14 4 4 3 3 3 255 3 3 3 3 3 3 3
4 4 4 3 3 3 3 4 3 3 3 3 3 3 3 3
2 0 0 0 0 0 0 0 3 3 3 3 3 3 4 6
13 22 36 46 46 33 9 4 4 4 255 3 4 4 4 4
5 15 29 29 12 6 5 4 4 255 3 3 3 3 3 4
5 5 5 5 4 3 3 255 3 3 3 2 2 3 3 3
3 3 3 3 3 4 255 4 4 4 5 8 10 10 9 7
7 6 4 3 255 3 3 3 3 3 3 4 6 6 4 3
3 4 4 255 4 4 4 7 19 39 42 41 23 13 9 4
4 4 255 3 4 4 5 7 11 14 16 16 12 6 4 4
255 4 4 4 7 18 38 54 54 51 33 19 12 5 4 255
3 3 3 3 3 4 4 3 3 3 3 3 3 255 3 3
4 4 11 22 22 19 12 7 5 3 3 255 3 3 3 4
4 4 4 4 4 3 3 3 3 3 255 3 3 4 6 13
22 28 28 23 16 10 5 3 3 255 3 3 3 4 8 14
19 19 11 9 5 4 3 3 255 3 4 4 4 6 6 6
6 6 5 3 3 3 255 3 4 13 33 71 113 140 140 129
83 38 15 6 255 3 3 3 3 4 8 10 11 17 17 15
7 3 3 255 3 4 7 13 23 55 95 95 90 38 12 7
4 4 255 3 3 3 3 3 5 11 19 19 11 5 4 3
255 3 3 3 3 3 4 5 5 4 4 3 3 4 4 255
3 3 3 3 3 3 4 6 6 5 4 3 3 3 255 3
3 3 4 6 9 9 5 5 4 3 3 2 2 255 3 3
3 3 5 9 9 6 4 4 3 3 3 255 3 2 2 2
2 3 3 3 3 3 3 3 3 255 3 3 2 2 2 3
4 6 8 6 4 3 3 3 255 3 3 3 3 5 9 15
19 19 19 18 12 7 5 255 3 4 4 3 3 3 3 2
2 2 2 3 3 255 2 2 3 5 10 29 81 81 65 38
18 4 4 12 255 16 7 7 29 133 255 255 255 255 100 14
3 3 255 3 3 3 3 4 7 18 26 26 13 5 3 4
4 4 3 3 3 3 4 4 3 3 2 0 0 0 0 0
0 1 3 4 3 3 3 3 6 14 40 64 81 98 100 91
47 16 4 4 255 3 3 4 4 8 63 123 130 130 83 12
6 5 4 255 3 3 4 6 8 8 7 7 7 7 5 3
3 255 4 4 4 3 3 4 5 5 4 4 4 4 4 4
255 5 6 7 12 23 36 36 29 22 16 7 6 4 255 3
2 2 3 4 9 17 27 27 21 7 4 4 3 255 3 4
6 19 39 39 42 42 42 39 16 9 4 4 255 3 4 6
13 24 44 62 62 59 43 16 6 4 255 4 4 12 22 43
68 85 85 85 79 63 29 12 4 255 4 4 3 3 4 6
7 6 4 4 4 3 3 255 3 3 4 11 39 80 85 85
74 51 24 9 4 255 3 3 3 4 4 5 8 10 10 7
4 3 3 3 255 3 4 12 28 38 38 38 38 41 41 27
11 5 3 255 3 3 4 8 14 21 28 21 20 10 8 5
4 4 255 4 4 5 9 18 21 21 16 13 10 6 3 3
255 4 13 33 116 177 215 236 236 230 182 132 69 15 255 3
3 4 4 11 38 81 118 118 103 67 22 7 4 255 4 7
13 28 100 234 255 255 255 255 171 45 7 4 255 3 3 4
8 12 20 35 52 52 36 12 5 4 255 3 3 3 4 7
12 12 11 10 10 9 7 4 4 255 3 3 3 4 8 12
16 19 19 12 6 4 3 3 255 3 3 4 9 24 54 86
86 59 26 8 3 3 2 255 3 3 4 9 16 27 27 20
14 7 4 3 3 255 3 2 2 2 2 3 3 3 4 4
3 3 3 255 3 2 2 2 3 4 7 11 11 9 6 3
3 3 255 3 3 3 5 18 47 91 117 117 88 51 22 14
7 255 9 12 12 6 4 4 3 3 2 2 2 3 3 255
2 3 5 23 78 165 255 255 255 248 151 145 125 106 255 44
29 34 133 255 255 255 255 255 255 100 14 3 255 3 3 3
5 15 53 81 88 88 69 41 10 4 4 4 3 3 3 3
4 4 3 3 2 0 0 0 0 0 0 1 4 4 4 3
3 5 14 40 64 95 98 98 105 113 91 47 16 4 255 3
3 4 8 63 126 255 255 255 130 83 12 5 4 255 4 4
6 11 16 16 13 13 13 10 7 4 4 255 4 4 4 4
4 5 9 10 10 6 4 4 4 4 255 6 7 13 32 43
43 39 34 30 22 16 6 4 255 3 3 3 4 14 41 69
69 68 43 21 7 4 3 255 3 4 10 24 27 39 34 38
42 40 36 16 6 3 255 4 6 13 44 63 88 98 98 95
74 43 16 5 255 4 12 22 52 82 90 91 91 91 91 94
63 29 6 255 4 4 4 4 7 8 10 8 6 4 4 4
3 255 3 3 7 39 92 133 133 123 112 109 60 24 9 255
3 3 3 4 5 8 13 19 20 15 8 4 3 3 255 4
12 28 61 49 38 38 39 43 46 46 27 11 5 255 3 4
7 11 20 28 29 28 20 12 10 8 5 4 255 4 5 9
18 23 32 32 29 28 23 13 6 3 255 5 28 116 216 240
249 255 255 255 243 215 132 69 255 4 4 4 11 38 97 181
209 209 190 150 68 22 6 255 6 10 28 100 234 255 255 255
255 255 255 171 45 6 255 3 4 8 31 37 43 52 58 79
68 37 12 4 255 3 3 4 7 14 20 21 20 20 20 20
12 7 4 255 3 3 4 8 12 29 36 36 32 19 12 6
4 4 255 3 4 9 28 78 140 208 212 159 81 26 8 3
2 255 3 4 9 18 29 37 40 42 37 17 7 4 3 255
2 2 2 2 3 3 4 4 5 5 4 3 3 255 2 3
3 3 4 6 8 11 11 8 6 4 3 3 255 3 3 5
18 48 147 224 255 255 211 99 51 22 10 255 10 13 17 17
8 5 4 3 2 2 2 3 3 255 3 4 23 93 255 255
255 255 255 255 255 230 137 106 255 71 71 88 142 224 255 255
255 255 255 255 94 12 255 5 5 7 15 53 81 90 88 90
121 89 41 10 4 4 3 3 3 3 3 3 3 3 2 0
0 0 0 0 0 0 3 4 4 3 3 10 31 62 95 98
98 97 105 108 103 55 17 5 255 3 3 5 22 126 255 255
255 255 255 122 17 5 4 255 4 4 11 19 27 27 20 18
15 14 8 4 4 255 4 4 4 4 5 9 12 12 12 10
6 4 3 3 255 5 13 32 43 52 48 39 31 30 29 16
6 4 255 3 3 4 14 41 69 96 99 84 68 43 16 7
4 255 4 4 16 24 27 33 34 38 38 39 31 21 8 4
255 4 10 44 68 104 106 104 102 98 95 74 37 10 255 4
17 52 86 90 92 91 91 94 103 107 96 44 11 255 4 4
4 6 7 8 10 6 6 5 5 4 4 255 3 4 18 92
133 146 140 136 123 120 112 60 17 255 3 3 3 5 9 13
14 19 20 18 15 8 4 3 255 4 12 46 82 82 49 44
39 53 54 56 48 27 9 255 4 4 7 11 20 29 29 20
13 12 12 19 9 5 255 4 6 13 20 28 32 32 29 29
28 23 13 6 255 5 48 216 251 255 255 255 255 255 255 243
215 108 255 5 4 5 23 97 181 238 238 235 226 226 158 68
17 255 7 15 64 211 255 255 255 255 255 255 255 255 114 17
255 4 7 31 48 46 46 53 80 86 87 72 36 12 255 3
3 7 12 21 23 24 24 24 28 28 27 12 4 255 3 3
4 12 29 36 37 37 37 32 19 8 4 4 255 3 5 28
78 155 212 239 239 221 159 81 26 6 3 255 3 7 18 29
38 40 42 44 45 37 17 6 3 255 2 2 2 3 5 6
4 6 6 6 4 3 3 255 3 3 3 3 4 6 7 8
7 7 5 4 3 3 255 3 3 8 48 147 238 255 255 255
255 211 99 29 14 255 10 13 17 17 12 7 5 3 2 2
3 3 3 255 3 12 93 255 255 255 255 255 255 255 255 255
137 91 255 81 83 128 142 83 20 20 54 170 255 255 173 32
255 7 9 15 43 72 88 88 75 78 125 125 89 20 4 4
3 3 3 3 3 3 3 3 2 0 0 0 0 0 0 0
3 4 4 3 3 16 52 90 106 105 96 95 96 97 97 55
18 5 255 3 3 9 46 169 255 255 255 255 255 137 27 6
3 255 3 4 16 24 27 28 27 20 18 14 10 5 4 255
4 3 3 4 6 12 13 12 12 11 8 4 3 3 255 5
13 32 36 48 29 22 22 29 29 20 11 6 255 4 4 7
28 65 91 115 115 99 84 64 24 7 4 255 4 4 19 24
24 24 33 42 38 36 27 21 8 4 255 4 10 68 104 109
108 104 98 98 98 92 43 11 255 5 27 86 100 97 90 90
92 97 103 108 108 60 16 255 4 4 4 5 7 8 8 6
6 5 5 5 4 255 3 7 42 115 145 146 140 123 113 120
110 73 21 255 4 3 4 13 13 13 13 14 20 20 18 11
5 4 255 4 11 46 61 56 49 46 46 54 54 60 60 46
16 255 5 5 9 14 21 28 28 19 15 15 20 20 19 7
255 4 8 14 22 26 28 26 23 28 30 28 16 6 255 6
78 220 255 255 255 255 255 255 255 255 230 128 255 6 5 5
39 153 244 252 255 255 255 255 226 158 47 255 7 17 106 255
255 255 255 255 255 255 255 255 187 36 255 7 7 41 83 83
46 46 72 80 87 80 62 19 255 3 4 7 14 23 27 27
27 24 30 30 30 12 4 255 3 3 4 15 34 38 38 40
40 38 30 16 7 4 255 4 6 41 155 208 245 245 245 239
212 132 49 12 4 255 3 9 24 37 43 40 40 44 45 38
37 15 5 255 2 2 2 5 8 8 6 6 5 5 3 3
3 255 3 3 3 4 6 6 6 6 6 6 5 4 3 3
255 3 6 10 75 238 255 255 255 255 255 255 118 29 13 255
9 10 13 12 8 5 4 4 3 3 5 6 4 255 7 42
211 255 255 255 255 255 255 255 255 255 137 45 255 71 128 142
83 20 9 6 6 41 150 173 150 32 255 8 15 38 71 98
72 59 49 60 78 112 97 29 5 4 3 3 3 3 3 3
3 3 2 0 0 0 0 0 0 0 3 4 4 3 3 16
67 105 117 108 102 96 95 93 79 51 18 5 255 3 3 9
47 169 255 255 255 255 255 137 27 6 4 255 3 3 16 17
24 27 24 17 15 14 11 5 4 255 3 3 3 4 6 13
13 13 12 11 8 4 3 3 255 5 12 21 24 24 22 20
22 24 26 24 19 10 255 4 4 8 30 65 91 115 115 99
93 64 24 5 4 255 3 5 19 21 21 21 39 44 40 40
27 21 7 4 255 4 9 68 102 111 109 104 88 89 99 99
46 11 255 5 27 87 97 90 88 89 89 97 103 116 116 67
16 255 3 3 3 4 6 7 8 8 6 5 5 5 4 255
3 10 45 115 145 145 145 136 124 125 110 82 28 255 4 4
4 13 15 13 13 13 14 19 19 12 6 4 255 4 7 35
47 49 46 46 48 54 56 69 69 46 16 255 5 8 10 20
27 27 21 18 16 18 22 22 19 7 255 6 13 19 26 28
26 21 20 22 28 30 24 9 255 9 78 219 234 255 255 255
255 255 255 255 243 130 255 6 4 4 59 194 251 255 255 255
255 255 255 175 47 255 7 17 106 255 255 255 255 255 255 255
255 255 248 42 255 7 7 41 107 107 65 61 65 72 78 72
57 24 255 4 4 7 15 24 27 27 27 24 30 27 23 12
4 255 3 3 5 16 36 39 39 42 42 40 35 16 7 4
255 4 6 53 174 245 255 255 255 255 239 151 52 12 4 255
4 10 26 43 46 45 38 34 32 37 28 18 5 255 2 2
3 5 10 10 6 6 5 5 3 3 3 255 3 3 3 4
6 7 6 5 5 5 5 6 4 3 255 3 7 11 98 255
255 255 255 255 255 255 118 20 13 255 9 9 7 4 4 4
4 3 3 4 6 8 7 255 8 47 255 255 255 255 255 255
255 255 255 255 151 45 255 49 133 133 79 18 7 5 6 11
41 103 54 30 255 8 33 39 102 102 59 45 45 58 60 78
78 29 5 4 3 3 3 4 4 4 4 3 2 0 0 0
0 0 0 1 3 4 4 4 4 13 67 117 126 122 108 96
93 89 79 49 18 5 255 3 4 9 47 167 255 255 255 255
225 118 22 4 3 255 3 4 10 16 19 19 19 13 13 14
14 5 3 255 3 3 3 4 6 13 15 14 12 11 8 4
4 3 255 4 10 19 21 21 21 23 26 24 24 24 19 10
255 4 4 8 30 61 87 111 111 97 77 42 15 5 4 255
3 5 14 17 19 19 29 44 46 44 33 21 7 4 255 4
8 63 81 106 106 104 89 90 99 99 43 10 255 4 17 86
90 90 88 88 89 93 98 119 119 67 14 255 3 3 3 4
4 8 11 11 8 5 5 4 4 255 3 10 45 112 142 145
146 150 142 131 110 103 35 255 4 4 4 12 13 13 14 13
15 18 18 12 6 4 255 4 6 35 47 49 46 46 49 56
70 70 69 36 11 255 5 8 15 21 26 26 17 16 18 22
22 22 14 6 255 6 14 24 29 32 28 22 21 24 28 33
33 14 255 9 74 216 219 234 244 255 255 255 255 255 223 130
255 6 4 4 59 210 251 255 255 255 255 255 255 175 36 255
6 9 71 255 255 255 255 255 255 255 255 255 248 42 255 7
7 30 85 107 89 65 63 61 56 56 49 24 255 4 4 7
15 23 24 24 24 24 27 23 22 10 4 255 3 3 5 18
39 43 41 42 44 44 35 16 6 4 255 4 4 53 174 226
255 255 255 255 255 151 52 9 4 255 4 10 26 41 46 45
35 34 31 30 28 18 5 255 2 2 3 4 7 8 7 7
7 5 3 3 3 255 3 3 4 5 8 11 7 5 5 6
10 10 6 3 255 3 10 15 98 255 255 255 255 255 255 255
96 15 11 255 9 9 5 4 3 3 3 3 3 3 5 8
7 255 8 47 255 255 255 255 255 255 255 255 255 255 151 65
255 31 109 109 94 21 9 7 9 11 19 41 37 28 255 16
28 46 75 75 49 46 48 59 60 59 36 14 4 3 3 3
3 3 4 4 4 3 3 0 0 0 0 0 0 1 4 4
4 4 4 8 40 109 126 114 108 98 93 89 79 49 17 4
255 4 4 6 34 135 189 255 249 225 151 82 14 4 4 255
4 4 7 10 16 19 19 13 13 11 8 4 3 255 3 3
3 4 4 7 13 13 11 8 6 4 4 4 255 4 10 19
19 21 23 26 31 31 24 23 15 6 255 3 4 5 18 41
69 91 97 91 60 27 8 4 4 255 4 4 8 16 19 21
23 31 46 46 40 21 6 3 255 3 8 51 74 102 109 109
99 95 95 84 40 8 255 4 9 84 86 95 92 92 93 93
109 114 100 67 13 255 3 3 3 3 4 7 16 16 9 5
4 4 4 255 4 10 41 95 128 142 145 150 150 149 131 103
35 255 4 4 4 7 12 12 12 12 14 14 15 10 5 4
255 4 6 44 47 53 53 54 54 67 70 69 62 31 9 255
3 5 14 21 21 19 16 16 21 24 22 15 7 4 255 6
14 24 28 34 32 28 24 28 28 28 28 14 255 10 72 201
208 219 208 244 244 235 233 221 196 120 255 6 4 5 52 201
248 255 255 255 255 255 255 121 22 255 4 9 32 255 255 255
255 255 255 255 255 255 210 34 255 5 7 28 75 91 97 87
63 58 56 56 39 17 255 4 4 5 10 17 23 23 24 24
23 22 19 9 4 255 3 3 6 18 39 41 39 41 42 42
33 12 4 4 255 3 4 32 132 195 252 255 255 255 231 132
34 6 4 255 4 9 24 39 47 47 38 35 30 28 21 12
4 255 2 3 3 4 5 7 7 8 7 7 4 3 3 255
4 4 4 5 13 13 11 7 7 15 15 14 5 3 255 3
10 15 65 251 255 255 255 255 255 207 61 15 11 255 10 10
5 4 3 3 3 3 3 3 3 4 6 255 6 28 213 255
255 255 255 255 255 255 255 255 147 60 255 15 52 106 95 53
21 15 16 16 16 19 28 19 255 19 28 31 51 55 49 49
60 59 59 48 16 6 4 3 3 3 3 3 3 3 3 3
3 0 0 0 0 0 0 1 4 4 4 3 3 5 18 60
109 108 102 96 93 81 64 40 11 4 255 4 4 6 17 38
135 174 174 151 82 40 8 3 3 255 4 4 5 7 11 14
16 13 10 8 6 4 3 255 3 3 3 3 4 4 7 7
7 6 4 4 4 4 255 4 9 15 19 21 22 26 31 36
31 22 8 4 255 3 3 4 7 18 41 69 81 60 38 17
5 4 4 255 4 4 8 15 19 23 23 24 31 41 21 11
4 3 255 3 8 30 52 82 104 106 104 95 90 57 24 6
255 4 8 44 84 92 92 92 93 95 100 100 67 41 12 255
3 3 3 3 4 7 11 12 11 5 4 4 4 255 4 6
18 60 95 128 140 151 153 151 115 70 18 255 4 4 4 4
7 7 9 11 11 11 10 6 3 3 255 5 6 36 49 55
54 54 61 67 67 63 46 24 6 255 3 3 8 14 17 17
17 21 22 23 21 10 4 4 255 4 7 14 24 28 32 32
31 28 28 28 19 8 255 10 68 148 197 199 200 206 233 233
223 214 167 88 255 4 3 5 30 112 205 255 255 255 255 255
180 62 12 255 4 12 32 170 255 255 255 255 255 255 255 255
107 18 255 5 7 20 41 75 91 79 71 59 56 46 28 10
255 4 4 4 5 11 21 21 19 19 20 19 14 7 4 255
3 3 6 12 21 37 37 37 38 33 28 9 4 4 255 3
3 15 68 137 217 226 255 231 137 88 19 5 3 255 4 6
19 32 42 47 42 37 30 24 15 7 4 255 3 3 3 4
4 5 7 8 7 5 4 3 3 255 4 4 4 4 7 11
11 11 21 19 14 7 3 3 255 3 5 13 33 139 251 255
255 255 253 147 38 13 8 255 12 12 5 4 4 4 4 4
4 4 4 3 4 255 5 16 119 255 255 255 255 255 255 255
255 197 65 16 255 12 16 57 72 58 42 26 23 19 15 14
15 18 255 19 22 28 29 38 49 53 56 56 51 26 8 4
3 4 4 3 3 3 3 3 3 3 3 0 0 0 0 0
0 1 3 3 3 3 3 4 7 28 60 102 98 85 69 64
40 15 7 4 255 4 4 4 6 17 38 57 59 59 40 14
4 3 3 255 3 4 4 5 7 11 12 10 7 6 4 4
3 255 3 3 3 3 3 3 3 3 4 4 3 3 4 4
255 3 4 9 15 16 17 17 26 36 22 10 6 3 255 3
3 4 4 7 17 34 38 38 17 7 4 4 3 255 4 4
5 11 19 23 23 23 23 21 11 5 4 3 255 3 4 8
30 52 82 105 99 84 57 24 7 3 255 3 4 13 44 85
85 86 86 90 90 65 41 13 5 255 2 2 3 3 4 7
8 11 8 5 4 4 4 255 4 4 10 24 60 95 119 133
140 115 70 22 8 255 3 4 4 4 4 6 7 8 10 10
7 5 3 3 255 3 5 14 36 53 54 54 54 63 58 46
24 10 5 255 3 3 3 8 13 14 15 18 21 21 10 7
4 3 255 3 4 7 13 18 26 31 31 28 27 19 10 4
255 7 27 71 148 182 192 199 204 215 196 167 99 42 255 3
3 3 12 37 112 201 240 240 206 180 64 22 5 255 4 12
27 77 255 255 255 255 255 255 255 109 36 11 255 5 4 7
20 41 67 71 61 58 46 28 16 6 255 4 4 4 4 9
14 19 17 16 16 14 9 5 3 255 3 3 3 6 12 18
21 26 29 28 11 7 4 3 255 3 4 7 24 68 132 188
188 137 88 20 7 3 3 255 3 4 7 19 32 45 41 32
29 16 8 4 3 255 3 3 3 4 4 3 4 4 4 4
3 3 3 255 4 4 3 3 4 5 11 16 21 20 13 4
3 3 255 3 3 5 12 36 139 230 253 253 147 47 17 7
6 255 7 5 4 4 4 4 4 4 4 4 4 3 3 255
4 6 40 139 255 255 255 255 255 255 197 60 16 7 255 6
7 16 57 48 34 26 23 22 15 13 10 10 255 17 17 10
10 14 29 53 53 51 26 15 7 3 3 3 3 3 3 3
3 3 3 3 2 0 0 0 0 0 0 0 3 3 3 3
3 4 4 7 28 46 46 39 31 24 15 7 4 4 255 4
4 4 4 4 5 6 8 13 13 7 3 3 3 255 3 3
3 3 3 4 6 6 5 5 4 4 3 255 3 3 3 3
3 3 3 3 3 3 3 3 4 4 255 3 3 4 9 9
10 10 13 13 10 6 4 3 255 3 3 3 4 4 4 4
5 7 7 4 3 3 3 255 3 3 4 5 11 16 16 12
8 7 5 4 3 3 255 3 3 4 6 12 29 51 51 49
24 8 4 3 255 3 3 5 13 39 44 46 52 52 42 28
13 5 3 255 2 2 3 3 4 4 7 8 6 3 3 3
3 255 4 4 4 10 24 44 64 68 68 42 22 8 4 255
3 3 3 3 3 4 4 6 7 7 5 3 3 3 255 3
3 7 14 34 36 37 36 35 32 21 10 5 4 255 3 3
3 4 4 7 14 14 11 10 7 4 3 3 255 3 3 4
6 9 12 18 26 26 19 10 5 4 255 3 7 28 72 138
180 182 180 165 142 99 42 11 255 3 2 2 4 12 37 86
133 133 104 64 22 5 3 255 4 5 16 27 78 255 255 255
255 255 109 36 11 6 255 4 4 4 7 14 28 42 42 36
26 16 7 5 255 4 4 4 4 4 9 13 13 11 10 9
5 3 3 255 3 3 3 3 4 5 6 8 10 10 7 4
4 3 255 4 4 4 7 24 49 60 60 40 20 7 3 3
3 255 3 3 4 7 14 27 29 29 16 8 4 3 3 255
3 3 4 4 3 3 3 3 3 3 3 2 2 255 4 4
3 3 3 3 5 7 18 13 5 3 3 3 255 3 3 4
5 12 36 78 88 88 47 17 7 5 4 255 4 4 4 3
3 4 4 4 4 4 4 4 4 255 4 4 6 40 139 253
255 255 255 144 51 15 6 4 255 4 4 7 15 19 20 22
22 18 13 9 9 8 255 10 8 5 5 7 14 21 21 20
15 7 4 3 3 3 3 3 3 3 3 3 3 2 1 0
0 0 0 0 0 0 2 3 3 3 3 4 4 4 4 4
7 9 9 7 4 4 4 4 255 4 4 4 4 3 3 3
5 7 7 3 3 3 3 255 3 3 3 3 3 3 4 4
4 4 4 4 4 255 4 4 4 3 3 3 3 3 3 3
3 3 4 4 255 3 3 3 4 4 5 5 5 4 4 4
3 3 255 3 3 3 3 4 3 3 3 4 4 3 3 3
3 255 3 3 3 3 4 7 7 5 4 3 3 3 3 3
255 2 3 3 3 3 4 9 14 14 8 4 3 3 255 3
3 3 5 10 12 13 13 11 9 7 5 3 2 255 2 2
3 3 3 3 3 3 3 3 3 3 3 255 3 4 4 4
6 10 10 7 7 6 6 4 4 255 3 2 2 2 3 3
4 4 4 4 3 3 3 3 255 3 3 3 7 12 12 12
10 9 9 7 4 4 4 255 3 3 3 3 3 4 6 6
5 5 4 3 3 3 255 3 3 3 3 4 4 5 9 9
8 5 4 3 255 3 3 7 27 71 107 107 107 75 40 23
11 5 255 3 2 2 2 4 6 11 23 24 24 12 5 4
3 255 3 4 5 6 22 78 129 129 82 42 16 8 6 4
255 2 3 3 4 5 8 13 13 11 9 7 5 5 255 4
3 3 3 3 4 5 5 5 5 5 4 3 3 255 3 3
3 2 2 3 3 3 3 4 4 4 4 3 255 4 4 4
4 4 4 8 8 6 4 3 3 3 3 255 3 3 3 3
4 7 8 8 6 4 3 3 3 255 3 3 3 3 3 3
3 3 3 3 3 2 2 255 4 3 3 3 3 3 3 3
4 4 4 3 3 3 255 3 3 4 4 5 9 12 12 8
7 5 4 3 3 255 3 3 3 3 3 3 3 3 4 4
4 4 4 255 3 3 3 6 19 58 82 82 45 14 5 4
4 4 255 3 3 4 6 7 8 10 12 12 12 9 6 5
255 5 4 4 5 7 13 14 9 7 4 4 3 3 3 3
3 3 3 3 3 3 3 2 1 0 0 0 0 0 0 0
2 3 3 3 3 4 4 4 4 4 6 6 5 4 4 4
3 3 255 3 3 3 3 3 3 3 3 3 3 3 3 3
3 255 3 3 3 3 3 3 3 4 4 4 4 4 4 255
4 4 4 4 3 3 3 3 3 3 3 3 4 4 255 3
3 3 3 4 4 4 4 4 4 3 3 3 255 3 3 3
3 4 3 3 3 3 3 3 3 3 3 255 3 3 3 3
3 4 4 4 4 3 3 3 3 3 255 2 3 3 3 3
3 3 4 4 4 4 4 4 255 3 3 3 3 3 3 4
4 4 4 3 3 3 3 255 3 3 3 3 3 3 3 3
3 3 3 3 3 255 4 4 4 4 4 4 4 4 3 3
3 4 4 255 3 2 2 2 3 3 3 3 3 3 3 3
3 3 255 3 3 3 3 4 4 3 3 3 3 2 2 3
3 255 3 3 3 3 3 3 4 5 5 4 3 3 3 3
255 3 3 3 3 3 3 3 3 3 3 3 3 3 255 3
3 255 255 255 255 255 255 255 255 255 255 255 255 255 255 255
255 255 255 255 255 255 255 255 255 255 255 255 255 255 255 255
255 255 255 255 255 255 255 255 255 255 255 255 255 255 255 255
255 255 255 255 255 255 255 255 255 255 255 255 255 255 255 255
255 255 255 255 255 255 255 255 255 255 255 255 255 255 255 255
255 255 255 255 255 255 255 255 255 255 255 255 255 255 255 255
255 255 255 255 255 255 255 255 255 255 255 255 255 255 255 255
255 255 255 255 255 255 255 255 255 255 255 255 255 255 255 255
255 255 255 255 255 255 255 255 255 255 255 255 255 255 255 255
255 255 255 255 255 255 255 255 255 255 255 255 255 255 255 255
255 255 255 255 255 255 255 255 255 255 255 255 255 255 255 255
255 255 255 255 255 255 255 255 255 255 255 255 255 255 255 255
255 255 255 255 255 255 255 255 255 255 255 255 255 255 255 255
255 255 255 255 255 255 255 255 255 255 255 255 255 255 255 255
255 255 255 255 255 255 255 255 255 255 255 255 255 255 255 255
255 255 255 255 255 255 255 255 255 255 255 255 255 255 255 255
255 255 255 255 255 255 255 255 255 255 255 255 255 255 255 255
255 255 255 255 255 255 255 255 255 255 255 255 255 255 255 255
255 255 255 255 255 255 255 255 255 255 255 255 255 255 255 255
255 255 255 255 255 255 255 255 255 255 255 255 255 255 255 255
255 255 255 255 255 255 255 255 255 255 255 255 255 255 255 255
255 255 255 255 255 255 255 255 255 255 255 255 255 255 255 255
255 255 255 255 255 255 255 255 255 255 255 255 255 255 255 255
255 255 255 255 255 255 255 255 255 255 255 255 255 255 255 255
255 255 255 255 255 255 255 255 255 255 255 255 255 255 255 255
255 255 255 255 255 255 255 255 255 255 255 255 255 255 255 255
255 255 255 255 255 255 255 255 255 255 255 255 255 255 255 255
255 255 255 255 255 255 255 255 255 255 255 255 255 255 255 255
255 255 255 255 255 255 255 255 255 255 255 3 4 4 4 4
3 3 3 3 4 4 255 3 2 2 2 3 3 3 3 3
3 3 3 3 3 255 3 3 3 3 3 3 3 3 3 4
4 3 3 3 255 3 3 3 3 3 3 3 4 4 4 4
4 4 255 3 3 3 3 3 3 3 3 4 5 5 4 3
3 255 3 3 3 3 3 3 3 3 3 3 3 3 3 3
255 3 3 3 3 3 3 3 3 3 3 3 3 3 3 255
3 3 3 3 3 3 3 3 3 3 3 3 3 255 3 3
3 3 3 2 2 3 3 3 3 3 3 255 3 3 3 3
3 3 3 2 2 3 3 3 3 3 255 3 3 3 3 3
4 5 4 4 3 3 3 3 3 255 3 3 3 3 3 3
3 3 3 4 4 3 3 255 4 4 4 6 13 9 7 4
3 3 3 7 13 13 255 4 3 3 3 3 3 3 3 3
3 3 3 3 255 5 5 8 13 18 30 31 19 9 4 3
3 4 4 3 3 3 3 3 4 4 4 3 1 0 0 0
0 0 0 0 3 3 4 4 4 4 4 11 29 56 97 97
59 30 12 4 3 3 255 4 4 5 5 6 13 13 12 5
5 4 4 4 4 255 3 3 3 3 3 3 3 3 4 4
3 3 3 255 4 4 4 5 7 12 12 12 12 9 5 4
3 3 255 4 4 3 3 3 3 3 3 3 3 3 3 3
255 3 3 4 4 4 4 4 4 4 4 3 3 3 4 255
4 3 3 4 4 4 4 4 4 4 4 4 3 3 255 3
3 3 3 3 4 4 4 4 4 4 4 4 255 3 3 3
3 4 8 12 12 9 7 4 3 3 3 255 3 3 3 3
3 3 3 3 3 3 3 3 3 255 4 4 4 4 4 4
4 4 4 3 3 3 3 255 3 3 3 4 4 5 5 8
8 4 3 3 3 3 255 3 3 4 4 8 11 11 7 6
4 3 3 3 3 255 3 3 3 3 3 3 3 4 4 4
3 3 3 3 255 3 3 3 3 3 3 3 3 3 3 3
3 3 255 3 3 3 4 4 4 3 3 3 3 3 3 3
255 3 2 2 3 3 3 3 3 3 3 3 3 4 4 255
4 3 3 3 3 3 3 3 3 4 4 3 3 3 255 3
3 3 3 3 4 4 4 4 4 3 3 3 255 3 3 4
4 4 3 3 3 4 5 5 4 3 3 255 3 3 3 3
3 3 3 3 3 3 4 3 3 3 255 4 3 3 3 3
3 3 3 3 3 3 3 3 3 255 3 3 3 3 3 3
3 3 3 3 3 3 3 255 3 3 3 3 3 3 3 3
3 3 3 4 4 255 3 3 3 3 3 3 3 3 3 3
3 3 3 3 255 3 3 3 3 3 4 5 5 4 3 3
3 3 3 255 3 3 3 3 5 6 6 4 4 4 3 3
3 255 10 7 8 9 15 15 10 6 4 6 10 17 23 29
255 10 4 3 3 3 3 3 3 3 3 3 3 3 255 5
10 11 13 20 30 31 29 19 14 12 8 4 4 4 3 3
3 4 4 4 4 4 1 0 0 0 0 0 0 0 3 4
4 4 4 4 13 78 156 255 255 255 255 174 79 16 4 4
255 4 5 7 21 75 110 110 93 43 15 5 4 4 4 255
3 3 3 3 3 3 3 3 3 3 3 3 3 255 3 4
4 7 13 28 44 47 47 31 11 5 4 4 255 4 4 3
3 3 3 3 3 3 3 3 3 3 255 3 3 4 4 5
8 8 8 7 5 4 4 4 4 255 3 3 4 4 4 4
6 6 4 4 4 4 3 3 255 3 3 3 3 4 5 5
4 4 4 4 4 3 255 3 3 3 6 20 38 54 54 47
31 14 4 3 3 255 4 3 3 3 4 4 3 3 4 4
3 3 3 255 4 4 4 18 39 39 39 39 33 24 8 3
3 255 3 3 4 4 14 11 11 11 20 14 12 8 4 3
255 3 4 4 8 30 58 62 52 33 18 9 4 3 3 255
3 3 3 3 3 4 5 5 4 4 3 3 3 3 255 3
3 3 3 3 3 3 3 3 3 3 3 3 255 3 4 4
4 5 5 4 4 4 4 3 3 3 255 3 3 3 4 5
5 5 8 11 11 4 4 4 4 255 4 4 3 3 4 5
5 5 5 6 6 5 3 3 255 3 3 3 4 4 5 12
23 23 9 3 3 3 255 3 3 4 4 4 4 3 3 6
6 6 4 3 2 255 3 3 3 4 5 6 12 16 16 6
4 3 3 3 255 4 4 3 3 4 7 7 5 4 3 3
3 3 2 255 2 3 3 3 3 3 3 4 4 4 3 3
3 255 3 3 3 3 3 3 3 3 3 3 3 4 3 255
3 3 3 3 3 3 3 3 4 3 3 3 4 4 255 3
3 3 4 5 9 13 18 18 10 7 4 3 3 255 3 3
4 7 15 22 26 29 29 15 6 4 6 255 13 13 10 10
16 17 16 11 14 14 18 23 35 34 255 11 4 3 3 6
6 4 4 3 3 3 3 4 255 10 13 11 11 16 20 29
29 29 29 24 14 8 4 3 3 3 3 3 4 4 4 4
2 0 0 0 0 0 0 0 3 4 4 4 4 13 78 245
255 255 255 255 255 255 255 82 16 4 255 4 7 21 98 244
255 255 255 188 71 16 5 4 4 255 3 3 4 4 4 4
4 3 3 3 3 4 4 255 4 4 6 13 46 141 230 230
220 134 31 11 5 4 255 4 3 3 3 4 4 4 4 4
4 4 3 3 255 3 3 4 5 11 21 29 29 22 13 6
4 4 4 255 3 3 3 4 12 13 19 19 12 6 4 3
3 3 255 3 3 3 4 10 11 15 11 6 4 4 3 3
255 3 4 6 20 65 99 110 110 105 88 35 14 4 4 255
4 3 3 4 5 6 6 5 4 4 4 4 4 255 4 4
21 103 155 185 201 213 213 108 28 8 3 255 3 4 4 14
21 19 19 20 24 29 16 16 8 4 255 3 3 8 30 62
73 79 78 78 59 36 13 4 3 255 3 3 3 3 5 8
12 12 9 6 3 3 3 3 255 3 3 3 4 4 4 3
4 4 3 3 3 3 255 3 4 4 5 9 13 8 8 7
7 4 3 3 255 3 3 4 6 17 29 28 29 32 32 17
5 4 4 255 4 3 3 3 10 21 36 53 53 45 34 8
5 3 255 3 3 4 4 6 19 56 113 113 70 15 4 3
255 3 3 4 4 4 6 7 7 10 11 7 5 3 3 255
3 3 3 4 6 24 68 105 105 32 7 4 3 3 255 4
4 4 5 8 14 17 15 9 4 3 3 3 2 255 3 3
3 3 3 4 4 4 6 6 4 3 3 255 3 3 3 3
3 4 3 3 4 4 3 3 3 255 3 3 3 4 5 6
6 8 8 5 3 3 3 3 255 3 3 6 16 85 121 133
121 118 55 16 7 4 3 255 4 4 8 17 30 54 62 65
55 29 16 8 7 255 11 10 10 10 18 24 20 20 27 27
27 49 55 55 255 18 11 7 8 20 20 20 20 20 9 4
4 4 255 10 11 6 7 10 16 18 27 29 42 41 32 21
8 4 3 3 3 3 3 4 4 4 3 0 0 0 0 0
0 1 3 3 3 4 4 59 245 255 255 255 255 255 255 255
255 255 82 14 255 5 17 98 244 255 255 255 255 255 188 71
16 5 3 255 3 3 3 4 4 4 4 4 4 4 4 4
4 255 3 4 13 46 177 255 255 255 255 255 134 31 9 5
255 4 3 3 4 5 12 16 13 10 7 4 4 3 255 3
3 5 12 21 32 42 43 32 23 13 6 4 4 255 3 3
4 12 30 34 39 42 37 12 6 4 3 3 255 3 3 4
10 15 16 21 21 15 6 4 3 4 255 4 4 17 65 137
150 135 119 119 118 88 35 8 4 255 4 4 4 5 6 7
8 8 6 6 6 4 4 255 4 21 103 219 255 255 255 255
255 213 108 28 5 255 3 4 12 32 32 21 21 22 27 30
20 18 16 8 255 3 5 22 59 96 96 93 79 93 93 73
36 13 4 255 3 3 3 6 21 21 20 18 18 16 11 5
3 3 255 3 3 3 4 4 4 4 4 4 4 3 3 3
255 3 3 4 9 14 21 16 15 15 10 7 4 3 255 4
4 6 17 40 61 74 53 53 55 47 17 4 4 255 4 3
3 10 30 61 86 97 97 89 49 34 8 4 255 3 4 4
9 28 86 172 255 255 189 70 15 4 255 3 3 4 4 7
19 22 24 28 22 18 6 3 3 255 3 3 3 5 24 69
188 255 249 131 32 7 4 3 255 3 4 4 7 15 26 32
31 15 9 4 3 3 3 255 3 3 3 3 4 4 5 6
9 9 8 3 3 255 3 3 3 3 4 5 8 8 7 4
3 3 3 255 3 3 4 5 10 11 11 11 11 8 6 3
3 3 255 3 6 16 85 249 255 255 255 255 179 55 16 5
3 255 4 8 17 36 54 62 67 68 68 55 29 15 7 255
7 9 10 18 24 41 34 34 52 80 105 147 114 73 255 34
18 18 26 38 52 40 40 40 29 10 5 4 255 5 5 5
6 12 15 17 18 32 46 51 46 32 21 9 4 4 4 4
4 4 4 4 3 0 0 0 0 0 0 2 3 3 3 3
8 104 255 255 255 255 255 255 255 255 255 255 176 32 255 5
28 129 255 255 255 255 255 255 255 143 45 7 3 255 3 3
3 4 4 6 7 10 4 4 4 4 3 255 3 4 27 177
255 255 255 255 255 255 255 78 21 7 255 4 3 4 4 12
18 42 42 32 10 7 4 3 255 3 4 11 21 32 38 44
44 42 32 23 12 5 3 255 3 4 7 30 48 67 68 74
56 37 12 4 3 3 255 3 3 5 14 15 21 30 30 26
12 5 4 4 255 4 8 38 137 158 158 150 135 135 134 128
58 16 5 255 5 5 5 5 7 8 8 8 7 7 7 6
4 255 4 57 219 255 255 255 255 255 255 255 210 77 12 255
4 7 27 32 32 22 22 24 24 24 20 20 18 10 255 4
5 59 96 114 96 79 79 93 97 90 73 31 9 255 3 3
6 21 33 32 26 20 20 26 24 11 5 3 255 3 3 4
5 6 4 4 4 4 3 3 3 3 255 3 3 5 12 22
22 21 18 17 15 10 4 4 255 4 5 15 40 58 65 74
59 55 56 56 47 14 4 255 4 4 9 30 61 104 109 107
102 100 89 49 15 4 255 4 4 9 28 86 201 255 255 255
255 189 56 10 255 4 4 4 6 19 32 48 52 49 37 22
8 3 3 255 3 3 3 8 69 188 255 255 255 249 99 20
4 3 255 3 3 5 14 26 35 35 32 29 14 5 3 3
3 255 3 3 3 3 4 5 6 10 13 12 10 4 3 255
3 3 3 4 5 8 10 12 10 7 4 3 3 255 2 3
5 10 16 16 19 16 14 13 10 6 3 3 255 4 10 63
249 255 255 255 255 255 255 179 51 9 4 255 5 15 36 62
62 67 67 69 70 68 45 19 7 255 4 7 10 24 38 45
51 59 80 105 147 170 147 113 255 40 32 30 35 47 52 45
41 44 39 29 10 5 255 4 3 5 10 12 14 15 17 17
38 58 72 59 59 38 28 14 11 11 11 6 5 4 3 0
0 0 0 0 0 2 3 3 3 4 17 126 255 255 255 255
255 255 255 255 255 255 255 58 255 8 41 137 255 255 255 255
255 255 255 202 88 16 3 255 3 3 4 5 6 7 10 11
10 4 4 3 3 255 3 9 63 255 255 255 255 255 255 255
255 130 23 7 255 4 4 4 7 15 37 52 52 42 27 9
4 3 255 4 10 21 32 35 38 42 44 38 37 31 19 7
3 255 3 5 14 48 68 80 80 74 57 45 18 6 3 3
255 3 4 8 14 16 18 30 30 26 12 5 3 3 255 4
12 64 113 155 150 142 139 139 142 138 79 22 5 255 5 6
9 10 11 10 8 8 6 7 6 6 5 255 14 89 253 255
255 255 255 255 255 255 255 153 33 255 4 11 26 27 27 27
27 30 28 24 20 30 28 13 255 4 10 59 123 123 114 80
80 93 97 82 77 40 10 255 4 4 10 26 48 48 32 26
26 28 28 22 6 3 255 3 4 5 5 7 6 4 4 4
3 3 3 3 255 3 5 11 18 21 22 22 22 19 17 10
5 4 255 4 7 26 52 56 59 64 55 55 55 59 55 23
6 255 4 4 12 49 97 107 113 117 108 102 100 71 28 7
255 4 4 12 63 201 255 255 255 255 255 255 130 23 255 4
4 4 11 32 48 68 73 70 49 29 14 5 3 255 3 3
4 11 69 188 240 255 255 249 132 34 5 4 255 3 3 5
20 29 35 35 34 30 17 6 4 3 3 255 3 3 3 3
5 7 10 13 14 14 10 6 4 255 3 3 3 4 6 9
12 12 12 10 6 3 3 255 3 4 8 16 17 19 20 20
16 14 13 8 6 4 255 4 30 172 255 255 255 255 255 255
255 255 117 20 4 255 9 36 53 68 67 64 62 68 81 79
62 26 7 255 4 4 10 24 32 41 53 69 92 146 202 202
134 73 255 33 32 33 38 38 41 40 39 39 38 30 13 7
255 3 3 6 12 13 13 15 15 17 24 58 82 72 62 44
41 32 24 22 13 11 6 4 3 0 0 0 0 0 0 1
3 3 3 4 17 134 255 255 255 255 255 255 255 255 255 255
255 74 255 13 60 166 255 255 255 255 255 255 255 248 113 22
3 255 3 4 5 6 6 6 7 11 7 4 3 3 3 255
3 15 86 255 255 255 255 255 255 255 255 130 23 7 255 3
3 5 7 13 21 46 52 32 19 8 3 3 255 4 10 24
31 34 35 38 38 37 37 36 24 8 3 255 4 6 17 48
71 80 71 69 64 56 37 12 4 3 255 4 6 10 14 18
21 30 30 19 12 5 3 3 255 4 15 64 103 133 142 142
144 144 148 142 86 24 6 255 4 9 10 10 11 11 10 8
6 7 7 6 5 255 23 108 255 255 255 255 255 255 255 255
255 199 62 255 8 11 22 26 27 27 30 30 30 27 27 30
27 17 255 6 15 59 90 114 91 91 105 96 94 82 77 40
10 255 3 4 10 21 42 45 38 32 32 34 32 22 6 3
255 4 5 5 5 5 5 5 4 3 3 3 3 3 255 3
5 11 18 19 22 23 23 22 18 14 8 4 255 4 10 32
55 56 55 49 49 53 55 59 57 29 7 255 4 4 12 53
97 107 124 124 113 112 108 92 41 8 255 4 4 12 63 216
255 255 255 255 255 255 173 34 255 4 4 5 15 40 65 72
73 73 70 45 22 7 4 255 4 4 6 11 46 106 213 240
240 182 132 34 5 3 255 3 3 6 20 29 33 35 34 30
19 8 4 4 3 255 3 3 3 3 7 10 13 13 13 12
10 6 4 255 3 3 3 4 6 9 11 12 11 10 7 4
3 255 3 4 8 16 17 19 19 16 15 13 13 10 6 4
255 8 69 255 255 255 255 255 255 255 255 255 207 41 6 255
11 53 69 74 67 63 63 81 86 86 79 35 9 255 4 4
9 23 32 38 58 75 92 133 175 175 115 48 255 28 32 35
38 37 30 23 20 27 30 27 13 7 255 4 5 7 12 13
14 15 16 19 24 61 96 96 62 44 41 32 28 22 13 8
6 4 3 0 0 0 0 0 0 1 2 3 3 3 12 134
255 255 255 255 255 255 255 255 255 255 255 74 255 13 60 166
255 255 255 255 255 255 255 248 113 22 3 255 3 4 6 6
6 5 5 6 6 4 3 3 3 255 4 15 86 255 255 255
255 255 255 255 255 119 23 7 255 3 3 5 6 8 13 21
21 19 8 4 3 3 255 4 9 19 30 30 30 32 33 34
37 32 24 8 3 255 3 6 17 43 68 69 69 69 75 57
38 12 4 3 255 4 6 10 15 18 23 30 30 19 11 5
3 3 255 4 15 56 86 113 137 149 150 170 158 148 86 22
4 255 4 7 10 11 10 10 10 10 9 12 9 6 5 255
23 108 255 255 255 255 255 255 255 255 255 199 62 255 8 11
22 24 27 27 29 30 28 27 27 27 27 17 255 6 16 53
87 90 91 96 107 109 105 82 77 40 9 255 3 3 6 19
40 42 42 38 37 34 26 15 5 3 255 4 5 5 5 5
6 5 5 4 3 3 3 3 255 4 4 9 17 19 19 23
24 24 20 17 11 4 255 3 10 32 49 49 48 47 48 53
59 62 61 32 8 255 3 4 12 53 93 106 109 124 117 113
110 92 41 8 255 3 4 8 58 216 255 255 255 255 255 255
173 34 255 4 4 5 15 40 65 72 74 72 64 45 22 7
5 255 6 6 7 11 21 46 106 150 164 132 89 24 5 3
255 3 3 6 12 20 29 34 34 32 19 8 4 4 4 255
3 3 3 3 8 14 18 14 13 12 9 6 4 255 3 3
3 4 6 8 10 11 10 9 7 4 4 255 3 4 8 14
16 16 14 13 13 14 13 10 6 4 255 12 79 255 255 255
255 255 255 255 255 255 207 45 6 255 13 53 92 92 73 64
64 85 90 86 78 35 9 255 3 4 9 23 34 38 58 79
94 122 133 117 63 18 255 16 28 44 44 32 23 20 20 27
27 24 13 7 255 5 6 7 12 14 16 16 18 20 26 53
74 74 43 31 31 31 23 18 9 6 5 4 3 0 0 0
0 0 0 0 2 3 3 3 8 111 255 255 255 255 255 255
255 255 255 255 248 43 255 11 51 161 255 255 255 255 255 255
255 226 99 20 3 255 3 4 5 5 5 5 4 4 4 3
3 3 3 255 4 12 61 192 255 255 255 255 255 255 245 80
17 6 255 3 4 5 5 5 4 5 5 5 4 4 3 3
255 3 6 12 21 24 26 29 31 32 32 27 9 5 4 255
4 5 17 43 62 68 70 73 75 53 29 11 3 3 255 4
4 7 12 17 24 30 30 18 10 5 4 3 255 5 11 32
77 110 150 162 170 170 166 145 68 16 4 255 4 7 10 10
8 8 11 12 12 12 9 7 5 255 11 81 241 255 255 255
255 255 255 255 255 130 35 255 6 12 23 27 29 27 27 26
26 26 27 27 27 15 255 6 16 46 78 88 95 105 105 109
110 94 81 31 7 255 3 4 5 11 26 40 41 41 38 37
19 8 4 3 255 3 4 4 4 5 7 5 5 4 3 3
3 3 255 4 4 6 12 18 19 22 23 22 20 17 11 4
255 3 10 28 49 53 48 47 48 53 60 61 61 34 10 255
3 3 9 35 75 94 107 110 113 112 110 86 39 8 255 3
5 6 36 139 255 255 255 255 255 255 144 31 255 3 3 5
11 31 57 67 69 67 53 33 15 5 5 255 6 7 7 8
13 22 41 72 96 89 32 15 4 3 255 3 3 4 7 14
21 29 33 23 13 6 4 4 4 255 3 3 3 3 8 20
20 15 12 10 8 5 4 255 3 3 3 4 5 8 9 9
9 8 5 4 3 255 3 4 7 13 15 16 14 13 13 14
13 10 6 4 255 12 79 245 255 255 255 255 255 255 255 255
184 45 6 255 13 51 71 74 73 68 68 86 87 79 61 28
7 255 3 4 9 23 32 38 56 75 88 104 117 63 20 5
255 5 16 33 37 32 21 20 20 27 27 23 12 7 255 5
6 10 14 16 17 18 19 26 33 38 61 40 22 23 23 23
22 9 6 5 4 3 2 0 0 0 0 0 0 0 2 3
3 3 6 57 248 255 255 255 255 255 255 255 255 255 104 16
255 7 21 100 219 255 255 255 255 255 226 120 46 9 3 255
3 3 4 5 5 5 4 4 4 3 3 3 3 255 4 8
33 115 201 255 255 255 255 245 90 29 6 5 255 4 4 5
4 4 4 3 3 4 4 4 3 3 255 3 4 7 14 20
24 26 26 29 21 11 5 4 4 255 4 4 12 24 43 62
68 70 51 29 11 5 3 3 255 3 4 6 10 12 18 24
18 11 6 4 3 3 255 5 6 17 51 86 129 162 166 162
145 83 35 7 4 255 4 4 7 7 6 7 11 12 12 8
7 5 4 255 4 39 164 255 255 255 255 255 255 255 184 70
15 255 5 12 19 26 30 27 27 26 26 27 29 32 27 14
255 5 11 36 70 87 100 105 100 88 105 81 68 22 5 255
3 4 4 6 15 26 35 37 37 19 13 4 3 3 255 3
4 4 4 5 7 5 4 4 3 3 3 3 255 4 4 5
10 17 18 21 22 20 18 11 7 3 255 3 8 24 49 53
65 48 48 51 53 61 52 34 10 255 3 3 4 17 40 75
94 109 112 112 108 65 23 5 255 5 5 6 14 49 145 255
255 255 255 184 65 14 255 4 3 3 6 14 31 57 59 52
33 16 7 4 4 255 6 7 6 7 11 18 21 30 32 32
15 6 4 3 255 3 3 4 5 7 14 21 21 13 8 4
4 4 4 255 3 3 3 3 7 10 18 14 10 8 5 4
4 255 4 3 3 3 5 6 8 8 8 5 4 3 3 255
3 3 6 11 14 16 15 14 14 14 11 10 6 4 255 10
51 161 255 255 255 255 255 255 255 255 114 26 4 255 9 26
53 73 73 73 82 84 84 78 58 24 6 255 3 4 8 12
23 33 40 62 74 69 46 20 6 3 255 3 7 16 31 21
20 20 20 22 23 12 7 6 255 6 8 12 17 19 19 19
23 26 31 33 31 22 19 19 19 23 12 9 5 4 3 3
2 0 0 0 0 0 0 0 3 3 3 3 4 12 57 248
255 255 255 255 255 255 255 110 29 6 255 4 8 33 100 219
255 255 255 216 120 46 11 5 3 255 3 3 4 5 5 5
5 4 4 3 3 3 3 255 4 6 10 33 115 201 222 222
167 90 29 10 5 4 255 4 4 4 4 4 4 3 3 3
4 4 3 3 255 3 4 4 7 14 20 24 24 17 9 5
4 4 4 255 4 3 5 12 24 37 37 26 13 7 5 4
3 3 255 3 4 4 6 10 12 12 11 6 3 3 3 3
255 3 5 6 17 51 86 110 111 111 83 35 11 4 3 255
3 4 4 4 4 6 7 10 7 4 4 4 3 255 4 15
84 171 255 255 255 255 255 184 93 26 5 255 4 5 12 19
32 32 32 29 29 34 37 36 27 11 255 3 5 18 44 74
95 87 82 81 77 68 27 11 3 255 3 4 4 5 9 15
22 18 17 13 7 4 3 3 255 3 4 4 4 4 4 4
4 4 4 3 3 3 255 4 4 4 8 10 17 17 16 13
10 7 3 3 255 3 7 20 44 65 70 62 48 44 51 52
34 13 6 255 3 3 3 7 17 40 60 90 109 108 65 37
11 4 255 5 5 6 10 19 49 145 238 238 184 65 17 6
255 4 3 3 3 6 14 21 27 27 16 7 4 3 3 255
5 5 5 6 11 18 18 18 10 8 6 4 4 3 255 3
4 4 4 5 7 9 9 8 4 3 3 3 3 255 3 3
3 3 3 7 7 6 5 4 4 4 4 255 4 3 3 3
4 5 6 5 5 4 3 3 3 255 3 3 4 6 11 14
14 14 10 10 10 6 4 4 255 4 19 73 169 255 255 255
255 255 255 143 54 12 3 255 4 11 29 53 68 73 79 79
78 58 33 15 5 255 4 4 5 8 12 19 32 33 32 22
13 6 4 3 255 3 3 7 16 16 14 12 12 11 10 7
6 5 255 7 12 19 27 29 29 26 26 26 26 26 16 15
14 14 13 12 9 4 4 3 3 3 2 0 0 0 0 0
0 1 3 3 3 3 3 4 12 54 139 224 255 255 255 228
110 29 6 4 255 3 4 8 33 70 132 132 118 75 33 11
5 3 2 255 3 4 4 4 5 5 5 4 4 3 3 3
3 255 4 5 6 10 13 16 21 35 35 23 10 5 5 4
255 4 4 4 4 4 4 3 3 3 3 3 3 3 255 3
3 4 4 4 5 10 10 7 4 4 4 4 4 255 3 3
3 4 7 8 8 5 5 5 4 4 3 3 255 3 3 3
4 4 4 4 4 3 3 3 3 3 255 3 3 4 6 12
20 32 45 45 31 11 4 3 3 255 3 3 3 3 4 4
5 7 4 3 3 3 3 255 4 5 19 84 171 234 234 196
153 93 26 6 4 255 4 4 5 13 19 26 31 29 29 29
32 27 15 6 255 3 3 5 18 44 72 72 48 39 37 27
11 4 3 255 3 3 3 3 4 8 8 6 6 6 6 4
4 3 255 3 3 4 4 3 3 3 4 4 4 3 3 3
255 3 3 4 4 8 8 7 7 6 5 3 3 3 255 3
4 7 20 44 62 48 38 34 31 26 13 6 3 255 3 3
3 4 7 12 22 47 63 63 37 11 4 3 255 4 5 5
7 11 19 41 68 68 49 17 5 5 255 9 4 3 3 3
3 5 7 7 5 4 3 3 3 255 3 3 4 5 11 11
14 10 6 4 4 4 3 3 255 4 5 5 4 4 4 4
4 4 3 3 3 3 3 255 3 3 3 3 3 3 3 3
3 3 3 3 3 255 3 3 3 3 4 4 4 3 3 3
3 3 3 255 3 3 3 4 6 9 9 9 6 5 4 4
3 3 255 4 5 19 73 169 255 255 255 233 143 54 13 5
3 255 3 5 11 29 53 54 54 52 47 33 15 6 4 255
4 5 5 5 5 9 16 16 13 8 5 3 3 3 255 3
3 2 3 4 7 7 5 4 6 6 5 5 255 10 16 22
27 29 29 26 23 23 20 13 9 9 9 7 5 5 4 4
3 3 3 3 2 0 0 0 0 0 0 1 3 3 3 3
3 4 4 4 6 31 68 68 34 12 5 4 4 3 255 3
4 4 6 6 6 8 11 11 5 4 3 3 2 255 3 4
4 4 4 5 5 4 3 3 3 3 3 255 3 3 4 4
4 4 4 7 8 8 5 3 3 3 255 3 3 3 3 4
3 3 3 3 3 3 3 3 255 3 3 3 3 3 3 3
4 4 3 3 3 4 3 255 3 3 3 3 3 4 4 4
4 4 4 4 3 3 255 3 3 3 3 4 4 3 3 3
3 3 4 4 255 3 3 3 3 3 4 4 5 7 7 4
4 3 3 255 3 3 3 3 3 3 4 4 4 3 3 3
3 255 4 4 5 19 29 29 23 23 23 17 6 3 3 255
4 4 4 4 10 17 26 26 24 24 24 15 6 3 255 3
3 3 4 8 11 17 17 16 10 6 4 3 3 255 3 3
3 3 3 4 3 3 4 5 4 4 4 3 255 3 3 4
4 3 3 3 3 3 3 3 3 3 255 3 3 3 3 4
4 4 4 3 3 3 3 3 255 3 3 4 5 6 15 20
20 18 15 9 5 3 3 255 3 3 3 3 4 4 5 10
17 17 9 4 3 3 255 3 4 4 5 8 10 10 10 9
9 5 5 5 255 9 7 3 3 3 3 3 4 4 4 3
3 3 3 255 3 3 3 4 6 10 10 6 4 3 3 3
3 3 255 3 5 4 3 3 4 4 4 3 3 3 3 3
3 255 3 3 3 3 3 3 3 3 3 3 3 3 3 255
3 3 3 3 3 3 3 3 3 3 3 3 3 255 3 3
3 3 3 5 6 6 5 4 3 3 3 3 255 3 4 4
13 44 82 98 98 73 37 13 5 3 3 255 3 3 5 8
15 18 18 18 17 13 6 4 3 255 5 7 5 4 3 3
5 6 6 4 4 3 3 3 255 3 2 2 2 2 3 3
3 3 4 4 4 4 255 7 14 19 19 18 18 18 16 13
9 8 8 8 7 5 4 3 4 4 3 3 3 3 2 0
0 0 255 255 255 255 255 255 255 255 255 255 255 255 255 255
255 255 255 255 255 255 255 255 255 255 255 255 255 255 255 255
255 255 255 255 255 255 255 255 255 255 255 255 255 255 255 255
255 255 255 255 255 255 255 255 255 255 255 255 255 255 255 255
255 255 255 255 255 255 255 255 255 255 255 255 255 255 255 255
255 255 255 255 255 255 255 255 255 255 255 255 255 255 255 255
255 255 255 255 255 255 255 255 255 255 255 255 255 255 255 255
255 255 255 255 255 255 255 255 255 255 255 255 255 255 255 255
255 255 255 255 255 255 255 255 255 255 255 255 255 255 255 255
255 255 255 255 255 255 255 255 255 255 255 255 255 255 255 255
255 255 255 255 255 255 255 255 255 255 255 255 255 255 255 255
255 255 255 255 255 255 255 255 255 255 255 255 255 255 255 255
255 255 255 255 255 255 255 255 255 255 255 255 255 255 255 255
255 255 255 255 255 255 255 255 255 255 255 255 255 255 255 255
255 255 255 255 255 255 255 255 255 255 255 255 255 255 255 255
255 255 255 255 255 255 255 255 255 255 255 255 255 255 255 255
255 255 255 255 255 255 255 255 255 255 255 255 255 255 255 255
255 255 255 255 255 255 255 255 255 255 255 255 255 255 255 255
255 255 255 255 255 255 255 255 255 255 255 255 255 255 255 255
255 255 255 255 255 255 255 255 255 255 255 255 255 255 255 255
255 255 255 255 255 255 255 255 255 255 255 255 255 255 255 255
255 255 255 255 255 255 255 255 255 255 255 255 255 255 255 255
255 255 255 255 255 255 255 255 255 255 255 255 255 255 255 255
255 255 255 255 255 255 255 255 255 255 255 255 255 255 255 255
255 255 255 255 255 255 255 255 255 255 255 255 255 255 255 255
255 255 255 255 255 255 255 255 255 255 255 255 255 255 255 255
255 255 255 255 255 255 255 255 255 255 255 255 255 255 255 255
255 255 255 255 255 255 255 255 255 255 255 255 255 255 255 255
255 255 255 255 255 255 255 255 255 255 255 255 0 0 0 1
3 3 3 3 3 3 3 3 3 3 4 4 4 4 3 3
3 4 255 4 4 3 3 4 4 4 4 4 4 3 3 3
3 255 3 3 3 3 3 4 4 4 3 3 3 3 3 255
3 3 3 3 3 3 3 4 4 3 3 3 3 3 255 3
3 3 3 3 3 3 3 3 3 3 3 2 255 3 3 3
3 3 3 3 3 3 3 3 3 3 3 255 3 3 3 3
3 3 3 3 3 3 3 3 3 3 255 3 3 2 3 4
4 4 4 4 3 3 4 4 255 4 3 3 3 3 4 4
4 4 4 4 4 3 3 255 3 3 3 3 3 3 3 3
3 3 3 3 3 255 3 4 4 4 9 9 12 14 14 7
4 4 3 255 3 4 4 4 7 13 17 17 15 13 7 7
3 3 255 3 3 3 3 3 3 4 4 5 4 3 3 3
3 255 3 3 3 3 3 3 3 3 3 4 3 3 3 2
255 3 4 4 4 4 4 3 3 3 3 3 3 3 255 3
3 3 3 3 4 4 4 3 3 4 4 4 255 3 2 3
3 3 3 3 3 3 3 3 3 3 3 255 3 3 3 3
3 4 4 3 3 3 3 3 3 3 255 3 3 3 2 3
5 5 5 4 3 3 3 3 255 3 3 3 3 3 3 3
4 4 4 4 3 3 3 255 3 3 3 4 4 4 3 3
3 3 3 3 3 3 255 3 3 3 3 4 4 4 4 3
4 4 4 3 3 255 3 3 3 3 3 3 3 3 3 3
3 4 4 255 2 2 2 2 2 3 3 3 3 3 3 3
4 255 3 3 3 2 3 3 3 4 4 4 2 2 3 3
255 4 4 4 3 4 4 6 6 6 4 4 4 3 3 255
3 3 3 3 3 3 3 3 3 3 3 3 3 255 4 8
5 3 3 3 3 3 3 4 4 3 4 4 255 3 3 3
2 2 2 2 3 3 3 4 3 3 255 4 6 8 8 4
3 3 3 3 4 4 4 6 4 3 3 3 3 3 3 3
3 3 2 0 0 0 0 0 0 1 3 3 3 3 3 3
3 4 4 4 4 4 4 4 3 3 3 4 255 4 4 4
4 4 5 5 4 4 4 3 3 3 3 255 3 3 5 9
19 19 18 10 6 4 4 3 3 255 3 3 3 3 4 4
5 6 6 4 3 3 3 3 255 3 3 4 4 4 4 4
3 3 3 3 2 2 255 3 3 3 3 4 4 4 4 4
4 3 3 3 3 255 4 4 4 5 7 7 7 5 5 4
3 3 3 3 255 3 4 4 4 4 4 6 5 4 3 3
3 4 255 4 3 3 6 13 13 10 10 9 8 6 4 3
3 255 3 3 3 3 3 3 3 3 4 3 3 3 3 255
3 4 9 24 41 60 65 65 56 39 16 5 4 255 4 4
4 7 15 43 43 55 55 55 38 22 7 3 255 3 3 3
3 3 3 4 5 6 6 4 3 3 3 255 3 3 3 3
3 3 4 4 4 4 3 3 3 2 255 3 4 4 4 4
4 4 3 3 3 3 3 3 255 3 3 3 4 10 11 11
6 6 6 4 4 4 255 3 3 3 3 3 3 3 3 3
3 3 3 3 3 255 3 3 3 3 3 4 4 3 3 3
3 3 3 3 255 3 3 3 2 2 3 5 5 5 4 3
3 3 255 3 3 3 3 4 4 5 5 7 7 4 4 3
4 255 3 3 3 5 5 5 4 4 4 3 3 3 2 2
255 3 3 3 4 5 5 12 12 11 6 5 4 4 3 255
3 3 3 3 6 6 6 5 3 3 3 4 4 255 3 2
2 2 3 3 3 3 3 3 3 3 4 255 3 3 3 3
3 4 3 4 4 4 3 3 3 3 255 3 3 3 3 3
4 6 6 6 6 4 3 3 3 255 3 3 3 3 3 3
4 3 3 3 3 3 3 255 3 3 3 3 3 3 3 3
3 3 3 3 3 4 255 3 3 3 3 3 3 3 3 4
4 4 3 4 255 4 9 10 10 5 3 4 4 4 4 4
4 4 3 3 3 3 3 3 3 3 3 3 2 0 0 0
0 0 0 1 3 4 3 3 3 3 4 4 6 9 13 13
12 8 4 3 3 3 255 4 4 4 4 8 10 13 14 14
7 4 3 3 3 255 3 5 12 31 46 47 47 29 19 16
10 5 3 255 4 4 4 4 5 5 10 12 11 6 4 4
3 3 255 3 4 4 5 5 5 5 5 6 4 3 3 2
255 3 3 3 4 9 9 9 6 5 4 4 3 3 3 255
4 4 6 12 16 16 16 12 10 8 5 4 3 3 255 4
4 6 4 5 8 10 9 6 4 3 3 3 255 4 4 7
18 33 40 40 40 37 33 15 7 4 4 255 3 3 2 2
3 3 5 5 5 4 3 3 3 255 4 9 29 68 90 90
90 90 90 88 53 16 6 255 4 4 7 26 72 105 104 104
104 113 91 54 22 7 255 3 3 3 3 7 12 14 23 23
23 8 4 3 3 255 3 3 3 3 3 4 4 4 5 8
5 4 3 3 255 3 4 4 5 7 14 14 12 6 4 3
3 3 255 3 3 4 10 26 46 46 44 34 21 8 4 4
255 3 3 3 3 3 5 7 7 7 7 4 3 3 3 255
3 3 3 3 3 4 4 4 8 8 5 3 3 3 255 3
3 3 3 3 4 5 6 6 5 4 3 3 255 3 3 3
9 19 41 85 85 65 30 14 5 4 4 255 3 3 4 5
8 9 12 17 14 7 4 4 3 3 255 3 3 4 6 13
52 73 73 59 32 14 7 4 3 255 3 3 4 7 19 30
30 17 6 4 4 4 4 255 3 2 2 2 3 4 6 6
4 3 3 4 4 255 3 3 3 4 5 10 13 13 12 11
7 5 4 3 255 3 3 3 3 9 12 16 21 21 14 6
3 3 3 255 3 3 3 3 4 4 4 4 4 4 3 3
3 255 3 3 3 3 3 3 4 4 3 3 3 3 3 3
255 3 3 3 4 4 4 4 4 4 4 4 4 4 255 6
9 11 12 10 8 16 23 23 17 5 4 4 3 3 4 3
3 3 4 4 4 3 3 0 0 0 0 0 0 1 3 3
3 3 3 3 4 7 13 26 36 36 34 22 10 4 3 3
255 3 4 5 10 18 28 34 34 26 14 7 4 3 3 255
4 12 31 46 56 62 62 53 41 36 21 10 5 255 4 5
6 7 9 11 14 18 18 12 6 4 4 3 255 3 4 5
7 8 7 6 6 6 5 4 3 3 255 3 3 4 9 16
17 14 11 11 11 6 4 3 3 255 4 6 12 16 21 22
22 22 18 15 12 7 3 3 255 4 6 6 7 9 12 12
11 10 8 4 3 3 255 4 7 17 38 42 46 53 70 70
57 33 15 7 4 255 3 3 2 3 3 5 6 6 5 4
3 3 3 255 8 29 68 92 94 92 90 90 94 95 90 53
19 255 6 8 26 72 105 111 111 111 113 115 110 91 54 20
255 4 4 4 11 35 67 79 85 85 58 23 8 4 3 255
3 3 3 3 4 4 5 6 8 9 9 5 4 3 255 3
4 7 16 36 53 53 35 17 8 4 3 3 255 3 3 9
26 47 81 103 103 84 54 21 8 4 255 3 3 3 3 5
8 20 20 20 19 14 4 4 3 255 3 3 3 3 6 29
44 44 43 39 18 5 4 4 255 3 3 3 4 5 5 7
7 7 7 4 4 3 255 3 4 9 30 78 120 163 163 141
96 62 23 6 4 255 3 4 4 8 12 19 24 24 23 17
11 6 4 3 255 3 3 6 19 72 145 172 172 165 121 55
14 7 3 255 3 3 8 19 38 54 47 35 19 7 4 3
3 255 3 3 3 4 7 9 12 13 13 7 4 4 3 255
3 3 4 5 10 13 22 22 20 19 12 7 6 5 255 3
3 4 9 22 29 33 43 43 37 19 6 3 3 255 2 3
3 4 7 8 8 8 6 5 4 3 3 255 3 3 3 3
3 4 4 4 3 3 3 3 3 3 255 3 3 3 4 10
27 28 28 26 16 7 4 4 255 4 7 11 14 15 34 56
79 79 68 27 7 4 4 4 4 3 3 3 4 4 4 4
3 0 0 0 0 0 0 0 3 3 3 3 3 4 7 18
28 40 47 52 49 42 22 10 4 3 255 3 5 10 20 41
49 49 39 37 26 13 5 3 3 255 8 20 40 51 56 62
62 54 53 48 36 21 8 255 5 6 7 11 13 14 18 20
20 19 11 6 4 3 255 3 4 5 9 9 8 7 7 7
6 5 4 3 255 3 4 8 16 17 17 14 14 14 14 11
6 4 3 255 4 9 16 18 21 22 24 24 22 22 22 12
7 4 255 4 6 8 9 12 12 13 13 12 11 8 4 3
255 6 16 34 43 46 46 53 70 70 70 57 27 10 4 255
3 3 3 3 4 5 6 6 5 4 3 3 3 255 20 56
96 99 94 86 86 87 90 99 99 99 53 255 16 22 42 86
120 126 125 111 111 110 110 97 80 44 255 5 5 11 35 81
134 126 118 114 102 58 15 6 3 255 3 3 3 4 5 6
6 7 8 12 12 7 4 4 255 4 7 16 37 57 69 72
65 40 17 8 4 3 255 3 6 19 47 81 103 109 117 112
84 54 20 5 255 3 3 3 3 8 20 31 39 41 43 26
14 4 3 255 3 3 3 6 29 61 89 90 89 81 39 18
5 4 255 3 3 5 5 6 7 7 7 7 7 7 6 4
255 4 8 30 78 120 162 167 168 168 168 121 62 23 6 255
4 4 8 12 19 27 28 27 24 20 14 9 5 4 255 3
4 19 72 145 231 245 245 226 170 121 55 12 4 255 3 8
21 45 54 56 51 48 38 17 7 3 3 255 3 3 5 8
13 18 22 30 30 18 7 4 4 255 3 4 5 7 12 22
24 24 23 22 20 12 7 6 255 3 4 9 22 41 45 47
47 47 47 37 19 6 3 255 2 3 4 7 13 17 16 11
8 7 5 3 3 255 3 3 3 3 4 4 4 4 3 3
3 2 2 3 255 3 3 4 10 27 55 77 77 72 40 16
7 4 255 4 5 11 15 38 81 107 125 126 112 68 27 7
4 4 4 3 3 3 4 4 4 4 3 0 0 0 0 0
0 0 3 3 4 4 4 7 18 28 40 45 47 52 49 47
42 22 6 3 255 4 9 20 40 47 51 49 49 47 39 22
10 4 4 255 14 33 44 48 49 49 53 53 53 53 48 30
10 255 5 6 11 13 16 18 22 22 21 20 19 11 4 4
255 3 4 5 9 9 8 7 6 6 6 6 5 4 255 4
7 14 16 16 13 12 14 17 17 14 6 4 4 255 6 11
16 18 20 22 24 24 23 23 24 23 12 5 255 5 8 12
12 12 12 12 12 12 12 8 4 4 255 12 34 51 47 46
41 46 58 70 65 63 45 20 5 255 3 4 5 5 5 6
6 5 4 4 3 3 3 255 38 88 99 97 82 80 72 74
86 99 107 107 99 255 37 40 74 120 138 131 126 111 105 97
110 110 97 58 255 8 8 30 81 130 138 130 118 118 115 92
43 11 3 255 3 3 4 5 6 7 7 8 9 14 12 8
4 4 255 4 15 36 58 72 80 84 88 65 40 15 5 4
255 4 12 35 71 99 103 109 117 112 111 82 38 9 255 3
3 3 4 13 31 39 48 58 56 45 19 7 3 255 3 4
6 18 61 99 103 99 94 90 81 35 6 4 255 3 4 7
7 7 9 8 8 8 8 9 10 10 255 8 15 55 118 144
160 157 157 168 168 141 118 56 14 255 4 4 8 17 26 28
28 27 24 19 14 9 5 4 255 4 12 53 145 231 253 251
245 232 224 170 85 22 5 255 5 21 45 62 58 58 55 49
48 35 16 5 3 255 3 4 9 14 18 27 33 34 34 32
18 7 3 255 3 4 6 10 16 24 27 26 26 23 21 15
10 6 255 4 6 18 41 52 58 55 48 48 54 45 33 10
3 255 3 3 5 13 15 17 16 11 10 8 7 4 3 255
3 3 3 3 3 3 3 3 3 3 3 3 3 3 255 3
4 6 19 55 80 118 118 87 72 40 11 4 255 4 5 12
38 81 107 133 140 140 139 112 61 19 5 4 3 3 3 3
3 3 4 3 2 0 0 0 0 0 0 1 3 4 4 4
4 10 23 39 45 45 45 43 47 47 42 22 6 3 255 4
9 24 39 47 51 51 52 52 52 33 19 7 5 255 14 33
47 47 46 44 48 53 54 53 48 33 17 255 6 7 11 16
17 22 23 22 22 20 16 11 6 4 255 4 4 5 7 8
7 5 6 6 6 6 5 4 255 4 11 14 16 13 12 11
12 15 20 20 7 4 4 255 6 11 16 17 19 22 23 23
23 24 24 24 14 5 255 6 12 14 14 12 12 12 12 12
11 8 5 4 255 18 51 57 57 47 37 37 49 56 61 62
61 36 8 255 4 5 8 11 8 7 6 6 5 4 4 4
4 255 46 112 112 97 82 80 72 74 79 79 99 104 91 255
48 74 119 137 143 141 130 111 104 97 111 119 111 69 255 15
15 49 108 130 131 112 110 118 120 115 68 20 4 255 3 3
4 6 8 11 12 11 12 14 13 8 4 4 255 4 15 57
70 80 86 88 96 96 56 21 7 4 255 6 23 58 90 99
99 100 100 111 96 82 45 15 255 3 3 4 8 19 35 48
58 62 62 51 30 11 4 255 4 6 14 38 88 121 121 100
94 88 81 39 11 3 255 3 8 33 19 15 15 11 11 8
9 12 20 17 255 14 27 84 144 160 157 143 130 138 141 122
117 56 19 255 4 4 8 17 27 28 28 24 20 19 15 9
6 5 255 8 23 85 193 255 255 251 236 232 226 181 107 38
7 255 10 37 67 67 63 62 62 62 51 49 23 7 3 255
3 9 13 29 31 35 41 40 35 34 22 7 3 255 3 5
9 15 23 28 28 27 24 22 20 16 11 6 255 4 8 21
41 58 62 62 55 55 55 54 33 11 4 255 3 5 8 13
13 12 12 11 9 8 7 5 4 255 3 3 3 3 3 3
3 3 3 3 4 4 3 3 255 4 4 11 33 74 115 124
126 118 87 44 14 4 255 4 7 18 45 86 124 148 156 150
146 139 93 38 10 4 3 3 3 3 3 3 3 3 2 0
0 0 0 0 0 1 3 3 3 3 4 11 32 48 53 48
45 43 47 47 41 19 5 3 255 3 8 24 39 44 49 54
58 61 65 53 22 7 5 255 13 31 47 48 46 44 48 55
57 53 46 33 17 255 6 8 13 17 20 23 24 23 20 19
13 11 6 4 255 5 5 6 7 7 5 5 6 7 6 5
5 4 255 4 10 13 12 12 12 14 15 15 20 20 8 4
4 255 7 11 16 17 20 23 23 23 23 27 27 23 14 5
255 6 9 14 14 14 13 12 11 11 11 11 7 5 255 19
51 78 78 51 40 40 49 56 60 60 59 36 13 255 3 5
8 11 9 8 8 9 8 5 5 4 5 255 46 114 114 93
82 82 82 87 79 74 81 89 81 255 46 74 119 137 143 142
130 121 110 119 128 128 128 90 255 15 15 49 108 130 131 113
110 129 129 125 72 20 4 255 3 3 5 7 9 11 12 11
11 13 12 10 4 3 255 4 15 57 88 95 90 94 106 106
56 21 7 4 255 6 23 58 90 99 103 100 96 96 90 73
45 15 255 3 3 4 9 24 39 48 61 69 74 53 30 11
5 255 5 7 19 54 103 121 121 88 84 78 67 39 11 4
255 3 28 33 32 18 16 15 11 9 12 17 23 23 255 14
27 105 160 170 160 143 129 126 122 121 117 68 20 255 4 5
8 17 28 28 28 22 19 19 17 13 8 6 255 8 24 85
193 243 246 232 231 231 230 181 113 44 9 255 14 38 65 67
65 63 63 62 55 47 23 7 3 255 3 10 24 33 37 41
47 46 35 32 22 7 3 255 3 6 14 21 27 28 27 26
23 22 20 19 12 6 255 4 8 21 41 54 62 62 55 55
54 48 29 11 5 255 4 6 10 12 12 12 12 11 10 8
7 5 4 255 4 3 3 3 3 3 3 3 3 3 4 4
3 3 255 3 4 11 45 88 118 137 137 126 92 47 14 4
255 4 7 18 45 77 106 148 159 159 150 139 93 38 10 3
3 3 3 3 3 3 3 3 2 0 0 0 0 0 0 1
3 3 3 3 3 11 32 53 54 54 47 47 48 48 30 11
4 3 255 3 6 19 37 39 48 58 58 61 65 48 22 6
4 255 8 24 52 56 54 54 55 65 59 57 39 19 8 255
5 8 13 17 19 22 24 22 20 16 11 8 6 4 255 6
7 7 6 6 5 6 8 8 7 5 4 4 255 3 6 10
12 12 14 15 15 19 20 20 9 3 3 255 6 10 16 19
22 24 26 23 24 28 28 21 8 3 255 3 6 12 15 17
19 17 12 12 16 16 11 6 255 19 49 74 74 56 44 44
54 56 60 59 51 33 13 255 3 3 6 7 8 8 9 9
9 7 5 5 5 255 33 106 106 85 82 82 90 90 87 74
74 81 81 255 36 46 94 131 137 134 124 121 121 128 133 138
128 90 255 15 15 42 94 125 139 144 144 145 134 129 72 20
4 255 3 3 4 6 8 9 9 11 11 11 12 12 5 3
255 3 11 46 98 102 102 102 108 108 56 18 6 4 255 4
10 43 90 99 108 109 96 94 75 61 37 13 255 4 4 4
9 24 39 51 59 69 74 42 23 10 5 255 4 5 19 54
94 103 94 75 67 65 53 24 8 4 255 3 11 30 19 18
16 13 11 10 8 12 16 14 255 5 23 105 171 192 185 168
148 129 122 122 117 75 20 255 5 4 7 16 28 29 28 19
19 19 18 15 8 6 255 8 24 83 175 228 231 230 231 236
230 181 113 44 9 255 14 38 56 67 65 65 64 56 51 39
19 6 3 255 3 10 24 36 38 39 52 52 38 32 18 6
3 255 3 6 16 27 27 27 27 26 24 22 22 20 14 6
255 4 5 15 34 52 62 62 58 55 54 48 29 14 5 255
4 6 10 11 11 11 13 13 11 9 7 5 4 255 3 3
3 4 4 3 3 3 3 4 4 4 3 3 255 3 4 11
45 88 115 136 137 137 104 47 14 4 255 3 4 8 20 45
77 106 138 155 146 123 87 36 8 3 3 3 3 3 3 3
3 3 2 0 0 0 0 0 0 1 3 3 3 3 3 7
22 36 54 53 47 47 48 30 24 8 4 3 255 3 4 12
22 39 44 52 52 52 48 30 10 5 3 255 4 14 46 56
54 54 55 67 67 56 30 10 4 255 4 6 12 17 19 19
20 20 16 14 11 7 4 4 255 7 7 7 6 6 6 8
9 9 8 5 4 3 255 3 4 8 10 12 14 15 16 19
19 18 9 4 3 255 4 7 15 19 19 26 27 27 27 27
27 17 6 3 255 3 6 10 14 19 20 23 20 17 17 16
11 5 255 11 34 59 71 68 55 54 56 61 60 58 44 24
10 255 3 3 4 6 8 8 9 9 9 7 5 5 5 255
22 91 91 81 79 82 93 91 87 74 81 81 77 255 20 20
70 129 131 125 116 116 121 130 142 142 138 81 255 12 12 28
78 124 143 151 151 150 134 89 41 10 3 255 3 3 4 5
8 9 9 10 11 11 12 12 5 3 255 3 9 38 85 102
104 112 119 119 56 17 4 3 255 3 4 22 79 104 109 113
112 92 69 49 26 8 255 4 4 4 5 15 36 42 54 58
42 23 10 5 5 255 3 3 14 47 82 94 86 75 64 62
41 15 5 3 255 3 4 11 13 13 13 11 10 7 6 5
5 4 255 3 16 88 179 197 199 199 169 153 137 131 120 75
16 255 4 4 4 10 21 28 22 19 19 19 16 10 7 5
255 5 13 51 123 187 228 231 242 242 218 145 75 24 6 255
9 26 45 65 65 65 57 54 47 29 14 6 3 255 3 6
17 27 37 37 45 45 38 20 8 4 3 255 3 5 16 24
27 27 26 26 24 24 27 23 14 6 255 3 4 10 26 43
60 62 62 59 54 47 28 14 5 255 3 5 8 10 10 11
13 13 12 9 6 4 3 255 3 3 3 3 4 3 3 3
4 5 5 4 3 3 255 3 3 5 24 56 92 120 137 106
94 42 9 3 255 3 3 4 8 20 40 61 94 123 123 87
36 15 4 3 3 3 3 3 3 3 3 3 2 0 0 0
0 0 0 1 3 3 3 3 3 4 7 22 36 36 33 27
27 24 11 6 4 3 255 3 3 5 12 24 35 35 35 34
30 12 5 4 3 255 3 7 16 46 51 52 53 58 56 33
18 5 3 255 3 4 9 13 18 19 19 17 14 11 8 5
4 4 255 6 7 6 6 6 9 13 14 12 10 6 4 3
255 3 4 6 10 13 14 14 15 18 18 12 6 4 3 255
3 4 10 15 19 23 29 29 27 22 21 11 5 4 255 4
4 8 12 17 21 24 23 17 15 11 5 4 255 5 20 45
67 67 67 62 62 62 61 54 37 15 5 255 3 3 3 5
7 8 8 8 8 8 4 4 3 255 15 63 74 78 78 86
93 88 83 82 89 89 62 255 9 9 47 109 110 110 110 116
120 139 142 142 136 63 255 6 4 12 34 78 124 143 144 134
103 53 21 6 3 255 3 3 4 5 7 9 9 9 10 11
12 8 5 5 255 3 6 18 51 86 102 104 118 75 33 9
4 3 255 3 3 9 44 79 104 112 92 70 49 26 11 4
255 4 4 4 4 8 23 36 37 28 14 7 4 3 3 255
3 3 8 26 47 82 82 75 62 41 26 9 3 3 255 3
3 5 9 9 10 10 8 5 5 5 3 3 255 3 10 52
121 187 202 202 199 174 153 137 94 31 6 255 3 3 4 7
10 15 16 16 16 15 10 7 4 3 255 3 5 13 51 123
192 228 237 218 147 93 40 9 4 255 6 13 33 56 64 61
56 53 42 27 11 5 3 255 3 4 10 17 27 36 37 37
24 12 4 3 3 255 3 3 7 17 21 24 26 26 26 29
30 27 13 5 255 3 3 6 17 35 55 60 62 60 51 38
24 9 4 255 3 3 5 8 10 10 11 12 9 8 5 3
3 255 3 3 2 2 3 3 3 3 4 5 5 3 2 2
255 3 3 3 7 24 56 82 86 82 42 14 5 3 255 3
3 3 3 6 18 27 45 68 68 35 15 4 3 2 2 3
3 3 3 3 3 3 2 0 0 0 0 0 0 1 3 3
3 3 3 3 4 7 13 18 18 13 11 11 6 4 3 3
255 3 3 3 5 10 20 20 18 15 12 5 4 3 3 255
3 5 7 16 27 28 36 33 33 18 7 3 3 255 3 3
4 9 17 17 17 12 9 8 5 3 3 3 255 5 5 5
6 8 13 13 14 12 11 6 4 4 255 3 3 5 9 12
14 13 13 13 12 6 4 4 4 255 3 3 6 10 12 19
29 29 22 19 12 6 4 4 255 4 4 6 7 11 14 17
17 10 6 3 3 3 255 4 10 34 56 67 67 70 70 64
54 37 15 5 3 255 3 3 3 3 5 8 8 8 8 4
4 3 3 255 7 34 63 68 86 112 112 83 74 80 87 80
26 255 4 4 16 55 95 96 96 113 120 139 136 136 63 23
255 3 3 4 12 34 68 106 110 103 53 21 6 4 3 255
3 3 3 4 5 9 9 8 8 9 8 5 5 4 255 3
3 6 18 51 85 86 63 33 9 3 3 4 255 3 3 3
11 44 57 65 65 33 21 11 7 4 255 3 4 4 4 5
9 16 16 9 6 4 3 3 3 255 3 3 4 8 26 45
75 64 41 26 9 4 4 3 255 3 3 4 5 7 7 7
4 4 3 3 3 3 255 3 4 19 57 121 179 199 174 169
147 118 40 10 4 255 3 3 3 5 7 8 8 10 10 8
5 4 3 3 255 2 2 5 13 40 103 187 191 147 93 40
10 4 3 255 3 6 13 33 56 54 53 42 27 12 7 4
3 255 3 3 4 10 15 21 23 23 12 6 3 3 3 255
3 3 3 8 11 18 26 26 26 24 29 13 5 3 255 3
3 3 8 17 35 55 55 51 38 24 9 4 3 255 3 3
3 5 6 7 8 8 8 5 4 3 3 255 3 3 2 2
2 3 3 3 4 4 3 2 2 2 255 3 3 3 4 7
18 32 32 32 14 5 3 3 255 3 3 3 3 3 4 5
11 26 26 14 7 4 3 2 2 3 3 3 3 4 3 3
2 0 0 0 0 0 0 1 3 3 3 3 3 3 3 4
5 7 7 7 5 4 4 4 3 3 255 3 3 3 3 4
5 6 6 6 4 3 3 3 3 255 3 4 5 6 10 12
12 12 11 7 3 3 3 255 3 3 3 4 6 12 11 8
5 4 4 3 3 3 255 3 3 3 5 5 9 13 11 10
6 4 4 3 255 3 3 3 5 9 11 8 7 7 5 4
4 4 4 255 3 3 4 6 7 12 17 19 16 12 6 4
3 3 255 3 4 4 4 5 7 9 5 3 3 3 3 3
255 3 4 15 34 56 67 70 70 51 27 11 5 4 3 255
3 3 3 3 3 5 5 4 4 4 3 3 3 255 3 11
34 58 68 104 83 65 65 65 69 26 7 255 3 3 5 16
48 55 84 113 120 120 113 58 23 5 255 3 3 4 4 5
17 53 53 53 20 5 4 3 2 255 3 3 3 3 4 4
4 4 5 6 5 4 4 4 255 3 3 4 6 16 31 31
17 6 4 3 3 4 255 4 3 3 4 11 12 13 13 13
10 7 4 3 255 3 4 4 5 4 4 5 5 3 3 3
3 3 3 255 3 3 3 4 7 9 17 17 14 8 5 4
3 3 255 3 3 3 4 4 4 4 3 3 3 3 3 3
255 3 3 4 19 57 108 147 147 143 118 48 14 5 3 255
3 4 3 4 4 5 6 6 4 4 3 3 3 2 255 2
2 3 4 11 29 73 73 40 23 10 4 4 3 255 3 4
5 11 26 38 38 23 12 7 4 3 3 255 3 3 3 4
7 7 8 8 6 3 3 3 3 255 3 3 3 3 5 10
13 20 15 14 8 4 3 3 255 3 3 3 3 8 15 31
31 20 12 7 3 3 3 255 3 3 3 3 3 5 5 5
5 4 3 3 3 255 2 3 3 3 3 3 3 3 3 3
2 2 2 3 255 3 3 3 3 3 5 5 4 4 3 3
3 3 255 3 4 4 3 3 3 3 4 6 7 7 4 3
3 3 3 3 3 3 3 4 4 3 2 0 0 0 0 0
0 1 4 4 4 3 3 3 3 3 4 4 4 4 4 4
4 4 3 3 255 2 3 3 3 3 3 3 3 3 3 3
3 3 3 255 4 4 4 4 4 5 5 5 4 4 3 3
3 255 3 3 3 3 3 5 5 5 4 3 3 3 3 3
255 3 3 3 3 4 5 5 5 5 4 3 3 3 255 3
3 3 3 3 4 4 4 3 3 3 4 4 3 255 3 3
4 4 4 7 9 16 9 6 4 3 3 3 255 3 3 3
3 4 4 4 3 3 3 3 3 3 255 3 4 6 15 34
41 41 31 18 8 4 4 3 3 255 3 3 3 3 3 3
4 4 3 3 3 3 3 255 3 3 11 27 57 58 52 39
37 35 19 7 3 255 3 3 4 5 13 16 30 43 51 51
33 13 5 3 255 3 3 3 4 4 4 13 13 13 4 3
2 2 2 255 3 3 3 2 2 2 3 3 3 3 4 4
4 4 255 3 3 3 4 6 5 5 4 4 4 3 3 3
255 3 3 3 3 3 4 5 6 6 5 4 3 3 255 3
4 4 4 4 4 4 3 3 3 3 3 3 3 255 3 3
3 3 4 4 4 5 5 5 4 3 3 3 255 3 3 3
3 3 3 3 3 3 3 3 3 4 255 3 3 3 4 15
24 36 44 48 48 14 5 3 3 255 3 4 3 3 3 3
3 3 2 2 2 3 2 2 255 2 3 3 3 3 4 7
7 6 5 4 4 4 3 255 3 3 4 4 7 11 11 8
5 3 3 3 3 255 3 3 3 3 3 3 3 3 3 3
3 3 3 255 3 3 3 3 3 5 5 10 7 4 4 4
4 3 255 3 3 3 3 3 3 8 8 5 4 3 3 3
3 255 3 3 3 3 3 3 3 3 3 3 3 3 3 255
3 3 3 3 3 3 3 3 3 3 3 3 3 3 255 3
3 3 3 3 3 3 3 3 3 3 3 3 255 4 6 6
3 3 3 3 3 3 3 4 3 3 3 3 3 3 3 3
3 3 3 3 2 0 0 0 255 255 255 255 255 255 255 255
255 255 255 255 255 255 255 255 255 255 255 255 255 255 255 255
255 255 255 255 255 255 255 255 255 255 255 255 255 255 255 255
255 255 255 255 255 255 255 255 255 255 255 255 255 255 255 255
255 255 255 255 255 255 255 255 255 255 255 255 255 255 255 255
255 255 255 255 255 255 255 255 255 255 255 255 255 255 255 255
255 255 255 255 255 255 255 255 255 255 255 255 255 255 255 255
255 255 255 255 255 255 255 255 255 255 255 255 255 255 255 255
255 255 255 255 255 255 255 255 255 255 255 255 255 255 255 255
255 255 255 255 255 255 255 255 255 255 255 255 255 255 255 255
255 255 255 255 255 255 255 255 255 255 255 255 255 255 255 255
255 255 255 255 255 255 255 255 255 255 255 255 255 255 255 255
255 255 255 255 255 255 255 255 255 255 255 255 255 255 255 255
255 255 255 255 255 255 255 255 255 255 255 255 255 255 255 255
255 255 255 255 255 255 255 255 255 255 255 255 255 255 255 255
255 255 255 255 255 255 255 255 255 255 255 255 255 255 255 255
255 255 255 255 255 255 255 255 255 255 255 255 255 255 255 255
255 255 255 255 255 255 255 255 255 255 255 255 255 255 255 255
255 255 255 255 255 255 255 255 255 255 255 255 255 255 255 255
255 255 255 255 255 255 255 255 255 255 255 255 255 255 255 255
255 255 255 255 255 255 255 255 255 255 255 255 255 255 255 255
255 255 255 255 255 255 255 255 255 255 255 255 255 255 255 255
255 255 255 255 255 255 255 255 255 255 255 255 255 255 255 255
255 255 255 255 255 255 255 255 255 255 255 255 255 255 255 255
255 255 255 255 255 255 255 255 255 255 255 255 255 255 255 255
255 255 255 255 255 255 255 255 255 255 255 255 255 255 255 255
255 255 255 255 255 255 255 255 255 255 255 255 255 255 255 255
255 255 255 255 255 255 255 255 255 255 255 255 255 255 255 255
255 255 255 255 255 255 255 255 255 255 255 255 255 255 255 255
255 255 0 0 0 1 4 4 4 3 3 3 3 3 3 4
4 4 4 5 4 4 3 3 255 3 3 3 4 4 4 5
5 4 3 3 3 3 3 255 4 4 4 7 15 26 26 20
12 6 4 4 3 255 3 3 3 3 3 3 3 3 3 3
3 2 3 3 255 3 3 3 3 3 4 4 4 3 3 3
3 3 255 3 3 3 3 3 3 4 4 3 3 3 2 3
3 255 3 3 3 3 3 4 4 5 4 3 3 3 3 3
255 3 3 2 3 3 3 3 3 3 3 3 3 3 255 3
4 4 5 5 4 3 3 3 3 3 3 3 3 255 3 2
2 3 4 3 3 3 3 3 3 3 3 255 3 3 2 2
3 5 5 7 6 4 3 3 3 255 3 3 3 3 3 3
5 5 5 5 5 4 3 3 255 3 3 3 4 4 4 4
3 3 3 3 3 3 3 255 3 2 2 3 3 3 3 3
3 3 3 3 3 3 255 3 4 3 4 4 4 4 4 4
3 3 3 3 255 3 3 3 4 5 5 5 6 7 7 4
3 3 255 3 3 3 3 3 3 4 4 4 3 3 2 2
2 255 3 3 3 3 3 3 4 4 3 3 3 3 3 3
255 3 3 3 3 3 4 4 3 4 4 5 5 4 255 4
3 3 3 3 4 4 3 3 3 3 3 3 3 255 3 3
3 4 4 4 3 2 2 2 2 3 3 3 255 3 3 3
3 3 4 4 4 3 3 3 3 3 3 255 3 3 3 3
3 3 3 3 3 3 3 2 2 255 3 3 3 3 3 4
5 5 4 4 3 3 3 255 3 3 3 3 4 5 5 4
4 4 4 4 4 4 255 3 3 3 3 3 3 3 3 2
2 3 3 3 3 255 3 3 3 3 3 3 3 3 3 4
4 3 3 255 3 3 3 3 3 3 3 3 3 3 3 4
4 4 255 3 3 3 3 3 3 3 3 3 3 3 3 3
255 3 4 3 3 3 3 3 3 3 3 3 3 3 3 4
4 4 4 3 3 3 3 3 2 0 0 0 0 0 0 1
4 4 4 4 3 3 3 3 4 5 4 5 5 5 5 4
3 3 255 3 3 4 5 7 9 11 12 12 10 6 4 4
4 255 4 7 15 29 51 75 75 71 48 30 10 4 4 255
3 4 4 3 3 4 4 4 4 4 3 3 3 3 255 3
3 3 3 4 9 14 14 13 4 3 3 3 255 3 3 3
5 8 13 18 18 13 6 3 2 2 3 255 3 3 4 4
4 5 7 7 5 4 3 3 3 3 255 3 3 4 5 9
9 7 6 6 6 4 3 3 255 3 3 4 4 4 4 3
3 3 3 3 3 3 3 255 3 3 3 4 4 5 5 4
3 3 3 3 3 255 3 3 2 2 3 5 7 7 6 5
3 3 3 3 255 3 3 3 3 4 5 5 5 5 5 5
4 3 255 3 3 3 4 4 5 6 7 7 3 3 3 3
3 255 3 2 3 3 3 4 4 4 4 4 3 3 3 3
255 3 4 4 4 4 5 5 5 4 3 3 3 3 255 3
3 4 12 24 30 30 32 32 31 19 7 3 255 3 3 3
3 3 3 4 4 4 4 4 3 2 2 255 3 3 3 3
3 3 4 4 4 3 3 3 3 3 255 3 3 3 3 6
14 22 22 14 10 8 7 5 255 3 3 3 3 3 4 5
6 6 5 3 3 3 3 255 3 3 3 4 6 9 13 13
9 5 4 3 3 3 255 3 3 3 4 5 6 6 6 5
3 3 3 3 255 3 3 3 3 5 8 16 22 22 15 6
3 3 2 255 3 3 3 3 4 10 14 14 9 6 4 3
3 255 3 3 3 3 4 5 5 5 4 4 4 4 4 4
255 3 3 3 3 3 3 3 3 3 3 3 3 2 2 255
3 3 3 3 3 3 3 3 3 3 4 3 3 255 2 2
3 3 3 4 5 5 5 3 3 4 4 3 255 3 3 3
3 3 3 3 3 3 3 3 3 3 255 3 3 3 3 3
3 4 5 5 5 4 3 3 3 3 3 3 4 4 4 3
3 3 2 0 0 0 0 0 0 0 3 4 4 4 4 4
4 5 8 14 19 24 24 16 5 4 3 3 255 3 4 5
8 15 16 16 17 21 26 21 6 4 4 255 7 15 30 64
86 98 98 91 79 56 30 10 4 255 4 4 4 4 4 4
5 5 6 6 5 3 3 3 255 3 3 4 7 19 36 52
52 46 22 7 3 3 255 3 3 5 8 19 34 44 44 39
20 10 6 3 3 255 3 4 4 7 10 12 14 14 14 10
6 3 3 3 255 3 4 7 15 28 28 24 21 21 15 7
4 3 255 3 3 3 4 4 6 11 11 9 4 3 3 3
3 255 3 3 4 8 8 8 8 8 7 6 4 4 4 255
3 3 3 4 8 14 18 18 15 11 8 5 3 3 255 3
3 3 4 6 9 12 12 12 8 6 4 3 255 3 3 3
4 5 12 23 30 30 14 4 3 3 3 255 3 3 3 4
5 6 6 9 11 11 5 4 3 3 255 3 3 4 4 5
9 12 12 9 5 3 3 3 255 3 4 12 29 67 86 86
79 79 79 53 19 7 255 3 3 3 3 3 3 4 6 6
6 6 4 3 3 255 3 3 3 3 4 4 4 5 5 4
3 3 3 3 255 3 3 3 6 17 39 64 64 59 36 21
8 7 255 3 3 3 3 4 7 14 24 24 17 8 4 3
3 255 3 3 4 6 10 13 14 16 16 11 8 4 3 3
255 3 3 3 8 16 19 19 21 21 13 4 3 3 255 3
3 3 8 20 30 42 55 55 41 15 6 3 3 255 3 3
3 4 10 30 49 49 49 38 20 6 3 255 3 3 3 4
5 5 7 8 9 9 5 4 4 3 255 3 2 2 3 3
4 4 4 4 4 3 3 2 2 255 3 3 3 3 3 5
6 4 4 4 4 3 3 255 2 2 3 3 5 9 14 14
11 7 5 4 4 4 255 3 3 3 3 3 4 6 7 9
9 5 3 3 255 3 3 3 3 4 5 7 12 13 11 6
4 3 3 3 3 3 4 4 4 3 3 3 1 0 0 0
0 0 0 0 3 4 4 4 4 4 4 9 24 39 53 69
62 31 16 4 3 3 255 3 4 8 15 22 17 20 21 29
60 38 21 6 4 255 10 29 64 86 103 104 103 91 86 79
56 27 8 255 4 4 4 4 4 9 13 14 14 12 8 5
3 3 255 3 4 7 19 45 79 97 98 89 46 22 7 3
255 3 4 7 19 34 44 47 46 45 40 29 11 6 3 255
3 4 7 10 17 21 21 21 23 20 10 6 3 3 255 4
7 17 29 45 45 49 43 39 29 16 7 4 255 3 3 3
4 8 18 34 34 24 12 5 5 4 3 255 3 4 8 10
14 12 11 10 9 7 6 4 4 255 3 3 4 8 16 21
23 22 21 17 14 8 5 3 255 3 3 4 7 10 14 17
16 14 12 8 5 3 255 3 3 3 6 16 38 67 90 90
70 32 10 4 3 255 3 4 7 13 24 35 37 41 41 22
11 5 3 3 255 3 3 3 5 9 33 54 54 42 22 8
4 4 255 4 9 29 67 90 91 90 90 94 93 83 53 19
255 4 4 4 4 4 7 13 23 35 35 22 7 4 3 255
3 3 4 4 4 5 7 9 9 5 4 3 3 3 255 3
3 4 17 41 71 104 95 88 71 40 21 7 255 3 3 3
4 7 19 44 67 67 45 23 10 4 3 255 3 5 11 13
13 13 14 16 16 16 15 10 4 3 255 3 3 8 20 43
45 45 46 44 26 13 4 3 255 3 3 8 20 46 55 56
59 65 56 41 14 6 3 255 3 3 4 10 30 70 100 114
114 103 45 20 6 255 3 3 3 6 6 8 13 17 17 16
11 6 4 3 255 3 3 2 3 4 5 6 7 9 9 5
3 2 3 255 3 3 3 4 6 8 9 6 4 4 3 3
3 255 3 3 3 7 13 19 24 24 22 20 15 9 4 4
255 3 3 3 4 6 11 14 16 16 10 9 5 3 255 3
3 3 4 5 7 12 14 14 14 13 9 4 3 3 3 3
3 3 3 3 3 3 1 0 0 0 0 0 0 1 4 4
4 3 4 4 9 24 39 57 59 69 62 60 19 6 4 3
255 3 5 11 20 23 20 20 21 53 72 72 28 7 5 255
10 29 64 98 99 98 90 86 83 83 75 47 17 255 3 3
4 4 9 13 21 30 32 24 12 8 4 3 255 4 7 19
45 79 89 97 99 95 84 42 14 5 255 4 7 16 35 45
46 46 46 44 45 39 29 11 4 255 3 3 7 15 22 24
24 28 32 27 20 9 4 3 255 5 17 29 45 45 45 49
43 43 39 32 16 7 255 3 4 5 12 29 43 52 52 43
34 12 5 4 4 255 4 5 10 15 17 14 12 10 10 9
6 4 4 255 3 3 6 16 27 28 26 24 23 24 20 14
8 4 255 3 3 7 10 16 18 18 18 16 13 9 6 4
255 3 3 6 16 40 92 120 153 153 136 70 32 10 6 255
10 21 22 26 54 106 106 92 69 44 22 6 5 3 255 3
3 3 7 33 85 167 160 88 42 22 8 4 255 4 15 49
82 89 90 90 93 97 97 89 60 28 255 6 6 5 5 7
13 31 44 48 49 39 22 7 3 255 3 4 4 5 6 7
10 12 11 9 5 4 3 3 255 4 4 13 41 71 96 105
95 88 81 71 40 12 255 3 3 3 6 19 44 87 87 70
67 45 23 10 4 255 5 11 14 16 14 13 12 14 16 16
17 15 10 4 255 3 6 20 43 48 58 63 59 52 44 26
9 3 255 3 6 18 46 60 65 62 65 71 71 47 28 13
4 255 3 3 7 28 70 118 126 135 126 117 103 45 10 255
3 3 6 7 14 15 20 20 19 19 16 11 5 3 255 3
3 3 4 5 8 10 11 11 10 10 5 3 3 255 4 4
4 6 8 9 9 8 6 5 4 4 3 255 3 3 7 13
24 26 27 29 29 39 32 15 9 4 255 3 3 5 11 16
16 16 16 16 13 9 5 4 255 3 3 3 4 7 9 12
14 14 14 14 13 8 4 4 3 3 3 3 3 3 3 3
1 0 0 0 0 0 0 1 4 4 3 3 3 4 9 28
48 57 58 59 58 53 21 10 6 3 255 3 6 14 20 22
20 21 26 28 60 38 28 7 4 255 7 24 60 95 98 90
86 77 83 83 82 58 22 255 3 3 4 5 10 19 27 36
44 36 22 10 5 3 255 4 12 34 61 73 84 93 95 89
81 45 15 5 255 5 14 29 54 48 45 44 44 44 45 36
31 12 4 255 3 3 7 17 24 27 28 32 35 36 27 12
5 3 255 5 18 40 45 45 37 36 36 36 37 37 26 8
255 4 4 12 29 43 73 63 59 59 47 34 12 5 4 255
4 7 13 17 17 17 12 10 10 10 6 4 4 255 3 3
6 27 29 30 29 26 26 27 24 18 8 4 255 3 3 9
16 22 24 28 26 17 14 11 8 5 255 3 3 8 40 92
153 179 224 225 172 136 61 20 10 255 10 21 24 41 93 114
138 106 92 69 35 11 5 3 255 3 3 4 19 85 170 241
236 160 88 28 8 4 255 4 15 57 82 88 85 90 90 91
89 87 60 28 255 7 6 5 7 12 31 38 44 51 54 52
33 12 4 255 4 4 6 7 11 13 13 12 12 11 8 5
3 3 255 4 9 28 63 96 104 104 81 81 81 79 57 18
255 4 3 4 7 33 87 113 102 81 70 65 39 13 4 255
5 12 15 16 16 12 12 13 15 16 17 17 10 4 255 3
12 29 56 61 65 68 68 60 52 38 17 5 255 3 10 30
51 65 67 65 65 69 69 52 34 16 6 255 3 3 10 49
118 122 126 135 135 126 109 54 12 255 3 3 7 14 19 24
22 22 22 22 19 13 6 4 255 3 3 3 5 8 10 11
11 12 12 10 5 3 3 255 4 4 6 8 9 8 8 8
7 7 7 4 3 255 3 4 10 24 33 33 31 34 39 40
40 32 14 4 255 3 4 11 14 16 17 17 16 14 13 10
5 4 255 3 3 3 4 9 12 13 14 14 14 16 14 9
5 4 3 3 3 3 3 3 3 3 2 0 0 0 0 0
0 1 3 3 3 3 3 4 8 16 33 49 49 54 53 47
22 10 6 3 255 4 8 19 22 22 21 23 24 28 31 28
16 6 4 255 5 18 60 95 98 88 74 73 77 83 83 73
22 255 4 4 4 5 10 19 27 44 48 48 24 10 5 3
255 3 15 45 61 64 70 70 78 81 80 52 19 6 255 5
17 54 57 54 44 44 44 44 43 36 32 12 4 255 3 4
7 17 24 27 29 32 38 39 38 13 5 3 255 4 10 40
45 38 36 30 30 32 33 32 26 8 255 4 4 12 32 64
79 79 63 60 56 38 12 5 3 255 4 10 13 17 17 17
12 11 10 10 7 4 3 255 3 3 6 27 29 32 29 26
26 24 23 16 8 4 255 3 4 14 22 23 26 28 26 22
16 13 8 5 255 3 3 8 43 149 179 224 255 255 225 139
75 28 7 255 5 8 24 41 93 134 138 133 98 77 49 17
5 4 255 3 4 6 39 147 255 255 255 236 102 28 7 4
255 4 14 57 77 85 89 91 89 88 87 85 68 24 255 5
5 5 5 14 38 40 44 45 54 54 40 12 4 255 4 6
6 9 12 13 14 14 15 14 10 5 3 3 255 4 9 29
79 108 108 86 81 81 86 84 74 26 255 4 4 4 10 46
97 119 113 70 68 65 48 13 6 255 5 14 16 18 18 16
14 13 15 16 16 16 10 4 255 5 23 48 72 72 72 72
72 70 59 43 19 5 255 3 10 30 45 60 65 65 64 65
65 65 39 22 8 255 3 3 12 65 118 121 117 126 126 126
115 61 14 255 3 3 4 15 27 32 28 24 24 23 22 13
6 4 255 3 3 4 7 10 10 10 11 12 12 10 4 3
3 255 3 4 5 8 9 8 8 8 9 9 9 6 4 255
3 4 14 33 42 42 38 36 40 40 40 33 14 3 255 3
4 13 14 16 16 15 11 16 17 13 5 4 255 3 3 4
7 12 12 14 15 17 17 17 14 11 5 4 3 3 3 3
3 3 4 4 2 0 0 0 0 0 0 1 3 3 3 3
3 3 5 8 16 24 34 44 45 29 20 8 4 3 255 4
8 19 23 22 23 23 23 27 28 27 11 5 4 255 5 12
71 112 112 95 87 73 85 90 87 73 22 255 4 4 4 5
10 19 24 33 44 37 26 14 7 4 255 4 15 45 63 68
68 68 71 80 80 68 26 6 255 4 17 59 59 57 54 52
58 59 48 41 32 13 4 255 3 4 11 17 22 24 27 36
38 39 35 12 4 3 255 3 7 34 45 45 36 30 30 32
32 27 16 7 255 3 3 7 24 57 79 79 69 63 49 31
12 5 3 255 4 10 12 14 17 14 12 11 10 10 7 5
3 255 3 3 5 24 29 30 28 27 26 26 23 13 5 4
255 4 4 14 22 23 22 20 22 20 18 14 10 4 255 3
3 6 43 149 200 223 255 255 236 153 75 28 7 255 4 5
8 31 74 107 133 107 98 77 49 17 5 4 255 3 4 6
39 147 255 255 255 236 102 18 6 4 255 4 12 53 77 77
93 95 93 87 85 85 56 22 255 4 4 4 5 14 38 40
45 55 70 69 40 9 4 255 5 6 6 9 12 15 15 17
20 16 14 5 3 3 255 3 6 29 79 100 100 86 84 86
96 96 80 29 255 4 4 5 14 46 88 102 88 68 68 67
48 12 6 255 5 15 22 26 26 27 19 15 15 16 16 16
8 4 255 7 23 68 81 81 81 83 83 72 68 43 19 5
255 3 8 23 39 47 53 64 62 64 65 65 55 35 8 255
3 3 12 65 111 111 109 111 123 126 123 73 14 255 3 3
3 11 29 32 29 26 27 23 20 8 4 3 255 3 3 4
9 11 10 10 10 12 12 8 4 2 2 255 3 3 4 6
9 10 10 9 9 9 8 5 3 255 3 3 14 37 46 46
46 38 37 37 34 23 9 3 255 3 4 13 15 16 15 15
16 20 21 20 8 4 255 3 3 4 12 17 13 16 16 17
17 17 15 11 5 4 3 3 3 3 3 3 4 3 2 0
0 0 0 0 0 1 3 3 3 3 3 3 4 5 7 8
15 28 28 20 8 4 3 3 255 3 7 16 23 24 24 23
23 22 19 19 8 4 4 255 6 12 71 100 109 105 103 90
91 94 87 41 9 255 3 3 4 6 9 21 24 30 33 27
17 14 7 4 255 4 9 42 64 72 68 68 72 82 82 68
26 6 255 3 13 46 56 57 57 59 64 73 73 45 41 13
4 255 3 4 9 15 21 23 23 31 37 35 13 4 3 2
255 3 7 34 49 49 41 35 31 31 31 26 12 4 255 3
3 5 14 24 57 67 67 61 45 22 7 4 4 255 4 6
10 12 13 13 13 11 10 10 7 5 3 255 2 3 4 11
24 29 28 29 26 26 23 12 4 4 255 3 4 14 20 20
17 20 20 20 20 14 10 4 255 3 3 4 23 113 155 200
223 223 214 139 75 19 4 255 3 3 7 27 64 81 104 98
77 59 38 13 4 4 255 3 3 5 35 114 179 243 243 102
46 10 6 5 255 5 12 53 72 77 85 89 93 89 90 85
56 13 255 3 3 3 4 7 33 45 64 75 73 61 26 5
4 255 4 4 4 6 9 13 15 17 20 14 12 5 3 3
255 3 6 22 63 96 96 96 91 91 96 86 80 29 255 4
4 5 14 42 58 72 59 61 61 61 32 7 5 255 4 17
22 31 32 32 21 19 17 16 16 13 5 4 255 5 10 46
82 89 90 90 85 78 65 43 13 4 255 4 6 19 39 45
51 57 59 62 65 65 62 35 6 255 3 3 7 48 100 111
110 111 115 124 108 73 14 255 3 3 3 10 26 29 28 24
24 19 18 6 3 3 255 3 3 4 12 12 12 10 12 12
11 7 4 2 2 255 3 3 4 6 10 11 11 11 10 9
6 3 3 255 3 3 11 33 46 47 46 44 38 35 30 14
5 3 255 3 5 16 19 18 15 18 20 21 24 21 8 4
255 3 3 4 12 17 17 16 13 16 13 11 11 8 5 4
3 3 3 3 4 3 3 3 2 0 0 0 0 0 0 1
3 3 3 3 3 3 4 4 5 4 4 4 5 5 4 3
3 3 255 4 4 12 17 22 24 24 23 21 18 16 7 4
3 255 6 11 41 77 105 108 109 126 114 94 77 29 7 255
3 3 3 6 9 19 24 24 24 22 15 7 6 4 255 4
7 29 63 72 70 71 72 80 72 46 15 4 255 3 10 26
46 57 57 59 65 73 73 67 43 13 4 255 3 3 5 9
15 19 21 23 30 13 7 3 3 3 255 3 6 17 46 46
41 36 31 31 26 20 9 4 255 3 3 4 6 14 22 40
56 45 26 11 4 4 4 255 4 5 6 9 11 12 12 10
10 7 5 4 3 255 2 3 4 6 14 23 28 30 27 26
23 11 4 3 255 3 4 8 14 15 15 16 20 20 20 12
10 4 255 3 3 4 13 55 113 155 173 214 167 110 48 9
3 255 3 3 6 18 36 64 75 75 59 38 21 10 4 3
255 3 3 4 20 35 106 106 75 46 11 6 6 4 255 5
12 53 68 73 80 89 92 90 90 72 30 8 255 3 3 3
4 4 18 52 64 73 61 29 13 5 4 255 3 3 3 4
6 9 13 14 14 12 5 4 3 3 255 3 6 20 53 75
92 96 92 91 90 80 51 21 255 3 3 5 12 24 42 58
54 54 52 35 20 5 4 255 4 8 15 24 26 28 21 19
19 17 13 8 4 3 255 4 8 20 57 82 91 90 90 68
60 32 9 4 255 4 5 12 32 44 53 57 58 62 62 65
40 17 4 255 3 3 4 31 81 98 106 106 108 108 82 45
14 255 3 3 4 7 17 26 26 24 20 16 11 5 3 3
255 3 4 4 9 12 12 11 11 10 8 5 4 2 2 255
3 3 3 6 9 11 11 10 9 8 6 3 3 255 3 3
5 15 37 46 46 43 37 31 23 12 4 3 255 3 7 19
22 31 31 21 21 21 21 16 7 3 255 3 3 3 6 15
15 15 13 11 11 11 9 6 4 3 3 3 3 4 4 4
3 3 2 0 0 0 0 0 0 1 3 3 3 3 3 3
3 4 4 3 3 3 3 3 3 3 3 4 255 4 4 7
12 17 24 30 24 18 16 10 7 4 3 255 4 6 17 43
79 100 109 126 114 77 39 16 6 255 3 3 3 4 6 9
19 22 15 11 6 6 4 4 255 3 5 15 29 63 68 70
71 71 46 21 7 3 255 3 5 12 29 46 56 57 62 67
67 45 17 9 4 255 3 3 3 5 7 11 13 13 13 7
4 3 3 3 255 3 5 12 20 41 31 26 26 20 20 11
6 3 255 3 3 4 4 6 9 18 26 26 11 4 4 4
4 255 4 4 4 6 8 9 9 8 6 5 4 3 3 255
3 3 4 5 8 14 23 29 26 23 11 7 3 3 255 3
3 5 9 14 14 16 20 16 13 10 6 3 255 3 3 3
5 18 55 109 123 123 110 48 12 4 3 255 3 3 4 8
18 36 44 44 35 21 10 5 3 3 255 3 3 4 5 20
27 27 16 11 6 4 3 3 255 4 12 29 54 68 72 82
85 82 72 43 17 6 255 3 3 3 3 4 6 18 48 48
29 13 6 4 3 255 3 3 3 3 4 6 7 7 6 5
4 4 3 3 255 4 6 13 23 53 75 92 92 86 73 51
22 9 255 2 2 3 5 12 24 37 43 43 35 20 6 5
4 255 3 5 8 15 21 21 21 20 21 19 11 8 4 3
255 3 4 9 27 57 69 85 65 60 45 22 6 4 255 4
4 7 17 32 51 56 56 56 62 40 24 8 3 255 3 3
4 14 35 81 90 99 99 82 45 18 6 255 3 3 4 5
13 20 24 20 17 14 7 4 3 3 255 4 4 4 6 10
11 9 9 8 5 5 4 3 2 255 3 3 3 4 6 7
7 7 7 7 5 4 3 255 3 3 3 6 19 33 38 38
30 24 18 7 4 3 255 3 6 13 22 31 31 28 20 20
16 9 5 3 255 3 2 2 4 8 12 11 11 11 12 11
9 5 4 3 3 3 4 4 4 4 3 3 2 0 0 0
0 0 0 1 3 3 3 3 3 3 3 3 3 3 3 3
3 3 3 3 3 3 255 4 4 4 8 12 17 23 17 13
10 7 5 4 4 255 4 4 7 17 43 79 90 89 67 39
16 6 3 255 3 3 4 4 4 6 6 7 7 6 4 3
3 3 255 3 3 5 15 28 34 35 38 38 21 7 3 3
255 3 4 6 12 26 39 39 37 34 26 17 9 4 3 255
3 3 3 3 4 5 5 5 5 4 4 3 3 3 255 3
4 5 12 20 26 20 18 15 11 6 4 3 255 2 3 3
4 4 4 6 7 7 4 4 4 4 4 255 4 4 4 4
5 6 6 5 4 3 3 3 3 255 3 4 4 5 5 8
13 15 15 11 7 3 3 3 255 3 3 3 5 9 10 13
15 12 9 6 4 3 255 3 3 3 3 6 18 52 52 44
23 12 4 3 3 255 3 3 4 4 8 19 24 24 14 10
6 5 3 3 255 3 3 3 4 5 7 7 6 5 4 3
3 3 255 3 5 12 29 44 62 64 64 62 43 19 8 4
255 3 3 3 3 3 4 6 9 9 8 6 4 4 3 255
3 3 3 3 3 4 4 4 3 3 4 4 4 3 255 4
4 7 13 23 32 46 73 70 45 22 9 4 255 2 2 2
3 4 8 14 17 17 10 6 5 4 4 255 3 3 5 8
13 15 19 19 21 18 11 6 4 3 255 3 3 4 9 27
44 60 60 45 22 7 4 3 255 3 3 4 7 17 30 34
37 38 38 24 8 4 3 255 3 3 3 5 14 35 55 64
64 43 18 6 3 255 3 3 3 4 6 13 20 17 11 7
4 4 3 3 255 4 4 4 5 6 9 6 5 4 4 4
4 3 3 255 3 3 3 3 4 4 4 3 3 5 4 3
3 255 3 3 3 4 6 19 27 27 24 18 7 4 3 3
255 3 3 6 13 21 28 20 19 13 9 5 3 3 255 3
2 2 2 4 8 10 10 10 11 10 6 4 3 3 4 4
4 4 4 4 3 3 2 0 0 0 0 0 0 1 3 4
4 3 3 3 3 3 3 3 3 3 3 3 3 3 3 3
255 3 3 3 5 8 11 11 10 6 4 4 4 4 4 255
3 4 4 7 15 27 28 28 19 10 4 4 3 255 4 4
4 4 4 4 4 4 4 3 3 3 3 3 255 3 3 3
4 4 4 8 13 13 7 4 3 3 255 4 4 4 6 11
16 18 18 18 13 7 4 3 3 255 3 3 3 3 4 4
4 4 4 3 3 3 3 3 255 3 4 4 5 7 10 10
7 6 5 4 3 3 255 3 3 3 2 2 2 3 3 3
3 3 3 3 3 255 4 4 3 3 4 5 5 4 4 3
3 3 3 255 3 3 4 4 4 4 5 5 4 4 3 3
3 3 255 3 3 3 3 4 4 5 6 6 5 4 4 3
255 3 3 3 3 3 6 12 12 8 5 5 3 3 3 255
3 3 3 4 4 8 14 14 6 6 5 3 3 3 255 3
3 3 3 3 4 4 4 4 3 3 3 3 255 3 4 5
9 12 17 28 30 30 19 8 5 4 255 3 3 3 3 3
3 3 3 3 3 3 3 3 2 255 2 3 3 3 3 3
3 3 2 3 3 4 4 3 255 4 4 4 4 5 7 9
16 16 16 8 4 3 255 2 2 2 2 2 2 3 4 4
4 3 3 3 3 255 3 3 4 5 8 13 14 16 16 11
7 4 4 3 255 3 3 3 4 8 16 22 22 16 7 4
3 3 255 2 2 3 4 5 7 11 11 11 11 7 4 3
3 255 3 3 3 3 5 12 19 20 20 14 6 3 3 255
3 3 3 4 4 6 8 8 7 4 3 3 3 3 255 3
4 4 4 5 5 4 3 3 4 4 3 3 3 255 3 3
3 3 3 3 3 3 3 3 3 3 3 255 3 3 3 4
4 6 9 11 11 7 4 3 3 3 255 3 3 4 5 8
11 13 13 8 4 3 3 3 255 3 3 2 2 3 3 4
6 8 8 6 4 4 4 4 4 4 4 4 4 4 4 3
2 0 0 0 255 255 255 255 255 255 255 255 255 255 255 255
255 255 255 255 255 255 255 255 255 255 255 255 255 255 255 255
255 255 255 255 255 255 255 255 255 255 255 255 255 255 255 255
255 255 255 255 255 255 255 255 255 255 255 255 255 255 255 255
255 255 255 255 255 255 255 255 255 255 255 255 255 255 255 255
255 255 255 255 255 255 255 255 255 255 255 255 255 255 255 255
255 255 255 255 255 255 255 255 255 255 255 255 255 255 255 255
255 255 255 255 255 255 255 255 255 255 255 255 255 255 255 255
255 255 255 255 255 255 255 255 255 255 255 255 255 255 255 255
255 255 255 255 255 255 255 255 255 255 255 255 255 255 255 255
255 255 255 255 255 255 255 255 255 255 255 255 255 255 255 255
255 255 255 255 255 255 255 255 255 255 255 255 255 255 255 255
255 255 255 255 255 255 255 255 255 255 255 255 255 255 255 255
255 255 255 255 255 255 255 255 255 255 255 255 255 255 255 255
255 255 255 255 255 255 255 255 255 4 4 4 4 7 10 10
7 5 4 3 255 3 3 3 3 3 3 3 3 3 3 3
3 3 2 255 2 2 2 2 2 2 3 3 2 3 3 4
3 3 255 3 3 3 3 3 3 3 3 3 3 3 3 3
255 2 2 2 2 2 2 2 3 3 3 3 3 3 3 255
3 3 3 4 5 6 6 6 7 7 4 4 3 3 255 3
3 3 3 4 4 4 5 5 4 3 3 3 255 2 2 3
3 4 4 4 4 3 2 2 2 2 3 255 3 3 3 3
4 4 3 3 4 4 3 3 3 255 3 3 3 4 4 3
3 3 3 3 3 3 3 3 255 3 3 3 3 3 3 3
3 3 3 3 3 2 2 255 3 3 3 3 3 3 3 3
3 3 3 3 3 255 3 3 3 3 3 3 4 5 5 4
3 3 2 2 255 3 3 3 4 4 4 4 3 3 3 3
3 3 255 3 3 3 3 3 3 3 3 3 3 3 3 3
4 3 3 3 3 4 4 4 4 4 2 0 0 0 0 0
0 1 3 4 4 4 4 5 4 4 4 4 4 3 3 4
4 3 3 3 255 3 3 3 3 4 5 5 4 4 4 4
3 3 3 255 4 4 4 3 3 3 3 4 4 4 4 4
3 255 3 4 4 3 3 3 3 3 3 3 3 3 3 3
255 4 4 3 3 3 4 4 5 4 3 3 3 3 255 3
3 3 3 3 3 4 4 3 3 3 3 4 3 255 3 3
3 3 4 4 4 4 3 3 3 3 3 3 255 3 4 4
4 4 4 3 3 3 3 3 3 3 255 3 3 3 3 3
3 3 3 3 3 3 3 3 3 255 3 3 3 3 3 4
4 4 3 3 3 3 3 255 3 3 3 3 2 3 3 2
2 3 3 3 3 3 255 3 3 3 3 3 2 3 3 3
3 2 2 3 255 3 3 3 3 3 3 3 3 3 3 3
3 3 3 255 3 3 3 3 3 4 6 6 4 4 3 3
3 3 255 4 4 3 3 3 3 3 3 3 3 3 3 3
255 3 3 255 255 255 255 255 255 255 255 255 255 255 255 255
255 255 255 255 255 255 255 255 255 255 255 255 255 255 255 255
255 255 255 255 255 255 255 255 255 255 255 255 255 255 255 255
255 255 255 255 255 255 255 255 255 255 255 255 255 255 255 255
255 255 255 255 255 255 255 255 255 255 255 255 255 255 255 255
255 255 255 255 255 255 255 255 255 255 255 255 255 255 255 255
255 255 255 255 255 255 255 255 255 255 255 255 255 255 255 255
255 255 255 255 255 255 255 255 255 255 255 255 255 255 255 255
255 255 255 255 255 255 255 255 255 255 255 255 255 255 255 255
255 255 255 255 255 255 255 255 255 255 255 255 255 255 255 255
255 255 255 255 255 255 255 255 255 255 255 255 255 255 255 255
255 255 255 255 255 255 255 255 255 255 255 255 255 255 255 255
255 255 255 255 255 255 255 255 255 255 255 255 255 255 255 255
255 255 255 255 255 255 255 255 255 255 255 255 255 255 255 255
255 255 255 255 255 255 255 255 0 0 0 1 3 3 4 4
5 5 5 5 5 13 13 13 10 5 4 4 3 3 255 3
4 4 4 6 12 12 10 8 5 4 3 3 3 255 4 4
3 3 3 3 3 4 4 4 4 4 3 255 3 4 4 4
3 3 4 4 4 4 3 3 3 3 255 4 4 4 5 10
21 21 14 7 3 3 3 3 255 3 3 3 3 3 3 4
4 3 3 3 3 4 3 255 3 3 3 3 4 4 5 4
3 3 3 3 3 3 255 4 4 3 4 4 4 4 3 3
3 3 2 3 255 3 3 3 3 3 3 4 4 4 4 3
3 3 3 255 3 3 3 3 3 4 4 4 3 3 3 3
3 255 3 3 3 3 3 4 7 7 4 3 3 3 3 3
255 3 3 3 3 3 2 3 3 3 3 2 2 3 255 3
3 3 3 3 3 4 4 3 3 3 3 3 2 255 3 3
3 3 5 9 12 12 10 6 4 3 3 3 255 4 4 4
5 9 9 7 6 6 5 3 3 3 255 3 2 3 3 3
4 4 4 4 4 4 4 3 255 3 2 2 3 3 3 3
3 3 3 3 3 3 3 255 3 3 2 2 2 3 3 3
3 4 3 3 3 3 255 3 3 3 3 3 3 3 3 3
3 3 3 3 255 3 3 2 2 3 2 2 2 3 3 3
3 3 3 255 3 3 3 3 3 3 3 3 3 4 4 3
3 3 255 4 3 3 3 3 4 4 4 3 3 3 3 3
255 3 3 3 4 4 4 4 4 3 3 2 2 3 3 255
3 3 3 3 4 4 4 3 3 3 3 3 3 255 3 3
3 4 4 4 4 6 6 5 3 3 3 3 255 3 3 3
3 3 3 3 3 3 3 3 3 3 3 255 3 3 3 3
3 3 3 3 3 3 3 3 3 255 3 3 3 3 3 3
3 3 4 4 3 2 2 2 255 2 3 3 3 3 4 5
5 4 4 3 3 3 255 2 3 3 3 3 3 3 3 3
2 2 3 3 3 3 3 3 3 3 3 3 3 3 2 0
0 0 0 0 0 1 3 3 3 4 4 5 5 5 13 16
30 30 26 12 9 5 4 3 255 4 4 4 6 13 27 29
29 21 8 5 3 3 3 255 4 4 3 3 3 3 4 7
7 6 4 4 4 255 3 4 5 8 8 9 9 11 11 8
6 4 4 4 255 4 5 8 17 37 63 63 41 22 11 5
4 4 255 3 3 3 3 3 4 5 5 5 4 3 3 4
3 255 3 3 3 5 5 5 5 5 3 3 3 3 3 3
255 4 3 3 3 4 4 6 5 3 3 3 2 3 255 3
4 4 4 5 7 7 6 5 5 4 3 3 3 255 3 3
4 5 8 9 9 9 7 5 4 4 3 255 3 3 3 3
5 10 20 20 16 8 5 3 3 3 255 3 3 4 4 4
5 6 7 7 5 4 3 3 255 3 3 3 4 4 5 7
7 5 3 3 3 3 2 255 3 3 4 5 10 22 39 39
29 13 6 4 3 3 255 3 4 5 14 29 30 32 37 37
20 7 3 3 255 3 3 3 3 4 4 6 10 10 7 4
4 4 255 3 3 3 3 5 6 6 3 3 3 3 3 3
3 255 3 3 3 3 3 3 3 4 4 3 3 3 3 3
255 3 3 3 5 7 10 11 11 7 6 4 4 3 255 3
3 3 3 3 2 2 2 2 3 3 3 3 3 255 3 3
3 3 3 4 4 4 4 4 4 4 3 3 255 4 3 3
4 7 12 12 11 7 4 3 3 3 255 3 3 3 4 4
4 5 6 6 5 3 3 3 3 255 3 3 3 3 4 5
5 6 6 4 4 3 3 255 3 3 3 6 12 20 23 23
22 18 8 4 3 3 255 3 3 3 3 5 8 12 13 13
8 3 3 3 3 255 3 3 3 3 3 3 3 3 4 3
3 3 3 255 3 3 3 3 3 4 3 3 4 4 4 3
2 2 255 2 2 3 3 5 10 17 17 12 5 3 3 2
255 2 2 3 3 3 3 3 3 3 3 2 3 3 3 3
3 3 3 3 3 3 3 3 2 0 0 0 0 0 0 1
3 3 3 4 4 4 5 8 16 22 30 30 29 26 12 9
5 4 255 4 4 6 13 27 32 30 30 31 31 8 4 4
4 255 4 4 3 3 3 4 8 8 8 6 5 4 4 255
4 5 8 12 15 16 16 19 19 19 19 8 4 4 255 5
8 19 42 67 77 77 68 56 37 16 5 4 255 3 3 3
3 3 5 6 7 7 6 5 4 3 3 255 3 3 4 5
5 5 5 4 3 3 3 3 3 3 255 3 3 3 4 5
6 6 7 5 3 3 3 3 255 3 4 4 6 10 10 10
10 10 13 9 5 3 3 255 3 4 5 8 16 33 35 26
17 10 5 4 3 255 3 3 3 5 11 20 31 33 30 19
11 6 3 3 255 3 3 4 5 7 9 10 13 13 8 5
4 4 255 3 3 3 4 5 7 8 7 7 5 3 3 3
3 255 3 4 5 10 22 46 74 72 46 29 13 7 4 3
255 3 4 14 35 48 53 53 61 65 48 20 7 3 255 3
3 3 7 14 14 14 15 19 11 7 5 4 255 3 3 4
5 7 21 23 23 17 13 5 3 3 3 255 3 3 3 3
4 5 5 5 5 3 3 3 3 3 255 3 3 5 12 22
30 30 26 19 13 7 4 4 255 3 3 3 3 2 2 2
2 2 2 3 3 4 4 255 3 3 3 3 7 17 18 18
11 6 5 4 3 3 255 3 4 5 13 19 29 29 20 12
8 5 3 3 255 3 3 3 4 7 13 19 20 21 21 9
4 4 3 255 3 3 3 4 5 8 11 12 11 11 7 4
3 255 3 3 6 12 32 53 62 62 56 42 18 8 4 3
255 3 3 3 5 8 15 31 40 38 16 8 3 3 3 255
3 3 3 3 3 3 3 4 4 4 3 3 3 255 3 3
3 3 4 4 8 8 7 4 4 3 2 2 255 2 3 3
7 13 24 46 39 30 23 7 3 2 255 2 3 3 3 3
3 5 5 5 5 5 4 3 3 3 3 4 3 3 3 3
4 3 2 0 0 0 0 0 0 1 3 3 3 3 4 5
8 14 20 27 29 30 31 29 26 12 6 4 255 3 5 8
23 34 35 30 29 33 33 13 6 4 4 255 4 4 3 4
4 8 10 8 8 7 6 4 4 255 4 6 9 15 18 23
24 23 26 27 32 19 8 4 255 5 19 42 79 80 80 80
91 91 80 37 16 5 255 3 3 3 3 4 6 7 10 9
8 7 6 4 3 255 3 3 3 3 4 4 4 4 4 6
6 4 4 4 255 3 3 3 5 5 6 7 11 8 5 3
3 3 255 3 4 6 10 14 12 12 12 12 13 12 9 5
3 255 3 4 7 16 33 39 39 37 29 18 10 5 3 255
3 3 4 11 19 29 34 35 38 33 19 11 6 3 255 3
3 5 7 9 13 13 13 17 13 8 5 4 255 3 3 3
5 7 9 9 8 7 5 4 4 4 4 255 4 5 9 20
46 64 75 75 70 46 22 12 6 4 255 4 14 41 59 59
61 68 74 84 72 48 15 4 255 3 3 7 20 20 15 15
19 20 19 8 6 4 255 3 3 4 6 21 38 54 54 41
32 13 5 3 3 255 3 3 3 4 5 10 14 13 12 9
5 3 3 3 255 3 4 12 30 40 40 40 39 37 29 13
7 4 255 3 3 3 3 2 2 2 2 2 2 3 3 4
4 255 3 3 3 7 18 32 37 37 28 15 7 5 4 3
255 3 5 13 32 36 38 38 30 21 16 11 5 3 255 3
3 3 7 17 42 42 42 46 30 21 9 4 3 255 3 3
3 5 8 12 13 13 12 11 10 7 4 255 3 3 9 32
64 67 70 70 70 67 42 14 4 3 255 3 3 3 8 15
31 54 57 44 38 16 6 3 3 255 3 3 3 3 4 6
6 6 7 7 4 3 3 255 3 3 3 4 6 11 16 16
11 7 4 3 3 3 255 3 3 7 16 24 38 49 42 42
36 23 7 3 255 3 3 3 3 3 9 9 10 11 11 8
5 4 3 3 4 4 4 3 3 4 4 4 2 0 0 0
0 0 0 1 4 4 3 3 5 8 14 20 27 29 29 30
36 33 28 15 8 4 255 4 7 13 24 35 37 35 27 27
22 15 6 5 4 255 4 3 4 4 4 10 10 6 6 7
7 4 4 255 4 6 9 15 24 28 26 26 26 34 34 29
8 4 255 7 33 79 96 122 105 102 100 91 84 56 28 7
255 3 3 3 4 5 7 10 11 10 10 8 7 5 4 255
3 4 4 3 3 4 4 4 6 7 7 7 4 4 255 3
3 5 5 5 7 11 14 11 8 4 4 3 255 3 3 8
17 17 13 12 12 12 12 10 9 6 3 255 3 4 9 21
34 46 46 40 37 32 18 8 3 255 3 4 6 15 19 29
35 38 42 38 34 19 10 4 255 3 3 6 8 13 13 15
18 18 17 10 5 4 255 3 3 3 5 9 10 11 9 7
5 4 4 4 4 255 4 6 16 30 47 75 85 85 70 53
28 13 6 4 255 12 41 59 80 77 69 69 84 93 85 72
28 5 255 3 4 12 20 20 19 16 20 21 20 8 5 4
255 4 4 5 8 38 57 56 56 56 48 32 9 4 3 255
3 3 3 4 10 22 24 24 24 19 9 5 3 3 255 3
9 30 43 56 41 41 41 44 38 29 11 4 255 3 3 3
3 3 3 2 2 2 2 2 3 3 4 255 3 3 3 18
32 41 43 43 42 28 15 5 4 3 255 3 8 32 46 52
48 43 40 29 23 16 11 4 255 3 3 4 17 45 52 46
46 46 46 30 11 4 3 255 3 3 5 9 12 17 16 15
12 12 10 7 4 255 3 3 13 72 72 70 70 84 81 78
67 20 6 4 255 3 3 6 15 28 54 64 61 59 48 28
14 6 4 255 3 3 3 4 6 7 10 11 9 7 7 4
4 255 3 3 3 6 11 17 29 28 22 16 7 4 3 3
255 3 5 13 24 29 37 38 39 42 40 32 10 4 255 3
3 3 4 9 10 12 12 12 15 12 8 5 3 3 3 4
4 3 3 4 4 3 2 0 0 0 0 0 0 1 3 3
3 3 5 14 20 32 37 38 36 35 36 33 30 19 10 5
255 4 9 22 28 30 37 30 27 22 18 15 8 5 4 255
3 3 6 6 6 8 8 7 7 8 8 6 4 255 4 4
9 15 27 34 34 23 23 30 32 21 7 4 255 11 47 96
100 122 105 102 90 89 78 56 28 7 255 3 3 3 4 6
8 10 11 11 11 10 7 5 4 255 5 7 7 5 4 4
4 4 6 8 10 10 5 4 255 3 6 6 7 6 7 10
14 10 8 4 4 3 255 3 4 11 16 16 15 12 11 11
9 9 8 6 3 255 3 4 13 34 46 47 44 43 40 40
32 11 3 255 3 4 8 15 20 29 35 43 43 39 34 27
12 4 255 3 4 8 9 11 13 14 17 18 14 10 5 4
255 3 3 3 4 8 11 14 13 5 5 5 5 4 3 255
4 7 26 46 63 87 85 85 70 60 37 14 6 4 255 16
45 71 78 77 69 69 80 95 95 80 38 8 255 3 4 12
17 18 18 15 16 17 17 9 5 4 255 4 4 7 10 57
59 56 45 57 57 47 14 4 3 255 3 3 3 9 22 26
28 31 38 27 16 6 4 3 255 3 11 36 60 63 58 48
48 47 43 29 13 5 255 3 3 3 3 3 3 3 3 3
3 3 3 3 3 255 4 4 6 32 43 44 43 43 42 36
17 5 3 3 255 3 8 39 58 62 58 58 58 40 26 21
11 4 255 3 3 5 20 52 58 57 51 48 49 43 20 5
3 255 3 4 7 14 19 19 19 18 15 12 10 6 4 255
3 4 26 74 74 64 64 73 77 77 68 32 8 6 255 4
4 9 18 34 63 64 59 59 57 44 27 9 4 255 3 3
3 4 6 8 10 11 10 9 7 5 4 255 3 3 3 6
12 24 29 29 29 22 16 7 4 4 255 4 7 26 27 37
34 32 32 40 40 32 10 4 255 3 3 3 4 11 13 12
13 15 16 16 12 6 3 3 3 3 4 4 4 4 4 3
2 0 0 0 0 0 0 1 3 3 3 3 6 14 27 32
37 38 36 35 33 31 26 19 10 5 255 4 9 17 22 28
28 27 22 20 17 15 8 4 4 255 3 3 6 6 6 6
8 8 9 10 10 7 4 255 4 4 9 15 26 31 31 24
24 28 28 21 7 4 255 11 47 95 96 100 95 89 85 78
74 48 20 7 255 3 3 3 4 6 8 10 11 12 11 10
7 4 4 255 7 10 12 8 6 4 4 4 6 8 10 10
7 4 255 4 9 10 9 7 8 8 10 9 6 5 4 4
255 3 4 9 13 15 15 14 14 10 9 9 8 6 4 255
3 4 14 34 40 47 44 44 46 45 32 12 4 255 3 4
8 15 23 31 37 41 42 37 29 22 12 5 255 3 5 8
10 12 13 13 14 13 13 12 6 4 255 3 3 3 6 8
12 13 12 5 5 5 5 3 3 255 4 9 32 54 82 94
94 84 72 61 46 26 9 5 255 16 48 74 80 81 74 74
78 91 91 80 38 12 255 4 5 12 15 17 17 13 12 12
14 11 9 4 255 4 4 8 18 62 70 53 41 51 48 47
14 4 3 255 3 3 4 9 26 31 35 41 39 38 16 6
3 3 255 4 11 36 63 73 75 56 51 47 39 30 15 5
255 3 3 3 3 3 4 6 6 3 3 3 3 3 3 255
4 4 15 45 45 45 41 38 38 36 17 5 3 3 255 3
7 35 59 63 62 62 60 53 26 15 6 3 255 3 3 8
27 53 58 57 53 52 60 48 23 8 3 255 3 5 12 17
19 20 20 19 18 15 11 6 4 255 3 9 39 82 82 65
65 73 75 72 69 42 13 7 255 4 5 13 18 34 55 60
60 65 71 57 28 9 4 255 3 3 3 4 6 7 8 9
10 9 7 5 4 255 3 3 3 4 7 15 24 26 29 26
16 7 4 4 255 4 8 27 38 38 34 34 34 40 40 31
10 4 255 3 3 4 5 12 13 13 14 15 15 16 16 6
3 3 3 3 3 4 4 4 3 3 2 0 0 0 0 0
0 1 3 3 3 4 6 14 19 27 27 29 29 28 27 27
23 18 9 4 255 4 6 11 17 20 24 24 22 18 16 9
5 4 4 255 3 3 3 6 6 6 8 8 9 9 7 4
4 255 3 4 10 19 26 30 31 30 28 29 28 19 7 4
255 10 44 92 95 97 90 88 82 78 74 46 19 6 255 3
3 3 4 5 7 10 11 11 10 8 6 4 4 255 6 9
12 12 11 8 6 6 6 7 8 7 6 4 255 4 10 11
10 8 8 8 7 6 5 5 4 4 255 3 4 6 9 11
13 14 14 14 10 9 8 6 4 255 3 4 14 33 39 44
46 46 46 46 32 13 4 255 3 4 7 14 23 31 37 40
40 33 24 18 11 5 255 3 5 8 10 12 13 13 13 13
13 12 8 4 255 3 3 4 7 8 11 12 12 7 5 5
5 3 3 255 4 9 32 54 84 96 96 83 74 61 46 26
10 5 255 16 45 71 78 83 84 78 90 91 90 65 33 12
255 4 5 9 14 16 15 15 13 12 15 14 9 4 255 3
4 5 18 73 80 70 53 51 41 36 11 4 4 255 3 3
4 8 21 33 37 41 38 24 13 4 3 3 255 3 8 24
48 69 75 75 58 47 39 32 17 6 255 3 3 3 3 4
6 10 7 6 3 3 3 3 3 255 4 6 18 48 48 43
38 35 35 31 13 5 4 3 255 3 7 31 59 69 71 71
61 52 19 8 3 3 255 3 3 8 27 45 57 57 57 65
68 60 23 8 4 255 3 5 12 19 20 20 20 20 19 18
13 7 4 255 4 12 39 82 89 80 77 77 77 69 65 42
13 7 255 4 5 8 15 27 44 60 69 74 72 53 28 7
4 255 3 3 3 3 6 7 7 8 9 9 7 5 4 255
3 3 3 3 4 7 13 19 24 21 13 6 4 4 255 4
8 22 39 39 39 36 44 46 45 31 10 3 255 3 3 4
7 10 12 13 13 13 14 15 15 6 3 3 3 3 3 3
4 4 3 3 2 0 0 0 0 0 0 1 3 3 3 4
4 7 14 17 26 27 29 27 27 23 18 12 7 4 255 4
4 7 12 17 20 22 21 18 10 7 4 4 4 255 3 3
3 4 5 6 8 8 8 8 6 4 3 255 3 4 10 19
26 29 32 34 34 29 28 16 7 4 255 8 35 81 92 95
93 91 89 88 82 46 14 5 255 3 3 3 4 5 6 9
11 11 9 7 5 4 4 255 5 7 11 12 12 11 7 6
7 7 7 6 4 3 255 4 6 10 10 9 8 7 6 6
5 4 3 3 255 3 3 6 9 11 11 13 14 14 14 11
9 5 3 255 3 4 11 27 37 40 44 46 46 39 32 13
4 255 3 4 5 11 18 24 32 37 37 32 23 18 11 5
255 3 5 7 9 12 13 13 13 13 13 12 8 4 255 3
3 4 7 7 9 11 12 10 6 5 4 3 3 255 3 8
26 45 71 84 86 83 74 59 39 19 10 5 255 12 37 59
74 84 89 103 91 91 81 55 26 9 255 4 4 6 9 14
15 15 15 18 19 14 9 4 255 3 3 4 17 42 70 70
53 45 36 20 7 4 4 255 3 3 4 5 12 27 37 37
24 14 7 3 3 3 255 4 7 19 35 48 72 75 73 55
41 32 17 6 255 3 3 3 3 5 10 11 11 7 4 3
3 3 3 255 4 6 18 41 43 43 32 32 31 26 18 10
5 3 255 3 6 24 59 70 78 74 60 41 12 4 3 3
255 3 3 5 12 27 45 53 59 62 61 32 11 4 3 255
3 5 9 18 20 24 24 24 20 18 13 7 4 255 4 12
36 71 83 90 80 80 78 72 65 35 12 5 255 3 4 6
10 17 38 60 69 72 64 40 18 5 4 255 3 3 3 3
5 6 7 7 8 9 8 5 3 255 3 2 3 3 3 4
7 12 13 13 7 4 4 4 255 4 7 19 35 41 43 44
47 49 47 31 10 3 255 3 3 4 7 7 10 12 13 14
17 15 13 6 4 3 3 3 3 3 3 3 3 3 2 0
0 0 0 0 0 1 3 3 4 4 4 4 8 15 22 27
36 27 24 18 12 8 6 4 255 4 4 4 9 12 17 20
20 17 9 5 4 4 4 255 3 3 3 3 4 6 8 8
7 6 4 3 3 255 3 4 7 15 23 28 29 34 34 29
16 8 5 4 255 6 23 57 81 93 91 91 91 90 88 37
9 4 255 4 4 3 4 4 6 8 10 10 7 5 4 4
4 255 4 5 6 8 11 8 7 7 7 7 6 5 4 3
255 4 5 7 10 9 9 6 6 5 5 3 3 3 255 3
3 6 9 11 11 10 12 14 14 12 8 4 3 255 3 4
8 11 27 37 42 42 39 32 13 6 4 255 3 3 4 7
12 19 28 32 33 31 21 13 8 4 255 3 3 5 7 9
10 11 12 12 12 8 5 4 255 3 3 4 5 7 8 11
12 12 7 5 4 3 3 255 3 5 15 35 57 77 83 82
69 41 23 10 6 4 255 6 20 40 61 80 89 103 91 90
74 47 22 9 255 4 4 4 6 10 13 14 16 19 19 15
8 4 255 3 3 3 7 17 42 45 45 35 20 7 4 4
4 255 4 3 3 4 5 12 22 22 14 7 4 3 3 3
255 3 6 12 19 35 48 69 59 45 32 18 10 5 255 3
3 3 3 5 8 10 8 7 5 4 4 3 3 255 3 4
11 20 41 37 31 31 26 23 21 11 5 4 255 3 4 15
31 59 74 71 41 21 7 3 3 3 255 3 3 4 5 12
27 40 51 59 32 12 5 4 3 255 3 4 7 17 23 24
24 24 19 16 10 6 4 255 5 10 27 53 80 93 88 84
84 65 48 24 8 4 255 3 3 4 6 10 24 44 68 53
43 32 18 5 3 255 3 3 3 3 3 5 7 7 8 8
8 6 3 255 3 2 2 3 3 4 4 6 8 7 4 3
3 3 255 4 7 18 33 41 44 48 53 53 45 29 10 3
255 3 3 4 4 7 7 10 12 15 19 14 13 6 4 3
3 3 3 3 3 3 3 3 2 0 0 0 0 0 0 0
3 4 4 4 4 3 5 9 14 22 36 27 13 9 8 6
4 3 255 3 3 3 4 9 10 12 16 14 9 4 4 3
4 255 4 3 3 3 4 6 6 7 6 5 3 3 3 255
3 4 4 7 15 21 28 28 23 16 10 5 4 3 255 4
9 23 57 74 81 90 90 88 37 18 5 3 255 3 3 3
4 4 5 6 9 7 5 4 4 4 4 255 4 4 5 6
7 7 7 7 7 7 5 4 4 3 255 3 4 5 7 9
7 5 5 5 4 3 3 3 255 3 3 4 7 11 8 8
9 10 12 8 5 3 3 255 3 3 4 8 10 12 19 19
19 13 6 4 4 255 4 3 3 4 8 12 19 28 30 21
13 8 5 5 255 3 3 3 5 7 9 10 11 11 8 5
4 3 255 3 3 3 4 5 7 7 11 8 6 4 3 3
3 255 3 3 8 20 40 57 77 69 47 28 11 6 4 4
255 4 8 22 40 59 73 87 87 74 47 32 12 4 255 3
4 4 4 6 9 12 13 17 17 8 5 3 255 3 2 2
3 7 9 9 9 9 6 3 3 3 4 255 4 4 4 4
4 5 8 8 6 4 4 3 3 3 255 3 4 6 12 18
29 44 44 31 18 10 5 3 255 3 3 3 3 3 5 8
8 6 4 4 4 3 3 255 3 3 4 11 20 24 24 19
17 17 18 10 9 4 255 3 3 5 15 31 36 36 21 8
4 3 3 3 255 3 3 3 4 5 12 20 31 31 12 5
4 3 3 255 3 3 4 9 18 20 15 15 15 10 6 4
4 255 4 10 18 28 53 80 84 84 64 48 26 15 7 4
255 3 3 4 5 8 14 24 43 43 32 18 5 3 3 255
3 3 3 3 3 3 5 5 6 7 7 6 4 255 3 3
3 2 3 3 4 4 4 3 3 3 3 3 255 4 6 11
20 36 45 48 51 45 30 16 6 3 255 3 3 3 4 4
5 6 9 15 19 13 7 4 3 3 3 3 3 3 3 3
3 3 2 0 0 0 0 0 0 0 2 4 4 4 3 3
3 5 9 14 14 13 5 4 3 3 3 3 255 3 3 3
3 4 5 7 11 11 6 3 4 4 4 255 4 3 3 3
3 4 5 5 4 4 4 3 3 255 4 4 4 4 6 10
13 13 13 10 5 4 3 3 255 3 4 9 22 35 44 51
51 36 18 5 3 3 255 3 3 3 4 4 4 4 5 5
4 3 3 4 4 255 3 3 3 3 4 6 7 7 7 5
4 4 4 3 255 3 3 3 4 6 6 5 4 4 4 3
3 3 255 3 3 3 4 5 6 6 6 5 5 5 3 3
3 255 3 3 3 4 4 4 5 7 7 4 3 4 4 255
4 3 3 3 4 8 12 16 16 12 7 5 5 5 255 4
3 3 4 5 7 7 7 5 4 3 3 3 255 3 3 2
2 4 5 7 7 6 4 3 3 3 3 255 3 3 3 8
20 40 47 47 28 11 5 4 4 4 255 3 4 8 22 39
41 43 44 44 32 12 5 3 255 3 3 3 4 4 5 7
7 7 6 5 3 3 255 3 2 2 3 3 3 3 3 3
3 3 3 3 3 255 3 3 3 4 4 3 3 3 3 3
3 3 3 3 255 3 3 4 6 7 9 13 13 8 5 4
3 3 255 3 3 3 3 3 3 3 3 3 3 3 3 3
3 255 3 3 3 4 6 8 9 9 9 9 9 9 4 3
255 3 3 3 5 6 7 8 8 4 3 3 3 3 255 3
3 3 3 4 4 6 8 8 5 3 3 3 3 255 3 3
4 5 9 9 8 7 6 5 4 4 3 255 4 9 10 18
28 51 60 60 41 26 15 7 4 4 255 3 3 3 4 5
8 14 17 17 11 5 3 3 3 255 3 3 3 3 3 3
3 3 4 4 6 4 3 255 3 3 3 3 3 3 3 3
3 3 3 3 2 3 255 4 4 6 11 20 36 43 43 30
16 6 4 3 255 3 3 3 3 3 3 4 6 9 9 7
4 3 3 3 3 3 3 3 3 3 3 3 2 0 0 0
255 255 255 255 255 255 255 255 255 255 255 255 255 255 255 255
255 255 255 255 255 255 255 255 255 255 255 255 255 255 255 255
255 255 255 255 255 255 255 255 255 255 255 255 255 255 255 255
255 255 255 255 255 255 255 255 255 255 255 255 255 255 255 255
255 255 255 255 255 255 255 255 255 255 255 255 255 255 255 255
255 255 255 255 255 255 255 255 255 255 255 255 255 255 255 255
255 255 255 255 255 255 255 255 255 255 255 255 255 255 255 255
255 255 255 3 4 4 4 4 3 3 3 3 255 3 3 3
3 4 6 6 5 5 3 3 3 3 3 255 3 3 3 3
4 3 3 3 3 3 3 4 4 255 3 3 3 3 3 4
4 4 4 4 4 4 5 5 255 4 3 3 3 4 4 4
4 3 3 3 3 3 255 3 2 2 2 2 4 4 4 3
3 3 3 3 3 255 3 3 3 3 5 11 15 15 10 5
4 3 3 3 255 3 3 4 8 11 11 10 10 10 9 5
3 3 255 3 3 3 3 4 4 4 4 4 4 3 3 3
255 2 2 2 3 3 3 3 3 3 3 3 3 3 3 255
3 3 3 4 3 3 3 3 3 3 3 3 3 3 255 3
4 4 4 5 5 3 3 3 3 4 4 3 255 3 3 2
3 3 3 3 3 3 3 3 3 3 3 255 3 3 3 3
3 4 4 5 6 6 4 3 3 3 255 3 3 3 3 3
4 4 4 3 3 3 3 3 255 3 3 3 3 3 3 3
4 4 3 3 3 3 3 255 3 3 3 4 5 5 4 3
3 3 3 3 3 255 3 4 8 9 9 18 22 22 17 12
7 4 4 4 255 3 3 3 3 4 5 6 6 5 3 3
3 3 3 255 3 3 3 3 3 3 3 3 4 3 3 3
3 255 3 3 3 2 2 2 2 3 3 3 3 3 2 3
255 3 3 4 4 8 17 18 18 11 6 4 3 3 255 3
3 3 3 3 3 3 4 4 4 4 4 3 4 4 4 4
3 3 3 4 4 3 2 0 0 0 0 0 0 1 2 3
3 4 4 4 4 5 5 5 5 4 4 4 4 3 3 3
255 3 3 3 3 3 3 4 3 3 3 3 3 3 3 255
3 3 3 3 3 3 3 4 4 4 4 4 4 255 4 4
4 4 4 4 3 3 3 3 3 3 3 3 255 3 3 3
3 3 3 4 4 4 3 3 3 3 255 3 4 4 4 3
3 3 3 3 3 3 3 3 5 255 4 3 3 3 3 3
3 3 3 3 3 3 3 3 255 3 3 3 3 255 255 255
255 255 255 255 255 255 255 255 255 255 255 255 255 255 255 255
255 255 255 255 255 255 255 255 255 255 255 255 255 255 255 255
255 255 255 255 255 255 255 255 255 255 255 255 255 255 255 255
255 255 255 255 255 255 255 255 255 255 255 255 255 255 255 255
255 255 255 255 255 255 255 255 255 255 255 255 255 255 255 255
255 255 255 255 255 255 255 255 255 255 255 255 255 255 255 255
255 255 255 255 255 255 255 255 255 255 255 255 255 255 255 255
255 255 255 255 255 255 255 255 255 255 255 255 255 255 255 255
255 255 255 255 255 255 255 255 255 255 255 255 255 255 255 255
255 255 255 255 255 255 255 255 255 255 255 255 255 255 255 255
255 255 255 255 255 255 255 255 255 255 255 255 255 255 255 255
255 255 255 255 255 255 255 255 255 255 255 255 255 255 255 255
255 255 255 255 255 255 255 255 255 255 255 255 255 255 255 255
255 255 255 255 255 255 255 255 255 255 255 255 255 255 255 255
255 255 3 3 3 4 4 4 3 3 3 3 3 3 3 255
3 3 2 3 3 3 4 4 5 5 4 3 3 3 255 3
3 3 3 3 3 3 3 3 3 3 3 3 3 255 3 3
3 3 3 3 3 3 5 4 3 3 3 255 3 3 3 3
2 2 2 2 3 3 3 3 3 3 255 3 3 3 3 3
3 3 3 3 3 3 3 3 255 3 3 3 3 3 3 3
3 4 4 3 3 3 4 5 4 4 3 3 3 3 3 3
1 0 0 0 0 0 0 1 3 3 3 4 4 4 4 5
8 8 7 5 5 4 4 4 3 4 255 3 3 3 3 4
5 8 8 6 3 3 3 3 3 255 3 3 3 3 3 3
3 3 3 3 4 4 4 255 3 3 3 3 3 4 4 3
3 3 3 3 3 3 255 3 3 3 3 3 3 3 4 4
4 3 3 3 255 4 4 4 4 3 3 3 3 3 3 3
3 3 4 255 4 3 3 3 3 3 3 3 3 3 3 3
3 3 255 3 3 2 3 3 3 3 4 4 4 4 4 4
255 4 3 3 3 4 6 6 4 3 3 2 2 3 3 255
3 3 3 3 3 3 3 3 3 3 4 4 4 255 3 3
3 3 4 4 3 3 3 3 3 3 3 3 255 3 3 3
3 3 3 3 3 2 2 2 3 3 255 3 3 2 2 3
3 3 3 3 3 3 3 2 2 255 3 3 3 3 3 3
3 3 3 3 2 3 3 3 255 3 3 3 3 3 3 4
3 3 3 3 3 3 255 3 3 3 3 3 3 3 3 3
3 3 3 3 255 3 2 2 2 2 3 3 3 3 3 3
3 3 3 255 3 3 3 3 3 3 4 4 3 3 3 3
3 3 255 3 3 3 3 3 3 3 3 4 4 5 5 4
255 3 3 3 3 4 4 4 3 3 3 3 3 3 3 255
3 3 3 3 3 3 3 3 4 3 3 3 3 2 255 3
3 3 3 3 3 3 3 3 3 3 3 3 255 3 3 3
3 3 3 3 3 3 3 3 3 3 3 255 255 255 255 255
255 255 255 255 255 255 255 255 255 255 255 255 255 255 255 255
255 255 255 255 255 255 255 255 255 255 255 255 255 255 255 255
255 255 255 255 255 255 255 255 255 255 255 255 255 255 255 255
255 255 255 255 255 255 255 255 255 255 255 255 255 255 255 255
255 255 255 255 255 255 255 255 255 255 255 255 255 255 255 255
255 255 255 255 255 255 255 255 255 255 255 255 255 255 255 255
255 255 255 255 255 255 255 255 255 255 255 255 255 255 0 0
0 1 2 3 3 3 4 4 5 10 24 37 39 39 23 11
6 4 4 4 255 3 3 5 14 27 29 32 32 23 14 6
4 3 3 255 3 3 3 3 4 4 3 3 3 3 3 4
3 255 3 3 3 3 4 4 4 4 4 4 3 3 3 3
255 3 3 3 3 4 4 4 4 4 4 4 4 4 255 4
4 4 3 3 3 3 3 3 3 3 3 3 3 255 4 4
3 3 3 3 3 3 3 3 3 3 3 3 255 3 3 3
3 3 3 4 4 4 4 4 3 3 255 3 3 3 3 5
7 7 4 4 3 3 2 3 3 255 3 3 3 3 3 4
4 4 4 4 4 3 3 255 3 3 3 4 6 14 14 12
7 5 3 3 3 3 255 3 3 3 3 3 3 3 3 3
2 3 3 3 255 3 3 3 3 3 4 4 3 3 3 3
3 3 2 255 3 3 3 3 3 3 4 4 3 3 2 3
3 3 255 3 3 3 3 3 4 4 4 3 3 3 3 2
255 3 3 3 3 3 3 3 3 3 3 3 3 3 255 3
3 3 3 3 4 4 4 3 3 3 4 3 3 255 3 3
3 3 3 4 4 4 3 3 3 3 3 4 255 3 3 3
3 3 3 3 4 4 4 4 4 4 255 3 3 3 3 4
5 4 4 4 3 3 3 3 3 255 3 3 4 4 4 3
6 8 8 4 3 3 3 3 255 3 3 3 3 3 3 3
3 3 3 3 3 3 255 3 3 3 3 3 3 3 3 3
3 3 3 3 3 255 3 3 3 4 4 6 9 9 7 5
3 3 3 255 3 3 3 3 2 2 3 4 5 4 3 3
3 3 255 3 3 3 3 3 3 3 4 4 4 4 3 3
3 255 3 2 3 3 3 3 4 4 5 4 3 3 3 255
2 3 3 3 3 3 4 5 5 4 3 3 2 2 255 3
3 3 3 3 3 3 3 3 3 3 3 3 255 3 3 3
3 3 3 4 4 4 3 3 3 3 3 3 3 3 3 4
3 3 3 3 2 0 0 0 0 0 0 1 2 3 3 4
4 6 20 48 77 99 100 100 71 42 18 6 4 4 255 3
5 14 36 67 68 68 60 52 29 16 8 4 3 255 3 3
3 4 4 6 6 6 4 4 4 4 4 255 3 3 3 3
4 7 8 7 6 6 4 4 4 3 255 2 2 3 4 4
7 11 11 7 4 4 4 4 255 3 3 3 3 4 4 5
7 7 5 3 3 3 3 255 4 4 3 3 3 3 3 4
4 4 4 3 3 3 255 3 3 3 3 3 7 10 10 5
4 4 4 3 255 3 4 3 4 8 16 17 9 4 4 3
3 3 2 255 3 3 3 3 3 5 10 10 7 4 3 3
3 255 3 3 4 8 23 48 78 78 52 18 5 3 3 3
255 3 3 3 3 3 3 4 3 4 3 3 3 3 255 3
4 4 4 4 4 4 4 5 5 4 3 3 3 255 3 3
3 3 5 7 8 8 8 4 3 3 3 3 255 3 3 3
3 3 4 7 5 4 3 3 3 2 255 3 3 3 3 4
4 4 3 3 4 4 3 3 255 3 3 3 3 4 4 6
6 5 5 4 4 3 3 255 3 3 3 3 5 6 6 4
3 3 3 3 3 4 255 4 4 4 4 3 3 3 3 3
3 4 4 4 255 3 3 3 3 5 9 14 15 12 6 4
3 3 3 255 3 4 5 13 20 34 35 35 35 21 5 3
3 3 255 3 3 3 3 3 3 3 3 4 4 4 4 4
255 3 3 3 3 3 4 4 3 3 3 3 3 3 3 255
3 3 3 5 7 15 26 26 20 14 6 4 4 255 3 3
3 4 4 3 4 6 7 6 4 3 3 3 255 3 3 3
3 3 4 5 5 5 4 4 4 3 3 255 3 3 3 3
4 5 5 4 4 4 3 3 3 255 3 3 3 3 5 10
14 15 15 8 5 3 2 2 255 3 3 3 3 3 3 3
3 3 3 3 3 3 255 3 3 4 3 3 18 19 15 14
9 7 3 3 3 3 3 3 3 4 3 3 3 3 2 0
0 0 0 0 0 1 2 3 3 4 6 20 54 128 145 136
116 105 100 85 42 18 5 3 255 4 14 36 69 87 92 78
77 58 47 30 17 6 4 255 3 3 4 5 9 14 15 15
9 7 5 5 4 255 3 3 3 4 10 13 13 11 11 10
8 4 4 3 255 2 2 4 4 8 21 43 43 30 13 6
4 4 255 3 3 3 3 5 7 10 15 14 9 5 3 3
3 255 4 4 4 4 4 6 6 6 4 4 3 3 3 3
255 3 3 3 5 9 26 33 29 15 6 4 4 3 255 4
4 4 10 17 29 29 22 11 7 4 3 3 2 255 3 3
3 4 8 15 19 19 13 7 4 3 3 255 3 4 8 35
85 136 183 183 162 102 40 8 3 3 255 3 3 3 3 4
7 7 7 7 4 4 3 3 255 3 4 4 4 5 12 13
16 20 16 5 4 3 3 255 3 3 3 5 9 14 20 24
24 12 5 3 3 3 255 3 3 3 3 4 6 7 6 5
3 3 3 4 255 3 3 3 4 8 9 9 6 5 5 4
3 3 255 3 3 3 4 6 10 10 11 9 9 6 4 3
3 255 3 3 3 5 7 10 9 6 4 3 3 3 3 4
255 4 4 4 4 3 3 3 4 3 3 3 4 3 255 3
3 3 5 13 26 40 40 21 12 6 4 3 3 255 4 4
13 20 55 78 69 69 69 79 21 4 3 3 255 3 3 3
3 4 5 7 7 6 6 4 4 4 255 3 3 3 4 4
5 6 6 5 3 3 3 3 3 255 3 3 6 10 15 24
30 38 38 35 20 8 4 255 3 3 4 4 7 7 7 15
24 15 6 4 3 3 255 3 4 4 4 6 6 6 6 6
6 4 4 3 4 255 4 3 3 4 6 8 8 5 4 4
4 3 3 255 3 3 3 6 12 21 27 35 35 24 13 5
3 3 255 3 3 3 3 3 3 3 3 3 3 3 3 4
255 4 4 4 10 19 42 43 43 39 22 9 7 3 3 3
3 3 3 3 3 3 3 3 2 0 0 0 0 0 0 1
3 3 4 4 11 54 128 155 154 145 118 103 103 90 85 37
10 4 255 9 30 62 87 97 97 88 77 68 58 47 32 17
5 255 4 4 6 10 14 16 19 19 17 9 7 5 5 255
4 3 4 7 18 22 22 17 17 19 13 8 4 3 255 2
2 4 8 21 43 60 74 77 34 13 6 3 255 3 3 3
5 7 12 15 19 19 14 8 4 3 4 255 4 4 4 5
7 8 8 7 7 4 3 3 3 3 255 3 4 5 13 34
45 45 42 33 15 7 4 3 255 4 4 10 16 29 31 29
26 22 11 7 4 3 2 255 2 3 4 8 15 22 26 24
24 16 7 4 4 255 4 8 35 86 173 232 255 255 255 234
102 40 8 3 255 3 3 3 4 9 14 14 14 13 8 4
4 3 255 3 4 4 5 12 34 37 39 48 30 16 4 3
3 255 3 3 5 9 17 26 34 34 31 24 12 5 3 3
255 2 3 3 4 4 5 6 5 5 4 3 3 4 255 3
3 4 8 12 15 12 9 9 9 5 4 3 255 3 3 4
6 10 14 11 11 11 11 9 6 4 3 255 3 3 3 7
11 11 10 9 6 4 3 3 4 4 255 4 4 4 4 4
4 4 4 4 3 3 3 3 255 3 3 5 13 29 46 56
45 38 18 9 5 3 3 255 4 5 18 55 83 83 77 69
87 87 61 14 4 3 255 3 3 3 4 5 9 14 14 10
6 6 4 4 255 3 3 3 4 5 8 9 9 6 5 3
3 3 3 255 3 6 10 20 24 33 38 41 49 43 35 20
8 255 3 3 4 10 12 20 20 32 34 34 15 6 3 3
255 4 4 5 6 8 7 6 6 6 6 5 4 3 3 255
3 3 4 6 9 11 11 9 9 13 13 6 3 255 3 3
6 14 23 31 35 38 49 45 24 13 5 3 255 3 3 3
3 3 3 3 3 3 3 3 3 3 255 4 4 10 24 58
63 63 57 51 39 22 9 4 3 3 3 3 3 3 3 3
3 3 1 0 0 0 0 0 0 0 3 3 4 4 13 64
145 182 182 154 99 93 89 89 85 40 11 5 255 13 43 84
103 103 103 88 77 75 72 72 49 32 9 255 4 6 10 14
16 16 19 19 17 12 8 5 5 255 4 4 6 17 22 26
28 31 34 31 21 13 5 3 255 3 3 4 13 36 57 73
80 80 77 34 10 3 255 3 3 4 7 10 15 17 19 19
18 14 8 4 4 255 4 4 4 5 7 8 8 8 7 5
3 3 3 3 255 4 5 13 34 45 49 48 48 45 36 15
7 3 255 3 5 11 26 27 27 27 24 18 15 9 6 4
3 255 2 3 6 12 19 22 26 24 24 20 16 6 5 255
8 18 86 173 232 255 255 255 255 255 222 99 22 4 255 3
3 4 9 16 18 20 16 14 13 8 4 3 255 3 4 4
11 34 44 51 54 64 64 28 5 4 3 255 3 3 7 17
26 28 34 34 31 27 17 7 4 3 255 3 3 4 4 4
5 5 5 5 4 3 3 3 255 3 4 4 8 15 15 14
10 9 9 9 5 3 255 3 3 5 9 16 16 11 11 11
11 11 9 5 3 255 3 3 3 6 7 10 9 9 9 8
5 5 5 4 255 4 4 4 4 6 12 12 5 4 3 3
3 3 255 3 4 12 29 42 46 56 44 38 18 10 6 4
3 255 5 10 29 61 78 78 69 54 69 69 58 17 5 3
255 3 3 3 5 9 14 15 14 12 10 6 4 3 255 3
3 3 5 8 8 9 9 8 8 5 3 3 3 255 4 9
20 34 38 38 44 48 52 52 42 26 11 255 3 3 5 10
20 26 33 33 34 34 24 13 5 3 255 4 4 6 12 12
10 8 7 7 6 6 5 4 3 255 3 4 5 10 11 11
11 10 11 16 20 16 6 255 3 5 14 23 31 35 36 49
51 47 35 22 9 4 255 3 3 3 3 3 3 3 3 3
3 3 3 3 255 3 6 24 58 69 70 64 59 53 45 33
13 7 3 3 3 4 3 3 3 3 3 3 1 0 0 0
0 0 0 0 3 3 4 4 14 65 145 182 184 160 94 89
89 89 87 40 11 5 255 14 47 88 103 108 103 88 78 78
79 81 77 37 10 255 5 7 12 14 16 16 19 19 18 15
9 5 5 255 5 6 11 18 22 26 28 31 34 34 31 14
7 3 255 3 3 4 13 35 40 58 74 80 51 34 10 4
255 3 4 4 9 15 19 20 20 20 19 17 9 5 4 255
4 4 4 5 6 6 7 7 7 6 4 3 3 3 255 4
8 20 40 51 51 49 49 51 45 36 12 3 255 3 5 12
20 21 19 16 16 16 15 11 7 4 4 255 3 3 6 12
18 20 21 21 20 16 13 7 6 255 12 20 86 191 255 255
255 255 255 255 222 115 30 5 255 3 3 5 9 17 20 23
24 26 22 11 5 3 255 3 3 4 16 40 52 60 60 63
63 31 8 4 3 255 3 3 7 17 26 29 30 30 31 29
22 11 4 3 255 3 4 5 5 5 5 5 5 6 5 4
3 3 255 3 4 6 9 14 15 15 14 10 9 9 7 4
255 3 4 5 10 15 15 10 7 9 11 11 11 8 4 255
3 3 4 6 6 7 9 9 10 10 10 7 5 4 255 4
4 4 5 12 14 14 12 5 4 3 3 3 255 4 4 12
29 37 44 45 44 38 22 12 6 5 4 255 9 20 46 73
78 74 54 51 51 53 44 17 7 4 255 3 3 4 8 14
15 14 12 12 10 6 4 3 255 3 3 3 5 5 8 8
9 9 8 7 4 3 3 255 4 12 34 42 56 47 47 48
52 52 43 28 10 255 3 4 5 12 24 36 36 33 33 34
34 20 7 3 255 4 4 7 12 12 10 9 8 8 6 6
6 6 4 255 3 5 9 11 11 11 9 10 11 18 20 17
6 255 4 6 17 33 34 35 35 47 49 46 35 22 9 4
255 3 3 3 3 3 3 3 3 3 3 3 3 3 255 3
9 28 60 69 63 61 57 53 51 45 24 12 6 3 3 4
4 3 3 3 3 3 2 0 0 0 0 0 0 1 3 4
4 4 14 65 131 184 209 169 99 95 104 104 87 40 11 5
255 14 47 88 104 115 115 105 88 88 89 88 77 37 10 255
4 7 12 16 17 19 21 22 19 16 9 5 4 255 4 6
11 16 21 21 23 24 29 29 26 14 7 3 255 3 3 4
11 20 35 37 47 47 40 15 8 4 255 3 3 4 9 17
19 20 20 20 20 17 9 4 4 255 4 4 4 5 6 6
6 7 6 4 4 3 3 3 255 4 8 26 46 52 53 51
49 51 44 38 12 4 255 4 8 15 20 19 17 16 16 16
16 14 8 4 4 255 3 4 6 12 16 18 19 17 15 13
9 6 5 255 8 20 75 189 255 255 255 255 255 255 217 115
30 6 255 3 3 5 11 18 23 24 29 37 29 19 6 3
255 3 3 4 16 40 49 60 60 60 37 30 8 4 3 255
3 3 7 14 22 29 30 30 32 29 22 11 4 3 255 3
4 5 5 5 4 5 6 7 7 4 3 3 255 3 4 6
10 15 15 15 14 15 15 9 9 4 255 3 4 5 10 11
10 8 7 8 9 10 9 8 4 255 3 3 4 6 6 6
6 9 10 12 11 10 7 5 255 4 4 4 5 11 16 16
13 7 4 3 3 3 255 4 4 9 20 32 44 45 44 41
28 14 6 5 5 255 9 20 46 78 78 74 64 53 53 49
33 15 7 5 255 3 3 4 8 15 15 12 11 10 9 6
4 3 255 3 3 3 5 5 7 7 8 9 8 8 5 3
3 255 4 12 34 48 56 47 47 48 52 52 48 28 10 255
3 4 7 14 24 36 37 33 32 32 30 20 9 4 255 4
5 7 10 11 10 9 9 8 7 6 6 6 3 255 3 6
12 13 11 9 9 10 11 18 18 13 6 255 3 6 18 34
34 35 34 39 44 39 29 18 8 4 255 3 3 3 3 4
4 3 4 4 4 3 3 3 255 4 10 28 47 60 61 60
55 55 53 46 29 13 7 4 3 4 4 4 3 3 3 3
2 0 0 0 0 0 0 1 3 4 4 4 12 49 107 136
175 136 116 112 137 114 114 38 10 4 255 13 40 72 90 108
117 117 107 91 90 89 60 28 8 255 4 6 10 17 19 27
33 24 22 16 9 5 4 255 4 4 6 11 16 19 21 23
24 26 18 8 4 3 255 3 3 4 6 13 19 19 19 22
22 10 5 4 255 2 3 3 6 12 17 17 19 19 17 10
5 4 3 255 4 4 4 5 6 6 5 5 4 4 4 3
3 3 255 3 8 26 46 54 54 53 49 47 40 28 12 4
255 5 9 16 18 18 17 19 21 18 17 15 9 4 4 255
4 4 6 11 13 16 15 14 12 9 6 4 4 255 5 12
40 137 249 255 255 255 255 255 213 108 28 6 255 3 3 8
12 24 26 29 31 37 29 19 6 3 255 3 3 3 8 16
40 45 45 37 30 12 7 3 3 255 3 4 5 10 18 30
32 47 40 33 17 6 3 3 255 3 3 4 5 6 6 5
6 7 7 4 3 3 255 3 4 8 14 15 15 14 14 15
15 11 9 4 255 3 4 5 7 10 10 10 8 9 9 9
8 6 3 255 3 3 4 6 6 6 6 6 9 12 11 11
7 4 255 3 3 3 4 5 11 13 8 7 4 3 3 3
255 3 4 7 17 32 44 54 69 48 29 14 6 4 4 255
7 18 46 72 74 74 71 69 54 49 26 9 5 4 255 2
2 3 8 14 15 13 10 9 7 4 4 3 255 3 3 4
5 6 7 8 9 9 9 8 5 3 3 255 3 10 28 39
45 41 42 49 56 56 52 28 8 255 3 4 7 16 29 36
37 37 32 30 24 18 9 4 255 4 5 6 7 10 9 9
9 8 7 6 5 4 3 255 3 6 12 13 13 11 10 11
16 18 18 12 6 255 3 4 17 38 38 35 34 36 38 36
28 16 6 3 255 3 3 3 3 4 4 7 7 5 4 3
3 3 255 4 10 26 45 56 60 61 60 60 55 49 29 12
5 5 4 4 4 4 3 3 3 3 1 0 0 0 0 0
0 1 3 4 4 4 9 30 80 122 134 121 119 126 137 126
108 35 6 4 255 5 15 40 73 104 120 129 120 97 91 84
58 22 8 255 4 4 6 11 23 31 33 29 20 10 5 4
3 255 3 4 4 7 11 16 19 21 21 21 12 5 3 3
255 3 3 3 5 7 12 13 15 15 15 10 5 3 255 2
3 3 4 7 12 12 14 14 10 6 4 3 3 255 4 4
4 5 6 5 5 4 4 4 3 3 3 3 255 3 6 18
40 54 59 62 53 44 31 17 6 4 255 4 6 14 17 17
17 19 21 18 17 12 9 5 4 255 4 4 4 6 11 13
13 11 8 6 4 3 3 255 4 4 15 64 137 249 255 255
255 213 108 42 13 4 255 3 3 8 18 31 29 29 29 29
19 7 4 3 255 3 3 3 3 8 12 15 16 16 12 7
4 3 3 255 3 3 4 7 14 24 32 47 40 17 10 4
3 3 255 3 3 3 4 6 6 6 6 6 5 4 3 3
255 3 3 7 10 15 13 11 11 11 11 9 5 4 255 3
3 4 5 8 10 10 10 10 9 8 7 5 3 255 2 3
3 5 5 4 5 6 9 10 10 9 6 5 255 3 3 3
3 4 5 8 7 4 3 3 3 3 255 3 3 6 16 32
38 54 69 37 21 11 4 4 3 255 4 9 23 46 72 71
69 69 56 40 15 5 4 4 255 3 3 3 6 13 15 15
11 7 4 4 4 3 255 3 3 4 5 7 9 10 10 10
8 5 3 3 3 255 3 5 14 28 36 38 38 42 53 54
36 15 6 255 3 3 7 16 29 36 40 40 32 28 18 10
5 4 255 4 5 5 5 7 7 7 7 7 6 5 4 3
3 255 3 5 9 12 13 16 12 13 14 16 14 9 4 255
3 3 15 38 40 40 35 36 36 29 21 11 4 3 255 3
3 3 3 4 7 8 12 11 5 4 3 3 255 3 5 14
35 55 57 64 67 65 55 49 21 8 5 5 5 4 4 4
3 3 3 3 1 0 0 0 0 0 0 1 3 4 4 4
5 13 42 80 116 116 116 117 126 108 35 14 5 4 255 3
5 15 45 72 104 129 109 93 90 60 54 14 7 255 4 3
4 6 11 23 24 20 10 5 4 3 3 255 3 4 4 6
10 11 14 17 20 12 8 4 4 3 255 3 3 3 3 5
7 7 8 13 10 5 4 3 255 2 3 3 3 4 7 7
8 8 6 4 4 3 3 255 4 4 4 4 5 5 4 4
4 4 4 3 3 3 255 4 4 10 27 49 59 62 47 32
17 8 4 3 255 4 4 6 10 13 16 17 17 16 13 9
5 4 4 255 3 3 3 4 5 8 8 8 6 4 3 3
3 255 3 4 4 15 64 125 213 213 170 93 42 13 4 3
255 2 3 3 11 31 29 29 28 17 7 4 3 3 255 3
3 3 3 3 3 4 6 6 5 4 4 3 3 255 3 3
3 4 7 14 22 22 16 10 5 3 3 3 255 3 3 3
3 6 6 6 6 5 5 4 3 3 255 3 3 5 7 10
11 11 10 8 6 5 4 4 255 3 3 3 4 5 7 10
10 10 8 7 6 4 3 255 2 3 3 3 4 4 4 5
6 9 9 6 5 5 255 4 3 3 3 3 4 4 4 3
3 3 3 3 255 3 3 3 7 16 34 34 34 21 11 5
3 2 2 255 3 4 9 23 45 56 56 56 40 15 6 4
4 4 255 3 3 3 5 9 13 13 9 5 4 4 4 3
255 3 3 3 4 7 11 11 11 9 6 4 3 3 3 255
3 4 7 15 22 24 27 38 40 36 20 7 4 255 3 3
4 8 19 34 39 37 29 18 11 5 3 3 255 4 4 4
5 5 6 6 6 6 5 5 3 3 3 255 3 4 5 10
13 16 16 13 12 13 9 4 3 255 3 4 9 26 35 38
38 40 36 27 13 6 4 3 255 3 3 3 3 3 5 8
12 11 7 4 3 3 255 3 4 8 23 43 55 64 67 65
49 23 10 5 5 5 4 4 4 3 3 3 3 3 2 0
0 0 0 0 0 1 4 4 4 4 4 5 13 42 78 89
89 89 62 34 14 5 4 4 255 3 3 5 14 39 60 90
90 60 60 39 14 7 5 255 3 3 3 4 4 8 9 9
5 4 3 3 3 255 3 3 4 4 6 10 10 10 10 8
4 4 3 3 255 3 3 3 3 3 3 3 3 3 4 4
3 3 255 3 3 3 3 3 4 4 4 4 4 4 3 3
3 255 4 4 4 4 4 4 4 4 4 3 3 3 3 3
255 3 4 4 10 27 47 47 32 16 7 4 3 3 255 3
3 4 5 8 11 15 14 12 8 5 4 3 3 255 3 3
3 3 4 5 5 4 4 3 3 3 2 255 3 3 4 4
14 26 32 41 41 17 7 4 4 4 255 3 3 3 4 9
13 15 15 7 4 4 3 3 255 3 3 3 3 3 3 3
3 3 3 3 3 3 3 255 3 3 3 3 4 6 7 7
6 5 3 3 3 3 255 3 3 3 3 4 6 6 6 5
4 4 4 3 255 3 3 4 4 5 7 8 7 5 4 4
4 4 255 3 2 2 3 4 4 5 6 7 7 6 5 4
3 255 3 3 3 3 3 3 3 4 5 5 5 4 4 4
255 4 3 3 3 3 3 4 4 3 3 3 3 3 255 3
3 3 3 7 11 11 8 8 6 4 3 2 2 255 3 3
4 8 16 21 21 21 12 6 4 4 4 4 255 3 3 3
4 5 9 9 5 3 3 3 3 3 255 3 3 3 3 4
9 11 11 7 4 3 3 3 3 255 3 3 4 7 12 14
14 20 26 20 12 4 4 255 3 3 3 4 8 19 32 29
18 11 5 4 4 3 255 4 3 3 3 4 5 5 5 5
5 4 3 3 3 255 3 3 4 5 9 14 12 12 11 8
4 3 3 255 3 3 5 13 26 34 38 40 36 18 6 4
4 3 255 3 2 2 2 3 3 5 6 6 5 3 3 3
255 3 3 5 9 23 43 54 54 45 23 10 4 4 4 3
3 3 3 3 3 3 3 3 2 0 0 0 0 0 0 1
4 4 4 4 4 4 4 10 26 31 33 33 21 7 4 3
3 4 255 3 3 4 5 9 17 28 28 22 11 9 6 5
4 255 3 3 3 3 3 4 3 4 3 3 3 3 3 255
3 3 3 4 4 3 3 3 4 4 3 3 3 3 255 3
3 3 3 3 3 3 3 3 4 3 3 3 255 3 3 3
3 3 3 4 4 4 3 3 3 3 3 255 3 3 3 3
4 4 4 3 3 3 3 3 3 3 255 3 3 3 3 3
9 12 12 7 4 3 3 3 255 3 3 3 3 4 7 11
11 7 4 3 3 3 3 255 3 3 3 3 3 3 3 3
3 3 3 3 2 255 2 3 3 3 3 4 5 6 6 4
4 4 4 4 255 3 3 3 3 3 5 6 6 4 4 3
3 3 255 3 3 3 3 3 3 3 3 3 3 3 3 3
3 255 3 3 2 3 3 3 4 4 4 3 3 3 3 3
255 3 3 3 3 3 3 3 4 4 4 4 4 4 255 3
3 4 4 4 4 4 4 3 3 3 4 4 255 3 3 2
3 3 4 4 4 5 5 5 4 3 3 255 3 3 3 3
3 3 3 3 3 3 3 3 3 3 255 4 3 3 3 3
4 4 4 3 3 3 3 3 255 3 3 3 3 3 3 4
4 5 4 4 3 2 2 255 3 3 3 4 5 5 5 5
5 4 3 3 3 3 255 3 3 3 3 3 4 3 3 3
3 3 3 3 255 3 3 2 3 3 4 7 6 3 3 3
3 3 3 255 3 3 3 4 6 6 6 8 11 8 6 4
3 255 3 3 3 3 4 6 10 10 7 5 4 4 4 3
255 3 3 3 3 3 3 4 4 4 4 3 3 3 3 255
3 3 3 4 5 6 6 7 7 4 3 3 3 255 3 3
3 5 13 16 24 24 18 8 3 3 3 3 255 3 2 2
2 3 3 3 3 3 3 3 3 3 255 3 3 4 5 9
18 18 17 11 7 4 4 3 3 3 2 3 3 3 3 3
3 3 1 0 0 0 255 255 255 255 255 255 255 255 255 255
255 255 255 255 255 255 255 255 255 255 255 255 255 255 255 255
255 255 255 255 255 255 255 255 255 255 255 255 255 255 255 255
255 255 255 255 255 255 255 255 255 255 255 255 255 255 255 255
255 255 255 255 255 255 255 255 255 255 255 255 255 255 255 255
255 255 255 255 255 255 255 255 255 255 255 255 255 255 255 255
255 255 255 255 255 255 255 255 255 255 255 255 255 255 255 255
255 255 255 255 255 255 255 255 255 255 255 255 255 255 255 255
255 255 255 255 255 255 255 255 255 255 255 255 255 255 255 255
255 255 255 255 255 255 255 255 255 255 255 255 255 255 255 255
255 255 255 255 255 255 255 255 255 255 255 255 255 255 255 255
255 255 255 255 255 255 255 255 255 255 255 255 255 255 255 255
255 255 255 255 255 255 255 255 255 255 255 255 255 255 255 255
255 255 255 255 255 255 255 255 255 255 255 255 255 255 255 255
255 255 255 255 255 255 255 255 255 255 255 3 3 3 3 3
3 3 3 3 4 4 255 3 3 3 3 3 4 4 3 4
4 4 3 3 3 255 4 4 4 3 3 3 3 3 3 3
3 3 3 3 255 3 3 3 3 4 4 4 4 3 3 3
3 3 255 3 3 3 3 3 3 3 3 4 4 3 3 3
3 255 3 3 2 3 4 4 4 4 3 3 2 2 3 3
255 3 3 3 3 3 3 3 3 3 3 3 3 3 255 3
3 3 3 3 3 3 3 3 3 3 3 3 3 255 3 3
3 3 4 4 4 3 3 4 4 4 3 255 2 2 2 2
3 3 3 4 3 3 4 4 4 3 255 3 3 3 3 3
3 3 4 4 3 3 3 3 3 255 3 3 3 3 4 3
3 4 4 3 3 3 3 255 3 3 3 3 4 5 8 9
8 3 3 3 3 3 255 3 3 2 2 2 2 2 2 2
2 3 3 3 255 3 3 3 3 4 4 4 3 3 3 3
3 3 3 3 3 3 3 3 4 4 3 3 1 0 0 0
0 0 0 1 3 4 4 3 3 3 3 3 3 4 4 4
3 3 3 3 3 3 255 3 3 3 3 3 3 3 3 3
3 3 3 3 3 255 3 4 4 4 5 4 4 4 4 4
3 3 3 255 3 4 3 3 3 3 3 3 3 3 3 3
3 3 255 3 3 3 3 2 3 3 4 5 4 4 4 4
255 3 3 3 3 3 4 4 3 3 3 3 3 2 2 255
3 3 4 3 3 3 3 3 3 3 3 3 3 3 255 3
3 3 2 3 3 3 3 3 3 3 4 3 255 3 3 3
3 3 4 4 4 3 2 2 3 3 3 255 3 3 3 3
3 3 3 3 3 3 3 3 3 255 3 3 3 3 3 3
3 3 3 3 3 3 4 4 255 2 2 2 2 2 3 2
3 3 3 3 3 3 255 3 3 3 3 3 3 3 3 3
3 3 3 3 3 255 3 3 3 3 3 3 3 3 3 3
2 3 3 3 255 3 2 2 3 3 3 3 3 3 3 3
3 3 255 2 2 255 255 255 255 255 255 255 255 255 255 255
255 255 255 255 255 255 255 255 255 255 255 255 255 255 255 255
255 255 255 255 255 255 255 255 255 255 255 255 255 255 255 255
255 255 255 255 255 255 255 255 255 255 255 255 255 255 255 255
255 255 255 255 255 255 255 255 255 255 255 255 255 255 255 255
255 255 255 255 255 255 255 255 255 255 255 255 255 255 255 255
255 255 255 255 255 255 255 255 255 255 255 255 255 255 255 255
255 255 255 255 255 255 255 255 255 255 255 255 255 255 255 255
255 255 255 255 255 255 255 255 255 255 255 255 255 255 255 255
255 255 255 255 255 255 255 255 255 255 255 255 255 255 255 255
255 255 255 255 255 255 255 255 255 255 255 255 255 255 255 255
255 255 255 255 255 255 255 255 255 255 255 255 255 255 255 255
255 255 255 255 255 255 255 255 255 255 255 255 255 255 255 255
255 255 255 255 255 255 255 255 255 255 255 255 255 255 255 255
255 255 255 255 255 255 255 255 255 255 0 0 0 1 3 4
4 3 3 3 3 3 3 4 4 4 3 4 4 3 3 3
255 3 3 3 3 4 4 4 3 3 3 3 3 3 3 255
4 4 10 26 59 59 55 40 33 14 4 3 3 255 4 4
3 3 3 4 4 3 3 3 3 3 3 3 255 3 3 3
3 3 3 4 4 5 4 4 4 4 255 3 3 3 3 4
5 4 4 3 4 4 3 2 2 255 3 4 4 4 4 4
4 4 4 4 3 3 3 3 255 3 3 3 3 3 3 3
3 3 3 3 3 3 255 3 3 3 3 3 4 6 6 4
3 3 3 3 3 255 3 3 3 3 3 3 3 3 3 3
4 4 3 255 3 3 3 3 3 3 3 4 4 3 3 3
3 3 255 3 2 2 2 2 3 2 3 3 3 3 3 3
255 3 3 3 3 3 3 3 3 3 3 3 3 3 3 255
3 3 3 3 3 3 3 3 3 3 2 3 3 3 255 3
3 3 3 3 3 3 3 3 3 3 3 3 255 3 4 4
4 4 4 3 3 3 3 3 3 3 255 3 3 3 3 3
4 4 4 4 4 4 3 3 3 255 4 4 4 3 3 3
3 3 3 3 3 3 4 4 255 3 3 3 3 3 3 3
3 3 4 4 3 3 255 3 3 3 3 3 3 3 3 4
4 3 3 3 3 255 3 3 2 2 3 3 3 3 3 3
3 3 3 3 255 3 3 3 3 4 4 4 4 4 3 3
3 3 255 3 3 3 3 3 3 4 4 3 3 3 3 3
3 255 4 3 3 3 3 3 3 4 4 4 3 3 3 255
2 2 3 4 5 5 4 4 5 5 4 4 3 3 255 3
3 3 3 4 4 4 7 7 3 3 3 3 3 255 2 2
2 2 3 3 3 3 3 3 3 3 3 255 3 3 3 3
4 4 4 4 4 3 3 3 3 3 255 3 3 3 3 3
3 3 2 2 3 3 3 3 255 3 3 3 3 3 3 3
3 3 3 3 3 4 3 3 3 4 4 4 3 3 3 3
2 0 0 0 0 0 0 1 3 4 4 4 4 4 4 4
4 5 6 6 7 6 5 4 4 3 255 3 3 3 4 6
6 6 4 3 3 3 3 3 3 255 4 16 52 113 190 190
175 136 114 64 22 6 3 255 3 4 4 4 4 7 11 11
7 4 3 3 3 3 255 3 3 3 3 4 4 4 4 5
4 4 4 4 255 3 3 3 4 6 10 13 7 6 5 4
3 3 3 255 4 4 4 7 12 12 12 10 7 4 4 4
4 3 255 3 3 3 3 4 4 4 4 4 3 3 3 3
255 3 3 3 3 4 10 16 16 12 8 5 3 3 3 255
3 3 3 3 3 5 5 5 4 4 4 4 3 255 3 3
3 3 5 7 7 9 9 6 3 3 3 3 255 3 3 2
2 3 3 3 3 3 3 3 3 4 255 4 3 3 3 3
3 3 3 4 4 3 3 3 3 255 3 3 3 3 3 3
3 3 3 2 2 3 3 3 255 2 3 3 3 3 3 3
3 3 3 3 3 3 255 3 4 4 4 4 5 4 3 3
3 3 3 3 255 3 3 3 3 3 4 4 4 4 4 4
3 3 3 255 3 4 4 3 3 3 3 3 3 3 3 3
4 4 255 4 3 4 4 3 3 3 4 4 4 4 3 3
255 3 3 3 4 4 4 6 9 9 5 4 3 3 3 255
3 3 2 2 3 3 3 3 3 3 3 3 3 4 255 3
3 3 3 7 14 15 15 11 5 3 3 3 255 3 3 3
3 3 3 4 4 4 3 3 3 3 4 255 4 3 3 3
6 10 13 14 14 7 4 3 3 255 3 3 4 5 10 19
19 19 23 23 11 5 4 3 255 3 3 3 4 5 12 23
34 34 11 4 3 3 3 255 3 3 2 2 3 3 3 3
3 3 3 3 3 255 3 2 3 4 5 8 12 12 12 9
6 3 3 3 255 3 3 3 3 3 4 9 10 6 4 4
3 3 255 3 3 3 3 3 4 4 4 7 7 4 3 3
3 4 4 4 4 4 4 3 3 3 2 0 0 0 0 0
0 1 3 4 4 4 4 4 4 5 5 5 6 7 8 8
8 6 4 3 255 3 3 4 6 7 7 6 6 4 3 3
3 3 3 255 16 52 113 190 250 246 218 202 186 154 82 23
6 255 3 3 5 7 11 18 26 26 15 7 4 3 3 3
255 3 3 3 4 4 6 7 7 6 4 4 4 3 255 3
3 3 4 9 13 15 13 13 9 5 3 3 3 255 4 4
7 15 33 39 39 31 20 13 6 4 4 3 255 3 3 3
4 6 8 8 8 6 5 3 3 3 255 3 3 4 4 19
40 44 44 38 26 12 5 4 4 255 3 3 3 4 6 9
11 9 6 4 4 4 3 255 3 3 3 6 13 22 22 22
19 13 7 4 3 3 255 3 3 4 4 6 7 7 5 4
3 3 3 4 255 4 3 3 3 4 5 6 6 6 6 5
4 3 3 255 3 3 2 2 3 3 3 3 3 2 2 3
3 3 255 3 3 3 3 4 4 4 4 4 3 3 3 2
255 3 3 4 4 5 5 6 6 5 4 4 3 3 255 3
3 3 3 4 7 7 7 5 4 4 3 3 3 255 3 3
3 3 3 3 3 3 3 3 3 3 4 4 255 3 3 3
4 5 5 5 6 6 6 4 3 3 255 2 3 3 4 4
8 10 33 17 12 5 3 3 3 255 3 3 3 2 3 4
4 4 4 4 3 3 3 4 255 3 3 3 7 14 22 26
23 17 11 5 3 3 255 3 3 3 3 3 5 9 10 6
5 4 4 3 3 255 3 3 3 6 10 15 21 31 30 14
7 4 3 255 3 3 4 10 24 39 41 42 44 38 23 11
5 4 255 3 4 4 9 26 51 70 77 54 34 11 4 3
2 255 3 3 3 4 6 8 9 10 10 7 5 3 3 255
3 3 4 6 19 27 33 33 27 20 12 6 3 3 255 3
3 3 3 5 8 10 14 14 10 6 4 3 255 3 3 3
4 5 7 7 7 11 11 7 4 3 3 4 4 3 3 4
4 4 3 3 2 0 0 0 0 0 0 1 3 3 4 4
4 4 6 6 6 5 5 6 8 10 10 7 5 4 255 3
4 6 9 9 9 8 7 6 4 3 3 3 4 255 35 99
175 224 250 246 213 213 213 213 154 82 23 255 4 5 7 16
22 26 27 31 27 16 7 4 3 3 255 3 3 3 4 7
11 11 9 8 6 4 3 3 255 3 3 3 4 6 14 15
20 20 13 9 4 3 3 255 4 6 15 33 51 60 57 56
43 23 13 6 4 3 255 3 3 4 7 11 14 15 15 14
9 5 4 3 255 3 4 4 19 40 82 94 85 69 49 29
12 4 4 255 4 4 4 6 8 11 12 11 9 6 4 3
3 255 3 3 6 13 22 31 42 39 32 27 19 7 4 3
255 3 3 4 5 7 9 11 7 5 4 4 4 4 255 3
3 4 4 7 9 11 14 14 9 6 5 3 3 255 3 3
3 3 3 3 3 3 3 2 2 3 3 3 255 3 3 3
4 4 5 5 5 5 4 3 3 3 255 3 3 3 4 6
8 9 10 10 7 4 4 3 255 3 3 3 4 7 15 17
14 10 7 4 4 3 3 255 3 3 3 4 4 6 9 9
7 5 4 3 3 3 255 3 3 4 4 5 7 8 10 14
7 6 3 3 255 2 3 4 6 9 19 20 33 17 14 11
5 3 3 255 3 3 3 5 7 7 6 5 5 4 4 4
3 3 255 3 3 6 13 19 23 29 31 31 19 11 5 3
255 2 3 3 3 4 9 14 15 12 10 7 4 4 3 255
3 4 5 10 16 21 31 33 37 30 12 5 3 255 3 3
8 24 40 45 44 45 45 45 38 23 11 5 255 3 4 9
28 54 74 88 85 79 54 26 10 3 3 255 3 3 4 10
14 16 20 21 21 12 7 5 3 255 3 3 6 19 27 48
48 46 43 37 24 12 6 3 255 3 3 3 5 8 9 10
14 14 10 9 6 4 255 3 3 4 10 12 12 12 12 15
15 12 7 4 4 3 3 3 3 3 3 3 3 3 1 0
0 0 0 0 0 1 3 4 4 4 4 4 5 6 6 5
5 5 5 8 9 6 4 3 255 4 6 13 15 12 10 8
8 8 7 4 3 4 4 255 47 113 188 215 219 219 202 205
223 230 213 131 51 255 5 6 16 22 29 31 35 37 35 27
15 7 4 3 255 3 3 4 7 15 15 12 12 11 9 6
4 3 255 3 3 3 4 6 13 20 21 23 20 13 6 3
3 255 4 11 30 51 63 65 63 59 56 43 23 8 3 3
255 3 3 7 11 15 19 19 19 20 14 9 5 4 255 3
4 8 32 75 94 95 90 80 69 49 29 9 3 255 4 4
5 7 9 12 13 13 11 8 5 3 3 255 3 5 8 16
31 45 48 46 46 42 27 19 6 3 255 3 3 3 5 9
12 12 11 7 5 4 4 4 255 3 3 4 7 9 11 14
17 18 16 10 5 3 3 255 3 3 3 3 3 3 3 3
3 3 3 3 3 3 255 3 3 3 4 6 9 9 9 7
5 4 3 3 255 3 3 3 6 8 10 10 11 10 10 7
4 3 255 3 3 4 7 15 18 24 26 21 13 7 5 4
3 255 3 3 3 4 6 9 15 16 11 7 5 4 3 3
255 3 3 3 4 5 7 9 13 14 13 6 4 3 255 3
3 6 8 20 20 19 17 14 14 14 8 4 3 255 3 4
5 7 11 9 8 6 5 5 4 4 3 3 255 3 6 10
13 21 26 28 30 28 24 17 9 4 255 2 3 3 4 7
14 18 18 15 13 11 7 3 3 255 3 4 8 16 21 30
31 36 41 37 23 10 4 255 3 5 16 40 51 51 45 45
46 46 43 34 17 7 255 4 9 28 54 77 95 95 88 86
79 52 24 7 3 255 3 4 10 14 16 20 26 27 27 22
12 7 3 255 3 4 10 26 48 53 51 47 45 42 37 24
11 4 255 3 3 5 6 9 9 10 10 10 9 8 7 6
255 4 4 8 12 18 21 20 20 21 20 16 12 5 4 3
3 3 3 3 3 3 3 3 1 0 0 0 0 0 0 1
3 4 4 4 4 4 4 6 6 5 4 4 3 5 5 4
3 3 255 4 10 17 24 24 21 16 12 9 9 6 4 4
5 255 67 143 193 219 215 202 197 197 205 224 224 175 78 255
6 6 21 29 32 34 35 37 37 27 16 8 4 3 255 3
3 7 13 17 17 15 13 12 10 8 4 3 255 3 3 3
4 6 13 14 21 23 19 13 6 3 3 255 4 15 40 61
67 74 65 62 59 56 30 10 4 3 255 3 4 7 15 19
19 19 20 20 19 14 7 4 255 3 4 12 38 75 83 92
82 82 80 69 40 11 3 255 4 4 5 7 9 13 14 15
15 9 6 3 3 255 5 6 8 22 39 54 57 54 48 46
44 21 7 3 255 3 3 3 7 13 14 14 11 7 5 5
4 4 255 3 3 5 9 12 14 14 18 21 21 16 9 5
3 255 3 3 3 3 3 3 3 3 3 3 3 3 3 4
255 3 3 3 5 8 10 11 10 9 7 5 3 3 255 3
3 4 7 10 12 12 11 11 11 9 5 3 255 3 3 5
8 15 23 26 29 29 21 13 7 5 4 255 3 3 4 5
9 15 18 22 18 10 5 4 3 3 255 3 3 3 4 5
6 7 10 11 10 6 4 3 255 3 4 7 16 20 19 15
14 13 14 14 13 8 4 255 4 4 6 8 11 9 7 6
6 7 5 4 3 3 255 3 6 11 16 21 27 28 28 24
24 20 16 6 255 3 3 4 6 11 16 19 20 19 15 14
11 4 3 255 3 5 16 26 35 31 31 31 37 39 37 22
8 255 3 7 23 51 59 55 49 45 46 45 44 35 20 10
255 6 19 47 74 95 97 97 95 88 88 71 47 16 5 255
4 7 12 15 16 21 27 27 27 27 22 10 4 255 4 4
16 38 45 48 46 35 40 42 41 31 16 6 255 3 3 6
9 10 9 9 9 8 8 8 7 6 255 4 4 8 17 19
21 21 21 21 20 19 14 7 3 3 3 3 3 3 3 3
3 3 1 0 0 0 0 0 0 1 4 4 4 4 4 4
4 5 7 5 4 4 3 5 4 4 3 3 255 3 9 24
24 29 24 19 16 12 9 6 4 4 5 255 67 181 214 226
219 204 197 197 214 230 230 177 78 255 6 6 21 35 35 35
35 37 37 24 15 8 4 3 255 3 4 7 13 19 19 15
15 15 13 10 5 4 255 3 3 4 5 7 7 13 13 14
14 9 4 3 3 255 4 15 40 61 73 78 73 65 62 60
31 10 4 3 255 3 4 8 16 23 21 20 20 20 19 14
7 3 255 3 5 13 41 73 80 82 80 82 85 80 49 16
4 255 4 4 6 9 12 15 18 18 15 12 8 3 3 255
3 5 8 27 51 63 59 55 52 51 49 21 7 3 255 3
3 5 10 13 14 11 8 6 5 4 4 3 255 3 3 6
11 14 14 14 17 20 20 17 11 5 3 255 3 3 3 3
3 3 3 3 3 3 3 3 3 4 255 3 3 3 5 9
10 11 11 10 7 5 3 3 255 3 3 4 7 12 13 12
11 11 11 10 6 3 255 3 3 5 8 15 23 24 31 32
29 19 12 6 4 255 4 4 4 5 9 15 18 22 15 10
4 4 4 4 255 3 3 3 6 10 8 7 9 10 10 6
4 3 255 3 4 7 9 16 15 15 14 14 14 14 12 7
4 255 4 5 7 8 8 8 7 7 8 10 8 5 4 3
255 4 6 11 16 21 26 26 22 19 23 20 19 9 255 3
3 4 7 13 18 19 20 35 29 19 14 5 3 255 3 7
26 42 42 35 32 30 34 37 37 27 12 255 4 7 23 51
56 56 51 48 46 46 44 38 23 10 255 6 26 72 95 107
108 103 103 106 103 96 53 18 5 255 5 10 15 15 16 18
27 27 27 27 23 12 4 255 4 6 22 37 38 37 31 29
31 39 39 32 16 6 255 3 4 8 12 12 12 9 7 7
7 8 7 6 255 4 5 8 15 17 19 20 20 18 19 19
18 11 5 3 3 3 3 3 3 3 3 2 1 0 0 0
0 0 0 1 4 4 4 4 4 4 5 8 9 9 5 4
6 7 7 4 4 4 255 4 7 24 26 29 19 16 16 13
10 5 4 4 4 255 65 181 226 228 228 219 209 214 224 227
224 177 72 255 5 5 15 32 32 34 35 37 34 22 10 4
3 3 255 3 3 4 7 13 16 16 16 17 16 10 5 4
255 3 3 4 6 7 6 6 7 7 5 3 3 3 3 255
4 10 35 57 68 73 65 62 62 60 31 10 4 3 255 3
5 8 19 23 23 23 24 26 20 14 6 3 255 3 5 13
41 73 80 80 78 82 85 85 49 16 5 255 3 4 6 10
15 18 19 18 17 9 6 4 3 255 3 5 6 27 58 63
58 56 56 54 51 21 5 3 255 3 3 5 11 13 13 13
8 5 5 4 3 3 255 3 3 6 14 15 15 14 13 17
17 13 9 4 3 255 3 3 3 3 3 3 3 3 3 3
3 3 3 3 255 3 3 3 4 7 10 10 10 8 6 4
3 3 255 3 3 4 6 10 12 12 12 12 12 10 6 3
255 3 3 4 8 15 23 26 31 33 30 19 12 6 4 255
4 4 4 4 6 10 15 15 10 5 4 4 4 4 255 3
3 5 10 12 12 10 10 9 8 6 3 3 255 3 4 5
7 9 14 15 15 14 14 13 10 5 4 255 4 6 8 9
8 7 7 7 10 10 8 5 4 4 255 5 7 13 15 19
21 20 19 19 23 20 19 9 255 3 3 4 7 13 14 18
30 35 31 28 17 7 3 255 3 7 26 43 43 39 35 33
34 34 29 19 12 255 4 6 21 49 54 56 54 54 49 49
45 43 23 9 255 6 26 72 102 109 110 106 106 112 112 96
53 18 5 255 10 15 22 22 20 28 29 28 26 23 20 12
4 255 4 8 22 28 31 29 26 27 27 33 33 32 16 6
255 3 4 8 13 16 12 11 7 7 8 8 7 4 255 4
5 8 15 16 18 20 20 18 19 19 19 13 5 4 3 3
3 3 3 3 3 2 1 0 0 0 0 0 0 1 3 4
4 4 4 4 5 6 8 6 5 5 6 7 7 4 4 4
255 4 6 19 19 19 14 13 14 12 11 4 3 3 3 255
33 155 212 230 234 231 246 246 231 227 220 142 46 255 4 4
9 24 30 31 31 35 30 18 7 3 3 3 255 3 3 4
4 8 15 16 16 16 12 8 4 4 255 3 3 3 4 5
4 4 5 5 3 3 3 3 3 255 4 5 23 49 57 64
62 60 60 45 23 6 3 3 255 4 5 5 11 23 23 23
24 26 17 10 5 3 255 3 4 7 31 65 80 80 79 75
75 59 35 11 6 255 3 4 5 10 15 19 19 17 12 7
6 4 4 255 3 3 5 19 42 58 56 56 56 55 45 13
4 3 255 3 3 3 5 12 13 14 11 6 4 3 3 3
255 3 3 6 14 15 15 12 11 11 13 10 7 3 3 255
3 3 3 3 4 4 3 3 3 3 3 3 3 3 255 3
3 3 3 5 7 8 8 6 4 3 3 3 255 2 2 3
4 7 10 11 12 12 10 8 4 3 255 3 3 4 8 15
23 24 29 31 29 16 8 4 4 255 4 4 4 4 5 6
6 6 5 4 4 4 4 4 255 3 3 4 6 13 13 13
10 9 7 4 3 3 255 3 3 4 5 6 7 13 15 12
12 10 10 4 3 255 4 4 6 9 9 8 7 8 10 10
7 4 4 4 255 7 11 14 15 19 21 21 21 22 23 19
14 7 255 3 3 4 7 13 14 14 16 30 29 19 17 7
3 255 3 6 20 37 42 39 36 35 34 32 21 14 6 255
3 4 14 43 49 56 56 57 51 49 44 35 20 9 255 5
13 47 102 114 114 105 98 106 96 87 41 12 4 255 10 16
23 26 28 31 31 27 23 20 14 8 4 255 3 8 16 23
24 24 26 26 27 32 32 29 17 7 255 3 3 7 16 18
16 12 11 11 10 8 4 3 255 3 4 7 15 16 20 21
21 20 20 22 20 13 5 4 3 3 3 3 3 3 3 2
1 0 0 0 0 0 0 1 3 4 4 4 4 4 4 4
6 6 6 6 6 6 6 5 4 4 255 4 6 10 13 13
13 12 13 11 11 4 2 2 2 255 7 87 204 207 234 246
252 250 243 220 199 86 18 255 4 4 5 13 24 30 30 30
18 10 4 3 3 3 255 3 3 3 4 6 9 15 15 12
8 5 4 3 255 3 3 3 3 3 4 4 4 4 3 3
3 3 3 255 3 5 11 35 48 48 48 41 45 23 12 4
3 3 255 4 4 5 7 11 19 19 18 17 10 5 3 3
255 3 3 3 16 48 78 79 75 71 59 35 19 8 3 255
3 3 4 6 10 15 15 12 9 6 4 4 3 255 3 3
4 12 27 45 55 56 55 45 22 7 3 3 255 3 3 3
4 10 13 14 11 8 4 4 3 3 255 3 3 5 11 12
11 10 10 10 10 7 4 3 3 255 3 3 3 3 4 4
4 3 3 3 3 3 3 4 255 3 3 3 3 4 5 6
6 4 4 3 3 3 255 2 2 3 3 4 6 9 9 8
8 4 3 3 255 3 3 3 6 9 16 23 23 22 15 9
4 4 4 255 4 4 4 4 4 4 4 4 4 3 3 4
4 4 255 3 3 3 4 8 13 15 14 8 5 3 3 3
255 3 3 3 5 5 6 6 12 11 10 9 5 3 3 255
3 4 5 6 9 9 7 7 10 10 5 4 3 3 255 7
12 13 14 19 20 20 21 22 23 15 7 4 255 3 3 4
7 13 14 14 14 16 17 17 12 6 3 255 4 4 12 28
37 37 37 36 33 23 16 7 4 255 3 3 7 29 41 49
57 63 54 49 35 20 9 6 255 4 5 19 68 115 115 108
95 93 92 55 21 5 3 255 4 11 19 28 31 32 31 23
16 14 8 4 3 255 3 3 8 20 23 23 23 23 26 31
29 24 16 7 255 3 3 4 17 22 22 24 20 23 12 8
4 3 255 3 3 5 9 20 24 24 22 21 23 23 13 5
3 3 3 3 3 3 3 3 3 3 1 0 0 0 0 0
0 1 3 4 4 4 4 4 4 4 4 5 6 5 5 6
6 4 4 3 255 4 4 6 10 11 13 10 10 8 4 4
2 2 2 255 5 28 124 195 200 232 250 243 220 199 108 31
5 255 3 3 3 5 13 18 18 14 10 5 4 3 3 3
255 3 3 3 3 4 6 8 8 7 5 5 3 3 255 3
3 3 3 3 3 4 4 4 3 4 3 3 3 255 3 3
6 14 35 38 38 28 19 12 4 3 3 3 255 4 4 4
4 6 11 11 10 8 5 4 3 3 255 3 3 3 7 27
48 71 64 48 35 19 8 4 3 255 3 3 3 4 6 8
9 9 6 4 4 3 3 255 3 3 3 5 12 27 42 42
41 22 8 3 3 3 255 3 3 3 3 6 10 10 8 4
4 3 3 3 255 3 3 3 5 10 10 8 8 8 7 4
4 3 3 255 3 3 3 3 3 4 4 3 3 3 3 3
3 4 255 3 3 3 3 3 4 4 4 3 3 3 3 3
255 3 3 3 3 4 4 5 5 5 4 3 3 3 255 2
3 3 4 6 9 12 12 12 8 6 3 3 3 255 3 4
4 4 4 3 3 3 3 3 3 4 4 4 255 3 3 3
3 4 7 13 7 5 4 3 3 3 255 3 3 3 4 4
4 4 7 9 9 6 4 3 3 255 3 4 3 4 6 8
7 6 5 5 3 3 3 3 255 4 7 11 12 13 18 18
19 19 15 8 4 4 255 4 3 4 7 14 15 15 14 13
12 10 6 3 3 255 4 4 8 12 28 28 35 32 29 22
12 5 4 255 3 3 5 10 29 39 49 63 40 35 26 9
6 4 255 4 4 5 26 68 106 105 93 92 59 27 5 3
3 255 3 4 11 19 26 32 24 15 13 10 6 3 3 255
3 3 4 9 16 20 21 22 27 31 24 16 7 4 255 3
3 3 6 17 20 20 20 23 14 7 4 4 255 3 3 4
5 18 22 21 20 20 20 16 6 3 3 3 3 3 3 3
3 3 3 3 2 0 0 0 0 0 0 1 3 3 3 4
4 4 4 3 3 4 5 5 5 4 4 4 3 3 255 4
4 4 5 6 8 8 5 4 4 3 3 2 2 255 3 11
35 124 155 200 225 219 177 108 32 8 3 255 3 3 3 3
3 4 6 6 5 3 3 3 3 3 255 3 3 3 3 3
4 5 5 5 5 4 3 3 255 3 3 3 3 3 3 4
4 4 4 4 4 4 3 255 3 3 3 6 14 19 19 10
5 3 3 3 3 3 255 3 4 4 4 4 4 4 4 3
4 3 3 3 255 4 3 4 4 7 27 29 29 21 14 8
4 3 3 255 3 3 3 3 4 4 4 4 4 3 3 3
2 255 3 3 3 3 5 9 14 15 15 8 3 3 3 3
255 3 3 3 3 4 6 6 4 3 3 3 3 4 255 3
2 3 3 4 4 4 4 4 4 4 4 3 3 255 3 3
3 3 3 3 4 3 3 3 3 3 3 3 255 3 3 3
3 3 3 3 3 3 3 3 3 3 255 3 3 3 3 3
3 3 3 3 3 3 3 3 255 2 3 4 4 4 4 5
6 8 6 4 3 3 3 255 3 3 4 4 3 3 3 3
2 2 2 3 4 4 255 3 3 3 3 4 4 7 5 5
5 7 7 4 255 3 3 3 4 4 3 3 4 5 6 4
4 3 3 255 3 3 3 3 4 6 5 4 4 3 3 3
3 3 255 3 4 4 6 11 12 12 15 15 10 5 3 3
255 4 4 3 4 7 15 15 13 10 6 6 4 3 3 255
4 4 4 8 12 18 18 26 23 14 10 4 4 255 3 3
3 5 10 18 29 40 33 19 12 6 4 3 255 3 4 4
8 26 55 74 74 59 27 9 4 3 3 255 3 3 4 10
19 24 15 12 10 7 4 3 3 255 3 3 3 4 8 16
20 21 23 22 11 7 4 3 255 3 4 3 4 6 11 17
17 14 8 4 3 4 255 3 3 3 4 5 13 13 10 10
10 6 3 3 3 3 3 3 3 3 3 3 3 3 2 0
0 0 0 0 0 1 3 3 3 4 4 4 3 3 3 4
4 3 3 3 3 3 3 3 255 4 4 4 3 3 4 4
4 4 4 3 3 3 3 255 3 3 11 35 62 89 105 105
72 32 8 4 4 255 3 3 3 3 3 3 3 3 3 3
3 3 3 3 255 3 3 3 3 3 3 2 3 3 4 4
3 3 255 3 3 3 3 3 3 5 6 4 4 4 4 4
3 255 3 3 3 3 4 4 4 3 3 2 2 2 3 3
255 3 3 4 3 3 3 3 3 3 3 3 3 3 255 4
4 4 4 4 4 4 5 5 5 4 4 3 3 255 3 3
3 3 4 4 3 3 3 3 3 3 2 255 2 2 2 2
2 3 3 4 4 3 3 3 3 3 255 3 3 3 3 3
4 4 3 3 3 3 3 4 255 4 2 2 2 2 2 3
3 3 3 4 3 3 3 255 3 3 3 3 3 3 3 2
2 2 3 3 3 3 255 3 3 2 2 2 3 3 3 3
3 3 3 3 255 3 3 3 3 3 2 3 3 3 3 3
3 2 255 3 4 4 4 3 3 4 4 4 4 4 4 3
3 255 3 3 3 3 3 3 3 3 3 2 2 2 3 3
255 3 3 4 4 4 3 3 4 5 8 23 12 7 255 3
3 3 3 3 3 3 3 3 4 4 3 3 3 255 3 3
3 3 3 4 4 4 3 3 3 3 3 3 255 3 3 3
4 5 6 7 10 10 5 3 3 4 255 4 3 3 3 4
5 6 6 5 4 4 3 3 3 255 3 3 3 3 4 6
8 12 12 10 4 3 3 255 2 3 3 4 5 8 15 16
16 12 6 4 3 3 255 3 3 4 4 8 17 27 27 16
9 4 3 3 3 255 3 3 3 4 10 10 7 7 7 4
3 3 3 255 3 3 3 3 4 5 9 14 14 10 5 3
3 3 255 4 4 4 3 3 5 8 8 6 4 3 3 3
255 4 3 3 3 3 4 4 4 5 5 4 3 3 3 3
3 3 3 3 3 3 3 3 2 0 0 0 255 255 255 255
255 255 255 255 255 255 255 255 255 255 255 255 255 255 255 255
255 255 255 255 255 255 255 255 255 255 255 255 255 255 255 255
255 255 255 255 255 255 255 255 255 255 255 255 255 255 255 255
255 255 255 255 255 255 255 255 255 255 255 255 255 255 255 255
255 255 255 255 255 255 255 255 255 255 255 255 255 255 255 255
255 255 255 255 255 255 255 255 255 255 255 255 255 255 255 255
255 255 255 255 255 255 255 255 255 255 255 255 255 255 255 255
255 255 255 255 255 255 255 255 255 255 255 255 255 255 255 255
255 255 255 255 255 255 255 255 255 255 255 255 255 255 255 255
255 255 255 255 255 255 255 255 255 255 255 255 255 255 255 255
255 255 255 255 255 255 255 255 255 255 255 255 255 255 255 255
255 255 255 255 255 255 255 255 255 255 255 255 255 255 255 255
255 255 255 255 255 255 255 255 255 255 255 255 255 255 255 255
255 255 255 255 255 255 255 255 255 255 255 255 255 255 255 255
255 255 255 255 255 255 255 255 255 255 255 255 255 255 255 255
255 255 255 255 255 255 255 255 255 255 255 255 255 255 255 255
255 255 255 255 255 255 255 255 255 255 255 255 255 255 255 255
255 255 255 255 255 255 255 255 255 255 255 255 255 255 255 255
255 255 255 255 255 255 255 255 255 255 255 255 255 255 255 255
255 255 255 255 255 255 255 255 255 255 255 255 255 255 255 255
255 255 255 255 255 255 255 255 255 255 255 255 255 255 255 255
255 255 255 255 255 255 255 255 255 255 255 255 255 255 255 255
255 255 255 255 255 255 255 255 255 255 255 255 255 255 255 255
255 255 255 255 255 255 255 255 255 255 255 255 255 255 255 255
255 255 255 255 255 255 255 255 255 255 255 255 255 255 255 255
255 255 255 255 255 255 255 255 255 255 255 255 255 255 255 255
255 255 255 255 255 255 255 255 255 255 255 255 255 255 255 255
255 255 255 255 255 255 255 255 255 255 255 255 255 255 255 255
255 255 255 255 255 255 0 0 0 0 3 3 3 4 4 4
3 3 4 4 4 4 3 3 3 3 2 2 255 3 3 3
4 4 4 4 4 4 4 3 3 4 4 255 3 3 3 4
6 6 6 5 5 4 4 4 4 255 3 3 3 3 3 3
3 3 3 3 3 3 3 3 255 3 3 3 3 3 3 4
4 4 3 3 3 3 255 3 3 3 3 3 4 5 6 5
4 3 3 3 3 255 4 4 4 4 4 4 3 3 3 2
2 3 3 3 255 2 2 3 3 3 3 3 3 4 3 3
3 3 255 3 3 3 3 3 3 3 3 3 3 3 3 3
3 255 3 3 3 3 3 3 3 3 3 3 3 4 3 255
3 3 3 3 3 3 3 3 3 3 3 3 3 3 255 3
3 3 3 3 3 3 3 3 3 3 3 3 255 3 3 3
2 3 3 3 3 3 3 3 3 3 3 255 3 3 3 2
2 2 3 3 4 4 3 3 3 3 255 3 2 2 2 3
4 5 5 5 3 3 3 3 255 3 3 3 3 3 2 2
3 3 3 3 2 2 255 3 3 4 4 4 3 3 4 4
4 3 3 3 3 255 3 3 3 2 2 2 4 4 3 3
3 3 3 3 255 3 3 4 4 3 3 3 3 3 7 19
12 4 255 3 3 3 3 3 3 3 3 3 3 3 3 3
3 255 3 3 3 3 3 3 3 3 3 3 3 3 3 3
255 2 2 3 3 3 4 4 4 4 3 3 3 3 255 3
3 3 3 3 3 4 3 3 3 4 4 3 3 255 3 3
3 2 2 2 3 4 4 3 3 3 3 255 3 3 3 3
3 3 3 3 4 4 3 3 3 3 255 3 3 3 3 3
4 4 3 3 3 3 3 3 3 255 3 3 3 3 3 3
4 5 5 4 3 3 3 255 3 3 3 3 3 3 4 4
4 3 3 3 3 3 255 3 3 3 3 3 3 3 3 3
3 3 3 3 255 3 3 3 2 3 3 3 3 3 4 3
3 3 3 3 4 4 4 4 4 3 3 2 2 0 0 0
0 0 0 0 3 3 3 3 3 3 3 4 4 4 4 4
4 4 3 3 2 2 255 3 3 4 7 13 21 30 30 21
11 5 4 4 4 255 3 3 3 4 6 6 6 6 5 4
4 4 4 255 3 3 3 3 3 4 4 6 6 6 4 3
3 3 255 3 3 3 5 6 7 11 10 5 4 3 3 3
255 3 3 3 3 3 4 5 6 6 4 3 3 3 4 255
4 4 4 3 3 3 3 3 3 3 3 3 3 3 255 3
3 3 3 3 3 3 4 4 4 3 3 3 255 3 3 3
3 3 3 4 4 3 3 3 3 3 3 255 3 3 3 3
3 3 3 3 3 3 3 4 3 255 3 3 3 4 4 4
4 3 3 3 3 3 3 3 255 3 3 3 3 2 2 3
3 3 3 3 3 3 255 3 3 3 3 3 3 4 5 5
4 3 3 3 3 255 4 3 3 2 3 3 3 4 4 4
4 3 3 3 255 2 2 3 3 6 8 10 10 6 4 4
3 3 255 3 3 3 3 3 3 3 3 3 3 3 2 2
255 3 3 3 4 4 4 4 6 6 4 4 3 3 3 255
4 3 3 2 3 5 5 7 7 5 4 4 4 4 255 3
3 3 3 3 4 4 4 4 4 3 3 3 255 3 3 3
3 3 3 3 3 4 4 3 3 3 3 255 3 3 4 4
5 6 6 4 4 5 4 3 2 2 255 2 2 2 3 4
4 5 5 5 4 3 3 3 255 3 3 3 3 4 4 4
4 4 4 4 4 3 3 255 3 3 3 3 2 3 5 5
4 3 3 3 3 255 3 3 3 3 3 3 3 3 3 4
3 3 3 3 255 3 3 3 3 4 4 4 4 3 3 3
3 3 3 255 3 3 3 4 5 8 13 15 15 9 4 4
4 255 3 3 3 3 4 4 4 4 4 3 3 3 3 3
255 3 3 3 3 3 3 3 3 3 3 3 3 3 255 3
3 3 3 3 4 4 3 3 3 3 3 3 3 3 4 4
4 4 4 4 3 3 2 0 0 0 0 0 0 1 3 3
3 3 3 3 4 4 6 6 6 6 7 8 5 4 3 2
255 3 3 7 22 46 61 74 74 70 46 12 5 4 4 255
3 3 4 6 7 7 8 8 10 9 5 4 4 255 3 3
3 4 4 5 7 9 11 9 6 5 4 4 255 3 3 5
10 12 13 13 11 8 6 4 3 3 255 3 3 3 3 4
5 8 13 11 6 4 3 3 3 255 3 3 3 3 3 3
3 3 3 3 3 3 3 3 255 3 3 3 3 4 5 6
6 6 4 4 4 3 255 3 3 3 3 4 4 5 5 5
4 3 3 3 3 255 3 3 3 3 3 4 4 3 3 3
3 3 3 255 3 3 4 4 9 12 13 16 16 9 4 3
3 3 255 3 3 3 3 2 2 3 3 3 3 3 3 3
255 3 3 3 4 5 8 14 14 12 9 5 3 3 3 255
4 3 3 3 4 4 4 6 6 6 4 3 3 3 255 3
3 3 7 18 19 19 17 10 8 4 4 3 255 3 3 4
4 3 3 3 3 3 3 3 3 3 255 3 3 3 4 7
8 8 10 12 12 9 5 4 4 255 4 4 4 4 7 13
17 21 20 9 5 4 4 4 255 4 3 3 3 6 9 9
7 5 4 3 3 3 255 3 3 3 4 6 9 10 10 10
8 5 3 3 3 255 3 4 4 11 20 29 34 34 24 14
8 4 3 2 255 3 3 2 3 4 8 13 14 14 8 4
3 3 255 3 3 3 4 4 5 5 5 5 6 5 4 3
3 255 3 3 3 3 6 11 17 17 14 7 4 3 3 255
3 4 4 3 3 3 3 3 4 4 4 4 3 3 255 3
3 3 4 5 6 6 6 5 5 4 4 3 3 255 3 3
7 16 40 73 73 73 56 30 9 4 4 255 3 3 3 4
6 8 12 12 12 7 5 4 3 3 255 3 3 4 5 4
4 4 4 4 4 4 3 3 255 3 3 3 3 4 5 6
6 6 4 3 3 3 3 3 3 3 4 4 5 5 4 3
1 0 0 0 0 0 0 1 3 4 3 3 3 3 4 6
7 7 7 7 10 10 6 5 4 2 255 3 6 22 46 82
82 75 75 84 70 46 12 4 4 255 3 4 5 7 8 8
9 10 10 9 7 5 3 255 3 3 3 4 6 8 9 10
11 11 11 8 5 4 255 3 5 10 12 13 13 13 10 9
8 6 5 5 255 5 4 4 4 5 9 13 13 13 10 5
3 3 3 255 3 3 3 3 4 5 5 5 5 4 3 3
3 3 255 3 3 3 4 7 11 14 14 11 7 4 4 4
255 4 4 4 4 6 7 8 8 7 5 4 3 3 3 255
2 2 3 4 7 11 11 9 8 7 4 3 3 255 3 3
4 9 21 46 46 46 40 21 9 4 3 3 255 3 3 3
3 3 3 3 4 4 4 4 3 3 255 4 4 5 7 18
26 34 34 28 17 9 5 3 3 255 4 4 4 6 8 11
15 18 17 9 6 4 3 3 255 3 3 7 18 28 27 27
26 20 15 8 4 4 255 3 3 4 4 6 8 8 7 6
5 3 3 3 255 3 3 4 7 12 14 15 16 18 17 12
9 5 5 255 4 4 4 9 20 22 24 24 26 20 9 5
4 4 255 3 3 3 6 9 11 13 12 8 6 4 3 3
255 3 3 4 6 11 16 19 20 20 18 14 8 4 3 255
3 4 11 23 51 62 62 59 42 26 15 8 4 3 255 3
3 4 7 15 24 30 30 26 15 8 3 3 255 3 3 4
5 9 9 6 6 9 10 10 6 3 3 255 3 3 4 6
11 27 35 37 33 19 13 4 3 255 4 5 6 6 5 4
4 4 4 4 4 4 3 3 255 3 3 4 5 8 9 10
10 10 9 7 6 4 3 255 3 7 21 63 114 169 171 171
136 94 30 9 4 255 3 3 4 6 9 15 22 22 22 18
15 5 4 3 255 3 4 5 8 5 4 4 4 4 5 4
4 3 255 3 3 3 4 5 8 11 11 9 7 4 3 3
3 3 3 3 3 4 4 5 3 3 1 0 0 0 0 0
0 1 3 4 3 3 3 3 4 5 7 7 8 12 12 12
10 6 4 3 255 4 6 29 71 83 82 82 82 97 97 55
18 6 4 255 4 5 6 7 9 9 12 12 11 9 7 5
4 255 3 3 4 7 9 9 9 10 11 12 12 12 6 4
255 4 9 14 14 13 11 12 12 9 9 9 7 5 255 5
5 5 6 7 9 10 13 10 9 7 4 3 3 255 3 3
3 4 5 9 6 6 6 6 4 3 3 3 255 3 3 4
7 18 26 31 31 22 11 7 4 4 255 4 4 4 6 7
9 9 9 9 7 5 3 3 3 255 2 3 4 7 12 13
14 14 15 11 7 4 3 255 3 3 5 21 54 58 68 62
54 44 21 8 4 3 255 3 3 3 4 4 4 4 4 4
6 4 4 4 255 4 5 7 18 26 42 48 48 42 29 17
9 5 3 255 3 3 6 8 16 21 23 21 18 15 9 4
4 3 255 3 5 17 29 30 28 28 30 30 26 15 8 3
255 2 3 3 6 8 14 14 11 10 9 5 3 3 255 3
3 5 12 15 19 18 19 20 21 20 12 7 5 255 4 4
9 20 24 24 24 26 29 29 20 8 4 3 255 3 3 5
9 11 13 13 12 11 11 6 4 4 255 3 3 5 11 17
19 19 20 21 22 24 14 8 4 255 4 6 23 54 73 83
83 72 59 42 29 15 6 4 255 4 4 7 15 24 30 39
37 30 26 14 6 3 255 3 3 5 9 11 14 15 16 13
12 12 10 5 3 255 3 3 5 17 27 31 35 41 41 41
32 13 4 255 4 5 6 7 7 6 5 4 4 6 5 4
3 3 255 4 4 5 8 12 13 13 13 13 12 9 7 5
4 255 5 21 63 121 169 193 214 208 189 136 94 28 6 255
4 4 4 9 15 22 26 26 29 37 18 15 5 3 255 3
4 10 11 10 5 4 5 6 6 6 4 3 255 3 3 3
5 8 12 13 13 12 11 7 4 3 3 3 3 3 3 3
3 3 3 2 1 0 0 0 0 0 0 1 3 3 3 3
3 3 4 5 7 8 10 14 14 14 11 8 4 3 255 4
9 44 72 83 72 70 70 73 75 60 37 9 5 255 5 6
7 9 11 13 19 13 10 7 7 7 5 255 3 4 7 10
10 10 10 10 11 13 14 13 13 5 255 8 12 14 13 11
10 12 13 13 14 14 10 5 255 4 5 5 6 6 8 8
8 9 8 7 4 3 3 255 3 3 3 4 7 9 8 7
7 7 6 4 4 3 255 3 4 7 18 31 44 52 52 34
22 9 4 4 255 4 4 5 7 9 9 10 10 10 9 7
5 3 3 255 3 4 6 12 17 18 18 18 18 15 11 5
3 255 2 3 10 42 54 65 69 68 62 61 40 20 4 3
255 3 3 3 4 5 5 4 6 8 8 7 4 4 255 5
5 8 24 42 51 55 51 44 40 29 15 5 3 255 4 4
7 16 21 22 23 22 17 14 11 5 4 4 255 4 8 24
32 32 28 28 33 36 36 20 9 3 255 2 3 4 8 15
16 15 14 14 15 9 4 3 255 3 4 6 15 22 22 20
20 22 27 30 17 10 5 255 3 4 11 26 26 24 23 24
29 32 28 15 6 3 255 3 4 7 11 12 13 13 13 13
12 11 6 4 255 2 2 5 16 24 24 19 15 19 23 30
23 8 4 255 4 14 54 73 80 84 84 73 67 59 45 29
10 4 255 4 6 13 22 32 39 43 45 37 28 19 10 4
255 3 3 5 11 14 15 16 17 16 12 11 10 7 3 255
3 4 11 31 31 31 32 41 45 48 47 32 8 255 3 4
4 7 8 8 8 7 6 6 6 5 3 3 255 4 4 8
12 15 14 14 14 15 15 14 10 6 3 255 8 43 121 175
214 216 216 208 192 188 136 61 15 255 4 4 9 15 21 26
30 33 35 39 39 17 6 3 255 3 4 10 11 10 8 6
6 6 7 7 4 3 255 2 3 4 7 12 14 15 15 14
14 11 7 4 3 3 3 3 3 3 3 3 3 2 1 0
0 0 0 0 0 1 3 3 3 3 3 3 4 5 7 10
13 14 14 15 16 15 8 4 255 4 15 64 81 85 72 70
70 72 75 70 60 12 5 255 7 7 9 10 16 16 19 14
12 7 7 7 6 255 4 4 8 13 13 10 10 11 14 15
16 16 13 5 255 6 12 13 12 12 12 13 15 17 17 17
11 5 255 3 4 6 7 7 8 8 8 8 8 7 5 3
3 255 3 3 4 6 7 9 7 7 7 6 6 5 4 3
255 3 4 9 31 44 49 59 52 47 22 9 4 3 255 3
4 5 8 8 9 9 10 10 10 9 5 4 4 255 4 5
9 17 19 19 18 19 23 23 11 5 3 255 3 6 23 44
54 56 69 65 74 64 64 27 4 3 255 3 3 3 5 5
5 5 6 9 8 7 4 4 255 4 5 8 24 49 61 61
51 41 38 29 15 4 3 255 3 4 8 17 21 22 21 16
16 14 13 7 4 4 255 4 9 28 35 35 32 32 36 37
37 36 10 4 255 3 4 4 13 15 16 15 16 16 21 15
4 3 255 3 5 8 16 29 26 21 21 23 27 30 24 13
6 255 3 4 11 27 27 26 23 24 32 37 36 23 8 4
255 3 5 9 12 14 15 15 15 15 14 12 6 4 255 2
3 6 24 30 29 27 15 15 19 23 22 7 4 255 4 14
58 69 77 83 83 72 67 63 54 45 16 4 255 3 9 20
32 35 40 52 52 44 29 20 10 4 255 3 4 6 11 14
15 17 17 17 11 10 10 7 4 255 3 10 22 44 42 33
32 37 48 58 56 53 11 255 4 3 4 7 8 8 12 11
9 7 6 6 5 3 255 4 4 11 15 16 16 14 14 15
16 18 19 8 3 255 9 62 175 209 219 216 213 196 189 189
172 105 29 255 4 6 14 19 22 30 31 35 31 35 26 18
8 4 255 3 5 7 10 10 12 10 10 10 10 10 8 4
255 3 3 4 8 12 17 18 15 15 15 14 9 5 4 3
3 3 3 3 3 3 3 2 1 0 0 0 0 0 0 1
3 3 4 3 3 3 4 6 8 10 12 12 12 14 20 20
12 4 255 4 22 80 83 93 85 78 72 73 89 75 60 12
4 255 7 7 7 7 10 10 14 12 12 7 7 7 4 255
3 4 8 10 11 11 11 14 16 15 16 14 10 5 255 6
8 12 13 12 12 12 16 17 20 20 14 5 255 3 4 6
7 9 9 9 9 8 8 7 6 4 3 255 3 4 4 6
6 7 7 6 6 6 5 4 3 3 255 3 4 9 31 44
49 55 49 26 21 8 3 3 255 2 3 5 8 8 8 8
9 12 12 9 5 4 4 255 4 7 16 20 20 19 18 18
18 13 9 5 4 255 4 10 40 59 59 56 57 69 79 81
62 27 4 3 255 3 3 3 5 5 5 6 6 8 8 7
3 3 255 4 5 6 20 47 54 54 41 34 34 28 14 4
3 255 3 4 8 17 21 21 17 16 16 16 13 7 4 3
255 4 11 30 43 44 36 36 37 45 37 36 12 5 255 4
4 7 13 15 17 13 17 26 26 17 4 3 255 3 5 16
26 30 27 23 21 21 21 24 21 13 7 255 3 4 11 27
30 27 26 27 37 37 36 23 11 6 255 3 6 12 16 19
18 18 18 19 18 16 8 4 255 3 3 8 32 34 30 29
28 21 19 21 18 7 4 255 4 13 60 69 77 68 73 68
67 67 59 51 16 4 255 3 11 32 40 40 40 41 46 45
33 21 10 4 255 3 5 9 12 14 16 16 16 15 13 12
11 10 6 255 3 10 39 45 48 45 37 42 57 61 57 53
13 255 4 3 4 7 10 10 14 11 11 9 7 7 5 4
255 4 4 11 15 17 16 14 14 14 18 20 20 16 4 255
11 63 182 240 240 230 216 196 192 202 188 129 29 255 5 8
16 21 23 24 29 30 30 26 21 18 8 4 255 3 5 7
7 8 13 12 12 10 13 13 13 5 255 3 3 4 11 12
19 19 17 15 15 15 13 5 3 3 3 3 3 3 3 3
3 3 1 0 0 0 0 0 0 1 3 3 4 4 3 4
4 6 9 11 11 10 10 12 14 12 11 4 255 5 22 80
93 102 93 84 79 89 92 89 47 12 4 255 5 7 7 7
6 6 7 10 12 9 7 5 4 255 3 4 4 8 10 11
14 17 17 17 16 13 7 5 255 6 8 12 13 12 11 11
12 16 19 19 14 5 255 3 4 6 9 11 11 11 10 12
9 7 6 4 3 255 4 4 4 5 6 7 7 6 6 6
5 4 3 3 255 3 4 7 28 40 42 40 26 21 8 5
3 3 255 2 3 4 7 8 8 9 9 11 11 9 5 4
3 255 4 5 9 19 20 19 19 18 15 11 7 6 4 255
4 10 40 59 69 59 69 74 81 81 39 17 4 3 255 3
3 3 6 7 6 6 5 5 5 4 3 3 255 3 4 5
16 47 51 51 34 34 28 22 12 5 3 255 3 4 7 15
20 20 17 17 17 17 16 7 3 3 255 5 14 37 49 57
47 47 54 45 37 34 14 5 255 3 4 7 13 15 15 15
17 32 32 17 5 3 255 2 5 16 26 30 26 24 22 22
21 21 19 13 7 255 3 3 10 30 32 32 27 29 34 36
30 18 11 6 255 3 8 15 19 20 21 18 18 19 18 15
8 4 255 3 4 8 22 33 30 30 30 31 28 22 18 8
4 255 5 13 60 72 75 72 75 74 79 75 61 51 13 4
255 3 11 24 40 41 39 37 41 44 40 29 11 4 255 3
5 9 12 14 16 13 13 15 15 13 12 11 6 255 4 11
38 51 60 58 45 53 57 60 58 43 14 255 4 4 6 8
10 10 12 11 11 9 7 6 4 4 255 4 4 10 15 17
17 15 14 14 16 20 20 16 4 255 11 63 181 240 244 240
238 238 219 219 202 129 29 255 4 8 16 22 23 24 22 22
24 24 21 14 8 4 255 3 5 7 7 8 13 13 12 10
10 10 8 5 255 3 3 4 11 12 18 18 13 14 14 14
13 6 3 3 3 3 3 3 3 3 3 3 2 0 0 0
0 0 0 1 3 3 3 4 4 4 5 7 9 10 11 10
11 12 12 11 6 4 255 5 15 52 102 117 112 87 87 89
91 65 28 7 4 255 5 7 8 7 6 6 7 8 12 12
7 4 4 255 3 3 4 5 9 13 17 18 18 18 15 11
6 5 255 6 8 9 12 10 9 9 11 12 16 14 8 5
255 3 4 5 9 11 11 10 11 13 13 9 4 3 3 255
3 4 4 5 6 7 8 7 6 5 4 3 3 3 255 3
4 7 16 28 33 26 20 8 5 3 3 3 255 3 3 4
6 7 8 9 9 10 9 6 4 3 3 255 4 4 5 9
15 18 16 14 12 8 7 7 5 255 4 9 23 42 57 60
69 84 85 69 37 12 4 3 255 3 3 3 5 6 6 6
5 5 4 3 3 3 255 3 3 5 11 24 49 35 34 27
22 14 11 5 3 255 3 3 5 10 16 20 20 20 22 20
16 5 3 3 255 5 14 37 60 60 57 54 54 45 38 30
14 5 255 3 4 6 10 14 15 15 17 22 22 15 5 2
255 2 4 13 22 26 26 27 27 24 22 21 15 8 5 255
3 3 10 30 39 39 32 32 32 30 24 14 7 4 255 3
8 13 16 20 22 22 18 17 15 10 8 4 255 3 4 8
19 33 34 35 32 32 29 23 18 9 4 255 5 19 67 72
72 72 75 87 87 79 61 40 12 3 255 3 5 14 32 39
37 34 30 40 38 33 11 4 255 3 5 9 11 12 11 11
13 15 17 15 13 8 4 255 4 11 36 59 60 59 53 53
56 58 54 39 14 255 3 3 6 10 11 10 10 10 10 9
6 5 4 4 255 4 4 6 11 18 18 18 14 13 13 16
16 10 4 255 9 45 132 193 240 240 255 247 226 219 173 88
17 255 4 5 13 22 24 24 22 22 26 26 24 14 8 4
255 3 4 7 8 10 13 13 13 9 9 8 6 4 255 3
3 4 8 11 13 13 13 13 13 13 8 6 3 3 3 3
3 3 3 3 3 3 2 0 0 0 0 0 0 1 3 3
3 3 4 4 4 5 7 9 10 11 12 12 11 8 5 4
255 4 7 26 69 102 93 84 84 84 65 40 14 5 3 255
5 8 9 12 9 8 7 8 10 10 7 4 3 255 3 3
4 5 11 19 19 19 18 16 11 7 4 4 255 5 7 8
8 7 6 6 7 8 8 8 5 3 255 3 4 5 6 9
8 9 10 11 10 7 4 3 3 255 3 3 4 4 5 7
8 6 5 4 3 3 3 3 255 3 4 5 8 16 21 11
8 5 4 3 3 3 255 3 3 4 5 6 7 8 8 7
5 3 3 3 3 255 3 4 4 5 9 13 13 12 8 6
6 6 4 255 4 4 9 23 37 47 60 72 85 37 20 6
3 3 255 3 3 3 3 5 6 6 4 4 4 3 3 3
255 3 3 4 5 11 24 27 24 17 15 11 6 4 3 255
3 3 4 7 15 20 20 20 17 16 7 4 3 3 255 4
9 24 42 57 54 48 42 38 33 22 11 5 255 3 3 4
7 10 15 15 16 19 15 9 5 3 255 3 3 6 14 24
27 29 29 29 27 22 12 6 4 255 3 3 8 18 30 36
32 30 29 24 14 8 4 3 255 3 5 8 13 17 20 20
18 15 12 8 6 4 255 4 4 8 17 29 33 33 32 30
27 23 10 6 3 255 5 15 31 67 68 72 74 78 83 73
47 23 8 3 255 3 4 7 18 27 30 27 26 26 26 12
7 3 255 3 4 7 9 10 10 14 18 18 19 15 10 5
3 255 3 7 17 38 59 59 53 53 53 54 39 22 10 255
3 3 6 8 10 9 10 10 10 9 5 4 4 4 255 4
4 5 8 17 23 23 15 12 12 12 10 4 3 255 4 21
77 132 193 240 255 247 215 173 97 40 8 255 3 4 8 19
24 29 29 29 30 31 27 15 7 4 255 3 4 7 9 10
12 13 13 9 8 7 5 4 255 3 3 3 6 8 12 13
13 13 13 9 7 4 3 3 3 3 3 3 3 3 3 3
2 0 0 0 0 0 0 1 3 3 3 3 4 4 4 4
5 7 9 10 11 11 9 5 4 4 255 3 4 7 26 69
72 72 63 58 40 14 6 3 3 255 4 8 10 12 10 9
8 8 8 8 4 4 3 255 3 3 3 5 11 12 18 14
12 10 7 4 4 4 255 4 5 6 6 6 6 6 6 6
5 4 3 3 255 3 4 4 5 6 7 7 8 10 9 4
3 3 3 255 3 3 3 4 4 4 4 4 4 3 3 3
3 3 255 3 3 4 5 8 10 8 4 4 4 3 3 3
255 3 3 4 4 5 6 7 5 4 3 3 3 3 3 255
3 3 3 3 5 7 7 6 5 4 4 4 3 255 3 3
4 9 15 21 28 35 35 20 6 3 3 3 255 3 3 3
3 4 4 4 4 4 3 3 2 2 255 3 3 3 4 5
9 16 16 11 10 7 4 3 3 255 3 3 3 4 8 15
20 17 13 7 4 3 3 3 255 3 4 9 24 42 42 41
37 33 22 11 6 4 255 3 3 3 4 7 10 10 10 10
9 5 3 3 255 3 3 4 7 14 27 30 30 29 23 20
10 5 4 255 3 3 4 8 18 21 22 22 22 13 8 4
3 3 255 3 3 5 8 12 16 18 13 10 8 6 4 3
255 3 4 5 10 19 32 32 23 18 13 9 6 4 3 255
3 5 15 31 51 62 62 63 63 47 24 10 4 3 255 3
3 4 9 14 23 19 15 14 12 7 3 3 255 3 3 4
7 10 10 14 18 18 15 10 5 3 3 255 3 3 7 17
26 32 36 39 39 35 22 11 5 255 3 3 4 6 7 7
8 9 9 9 5 4 3 3 255 3 4 4 6 10 18 15
11 10 9 8 6 3 3 255 4 7 23 77 128 150 181 181
150 97 40 12 4 255 3 3 5 10 19 29 29 29 30 31
21 13 6 3 255 3 4 7 10 10 10 12 9 8 7 6
5 4 255 4 3 3 3 6 8 10 11 11 9 7 5 4
3 3 3 3 3 3 3 3 3 3 2 0 0 0 0 0
0 1 3 3 3 4 4 4 3 3 4 5 6 8 9 9
5 4 4 3 255 3 3 4 6 13 23 27 27 23 14 6
4 3 3 255 3 4 8 10 10 8 6 4 4 4 4 3
3 255 3 2 2 3 5 11 11 8 7 5 4 3 3 3
255 3 4 4 6 6 7 6 5 5 4 3 3 3 255 4
4 4 4 4 5 6 6 4 3 3 3 3 3 255 3 3
3 4 4 4 4 4 3 3 3 3 3 3 255 2 3 3
3 3 3 4 4 4 3 3 3 3 255 3 3 3 4 4
4 4 3 3 3 3 3 3 3 255 3 3 3 3 4 4
4 4 4 3 3 3 3 255 3 3 3 3 4 5 7 7
7 5 3 3 3 3 255 2 3 3 3 4 4 4 4 4
3 3 2 2 255 3 3 3 3 3 4 6 10 10 6 4
3 3 3 255 3 3 3 3 4 8 8 7 6 4 3 3
3 3 255 3 3 4 9 18 26 26 24 17 10 6 4 3
255 3 3 3 3 4 4 4 4 4 4 3 3 2 255 3
3 4 4 7 14 27 29 23 20 10 6 4 4 255 3 3
4 4 5 6 7 9 9 5 4 3 3 3 255 2 3 4
6 8 9 10 10 8 6 4 4 3 255 3 3 3 5 10
15 15 13 9 6 4 3 3 3 255 3 3 5 13 27 34
35 39 39 24 11 5 4 3 255 4 4 3 4 9 10 10
9 6 4 3 3 3 255 3 3 3 3 5 9 14 14 11
8 4 3 3 3 255 3 3 3 5 10 18 26 26 22 17
11 6 4 255 3 3 3 4 4 4 5 7 8 5 4 3
3 3 255 4 4 4 4 6 10 10 7 7 7 5 3 3
4 255 4 4 7 23 41 55 72 72 60 32 12 4 3 255
3 3 3 5 10 15 21 22 22 19 13 6 3 3 255 3
4 6 8 9 6 6 7 7 6 5 4 4 255 4 3 3
3 3 5 6 7 7 6 5 4 4 3 3 3 3 3 3
3 3 3 3 1 0 0 0 0 0 0 1 3 3 4 4
4 3 3 3 3 4 4 4 4 4 4 4 4 4 255 3
3 3 4 4 5 6 6 4 4 4 3 3 3 255 3 3
4 5 5 5 4 3 3 3 3 3 3 255 3 2 2 2
3 4 4 4 4 4 3 3 3 3 255 3 3 3 4 4
7 5 3 3 3 3 3 4 255 4 4 4 3 3 3 3
3 3 2 3 3 3 3 255 3 3 4 4 4 4 4 4
3 3 4 4 3 3 255 3 3 3 3 3 3 3 3 3
3 3 3 3 255 3 3 3 3 3 3 3 3 3 3 3
3 3 3 255 4 4 3 3 3 4 4 3 3 3 3 2
3 255 3 3 3 3 3 3 3 3 3 3 3 3 3 3
255 2 3 3 3 4 4 4 4 3 3 3 3 3 255 3
3 3 3 3 3 3 4 4 3 3 3 3 3 255 3 3
3 3 4 4 4 4 3 4 3 3 3 3 255 3 3 3
4 6 8 8 7 5 4 3 2 2 255 3 3 3 3 3
3 4 4 4 3 3 3 2 255 3 3 4 4 4 7 12
12 8 7 6 4 4 4 255 3 3 3 4 4 3 3 3
3 3 3 3 3 3 255 2 3 4 4 5 4 4 5 5
5 4 3 3 255 3 3 3 3 4 5 5 4 4 4 3
3 3 4 255 3 3 4 4 7 8 9 12 12 11 5 4
3 3 255 4 3 3 3 3 4 5 5 4 3 3 3 3
255 3 3 3 3 3 4 4 4 4 3 3 3 3 3 255
3 3 3 3 4 7 9 9 8 7 6 4 3 255 3 3
3 3 3 3 4 5 5 4 3 3 3 3 255 3 4 3
3 3 3 3 4 4 4 3 3 3 4 255 4 3 4 5
10 10 11 11 11 10 5 4 3 255 3 3 3 3 3 4
7 7 7 5 4 3 3 3 255 3 3 4 5 5 4 4
5 5 4 3 3 3 255 3 3 3 3 3 3 3 4 4
4 4 4 3 3 3 3 3 3 3 3 3 3 3 1 0
0 0 255 255 255 255 255 255 255 255 255 255 255 255 255 255
255 255 255 255 255 255 255 255 255 255 255 255 255 255 255 255
255 255 255 255 255 255 255 255 255 255 255 255 255 255 255 255
255 255 255 255 255 255 255 255 255 255 255 255 255 255 255 255
255 255 255 255 255 255 255 255 255 255 255 255 255 255 255 255
255 255 255 255 255 255 255 255 255 255 255 255 255 255 255 255
255 255 255 255 255 255 255 255 255 255 255 255 255 255 255 255
255 255 255 255 255 255 255 255 255 255 255 255 255 255 255 255
255 255 255 255 255 255 255 255 255 255 255 255 255 255 255 255
255 255 255 255 255 255 255 255 255 255 255 255 255 255 255 255
255 255 255 255 255 255 255 255 255 255 255 255 255 255 255 255
255 255 255 255 255 255 255 255 255 255 255 255 255 255 255 255
255 255 255 255 255 255 255 255 255 255 255 255 255 255 255 255
255 255 255 255 255 255 255 255 255 255 255 255 255 255 255 255
255 255 255 255 255 255 255 255 255 255 255 255 255 255 255 255
255 255 255 255 255 255 255 255 255 255 255 255 255 255 255 255
255 255 255 255 255 255 255 255 255 255 255 255 255 255 255 255
255 255 255 255 255 255 255 255 255 255 255 255 255 255 255 255
255 255 255 255 255 255 255 255 255 255 255 255 255 255 255 255
255 255 255 255 255 255 255 255 255 255 255 255 255 255 255 255
255 255 255 255 255 255 255 255 255 255 255 255 255 255 255 255
255 255 255 255 255 255 255 255 255 255 255 255 255 255 255 255
255 255 255 255 255 255 255 255 255 255 255 255 255 255 255 255
255 255 255 255 255 255 255 255 255 255 255 255 255 255 255 255
255 255 255 255 255 255 255 255 255 255 255 255 255 255 255 255
255 255 255 255 255 255 255 255 255 255 255 255 255 255 255 255
255 255 255 255 255 255 255 255 255 255 255 255 255 255 255 255
255 255 255 255 255 255 255 255 255 255 255 255 255 255 255 255
255 255 255 255 255 255 255 255 255 255 255 255 0 0 0 1
3 3 3 3 3 3 3 3 4 4 4 4 4 3 3 3
3 4 255 4 3 3 3 3 3 3 3 3 3 3 3 3
3 255 3 3 3 3 3 3 3 3 3 3 3 3 3 255
2 2 2 2 3 3 3 3 3 3 3 3 3 3 255 3
3 3 3 4 3 3 3 3 3 3 4 4 255 3 3 3
3 3 2 3 3 3 3 3 3 3 2 255 3 3 3 4
4 4 4 4 4 4 4 3 3 3 255 3 3 3 3 3
3 3 3 3 3 3 3 3 255 3 3 3 3 3 3 3
3 3 3 3 3 4 4 255 2 3 3 3 3 3 3 3
3 3 3 3 3 255 3 3 3 3 3 4 6 6 4 3
3 3 3 3 255 3 3 3 3 3 3 3 3 3 3 3
3 3 255 3 3 3 3 3 3 3 3 3 2 2 3 3
3 255 3 3 4 5 7 8 7 7 5 4 4 4 3 3
255 3 3 3 4 4 3 3 2 2 2 2 2 3 255 3
3 3 3 3 4 4 4 4 4 3 3 3 255 3 3 3
3 3 3 3 3 3 3 3 3 4 4 255 3 3 3 2
2 3 3 4 4 4 3 3 3 3 255 3 3 3 3 3
3 4 4 5 5 5 3 3 255 3 2 3 3 3 3 3
3 3 3 3 4 4 4 255 3 3 4 4 3 3 3 3
3 3 3 3 3 3 255 3 3 3 3 3 3 3 3 3
3 3 3 3 255 3 3 3 3 4 4 3 3 3 2 3
3 3 3 255 3 3 3 3 4 3 3 3 4 4 4 3
3 255 3 3 3 3 3 3 3 4 3 3 3 2 3 3
255 3 3 3 3 3 3 3 3 3 3 3 3 3 3 255
3 2 3 3 4 4 4 4 4 4 3 3 3 255 3 2
2 2 3 3 3 3 3 3 3 3 3 3 255 3 3 3
3 3 3 4 4 3 3 3 3 3 255 3 3 3 3 3
3 3 3 3 3 3 3 3 3 3 3 3 3 3 3 3
3 2 1 0 0 0 0 0 0 1 3 3 3 3 3 3
3 3 4 4 5 5 4 4 4 3 3 4 255 3 3 3
4 6 9 14 14 6 3 3 3 3 3 255 3 3 3 3
3 4 3 3 3 3 3 3 3 255 2 2 3 3 3 3
3 3 3 3 3 3 3 3 255 3 3 3 4 4 5 5
4 3 3 3 3 3 255 3 3 3 3 3 3 3 3 4
4 4 3 3 3 255 3 3 3 4 7 9 12 12 9 4
3 3 3 3 255 3 3 3 3 3 3 4 4 4 3 3
3 3 255 3 3 3 3 4 4 4 3 3 3 3 3 3
3 255 2 3 3 3 3 4 4 4 4 4 3 3 3 255
3 3 3 3 5 16 18 15 11 4 3 3 3 3 255 3
3 3 4 7 7 7 8 8 7 7 4 3 255 3 3 3
3 3 4 4 4 3 3 3 3 3 3 255 3 4 6 14
36 65 63 35 18 10 5 4 3 3 255 3 3 3 4 6
6 5 3 2 2 3 4 4 255 4 4 3 3 4 4 4
5 5 4 3 3 3 255 3 3 2 2 3 3 3 3 3
3 3 3 3 3 255 3 3 2 2 2 3 4 6 6 4
3 3 3 3 255 3 3 3 3 3 3 4 5 5 5 4
3 3 255 3 2 3 3 3 3 3 4 4 4 4 4 4
3 255 2 2 2 3 3 3 3 3 3 3 3 3 3 3
255 3 3 3 4 4 4 4 3 3 3 3 3 3 255 3
3 3 4 6 11 7 6 5 3 3 3 3 3 255 3 3
3 4 5 6 6 8 8 6 4 4 4 255 4 3 3 3
3 4 4 4 4 4 3 3 3 3 255 3 3 3 3 3
3 3 3 3 3 3 3 3 3 255 3 2 3 3 4 5
5 4 4 4 3 3 3 255 3 3 3 3 4 4 4 4
4 4 3 3 3 3 255 3 3 3 3 3 3 5 5 5
3 3 2 2 255 3 3 4 3 3 4 6 7 7 6 3
3 3 3 3 4 4 3 3 3 3 2 2 1 0 0 0
0 0 0 1 3 3 3 3 3 3 3 4 4 5 6 6
6 5 4 3 3 3 255 3 3 4 6 11 17 27 27 14
6 3 3 3 3 255 3 3 3 3 3 5 5 5 3 3
3 3 3 255 3 3 3 4 8 11 11 8 7 5 4 4
3 3 255 3 3 4 4 6 7 8 8 6 3 3 3 3
255 3 3 3 3 3 4 3 4 4 4 4 4 3 3 255
3 3 4 7 17 24 32 32 23 9 4 3 3 3 255 3
3 4 5 6 6 8 9 6 4 3 2 2 255 3 3 3
4 6 8 8 7 6 3 3 3 3 3 255 2 3 3 4
9 9 8 6 5 5 4 3 3 255 3 3 4 7 18 37
41 22 19 12 4 4 3 3 255 3 3 4 10 23 29 29
26 22 14 7 6 3 255 3 3 3 3 4 6 6 5 4
3 3 4 4 4 255 4 6 16 40 74 86 77 65 46 38
17 5 3 3 255 2 3 4 7 11 11 8 5 4 4 6
6 4 255 4 4 4 4 4 7 8 11 8 5 4 3 3
255 3 3 2 3 3 4 5 5 5 3 3 3 3 3 255
3 2 2 2 3 4 7 15 15 10 5 3 3 3 255 3
3 4 4 5 6 6 6 5 5 4 4 3 255 3 3 3
3 3 3 5 7 7 6 5 4 3 3 255 2 2 2 2
3 3 3 3 3 3 3 3 3 3 255 3 3 3 4 9
12 10 7 6 5 3 3 2 255 3 4 4 7 13 13 11
9 7 5 3 3 3 3 255 3 3 3 5 15 20 23 31
31 18 6 4 4 255 3 3 3 3 5 9 13 15 9 6
5 4 3 3 255 3 3 3 3 4 5 5 10 11 5 4
3 3 3 255 3 3 3 4 8 10 11 11 7 4 3 3
3 255 3 3 3 4 6 8 8 8 7 7 4 3 3 3
255 4 3 3 3 3 5 10 10 10 7 5 3 3 255 3
3 4 4 6 7 9 12 15 10 6 4 3 3 3 3 4
3 3 3 3 3 2 1 0 0 0 0 0 0 1 3 3
3 3 3 3 4 4 5 6 8 9 9 6 5 4 3 3
255 3 4 6 11 17 24 29 29 17 9 5 3 3 3 255
3 3 3 4 6 10 11 10 5 3 3 3 3 255 3 3
4 8 16 20 21 16 14 10 5 4 4 3 255 3 4 4
6 9 13 16 16 13 8 3 3 3 255 3 3 3 3 5
7 7 7 7 7 6 4 3 3 255 3 4 6 17 27 35
37 38 32 23 6 4 4 3 255 3 3 5 8 11 12 13
11 11 6 4 3 3 255 3 3 3 6 9 12 16 13 9
6 4 3 3 3 255 3 3 4 9 10 10 9 8 8 7
5 3 3 255 3 4 7 18 43 43 44 41 39 19 15 7
4 3 255 3 3 10 23 40 53 53 43 39 24 14 6 4
255 3 3 3 4 6 10 10 8 7 5 4 4 4 4 255
4 16 40 72 86 87 81 72 71 70 38 17 5 3 255 2
3 6 11 16 16 15 11 9 9 9 8 3 255 3 4 4
4 7 8 11 12 12 9 6 3 3 255 3 3 3 4 6
6 6 7 7 7 6 3 3 3 255 3 3 2 3 4 7
15 23 22 18 11 5 3 3 255 3 4 4 6 7 7 7
7 7 7 5 4 4 255 3 3 3 3 4 5 8 10 13
8 6 5 4 3 255 3 3 2 2 3 3 3 3 3 4
3 3 3 3 255 3 3 4 9 14 17 18 15 12 7 5
3 2 255 3 4 7 13 15 14 14 11 9 7 5 4 3
3 255 3 3 5 15 28 40 53 39 38 37 18 6 4 255
3 3 3 5 9 18 19 18 16 11 8 5 4 4 255 4
3 4 4 5 8 11 15 15 14 7 5 3 3 255 3 3
4 8 15 17 18 16 12 8 5 3 3 255 3 3 4 6
10 11 12 13 17 16 7 4 3 3 255 4 4 4 4 13
13 13 13 13 12 7 5 3 255 3 3 4 6 11 12 14
15 15 14 10 6 3 3 3 3 3 3 3 3 3 3 2
1 0 0 0 0 0 0 1 3 3 3 3 3 3 4 5
6 8 9 10 10 9 6 4 4 3 255 4 6 11 17 23
27 29 28 19 10 6 4 3 3 255 3 3 4 6 10 12
12 13 10 5 3 3 3 255 4 4 6 16 20 21 21 20
19 14 10 4 4 3 255 3 4 6 9 16 18 19 20 21
13 8 3 3 255 3 3 3 5 8 13 17 16 16 12 9
6 3 3 255 3 5 12 27 35 36 38 41 41 35 16 6
3 3 255 3 4 8 12 13 13 13 12 11 7 4 3 3
255 3 3 4 7 10 16 17 14 12 8 4 4 3 2 255
3 3 5 9 10 10 10 9 9 10 7 4 3 255 2 5
17 41 48 48 48 47 41 38 32 15 7 4 255 3 5 18
40 53 58 73 63 46 44 24 6 4 255 4 4 4 6 10
11 11 14 14 11 5 4 4 4 255 7 33 72 86 91 87
81 72 72 72 72 38 11 5 255 3 5 10 12 18 18 18
15 14 14 12 9 5 255 3 4 4 7 8 11 15 16 17
17 9 5 3 255 3 3 3 6 10 10 8 8 10 13 7
6 3 3 255 3 3 3 4 7 16 23 29 28 23 18 11
4 4 255 4 4 6 9 9 8 7 7 8 8 7 4 4
255 3 3 3 3 5 8 10 14 15 13 8 6 5 4 255
3 3 3 3 4 5 5 5 6 6 6 4 4 5 255 4
4 8 14 17 18 21 21 16 12 7 4 3 255 3 7 10
17 16 16 15 14 14 13 11 6 4 3 255 3 4 12 28
37 40 53 44 43 39 37 12 4 255 3 3 4 9 13 18
19 19 18 15 11 8 4 4 255 4 3 4 4 7 10 16
20 19 14 9 5 5 3 255 3 3 8 15 19 21 21 19
15 13 8 4 3 255 3 4 6 10 14 16 17 18 19 20
16 6 4 3 255 4 4 5 15 22 22 14 14 17 17 12
7 4 255 4 4 5 13 13 15 15 15 17 16 14 10 6
3 3 3 3 3 3 3 4 6 4 2 0 0 0 0 0
0 1 3 3 3 3 3 3 4 5 6 9 10 11 10 9
7 5 4 4 255 4 6 13 23 28 30 29 28 19 14 9
5 3 3 255 3 3 5 10 12 12 13 14 14 9 4 3
3 255 4 4 12 20 21 20 19 19 20 19 11 5 4 3
255 3 4 9 16 21 20 20 21 22 20 11 4 3 255 3
3 3 6 12 18 24 26 20 16 12 6 4 3 255 3 9
20 29 32 32 33 37 37 37 31 15 3 3 255 3 6 12
13 13 12 13 12 10 7 4 3 3 255 3 4 5 7 9
10 14 13 12 8 4 4 3 2 255 3 3 6 8 10 10
10 10 10 14 10 5 3 255 3 8 24 48 51 52 48 47
41 41 39 24 8 4 255 4 8 24 40 57 72 73 63 49
48 44 12 5 255 4 4 6 10 11 12 13 15 18 15 11
5 4 4 255 18 47 82 91 93 87 81 70 70 80 80 56
17 5 255 5 9 11 13 16 17 17 15 14 14 14 10 6
255 3 3 5 10 12 15 18 19 18 18 14 8 3 255 3
3 4 11 14 14 11 11 11 14 13 7 3 3 255 4 4
4 7 14 23 29 31 30 26 20 11 5 4 255 4 6 9
11 9 8 7 7 8 8 7 5 4 255 3 3 3 5 7
9 13 17 18 15 10 8 5 4 255 3 3 4 4 6 7
7 6 7 10 10 6 6 5 255 4 7 12 20 18 22 22
22 21 16 9 5 3 255 4 8 17 17 17 17 17 16 16
17 16 11 6 4 255 4 8 21 37 39 40 43 44 45 47
41 21 5 255 3 3 5 9 16 18 19 19 19 18 11 9
5 4 255 3 3 4 4 7 16 20 22 20 14 13 7 5
3 255 3 5 13 19 21 21 23 21 16 14 12 7 4 255
4 5 9 14 18 20 20 20 20 20 17 9 4 3 255 4
4 8 16 19 19 19 18 19 18 16 9 5 255 4 5 7
13 13 15 15 16 18 16 16 14 10 6 3 3 3 3 3
4 10 13 10 3 0 0 0 0 0 0 1 3 3 3 2
2 3 4 6 8 10 10 10 9 9 7 5 4 4 255 4
7 15 28 30 31 28 20 17 14 10 5 3 3 255 3 4
6 10 12 12 13 14 14 9 5 3 3 255 4 4 12 18
20 17 17 18 19 19 11 5 4 3 255 3 5 11 21 27
27 21 21 21 16 11 5 4 255 3 3 4 6 12 23 28
28 26 19 12 6 4 3 255 4 11 21 30 31 31 33 36
37 41 37 20 6 3 255 4 6 10 12 11 11 12 12 10
7 4 3 3 255 3 4 6 8 9 9 9 11 10 9 6
4 3 2 255 3 4 6 8 8 8 9 9 15 17 16 7
3 255 3 9 24 41 49 52 47 41 41 43 43 24 9 4
255 4 9 24 45 58 71 72 59 56 49 46 26 5 255 4
4 8 13 12 12 11 14 18 13 8 6 4 4 255 20 62
88 95 94 87 80 69 69 81 81 61 26 7 255 5 10 10
12 13 16 14 13 13 14 13 10 7 255 4 4 6 14 16
23 23 21 19 18 11 7 4 255 3 3 4 10 14 14 11
10 10 12 11 8 3 3 255 4 4 4 9 23 29 34 34
30 26 18 11 5 4 255 4 4 9 11 9 8 8 8 8
8 7 6 5 255 3 3 3 5 7 11 17 21 21 18 12
8 5 3 255 3 3 4 6 7 10 7 6 7 10 10 8
6 5 255 4 8 20 26 29 23 23 23 22 20 9 5 4
255 5 8 13 17 18 18 18 17 17 17 17 12 6 4 255
4 9 29 39 42 40 42 44 49 48 47 22 6 255 3 4
5 9 13 16 19 21 21 18 14 9 5 4 255 3 3 3
4 9 18 24 24 19 14 13 7 3 3 255 3 6 13 19
20 21 23 21 16 15 13 7 4 255 4 5 9 14 19 22
22 21 19 18 15 9 4 4 255 4 6 11 16 19 19 19
20 20 18 16 9 5 255 4 5 8 13 14 16 17 19 22
19 16 16 13 7 4 3 3 3 3 4 4 13 4 3 0
0 0 0 0 0 1 2 3 3 2 2 3 4 6 9 10
10 10 9 8 6 5 4 4 255 4 9 19 27 28 24 20
19 16 14 10 5 3 3 255 3 4 6 8 11 12 15 15
14 9 5 3 3 255 3 4 8 15 15 14 14 17 17 17
9 5 4 3 255 4 5 11 24 33 32 27 20 19 12 7
5 4 255 3 3 4 5 9 16 23 26 20 16 9 5 4
3 255 4 11 21 26 30 31 33 36 41 43 41 20 6 4
255 4 6 9 11 11 12 12 12 12 10 6 3 3 255 3
4 6 10 10 9 9 10 10 9 6 4 3 3 255 3 4
7 8 10 10 10 10 12 16 12 7 3 255 4 9 22 37
41 41 39 38 39 41 40 26 9 4 255 4 10 26 45 61
68 67 61 57 55 48 26 5 255 3 4 5 13 9 9 9
9 7 7 7 5 4 3 255 20 62 97 104 97 84 80 73
77 88 88 72 29 7 255 5 9 10 10 10 14 14 13 13
13 13 10 7 255 3 4 7 14 23 24 23 21 19 14 11
7 4 255 3 3 5 9 10 10 10 10 10 10 10 8 3
3 255 3 3 4 9 23 29 34 30 28 23 17 10 5 3
255 3 4 8 9 9 8 8 8 8 8 7 6 4 255 3
3 4 4 7 11 14 17 19 15 13 9 5 3 255 3 3
3 6 6 10 7 6 6 10 10 8 5 4 255 4 8 20
29 29 26 24 24 22 20 10 4 4 255 5 6 9 14 17
18 18 16 16 16 16 11 6 3 255 3 9 29 43 44 44
45 49 51 47 38 22 7 255 3 4 5 9 13 16 21 24
22 20 14 9 5 4 255 3 3 3 4 9 18 19 22 19
14 12 7 3 2 255 2 6 14 19 20 20 20 20 18 16
10 5 4 255 4 4 6 11 18 22 22 20 18 15 10 7
4 4 255 4 8 13 16 16 19 20 20 20 19 16 9 5
255 5 5 8 13 14 17 18 22 22 22 19 16 13 7 4
3 3 3 3 4 4 4 3 1 0 0 0 0 0 0 1
2 3 3 3 3 3 4 6 9 10 10 9 8 6 5 4
4 4 255 4 9 15 21 23 19 19 18 16 11 7 4 3
3 255 3 3 4 6 8 11 15 14 9 8 4 3 3 255
3 3 6 10 13 13 13 13 16 9 6 4 4 4 255 4
4 8 16 32 31 26 20 13 8 6 5 4 255 3 3 3
4 5 9 16 16 16 9 5 4 3 3 255 4 7 11 21
26 31 34 36 40 41 26 14 6 4 255 4 4 6 9 12
14 12 12 11 10 6 3 3 255 3 3 5 7 9 9 9
12 10 8 5 4 3 3 255 3 4 7 8 10 10 10 12
12 12 9 5 4 255 4 8 22 37 41 41 39 38 39 40
39 24 11 5 255 4 10 30 60 68 68 64 59 58 55 31
12 5 255 3 3 4 4 6 6 7 7 7 6 6 4 3
3 255 11 53 109 109 100 84 81 84 94 104 99 72 29 7
255 4 7 9 10 12 14 14 14 13 13 12 9 5 255 3
4 7 12 18 23 23 23 20 15 10 7 4 255 3 3 5
9 10 10 10 10 10 10 9 7 4 3 255 3 2 3 7
11 23 29 28 26 21 16 9 4 3 255 3 4 7 9 9
9 8 8 8 8 8 6 4 255 3 3 4 4 7 9 11
14 14 14 11 9 5 3 255 3 3 3 4 6 6 4 4
6 8 8 7 4 3 255 4 8 17 24 28 28 28 29 29
20 9 4 4 255 4 5 9 13 15 15 15 15 16 16 11
6 4 3 255 3 6 17 32 42 44 47 49 49 41 31 18
7 255 3 4 5 9 14 19 22 24 22 20 14 8 4 4
255 3 2 2 4 7 11 18 19 14 13 12 7 3 2 255
2 5 14 18 19 19 19 20 19 16 10 4 4 255 3 3
5 10 15 18 21 17 13 9 7 5 4 4 255 4 8 13
14 16 16 19 20 20 19 17 10 5 255 4 5 8 13 15
17 20 22 24 22 19 14 9 5 4 3 3 3 3 3 3
3 3 1 0 0 0 0 0 0 1 2 3 3 3 3 3
3 4 7 9 8 7 6 5 4 3 3 3 255 3 4 11
14 15 15 18 16 11 9 5 4 3 3 255 3 3 4 4
6 8 9 9 8 4 3 3 3 255 3 3 4 6 10 10
10 10 9 6 4 4 4 4 255 4 4 5 8 16 22 20
13 8 6 5 4 4 255 3 3 3 4 4 4 6 6 6
5 4 4 3 3 255 3 4 7 14 22 26 29 34 32 26
14 6 5 4 255 3 3 5 9 11 14 11 11 10 7 5
3 3 255 3 3 4 6 8 9 11 12 11 6 4 4 3
3 255 3 4 7 10 12 12 11 11 11 11 8 4 3 255
4 7 20 36 41 45 45 43 42 39 32 20 11 5 255 3
9 30 46 60 61 59 58 55 31 18 7 4 255 3 3 4
4 5 6 7 7 9 6 5 4 3 3 255 6 40 96 104
100 97 92 94 107 112 99 51 15 4 255 3 4 8 10 17
20 20 19 18 13 12 7 4 255 3 3 4 7 12 18 23
23 22 17 10 5 3 255 3 3 5 9 10 13 14 12 10
9 7 5 3 3 255 3 2 3 3 7 11 17 24 23 17
10 6 3 3 255 3 4 7 9 9 9 7 7 7 7 7
5 4 255 3 3 4 4 5 7 9 10 10 11 10 6 5
3 255 3 3 3 3 4 4 4 4 5 6 7 6 4 3
255 4 6 11 18 26 28 28 30 28 15 8 4 3 255 3
5 10 13 14 13 12 10 10 10 8 6 3 2 255 3 4
10 17 32 39 46 44 38 32 20 10 5 255 3 4 4 9
14 19 21 22 20 16 10 6 4 4 255 3 3 3 4 6
7 11 13 13 12 9 7 4 3 255 2 4 9 14 17 18
19 20 20 18 9 4 3 255 3 3 5 10 11 15 15 13
9 7 5 4 3 3 255 3 6 8 13 13 15 16 19 19
19 17 10 5 255 3 4 6 10 15 19 20 22 22 20 19
13 7 4 3 3 3 3 3 3 3 3 3 1 0 0 0
0 0 0 1 3 3 3 2 2 3 3 4 4 5 5 4
4 4 3 2 3 3 255 3 3 3 5 7 8 10 10 9
5 4 4 3 3 255 3 3 4 4 4 4 4 4 4 3
3 3 2 255 3 3 4 4 6 6 6 5 4 4 3 3
3 3 255 4 4 4 5 6 9 9 6 5 4 4 4 4
255 3 3 3 3 4 4 4 5 5 4 4 4 4 3 255
4 4 5 7 13 15 23 27 19 11 6 5 4 3 255 3
3 4 5 9 11 11 10 7 5 3 3 3 255 3 3 3
4 5 7 9 11 6 4 3 3 3 3 255 3 3 5 7
12 12 10 10 9 8 5 3 3 255 3 3 7 22 36 45
45 43 42 32 20 11 5 4 255 3 5 10 30 45 45 38
33 30 18 8 4 3 255 3 3 3 4 5 6 7 7 9
7 6 3 3 3 255 5 22 41 96 96 92 92 94 104 99
59 20 4 3 255 3 4 7 14 17 20 20 19 18 14 11
5 3 255 3 3 3 4 7 11 16 22 20 12 7 3 3
255 2 3 3 5 9 13 14 13 10 7 5 4 3 3 255
3 3 3 3 3 4 9 14 14 10 6 3 3 3 255 3
3 5 7 8 7 7 7 7 7 5 4 3 255 3 3 3
4 4 6 8 9 9 7 6 5 3 3 255 3 3 3 3
3 3 3 3 4 5 5 4 4 3 255 3 4 6 11 18
24 28 28 15 8 4 4 3 255 3 4 9 11 13 12 10
8 5 5 6 5 4 3 255 3 3 4 10 16 23 32 34
32 20 12 6 4 255 3 4 4 4 9 16 19 19 17 12
7 4 4 4 255 4 4 4 4 5 6 7 9 9 9 7
4 3 3 255 3 3 4 9 11 14 17 18 18 9 4 3
3 255 3 3 5 6 10 9 8 7 5 4 4 4 3 3
255 3 4 6 8 10 13 15 17 17 17 12 8 5 255 4
4 6 10 14 16 20 20 20 19 13 9 5 4 3 3 3
3 3 3 3 3 3 1 0 0 0 0 0 0 1 3 3
3 2 2 3 4 4 4 4 3 3 3 3 2 2 2 3
255 3 3 3 4 5 5 4 3 3 4 4 3 3 3 255
3 4 4 4 4 4 4 3 3 3 3 3 3 255 3 3
3 4 4 4 4 4 4 3 3 3 3 3 255 4 4 3
3 4 4 4 4 4 3 3 4 4 255 3 3 3 3 3
3 3 3 4 4 4 4 4 4 255 4 4 4 5 7 13
13 13 9 5 4 3 3 3 255 3 3 3 4 5 7 7
6 5 3 3 3 3 255 2 2 3 3 4 5 6 6 4
3 3 3 3 3 255 3 3 3 5 5 6 6 6 6 5
3 3 3 255 3 3 3 6 16 34 36 36 24 11 6 5
4 3 255 3 4 5 10 14 16 16 13 10 8 4 3 3
255 3 3 3 4 4 5 7 7 7 6 3 3 3 3 255
3 6 22 41 58 78 84 84 78 59 20 5 3 3 255 3
3 6 8 14 15 14 14 14 11 7 4 3 255 3 3 3
4 4 6 10 12 12 7 3 3 2 255 2 2 3 3 5
9 10 10 7 5 4 3 3 3 255 3 3 3 3 3 3
4 6 6 4 4 3 3 3 255 3 3 4 5 6 7 7
6 6 5 4 3 3 255 3 3 3 3 3 5 6 7 7
5 4 4 3 3 255 3 3 3 3 2 2 3 3 4 4
4 4 3 3 255 3 3 3 6 10 15 15 11 7 4 4
3 3 255 3 4 6 9 10 10 8 4 4 3 4 4 4
3 255 3 3 3 4 7 10 15 15 14 12 6 4 3 255
4 4 4 3 4 7 13 14 12 7 4 4 4 4 255 4
4 4 4 4 5 6 7 7 5 3 3 3 3 255 3 3
3 4 5 9 13 13 8 4 3 3 3 255 2 2 3 5
5 5 4 3 3 3 3 3 3 3 255 3 3 4 5 7
10 12 16 17 12 8 7 6 255 4 4 4 6 10 14 14
13 12 12 9 5 4 3 3 3 3 3 3 3 3 3 3
1 0 0 0 0 0 0 1 3 3 3 3 3 3 4 4
4 3 3 3 3 3 3 2 2 3 255 3 3 3 4 4
4 3 3 3 3 3 3 3 3 255 3 4 4 4 3 3
3 3 3 3 3 3 3 255 3 3 3 3 3 4 4 3
3 3 3 3 3 4 255 4 3 3 3 3 4 4 4 4
3 3 3 4 255 3 3 3 3 3 3 3 3 3 3 3
4 4 4 255 4 4 4 4 4 5 5 5 4 4 3 3
3 3 255 3 3 3 3 3 3 3 3 3 3 2 2 3
255 3 3 3 3 3 3 3 3 3 2 3 3 3 3 255
3 2 2 3 3 4 4 4 4 3 3 3 3 255 3 3
3 3 5 11 11 9 5 4 3 3 3 2 255 2 3 4
5 5 4 4 4 4 4 3 3 3 255 3 3 3 3 4
4 4 3 3 3 3 3 3 3 255 3 3 6 10 13 23
38 38 26 13 4 3 3 3 255 3 3 3 6 6 6 5
4 5 5 4 3 3 255 3 3 4 4 4 4 5 5 4
3 3 3 2 255 2 3 3 3 3 5 5 5 4 4 3
3 3 3 255 3 3 3 3 3 3 3 4 4 4 3 3
3 3 255 3 3 3 4 5 5 5 4 4 4 3 3 3
255 3 3 3 3 3 3 5 5 5 4 4 4 3 3 255
3 3 3 3 2 2 3 3 4 4 4 4 3 3 255 3
3 3 4 4 5 5 5 4 3 3 3 3 255 3 4 4
6 8 8 7 4 3 3 3 3 3 3 255 3 3 3 3
4 5 5 5 6 5 4 3 3 255 4 4 3 3 3 4
7 7 7 4 3 3 4 4 255 4 4 3 3 3 3 5
5 4 3 3 3 3 3 255 3 3 3 3 3 5 5 5
4 3 3 3 3 255 2 3 3 3 3 3 3 2 3 3
3 3 3 3 255 3 3 3 3 4 6 6 7 7 7 7
6 4 255 4 3 3 3 4 7 7 7 7 7 5 4 4
3 3 3 3 3 3 3 3 3 3 1 0 0 0 255 255
255 255 255 255 255 255 255 255 255 255 255 255 255 255 255 255
255 255 255 255 255 255 255 255 255 255 255 255 255 255 255 255
255 255 255 255 255 255 255 255 255 255 255 255 255 255 255 255
255 255 255 255 255 255 255 255 255 255 255 255 255 255 255 255
255 255 255 255 255 255 255 255 255 255 255 255 255 255 255 255
255 255 255 255 255 255 255 255 255 255 255 255 255 255 255 255
255 255 255 255 255 255 255 255 255 255 255 255 255 255 255 255
255 255 255 255 255 255 255 255 255 255 255 255 255 255 255 255
255 255 255 255 255 255 255 255 255 255 255 255 255 255 255 255
255 255 255 255 255 255 255 255 255 255 255 255 255 255 255 255
255 255 255 255 255 255 255 255 255 255 255 255 255 255 255 255
255 255 255 255 255 255 255 255 255 255 255 255 255 255 255 255
255 255 255 255 255 255 255 255 255 255 255 255 255 255 255 255
255 255 255 255 255 255 255 255 255 255 255 255 255 255 255 255
255 255 255 255 255 255 255 255 255 255 255 255 255 255 255 255
255 255 255 255 255 255 255 255 255 255 255 255 255 255 255 255
255 255 255 255 255 255 255 255 255 255 255 255 255 255 255 255
255 255 255 255 255 255 255 255 255 255 255 255 255 255 255 255
255 255 255 255 255 255 255 255 255 255 255 255 255 255 255 255
255 255 255 255 255 255 255 255 255 255 255 255 255 255 255 255
255 255 255 255 255 255 255 255 255 255 255 255 255 255 255 255
255 255 255 255 255 255 255 255 255 255 255 255 255 255 255 255
255 255 255 255 255 255 255 255 255 255 255 255 255 255 255 255
255 255 255 255 255 255 255 255 255 255 255 255 255 255 255 255
255 255 255 255 255 255 255 255 255 255 255 255 255 255 255 255
255 255 255 255 255 255 255 255 255 255 255 255 255 255 255 255
255 255 255 255 255 255 255 255 255 255 255 255 255 255 255 255
255 255 255 255 255 255 255 255 255 255 255 255 255 255 255 255
255 255 255 255 255 255 255 255 0 0 0 1 3 3 3 3
3 3 3 4 4 5 5 5 4 4 3 3 3 3 255 4
4 3 4 3 4 4 4 3 3 3 3 3 3 255 3 3
3 4 3 3 3 3 3 4 3 3 3 255 3 3 2 3
3 3 3 4 4 4 3 3 3 3 255 3 3 3 3 4
4 4 4 5 5 5 4 3 255 3 3 3 3 4 4 3
3 3 3 3 3 3 4 255 4 3 3 3 3 3 5 6
4 4 3 3 3 4 255 3 3 3 2 3 3 3 3 3
3 3 3 3 255 3 3 4 4 6 6 5 5 4 3 4
4 4 3 255 3 2 2 2 2 2 3 3 3 3 3 3
3 255 3 3 3 4 4 4 3 3 4 4 4 3 3 2
255 3 3 3 3 4 4 4 3 3 3 3 2 3 255 3
3 3 3 4 5 5 3 3 3 3 3 3 3 255 3 3
3 3 3 4 4 4 3 3 3 3 3 3 255 3 3 3
3 4 5 5 4 3 3 3 3 3 255 3 3 3 3 3
3 3 3 3 3 2 2 2 255 3 3 3 3 3 3 3
4 4 4 4 3 3 3 255 4 4 3 3 3 4 4 4
4 4 4 3 3 3 255 3 2 3 3 4 5 4 4 4
3 3 3 3 255 3 3 3 3 3 3 3 3 3 3 3
3 3 3 255 3 3 3 3 2 2 2 3 3 3 3 3
3 3 255 3 3 3 3 3 3 3 3 3 3 3 3 3
255 3 3 3 3 3 3 3 3 3 3 3 3 3 3 255
3 3 3 4 4 4 4 3 3 3 3 3 3 255 3 3
3 2 2 3 4 4 3 3 3 3 3 4 255 3 3 3
2 3 3 4 4 4 3 3 3 3 3 255 3 3 3 3
3 3 2 2 3 4 4 3 3 255 3 4 3 3 3 3
2 2 3 3 3 2 2 2 255 2 3 3 2 3 3 3
3 3 3 3 3 3 255 3 3 3 3 3 3 3 4 4
4 3 4 4 4 4 4 4 5 5 4 3 3 3 1 0
0 0 0 0 0 1 3 3 3 3 3 3 4 7 10 13
16 16 15 12 6 4 3 3 255 4 4 4 4 4 7 8
8 5 4 3 3 3 3 255 3 3 3 5 14 16 17 17
12 5 4 3 3 255 3 3 2 2 3 3 4 5 4 4
4 3 3 3 255 3 3 4 4 5 5 6 6 6 5 5
3 3 255 3 3 3 4 5 5 4 4 3 3 3 3 3
3 255 4 4 4 4 5 8 9 9 6 5 4 4 3 3
255 3 2 2 3 4 5 5 4 3 3 3 2 3 255 4
4 4 6 11 12 10 8 6 5 4 4 4 3 255 3 3
2 2 3 3 3 4 4 4 3 3 3 255 3 3 5 6
6 5 4 4 5 8 8 5 3 3 255 3 3 3 3 4
4 4 4 4 3 3 2 3 255 3 3 3 5 8 10 14
9 6 4 3 3 3 3 255 4 4 3 3 4 4 4 4
3 3 3 2 2 3 255 3 3 3 4 6 8 10 5 3
3 3 3 3 255 3 3 3 3 3 3 3 3 3 3 2
2 2 255 2 3 3 4 6 8 6 6 6 7 7 5 5
4 255 4 4 6 7 7 7 7 9 13 14 6 4 3 3
255 2 2 3 3 4 5 5 4 4 3 3 3 3 255 3
3 3 3 3 3 4 4 4 3 3 3 3 3 255 3 3
3 3 3 2 2 3 3 2 2 3 3 3 255 3 3 3
3 3 3 3 3 3 3 3 3 3 255 3 3 3 3 3
3 4 5 5 4 4 3 3 3 255 3 3 3 3 4 4
4 4 3 3 3 3 3 255 3 3 3 3 2 3 4 4
3 3 3 3 4 4 255 3 3 3 2 3 3 4 4 4
3 3 3 3 3 255 3 3 3 3 3 3 2 3 4 4
4 4 3 255 3 4 4 4 3 3 3 3 3 3 3 3
3 2 255 2 3 2 2 3 4 4 4 3 3 3 3 3
255 2 3 2 3 3 3 3 4 4 4 4 3 4 4 4
4 3 5 4 4 4 4 3 1 0 0 0 0 0 0 1
3 3 3 3 4 4 7 14 22 35 35 34 27 22 14 6
3 3 255 4 4 5 7 11 15 19 19 12 7 4 3 3
3 255 3 3 6 16 32 44 40 38 29 13 5 4 3 255
3 3 2 2 3 3 5 5 5 4 4 3 3 3 255 3
3 4 7 12 12 13 13 11 6 5 3 3 255 3 3 4
7 7 6 6 5 5 5 3 3 3 3 255 3 4 5 9
10 12 12 12 12 12 8 5 4 3 255 3 3 6 11 20
20 15 7 4 3 3 3 3 255 4 5 7 12 15 14 10
10 7 6 5 4 4 3 255 3 3 3 3 4 5 5 5
5 4 4 3 3 255 3 5 13 13 8 6 5 5 8 11
17 11 5 4 255 3 3 4 5 5 12 12 12 11 5 3
2 2 255 3 3 5 8 10 19 19 14 9 8 4 3 3
3 255 4 4 4 4 4 8 9 9 6 4 3 2 2 3
255 3 4 5 6 9 11 12 10 5 4 3 3 3 255 3
3 3 4 4 4 4 4 3 2 2 3 3 255 3 3 4
8 8 8 7 7 7 9 11 11 5 5 255 4 6 12 11
7 7 7 9 13 14 11 6 3 3 255 3 3 3 4 5
5 6 6 6 4 3 3 3 255 3 3 3 3 4 5 6
8 7 4 3 3 3 3 255 3 3 3 4 3 3 3 3
3 3 3 3 3 3 255 3 3 3 3 2 3 4 7 12
6 4 3 3 255 3 3 3 4 10 14 15 16 17 17 5
3 3 3 255 3 3 3 3 4 5 5 4 4 3 3 3
3 255 4 4 4 3 3 4 5 5 4 3 3 3 3 4
255 3 3 3 3 3 3 4 6 6 4 3 3 4 4 255
3 3 3 3 3 4 4 4 4 5 4 4 3 255 3 4
4 5 11 23 23 20 12 7 4 4 3 3 255 3 3 3
3 3 4 5 4 4 3 3 3 3 255 3 3 3 3 3
3 4 4 4 4 4 3 3 4 4 3 3 4 4 4 4
3 2 1 0 0 0 0 0 0 1 3 3 3 3 4 7
14 22 32 37 44 40 38 36 23 14 6 3 255 4 4 7
12 19 20 21 21 21 18 10 5 3 3 255 3 6 14 32
36 44 40 38 33 29 13 4 4 255 4 3 3 2 2 3
3 4 4 4 4 5 4 3 255 3 4 7 12 16 16 16
20 20 14 7 3 3 255 3 3 6 7 7 7 6 7 9
7 5 3 3 3 255 4 5 9 18 18 14 14 14 16 17
15 8 5 4 255 4 6 11 26 29 26 23 15 7 5 3
3 4 255 5 7 11 15 16 16 16 10 10 8 8 8 4
3 255 3 3 3 4 5 6 5 5 5 5 6 5 3 255
5 13 14 14 13 7 6 7 8 18 18 17 9 5 255 3
4 5 8 16 22 23 23 23 18 5 3 3 255 3 4 7
10 13 14 16 14 9 9 8 4 3 3 255 3 4 4 6
8 12 15 15 11 7 4 3 3 3 255 4 6 9 9 10
11 12 10 7 5 4 3 3 255 3 3 4 5 5 4 4
3 3 2 2 3 3 255 3 4 8 9 9 9 8 9 9
9 11 11 8 4 255 4 12 16 16 9 7 6 9 9 11
11 7 4 3 255 3 4 4 8 12 12 11 11 11 11 5
3 3 255 3 3 3 4 8 11 11 12 10 7 4 3 3
3 255 3 3 4 4 4 5 7 6 6 6 8 3 3 3
255 3 3 3 3 3 4 6 12 15 12 6 4 3 255 3
3 4 10 20 30 31 36 37 27 17 8 4 3 255 3 3
3 3 5 10 12 12 9 8 4 3 3 255 4 4 5 5
5 9 12 12 9 6 4 3 3 3 255 3 4 4 3 3
3 6 8 8 6 4 4 4 4 255 3 3 3 3 6 12
13 13 14 14 7 4 4 255 4 4 5 11 23 42 54 43
30 21 15 8 4 3 255 3 3 3 3 5 6 7 7 5
4 4 3 3 255 3 3 4 4 5 5 5 5 5 5 4
3 3 3 3 4 4 4 4 4 3 3 2 1 0 0 0
0 0 0 1 3 3 3 4 5 9 17 22 28 37 44 40
40 39 36 23 9 3 255 4 6 12 20 21 21 21 21 23
26 18 10 5 3 255 5 9 20 32 33 35 35 38 38 34
27 12 4 255 4 4 3 3 3 3 3 3 3 4 5 5
4 3 255 3 5 11 16 16 19 20 20 21 20 14 7 3
255 3 4 7 8 7 6 6 8 10 10 7 4 3 3 255
4 8 17 21 21 17 15 15 17 19 18 15 8 4 255 4
11 21 26 29 26 24 24 16 15 15 5 4 255 5 9 15
17 17 17 17 17 13 13 15 12 8 4 255 3 3 4 4
6 6 6 5 5 7 7 7 5 255 8 14 18 18 13 8
7 7 8 16 21 22 14 7 255 4 4 8 15 23 26 28
28 28 28 16 5 3 255 4 4 10 13 14 14 14 10 10
10 10 6 4 3 255 3 4 5 8 13 16 18 18 16 11
7 4 3 3 255 6 9 12 12 12 13 12 11 9 7 6
5 3 255 3 4 5 6 6 5 4 3 3 3 3 3 3
255 4 7 8 8 8 8 9 9 9 9 8 8 5 4 255
5 12 14 14 11 7 6 9 9 11 11 11 7 4 255 4
4 8 13 22 24 21 21 21 21 11 5 3 255 3 3 4
6 11 14 17 16 14 10 5 3 3 3 255 3 4 5 7
8 9 9 7 8 9 10 10 3 3 255 3 3 3 3 4
5 5 7 12 8 6 5 3 255 3 3 7 20 30 44 44
42 39 33 27 16 5 4 255 3 3 3 6 11 18 32 41
31 20 9 4 3 255 4 5 5 6 9 13 16 17 17 15
11 5 3 3 255 3 4 4 5 5 6 10 11 10 8 4
4 4 4 255 3 3 3 7 15 29 34 36 36 33 20 7
4 255 4 4 8 20 42 62 62 53 46 40 28 15 8 4
255 3 4 4 5 6 8 9 9 9 6 4 4 4 255 3
4 4 6 7 8 8 8 9 8 6 4 3 3 3 3 4
4 4 4 3 3 2 2 0 0 0 0 0 0 1 3 3
3 4 5 11 18 22 28 32 28 28 35 39 37 24 10 4
255 4 8 14 21 27 27 23 24 24 26 24 15 7 5 255
8 17 24 33 33 33 32 37 41 46 33 26 7 255 4 4
5 4 3 3 3 3 3 4 4 5 3 3 255 4 5 13
17 19 21 22 21 21 19 16 11 4 255 3 6 8 8 7
7 7 10 10 10 7 4 3 3 255 5 9 18 23 23 18
16 16 17 19 19 16 9 4 255 5 13 18 24 24 24 24
27 31 33 23 15 5 255 5 10 13 17 18 19 27 28 18
18 19 16 12 6 255 4 4 5 6 6 6 6 5 5 5
7 5 5 255 8 9 15 14 10 8 7 8 10 16 22 23
21 12 255 4 6 10 15 16 23 28 28 28 22 16 9 4
255 4 6 10 14 14 14 13 10 10 11 11 9 6 4 255
3 5 8 13 16 18 21 21 21 16 8 4 4 3 255 7
11 12 12 12 13 13 11 10 9 9 9 5 255 4 4 4
6 6 4 4 3 3 4 4 3 3 255 3 5 7 7 7
7 9 9 13 13 8 7 5 4 255 5 10 14 14 14 11
11 15 16 15 14 13 13 7 255 4 4 10 22 28 29 27
27 30 24 21 9 4 255 3 3 4 7 12 17 18 23 22
14 9 5 3 3 255 3 5 7 8 9 9 9 9 8 9
10 10 4 3 255 3 3 4 5 5 5 6 7 7 7 6
5 3 255 3 4 9 29 41 45 44 40 33 27 26 22 14
5 255 3 4 6 11 18 32 34 41 32 30 20 9 4 255
3 4 6 7 11 15 17 18 19 20 15 11 5 3 255 3
4 6 7 7 10 11 11 10 7 5 4 3 3 255 3 4
6 15 29 41 51 48 48 47 33 20 6 255 4 5 13 30
53 62 62 53 46 42 37 24 11 5 255 4 4 5 6 8
8 9 9 9 8 6 5 4 255 4 4 5 7 8 9 9
9 11 10 8 6 4 3 3 3 3 3 4 3 3 3 3
2 0 0 0 0 0 0 1 3 3 4 5 7 13 21 24
32 29 27 27 28 34 30 24 11 4 255 5 12 20 27 35
39 39 29 29 24 22 15 7 5 255 12 23 30 32 33 33
37 41 47 47 46 27 7 255 4 5 7 8 7 4 3 3
3 3 4 4 3 3 255 5 10 17 19 22 27 26 24 18
16 16 11 4 255 5 7 8 9 9 9 10 10 11 10 7
4 3 3 255 6 12 19 23 23 21 17 17 19 19 19 16
9 5 255 6 13 18 19 19 21 24 27 31 33 27 22 5
255 8 12 14 17 20 27 33 33 20 19 19 17 12 7 255
5 6 6 7 6 6 5 4 4 5 5 5 4 255 6 9
15 12 10 8 7 8 11 19 24 26 23 13 255 6 9 14
15 15 15 15 15 16 16 10 9 4 255 4 7 10 13 14
13 13 10 10 12 12 12 7 4 255 4 7 13 18 20 21
22 24 22 17 14 7 3 3 255 6 10 11 10 10 13 13
11 11 11 10 9 7 255 4 4 4 4 4 4 4 5 7
7 5 4 3 255 3 3 5 5 5 6 7 12 15 26 13
8 5 5 255 5 8 11 14 14 19 20 20 24 20 16 15
14 13 255 4 5 14 22 28 29 27 27 30 24 20 9 4
255 3 3 4 7 12 18 22 24 24 22 13 8 5 3 255
4 6 8 9 9 9 9 9 9 9 10 10 4 3 255 3
3 4 5 6 6 8 8 7 7 6 5 3 255 3 4 10
29 41 41 34 32 27 28 26 23 14 6 255 5 6 8 17
31 34 34 32 30 26 22 12 5 255 3 4 5 10 15 17
18 19 20 20 19 13 6 3 255 3 4 7 8 14 15 13
11 9 7 5 4 3 3 255 3 5 12 28 41 53 60 60
55 55 49 30 7 255 4 5 14 34 53 63 63 53 46 42
39 24 11 5 255 4 4 6 7 7 8 8 8 9 9 8
6 5 255 4 4 5 7 9 9 9 10 11 10 10 8 6
4 3 3 3 3 3 3 3 3 3 1 0 0 0 0 0
0 1 3 3 4 5 7 13 23 32 36 34 29 27 28 30
29 22 11 5 255 5 12 24 35 41 44 44 36 31 24 22
12 5 4 255 12 24 30 33 33 37 37 39 47 47 34 22
7 255 4 4 7 8 7 6 4 3 3 3 3 3 3 3
255 6 13 18 22 28 28 27 24 20 16 16 9 4 255 4
5 8 12 13 10 10 11 13 14 9 4 3 3 255 6 12
21 26 26 22 21 21 23 19 17 12 8 5 255 7 13 18
19 19 22 26 27 28 27 26 14 6 255 12 15 17 18 24
32 33 31 19 18 17 13 9 6 255 5 6 6 6 5 5
4 4 4 4 5 4 4 255 6 9 15 11 10 9 9 9
11 17 20 24 17 13 255 6 9 14 15 14 12 12 14 14
12 9 7 5 255 4 7 10 13 13 13 13 11 10 12 12
11 7 4 255 4 7 15 19 20 21 23 24 23 19 14 7
3 3 255 5 7 8 7 8 8 10 11 11 11 10 7 5
255 4 4 3 4 4 4 5 5 7 7 5 4 4 255 3
3 4 5 5 6 9 12 18 26 18 8 6 5 255 8 8
10 14 20 20 20 20 24 18 16 16 16 13 255 5 7 14
21 22 22 23 23 21 20 12 7 4 255 3 3 4 7 15
20 23 24 24 22 16 8 5 3 255 3 6 9 10 13 14
13 10 10 11 11 11 6 3 255 3 3 4 6 8 9 11
11 10 7 7 5 3 255 3 4 13 34 37 37 33 29 29
32 31 23 16 6 255 5 8 12 30 38 42 34 29 24 22
22 12 5 255 3 3 6 10 17 20 20 19 19 19 18 13
7 4 255 3 4 8 14 15 15 11 8 7 7 5 3 3
3 255 3 5 14 38 51 64 65 65 60 57 55 30 7 255
4 4 14 35 53 62 63 62 49 42 39 24 11 4 255 4
4 6 7 8 8 8 8 8 9 8 7 5 255 4 4 5
7 9 9 10 10 10 10 10 10 7 4 3 3 3 3 3
3 3 3 2 1 0 0 0 0 0 0 1 3 4 4 4
6 11 23 32 37 36 32 32 32 32 29 20 9 5 255 5
10 24 35 38 44 43 35 31 22 21 10 4 4 255 12 23
32 36 44 42 39 37 34 34 29 15 5 255 3 4 6 7
7 5 3 3 3 3 3 3 3 3 255 6 13 18 22 28
28 26 24 24 16 15 8 4 255 3 3 6 13 13 13 10
11 16 16 11 4 3 3 255 5 11 21 28 28 22 22 21
23 17 13 10 7 5 255 7 15 20 28 23 23 28 28 28
27 22 12 5 255 13 19 23 24 27 33 33 26 19 17 16
10 6 4 255 4 4 6 6 4 4 4 5 4 4 4 4
4 255 5 12 16 16 11 10 9 9 9 13 17 17 13 8
255 5 8 13 14 13 12 12 13 13 11 8 6 5 255 4
7 12 16 16 14 13 13 12 11 11 10 7 5 255 4 7
14 17 19 19 21 21 21 19 14 6 3 3 255 3 6 6
7 6 7 8 8 8 8 7 5 5 255 4 4 3 4 4
4 4 5 5 4 4 4 4 255 4 4 5 6 6 7 11
12 13 14 12 6 5 4 255 8 9 11 12 23 23 20 18
16 16 16 18 18 13 255 4 5 9 16 20 21 23 21 20
16 9 4 4 255 3 3 3 7 15 22 24 22 21 17 16
7 4 3 255 3 6 10 13 18 20 17 14 14 15 12 11
6 3 255 3 4 5 8 9 9 11 12 11 9 7 5 3
255 3 4 13 34 37 37 33 32 36 37 36 29 16 6 255
5 8 13 31 49 49 42 26 23 22 16 8 3 255 3 3
5 15 21 29 23 20 20 19 16 12 7 4 255 3 4 8
14 16 15 11 9 8 8 5 3 3 3 255 4 5 16 47
64 80 83 79 68 60 49 24 7 255 3 4 17 46 53 63
75 75 63 53 41 27 10 4 255 3 4 7 7 9 9 8
8 9 9 9 7 5 255 3 3 4 5 8 9 10 10 10
10 10 9 7 4 3 3 3 3 3 3 3 3 2 1 0
0 0 0 0 0 1 4 4 4 4 5 10 23 28 32 32
36 36 33 33 28 16 5 4 255 4 5 19 24 31 27 27
24 24 21 13 5 4 3 255 7 17 26 36 44 42 42 36
34 33 21 10 4 255 3 3 4 5 5 3 3 3 3 3
3 3 3 3 255 4 9 18 23 26 24 24 26 26 20 14
6 4 255 3 3 3 5 8 5 7 10 18 18 11 3 3
3 255 3 6 15 28 28 22 22 22 22 16 10 7 5 4
255 6 15 28 29 30 29 29 29 29 27 20 9 5 255 7
15 23 24 24 30 31 21 17 15 10 6 4 3 255 3 4
5 5 3 3 4 5 4 4 4 4 4 255 4 7 16 16
10 9 9 8 9 13 13 13 8 5 255 4 5 9 13 13
13 13 15 15 12 8 5 4 255 4 5 12 16 16 16 16
19 13 11 10 8 6 5 255 4 5 9 14 16 16 18 21
20 19 10 4 3 3 255 3 5 6 6 6 7 7 7 7
7 6 5 4 255 4 3 3 3 3 4 4 4 3 3 3
3 3 255 4 5 7 9 8 8 11 12 11 9 6 6 6
4 255 8 10 11 11 12 18 16 13 13 13 15 19 19 11
255 3 4 5 9 15 20 23 20 16 9 4 4 4 255 3
3 3 5 14 30 30 21 18 16 12 5 3 3 255 3 6
10 18 22 22 20 16 16 16 15 9 4 3 255 3 4 5
7 8 9 11 12 12 10 6 4 3 255 3 4 13 34 37
40 37 33 29 36 33 24 12 4 255 4 6 8 14 38 43
29 23 22 17 12 5 3 255 3 3 5 15 29 29 29 23
20 18 12 7 4 3 255 3 4 8 14 15 15 14 11 11
11 8 4 3 3 255 4 5 16 47 78 83 86 84 83 64
43 18 5 255 4 4 17 46 53 70 81 79 68 55 51 27
8 3 255 3 4 7 9 9 9 9 9 9 11 9 6 4
255 3 3 3 4 6 8 10 11 10 10 9 7 5 4 4
3 3 3 3 3 3 3 2 1 0 0 0 0 0 0 1
4 4 4 4 4 8 13 23 27 27 29 36 31 31 16 12
4 4 255 4 4 6 19 20 20 23 22 22 13 6 4 4
3 255 4 7 17 26 34 42 36 35 34 22 16 6 3 255
3 3 4 4 3 3 3 3 3 4 4 4 3 3 255 3
7 21 26 24 21 21 27 27 24 8 4 3 255 3 3 3
3 5 5 5 10 11 11 4 3 3 3 255 3 4 11 22
22 22 22 23 21 12 8 5 4 4 255 4 7 15 29 30
30 30 29 28 22 12 5 4 255 4 8 13 15 17 19 20
19 16 15 9 4 3 3 255 3 3 4 4 4 4 4 4
4 4 4 4 4 255 4 5 14 14 11 9 8 6 7 11
11 9 5 3 255 4 4 5 9 13 13 13 13 13 11 6
4 3 255 3 3 7 13 16 19 20 20 20 12 9 6 5
4 255 4 4 5 9 13 13 13 18 18 16 5 3 3 3
255 4 5 6 6 6 6 6 7 6 6 4 3 3 255 3
3 3 3 3 3 3 3 3 3 3 3 3 255 3 6 9
11 11 8 8 10 9 7 6 7 8 4 255 4 9 11 11
12 14 13 13 13 12 13 15 12 8 255 3 3 3 4 8
13 15 16 9 7 4 4 3 255 3 3 3 4 11 30 30
21 17 14 8 4 3 3 255 4 4 8 16 18 20 16 14
16 15 10 7 3 3 255 3 3 4 5 7 8 10 12 12
12 6 3 3 255 3 4 11 17 34 40 29 24 24 24 24
15 6 4 255 4 4 6 7 13 23 23 17 13 12 5 3
3 255 3 4 5 10 20 29 29 23 19 12 8 4 4 3
255 3 3 4 9 15 15 14 12 11 11 9 5 4 4 255
3 4 9 34 53 78 83 84 75 64 40 13 4 255 4 4
11 30 53 61 75 70 63 51 29 14 4 3 255 3 4 4
7 9 8 8 9 12 12 10 6 4 255 3 3 3 3 5
8 10 10 10 9 8 6 4 4 3 3 3 3 3 3 3
3 3 1 0 0 0 0 0 0 2 4 4 4 4 4 5
8 13 20 23 26 21 14 14 12 4 4 4 255 3 3 4
6 11 12 20 20 13 6 4 4 4 3 255 3 4 6 13
19 22 22 22 22 16 6 3 3 255 3 3 3 3 4 4
4 4 4 4 5 4 4 3 255 3 4 23 30 30 17 15
17 22 14 6 3 3 255 3 3 3 3 3 4 4 4 6
4 3 3 3 3 255 3 3 5 11 21 21 22 23 20 7
5 4 3 3 255 3 3 7 11 21 21 21 20 19 9 5
4 3 255 3 4 8 13 15 17 19 19 15 13 6 4 3
3 255 3 3 3 3 3 4 3 4 4 4 4 4 3 255
3 5 8 12 12 9 4 4 4 9 9 5 3 3 255 4
4 4 5 8 10 10 11 11 6 4 4 3 255 2 2 5
7 13 14 16 20 16 11 6 5 4 4 255 4 4 4 4
5 6 6 10 10 5 3 3 3 3 255 4 5 6 6 6
7 7 7 5 4 3 3 3 255 3 3 3 3 3 3 3
3 3 3 3 3 3 255 3 4 7 12 13 11 9 10 10
8 7 7 8 4 255 3 5 11 14 13 13 13 15 14 13
12 12 8 3 255 2 3 3 3 4 6 6 6 5 4 4
4 3 255 3 3 3 4 6 11 20 16 14 8 4 3 3
3 255 4 4 4 8 16 14 10 10 10 10 7 5 3 3
255 3 3 3 4 5 7 7 11 12 7 6 4 3 255 3
4 4 11 17 24 20 20 20 22 17 8 4 4 255 4 4
4 4 5 8 8 6 4 4 3 3 3 255 3 3 4 5
10 20 20 19 10 8 4 4 4 3 255 3 3 2 3 5
9 11 11 10 9 6 5 4 3 255 3 3 5 17 34 53
53 58 64 40 27 8 4 255 4 4 4 11 30 53 61 61
39 29 14 6 3 3 255 4 4 4 4 4 6 6 7 9
12 6 4 3 255 3 3 3 3 5 7 8 9 9 7 6
4 3 3 3 3 3 3 3 3 3 3 3 1 0 0 0
0 0 0 2 3 4 4 3 4 4 5 7 13 13 11 8
6 5 4 4 3 3 255 3 3 3 4 5 7 11 10 6
3 3 3 3 3 255 3 3 3 6 8 11 8 7 5 5
3 3 3 255 3 3 3 3 4 4 4 4 4 4 5 4
4 3 255 3 4 4 23 15 10 10 10 10 6 3 3 3
255 3 3 3 3 3 3 3 3 3 3 3 3 3 3 255
3 3 3 5 9 12 14 12 7 4 4 3 3 3 255 3
3 3 4 7 12 12 10 8 4 4 3 3 255 3 3 6
9 13 16 19 19 17 8 4 3 3 3 255 3 3 3 3
3 3 3 3 3 3 3 3 3 255 3 3 5 8 11 7
4 3 3 4 4 3 3 3 255 3 3 3 3 3 4 6
6 5 4 4 3 3 255 2 2 3 5 7 8 13 14 11
6 4 4 4 4 255 3 3 3 3 3 3 3 3 4 3
3 3 3 4 255 3 4 6 6 6 6 5 5 4 4 4
3 3 255 3 3 3 3 3 3 3 3 3 3 3 3 3
255 3 3 4 8 11 11 10 10 9 9 6 4 4 3 255
3 3 6 14 13 14 17 17 15 12 12 8 4 3 255 2
3 3 3 3 4 4 4 4 3 3 3 3 255 3 3 3
4 4 6 7 5 5 4 3 3 3 4 255 4 4 4 4
4 6 6 7 6 6 5 3 3 3 255 3 3 3 3 3
4 6 6 6 5 4 4 4 255 4 4 3 3 6 9 11
15 17 17 8 5 4 3 255 4 4 4 4 4 4 4 4
3 3 3 3 3 255 3 3 4 4 5 8 10 9 4 3
3 3 4 4 255 2 2 2 2 3 5 8 8 8 6 5
4 3 3 255 3 3 3 5 17 26 26 26 26 24 8 3
4 255 3 3 3 4 9 21 34 34 18 10 6 3 3 3
255 4 4 3 3 3 4 3 4 5 5 4 4 3 255 3
3 3 3 4 5 6 6 6 6 3 3 3 3 3 3 3
3 3 3 3 3 3 1 0 0 0 0 0 0 2 3 3
3 3 4 4 3 3 3 4 4 4 4 3 3 3 3 3
255 4 4 3 3 5 5 5 4 3 3 3 3 3 3 255
3 3 3 3 3 4 4 5 4 3 3 3 3 255 3 3
3 3 3 3 3 3 3 3 3 3 3 3 255 3 3 4
4 5 5 4 4 3 3 3 3 3 255 3 3 3 3 3
3 3 3 3 3 3 3 3 3 255 3 3 3 3 4 4
4 4 4 3 3 3 3 3 255 3 3 3 3 4 4 4
4 4 3 3 3 2 255 3 3 6 9 10 11 17 17 8
4 3 3 3 3 255 3 3 3 3 3 3 3 3 3 3
3 3 3 255 3 3 3 4 6 5 3 3 3 3 3 3
3 3 255 3 3 2 3 3 3 4 4 4 4 3 3 3
255 2 3 3 3 3 4 4 4 4 4 4 4 4 4 255
4 3 4 3 3 3 3 3 3 3 3 3 3 3 255 3
3 3 3 4 4 4 4 4 4 3 3 3 255 3 3 3
2 2 3 2 2 2 2 3 3 3 255 3 3 4 4 8
10 9 9 9 6 4 4 3 3 255 2 2 3 6 8 10
13 16 12 8 6 4 3 3 255 3 3 3 3 3 3 4
4 3 3 3 3 3 255 3 4 5 4 3 3 3 3 4
4 3 3 3 3 255 3 3 3 3 3 3 4 4 4 4
3 3 3 3 255 4 3 3 3 3 3 4 4 3 3 4
4 4 255 4 3 3 3 3 4 5 7 8 8 4 4 3
3 255 3 4 4 3 3 3 4 4 4 4 3 3 3 255
3 3 3 3 3 3 3 3 3 3 3 3 3 3 255 2
2 2 2 2 3 4 5 5 4 4 3 3 3 255 3 3
3 3 4 7 8 8 7 4 3 3 3 255 4 3 3 3
3 5 10 10 7 3 3 2 3 3 255 3 3 3 3 3
3 3 3 3 4 3 3 3 255 3 3 3 3 3 3 3
3 3 3 3 3 3 3 3 3 3 3 3 3 3 3 3
1 0 0 0 255 255 255 255 255 255 255 255 255 255 255 255
255 255 255 255 255 255 255 255 255 255 255 255 255 255 255 255
255 255 255 255 255 255 255 255 255 255 255 255 255 255 255 255
255 255 255 255 255 255 255 255 255 255 255 255 255 255 255 255
255 255 255 255 255 255 255 255 255 255 255 255 255 255 255 255
255 255 255 255 255 255 255 255 255 255 255 255 255 255 255 255
255 255 255 255 255 255 255 255 255 255 255 255 255 255 255 255
255 255 255 255 255 255 255 255 255 255 255 255 255 255 255 255
255 255 255 255 255 255 255 255 255 255 255 255 255 255 255 255
255 255 255 255 255 255 255 255 255 255 255 255 255 255 255 255
255 255 255 255 255 255 255 255 255 255 255 255 255 255 255 255
255 255 255 255 255 255 255 255 255 255 255 255 255 255 255 255
255 255 255 255 255 255 255 255 255 255 255 255 255 255 255 255
255 255 255 255 255 255 255 255 255 255 255 255 255 255 255 255
255 255 255 255 255 255 255 255 255 255 255 255 255 255 255 255
255 255 255 255 255 255 255 255 255 255 255 255 255 255 255 255
255 255 255 255 255 255 255 255 255 255 255 255 255 255 255 255
255 255 255 255 255 255 255 255 255 255 255 255 255 255 255 255
255 255 255 255 255 255 255 255 255 255 255 255 255 255 255 255
255 255 255 255 255 255 255 255 255 255 255 255 255 255 255 255
255 255 255 255 255 255 255 255 255 255 255 255 255 255 255 255
255 255 255 255 255 255 255 255 255 255 255 255 255 255 255 255
255 255 255 255 255 255 255 255 255 255 255 255 255 255 255 255
255 255 255 255 255 255 255 255 255 255 255 255 255 255 255 255
255 255 255 255 255 255 255 255 255 255 255 255 255 255 255 255
255 255 255 255 255 255 255 255 255 255 255 255 255 255 255 255
255 255 255 255 255 255 255 255 255 255 255 255 255 255 255 255
255 255 255 255 255 255 255 255 255 255 255 255 255 255 255 255
255 255 255 255 255 255 255 255 255 255 255 255 255 255 0 0
0 1 3 3 3 3 3 3 3 3 3 3 4 4 4 4
3 3 3 3 255 3 3 3 4 5 5 5 5 4 4 3
3 3 3 255 3 3 3 3 3 3 3 3 3 3 3 3
3 255 3 3 3 3 3 3 3 3 3 3 3 3 3 3
255 3 3 3 3 3 3 3 3 3 3 3 3 3 255 3
3 3 3 3 3 3 3 3 3 3 3 3 3 255 3 3
3 3 3 3 4 4 4 4 4 4 4 3 255 3 3 3
3 3 3 3 3 3 3 3 3 3 255 3 3 3 4 5
5 5 7 6 4 3 3 3 3 255 3 3 3 3 3 3
3 3 3 3 3 3 3 255 3 3 3 3 3 3 3 3
3 3 2 2 2 2 255 3 3 3 3 3 3 4 4 3
3 3 3 3 255 3 3 3 3 3 3 3 3 3 3 3
3 3 3 255 3 4 4 4 3 3 3 4 4 3 3 3
3 3 255 4 4 3 3 3 3 3 3 4 4 3 3 3
255 3 3 3 3 3 3 2 2 2 2 3 3 3 255 3
3 3 3 3 3 3 4 4 4 3 3 3 3 255 3 3
3 3 3 3 5 5 5 4 4 3 3 3 255 3 3 3
3 3 3 3 3 3 3 3 3 3 255 3 3 4 4 4
4 4 3 4 4 4 4 3 3 255 3 3 3 3 2 3
3 3 3 2 2 2 3 3 255 4 4 3 3 3 3 3
3 3 3 3 4 4 255 3 3 2 3 3 4 4 3 3
4 4 4 4 4 255 3 3 3 3 3 3 3 3 3 3
3 3 2 255 3 3 3 3 3 3 3 3 2 2 2 3
2 3 255 3 3 3 3 2 2 3 3 3 3 4 4 3
2 255 2 3 3 3 3 3 3 3 4 3 3 3 3 255
3 3 3 3 3 3 3 3 3 2 2 2 3 3 255 3
3 3 3 3 3 3 3 3 3 3 3 3 255 3 3 3
3 3 3 3 3 3 3 3 3 3 3 3 3 3 3 3
3 3 3 3 1 0 0 0 0 0 0 1 3 4 4 3
3 3 3 3 3 3 4 4 5 5 4 3 3 3 255 3
3 4 4 7 11 11 10 6 4 4 3 3 3 255 3 3
3 3 3 4 4 3 3 3 3 3 3 255 3 3 3 3
6 11 11 10 7 4 3 3 3 3 255 3 3 3 3 3
3 4 4 4 3 3 3 3 255 3 3 4 4 4 4 5
5 5 4 3 3 3 3 255 3 3 3 3 3 4 4 4
4 4 4 4 3 3 255 3 4 4 4 4 4 5 5 4
3 3 3 3 255 3 3 3 4 7 10 10 10 8 7 5
3 3 3 255 3 3 3 3 3 4 4 3 3 3 3 3
3 255 3 3 3 4 4 4 3 3 3 3 3 2 2 2
255 3 3 3 4 6 6 6 5 4 3 3 3 3 255 3
3 3 3 3 3 3 3 3 3 3 3 3 3 255 3 3
3 4 4 6 7 7 4 4 3 3 3 3 255 4 4 4
4 4 4 7 8 8 5 4 3 3 255 3 3 3 4 4
4 4 3 3 3 3 3 3 255 3 3 3 3 3 3 3
3 3 3 3 3 3 3 255 3 3 3 3 3 5 5 5
7 7 5 3 3 4 255 4 3 3 3 3 4 4 4 4
3 3 3 2 255 3 3 3 4 7 11 13 13 11 9 5
4 3 3 255 3 3 3 3 3 3 3 3 3 2 2 3
3 3 255 3 3 4 4 5 4 3 3 3 3 3 4 4
255 3 3 3 4 5 8 11 11 8 6 4 4 4 4 255
3 3 3 3 3 3 3 3 3 3 3 3 3 255 5 5
4 3 3 3 3 3 3 2 2 3 3 3 255 3 3 3
3 2 2 2 3 3 3 4 3 3 2 255 2 3 3 4
4 4 4 4 4 4 4 3 3 255 3 3 3 3 3 3
4 4 4 3 3 3 3 3 255 3 3 3 3 3 3 3
3 3 3 3 3 3 255 3 3 3 3 4 5 6 6 6
4 3 3 3 3 3 3 3 3 3 3 3 3 3 1 0
0 0 0 0 0 1 4 4 4 4 3 3 3 3 5 7
10 10 9 7 6 4 3 3 255 3 4 4 10 22 31 31
31 26 19 8 3 3 3 255 4 4 4 6 10 14 14 12
9 6 4 3 3 255 3 3 3 7 18 32 32 22 15 9
5 4 4 3 255 3 3 4 4 4 7 10 11 5 4 3
3 3 255 3 3 4 4 5 7 10 10 7 6 4 3 3
3 255 3 3 4 9 13 13 10 7 5 5 4 4 4 3
255 4 4 5 6 6 9 15 15 10 5 3 3 3 255 3
3 3 7 16 23 23 17 13 12 11 4 3 3 255 3 3
3 4 4 6 6 4 4 3 3 3 3 255 3 3 7 15
15 11 7 6 6 4 3 3 2 2 255 3 4 7 14 17
17 13 13 12 7 4 3 3 255 3 3 3 3 5 5 4
3 3 3 3 3 3 3 255 3 3 3 5 9 12 11 10
7 4 4 3 3 4 255 4 4 5 6 13 18 28 32 32
18 8 4 3 255 3 3 4 4 6 7 7 6 5 5 5
4 3 255 3 3 4 4 3 3 3 4 3 3 2 2 3
3 255 3 3 3 3 5 9 13 13 14 14 9 5 4 4
255 3 3 3 4 6 6 6 6 6 5 4 3 2 255 3
3 4 7 15 22 27 27 23 18 11 5 3 3 255 3 3
3 3 3 5 4 4 6 6 6 4 3 3 255 3 3 4
5 5 5 4 4 3 3 3 4 4 255 4 3 4 5 15
24 30 30 28 17 10 6 4 4 255 3 3 3 4 5 7
8 8 8 5 3 3 4 255 6 6 6 6 9 9 9 7
5 5 5 4 3 3 255 3 3 3 3 2 2 3 3 3
3 3 3 3 3 255 3 3 4 8 9 10 11 15 14 5
4 3 3 255 3 3 4 4 6 8 8 7 6 5 4 3
3 3 255 3 3 3 4 5 6 8 9 9 7 4 3 3
255 3 3 3 4 5 6 9 10 10 6 4 3 3 3 3
3 3 3 3 3 3 3 3 1 0 0 0 0 0 0 1
4 4 4 4 4 3 3 5 9 14 19 19 17 17 13 6
4 3 255 3 4 10 28 47 55 57 64 64 35 19 8 3
3 255 4 4 6 14 36 39 39 35 28 17 8 4 3 255
3 3 7 18 32 35 35 32 26 19 9 5 4 4 255 3
3 4 4 7 10 11 11 11 5 4 3 3 255 3 3 3
5 7 10 11 10 9 7 6 4 3 3 255 3 4 9 13
20 18 17 14 11 8 6 4 4 3 255 4 5 7 12 19
29 31 31 17 10 4 3 3 255 3 3 7 16 31 35 35
30 29 28 19 11 4 3 255 3 3 3 4 6 7 8 6
5 4 4 3 3 255 3 7 15 24 22 20 20 18 18 9
5 3 3 3 255 4 7 14 22 27 27 24 23 20 13 7
4 3 255 3 3 4 6 6 6 5 4 4 4 4 3 3
3 255 3 3 5 9 12 14 13 11 10 7 4 4 3 4
255 5 6 6 13 28 44 63 75 75 53 18 8 4 255 3
3 4 6 8 9 9 9 10 10 6 5 4 255 4 4 4
4 4 4 5 5 4 3 2 2 3 3 255 3 3 3 3
9 13 17 21 21 19 17 9 5 4 255 3 3 4 6 7
8 8 8 8 8 5 3 3 255 3 3 6 15 22 31 32
33 33 31 18 11 5 3 255 3 3 3 3 5 6 6 7
8 11 8 6 4 4 255 4 3 3 4 5 5 4 4 4
4 4 4 4 255 4 4 5 15 24 39 43 39 33 28 17
10 6 4 255 3 3 4 5 13 22 31 31 22 11 5 5
5 255 6 6 6 9 11 13 11 10 9 8 7 5 4 3
255 3 3 3 3 5 8 8 7 7 4 3 3 3 3 255
3 4 8 13 15 15 17 19 17 14 5 4 3 255 3 4
4 7 13 18 18 13 13 13 10 5 4 4 255 3 3 4
5 9 16 21 23 23 18 9 4 3 255 3 3 3 4 6
10 11 13 11 10 7 4 3 3 3 3 4 3 3 3 3
3 3 1 0 0 0 0 0 0 2 4 4 4 4 4 4
4 9 14 26 35 35 31 27 21 13 5 3 255 3 10 28
47 72 67 67 67 71 62 35 11 4 4 255 4 6 14 36
42 57 60 60 52 34 17 8 4 255 3 4 10 19 32 34
34 32 26 20 17 9 4 3 255 2 3 4 4 7 9 11
11 11 8 4 4 4 255 3 3 3 6 7 9 11 10 8
7 7 6 4 3 255 3 4 10 19 20 20 18 17 15 12
9 6 4 3 255 4 7 12 24 39 42 46 48 31 17 7
3 3 255 3 5 16 31 48 48 42 42 42 41 32 19 6
3 255 3 3 4 5 8 8 9 9 9 8 4 4 3 255
3 9 23 24 23 21 21 22 20 18 9 5 4 4 255 6
14 24 31 31 31 34 34 30 20 13 6 3 255 3 3 5
6 6 7 7 7 7 6 5 4 3 3 255 3 3 7 12
15 15 14 13 11 7 5 4 3 4 255 5 6 10 28 51
63 77 85 97 75 53 16 5 255 3 3 6 9 11 10 10
10 10 10 9 6 5 255 6 5 5 5 5 6 7 7 6
4 3 3 3 3 255 3 3 3 5 10 17 18 21 21 21
19 15 7 3 255 3 4 6 7 9 9 9 9 9 9 8
5 4 255 3 4 8 21 31 34 34 34 43 34 31 16 6
3 255 3 2 2 2 4 6 6 7 7 11 8 6 4 4
255 3 3 3 4 5 7 9 10 10 7 4 4 4 255 4
5 9 22 39 42 43 39 39 33 24 16 9 4 255 3 3
5 13 19 27 35 35 31 22 11 5 5 255 4 5 6 9
11 13 11 10 10 9 8 7 4 3 255 3 3 3 4 6
8 8 10 8 7 4 3 3 3 255 3 6 13 16 16 16
17 19 17 15 9 4 3 255 3 4 7 13 17 18 18 18
18 19 16 10 5 4 255 3 3 5 9 16 24 30 33 33
27 18 9 4 255 3 3 4 6 9 14 15 15 14 12 10
7 4 4 4 4 4 3 4 3 3 3 3 1 0 0 0
0 0 0 2 4 4 4 4 4 4 7 14 26 36 39 39
37 39 31 21 7 3 255 3 10 47 72 75 72 67 67 65
61 38 13 4 4 255 5 7 17 36 56 59 60 60 60 52
33 13 4 255 3 6 12 20 31 34 34 29 26 20 16 9
4 3 255 2 3 3 4 6 9 11 11 11 9 5 4 4
255 3 3 4 7 7 8 9 9 8 8 7 6 4 3 255
3 4 10 19 20 20 19 23 26 26 13 9 4 3 255 3
7 22 39 44 51 54 54 48 23 7 3 3 255 3 6 19
41 54 55 55 54 47 44 40 29 11 3 255 3 3 4 8
11 10 10 11 13 13 8 4 3 255 3 9 16 23 21 21
22 28 24 19 13 7 4 4 255 8 24 33 36 35 35 37
38 36 30 18 8 4 255 3 4 6 6 6 7 7 12 7
7 6 4 4 3 255 3 3 7 14 17 17 13 13 13 10
6 4 3 3 255 4 6 17 51 61 69 85 88 97 95 68
24 7 255 4 4 9 13 13 11 9 9 9 10 8 6 6
255 6 5 5 6 7 7 8 9 8 5 3 3 3 3 255
3 4 5 9 13 18 20 20 19 19 20 19 8 3 255 3
4 7 9 9 9 9 9 10 9 9 5 4 255 4 7 16
29 34 34 34 38 43 38 33 20 10 5 255 3 2 2 2
3 4 5 6 7 7 6 5 4 3 255 3 3 3 4 8
10 13 16 18 14 7 5 4 255 4 9 20 31 39 39 37
37 39 39 31 21 9 4 255 3 3 5 14 22 33 43 43
35 22 14 6 4 255 4 4 5 9 10 10 8 8 9 9
8 6 4 3 255 3 3 3 3 5 7 8 10 8 7 4
3 3 3 255 3 6 14 18 18 17 17 17 16 15 14 8
4 255 3 4 8 13 15 17 17 18 18 19 17 11 5 4
255 3 3 8 16 24 32 39 39 37 33 26 15 6 255 3
3 4 6 12 15 19 17 15 13 12 10 7 4 4 3 3
3 3 3 3 3 3 0 0 0 0 0 0 0 2 4 4
4 4 4 4 10 24 33 36 37 39 39 40 39 21 7 4
255 4 10 47 65 75 75 67 65 62 61 52 13 5 4 255
4 7 17 37 56 58 60 61 60 55 33 13 4 255 3 6
12 20 31 36 34 29 21 18 13 8 4 3 255 3 3 4
4 7 9 12 12 11 8 5 4 4 255 2 2 4 7 7
8 9 9 8 8 7 6 4 3 255 3 3 7 16 19 20
26 37 42 31 26 10 4 3 255 3 7 22 42 46 54 58
58 52 23 8 3 3 255 3 6 19 41 51 55 55 55 54
47 38 29 11 4 255 3 3 7 11 17 13 13 13 13 19
13 5 3 255 4 8 14 19 20 22 24 24 20 19 17 8
4 4 255 8 31 43 43 36 36 38 40 36 31 24 12 5
255 3 4 5 6 6 6 7 12 8 6 5 4 4 3 255
3 4 8 14 19 19 13 13 13 13 9 5 4 3 255 4
6 24 69 77 84 85 85 95 95 84 24 7 255 3 4 9
15 15 11 10 9 8 8 8 6 5 255 3 4 5 7 7
7 9 9 9 5 3 3 3 3 255 5 5 5 9 16 20
21 20 19 21 21 20 8 3 255 4 6 9 9 9 9 10
10 10 9 9 5 4 255 4 7 16 32 38 36 34 34 36
36 34 24 16 7 255 3 3 2 2 3 3 4 5 6 6
5 4 3 3 255 3 3 3 6 10 13 16 18 19 18 14
6 4 255 4 13 29 35 39 39 32 32 39 40 39 27 10
4 255 3 3 6 16 27 42 46 44 44 29 18 6 3 255
3 3 5 9 10 10 8 7 8 8 8 6 4 3 255 3
3 3 3 4 6 7 7 7 6 5 4 3 3 255 4 9
19 19 19 17 17 16 14 14 14 8 5 255 3 4 8 9
12 13 13 16 16 17 17 13 5 4 255 3 3 8 24 30
42 42 42 39 34 26 18 7 255 3 3 4 7 14 19 20
20 17 14 12 11 9 5 4 3 3 3 3 3 3 3 3
0 0 0 0 0 0 0 2 4 4 4 3 4 4 10 24
33 36 36 37 46 46 34 17 6 4 255 4 8 39 52 65
68 68 70 70 61 52 10 4 4 255 4 6 17 37 56 59
60 61 60 51 26 9 4 255 3 6 12 21 34 39 39 31
24 17 13 7 3 3 255 3 4 4 7 12 13 13 13 10
6 5 4 4 255 2 2 4 7 8 9 10 11 10 9 8
5 3 3 255 3 4 7 13 20 26 35 42 42 38 27 10
4 3 255 3 4 16 44 53 54 54 54 36 20 8 3 3
255 3 4 14 31 43 51 55 58 59 52 38 19 8 3 255
3 3 7 17 20 17 13 13 19 28 28 7 4 255 4 7
14 17 22 27 24 24 19 19 17 8 4 2 255 8 31 37
37 32 34 37 38 35 31 29 12 5 255 3 3 4 4 4
4 4 7 6 5 4 4 4 3 255 3 4 8 14 16 15
15 15 15 13 9 5 4 4 255 3 8 33 78 79 108 88
85 88 95 84 21 5 255 3 4 6 10 11 11 10 9 8
8 8 6 3 255 3 3 4 5 6 6 7 9 9 5 3
3 3 3 255 5 5 5 8 16 21 23 22 22 26 26 20
7 3 255 3 9 11 9 9 9 10 11 11 9 9 5 4
255 3 5 15 40 42 37 32 32 35 35 35 33 19 7 255
3 3 3 3 4 3 3 4 5 5 5 4 3 3 255 3
2 3 6 8 12 15 16 19 18 14 5 4 255 4 13 29
35 39 39 32 32 39 48 48 29 9 4 255 3 3 5 16
29 42 51 46 44 33 18 5 4 255 3 2 3 8 14 14
8 8 8 9 9 6 4 3 255 2 2 3 3 4 5 7
7 7 5 5 4 4 3 255 4 11 16 19 16 16 16 15
14 14 14 9 5 255 3 3 6 8 10 12 12 13 11 13
13 11 5 3 255 3 3 8 28 31 44 44 42 41 32 23
17 7 255 3 3 4 7 13 19 19 20 18 14 13 11 9
5 3 3 3 3 3 3 3 3 3 1 0 0 0 0 0
0 2 4 4 4 3 3 4 8 19 31 34 33 32 33 34
26 12 4 3 255 4 6 23 46 52 65 70 90 77 75 32
5 4 255 3 3 4 14 37 59 62 61 58 55 46 14 6
4 255 4 5 11 24 27 38 36 31 24 17 11 7 3 255
3 3 4 6 10 13 13 12 11 8 5 5 4 3 255 3
3 4 6 7 9 10 11 8 8 8 4 3 255 3 3 4
4 10 26 34 37 45 45 31 16 7 4 255 3 3 4 11
34 43 38 38 36 20 11 5 3 3 255 3 3 10 27 40
46 49 56 59 56 40 19 7 3 255 3 3 4 11 21 21
13 13 13 19 12 7 5 255 4 5 14 17 23 27 26 29
21 19 13 5 2 2 255 4 18 31 32 28 32 32 28 28
28 14 10 3 255 3 3 4 4 4 3 3 4 5 5 4
4 3 3 255 3 4 8 14 15 15 15 15 15 13 8 5
4 4 255 4 8 33 77 107 111 111 108 104 104 58 8 3
255 3 4 4 7 10 11 10 9 8 8 7 4 3 3 255
3 4 5 5 6 7 9 9 6 3 3 3 3 3 255 4
4 5 10 18 22 23 23 33 33 20 6 3 255 3 11 12
11 10 9 9 9 9 9 8 5 4 3 255 4 11 37 40
39 39 34 35 36 35 33 21 6 255 3 3 3 4 5 5
4 4 5 6 6 4 4 3 255 3 3 3 4 6 8 11
15 16 16 7 4 3 255 3 8 21 32 41 41 38 34 39
43 43 29 8 4 255 3 3 5 11 28 45 49 45 43 23
8 4 4 3 255 2 3 5 18 18 9 8 8 14 14 8
3 3 255 3 3 3 4 5 7 8 8 7 5 5 4 4
3 255 5 10 11 11 13 15 15 15 14 14 14 8 5 255
3 3 4 7 10 12 12 12 10 9 10 7 4 3 255 3
3 6 27 30 34 42 42 37 31 17 11 5 3 255 2 4
8 14 18 19 19 17 14 12 9 5 4 3 3 3 3 3
3 3 3 3 1 0 0 0 0 0 0 2 4 4 4 3
3 3 5 11 24 31 27 27 26 24 16 9 3 3 255 3
4 12 31 48 61 72 90 72 55 17 4 3 255 3 3 4
10 36 56 62 58 55 46 23 6 5 4 255 4 4 11 15
24 27 30 26 18 13 7 4 4 255 3 3 4 5 7 12
12 11 11 8 5 4 3 3 255 3 3 4 5 6 7 7
8 8 8 6 4 3 255 3 3 4 5 10 26 34 37 37
36 21 12 6 4 255 3 4 4 5 11 26 28 24 18 11
5 3 3 3 255 3 3 7 20 34 40 46 48 56 46 40
19 5 3 255 3 3 4 10 18 18 15 13 12 12 7 4
3 255 4 4 9 17 19 23 23 28 26 19 10 4 2 2
255 3 8 24 29 28 32 28 24 23 20 10 4 3 255 3
3 5 5 5 4 4 4 5 4 3 3 3 3 255 3 4
7 11 15 15 14 14 14 9 6 5 4 4 255 4 7 24
67 100 111 111 105 100 84 34 6 3 255 3 4 4 5 9
10 9 9 9 9 5 4 3 3 255 3 5 5 6 7 9
13 13 6 3 3 3 3 3 255 3 4 4 6 13 19 23
24 33 33 18 5 3 255 3 4 10 9 8 8 9 9 8
8 6 5 3 3 255 3 10 23 37 37 39 43 42 39 34
23 16 5 255 3 3 3 4 8 8 5 5 5 6 6 5
4 3 255 3 3 3 3 6 7 8 10 10 7 4 3 3
255 3 5 12 29 39 41 40 38 38 37 30 18 6 3 255
2 3 3 6 11 28 40 33 23 11 6 3 3 3 255 3
3 5 16 16 10 9 9 12 9 7 3 3 255 3 3 4
5 8 8 9 9 6 5 4 4 4 3 255 5 7 9 9
9 13 16 15 15 14 14 8 4 255 3 3 4 7 11 13
14 12 9 7 5 5 3 3 255 3 3 5 13 27 31 38
39 36 17 11 8 5 4 255 3 3 9 14 16 16 17 16
14 11 6 4 3 3 3 3 3 3 3 2 3 3 1 0
0 0 0 0 0 2 3 4 4 3 3 3 3 7 11 24
26 24 24 16 10 5 3 3 255 3 4 7 20 36 46 67
72 55 22 9 4 3 255 3 3 3 6 17 36 42 41 41
23 12 4 3 3 255 3 4 5 11 15 19 20 18 11 8
5 4 4 255 4 4 3 3 4 6 6 9 9 6 5 3
3 3 255 3 3 3 4 5 6 6 7 7 6 5 4 3
255 3 3 3 4 9 22 27 36 33 18 15 7 4 3 255
4 4 4 4 5 8 10 10 8 5 3 3 3 3 255 3
3 4 11 20 29 29 29 35 35 20 14 5 3 255 3 3
4 7 11 15 13 13 10 9 5 3 3 255 3 4 6 11
15 17 17 27 21 14 7 3 3 3 255 3 6 10 24 28
32 28 24 19 11 5 3 3 255 3 3 4 5 4 4 4
4 4 4 4 3 3 3 255 3 3 5 8 14 14 11 11
9 6 5 5 4 4 255 3 5 12 35 67 105 100 89 84
39 22 5 3 255 3 4 4 4 5 9 8 8 8 8 5
4 3 3 255 4 4 4 6 7 9 9 6 4 3 3 3
3 3 255 3 4 4 6 12 14 20 24 27 24 11 4 3
255 3 3 4 4 5 6 7 7 7 6 5 4 3 3 255
3 5 13 23 33 37 43 42 39 30 21 11 5 255 3 3
3 5 11 11 6 5 4 5 5 5 4 3 255 3 3 3
3 4 6 6 6 5 3 3 2 2 255 3 5 10 19 30
40 38 38 33 30 18 10 4 3 255 2 2 3 3 6 11
15 15 11 6 3 3 3 3 255 3 3 5 10 11 10 10
9 9 7 3 3 3 255 3 3 4 6 8 8 9 9 6
4 3 3 3 3 255 4 6 6 6 9 17 17 16 15 13
8 6 4 255 3 3 4 7 10 12 12 11 9 5 5 4
3 3 255 3 3 4 8 15 27 29 36 24 11 8 5 4
4 255 3 3 9 14 14 14 13 15 11 7 4 3 3 3
3 3 3 3 3 3 3 3 1 0 0 0 0 0 0 1
3 3 3 3 3 3 3 3 7 11 13 15 15 10 5 3
3 3 255 3 3 4 7 20 36 36 29 22 9 6 4 4
255 4 3 3 4 6 17 17 16 16 12 4 3 3 3 255
3 3 4 5 5 10 10 10 8 5 4 4 4 255 4 3
3 3 3 3 4 5 6 5 4 3 3 3 255 3 3 3
4 4 5 6 6 5 5 4 3 3 255 3 3 3 4 6
11 18 18 18 12 7 4 3 3 255 4 4 4 4 4 5
5 5 4 3 3 3 3 3 255 3 3 3 4 11 15 15
15 16 16 14 5 3 3 255 3 3 3 4 7 10 12 12
7 4 4 4 3 255 3 3 4 6 11 12 13 14 14 7
4 3 3 3 255 3 3 6 10 13 23 23 19 7 4 3
3 3 255 3 4 4 4 4 4 4 4 4 4 4 3 3
3 255 3 3 3 5 7 7 7 7 5 4 4 4 4 3
255 3 3 5 12 35 56 56 52 39 22 7 3 3 255 3
3 4 4 4 5 7 7 7 5 4 4 3 3 255 3 4
4 4 5 5 5 4 3 3 3 3 3 3 255 3 4 4
5 6 13 14 21 22 11 6 3 2 255 3 3 3 3 4
5 5 5 5 5 4 3 3 3 255 3 4 6 13 18 23
35 36 30 18 11 6 5 255 3 3 4 5 7 7 6 5
3 4 5 5 4 3 255 3 3 3 3 3 4 4 3 3
3 3 2 2 255 3 3 5 10 19 30 30 30 18 14 10
5 3 3 255 2 2 2 2 3 4 4 4 3 3 3 3
3 3 255 3 3 4 6 10 10 10 9 6 4 3 3 3
255 3 4 6 6 7 7 9 7 5 3 3 3 3 3 255
3 4 5 6 9 12 16 12 7 7 6 4 3 255 3 3
3 4 7 10 10 9 5 5 4 3 3 3 255 3 3 4
5 8 15 24 24 11 7 5 4 3 3 255 3 4 6 9
11 8 8 8 7 4 4 3 3 3 3 3 3 3 3 3
3 2 1 0 0 0 0 0 0 1 3 3 3 3 3 3
3 3 3 4 4 4 4 3 3 3 3 3 255 3 3 3
4 5 6 6 7 8 7 6 4 4 255 4 4 3 3 4
6 6 5 4 4 4 3 3 3 255 3 3 3 3 3 3
3 4 4 4 3 3 3 255 3 3 3 3 3 3 3 4
4 4 3 3 3 3 255 3 3 3 3 4 4 4 4 4
4 3 3 3 255 3 3 3 3 4 6 6 4 4 4 4
3 3 3 255 4 4 4 4 4 4 4 3 3 3 3 4
4 3 255 3 3 3 3 4 4 4 4 5 5 3 3 3
3 255 3 3 3 3 3 4 5 5 4 4 4 4 3 255
3 3 3 3 4 5 5 5 5 4 3 3 3 3 255 3
3 3 4 5 9 9 7 4 3 3 3 3 255 3 3 3
3 3 3 3 3 3 3 3 3 3 3 255 3 3 3 3
4 4 4 4 4 4 3 3 3 3 255 3 3 3 3 5
12 16 16 12 7 4 3 3 255 3 3 3 3 3 3 3
3 4 4 4 3 3 3 255 3 3 3 3 3 3 3 3
3 3 3 3 3 3 255 3 4 5 5 5 5 5 8 8
6 3 3 2 255 3 3 3 3 3 3 4 4 4 4 3
3 3 3 255 3 3 4 6 7 10 18 18 18 10 6 6
4 255 3 3 3 4 6 6 4 4 3 3 4 4 4 3
255 3 3 3 3 3 3 3 3 3 3 3 3 2 255 3
3 3 3 5 11 13 13 7 6 5 4 3 3 255 3 3
2 2 3 3 3 3 3 3 3 3 3 3 255 3 3 3
3 4 6 6 6 3 3 3 3 3 255 3 5 6 6 4
4 7 5 3 3 3 3 3 3 255 3 3 3 5 6 9
9 6 3 3 4 3 3 255 3 3 3 3 4 4 4 3
3 4 3 3 3 2 255 3 3 4 4 5 8 9 9 6
4 3 3 3 3 255 3 5 5 6 6 6 5 4 4 4
4 3 3 3 3 4 3 3 3 3 3 3 1 0 0 0
0 0 0 2 3 3 3 3 3 3 3 3 3 3 3 3
3 3 3 3 3 4 255 4 4 3 4 4 4 4 5 6
7 5 4 4 255 4 3 3 3 3 3 4 4 4 4 4
4 3 3 255 3 3 3 3 3 3 3 3 3 3 3 3
3 255 3 3 3 4 4 4 4 4 4 3 3 3 3 3
255 3 3 3 3 3 3 3 3 3 3 3 3 3 255 3
3 3 3 3 3 3 3 3 3 3 3 3 3 255 4 4
4 4 4 4 3 3 3 3 4 4 4 3 255 3 3 3
3 3 3 3 3 3 3 2 2 3 3 255 3 3 3 3
3 3 3 3 3 3 4 4 3 255 3 3 3 3 3 3
3 3 3 3 3 3 3 3 255 3 3 3 3 4 4 4
3 3 3 3 3 3 255 3 3 3 3 3 3 3 3 3
3 3 3 3 3 255 3 3 2 3 3 4 4 4 4 3
3 3 3 3 255 3 3 3 3 3 3 3 4 4 4 3
3 3 255 3 3 3 3 3 3 3 3 3 3 3 3 3
3 255 3 3 3 3 3 3 3 3 3 3 3 3 3 3
255 3 4 7 5 5 3 3 3 3 3 3 2 2 255 3
3 3 3 3 3 3 3 3 3 3 3 3 3 255 2 3
3 3 3 4 6 6 5 4 3 3 3 255 3 3 3 3
4 4 4 4 4 3 3 3 3 3 255 3 3 3 3 3
3 3 3 3 3 3 2 2 255 3 3 3 3 3 4 5
5 5 4 4 3 3 3 255 3 3 3 3 3 3 3 3
3 3 3 3 3 3 255 3 3 3 3 3 3 3 3 3
3 3 3 3 255 4 5 6 4 3 3 3 3 3 3 3
3 3 3 255 3 3 3 3 3 3 3 3 3 3 3 3
3 255 3 2 2 3 3 3 3 3 3 3 3 3 3 2
255 3 3 4 4 4 3 3 4 4 3 3 3 3 3 255
4 4 4 3 3 4 4 4 4 4 3 3 3 3 3 4
3 3 3 3 3 3 1 0 0 0 255 255 255 255 255 255
255 255 255 255 255 255 255 255 255 255 255 255 255 255 255 255
255 255 255 255 255 255 255 255 255 255 255 255 255 255 255 255
255 255 255 255 255 255 255 255 255 255 255 255 255 255 255 255
255 255 255 255 255 255 255 255 255 255 255 255 255 255 255 255
255 255 255 255 255 255 255 255 255 255 255 255 255 255 255 255
255 255 255 255 255 255 255 255 255 255 255 255 255 255 255 255
255 255 255 255 255 255 255 255 255 255 255 255 255 255 255 255
255 255 255 255 255 255 255 255 255 255 255 255 255 255 255 255
255 255 255 255 255 255 255 255 255 255 255 255 255 255 255 255
255 255 255 255 255 255 255 255 255 255 255 255 255 255 255 255
255 255 255 255 255 255 255 255 255 255 255 255 255 255 255 255
255 255 255 255 255 255 255 255 255 255 255 255 255 255 255 255
255 255 255 255 255 255 255 255 255 255 255 255 255 255 255 255
255 255 255 255 255 255 255 255 255 255 255 255 255 255 255 255
255 255 255 255 255 255 255 255 255 255 255 255 255 255 255 255
255 255 255 255 255 255 255 255 255 255 255 255 255 255 255 255
255 255 255 255 255 255 255 255 255 255 255 255 255 255 255 255
255 255 255 255 255 255 255 255 255 255 255 255 255 255 255 255
255 255 255 255 255 255 255 255 255 255 255 255 255 255 255 255
255 255 255 255 255 255 255 255 255 255 255 255 255 255 255 255
255 255 255 255 255 255 255 255 255 255 255 255 255 255 255 255
255 255 255 255 255 255 255 255 255 255 255 255 255 255 255 255
255 255 255 255 255 255 255 255 255 255 255 255 255 255 255 255
255 255 255 255 255 255 255 255 255 255 255 255 255 255 255 255
255 255 255 255 255 255 255 255 255 255 255 255 255 255 255 255
255 255 255 255 255 255 255 255 255 255 255 255 255 255 255 255
255 255 255 255 255 255 255 255 255 255 255 255 255 255 255 255
255 255 255 255 255 255 255 255 255 255 255 255 255 255 255 255
255 255 255 255 0 0 0 3 4 4 3 3 3 3 3 4
4 6 6 5 5 4 4 4 4 4 255 3 3 3 4 4
4 4 4 4 3 3 4 4 255 3 3 3 3 3 4 5
5 4 4 4 4 4 4 255 4 3 3 4 4 4 4 4
5 5 5 4 3 255 3 3 4 4 4 4 4 4 3 3
3 3 3 4 255 3 3 3 3 4 4 3 3 4 4 3
3 3 255 3 3 3 3 3 3 3 3 3 3 3 3 3
3 255 3 3 3 3 3 3 3 3 3 3 3 3 3 3
255 3 3 4 4 3 3 3 3 3 3 2 2 2 3 255
3 4 4 4 3 3 4 4 3 3 3 3 3 255 3 4
4 4 4 5 5 5 4 3 3 3 3 3 255 3 3 3
3 4 4 4 4 4 4 3 3 3 255 3 3 2 2 2
2 3 3 3 3 3 3 2 2 255 3 3 3 3 3 4
4 4 3 3 3 3 3 3 255 3 3 3 3 2 2 3
3 3 3 3 3 3 255 3 3 3 3 3 3 3 3 3
3 3 3 3 3 255 3 3 3 3 3 3 3 3 3 3
3 3 3 3 255 4 4 4 4 4 4 4 3 3 3 3
3 3 255 3 3 3 4 4 4 4 3 3 3 3 3 3
3 255 3 3 3 3 3 3 3 3 3 3 3 3 3 255
3 3 3 3 3 4 5 5 5 3 3 3 3 3 255 3
3 3 3 3 3 3 3 3 3 3 3 2 255 3 3 3
3 3 3 4 4 4 3 3 3 3 3 255 3 3 3 3
3 3 3 3 3 3 3 3 4 4 255 3 3 3 3 3
3 3 3 3 3 3 3 3 255 3 3 3 3 3 3 3
3 3 3 3 3 4 4 255 3 3 3 3 2 3 3 3
3 3 3 3 3 255 3 2 2 2 3 3 3 3 3 3
3 3 2 3 255 3 3 4 4 4 3 3 3 3 3 3
3 4 4 255 3 3 3 3 3 3 3 3 3 3 3 3
3 3 3 3 3 3 3 3 3 3 1 0 0 0 0 0
0 2 3 3 3 3 3 3 6 8 10 11 13 13 9 7
5 4 4 3 255 3 3 3 4 6 6 5 4 4 3 3
3 3 255 3 3 3 3 4 5 7 6 6 5 4 4 4
4 255 3 3 4 4 5 5 5 6 7 8 7 5 4 255
3 3 4 4 4 6 6 7 7 5 3 3 3 3 255 3
4 4 4 4 5 5 7 7 4 4 3 3 255 3 3 3
3 3 4 5 5 5 5 4 3 3 2 255 3 3 3 3
3 3 3 3 3 3 3 3 3 3 255 3 3 4 4 4
4 5 4 4 3 3 2 3 4 255 4 4 5 5 5 5
5 5 5 4 4 3 3 255 4 4 4 4 5 13 16 14
8 6 4 3 3 3 255 3 3 3 3 4 6 6 6 6
6 4 3 3 255 3 3 3 2 3 3 3 3 4 4 4
3 3 3 255 3 3 4 4 6 7 7 4 4 4 3 3
3 3 255 3 3 3 3 3 3 4 5 4 3 3 3 3
255 3 3 3 3 3 3 3 3 3 3 3 3 3 3 255
3 3 3 3 3 3 4 4 4 3 3 3 3 3 255 3
3 4 4 4 5 7 7 6 4 3 3 3 255 3 3 4
5 5 6 6 6 5 4 4 3 3 3 255 3 3 3 3
4 5 5 4 3 3 3 3 3 255 3 3 3 3 3 4
6 7 6 4 3 3 3 3 255 3 3 4 5 6 8 11
11 6 5 4 4 4 255 3 3 3 3 3 3 5 12 7
3 3 3 3 3 255 4 3 3 3 3 3 3 3 3 3
3 4 4 4 255 3 3 3 5 7 7 7 6 5 4 3
3 3 255 3 3 3 3 3 3 3 3 3 3 4 4 4
3 255 3 3 3 2 2 3 3 3 3 3 3 3 3 255
3 3 2 2 3 3 4 4 4 3 3 2 2 3 255 3
3 3 4 4 4 4 4 4 3 3 3 4 4 255 3 3
3 3 3 5 5 4 3 3 3 3 3 3 3 3 3 3
3 3 3 3 2 0 0 0 0 0 0 1 3 3 3 3
4 6 10 19 20 20 21 19 14 10 7 4 4 4 255 3
3 3 8 8 8 7 7 6 5 4 3 3 255 3 3 3
4 6 8 8 8 8 6 6 4 4 3 255 4 4 4 5
5 5 6 8 8 8 8 6 4 255 3 4 4 4 6 8
10 13 11 7 5 4 3 3 255 3 4 4 4 7 8 11
14 12 7 4 3 3 255 4 4 4 4 10 14 14 13 13
12 5 4 4 3 255 3 3 3 3 3 3 4 4 4 4
4 3 3 3 255 3 3 3 4 4 5 7 7 5 5 5
5 4 4 255 4 5 6 7 7 7 7 7 7 7 6 4
3 255 3 3 4 4 13 20 32 28 17 11 6 4 3 3
255 3 3 3 4 6 11 11 12 13 13 9 5 3 255 3
3 3 3 3 5 5 4 4 4 4 3 3 3 255 3 4
4 6 11 20 20 15 12 9 5 4 4 3 255 3 3 3
3 3 4 5 5 5 4 3 3 3 255 3 3 3 4 4
4 5 6 5 4 4 4 4 3 255 3 3 3 3 3 5
7 7 5 4 3 3 2 2 255 3 3 5 10 10 10 19
20 14 6 4 3 3 255 3 3 4 9 12 13 16 16 15
12 5 4 3 3 255 3 3 3 4 6 8 8 6 5 4
4 3 3 255 3 3 3 3 5 6 7 7 6 4 4 4
3 3 255 3 4 6 10 18 26 26 19 13 7 5 5 6
255 4 3 3 3 3 6 13 21 14 7 3 3 3 3 255
4 4 4 3 3 3 3 4 4 4 4 4 4 4 255 3
3 5 8 16 13 12 11 10 6 4 4 3 255 3 3 3
3 3 4 7 7 7 7 5 4 3 3 255 3 3 2 2
2 3 4 5 4 3 3 3 3 255 3 3 3 3 4 5
6 6 4 4 4 3 3 3 255 2 2 3 4 6 7 7
7 5 4 3 3 3 4 255 3 3 3 4 6 7 7 6
5 5 4 3 3 3 3 3 3 3 3 3 3 3 2 0
0 0 0 0 0 1 3 3 3 3 4 10 19 31 34 32
26 22 19 15 9 4 4 3 255 3 3 5 6 9 10 10
10 10 7 5 4 3 255 3 3 3 6 8 8 8 8 8
8 7 6 4 4 255 4 5 7 12 12 13 13 13 13 9
8 6 4 255 3 4 4 6 8 10 11 18 19 15 9 5
4 3 255 3 4 5 8 14 17 18 18 17 12 7 4 3
255 3 3 4 10 26 41 41 40 31 19 14 5 4 3 255
3 3 3 3 3 4 7 7 8 8 5 4 3 3 255 3
3 3 4 4 7 8 8 8 8 11 10 5 4 255 4 5
6 8 8 8 7 8 7 7 7 5 3 255 3 3 4 5
18 32 35 35 28 23 11 4 3 3 255 3 3 3 6 11
15 18 16 16 16 16 12 4 255 3 3 3 3 5 5 6
6 6 5 5 3 3 3 255 3 4 6 11 20 22 33 36
35 20 12 5 3 3 255 3 3 3 3 3 3 4 5 5
4 3 3 3 255 3 3 4 4 6 7 10 10 6 6 4
4 4 3 255 3 3 3 4 5 8 10 13 9 5 4 3
2 2 255 3 5 10 22 24 26 31 33 32 14 6 4 3
255 3 4 9 14 17 16 16 17 20 19 12 4 3 2 255
3 3 4 8 9 8 8 8 15 8 4 3 3 255 3 3
3 5 6 6 6 6 4 4 4 4 3 3 255 4 6 10
17 26 35 30 27 24 14 6 6 6 255 4 3 3 3 5
12 23 26 26 13 5 3 3 3 255 3 4 4 4 4 6
7 7 7 6 4 4 4 3 255 3 4 8 16 19 19 13
13 12 12 6 4 4 255 3 3 3 11 10 9 9 9 8
7 7 5 3 2 255 3 3 2 2 3 4 6 6 6 4
3 3 3 255 3 3 3 4 5 8 9 9 9 7 4 4
4 3 255 2 2 4 6 10 9 9 9 8 7 4 3 3
4 255 3 3 4 6 7 7 7 7 7 7 6 4 3 3
3 3 3 3 3 3 3 3 1 0 0 0 0 0 0 1
3 3 3 3 4 13 31 38 38 35 33 32 22 17 13 6
4 3 255 3 4 5 6 8 16 17 19 17 12 7 4 3
255 3 3 4 8 8 8 8 8 8 8 8 7 4 4 255
5 7 12 16 41 41 26 23 16 13 7 5 4 255 3 4
5 8 9 10 11 18 20 20 11 6 4 3 255 3 4 9
14 20 22 22 18 18 17 12 4 3 255 3 4 4 26 48
65 68 56 44 31 19 7 4 3 255 3 3 3 3 4 7
7 8 8 8 8 5 4 3 255 3 3 3 4 5 8 8
8 8 11 11 11 6 3 255 3 4 6 8 8 8 8 8
8 8 7 5 4 255 3 3 4 10 22 36 36 35 29 28
23 6 3 3 255 3 3 6 8 15 19 26 22 18 18 19
16 10 255 4 3 3 4 5 6 6 6 6 6 5 4 3
3 255 3 4 8 14 20 31 36 41 41 35 20 5 4 2
255 2 3 3 4 4 4 4 5 5 5 4 4 3 255 3
3 3 7 8 9 12 10 9 8 5 4 3 3 255 3 3
4 6 8 10 15 17 20 9 4 3 2 2 255 3 7 22
26 31 31 31 33 22 15 8 6 4 255 4 6 14 21 21
17 16 17 22 22 19 5 3 3 255 3 3 8 10 11 9
10 13 15 15 7 3 3 255 3 3 5 5 5 6 6 5
4 4 3 3 3 3 255 3 7 13 17 23 35 29 27 24
19 14 6 5 255 3 3 3 5 13 23 24 35 35 27 12
5 3 3 255 3 3 3 4 6 15 15 10 8 8 4 4
3 3 255 3 8 16 16 16 16 16 15 15 15 12 4 4
255 3 4 10 14 14 11 11 12 12 8 7 6 4 3 255
3 3 3 3 3 4 6 6 6 4 4 3 3 255 3 3
4 4 8 8 9 10 12 10 6 4 3 3 255 3 3 4
10 10 11 10 11 10 10 7 3 3 4 255 3 4 6 7
7 7 6 7 8 10 8 6 4 4 3 3 3 3 4 3
3 3 1 0 0 0 0 0 0 1 3 3 3 3 5 14
33 35 38 32 33 35 36 27 17 8 4 3 255 3 4 5
6 12 28 28 26 26 19 12 5 4 255 3 3 4 8 9
8 8 8 8 8 8 7 5 4 255 4 7 15 37 49 49
41 26 22 16 7 5 4 255 3 3 5 8 9 10 10 13
18 18 15 9 5 4 255 4 9 14 19 20 22 22 21 18
17 16 6 3 255 3 4 11 47 60 72 72 60 60 44 29
13 4 3 255 3 3 3 3 7 8 8 8 8 8 8 6
4 4 255 4 4 4 4 5 8 8 7 7 10 11 9 5
4 255 3 3 5 7 8 8 8 7 7 7 7 5 4 255
4 4 7 16 28 36 36 29 29 28 18 6 3 3 255 3
4 7 13 18 27 27 22 18 18 19 16 10 255 4 4 4
5 5 5 6 6 6 5 6 6 4 3 255 3 6 13 18
23 31 37 44 42 40 21 5 3 2 255 3 3 3 3 4
4 4 6 6 6 6 5 4 255 3 3 4 7 8 12 13
9 9 8 6 4 3 3 255 3 3 6 8 10 10 15 27
27 20 8 4 3 3 255 3 8 22 28 31 27 23 22 20
15 8 6 4 255 3 7 16 23 22 16 14 13 17 20 17
7 4 3 255 3 4 9 11 12 10 10 13 16 19 7 3
2 255 2 3 5 5 5 5 6 6 5 4 3 3 3 2
255 3 10 17 19 20 28 28 27 24 21 15 6 5 255 3
3 5 12 23 23 32 38 38 38 27 9 3 3 255 3 3
3 3 6 8 8 8 7 6 4 4 3 3 255 4 17 19
19 16 16 17 16 17 16 13 4 4 255 4 4 11 18 18
16 12 12 11 8 7 6 4 3 255 2 2 2 3 3 3
5 6 6 4 4 3 3 255 3 3 4 6 8 8 8 9
10 7 6 4 3 3 255 3 3 4 7 7 11 12 13 13
11 8 4 4 4 255 4 4 7 7 7 5 5 8 12 13
12 6 4 4 4 3 3 3 3 3 3 3 1 0 0 0
0 0 0 1 3 3 3 4 5 14 27 29 29 29 32 38
43 36 22 11 4 4 255 3 4 4 6 12 16 26 26 26
22 13 6 4 255 3 3 4 8 8 8 8 8 8 8 8
6 5 4 255 4 6 15 37 57 57 45 31 22 16 8 6
4 255 3 4 5 8 9 10 11 14 15 15 12 8 5 4
255 4 9 15 18 18 21 21 22 24 19 16 6 4 255 3
4 12 44 58 72 72 60 60 56 42 18 5 4 255 3 3
3 4 8 9 9 8 8 8 8 6 4 4 255 3 4 4
4 6 8 6 6 6 7 7 7 5 4 255 3 4 5 7
8 9 8 7 7 7 6 4 4 255 4 5 8 16 29 34
34 29 22 19 16 7 4 3 255 3 4 8 14 19 21 21
19 16 16 16 11 7 255 4 4 4 5 5 5 6 6 5
5 6 13 6 4 255 4 6 15 19 26 30 34 44 40 35
22 8 3 2 255 3 3 3 3 3 3 4 5 6 6 5
4 3 255 3 3 4 7 8 8 9 9 8 7 6 3 3
3 255 3 3 6 14 14 9 9 22 27 22 12 5 3 3
255 4 8 20 24 27 24 23 22 20 15 10 6 4 255 3
10 23 23 22 15 14 13 17 18 14 7 4 3 255 3 4
9 11 14 12 12 13 15 18 14 6 2 255 2 3 4 5
4 5 6 9 5 4 4 4 3 3 255 4 15 19 27 23
26 27 28 24 21 16 9 4 255 2 3 9 20 27 34 34
38 42 41 33 15 5 3 255 3 3 3 3 3 6 6 6
6 5 4 3 3 3 255 5 15 17 16 16 15 17 16 17
15 7 4 4 255 4 5 10 18 24 18 17 12 11 10 8
5 3 3 255 2 2 2 2 3 3 4 5 4 4 4 3
3 255 3 4 5 8 8 8 7 6 7 7 6 4 3 3
255 3 3 3 5 7 7 9 12 12 11 8 4 3 4 255
3 4 7 7 7 5 5 9 13 13 13 6 4 4 3 3
3 3 3 3 3 3 1 0 0 0 0 0 0 1 3 3
3 4 5 9 15 21 21 22 23 38 42 42 28 11 4 4
255 4 4 4 6 11 14 19 22 22 20 13 6 4 255 3
4 4 7 7 7 7 8 8 8 8 5 4 4 255 4 5
12 35 39 48 43 34 19 12 7 6 4 255 3 4 5 8
10 10 13 14 15 13 8 6 4 4 255 4 6 11 16 17
20 21 21 22 19 12 6 4 255 4 5 12 30 47 60 72
64 61 56 42 18 5 4 255 3 3 3 4 8 9 9 10
10 8 8 6 4 3 255 3 4 4 5 6 6 5 5 6
7 7 5 4 3 255 3 4 5 7 8 9 9 7 6 6
5 4 4 255 4 5 8 13 21 34 34 31 22 17 15 7
4 3 255 3 4 8 16 20 20 19 16 16 16 13 8 7
255 4 4 4 7 7 7 7 7 6 7 10 13 8 4 255
4 6 15 23 28 30 31 33 34 33 22 8 3 3 255 3
3 2 2 3 3 4 4 4 4 3 3 3 255 3 3 4
6 7 7 8 8 7 7 6 4 3 3 255 3 3 6 8
7 9 9 21 22 20 12 5 3 3 255 4 10 18 20 22
23 28 27 22 15 9 8 5 255 3 10 23 23 22 15 15
15 18 18 14 7 4 3 255 3 4 9 15 20 16 15 15
15 16 13 6 3 255 3 3 4 4 4 5 8 9 8 4
4 4 4 3 255 4 15 27 33 28 28 29 29 29 20 16
9 4 255 3 3 11 29 35 36 35 42 49 45 33 15 5
3 255 3 3 2 3 3 4 4 5 6 5 4 3 3 3
255 5 11 18 17 15 13 15 16 16 15 8 5 4 255 4
5 10 18 24 24 20 16 12 11 9 5 3 3 255 2 3
2 3 3 3 4 4 4 4 3 3 3 255 3 4 5 7
8 7 6 6 6 6 6 5 4 3 255 3 3 3 4 6
7 8 9 9 8 6 4 3 3 255 3 8 10 10 7 5
6 7 9 11 7 4 4 3 3 3 3 3 3 3 3 2
1 0 0 0 0 0 0 2 3 3 3 3 4 5 9 14
15 18 22 27 38 35 16 7 4 4 255 4 4 4 6 8
12 18 19 20 14 9 5 3 255 3 4 5 6 7 7 7
8 10 10 8 5 4 4 255 3 3 6 15 35 39 37 29
15 8 6 4 3 255 3 4 5 6 8 11 14 15 15 11
7 4 4 3 255 3 4 9 15 16 18 20 21 19 14 10
4 3 255 4 5 11 21 36 54 72 72 62 56 35 13 5
4 255 3 3 3 4 6 8 9 10 10 8 6 4 4 3
255 2 3 3 4 5 5 5 5 7 7 7 5 3 3 255
4 4 5 6 8 9 8 7 6 6 5 4 4 255 4 4
7 12 21 24 31 24 21 16 12 7 4 3 255 4 4 9
17 20 21 19 16 16 16 12 7 6 255 3 3 4 6 7
7 7 8 8 10 10 10 5 4 255 4 6 13 22 28 30
31 32 33 33 21 8 3 3 255 3 3 2 2 3 3 4
4 4 3 3 3 3 255 3 3 4 5 6 6 6 6 7
7 6 4 3 3 255 3 3 4 6 6 9 16 18 20 14
11 5 3 3 255 4 10 13 18 19 22 28 27 26 13 9
6 5 255 3 6 11 22 22 19 17 18 18 20 18 10 5
4 255 4 7 10 15 18 16 16 16 16 15 8 5 3 255
3 3 4 4 5 6 8 8 4 4 5 5 4 3 255 4
6 16 28 28 29 29 30 29 20 15 8 4 255 3 3 11
22 33 35 36 49 49 45 24 10 4 3 255 3 3 3 3
4 4 4 6 9 6 4 3 3 3 255 5 11 17 18 17
15 15 16 16 16 12 7 4 255 4 4 7 16 24 24 18
16 12 11 7 5 3 3 255 3 3 3 4 4 4 4 4
4 4 3 3 3 255 3 4 4 6 7 6 6 6 6 6
5 5 4 3 255 3 3 3 4 6 7 9 9 8 7 6
4 3 3 255 3 8 13 16 10 6 7 7 7 7 5 4
3 3 3 3 3 3 3 3 3 2 1 0 0 0 0 0
0 2 3 3 3 3 3 4 5 9 14 15 18 23 26 16
8 4 3 3 255 4 4 4 5 7 12 15 19 15 11 6
3 3 255 3 4 4 5 7 8 10 10 10 9 7 5 4
3 255 3 3 3 8 16 27 27 15 11 7 4 3 3 255
3 3 4 5 6 7 10 14 11 7 6 4 3 3 255 2
3 4 9 15 17 17 15 14 10 7 4 4 255 4 4 9
15 30 51 58 64 58 43 23 10 5 4 255 3 3 3 4
6 8 8 9 7 6 4 4 4 4 255 2 3 3 3 5
5 6 6 7 7 5 4 3 3 255 3 4 4 5 7 8
7 7 6 6 5 3 3 255 3 4 5 9 12 21 21 21
16 12 9 5 4 3 255 3 4 9 16 20 21 21 21 18
16 10 7 5 255 3 3 3 4 6 6 8 8 8 8 8
5 4 4 255 4 4 9 16 24 30 31 31 31 21 12 6
4 3 255 3 3 3 3 3 4 5 5 4 3 3 3 3
255 3 3 3 4 4 5 5 6 6 6 5 3 3 3 255
3 3 3 4 6 10 12 16 13 11 7 4 3 3 255 3
4 10 13 15 16 21 21 16 9 7 5 3 255 3 5 7
17 21 22 20 20 20 20 14 10 5 4 255 4 5 7 14
14 15 16 18 16 10 6 3 3 255 3 3 3 4 5 6
7 5 3 3 3 4 3 3 255 3 4 8 16 24 29 29
29 24 19 13 6 3 255 3 3 5 11 22 26 33 39 45
27 17 6 3 3 255 3 3 4 4 4 4 5 9 10 9
5 4 3 3 255 5 11 16 18 19 19 21 19 18 16 13
8 4 255 3 4 5 10 16 17 16 15 11 10 7 4 3
3 255 3 3 4 4 4 4 4 4 4 3 3 3 2 255
3 3 4 4 5 6 6 5 5 5 5 4 4 3 255 3
3 4 5 6 9 11 10 8 7 6 4 3 3 255 3 7
11 14 14 13 9 8 7 7 4 4 3 3 3 3 3 3
3 3 3 3 1 0 0 0 0 0 0 1 3 3 3 3
3 3 4 5 8 10 11 14 14 8 4 3 3 3 255 4
4 4 5 6 7 12 14 11 6 4 3 3 255 3 4 4
5 7 8 10 9 8 7 5 4 3 3 255 3 3 3 3
6 14 14 11 7 4 3 3 3 255 3 3 4 4 4 4
7 7 7 6 4 3 3 3 255 2 3 4 5 7 11 11
10 8 7 4 4 4 255 4 4 5 9 15 30 51 53 43
23 10 5 3 3 255 3 3 3 4 4 6 7 7 6 4
4 4 4 4 255 3 3 3 3 4 5 7 7 6 5 4
4 3 3 255 3 3 3 4 5 6 6 6 6 5 4 3
3 255 3 4 4 7 9 12 12 12 11 9 5 4 3 3
255 3 3 4 9 16 21 21 21 18 15 8 5 4 255 3
3 2 2 3 4 5 8 8 5 4 4 4 4 255 3 3
5 9 17 24 28 24 18 12 6 4 3 3 255 3 3 3
3 4 5 5 5 3 3 3 3 3 255 3 2 3 3 3
4 4 4 4 4 4 3 3 3 255 3 3 3 4 6 8
11 11 10 7 5 3 3 3 255 3 3 4 7 9 10 13
13 9 5 4 3 3 255 3 3 5 11 19 21 20 18 16
14 10 5 3 3 255 4 4 4 4 8 13 15 18 11 8
4 3 3 255 3 3 3 4 4 5 5 3 3 3 3 3
3 3 255 3 3 4 8 16 20 26 24 19 13 6 4 3
255 3 3 3 6 10 17 23 27 27 17 8 4 3 3 255
3 4 4 4 4 4 4 6 8 6 5 4 4 3 255 4
5 13 16 17 19 21 19 18 13 8 4 3 255 3 3 4
6 10 12 15 11 8 7 5 4 3 3 255 3 3 3 3
3 3 3 2 2 3 3 2 2 255 3 3 3 3 4 5
5 5 4 4 4 4 3 3 255 3 3 3 4 6 9 11
10 8 6 4 3 3 3 255 3 3 7 11 13 13 13 12
11 8 6 4 3 3 3 3 3 3 3 3 3 3 1 0
0 0 0 0 0 1 3 3 3 3 3 4 4 4 4 5
6 6 5 4 3 3 3 3 255 3 3 4 4 5 6 7
7 5 4 3 3 3 255 3 3 3 3 5 6 6 5 5
5 4 3 3 3 255 3 3 3 4 4 4 4 4 3 3
3 3 3 255 3 3 3 4 4 3 4 4 4 4 3 3
3 3 255 3 3 3 4 5 6 6 5 4 3 3 3 3
255 3 4 4 4 7 13 20 20 17 9 5 3 3 3 255
3 3 3 3 4 4 5 5 4 3 3 3 4 4 255 4
3 3 3 3 4 7 6 5 4 4 3 3 3 255 3 3
3 3 4 5 6 6 5 4 3 3 3 255 3 3 4 4
7 7 7 6 6 5 3 3 2 3 255 3 3 3 4 7
11 14 15 15 8 5 4 4 255 3 2 2 2 2 3 3
4 4 3 3 3 3 4 255 3 3 3 5 9 17 17 13
7 4 3 3 3 3 255 3 3 3 3 4 4 4 3 3
3 3 3 3 255 3 2 2 3 3 3 3 3 3 3 3
3 3 3 255 3 3 3 3 4 6 7 7 7 5 3 3
2 2 255 2 3 3 3 3 3 5 5 5 3 3 3 3
255 3 3 3 9 11 19 18 14 11 7 4 3 3 3 255
3 3 3 3 4 6 9 9 8 3 3 3 2 255 3 3
3 3 4 4 3 3 3 3 3 3 3 3 255 3 3 4
5 8 16 16 15 11 6 4 4 3 255 3 3 3 3 5
9 9 9 9 8 4 3 3 3 255 3 4 4 3 3 3
3 3 3 4 4 4 4 4 255 4 4 5 8 11 14 16
16 12 7 4 4 3 255 3 3 4 4 6 6 8 8 6
4 4 3 3 3 255 3 3 3 3 3 3 3 2 2 3
3 3 2 255 3 3 3 3 3 4 4 4 3 3 3 3
3 3 255 3 3 3 3 4 6 10 10 6 4 3 3 3
3 255 3 3 4 5 7 11 12 12 11 7 4 4 4 3
3 3 3 3 3 3 3 2 1 0 0 0 0 0 0 2
3 3 3 3 3 4 4 4 4 4 4 4 3 3 3 3
3 3 255 3 3 3 3 3 3 2 2 3 3 3 3 3
255 3 3 3 3 3 3 4 4 4 4 4 3 3 3 255
4 4 3 3 3 3 3 3 3 3 3 3 3 255 3 3
3 3 3 3 3 3 3 3 3 3 3 3 255 3 3 3
3 4 4 4 4 4 3 3 2 3 255 3 3 4 4 4
4 4 4 4 4 3 3 3 3 255 3 3 3 3 3 3
3 3 3 3 3 3 3 3 255 4 3 3 3 3 4 4
4 4 3 3 3 3 3 255 3 3 3 2 3 3 4 4
4 4 3 3 3 255 3 4 4 4 3 3 3 4 4 3
3 3 2 3 255 3 3 3 3 4 5 5 5 5 4 4
4 3 255 3 2 2 3 3 2 2 3 3 3 3 3 3
4 255 3 3 2 2 4 4 4 4 4 3 3 3 3 3
255 2 3 3 3 4 4 4 3 3 3 3 3 3 255 3
2 3 3 3 3 3 3 3 3 3 3 3 3 255 3 3
3 3 3 4 4 4 4 4 3 2 2 2 255 2 3 3
3 3 3 3 3 3 3 3 3 3 255 3 3 3 4 8
8 7 6 5 4 3 3 3 3 255 3 3 3 3 3 3
3 3 3 3 3 3 2 255 2 3 3 3 3 3 3 3
3 3 3 3 3 3 255 3 3 3 4 5 6 6 6 6
4 4 3 3 255 3 3 3 3 3 3 3 3 3 3 3
3 3 3 255 255 255 255 255 255 255 255 255 255 255 255 255
255 255 255 255 255 255 255 255 255 255 255 255 255 255 255 255
255 255 255 255 255 255 255 255 255 255 255 255 255 255 255 255
255 255 255 255 255 255 255 255 255 255 255 255 255 255 255 255
255 255 255 255 255 255 255 255 255 255 255 255 255 255 255 255
255 255 255 255 255 255 255 255 255 255 255 255 255 255 255 255
255 255 255 255 255 255 255 255 255 255 255 255 255 255 255 255
255 255 255 255 255 255 0 0 0 2 3 3 3 3 3 4
4 4 3 3 4 3 3 3 4 3 3 3 255 3 3 3
3 2 2 2 2 3 3 3 3 3 255 3 3 3 3 3
3 3 4 4 4 4 3 3 3 255 4 4 4 3 3 3
3 3 3 3 3 3 3 255 3 3 3 3 2 2 3 3
3 3 3 3 3 3 255 3 3 3 3 4 4 4 4 4
3 2 2 2 255 3 3 4 4 4 4 4 3 3 3 3
3 3 3 255 3 3 3 4 3 255 255 255 255 255 255 255
255 255 255 255 255 255 255 255 255 255 255 255 255 255 255 255
255 255 255 255 255 255 255 255 255 255 255 255 255 255 255 255
255 255 255 255 255 255 255 255 255 255 255 255 255 255 255 255
255 255 255 255 255 255 255 255 255 255 255 255 255 255 255 255
255 255 255 255 255 255 255 255 255 255 255 255 255 255 255 255
255 255 255 255 255 255 255 255 255 255 255 255 255 255 255 255
255 255 255 255 255 255 255 255 255 255 255 255 255 255 255 255
255 255 255 255 255 255 255 255 255 255 255 255 255 255 255 255
255 255 255 255 255 255 255 255 255 255 255 255 255 255 255 255
255 255 255 255 255 255 255 255 255 255 255 255 255 255 255 255
255 255 255 255 255 255 255 255 255 255 255 255 255 255 255 255
255 255 255 255 255 255 255 255 255 255 255 255 255 255 255 255
255 255 255 255 255 255 255 255 255 255 255 255 255 255 255 255
255 255 255 255 255 255 255 255 255 255 255 255 255 255 3 3
3 3 3 3 2 3 3 3 3 3 3 4 255 3 3 3
3 3 3 4 4 4 4 4 4 3 255 3 3 3 3 3
3 4 4 4 4 3 3 3 3 255 3 3 3 3 3 4
3 3 3 3 3 3 3 255 3 3 3 3 3 2 2 2
3 3 3 3 3 3 255 3 3 3 3 3 3 3 3 3
3 3 3 3 3 255 3 3 3 3 3 3 3 3 3 4
4 4 4 3 3 3 3 3 3 3 2 2 1 0 0 0
255 255 255 255 255 255 255 255 255 255 255 255 255 255 255 255
255 255 255 255 255 255 255 255 255 255 255 255 255 255 255 255
255 255 255 255 255 255 255 255 255 255 255 255 255 255 255 255
255 255 255 255 255 255 255 255 255 255 255 255 255 255 255 255
255 255 255 255 255 255 255 255 255 255 255 255 255 255 255 255
255 255 255 255 255 255 255 255 255 255 255 255 255 255 255 255
255 255 255 255 255 255 255 255 255 255 255 255 255 255 255 255
255 255 255 3 3 3 3 3 3 3 3 3 255 3 3 3
3 3 4 4 4 4 3 3 3 3 3 255 3 2 2 2
3 3 3 3 3 3 3 3 3 255 3 3 3 3 3 3
3 3 3 3 3 3 3 3 255 3 3 3 3 3 3 3
3 3 3 3 3 3 255 3 3 3 3 3 3 2 2 2
3 2 3 3 3 255 3 3 3 2 2 3 3 3 3 3
3 3 3 3 255 3 3 3 3 3 4 4 4 3 3 3
3 3 255 3 3 3 3 3 3 3 3 3 3 3 3 3
3 255 2 3 3 3 3 3 3 3 3 3 3 3 3 2
255 2 2 3 3 3 3 3 3 3 3 3 3 3 255 3
3 4 4 4 3 3 3 3 3 3 3 3 3 255 3 3
3 3 3 3 3 3 3 3 3 3 3 255 2 2 3 3
3 3 3 3 3 3 3 3 3 3 255 3 3 3 3 3
3 5 5 4 4 3 3 3 255 3 4 4 4 6 4 3
3 3 3 2 2 3 3 255 3 3 3 3 3 3 3 3
3 3 3 3 3 4 255 3 3 3 3 2 3 3 3 3
3 3 3 3 255 3 3 3 3 3 3 3 4 4 3 3
3 3 3 255 3 3 3 3 3 4 4 4 4 4 3 4
3 255 3 2 2 2 2 2 2 2 3 3 3 3 3 3
255 3 3 2 2 3 3 3 3 3 3 3 3 3 3 255
3 3 3 3 3 3 3 3 3 3 4 4 4 3 3 3
3 3 3 3 3 2 1 0 0 0 0 0 0 2 3 3
3 3 3 4 4 4 4 4 4 4 3 3 3 3 3 3
255 3 3 3 3 3 3 4 4 3 3 3 3 3 255 3
3 3 3 5 13 16 11 11 5 4 4 3 3 255 3 3
3 3 3 4 7 7 6 4 4 4 4 255 3 3 3 3
3 4 9 9 5 3 3 3 3 3 255 3 3 3 4 4
4 4 4 4 4 3 2 2 255 3 3 3 3 3 4 4
4 4 4 4 4 4 4 255 4 3 3 3 3 3 3 4
4 4 3 3 3 3 255 3 3 3 3 3 4 4 4 4
4 4 4 4 3 255 3 2 2 2 3 3 3 3 3 3
3 3 3 255 2 2 3 3 3 3 3 3 3 3 3 3
3 3 255 3 3 3 3 3 3 3 3 3 3 3 3 3
255 3 3 3 3 3 3 3 3 3 3 3 3 3 3 255
3 3 3 3 3 3 3 3 3 3 3 3 3 3 255 3
3 3 3 5 6 6 5 3 3 3 3 3 255 4 3 3
3 3 3 3 3 3 3 3 3 3 3 255 3 3 3 3
3 3 3 3 3 3 3 3 3 2 255 2 2 3 3 4
4 4 4 3 3 3 3 3 255 3 3 4 6 8 5 4
3 3 3 3 3 2 2 255 3 3 3 3 2 3 3 3
3 3 3 3 3 255 2 2 2 3 3 3 3 3 3 3
3 3 3 3 255 3 3 3 3 3 3 3 4 4 3 3
3 3 255 3 4 4 6 6 6 4 4 3 3 3 2 3
3 255 3 3 3 3 3 3 4 4 4 4 3 3 3 4
255 3 3 3 3 2 3 3 3 3 3 3 3 3 255 3
3 3 3 3 3 4 4 4 3 3 3 3 3 255 4 4
4 4 6 12 15 15 13 5 4 4 4 255 3 2 2 2
2 2 2 2 3 3 3 3 3 3 255 3 3 3 3 3
3 3 3 3 3 3 2 2 3 255 3 3 3 3 4 3
3 3 3 3 3 4 4 4 4 4 3 3 3 3 3 3
1 0 0 0 0 0 0 3 3 3 3 3 4 4 4 4
4 4 6 6 5 5 4 4 4 3 255 4 4 3 3 3
5 10 15 15 12 4 3 3 255 4 4 4 5 13 19 31
21 14 13 9 4 3 3 255 3 3 3 4 14 15 16 16
11 6 4 4 4 255 3 3 4 7 12 13 19 15 10 5
4 3 3 3 255 3 3 3 4 4 4 6 6 6 4 3
2 2 255 3 3 3 3 4 8 8 6 6 6 6 4 3
4 255 4 3 3 3 3 6 9 9 9 6 4 3 3 3
255 3 3 3 3 3 4 4 4 4 4 3 3 3 3 255
3 3 3 3 3 3 3 3 3 3 3 3 3 255 3 3
3 3 3 3 2 2 3 2 3 3 3 3 255 3 2 3
3 3 3 3 3 3 3 3 3 3 255 3 3 3 3 3
3 3 4 4 4 3 3 3 3 255 3 3 3 3 3 3
3 3 3 3 3 3 3 3 255 3 4 4 4 7 11 11
5 3 3 3 3 3 255 4 3 3 3 3 4 4 4 3
3 3 3 3 3 255 3 3 3 3 4 5 5 3 3 3
3 3 3 2 255 3 3 4 5 7 7 6 4 4 4 3
3 3 255 3 3 5 9 14 16 12 7 7 4 3 3 2
2 255 3 3 3 4 4 4 3 3 3 3 3 3 3 255
2 2 2 2 3 4 6 6 6 4 3 3 3 3 255 3
3 2 2 3 3 3 3 3 3 3 3 3 255 3 3 4
5 6 7 7 5 4 3 3 2 2 3 255 3 3 3 3
4 9 10 12 12 5 3 3 3 3 255 3 3 3 4 8
8 10 7 5 3 3 3 3 255 3 3 3 3 3 4 4
4 4 3 3 3 3 4 255 4 4 6 12 19 31 38 38
35 23 12 6 5 255 3 2 2 2 3 5 9 9 4 4
3 3 3 3 255 3 3 3 6 13 13 7 7 7 4 3
2 2 2 255 3 4 4 4 4 4 4 3 3 3 3 3
3 4 4 4 4 3 3 3 3 3 1 0 0 0 0 0
0 3 3 3 3 3 3 4 4 4 7 11 15 15 13 10
8 5 4 3 255 4 4 4 4 5 14 21 29 35 23 12
4 4 255 5 5 5 10 19 21 31 21 18 16 14 8 4
3 255 3 4 4 15 16 16 16 17 16 11 6 4 3 255
3 4 7 12 14 18 19 19 13 12 9 5 3 3 255 3
3 3 4 7 9 13 13 12 6 4 3 2 255 3 3 4
5 8 12 10 9 9 6 10 6 3 4 255 4 3 3 3
6 13 16 11 11 11 8 4 3 3 255 3 3 3 3 4
4 5 5 5 4 3 3 3 3 255 3 4 4 4 7 7
4 4 4 3 3 3 3 255 3 3 4 3 3 3 3 2
3 2 3 3 3 3 255 3 2 3 3 3 4 4 6 6
4 4 3 3 255 3 3 3 3 4 4 6 7 7 6 5
3 3 3 255 3 3 3 3 4 4 4 5 5 5 3 3
2 2 255 4 4 4 5 8 11 11 10 5 3 3 3 3
255 3 3 3 3 3 3 4 4 3 3 3 3 3 3 255
3 3 3 4 7 8 8 6 3 3 3 3 3 3 255 3
5 8 10 10 10 8 7 5 5 4 3 3 255 3 3 5
14 18 29 30 30 21 13 7 3 3 2 255 3 3 4 8
16 16 12 7 7 5 3 3 3 255 2 2 2 3 5 6
7 8 8 6 4 3 3 3 255 3 3 3 3 3 3 3
3 3 3 3 3 3 255 3 4 5 6 6 6 7 6 4
4 3 3 3 3 255 3 3 3 6 15 22 24 24 22 15
8 4 3 3 255 3 3 6 15 20 20 31 18 15 9 4
3 3 255 3 3 3 3 7 9 9 9 11 8 4 3 3
4 255 4 6 12 30 53 53 55 55 58 43 24 12 6 255
2 2 2 3 7 12 19 19 11 9 4 3 3 3 255 3
3 6 13 21 28 23 23 23 9 4 3 3 3 255 4 5
7 8 11 12 15 15 9 4 3 3 3 3 4 4 3 3
3 3 3 3 1 0 0 0 0 0 0 2 3 3 3 3
3 4 4 7 11 16 21 22 20 16 10 8 4 3 255 3
5 5 10 14 21 30 33 38 38 23 7 4 255 5 5 9
17 21 21 21 18 18 17 20 16 8 3 255 4 4 8 18
19 15 15 16 12 10 9 6 4 255 4 4 8 14 18 18
18 15 13 13 12 9 5 3 255 3 3 4 7 14 18 15
14 13 12 7 4 3 255 3 3 5 7 12 15 15 9 9
10 10 10 4 4 255 3 3 3 4 13 24 27 20 20 19
11 8 3 3 255 4 3 3 3 4 4 5 5 5 5 3
3 3 3 255 3 4 4 7 10 11 8 7 4 4 3 3
3 255 3 3 4 3 3 3 3 3 3 2 3 3 3 3
255 3 3 3 3 5 7 10 10 9 6 4 4 3 255 3
3 3 4 6 9 12 13 12 8 6 5 3 3 255 3 3
3 4 5 7 10 10 9 7 5 3 3 3 255 4 5 6
8 9 10 11 11 10 5 4 3 3 255 3 3 3 3 3
3 4 4 4 3 3 3 3 3 255 3 3 4 7 11 12
12 11 6 4 4 3 3 3 255 4 8 12 12 12 10 8
7 6 5 5 4 3 255 3 4 8 18 29 33 35 35 35
28 13 7 3 3 255 3 4 8 13 18 26 23 20 12 7
5 3 3 255 3 2 3 5 7 10 13 9 9 9 7 4
3 3 255 3 3 3 4 4 4 4 3 3 3 3 3 3
255 3 6 7 6 6 6 6 6 4 4 4 4 3 3 255
3 4 7 15 24 29 33 34 32 22 15 8 4 3 255 4
6 19 38 40 39 39 37 36 16 9 4 3 255 3 3 3
8 29 29 27 21 19 13 8 4 3 3 255 4 10 30 53
64 55 55 58 59 59 43 24 12 255 3 2 3 7 17 28
29 29 22 11 9 4 3 3 255 3 4 10 21 32 32 32
34 30 24 9 3 3 3 255 4 7 10 22 29 34 30 30
18 9 4 3 3 3 3 3 3 3 3 3 3 3 1 0
0 0 0 0 0 2 3 3 3 3 3 3 5 10 16 21
26 24 22 18 15 10 5 3 255 3 5 10 18 33 32 32
33 37 37 30 14 6 255 5 7 16 24 27 21 21 18 18
20 28 28 16 4 255 4 8 18 19 15 13 13 12 11 10
9 6 4 255 4 5 10 17 18 18 16 12 12 15 16 13
7 3 255 3 3 6 13 19 21 20 18 18 18 12 7 4
255 3 3 6 11 15 15 14 12 10 14 12 10 6 4 255
2 2 3 7 24 31 31 29 29 23 18 8 5 3 255 4
3 3 4 4 5 5 6 6 5 4 3 3 2 255 3 4
6 10 14 14 11 10 7 5 4 4 3 255 3 3 4 4
4 4 4 4 3 3 3 3 3 3 255 3 3 4 5 7
10 11 11 11 9 5 4 3 255 3 3 4 6 9 18 18
17 14 10 8 6 4 3 255 3 3 4 5 6 9 11 12
10 8 7 5 3 3 255 6 7 14 10 9 9 10 11 12
8 5 4 3 255 3 3 5 3 3 2 3 4 4 3 3
3 4 3 255 3 3 5 10 12 13 12 8 7 6 4 4
3 3 255 5 9 13 13 12 10 8 8 7 7 6 4 3
255 4 5 10 23 33 36 39 40 42 35 28 13 5 3 255
4 5 8 11 19 26 23 20 19 12 5 3 3 255 3 4
5 7 12 13 14 13 11 11 11 8 4 4 255 3 3 4
4 5 4 4 4 4 3 3 3 3 255 4 7 7 7 6
6 6 5 4 4 4 4 4 3 255 4 7 15 24 27 30
34 36 34 31 19 10 6 4 255 6 19 38 42 45 40 45
49 49 36 16 5 3 255 3 3 8 29 48 45 29 28 27
21 11 4 3 3 255 4 14 38 65 67 61 55 55 58 56
47 29 12 255 4 3 7 17 28 30 36 32 29 22 11 4
3 3 255 4 10 21 34 33 33 32 34 30 30 14 5 3
3 255 4 8 23 49 49 47 47 44 30 18 9 5 3 3
3 3 3 3 3 3 3 3 1 0 0 0 0 0 0 2
3 4 3 3 3 4 6 11 19 26 31 26 24 18 15 10
5 3 255 3 7 18 33 38 34 33 33 33 34 30 14 6
255 4 10 24 28 39 27 23 21 20 26 29 28 16 5 255
4 13 19 19 16 14 14 11 11 10 10 9 5 255 3 5
10 18 19 18 14 12 12 16 17 16 12 6 255 3 3 6
13 21 23 23 23 27 20 19 9 4 255 3 3 6 13 15
18 15 14 19 19 18 14 7 4 255 2 3 5 11 24 28
31 29 29 19 12 8 5 4 255 4 3 3 4 4 5 6
6 6 5 4 3 3 2 255 3 4 6 10 14 14 13 11
11 9 6 4 4 255 3 3 3 3 4 4 5 6 6 4
3 3 3 3 255 3 3 4 6 9 11 11 11 12 11 7
4 3 255 3 4 4 8 17 18 18 18 17 14 9 7 4
3 255 3 4 4 5 7 8 12 12 12 8 7 5 4 3
255 5 7 14 10 8 8 9 10 12 10 7 4 4 255 4
5 5 4 3 3 4 7 7 5 4 4 4 4 255 3 3
5 8 11 12 10 8 7 7 5 4 4 4 255 6 10 11
13 13 12 11 8 8 9 7 5 4 255 4 8 17 33 37
43 39 40 43 42 33 16 7 4 255 4 5 9 11 17 22
23 23 20 13 8 4 3 255 3 4 6 8 12 13 13 13
11 13 14 14 7 4 255 3 3 3 4 4 4 4 4 4
4 4 3 3 255 4 6 7 7 6 6 5 4 3 4 5
5 4 4 255 4 9 18 24 29 30 31 34 33 31 19 10
6 4 255 10 33 49 51 49 45 51 52 51 41 23 8 3
255 3 4 18 39 60 60 45 28 27 23 14 5 3 3 255
4 15 41 65 65 59 55 55 55 53 48 36 14 255 4 5
10 17 28 36 39 38 31 22 11 5 3 3 255 6 19 32
36 35 32 30 30 30 27 20 8 3 3 255 5 22 49 64
64 58 56 48 46 29 13 6 4 4 3 3 3 3 3 3
3 3 1 0 0 0 0 0 0 2 4 4 3 3 3 4
8 14 23 31 32 32 24 17 14 9 5 3 255 3 7 23
41 43 43 38 33 33 33 26 14 5 255 5 11 24 41 42
39 31 26 26 29 29 26 13 5 255 5 13 18 19 17 16
16 16 12 12 12 10 6 255 3 3 6 10 18 14 12 12
12 17 19 18 13 7 255 3 3 5 10 17 23 26 27 28
26 19 9 5 255 3 3 6 13 18 20 20 20 24 26 39
39 17 6 255 3 3 6 13 26 28 28 21 15 15 12 8
5 4 255 3 3 3 4 5 5 8 6 6 5 4 3 3
3 255 3 4 5 10 14 14 13 13 13 11 8 5 4 255
3 3 3 3 4 5 6 9 7 6 4 3 3 3 255 3
3 4 6 9 10 10 10 11 10 7 4 3 255 3 4 4
8 17 18 20 18 17 16 11 7 4 3 255 4 4 4 6
7 8 12 12 12 8 6 5 4 4 255 4 6 9 9 8
8 8 8 9 8 5 4 3 255 3 4 4 3 3 3 7
9 8 6 4 4 4 3 255 3 4 6 9 10 10 10 10
11 8 7 4 4 4 255 6 10 11 12 13 19 16 11 10
10 8 6 4 255 4 11 21 33 43 43 42 37 40 39 33
17 7 4 255 4 5 9 14 20 23 23 24 24 21 12 6
3 255 3 5 7 9 11 12 11 11 11 11 13 9 8 4
255 3 3 3 3 2 2 2 3 4 4 4 4 3 255 3
4 6 6 6 6 6 4 3 4 5 7 5 4 255 5 12
22 29 29 30 33 34 34 31 19 10 6 4 255 11 34 56
61 53 53 54 54 52 42 26 10 4 255 3 4 18 39 54
54 45 28 27 23 14 5 3 3 255 4 16 46 65 65 59
56 58 55 53 46 36 14 255 4 4 7 14 20 28 36 34
24 21 11 5 3 3 255 7 22 40 42 39 35 30 30 30
27 22 12 5 3 255 5 22 54 79 81 72 60 57 46 31
13 6 4 4 4 4 4 3 3 3 3 3 1 0 0 0
0 0 0 2 4 4 3 3 4 4 8 14 30 35 35 30
22 17 13 9 5 3 255 3 7 24 45 49 59 63 44 34
28 14 7 4 255 5 11 23 39 41 39 39 38 41 36 30
26 12 5 255 4 7 15 18 18 18 17 16 15 15 15 12
6 255 3 3 6 8 10 12 12 14 17 18 19 19 13 7
255 3 3 3 6 12 20 23 27 26 20 13 8 5 255 3
3 5 10 18 22 26 26 26 33 43 57 39 13 255 3 4
7 18 23 23 21 15 15 17 12 9 5 4 255 3 3 3
4 5 10 10 8 6 4 4 3 3 3 255 3 4 4 9
10 13 13 13 13 10 7 5 4 255 3 3 3 3 3 5
9 10 9 7 4 4 3 3 255 3 3 4 6 9 9 9
9 9 9 6 4 3 255 3 4 5 9 17 21 28 34 48
40 18 10 4 3 255 4 4 4 6 7 10 12 12 12 8
6 4 4 4 255 4 6 7 9 9 8 8 6 5 5 3
3 3 255 3 3 3 3 3 4 7 9 8 6 4 3 3
3 255 4 6 8 9 10 10 11 12 11 10 8 4 3 3
255 7 11 11 11 13 19 17 16 12 10 7 4 4 255 4
11 22 33 41 41 32 29 32 34 33 17 7 4 255 4 5
11 18 20 23 26 29 32 26 20 9 3 255 3 4 7 9
11 10 7 6 6 8 9 9 6 3 255 3 3 3 3 2
2 2 3 4 4 4 3 3 255 3 3 5 6 8 9 8
5 4 6 7 7 7 4 255 5 13 29 37 34 34 34 39
39 31 22 12 7 4 255 11 34 56 61 56 53 54 54 53
41 26 10 4 255 3 4 13 28 39 46 31 28 24 22 11
5 3 3 255 4 16 46 65 65 64 59 62 58 48 43 29
11 255 3 3 5 10 17 20 24 24 21 18 11 5 3 3
255 7 22 40 42 42 39 35 34 34 29 26 12 5 3 255
4 14 43 81 84 82 72 58 53 31 13 5 4 4 4 4
3 3 3 3 3 3 1 0 0 0 0 0 0 3 4 4
3 3 4 4 5 13 23 33 33 30 22 17 12 7 4 4
255 4 7 24 37 49 59 63 45 36 26 11 4 3 255 4
10 19 30 39 39 38 38 41 38 33 21 9 4 255 4 5
9 15 17 17 17 15 15 15 12 9 5 255 4 4 6 8
10 10 12 15 18 18 18 13 7 5 255 3 3 3 4 8
12 18 18 17 13 8 5 4 255 3 3 4 7 14 23 26
24 24 24 40 57 17 6 255 4 4 7 14 20 21 16 15
15 17 12 9 4 3 255 3 3 3 3 5 6 10 6 6
4 4 4 3 3 255 3 3 4 5 9 10 12 12 10 7
5 4 3 255 3 3 3 3 4 6 8 10 8 7 4 4
4 4 255 3 3 3 5 8 9 9 8 7 6 4 4 3
255 3 3 6 12 18 24 34 39 48 40 14 9 4 3 255
3 4 4 5 8 10 12 12 11 8 6 4 3 3 255 4
6 9 10 9 9 7 6 5 4 3 3 3 255 3 3 2
2 2 4 5 7 6 4 4 3 3 3 255 3 4 6 9
10 12 14 14 11 9 6 3 3 3 255 7 9 10 10 10
13 14 16 14 10 5 4 3 255 3 10 22 31 33 31 28
28 30 32 31 16 7 4 255 3 5 10 11 19 21 26 29
32 21 15 9 3 255 3 3 5 7 8 7 5 6 6 6
6 6 4 3 255 3 4 4 4 3 3 5 5 4 4 3
3 3 255 3 3 5 7 9 11 11 8 6 6 6 7 4
4 255 5 13 30 37 35 35 39 40 40 34 27 20 11 5
255 8 26 36 52 52 51 51 53 46 38 18 7 4 255 3
3 8 16 28 28 28 27 23 21 10 5 3 3 255 4 12
39 61 65 65 67 67 58 47 39 17 5 255 3 3 4 7
12 17 20 22 18 17 11 5 3 2 255 6 17 31 41 42
42 39 38 36 34 26 11 5 3 255 4 12 35 62 84 79
74 67 53 28 10 4 3 3 3 3 3 3 3 3 3 3
1 0 0 0 0 0 0 3 4 4 4 3 4 4 4 5
13 23 29 22 18 12 9 6 4 4 255 4 5 7 24 37
44 44 39 27 14 7 4 3 255 3 6 12 21 30 30 31
33 33 33 21 12 6 4 255 4 4 4 7 13 14 14 13
10 9 9 5 4 255 4 4 6 8 9 10 14 17 18 16
13 7 5 4 255 3 3 4 4 5 8 9 9 8 6 5
4 4 255 3 3 4 4 7 14 19 19 16 15 9 6 5
4 255 4 4 4 7 14 14 12 11 11 11 9 4 4 4
255 3 3 3 3 4 5 6 6 4 4 4 4 3 3 255
3 3 3 4 5 6 7 7 6 4 3 3 3 255 3 3
3 3 4 5 7 7 7 4 4 4 4 4 255 3 3 3
4 5 8 8 6 5 4 4 3 3 255 3 3 4 6 12
20 28 34 27 16 9 4 3 3 255 3 3 3 4 6 8
11 11 8 6 4 3 3 3 255 4 5 8 10 9 8 8
9 6 4 3 3 3 255 3 3 3 2 2 3 4 4 4
4 4 4 4 3 255 3 3 6 8 10 13 14 14 11 8
4 3 3 3 255 4 7 7 8 9 10 11 13 12 8 4
4 3 255 3 5 16 22 31 28 28 28 30 30 18 8 4
3 255 3 3 5 9 10 12 17 17 17 15 9 4 3 255
2 2 3 5 5 5 5 5 6 6 6 4 3 3 255 3
4 4 4 4 5 6 6 6 4 3 3 3 255 3 3 5
7 9 9 12 10 8 6 5 4 4 3 255 3 5 13 30
31 34 34 40 39 30 23 15 11 5 255 5 10 26 36 43
44 45 44 38 22 10 7 4 255 3 3 4 8 17 23 23
23 22 10 7 4 4 3 255 3 6 20 45 58 61 67 62
56 47 30 9 4 255 3 3 3 6 14 17 18 21 18 16
9 5 3 2 255 4 12 24 35 42 42 42 38 36 29 19
10 4 3 255 3 7 20 40 62 72 72 55 32 16 7 4
3 3 3 3 3 3 3 3 3 3 1 0 0 0 0 0
0 2 4 4 3 3 3 4 4 4 5 7 16 16 9 9
7 5 4 3 255 4 4 4 7 14 14 13 13 12 7 4
3 3 255 3 3 6 14 21 23 19 19 20 20 12 6 3
3 255 3 3 4 4 7 10 10 10 8 5 4 3 3 255
3 4 4 6 9 10 11 14 16 13 8 5 4 3 255 3
4 4 4 4 5 5 4 4 4 4 4 3 255 3 3 3
4 4 7 12 12 10 8 5 4 4 4 255 4 4 3 4
7 8 8 6 6 5 4 4 4 4 255 3 3 3 3 3
4 4 4 4 4 4 4 3 3 255 3 3 3 4 4 4
4 4 4 3 3 3 3 255 3 3 3 3 3 4 4 4
4 4 3 3 3 4 255 3 3 3 3 4 4 4 4 4
3 3 3 3 255 3 3 3 4 6 10 17 17 14 7 4
3 3 3 255 3 2 3 3 4 6 6 5 5 4 4 3
3 3 255 3 4 5 6 6 7 7 9 5 4 3 3 3
255 3 3 3 3 3 4 4 4 3 3 3 4 4 4 255
2 2 4 6 8 10 14 11 8 5 4 4 3 3 255 3
4 4 6 7 9 9 9 8 4 4 3 3 255 2 5 12
16 21 22 23 28 28 18 8 4 3 3 255 3 3 3 4
5 6 7 7 6 5 4 3 3 255 3 2 3 3 4 5
5 5 5 4 4 4 3 3 255 3 3 3 3 3 5 6
6 6 4 3 3 3 255 3 3 5 5 5 6 9 10 9
5 4 4 3 3 255 3 3 5 11 21 23 31 33 24 23
15 11 6 4 255 3 5 10 19 33 35 35 33 22 10 7
6 5 255 3 3 3 5 9 15 15 11 10 7 4 4 4
4 255 3 3 8 20 45 56 58 56 47 30 15 6 3 255
3 3 3 6 8 16 18 21 16 11 6 4 4 3 255 3
6 13 24 37 42 42 36 27 19 10 5 3 3 255 3 3
8 20 40 48 48 32 16 7 4 3 3 3 3 3 3 3
3 3 3 3 1 0 0 0 0 0 0 2 3 4 3 3
3 3 3 3 3 3 3 3 4 5 5 4 4 3 255 3
3 3 4 4 4 4 4 4 3 3 3 3 255 3 3 4
6 13 13 9 9 9 9 5 3 3 3 255 3 3 3 3
4 5 8 7 5 3 3 3 3 255 3 3 4 4 6 7
7 8 8 8 5 4 3 3 255 3 4 4 4 4 3 4
3 3 3 3 3 3 255 3 3 3 4 4 5 7 7 6
4 4 4 4 4 255 4 3 3 3 4 5 6 6 4 3
3 4 4 6 255 4 3 3 3 3 3 3 3 3 4 4
4 3 3 255 3 3 3 3 4 4 4 3 3 3 3 3
3 255 3 3 3 3 3 3 4 4 4 4 3 3 3 3
255 3 3 3 3 4 4 3 3 3 3 3 3 3 255 3
2 3 4 4 5 6 6 5 4 3 3 3 3 255 3 3
3 3 3 4 4 4 4 4 3 3 3 3 255 2 3 3
4 4 4 5 5 5 4 3 3 3 255 3 3 3 3 3
3 4 3 3 3 3 3 3 3 255 2 2 3 6 6 8
5 5 5 4 4 4 3 3 255 3 3 3 4 5 6 6
5 4 4 4 3 2 255 2 4 5 12 12 18 22 23 13
6 3 3 3 3 255 3 3 3 3 3 3 3 3 3 3
3 3 3 255 4 3 3 3 3 4 4 4 3 4 4 4
3 3 255 3 3 3 2 2 3 5 5 3 4 3 3 3
255 3 3 3 4 5 5 5 9 7 6 4 3 3 3 255
3 3 3 5 11 12 17 17 10 9 6 6 4 4 255 3
4 5 8 14 16 16 14 7 5 5 5 4 255 3 3 3
3 5 6 6 5 4 4 3 3 4 4 255 3 3 3 8
17 27 32 32 26 15 6 3 3 255 3 3 3 4 6 8
16 16 9 4 3 4 4 3 255 3 3 6 13 24 37 36
26 14 9 5 4 3 3 255 3 3 3 8 15 18 18 9
6 4 4 3 3 3 3 3 3 3 3 3 3 2 1 0
0 0 0 0 0 2 3 4 3 3 4 4 3 3 3 2
2 3 3 4 4 3 3 3 255 3 3 2 3 3 4 3
3 3 2 3 3 3 255 3 3 3 4 4 5 5 5 4
4 4 3 3 3 255 3 3 3 3 4 4 4 4 3 3
3 3 3 255 3 3 3 4 4 5 5 4 4 4 4 4
3 3 255 2 3 4 4 4 3 3 3 3 3 3 3 3
255 3 3 3 4 3 4 4 3 3 3 3 4 4 4 255
3 3 3 3 3 3 3 3 3 3 3 3 4 6 255 4
3 3 3 3 3 3 3 3 3 3 4 3 4 255 3 3
3 3 4 4 3 3 3 3 3 3 3 255 3 3 3 3
3 3 4 4 4 4 4 3 4 3 255 3 4 4 3 3
3 3 3 3 3 3 3 3 255 3 3 3 4 4 4 4
4 4 3 3 3 3 3 255 3 3 3 3 3 3 3 3
3 3 3 3 3 3 255 2 3 3 3 3 4 4 4 4
4 3 3 3 255 3 3 3 3 3 3 4 3 3 3 3
3 3 3 255 3 3 4 5 5 5 4 3 3 4 4 4
3 3 255 3 3 3 3 3 3 3 3 3 4 4 3 3
255 3 3 5 5 5 6 7 6 5 3 3 3 3 3 255
3 3 3 3 3 3 3 3 2 3 3 3 4 255 4 4
3 3 3 3 3 3 3 3 4 4 3 3 255 3 3 3
2 2 2 2 3 3 3 3 3 2 255 3 3 3 3 3
4 4 5 6 4 4 3 3 3 255 3 3 3 3 4 5
7 7 3 4 4 4 4 4 255 3 3 4 4 4 4 4
2 2 3 4 4 4 255 3 3 3 3 3 3 3 3 3
3 3 3 3 3 255 3 3 3 4 5 5 9 9 9 6
4 3 3 255 3 3 3 4 3 3 4 4 3 3 3 3
3 3 255 3 3 3 4 9 15 15 8 5 4 4 4 3
3 255 3 3 3 3 5 5 5 3 3 4 4 3 3 3
3 3 3 3 3 3 3 2 1 0 0 0 255 255 255 255
255 255 255 255 255 255 255 255 255 255 255 255 255 255 255 255
255 255 255 255 255 255 255 255 255 255 255 255 255 255 255 255
255 255 255 255 255 255 255 255 255 255 255 255 255 255 255 255
255 255 255 255 255 255 255 255 255 255 255 255 255 255 255 255
255 255 255 255 255 255 255 255 255 255 255 255 255 255 255 255
255 255 255 255 255 255 255 255 255 255 255 255 255 255 255 255
255 255 255 255 255 255 255 255 255 255 255 255 255 255 255 255
255 255 255 255 255 255 255 255 255 255 255 255 255 255 255 255
255 255 255 255 255 255 255 255 255 255 255 255 255 255 255 255
255 255 255 255 255 255 255 255 255 255 255 255 255 255 255 255
255 255 255 255 255 255 255 255 255 255 255 255 255 255 255 255
255 255 255 255 255 255 255 255 255 255 255 255 255 255 255 255
255 255 255 255 255 255 255 255 255 255 255 255 255 255 255 255
255 255 255 255 255 255 255 255 255 255 255 255 255 255 255 255
255 255 255 255 255 255 255 255 255 255 255 255 255 255 255 255
255 255 255 255 255 255 255 255 255 255 255 255 255 255 255 255
255 255 255 255 255 255 255 255 255 255 255 255 255 255 255 255
255 255 255 255 255 255 255 255 255 255 255 255 255 255 255 255
255 255 255 255 255 255 255 255 255 255 255 255 255 255 255 255
255 255 255 255 255 255 255 255 255 255 255 255 255 255 255 255
255 255 255 255 255 255 255 255 255 255 255 255 255 255 255 255
255 255 255 255 255 255 255 255 255 255 255 255 255 255 255 255
255 255 255 255 255 255 255 255 255 255 255 255 255 255 255 255
255 255 255 255 255 255 255 255 255 255 255 255 255 255 255 255
255 255 255 255 255 255 255 255 255 255 255 255 255 255 255 255
255 255 255 255 255 255 255 255 255 255 255 255 255 255 255 255
255 255 255 255 255 255 255 255 255 255 255 255 255 255 255 255
255 255 255 255 255 255 255 255 255 255 255 255 255 255 255 255
255 255 255 255 255 255 0 0 0 2 4 4 4 4 4 3
3 3 3 4 4 4 3 3 3 3 3 3 255 3 3 3
3 3 3 3 4 4 3 3 3 3 255 3 3 3 3 3
4 4 4 3 3 3 3 3 3 255 3 3 3 3 4 4
4 4 3 3 3 3 3 255 3 3 3 3 4 4 3 3
3 3 3 3 3 3 255 3 3 3 4 4 4 3 3 3
3 3 3 3 255 3 3 3 3 3 3 3 3 3 3 3
3 3 3 255 3 3 3 2 2 3 3 3 3 3 3 3
4 4 255 3 3 3 3 3 3 4 4 4 3 3 3 3
4 255 3 3 3 3 4 4 4 4 4 4 4 3 3 255
3 3 3 3 3 3 3 3 3 3 3 3 4 4 255 3
3 3 3 3 3 4 4 4 3 3 3 3 255 3 4 4
5 5 6 4 4 4 3 3 3 3 3 255 4 3 3 3
3 3 3 3 3 3 3 3 4 4 255 4 4 3 3 3
4 4 3 3 3 3 3 3 255 3 3 3 3 3 3 4
5 4 3 3 3 3 3 255 3 3 3 3 3 4 4 4
3 3 3 3 3 3 255 3 3 2 3 3 3 4 4 3
3 3 3 3 255 3 3 3 3 3 3 4 4 4 3 3
3 3 3 255 3 3 3 3 3 3 3 3 3 3 3 3
3 255 3 3 3 3 3 3 3 3 3 3 3 3 3 3
255 3 2 2 2 2 3 3 3 3 3 3 3 3 255 3
3 3 3 3 3 3 3 3 3 3 3 3 3 255 3 3
3 3 3 4 4 3 3 3 3 3 3 3 255 2 2 3
3 4 3 3 3 3 3 3 3 3 255 3 3 3 3 4
4 3 3 3 4 4 4 3 3 255 3 3 3 3 3 3
3 3 3 4 4 4 3 255 3 3 3 3 3 3 3 3
3 3 3 3 3 3 255 3 3 3 3 3 4 4 3 3
3 4 4 3 3 255 3 3 3 3 3 3 3 3 3 3
3 3 3 3 3 4 4 3 3 3 3 3 1 0 0 0
0 0 0 1 3 4 4 3 3 3 3 4 6 14 14 10
5 4 3 3 3 3 255 3 3 3 3 4 5 5 6 6
5 3 3 3 255 3 3 3 4 5 5 7 7 7 4 4
3 3 3 255 3 3 3 3 4 4 4 4 3 3 3 3
3 255 3 3 3 3 4 4 3 3 3 3 3 3 3 3
255 3 3 3 3 3 3 4 4 4 3 3 3 3 255 3
3 3 3 4 4 5 9 9 5 4 3 3 3 255 3 3
3 3 2 3 4 4 4 3 3 3 4 4 255 3 3 3
3 3 3 3 4 4 3 3 3 3 3 255 3 3 4 4
5 5 5 6 6 5 4 3 3 255 3 3 3 3 3 3
3 3 3 3 3 3 4 4 255 3 3 3 3 5 6 6
6 5 5 3 3 3 255 4 4 4 4 6 7 8 8 7
6 5 4 3 3 255 4 3 3 3 4 6 6 5 4 4
3 3 4 4 255 4 4 3 3 4 4 4 4 3 3 3
3 3 255 3 3 3 3 4 4 5 5 5 3 3 3 3
3 255 3 3 3 3 3 3 4 4 3 3 3 3 3 3
255 4 3 3 3 4 7 7 4 4 3 3 3 3 255 3
3 3 3 3 4 5 5 5 4 3 3 3 3 255 3 3
3 3 3 3 3 3 4 4 3 3 3 255 3 3 3 3
2 2 2 3 3 3 3 3 3 3 255 3 2 2 2 3
6 6 4 3 3 3 3 3 255 3 3 3 3 3 3 3
3 3 3 3 3 3 3 255 3 3 3 3 4 4 4 4
3 3 3 3 3 3 255 2 2 3 4 4 4 5 5 4
3 3 3 4 255 3 3 3 5 14 16 16 13 13 10 6
4 4 3 255 3 3 3 3 3 3 3 3 3 4 4 4
4 255 3 3 3 3 3 3 3 3 3 3 3 3 3 3
255 3 3 3 3 3 4 4 4 3 4 4 3 3 3 255
3 3 3 3 3 3 3 3 3 3 3 3 3 3 3 4
4 3 3 3 3 2 1 0 0 0 0 0 0 1 3 3
3 3 3 3 4 7 14 26 29 23 13 10 8 5 3 3
255 3 3 4 6 8 11 13 15 13 7 5 3 3 255 3
3 4 5 8 12 18 18 15 8 5 3 3 3 255 3 3
3 3 5 8 8 7 5 5 5 4 3 255 3 3 3 3
4 4 4 4 4 4 4 4 3 3 255 3 3 3 3 3
3 4 4 4 4 3 3 3 255 3 3 3 4 7 10 13
20 20 13 5 4 3 3 255 3 3 4 4 4 5 7 7
6 4 3 3 3 4 255 4 3 3 3 3 3 3 3 3
3 3 3 3 3 255 3 5 10 13 16 16 16 16 15 10
5 3 3 255 3 3 4 4 3 3 3 3 3 4 4 4
4 4 255 3 3 3 5 9 16 13 12 11 7 5 3 3
255 4 4 5 5 9 14 16 18 18 14 10 5 4 3 255
3 3 3 5 7 13 13 12 9 4 3 3 3 3 255 3
3 4 4 6 7 8 9 8 5 3 3 3 255 3 3 3
4 8 8 8 6 5 4 4 4 3 3 255 3 3 3 3
3 3 3 4 3 3 3 3 3 3 255 4 4 4 6 7
10 12 8 5 4 4 3 3 255 3 3 3 4 6 9 10
10 7 5 4 3 3 3 255 3 3 3 3 3 3 3 4
7 5 4 3 3 255 3 3 2 2 2 2 2 3 3 3
3 3 3 3 255 4 4 4 4 6 13 14 9 6 5 4
4 4 255 3 3 3 4 11 15 15 11 8 6 4 4 3
3 255 3 3 4 5 11 19 19 17 11 6 4 4 5 4
255 2 2 3 4 5 6 6 6 6 8 8 4 4 255 3
3 6 15 30 43 55 45 32 23 16 9 4 3 255 3 3
3 3 3 4 4 5 6 6 4 4 4 255 3 3 3 3
3 3 3 3 3 3 3 3 3 3 255 3 3 3 3 4
4 5 5 4 4 4 3 3 3 255 3 3 3 3 3 6
6 5 4 3 3 3 3 3 3 4 4 4 3 3 2 2
1 0 0 0 0 0 0 2 3 3 3 3 3 4 8 16
29 37 37 34 29 28 19 8 5 3 255 3 4 6 8 11
13 20 21 15 11 7 4 3 255 3 4 5 8 14 26 34
34 23 15 8 5 3 3 255 3 4 4 6 11 21 21 19
13 7 5 5 4 255 3 3 3 3 4 5 7 7 6 5
4 4 4 3 255 4 3 3 3 3 3 3 4 4 4 3
3 3 255 3 3 4 7 16 23 27 31 31 26 11 5 3
3 255 3 4 4 5 7 8 9 9 7 6 4 3 3 4
255 4 3 3 3 3 3 3 3 3 2 3 3 3 3 255
5 10 16 31 42 42 39 34 30 21 10 4 3 255 3 4
4 4 3 3 3 3 4 4 4 4 5 6 255 5 4 5
8 9 16 13 12 11 8 7 4 3 255 4 5 5 10 22
21 21 21 22 21 16 10 4 4 255 3 3 4 8 13 22
22 22 17 9 4 3 3 3 255 3 3 4 6 7 8 8
9 9 8 5 4 3 255 3 3 4 7 9 10 8 6 4
4 4 4 4 3 255 3 4 5 4 3 3 3 3 3 3
3 3 3 3 255 4 6 7 9 9 13 13 14 14 15 6
4 3 255 3 4 5 7 10 13 13 11 10 7 6 4 3
3 255 3 3 3 3 3 3 4 5 7 5 4 3 3 255
3 2 2 2 2 2 3 3 3 4 4 4 3 4 255 4
4 4 7 13 16 23 24 21 18 8 4 4 255 3 3 4
11 20 35 35 24 18 14 8 5 3 3 255 3 4 5 11
29 60 60 53 34 22 14 6 6 5 255 3 3 4 5 7
7 8 8 9 10 10 8 4 255 3 5 14 30 43 55 56
56 53 42 32 16 9 4 255 3 3 3 4 6 9 9 9
9 8 6 4 4 255 3 3 3 3 3 3 3 3 3 3
3 3 3 3 255 3 4 4 4 5 7 8 8 7 5 4
3 3 3 255 3 3 3 4 6 8 12 14 6 4 3 3
3 3 3 3 3 4 3 2 2 2 1 0 0 0 0 0
0 2 4 4 3 3 4 8 16 26 47 48 48 45 45 45
32 19 7 3 255 3 5 7 9 13 17 20 21 14 12 7
5 3 255 3 4 7 14 26 34 41 36 34 23 15 7 5
5 255 5 5 6 11 21 27 28 27 20 13 7 5 4 255
3 3 3 3 5 8 9 9 9 8 5 4 4 4 255 4
4 3 3 3 3 4 4 4 4 4 3 3 255 3 4 7
16 24 39 42 41 40 35 24 10 5 3 255 3 4 5 7
8 9 9 9 9 9 6 4 3 3 255 3 3 3 3 3
3 3 4 4 2 3 3 3 3 255 5 13 30 42 48 71
61 52 47 30 21 7 3 255 3 3 4 4 4 5 4 4
4 4 4 5 6 6 255 5 5 6 8 9 9 10 10 8
7 6 4 3 255 4 5 10 22 29 28 24 22 22 22 21
16 8 4 255 3 3 8 13 26 32 28 26 22 18 9 4
3 3 255 3 4 6 10 10 9 8 9 10 10 7 4 3
255 3 4 4 4 8 10 6 5 4 4 5 6 5 4 255
3 4 5 4 4 3 3 3 3 3 3 3 3 3 255 6
9 9 9 9 11 13 14 15 16 15 6 3 255 3 5 7
14 15 15 13 13 10 9 8 6 4 3 255 3 3 3 3
4 4 4 5 5 5 4 3 3 255 2 2 2 3 3 3
3 4 4 4 4 4 4 4 255 4 4 6 13 17 23 27
33 29 22 18 8 4 255 3 3 6 20 39 41 39 37 37
38 17 8 5 4 255 4 5 11 29 60 85 97 87 64 51
29 14 6 4 255 3 4 5 7 7 8 11 9 9 9 10
4 4 255 4 10 27 41 43 45 56 56 55 53 42 32 11
3 255 3 4 4 6 9 14 15 13 13 10 8 5 4 255
3 3 3 3 3 3 3 4 4 3 3 3 3 3 255 4
4 5 7 9 10 11 11 10 7 5 3 3 3 255 3 3
4 6 8 10 14 14 14 6 4 3 3 3 3 3 3 4
3 3 3 2 1 0 0 0 0 0 0 2 4 4 3 3
4 10 26 47 56 59 61 56 53 53 46 32 13 4 255 4
6 8 10 13 14 15 15 14 12 9 5 3 255 3 5 10
19 28 40 43 44 39 32 23 11 5 5 255 6 6 8 16
22 27 29 29 29 20 10 4 4 255 3 3 3 4 8 10
10 10 11 11 8 5 4 4 255 4 3 3 3 3 4 5
5 4 4 3 3 3 255 4 4 10 24 35 39 42 43 46
43 31 16 7 4 255 3 4 6 8 8 9 8 9 9 10
8 6 4 3 255 3 3 4 3 3 3 4 5 5 4 3
3 3 3 255 4 13 31 47 59 71 63 63 58 47 29 9
3 255 3 3 3 4 5 5 5 4 4 4 5 5 5 4
255 4 5 7 8 8 8 7 8 8 7 7 4 3 255 4
8 16 26 35 35 30 26 24 22 21 21 14 6 255 3 3
13 26 29 37 32 27 22 19 17 7 3 3 255 4 5 11
12 11 10 8 9 10 10 7 4 3 255 3 4 4 4 4
4 5 4 4 4 5 6 4 4 255 3 3 4 4 4 3
3 3 3 3 3 3 3 4 255 8 16 16 9 8 8 9
9 14 15 15 6 3 255 3 7 14 15 15 15 14 13 10
9 9 7 5 3 255 3 3 3 4 4 5 5 5 4 4
3 3 3 255 2 3 3 3 4 4 4 4 4 4 4 4
4 4 255 4 5 10 16 19 20 27 33 33 33 22 11 5
255 3 3 6 20 45 45 40 38 40 42 32 16 6 4 255
4 6 17 51 85 97 97 94 87 64 51 29 11 4 255 3
5 6 8 9 10 12 11 9 7 5 4 3 255 7 18 34
42 43 44 44 54 54 54 49 42 19 5 255 3 4 5 7
14 15 15 15 14 13 8 5 5 255 3 3 3 3 4 4
4 4 4 4 3 3 3 3 255 3 5 7 9 13 13 13
13 12 10 7 4 3 3 255 3 3 5 7 7 9 12 14
8 6 5 3 3 3 3 3 3 3 4 3 3 3 1 0
0 0 0 0 0 2 3 3 3 3 4 10 32 56 61 64
72 79 68 60 56 46 14 4 255 4 7 9 14 14 14 14
13 12 12 9 5 3 255 3 5 10 19 28 36 43 45 43
36 28 13 5 5 255 5 6 8 16 22 26 27 30 32 30
12 4 4 255 3 3 3 4 9 11 17 14 14 11 11 5
4 3 255 3 3 3 3 4 6 9 7 5 4 3 3 3
255 4 4 10 24 37 40 44 48 65 53 43 21 7 4 255
3 4 6 8 8 8 8 8 9 11 11 7 4 3 255 3
3 4 4 4 4 6 6 6 5 4 3 3 3 255 4 13
31 48 59 63 63 67 63 55 29 9 3 255 3 3 4 5
5 5 5 4 4 4 5 5 4 3 255 3 4 5 7 7
7 7 7 9 13 8 4 3 255 3 8 17 29 34 35 35
29 24 22 21 19 14 6 255 3 5 14 29 30 37 34 24
20 18 12 8 4 3 255 4 7 11 12 10 9 9 9 10
9 6 4 3 255 3 4 4 4 4 3 2 3 3 3 4
4 4 3 255 3 3 3 3 3 3 3 3 3 3 4 4
3 4 255 11 19 17 12 8 6 8 8 9 15 15 6 3
255 3 7 11 14 14 15 14 13 9 9 9 9 6 4 255
3 3 3 4 4 5 5 5 5 4 3 3 3 255 3 3
3 3 4 4 4 4 4 4 4 3 3 3 255 4 5 10
17 19 21 24 27 33 33 28 18 6 255 3 3 6 20 45
45 37 35 37 40 22 10 4 4 255 4 6 26 71 85 89
89 87 81 77 57 37 15 5 255 4 6 8 9 9 10 10
8 7 7 5 4 4 255 7 21 40 42 43 40 40 43 46
53 53 49 26 7 255 3 5 7 10 13 14 15 15 15 14
9 5 5 255 3 3 3 3 4 4 4 4 5 4 3 3
3 3 255 3 4 7 12 14 14 13 13 12 11 8 5 3
3 255 3 4 5 7 7 6 6 7 7 6 5 3 3 3
3 3 3 3 3 3 3 3 1 0 0 0 0 0 0 2
3 3 3 3 4 10 42 60 65 72 79 80 79 74 64 56
14 4 255 4 7 15 15 14 12 11 12 11 10 9 4 3
255 3 4 9 19 28 35 51 56 45 39 28 13 5 4 255
4 4 7 13 20 22 24 29 32 29 12 5 4 255 3 3
3 4 9 20 24 23 16 13 11 5 3 3 255 3 3 3
3 5 9 9 9 7 4 3 3 3 255 4 4 7 20 35
40 48 62 65 62 46 21 7 3 255 3 4 6 8 8 8
8 8 9 10 9 7 4 3 255 3 3 3 3 4 5 6
7 6 5 4 3 3 3 255 5 15 37 47 53 59 63 73
70 58 20 5 3 255 3 4 4 5 5 5 5 4 3 3
4 4 4 3 255 3 4 4 5 5 6 7 9 12 13 12
7 2 255 3 6 17 30 35 37 35 34 30 22 21 16 8
4 255 4 7 14 24 29 30 26 24 20 18 12 7 3 3
255 4 7 7 11 10 10 10 10 9 7 5 3 3 255 3
3 4 4 3 2 2 3 3 3 3 3 3 3 255 3 3
3 3 3 3 3 3 3 4 4 4 4 4 255 17 20 19
12 8 6 6 8 14 14 12 6 3 255 3 6 8 9 11
15 15 14 9 9 10 10 6 4 255 3 3 3 4 4 5
5 5 5 4 3 3 3 255 3 3 3 3 3 3 4 4
5 5 4 3 3 3 255 4 5 11 18 21 24 24 24 28
33 28 18 6 255 3 3 6 20 45 45 26 26 35 36 22
10 4 3 255 3 6 30 80 89 91 85 81 79 79 75 44
15 5 255 4 6 9 12 10 9 8 7 7 7 7 4 4
255 7 21 39 40 40 40 40 41 44 48 56 54 31 10 255
3 5 7 10 11 12 13 15 15 14 8 5 5 255 3 2
3 3 3 4 4 4 5 5 4 3 3 3 255 3 4 7
12 13 13 13 12 12 11 8 5 3 3 255 3 4 5 7
7 6 6 7 7 6 5 4 3 3 3 3 3 3 4 3
3 3 1 0 0 0 0 0 0 2 3 3 4 3 3 9
42 56 65 69 72 80 74 71 68 61 10 4 255 3 6 12
14 11 9 9 10 10 10 9 4 3 255 3 4 6 15 28
36 51 56 43 30 18 9 4 4 255 4 4 7 13 19 22
24 27 29 24 11 5 4 255 3 3 3 4 7 15 23 20
16 13 7 4 3 3 255 3 3 3 3 5 9 13 13 7
4 4 3 3 255 4 4 4 12 34 42 48 55 62 53 21
13 4 3 255 3 3 6 8 8 9 8 9 9 9 7 4
4 3 255 3 3 3 3 4 5 5 5 5 4 4 3 3
3 255 5 15 37 47 49 59 70 89 82 61 13 4 3 255
3 4 4 5 4 4 4 4 3 3 3 3 4 3 255 3
3 4 4 5 7 7 10 12 12 7 3 2 255 3 5 17
34 37 39 39 38 35 30 22 14 8 4 255 4 7 11 21
24 26 26 26 22 15 11 6 4 3 255 3 5 7 8 8
10 11 10 8 6 4 3 2 255 2 3 4 4 3 3 3
3 3 3 3 3 3 3 255 3 3 3 3 3 3 3 3
4 4 4 4 3 3 255 15 20 15 12 9 7 7 9 14
14 11 5 4 255 3 5 7 7 9 15 15 11 10 10 11
11 6 3 255 3 3 4 4 4 4 6 6 5 4 4 3
3 255 3 3 3 3 3 3 3 5 6 6 4 3 3 3
255 3 5 11 21 29 27 22 21 22 26 21 16 6 255 2
3 6 20 35 35 34 34 35 36 31 11 4 3 255 3 6
30 86 91 92 85 78 72 77 65 44 11 4 255 4 6 13
13 12 8 8 8 10 11 9 7 4 255 6 18 35 39 41
41 41 44 44 61 61 56 31 10 255 3 4 5 7 10 11
12 13 14 11 7 5 3 255 2 2 2 3 3 3 4 5
5 5 4 3 3 3 255 3 3 6 9 12 12 12 12 12
10 7 4 3 3 255 3 3 5 6 7 7 7 7 7 6
5 4 3 3 3 3 3 3 3 3 3 3 1 0 0 0
0 0 0 2 3 4 4 3 3 5 23 38 48 60 65 67
67 69 65 36 8 3 255 3 4 5 5 4 4 8 8 9
10 8 4 3 255 3 4 5 9 21 35 39 42 26 18 12
5 4 4 255 4 4 5 12 17 21 23 24 24 17 8 4
4 255 3 3 3 3 6 8 15 15 13 7 5 3 3 3
255 3 3 3 3 4 6 9 8 6 4 4 3 3 255 3
4 4 4 13 34 42 43 43 36 13 7 3 3 255 3 3
5 7 8 9 9 9 9 7 5 4 3 3 255 3 3 3
3 3 4 4 4 4 4 3 3 3 4 255 4 10 28 37
45 46 53 84 70 48 7 3 2 255 3 3 3 4 4 4
4 4 3 3 3 3 4 3 255 3 3 3 4 4 7 10
11 10 9 5 3 2 255 3 4 15 34 39 40 46 40 39
31 27 12 7 4 255 4 4 7 15 24 24 26 29 30 21
10 5 4 3 255 2 4 5 8 10 11 15 11 5 4 3
3 2 255 2 3 4 4 4 6 5 4 4 3 3 3 3
3 255 3 3 4 3 3 3 3 4 4 4 4 4 4 4
255 6 13 12 10 10 9 8 10 12 12 7 4 3 255 3
4 6 7 12 15 15 11 10 10 10 8 4 3 255 3 3
4 5 4 4 5 6 5 4 3 3 3 255 3 3 3 3
3 3 3 5 6 6 4 3 3 3 255 3 5 9 29 37
36 27 21 21 21 16 8 4 255 2 2 5 16 35 35 35
35 36 36 23 11 4 3 255 3 4 23 86 92 94 91 65
63 64 48 12 4 3 255 3 6 13 14 12 10 8 10 11
12 12 8 4 255 4 12 31 39 43 49 49 46 51 57 61
43 26 8 255 4 4 5 5 7 10 11 12 11 7 5 3
3 255 3 2 2 3 3 3 6 5 5 4 4 3 3 3
255 3 3 5 7 9 12 12 12 11 8 5 4 3 3 255
3 3 4 6 7 7 8 8 7 6 4 4 3 3 3 3
3 3 3 3 3 3 1 0 0 0 0 0 0 2 3 4
4 3 3 4 9 23 38 42 52 60 54 46 36 13 5 3
255 3 4 4 3 3 3 4 4 8 7 4 4 3 255 3
3 4 5 10 21 31 26 15 12 6 4 4 4 255 3 3
4 11 12 17 21 21 17 10 5 4 4 255 4 4 3 3
4 6 8 8 7 5 4 3 3 3 255 4 4 4 3 4
4 6 6 4 4 4 3 3 255 3 3 3 3 5 13 23
32 21 18 8 6 3 3 255 3 3 3 5 7 9 9 9
7 5 4 3 3 3 255 3 3 3 3 4 4 4 4 3
3 3 3 3 3 255 4 7 15 28 33 33 45 48 48 13
6 3 2 255 3 3 3 3 4 4 4 4 3 3 3 3
4 3 255 3 3 3 3 7 8 13 13 10 5 3 3 3
255 3 4 5 18 35 46 47 40 39 31 18 12 7 4 255
4 4 4 11 15 24 24 26 30 16 6 4 4 4 255 2
4 4 5 8 11 14 11 4 3 3 3 2 255 3 3 4
4 4 6 5 4 4 4 3 3 3 3 255 3 3 4 3
3 3 3 4 4 4 4 4 4 4 255 6 7 8 10 10
10 10 10 11 9 6 4 2 255 3 4 6 7 13 16 15
10 10 10 8 6 3 3 255 3 3 4 5 5 4 4 5
4 4 3 3 3 255 3 3 3 3 3 3 3 5 6 4
3 3 3 3 255 3 3 6 18 37 29 20 20 20 15 8
4 3 255 2 2 4 10 26 32 35 32 29 23 14 6 3
3 255 3 4 15 67 86 86 80 63 49 48 22 5 4 3
255 3 6 10 12 11 9 9 10 10 11 9 6 4 255 3
7 21 40 46 49 51 51 51 51 43 26 13 4 255 4 6
5 5 5 7 10 10 7 5 4 3 3 255 3 3 3 3
4 5 5 4 3 3 3 3 3 3 255 3 4 4 5 7
9 10 11 10 6 4 3 3 3 255 3 3 4 4 6 7
8 8 6 4 4 4 3 3 3 3 3 3 3 3 3 3
1 0 0 0 0 0 0 2 3 4 4 4 3 3 4 11
20 28 42 49 41 26 13 5 4 3 255 3 3 3 3 3
3 3 4 4 4 4 4 3 255 3 3 3 3 5 10 12
12 8 5 4 3 4 4 255 3 3 4 4 9 9 9 11
10 6 4 4 4 255 4 4 4 4 4 4 5 5 4 4
3 3 3 3 255 4 4 4 3 3 4 4 4 4 4 4
3 3 255 3 3 3 3 4 5 11 15 11 8 6 4 4
3 255 2 2 3 3 4 5 6 6 5 4 3 3 3 3
255 3 3 3 4 4 4 3 3 3 3 3 3 3 3 255
4 4 7 15 16 17 17 17 13 6 4 3 3 255 3 3
3 3 3 3 3 3 3 3 3 3 3 3 255 3 3 3
3 4 7 8 10 6 3 3 3 3 255 3 3 4 8 18
35 37 36 22 18 12 7 4 3 255 3 4 4 4 11 14
16 16 16 6 4 4 4 4 255 3 3 4 4 5 8 11
4 3 3 3 3 3 255 3 3 3 4 3 3 4 4 4
4 3 3 3 3 255 3 3 3 3 3 3 3 3 4 4
4 4 4 4 255 6 6 6 7 10 10 8 8 8 6 4
3 2 255 3 4 4 6 13 15 14 10 9 8 6 4 3
3 255 3 3 3 4 4 4 4 4 3 3 3 3 3 255
3 3 3 2 2 3 3 5 5 4 3 3 3 3 255 2
3 3 6 17 18 18 18 14 8 4 3 3 255 3 2 2
5 10 26 27 20 17 14 6 4 3 3 255 3 4 9 32
67 79 54 46 45 22 9 5 4 3 255 3 3 6 8 9
8 8 8 7 7 6 4 3 255 3 4 7 21 40 45 46
51 51 39 22 13 6 4 255 6 6 5 4 4 5 6 6
5 4 4 3 3 255 3 3 3 4 4 4 4 3 3 3
3 3 3 3 255 3 3 4 4 5 7 8 9 6 4 4
3 3 3 255 3 3 3 4 4 5 6 6 4 4 4 4
3 3 3 3 3 3 3 3 3 3 1 0 0 0 0 0
0 2 3 4 4 3 3 3 3 4 9 20 23 23 19 12
5 4 3 3 255 3 3 3 3 3 3 3 3 4 4 4
3 3 255 3 3 3 3 3 4 4 4 4 3 4 4 4
4 255 3 3 3 4 4 4 4 6 6 4 4 3 3 255
3 3 4 4 4 3 3 4 3 3 3 3 3 3 255 3
3 3 3 3 3 4 4 4 4 3 3 3 255 4 4 4
4 4 4 5 5 5 4 4 4 4 3 255 3 3 3 3
3 4 4 4 3 3 3 3 3 3 255 3 4 4 4 3
3 3 3 3 3 3 3 4 3 255 3 3 3 4 5 7
7 6 4 4 4 3 3 255 3 3 3 3 3 3 3 3
3 3 3 3 3 3 255 3 3 3 3 4 4 6 6 3
3 3 3 3 255 3 3 3 4 8 11 11 11 8 6 5
4 4 3 255 3 3 3 3 4 5 6 6 5 4 4 3
3 3 255 3 4 4 4 4 4 4 3 3 3 3 3 3
255 3 3 3 3 3 3 3 3 3 3 3 4 4 3 255
2 3 3 3 3 3 3 3 4 4 4 4 4 4 255 6
5 5 5 7 7 7 5 4 4 3 3 3 255 3 3 4
4 6 13 10 8 6 5 3 3 3 3 255 3 3 3 3
3 3 3 3 3 3 3 3 3 255 3 3 3 2 2 3
4 5 5 4 3 3 3 3 255 2 2 3 3 4 4 6
6 6 4 3 3 3 255 3 2 2 2 5 9 9 9 7
6 4 4 3 3 255 3 4 4 9 32 40 40 34 19 9
5 4 4 3 255 3 3 3 4 4 6 6 4 3 3 3
3 3 255 3 3 4 7 17 29 29 31 31 19 8 6 4
4 255 4 5 4 3 4 4 5 5 4 4 3 3 3 255
3 4 4 4 4 4 3 3 3 2 2 2 3 3 255 3
3 3 3 4 4 4 5 4 3 3 3 3 3 255 3 3
3 3 3 3 3 3 3 3 3 3 3 3 3 3 3 3
3 3 3 3 1 0 0 0 255 255 255 255 255 255 255 255
255 255 255 255 255 255 255 255 255 255 255 255 255 255 255 255
255 255 255 255 255 255 255 255 255 255 255 255 255 255 255 255
255 255 255 255 255 255 255 255 255 255 255 255 255 255 255 255
255 255 255 255 255 255 255 255 255 255 255 255 255 255 255 255
255 255 255 255 255 255 255 255 255 255 255 255 255 255 255 255
255 255 255 255 255 255 255 255 255 255 255 255 255 255 255 255
255 255 255 255 255 255 255 255 255 255 255 255 255 255 255 255
255 255 255 255 255 255 255 255 255 255 255 255 255 255 255 255
255 255 255 255 255 255 255 255 255 255 255 255 255 255 255 255
255 255 255 255 255 255 255 255 255 255 255 255 255 255 255 255
255 255 255 255 255 255 255 255 255 255 255 255 255 255 255 255
255 255 255 255 255 255 255 255 255 255 255 255 255 255 255 255
255 255 255 255 255 255 255 255 255 255 255 255 255 255 255 255
255 255 255 255 255 255 255 255 255 255 255 255 255 255 255 255
255 255 255 255 255 255 255 255 255 255 255 255 255 255 255 255
255 255 255 255 255 255 255 255 255 255 255 255 255 255 255 255
255 255 255 255 255 255 255 255 255 255 255 255 255 255 255 255
255 255 255 255 255 255 255 255 255 255 255 255 255 255 255 255
255 255 255 255 255 255 255 255 255 255 255 255 255 255 255 255
255 255 255 255 255 255 255 255 255 255 255 255 255 255 255 255
255 255 255 255 255 255 255 255 255 255 255 255 255 255 255 255
255 255 255 255 255 255 255 255 255 255 255 255 255 255 255 255
255 255 255 255 255 255 255 255 255 255 255 255 255 255 255 255
255 255 255 255 255 255 255 255 255 255 255 255 255 255 255 255
255 255 255 255 255 255 255 255 255 255 255 255 255 255 255 255
255 255 255 255 255 255 255 255 255 255 255 255 255 255 255 255
255 255 255 255 255 255 255 255 255 255 255 255 255 255 255 255
255 255 255 255 255 255 255 255 255 255 255 255 255 255 255 255
255 255 0 0 0 2 3 3 3 3 3 3 3 3 3 3
4 4 4 4 4 4 4 4 255 4 3 3 3 3 3 3
3 3 3 3 3 3 255 3 3 3 3 3 3 4 4 3
3 3 3 3 3 255 3 3 3 3 3 4 4 4 3 3
3 3 3 255 3 3 3 3 4 4 3 3 3 3 3 3
3 3 255 3 3 3 3 4 4 3 3 3 3 3 3 3
255 3 4 4 4 4 4 4 4 4 3 3 3 3 3 255
3 3 3 3 3 3 3 3 3 4 4 4 3 3 255 3
3 3 3 3 3 3 3 3 3 3 3 4 3 255 3 3
3 3 3 3 3 3 3 3 3 2 2 255 3 3 3 3
3 3 2 2 3 3 3 3 3 3 255 3 3 3 3 4
4 4 4 3 3 3 3 3 255 3 2 3 3 3 3 3
3 4 4 4 5 5 4 255 3 3 3 3 3 3 4 4
4 3 3 3 3 4 255 4 4 4 3 3 3 3 2 3
3 3 3 3 255 3 3 3 3 3 3 3 3 3 3 3
4 4 3 255 3 3 3 3 3 3 3 4 4 4 4 4
4 4 255 4 4 3 3 3 4 4 3 3 3 3 3 3
255 3 2 2 2 3 3 3 4 4 5 5 4 3 3 255
2 3 3 3 3 3 3 3 3 3 3 3 4 255 4 4
3 3 3 4 5 5 4 3 3 3 3 3 255 3 3 2
2 3 3 3 3 3 3 3 3 3 255 3 3 3 3 3
4 5 4 4 4 3 3 3 3 255 3 3 3 3 3 3
3 3 3 3 3 4 4 3 255 3 3 3 2 2 2 2
3 3 3 4 3 3 255 3 3 3 3 3 3 3 3 3
3 3 3 3 3 255 3 3 3 3 3 3 4 3 3 3
3 3 3 255 4 4 4 4 4 4 4 3 3 3 3 3
3 3 255 3 3 3 3 3 3 2 2 3 3 3 3 3
3 255 3 3 3 3 2 2 3 3 3 3 3 3 3 3
3 3 3 3 3 3 3 3 1 0 0 0 0 0 0 2
3 3 3 3 3 4 4 4 3 3 4 4 4 4 4 4
4 4 255 4 3 3 3 3 3 3 4 4 3 3 3 3
255 3 3 3 4 6 8 10 10 9 6 4 3 3 3 255
3 3 3 5 8 8 8 8 7 4 3 3 3 255 3 3
3 3 4 4 4 4 4 4 4 4 3 3 255 3 3 3
3 4 4 5 4 3 3 3 3 3 255 3 4 4 4 4
4 4 4 3 3 3 3 3 3 255 3 3 3 3 3 3
5 6 6 5 5 4 4 3 255 3 3 3 3 3 4 4
3 3 3 3 4 4 4 255 4 4 4 4 6 7 7 5
4 3 3 2 2 255 3 3 3 3 4 5 5 4 4 4
3 3 3 3 255 3 3 3 4 4 4 5 5 4 4 3
3 3 255 3 3 3 3 3 3 3 4 4 4 4 4 5
3 255 3 3 3 3 4 4 6 6 4 3 3 3 3 4
255 4 4 3 3 3 3 3 3 3 3 3 3 3 255 3
3 3 2 3 3 3 3 3 3 3 3 3 3 255 3 3
3 3 4 5 7 7 5 5 4 3 3 3 255 4 3 3
3 4 4 4 3 3 3 3 3 3 255 3 2 2 2 2
3 3 3 4 5 5 4 3 3 255 3 3 3 3 3 3
3 3 3 3 3 4 4 255 4 4 4 4 3 4 6 6
4 4 3 3 3 3 255 3 3 3 3 3 3 3 3 3
3 3 3 3 255 3 3 3 3 4 6 6 6 4 4 3
3 3 3 255 3 3 3 3 3 3 3 3 3 3 3 4
4 3 255 3 3 3 3 3 2 2 3 3 4 4 4 3
255 3 3 3 3 3 3 3 3 3 3 3 3 3 3 255
3 3 3 3 3 3 3 3 3 3 3 3 3 255 3 3
3 3 4 4 6 5 4 4 3 3 3 3 255 3 3 3
3 4 4 2 2 3 3 3 3 3 3 255 3 3 3 3
3 3 3 3 3 3 3 2 2 3 3 3 3 3 3 3
3 2 0 0 0 0 0 0 0 1 3 3 3 3 4 4
4 4 4 4 5 5 5 4 4 4 4 4 255 4 3 3
3 4 5 5 5 5 4 3 3 3 255 3 4 5 6 11
19 26 26 24 18 11 7 4 3 255 3 3 5 8 12 17
17 16 13 9 5 4 4 255 4 3 3 3 6 6 6 6
7 7 5 4 4 3 255 3 3 3 3 3 5 5 5 4
3 3 3 3 255 4 4 4 4 4 4 4 3 3 3 3
4 4 4 255 3 3 3 4 7 10 13 17 17 15 8 5
4 3 255 4 4 3 3 4 5 6 7 5 4 4 4 4
4 255 4 4 5 9 15 17 17 13 8 4 3 3 3 255
3 3 3 6 10 10 13 16 16 9 4 3 3 3 255 3
3 3 4 4 5 8 5 5 4 3 3 3 255 4 4 4
4 3 3 4 6 6 5 4 4 3 3 255 3 3 3 3
4 9 10 8 6 4 3 3 4 4 255 4 4 3 3 3
3 3 3 3 3 4 4 3 255 3 3 3 3 3 3 4
4 4 5 5 4 3 3 255 2 3 4 7 12 23 29 26
15 13 7 3 3 3 255 3 3 3 4 4 4 4 4 3
3 3 3 3 255 3 3 2 2 2 3 3 3 3 4 4
3 3 3 255 3 3 3 3 4 4 4 3 3 4 4 4
4 255 4 4 4 4 4 6 7 11 10 6 5 4 3 3
255 3 3 3 5 5 4 3 3 3 5 4 3 3 255 3
3 3 3 6 16 17 16 9 7 4 3 3 3 255 3 3
3 3 3 3 3 3 4 4 4 4 3 3 255 3 3 3
3 3 3 3 3 4 4 4 3 3 255 3 3 3 3 4
4 3 3 3 3 4 3 3 3 255 4 4 4 3 3 3
3 5 8 11 11 5 3 255 3 2 2 3 4 6 7 8
7 5 4 3 3 3 255 3 3 3 8 11 11 10 8 6
5 4 3 3 3 255 3 4 4 3 3 3 3 3 4 3
3 2 2 3 4 4 4 3 3 3 3 2 0 0 0 0
0 0 0 1 3 3 3 3 4 4 4 4 6 8 8 10
10 9 5 4 4 4 255 4 3 3 4 5 7 9 9 9
6 4 3 3 255 4 5 7 12 20 41 41 35 30 28 23
13 7 4 255 3 4 7 12 18 18 18 17 15 14 9 5
4 255 4 3 3 6 7 8 7 7 8 10 8 5 4 3
255 3 3 3 3 4 4 5 5 4 3 3 3 3 255 4
4 4 4 4 4 4 3 3 3 4 4 4 3 255 3 3
4 7 10 19 23 18 18 18 15 8 4 4 255 4 4 4
5 6 6 7 7 7 5 5 4 4 4 255 4 5 9 15
22 21 21 21 18 9 5 3 3 255 3 3 6 10 15 15
16 17 18 16 9 4 3 3 255 3 3 3 4 5 8 8
8 6 5 4 4 4 255 4 4 4 4 5 5 6 7 8
6 4 4 3 3 255 3 3 4 5 9 16 14 11 8 5
4 4 4 4 255 3 3 3 3 3 3 3 3 4 4 4
4 4 255 3 3 3 3 4 5 7 10 17 18 10 6 4
3 255 3 4 7 15 24 31 38 38 29 26 13 7 3 3
255 3 4 4 4 5 7 7 6 4 4 4 4 3 255 3
3 3 3 3 3 3 3 2 2 2 2 2 3 255 3 3
4 4 5 5 5 6 6 5 4 4 4 255 4 4 5 4
5 7 11 12 11 9 6 5 4 3 255 3 3 5 6 7
5 4 4 6 6 6 4 3 255 3 3 3 6 16 35 38
37 21 18 10 4 3 3 255 3 3 3 3 3 3 4 4
4 4 4 4 3 3 255 4 3 3 4 4 4 3 3 3
4 3 3 3 255 3 3 3 3 5 6 5 4 3 4 4
4 3 3 255 4 4 4 3 3 3 5 9 12 12 15 12
5 255 3 2 2 3 5 6 8 9 10 10 7 5 4 3
255 3 3 8 13 23 23 22 21 20 15 8 4 3 3 255
3 3 3 3 3 3 3 3 4 4 4 3 3 3 3 3
3 3 3 3 3 2 0 0 0 0 0 0 0 2 3 3
3 3 4 4 4 6 9 10 13 14 14 12 9 5 4 4
255 4 4 4 5 8 10 10 10 10 9 6 4 3 255 4
6 12 20 41 47 51 45 35 32 29 23 13 6 255 4 5
9 13 15 18 17 16 15 15 13 7 4 255 3 3 3 6
11 11 11 9 10 11 11 8 5 3 255 3 4 4 4 4
4 4 4 4 4 4 4 4 255 4 4 4 4 5 4 3
2 2 3 4 4 4 3 255 3 4 5 9 15 19 23 18
18 18 17 10 5 4 255 4 5 5 6 6 7 7 8 8
7 5 5 4 3 255 3 5 12 24 26 23 21 23 21 18
9 4 3 255 3 4 8 13 15 15 15 17 19 18 14 7
4 3 255 3 3 3 4 6 8 8 6 6 5 5 4 4
255 4 4 4 5 7 7 7 8 8 8 4 4 4 3 255
3 4 6 9 13 16 14 14 9 5 4 4 4 4 255 3
3 3 3 4 4 5 5 4 4 4 4 4 255 3 3 4
4 5 8 11 17 22 22 18 9 4 4 255 4 6 15 19
24 27 38 33 29 27 19 9 4 3 255 3 4 4 5 7
8 9 9 6 4 4 4 4 255 4 4 4 3 3 3 3
2 2 2 2 2 3 3 255 3 4 4 5 5 5 6 6
7 5 5 4 3 255 4 5 6 5 7 8 8 11 10 10
7 5 5 4 255 3 4 5 6 7 5 4 4 6 6 6
4 3 255 3 3 4 13 35 47 49 40 37 31 18 10 4
3 255 3 3 3 3 3 4 4 4 5 5 5 4 3 3
255 3 3 4 5 5 4 3 3 3 3 3 3 3 255 3
3 3 4 7 7 7 6 6 5 4 4 3 3 255 4 5
5 4 3 5 10 12 12 19 19 14 5 255 3 3 3 6
6 6 6 10 11 12 10 6 5 4 255 3 6 13 23 24
24 24 28 29 28 15 8 4 3 255 3 3 3 3 3 3
3 4 4 4 4 3 3 3 3 3 3 3 3 3 3 2
1 0 0 0 0 0 0 2 3 3 3 3 4 4 5 9
13 15 15 15 15 13 12 5 4 3 255 3 4 5 7 10
10 10 10 10 10 7 4 3 255 4 7 12 22 41 52 59
51 43 34 32 28 18 7 255 4 6 11 13 14 15 15 15
15 15 14 8 4 255 3 3 5 8 11 13 14 14 10 12
13 12 6 3 255 4 4 5 4 4 4 4 4 4 4 4
4 3 255 4 4 4 4 5 4 3 2 2 2 4 4 4
3 255 4 4 6 8 15 21 18 16 16 17 18 14 8 4
255 4 5 9 9 8 7 8 9 9 8 6 5 3 2 255
3 5 12 20 21 21 23 28 28 19 16 9 4 255 4 6
10 12 15 14 14 13 17 15 15 13 6 3 255 3 3 3
4 6 6 6 5 5 5 5 4 4 255 3 3 4 7 11
7 7 7 9 10 7 5 4 4 255 4 6 8 10 11 12
13 14 12 9 5 4 4 4 255 3 3 3 4 6 6 6
6 6 4 4 4 4 255 4 4 4 5 8 11 13 17 19
21 15 9 5 4 255 4 7 19 24 27 23 23 27 27 23
18 11 4 3 255 3 4 5 7 8 8 9 8 6 5 4
4 4 255 4 4 4 3 3 3 2 2 3 2 3 3 3
3 255 3 3 4 4 5 5 5 5 5 5 4 4 3 255
4 6 7 10 8 8 8 8 9 10 10 6 5 4 255 3
4 4 5 5 4 3 4 6 6 5 4 3 255 3 4 5
20 39 44 44 39 34 33 31 14 4 4 255 4 4 3 3
3 4 4 4 5 5 6 4 4 3 255 3 3 4 4 4
3 3 3 3 3 3 3 3 255 3 3 3 4 7 7 8
7 7 6 4 4 3 3 255 6 8 8 5 5 10 12 11
10 9 12 11 5 255 3 4 7 8 8 6 9 12 13 13
9 6 5 4 255 3 9 23 24 24 24 28 29 30 29 24
11 4 3 255 3 3 3 3 3 3 3 5 5 5 4 3
3 3 3 3 3 3 3 4 3 2 1 0 0 0 0 0
0 3 3 3 4 4 4 4 5 11 13 15 15 14 14 13
12 7 3 3 255 3 3 5 11 11 10 10 9 10 10 9
4 3 255 4 6 12 24 35 43 51 51 43 41 41 32 20
7 255 4 6 11 12 12 12 13 15 20 21 15 9 4 255
3 4 6 15 19 19 21 24 17 13 13 9 6 3 255 3
4 5 5 4 3 3 4 4 6 4 4 4 255 4 4 4
4 4 4 3 3 2 2 3 4 3 3 255 3 4 6 8
15 21 19 16 15 19 20 19 9 3 255 4 9 16 12 11
9 9 10 10 10 7 5 3 2 255 3 5 12 18 20 23
28 28 28 26 19 14 4 255 4 6 10 12 13 13 14 13
16 15 15 13 6 4 255 3 3 3 3 4 4 4 4 4
4 3 4 4 255 4 4 5 10 12 12 7 7 9 11 11
7 4 3 255 4 7 8 10 11 12 12 12 12 9 5 4
4 4 255 4 3 3 6 7 7 7 7 7 6 4 3 3
255 4 4 4 7 11 14 14 14 17 16 12 9 5 4 255
4 7 19 27 28 22 20 20 20 18 18 17 7 3 255 3
5 7 8 9 9 8 7 6 6 5 4 3 255 4 3 3
3 3 2 2 3 3 3 3 3 3 2 255 2 2 3 3
2 2 3 3 3 3 3 3 3 255 4 6 10 11 11 10
9 8 9 10 11 10 6 5 255 4 4 3 3 4 4 4
6 6 6 5 4 3 255 3 4 8 22 35 39 33 30 32
33 33 21 5 4 255 5 6 5 4 5 7 6 6 4 6
7 6 4 3 255 3 3 4 4 3 2 3 3 4 4 4
3 2 255 2 3 4 4 7 7 8 7 7 6 4 4 3
3 255 8 9 10 10 10 14 14 11 6 6 10 9 6 255
4 6 9 11 10 11 15 13 13 11 9 6 6 4 255 3
9 24 24 24 28 31 29 29 28 23 11 4 3 255 3 3
3 3 3 3 5 5 5 5 4 3 3 3 3 3 3 3
4 4 4 3 1 0 0 0 0 0 0 3 4 4 4 4
4 4 5 11 12 13 13 12 12 12 12 7 3 3 255 3
3 8 15 18 14 13 10 13 10 9 3 3 255 4 6 12
29 39 43 48 48 48 43 41 32 20 7 255 4 6 9 12
12 12 13 20 27 27 19 10 4 255 3 4 12 21 26 28
28 28 24 13 13 9 6 3 255 3 3 4 4 4 3 4
4 4 4 4 3 3 255 4 4 4 4 4 4 4 3 2
2 2 3 3 3 255 3 4 4 8 11 21 19 16 16 19
20 19 9 4 255 4 9 16 12 12 11 11 10 10 10 9
7 3 3 255 4 8 17 20 20 23 28 28 29 32 27 19
5 255 4 9 13 15 15 15 17 17 17 15 15 13 5 4
255 3 3 2 2 3 4 3 3 4 3 3 3 4 255 4
4 6 10 12 12 10 9 10 14 14 8 4 3 255 3 5
8 11 11 11 11 12 13 10 5 4 4 4 255 4 4 4
6 8 9 7 9 7 7 4 3 3 255 3 4 4 9 16
19 15 15 16 15 12 9 4 3 255 3 7 17 30 30 27
22 20 18 18 18 15 8 3 255 3 5 8 9 9 9 8
6 6 6 5 4 3 255 4 3 3 3 3 3 3 3 3
3 3 3 3 3 255 2 2 2 2 2 2 2 2 3 3
3 3 3 255 4 6 10 11 11 10 10 9 9 13 15 13
6 5 255 3 3 3 3 3 6 7 7 7 6 4 3 3
255 4 4 10 22 28 30 29 29 29 33 33 21 5 4 255
4 6 6 6 6 7 6 4 4 5 6 5 4 3 255 3
4 3 3 2 2 2 3 4 4 4 4 3 255 2 4 5
5 6 7 7 7 7 6 4 4 3 3 255 6 10 11 11
13 14 12 8 6 6 9 9 7 255 4 7 11 11 11 18
18 15 9 9 7 7 5 4 255 3 8 24 27 28 28 31
30 28 23 17 12 3 2 255 3 3 3 3 4 6 5 5
5 5 4 3 3 3 3 3 3 3 4 4 5 5 2 0
0 0 0 0 0 2 4 4 4 4 4 4 5 9 10 11
12 12 12 11 11 6 3 3 255 3 4 13 23 23 21 14
13 15 15 8 4 3 255 4 5 15 35 42 43 45 48 48
41 38 32 20 7 255 3 5 9 12 14 14 15 20 24 24
19 10 5 255 3 4 12 21 26 28 27 27 22 19 12 9
5 3 255 3 3 3 3 3 3 4 5 5 4 4 3 3
255 4 4 4 4 4 5 5 4 3 2 2 3 3 3 255
3 3 4 8 10 12 15 15 18 19 19 11 5 4 255 4
4 9 11 12 11 11 10 10 12 10 8 5 4 255 5 10
19 22 24 27 29 30 32 38 38 19 5 255 4 10 16 18
24 23 19 17 17 16 15 13 5 4 255 3 3 3 2 3
3 3 5 4 4 3 3 3 255 3 4 6 10 12 15 13
10 12 15 15 9 4 4 255 3 4 6 10 11 11 11 13
14 11 7 4 3 3 255 3 4 4 6 8 9 9 9 8
6 4 3 3 255 3 3 4 8 19 19 17 16 16 15 12
7 4 3 255 4 7 16 30 30 30 24 23 22 18 16 15
8 3 255 4 4 7 8 9 8 6 6 6 6 5 4 4
255 5 4 3 3 3 3 3 5 5 4 3 3 3 3 255
3 2 2 2 2 3 3 3 3 3 3 3 3 255 4 6
10 10 10 10 10 9 10 15 15 13 6 4 255 3 3 3
3 6 7 9 9 8 5 4 3 3 255 4 4 10 19 24
29 29 29 32 36 32 18 4 3 255 4 6 6 6 6 5
4 4 4 6 5 5 3 3 255 3 3 3 2 2 2 3
3 4 5 5 4 3 255 3 5 5 5 4 6 7 7 7
5 4 4 4 3 255 5 9 11 14 14 14 10 8 6 6
8 8 8 255 4 6 11 12 18 18 18 12 9 11 7 7
5 4 255 2 7 24 27 29 28 29 29 28 23 17 12 3
2 255 2 3 3 4 5 6 5 5 4 4 3 3 3 3
3 3 3 3 4 4 4 4 2 0 0 0 0 0 0 2
3 3 3 3 4 4 4 6 9 10 10 12 12 11 8 5
3 3 255 3 4 13 16 22 16 13 13 13 11 7 4 4
255 3 5 15 18 39 43 43 45 45 40 34 28 14 5 255
3 4 8 15 15 15 15 21 23 20 19 10 5 255 3 4
8 12 21 21 21 21 20 17 13 10 5 3 255 3 3 3
3 4 4 6 6 5 5 4 3 3 255 3 3 3 4 5
6 6 6 4 4 3 4 4 3 255 3 4 4 7 9 11
12 15 18 19 19 10 4 4 255 3 3 4 8 11 11 9
9 11 12 12 8 5 4 255 5 10 19 22 26 28 30 33
33 35 26 16 4 255 4 10 18 23 24 24 24 19 18 18
16 13 5 3 255 3 3 3 2 2 2 5 6 6 4 3
3 3 255 3 4 5 9 14 15 14 12 11 12 11 8 4
4 255 3 4 5 7 10 10 10 11 14 7 5 4 3 3
255 3 4 4 5 8 9 10 9 8 5 4 3 3 255 3
3 3 8 13 18 17 16 16 15 9 5 4 3 255 4 6
16 27 30 28 26 24 24 19 15 11 5 3 255 3 4 5
7 7 7 7 6 6 6 4 4 4 255 5 4 4 3 3
3 5 6 9 6 4 3 3 3 255 3 3 3 3 3 3
3 3 5 4 3 3 4 255 4 6 10 10 10 10 9 9
11 15 15 9 4 3 255 3 3 3 4 5 6 9 9 7
5 3 3 3 255 3 3 6 15 21 24 29 31 36 36 29
12 4 3 255 4 5 6 6 5 4 4 4 6 7 6 5
3 3 255 3 2 2 2 2 2 3 3 4 4 4 5 3
255 4 4 5 4 4 4 5 5 5 5 4 4 4 4 255
4 8 12 13 13 12 9 8 7 7 8 8 8 255 4 4
7 12 18 18 18 15 12 11 11 7 4 3 255 3 6 21
27 30 29 29 29 28 22 18 12 2 2 255 3 3 4 4
6 6 4 4 4 4 3 3 3 3 3 3 3 3 4 4
4 3 1 0 0 0 0 0 0 2 3 3 3 3 3 4
4 5 6 9 10 12 11 8 6 4 3 3 255 3 4 5
13 15 15 13 11 11 7 5 4 4 255 3 4 5 15 18
22 33 38 40 38 30 19 8 3 255 3 4 8 12 15 15
20 21 20 19 16 10 5 255 3 3 4 8 12 12 12 13
13 13 11 6 4 3 255 3 3 3 3 3 5 7 6 6
5 4 4 3 255 3 3 3 3 4 5 6 6 6 5 4
4 3 3 255 4 4 4 5 8 11 12 14 15 18 15 10
4 3 255 3 3 3 4 8 9 8 8 7 11 8 5 4
4 255 4 7 14 24 26 30 32 33 33 26 16 6 4 255
3 7 16 23 24 24 24 23 18 18 15 9 5 3 255 3
3 3 2 2 2 4 6 4 4 3 3 3 255 3 3 4
9 12 14 12 10 10 10 8 5 4 4 255 3 3 4 5
7 8 8 8 7 5 5 4 3 3 255 3 3 4 4 5
8 10 8 6 5 4 4 3 255 3 3 3 4 8 13 14
16 16 11 6 4 4 3 255 3 4 10 16 24 26 26 26
24 16 11 8 4 3 255 3 4 5 6 7 7 6 6 6
4 3 3 3 255 4 4 4 3 3 3 5 6 9 6 4
3 3 3 255 3 3 3 3 4 5 5 5 5 5 3 3
3 255 4 6 10 11 11 11 11 10 12 13 13 6 2 2
255 3 3 3 4 5 5 6 7 5 4 3 3 3 255 3
3 5 11 15 21 26 31 34 29 18 7 4 4 255 5 5
4 4 4 5 5 6 7 7 6 4 3 3 255 2 2 2
2 3 3 4 4 4 4 3 5 5 255 4 4 4 4 4
4 4 4 4 4 3 3 4 4 255 4 8 10 12 12 10
9 8 7 7 9 9 8 255 3 3 4 7 12 17 17 14
12 11 10 6 4 4 255 3 4 9 21 29 29 29 26 22
21 17 7 3 3 255 3 3 3 4 5 5 4 4 4 3
3 3 3 3 3 3 3 3 3 3 3 3 1 0 0 0
0 0 0 2 3 3 3 3 4 4 4 4 5 6 7 7
7 6 4 3 3 3 255 4 4 4 5 7 8 8 7 6
5 4 4 4 255 4 4 4 5 6 10 18 26 30 30 19
9 4 3 255 3 3 6 8 12 15 16 21 19 17 11 7
4 255 3 3 3 4 6 6 6 9 9 8 6 4 4 3
255 3 3 3 3 3 4 7 6 5 5 4 4 3 255 3
3 3 3 3 4 5 6 6 5 4 3 3 3 255 4 4
4 5 5 8 12 12 14 15 10 5 3 3 255 3 3 3
4 7 8 7 6 6 5 5 4 3 3 255 3 5 9 16
24 30 32 33 23 14 7 4 3 255 3 4 7 16 22 23
24 20 18 15 9 6 3 3 255 3 3 3 2 2 3 3
4 3 3 3 3 3 255 3 3 3 7 9 10 8 8 8
8 5 4 3 3 255 3 3 3 4 5 5 5 4 4 4
4 4 3 3 255 3 4 4 4 4 5 6 6 5 4 4
4 4 255 3 3 3 3 4 7 10 11 11 6 5 4 4
3 255 3 3 4 12 20 22 22 18 12 9 8 4 3 3
255 3 4 4 5 6 6 6 5 4 3 3 3 3 255 4
4 3 3 3 3 3 6 6 4 2 2 3 3 255 3 3
3 3 5 5 6 5 5 4 3 3 3 255 4 4 7 10
12 12 12 12 12 10 7 4 2 2 255 3 3 4 4 5
5 4 4 4 4 3 3 3 255 3 3 3 5 11 15 19
26 26 18 7 4 4 5 255 5 4 4 4 5 5 5 6
6 7 4 3 3 3 255 3 3 3 3 3 4 4 4 3
3 4 6 6 255 4 3 3 3 3 3 3 4 4 4 3
3 3 3 255 3 5 8 9 9 8 7 6 6 7 7 8
4 255 3 3 3 4 7 11 13 13 11 10 7 6 4 4
255 3 3 5 9 18 21 21 21 21 17 8 4 3 3 255
3 3 3 3 3 3 3 3 3 3 3 3 3 3 3 3
3 3 3 3 3 2 0 0 0 0 0 0 0 2 3 3
3 3 3 4 4 3 4 4 4 4 4 4 3 3 3 3
255 4 4 4 4 4 4 4 4 4 3 3 4 4 255 4
4 4 4 5 6 7 9 14 14 9 6 4 3 255 3 3
4 6 6 8 10 11 11 10 7 4 3 255 3 3 3 3
3 3 3 4 4 4 4 4 4 3 255 3 3 3 3 3
3 4 5 5 4 4 3 3 255 3 3 3 3 3 3 4
4 4 3 3 3 3 3 255 3 4 4 4 4 5 8 9
9 8 5 4 3 3 255 3 3 3 4 5 7 6 5 5
4 4 3 3 3 255 3 3 6 9 16 19 20 20 12 6
4 3 3 255 3 3 3 7 9 9 9 9 9 9 6 3
3 3 255 3 3 3 3 3 3 3 3 3 3 3 3 3
255 3 3 3 3 7 7 6 5 5 5 4 3 3 3 255
4 3 3 3 3 3 3 3 4 4 4 4 4 3 255 3
4 4 4 4 4 4 4 4 4 4 4 4 255 4 3 3
3 3 4 6 6 5 5 4 4 3 3 255 3 4 4 4
10 15 17 9 5 5 4 3 3 3 255 4 4 4 4 5
5 4 3 3 3 3 3 3 255 3 3 3 3 2 2 3
3 3 2 2 2 3 3 255 3 3 3 3 3 5 5 4
3 3 3 3 3 255 3 4 4 7 10 12 12 12 9 7
4 4 3 2 255 3 3 3 4 4 4 3 3 3 3 3
3 3 255 3 3 3 3 4 5 7 8 8 7 4 4 4
4 255 4 4 4 4 4 5 4 4 3 3 3 3 3 3
255 3 3 3 3 4 4 4 4 3 3 3 4 5 255 4
3 3 3 3 3 3 3 4 4 4 3 3 3 255 3 4
5 8 8 6 5 5 5 5 5 4 3 255 3 3 4 4
4 7 7 6 6 6 6 5 4 4 255 3 3 3 4 7
9 11 11 11 8 4 3 3 3 255 3 3 3 3 3 3
3 3 3 3 3 3 3 3 3 3 3 3 3 3 3 2
0 0 0 0 255 255 255 255 255 255 255 255 255 255 255 255
255 255 255 255 255 255 255 255 255 255 255 255 255 255 255 255
255 255 255 255 255 255 255 255 255 255 255 255 255 255 255 255
255 255 255 255 255 255 255 255 255 255 255 255 255 255 255 255
255 255 255 255 255 255 255 255 255 255 255 255 255 255 255 255
255 255 255 255 255 255 255 255 255 255 255 255 255 255 255 255
255 255 255 255 255 255 255 255 255 255 255 255 255 255 255 255
255 255 255 255 255 255 255 255 255 255 255 255 255 255 255 255
255 255 255 255 255 255 255 255 255 255 255 255 255 255 255 255
255 255 255 255 255 255 255 255 255 255 255 255 255 255 255 255
255 255 255 255 255 255 255 255 255 255 255 255 255 255 255 255
255 255 255 255 255 255 255 255 255 255 255 255 255 255 255 255
255 255 255 255 255 255 255 255 255 255 255 255 255 255 255 255
255 255 255 255 255 255 255 255 255 255 255 255 255 255 255 255
255 255 255 255 255 255 255 255 255 3 3 3 3 3 3 4
4 4 3 3 3 255 4 4 4 3 4 7 7 5 3 3
3 3 3 3 255 4 4 3 3 3 3 3 3 3 3 3
3 4 255 3 3 3 3 2 2 2 3 3 2 2 3 3
3 255 3 3 3 3 3 3 3 3 3 3 3 3 3 255
4 4 4 3 4 7 7 7 5 4 4 3 3 3 255 3
3 3 3 3 3 3 3 3 3 3 3 3 255 3 3 3
3 3 3 3 3 3 3 3 4 4 4 255 3 3 4 4
4 4 3 2 3 3 3 3 3 3 255 3 3 3 3 4
4 3 2 2 2 3 3 4 255 3 3 3 3 3 3 3
4 4 4 4 4 4 4 255 3 3 4 4 5 5 4 4
4 4 4 4 3 255 3 4 4 4 4 4 5 5 5 5
5 5 4 4 255 3 3 3 3 3 3 5 5 5 3 3
3 3 3 255 3 3 3 3 3 3 3 3 4 3 3 3
3 3 3 3 3 3 3 3 3 2 0 0 0 0 0 0
0 1 3 3 4 4 4 4 3 3 3 3 3 3 3 3
3 3 3 3 255 3 3 3 3 3 3 4 4 4 3 3
3 3 255 3 3 3 3 3 3 3 3 3 3 3 2 2
2 255 3 3 3 3 4 4 4 3 3 3 3 3 3 255
3 3 3 3 3 3 3 3 3 3 3 3 3 3 255 3
3 4 4 4 3 3 3 4 4 3 3 3 255 3 3 3
3 3 3 4 4 3 3 3 3 3 3 255 3 3 3 3
3 3 3 3 3 3 4 4 3 3 255 3 4 3 3 3
3 3 4 4 4 4 4 3 3 255 3 3 3 3 3 3
3 3 3 3 3 3 3 255 4 4 3 3 3 3 3 3
3 3 3 3 3 3 255 3 3 3 3 3 3 3 3 3
3 3 3 3 255 3 3 3 3 3 3 3 3 3 3 3
3 3 3 255 4 3 3 3 3 3 3 4 4 3 4 4
4 4 255 4 4 4 3 3 3 3 3 3 3 3 3 3
255 4 3 255 255 255 255 255 255 255 255 255 255 255 255 255
255 255 255 255 255 255 255 255 255 255 255 255 255 255 255 255
255 255 255 255 255 255 255 255 255 255 255 255 255 255 255 255
255 255 255 255 255 255 255 255 255 255 255 255 255 255 255 255
255 255 255 255 255 255 255 255 255 255 255 255 255 255 255 255
255 255 255 255 255 255 255 255 255 255 255 255 255 255 255 255
255 255 255 255 255 255 255 255 255 255 255 255 255 255 255 255
255 255 255 255 255 255 255 255 255 255 255 255 255 255 255 255
255 255 255 255 255 255 255 255 255 255 255 255 255 255 255 255
255 255 255 255 255 255 255 255 255 255 255 255 255 255 255 255
255 255 255 255 255 255 255 255 255 255 255 255 255 255 255 255
255 255 255 255 255 255 255 255 255 255 255 255 255 255 255 255
255 255 255 255 255 255 255 255 255 255 255 255 255 255 255 255
255 255 255 255 255 255 255 255 255 255 255 255 255 255 255 255
255 255 255 255 255 255 255 255 0 0 0 1 3 3 4 4
4 3 3 3 4 4 4 3 3 3 3 4 4 4 255 3
3 3 3 3 4 5 5 4 4 3 3 3 255 3 3 3
3 3 3 3 3 3 3 2 2 2 3 255 3 3 3 3
3 4 4 4 3 3 3 3 3 255 4 4 4 4 6 8
8 8 8 8 6 4 3 3 255 3 3 3 4 4 3 3
4 4 4 3 3 3 255 3 3 3 3 3 4 5 5 4
3 3 3 3 3 255 3 3 4 4 3 3 3 3 3 3
3 3 3 3 255 3 4 3 3 3 3 3 3 3 4 3
3 2 3 255 3 3 3 3 3 3 3 3 3 3 3 3
3 255 4 4 3 3 4 4 3 3 3 3 4 3 3 3
255 3 3 3 3 4 4 3 3 3 3 3 3 3 255 4
3 3 3 3 3 3 3 3 3 3 3 3 3 255 3 3
3 3 3 3 3 4 4 4 4 4 4 4 255 4 4 3
3 3 4 3 3 3 3 3 3 3 255 3 3 3 3 3
3 3 3 3 2 2 3 3 3 255 4 3 3 3 3 3
3 3 3 3 3 3 3 3 255 2 2 2 2 2 2 2
3 3 3 3 3 3 255 3 3 3 3 3 2 2 3 3
2 2 3 3 3 255 3 3 3 3 3 3 3 3 3 3
2 3 3 255 3 3 3 3 3 3 3 3 3 3 3 3
3 3 255 3 4 4 4 3 3 3 3 3 3 3 3 3
255 3 3 3 3 3 3 3 3 3 2 2 2 3 3 255
3 3 3 3 3 3 3 3 3 4 4 3 3 3 255 3
3 3 3 3 3 3 3 3 3 3 3 3 255 3 3 3
3 3 3 4 5 5 4 4 4 4 4 255 3 3 3 3
3 3 3 3 3 4 4 4 4 255 6 5 3 3 4 4
4 4 4 4 4 4 4 4 255 4 3 3 3 3 3 3
3 3 3 3 5 5 4 255 3 3 3 3 4 4 3 3
3 3 3 4 4 3 3 3 3 3 3 3 3 3 1 0
0 0 0 0 0 2 3 3 4 4 3 3 3 4 7 7
7 8 7 6 4 4 4 4 255 3 3 3 3 5 7 7
7 6 5 4 4 4 255 3 3 3 3 4 4 3 3 3
3 3 2 2 3 255 4 3 3 3 3 4 5 6 5 4
4 4 4 255 4 4 4 6 9 14 13 13 16 17 9 6
4 3 255 4 3 3 3 4 4 4 6 7 7 3 3 3
255 3 3 3 3 4 8 14 14 13 8 6 4 4 4 255
4 4 4 3 3 3 2 2 3 3 3 3 3 3 255 3
4 4 4 3 3 3 3 3 3 3 3 2 3 255 3 3
3 3 3 4 4 3 3 3 3 4 4 255 3 3 3 3
4 4 5 5 6 6 5 4 3 3 255 3 3 3 3 4
4 4 4 3 3 3 3 3 255 4 4 3 3 3 3 4
4 4 4 3 3 3 4 255 4 3 3 3 3 3 3 4
4 4 4 4 4 4 255 3 3 3 3 3 4 4 3 3
3 3 3 3 255 3 2 3 3 4 4 4 4 3 2 2
3 3 3 255 3 3 3 3 3 3 3 3 3 3 3 3
3 3 255 2 2 2 2 2 2 2 3 3 3 3 4 3
255 3 3 3 3 3 3 3 3 3 2 2 3 3 3 255
4 3 3 3 3 3 3 3 4 4 3 3 3 255 3 3
3 3 3 3 3 3 3 3 3 3 3 3 255 3 4 4
4 3 3 3 3 3 3 3 3 3 255 3 3 3 3 4
6 7 10 12 7 4 3 3 3 255 3 3 3 3 3 3
3 4 4 4 4 4 4 4 255 3 3 3 4 5 7 12
12 5 3 3 3 3 255 4 4 4 3 3 4 5 7 7
7 5 4 4 3 255 3 3 3 3 3 3 3 3 3 3
3 3 3 255 4 3 3 3 3 4 4 5 5 4 4 4
4 4 255 4 4 3 3 3 3 3 4 4 4 4 4 5
5 255 3 3 3 4 5 5 4 3 3 3 4 4 4 3
3 3 3 3 3 3 3 3 1 0 0 0 0 0 0 2
3 3 3 3 3 3 4 7 11 12 16 20 19 15 6 4
4 4 255 3 3 3 5 11 13 17 18 22 10 5 4 4
255 3 3 3 4 9 9 8 8 8 5 3 3 3 4 255
4 3 3 3 3 5 6 7 7 6 4 4 4 255 4 4
5 8 9 14 14 14 16 17 13 8 5 4 255 4 4 3
3 4 7 11 11 14 14 7 3 3 255 3 4 4 4 8
18 30 30 23 17 13 6 4 4 255 4 4 3 3 3 3
2 2 3 3 3 3 3 4 255 4 4 4 4 4 6 8
5 3 3 3 3 4 3 255 3 3 3 3 4 6 6 5
4 3 3 3 4 255 3 3 3 3 5 7 8 8 11 13
7 4 2 2 255 3 3 3 4 6 8 8 7 7 5 3
3 3 255 4 4 3 3 3 4 5 9 8 5 4 4 4
4 255 4 4 3 3 3 3 3 4 4 5 5 4 4 3
255 3 3 3 3 3 4 4 4 3 3 3 4 3 255 3
2 3 4 6 9 9 5 5 4 3 3 3 3 255 3 3
3 3 3 3 3 4 4 4 3 3 3 3 255 2 2 3
3 3 2 3 3 4 4 4 4 4 255 3 3 3 3 3
4 4 4 4 3 3 3 3 4 255 4 3 3 3 3 3
3 4 4 4 4 3 3 255 3 3 3 3 3 4 4 3
3 3 3 3 3 3 255 3 3 4 3 3 3 4 4 4
4 4 4 3 255 3 3 3 4 8 13 15 16 16 20 12
5 3 3 255 3 3 3 3 3 6 6 5 5 5 5 5
5 4 255 4 3 4 5 7 10 15 16 12 6 4 3 3
255 4 4 4 4 4 5 8 12 12 9 7 5 4 3 255
3 3 3 3 3 3 3 3 3 3 3 3 3 255 3 3
3 3 4 4 5 6 6 5 4 4 3 3 255 4 5 4
4 6 13 13 11 7 7 4 4 5 5 255 4 4 4 6
12 12 12 11 7 4 4 4 3 3 3 3 4 4 3 3
3 3 1 0 0 0 0 0 0 2 3 3 3 3 3 3
6 11 12 16 20 26 26 17 13 6 4 4 255 3 3 4
11 19 24 24 24 34 34 10 5 4 255 3 3 4 9 13
14 12 12 12 8 5 4 4 5 255 5 3 3 3 4 6
7 8 9 10 10 4 4 255 4 5 6 9 9 10 12 13
14 13 10 9 8 4 255 4 4 4 5 7 13 18 24 21
22 14 4 3 255 4 4 5 10 20 32 34 30 27 24 24
15 6 4 255 4 4 3 3 3 3 3 3 4 4 4 4
4 4 255 4 4 4 5 7 10 10 9 5 3 3 4 4
4 255 3 4 4 6 7 12 13 10 7 4 3 3 3 255
3 3 3 4 7 12 13 13 15 15 14 4 2 2 255 3
3 3 6 8 9 10 10 8 7 5 3 3 255 4 4 4
3 5 7 9 11 10 9 6 5 3 3 255 4 4 3 3
3 3 3 4 4 5 4 4 3 3 255 3 3 4 4 4
5 5 5 5 4 4 4 4 255 3 3 4 6 10 15 16
16 16 8 4 3 3 3 255 3 3 3 3 3 3 5 5
4 4 4 4 4 3 255 2 3 3 4 6 8 8 6 5
5 5 4 4 255 3 3 3 4 5 6 7 7 7 4 3
3 3 4 255 3 3 3 3 5 7 7 7 5 4 4 3
3 255 3 3 3 3 3 5 5 4 3 3 4 4 4 3
255 3 3 3 3 4 4 4 4 4 4 4 4 4 255 3
3 4 9 14 15 16 16 19 21 21 7 5 3 255 3 3
3 3 6 12 12 8 7 8 6 5 5 4 255 4 4 5
7 10 12 19 24 18 12 5 4 3 255 3 4 4 5 7
9 12 16 15 13 9 5 3 3 255 3 3 3 3 3 3
5 5 5 4 4 3 3 255 3 3 3 4 4 6 8 11
11 6 5 3 3 3 255 5 5 6 7 13 22 27 21 20
16 7 4 4 4 255 4 4 6 12 24 33 33 29 17 7
4 4 3 3 3 3 4 4 4 4 3 3 1 0 0 0
0 0 0 2 3 3 3 3 3 4 6 12 15 16 22 26
26 19 17 7 4 4 255 3 3 7 19 28 28 27 27 42
44 28 7 4 255 4 4 5 13 18 21 18 15 14 13 7
4 4 4 255 4 3 3 4 4 6 7 9 10 13 13 10
4 255 6 9 10 10 9 9 10 13 13 12 10 9 8 5
255 4 4 6 7 11 16 20 21 20 20 15 9 4 255 3
4 10 20 33 34 34 26 26 26 27 24 15 5 255 4 4
4 3 3 3 5 7 7 7 6 4 4 4 255 4 4 4
7 10 12 12 10 8 5 4 4 4 3 255 3 4 6 8
12 16 18 16 12 7 4 3 3 255 3 3 4 5 7 12
19 20 20 17 15 4 3 3 255 3 3 4 8 8 9 10
10 10 9 9 5 3 255 3 4 4 5 7 8 9 12 13
13 10 7 5 3 255 3 3 3 3 3 3 4 4 4 4
4 3 3 3 255 3 4 5 5 7 7 7 8 9 6 4
3 3 255 4 4 5 10 18 19 18 18 18 18 8 4 3
3 255 3 3 3 3 4 6 8 8 7 5 4 4 4 4
255 2 3 4 6 13 13 12 9 7 7 5 5 4 255 3
4 4 5 8 8 9 9 8 5 4 3 3 3 255 3 3
3 5 7 11 13 10 7 5 4 3 3 255 3 3 3 3
3 6 6 4 4 4 4 4 4 4 255 3 3 3 3 4
4 5 7 7 4 4 4 4 255 4 4 9 16 19 18 17
18 21 24 22 21 7 3 255 3 3 3 5 12 16 16 13
12 12 10 5 4 4 255 4 6 10 13 11 16 19 21 20
18 11 5 3 255 3 3 5 7 13 15 16 18 18 15 10
5 3 3 255 3 3 3 3 3 5 13 23 13 5 4 4
3 255 3 3 4 4 6 8 13 16 16 11 5 3 3 3
255 5 5 7 10 22 27 29 22 22 21 20 6 4 4 255
3 4 8 24 36 42 42 39 29 17 7 4 3 3 3 3
3 4 4 4 4 3 1 0 0 0 0 0 0 2 3 3
3 3 4 5 9 15 16 18 18 22 21 19 18 13 7 4
255 4 5 10 21 28 29 27 29 33 41 39 13 4 255 4
4 5 15 22 23 26 26 23 20 13 5 4 4 255 3 3
3 4 5 7 8 10 10 13 13 10 4 255 7 11 11 14
14 11 11 14 15 14 10 10 10 8 255 4 6 10 13 15
15 16 20 16 16 15 12 6 255 3 6 19 26 32 33 23
22 22 26 28 27 18 5 255 4 4 4 4 4 5 8 10
9 8 6 6 4 4 255 3 4 7 7 9 10 11 10 9
7 4 3 3 3 255 3 4 7 8 11 16 18 18 16 12
5 3 3 255 3 3 5 7 10 12 22 24 23 20 13 5
4 3 255 4 4 5 7 8 8 9 9 10 11 11 9 4
255 3 4 4 6 7 9 12 13 13 14 14 11 5 3 255
3 3 3 4 4 4 4 4 5 5 4 3 3 3 255 4
5 7 8 8 8 8 9 9 9 6 3 4 255 4 5 9
16 21 23 21 19 18 18 9 4 4 4 255 3 3 3 4
6 9 10 9 8 6 5 4 4 4 255 3 3 6 13 15
15 15 13 9 7 7 5 3 255 4 4 4 7 8 9 9
10 10 7 4 4 3 3 255 3 3 4 6 9 11 13 12
9 6 4 3 3 255 3 3 3 3 4 5 5 4 4 4
4 3 3 3 255 4 4 4 6 4 4 7 8 10 8 5
4 4 255 4 5 13 21 21 17 16 19 22 24 22 21 10
4 255 3 3 3 7 12 16 16 16 13 12 10 5 4 4
255 6 12 14 17 16 16 16 20 20 20 18 7 4 255 3
3 5 11 15 22 22 22 19 18 15 10 5 3 255 3 3
3 3 5 10 23 33 29 13 4 4 3 255 3 3 4 5
7 9 14 14 14 12 7 4 3 3 255 5 5 8 14 23
27 27 22 24 24 22 7 4 4 255 3 5 10 26 43 44
45 42 38 20 10 5 5 4 4 3 3 3 4 4 3 3
1 0 0 0 0 0 0 2 3 3 3 3 4 8 14 19
19 18 18 19 19 21 21 18 8 5 255 4 5 11 23 28
43 43 33 39 40 39 16 5 255 3 4 8 15 22 26 41
41 32 21 18 10 4 3 255 3 3 3 4 5 7 11 11
10 10 10 7 4 255 4 9 11 15 15 14 13 14 18 18
13 11 10 10 255 6 10 16 24 23 15 11 10 10 11 12
8 6 255 3 6 18 20 26 23 19 19 19 26 28 28 19
5 255 3 4 4 4 5 10 13 12 10 8 6 6 4 4
255 3 4 7 7 8 7 9 11 12 9 6 4 3 3 255
3 3 6 8 9 11 16 20 22 16 9 3 3 255 3 4
7 8 11 15 18 22 24 23 13 5 4 3 255 4 4 6
7 8 8 8 9 10 10 11 10 5 255 3 3 4 6 9
12 15 19 20 20 15 10 5 4 255 3 4 6 7 5 4
4 7 12 12 10 5 4 4 255 4 6 7 8 7 7 7
8 9 8 6 4 4 255 4 5 10 19 24 24 23 22 18
17 9 4 4 4 255 3 3 4 6 9 10 11 9 9 6
4 4 4 4 255 3 3 6 14 16 16 15 13 13 9 6
4 3 255 4 4 5 7 8 9 9 9 9 7 5 4 3
3 255 3 3 5 6 7 9 11 10 9 6 5 4 4 255
3 3 3 3 4 5 5 4 4 4 4 3 3 3 255 4
4 6 6 6 6 7 10 10 10 8 5 4 255 4 5 13
21 21 21 19 21 23 24 22 20 10 4 255 3 3 4 8
12 13 16 14 13 11 7 5 4 4 255 10 17 24 19 18
18 17 20 18 20 16 10 3 255 3 3 4 9 21 23 31
30 23 22 21 15 8 4 255 3 3 3 4 5 10 15 29
17 13 7 3 3 255 3 3 4 6 9 12 14 14 13 10
7 4 3 3 255 4 6 11 17 19 22 22 22 24 29 22
11 4 3 255 3 5 15 33 38 45 46 43 38 28 16 7
5 4 4 3 3 3 3 3 3 3 0 0 0 0 0 0
0 2 3 4 3 3 4 9 19 22 24 19 18 18 19 27
27 21 10 5 255 4 5 11 23 37 46 48 46 45 40 36
16 5 255 3 4 8 11 19 30 39 39 32 20 17 10 4
3 255 3 3 3 5 7 11 12 12 10 8 6 4 3 255
4 4 9 11 14 13 12 11 15 18 15 13 11 10 255 6
11 24 29 29 23 11 10 10 11 11 8 6 255 4 5 11
19 19 19 17 15 17 21 26 26 20 8 255 3 3 4 5
8 12 14 13 8 7 6 5 4 3 255 3 3 6 7 7
6 7 12 17 12 9 4 4 3 255 3 3 6 7 8 9
11 16 22 10 9 4 3 255 3 4 7 10 12 16 18 21
24 24 13 5 4 3 255 4 4 6 7 8 8 8 9 9
10 10 7 5 255 3 3 3 6 9 12 15 19 20 20 14
10 5 4 255 4 6 7 7 6 5 5 12 18 16 14 10
5 4 255 4 6 7 7 6 6 7 8 8 7 5 4 4
255 4 5 10 19 24 24 22 18 18 14 9 5 4 4 255
3 3 4 6 9 10 9 9 7 6 4 3 4 4 255 3
4 6 12 16 16 14 13 10 9 5 3 3 255 3 4 4
7 8 9 9 10 10 8 6 4 3 3 255 3 3 5 7
7 7 8 8 7 6 5 4 3 255 3 3 3 3 3 5
5 4 4 4 4 4 4 4 255 3 4 6 6 6 6 6
9 10 10 8 5 4 255 3 5 13 21 22 22 22 23 24
24 22 20 10 4 255 3 3 4 8 12 13 13 13 11 9
7 5 4 4 255 10 27 31 31 21 21 20 17 16 15 11
9 4 255 2 3 4 9 21 32 43 35 30 26 22 21 10
4 255 3 3 3 4 5 10 11 15 15 13 7 3 3 255
3 3 4 6 9 12 14 14 12 8 7 5 4 3 255 4
9 15 17 17 19 21 24 29 32 30 16 5 3 255 4 6
19 33 35 46 49 49 36 31 21 7 5 3 3 3 3 3
3 3 3 3 1 0 0 0 0 0 0 2 4 4 4 3
4 9 17 22 24 20 17 17 18 27 28 24 10 5 255 4
5 8 17 31 45 48 45 45 38 34 14 5 255 3 4 6
8 13 19 31 35 19 17 12 9 4 3 255 3 3 4 6
8 12 18 14 9 6 4 3 3 255 4 4 5 7 11 11
11 11 11 14 15 15 13 10 255 6 11 27 38 38 24 17
13 13 13 11 8 6 255 4 4 8 15 18 18 17 15 17
18 19 22 17 8 255 3 3 3 4 7 10 12 8 6 6
6 5 3 3 255 3 3 6 6 7 6 6 14 19 17 9
5 4 3 255 3 4 5 7 8 9 9 9 9 9 6 5
4 255 3 4 6 9 12 16 18 19 21 19 11 5 3 3
255 3 4 6 9 9 9 9 9 9 9 7 5 4 255 3
3 3 6 11 12 15 15 15 14 10 5 4 3 255 4 5
6 6 4 4 5 8 18 16 10 8 5 4 255 4 4 6
6 6 7 9 9 8 7 5 4 3 255 3 4 6 13 19
22 22 19 18 14 9 6 4 3 255 3 3 4 6 7 8
8 7 6 4 3 3 3 4 255 3 4 5 11 14 14 13
11 10 6 4 3 3 255 3 3 5 7 9 10 10 12 11
9 6 4 3 3 255 3 3 5 7 7 7 7 7 6 5
4 3 3 255 3 3 3 3 3 5 5 4 4 4 4 4
4 4 255 3 4 6 6 5 5 5 6 9 8 4 4 3
255 3 5 15 23 28 29 27 27 29 28 24 19 10 4 255
3 3 3 7 12 14 13 13 11 8 6 4 4 3 255 10
27 33 34 33 31 26 20 15 14 10 6 3 255 3 3 4
9 31 43 47 44 30 27 22 19 10 4 255 3 3 3 4
7 10 10 10 12 8 5 3 3 255 3 3 3 5 9 12
14 14 12 8 6 5 4 4 255 4 9 15 17 17 17 19
24 30 32 31 17 7 3 255 4 9 20 29 35 43 45 39
32 28 20 6 3 3 3 3 3 3 3 3 3 3 1 0
0 0 0 0 0 2 4 4 4 3 3 4 9 17 20 20
18 17 18 21 27 21 10 4 255 3 4 5 9 17 31 33
33 36 34 14 7 4 255 3 3 4 6 10 17 19 19 14
12 9 5 3 3 255 3 4 4 7 10 13 18 17 8 3
3 3 3 255 4 4 5 8 12 12 11 10 10 10 14 16
18 13 255 6 11 27 37 37 31 21 17 17 17 14 9 6
255 3 4 7 12 16 18 19 21 18 17 17 17 10 6 255
3 3 3 4 4 5 5 6 6 6 5 4 3 3 255 3
3 5 6 8 7 8 9 14 12 7 4 3 3 255 3 4
4 5 7 8 8 9 9 7 5 4 4 255 3 3 4 6
10 11 13 16 16 14 9 5 4 3 255 3 3 5 9 10
9 9 9 8 7 5 4 3 255 3 3 4 6 11 12 12
12 10 10 8 4 3 3 255 4 4 3 3 4 4 4 5
8 8 8 5 4 4 255 4 4 5 6 7 9 9 9 7
6 4 3 3 255 3 4 5 10 19 20 22 19 18 14 9
6 4 3 255 3 3 5 6 6 6 6 5 4 3 3 3
3 4 255 3 4 4 7 11 14 10 9 6 4 3 3 3
255 3 4 5 8 10 11 15 13 12 8 6 4 3 3 255
3 3 4 5 7 7 7 6 5 4 4 3 3 255 3 3
3 3 3 4 4 4 3 3 3 3 3 4 255 4 6 8
6 5 5 5 5 4 4 4 3 3 255 3 5 15 27 29
30 30 30 29 28 19 16 9 4 255 2 3 3 7 14 15
14 13 11 8 5 4 3 3 255 7 17 29 32 33 31 26
23 17 11 7 4 4 255 3 3 4 9 24 32 47 35 29
20 19 12 6 3 255 2 3 3 4 8 10 10 8 8 5
4 3 3 255 3 3 3 5 9 12 12 13 12 8 6 5
4 4 255 4 7 13 16 17 18 21 23 27 30 20 16 7
3 255 4 9 19 24 29 35 39 27 21 20 11 6 3 3
3 3 3 3 3 4 4 3 1 0 0 0 0 0 0 2
3 4 3 3 3 3 4 9 15 18 18 17 17 17 20 10
5 3 255 3 3 4 6 10 16 16 16 14 13 7 4 4
255 3 3 3 4 10 13 16 13 10 7 5 3 3 3 255
3 3 4 5 7 10 13 8 4 3 3 3 3 255 3 4
6 16 16 12 12 11 10 9 10 19 19 13 255 5 7 14
30 33 31 21 19 17 17 11 7 4 255 3 3 5 9 14
16 19 21 19 17 15 9 6 4 255 4 3 3 3 3 2
3 3 4 4 3 3 3 3 255 3 3 4 5 7 7 8
8 9 5 4 3 3 3 255 3 3 4 5 5 6 7 7
7 5 4 4 4 255 3 3 3 4 8 10 11 12 13 9
7 5 4 3 255 3 3 5 11 12 10 9 8 6 5 4
4 3 255 3 3 4 5 6 12 9 9 9 8 6 4 3
3 255 3 3 3 3 3 3 3 3 4 5 4 4 3 4
255 4 4 5 6 9 9 9 7 6 4 3 3 3 255 3
3 4 10 18 22 22 20 18 14 9 6 4 3 255 3 3
3 5 4 4 4 3 3 3 3 3 3 4 255 3 3 4
4 7 7 7 6 4 3 3 3 3 255 3 3 4 6 9
11 15 13 9 6 4 3 3 3 255 3 3 4 4 5 6
6 5 4 4 4 3 3 255 4 4 3 3 3 3 3 3
3 2 2 3 3 3 255 4 9 9 8 5 4 3 3 3
3 3 3 3 255 3 3 7 18 28 30 30 27 19 18 16
10 6 3 255 2 3 3 4 8 14 13 11 9 7 5 4
4 3 255 4 10 17 28 28 24 24 18 15 12 7 4 3
255 3 3 4 8 11 24 30 29 19 14 12 6 3 2 255
2 3 3 3 4 7 7 5 4 4 3 3 3 255 4 3
3 4 7 9 12 12 10 6 5 4 4 4 255 4 5 9
16 18 21 21 22 22 20 16 9 5 3 255 3 7 13 20
24 27 24 19 17 11 6 3 3 3 3 3 3 3 4 4
4 4 1 0 0 0 0 0 0 2 3 3 3 3 3 3
3 6 8 12 16 16 16 9 7 5 4 3 255 3 3 3
4 6 8 8 5 4 4 4 4 3 255 3 3 3 3 4
10 11 9 6 4 3 3 3 3 255 3 3 3 4 5 5
5 4 3 3 4 4 3 255 3 5 15 19 18 17 14 12
10 9 9 13 14 5 255 4 4 7 14 28 26 19 12 12
11 7 4 4 255 3 3 4 5 9 14 16 18 17 12 9
6 4 4 255 4 3 3 3 3 2 3 3 3 3 2 2
3 3 255 3 3 3 4 4 6 6 6 5 4 4 3 3
3 255 3 3 4 5 5 5 4 4 4 4 4 3 3 255
3 3 3 4 5 8 8 8 8 7 5 4 3 3 255 3
3 5 7 11 9 7 6 5 4 4 4 4 255 3 3 4
4 5 6 7 8 8 6 4 3 3 3 255 3 3 3 3
4 3 3 3 3 4 4 3 3 4 255 4 4 4 5 7
9 7 5 5 4 4 4 3 255 3 3 3 6 10 20 20
18 14 9 6 4 4 3 255 3 3 3 3 3 3 3 3
3 3 3 3 4 3 255 3 3 3 4 4 4 4 4 4
3 3 3 3 255 4 3 3 4 6 9 9 8 6 4 4
3 3 3 255 3 3 3 4 4 4 4 4 4 4 4 3
3 255 4 3 3 3 3 3 3 3 3 2 2 2 3 3
255 4 5 8 4 4 3 3 3 3 3 3 3 2 255 3
3 4 12 18 26 21 16 10 10 10 6 3 3 255 3 3
4 4 5 8 9 9 7 5 4 4 4 3 255 4 4 10
16 16 15 15 15 12 8 7 4 3 255 3 3 4 4 8
11 14 14 11 9 6 4 3 3 255 3 3 3 3 3 4
4 4 3 3 3 3 4 255 4 4 3 3 5 7 7 7
6 5 4 4 4 4 255 4 3 6 11 16 21 21 20 17
13 9 5 4 4 255 3 3 7 13 16 17 17 15 11 7
4 3 3 3 3 3 3 3 3 4 4 4 1 0 0 0
0 0 0 2 3 3 3 3 3 3 3 4 4 6 8 9
8 4 4 4 4 3 255 3 3 3 4 4 4 3 3 3
3 3 3 3 255 3 2 2 3 3 4 4 4 3 3 3
3 3 3 255 3 2 2 2 3 4 4 3 3 4 4 4
3 255 3 3 7 19 18 16 16 14 8 7 6 9 5 4
255 3 4 4 6 12 12 9 6 5 4 3 3 3 255 3
3 3 4 5 5 6 9 10 9 6 4 3 3 255 3 3
3 3 3 3 3 3 3 3 2 2 3 3 255 3 3 3
3 4 4 4 4 4 4 4 6 4 3 255 3 3 3 4
4 4 3 3 4 4 4 3 3 255 3 3 3 3 4 5
5 5 5 5 4 3 3 3 255 3 3 3 5 6 6 4
4 4 4 4 4 3 255 3 3 3 4 4 4 4 5 5
4 3 3 3 3 255 3 3 3 3 4 4 3 3 3 3
3 3 3 3 255 3 4 4 5 5 5 4 4 4 4 3
4 4 255 3 3 3 3 6 6 6 5 5 5 4 4 4
3 255 3 3 3 3 3 3 3 3 3 3 4 4 4 3
255 3 3 3 3 3 3 3 3 3 3 3 3 3 255 3
3 3 3 4 5 5 5 4 4 4 3 3 3 255 3 3
3 3 3 3 3 3 3 3 3 3 3 255 3 3 2 2
3 3 3 3 3 3 3 2 2 3 255 4 4 4 3 3
3 3 3 3 3 3 2 2 255 3 3 3 4 12 12 10
10 7 8 6 5 3 3 255 3 4 4 3 4 5 5 5
4 4 4 4 4 4 255 4 4 5 6 7 8 9 9 8
7 4 4 3 255 3 3 3 4 4 5 6 6 5 5 4
3 3 3 255 3 3 3 3 3 3 3 3 3 3 3 3
3 255 4 3 3 3 3 5 5 5 5 4 4 4 4 4
255 3 3 3 6 11 15 15 14 10 8 5 4 4 4 255
3 3 3 4 6 7 10 10 5 4 4 3 3 3 3 3
3 3 3 3 4 3 1 0 0 0 0 0 0 2 3 3
3 3 3 3 3 3 3 3 3 3 3 3 4 4 4 3
255 3 3 3 4 4 4 3 3 3 3 3 3 3 255 2
2 2 3 3 3 3 3 3 2 3 3 3 3 255 3 3
2 2 3 3 3 3 3 4 4 4 3 255 3 3 3 7
8 11 14 10 6 5 5 4 4 3 255 3 4 4 4 4
4 4 4 3 3 3 3 3 255 3 3 3 3 3 3 4
4 4 4 4 3 3 3 255 3 3 3 3 3 3 3 3
3 3 3 2 2 2 255 3 3 3 3 3 3 3 3 3
4 4 6 4 3 255 3 3 3 3 4 3 3 3 4 4
4 4 3 255 3 3 3 3 3 3 3 3 3 4 3 3
2 2 255 3 3 3 3 3 3 4 4 3 3 3 4 4
255 3 3 3 3 3 3 3 3 3 3 3 3 3 3 255
3 3 3 3 4 4 3 3 3 3 3 3 3 3 255 3
4 4 4 5 5 4 4 4 3 3 4 4 255 3 3 3
3 3 3 3 3 3 3 3 3 3 3 255 4 3 3 3
3 3 3 3 3 4 4 4 4 3 255 3 3 3 3 3
3 3 3 3 3 4 3 3 255 3 3 3 3 3 3 3
4 4 4 3 3 3 3 255 3 3 3 3 3 3 3 3
3 3 3 3 3 255 3 3 2 2 2 3 3 3 3 3
3 3 3 3 255 3 3 3 3 3 3 3 3 3 3 3
3 3 255 3 3 3 3 3 4 4 4 5 6 5 4 3
3 255 4 4 4 3 3 3 4 3 3 3 3 3 4 4
255 5 4 3 4 4 4 4 4 4 4 4 3 3 255 3
3 4 4 4 3 3 3 3 4 3 3 3 3 255 3 3
3 3 3 3 3 3 3 3 3 3 3 255 3 3 3 2
2 3 4 4 3 3 3 3 4 4 255 3 3 3 3 3
7 7 6 3 3 4 4 4 3 255 3 3 3 3 3 3
4 4 4 3 3 3 3 3 3 3 3 3 3 3 3 3
1 0 0 0 255 255 255 255 255 255 255 255 255 255 255 255
255 255 255 255 255 255 255 255 255 255 255 255 255 255 255 255
255 255 255 255 255 255 255 255 255 255 255 255 255 255 255 255
255 255 255 255 255 255 255 255 255 255 255 255 255 255 255 255
255 255 255 255 255 255 255 255 255 255 255 255 255 255 255 255
255 255 255 255 255 255 255 255 255 255 255 255 255 255 255 255
255 255 255 255 255 255 255 255 255 255 255 255 255 255 255 255
255 255 255 255 255 255 255 255 255 255 255 255 255 255 255 255
255 255 255 255 255 255 255 255 255 255 255 255 255 255 255 255
255 255 255 255 255 255 255 255 255 255 255 255 255 255 255 255
255 255 255 255 255 255 255 255 255 255 255 255 255 255 255 255
255 255 255 255 255 255 255 255 255 255 255 255 255 255 255 255
255 255 255 255 255 255 255 255 255 255 255 255 255 255 255 255
255 255 255 255 255 255 255 255 255 255 255 255 255 255 255 255
255 255 255 255 255 255 255 255 255 255 255 255 255 255 255 255
255 255 255 255 255 255 255 255 255 255 255 255 255 255 255 255
255 255 255 255 255 255 255 255 255 255 255 255 255 255 255 255
255 255 255 255 255 255 255 255 255 255 255 255 255 255 255 255
255 255 255 255 255 255 255 255 255 255 255 255 255 255 255 255
255 255 255 255 255 255 255 255 255 255 255 255 255 255 255 255
255 255 255 255 255 255 255 255 255 255 255 255 255 255 255 255
255 255 255 255 255 255 255 255 255 255 255 255 255 255 255 255
255 255 255 255 255 255 255 255 255 255 255 255 255 255 255 255
255 255 255 255 255 255 255 255 255 255 255 255 255 255 255 255
255 255 255 255 255 255 255 255 255 255 255 255 255 255 255 255
255 255 255 255 255 255 255 255 255 255 255 255 255 255 255 255
255 255 255 255 255 255 255 255 255 255 255 255 255 255 255 255
255 255 255 255 255 255 255 255 255 255 255 255 255 255 255 255
255 255 255 255 255 255 255 255 255 255 255 255 255 255 0 0
0 2 3 3 3 3 3 3 3 3 4 4 4 4 4 3
3 3 3 3 255 3 3 4 4 4 4 4 4 3 3 3
3 2 255 3 3 3 3 3 3 3 3 3 3 2 3 3
3 255 3 3 3 3 3 3 3 3 3 3 3 3 3 255
3 3 3 3 3 3 3 3 3 3 3 3 3 3 255 3
3 3 3 3 3 3 3 3 3 3 3 3 255 3 2 2
2 3 4 5 4 3 3 3 3 3 3 255 3 3 3 3
4 4 7 10 10 5 3 3 2 2 255 3 3 3 3 3
4 4 4 3 3 3 3 3 3 255 3 3 3 3 3 3
3 3 3 4 4 3 3 255 3 3 3 3 3 3 3 3
3 3 3 3 3 3 255 3 3 2 3 3 4 4 4 3
3 3 3 3 255 3 3 3 3 3 3 3 3 3 3 4
4 3 3 255 3 3 4 4 4 4 4 4 4 4 3 3
3 3 255 4 4 4 14 74 182 182 142 21 5 4 4 4
255 3 3 3 3 3 3 3 4 4 4 4 4 4 3 255
4 4 3 3 3 3 4 4 4 4 4 4 4 4 255 4
3 3 3 5 5 4 3 2 2 3 4 4 255 3 3 3
3 3 3 3 3 4 3 3 3 3 3 255 3 3 2 3
3 3 3 3 3 3 3 3 3 255 3 3 3 3 3 3
3 3 3 3 3 3 3 3 255 3 3 2 2 3 3 3
3 3 3 3 3 3 255 3 4 4 3 3 2 2 3 3
3 3 3 3 3 255 4 4 4 4 3 3 3 3 3 3
3 3 3 4 255 4 3 3 3 3 3 3 3 3 3 3
3 3 255 3 3 3 3 3 3 3 3 3 4 4 4 4
4 255 4 3 3 3 3 3 3 3 3 3 3 3 3 255
3 3 3 3 3 3 3 3 3 3 4 3 3 3 255 3
3 4 3 3 3 3 3 3 3 5 5 4 3 255 3 3
3 3 3 3 3 3 3 3 3 3 3 3 4 4 4 3
4 4 3 3 1 0 0 0 0 0 0 2 3 3 4 4
4 3 3 4 7 8 9 9 9 7 4 3 3 3 255 4
4 4 4 5 6 6 6 6 4 3 3 2 255 3 4 3
3 3 3 5 5 5 4 4 3 3 3 255 3 3 3 3
4 7 7 7 5 3 3 3 3 255 3 3 4 4 4 3
3 3 4 4 4 3 3 3 255 3 3 3 3 4 6 6
5 4 4 3 3 3 255 3 2 3 3 4 6 8 6 3
3 3 3 3 3 255 3 3 4 4 5 8 14 20 20 13
8 5 3 3 255 3 3 3 3 4 5 4 4 4 4 3
3 3 3 255 3 3 3 3 4 5 5 5 5 5 4 3
3 255 3 3 3 3 2 2 2 3 3 4 3 3 3 3
255 3 2 2 3 4 4 4 4 4 3 3 3 3 255 3
3 3 3 3 4 4 4 4 4 4 4 4 4 255 3 3
4 4 4 4 4 4 4 4 4 4 3 3 255 4 13 52
173 255 255 255 255 238 33 17 6 4 255 3 3 3 3 3
3 3 4 4 4 4 4 4 3 255 4 4 4 3 3 3
3 3 3 4 4 4 4 3 255 4 3 3 4 5 5 4
3 2 2 3 3 3 255 3 3 4 4 4 4 4 4 4
4 3 3 3 3 255 3 3 2 3 3 3 3 3 3 3
3 3 3 255 3 3 3 3 3 3 3 4 4 3 3 3
4 4 255 3 2 2 2 3 3 3 4 3 3 3 3 3
255 4 4 4 4 3 3 3 3 3 3 3 3 3 3 255
4 4 4 3 3 3 3 3 3 3 3 3 3 4 255 2
2 3 3 4 4 4 3 3 3 3 3 3 255 3 3 3
3 3 3 5 5 4 4 4 4 4 4 255 3 3 3 3
3 3 3 3 3 3 3 3 3 255 3 3 3 3 3 4
3 3 3 4 4 3 3 3 255 4 4 4 3 3 3 3
4 4 4 4 4 3 3 255 3 3 3 3 4 3 4 3
3 3 3 3 3 4 4 4 4 4 3 3 3 3 1 0
0 0 0 0 0 2 3 4 4 4 4 4 4 7 11 17
22 22 21 12 7 4 3 3 255 4 4 4 5 6 8 10
9 8 7 6 4 3 255 4 4 4 4 5 10 11 8 7
6 5 4 3 3 255 3 3 4 5 7 11 13 12 10 7
4 4 4 255 3 4 4 4 4 3 3 4 5 5 5 5
4 3 255 3 3 3 4 7 11 12 10 8 6 5 3 3
255 3 2 3 4 5 5 8 5 5 5 5 4 3 3 255
3 3 5 7 12 14 20 26 26 24 16 9 5 3 255 3
3 3 4 5 7 6 6 5 5 4 3 3 3 255 3 3
3 4 6 8 9 12 12 7 5 4 3 255 3 3 3 3
3 3 3 4 4 4 3 3 3 3 255 2 3 4 4 4
4 4 5 5 4 3 3 3 255 3 3 3 3 4 4 4
5 5 4 4 4 4 4 255 3 3 3 3 3 4 4 4
3 3 4 4 3 3 255 13 93 255 255 255 255 255 255 255
255 159 29 6 255 3 3 3 3 3 3 3 3 4 5 4
4 3 3 255 4 4 3 3 3 3 3 3 3 3 3 3
4 4 255 3 3 3 5 5 4 4 3 3 3 3 3 3
255 3 4 5 6 7 9 10 10 8 5 3 3 3 3 255
3 3 3 3 4 4 4 4 3 3 3 3 3 255 3 3
4 4 3 3 5 5 5 3 3 3 4 4 255 3 2 2
2 3 4 6 5 4 4 3 3 3 255 3 4 4 3 3
3 3 3 3 3 3 3 3 3 255 3 3 3 3 3 3
3 3 3 3 3 3 3 3 255 2 2 3 4 5 6 6
6 5 4 3 3 3 255 3 3 3 3 5 8 10 10 8
6 4 4 4 4 255 3 3 4 6 9 9 7 6 5 3
3 3 3 255 3 3 3 4 5 5 5 6 6 4 4 3
3 3 255 3 3 3 3 3 4 5 5 4 4 4 3 3
3 255 4 4 4 4 4 4 5 5 4 3 3 3 3 4
4 4 4 4 4 3 3 2 0 0 0 0 0 0 0 2
3 4 4 4 4 4 6 11 16 17 22 22 21 17 12 6
4 3 255 4 4 5 6 9 10 10 10 8 8 7 5 4
255 3 4 4 5 9 12 14 12 9 7 6 4 4 3 255
3 4 5 7 11 14 15 15 13 10 7 4 3 255 3 4
5 4 4 3 3 4 5 5 5 6 6 4 255 3 3 4
7 11 15 17 17 15 14 8 5 3 255 3 3 4 4 5
5 6 6 6 8 10 10 5 3 255 3 5 7 12 15 20
23 26 27 28 27 16 9 4 255 3 3 4 5 8 8 8
6 6 6 5 4 3 3 255 3 3 5 9 10 13 16 18
14 12 7 4 3 255 3 3 3 3 3 3 5 5 5 5
4 4 3 3 255 2 3 4 4 5 5 5 6 6 5 3
3 3 255 3 3 3 4 4 5 7 7 7 5 4 4 4
4 255 3 3 3 3 3 3 3 3 3 3 3 3 3 3
255 93 255 255 255 255 255 255 255 255 255 255 159 29 255 4
3 3 3 3 3 3 3 4 5 4 4 3 3 255 3 3
3 4 3 3 3 3 3 3 3 3 3 3 255 3 3 4
5 5 5 4 3 3 4 4 4 3 255 3 4 6 7 10
17 19 15 13 8 5 3 3 3 255 3 3 3 4 4 5
6 6 4 4 5 6 3 255 3 4 4 4 6 7 8 10
8 5 3 3 3 4 255 3 3 2 2 3 6 7 7 5
4 3 3 3 255 3 3 3 3 3 3 4 3 3 3 3
3 3 3 255 3 3 3 3 3 4 5 5 5 4 3 3
3 3 255 2 3 5 9 14 17 18 18 16 7 4 3 2
255 3 3 3 5 8 15 20 23 23 14 6 4 4 3 255
3 4 6 9 13 13 11 10 9 6 4 3 3 255 3 3
4 6 8 9 9 11 10 6 4 3 3 3 255 3 3 3
5 8 9 9 8 7 4 4 3 3 3 255 4 4 4 4
4 5 7 7 5 4 3 3 3 3 4 4 4 4 4 4
3 2 0 0 0 0 0 0 0 1 3 4 4 4 4 4
8 12 14 17 17 17 17 12 11 6 4 3 255 3 4 6
8 10 10 10 8 8 8 7 5 4 255 3 3 4 5 9
13 14 13 10 9 7 6 4 3 255 3 4 6 9 12 15
15 15 13 11 9 5 4 255 4 5 5 5 5 4 4 4
5 6 8 10 8 6 255 3 3 5 8 12 17 19 19 17
15 14 8 4 255 3 4 5 5 5 5 6 6 8 12 13
13 10 5 255 4 6 10 15 20 21 23 26 27 29 34 27
15 7 255 3 4 5 6 8 8 8 6 6 7 6 5 4
3 255 3 5 9 13 14 16 19 20 18 12 7 4 3 255
3 3 3 3 3 5 7 8 8 8 6 5 4 3 255 2
3 4 6 6 6 6 6 6 5 4 3 3 255 3 3 4
4 5 7 8 11 9 7 5 4 3 3 255 3 3 3 3
3 3 3 3 3 3 3 3 3 4 255 238 255 255 255 255
255 255 255 255 255 255 255 81 255 5 4 4 3 3 2 2
3 3 4 4 4 3 3 255 3 3 3 4 4 4 4 6
7 5 4 3 3 3 255 3 3 4 5 6 8 8 5 5
5 5 4 3 255 3 4 5 10 17 22 23 22 18 13 8
4 3 3 255 3 3 4 4 5 6 10 6 6 5 5 6
5 255 3 3 4 5 6 7 10 10 10 5 3 3 2 3
255 3 3 3 3 5 6 7 7 6 5 4 3 3 255 3
3 3 3 3 4 4 3 3 3 3 3 3 3 255 3 3
4 4 6 8 10 10 10 6 4 4 3 3 255 3 5 9
16 27 29 30 29 20 16 7 4 2 255 3 3 4 6 15
20 30 35 36 27 14 6 4 3 255 3 4 8 13 16 16
15 13 14 14 8 4 3 255 4 4 6 8 11 11 12 13
14 10 6 4 3 3 255 3 3 5 8 9 11 12 14 14
7 4 3 3 3 255 4 4 4 5 5 9 11 11 11 6
4 3 3 3 3 4 4 4 4 4 4 3 0 0 0 0
0 0 0 1 3 3 4 4 4 5 8 10 13 13 13 12
11 10 9 5 4 3 255 3 5 6 7 9 10 8 8 8
7 7 5 4 255 3 3 4 5 9 13 15 15 14 10 9
7 4 3 255 3 4 7 12 16 20 16 14 12 11 10 6
4 255 4 5 6 6 5 5 4 4 5 7 8 10 8 4
255 3 4 6 9 14 18 19 19 17 14 12 9 5 255 4
5 8 9 10 10 9 8 8 12 15 18 13 6 255 5 9
13 19 23 23 23 23 26 34 34 34 20 7 255 4 4 5
7 7 8 7 6 7 7 7 6 4 4 255 4 9 13 14
15 15 19 20 16 10 5 3 3 255 3 3 3 3 4 7
9 9 8 8 7 6 5 4 255 2 3 5 7 9 9 6
6 6 6 5 4 3 255 3 4 4 5 7 9 11 12 12
9 5 3 3 3 255 3 3 4 4 3 3 3 3 3 3
3 3 3 4 255 255 255 255 255 255 255 255 255 255 255 255
255 149 255 6 5 5 5 3 2 2 3 3 3 4 4 4
4 255 3 3 4 4 4 4 4 6 7 7 5 4 3 3
255 3 3 4 6 7 8 8 7 6 6 6 4 3 255 3
4 5 10 18 23 23 26 21 15 11 6 3 3 255 3 3
4 5 7 10 10 10 6 5 5 5 3 255 3 4 4 5
6 8 10 10 7 4 3 3 2 2 255 3 3 3 4 6
6 7 7 7 6 5 3 3 255 3 3 3 4 7 4 3
3 3 3 3 4 3 3 255 3 4 5 6 8 10 12 14
13 10 6 4 3 3 255 4 8 16 27 31 31 33 32 29
19 10 4 2 255 3 3 5 10 20 29 36 40 40 35 26
12 4 3 255 3 4 8 13 17 19 16 16 16 21 14 8
4 255 4 5 8 11 12 13 14 14 14 13 10 6 4 3
255 3 4 6 9 11 12 15 17 15 13 6 4 3 3 255
4 4 5 5 7 10 11 12 12 10 6 3 3 3 3 3
4 4 4 4 4 3 1 0 0 0 0 0 0 2 3 4
4 4 4 5 7 9 10 12 12 12 10 10 7 5 4 3
255 3 5 7 8 9 9 8 8 8 8 7 5 4 255 3
4 5 8 10 16 20 24 27 15 10 6 4 3 255 3 4
7 14 21 21 20 13 12 11 11 6 4 255 3 5 6 6
5 5 4 4 4 5 7 5 3 3 255 3 4 7 10 14
18 19 18 15 14 11 9 5 255 4 7 9 13 17 13 10
10 10 12 19 19 16 6 255 5 9 15 20 24 28 28 27
32 34 34 31 21 9 255 3 3 5 7 7 7 7 7 8
8 6 4 4 4 255 4 9 13 14 13 12 12 15 11 8
4 4 3 255 3 3 3 4 5 7 8 8 8 7 7 6
5 4 255 3 4 5 9 10 21 21 15 13 7 6 4 3
255 3 4 4 6 8 11 13 14 14 12 7 3 3 3 255
3 4 4 4 4 5 4 4 5 5 4 3 4 5 255 255
255 255 255 255 255 255 255 255 255 255 255 187 255 6 5 5
6 5 3 2 2 3 3 3 5 4 4 255 5 4 4 4
4 4 5 6 7 7 7 4 3 3 255 3 3 5 6 8
9 9 7 7 7 7 4 3 255 4 5 10 17 22 23 23
27 26 21 13 7 4 3 255 3 3 4 6 10 10 10 7
5 4 4 3 3 255 3 4 4 5 7 8 8 7 5 4
4 3 2 2 255 3 3 4 6 7 7 7 7 8 7 5
4 3 255 3 3 4 8 8 6 4 3 3 4 4 4 4
3 255 4 5 5 7 8 12 14 17 15 13 9 5 4 3
255 4 11 22 31 31 32 35 35 30 19 10 4 2 255 3
4 8 17 27 35 38 44 40 35 26 12 5 3 255 4 6
10 17 26 22 21 21 22 22 20 8 5 255 4 5 8 11
13 13 14 14 13 13 13 10 5 3 255 3 4 6 8 11
13 14 17 15 12 6 4 3 3 255 4 4 5 7 8 10
11 12 12 10 6 4 3 3 3 3 3 4 4 4 4 4
1 0 0 0 0 0 0 2 4 4 4 4 4 5 7 9
10 10 12 13 12 10 7 5 4 3 255 3 5 7 9 10
9 9 9 10 9 8 5 4 255 3 4 5 8 15 20 24
27 30 27 15 6 4 3 255 3 4 7 14 17 20 16 12
11 11 11 6 3 255 3 3 5 5 4 3 3 3 4 5
5 4 3 2 255 3 4 7 11 14 18 19 18 16 13 10
6 4 255 4 7 13 16 18 17 13 10 10 10 13 19 8
6 255 5 9 17 24 28 33 32 32 32 34 32 29 21 9
255 3 3 5 6 7 8 10 9 8 7 6 4 4 4 255
4 5 9 9 8 8 11 12 11 6 4 4 3 255 3 3
4 4 5 7 8 8 8 7 7 6 4 4 255 4 4 4
9 21 28 53 41 23 13 7 4 3 255 3 4 4 6 9
11 13 14 14 9 7 4 4 3 255 3 4 4 4 5 7
7 7 11 6 5 4 4 5 255 255 255 255 255 255 255 255
255 255 255 255 255 187 255 5 5 6 7 10 5 3 3 3
3 3 5 4 4 255 5 5 6 4 4 4 4 5 7 7
7 4 3 3 255 3 4 5 7 9 9 9 8 7 7 6
4 3 255 3 5 11 22 23 23 22 24 28 26 16 7 4
3 255 3 3 4 6 8 10 7 5 5 4 4 3 3 255
3 4 5 9 8 8 7 5 4 4 4 4 3 3 255 3
3 5 8 12 8 8 9 9 8 6 4 4 255 3 3 4
9 9 6 5 4 5 4 4 4 4 4 255 4 4 5 6
8 13 16 17 16 12 9 5 4 4 255 5 13 24 31 32
36 41 41 35 26 11 4 3 255 3 5 10 23 30 37 48
46 41 30 18 9 5 3 255 4 7 16 24 27 27 23 22
22 22 20 8 5 255 4 4 7 10 13 15 15 12 12 11
10 10 6 4 255 3 5 7 8 9 11 13 13 12 10 6
4 3 3 255 4 5 6 8 8 10 11 12 12 9 6 4
3 3 3 3 3 3 3 4 4 4 1 0 0 0 0 0
0 3 4 4 5 4 4 5 8 9 10 9 10 12 10 8
7 5 4 3 255 3 5 8 10 10 10 9 9 10 9 7
5 3 255 3 4 6 10 15 21 22 24 30 20 15 6 4
3 255 3 4 7 10 15 16 16 13 11 11 9 5 3 255
3 3 3 4 4 3 3 3 3 4 4 4 3 2 255 3
4 7 9 13 18 19 19 18 14 9 5 3 255 3 5 9
16 18 17 12 10 10 8 8 8 6 4 255 3 5 12 24
33 36 36 35 34 34 30 27 16 6 255 4 4 5 6 7
10 10 10 8 7 5 4 4 4 255 4 4 5 6 7 7
9 10 9 5 4 4 3 255 3 4 4 4 5 7 8 9
9 8 7 6 4 4 255 4 4 4 6 21 41 53 41 30
19 7 4 3 255 3 3 4 5 7 9 10 10 9 7 5
4 4 4 255 3 3 4 4 7 9 10 11 12 10 6 4
4 4 255 255 255 255 255 255 255 255 255 255 255 255 255 117
255 4 4 6 11 11 10 5 3 3 3 3 3 3 3 255
4 5 6 6 5 4 4 5 6 7 4 3 3 3 255 3
4 5 6 10 10 9 8 8 7 4 3 3 255 4 4 11
23 26 27 22 24 24 24 16 7 4 3 255 3 3 4 4
4 5 5 5 5 4 3 3 3 255 2 4 8 11 11 7
5 3 4 4 4 4 3 3 255 3 3 5 11 12 11 11
12 12 9 5 4 4 255 3 3 5 9 9 5 5 5 6
5 4 4 4 4 255 4 4 5 5 9 13 15 16 12 9
5 4 4 4 255 5 13 24 31 36 38 41 41 36 26 11
4 3 255 3 5 10 23 31 45 54 54 40 29 18 8 4
3 255 4 7 16 18 26 24 27 28 27 22 14 6 5 255
4 4 7 10 14 15 15 12 12 10 10 8 6 4 255 3
5 7 8 9 11 11 11 11 8 5 4 3 3 255 4 5
7 8 8 10 11 11 11 8 6 3 3 3 3 3 3 3
3 3 3 3 1 0 0 0 0 0 0 3 4 4 4 4
4 4 8 9 9 8 7 7 8 7 6 5 4 3 255 3
4 8 10 10 9 8 8 8 7 5 3 3 255 3 3 6
10 13 15 20 20 20 16 13 6 4 3 255 3 3 5 7
12 15 16 14 11 9 5 3 3 255 3 3 3 3 4 4
4 3 3 3 4 4 3 3 255 3 3 4 7 11 14 20
20 18 13 6 4 3 255 4 4 5 11 17 17 12 10 9
8 8 8 6 3 255 3 4 10 22 33 36 36 35 34 32
27 20 10 5 255 4 4 4 5 6 8 10 9 7 6 4
4 3 3 255 4 4 3 4 4 5 7 9 5 5 4 3
3 255 4 4 3 4 5 7 9 9 9 8 6 4 4 3
255 3 3 4 5 10 21 30 30 22 9 6 4 3 255 3
3 4 5 5 7 7 7 6 6 5 4 4 4 255 3 3
3 4 5 8 11 11 11 6 4 4 4 4 255 140 255 255
255 255 255 255 255 255 255 255 255 44 255 3 3 4 7 10
7 5 4 3 3 3 3 3 3 255 4 4 6 6 6 5
5 5 5 5 3 3 3 3 255 3 4 5 6 8 9 8
8 8 7 3 3 4 255 4 4 8 23 27 28 28 24 24
18 10 5 4 3 255 3 4 4 4 2 3 3 5 5 4
4 3 3 255 3 3 6 9 7 7 3 3 4 4 5 4
3 3 255 3 3 4 5 10 11 12 17 13 9 5 4 4
255 3 3 5 9 9 4 3 5 6 6 4 4 4 3 255
4 4 4 6 9 12 13 12 9 5 4 3 3 3 255 5
13 21 26 36 38 41 38 34 19 9 4 3 255 3 3 6
15 29 36 48 44 40 29 17 8 4 3 255 4 4 9 16
21 23 27 28 28 18 9 5 4 255 3 3 5 9 12 14
13 13 12 11 9 6 4 3 255 3 4 6 9 13 14 11
11 8 6 4 4 3 3 255 4 5 6 7 8 9 10 11
9 7 5 3 3 3 3 4 3 3 3 3 3 3 0 0
0 0 0 0 0 2 3 3 4 4 4 4 5 8 8 7
6 6 6 6 5 4 4 3 255 3 3 5 8 8 6 6
6 6 6 4 3 3 255 3 3 4 6 11 13 15 15 15
14 9 5 4 3 255 3 3 4 5 7 12 16 14 12 6
3 3 3 255 3 3 3 3 3 4 4 4 3 4 4 3
2 2 255 3 3 3 4 8 11 15 18 13 8 4 3 3
255 3 4 4 7 15 15 12 10 7 7 7 6 4 3 255
3 3 8 14 23 34 35 35 33 28 20 10 5 4 255 4
4 4 4 4 5 6 6 5 4 3 4 3 3 255 3 3
3 3 4 4 4 4 4 4 4 3 3 255 3 3 3 3
4 5 8 9 7 6 4 4 4 3 255 3 3 3 4 6
10 11 11 9 6 4 4 3 255 2 3 3 4 5 5 5
6 6 5 4 4 4 4 255 4 3 3 4 4 5 7 7
5 4 3 4 3 4 255 38 255 255 255 255 255 255 255 255
255 255 73 8 255 3 3 3 4 7 6 5 4 3 3 3
3 3 3 255 3 3 4 6 6 7 7 6 5 4 3 3
3 3 255 3 3 3 6 6 8 8 8 7 4 3 3 4
255 4 4 4 15 23 28 28 24 19 11 6 4 3 3 255
3 4 3 3 2 2 3 3 4 4 3 3 3 255 3 3
4 6 6 5 3 3 4 5 5 4 4 3 255 3 3 4
4 8 10 17 19 13 6 4 4 4 255 4 3 3 5 4
2 2 3 6 6 4 4 4 4 255 4 4 4 6 10 12
12 11 5 4 3 3 3 3 255 4 7 13 21 30 37 37
35 22 9 4 3 3 255 3 3 4 12 21 29 36 36 29
18 9 5 3 3 255 4 4 4 9 18 19 23 28 18 15
6 4 4 255 3 3 3 6 9 11 12 12 12 12 6 4
3 3 255 3 4 5 11 15 15 13 9 6 4 4 4 4
3 255 3 4 5 6 7 8 9 9 7 5 4 4 4 4
4 4 4 3 3 3 3 3 0 0 0 0 0 0 0 2
3 3 3 3 3 4 5 5 7 5 5 5 6 4 4 4
4 3 255 2 2 3 5 5 4 4 5 4 4 4 3 3
255 3 3 4 4 6 7 7 11 11 9 5 4 4 3 255
3 3 4 4 5 7 10 10 6 3 3 3 3 255 3 3
3 3 3 3 3 4 4 4 4 4 2 2 255 3 3 3
3 4 7 9 9 8 4 3 3 3 255 3 3 3 4 7
8 7 7 7 6 5 4 3 3 255 3 3 4 8 14 23
31 31 28 18 10 5 3 3 255 4 4 4 4 4 3 3
3 3 3 3 4 3 3 255 3 3 3 3 4 4 4 4
3 3 3 3 3 255 3 3 3 3 4 5 5 5 5 5
4 4 4 3 255 3 3 3 4 5 6 4 4 4 4 4
3 3 255 3 3 3 3 4 4 4 4 4 4 3 3 4
4 255 4 3 3 3 4 4 4 3 3 3 3 4 3 3
255 9 51 255 255 255 255 255 255 255 255 87 8 5 255 3
3 3 3 4 5 3 3 3 3 3 3 3 3 255 3 3
4 5 7 7 7 6 4 3 3 3 3 3 255 3 3 3
3 4 6 6 4 4 3 3 3 4 255 4 4 4 4 15
15 15 15 7 6 4 3 3 3 255 3 3 3 3 3 3
3 3 2 3 3 3 4 255 3 3 3 4 5 4 3 3
4 5 5 4 4 3 255 3 3 3 4 5 9 10 13 10
4 4 4 4 255 3 3 3 2 2 2 3 3 6 6 4
4 4 4 255 3 3 4 6 7 11 10 7 4 3 3 3
3 3 255 4 5 7 11 17 26 30 22 9 5 3 3 3
255 3 3 4 7 12 19 20 19 17 9 5 4 3 3 255
4 4 4 7 10 16 17 16 15 6 4 4 4 255 3 3
3 3 6 8 8 9 9 6 4 4 3 3 255 3 4 5
8 13 13 9 8 4 4 4 4 4 3 255 3 3 3 5
6 6 6 6 5 4 4 4 4 5 4 4 4 3 3 3
3 3 1 0 0 0 0 0 0 2 3 4 3 3 3 3
4 5 5 4 4 4 4 3 3 3 3 3 255 2 3 3
3 3 4 4 4 4 4 4 3 3 255 3 3 4 4 4
4 6 6 6 4 4 4 4 3 255 3 3 3 3 3 3
4 4 3 3 3 3 3 255 3 3 3 3 3 3 3 4
4 4 4 3 3 3 255 3 3 3 3 3 4 4 3 3
3 3 3 3 255 3 3 3 3 4 4 4 4 4 4 3
3 3 3 255 3 3 4 4 7 12 16 18 15 8 4 3
3 3 255 4 4 4 4 3 3 3 3 3 3 4 4 4
3 255 3 3 3 3 4 4 4 4 3 3 3 3 3 255
3 3 3 3 4 4 5 4 4 4 4 4 4 4 255 3
3 3 3 4 4 3 3 4 3 3 3 3 255 3 3 3
3 3 3 3 3 3 3 3 3 3 4 255 4 3 3 3
3 3 3 3 3 3 3 3 3 3 255 4 10 51 228 255
255 255 255 167 87 8 4 5 255 5 3 3 3 3 3 3
3 3 3 3 3 4 4 255 3 3 4 4 4 6 6 4
3 3 3 3 3 3 255 3 3 3 3 4 4 4 4 4
4 3 3 3 255 4 4 4 4 4 6 6 6 4 3 3
3 3 3 255 3 3 3 3 3 3 3 3 2 3 3 3
3 255 3 3 3 3 4 3 3 3 3 4 4 4 4 3
255 3 3 3 3 3 5 10 10 5 4 4 5 4 255 3
2 2 2 2 3 3 3 4 4 4 4 4 4 255 3 3
3 4 6 7 7 3 3 3 3 3 3 3 255 4 4 5
5 7 12 13 9 4 4 4 3 3 255 3 3 3 4 7
7 7 6 5 4 4 3 3 3 255 3 4 4 5 7 8
8 7 5 4 4 4 4 255 3 3 3 3 4 4 4 4
4 3 4 3 3 3 255 3 4 4 5 9 10 9 6 4
4 4 4 3 2 255 3 3 3 3 4 5 5 4 4 4
4 4 4 4 4 4 4 3 3 3 3 3 1 0 0 0
255 255 255 255 255 255 255 255 255 255 255 255 255 255 255 255
255 255 255 255 255 255 255 255 255 255 255 255 255 255 255 255
255 255 255 255 255 255 255 255 255 255 255 255 255 255 255 255
255 255 255 255 255 255 255 255 255 255 255 255 255 255 255 255
255 255 255 255 255 255 255 255 255 255 255 255 255 255 255 255
255 255 255 255 255 255 255 255 255 255 255 255 255 255 255 255
255 255 255 255 255 255 255 255 255 255 255 255 255 255 255 255
255 255 255 255 255 255 255 255 255 255 255 255 255 255 255 255
255 255 255 255 255 255 255 255 255 255 255 255 255 255 255 255
255 255 255 255 255 255 255 255 255 255 255 255 255 255 255 255
255 255 255 255 255 255 255 255 255 255 255 255 255 255 255 255
255 255 255 255 255 255 255 255 255 255 255 255 255 255 255 255
255 255 255 255 255 255 255 255 255 255 255 255 255 255 255 255
255 255 255 255 255 255 255 255 255 255 255 255 255 255 255 255
255 255 255 255 255 3 3 3 3 3 3 4 4 3 3 4
4 255 3 3 4 4 4 4 4 3 3 3 3 3 3 2
255 3 3 3 3 3 3 3 4 4 4 5 3 3 255 4
4 4 3 3 3 3 3 3 3 3 3 3 3 255 3 3
3 3 3 3 3 3 3 3 3 3 3 255 3 3 3 3
3 3 3 3 3 3 3 4 4 3 255 3 3 3 3 3
3 3 4 4 5 5 6 5 255 3 2 2 2 3 3 3
3 3 3 3 3 3 3 255 3 3 3 4 4 4 3 3
3 3 3 3 3 3 255 4 4 4 4 4 4 4 4 4
4 4 4 3 255 3 3 3 3 4 4 4 4 3 3 3
3 3 3 255 3 3 4 4 4 4 3 3 3 3 3 3
3 255 3 3 3 3 3 4 4 3 3 3 3 3 3 3
255 3 3 4 4 8 9 7 4 4 3 3 3 2 2 255
3 3 3 3 3 4 4 4 4 4 4 4 4 4 4 4
4 4 3 3 3 2 0 0 0 0 0 0 0 2 3 3
3 3 3 3 3 3 3 3 3 4 3 3 3 3 3 2
255 3 3 4 4 3 3 3 3 3 3 3 3 2 255 3
3 3 3 3 3 4 3 3 3 4 3 3 3 255 4 3
3 3 3 3 3 3 3 3 3 3 3 255 2 2 3 3
3 3 3 3 3 3 3 3 3 3 255 3 3 4 3 3
3 4 4 4 4 3 3 3 255 3 3 3 3 3 3 3
3 4 4 4 3 3 3 255 3 4 4 4 4 4 4 4
3 3 3 3 3 3 255 4 3 3 3 4 4 4 3 3
3 3 3 3 3 255 3 3 3 3 4 4 4 4 4 3
3 3 3 255 4 4 4 4 4 4 4 4 4 3 3 3
4 4 255 3 3 3 3 3 3 3 3 3 3 3 3 3
255 3 3 3 3 3 3 3 3 3 3 3 3 3 3 255
3 3 3 4 4 4 3 3 3 3 3 3 3 3 255 3
4 5 7 7 6 6 9 9 5 4 5 5 255 5 5 255
255 255 255 255 255 255 255 255 255 255 255 255 255 255 255 255
255 255 255 255 255 255 255 255 255 255 255 255 255 255 255 255
255 255 255 255 255 255 255 255 255 255 255 255 255 255 255 255
255 255 255 255 255 255 255 255 255 255 255 255 255 255 255 255
255 255 255 255 255 255 255 255 255 255 255 255 255 255 255 255
255 255 255 255 255 255 255 255 255 255 255 255 255 255 255 255
255 255 255 255 255 255 255 255 255 255 255 255 255 255 255 255
255 255 255 255 255 255 255 255 255 255 255 255 255 255 255 255
255 255 255 255 255 255 255 255 255 255 255 255 255 255 255 255
255 255 255 255 255 255 255 255 255 255 255 255 255 255 255 255
255 255 255 255 255 255 255 255 255 255 255 255 255 255 255 255
255 255 255 255 255 255 255 255 255 255 255 255 255 255 255 255
255 255 255 255 255 255 255 255 255 255 255 255 255 255 255 255
255 255 255 255 255 255 255 255 255 255 255 255 255 255 255 255
255 255 255 255 0 0 0 2 3 3 3 3 3 3 3 3
3 4 4 4 4 4 4 3 3 2 255 3 3 4 4 4
3 3 3 3 3 3 3 3 255 3 3 3 3 3 5 6
5 4 4 4 3 3 3 255 4 4 3 3 3 3 4 3
3 3 3 3 3 255 2 3 3 3 3 4 4 3 3 3
3 3 3 3 255 3 3 3 3 3 4 5 5 4 4 3
3 3 255 3 3 3 3 3 3 4 5 4 4 4 3 3
3 255 3 3 4 4 4 4 4 4 3 3 3 3 3 3
255 3 3 3 3 4 4 4 3 3 3 3 3 3 3 255
3 4 5 6 9 14 14 8 5 4 4 3 3 255 4 4
4 4 4 4 5 5 4 3 3 3 3 3 255 3 3 3
3 3 3 3 3 3 3 2 2 2 255 3 3 4 4 3
3 3 3 3 3 3 3 3 3 255 3 3 4 5 5 4
4 3 4 4 4 4 4 3 255 3 3 4 5 5 4 4
4 4 4 4 5 5 255 5 5 4 4 3 3 3 3 4
5 4 3 3 3 255 3 3 3 4 4 4 4 3 3 3
3 3 3 3 255 3 3 3 3 3 4 4 4 4 4 4
4 4 255 4 3 3 4 4 4 3 3 4 4 3 3 3
3 255 3 4 3 3 3 3 3 3 3 3 3 3 3 255
3 3 3 3 4 3 3 3 3 3 3 3 4 3 255 3
3 3 3 3 3 3 3 3 4 4 4 4 255 3 3 4
4 4 3 3 4 5 5 3 3 3 3 255 3 3 3 3
4 3 3 2 2 3 3 3 3 3 255 3 3 4 4 4
4 4 4 3 3 3 3 3 255 3 3 4 4 4 8 9
9 8 7 5 3 3 3 255 3 3 3 3 3 3 3 3
3 3 3 3 3 255 3 3 3 3 3 3 3 3 3 3
4 4 3 3 255 3 3 3 3 4 4 3 3 3 3 3
3 3 3 255 3 3 3 3 3 3 3 3 3 4 4 3
3 3 3 3 3 3 3 3 3 2 0 0 0 0 0 0
0 3 4 4 4 4 4 3 3 3 4 5 6 6 5 4
4 4 3 2 255 3 4 5 7 7 7 7 6 5 4 3
3 3 255 3 3 3 3 5 11 11 8 5 5 4 3 3
3 255 4 3 3 3 4 5 5 4 3 3 3 3 3 255
3 3 3 4 5 8 9 9 7 5 3 3 3 3 255 3
3 3 4 4 6 11 11 10 6 4 3 3 255 3 3 3
4 4 5 6 6 5 4 4 3 3 3 255 3 3 3 4
4 4 4 4 4 3 3 3 3 3 255 3 3 3 5 12
24 24 21 11 5 3 3 3 4 255 4 6 23 47 62 62
62 48 31 15 4 4 3 255 4 4 4 8 15 21 21 16
9 4 4 3 3 3 255 3 3 3 3 3 3 3 4 3
3 3 2 2 255 3 3 4 4 4 3 3 3 3 3 3
3 3 3 255 3 3 4 5 4 4 4 4 4 4 4 4
4 4 255 3 3 4 5 5 4 4 4 4 4 4 5 5
255 6 5 4 4 4 3 3 4 5 5 5 4 3 3 255
4 4 4 6 6 6 5 4 4 3 3 3 3 3 255 3
3 3 3 5 10 9 5 4 4 4 4 4 255 3 3 3
4 6 7 7 5 4 3 3 3 3 3 255 3 4 3 3
3 3 3 3 3 3 3 3 3 255 3 3 3 4 4 3
3 3 3 3 3 3 3 3 255 3 3 3 3 3 4 4
3 3 3 4 4 4 255 3 4 4 8 17 29 32 32 30
21 10 4 3 3 255 3 3 3 3 3 3 3 3 3 3
3 3 3 3 255 3 3 4 7 10 7 4 4 4 3 4
4 3 255 3 4 8 11 20 48 85 90 90 47 20 5 3
3 255 2 3 3 3 4 5 5 5 4 3 3 3 3 255
3 3 3 3 3 3 3 3 3 4 4 4 3 3 255 3
3 3 3 4 4 3 3 3 3 3 3 3 4 255 4 3
3 3 3 3 3 3 3 3 3 3 3 3 3 3 3 3
3 3 3 3 0 0 0 0 0 0 0 4 4 4 4 4
4 4 3 5 7 13 12 10 10 6 4 4 4 3 255 3
5 7 13 16 16 14 11 8 5 4 3 3 255 3 3 3
5 11 15 14 11 8 8 6 4 3 3 255 3 3 3 4
5 6 7 5 4 3 3 3 3 255 3 3 4 6 11 20
22 20 15 10 6 4 3 3 255 3 3 4 6 9 18 35
35 30 16 6 4 3 255 3 3 4 6 10 12 12 11 8
6 4 4 3 3 255 3 3 3 4 4 5 5 5 5 5
3 3 3 3 255 3 3 5 17 51 95 95 88 49 13 5
4 4 4 255 6 23 59 145 187 187 184 157 111 58 15 4
3 255 3 4 8 21 55 57 57 45 32 19 10 4 3 3
255 3 3 3 3 3 3 4 4 4 3 3 3 2 255 2
3 4 4 4 5 5 4 3 3 3 3 3 3 255 3 3
3 4 4 4 4 4 4 3 3 4 4 3 255 3 3 4
5 6 7 10 10 7 5 4 4 4 255 6 4 4 4 4
6 6 6 5 5 5 4 4 3 255 3 4 6 8 8 8
6 5 4 3 3 3 3 3 255 3 3 4 8 14 14 10
7 4 3 3 3 4 255 4 4 5 6 8 9 8 8 5
4 3 3 3 3 255 3 3 3 3 3 3 3 3 3 3
3 3 3 255 3 3 3 4 4 4 3 4 4 4 4 3
3 3 255 3 3 3 3 4 8 8 6 3 4 4 4 3
255 3 3 8 17 48 73 85 89 89 70 39 10 4 3 255
3 3 3 3 3 4 6 6 4 3 3 3 3 3 255 3
4 7 10 11 11 9 6 5 4 4 4 4 255 4 8 12
33 71 135 192 208 208 135 60 20 4 3 255 2 3 3 4
7 9 9 8 6 4 4 4 4 255 3 3 3 3 4 4
4 4 4 5 5 4 3 3 255 3 4 5 6 6 5 5
4 3 3 3 3 3 3 255 4 3 3 4 4 3 3 3
3 3 3 3 3 3 3 3 3 3 3 3 3 3 0 0
0 0 0 0 0 3 4 4 4 4 4 4 5 7 14 14
13 11 10 10 9 5 4 4 255 3 6 13 17 17 17 16
14 12 8 5 3 3 255 3 3 4 7 16 17 15 11 10
8 8 5 4 3 255 3 3 4 5 7 8 8 7 5 4
4 3 3 255 4 4 6 11 20 28 28 28 21 15 10 6
4 3 255 3 4 6 9 29 60 93 93 80 44 16 6 3
255 3 4 6 10 18 20 20 19 13 9 6 5 4 3 255
3 3 4 5 7 9 9 9 8 7 5 3 3 4 255 3
5 17 53 112 163 175 172 111 49 13 5 4 4 255 12 59
145 252 255 255 255 243 204 126 58 13 3 255 3 6 21 55
82 82 74 71 59 36 19 10 4 3 255 3 3 3 3 3
3 4 4 4 3 3 3 3 255 2 3 3 4 5 6 10
6 4 3 3 3 3 3 255 3 3 3 3 4 4 4 5
4 3 3 3 3 3 255 3 3 5 6 7 8 10 10 9
7 5 4 3 255 4 4 4 4 6 11 11 10 9 8 6
4 4 4 255 4 4 5 7 8 8 8 6 5 4 3 3
3 3 255 4 4 8 17 17 15 9 5 3 3 3 3 3
255 4 5 6 9 9 10 10 8 8 8 6 5 4 4 255
3 3 3 3 2 2 3 3 3 3 3 3 3 255 3 3
4 4 4 5 6 6 7 7 4 4 3 3 255 3 3 3
6 8 12 12 10 6 4 4 4 4 255 4 4 14 48 74
113 149 149 149 131 70 39 9 3 255 3 3 3 3 4 9
17 17 14 8 4 4 3 3 255 4 6 8 11 12 12 10
8 6 5 4 4 4 255 5 12 33 71 135 192 231 235 235
208 135 60 14 4 255 2 3 4 8 10 13 13 11 9 7
4 4 4 255 3 3 4 5 5 5 5 5 5 5 5 4
3 3 255 4 5 7 10 10 9 9 9 7 7 5 3 3
3 255 3 4 4 5 5 4 3 3 4 4 4 3 3 3
3 3 3 3 3 3 3 2 0 0 0 0 0 0 0 2
3 3 4 4 4 5 7 12 15 16 12 11 11 13 11 9
5 4 255 5 11 18 18 17 17 16 15 14 11 8 5 4
255 4 4 6 8 19 20 15 10 10 10 8 6 4 3 255
3 4 7 8 8 8 8 8 7 5 4 3 4 255 4 5
9 18 24 29 30 30 28 21 12 7 4 3 255 3 4 9
29 60 116 177 180 163 80 44 10 4 255 4 5 8 17 20
27 28 23 19 15 12 6 5 3 255 3 4 4 6 8 9
10 12 13 12 7 5 4 4 255 4 15 51 112 181 194 202
182 170 111 32 7 5 5 255 33 124 252 255 255 255 255 255
255 204 126 33 7 255 3 8 35 82 86 85 74 72 71 59
36 17 7 4 255 3 3 4 4 4 4 4 4 4 3 3
3 3 255 3 3 3 4 6 9 10 10 9 4 3 3 3
3 255 3 3 3 3 4 5 7 7 6 6 5 4 3 3
255 3 4 6 6 7 8 9 9 7 6 5 4 3 255 4
4 4 6 11 15 12 12 11 8 8 7 5 4 255 4 4
5 5 7 8 8 8 8 7 4 3 3 3 255 4 6 12
17 15 10 7 5 4 4 3 4 4 255 5 5 7 10 12
12 12 14 14 19 11 6 5 4 255 3 3 3 3 2 2
2 3 4 4 3 3 3 255 5 4 4 4 5 7 6 7
7 7 7 4 3 3 255 3 3 6 8 12 13 16 16 10
5 4 4 4 255 4 6 26 74 113 139 159 160 159 142 131
53 11 3 255 3 3 3 4 9 17 24 24 23 14 8 4
4 3 255 5 8 10 12 12 11 10 9 8 6 4 4 4
255 6 17 48 109 172 209 231 249 242 220 187 109 30 5 255
3 4 8 10 13 14 14 14 13 13 7 4 4 255 3 3
5 5 6 6 6 6 5 5 4 4 3 3 255 4 5 9
11 11 10 9 9 8 8 7 4 3 3 255 3 4 5 6
8 7 5 5 5 6 5 4 3 3 3 3 3 3 3 3
3 2 0 0 0 0 0 0 0 2 3 3 4 4 4 7
10 13 15 12 11 12 16 19 14 9 5 4 255 5 11 18
18 16 16 15 14 14 12 10 6 4 255 4 6 6 10 22
22 15 10 10 10 10 8 4 3 255 4 7 8 9 8 8
9 9 8 6 5 4 4 255 4 7 14 23 26 30 30 31
36 29 21 12 4 3 255 3 4 10 43 116 177 192 233 197
163 72 10 4 255 4 5 9 18 27 29 34 29 22 19 15
12 5 3 255 3 4 4 6 8 9 10 13 15 17 12 5
4 3 255 6 31 100 181 218 218 217 207 172 121 41 9 5
5 255 45 170 255 255 255 255 255 255 255 255 185 33 7 255
4 10 40 82 85 78 72 72 72 64 44 27 10 4 255 3
4 4 5 5 5 4 4 4 4 3 3 3 255 3 3 3
4 5 7 9 10 10 6 4 3 3 3 255 3 3 4 5
7 7 7 9 9 7 6 6 4 3 255 3 5 8 7 7
6 8 9 8 6 5 4 4 255 4 4 5 9 11 15 15
12 11 8 7 7 5 4 255 4 3 4 5 5 8 10 11
11 8 7 4 3 3 255 6 11 12 12 9 9 8 5 5
6 5 4 4 255 4 6 9 11 12 12 14 18 19 20 20
11 4 4 255 4 3 3 3 2 2 3 4 5 5 4 3
3 255 5 5 5 5 8 8 7 6 7 7 5 4 3 3
255 3 4 7 12 13 14 20 20 11 7 5 4 4 255 4
10 39 90 115 139 169 169 160 142 131 72 11 3 255 3 3
4 6 16 24 27 27 30 23 13 5 4 3 255 6 10 12
14 13 10 9 8 9 9 6 4 4 255 7 26 77 142 204
220 242 253 255 233 199 136 41 7 255 4 4 9 13 16 18
19 16 16 16 13 6 4 255 3 3 5 6 6 7 7 7
7 7 5 4 3 3 255 4 4 8 11 11 11 10 9 9
8 7 4 3 3 255 3 4 6 9 9 9 7 7 7 7
7 5 3 3 3 4 4 3 3 3 3 2 0 0 0 0
0 0 0 2 3 3 4 3 4 7 12 15 15 14 12 15
19 20 19 7 4 3 255 4 10 15 14 11 11 11 12 14
15 12 9 4 255 5 6 10 17 18 22 17 12 10 12 15
10 7 4 255 4 6 8 9 8 9 10 11 9 7 6 4
3 255 4 7 16 31 31 31 31 36 43 43 36 12 3 3
255 3 4 11 48 139 173 192 255 255 187 72 9 4 255 4
5 9 19 28 33 34 34 23 19 16 14 6 3 255 3 4
4 6 8 9 10 11 14 17 17 10 4 3 255 6 37 129
230 236 240 222 207 201 163 73 13 4 4 255 69 230 255 255
255 255 255 255 255 255 185 26 6 255 4 10 40 81 81 72
72 72 72 70 49 33 10 5 255 3 4 4 5 5 6 6
4 4 4 4 4 3 255 3 3 3 3 4 6 7 8 10
9 6 3 3 3 255 3 4 4 6 7 7 7 8 8 7
6 5 4 3 255 4 8 10 10 8 6 8 8 9 6 6
5 4 255 4 5 6 10 11 15 17 15 11 8 7 6 4
4 255 3 3 4 5 7 9 10 11 11 10 7 3 3 3
255 6 7 11 9 9 9 9 9 11 13 8 5 4 255 4
4 7 11 12 12 18 18 19 19 12 6 4 4 255 4 4
4 4 3 2 3 4 6 6 4 3 3 255 4 4 5 8
8 8 4 4 4 4 4 3 3 3 255 3 4 7 12 13
16 20 20 11 7 5 4 4 255 4 13 51 107 120 135 165
165 140 140 111 85 7 3 255 3 3 4 7 16 26 27 32
34 34 23 5 3 3 255 5 10 13 14 14 10 8 8 9
9 7 4 4 255 7 31 115 184 220 239 252 255 255 255 226
155 47 7 255 4 5 10 16 18 27 23 22 17 16 11 5
3 255 3 3 5 5 6 8 8 7 7 7 7 4 3 3
255 4 4 8 10 11 11 8 8 8 8 6 4 3 3 255
3 4 6 7 9 9 9 8 8 8 7 5 3 3 3 4
4 3 3 3 2 2 1 0 0 0 0 0 0 2 3 4
4 3 3 5 9 17 22 16 15 15 19 19 18 7 4 3
255 3 6 9 8 7 8 10 11 15 17 15 9 4 255 4
6 10 17 18 20 18 12 12 13 16 13 8 4 255 3 4
6 7 7 8 11 11 9 7 5 3 3 255 4 7 16 23
29 30 31 43 46 43 37 9 4 3 255 4 5 11 49 139
145 191 221 221 142 71 4 4 255 5 5 9 19 24 31 33
30 23 17 16 14 6 3 255 3 3 4 6 8 9 11 11
12 14 13 10 4 3 255 6 37 129 230 255 255 255 222 202
163 82 19 4 4 255 69 230 255 255 255 255 255 255 255 255
166 16 6 255 4 10 27 70 72 72 72 72 82 81 49 33
8 5 255 4 4 4 4 3 6 8 8 5 5 4 4 4
255 3 3 3 4 4 6 6 6 8 9 8 4 3 3 255
3 4 4 6 7 6 4 6 7 6 6 4 3 3 255 4
8 10 11 9 8 8 9 10 9 8 7 6 255 3 4 6
10 14 14 18 18 16 10 7 5 4 3 255 3 5 5 5
7 9 9 8 8 7 6 3 3 3 255 4 5 5 7 8
9 11 11 11 13 9 5 4 255 4 4 7 11 11 10 14
16 16 16 12 6 4 4 255 4 4 4 5 4 3 3 4
4 4 4 3 3 255 4 4 5 8 8 8 7 4 4 4
4 3 3 3 255 3 4 7 12 15 17 18 17 11 7 6
4 3 255 4 16 68 117 135 150 151 151 140 140 111 85 7
3 255 3 4 5 11 16 24 27 31 29 30 27 5 3 3
255 4 6 10 13 13 9 7 7 7 7 5 4 3 255 7
33 135 221 255 252 255 255 255 255 233 155 49 9 255 4 5
10 18 23 27 23 21 14 12 9 5 3 255 3 3 4 5
6 8 8 6 6 7 7 4 3 3 255 4 5 9 10 11
10 7 7 11 11 6 4 3 3 255 3 4 6 7 8 8
9 8 8 7 6 4 3 3 3 4 4 3 3 3 2 2
1 0 0 0 0 0 0 2 3 3 3 3 3 4 9 22
23 22 15 14 15 17 16 7 4 3 255 3 6 7 7 7
9 11 13 15 17 9 4 3 255 2 4 10 16 18 20 20
13 13 13 16 10 4 3 255 3 4 6 7 7 8 8 9
8 7 4 3 3 255 4 4 9 18 28 31 37 43 44 39
15 6 4 3 255 4 6 11 48 119 141 145 149 142 87 36
4 4 255 5 5 5 13 24 27 27 26 23 17 16 8 5
3 255 3 3 4 6 8 9 11 11 11 11 10 5 3 3
255 5 28 103 182 234 255 255 251 202 149 82 19 4 4 255
49 173 255 255 255 255 255 255 255 255 111 14 4 255 4 6
10 35 63 63 63 72 86 72 40 27 6 5 255 3 3 3
3 3 4 6 8 8 4 4 4 4 255 3 3 3 4 6
6 6 5 5 7 7 5 3 3 255 3 4 4 6 6 4
4 4 6 6 6 4 4 3 255 4 4 10 13 11 9 8
8 9 7 7 7 6 255 3 3 6 14 15 19 21 18 16
13 7 5 4 3 255 5 5 5 6 7 6 5 5 7 7
6 3 3 3 255 4 4 5 5 9 12 12 11 9 8 8
5 4 255 4 4 7 11 11 9 10 14 14 13 12 6 4
3 255 3 3 3 4 4 4 4 4 4 4 4 3 3 255
3 3 4 6 8 9 9 7 7 7 5 3 3 2 255 3
4 5 10 15 15 17 15 11 7 4 3 3 255 4 16 68
135 149 151 150 144 143 143 143 83 12 3 255 3 4 5 14
16 17 20 22 23 27 23 5 3 3 255 3 5 6 9 9
9 7 5 5 7 5 4 3 255 6 33 135 255 255 255 255
255 255 250 225 149 49 9 255 4 5 8 16 19 21 21 20
12 10 6 4 3 255 3 3 4 4 6 7 7 6 6 6
6 4 3 3 255 4 5 8 9 10 8 8 10 10 10 4
4 4 4 255 3 4 6 7 7 7 8 8 7 6 5 4
4 3 3 4 4 4 3 3 2 2 0 0 0 0 0 0
0 2 3 3 3 3 3 4 6 9 22 19 15 12 12 13
10 6 4 4 255 3 4 7 7 8 12 13 17 15 12 7
3 3 255 2 4 6 16 24 27 20 13 13 13 11 6 3
3 255 4 4 5 7 7 8 8 8 7 6 4 4 3 255
4 4 6 12 21 28 35 39 37 26 10 5 4 3 255 5
6 9 47 83 119 119 118 87 36 16 4 4 255 5 4 4
6 13 15 17 17 17 16 11 6 4 3 255 3 3 4 5
7 9 9 9 9 9 6 4 4 3 255 5 14 53 113 182
234 235 206 167 112 47 13 4 4 255 24 108 234 255 255 255
255 255 255 179 58 13 4 255 4 4 9 33 55 58 62 65
72 56 33 14 5 4 255 3 3 3 3 3 3 5 6 5
3 3 3 4 255 4 3 3 5 7 7 5 4 4 4 5
4 3 3 255 3 4 4 4 6 4 4 4 4 5 4 4
4 3 255 3 4 7 10 9 9 8 8 7 7 7 6 4
255 3 3 4 10 15 19 17 17 14 12 6 4 4 3 255
3 5 5 5 5 4 4 4 6 7 7 4 3 3 255 3
4 5 5 8 11 9 7 7 7 6 4 4 255 4 4 5
8 8 8 9 13 13 13 8 5 4 3 255 3 3 3 3
3 4 5 5 4 4 4 3 3 255 3 3 3 4 7 9
9 9 8 7 6 4 3 2 255 3 4 5 7 11 15 15
13 8 7 4 3 3 255 4 13 53 122 149 151 150 149 149
144 143 64 12 3 255 3 4 5 14 16 18 20 22 22 22
13 5 3 3 255 3 3 5 7 9 12 8 7 6 6 5
4 4 255 5 17 82 202 255 255 255 255 251 226 179 116 35
9 255 4 4 7 10 16 19 19 16 14 9 6 4 3 255
3 3 4 4 6 7 7 5 5 5 4 3 3 3 255 3
4 6 8 8 8 8 8 10 6 4 4 4 4 255 3 4
5 7 7 6 6 6 5 5 4 4 4 4 3 4 4 4
3 3 3 2 0 0 0 0 0 0 0 2 3 3 3 3
3 3 4 6 8 13 12 11 8 8 6 4 4 3 255 3
3 4 7 10 12 13 13 10 7 5 3 3 255 3 3 4
12 16 27 16 14 13 10 7 4 3 3 255 3 4 4 5
7 7 7 7 6 4 4 4 4 255 3 4 5 8 12 21
31 31 26 16 8 4 3 3 255 4 5 8 26 47 69 69
39 22 16 6 4 3 255 3 3 3 3 5 8 9 9 11
11 6 4 4 4 255 3 3 4 4 5 6 6 6 6 6
4 4 3 4 255 4 6 19 53 113 165 167 167 112 47 13
7 4 4 255 19 63 118 234 255 255 255 255 188 109 29 6
4 255 3 4 7 19 33 55 56 56 56 33 19 6 4 3
255 3 3 3 3 3 3 4 4 4 3 3 3 3 255 3
3 3 5 6 6 5 4 4 4 4 3 3 3 255 3 4
4 4 4 4 4 4 4 4 4 4 4 4 255 4 4 4
7 8 8 8 7 6 6 6 5 4 255 3 3 3 5 12
14 14 12 11 6 4 3 4 3 255 3 3 3 4 4 3
3 4 9 9 7 4 4 3 255 3 4 4 5 6 7 6
6 6 6 4 3 3 255 3 3 4 5 7 7 8 10 11
9 5 4 4 4 255 4 3 3 3 3 4 5 4 4 4
4 3 3 255 3 3 3 4 6 8 9 7 7 6 5 4
4 3 255 3 4 4 6 8 10 8 7 7 4 4 4 3
255 4 7 24 69 122 141 141 144 144 144 114 43 10 3 255
3 3 5 13 18 24 26 22 17 13 5 4 3 3 255 2
3 3 5 12 13 12 7 7 7 5 4 4 255 4 7 32
108 202 255 255 247 225 179 116 55 19 6 255 4 4 4 7
10 13 16 16 11 8 5 4 3 255 3 3 3 4 5 6
6 5 5 4 3 3 3 3 255 3 3 4 6 7 7 8
7 6 4 3 3 4 4 255 3 4 4 5 5 5 5 5
5 5 4 4 3 3 3 4 4 4 3 3 3 3 0 0
0 0 0 0 0 2 3 3 3 3 3 3 4 4 5 6
6 6 5 4 4 4 3 3 255 3 3 3 4 7 10 10
10 6 5 4 3 3 255 3 4 4 4 12 12 14 13 10
7 5 4 3 3 255 3 3 4 4 5 6 6 5 4 4
4 4 4 255 3 3 4 5 8 12 15 16 16 8 5 3
3 3 255 4 4 5 8 26 26 23 11 6 6 4 3 3
255 3 3 3 3 4 6 6 6 5 5 4 3 4 4 255
3 3 3 4 4 4 3 3 3 3 3 3 3 3 255 4
4 6 19 52 77 77 62 32 13 7 4 4 4 255 7 19
63 118 159 182 188 188 109 33 14 5 3 255 3 3 4 7
19 28 28 31 31 19 6 4 3 3 255 3 3 3 3 3
4 4 4 4 3 3 3 3 255 3 3 3 3 5 5 4
4 4 4 4 3 3 3 255 3 4 4 3 3 3 4 4
4 4 3 3 3 4 255 4 4 4 4 4 4 4 4 4
5 4 4 4 255 3 3 3 3 5 10 10 8 6 4 4
3 3 3 255 3 3 3 3 3 3 4 5 6 7 5 4
4 3 255 3 3 4 4 4 3 3 3 4 4 3 3 3
255 3 3 3 3 4 6 8 9 8 5 4 4 4 4 255
4 3 3 3 3 3 4 4 4 4 3 3 3 255 3 3
3 3 4 5 6 6 6 4 4 4 4 4 255 3 3 4
4 6 8 5 4 4 4 4 3 3 255 4 4 7 24 69
103 123 140 140 114 43 16 5 3 255 3 3 5 10 13 24
26 17 11 5 4 3 3 3 255 2 3 3 5 10 13 10
6 6 6 4 3 3 255 3 4 8 32 108 157 186 186 155
94 55 19 6 5 255 3 3 3 4 5 8 11 11 8 5
4 4 3 255 3 3 3 4 4 5 5 5 4 3 3 3
3 3 255 3 3 3 4 6 7 6 5 4 3 3 3 3
3 255 3 3 3 3 4 4 4 6 6 4 4 3 3 3
3 4 4 3 3 3 3 2 0 0 0 0 0 0 0 2
3 3 3 3 3 3 3 4 4 3 3 3 3 3 3 4
3 3 255 3 3 3 3 4 4 4 3 3 4 3 3 3
255 3 4 4 4 4 4 5 6 6 5 4 3 3 3 255
3 3 3 3 4 4 4 3 3 3 4 4 4 255 3 4
4 4 4 4 5 6 6 5 4 3 3 3 255 4 4 4
5 7 7 5 4 4 4 3 3 3 255 3 3 3 3 4
5 5 5 4 4 4 3 3 3 255 3 3 3 3 3 3
3 3 3 3 3 3 3 3 255 3 3 3 3 9 16 16
10 5 4 4 4 4 4 255 4 7 15 22 22 23 37 37
33 14 5 4 3 255 3 3 3 3 5 8 8 7 6 5
4 3 3 3 255 3 3 3 3 3 4 4 4 4 3 3
3 3 255 3 3 3 3 3 4 4 3 4 4 4 5 3
3 255 3 4 4 3 3 3 3 4 3 3 3 3 3 3
255 4 4 3 3 3 3 4 4 4 4 4 4 3 255 3
3 3 3 3 5 5 5 4 4 3 3 3 3 255 4 3
3 3 3 4 4 4 5 5 4 3 2 3 255 3 3 3
3 3 3 3 2 3 3 3 3 3 255 3 3 3 3 3
4 5 5 4 3 3 3 4 4 255 3 3 3 3 3 3
3 4 4 3 3 4 3 255 3 3 3 3 3 4 4 4
4 4 4 4 4 4 255 3 3 3 3 4 4 4 4 4
3 3 3 3 255 4 4 4 7 17 31 42 49 49 35 16
5 3 3 255 3 3 4 5 10 12 12 9 5 3 3 3
3 3 255 3 3 3 4 7 8 6 4 4 3 3 3 3
255 3 3 5 8 22 43 69 69 52 24 9 5 5 3 255
3 3 3 3 3 4 6 6 4 4 4 3 3 255 3 3
3 4 4 4 4 4 4 3 3 3 3 3 255 3 3 3
3 3 3 3 3 3 3 3 3 3 3 255 3 3 3 3
3 3 4 4 5 3 3 3 3 3 3 3 3 3 3 3
3 2 0 0 0 0 255 255 255 255 255 255 255 255 255 255
255 255 255 255 255 255 255 255 255 255 255 255 255 255 255 255
255 255 255 255 255 255 255 255 255 255 255 255 255 255 255 255
255 255 255 255 255 255 255 255 255 255 255 255 255 255 255 255
255 255 255 255 255 255 255 255 255 255 255 255 255 255 255 255
255 255 255 255 255 255 255 255 255 255 255 255 255 255 255 255
255 255 255 255 255 255 255 255 255 255 255 255 255 255 255 255
255 255 255 255 255 255 255 255 255 255 255 255 255 255 255 255
255 255 255 255 255 255 255 255 255 255 255 255 255 255 255 255
255 255 255 255 255 255 255 255 255 255 255 255 255 255 255 255
255 255 255 255 255 255 255 255 255 255 255 255 255 255 255 255
255 255 255 255 255 255 255 255 255 255 255 255 255 255 255 255
255 255 255 255 255 255 255 255 255 255 255 255 255 255 255 255
255 255 255 255 255 255 255 255 255 255 255 255 255 255 255 255
255 255 255 255 255 255 255 255 255 255 255 255 255 255 255 255
255 255 255 255 255 255 255 255 255 255 255 255 255 255 255 255
255 255 255 255 255 255 255 255 255 255 255 255 255 255 255 255
255 255 255 255 255 255 255 255 255 255 255 255 255 255 255 255
255 255 255 255 255 255 255 255 255 255 255 255 255 255 255 255
255 255 255 255 255 255 255 255 255 255 255 255 255 255 255 255
255 255 255 255 255 255 255 255 255 255 255 255 255 255 255 255
255 255 255 255 255 255 255 255 255 255 255 255 255 255 255 255
255 255 255 255 255 255 255 255 255 255 255 255 255 255 255 255
255 255 255 255 255 255 255 255 255 255 255 255 255 255 255 255
255 255 255 255 255 255 255 255 255 255 255 255 255 255 255 255
255 255 255 255 255 255 255 255 255 255 255 255 255 255 255 255
255 255 255 255 255 255 255 255 255 255 255 255 255 255 255 255
255 255 255 255 255 255 255 255 255 255 255 255 255 255 255 255
255 255 255 255 255 255 255 255 255 255 255 255 255 255 255 255
0 0 0 3 3 3 3 3 3 3 3 3 3 3 3 3
3 3 3 3 3 3 255 3 4 4 3 3 3 4 4 4
3 3 3 3 255 4 4 4 4 4 4 4 4 4 4 3
3 2 2 255 3 3 3 3 3 3 3 3 3 3 4 4
3 255 3 3 4 4 4 5 5 5 4 3 3 3 4 4
255 3 3 3 3 3 3 3 3 3 3 3 3 3 255 3
3 3 3 4 3 3 3 3 3 3 4 3 3 255 3 3
3 3 3 3 3 3 3 3 3 3 3 3 255 3 3 3
3 3 3 4 4 3 3 3 3 3 3 255 3 3 3 3
3 4 5 5 3 3 3 3 3 255 3 3 3 3 3 3
3 3 3 3 3 3 3 3 3 255 3 3 2 2 3 4
4 4 3 3 3 3 255 3 3 3 3 3 3 3 3 3
4 4 5 4 3 255 3 3 3 3 3 3 3 3 2 2
3 3 3 3 255 3 3 3 3 3 3 3 3 4 4 4
3 3 255 3 3 4 3 3 3 3 3 3 3 3 3 3
3 255 4 4 3 3 3 3 3 4 4 4 4 3 3 3
255 3 3 2 2 3 3 3 4 4 3 3 3 3 255 4
3 2 2 3 3 3 3 3 4 4 3 3 3 255 3 3
3 3 3 3 3 3 3 3 3 4 3 255 3 3 3 3
3 3 3 3 3 4 4 3 3 3 255 3 3 3 3 3
4 4 4 3 3 3 3 255 3 3 3 3 3 3 3 3
3 3 3 3 3 3 3 255 3 3 3 3 3 3 2 2
2 2 3 3 3 3 255 3 3 3 3 3 3 3 3 3
3 3 3 4 255 3 3 3 4 4 4 4 4 3 3 3
4 4 3 255 3 3 3 3 3 3 3 3 3 3 3 3
3 255 3 3 3 3 3 3 3 3 3 3 3 3 3 3
255 4 4 3 3 3 3 3 3 3 3 3 3 3 3 255
3 3 4 3 3 3 3 3 3 3 3 3 3 3 3 3
3 3 3 3 3 2 0 0 0 0 0 0 0 3 3 3
3 3 4 4 4 3 3 4 4 4 4 4 3 3 3 3
255 3 4 3 3 3 4 4 4 4 3 3 3 3 255 4
4 4 4 7 9 9 8 6 4 4 3 3 3 255 3 3
3 3 4 5 5 4 4 4 4 3 3 255 3 3 4 4
7 16 27 27 12 6 4 3 4 3 255 3 3 3 3 3
3 3 3 3 3 3 3 3 255 3 3 3 3 3 3 3
3 3 3 3 3 3 3 255 3 3 3 3 4 4 4 4
3 3 3 3 3 3 255 3 3 3 4 5 6 6 6 4
4 3 3 3 3 255 3 3 3 3 3 4 5 5 4 3
3 3 2 255 3 3 4 5 5 7 7 6 3 3 3 3
3 3 3 255 3 3 3 3 6 11 11 6 4 3 3 3
255 4 4 4 4 4 3 3 3 3 3 4 4 3 3 255
3 3 3 3 4 3 3 3 3 2 3 3 3 3 255 3
3 3 3 3 3 3 4 4 4 3 3 3 255 3 3 3
3 3 3 3 4 3 3 3 3 3 3 255 4 4 3 3
3 3 3 4 4 4 4 3 3 3 255 3 3 3 3 3
4 4 4 4 4 3 3 3 255 4 3 3 3 4 4 4
5 5 5 4 4 3 3 255 3 3 3 3 3 3 3 3
3 3 3 3 2 255 3 3 3 3 3 3 3 3 4 4
4 3 3 3 255 3 3 3 4 4 4 4 4 4 3 3
3 255 3 3 3 3 3 3 3 3 3 3 4 4 4 3
3 255 4 3 3 3 3 3 2 2 3 3 3 3 3 3
255 3 3 3 4 4 3 3 4 4 4 4 4 4 255 3
3 4 4 4 4 4 4 3 3 3 4 4 4 255 3 3
3 3 3 4 5 4 3 3 3 3 3 255 3 3 3 3
3 3 3 3 3 3 3 3 3 3 255 4 4 4 3 3
3 3 3 3 3 3 3 3 3 255 3 3 3 3 3 3
3 3 3 2 3 3 4 4 4 3 3 3 3 3 3 3
0 0 0 0 0 0 0 3 3 3 3 3 4 4 4 4
4 6 7 7 7 7 4 3 3 3 255 2 3 3 3 4
4 4 4 4 3 3 3 3 255 3 4 4 8 17 27 27
27 22 14 8 4 3 3 255 3 4 4 4 7 10 8 6
5 4 4 4 3 255 3 3 4 7 16 38 43 42 27 19
7 3 3 3 255 3 3 3 3 3 4 4 5 5 4 3
3 3 255 3 3 3 2 2 3 3 4 6 6 3 3 3
3 255 3 3 3 5 5 5 5 5 5 4 3 3 3 3
255 3 3 4 5 8 12 12 14 14 13 5 3 4 4 255
3 3 4 4 9 13 15 13 9 5 3 3 2 255 3 3
5 8 13 18 19 19 11 5 3 3 3 3 3 255 4 5
5 7 17 27 33 16 6 4 3 3 255 3 4 4 4 4
4 4 3 3 3 3 3 3 3 255 3 3 3 4 4 4
4 4 4 3 3 3 3 3 255 4 3 3 3 3 6 6
5 4 4 4 3 3 255 3 3 3 4 5 5 5 5 5
4 3 3 3 3 255 4 4 4 4 4 6 8 8 6 4
4 3 3 3 255 3 3 3 3 4 9 9 8 5 4 3
3 3 255 3 4 4 5 7 11 13 13 11 6 5 4 4
3 255 3 3 3 4 6 7 8 7 4 4 3 3 2 255
3 3 3 4 5 6 6 5 5 5 5 4 3 3 255 3
3 4 4 5 6 6 5 4 4 4 3 255 3 3 3 3
3 6 5 4 4 4 4 4 4 4 4 255 4 5 4 3
3 3 4 5 5 4 3 3 3 3 255 3 3 4 6 7
7 6 6 6 5 4 4 3 255 3 4 4 4 5 9 11
11 8 5 4 4 3 3 255 3 3 3 3 4 5 6 6
5 3 3 3 3 255 3 3 3 3 3 3 3 3 3 3
3 3 3 3 255 4 4 4 4 4 4 4 4 3 3 3
3 3 3 255 3 3 3 3 3 3 3 3 2 2 3 3
3 4 4 3 3 3 3 3 3 2 0 0 0 0 0 0
0 3 4 4 3 3 3 3 3 4 7 12 18 18 15 11
7 4 3 3 255 2 3 3 4 7 14 14 11 5 4 3
3 3 255 3 4 8 23 37 56 56 47 45 39 15 8 3
3 255 3 3 4 7 9 10 10 9 8 7 4 4 3 255
3 3 5 16 38 45 45 43 34 28 19 7 3 3 255 4
4 3 3 4 4 5 6 6 5 4 3 3 255 3 3 2
2 2 3 4 6 7 7 6 3 3 3 255 3 3 3 5
7 7 7 8 9 6 4 3 3 3 255 3 3 5 8 12
16 17 20 26 28 13 5 4 4 255 3 3 4 11 17 21
23 21 22 9 5 3 3 255 3 4 8 13 27 28 28 38
20 11 5 3 3 3 3 255 5 13 20 22 33 35 35 35
16 6 4 3 255 3 4 4 5 5 7 7 6 5 5 4
3 3 3 255 3 3 3 4 4 4 5 6 5 5 3 3
3 3 255 3 3 3 4 7 10 10 10 6 5 4 3 3
255 3 3 4 5 11 15 15 12 10 6 3 3 3 3 255
4 4 4 5 6 8 9 10 9 6 4 3 3 3 255 3
3 3 4 9 18 18 13 9 5 4 3 3 255 3 4 5
9 16 22 20 20 17 12 5 5 4 3 255 3 3 3 6
9 10 9 8 7 4 4 4 3 255 4 4 4 5 6 9
10 9 8 8 6 5 4 3 255 3 3 4 5 6 7 8
8 8 7 5 4 255 3 3 3 3 6 9 8 5 5 5
5 4 4 4 4 255 4 5 5 5 5 5 6 9 17 7
4 3 3 3 255 3 4 6 9 12 12 12 12 11 7 5
4 3 255 4 5 5 6 9 11 18 13 13 10 5 4 3
3 255 3 3 3 4 5 6 6 9 6 4 3 3 3 255
3 3 3 3 4 4 3 3 3 3 3 3 3 3 255 3
3 3 4 4 5 8 7 7 7 3 3 3 3 255 3 3
3 3 3 3 3 3 3 3 3 3 4 4 4 3 3 3
3 3 3 2 0 0 0 0 0 0 0 3 4 4 3 3
3 3 4 7 13 24 31 33 28 20 11 5 3 3 255 3
3 5 12 21 22 24 15 12 11 4 3 3 255 4 5 23
37 57 60 62 58 56 56 39 15 4 3 255 4 4 5 8
11 11 12 12 12 10 7 4 4 255 3 4 9 29 39 44
44 42 33 32 28 19 4 3 255 4 4 3 4 4 5 6
6 7 7 3 3 3 255 3 3 3 3 3 3 5 9 10
9 6 4 4 4 255 3 3 3 5 8 8 9 10 10 9
6 4 3 3 255 3 4 7 10 16 18 20 23 26 30 22
9 4 3 255 3 4 11 17 31 27 27 27 30 22 6 3
3 255 3 5 9 34 36 41 38 38 31 20 9 4 3 3
4 255 13 22 35 35 35 35 45 49 43 16 6 3 255 3
4 5 6 8 10 11 11 9 6 5 4 3 3 255 4 4
3 4 4 5 6 7 7 5 5 3 3 3 255 3 3 4
7 10 13 13 11 10 6 4 4 3 255 3 4 5 11 24
34 28 22 21 10 6 3 3 3 255 4 4 5 8 9 9
11 11 11 10 6 3 3 3 255 3 3 4 8 19 27 26
18 16 9 5 4 4 255 4 5 9 16 22 22 20 20 20
19 11 6 4 3 255 3 3 5 9 12 13 12 9 7 5
4 4 4 255 4 4 4 6 9 11 12 12 11 11 8 6
4 4 255 4 4 5 6 9 9 9 10 10 9 7 5 255
4 3 4 4 9 10 12 8 6 7 7 9 7 8 5 255
4 5 8 9 8 8 9 22 22 17 7 4 3 3 255 4
5 9 13 15 15 14 13 12 11 7 4 3 255 3 5 6
7 10 15 18 15 14 13 10 5 3 3 255 3 3 4 5
6 6 6 9 7 5 3 3 4 255 3 3 3 4 6 6
4 4 3 3 3 3 3 3 255 3 3 3 4 4 8 10
11 13 8 7 4 3 3 255 4 3 3 3 4 3 3 3
4 3 3 3 4 4 4 3 3 3 4 3 3 2 0 0
0 0 0 0 0 3 4 4 3 3 3 4 6 13 20 26
32 33 33 27 20 7 4 3 255 3 4 11 18 21 21 24
16 16 14 12 4 3 255 4 8 36 56 71 74 74 63 62
64 62 24 6 4 255 4 4 5 8 11 18 24 30 27 17
10 7 4 255 4 5 16 36 44 44 40 38 34 33 33 30
8 4 255 4 4 4 5 6 5 6 6 9 8 3 3 3
255 3 3 3 3 3 4 6 9 10 9 7 5 4 4 255
3 3 4 8 10 11 11 11 11 11 9 6 4 3 255 3
4 8 14 18 18 20 22 23 22 20 15 5 3 255 3 6
14 27 31 31 30 30 32 29 7 3 3 255 3 5 21 38
39 41 39 38 24 20 16 7 4 4 4 255 14 32 42 42
35 35 36 48 43 32 9 3 255 3 5 6 8 10 11 12
13 13 9 6 4 4 3 255 4 4 4 4 6 6 7 8
9 8 5 4 4 3 255 3 3 7 9 10 11 11 13 12
12 5 3 3 255 4 4 8 24 34 38 34 28 22 18 8
4 3 4 255 4 5 9 11 11 11 11 12 14 14 10 6
3 3 255 3 4 8 13 27 34 34 26 18 15 7 4 4
255 7 9 14 19 22 22 20 20 20 21 17 6 4 3 255
3 4 5 9 12 12 11 9 8 6 5 4 4 255 4 4
4 8 10 12 13 13 12 11 10 7 4 4 255 4 4 6
9 11 11 11 12 11 10 9 6 255 4 4 4 6 9 9
12 12 9 9 10 15 11 9 7 255 3 7 9 9 9 8
9 16 17 16 12 4 3 3 255 4 7 13 15 20 18 16
14 12 11 8 5 3 255 3 3 6 10 13 14 14 13 14
14 14 8 3 3 255 3 3 5 5 5 5 5 6 6 5
4 4 4 255 3 3 3 4 7 7 4 4 4 3 3 3
3 3 255 3 3 3 4 4 5 10 10 13 13 7 4 3
3 255 4 4 4 5 6 4 4 4 5 10 7 4 4 4
4 3 4 4 4 4 3 2 0 0 0 0 0 0 0 2
3 3 3 3 4 5 9 15 21 26 31 33 33 31 20 8
4 3 255 4 10 16 17 17 17 16 16 16 16 12 4 3
255 4 12 41 60 74 74 74 63 63 64 54 30 8 5 255
4 5 6 8 15 24 41 41 34 26 17 10 5 255 4 7
26 40 44 43 40 38 36 35 33 30 14 6 255 4 4 4
5 7 7 7 9 9 8 4 4 4 255 3 3 3 4 4
5 7 9 9 9 11 7 5 4 255 3 3 5 10 13 13
13 12 12 11 9 6 4 3 255 3 4 11 18 18 18 19
20 21 20 16 15 6 4 255 3 6 15 21 26 27 30 30
30 23 10 4 3 255 4 9 27 38 39 38 36 31 29 28
20 12 4 3 4 255 14 31 36 36 33 33 34 36 34 21
9 3 255 3 5 7 10 12 12 13 13 13 12 9 5 4
3 255 3 4 4 5 6 7 9 9 10 10 8 5 4 3
255 3 3 8 10 12 11 14 14 12 11 4 4 3 255 4
6 13 28 40 40 38 28 22 14 8 4 3 3 255 4 6
11 12 17 15 15 15 18 18 18 9 4 3 255 4 7 12
17 27 30 34 28 20 15 8 4 4 255 7 10 17 19 20
20 20 23 23 24 21 8 4 3 255 4 5 8 9 12 12
12 11 9 6 5 4 4 255 4 4 5 9 11 13 13 13
12 11 9 7 4 3 255 3 4 6 11 12 12 12 12 12
10 7 6 255 4 4 5 7 9 12 13 14 13 13 13 15
12 10 6 255 3 8 9 10 9 8 10 13 16 16 14 4
3 3 255 4 9 15 21 21 21 18 14 12 11 9 7 3
255 3 3 6 12 14 14 14 13 14 14 11 8 4 3 255
3 4 5 5 4 4 4 5 5 5 5 4 4 255 3 3
4 4 6 6 6 4 4 4 3 3 3 3 255 3 4 4
5 5 5 10 10 10 8 6 5 4 4 255 4 4 4 6
7 7 4 5 11 12 12 6 4 4 4 4 4 4 4 4
4 3 0 0 0 0 0 0 0 2 3 3 3 4 4 6
11 17 21 24 30 33 33 27 16 8 4 3 255 4 7 11
16 16 14 13 16 16 16 8 3 3 255 4 18 44 57 73
74 69 63 63 63 51 30 9 5 255 4 5 6 7 12 18
41 41 36 27 18 10 5 255 4 7 26 41 44 41 39 38
38 37 35 27 14 6 255 3 3 4 5 7 7 7 9 9
8 5 4 4 255 3 3 3 3 4 4 5 5 8 10 12
12 7 4 255 3 3 6 10 14 14 14 13 13 10 8 5
4 4 255 4 5 12 19 19 19 19 19 19 19 16 11 6
4 255 3 6 15 19 21 26 30 30 29 20 10 5 3 255
4 9 30 34 38 38 38 38 32 35 28 17 4 4 4 255
14 29 36 38 38 36 34 36 32 21 8 3 255 3 4 7
11 12 13 13 13 13 13 12 7 4 3 255 3 3 4 5
7 8 10 10 10 10 9 6 4 3 255 3 4 8 12 16
17 15 14 12 6 4 3 3 255 4 6 20 37 41 40 30
22 17 14 8 4 3 3 255 4 6 11 17 17 19 17 17
18 18 13 9 4 3 255 4 8 12 17 20 27 28 26 22
15 8 4 4 255 7 10 17 19 21 22 23 24 24 24 20
9 4 4 255 5 6 9 11 12 12 12 12 11 8 6 4
4 255 4 4 7 10 11 13 13 13 11 10 8 6 4 3
255 3 4 6 10 12 12 12 12 10 9 7 6 255 4 4
5 8 10 13 16 17 17 13 12 12 11 6 4 255 4 7
11 11 9 8 10 13 16 16 12 5 4 4 255 4 9 21
21 21 21 20 17 14 12 10 7 4 255 3 3 6 13 15
15 14 14 14 13 8 6 4 4 255 4 5 5 5 4 4
4 4 5 5 6 5 3 255 3 3 4 4 6 6 7 7
7 4 3 3 3 3 255 3 4 7 8 8 7 9 10 9
7 6 5 4 4 255 4 4 4 5 6 5 5 6 11 11
8 6 4 4 4 4 4 4 4 4 4 3 0 0 0 0
0 0 0 3 3 4 3 3 4 6 11 17 21 24 30 33
33 23 14 7 4 3 255 3 4 7 9 10 13 13 16 16
15 7 3 3 255 5 18 44 56 65 69 65 63 63 55 51
28 9 4 255 4 4 5 7 12 12 14 26 29 33 26 13
5 255 3 7 19 33 39 39 38 38 39 39 35 22 12 6
255 3 3 4 4 5 7 7 8 8 8 5 4 3 255 3
3 3 3 4 4 5 5 5 7 10 7 4 3 255 3 3
6 11 14 17 14 13 13 9 6 4 4 4 255 4 7 17
21 29 26 19 19 20 19 13 7 4 3 255 3 6 15 19
21 26 30 31 30 20 10 5 4 255 5 14 29 32 31 31
32 42 41 37 35 17 5 4 4 255 12 29 36 44 44 42
40 38 26 21 8 5 255 3 4 6 11 13 13 13 12 12
12 12 7 4 3 255 3 3 4 4 7 10 11 10 9 9
6 4 3 3 255 3 6 10 15 18 19 19 13 9 6 4
4 3 255 4 6 20 33 37 33 26 19 17 15 7 3 3
3 255 4 6 11 14 17 19 19 18 17 13 9 5 3 3
255 4 8 14 17 20 23 26 24 22 16 9 4 4 255 4
8 16 21 22 23 29 29 28 24 20 11 6 4 255 6 8
10 12 13 13 13 13 12 9 6 4 3 255 4 4 7 9
10 11 12 11 10 8 7 5 4 3 255 3 3 6 9 12
12 12 10 10 9 8 6 255 3 3 5 9 13 13 16 17
15 11 10 9 6 4 3 255 4 7 10 10 8 8 11 13
13 12 6 5 4 4 255 4 9 14 21 21 21 20 19 17
14 12 7 4 255 3 3 6 11 16 16 15 15 15 11 8
6 4 3 255 4 5 6 7 7 5 5 4 5 6 7 6
4 255 3 3 3 4 6 7 9 15 8 7 3 3 3 3
255 3 5 8 9 8 8 9 8 8 7 6 5 4 4 255
4 4 4 4 5 4 4 6 7 8 6 4 4 4 4 4
4 4 4 4 3 2 0 0 0 0 0 0 0 3 4 4
4 4 4 4 8 13 19 19 24 30 27 16 10 5 3 3
255 3 4 5 7 9 11 17 17 15 11 6 3 3 255 5
15 31 46 58 64 64 64 65 63 48 23 7 4 255 3 4
4 6 12 12 13 13 26 29 27 13 4 255 3 5 10 22
30 30 36 37 44 44 35 21 10 4 255 3 3 3 4 3
3 5 6 8 6 5 4 3 255 3 3 3 3 4 5 6
7 8 7 5 5 4 3 255 3 3 6 10 12 17 14 13
10 7 5 3 3 4 255 4 7 16 21 29 26 22 21 20
19 12 5 4 3 255 3 5 13 21 24 30 35 36 30 20
10 5 4 255 5 14 29 29 27 26 31 42 41 35 27 13
5 4 4 255 9 27 36 45 51 44 41 38 28 15 7 5
255 3 3 5 8 11 13 13 12 12 12 9 7 4 4 255
3 3 4 4 6 7 10 9 7 6 4 3 3 3 255 4
6 10 15 18 19 19 13 9 8 5 4 3 255 3 4 10
22 32 30 22 18 17 15 6 3 3 3 255 4 6 11 14
15 17 19 17 13 9 6 4 3 3 255 4 7 13 18 19
22 23 23 21 15 9 4 3 255 3 6 13 18 22 26 29
30 30 28 19 11 6 4 255 4 6 10 12 13 13 12 12
12 9 6 4 3 255 3 4 5 7 9 10 11 11 9 7
6 5 4 3 255 3 3 5 8 12 12 12 10 10 9 8
6 255 3 3 3 6 13 13 14 13 11 11 11 8 6 4
3 255 3 5 8 8 8 9 12 13 12 8 5 4 4 4
255 4 7 10 14 18 20 20 17 17 17 14 8 4 255 3
3 4 10 15 15 14 14 14 13 11 7 4 2 255 3 5
7 8 9 9 6 5 6 7 7 5 3 255 3 3 3 3
4 9 12 15 12 7 3 3 3 3 255 4 5 9 11 10
10 8 7 8 8 7 5 4 4 255 4 4 4 4 4 3
2 3 4 4 4 3 3 3 3 3 4 4 4 4 3 2
0 0 0 0 0 0 0 2 4 4 4 4 4 4 4 8
11 13 15 16 16 10 5 3 3 3 255 3 4 4 5 9
14 17 16 11 6 4 3 3 255 5 9 16 31 45 58 58
64 65 52 38 15 5 3 255 3 3 4 6 11 12 13 13
16 22 18 6 4 255 3 5 9 13 22 26 28 36 36 37
33 16 6 4 255 3 3 3 3 3 3 4 4 5 5 4
4 4 255 3 3 3 4 4 6 7 8 8 5 5 4 4
3 255 3 3 4 6 10 11 11 10 7 5 3 3 3 3
255 3 4 9 16 21 24 24 26 22 20 11 5 3 3 255
3 4 10 18 24 29 34 36 23 11 7 4 4 255 3 9
20 24 23 23 23 31 31 27 15 8 4 4 4 255 7 13
28 36 51 43 40 30 15 7 5 4 255 3 3 3 5 8
9 9 8 8 8 7 5 4 4 255 3 3 4 4 4 6
7 7 5 4 4 4 3 3 255 3 4 8 12 16 19 19
13 9 8 5 4 3 255 3 3 8 16 22 23 21 18 15
8 5 3 3 3 255 4 6 10 12 15 15 15 13 10 9
5 4 3 3 255 3 5 10 14 19 19 21 21 15 10 5
3 3 255 3 5 10 14 18 23 26 28 30 23 18 8 4
3 255 3 5 7 10 12 12 12 12 10 7 6 3 3 255
3 3 4 5 8 9 10 10 9 7 5 4 3 3 255 3
3 4 7 10 11 11 10 10 9 7 4 255 3 3 3 4
9 13 12 11 11 11 12 10 8 4 3 255 4 4 5 8
8 8 12 13 12 8 5 4 4 4 255 4 4 7 10 13
13 13 12 16 17 11 8 4 255 3 3 3 7 11 14 14
14 14 12 8 6 3 3 255 3 4 5 7 9 10 10 10
9 9 7 4 3 255 3 3 3 3 4 6 9 11 8 4
3 3 3 2 255 4 5 8 11 10 9 7 7 8 8 7
5 4 4 255 4 4 3 3 3 2 2 3 3 3 4 4
3 3 3 3 4 4 4 4 3 3 0 0 0 0 0 0
0 2 4 4 4 4 4 4 3 3 4 6 7 7 7 4
3 3 3 3 255 3 3 4 4 5 11 13 10 6 4 4
4 4 255 5 5 9 16 28 41 48 51 51 38 15 7 4
3 255 3 3 4 4 6 9 9 8 8 8 6 4 4 255
3 4 5 9 13 17 22 27 34 33 16 6 4 3 255 3
3 3 3 3 3 4 4 4 4 4 4 4 255 4 4 4
4 4 5 6 8 8 5 4 4 4 4 255 3 3 3 4
6 8 8 7 5 4 3 3 3 3 255 3 3 3 7 14
20 20 22 20 11 7 4 3 3 255 3 4 4 10 18 19
19 16 11 7 5 4 3 255 3 5 9 20 22 22 22 22
20 15 8 4 3 3 4 255 4 7 13 21 34 34 28 15
7 5 3 3 255 3 3 3 3 5 7 7 6 6 6 5
4 4 4 255 3 3 3 3 4 4 4 4 4 4 4 4
4 4 255 3 3 5 10 13 16 13 10 8 6 4 3 3
255 3 3 4 9 16 18 18 12 8 5 4 4 3 3 255
3 4 6 10 10 10 10 9 9 6 5 3 3 3 255 3
3 5 10 10 12 15 15 10 5 3 3 3 255 4 4 5
10 14 15 15 19 20 18 8 5 3 3 255 3 3 5 7
9 9 7 7 7 6 4 3 3 255 3 3 3 3 5 7
9 9 7 5 4 3 3 3 255 3 3 4 5 7 10 10
9 9 7 4 3 255 3 3 3 4 6 9 9 9 9 10
12 10 8 4 4 255 4 4 4 5 6 8 12 13 13 9
5 4 4 3 255 3 4 5 7 10 12 12 10 10 10 8
4 4 255 3 3 3 4 7 11 11 10 8 8 6 4 3
3 255 3 3 4 4 6 8 10 12 12 9 4 4 3 255
3 3 3 3 3 4 5 5 4 3 3 3 2 2 255 3
4 5 8 8 5 5 5 7 7 5 5 4 3 255 3 3
3 3 3 3 3 3 3 3 4 4 4 3 3 3 4 4
4 4 4 3 0 0 0 0 0 0 0 3 4 4 4 3
3 3 3 3 3 4 4 4 4 4 3 3 3 4 255 3
3 3 4 4 4 4 4 4 4 4 4 4 255 4 4 4
6 10 16 21 21 19 13 7 4 3 3 255 3 3 3 4
4 4 4 3 3 4 4 4 3 255 3 4 4 4 5 10
17 17 13 8 5 4 3 3 255 3 3 3 3 3 4 4
4 4 3 3 3 4 255 4 4 4 4 4 4 4 4 4
3 3 3 4 4 255 3 3 3 3 4 4 4 4 4 3
3 3 3 3 255 3 3 3 4 6 12 14 14 10 7 4
4 3 3 255 3 3 3 4 6 7 7 6 4 4 4 3
3 255 3 3 5 8 12 12 11 9 8 6 4 4 4 4
4 255 4 4 6 9 14 15 14 6 4 3 3 3 255 3
3 3 3 3 4 4 4 4 4 4 3 3 3 255 3 3
3 3 3 4 4 4 4 4 4 4 4 4 255 3 3 3
4 10 10 10 7 5 4 3 3 3 255 3 3 3 4 9
11 11 8 5 4 4 4 3 3 255 3 3 3 4 5 5
5 5 5 5 4 3 3 3 255 3 3 3 4 5 6 6
6 5 4 3 3 3 255 3 3 3 4 6 7 8 10 10
8 5 3 3 3 255 3 3 3 3 4 5 5 4 4 4
3 3 3 255 3 3 3 3 3 4 5 5 4 4 3 3
3 3 255 3 3 4 4 5 5 5 4 4 4 3 3 255
4 4 4 4 4 6 9 8 8 8 9 8 4 4 4 255
4 4 4 4 4 5 7 12 12 6 4 4 3 3 255 3
3 4 4 7 10 10 7 5 4 4 4 3 255 3 3 3
3 4 6 6 5 5 4 3 3 3 3 255 3 3 3 4
4 6 8 10 9 5 4 4 4 255 3 3 3 3 3 3
4 3 3 3 3 3 2 2 255 3 4 5 5 5 5 4
4 4 5 5 4 3 3 255 3 3 3 3 3 3 3 3
3 3 3 4 3 3 3 3 4 4 4 4 4 3 0 0
0 0 0 0 0 3 4 4 3 3 3 3 3 3 3 4
4 4 4 4 4 3 4 4 255 3 3 3 4 4 4 3
3 4 4 4 4 4 255 4 3 3 4 4 5 7 7 6
4 3 3 3 3 255 3 3 3 3 4 4 3 3 3 3
3 3 3 255 3 3 3 3 4 5 6 6 4 4 4 3
3 3 255 3 3 3 3 3 3 4 4 4 3 3 3 3
255 4 3 3 3 3 3 3 3 3 3 3 3 4 4 255
3 3 3 3 3 4 4 4 3 3 3 3 3 3 255 3
3 3 3 4 6 6 4 3 4 4 3 3 3 255 3 3
3 3 3 4 4 4 3 3 3 3 3 255 2 3 4 4
4 4 4 4 4 4 4 4 3 3 3 255 3 3 4 4
5 6 6 4 3 3 3 3 255 3 3 3 3 3 3 3
3 3 3 3 3 3 3 255 3 3 3 3 3 3 3 4
4 4 4 4 4 4 255 3 3 3 3 4 4 4 4 4
3 3 3 3 255 3 3 255 255 255 255 255 255 255 255 255
255 255 255 255 255 255 255 255 255 255 255 255 255 255 255 255
255 255 255 255 255 255 255 255 255 255 255 255 255 255 255 255
255 255 255 255 255 255 255 255 255 255 255 255 255 255 255 255
255 255 255 255 255 255 255 255 255 255 255 255 255 255 255 255
255 255 255 255 255 255 255 255 255 255 255 255 255 255 255 255
255 255 255 255 255 255 255 255 255 255 255 255 255 255 255 255
255 255 255 255 255 255 255 255 255 255 255 255 255 255 255 255
255 255 255 255 255 255 255 255 255 255 255 255 255 255 255 255
255 255 255 255 255 255 255 255 255 255 255 255 255 255 255 255
255 255 255 255 255 255 255 255 255 255 255 255 255 255 255 255
255 255 255 255 255 255 255 255 255 255 255 255 255 255 255 255
255 255 255 255 255 255 255 255 255 255 255 255 255 255 255 255
255 255 255 255 255 255 255 255 255 255 255 255 255 255 255 255
255 255 255 255 255 255 255 255 255 255 255 255 255 255 255 255
255 255 255 255 255 255 255 255 255 255 255 255 255 255 255 255
255 255 255 255 255 255 255 255 255 255 255 255 255 255 255 255
[truncated: 106,610 more chars]
