# Supplementary material for: M3G: Maximum Margin Microarray Gridding
Source: BMC Bioinformatics. 2010 Jan 25;11:49. doi: 10.1186/1471-2105-11-49 (PMC2823709; doi:10.1186/1471-2105-11-49)
Supplement: Additional file 1 — M3G Software. All algorithms have been implemented under a GNU/Linux environment. The M3G software is publicly available at the Downloads page of http://rtsimage.di.uoa.gr/ and also provided along with the manuscript as an additional file. [file 1471-2105-11-49-S1.TGZ › m3g-0.01/images/64346_ch1-20.grid]

line 0	150.000 446	150.000000
line 0	164.437 446	163.714034
line 0	178.507 446	178.494066
line 0	193.499 446	193.499000
line 0	207.998 446	207.998000
line 0	222.503 446	222.496310
line 0	237.003 446	236.997202
line 0	251.504 446	251.497310
line 0	266.496 446	266.502690
line 0	281.003 446	280.997202
line 0	17.507 446	17.491836
line 0	295.999 446	295.999000
line 0	310.142 446	310.142000
line 0	324.998 446	324.998000
line 0	339.499 446	339.499000
line 0	354.142 446	354.142000
line 0	368.498 446	368.498000
line 0	383.501 446	383.495202
line 0	397.509 446	397.486700
line 0	412.503 446	412.496310
line 0	32.503 446	32.496310
line 17.556	0 16.218096	432
line 31.999	0 31.999000	432
line 46.498	0 46.498000	432
line 60.371	0 61.584920	432
line 74.939	0 76.101944	432
line 89.999	0 89.999000	432
line 105.000	0 104.998704	432
line 119.730	0 118.534224	432
line 134.000	0 134.000000	432
line 148.501	0 148.501000	432
line 0	46.998 446	47.001122
line 163.492	0 163.501504	432
line 178.000	0 178.000000	432
line 192.497	0 192.503912	432
line 206.999	0 206.999000	432
line 221.500	0 221.500000	432
line 235.662	0 237.309216	432
line 250.500	0 250.500000	432
line 264.574	0 265.804768	432
line 280.498	0 280.498000	432
line 294.390	0 295.473888	432
line 0	61.999 446	61.999446
line 308.599	0 310.571512	432
line 323.438	0 324.693824	432
line 338.335	0 339.368344	432
line 352.996	0 353.003344	432
line 367.500	0 367.500000	432
line 381.966	0 382.999344	432
line 397.000	0 397.000000	432
line 411.999	0 411.999000	432
line 425.999	0 426.000296	432
line 0	76.999 446	76.999000
line 0	91.696 446	90.364244
line 0	105.504 446	105.497310
line 0	121.232 446	119.809260
line 0	134.999 446	134.999000
