# Supplementary material for: M3G: Maximum Margin Microarray Gridding
Source: BMC Bioinformatics. 2010 Jan 25;11:49. doi: 10.1186/1471-2105-11-49 (PMC2823709; doi:10.1186/1471-2105-11-49)
Supplement: Additional file 1 — M3G Software. All algorithms have been implemented under a GNU/Linux environment. The M3G software is publicly available at the Downloads page of http://rtsimage.di.uoa.gr/ and also provided along with the manuscript as an additional file. [file 1471-2105-11-49-S1.TGZ › m3g-0.01/images/64358_ch1-31.pgm]

P2
445 433
255
0 0 0 0 1 1 1 1 1 1 2 2 2 2 1 1
1 2 1 255 1 0 1 1 1 0 2 2 2 0 0 1
1 255 1 0 1 0 1 0 0 0 0 1 1 1 1 1
255 1 0 1 0 0 0 1 2 2 1 1 0 0 255 1
1 1 2 2 1 1 1 1 1 1 1 1 255 2 1 2
1 0 0 0 1 1 0 0 0 0 255 0 0 1 2 2
2 0 0 1 2 1 2 0 1 255 1 1 1 0 0 0
1 1 1 1 1 1 1 1 0 255 0 1 0 0 0 0
0 1 1 1 0 0 0 255 0 1 2 1 0 0 2 2
1 1 1 1 1 1 255 1 1 1 0 0 0 0 2 2
2 1 0 1 255 1 0 1 1 1 0 0 0 1 1 1
1 1 0 255 0 0 0 1 0 2 1 1 0 0 1 1
1 1 255 0 0 0 1 1 1 1 1 1 2 2 0 0
255 1 1 1 0 0 0 1 0 1 0 0 2 2 2 255
2 2 2 2 0 1 1 1 1 2 2 2 2 255 1 1
1 2 2 2 1 1 1 0 0 1 1 1 255 1 0 1
1 1 2 1 1 1 1 1 0 0 255 1 1 1 1 1
0 0 0 1 1 1 0 0 255 1 1 1 1 1 1 1
1 1 0 1 1 0 0 255 0 1 1 1 2 1 2 1
0 0 1 1 1 1 255 0 0 0 1 1 1 2 1 2
1 0 0 0 255 1 2 1 0 0 1 1 1 1 0 1
0 0 0 255 1 0 1 1 1 1 1 1 1 0 0 0
0 0 255 0 1 1 0 0 1 2 2 2 2 1 1 0
255 0 0 0 0 1 2 1 1 1 1 1 1 1 0 255
0 0 1 0 1 0 0 0 1 1 1 1 2 0 255 0
1 1 0 1 1 1 1 2 2 2 1 1 255 1 0 0
1 1 1 1 1 0 0 0 1 1 255 1 3 1 1 1
1 1 1 1 0 0 0 2 0 0 1 1 1 0 0 0
1 1 1 1 1 1 1 2 1 0 0 0 1 1 1 1
255 0 0 1 1 1 1 2 2 2 1 0 0 1 255 0
1 1 1 1 0 1 0 0 1 1 1 1 1 255 0 0
1 1 2 1 2 2 1 0 0 0 0 255 2 2 1 2
1 1 1 1 1 1 1 1 1 255 1 1 1 1 1 0
0 0 0 0 0 0 0 255 0 0 1 1 2 2 0 0
1 2 1 0 0 1 255 1 1 1 0 1 0 1 1 1
1 1 1 1 1 0 255 0 1 0 0 0 1 1 1 0
0 0 0 0 255 1 1 2 1 1 1 2 2 1 1 2
1 1 1 255 1 1 1 0 0 0 0 1 1 2 1 0
0 255 1 1 1 1 2 1 1 1 1 1 0 1 1 0
255 0 1 1 1 1 1 0 0 0 0 0 1 1 1 255
1 0 1 1 1 1 1 1 1 2 2 2 0 255 1 1
1 0 0 0 0 0 1 0 1 1 2 2 255 2 2 2
1 1 1 1 1 1 1 2 2 2 255 1 1 1 2 1
1 1 1 1 0 1 1 1 1 255 1 1 1 1 1 1
1 1 1 1 0 0 1 255 1 1 1 1 1 0 0 0
0 1 0 1 0 255 1 2 1 1 1 1 1 1 1 0
0 1 1 0 255 1 1 1 1 1 1 2 1 1 1 1
1 1 1 255 2 0 0 0 1 1 2 1 2 1 0 0
0 255 1 1 0 0 0 1 1 1 1 0 1 1 1 0
255 0 0 1 1 1 1 1 2 2 1 0 0 0 0 255
0 1 1 0 1 1 1 1 1 1 1 1 1 255 1 1
1 1 1 2 1 1 1 1 0 0 1 1 255 1 1 1
0 1 0 1 1 1 1 1 1 2 0 255 0 1 1 1
1 1 1 1 1 2 1 1 1 255 1 1 1 1 1 1
1 1 0 0 0 1 1 255 1 1 1 1 1 1 2 2
1 0 0 0 2 0 0 1 1 1 0 0 1 1 1 1
0 0 0 1 1 1 0 0 0 1 1 2 1 255 0 0
0 0 0 1 2 2 2 1 0 1 1 255 0 0 1 1
1 1 1 1 1 1 1 1 1 1 255 1 1 2 1 2
2 2 2 0 0 1 1 1 255 0 1 1 1 1 1 1
1 1 1 1 1 1 255 1 1 2 2 1 1 1 1 0
0 1 1 1 255 0 0 0 1 1 2 2 2 1 1 0
0 0 1 255 2 1 1 1 1 1 0 0 0 1 1 1
1 1 1 255 0 1 1 1 1 1 1 0 0 0 0 0
0 255 1 1 2 2 2 2 2 1 1 1 2 2 1 1
255 1 1 1 1 1 1 1 1 0 0 0 0 1 255 1
1 1 1 2 0 1 1 1 1 0 0 1 1 255 1 2
2 1 1 1 0 0 0 0 0 1 1 1 255 1 1 1
1 1 1 1 1 1 1 1 2 1 255 1 1 0 0 0
0 0 0 2 0 1 0 0 1 255 2 2 1 1 1 1
1 1 0 0 1 1 1 255 1 2 1 1 1 1 1 1
0 0 1 1 1 1 255 1 2 2 2 0 1 1 1 0
0 0 1 2 255 1 1 1 2 2 1 0 0 0 0 0
1 1 255 0 2 1 1 0 1 2 1 0 0 0 1 1
1 255 1 1 1 1 1 1 2 1 1 1 1 0 0 1
255 2 2 0 0 0 1 1 1 1 1 1 1 0 255 1
0 0 0 1 1 1 1 1 1 1 0 1 1 255 0 1
1 1 1 0 1 1 2 1 1 0 1 1 255 1 1 1
2 2 1 1 1 0 0 0 1 1 255 1 1 1 2 2
2 1 1 1 0 0 0 0 1 255 2 1 0 0 1 2
2 1 1 1 1 1 1 1 255 2 2 1 1 1 2 1
1 1 1 1 1 1 255 1 1 1 1 0 1 2 2 1
1 0 0 1 255 2 1 1 1 1 1 1 1 1 1 1
1 1 1 0 0 0 1 1 1 1 2 0 1 0 0 0
0 2 1 1 0 0 0 0 0 0 255 0 0 1 0 0
1 1 1 1 0 0 1 1 255 0 0 1 1 1 1 1
1 1 1 1 1 2 2 255 1 1 1 2 2 2 2 2
2 2 2 1 1 255 1 1 1 2 1 0 0 0 0 0
1 1 1 255 1 2 2 2 2 2 1 1 0 0 1 1
1 255 0 0 0 1 1 1 1 1 1 0 0 0 2 2
255 3 1 0 0 0 1 0 0 0 1 1 1 1 1 1
255 2 1 1 1 1 1 1 1 0 0 1 1 1 255 1
0 2 1 2 1 1 1 1 0 1 1 1 1 255 1 1
0 1 2 1 1 1 0 0 1 1 1 255 1 1 1 1
1 1 1 1 1 1 0 0 0 1 255 0 1 1 1 1
0 0 0 0 1 1 1 1 2 255 1 1 1 1 1 2
1 1 1 2 2 2 1 255 1 1 0 1 1 1 1 0
1 0 1 0 0 0 255 1 1 0 0 1 1 1 1 1
0 1 1 1 255 1 2 2 1 1 0 1 1 2 1 2
1 1 0 255 1 1 2 2 1 1 1 1 0 0 0 1
1 255 1 0 1 1 2 1 1 0 0 1 1 1 1 255
1 1 1 1 0 0 0 1 1 1 1 1 1 1 255 1
1 2 1 2 1 2 1 1 1 0 0 0 1 255 2 1
0 0 0 1 1 1 1 1 1 1 1 255 1 1 0 0
1 1 1 1 1 0 0 0 1 0 255 1 1 1 1 0
0 0 1 1 1 1 1 1 1 255 1 2 2 2 2 2
1 0 0 0 0 1 1 255 1 1 1 2 0 0 1 1
1 0 0 0 1 1 255 2 0 0 0 1 1 1 1 1
1 1 1 1 1 255 2 2 1 1 1 2 1 1 1 2
2 1 1 255 1 2 1 1 1 1 1 2 1 1 1 1
1 255 2 0 1 1 1 2 2 2 1 2 2 2 1 0
0 0 1 1 1 1 1 2 0 1 0 0 0 0 2 1
1 0 1 1 1 1 0 255 0 0 1 2 2 1 1 1
0 0 0 1 2 255 0 0 0 1 1 1 2 2 2 1
0 0 2 2 255 1 1 1 2 2 3 2 2 2 2 2
1 1 255 0 1 0 2 0 2 0 0 0 0 1 1 1
255 2 3 2 2 2 2 1 1 1 1 0 1 1 255 1
1 0 1 1 1 2 1 1 0 0 0 1 2 255 2 1
0 0 0 1 0 0 0 1 1 0 0 1 1 255 1 1
1 1 1 1 1 1 1 1 1 1 1 255 1 1 1 1
2 1 1 1 1 0 1 1 1 1 255 1 1 1 2 2
2 1 1 1 1 1 1 1 255 0 0 1 1 1 1 1
1 1 1 0 0 1 1 255 1 1 1 1 1 0 0 0
1 1 1 1 1 0 255 1 1 1 2 2 2 1 1 1
2 2 2 1 255 1 1 1 1 2 2 2 0 0 0 1
1 1 1 255 1 1 0 0 0 1 1 1 0 0 1 0
1 255 0 2 2 1 1 0 1 1 1 0 0 1 1 1
255 1 1 2 1 1 1 1 1 1 0 1 1 1 255 1
0 1 1 2 1 1 0 1 1 1 1 1 255 1 1 1
1 0 0 0 1 1 1 1 1 1 1 255 1 1 1 1
1 1 1 1 0 0 0 0 0 1 255 1 1 1 1 1
1 1 1 2 1 1 1 1 255 1 1 1 1 1 1 1
0 1 1 1 0 1 0 255 0 1 0 1 0 0 0 0
1 1 1 1 1 0 255 0 1 2 2 2 2 1 0 0
0 1 1 1 255 0 0 1 1 1 0 2 2 2 0 0
0 2 2 255 1 0 0 0 0 1 1 1 1 2 2 2
1 1 255 0 1 2 1 1 1 1 1 1 1 1 1 1
255 1 2 1 1 1 2 1 1 1 0 0 0 1 255 2
1 0 0 1 1 1 1 1 1 1 2 1 1 0 0 1
1 1 1 1 1 1 1 0 1 0 2 2 2 1 1 1
1 1 0 0 255 0 0 1 2 2 1 1 1 0 0 0
0 0 255 1 1 1 1 1 1 2 2 2 1 0 0 1
2 255 1 1 1 2 2 2 1 1 2 2 2 2 1 255
1 1 1 1 0 1 1 1 0 0 1 1 1 255 2 2
2 2 2 2 1 1 2 2 1 1 1 255 1 1 1 1
2 2 1 1 1 1 2 2 1 2 255 2 1 1 1 1
1 0 0 1 2 2 1 1 1 1 255 1 0 0 1 1
1 1 1 1 1 0 0 1 255 1 1 1 1 1 1 1
1 1 1 1 1 1 1 255 1 1 1 1 2 2 1 0
2 2 2 1 1 255 1 0 1 1 1 1 1 1 1 1
0 1 0 1 255 1 1 1 1 1 1 0 0 1 1 1
1 1 0 255 0 2 1 2 2 2 2 2 1 2 2 2
1 255 1 1 1 2 2 2 2 0 1 0 1 1 1 1
255 2 2 2 2 2 2 1 1 1 1 1 1 1 255 0
0 1 1 1 0 1 2 2 1 1 1 1 1 255 1 1
1 1 1 1 1 2 2 2 1 1 1 255 1 0 1 1
2 1 2 1 1 1 1 1 1 255 1 1 1 1 2 1
1 1 2 2 2 1 1 1 255 1 1 1 1 1 1 3
2 0 0 0 0 0 0 255 1 0 1 1 2 2 2 2
2 2 1 0 0 255 0 1 1 1 1 1 1 1 1 1
1 1 1 1 255 0 0 0 1 1 1 0 1 1 1 1
0 0 0 255 0 1 1 2 1 1 1 1 0 1 2 2
2 255 1 0 0 0 1 0 2 2 2 1 1 2 2 1
255 1 0 0 0 0 1 1 3 3 2 2 2 2 2 255
1 1 2 1 1 1 1 1 1 0 0 1 1 255 1 2
1 1 1 1 1 1 0 0 0 0 1 255 2 1 0 0
1 1 1 2 2 3 3 3 1 1 1 1 1 3 1 2
1 1 1 1 1 1 1 2 2 1 1 1 1 1 1 1
2 255 0 0 1 2 3 3 3 3 1 0 0 0 0 255
1 1 1 1 1 1 2 2 2 1 0 1 1 1 255 1
1 1 2 2 2 2 2 2 2 2 2 1 255 1 1 1
1 0 2 1 1 0 0 1 2 2 255 2 2 2 2 2
1 1 1 2 2 1 1 0 255 1 1 2 1 2 1 1
0 1 2 2 2 0 2 255 2 2 1 1 1 1 1 1
1 2 2 1 2 2 1 255 1 1 1 1 1 1 1 2
1 1 0 1 1 255 1 1 1 1 1 1 2 2 1 1
2 1 2 1 255 1 1 1 2 2 1 1 1 2 2 2
1 1 255 1 0 1 1 2 2 2 1 1 1 1 1 0
1 255 2 1 1 2 2 2 1 1 1 1 1 0 0 0
255 0 1 2 2 2 2 2 2 0 1 0 2 2 255 1
2 1 2 2 2 2 1 1 1 1 1 2 2 255 2 2
2 3 3 3 2 2 1 1 1 1 2 255 0 0 1 2
2 2 5 17 17 6 1 1 1 1 255 1 1 2 2 2
2 2 4 2 2 1 0 1 255 1 0 0 1 2 2 2
2 2 1 1 1 1 255 1 0 1 1 3 10 10 11 2
5 4 3 1 1 255 1 1 1 1 1 5 12 12 6 0
0 0 0 0 255 0 0 0 1 4 8 5 5 5 2 2
0 0 255 0 0 1 1 1 1 2 2 3 1 1 1 1
1 255 0 0 0 5 23 23 23 11 15 5 1 0 0 0
255 1 1 1 1 2 2 2 2 1 2 2 2 1 255 1
1 1 1 1 1 2 8 3 2 1 2 2 1 255 1 1
1 1 1 2 8 8 8 4 2 2 2 1 255 1 1 2
1 2 1 2 2 2 1 1 1 1 255 1 1 1 1 1
1 1 1 1 0 0 0 0 255 2 1 1 1 1 1 1
3 3 4 5 4 1 1 1 1 1 1 1 1 1 1 1
1 1 1 1 2 2 3 3 3 1 1 1 1 1 255 0
0 1 4 5 9 6 8 6 0 0 0 0 255 1 1 1
1 1 2 2 2 2 1 1 1 1 1 255 1 1 1 2
2 1 2 2 2 2 1 2 1 255 1 1 1 1 0 2
2 2 2 2 2 2 2 255 2 2 2 2 2 1 1 2
2 2 2 2 0 255 0 1 1 1 1 1 1 1 1 2
1 2 1 1 255 2 2 1 1 2 3 3 2 2 2 1
1 2 2 2 255 2 2 2 3 22 24 96 96 31 10 1
1 1 255 0 0 1 1 1 2 4 4 1 1 1 2 2
2 255 1 0 0 1 1 1 1 1 1 1 1 0 1 255
2 1 2 2 2 4 4 4 2 2 2 1 0 0 255 1
1 2 2 2 2 2 1 1 1 1 1 0 0 255 0 1
2 3 3 2 2 2 2 1 0 0 1 255 2 2 2 2
2 2 5 3 3 2 1 2 1 2 255 2 2 5 5 31
41 67 56 6 2 2 2 2 255 1 0 1 11 73 85 90
88 111 46 34 1 1 1 255 1 1 2 2 2 5 5 6
6 2 1 1 1 255 0 0 0 2 3 3 3 3 3 2
1 1 1 255 1 0 1 2 30 41 30 20 20 11 6 5
3 2 255 2 2 8 33 93 107 105 112 66 51 15 0 0
0 255 0 0 1 12 19 19 33 22 22 22 13 2 0 255
0 1 1 1 1 2 3 5 5 4 3 2 1 1 255 1
1 20 40 41 30 27 22 26 17 10 0 0 0 255 1 1
1 2 22 98 98 66 30 19 4 2 1 255 1 1 1 1
2 2 18 18 10 6 1 1 1 0 255 0 1 1 2 25
66 66 24 24 9 5 2 1 1 255 1 0 1 1 2 2
2 3 3 2 2 1 1 255 1 2 2 1 1 1 2 3
10 9 1 0 1 255 2 1 1 1 10 27 96 96 89 61
61 25 4 2 2 2 2 2 1 1 1 1 1 2 1 1
1 2 25 25 12 4 1 1 1 1 1 255 0 0 4 10
55 55 51 19 8 2 0 0 1 255 1 1 1 2 3 5
5 3 3 1 2 1 1 1 255 0 1 2 2 3 3 3
2 2 3 2 1 1 255 1 1 1 1 3 8 8 4 4
3 2 2 2 255 2 2 2 1 1 1 4 10 10 4 2
2 1 255 0 1 1 1 1 1 3 4 4 2 1 1 1
1 255 1 1 1 1 4 4 16 16 12 3 1 1 1 1
1 255 2 2 5 67 79 125 144 144 99 39 10 2 1 255
0 0 1 1 3 16 22 22 8 2 2 3 2 2 255 1
0 0 0 1 1 1 1 2 1 1 0 1 255 1 1 2
4 8 40 53 53 24 3 2 1 0 0 255 1 2 3 4
9 15 22 13 2 2 1 1 0 0 255 0 1 2 3 5
27 27 19 3 2 1 0 1 255 1 2 2 2 2 15 75
75 44 3 2 2 1 1 255 1 6 15 35 77 77 75 75
75 56 2 2 2 255 1 1 12 88 168 198 195 137 137 117
113 34 1 1 255 1 2 3 4 15 15 8 16 16 18 6
2 1 255 1 0 0 3 47 47 42 42 25 15 2 2 2
255 1 1 2 45 64 64 66 86 76 56 22 8 5 3 255
2 8 76 144 144 144 130 130 111 111 51 11 2 0 255 0
2 38 38 38 33 35 40 41 46 40 13 1 255 0 1 2
2 2 6 6 6 5 3 3 3 2 2 255 4 20 40 42
46 41 28 23 28 31 31 10 0 0 255 2 2 2 22 205
255 255 255 255 245 19 4 1 255 1 1 1 1 2 31 41
71 38 22 4 1 0 0 255 1 1 1 41 90 103 104 104
96 49 41 5 1 0 255 0 0 1 1 2 4 4 5 3
2 2 2 0 255 0 2 3 4 6 3 6 10 20 20 9
3 2 255 2 2 2 10 69 124 227 175 175 171 171 128 40
4 2 2 2 1 1 1 2 1 1 1 1 1 8 28 105
118 97 40 10 1 1 1 1 255 0 2 10 112 108 108 78
73 62 17 2 2 1 255 1 0 1 3 68 71 71 26 4
1 1 0 2 1 255 1 1 3 3 6 28 6 6 6 4
2 1 1 255 1 2 2 3 15 31 31 31 23 20 5 3
2 255 2 1 1 1 1 6 27 45 31 22 2 2 2 255
0 1 1 1 1 4 8 19 19 9 1 2 2 2 255 1
1 1 4 6 121 95 70 62 62 39 1 1 1 2 255 2
4 67 114 125 161 179 172 172 99 39 4 1 255 0 0 1
2 56 96 104 164 104 62 3 3 2 1 255 1 1 1 1
1 4 3 3 3 1 1 0 1 255 1 2 4 8 92 92
70 70 70 24 3 1 1 0 255 1 2 4 15 24 28 28
28 22 10 2 2 1 1 255 0 1 3 5 139 159 154 102
55 2 1 0 0 255 0 0 2 2 77 139 166 143 143 66
4 2 1 2 255 2 9 46 82 81 79 81 90 90 92 60
4 1 255 1 12 88 168 198 210 197 180 180 150 126 45 11
3 255 0 2 3 19 20 20 20 22 22 31 18 6 2 255
0 0 1 63 89 89 88 88 71 38 16 2 2 255 0 1
45 67 67 79 92 92 92 79 59 22 5 3 255 3 76 141
144 157 157 135 135 135 127 66 15 10 1 255 2 24 48 53
44 44 41 45 46 66 40 39 1 255 0 1 2 5 9 9
1 1 3 3 3 2 2 3 255 5 35 46 48 56 56 28
26 28 31 31 15 10 0 255 2 5 15 205 255 255 255 255
255 255 245 18 1 255 1 1 2 3 37 53 71 71 66 42
28 3 0 1 255 1 1 41 103 117 150 150 140 140 108 95
41 3 0 255 0 0 0 4 5 5 5 6 5 3 3 3
2 255 1 1 4 6 8 6 6 11 30 30 9 3 2 255
1 1 9 90 158 227 255 255 255 200 248 188 171 40 2 2
2 2 0 1 2 1 1 1 1 6 23 118 150 155 155 163
40 19 1 1 0 255 1 6 122 133 125 130 114 114 84 62
12 5 1 255 0 0 2 70 99 127 127 154 26 1 1 2
2 0 255 1 1 2 6 28 33 28 33 49 49 4 3 1
255 3 3 3 5 39 52 53 53 62 47 20 2 2 255 2
1 1 1 6 32 49 75 53 45 22 2 2 255 1 1 1
1 2 8 27 33 33 31 16 2 2 2 255 1 1 2 5
121 144 126 95 68 70 67 62 2 2 1 255 4 64 140 128
179 125 144 144 144 142 85 8 2 255 1 1 1 56 118 146
135 164 177 172 75 23 1 1 255 1 1 1 2 4 4 4
4 9 8 1 1 1 255 1 4 4 92 110 106 93 92 85
71 18 3 1 1 255 1 3 15 15 26 28 33 32 32 15
10 2 1 0 255 1 1 3 139 215 176 162 159 102 55 1
1 1 255 0 2 3 77 171 194 171 166 171 154 44 4 2
1 255 3 46 108 108 100 79 100 103 103 103 92 9 2 255
2 76 168 192 192 198 194 180 175 158 153 118 40 5 255 1
3 17 25 25 22 20 22 27 31 26 12 5 255 2 2 13
120 121 121 102 102 92 71 25 5 2 255 1 6 57 68 78
86 99 97 92 79 66 45 10 3 255 16 106 129 143 142 139
104 115 115 169 107 15 10 1 255 6 76 76 66 52 51 41
66 75 70 40 39 35 255 0 0 1 5 11 11 1 1 1
3 3 2 2 3 255 32 37 46 42 48 51 48 34 31 31
28 20 15 2 255 4 8 19 255 255 255 255 255 255 255 255
129 8 255 1 1 2 17 68 71 71 66 59 42 42 28 3
3 255 3 6 53 106 137 180 150 140 140 166 179 95 12 1
255 0 0 2 5 10 10 6 12 12 10 3 3 2 255 1
1 1 8 8 6 5 11 26 26 10 3 2 255 1 2 69
156 173 237 245 255 255 248 248 229 198 140 2 2 2 1 0
0 2 1 0 0 1 9 105 157 157 157 176 176 159 33 17
2 1 255 5 120 133 133 130 133 133 143 143 84 23 10 1
255 1 0 6 135 136 150 156 165 154 9 1 1 0 0 255
0 1 1 37 39 37 35 39 61 61 17 3 1 255 4 3
5 10 52 63 67 62 64 47 25 6 3 255 2 1 1 1
8 49 84 82 75 69 38 5 2 255 1 1 1 2 6 19
33 38 46 49 44 5 2 2 255 1 1 2 13 115 144 129
81 68 98 127 127 4 2 2 255 55 122 169 169 114 104 95
92 122 142 135 37 4 255 2 2 2 118 161 164 135 93 159
159 156 75 3 1 255 1 1 1 2 4 4 15 9 11 8
1 1 1 255 3 5 8 126 126 112 100 100 84 71 62 5
4 2 255 1 5 15 15 28 28 37 33 33 20 10 3 1
1 255 1 1 13 204 255 204 155 159 146 107 3 1 1 255
2 2 3 134 231 222 139 139 171 171 154 4 2 1 255 5
75 127 111 144 100 107 107 107 125 83 9 1 255 2 135 190
201 179 180 180 180 172 166 166 153 55 17 255 2 11 22 31
31 27 20 22 25 26 25 20 5 255 2 3 67 120 121 121
103 114 120 120 41 5 1 255 0 28 63 79 99 99 106 97
79 79 61 45 9 5 255 16 122 129 139 128 104 104 104 115
169 106 26 9 1 255 8 97 97 66 52 51 51 56 75 70
40 39 35 255 0 0 0 3 11 11 8 1 1 3 2 2
2 3 255 32 35 46 37 48 48 51 44 32 28 22 16 16
2 255 4 15 20 255 255 255 255 255 255 255 255 185 15 255
2 2 3 68 126 86 61 55 57 47 57 39 6 3 255 3
17 75 106 166 181 173 172 140 172 179 136 12 1 255 1 0
2 9 20 10 9 11 15 15 4 3 2 255 1 1 1 11
11 6 3 3 3 20 10 3 2 255 1 1 139 158 204 204
237 255 255 255 231 248 255 198 2 2 2 2 0 0 0 1
1 1 1 47 166 166 150 143 144 191 176 119 19 2 1 255
5 120 122 122 125 133 133 143 158 143 23 8 1 255 1 1
6 135 136 136 136 154 119 30 1 1 0 0 255 1 1 2
37 39 52 60 61 70 70 49 5 3 255 1 2 3 10 52
67 69 64 56 40 22 9 2 255 1 1 1 1 10 51 82
76 69 69 53 10 2 255 1 1 1 2 9 30 33 38 46
49 46 5 2 2 255 0 1 1 35 75 115 84 81 68 104
169 127 3 2 1 255 55 122 172 172 95 92 92 92 86 135
122 46 13 255 2 2 20 161 164 153 115 93 135 159 156 75
6 4 255 1 1 2 2 15 15 17 18 18 8 1 1 0
255 2 6 10 140 140 110 107 107 100 71 62 5 4 3 255
2 12 17 15 20 37 48 48 34 20 5 3 1 1 255 1
2 20 204 215 176 84 155 118 118 3 1 1 255 2 2 17
231 249 245 126 126 143 157 154 5 2 1 255 10 90 151 111
144 135 144 147 147 142 42 9 1 255 2 135 192 201 173 173
179 179 172 158 200 153 55 34 255 3 15 31 32 32 32 27
17 20 25 22 20 9 255 2 3 67 89 136 121 114 114 120
120 67 4 1 255 0 28 78 112 112 108 100 84 79 81 61
26 11 8 255 16 148 151 142 106 97 104 104 115 135 107 26
9 2 255 18 76 83 66 52 40 42 42 46 46 46 39 8
255 0 0 0 3 5 8 8 2 1 0 1 2 1 2 255
32 40 46 37 32 13 18 18 32 18 22 16 12 2 255 4
16 46 241 255 255 255 255 255 255 255 185 15 255 2 2 2
84 126 86 71 33 33 51 57 25 6 3 255 2 27 79 166
220 181 180 172 172 170 170 114 11 2 255 1 1 2 12 20
11 4 11 15 15 3 1 1 255 1 0 2 15 15 4 3
3 3 11 11 10 2 255 1 1 139 158 232 177 237 245 255
255 231 255 255 255 2 2 1 1 1 1 0 0 0 1 10
47 166 177 190 144 164 176 176 119 18 2 1 255 5 75 85
100 121 133 149 149 149 52 10 4 1 255 1 1 6 126 136
118 118 112 67 30 1 0 0 1 255 0 1 2 33 40 52
73 70 78 71 71 5 1 255 0 2 5 12 52 62 69 69
51 33 18 9 2 255 2 1 1 1 4 51 67 67 79 79
57 10 2 255 1 1 0 1 9 30 33 35 40 47 46 6
2 1 255 0 0 1 35 51 84 84 103 104 140 127 64 2
1 1 255 37 122 215 172 95 95 95 119 122 157 81 46 3
255 1 2 20 161 164 164 143 115 195 159 148 20 5 4 255
1 1 1 2 15 15 17 42 42 9 2 1 1 255 2 4
10 165 165 113 110 111 120 73 26 4 4 4 255 2 12 17
16 20 27 40 30 27 22 5 2 1 1 255 2 2 20 194
194 129 79 105 118 118 2 1 1 255 2 2 17 231 249 245
163 142 143 143 86 15 2 1 255 10 127 151 103 111 112 147
148 148 135 40 5 1 255 2 132 173 197 173 164 162 164 172
157 200 128 41 3 255 3 24 32 32 38 38 27 26 20 20
16 16 9 255 1 3 54 63 89 89 77 99 107 107 67 4
0 255 0 15 107 113 114 108 100 91 84 84 70 26 11 8
255 12 136 151 122 117 103 128 130 135 135 96 24 9 3 255
18 71 100 71 41 40 56 56 46 73 60 48 5 255 0 0
0 5 5 5 3 3 1 0 0 0 1 1 255 25 49 49
54 26 12 12 12 27 22 22 12 9 1 255 4 15 37 92
255 255 255 255 255 255 255 70 4 255 1 2 2 19 84 76
71 51 51 57 57 16 3 1 255 1 27 92 166 220 181 181
169 169 157 114 28 4 2 255 1 1 2 4 5 10 9 13
9 9 1 1 1 255 1 0 1 1 3 3 4 9 3 11
13 13 3 255 1 1 84 158 204 177 242 242 255 255 255 255
255 143 2 2 2 2 1 1 0 0 0 1 2 13 129 177
195 170 170 191 191 104 18 1 1 255 4 10 75 85 99 125
149 129 106 10 4 1 0 255 1 2 6 90 113 112 92 78
57 13 2 0 1 1 255 1 1 2 5 37 40 73 70 86
71 9 3 1 255 1 2 8 9 25 61 61 51 47 45 17
3 2 255 2 1 1 1 1 10 59 64 89 64 42 5 2
255 1 1 0 1 5 19 31 32 32 35 35 12 2 1 255
0 0 1 2 47 83 103 137 137 137 64 30 2 1 2 255
4 140 215 181 137 119 97 119 128 122 81 30 2 255 1 1
5 127 162 153 153 143 204 148 92 6 3 2 255 1 1 1
1 3 15 16 26 17 13 2 1 1 255 2 3 6 70 129
110 110 110 120 67 3 2 2 3 255 2 4 15 16 20 27
28 27 26 15 5 2 1 1 255 2 2 2 125 194 194 105
133 118 99 2 1 1 255 1 2 3 103 216 207 194 176 176
99 25 5 2 2 255 5 111 143 103 103 111 141 141 147 124
33 5 1 255 1 52 173 176 173 164 162 162 157 143 143 121
8 3 255 2 17 30 30 38 38 26 26 20 17 13 12 3
255 1 1 13 38 54 62 77 89 82 67 8 3 0 255 1
6 64 82 112 111 118 100 91 91 38 19 11 3 255 1 66
117 117 120 128 130 141 141 139 53 22 9 2 255 3 63 104
83 83 66 83 73 73 95 83 48 5 255 0 0 5 10 5
3 3 8 1 0 0 0 0 1 255 22 40 49 54 54 25
13 18 27 30 24 11 2 1 255 3 18 35 40 187 255 255
255 255 255 82 18 4 255 1 2 2 12 32 76 76 51 48
57 25 15 2 1 255 2 2 69 102 209 201 201 168 168 156
64 11 4 2 255 1 1 1 2 4 10 6 8 4 3 1
1 1 255 1 1 1 1 1 3 9 11 11 11 13 13 2
255 1 1 16 52 188 190 227 227 251 255 255 255 143 40 2
2 2 2 1 1 0 0 1 1 2 10 40 141 190 170 164
164 130 92 18 1 1 255 2 4 10 45 66 95 120 69 52
3 2 1 0 255 2 2 2 23 90 78 78 57 56 5 2
2 1 1 255 1 0 2 4 33 33 38 38 82 40 6 1
1 255 1 1 8 8 8 25 34 35 35 18 5 2 2 255
2 1 0 0 1 1 47 64 82 57 8 3 1 255 1 1
1 2 4 8 25 26 26 32 17 4 1 1 255 0 0 1
2 26 71 126 137 133 63 35 2 2 1 1 255 1 66 158
158 137 137 128 119 128 108 90 5 1 255 1 1 2 35 127
136 143 136 134 92 6 3 1 1 255 1 2 1 1 2 3
11 13 15 5 2 1 1 255 2 2 4 13 70 70 83 68
67 18 2 1 2 2 255 2 3 8 11 15 25 27 26 22
6 2 1 1 1 255 1 1 1 48 127 129 127 125 85 40
1 1 1 255 1 2 2 6 142 163 176 176 125 28 2 2
1 1 255 2 34 78 78 84 86 111 102 108 68 8 3 2
255 1 19 85 172 172 172 195 232 143 143 143 75 5 3 255
1 3 17 26 26 23 22 26 23 15 10 3 2 255 1 1
3 25 35 38 73 77 62 30 3 2 1 255 1 2 32 55
78 107 118 107 91 63 19 15 3 1 255 1 28 66 89 117
144 156 156 141 91 52 13 4 2 255 2 19 63 42 103 103
103 83 82 83 48 11 1 255 0 0 2 6 5 10 3 10
2 2 1 1 1 1 255 2 22 41 54 54 27 25 25 27
27 22 2 2 1 255 2 6 18 18 38 187 176 238 176 238
18 10 4 255 1 2 2 2 12 17 44 40 39 23 15 2
2 1 255 1 2 4 33 102 140 169 168 157 103 30 11 2
1 255 1 1 1 1 3 4 4 4 3 2 1 1 1 255
1 1 1 1 1 4 11 11 9 9 3 3 1 255 1 1
11 16 52 76 190 217 172 222 172 110 40 2 1 2 2 2
1 0 0 0 1 2 2 5 9 70 124 141 124 130 89 22
1 1 1 255 0 1 4 4 45 46 51 10 10 3 1 0
0 255 2 2 2 2 23 38 39 20 5 3 2 1 1 1
255 0 0 1 2 3 11 13 13 27 9 1 0 0 255 1
1 1 2 2 2 15 15 12 5 3 1 1 255 1 1 1
1 1 1 8 16 17 8 3 2 1 255 1 2 2 2 2
5 8 22 12 12 4 1 1 1 255 1 1 1 1 2 46
83 126 61 35 3 2 2 1 1 255 0 2 66 108 137 137
129 97 107 97 15 3 2 255 0 0 0 0 35 85 98 98
52 6 3 2 1 1 255 1 2 1 1 1 2 3 3 3
2 2 2 2 255 2 2 2 5 13 61 62 62 22 3 1
1 1 2 255 2 2 4 4 11 16 25 15 6 3 2 0
1 1 255 1 1 1 2 48 125 125 85 40 3 1 1 1
255 1 2 2 2 6 97 125 97 28 5 2 1 1 1 255
2 1 34 42 66 71 79 69 68 8 3 2 2 255 1 3
30 106 133 158 195 232 143 143 121 66 5 5 255 1 2 2
8 20 20 15 15 15 12 8 2 2 255 1 1 1 3 13
28 35 40 30 3 2 2 1 255 1 1 3 32 54 78 98
91 34 31 9 3 2 1 255 1 1 28 49 85 89 99 99
91 52 10 4 1 1 255 2 2 19 32 40 52 83 82 77
46 11 2 1 255 0 0 1 2 2 10 1 8 1 8 1
2 2 2 255 2 2 13 28 30 27 23 23 25 20 3 2
2 1 255 1 2 6 6 16 19 33 97 82 17 10 4 0
255 0 1 2 2 5 5 17 18 15 6 2 2 1 0 255
1 2 3 12 22 33 127 127 64 30 11 2 1 1 255 1
1 1 1 1 1 2 2 2 2 1 2 1 255 1 1 1
1 1 4 5 5 2 3 2 0 0 255 1 0 0 11 12
52 68 68 68 81 22 10 4 1 1 2 2 2 1 0 0
1 1 2 3 4 5 9 20 44 26 26 11 3 1 1 1
255 0 1 1 2 11 23 11 3 3 3 2 1 1 255 2
2 2 1 1 2 2 3 2 2 1 1 1 1 255 0 0
0 1 2 3 3 3 3 1 0 0 0 255 1 1 1 1
0 2 2 4 4 4 2 1 0 255 1 1 1 1 1 1
2 3 5 2 2 1 1 255 1 1 2 2 2 1 1 2
2 2 1 1 1 1 255 1 1 1 1 1 2 2 1 2
2 2 2 2 1 1 255 0 1 2 44 60 60 68 57 44
15 3 3 2 255 0 0 0 0 2 2 4 4 3 3 2
2 1 1 255 0 1 1 1 1 1 2 2 2 2 2 1
1 255 1 2 2 4 5 10 10 10 4 1 1 1 1 1
255 0 0 2 4 2 4 3 3 3 1 1 1 1 1 255
1 1 0 1 2 2 1 1 1 2 1 2 1 255 1 2
1 1 0 1 2 6 2 1 1 0 0 1 255 0 1 1
18 38 40 38 28 4 3 2 2 2 255 1 1 1 19 85
122 122 134 103 103 66 5 4 3 255 2 2 2 2 5 6
6 6 8 6 2 2 1 255 1 1 1 1 2 2 2 4
2 2 1 1 1 255 0 1 2 6 11 16 18 31 9 8
3 1 2 1 255 0 1 0 6 25 48 48 19 8 4 1
1 1 1 255 2 2 2 2 2 20 34 41 34 4 0 1
1 255 0 0 0 1 2 2 1 1 1 2 2 2 2 2
255 1 2 2 3 6 19 15 15 10 3 2 1 2 2 255
1 1 1 5 6 6 13 13 8 4 3 2 0 255 0 1
1 2 2 2 2 2 2 1 1 1 2 0 255 0 2 3
4 11 11 11 4 1 3 1 2 2 2 255 1 1 1 1
1 1 1 1 1 2 1 2 0 255 0 0 0 1 1 1
2 2 2 2 1 0 0 255 1 0 0 1 2 2 12 17
17 2 2 3 2 1 1 1 2 2 0 1 1 1 1 2
2 2 2 2 3 4 4 3 2 1 1 1 0 255 0 1
1 1 1 2 2 2 1 1 1 1 1 255 0 0 1 1
1 1 1 2 2 2 1 1 1 0 255 0 0 0 1 1
2 3 3 1 0 0 0 1 255 1 1 1 1 0 0 1
1 3 2 1 1 1 255 1 1 1 1 1 1 1 1 1
1 1 1 1 255 1 2 1 2 0 0 1 1 1 1 1
1 1 1 255 1 2 2 1 1 1 1 1 1 0 1 1
1 1 1 255 0 1 1 2 2 3 5 5 4 2 2 2
1 255 0 0 1 1 1 1 2 2 2 1 2 2 2 2
255 0 0 1 1 1 1 3 2 1 1 2 1 1 255 1
1 2 3 5 5 5 3 1 1 1 1 1 1 255 0 0
2 2 2 2 2 1 2 0 1 1 1 1 255 1 0 0
0 1 1 1 1 1 2 2 0 1 255 1 2 2 2 0
1 1 2 0 1 0 0 0 1 255 1 1 1 1 2 2
3 3 3 2 1 2 2 255 1 1 1 1 10 10 2 2
2 2 3 3 3 2 255 2 2 2 2 3 3 3 3 3
2 2 2 1 255 1 1 1 1 1 1 1 1 1 1 1
0 0 255 0 0 1 3 6 2 2 2 2 1 0 0 0
1 255 1 1 0 0 1 6 2 2 1 1 1 1 1 1
255 1 1 1 2 2 2 2 1 0 0 0 1 1 255 1
0 0 1 1 1 0 1 1 1 2 2 2 0 255 2 2
1 2 3 3 4 3 3 1 1 1 1 2 255 1 0 1
1 2 2 5 5 4 3 2 1 0 255 0 1 1 2 2
2 1 1 1 1 1 1 1 0 255 1 2 2 2 1 2
1 1 1 1 1 0 1 2 255 1 1 1 1 1 1 1
1 1 2 1 1 0 255 0 0 0 0 1 1 1 2 2
2 1 1 1 255 2 1 1 1 1 1 1 2 2 1 1
1 1 1 1 1 1 1 255 255 255 255 255 255 255 255 255
255 255 255 255 255 255 255 255 255 255 255 255 255 255 255 255
255 255 255 255 255 255 255 255 255 255 255 255 255 255 255 255
255 255 255 255 255 255 255 255 255 255 255 255 255 255 255 255
255 255 255 255 255 255 255 255 255 255 255 255 255 255 255 255
255 255 255 255 255 255 255 255 255 255 255 255 255 255 255 255
255 255 255 255 255 255 255 255 255 255 255 255 255 255 255 255
255 255 255 255 255 255 255 255 255 255 255 255 255 255 255 255
255 255 255 255 255 255 255 255 255 255 255 255 255 255 255 255
255 255 255 255 255 255 255 255 255 255 255 255 255 255 255 255
255 255 255 255 255 255 255 255 255 255 255 255 255 255 255 255
255 255 255 255 255 255 255 255 255 255 255 255 255 255 255 255
255 255 255 255 255 255 255 255 255 255 255 255 255 255 255 255
255 255 255 255 255 255 255 255 255 255 255 255 255 255 255 255
255 255 255 255 255 255 255 255 255 255 255 255 255 255 255 255
255 255 255 255 255 255 255 255 255 255 255 255 255 255 255 255
255 255 255 255 255 255 255 255 255 255 255 255 255 255 255 255
255 255 255 255 255 255 255 255 255 255 255 255 255 255 255 255
255 255 255 255 255 255 255 255 255 255 255 255 255 255 255 255
255 255 255 255 255 255 255 255 255 255 255 255 255 255 255 255
255 255 255 255 255 255 255 255 255 255 255 255 255 255 255 255
255 255 255 255 255 255 255 255 255 255 255 255 255 255 255 255
255 255 255 255 255 255 255 255 255 255 255 255 255 255 255 255
255 255 255 255 255 255 255 255 255 255 255 255 255 255 255 255
255 255 255 255 255 255 255 255 255 255 255 255 255 255 255 255
255 255 255 255 255 255 255 255 255 255 255 255 255 255 255 255
255 255 255 255 255 255 255 255 255 255 255 255 255 255 255 255
255 255 255 255 255 255 255 255 255 255 255 255 255 255 255 255
255 255 255 255 0 0 0 0 2 2 1 1 1 1 0 0
0 1 2 2 2 1 1 255 0 2 1 1 0 2 2 2
2 1 1 0 1 255 1 0 0 0 1 0 0 0 1 1
1 1 1 2 255 0 0 1 1 1 1 1 1 1 0 0
0 0 255 1 1 1 2 2 1 1 1 1 1 1 1 1
255 1 1 1 2 2 1 1 1 0 0 1 1 1 255 1
1 1 0 0 1 1 1 0 0 1 1 1 2 255 2 1
1 0 0 0 1 1 0 0 0 0 1 1 1 255 0 0
1 1 1 1 1 1 1 1 1 1 1 255 0 0 1 0
1 1 1 1 1 0 0 0 2 2 255 2 0 0 1 1
1 1 1 0 1 2 3 2 255 2 2 2 1 1 1 1
0 0 1 2 2 0 1 255 1 1 1 2 2 1 1 1
2 2 0 0 1 1 255 0 0 0 0 0 1 1 4 2
2 2 1 1 255 1 2 2 2 1 1 1 3 1 1 0
0 0 0 255 1 1 1 1 1 1 1 1 1 2 1 1
0 255 0 0 0 1 1 1 1 1 1 1 1 3 1 1
255 1 2 2 2 3 3 2 1 2 1 1 1 1 255 1
1 1 1 1 1 1 2 1 1 0 0 0 255 0 0 0
1 1 1 2 2 2 1 0 1 1 1 255 2 2 0 0
1 1 1 1 1 1 1 0 0 0 255 0 1 1 1 2
1 0 0 2 2 1 1 1 255 1 1 1 1 1 1 1
1 1 1 1 0 0 0 255 2 2 2 1 2 1 1 0
0 1 1 1 1 2 255 1 0 0 1 1 1 2 2 2
2 1 1 1 255 0 0 1 1 1 2 2 2 2 1 1
1 0 0 255 1 2 2 3 3 2 2 5 3 3 2 0
0 0 255 0 1 0 0 0 2 1 1 0 0 1 2 1
255 0 0 1 3 4 4 4 3 3 1 1 1 1 255 0
0 1 0 0 0 1 1 1 1 1 1 1 0 1 1 1
0 0 0 0 0 2 2 1 1 1 3 3 3 1 2 5
5 2 1 1 255 0 0 0 2 2 2 3 3 5 2 1
1 1 255 1 1 1 1 2 2 1 0 0 1 1 1 1
2 255 1 1 1 1 1 1 1 2 1 1 0 0 0 255
1 1 0 1 1 1 1 1 1 1 1 1 1 255 1 1
0 1 1 1 1 0 0 0 1 1 1 255 1 1 1 0
0 0 1 1 0 1 1 1 1 1 255 1 1 0 0 0
1 1 1 1 0 0 0 0 1 1 255 1 0 1 1 1
2 2 1 1 1 1 1 1 255 0 0 1 1 1 1 1
2 1 0 0 0 1 2 255 2 0 0 0 1 1 1 1
1 1 3 3 3 255 2 2 2 1 1 1 1 1 0 0
1 1 1 1 255 1 0 1 1 1 2 3 2 2 2 0
0 1 1 255 1 1 0 1 0 5 6 6 5 4 2 1
1 255 1 1 1 0 0 0 1 2 1 1 0 0 0 0
255 1 2 2 1 1 1 1 2 2 2 0 0 0 255 0
0 0 1 2 1 1 1 1 1 1 1 1 1 255 1 2
2 2 3 20 31 31 22 6 2 1 1 255 1 1 1 1
2 4 8 8 8 1 1 1 0 255 0 0 0 1 1 1
2 2 2 2 1 1 1 2 255 2 0 0 0 1 2 2
3 3 2 2 1 0 0 255 0 1 1 2 2 2 2 2
3 3 3 1 1 255 1 1 1 2 1 2 1 1 1 1
1 0 0 0 255 2 2 2 1 1 1 2 1 1 1 1
1 1 1 255 1 1 1 1 2 3 3 3 2 2 1 1
0 255 0 0 1 1 2 2 3 3 2 2 2 1 0 0
255 1 2 3 9 12 9 6 8 8 6 3 2 1 0 255
1 1 1 0 0 2 11 11 2 1 2 2 2 255 0 1
1 3 11 11 5 5 4 2 2 2 1 255 0 0 0 0
0 0 0 1 1 1 1 1 1 1 1 1 1 0 0 0
0 0 0 1 1 1 6 11 11 9 9 6 6 5 3 0
0 255 0 2 3 11 105 125 164 164 133 28 2 1 2 255
1 1 1 0 2 3 4 0 1 1 1 2 1 1 255 1
1 1 1 2 2 2 3 1 1 0 0 0 255 1 1 1
1 1 2 2 2 2 1 1 1 1 255 1 1 2 1 1
1 1 2 2 3 2 1 1 255 1 0 0 0 0 1 2
2 2 2 1 1 1 1 255 1 1 0 0 0 1 2 4
3 1 1 0 0 0 1 255 1 1 1 1 2 2 2 2
2 2 1 1 1 255 0 0 0 1 1 2 2 2 1 0
0 1 1 1 255 1 0 0 1 1 2 2 2 2 3 3
3 3 255 1 1 1 1 1 1 2 2 2 1 1 1 1
1 255 0 0 0 1 2 6 11 3 2 2 0 1 1 1
255 1 3 8 61 223 239 223 201 164 10 2 1 1 255 1
1 1 1 1 1 3 4 2 1 1 0 0 0 255 2 2
4 2 2 34 63 63 37 19 1 0 0 255 0 0 1 3
5 3 11 2 2 2 1 1 1 1 255 0 1 1 33 82
105 100 88 53 48 6 1 0 255 1 2 2 3 8 19 27
27 27 24 17 3 2 255 1 0 0 0 1 1 3 3 3
2 2 1 3 2 255 2 2 1 1 3 11 18 20 18 10
2 1 1 1 255 1 1 1 2 3 2 2 2 8 6 4
3 1 255 1 1 1 1 1 2 1 3 2 2 1 1 1
1 255 2 1 2 2 3 4 8 8 8 6 3 2 1 0
255 1 1 2 5 15 22 22 19 19 10 2 1 1 255 1
1 1 2 3 8 13 13 22 22 16 4 1 1 255 1 2
3 17 17 31 229 255 255 255 41 11 4 2 255 1 1 1
1 2 31 83 83 19 2 2 2 1 255 1 1 2 5 17
33 195 195 129 12 5 3 1 255 1 2 1 0 0 1 1
3 3 1 1 1 1 1 1 1 1 1 1 1 1 1 1
1 1 2 16 97 99 104 155 155 64 9 4 1 0 255 0
2 31 105 170 230 230 255 193 139 35 2 2 255 1 1 1
2 5 12 19 19 19 3 2 2 0 0 255 0 1 1 2
3 6 6 6 4 1 0 0 0 255 1 1 1 1 2 3
11 13 4 4 1 1 1 255 0 0 1 1 1 1 8 13
13 13 10 1 1 255 0 0 1 1 2 3 5 9 9 9
4 1 1 1 255 1 1 1 1 1 2 19 19 19 10 3
1 1 0 1 255 1 1 1 1 18 25 37 37 44 17 2
1 0 255 1 1 1 1 3 4 10 10 4 2 1 1 1
1 255 1 1 1 1 30 22 18 5 5 5 3 2 2 255
1 1 1 1 2 9 24 23 23 9 1 1 1 1 255 1
0 1 1 6 12 16 22 22 25 2 1 0 0 255 1 8
103 255 255 255 255 255 251 201 10 2 1 255 1 1 1 2
2 3 8 13 8 2 1 1 1 0 255 2 8 9 12 47
103 130 98 79 40 19 1 1 255 1 0 1 5 8 8 11
6 6 4 4 1 1 1 255 1 2 33 106 128 134 105 97
96 96 48 3 0 255 0 2 2 8 54 64 70 55 70 35
24 17 2 255 1 1 0 1 2 3 4 6 4 3 2 3
3 2 255 1 1 1 1 11 23 37 37 37 28 20 3 1
2 255 1 1 1 3 16 16 15 2 10 6 4 3 3 255
1 1 1 1 1 2 3 4 4 4 2 1 1 2 255 2
2 5 5 6 10 11 11 13 13 12 3 2 0 255 0 2
5 22 31 33 33 19 19 19 17 2 1 255 1 1 1 3
8 30 40 45 45 33 25 25 3 3 255 1 1 6 17 31
255 255 255 255 255 255 41 11 2 255 1 1 2 2 61 170
183 170 154 59 2 2 1 255 1 2 3 5 33 255 255 255
255 143 15 4 3 255 2 1 1 1 1 1 4 9 5 4
2 1 1 1 1 1 1 1 1 1 0 0 0 1 2 2
97 161 161 161 190 239 191 64 9 2 1 255 2 31 110 170
255 255 255 255 255 207 139 35 2 255 1 1 0 3 30 48
40 40 40 33 3 2 2 1 255 0 1 1 4 10 16 16
16 6 4 1 0 0 255 1 1 1 2 11 18 26 23 16
4 1 0 0 255 1 1 2 2 2 10 17 25 28 27 16
13 3 255 0 0 1 2 3 10 16 16 16 12 9 4 1
1 255 1 1 1 1 2 19 47 62 48 44 11 1 1 0
0 255 1 1 2 18 41 37 41 46 46 46 17 2 1 255
1 1 1 3 5 33 33 22 15 8 2 1 1 1 255 1
1 1 22 30 27 32 25 32 25 12 2 2 255 0 1 1
1 9 24 42 42 57 30 16 1 1 1 255 1 1 1 6
20 25 25 40 31 32 25 4 0 0 255 3 61 255 255 255
255 255 255 255 255 180 2 1 255 1 1 2 2 8 27 24
16 10 10 2 2 1 0 255 2 9 13 82 121 130 181 181
105 98 40 17 1 255 1 1 3 8 18 12 11 11 24 24
6 4 2 1 255 1 16 106 137 178 178 102 97 102 149 108
26 0 255 0 2 4 54 68 64 64 59 70 52 51 20 13
255 1 1 0 1 3 5 4 11 4 4 3 4 3 3 255
2 2 2 3 23 53 59 76 76 63 48 20 1 2 255 2
1 2 3 13 13 3 3 8 6 6 4 2 255 1 1 1
1 1 2 3 4 4 4 2 1 1 2 255 2 3 5 6
11 12 13 13 15 15 12 6 2 1 255 0 1 17 24 32
35 35 19 19 19 9 5 2 255 1 1 2 4 41 41 56
52 47 39 27 31 16 3 255 1 2 17 34 255 255 255 255
255 255 255 255 30 2 255 1 2 5 61 224 232 230 230 242
154 59 2 1 255 1 5 5 10 255 255 255 255 255 255 143
15 8 255 1 1 1 1 2 6 19 27 15 6 4 1 1
1 1 1 1 1 1 1 0 0 0 1 2 68 177 215 190
161 168 200 202 191 41 4 2 255 3 100 186 255 255 255 255
255 253 224 207 57 1 255 1 1 1 31 55 66 56 63 59
59 33 3 1 1 255 1 1 1 10 16 23 22 19 17 4
1 0 0 255 1 0 1 5 18 19 25 20 19 11 2 0
0 255 1 1 1 2 8 17 27 26 33 33 27 16 5 255
0 0 1 2 10 18 23 22 19 15 15 6 2 1 255 1
1 1 1 3 37 67 62 48 47 44 10 1 1 1 255 1
1 2 26 45 45 51 51 60 66 44 10 2 255 1 1 1
5 32 46 34 33 33 15 5 2 1 1 255 1 1 2 26
30 27 35 45 45 34 30 2 2 255 0 1 1 3 23 49
52 52 57 51 51 16 1 1 255 1 1 20 23 28 44 44
38 32 47 32 10 4 0 255 4 255 255 255 255 255 255 255
255 255 255 4 1 255 0 1 2 8 26 30 30 17 13 17
10 2 1 0 255 0 12 82 127 144 161 181 181 107 107 105
35 2 255 1 2 3 32 32 28 12 24 24 26 28 5 2
1 255 2 54 128 137 153 151 118 118 137 184 137 30 1 255
1 2 54 96 70 66 59 48 51 51 51 40 19 255 1 1
0 2 2 4 3 5 4 5 5 11 2 1 255 1 1 2
17 51 59 71 83 83 66 63 37 5 2 255 1 1 3 3
3 2 2 3 5 6 6 6 2 255 1 1 1 1 2 3
3 4 4 5 4 2 1 2 255 2 3 6 11 13 13 13
13 13 12 11 6 4 1 255 1 6 23 24 23 23 20 17
17 19 9 5 2 255 1 2 2 37 60 56 56 52 47 39
30 31 27 3 255 1 2 17 176 255 255 255 255 255 255 255
255 30 4 255 1 1 10 224 241 232 219 219 255 255 139 6
1 255 1 5 8 45 255 255 255 255 255 255 255 26 15 255
1 1 1 2 3 19 27 44 33 11 5 3 1 1 1 1
0 1 0 0 0 0 0 1 24 142 215 215 212 139 127 161
202 200 110 5 2 255 31 125 204 255 255 255 255 249 253 202
201 108 2 255 1 1 1 38 59 61 56 59 59 59 37 3
1 1 255 1 1 4 13 22 28 28 24 22 16 1 0 0
255 0 0 2 17 20 19 20 20 19 13 5 1 0 255 1
1 2 2 16 27 28 26 28 27 27 16 6 255 0 0 0
4 16 22 22 22 16 15 15 11 3 2 255 1 0 1 1
9 47 57 48 48 47 47 23 1 1 1 255 1 1 25 45
48 51 51 51 60 63 52 10 3 255 1 1 2 20 32 46
32 34 34 22 10 2 1 1 255 1 2 6 26 38 35 40
54 45 44 33 4 2 255 1 1 2 10 55 57 68 46 41
41 51 30 1 0 255 1 6 22 23 28 37 38 31 31 47
47 10 4 2 255 18 255 255 255 255 255 255 255 255 255 255
19 2 255 0 0 0 8 26 27 19 17 16 17 16 2 1
0 255 2 71 115 142 154 159 159 125 107 106 106 38 2 255
1 2 11 30 25 25 25 28 22 28 32 28 2 1 255 3
107 128 121 151 121 118 118 146 149 137 31 4 255 2 2 68
99 73 66 53 48 46 51 52 52 25 255 3 1 0 2 2
5 3 4 4 5 11 11 2 2 255 1 1 2 26 54 63
77 78 78 66 64 38 9 2 255 2 2 4 8 2 2 1
4 5 5 8 11 3 255 1 1 1 1 2 3 3 3 4
5 4 3 1 1 255 1 1 5 10 12 13 13 15 13 12
11 6 2 2 255 2 15 23 23 20 20 18 11 11 17 12
4 3 255 1 3 3 37 60 60 52 52 46 47 31 31 27
2 255 1 2 19 255 255 255 255 255 255 255 255 255 57 5
255 1 1 91 241 246 241 199 195 195 183 158 4 1 255 1
8 24 231 255 255 255 255 255 255 255 35 19 255 1 1 1
3 6 19 28 40 35 33 6 2 1 1 1 1 1 1 0
0 0 0 1 1 64 156 200 200 200 147 139 161 200 200 110
8 1 255 35 133 199 252 199 177 191 194 244 201 201 111 20
255 1 1 2 27 59 61 61 56 49 49 37 3 1 0 255
1 2 4 13 23 28 28 28 26 24 1 1 0 255 0 0
10 24 25 24 25 20 19 13 5 2 1 255 1 2 2 4
26 32 32 26 26 25 28 19 6 255 0 0 2 6 15 18
22 16 13 13 16 16 3 2 255 1 1 1 2 9 54 54
37 39 35 33 23 2 1 1 255 1 2 25 48 52 86 86
59 60 60 45 5 2 255 1 2 2 20 32 32 28 31 34
20 10 2 1 0 255 1 2 8 19 44 44 45 51 48 44
34 24 4 255 2 2 2 40 56 57 69 46 45 45 51 10
1 0 255 0 6 22 27 28 28 35 31 38 48 47 9 2
1 255 18 255 255 255 255 255 209 209 255 255 255 23 4 255
0 1 2 4 22 22 17 17 17 17 11 2 1 1 255 1
71 142 143 143 133 125 111 88 84 106 70 3 255 1 2 15
28 25 24 24 22 13 13 13 3 1 1 255 3 114 137 126
151 121 118 118 118 133 118 51 4 255 2 3 64 96 96 96
56 48 46 68 85 76 25 255 2 1 0 2 0 4 2 2
2 5 10 4 2 1 255 1 1 4 51 60 64 76 66 77
66 64 37 9 1 255 1 2 8 10 4 4 4 5 5 5
17 11 3 255 1 1 1 2 2 3 3 3 3 3 3 3
3 2 255 1 1 9 11 13 18 25 25 12 12 11 6 2
2 255 2 3 19 23 23 25 20 15 11 12 9 4 1 255
1 2 3 17 40 49 45 51 41 53 39 38 18 3 255 1
3 17 255 255 255 255 255 255 255 255 255 57 5 255 0 1
91 241 242 241 216 216 186 183 158 5 1 255 1 8 24 231
255 255 255 255 255 255 255 35 8 255 1 1 1 3 12 19
28 33 35 23 5 2 2 2 1 1 1 0 0 0 0 0
1 1 64 153 200 200 200 185 147 166 188 188 107 17 1 255
35 111 163 227 199 188 191 191 209 201 201 111 17 255 1 1
2 22 59 60 60 52 49 45 12 3 0 0 255 1 2 4
16 23 28 35 30 26 19 2 1 1 255 0 1 10 24 24
31 25 25 23 15 4 2 2 255 2 2 2 4 25 33 33
26 26 25 26 23 2 255 0 0 1 6 9 15 16 15 13
12 17 16 3 2 255 2 1 2 3 9 39 40 39 39 27
25 8 2 1 1 255 1 5 24 51 82 86 100 86 63 59
40 3 2 255 1 2 2 4 28 33 31 32 31 12 6 2
1 0 255 1 2 6 41 44 47 44 51 51 48 41 24 2
255 1 2 2 30 56 59 82 59 45 38 25 4 0 0 255
1 1 17 23 27 16 16 18 38 48 41 2 2 2 255 6
255 255 255 255 255 255 255 255 255 229 23 4 255 0 1 2
3 16 18 16 11 19 11 4 2 1 1 255 2 41 115 133
133 118 118 108 88 76 88 68 6 255 1 1 13 23 23 16
12 5 9 5 5 1 0 1 255 3 102 137 134 146 126 118
114 114 117 104 51 6 255 2 2 57 69 86 99 57 68 56
85 85 76 8 255 2 1 0 0 0 5 4 4 4 10 10
3 2 1 255 1 1 2 37 54 60 60 60 77 66 51 11
2 2 255 1 2 10 18 10 8 5 5 5 5 17 6 3
255 1 1 1 2 2 3 3 2 2 3 3 3 2 2 255
0 1 4 10 13 18 18 22 15 12 11 4 2 2 255 2
3 15 23 55 32 24 19 12 12 4 2 0 255 2 2 3
17 32 40 40 42 41 51 48 38 9 2 255 1 3 10 255
255 255 255 255 255 255 255 222 34 2 255 0 1 13 169 242
242 186 186 183 158 34 3 0 255 1 4 11 53 255 255 255
255 255 255 255 12 6 255 2 1 1 1 3 15 19 23 23
11 3 2 2 2 2 2 2 2 0 0 1 1 1 1 3
141 184 200 231 231 184 188 188 188 26 8 2 255 3 100 127
197 199 197 197 194 209 201 201 23 4 255 1 1 2 22 35
45 55 52 49 41 5 3 2 0 255 1 1 4 13 18 30
35 30 24 6 2 1 1 255 1 1 3 16 17 31 17 25
23 13 3 1 2 255 2 2 2 3 9 28 27 27 25 25
25 6 2 255 0 0 0 2 6 12 15 13 13 11 11 9
2 2 255 2 2 2 3 6 17 39 37 39 27 16 3 1
1 1 255 1 2 9 24 56 82 82 89 76 60 24 2 1
255 1 1 1 3 10 28 28 28 24 6 5 2 2 0 255
1 2 5 22 41 47 47 48 51 45 24 11 2 255 1 2
1 9 40 59 69 64 47 35 5 1 0 1 255 1 1 13
27 27 16 15 30 38 41 17 2 1 1 255 6 255 255 255
255 255 255 255 255 255 64 10 1 255 0 1 2 3 5 15
16 11 19 3 2 2 2 1 255 3 13 91 113 118 118 118
108 111 75 70 15 3 255 1 1 4 13 24 16 10 2 8
3 3 1 1 1 255 3 45 108 126 126 126 124 118 114 114
79 33 6 255 1 2 28 61 69 86 67 97 69 85 76 22
4 255 1 0 0 0 0 5 5 4 10 11 11 2 1 1
255 1 2 2 4 37 51 55 60 61 51 12 4 1 1 255
1 1 8 27 17 16 10 8 6 3 3 2 2 255 1 0
1 1 1 3 3 3 3 3 3 3 2 2 255 0 1 2
4 11 13 17 17 13 12 6 4 2 2 255 2 2 12 34
55 38 25 19 15 9 2 0 0 255 0 2 3 10 30 38
40 41 42 45 42 23 3 1 255 1 2 10 31 255 255 255
255 255 255 255 39 24 1 255 1 1 1 51 169 169 175 175
175 86 12 2 2 255 1 1 8 20 235 255 255 255 255 255
78 11 6 255 2 1 1 1 1 3 3 3 3 3 1 1
1 2 1 1 2 2 1 0 1 1 1 0 1 55 153 198
231 243 216 216 158 62 17 3 2 255 2 25 100 188 208 208
209 188 197 181 168 12 3 255 1 1 1 22 35 37 45 45
41 24 3 2 2 1 255 0 1 2 5 16 22 30 22 6
2 2 1 1 255 1 1 2 5 12 17 16 17 16 3 1
1 1 255 2 1 1 3 8 22 25 24 22 16 8 3 1
255 0 0 1 1 5 9 12 12 11 9 9 2 1 1 255
1 1 2 2 3 5 16 17 27 16 3 3 1 1 1 255
1 1 6 9 46 46 52 52 75 33 4 1 1 255 1 0
0 1 2 10 24 24 6 5 3 2 2 1 255 1 2 3
18 40 40 44 45 45 16 11 3 2 255 1 2 1 2 12
30 47 47 25 22 1 1 0 1 255 1 1 1 17 17 17
15 19 30 18 5 2 1 1 255 2 56 255 255 255 255 255
255 255 179 23 2 1 255 0 0 0 1 4 11 15 11 8
5 2 2 2 1 255 2 3 25 91 113 118 126 108 93 82
37 1 1 255 1 0 2 3 9 5 9 5 5 1 1 1
1 1 255 3 3 45 102 104 104 113 113 105 78 34 3 3
255 2 2 2 28 48 57 49 67 67 70 47 12 2 255 1
0 0 0 0 2 5 8 10 11 11 1 1 1 255 1 1
2 2 4 34 35 44 48 12 4 2 2 2 255 1 1 2
15 17 15 12 8 4 3 2 1 1 255 1 1 1 1 1
4 4 4 3 3 1 1 1 2 255 2 1 1 1 3 8
9 13 11 6 4 2 1 1 255 1 1 3 15 25 38 25
12 2 2 1 0 0 255 0 2 3 3 10 32 38 38 40
42 23 2 1 1 255 1 2 2 11 31 255 255 255 255 222
39 24 4 1 255 1 0 1 1 51 119 119 95 62 12 2
1 2 255 1 1 1 9 26 235 255 255 255 78 12 6 2
255 2 1 1 1 1 2 2 2 2 2 1 1 1 1 1
1 1 2 2 0 0 0 0 0 1 4 55 141 198 214 214
158 106 8 3 1 0 255 2 3 25 59 127 190 183 150 181
150 15 4 1 255 1 1 1 1 25 25 24 24 18 3 2
2 2 1 255 0 1 2 4 9 12 9 6 2 1 2 0
1 255 2 1 1 1 3 9 9 9 3 1 1 1 1 255
2 1 1 1 3 9 15 9 8 6 3 2 1 255 0 0
1 1 1 5 5 5 4 4 1 1 1 1 255 1 1 1
1 2 2 2 4 4 4 1 1 1 1 1 255 1 1 1
2 9 27 30 30 28 4 1 0 1 255 0 0 0 1 2
2 3 3 3 2 2 2 1 1 255 1 1 1 2 18 18
33 11 9 2 2 2 2 255 1 1 1 1 2 11 13 13
5 2 1 1 1 2 255 1 0 1 2 5 15 15 18 15
5 4 1 1 1 255 1 2 56 255 255 255 178 179 155 23
2 2 1 255 0 0 0 1 1 4 4 8 8 2 2 2
2 2 255 1 1 2 13 64 88 64 82 82 37 2 1 0
255 1 0 0 1 3 3 5 2 2 1 2 2 2 1 255
2 2 3 45 52 85 82 82 78 33 1 1 1 255 1 0
2 3 24 44 47 47 47 32 12 2 1 255 1 0 0 0
1 1 3 3 5 3 1 1 1 1 255 1 0 0 0 1
4 8 10 8 4 1 1 1 1 255 0 1 1 3 4 5
6 6 3 1 1 0 1 255 2 1 1 1 1 2 3 3
2 1 1 1 0 0 255 2 2 1 1 1 2 3 2 2
1 2 2 1 1 255 1 1 2 3 3 2 1 1 1 0
0 0 0 255 0 2 2 2 3 3 37 37 34 8 1 1
1 1 255 1 2 0 3 3 10 22 22 22 19 10 6 1
1 255 1 0 1 1 5 2 2 2 3 2 1 0 2 255
1 0 1 4 16 17 16 34 34 11 6 0 0 255 1 1
1 0 0 1 2 2 2 2 2 2 2 1 1 1 1 0
1 0 0 0 0 0 2 2 4 35 41 55 106 106 3 1
1 1 1 255 2 2 2 8 37 37 53 31 31 15 1 1
0 255 1 1 1 1 2 2 2 2 2 2 2 1 1 1
255 0 2 2 11 9 3 3 1 1 0 1 0 1 255 2
1 1 1 1 2 2 2 1 1 1 1 1 255 1 1 2
1 2 1 2 2 2 2 2 2 1 255 1 1 1 1 1
1 1 3 1 0 0 0 0 0 255 1 0 0 0 0 1
1 2 1 1 1 1 2 2 2 255 1 1 1 2 5 8
5 5 4 1 1 0 0 255 0 0 1 1 2 1 1 1
1 2 2 1 0 1 255 1 1 1 1 2 2 2 1 1
1 1 1 1 255 1 1 1 1 1 1 2 2 2 1 2
1 1 1 255 0 0 1 2 2 1 1 1 1 3 1 1
1 1 255 0 2 2 1 22 25 25 12 4 2 2 2 2
255 1 0 0 1 1 1 3 3 1 1 2 1 2 1 255
1 1 1 1 3 8 11 11 4 2 1 0 0 255 2 1
1 1 1 1 1 0 0 1 1 1 1 1 255 1 0 2
3 3 3 2 2 2 1 1 1 1 255 1 0 0 2 3
3 2 4 4 4 2 0 1 255 1 0 0 0 1 1 1
3 4 2 1 0 1 1 255 1 0 0 0 0 0 2 2
1 1 1 1 1 1 255 0 0 0 2 2 1 1 1 1
1 0 0 1 255 2 2 2 1 1 2 2 2 1 1 1
0 0 0 255 2 1 1 1 0 1 1 1 1 1 1 1
1 1 255 1 1 1 1 2 2 1 1 1 0 0 0 0
255 2 2 2 1 2 2 2 4 4 3 1 1 1 1 255
1 0 0 0 2 3 3 10 10 6 2 2 1 1 255 1
0 1 1 2 1 1 2 2 2 1 0 1 255 1 0 1
2 4 8 3 3 4 2 1 0 0 255 1 1 1 1 1
1 2 2 2 2 2 2 2 2 1 1 1 0 1 0 1
1 1 0 1 2 1 1 1 1 2 1 1 1 1 1 1
255 2 1 1 2 2 1 1 0 0 0 1 1 0 255 0
1 1 1 2 1 1 1 1 1 1 1 1 1 255 1 1
255 255 68 2 2 1 1 1 1 1 1 255 1 1 1 1
1 1 1 1 1 1 1 0 1 255 1 1 2 1 1 1
1 1 1 0 0 1 1 255 0 2 1 1 1 1 0 1
0 0 0 1 1 1 255 0 0 0 0 0 1 1 1 1
1 1 1 1 1 1 255 0 0 0 1 2 2 2 2 2
1 2 0 0 255 0 1 2 2 1 1 1 1 1 1 1
0 0 1 255 0 0 1 1 2 1 1 1 1 1 1 1
1 255 0 1 1 1 1 1 1 1 2 1 2 1 1 1
255 0 0 1 1 1 1 1 1 1 1 1 1 1 0 255
0 1 1 1 2 2 1 1 1 1 1 1 1 255 1 1
1 1 1 1 1 1 1 1 2 2 1 0 255 1 0 2
1 1 1 3 2 2 1 0 0 0 255 2 2 1 0 1
1 1 1 1 2 2 1 1 1 255 1 0 1 1 1 1
2 2 2 1 1 1 1 255 1 0 0 0 1 1 1 2
2 2 0 0 0 255 1 1 1 1 1 1 1 3 3 2
1 1 1 1 255 0 0 0 0 0 0 1 0 1 1 1
1 0 0 255 0 0 1 2 1 1 1 1 1 0 0 0
1 255 1 2 0 0 1 2 2 1 1 1 1 1 1 0
255 1 1 1 1 1 0 0 1 1 1 2 1 1 1 255
1 1 1 1 2 2 1 1 1 0 0 0 0 255 2 2
1 1 1 2 2 2 3 1 1 1 1 1 255 0 0 0
1 2 2 2 2 1 1 1 1 0 1 255 1 0 1 1
1 1 1 1 2 2 1 1 2 255 1 0 1 1 2 2
2 2 2 2 2 2 2 255 1 1 1 1 1 1 2 2
3 2 2 2 2 1 1 1 1 1 255 255 255 255 255 255
255 255 255 255 255 255 255 255 255 255 255 255 255 255 255 255
255 255 255 255 255 255 255 255 255 255 255 255 255 255 255 255
255 255 255 255 255 255 255 255 255 255 255 255 255 255 255 255
255 255 255 255 255 255 255 255 255 255 255 255 255 255 255 255
255 255 255 255 255 255 255 255 255 255 255 255 255 255 255 255
255 255 255 255 255 255 255 255 255 255 255 255 255 255 255 255
255 255 255 255 255 255 255 255 255 255 255 255 255 255 255 255
255 255 255 255 255 255 255 255 255 255 255 255 255 255 255 255
255 255 255 255 255 255 255 255 255 255 255 255 255 255 255 255
255 255 255 255 255 255 255 255 255 255 255 255 255 255 255 255
255 255 255 255 255 255 255 255 255 255 255 255 255 255 255 255
255 255 255 255 255 255 255 255 255 255 255 255 255 255 255 255
255 255 255 255 255 255 255 255 255 255 255 255 255 255 255 255
255 255 255 255 255 255 255 255 255 255 255 255 255 255 255 255
255 255 255 255 255 255 255 255 255 255 255 255 255 255 255 255
255 255 255 255 255 255 255 255 255 255 255 255 255 255 255 255
255 255 255 255 255 255 255 255 255 255 255 255 255 255 255 255
255 255 255 255 255 255 255 255 255 255 255 255 255 255 255 255
255 255 255 255 255 255 255 255 255 255 255 255 255 255 255 255
255 255 255 255 255 255 255 255 255 255 255 255 255 255 255 255
255 255 255 255 255 255 255 255 255 255 255 255 255 255 255 255
255 255 255 255 255 255 255 255 255 255 255 255 255 255 255 255
255 255 255 255 255 255 255 255 255 255 255 255 255 255 255 255
255 255 255 255 255 255 255 255 255 255 255 255 255 255 255 255
255 255 255 255 255 255 255 255 255 255 255 255 255 255 255 255
255 255 255 255 255 255 255 255 255 255 255 255 255 255 255 255
255 255 255 255 255 255 255 255 255 255 255 255 255 255 255 255
255 255 255 255 255 255 255 1 1 1 1 1 0 1 0 1
0 1 1 1 1 1 1 1 1 1 255 1 1 1 1 2
1 1 0 0 0 0 1 0 255 0 1 1 1 2 2 1
1 1 1 1 1 1 1 255 1 1 52 255 255 172 2 1
1 1 1 1 2 255 0 0 1 1 1 2 0 0 1 1
0 0 0 255 1 1 1 1 1 1 1 1 0 1 0 1
1 255 1 1 1 2 2 1 0 1 1 1 2 1 1 1
255 1 1 0 1 1 1 1 1 1 1 1 1 1 1 1
255 0 0 1 2 1 1 1 1 1 1 1 1 1 255 1
1 0 1 1 1 1 1 0 1 1 1 1 1 255 0 0
0 1 1 1 1 1 0 0 1 2 1 255 0 1 1 1
1 1 1 1 1 1 2 1 1 0 255 0 0 0 2 2
3 2 1 1 1 1 1 1 1 255 0 0 1 4 4 1
1 1 1 1 1 1 1 255 0 0 1 1 2 4 4 2
2 2 2 1 0 0 255 0 2 2 2 1 1 1 1 1
1 1 1 1 255 1 1 0 0 1 1 1 0 2 2 2
1 1 1 255 1 1 1 1 1 2 2 2 2 1 1 1
1 255 1 0 0 0 0 0 1 2 2 2 0 0 0 255
0 0 1 1 2 2 2 3 3 4 3 2 1 1 255 0
0 1 1 1 3 4 4 2 2 2 1 1 1 255 0 0
1 2 2 1 1 1 0 0 0 1 1 255 1 0 0 0
0 1 0 1 0 1 1 1 1 1 255 0 0 0 1 1
1 1 0 0 0 2 2 1 1 255 0 1 1 2 3 3
1 1 1 0 0 0 1 255 1 1 1 0 1 2 2 3
1 1 1 1 1 0 255 0 0 1 5 6 4 2 1 1
1 0 0 0 0 255 0 0 1 1 1 1 2 2 1 2
2 2 2 255 2 1 1 1 1 1 3 3 2 2 2 2
0 255 1 1 2 2 2 2 2 3 3 3 2 1 0 0
1 1 1 1 2 2 0 0 0 0 0 0 1 1 1 1
1 1 1 2 1 1 1 255 2 1 1 1 1 1 1 1
0 0 0 0 0 255 0 1 1 1 1 1 1 1 2 2
2 1 1 1 255 0 0 15 82 52 37 2 2 0 0 0
1 1 255 0 0 1 1 1 1 0 1 1 1 0 0 0
255 1 1 1 1 1 1 1 1 1 1 1 1 1 255 1
0 0 1 1 0 0 2 2 2 2 1 1 1 255 1 0
0 2 2 2 1 1 1 1 2 2 1 1 1 255 0 1
2 2 1 1 1 1 1 1 1 1 1 255 1 1 0 0
1 2 1 1 1 1 1 1 2 1 255 0 0 0 0 1
1 2 1 0 0 1 1 1 255 1 1 1 1 1 1 2
1 1 0 1 1 1 0 255 0 0 0 3 3 4 3 3
3 1 0 0 1 1 255 0 1 3 4 10 10 10 2 2
2 1 1 2 255 0 0 0 2 5 17 19 19 6 2 2
1 1 0 255 0 1 2 2 2 1 1 2 2 1 1 1
1 255 1 1 0 0 3 3 3 0 3 3 3 2 1 1
255 1 1 1 1 3 3 3 3 3 1 1 1 1 255 0
0 1 1 1 12 53 82 76 46 2 0 0 255 0 1 5
5 5 49 149 178 178 41 31 1 1 1 255 1 1 0 1
3 24 37 37 9 3 2 1 1 1 255 1 1 1 2 2
2 2 2 0 0 0 1 1 255 1 0 0 0 0 0 0
1 1 1 1 1 1 1 255 0 0 0 0 0 2 2 2
0 1 1 2 2 1 255 0 1 1 3 12 3 10 3 2
1 2 0 1 255 1 2 0 0 2 15 22 15 3 3 1
1 1 0 255 1 1 1 5 6 6 6 2 2 1 1 1
0 1 255 1 1 1 1 2 2 2 2 2 2 1 1 1
255 1 1 1 1 1 2 4 4 4 3 3 0 0 255 0
1 2 2 2 2 4 5 5 3 2 2 1 1 1 0 0
1 0 1 1 1 0 0 0 0 1 1 1 1 1 1 1
2 2 2 1 255 1 1 1 1 1 1 2 2 2 1 0
0 0 255 0 1 1 1 1 4 4 5 3 2 2 1 1
1 255 0 0 4 6 4 3 3 2 1 0 0 1 0 255
0 0 0 1 1 2 2 2 2 1 0 0 0 255 2 2
2 2 1 1 1 2 1 1 1 1 1 255 1 1 1 1
1 1 2 3 3 3 2 2 1 2 255 1 1 0 1 1
2 2 2 2 2 2 1 1 1 1 255 1 1 1 2 2
1 1 1 1 1 1 1 1 255 1 1 1 1 2 3 2
1 1 1 1 1 2 1 255 1 1 1 1 2 4 13 13
3 3 2 2 1 255 1 2 2 1 1 2 4 2 2 2
1 1 1 1 255 0 0 2 3 4 9 15 15 25 9 4
1 1 1 255 1 1 4 13 130 255 255 255 33 4 2 2
2 255 1 1 2 6 40 39 39 39 53 17 2 1 1 0
255 1 2 2 4 20 46 23 10 3 2 2 1 1 255 0
0 1 1 3 19 49 23 33 23 3 1 1 1 255 1 1
1 9 66 90 49 49 31 6 1 1 1 255 0 1 4 8
30 64 91 130 97 76 46 16 0 255 0 4 10 17 62 181
195 255 253 226 180 31 1 1 255 1 0 0 0 8 178 255
255 255 79 3 2 0 2 255 1 1 1 2 2 5 5 5
9 1 1 1 1 255 0 0 0 1 1 1 1 2 1 2
0 1 1 1 255 0 0 0 0 0 4 8 10 9 4 2
2 1 1 255 1 0 1 31 61 255 255 185 164 15 2 2
1 255 1 1 1 1 13 33 214 255 214 178 18 1 0 0
255 1 2 2 2 6 15 69 69 48 37 3 1 0 1 255
1 1 1 2 28 45 55 110 110 49 2 1 1 255 1 1
1 1 2 25 28 55 37 32 3 2 0 255 0 1 2 2
2 2 255 255 255 255 70 2 2 1 1 1 1 1 0 0
0 0 0 0 0 1 1 1 1 1 1 1 1 2 2 1
1 255 1 1 1 1 1 2 18 6 15 1 0 0 0 255
0 2 3 3 137 226 255 255 110 4 3 2 1 0 255 0
0 1 4 4 3 9 2 2 1 0 1 0 255 0 0 0
0 1 3 52 52 12 2 0 0 0 255 1 2 2 2 2
2 8 11 5 2 1 1 0 255 0 0 1 1 1 2 31
40 31 17 3 1 1 2 255 1 1 1 1 1 4 9 12
12 4 3 1 1 1 2 255 2 2 2 2 4 5 15 15
4 2 1 1 0 255 0 1 1 1 3 8 8 10 2 2
2 2 2 2 255 1 1 1 1 5 165 255 255 68 3 2
1 1 255 2 2 2 2 3 5 11 10 4 2 0 0 1
1 255 0 0 2 5 23 24 24 25 25 15 9 1 1 1
255 1 3 13 255 255 255 255 255 255 71 4 2 2 255 1
1 6 57 89 86 68 53 68 53 17 2 2 1 255 0 1
4 46 97 79 48 23 19 5 4 1 1 255 0 0 1 3
79 79 79 49 47 33 25 3 2 1 255 1 1 9 129 149
126 90 98 77 77 6 1 1 255 2 4 8 30 53 64 64
130 128 97 57 34 16 255 2 5 23 76 191 195 222 255 253
220 216 180 2 1 255 2 2 1 2 178 255 255 255 255 255
79 3 2 0 255 1 1 1 1 13 13 10 5 10 4 1
1 1 255 0 0 0 1 1 2 2 4 6 5 3 1 1
1 255 1 1 0 0 4 20 31 17 17 13 4 2 1 2
255 0 0 1 39 255 255 255 255 255 185 19 2 2 255 1
1 1 2 33 255 255 255 255 255 178 18 1 1 255 1 1
2 2 15 156 130 115 107 105 52 3 1 0 255 1 1 2
28 119 129 129 120 120 110 49 2 1 255 2 1 1 1 25
68 69 83 60 45 37 3 1 255 0 2 2 2 4 255 255
255 255 255 255 70 2 2 2 2 2 2 0 0 0 0 0
1 1 1 1 4 11 13 1 1 1 2 2 1 1 255 0
0 1 2 18 13 23 15 23 9 1 0 0 255 0 3 5
137 255 255 255 255 255 110 3 2 1 1 255 0 1 4 6
32 32 32 26 9 2 1 1 0 255 0 0 0 0 3 52
104 104 104 12 1 1 1 255 1 2 2 2 1 8 18 28
16 5 1 1 0 255 0 1 1 2 3 53 53 56 59 71
17 2 1 1 255 2 1 1 1 1 9 13 23 23 11 3
1 1 1 2 255 2 2 2 4 22 23 23 28 23 4 2
0 0 255 0 0 1 15 15 15 13 15 6 3 2 2 1
1 255 0 0 1 5 165 255 255 255 255 68 1 1 1 255
1 2 2 3 5 13 23 23 18 2 0 0 1 1 255 1
2 5 24 27 27 32 17 15 12 10 5 3 1 255 2 4
255 255 255 255 255 255 255 255 71 4 1 255 1 5 57 89
99 99 86 68 70 70 69 13 2 1 255 0 3 20 137 113
97 68 68 24 24 22 4 1 255 0 2 2 53 91 79 51
51 47 53 35 23 3 3 255 0 2 129 158 158 132 98 76
77 77 34 2 1 255 2 4 13 93 93 64 52 95 67 76
57 38 16 255 0 23 76 181 195 195 195 208 181 187 216 191
20 2 255 2 2 4 137 255 255 255 255 255 255 255 45 2
2 255 1 1 1 2 13 13 6 5 10 6 4 1 1 255
0 1 1 1 1 2 4 11 11 11 4 1 1 1 255 2
1 0 0 20 44 44 31 38 19 17 2 1 1 255 1 1
4 136 255 255 255 255 255 255 163 19 3 255 1 1 3 5
255 255 255 255 255 255 255 151 4 1 255 1 1 2 3 156
166 136 121 122 122 122 52 1 0 255 0 1 3 119 124 129
129 122 148 149 148 31 2 255 2 2 1 2 68 69 69 83
60 60 52 41 1 255 1 2 2 4 71 255 255 255 255 255
255 255 11 3 2 2 1 1 1 1 0 1 0 0 0 1
10 13 13 13 10 2 1 2 1 1 1 255 0 0 1 11
18 13 23 25 25 17 9 1 0 255 1 3 40 255 255 255
255 255 255 176 57 3 1 1 255 1 3 6 30 37 37 31
30 30 3 2 1 1 255 0 0 1 2 42 130 132 130 128
104 3 2 1 255 1 0 0 2 3 18 40 40 33 11 2
0 0 255 1 1 0 1 4 60 60 53 59 71 59 16 0
0 255 1 1 1 1 3 13 20 25 25 11 9 3 1 0
1 255 3 2 3 20 24 44 33 42 28 23 2 0 0 255
0 0 1 15 18 16 10 16 10 4 3 2 1 0 255 0
1 1 154 255 255 255 255 255 199 1 1 2 255 1 1 1
3 13 23 27 25 27 18 0 1 1 1 255 1 2 30 30
30 24 18 16 15 12 12 9 3 2 255 3 13 255 255 255
255 255 255 255 255 141 11 2 255 1 13 68 124 92 96 92
68 68 69 69 18 4 1 255 0 19 137 137 113 85 68 69
41 45 27 19 1 255 2 2 2 95 95 71 47 51 47 62
41 23 5 0 255 0 3 129 147 147 98 88 68 81 81 61
3 2 255 4 8 76 115 95 52 42 42 48 57 48 46 11
255 0 26 161 208 201 187 175 156 150 181 222 216 44 2 255
4 5 10 255 255 255 255 255 255 255 255 98 4 2 255 1
1 1 3 12 12 6 4 15 6 2 2 2 255 1 0 1
1 2 6 4 11 4 6 5 3 2 2 255 1 1 1 1
45 53 51 22 22 23 23 2 2 1 255 1 4 10 255 255
255 255 255 255 255 255 20 4 255 1 1 3 39 255 255 255
255 253 255 255 255 4 1 255 1 1 2 27 144 144 136 125
130 149 149 55 2 0 255 0 1 38 119 124 120 120 120 122
149 149 31 2 255 2 2 2 76 78 78 59 40 45 71 96
96 2 255 1 2 3 10 255 255 255 255 255 255 255 255 118
5 3 2 2 2 1 1 0 1 0 0 0 1 23 23 19
13 12 10 2 2 0 1 1 255 0 0 2 11 11 13 25
34 26 13 9 1 1 255 0 1 106 255 255 255 217 231 241
231 57 2 0 0 255 0 4 11 30 31 31 26 31 31 19
2 1 0 255 0 0 2 2 201 228 170 170 132 104 11 2
2 255 0 0 0 0 6 24 40 40 34 23 3 1 0 255
1 2 0 1 6 68 68 53 59 71 70 16 0 0 255 0
1 1 2 3 16 18 25 13 12 9 4 0 0 0 255 3
2 3 20 32 44 42 42 26 23 3 1 2 255 1 1 1
12 16 15 10 10 11 11 2 1 1 0 255 0 1 1 191
244 255 246 255 255 255 1 1 1 255 1 1 1 2 13 25
27 27 27 19 2 1 1 1 255 1 2 48 48 24 18 17
16 15 15 26 26 3 1 255 4 30 255 255 255 255 255 255
255 255 179 11 1 255 1 17 82 128 124 96 92 70 70 81
81 18 4 0 255 1 40 137 158 113 88 85 88 70 48 27
18 2 255 2 3 5 64 64 57 51 55 55 63 48 30 4
3 255 1 20 99 127 127 68 71 55 76 81 81 3 2 255
4 6 111 150 147 73 41 38 47 48 48 46 11 255 1 5
201 208 187 175 170 156 150 187 255 222 82 2 255 5 10 15
255 255 255 255 255 255 255 255 137 4 2 255 2 1 1 3
11 11 11 15 15 10 2 1 1 255 1 0 1 1 3 11
11 4 4 6 6 4 2 1 255 1 1 1 3 47 47 25
19 22 45 45 8 2 2 255 1 10 22 255 255 255 255 255
255 255 255 10 4 255 1 1 3 39 255 255 255 253 243 253
255 255 11 1 255 1 1 2 27 144 144 144 125 135 135 135
55 2 0 255 0 1 38 124 124 103 103 120 141 149 140 9
2 255 1 2 4 76 95 93 51 40 66 71 79 51 2 255
1 2 5 11 255 255 255 255 255 255 255 255 118 5 2 2
1 2 0 0 1 1 1 0 0 9 12 23 19 19 12 10
2 2 0 2 1 255 1 1 1 11 12 16 26 34 26 13
1 1 1 255 1 1 106 255 255 217 197 200 231 231 53 3
1 0 255 0 2 8 17 30 27 18 31 31 19 1 0 0
255 1 1 2 2 228 249 246 170 132 89 11 3 2 255 0
0 0 0 6 24 33 35 34 23 2 1 0 255 1 1 0
0 6 71 79 59 59 57 57 12 1 0 255 0 1 1 1
2 16 16 20 16 13 9 3 2 1 1 255 2 2 2 18
32 44 33 33 24 9 3 2 1 255 1 1 2 9 13 10
8 8 11 11 2 1 1 0 255 1 1 1 177 230 255 246
255 255 255 2 1 1 255 2 1 2 4 12 25 26 20 19
8 2 1 0 0 255 0 2 28 28 18 18 22 22 16 27
32 32 1 1 255 4 30 255 255 255 255 255 255 255 255 179
8 2 255 1 27 99 128 92 86 70 70 70 98 81 10 2
0 255 1 48 151 158 157 97 91 88 63 48 19 12 1 255
2 2 6 37 60 60 47 55 64 68 67 20 4 1 255 1
20 88 95 95 73 88 71 81 86 86 3 2 255 2 6 111
150 147 95 47 46 47 48 59 47 11 255 1 2 201 213 201
181 170 161 176 222 255 222 82 4 255 8 10 15 255 255 255
255 255 255 255 255 137 4 1 255 2 1 1 1 12 12 11
3 15 10 1 1 1 255 0 0 0 1 2 11 11 6 4
9 6 5 1 1 255 1 1 1 3 38 38 27 22 28 32
32 6 2 2 255 1 9 25 255 255 255 255 255 255 255 179
9 4 255 1 1 1 34 255 255 255 255 255 255 255 255 12
1 255 1 1 2 23 144 144 144 126 135 135 135 27 2 0
255 0 1 26 154 154 111 111 136 155 155 140 5 2 255 1
1 4 70 93 93 75 73 73 66 51 15 3 255 2 2 3
11 148 255 255 255 255 255 255 255 13 4 2 1 2 2 1
0 0 0 1 1 1 6 10 23 23 26 19 2 1 1 1
2 1 255 1 2 2 11 13 24 16 31 19 11 1 1 1
255 1 2 85 242 255 242 200 228 231 231 52 3 1 0 255
0 1 5 16 27 27 27 35 35 12 1 1 1 255 1 0
0 2 102 246 170 134 105 85 8 3 1 255 1 0 0 1
2 11 24 33 23 18 2 1 0 255 0 1 0 0 1 68
71 68 59 56 38 4 2 1 255 1 1 1 1 2 11 15
16 12 12 5 3 2 1 1 255 2 2 2 9 20 35 31
26 16 4 2 2 1 255 0 1 2 3 12 12 12 11 11
9 1 1 0 0 255 1 1 1 78 191 255 255 255 255 141
2 0 0 255 1 1 1 3 5 12 19 18 12 3 1 0
1 0 255 0 2 20 23 24 24 24 32 27 32 32 30 1
0 255 3 16 255 255 255 255 255 255 255 255 71 8 2 255
1 27 99 127 126 78 66 78 83 103 98 3 1 0 255 0
48 151 158 157 97 88 82 60 48 17 2 2 255 3 3 12
35 57 57 51 55 64 67 62 16 3 1 255 0 1 81 95
99 95 95 81 86 86 71 3 2 255 2 4 28 126 126 122
70 49 61 91 84 54 11 255 1 2 81 213 220 206 195 194
195 219 255 195 19 4 255 4 10 12 250 255 255 255 255 255
255 255 27 2 1 255 1 1 1 1 11 11 6 3 13 8
1 1 1 255 1 1 0 1 1 2 4 6 8 10 10 2
1 2 255 1 0 0 1 6 27 35 27 32 28 6 1 0
1 255 2 4 16 178 255 255 255 255 255 243 75 9 2 255
2 2 4 33 255 255 255 255 255 255 255 141 12 1 255 1
1 2 8 85 162 162 141 137 135 61 10 1 1 255 0 0
19 148 148 148 121 151 186 186 88 5 1 255 1 1 1 27
66 86 90 90 73 51 23 5 3 255 2 1 2 2 23 255
255 255 255 255 255 236 9 3 1 1 2 3 1 0 0 0
1 1 1 2 9 12 28 23 5 1 1 1 0 1 1 255
1 1 2 9 13 16 13 15 15 2 1 1 1 255 1 2
5 179 242 255 250 250 230 185 13 3 1 1 255 1 1 1
6 27 27 31 34 34 3 2 1 1 255 1 0 0 2 2
102 113 105 86 16 5 2 1 255 1 1 0 1 2 2 11
17 16 2 1 1 1 255 0 1 1 0 0 9 68 79 59
40 4 2 2 1 255 1 1 1 1 2 2 10 12 10 4
3 2 2 1 0 255 0 2 2 2 13 20 19 16 4 2
1 1 1 255 1 1 2 2 6 10 12 12 9 2 1 1
0 0 255 0 1 1 4 92 177 255 255 141 20 2 1 1
255 1 1 1 2 3 5 11 11 3 1 1 1 1 0 255
1 1 4 18 24 32 35 46 32 30 27 10 1 1 255 2
5 238 255 255 255 255 255 255 156 13 4 2 255 1 2 30
99 92 78 76 78 78 83 11 2 2 1 255 0 1 67 113
108 92 88 82 55 17 3 1 1 255 2 5 12 20 51 59
51 64 64 62 32 4 1 1 255 0 2 37 81 95 88 99
105 105 71 15 1 1 255 2 2 8 95 98 122 121 121 97
97 84 54 10 255 1 2 10 115 220 241 206 198 197 216 195
93 4 2 255 2 3 8 64 255 255 255 255 255 255 55 2
1 0 255 1 1 1 1 2 1 3 3 8 3 2 1 1
255 1 0 0 1 1 2 2 3 6 8 1 2 1 2 255
1 0 0 0 1 6 27 28 32 28 3 0 0 0 255 1
2 8 33 178 255 255 255 243 75 5 2 2 255 2 2 4
6 144 255 255 255 255 229 141 12 3 1 255 0 1 2 3
18 89 141 141 137 92 10 2 1 1 255 0 0 3 47 120
130 130 148 136 88 8 1 0 255 1 0 0 0 27 41 66
90 48 23 12 3 2 255 2 1 1 1 3 23 255 255 255
255 236 11 3 2 1 1 2 3 1 0 0 0 0 1 1
2 2 6 12 9 3 1 1 0 0 0 0 255 1 1 2
3 9 11 9 4 2 2 1 0 0 255 1 1 2 35 179
255 250 228 185 13 3 2 1 1 255 1 1 0 1 15 15
15 6 3 2 2 2 1 255 1 0 0 1 2 13 67 67
16 5 2 3 1 255 0 1 0 1 1 2 2 2 2 1
1 1 1 255 0 1 1 1 1 2 9 39 39 2 2 2
2 1 255 1 1 1 1 2 2 2 3 3 2 2 2 0
1 0 255 1 2 2 2 3 9 9 3 2 1 1 0 0
255 1 2 2 2 2 3 11 11 1 1 1 1 0 0 255
1 2 1 3 4 92 136 54 20 2 1 1 1 255 1 0
1 1 1 1 2 2 2 2 1 1 1 1 255 1 1 2
9 18 24 34 32 32 22 10 2 1 1 255 0 2 16 238
255 255 255 255 156 12 8 2 1 255 1 1 2 26 55 66
66 76 38 11 2 1 1 1 255 0 0 8 67 73 82 88
82 34 3 1 1 1 255 2 2 5 5 20 51 51 56 56
32 4 2 2 1 255 1 2 2 37 76 76 76 69 69 15
3 1 1 255 2 1 2 10 70 98 93 103 93 61 55 10
2 255 2 2 4 10 115 220 197 197 195 169 93 2 2 2
255 2 3 4 9 64 255 255 255 255 55 3 2 1 1 255
1 1 1 2 2 0 2 2 6 2 2 1 1 255 2 2
0 0 1 1 1 1 1 2 1 1 1 2 255 0 0 0
0 1 1 2 10 23 3 2 0 0 0 255 0 0 4 12
82 140 140 130 27 5 2 2 0 255 2 2 2 4 4 144
255 255 209 78 10 5 2 1 255 1 1 2 2 3 18 85
124 61 6 1 1 1 1 255 0 0 1 4 47 61 76 76
66 8 2 1 0 255 1 0 0 0 4 12 39 39 22 12
2 2 2 255 1 1 1 1 2 3 9 119 119 110 11 2
1 1 1 0 1 3 1 0 0 0 0 1 1 1 1 2
4 4 3 1 1 0 0 0 0 255 1 1 2 2 1 1
1 1 1 1 1 0 1 255 1 1 1 1 35 110 110 99
5 4 2 2 1 1 255 1 1 1 1 2 1 1 1 1
1 1 2 1 255 1 1 1 1 1 1 9 9 8 1 1
2 1 255 0 1 0 1 2 2 2 1 1 1 0 0 0
255 0 1 1 2 2 2 2 2 1 1 2 2 1 1 255
1 1 1 1 1 1 2 2 2 2 2 1 0 0 0 255
1 2 2 0 0 1 2 1 1 1 0 0 0 255 1 1
1 1 1 2 3 2 1 1 1 1 1 0 255 1 2 3
3 3 2 2 2 2 2 2 1 1 255 0 0 1 1 1
1 1 1 1 1 1 1 0 0 255 1 1 2 2 9 12
13 13 5 5 2 2 1 1 255 1 1 2 12 16 17 20
17 12 3 3 2 2 255 1 1 0 0 15 30 38 17 3
1 1 1 1 1 255 0 0 1 8 12 19 51 34 4 2
1 1 1 255 2 2 2 2 2 10 24 24 8 3 2 2
2 1 255 1 2 2 2 4 4 4 3 3 2 2 1 1
255 2 2 1 2 8 56 79 93 55 37 0 0 0 255 1
1 2 3 8 105 105 126 85 8 1 1 1 1 255 2 2
3 3 4 9 20 20 20 3 2 1 1 1 255 1 2 2
2 1 0 1 2 2 1 2 1 1 255 2 2 0 0 2
1 1 1 1 1 1 2 1 1 255 1 0 0 0 1 0
1 0 1 1 1 1 1 1 255 1 1 1 3 11 9 3
2 1 1 1 1 0 255 0 2 2 1 1 1 1 8 8
8 5 2 2 1 255 0 1 1 2 1 2 3 2 2 1
1 1 1 1 255 1 1 1 2 3 3 2 3 2 2 1
1 1 255 1 1 0 1 3 2 2 1 1 1 1 2 2
255 0 0 0 1 1 1 3 3 4 2 1 1 1 1 1
0 0 0 0 0 0 1 1 1 1 1 1 0 1 2 3
1 1 1 1 0 1 255 0 0 2 1 1 1 1 1 1
2 2 0 1 255 1 1 0 1 2 2 3 4 3 1 1
2 2 1 255 0 0 1 1 2 1 1 1 1 1 1 1
2 255 1 1 1 0 0 1 2 3 2 1 1 2 1 255
0 1 1 1 2 2 1 1 1 1 1 0 0 255 0 1
2 2 2 2 2 1 1 1 1 1 1 1 255 1 1 1
1 1 1 1 2 2 2 2 1 0 0 0 255 3 2 2
1 1 1 1 1 1 1 1 0 0 255 0 1 2 2 2
0 1 1 1 1 1 1 1 0 255 3 3 3 2 2 1
1 1 1 2 1 0 0 255 0 0 0 1 1 1 2 1
1 1 1 1 0 0 255 0 1 2 2 2 2 3 2 2
2 2 1 1 1 255 1 1 1 1 3 3 3 8 3 1
1 1 0 255 0 0 0 0 0 1 2 2 1 1 1 1
1 1 255 1 1 1 2 2 1 1 2 2 1 1 1 1
255 2 2 1 1 1 1 1 1 2 2 2 2 2 1 255
1 1 1 0 2 3 3 2 2 2 2 2 1 255 1 1
0 1 2 2 2 3 2 1 0 0 0 255 0 0 0 0
1 1 1 2 2 2 1 1 1 1 255 3 3 1 1 2
1 1 1 3 2 2 2 1 1 255 1 0 2 1 1 1
1 1 1 1 0 0 0 255 2 2 1 0 1 1 1 1
1 1 1 1 2 1 255 1 1 1 1 1 0 1 0 0
0 1 1 1 1 255 1 1 2 2 2 2 2 1 1 1
1 1 0 255 0 0 0 1 0 0 1 1 4 4 3 2
1 2 255 2 2 1 1 1 1 1 1 1 1 0 0 0
0 255 2 0 0 0 2 1 1 1 1 2 2 1 1 255
1 1 2 2 2 1 1 0 0 0 1 2 2 255 0 0
0 1 1 1 2 2 2 1 1 1 1 1 1 0 0 0
0 0 0 0 0 0 1 0 0 0 1 1 2 1 1 1
1 1 1 255 0 0 1 1 1 1 0 1 2 2 1 0
1 255 0 0 0 0 1 1 1 2 2 2 1 1 1 1
255 0 0 1 1 1 1 1 2 1 1 1 1 1 255 1
1 1 1 0 1 1 1 1 1 1 2 0 255 0 1 0
1 2 2 1 0 1 0 1 0 0 255 0 1 1 1 2
2 2 1 1 1 1 1 1 1 255 1 1 1 1 1 1
1 2 2 2 1 1 1 1 1 255 3 2 1 1 1 1
1 1 0 1 1 2 1 255 0 0 1 2 2 1 0 1
1 1 2 1 1 0 255 0 3 3 2 2 1 1 1 1
2 1 0 1 255 1 1 1 1 1 2 2 1 1 1 1
1 0 0 255 0 0 1 0 1 1 1 1 2 2 2 0
0 0 255 1 1 0 0 1 2 2 2 1 1 1 0 0
255 0 0 0 0 0 1 1 1 1 1 1 1 1 1 255
255 255 255 255 255 255 255 255 255 255 255 255 255 255 255 255
255 255 255 255 255 255 255 255 255 255 255 255 255 255 255 255
255 255 255 255 255 255 255 255 255 255 255 255 255 255 255 255
255 255 255 255 255 255 255 255 255 255 255 255 255 255 255 255
255 255 255 255 255 255 255 255 255 255 255 255 255 255 255 255
255 255 255 255 255 255 255 255 255 255 255 255 255 255 255 255
255 255 255 255 255 255 255 255 255 255 255 255 255 255 255 255
255 255 255 255 255 255 255 255 255 255 255 255 255 255 255 255
255 255 255 255 255 255 255 255 255 255 255 255 255 255 255 255
255 255 255 255 255 255 255 255 255 255 255 255 255 255 255 255
255 255 255 255 255 255 255 255 255 255 255 255 255 255 255 255
255 255 255 255 255 255 255 255 255 255 255 255 255 255 255 255
255 255 255 255 255 255 255 255 255 255 255 255 255 255 255 255
255 255 255 255 255 255 255 255 255 255 255 255 255 255 255 255
255 255 255 255 255 255 255 255 255 255 255 255 255 255 255 255
255 255 255 255 255 255 255 255 255 255 255 255 255 255 255 255
255 255 255 255 255 255 255 255 255 255 255 255 255 255 255 255
255 255 255 255 255 255 255 255 255 255 255 255 255 255 255 255
255 255 255 255 255 255 255 255 255 255 255 255 255 255 255 255
255 255 255 255 255 255 255 255 255 255 255 255 255 255 255 255
255 255 255 255 255 255 255 255 255 255 255 255 255 255 255 255
255 255 255 255 255 255 255 255 255 255 255 255 255 255 255 255
255 255 255 255 255 255 255 255 255 255 255 255 255 255 255 255
255 255 255 255 255 255 255 255 255 255 255 255 255 255 255 255
255 255 255 255 255 255 255 255 255 255 255 255 255 255 255 255
255 255 255 255 255 255 255 255 255 255 255 255 255 255 255 255
255 255 255 255 255 255 255 255 255 255 255 255 255 255 255 255
255 255 255 255 255 255 255 255 255 255 255 255 255 1 1 1
1 1 0 1 0 0 0 0 0 1 255 1 2 2 1 1
0 0 0 0 0 1 1 1 1 255 0 0 2 1 1 1
1 1 1 0 0 0 0 255 0 0 1 1 1 1 1 1
1 0 0 0 1 255 1 0 0 0 0 0 1 1 1 1
1 1 1 2 255 3 3 3 1 1 1 1 1 1 2 2
1 1 0 255 0 0 0 0 0 0 0 1 1 1 1 1
1 255 1 1 1 1 1 1 0 0 1 1 1 1 2 2
255 1 1 1 1 0 0 0 1 0 0 0 1 1 1 255
1 0 1 2 2 1 1 1 1 1 1 0 0 255 0 1
1 1 1 1 0 0 0 0 1 1 1 1 255 2 1 1
1 0 2 0 0 0 1 1 0 0 0 255 0 0 1 1
0 0 0 1 1 1 0 1 1 255 1 0 0 0 2 2
1 1 0 0 0 1 2 255 0 0 0 1 2 1 1 1
1 1 1 1 1 2 2 2 0 0 1 1 0 0 0 0
0 1 1 2 2 2 2 2 2 1 2 0 1 255 1 0
1 1 1 1 0 1 2 2 0 0 0 255 0 1 1 1
1 1 1 1 2 2 2 1 1 1 255 2 1 1 1 1
2 3 3 2 1 1 0 1 255 1 1 0 0 0 1 1
1 0 1 1 1 1 255 1 1 0 1 1 1 1 1 1
1 0 1 0 255 0 1 1 1 1 2 2 2 1 1 1
1 0 0 255 1 1 1 2 2 1 0 1 1 1 1 1
1 1 1 255 1 1 1 2 1 2 2 2 2 1 1 1
2 255 1 0 1 2 3 2 2 1 1 1 2 2 2 2
255 0 2 2 2 1 1 0 1 2 1 1 1 1 255 1
2 2 2 1 2 2 2 1 1 2 1 1 1 255 0 0
1 1 0 0 0 1 2 3 2 0 0 0 255 1 1 1
0 0 1 1 1 1 1 1 0 0 255 1 1 0 0 0
0 0 0 1 1 1 1 1 1 255 0 1 1 1 1 0
0 0 0 0 0 1 1 255 1 1 1 1 1 0 0 0
0 1 1 1 1 1 255 1 2 2 2 1 1 1 1 1
0 0 0 0 255 0 1 1 1 1 1 1 1 1 0 0
2 1 255 1 1 1 1 0 0 1 1 1 1 1 0 1
2 255 2 2 1 1 1 1 1 1 1 1 1 1 1 1
255 1 0 0 0 0 0 0 1 1 1 1 1 1 255 1
1 0 0 0 1 1 1 3 2 2 1 2 2 255 2 2
1 0 0 0 0 1 0 0 0 1 1 1 255 0 0 0
1 2 1 1 1 1 1 1 1 1 255 1 1 2 2 1
1 1 0 2 0 0 0 1 1 255 1 1 1 1 0 2
1 1 1 1 1 0 0 0 255 0 1 1 1 1 1 1
1 1 1 0 1 1 255 0 0 0 2 2 2 2 2 2
2 1 2 2 255 0 0 0 0 1 2 2 1 1 1 1
1 1 1 1 1 1 1 1 1 1 1 1 1 1 2 2
3 3 3 3 2 2 2 2 2 2 255 0 0 1 2 3
2 1 2 2 1 0 0 0 255 1 1 0 0 1 2 3
3 3 1 1 1 1 0 255 2 2 2 2 2 4 4 3
2 2 2 0 1 255 1 1 0 0 0 1 1 1 0 1
1 1 1 255 1 1 0 0 1 1 1 1 1 2 1 1
1 255 1 1 1 1 1 1 2 4 4 4 3 1 0 1
255 1 1 1 1 1 1 0 1 1 4 2 2 1 1 1
255 1 1 1 2 6 37 37 10 2 2 1 1 1 255 1
1 1 3 5 4 5 5 5 2 2 2 2 2 255 1 2
2 2 2 2 2 2 2 1 0 0 1 255 1 1 2 2
3 3 8 8 6 4 2 1 1 1 255 1 1 1 1 0
0 1 3 4 6 4 0 0 0 255 2 1 1 0 1 1
1 2 2 2 2 1 1 255 1 1 0 0 0 1 0 1
3 3 1 1 1 1 255 0 1 1 0 0 0 0 0 0
1 1 1 1 255 1 2 2 1 1 1 2 1 2 1 1
1 1 1 255 1 2 2 1 1 2 2 2 2 1 1 1
0 255 0 1 1 2 2 2 1 2 1 2 2 2 1 255
1 2 1 1 0 0 1 1 1 2 0 0 0 1 255 1
0 0 0 0 1 1 1 1 1 1 1 1 1 255 1 1
0 0 0 2 1 1 1 2 2 2 1 255 1 1 1 1
1 3 78 97 132 132 23 2 1 1 255 3 2 0 0 0
0 1 3 3 0 1 1 1 1 255 0 0 2 2 3 4
4 3 4 4 4 2 2 255 1 1 1 1 2 2 5 11
5 2 1 0 1 1 255 1 1 1 1 1 2 2 2 1
1 1 0 0 0 255 1 1 0 0 1 1 2 3 3 2
1 1 0 255 0 0 0 2 3 4 23 26 26 6 4 2
2 255 0 0 0 0 0 1 2 3 1 1 2 1 1 1
1 2 2 1 0 0 0 1 1 0 1 3 4 9 120 132
132 132 13 2 2 1 0 255 0 0 1 2 3 4 8 11
3 2 1 0 0 255 1 1 0 0 2 4 20 20 17 8
2 1 1 0 255 2 2 2 2 13 24 38 24 17 4 1
0 0 255 1 1 0 0 1 1 1 1 0 1 0 1 0
255 0 1 0 0 0 4 91 134 134 26 1 1 1 255 2
2 1 1 1 2 5 16 16 24 16 3 1 1 255 1 1
1 1 0 1 2 19 19 28 12 3 1 1 1 255 1 1
2 66 178 255 255 228 139 45 2 1 1 255 1 1 5 5
81 97 97 86 66 25 3 2 2 2 255 1 2 2 2 2
10 20 23 9 2 1 0 0 255 1 1 1 2 3 18 37
47 47 28 3 3 2 2 255 1 1 1 1 3 3 41 38
16 6 2 0 0 0 255 1 1 2 1 93 127 154 154 92
8 4 3 2 255 1 1 0 0 0 3 10 30 19 19 1
1 1 0 255 0 1 0 0 2 27 37 27 12 3 1 1
0 255 0 1 1 2 4 136 136 142 127 44 2 2 1 1
255 1 2 2 2 11 16 16 16 10 2 1 2 1 255 0
1 1 2 2 3 3 8 4 4 3 2 1 255 1 1 1
1 0 1 3 5 3 3 2 2 0 1 255 0 0 0 0
1 2 3 12 12 10 8 1 1 1 255 1 1 0 0 2
2 2 6 9 15 9 3 2 255 1 1 2 2 3 96 200
206 206 208 180 35 1 1 255 3 1 1 0 0 1 5 10
10 5 1 0 1 1 255 1 1 2 2 4 144 198 198 184
40 5 4 1 255 1 1 1 2 2 23 34 35 38 35 4
2 1 1 255 1 1 1 1 2 26 42 39 17 6 2 0
1 0 255 0 0 0 1 2 13 23 11 9 3 2 1 0
255 0 0 0 2 4 184 255 255 194 38 6 6 2 255 0
0 0 0 1 2 3 3 3 2 1 1 1 1 1 1 1
1 0 0 0 0 0 0 2 4 91 186 193 186 193 185 143
19 2 1 0 255 0 0 0 3 4 10 11 15 11 3 1
0 0 255 1 1 1 3 15 32 34 69 73 31 8 2 0
0 255 2 2 2 13 41 38 40 37 40 22 6 1 1 255
1 0 0 0 1 1 1 1 0 2 0 1 0 255 0 1
0 0 4 91 255 255 255 205 26 2 2 255 2 2 1 1
2 26 26 32 25 34 34 25 2 1 255 1 1 0 0 0
2 23 38 40 38 19 4 1 1 2 255 2 3 86 255 255
255 255 255 255 166 45 2 2 255 2 1 9 81 151 162 178
194 187 139 53 2 2 1 255 2 2 2 3 10 20 33 28
24 18 1 0 0 255 1 1 1 2 18 47 69 56 55 55
47 6 3 2 255 1 0 1 3 9 31 49 49 41 16 1
1 1 1 255 1 2 2 93 232 253 252 228 202 122 8 4
3 255 1 1 1 2 3 31 39 66 52 35 19 1 1 0
255 1 1 0 0 41 64 76 70 70 35 2 1 0 255 0
1 1 4 136 185 224 185 166 127 44 4 1 1 255 1 1
1 11 19 20 19 22 22 40 2 2 1 255 0 1 1 2
10 17 9 9 8 9 4 3 1 255 0 0 0 0 1 4
6 17 17 15 6 3 0 0 255 0 0 1 1 2 5 15
15 16 16 12 6 2 1 255 1 1 1 1 2 10 9 10
10 20 10 8 2 255 1 3 3 4 96 249 206 206 206 208
193 180 35 3 255 2 1 1 1 2 13 15 15 15 12 5
1 1 1 255 2 2 3 3 178 255 255 255 255 236 40 4
3 255 0 0 1 2 31 39 52 52 60 57 38 10 1 1
255 1 1 1 1 26 62 60 44 39 27 6 1 1 0 255
0 0 0 2 23 63 76 76 82 6 3 2 1 255 1 0
0 2 184 255 255 255 255 178 38 6 5 255 1 0 0 0
1 3 3 3 3 3 3 2 2 1 1 2 2 1 0 0
0 0 0 0 3 91 188 201 201 186 193 200 185 103 19 0
0 255 1 1 0 4 8 11 10 15 15 11 1 1 0 255
1 1 2 15 26 32 32 49 73 69 31 2 2 1 255 2
2 2 38 45 38 38 37 49 28 22 5 1 255 0 0 0
0 1 9 1 1 0 2 0 2 0 255 0 1 0 1 64
255 255 255 255 255 205 23 3 255 2 1 1 2 26 44 38
38 25 42 31 31 16 1 255 0 1 1 0 0 23 33 38
40 38 38 19 4 1 1 255 2 66 255 255 255 255 255 255
255 255 166 2 2 255 2 6 12 173 173 173 162 198 198 238
146 53 2 1 255 2 2 2 5 16 32 48 48 28 18 9
2 1 255 2 1 1 11 57 92 95 84 69 60 60 60 6
1 255 0 0 1 3 27 46 62 62 62 42 9 1 1 0
255 1 2 10 232 255 255 255 242 241 202 122 5 3 255 1
1 1 4 25 33 57 66 52 39 35 26 1 0 255 1 1
2 41 82 82 92 92 86 68 35 1 1 255 1 0 1 55
238 238 232 198 150 146 110 11 1 1 255 2 2 11 41 30
30 18 34 47 47 27 2 2 255 0 0 1 2 10 17 12
17 4 22 4 1 0 255 0 0 0 0 1 6 6 6 13
15 13 6 1 0 255 0 0 2 2 12 15 18 18 16 18
15 8 2 0 255 0 1 0 1 12 12 10 9 8 19 10
8 2 255 2 2 4 37 214 227 206 179 146 183 193 195 180
17 255 0 1 2 2 16 16 26 26 26 24 12 2 1 2
255 2 2 3 144 255 255 255 255 255 255 192 11 3 255 1
1 1 31 60 55 61 60 61 57 39 19 6 1 255 1 0
0 2 62 79 77 44 40 47 47 2 0 0 255 0 1 1
4 55 70 73 70 82 68 5 1 1 255 1 2 3 83 255
255 255 255 255 194 175 11 4 255 1 1 1 1 2 3 3
3 3 3 3 2 1 2 1 2 1 1 0 0 0 0 1
0 6 178 217 201 186 122 130 179 200 179 53 2 0 255 1
2 2 9 9 11 9 13 15 15 1 0 0 255 1 1 2
22 27 27 23 34 49 52 31 2 1 1 255 2 2 24 51
39 23 22 18 40 28 26 6 1 255 1 1 0 1 6 9
2 2 0 2 0 2 1 255 1 1 1 1 255 255 255 255
255 255 244 194 3 255 2 0 0 2 44 47 47 34 30 34
30 25 18 1 255 1 1 1 1 1 25 33 27 35 38 39
34 10 2 2 255 2 168 255 255 255 255 255 255 255 255 205
9 1 255 0 6 39 175 175 173 135 164 197 245 238 115 3
2 255 2 2 3 8 22 33 48 48 28 22 16 2 1 255
1 1 2 42 92 95 105 77 69 60 67 60 11 2 255 0
0 2 11 70 70 64 63 69 68 42 4 1 0 255 0 4
56 255 255 255 243 242 242 242 170 5 3 255 1 0 2 10
39 39 48 48 48 44 39 35 5 0 255 0 2 5 83 102
102 102 92 86 86 68 4 1 255 1 1 1 139 237 237 198
176 147 147 122 73 1 1 255 1 2 41 42 30 18 6 22
34 40 32 2 2 255 1 1 1 2 10 12 10 9 4 6
6 1 1 255 2 2 1 1 6 17 8 6 6 13 13 10
1 0 255 0 0 2 12 13 17 17 18 18 22 16 12 2
0 255 0 0 0 8 17 10 9 8 6 17 10 8 2 255
2 1 4 164 214 227 195 143 137 147 193 199 193 10 255 0
1 2 2 19 19 19 17 24 24 19 2 1 2 255 2 3
3 255 255 255 255 255 255 255 199 45 3 255 1 1 4 32
67 67 61 54 61 54 37 11 2 1 255 1 1 1 26 59
77 75 56 45 48 45 2 0 0 255 0 1 1 15 59 76
70 69 69 68 6 1 1 255 1 2 5 141 255 255 255 255
255 227 227 11 3 255 1 1 1 2 3 4 3 3 3 3
3 2 1 1 1 1 1 1 1 0 0 0 1 3 8 217
238 238 201 118 122 130 201 201 53 11 1 255 2 2 3 11
11 9 6 12 16 16 6 1 0 255 0 1 8 24 51 27
22 23 44 49 31 2 2 2 255 2 4 24 49 39 22 19
15 24 34 34 10 1 255 1 1 1 3 8 10 10 8 1
2 2 2 1 255 1 1 1 2 255 255 255 255 255 255 255
194 2 255 0 0 0 2 24 47 47 22 24 30 30 18 12
1 255 1 1 1 1 2 25 25 24 24 34 38 34 10 2
1 255 2 168 255 255 255 255 255 255 255 255 224 12 1 255
2 6 55 183 183 146 135 135 153 204 204 115 3 2 255 1
1 2 8 30 37 37 38 28 24 8 1 1 255 1 1 2
64 105 95 95 71 67 55 60 55 11 1 255 0 0 2 16
70 71 70 75 71 69 47 4 1 0 255 0 5 56 255 255
255 248 248 248 241 202 5 3 255 1 0 2 39 63 51 51
48 48 49 44 35 26 1 255 0 2 5 118 156 156 102 91
86 96 96 4 2 255 1 1 2 139 237 237 184 176 143 150
122 111 3 1 255 1 1 26 32 30 19 6 13 34 34 27
2 2 255 1 1 1 2 6 9 6 6 5 6 6 2 1
255 2 2 2 2 17 22 10 6 6 6 11 5 1 0 255
0 1 1 13 13 13 13 18 18 18 13 4 1 0 255 0
0 0 10 11 9 5 8 8 17 9 2 0 255 1 1 1
164 214 255 227 155 137 183 195 208 195 3 255 0 0 2 2
10 15 17 17 17 19 13 1 1 1 255 2 3 5 255 255
255 255 235 224 224 197 45 3 255 1 2 3 32 79 79 53
53 61 52 27 9 1 1 255 1 1 1 26 44 77 44 57
45 48 20 1 0 0 255 0 0 1 15 59 70 66 68 68
66 6 1 1 255 0 4 6 141 255 255 255 255 255 250 227
4 1 255 1 1 2 2 4 4 3 2 2 3 3 3 1
1 1 1 2 2 1 0 0 0 0 3 8 217 255 255 229
186 161 161 237 206 25 11 2 255 2 2 3 11 11 9 8
13 16 16 6 2 1 255 1 1 8 51 81 40 32 23 38
38 28 13 0 2 255 4 5 23 49 39 15 15 13 24 34
34 9 1 255 1 1 1 3 6 10 10 8 0 2 2 2
1 255 1 1 1 2 205 255 255 255 255 255 255 79 2 255
1 0 0 1 19 28 32 28 32 30 30 13 10 2 255 1
1 1 2 10 37 37 24 18 27 31 31 4 1 1 255 2
140 255 255 255 255 255 255 255 255 205 12 3 255 3 6 55
190 190 173 146 139 148 195 195 62 3 2 255 1 1 1 6
27 35 35 31 30 26 4 1 1 255 1 0 1 83 105 84
77 61 52 52 55 42 3 2 255 1 0 2 16 70 75 76
76 69 68 47 2 0 0 255 1 4 27 255 255 255 248 248
248 235 202 3 1 255 1 0 2 39 100 100 77 71 77 69
45 35 1 0 255 0 2 4 120 156 156 92 86 91 96 96
2 2 255 1 1 5 89 237 237 192 192 163 170 143 111 6
1 255 1 1 11 30 32 32 19 19 19 34 9 2 0 255
1 1 2 3 6 6 3 3 1 6 6 6 1 255 1 1
1 2 2 17 10 10 8 6 6 1 1 1 255 1 1 1
10 10 11 10 13 16 18 11 3 1 1 255 0 0 1 5
10 10 9 11 15 17 8 2 0 255 1 1 1 71 207 255
255 252 190 215 255 228 186 3 255 1 0 1 1 4 12 15
17 17 17 12 1 0 1 255 2 2 8 149 255 255 255 255
255 255 197 5 1 255 1 2 2 6 49 49 49 49 71 63
25 2 1 1 255 1 1 1 13 44 75 42 57 57 57 16
1 0 0 255 0 0 1 3 20 70 66 66 66 52 2 1
1 255 1 2 6 55 255 255 255 255 255 250 207 4 1 255
1 1 2 2 3 3 3 3 4 3 3 4 4 1 1 1
2 2 1 1 0 0 0 0 8 141 255 255 255 222 229 206
206 110 15 3 1 255 1 2 2 9 10 9 10 15 19 15
3 2 1 255 0 1 4 33 73 35 23 23 26 28 24 13
0 1 255 4 5 20 32 49 17 17 17 39 37 16 6 1
255 0 1 1 1 1 8 8 8 0 0 0 2 1 255 0
1 1 1 75 255 255 255 255 255 219 12 2 255 1 1 1
1 9 22 32 32 32 32 32 15 10 2 255 0 0 0 1
10 38 54 38 18 24 24 22 2 1 1 255 3 70 255 255
255 255 255 255 255 255 179 10 3 255 3 3 22 190 197 173
162 162 173 191 136 39 4 2 255 1 0 1 2 10 26 27
30 30 26 2 1 0 255 2 2 2 62 86 81 81 77 51
51 42 41 2 2 255 2 1 3 12 42 75 76 76 68 54
13 1 0 0 255 1 3 9 213 255 255 255 248 235 228 38
2 2 255 1 0 2 3 56 71 71 77 85 83 37 23 1
0 255 0 0 3 59 91 91 91 91 93 91 41 2 1 255
1 1 3 12 192 192 192 226 226 170 120 44 3 3 255 1
2 5 28 44 41 37 37 13 37 4 2 1 255 1 1 1
2 3 2 2 2 1 4 6 6 2 255 0 0 0 0 0
8 8 24 13 12 5 0 0 0 255 1 1 1 1 6 5
5 11 16 13 11 1 1 0 255 0 1 1 3 11 12 12
15 13 11 6 2 0 255 0 1 2 30 207 255 255 255 255
255 255 228 77 3 255 1 1 0 0 1 5 15 17 17 16
4 1 0 0 255 1 1 5 55 255 255 255 255 255 197 85
2 1 255 1 2 1 2 10 44 44 49 75 75 4 2 0
1 255 1 1 1 2 44 52 38 37 38 35 2 2 1 1
255 1 1 1 1 12 38 38 39 51 4 1 0 1 255 1
1 2 6 89 255 255 255 250 219 31 2 1 255 1 1 1
1 0 2 3 6 5 4 3 4 4 1 1 1 2 1 1
1 1 0 0 0 0 28 150 224 255 222 255 199 154 41 4
2 1 255 1 1 1 3 9 9 15 15 15 6 2 2 2
255 1 1 2 9 23 23 19 23 24 26 19 1 0 0 255
1 2 10 31 42 42 25 23 37 13 6 4 2 255 1 1
1 0 0 2 8 8 1 0 0 0 0 255 0 0 1 1
2 162 255 255 255 219 59 2 1 255 1 1 1 0 3 22
32 38 38 34 31 15 9 2 255 1 1 1 1 2 30 38
38 15 10 10 1 1 1 1 255 2 4 127 252 255 255 255
255 255 179 18 4 1 255 1 2 3 52 173 169 162 162 173
173 39 18 2 2 255 0 0 1 2 4 10 11 22 26 3
2 2 1 255 2 2 1 16 62 77 77 63 61 42 39 4
2 2 255 2 1 3 4 12 55 64 63 63 26 1 0 0
0 255 2 2 3 78 213 253 208 208 143 110 6 2 1 255
1 1 1 1 9 56 64 66 77 77 23 1 0 0 255 0
0 1 5 59 57 57 61 76 53 4 1 1 255 1 1 1
3 105 187 192 192 175 163 55 5 1 1 255 0 1 2 11
41 37 24 24 17 4 2 2 1 255 1 0 1 1 1 2
2 2 1 1 4 3 1 255 0 0 0 0 0 1 1 2
2 1 0 0 1 1 255 1 1 1 1 2 4 4 6 15
11 3 1 0 0 255 1 1 1 1 5 11 11 11 9 8
1 1 0 255 0 0 1 4 48 255 255 255 255 255 229 77
2 2 255 1 1 0 0 0 2 5 9 17 4 2 1 0
0 255 0 1 2 11 55 219 255 219 185 85 2 0 0 255
2 2 1 1 3 10 33 37 49 4 1 0 0 1 255 1
2 1 2 2 6 35 35 35 2 0 1 1 2 255 1 1
1 1 2 12 12 4 1 1 1 1 1 255 1 1 1 1
6 89 209 228 209 42 11 2 2 255 2 1 1 0 0 0
3 5 4 1 1 2 2 1 1 1 1 1 1 1 1 0
0 0 0 4 28 150 222 191 191 127 41 2 1 1 0 255
1 1 1 2 2 4 9 15 3 1 1 1 1 255 1 1
1 2 5 9 16 20 23 23 2 1 1 1 255 1 2 2
19 31 25 24 17 15 5 3 2 2 255 1 1 0 0 0
2 8 8 4 0 0 0 0 255 0 0 1 1 2 5 162
162 148 59 2 2 1 255 1 1 1 0 2 2 22 38 38
33 15 9 2 1 255 1 1 1 1 2 3 30 32 9 3
1 1 1 1 0 255 1 2 3 127 215 255 255 194 118 18
3 3 2 255 1 1 1 2 52 66 88 66 59 32 4 2
1 1 255 0 1 1 1 2 3 4 5 5 3 2 2 1
255 1 1 1 1 16 24 56 63 39 17 2 2 1 1 255
1 2 3 3 3 9 31 31 26 1 0 0 0 1 255 2
2 3 3 78 128 128 110 66 6 2 1 1 255 1 1 1
1 1 9 17 19 19 6 1 1 0 0 255 0 0 0 1
5 34 46 46 46 5 3 1 1 255 1 1 1 1 2 105
118 126 126 44 3 1 1 0 255 0 1 2 3 9 17 17
17 8 2 2 1 1 255 0 0 0 0 0 1 2 2 1
1 1 1 1 255 0 0 0 0 0 0 0 1 1 1 1
1 1 1 255 0 1 1 1 1 1 3 5 9 9 1 0
0 0 255 1 1 1 1 4 6 6 4 4 4 1 1 1
255 1 0 0 2 3 48 177 177 170 107 46 3 2 1 255
1 1 1 0 0 1 1 1 1 0 1 1 0 0 255 0
0 2 6 11 23 23 24 24 3 1 0 0 255 1 1 1
1 2 1 1 1 2 2 1 0 0 0 255 1 1 0 1
1 2 2 2 1 1 0 1 2 2 255 1 1 1 1 1
2 1 1 1 1 1 1 1 255 1 1 1 1 1 2 2
3 5 5 2 2 2 255 2 1 1 0 0 0 2 1 1
1 1 1 1 0 1 1 1 1 0 0 1 0 0 0 1
2 4 8 42 42 17 4 3 2 1 1 1 255 1 0 0
0 1 2 1 1 1 0 0 1 1 255 1 1 1 1 1
2 4 10 19 2 2 1 1 1 255 1 2 2 4 19 19
9 5 2 2 2 2 1 255 1 1 1 0 1 2 4 8
1 1 1 0 0 255 0 0 1 2 1 1 1 1 2 2
0 1 1 255 1 2 1 0 1 2 2 3 13 13 2 2
2 1 255 1 1 1 2 1 2 3 3 3 2 0 0 0
0 0 255 1 2 2 3 62 110 110 38 15 2 2 2 1
255 1 1 1 1 2 4 9 9 9 2 1 1 1 1 255
0 1 1 1 1 2 2 2 2 2 2 2 2 255 0 0
0 1 1 1 6 6 2 2 1 1 0 1 255 1 1 1
1 1 2 2 2 1 1 0 0 0 1 255 2 2 2 1
3 4 4 4 2 0 0 0 0 255 1 1 1 1 1 1
1 2 2 2 1 0 0 0 255 0 0 0 1 1 3 3
5 5 3 2 1 1 255 1 1 1 1 1 2 2 2 2
2 1 1 1 1 255 1 1 1 1 2 1 1 1 1 1
1 1 1 255 1 1 1 1 1 1 2 2 1 1 1 1
1 255 1 0 1 0 0 0 0 0 0 0 1 1 1 2
255 2 1 1 1 1 1 1 2 2 2 1 1 0 0 255
1 1 0 0 0 1 2 2 2 2 1 1 1 255 1 0
0 0 1 1 1 9 3 3 1 1 1 1 255 1 1 1
1 1 1 1 0 0 0 0 0 0 0 255 0 0 2 2
3 3 3 5 1 1 1 1 0 255 1 1 1 1 0 0
0 1 1 1 1 1 0 0 255 0 0 0 0 1 2 1
1 1 0 1 1 2 3 255 2 2 0 2 1 1 1 1
1 1 1 1 1 255 0 0 0 0 0 1 1 2 2 2
2 2 2 255 1 0 0 0 0 0 0 1 1 1 1 1
0 0 0 1 1 0 0 0 1 0 0 0 1 2 1 1
1 2 2 2 1 1 0 0 0 255 1 0 0 0 1 1
1 1 1 1 0 1 1 255 1 1 0 0 0 0 1 2
2 2 1 1 1 1 255 2 2 2 3 3 4 4 1 1
1 2 1 1 255 1 1 1 1 1 1 2 1 1 1 1
1 0 255 0 0 0 1 1 1 1 1 1 2 1 1 1
255 1 2 2 1 0 1 1 1 1 2 2 2 1 1 255
1 1 0 1 1 1 2 2 0 0 0 0 0 0 0 255
1 1 2 1 1 1 3 4 3 1 0 2 2 255 1 1
1 1 1 2 2 2 1 1 1 1 1 1 255 1 1 1
0 0 0 1 2 2 2 1 1 1 255 0 0 0 1 0
1 1 2 2 2 1 1 0 1 255 1 1 1 1 1 1
1 1 0 0 0 1 0 1 255 1 0 1 1 1 1 2
2 0 0 0 0 0 255 1 1 1 1 1 0 0 0 1
1 1 1 1 0 255 0 1 0 0 0 1 0 1 2 2
2 1 1 255 2 1 1 1 1 2 2 1 1 2 2 2
2 2 255 1 1 1 1 1 1 1 1 1 1 1 1 1
255 2 2 2 1 1 1 1 1 1 1 1 1 1 255 0
0 1 0 0 0 0 0 1 0 1 0 1 2 255 1 0
1 0 1 1 1 2 1 2 1 2 1 0 255 1 1 0
0 0 1 1 1 1 2 2 2 2 255 2 1 1 0 0
0 0 0 0 0 1 1 1 1 255 0 0 1 1 1 1
1 1 0 0 0 0 1 1 255 0 1 2 2 2 2 2
1 1 1 1 1 1 255 1 0 0 0 0 0 0 0 1
1 3 1 1 0 255 0 0 0 0 1 1 1 1 0 1
1 1 2 2 255 1 2 0 1 1 1 1 1 2 2 1
1 1 255 1 0 1 0 0 0 1 1 1 1 1 1 1
255 0 0 0 1 0 0 0 1 1 2 2 2 2 2 2
2 1 0 255 255 255 255 255 255 255 255 255 255 255 255 255
255 255 255 255 255 255 255 255 255 255 255 255 255 255 255 255
255 255 255 255 255 255 255 255 255 255 255 255 255 255 255 255
255 255 255 255 255 255 255 255 255 255 255 255 255 255 255 255
255 255 255 255 255 255 255 255 255 255 255 255 255 255 255 255
255 255 255 255 255 255 255 255 255 255 255 255 255 255 255 255
255 255 255 255 255 255 255 255 255 255 255 255 255 255 255 255
255 255 255 255 255 255 255 255 255 255 255 255 255 255 255 255
255 255 255 255 255 255 255 255 255 255 255 255 255 255 255 255
255 255 255 255 255 255 255 255 255 255 255 255 255 255 255 255
255 255 255 255 255 255 255 255 255 255 255 255 255 255 255 255
255 255 255 255 255 255 255 255 255 255 255 255 255 255 255 255
255 255 255 255 255 255 255 255 255 255 255 255 255 255 255 255
255 255 255 255 255 255 255 255 255 255 255 255 255 255 255 255
255 255 255 255 255 255 255 255 255 255 255 255 255 255 255 255
255 255 255 255 255 255 255 255 255 255 255 255 255 255 255 255
255 255 255 255 255 255 255 255 255 255 255 255 255 255 255 255
255 255 255 255 255 255 255 255 255 255 255 255 255 255 255 255
255 255 255 255 255 255 255 255 255 255 255 255 255 255 255 255
255 255 255 255 255 255 255 255 255 255 255 255 255 255 255 255
255 255 255 255 255 255 255 255 255 255 255 255 255 255 255 255
255 255 255 255 255 255 255 255 255 255 255 255 255 255 255 255
255 255 255 255 255 255 255 255 255 255 255 255 255 255 255 255
255 255 255 255 255 255 255 255 255 255 255 255 255 255 255 255
255 255 255 255 255 255 255 255 255 255 255 255 255 255 255 255
255 255 255 255 255 255 255 255 255 255 255 255 255 255 255 255
255 255 255 255 255 255 255 255 255 255 255 255 255 255 255 255
255 255 255 255 255 255 255 255 255 255 255 255 255 255 255 255
0 1 1 1 0 1 0 1 0 0 0 0 2 2 2 1
1 1 1 255 1 0 0 2 2 2 1 1 1 1 1 0
1 255 1 0 0 0 0 0 1 1 1 0 0 0 0 1
255 1 1 1 1 1 1 1 1 1 1 1 1 1 255 1
1 1 1 1 0 0 1 2 2 2 2 0 255 0 0 0
0 1 1 1 0 1 2 2 1 1 255 0 0 0 1 0
0 0 1 1 1 1 1 1 1 255 1 1 0 0 1 1
1 1 1 1 1 1 1 0 1 255 1 1 0 0 1 1
1 1 1 1 0 2 2 255 1 1 1 1 1 1 1 2
2 2 2 2 1 2 255 1 0 1 1 3 2 3 3 3
2 2 2 1 255 0 0 0 0 0 2 1 2 1 1 0
1 1 1 255 2 1 1 1 2 2 1 0 0 0 1 1
1 1 255 1 1 2 1 1 1 5 5 3 2 1 1 1
255 1 1 0 1 1 2 0 0 0 1 1 1 1 1 255
1 1 1 0 0 0 0 1 0 1 1 1 1 255 2 1
2 1 2 3 3 2 1 1 2 2 2 1 255 0 1 1
1 1 1 1 1 1 1 2 1 0 255 1 1 1 1 1
2 2 2 1 1 1 1 1 255 0 0 1 1 1 1 2
1 0 0 0 0 1 1 255 0 0 1 0 0 1 1 1
1 1 1 2 2 2 255 1 1 1 1 1 1 1 1 0
1 1 1 1 255 2 1 0 0 0 0 1 0 1 1 1
1 1 1 255 1 1 0 1 1 1 1 1 0 1 1 1
1 1 255 1 0 2 0 0 0 1 1 1 1 0 1 1
255 0 0 0 0 0 1 1 1 2 3 0 1 1 1 255
1 1 2 1 1 1 1 1 0 1 0 0 0 1 255 1
1 1 1 1 1 1 1 0 0 1 1 2 255 0 0 0
0 0 0 1 2 1 1 1 1 1 255 0 0 1 1 1
0 0 1 1 2 1 1 1 1 0 0 1 1 2 1 1
1 1 1 1 2 2 1 0 1 2 2 2 2 1 1 1
255 1 1 0 0 2 1 1 0 1 1 1 1 1 255 0
0 1 0 0 1 1 1 1 1 0 0 0 0 255 1 1
1 0 0 0 0 1 1 1 1 1 0 255 1 1 1 0
0 0 1 2 5 3 2 2 0 255 0 0 0 0 1 0
0 0 0 1 1 1 0 255 0 0 1 1 0 0 0 1
1 1 1 0 1 1 255 1 0 0 0 1 1 2 2 2
1 1 2 2 2 1 255 1 1 0 0 1 1 1 1 1
1 1 2 1 255 1 1 1 1 1 2 2 3 2 2 2
2 1 1 255 0 0 1 3 16 10 10 11 11 6 3 2
1 255 1 1 0 1 0 2 2 2 1 1 0 1 1 1
255 1 1 1 2 2 2 2 1 1 1 1 1 1 1 255
0 1 2 2 2 5 16 16 9 3 2 1 0 255 1 1
0 1 2 2 2 2 1 1 0 0 0 1 255 1 1 1
2 3 2 2 2 1 0 0 0 0 255 1 1 1 0 1
3 3 2 1 1 1 1 1 1 255 0 1 1 1 1 1
2 2 2 2 2 0 0 255 1 1 1 0 1 1 2 2
1 1 1 2 2 255 1 1 1 1 1 2 2 2 1 0
0 0 1 1 255 1 1 1 1 2 1 1 1 1 1 1
1 1 1 255 1 1 1 1 1 2 1 1 1 1 1 1
1 255 1 1 0 0 1 1 2 2 2 2 2 1 0 0
255 1 1 0 0 1 1 2 1 1 2 1 1 1 1 255
1 0 0 0 1 1 1 1 1 1 0 0 0 255 0 0
0 0 0 1 1 2 8 6 3 1 1 1 255 1 1 1
1 1 1 1 2 2 1 0 0 1 1 255 1 1 1 1
1 1 2 1 0 0 1 1 1 255 0 0 0 1 1 1
2 2 1 1 1 2 2 255 1 1 1 1 0 0 1 1
2 2 2 2 1 0 0 0 0 1 3 2 0 0 0 1
0 2 1 1 1 2 2 3 2 2 1 1 0 255 1 1
0 0 2 2 2 0 1 2 2 1 1 255 0 0 1 1
1 1 1 2 1 2 0 1 0 1 255 1 1 1 1 1
1 1 1 1 1 0 0 0 255 1 2 1 1 1 1 4
23 23 9 3 2 0 255 0 0 1 1 1 1 1 1 1
1 1 1 1 255 0 1 1 0 0 1 1 3 2 2 1
0 1 1 255 1 0 0 0 2 2 2 22 22 17 2 1
1 1 1 255 1 1 0 1 1 1 1 1 1 1 1 1
2 255 1 1 1 1 1 8 24 24 18 3 3 3 2 1
255 1 1 2 19 27 111 244 249 244 38 13 6 2 255 0
1 0 1 0 4 5 24 24 5 2 1 1 1 255 1 1
1 2 4 5 4 1 8 2 0 0 1 1 255 1 2 5
5 12 28 238 238 49 25 8 2 1 255 0 0 0 1 1
2 2 4 3 2 1 0 0 1 255 1 0 2 3 9 19
44 47 33 4 1 0 0 255 2 1 2 0 0 1 3 3
1 1 2 1 1 1 255 1 1 1 2 2 2 2 2 4
3 2 0 0 255 1 1 1 0 1 1 3 2 2 1 1
1 1 255 1 1 2 2 0 2 3 4 2 2 2 1 2
1 255 1 2 2 2 2 2 2 1 1 1 1 1 1 1
255 1 1 1 1 2 2 3 9 9 4 2 2 1 255 0
0 0 1 3 5 9 51 56 32 22 2 0 0 255 1 1
1 1 2 2 18 13 23 12 2 1 1 1 255 1 0 0
1 2 2 2 2 2 1 1 1 0 255 1 1 1 1 1
2 2 39 39 22 6 6 1 1 255 1 1 1 2 2 2
17 17 5 2 1 1 1 1 255 1 1 1 1 1 1 3
3 1 0 1 1 1 255 1 0 0 1 1 2 2 4 4
3 3 2 2 255 2 1 1 1 0 1 3 3 16 5 3
2 1 0 0 0 1 1 3 3 0 0 0 0 1 1 1
1 2 2 2 5 4 2 1 0 0 255 2 2 0 0 2
5 9 9 4 2 2 2 1 255 1 0 0 0 1 1 3
3 2 2 1 1 0 0 255 0 0 1 1 1 1 4 2
2 1 0 0 0 255 0 1 1 3 4 25 91 91 91 66
10 3 0 255 0 1 1 2 1 1 1 1 1 1 0 0
0 255 1 1 1 1 0 3 18 34 38 47 6 1 1 0
255 0 0 2 2 2 28 54 67 76 97 45 8 1 3 1
255 0 1 1 1 1 1 3 3 3 2 2 1 1 255 1
1 1 2 8 64 127 86 82 69 20 3 2 1 255 2 3
19 56 255 255 255 255 255 255 78 13 2 255 0 1 1 2
27 27 32 32 32 32 10 2 1 1 255 1 1 2 2 26
98 77 60 47 22 1 0 1 1 255 1 11 17 17 255 255
255 255 255 255 25 15 2 255 0 1 0 2 1 3 17 23
23 13 2 1 1 1 255 2 1 2 4 41 59 55 55 54
47 26 1 1 255 1 1 1 0 0 1 8 24 25 12 3
2 1 0 255 1 1 1 2 2 8 13 13 11 3 2 2
1 255 1 1 0 0 1 3 56 56 35 25 1 1 1 255
1 1 1 0 0 2 11 28 44 28 9 3 2 1 255 1
2 2 2 2 3 6 9 6 5 3 1 1 1 255 1 1
0 0 2 20 68 68 55 27 5 3 2 255 0 0 0 1
4 11 51 56 68 52 44 22 2 0 255 0 1 1 1 2
18 93 111 93 33 12 1 1 1 255 0 0 0 1 2 11
20 27 20 3 1 1 0 255 1 1 1 3 9 11 127 255
255 255 61 6 2 1 255 2 4 4 6 11 255 255 255 255
15 2 2 2 1 255 1 1 1 1 1 25 25 25 16 1
1 0 1 255 1 1 1 1 1 2 5 9 9 8 3 2
1 255 2 2 1 1 1 3 44 45 81 81 19 3 1 0
0 0 0 0 3 2 1 0 0 0 1 1 1 3 3 13
17 18 6 3 1 0 0 255 2 2 1 2 12 30 32 38
20 5 2 2 1 255 1 0 0 0 1 9 8 9 2 2
1 0 0 0 255 0 0 0 2 3 11 11 11 5 2 0
0 1 255 0 0 6 11 41 88 88 88 84 79 66 10 1
255 1 0 0 0 1 2 4 3 2 2 1 1 1 255 1
1 1 2 2 19 45 48 38 47 38 20 1 0 255 0 2
2 2 28 84 86 86 97 130 127 45 8 8 1 255 0 0
0 0 3 6 11 6 5 4 1 0 0 255 0 0 1 8
106 128 170 120 120 114 114 20 2 2 255 3 6 56 255 255
255 255 255 255 255 255 78 2 255 1 1 1 27 38 42 38
37 34 32 31 10 2 1 255 0 1 2 26 98 106 97 86
86 47 28 1 1 1 255 11 22 35 255 255 255 255 255 255
255 255 22 2 255 0 1 0 1 1 22 32 34 34 57 13
2 1 1 255 2 2 4 41 107 85 66 70 77 84 48 26
1 255 1 1 1 0 0 8 42 44 40 35 12 3 1 0
255 0 1 1 2 8 16 16 16 16 11 3 2 1 255 1
1 1 1 3 75 126 81 73 73 31 1 1 255 1 1 1
0 0 11 62 62 69 69 44 9 2 1 255 1 1 2 2
2 6 12 16 11 6 5 5 2 2 255 1 1 0 1 20
75 108 103 92 55 33 5 2 255 0 0 0 1 11 48 53
51 64 52 63 42 6 1 255 1 1 1 1 17 99 115 122
115 122 61 2 1 1 255 0 0 0 1 11 44 44 48 44
30 3 1 1 255 1 1 3 4 11 127 255 255 255 255 255
61 2 1 255 4 5 5 15 255 255 255 255 255 255 15 2
1 0 255 1 1 1 1 38 38 30 28 30 28 2 1 1
255 1 1 1 1 2 6 9 9 9 8 5 2 1 255 1
2 2 2 2 44 105 105 106 99 95 19 1 0 0 0 0
1 2 2 1 0 0 0 1 1 2 5 9 17 17 26 8
3 1 0 1 255 2 2 2 12 24 32 32 40 33 11 4
2 1 255 1 1 0 0 5 20 13 11 8 8 2 0 0
1 255 1 0 0 3 11 11 11 16 11 5 2 1 1 255
0 0 6 41 84 92 88 88 70 76 76 38 5 255 1 0
0 0 1 2 4 2 2 2 2 0 0 255 1 1 1 2
19 45 52 32 30 32 38 38 6 2 255 2 2 2 3 127
175 127 97 106 130 135 114 25 9 0 255 0 0 0 0 2
3 11 6 6 6 2 1 0 255 0 0 4 64 156 176 176
166 139 128 128 127 4 1 255 2 6 255 255 255 255 255 255
255 255 255 205 4 255 1 1 1 34 42 46 44 46 45 46
32 15 9 1 255 1 1 9 84 100 106 97 86 124 124 51
22 1 0 255 11 28 66 255 255 255 255 255 255 255 255 59
2 255 0 1 1 3 22 39 34 34 38 57 48 9 1 1
255 2 2 9 98 120 117 70 70 79 93 84 48 3 255 1
1 1 1 4 34 51 49 49 40 38 4 2 1 255 0 0
1 2 16 17 23 22 19 16 6 2 1 255 1 1 1 1
26 126 135 126 124 120 73 3 0 255 1 1 1 0 1 62
86 97 97 81 55 23 2 1 255 1 1 1 2 6 12 17
17 11 6 6 6 2 1 255 1 0 0 1 66 125 125 108
96 96 60 27 2 255 1 0 0 2 30 48 53 48 52 48
52 42 22 1 255 1 1 1 2 81 162 144 144 144 163 107
33 1 1 255 0 0 0 1 44 61 52 52 48 48 10 1
0 255 0 0 2 3 64 255 255 255 255 255 255 255 3 1
255 1 4 11 55 255 255 255 255 255 255 52 3 1 0 255
1 1 3 9 41 52 44 30 51 30 19 1 1 255 1 1
1 1 6 9 10 9 9 8 6 5 1 255 1 1 1 2
3 69 106 106 106 137 137 63 1 1 1 1 0 0 1 1
2 1 1 1 1 1 5 9 15 17 13 6 4 4 2 1
1 255 1 1 9 24 31 31 20 38 33 30 4 2 1 255
0 0 0 1 20 24 24 10 8 9 2 1 1 1 255 1
0 1 19 19 11 10 16 18 11 2 1 1 255 0 3 5
60 84 88 70 67 62 69 76 69 15 255 0 0 0 1 1
1 1 2 2 6 6 0 0 255 1 1 1 2 38 47 47
30 23 22 33 38 37 3 255 2 2 6 12 154 175 137 106
106 125 127 110 64 8 1 255 0 0 0 0 2 3 10 6
12 13 12 1 1 255 0 0 3 108 156 188 166 166 135 143
127 127 18 2 255 2 15 255 255 255 255 255 255 255 255 255
255 17 255 1 1 3 34 46 46 49 51 63 73 57 20 11
4 255 0 0 9 84 100 100 75 75 124 132 75 47 2 1
255 16 27 66 255 255 255 255 255 255 255 255 105 9 255 1
1 1 9 34 39 35 30 34 48 35 10 2 1 255 1 3
32 98 120 117 89 82 93 95 95 77 2 255 0 0 0 1
4 42 52 62 52 48 40 4 1 1 255 0 0 1 2 17
23 24 22 19 17 6 2 1 255 2 1 1 3 45 159 159
124 113 124 120 22 1 255 0 1 1 1 1 70 86 93 64
69 42 33 2 2 255 1 1 1 2 6 18 17 17 6 6
6 6 2 1 255 1 1 1 2 91 98 98 96 71 96 81
49 2 255 0 0 0 3 53 61 57 57 54 39 35 30 22
1 255 1 1 2 3 171 171 162 147 144 163 111 61 4 1
255 1 0 0 2 48 63 66 61 57 56 10 0 0 255 1
1 2 2 93 255 255 255 255 255 255 255 6 1 255 1 4
6 168 255 255 255 255 255 255 83 3 2 1 255 1 1 3
9 18 40 44 45 57 45 19 1 1 255 1 1 1 3 16
16 11 5 6 6 6 5 1 255 0 0 0 2 3 98 106
106 110 139 110 63 1 1 1 2 3 3 1 1 1 0 1
1 1 0 4 6 6 6 4 4 11 5 2 2 1 255 2
0 9 24 35 40 20 26 30 30 2 1 1 255 0 0 0
1 4 23 23 8 8 9 9 2 1 2 255 1 1 2 25
40 25 15 16 23 15 2 1 0 255 0 3 6 120 121 102
63 63 62 76 81 81 15 255 0 0 0 1 2 2 1 2
2 9 9 2 0 255 0 0 1 2 35 45 47 39 33 32
32 37 37 3 255 2 2 13 49 140 154 124 106 103 107 114
110 96 8 2 255 1 0 0 1 3 4 3 6 16 18 16
2 1 255 0 0 1 150 156 181 148 148 135 143 141 100 18
2 255 5 15 255 255 255 255 255 253 255 255 255 255 17 255
0 1 3 28 46 47 51 53 63 73 57 20 11 5 255 0
1 3 69 102 102 75 75 127 132 110 47 2 1 255 5 17
97 255 255 255 255 255 255 255 255 105 9 255 1 2 3 9
34 39 35 30 32 32 32 10 2 1 255 1 2 32 62 117
104 117 89 82 93 95 82 2 255 0 0 1 2 4 38 51
54 54 49 44 2 2 1 255 0 0 1 1 20 26 26 23
19 17 6 2 0 255 1 1 1 3 45 159 159 124 113 124
113 22 1 255 1 1 1 0 1 55 70 77 63 63 42 23
2 2 255 1 1 1 2 18 18 17 6 4 6 6 3 2
1 255 0 1 1 2 91 95 98 95 81 96 90 57 2 255
0 0 1 3 64 67 68 64 54 35 30 28 20 2 255 1
2 2 3 171 172 199 163 163 163 111 44 4 2 255 0 0
1 2 13 52 66 70 66 56 3 0 0 255 1 1 2 3
93 255 255 255 255 255 255 191 6 0 255 0 5 5 168 255
255 255 255 255 255 83 3 2 0 255 2 2 2 4 18 25
40 55 60 45 6 1 1 255 1 1 1 2 17 18 17 11
16 13 12 5 2 255 0 0 0 3 4 98 117 142 139 139
98 30 1 1 1 2 2 1 0 0 0 0 1 1 0 0
0 4 6 9 9 9 15 11 3 1 1 255 1 2 2 18
35 56 40 40 37 35 2 1 1 255 0 0 0 0 2 23
23 9 9 15 6 0 0 2 255 1 1 4 25 40 26 23
23 32 24 1 1 0 255 0 4 11 129 146 121 84 76 76
81 84 81 8 255 0 0 0 1 2 3 6 2 3 9 9
2 1 255 1 1 1 2 23 47 54 47 39 32 32 32 25
2 255 1 3 13 49 140 140 124 124 124 124 125 110 96 5
2 255 1 1 0 0 3 6 12 12 16 18 12 4 2 255
1 0 2 108 150 188 148 148 135 166 130 73 4 2 255 9
15 255 255 255 255 255 255 255 255 255 255 9 255 0 0 4
28 46 47 63 56 63 41 54 20 9 0 255 0 0 1 57
102 102 76 81 141 133 128 28 2 1 255 2 11 97 255 255
255 255 255 255 255 255 24 13 255 1 1 1 4 26 34 38
38 46 32 10 4 1 1 255 1 2 18 60 104 108 137 129
82 95 95 82 1 255 0 1 1 1 3 30 38 47 52 46
30 2 2 1 255 1 1 1 2 18 26 26 26 19 17 5
2 2 255 1 1 1 3 20 84 159 127 124 113 86 15 0
255 1 1 1 0 2 41 55 56 56 48 38 20 2 2 255
2 1 1 3 18 18 10 4 4 2 3 2 2 1 255 1
2 1 2 52 77 98 95 105 96 81 32 1 255 1 1 3
4 64 71 97 90 64 32 32 20 16 3 255 1 1 2 2
89 171 202 204 180 173 111 10 3 2 255 0 1 1 1 4
23 48 70 56 41 0 0 0 255 1 1 2 4 37 255 255
255 255 255 255 12 1 0 255 0 5 5 63 255 255 255 255
255 255 10 2 2 1 255 1 2 2 2 16 25 38 38 45
26 5 1 0 255 1 1 1 2 12 17 22 26 26 13 9
3 2 255 0 1 2 2 4 48 98 139 110 98 32 24 1
1 1 1 2 3 0 0 0 0 1 1 0 0 0 1 4
11 11 11 13 10 3 2 1 255 1 2 2 5 18 56 52
57 37 35 1 1 1 255 0 0 0 0 1 2 9 16 9
8 4 0 0 1 255 1 1 2 19 40 26 26 25 30 18
1 1 1 255 1 2 11 33 129 126 112 100 104 124 104 51
5 255 0 0 0 0 1 8 8 8 8 13 5 2 2 1
255 1 1 1 8 52 54 52 39 32 30 30 15 1 255 1
3 4 15 140 153 140 124 125 128 134 117 52 3 2 255 1
1 1 1 3 8 12 15 12 15 8 2 2 255 1 1 2
55 150 181 181 166 141 141 125 39 1 1 255 3 11 213 255
255 255 255 255 255 255 255 163 5 255 0 1 3 23 38 47
63 56 56 40 23 17 3 0 255 0 0 1 13 102 102 127
133 153 133 96 10 3 0 255 1 4 11 255 255 255 255 255
255 255 255 20 10 255 0 0 1 1 5 26 38 56 56 30
9 2 1 1 255 1 1 4 59 82 108 163 137 92 92 73
42 2 255 2 1 1 1 2 4 30 38 38 30 8 2 2
1 255 1 2 2 2 3 18 18 23 18 10 4 3 2 255
1 1 1 1 2 44 126 127 126 86 34 4 0 0 255 1
1 1 2 13 41 48 48 38 20 9 1 0 255 3 2 2
2 16 16 6 4 4 4 3 1 1 1 255 1 1 1 1
15 51 60 79 105 95 44 2 1 255 1 3 3 4 24 64
97 90 68 32 25 20 3 2 255 1 1 1 2 8 111 202
213 180 154 42 4 0 0 255 0 1 1 1 0 4 23 32
32 3 1 0 0 255 0 1 2 4 4 57 255 255 255 234
34 1 0 0 255 1 3 3 10 125 255 255 255 255 27 8
2 1 1 255 1 1 1 2 4 17 27 33 33 15 2 1
0 255 1 1 1 1 1 12 13 22 22 12 6 3 2 255
1 1 1 2 2 2 48 86 83 32 24 3 2 1 1 2
2 2 0 0 0 0 0 1 0 0 0 2 9 12 11 11
10 3 2 1 1 255 1 1 2 4 5 18 26 52 26 1
1 0 1 255 1 0 0 0 0 1 2 9 9 4 2 0
0 0 255 1 1 2 2 12 12 12 22 25 2 1 1 1
255 1 2 5 16 45 113 104 100 104 104 51 5 3 255 1
1 0 0 1 2 6 8 12 12 3 2 2 1 255 2 1
1 3 20 52 39 24 24 24 20 1 1 255 2 2 3 3
70 153 171 128 128 134 134 59 4 2 2 255 1 1 0 0
1 3 3 12 9 5 2 2 2 255 1 1 0 5 55 130
201 193 166 125 40 2 1 1 255 1 4 51 255 255 255 255
255 255 255 178 52 1 255 1 0 2 17 24 33 56 56 41
23 17 5 1 1 255 0 0 0 9 70 76 79 135 141 128
28 8 1 0 255 1 2 6 40 255 255 255 255 255 255 25
10 3 255 0 0 0 1 2 8 22 38 44 9 4 2 2
1 255 1 1 2 4 60 115 133 115 86 81 42 1 1 255
1 1 1 1 1 2 4 17 22 13 3 1 2 2 255 2
2 2 2 2 3 10 18 10 4 3 2 2 255 1 0 1
1 2 2 44 103 66 34 4 2 1 1 255 2 2 1 1
2 13 22 22 9 4 1 1 1 255 1 1 1 1 1 3
3 3 3 3 1 1 1 1 255 1 2 1 1 1 15 41
55 57 44 13 1 1 255 1 2 2 2 4 24 44 68 64
32 25 4 3 2 255 1 1 1 1 3 8 111 141 141 42
4 2 0 0 255 0 1 1 1 1 1 3 1 3 1 0
0 0 255 0 0 2 2 2 2 57 183 183 34 6 0 0
1 255 2 2 1 1 26 125 187 187 27 9 8 1 1 1
255 1 1 1 1 2 3 17 31 15 2 2 2 1 255 1
1 0 0 1 2 2 2 4 6 3 2 2 255 0 1 1
2 1 1 1 3 3 3 2 2 2 2 2 2 2 2 0
0 0 0 0 0 0 0 0 2 2 9 3 3 3 2 1
1 1 255 1 1 1 1 4 4 5 5 1 1 0 0 2
255 2 1 1 1 1 0 2 2 2 2 2 1 0 0 255
1 2 2 1 2 6 6 6 4 1 1 1 1 255 1 2
3 4 11 45 68 68 68 47 3 2 2 255 1 1 1 1
1 1 1 2 8 1 2 2 2 1 255 1 1 1 1 9
19 18 5 5 4 1 1 1 255 2 2 2 1 2 70 171
125 106 106 59 4 2 2 1 255 1 1 0 0 1 1 2
2 2 2 1 1 1 255 1 1 1 1 5 42 122 122 76
39 2 1 0 0 255 0 1 4 51 255 255 255 255 255 178
52 17 1 255 1 1 1 2 17 22 24 25 23 5 5 3
1 1 255 0 0 0 1 9 45 69 69 79 28 3 1 1
0 255 0 2 5 11 40 255 255 255 255 25 10 2 0 255
0 0 1 1 2 3 5 9 9 4 2 2 2 2 255 1
1 1 0 4 82 86 42 42 39 2 0 0 255 2 1 1
1 1 1 3 3 8 2 2 0 0 2 255 2 2 2 1
1 1 2 1 1 0 0 0 0 255 0 0 0 0 1 0
1 1 1 2 2 2 1 1 255 1 1 1 0 1 3 3
3 1 1 1 1 0 255 0 1 1 0 1 2 1 1 0
2 2 2 1 0 255 1 1 0 1 1 2 4 4 4 5
2 2 1 255 0 1 1 1 1 2 8 18 44 18 3 2
1 1 255 1 1 1 1 2 2 2 1 1 2 2 2 1
1 255 1 1 1 1 1 1 1 1 1 1 0 0 0 255
1 0 1 2 2 2 2 5 10 1 0 0 1 1 255 1
1 0 1 2 6 2 2 8 4 3 1 1 1 255 1 1
0 0 1 3 3 3 1 1 2 2 2 255 1 1 0 0
0 1 1 1 2 2 2 1 1 255 1 1 1 2 1 1
1 1 2 2 1 0 1 1 1 1 1 0 0 0 0 0
0 0 0 0 1 2 2 1 1 2 2 2 1 1 1 255
1 0 0 0 0 1 1 1 1 0 0 0 1 255 1 1
1 1 1 0 1 2 2 2 1 0 0 0 255 2 2 2
1 1 1 3 2 1 0 0 0 0 255 2 2 2 2 3
5 11 11 2 1 2 2 2 255 1 1 1 1 1 1 1
1 1 1 2 2 2 1 255 1 1 1 2 3 6 2 2
2 1 1 0 0 255 2 2 1 1 0 3 5 52 52 6
4 2 2 2 0 255 0 0 0 0 0 1 2 2 2 1
1 1 1 255 1 1 1 0 0 1 9 9 4 2 1 1
0 0 255 0 1 1 3 13 64 64 27 19 17 2 1 1
255 1 1 0 1 2 3 3 2 2 3 2 1 1 1 255
0 1 1 1 0 1 1 1 1 1 1 0 0 0 255 1
1 1 6 6 6 3 3 4 2 2 2 0 255 0 1 1
1 2 2 3 2 1 1 1 2 2 1 255 1 1 1 0
0 1 5 5 5 2 0 1 1 255 1 0 1 1 1 1
2 1 1 1 1 0 0 2 255 2 1 2 1 1 1 1
0 0 0 0 0 0 255 0 0 0 0 1 1 1 0 1
1 1 1 1 1 255 1 1 0 0 0 2 2 2 1 0
1 1 1 255 0 0 0 0 0 1 0 1 0 2 1 2
1 1 255 0 1 0 1 1 1 1 0 0 1 1 2 1
255 0 2 1 1 1 1 1 2 2 3 2 1 0 1 255
1 1 1 1 0 2 1 1 1 2 2 2 1 1 255 1
1 1 1 1 1 1 1 1 1 0 1 1 255 1 0 1
2 2 1 1 1 1 0 1 1 1 1 255 1 1 1 1
1 2 2 1 1 1 3 2 1 1 255 1 1 0 0 1
3 2 0 0 1 2 2 1 255 1 1 0 1 0 1 0
1 1 1 1 0 1 255 1 1 2 2 1 1 1 3 2
1 1 0 1 0 1 0 1 0 1 1 1 1 0 0 0
0 1 1 1 1 1 1 1 1 1 0 0 255 1 1 1
0 0 0 0 1 1 0 0 0 1 255 1 1 1 1 1
0 0 1 2 1 1 1 0 1 255 2 2 2 1 1 1
2 2 1 1 0 0 0 255 1 1 2 0 0 2 3 2
1 1 2 2 2 255 1 0 0 1 1 2 2 1 1 1
2 1 2 1 255 1 1 1 1 1 2 1 1 1 1 1
0 1 255 1 2 2 1 1 1 3 3 0 0 0 1 1
1 0 255 1 1 0 0 1 1 2 1 1 1 1 1 1
255 0 2 2 1 0 0 1 2 2 2 1 1 1 1 255
0 0 1 1 1 3 3 3 2 2 2 1 1 255 1 1
1 0 0 3 2 2 2 1 0 0 0 0 255 0 0 0
0 0 1 1 1 1 1 1 0 2 2 255 0 1 1 1
0 2 1 2 2 1 1 1 1 255 1 1 1 1 1 1
2 1 0 2 1 1 1 1 255 255 255 255 255 255 255 255
255 255 255 255 255 255 255 255 255 255 255 255 255 255 255 255
255 255 255 255 255 255 255 255 255 255 255 255 255 255 255 255
255 255 255 255 255 255 255 255 255 255 255 255 255 255 255 255
255 255 255 255 255 255 255 255 255 255 255 255 255 255 255 255
255 255 255 255 255 255 255 255 255 255 255 255 255 255 255 255
255 255 255 255 255 255 255 255 255 255 255 255 255 255 255 255
255 255 255 255 255 255 255 255 255 255 255 255 255 255 255 255
255 255 255 255 255 255 255 255 255 255 255 255 255 255 255 255
255 255 255 255 255 255 255 255 255 255 255 255 255 255 255 255
255 255 255 255 255 255 255 255 255 255 255 255 255 255 255 255
255 255 255 255 255 255 255 255 255 255 255 255 255 255 255 255
255 255 255 255 255 255 255 255 255 255 255 255 255 255 255 255
255 255 255 255 255 255 255 255 255 255 255 255 255 255 255 255
255 255 255 255 255 255 255 255 255 255 255 255 255 255 255 255
255 255 255 255 255 255 255 255 255 255 255 255 255 255 255 255
255 255 255 255 255 255 255 255 255 255 255 255 255 255 255 255
255 255 255 255 255 255 255 255 255 255 255 255 255 255 255 255
255 255 255 255 255 255 255 255 255 255 255 255 255 255 255 255
255 255 255 255 255 255 255 255 255 255 255 255 255 255 255 255
255 255 255 255 255 255 255 255 255 255 255 255 255 255 255 255
255 255 255 255 255 255 255 255 255 255 255 255 255 255 255 255
255 255 255 255 255 255 255 255 255 255 255 255 255 255 255 255
255 255 255 255 255 255 255 255 255 255 255 255 255 255 255 255
255 255 255 255 255 255 255 255 255 255 255 255 255 255 255 255
255 255 255 255 255 255 255 255 255 255 255 255 255 255 255 255
255 255 255 255 255 255 255 255 255 255 255 255 255 255 255 255
255 255 255 255 255 255 255 255 255 255 255 255 255 255 255 255
255 255 255 255 255 255 1 0 1 1 1 0 1 2 1 1
0 1 1 255 1 1 0 1 1 1 0 0 1 1 0 0
0 0 255 1 2 1 1 1 1 1 2 1 0 0 1 1
255 1 0 0 0 1 1 1 1 1 0 0 0 0 0 255
1 1 1 0 0 0 0 1 1 2 2 2 2 255 1 0
1 1 0 0 0 1 1 0 1 1 1 1 255 0 0 0
0 1 1 1 0 0 0 0 0 0 255 1 1 1 1 1
0 1 2 2 2 1 2 0 0 255 0 1 1 1 1 1
0 2 2 2 1 1 0 1 255 1 1 0 1 1 1 1
1 1 1 0 1 1 255 1 1 1 1 1 1 2 1 1
0 1 1 1 1 255 1 1 1 1 1 2 2 0 1 1
1 1 2 2 255 1 1 1 0 0 0 0 0 0 0 2
2 1 255 0 2 1 2 1 2 0 0 0 1 1 0 0
255 1 1 1 1 1 1 1 1 1 1 1 1 1 0 1
1 1 0 1 1 1 1 1 1 1 0 0 0 1 1 1
1 1 1 1 1 1 255 1 2 1 2 1 1 2 2 2
2 2 1 0 255 1 1 0 0 0 0 0 0 1 1 1
1 1 1 255 2 2 1 1 1 1 1 0 0 1 2 2
1 255 0 0 1 2 1 1 1 1 1 1 2 1 1 255
1 1 0 1 1 1 1 1 1 1 1 0 1 1 255 1
0 1 1 1 1 1 1 1 0 0 0 1 255 1 1 1
1 1 1 1 0 0 0 0 1 1 1 0 255 0 1 1
1 1 1 1 1 1 1 1 1 0 255 1 1 1 0 0
0 0 0 0 1 1 1 1 1 255 1 1 1 2 1 1
0 1 1 1 1 1 1 255 1 1 1 0 1 1 2 1
1 0 0 0 0 0 255 0 0 0 1 1 1 0 1 0
1 0 0 0 0 255 0 1 1 1 0 0 0 0 1 0
0 0 1 255 1 1 0 0 0 0 1 1 2 2 2 1
1 1 255 1 0 1 1 1 1 1 1 1 1 0 0 0
255 1 1 1 1 0 0 0 0 1 1 1 0 0 0 255
2 2 1 1 1 0 1 2 2 1 0 1 1 255 1 1
0 1 0 0 1 1 1 0 0 0 0 0 255 1 1 1
1 0 1 0 1 2 2 2 1 1 255 1 1 1 0 0
0 1 0 0 0 1 1 1 2 255 0 0 0 0 0 0
0 0 0 0 0 0 0 255 1 1 1 1 1 0 1 2
2 2 2 2 0 0 255 1 1 1 1 0 0 0 0 1
1 0 0 0 0 255 0 0 0 0 1 1 1 0 0 0
0 1 1 255 2 2 0 1 1 1 2 1 1 1 1 1
1 1 255 1 0 0 0 2 2 0 0 1 1 1 0 0
1 255 1 1 2 1 1 0 1 0 0 1 2 2 1 255
2 2 2 2 2 3 3 2 1 1 1 0 0 255 1 1
1 1 1 1 2 2 1 0 1 1 1 1 1 2 2 0
1 0 0 0 1 2 1 0 0 0 1 1 1 1 2 1
2 1 2 255 1 2 1 2 1 2 2 2 2 2 2 1
0 255 1 1 0 0 1 1 0 0 0 1 1 1 1 1
255 1 1 1 1 1 1 1 0 0 0 0 2 1 255 0
0 2 2 2 1 1 1 1 1 1 1 0 255 1 1 1
1 2 1 1 0 1 0 0 0 0 0 255 0 1 1 1
0 0 0 0 0 0 1 0 1 255 1 1 1 2 1 1
1 1 0 0 0 0 0 0 0 255 0 0 0 1 1 1
1 1 2 1 1 0 0 255 2 1 1 0 0 0 1 1
1 0 0 1 1 1 255 0 1 2 2 1 0 0 1 2
1 1 0 1 255 1 1 1 1 1 1 1 1 0 1 1
1 0 0 255 1 2 1 1 1 1 0 0 0 0 0 0
0 0 255 0 1 1 1 1 0 0 0 1 1 0 0 0
255 1 1 1 1 1 1 1 1 2 2 2 2 2 1 255
0 0 0 1 0 1 1 1 1 1 0 0 0 255 1 1
1 0 1 1 1 1 1 1 1 0 0 0 255 0 0 0
0 1 0 1 2 2 0 0 0 0 255 1 1 1 1 0
0 1 2 2 1 0 0 0 0 255 0 2 2 1 1 1
0 1 1 2 2 1 1 255 1 1 1 0 1 1 2 1
1 1 1 1 2 2 255 0 0 0 0 0 1 1 1 0
1 0 1 0 255 1 1 1 1 1 0 1 2 2 2 1
1 0 0 255 1 1 1 2 1 0 0 1 2 1 0 0
0 1 255 1 1 1 1 1 2 2 1 0 0 1 1 1
255 2 2 1 1 0 1 1 1 1 1 0 1 0 0 255
0 0 0 1 1 0 2 0 2 1 1 0 0 1 255 2
2 2 2 1 1 1 1 0 1 1 1 1 255 1 1 2
2 2 5 6 5 1 2 1 1 0 255 1 1 0 0 1
5 6 6 2 0 2 2 2 1 1 1 0 0 0 0 0
1 2 2 1 1 1 1 2 2 2 2 2 0 1 1 1
255 1 0 1 1 1 1 2 2 2 2 2 1 0 255 0
0 0 0 2 2 1 0 0 1 1 1 1 1 255 0 1
1 1 1 3 1 1 1 0 0 1 1 255 0 0 1 1
2 1 1 1 1 1 1 0 0 255 1 1 1 1 2 2
2 1 1 1 0 0 0 1 255 2 2 2 0 0 0 0
0 1 1 2 1 2 255 1 1 1 1 1 2 2 2 2
2 0 0 0 0 0 255 0 0 0 0 1 6 4 4 3
2 1 0 0 255 0 1 1 0 0 1 2 3 2 1 0
1 1 1 255 0 0 1 1 0 0 0 1 1 1 1 1
1 255 1 1 1 1 1 2 1 2 1 1 1 1 0 0
255 2 2 1 1 1 1 0 3 1 1 0 0 0 0 255
1 1 1 1 1 1 1 1 1 1 0 0 0 255 1 1
1 1 1 2 5 10 10 3 2 2 1 1 255 0 0 0
0 1 2 2 1 1 1 1 0 0 255 1 0 1 0 2
1 2 17 17 2 1 0 1 1 255 0 0 0 0 1 1
2 3 2 2 1 0 0 255 1 1 1 1 1 1 3 4
2 2 1 1 0 0 255 0 0 1 1 1 1 1 2 3
2 2 2 1 255 1 1 1 1 2 2 3 19 17 16 3
1 0 0 255 1 1 0 1 1 2 0 1 1 1 1 1
1 255 1 1 1 1 2 2 2 2 3 2 1 1 1 1
255 1 1 1 1 1 0 2 2 2 2 2 0 2 1 255
0 2 1 1 1 2 2 2 1 1 1 1 1 255 1 1
1 1 0 1 1 1 1 1 1 1 1 1 255 0 0 1
1 2 2 16 2 2 2 2 1 1 1 255 1 1 2 2
2 22 118 120 25 3 1 1 1 255 1 1 2 2 4 6
10 10 5 5 2 2 2 255 1 1 1 3 5 56 59 100
56 32 4 3 2 2 1 0 0 1 0 0 0 1 1 2
1 1 1 1 9 34 44 15 2 1 1 0 1 255 1 0
1 1 1 2 2 2 2 2 2 2 1 255 0 0 1 2
2 5 5 3 0 0 1 1 1 1 255 0 0 1 1 24
125 68 10 1 0 0 0 0 255 1 1 1 1 3 49 95
95 85 15 1 0 0 255 0 1 1 1 1 1 2 1 2
1 1 1 1 1 255 1 1 0 0 0 1 1 6 8 5
4 1 1 255 1 1 2 2 2 2 3 12 17 17 3 2
0 0 0 255 0 0 0 3 6 19 46 47 15 4 2 0
0 255 0 0 1 1 1 9 11 16 19 10 0 1 1 1
255 0 0 0 0 0 0 2 2 2 2 1 0 0 255 1
1 1 6 12 23 40 32 18 1 1 1 1 0 255 2 2
2 2 4 59 84 79 12 3 1 1 0 0 255 1 1 1
1 2 11 23 23 8 2 1 0 0 255 1 1 1 1 6
52 223 223 149 27 3 2 1 1 255 0 0 0 0 3 28
35 28 9 2 0 0 0 255 0 0 1 1 5 9 26 26
23 17 1 1 1 1 255 0 1 1 1 1 2 12 12 11
2 1 1 0 255 1 1 1 1 1 3 23 51 63 39 3
2 1 0 255 0 0 0 1 1 3 15 22 15 9 2 2
1 255 1 1 1 2 4 56 48 32 27 20 16 2 1 0
255 0 1 1 1 1 2 2 2 2 0 0 0 0 255 1
1 0 0 2 2 6 6 9 3 1 1 1 1 255 0 0
1 1 1 3 9 15 15 8 2 1 1 0 255 1 2 1
1 2 3 5 3 2 1 1 1 1 255 1 0 1 2 2
3 5 3 6 2 1 1 1 0 255 0 1 1 1 5 16
69 47 46 22 4 2 2 1 255 0 0 1 2 22 146 163
176 120 25 3 0 0 255 1 1 1 2 6 11 18 18 22
13 5 2 2 255 2 1 2 5 110 122 113 113 98 62 47
4 2 2 0 0 0 0 0 0 0 1 2 2 1 1 2
9 51 133 69 44 15 1 0 0 0 255 1 0 1 1 8
11 12 10 2 2 1 1 1 255 0 1 2 2 6 12 12
12 8 1 0 0 0 0 255 0 0 0 24 124 125 119 69
10 1 1 0 0 255 1 1 1 2 49 158 166 166 181 110
15 0 0 255 0 1 0 1 1 1 1 2 3 2 1 1
1 1 255 1 1 1 1 2 8 13 9 9 8 5 1 1
255 2 2 2 2 2 9 12 15 18 20 18 3 0 0 0
255 0 0 1 5 19 35 47 47 46 15 4 2 1 255 0
0 1 1 9 16 16 31 27 12 2 1 1 0 255 0 0
0 0 3 3 4 2 2 1 1 0 0 255 1 1 1 6
22 46 61 38 25 18 2 1 0 0 255 2 2 2 4 59
122 122 122 133 23 8 1 1 1 255 1 1 1 3 12 23
26 23 22 8 2 2 0 255 1 1 1 1 52 255 255 255
255 216 27 4 1 0 255 0 0 0 3 28 45 63 57 35
11 1 1 0 255 0 0 0 1 9 34 44 47 48 23 3
1 1 1 255 1 1 1 1 2 12 17 16 15 4 1 1
0 255 0 1 0 1 1 23 53 63 78 63 39 1 1 1
255 1 0 0 0 3 15 22 24 22 9 6 2 0 255 1
2 1 2 30 61 48 40 40 41 20 6 1 0 255 1 2
1 1 1 9 10 3 8 6 1 0 0 255 1 1 0 1
2 8 9 9 10 9 3 1 1 1 255 0 0 0 1 1
9 19 22 24 24 8 1 1 0 255 0 1 0 2 9 9
9 5 24 2 1 1 1 255 0 0 1 2 19 15 27 12
22 6 3 1 1 0 255 1 1 1 5 16 69 73 73 73
42 31 4 2 0 255 0 0 2 4 92 151 164 194 176 183
13 0 0 255 0 1 1 2 11 18 24 22 22 16 12 2
1 255 0 0 3 110 143 161 130 113 93 71 62 47 2 2
1 0 0 1 0 0 1 1 1 1 1 1 8 42 134 135
133 69 44 2 1 0 0 255 1 1 2 3 12 12 16 16
10 2 1 1 2 255 2 2 4 6 18 15 15 15 13 11
1 1 0 0 255 0 0 11 67 124 135 126 102 68 4 1
0 0 255 1 1 2 6 202 202 197 181 197 175 93 1 0
255 1 1 0 0 0 1 1 1 2 1 1 1 1 0 255
0 1 1 2 5 9 12 9 8 8 5 2 1 255 1 2
2 2 3 18 15 9 20 31 25 10 0 0 0 255 0 0
2 6 23 31 32 32 32 30 9 3 1 255 0 0 1 2
12 22 18 26 23 19 5 1 0 0 255 0 0 0 2 6
6 10 4 3 2 1 0 0 255 0 0 0 3 20 26 46
38 33 20 2 2 0 1 255 1 2 2 6 192 192 141 140
141 137 23 1 0 0 255 1 1 2 12 17 26 24 23 23
15 4 2 1 255 0 1 1 41 255 255 255 255 255 255 216
8 2 0 255 0 0 1 23 46 84 84 77 64 30 9 1
0 255 0 0 1 1 34 54 76 76 76 48 9 1 1 1
255 1 1 1 1 15 19 19 17 15 11 2 1 0 255 1
0 0 1 4 51 82 82 82 64 39 6 1 1 255 1 1
0 1 15 22 27 24 31 10 6 1 0 255 1 2 2 2
30 61 32 39 40 45 41 11 1 0 255 0 1 1 1 5
10 10 10 10 8 2 0 0 255 0 1 1 1 9 20 23
15 12 9 4 1 0 0 255 1 1 0 1 5 13 22 22
24 26 19 3 0 0 255 0 0 0 2 20 20 5 5 25
6 1 0 1 255 1 0 1 10 17 15 12 12 15 15 6
3 1 0 255 0 0 2 8 56 83 73 73 84 84 31 4
1 0 255 0 1 2 41 93 141 141 156 156 191 98 3 0
255 0 1 1 6 24 24 24 23 22 17 13 2 1 255 0
0 6 157 157 215 99 97 97 108 108 68 3 2 1 1 0
0 1 0 1 1 1 2 1 2 42 117 157 137 137 113 67
8 1 0 0 255 1 2 4 10 12 12 16 19 12 1 1
1 2 255 2 2 4 22 33 25 19 19 25 19 1 0 0
1 255 0 0 12 113 124 119 126 102 97 17 1 1 1 255
1 1 2 48 222 222 197 168 223 175 164 1 1 255 1 1
0 0 0 0 0 0 1 1 1 1 1 0 255 0 1 1
4 5 5 5 4 4 8 8 4 2 255 2 1 1 2 18
24 19 15 18 25 32 19 2 0 1 255 0 0 2 10 35
23 31 26 32 33 30 3 0 255 0 0 1 9 12 18 15
15 22 22 11 1 0 0 255 1 0 0 3 10 10 10 3
3 2 1 0 1 255 0 0 0 3 20 26 27 26 33 16
2 2 0 1 255 1 0 0 53 194 200 194 185 227 173 23
5 1 0 255 1 1 2 12 26 26 19 19 23 16 5 3
1 255 0 0 1 111 255 255 255 255 255 255 236 17 4 0
255 0 1 1 27 46 62 69 76 64 47 10 3 1 255 0
0 0 5 62 76 82 76 76 71 23 2 1 1 255 1 1
1 2 16 27 26 18 16 12 5 1 1 255 1 1 1 2
5 82 90 82 76 64 45 12 1 1 255 1 0 0 2 27
27 27 11 31 13 3 1 0 255 1 2 2 13 30 39 34
39 41 49 41 11 1 1 255 1 1 1 1 5 10 10 10
9 6 2 1 1 255 1 1 1 1 12 20 23 17 15 9
5 3 1 1 255 1 1 1 1 8 22 27 22 24 26 26
3 0 0 255 0 0 0 2 20 20 1 1 6 6 0 0
0 255 1 1 1 9 17 19 13 12 13 19 15 3 3 1
255 0 0 0 10 56 81 57 64 93 93 34 2 1 0 255
1 1 2 41 104 141 128 140 183 194 183 3 2 255 0 1
2 10 19 24 23 20 20 20 11 2 1 255 0 1 13 153
153 103 97 93 102 115 115 86 3 1 1 1 1 1 1 1
1 1 1 1 0 1 42 122 161 137 137 113 90 8 2 1
1 255 0 3 4 9 11 12 16 22 11 1 1 1 1 255
1 2 4 22 38 33 33 26 25 19 2 1 1 2 255 0
0 12 113 135 135 133 96 93 38 1 1 1 255 1 1 2
48 222 228 228 183 197 183 175 2 2 255 1 1 0 0 0
0 0 0 1 1 1 1 1 0 255 1 1 1 3 5 3
3 2 2 2 5 4 2 255 1 1 1 6 18 27 22 25
19 32 34 25 6 1 1 255 1 1 2 19 38 23 38 26
31 38 38 3 0 255 0 0 0 8 9 9 4 11 22 22
11 0 0 0 255 0 0 0 3 12 12 5 3 4 3 3
2 1 255 0 0 0 10 20 27 26 26 16 15 6 2 0
0 255 0 0 0 51 159 208 220 220 227 143 12 5 1 1
255 0 1 1 12 17 19 19 20 20 17 10 2 1 255 0
0 1 111 255 255 255 255 255 255 255 17 2 1 255 1 1
1 27 51 54 54 56 51 47 8 3 0 255 0 0 1 5
67 85 82 71 71 67 27 2 1 0 255 0 0 1 2 17
27 27 19 18 13 5 1 1 255 1 0 1 2 8 83 90
83 76 64 45 12 1 0 255 1 1 1 2 30 30 30 13
38 31 3 1 1 255 1 1 2 13 44 45 44 53 57 53
35 4 1 0 255 1 2 1 2 4 5 5 6 6 2 1
1 1 255 1 1 1 1 1 19 19 17 15 8 4 1 1
2 255 1 1 1 2 8 13 34 26 22 22 20 2 1 1
255 0 0 0 1 12 20 12 9 6 5 0 0 0 255 1
1 1 1 9 27 27 6 6 15 15 3 1 1 255 0 0
0 8 49 64 64 64 92 86 34 2 1 2 255 2 1 2
12 104 153 128 140 180 220 110 3 2 255 1 1 2 10 18
23 20 20 20 15 9 2 2 255 1 1 13 93 150 117 99
102 114 121 121 68 4 2 3 2 1 1 1 1 1 1 1
0 0 1 32 117 161 137 136 91 77 4 2 2 1 255 0
0 3 9 10 10 22 22 11 1 1 1 1 255 0 1 8
9 23 32 33 32 23 9 2 1 1 0 255 0 1 3 99
122 113 96 91 59 38 1 0 1 255 1 1 1 23 129 222
235 207 216 184 164 1 1 255 1 0 0 0 0 0 1 3
3 1 1 1 1 1 255 1 0 1 1 2 3 1 2 3
9 9 2 1 255 0 1 1 6 13 38 38 28 25 63 63
34 6 1 1 255 1 1 2 10 38 52 52 38 51 45 45
3 0 255 1 1 0 3 5 4 4 11 20 20 1 0 0
0 255 0 0 0 2 3 4 3 3 3 3 2 2 1 255
1 1 1 10 19 28 25 27 15 13 3 1 1 0 255 0
0 0 2 75 159 220 220 173 39 10 1 1 1 255 1 1
1 11 12 18 18 24 19 12 10 2 1 255 0 0 0 37
188 255 255 255 255 255 255 12 1 0 255 0 1 2 13 30
61 49 45 45 44 3 1 1 255 0 0 1 2 27 89 89
61 57 51 17 2 1 0 255 0 0 2 2 5 17 26 17
17 13 5 2 1 255 1 1 1 2 8 38 84 82 76 34
26 2 0 0 255 1 1 0 0 8 13 13 13 38 6 3
2 2 255 1 1 1 2 37 45 57 59 70 59 35 1 0
0 255 1 1 1 2 2 1 1 2 3 1 1 1 1 255
1 1 0 0 0 9 12 12 9 1 0 0 1 1 255 1
1 1 1 2 12 27 27 26 20 8 1 1 1 255 1 0
0 0 1 12 28 28 5 2 1 0 0 255 1 1 1 1
1 9 13 5 5 5 5 2 1 1 255 0 0 0 2 31
49 64 64 85 35 5 1 1 2 255 2 1 1 5 84 153
128 140 168 168 34 2 1 255 1 1 2 3 15 19 18 15
15 9 2 2 2 255 1 1 2 16 112 126 117 117 119 112
88 38 2 2 2 2 1 2 1 1 1 1 1 1 1 1
2 76 124 122 83 66 19 3 2 3 2 255 0 0 1 5
8 10 10 13 8 2 1 1 0 255 0 0 2 8 9 28
32 30 10 3 2 1 1 0 255 0 1 2 33 91 91 91
59 38 2 1 1 1 255 2 2 2 2 46 129 228 207 207
183 34 1 1 255 0 0 0 0 0 1 1 2 0 0 0
1 1 1 255 0 0 0 0 1 8 2 3 3 5 5 2
0 255 0 1 1 2 9 37 37 28 32 68 68 34 3 1
1 255 1 2 2 4 40 66 54 52 48 31 12 2 1 255
1 0 0 2 4 3 4 6 15 6 1 0 0 0 255 0
0 0 1 1 2 2 3 2 2 2 1 1 255 2 2 2
1 17 22 20 22 11 6 1 1 0 0 255 1 1 1 1
5 51 120 99 39 11 1 0 0 1 255 2 2 2 3 11
11 16 20 16 11 4 3 0 255 0 0 0 0 41 188 255
255 255 255 15 1 1 1 255 0 2 2 3 15 42 42 42
44 10 2 1 0 255 1 1 1 1 4 75 75 51 45 27
2 1 1 0 255 0 0 2 2 3 5 15 15 15 5 2
2 1 255 1 1 0 1 2 10 38 28 28 24 2 2 1
1 255 1 1 1 0 0 8 10 10 6 3 2 2 2 255
1 1 1 2 3 45 54 54 59 35 6 0 0 0 255 1
1 1 1 1 0 0 0 2 1 1 1 1 255 1 0 0
0 0 0 2 6 1 0 0 0 0 0 255 1 1 1 1
2 2 12 22 12 10 2 1 2 2 255 1 1 0 0 1
2 12 24 4 2 1 1 1 255 1 1 1 1 1 3 2
2 2 3 0 0 1 1 255 0 0 0 2 2 19 49 37
35 5 1 1 1 2 255 3 2 1 1 9 39 39 39 44
38 4 2 1 255 1 0 0 1 2 12 13 12 9 3 1
1 1 255 1 1 1 2 35 117 117 117 112 70 38 4 2
2 2 1 1 1 1 0 0 0 1 1 1 0 0 2 76
83 62 19 10 3 2 1 1 255 0 0 1 0 6 8 8
8 2 2 1 1 0 255 1 1 1 1 3 19 20 15 5
2 2 1 1 1 255 1 1 1 2 33 47 47 19 3 1
1 1 1 255 1 1 0 0 0 46 69 81 69 34 1 1
0 255 0 0 0 0 1 1 1 1 0 0 0 0 1 1
255 0 0 0 0 0 2 1 2 2 3 4 2 0 255 0
0 1 1 2 6 12 18 27 51 52 3 1 1 1 255 0
1 1 1 24 66 54 38 26 9 3 1 1 255 0 0 0
1 1 2 2 6 6 4 0 0 0 0 255 0 0 0 0
1 1 1 2 2 2 1 1 0 255 1 1 1 1 1 17
17 12 1 1 1 1 1 0 255 1 2 1 1 2 5 25
8 8 5 1 0 0 1 255 2 3 2 3 4 10 10 10
10 4 3 2 0 255 0 0 0 0 5 41 97 97 91 15
1 1 1 1 255 0 0 2 2 2 13 15 5 5 2 1
1 1 255 1 1 1 1 2 4 25 31 17 2 1 1 1
0 255 1 1 2 2 2 2 3 3 1 1 1 2 1 255
1 1 1 1 2 2 6 13 6 3 2 2 2 2 255 1
0 0 0 0 0 2 2 2 2 2 1 1 255 1 1 1
2 2 5 28 28 19 6 1 0 0 0 255 1 1 1 1
0 1 0 0 0 1 1 1 1 255 0 0 0 0 0 1
1 0 0 0 0 0 0 0 255 1 1 2 2 2 2 2
6 6 2 1 1 1 1 255 1 0 0 0 1 0 2 2
2 1 1 1 1 255 1 1 1 1 0 1 1 2 2 2
1 1 2 2 255 0 0 0 2 2 2 4 4 3 1 1
0 1 0 255 1 1 0 0 1 9 9 12 9 1 2 1
1 255 0 0 0 0 1 2 3 3 3 1 0 0 0 255
1 0 0 2 2 35 82 82 45 15 4 2 1 2 1 1
1 0 0 0 0 0 1 1 1 0 0 0 2 5 5 1
1 2 2 1 1 255 0 0 1 0 1 1 1 1 1 1
1 1 1 255 1 1 1 1 1 3 2 2 1 1 0 1
1 1 255 0 0 0 1 1 9 9 2 2 1 1 1 1
255 1 1 0 0 0 2 2 2 2 1 1 0 0 255 0
0 0 1 1 1 1 0 0 0 0 0 0 0 255 0 1
1 1 0 2 2 2 1 1 1 2 2 255 0 0 0 0
0 1 2 2 12 27 3 0 0 0 1 255 1 1 1 1
1 38 38 9 3 2 1 1 1 255 0 0 0 0 0 1
1 1 1 1 0 0 0 0 255 0 0 0 0 1 1 1
1 1 2 1 1 1 255 1 1 1 1 1 1 1 1 1
1 1 0 0 0 255 1 2 1 1 5 5 4 3 2 4
2 0 0 1 255 2 2 2 2 2 3 1 0 1 2 2
1 0 255 0 0 0 1 5 9 5 3 3 1 1 1 1
1 255 1 0 1 0 0 1 2 2 1 0 0 0 0 255
0 0 1 1 1 2 2 2 1 1 1 1 1 1 255 1
1 1 1 1 1 1 1 0 1 1 1 1 255 1 1 1
1 2 2 2 2 2 2 2 2 1 1 255 1 0 0 0
0 1 2 1 1 1 1 0 1 255 1 0 0 0 1 2
2 4 4 1 0 0 0 0 255 1 2 1 1 1 1 1
1 0 1 1 1 1 255 1 2 2 2 1 1 1 0 0
1 1 1 1 0 255 1 1 2 2 2 2 2 2 2 2
2 1 1 1 255 1 0 0 0 1 1 2 2 1 0 0
0 1 255 1 1 1 1 1 1 1 1 1 1 1 1 2
2 255 0 0 2 2 2 2 2 2 2 1 1 0 1 1
255 1 1 1 0 1 1 2 1 1 1 1 1 1 255 0
0 0 0 0 0 1 1 1 0 0 0 0 255 1 1 1
1 1 1 2 2 2 4 2 2 2 2 2 1 1 1 0
0 0 0 0 1 1 1 0 0 1 1 1 1 1 1 1
1 0 255 0 0 1 0 0 1 1 1 1 1 1 1 1
255 1 1 1 0 0 0 0 0 0 1 1 1 1 1 255
0 0 1 1 1 2 2 2 2 1 1 0 1 255 1 0
0 0 0 2 1 1 1 1 0 0 0 255 0 0 1 1
1 1 1 0 0 0 0 0 1 1 255 1 1 1 1 1
1 1 1 1 1 1 1 2 255 1 1 1 0 0 0 0
1 2 2 0 0 0 0 0 255 1 1 1 1 1 1 3
2 1 0 0 0 2 255 2 0 0 0 0 1 1 1 1
1 0 0 0 0 255 0 1 0 1 1 1 1 1 2 2
2 1 0 255 1 1 1 0 1 0 1 1 1 1 1 0
0 0 255 1 1 1 2 3 4 2 2 2 2 2 0 1
1 255 2 2 1 1 1 2 1 0 1 1 1 1 0 255
0 0 0 2 5 2 2 2 2 1 1 1 1 1 255 0
0 1 1 0 1 0 1 0 0 0 1 0 255 0 0 0
0 1 1 1 1 1 2 1 1 0 0 255 1 1 1 1
1 1 0 1 0 1 1 1 1 255 1 1 1 2 2 2
1 1 2 2 2 2 1 1 255 0 0 0 1 1 2 2
0 1 1 1 0 1 255 1 0 1 0 1 1 2 2 1
1 1 1 1 1 255 2 2 1 1 1 1 1 1 0 0
0 1 1 255 1 2 2 1 1 1 1 0 0 1 1 1
1 1 255 0 0 0 2 2 2 1 1 1 1 1 1 0
1 255 1 0 0 0 1 1 1 1 1 1 0 0 0 255
1 1 1 1 1 1 1 1 1 1 1 2 2 2 255 1
1 2 2 2 1 2 1 2 1 1 1 1 1 255 1 0
0 0 1 1 0 1 1 1 1 1 1 255 0 0 0 0
0 0 0 1 1 0 0 0 0 255 1 1 1 0 0 0
1 1 1 0 0 0 1 1 2 1 1 1 0 0 0 0
0 0 0 1 1 0 0 0 1 1 1 1 1 1 0 255
0 0 1 1 0 1 0 1 1 1 1 2 26 255 1 1
1 1 1 1 0 0 1 1 1 1 1 1 255 0 0 0
0 0 0 1 2 2 2 1 1 1 255 0 0 0 0 0
1 1 1 1 1 1 0 0 255 0 0 0 0 1 1 1
1 0 1 1 1 1 1 255 0 0 1 1 1 1 1 0
0 1 1 1 1 255 1 1 1 1 1 0 0 1 1 0
0 0 0 0 0 255 1 1 1 1 1 1 1 2 2 2
0 0 1 255 1 0 0 0 0 1 1 1 1 1 0 0
0 0 255 1 1 1 1 1 1 1 1 1 2 2 1 1
255 1 1 1 0 0 0 0 1 2 2 1 1 0 0 255
1 1 1 1 2 2 2 1 2 1 1 1 2 2 255 2
2 1 1 2 2 2 1 0 1 1 1 1 255 1 0 1
1 2 0 1 1 3 2 1 1 1 1 255 255 255 255 255
255 255 255 255 255 255 255 255 255 255 255 255 255 255 255 255
255 255 255 255 255 255 255 255 255 255 255 255 255 255 255 255
255 255 255 255 255 255 255 255 255 255 255 255 255 255 255 255
255 255 255 255 255 255 255 255 255 255 255 255 255 255 255 255
255 255 255 255 255 255 255 255 255 255 255 255 255 255 255 255
255 255 255 255 255 255 255 255 255 255 255 255 255 255 255 255
255 255 255 255 255 255 255 255 255 255 255 255 255 255 255 255
255 255 255 255 255 255 255 255 255 255 255 255 255 255 255 255
255 255 255 255 255 255 255 255 255 255 255 255 255 255 255 255
255 255 255 255 255 255 255 255 255 255 255 255 255 255 255 255
255 255 255 255 255 255 255 255 255 255 255 255 255 255 255 255
255 255 255 255 255 255 255 255 255 255 255 255 255 255 255 255
255 255 255 255 255 255 255 255 255 255 255 255 255 255 255 255
255 255 255 255 255 255 255 255 255 255 255 255 255 255 255 255
255 255 255 255 255 255 255 255 255 255 255 255 255 255 255 255
255 255 255 255 255 255 255 255 255 255 255 255 255 255 255 255
255 255 255 255 255 255 255 255 255 255 255 255 255 255 255 255
255 255 255 255 255 255 255 255 255 255 255 255 255 255 255 255
255 255 255 255 255 255 255 255 255 255 255 255 255 255 255 255
255 255 255 255 255 255 255 255 255 255 255 255 255 255 255 255
255 255 255 255 255 255 255 255 255 255 255 255 255 255 255 255
255 255 255 255 255 255 255 255 255 255 255 255 255 255 255 255
255 255 255 255 255 255 255 255 255 255 255 255 255 255 255 255
255 255 255 255 255 255 255 255 255 255 255 255 255 255 255 255
255 255 255 255 255 255 255 255 255 255 255 255 255 255 255 255
255 255 255 255 255 255 255 255 255 255 255 255 255 255 255 255
255 255 255 255 255 255 255 255 255 255 255 255 255 255 255 255
255 255 255 255 255 255 255 255 255 0 1 1 1 0 0 1
1 1 1 1 1 1 255 1 1 1 1 1 1 1 2 2
2 1 0 0 0 255 1 1 1 1 1 1 1 1 0 1
1 1 1 255 1 0 0 0 2 1 1 1 2 3 2 1
0 1 255 1 0 0 0 2 2 2 0 1 1 1 0 1
255 1 1 1 1 2 2 2 1 1 1 1 1 1 0 255
0 1 1 1 0 0 0 1 1 1 0 0 0 255 1 1
1 1 1 1 1 1 1 1 1 1 1 1 255 3 2 1
1 1 1 1 1 1 1 1 1 1 0 255 1 1 1 0
0 0 1 0 1 1 0 0 0 255 0 0 0 0 1 1
1 1 0 0 0 1 2 2 255 1 1 1 1 1 1 1
0 0 1 1 2 2 1 255 1 1 1 0 1 1 1 2
2 1 0 0 0 255 1 1 0 0 0 1 1 1 1 0
0 0 1 255 1 1 1 0 1 1 1 1 1 1 1 1
1 1 1 1 1 1 1 1 1 1 1 0 0 0 0 0
0 0 1 1 0 0 1 1 1 255 0 0 0 0 1 0
0 0 0 2 2 4 27 255 2 1 1 0 0 0 1 2
2 1 1 1 1 1 255 1 1 0 1 1 0 0 0 1
0 0 1 2 255 2 0 1 1 1 1 1 1 1 1 1
1 0 255 0 0 0 0 1 3 3 3 3 3 3 2 1
1 255 1 0 0 0 1 1 1 0 1 1 0 0 0 255
0 0 1 1 1 1 1 2 3 1 0 0 1 1 1 255
0 0 1 0 0 0 3 3 2 2 0 1 1 255 0 0
0 0 2 2 2 0 0 0 0 0 0 0 255 1 1 1
1 2 3 2 2 2 2 1 1 1 255 0 0 0 0 0
0 1 2 2 2 1 1 0 0 255 1 1 1 1 1 1
0 0 1 1 1 1 1 2 255 1 0 0 0 2 2 3
2 0 0 1 1 1 255 1 1 1 0 0 0 1 1 1
2 1 1 1 1 255 1 1 1 0 0 0 2 3 2 1
1 1 1 255 1 1 1 2 1 1 1 2 2 2 1 1
0 0 255 1 1 1 1 2 2 1 0 1 1 1 1 1
255 1 0 0 0 0 1 1 1 2 3 1 0 1 1 255
1 0 0 0 2 2 2 1 1 1 1 0 0 255 1 1
1 1 2 2 2 2 2 2 0 0 0 0 255 0 0 1
1 1 1 1 2 2 2 1 1 0 255 1 1 2 1 1
0 1 1 1 1 1 1 1 1 255 2 2 2 1 1 1
2 2 2 2 2 1 1 0 255 0 1 0 0 1 1 1
1 1 1 1 1 0 255 0 0 1 1 1 1 1 2 1
1 1 1 1 1 255 1 1 1 1 1 0 0 0 1 1
1 2 2 1 255 1 1 1 0 0 1 1 2 2 1 0
0 0 255 1 1 1 0 1 1 1 2 1 0 0 0 1
255 1 1 1 1 1 1 1 1 1 3 2 1 1 1 1
1 1 1 1 1 1 1 1 0 0 0 1 1 0 0 1
1 0 0 1 1 1 255 0 0 0 0 1 1 1 2 2
2 2 2 2 255 1 0 1 0 0 0 0 1 1 1 1
1 1 0 255 1 2 1 1 1 1 1 1 1 0 0 0
1 255 2 1 1 1 3 2 2 1 1 2 2 2 1 255
0 0 0 1 1 4 9 12 12 6 4 2 1 1 255 1
1 1 1 2 2 2 1 1 1 1 0 0 255 0 0 1
1 1 1 2 11 11 5 2 0 1 1 1 255 0 0 1
0 1 0 9 9 2 1 0 1 1 255 1 0 0 1 1
3 3 3 0 1 1 1 0 0 255 0 1 1 2 3 4
4 4 4 3 1 1 1 255 0 0 0 0 0 4 24 61
61 18 3 2 1 0 255 0 1 0 0 0 0 0 0 0
0 0 1 1 2 255 1 1 1 1 2 3 5 5 2 1
1 1 1 255 1 1 1 0 0 1 4 2 1 1 1 1
1 1 255 1 1 1 0 0 1 4 8 4 3 2 2 1
255 1 1 1 1 0 1 1 2 3 2 2 0 0 0 255
1 1 1 1 1 1 1 1 1 1 1 1 1 255 1 0
0 0 1 1 2 2 3 1 1 1 1 1 255 1 1 1
2 3 3 3 3 4 1 1 0 0 255 1 1 1 1 1
2 4 6 3 3 1 0 0 0 255 0 0 1 1 2 4
11 11 9 4 2 0 0 255 0 0 1 0 1 1 2 3
2 3 1 2 1 1 255 1 2 1 1 1 1 4 4 2
2 2 2 0 0 255 0 0 0 0 2 2 4 3 3 5
1 1 0 255 1 1 1 1 1 4 18 23 23 12 1 1
1 1 255 1 1 0 0 1 1 2 1 1 1 2 2 2
2 255 1 1 1 1 1 1 2 4 2 2 1 0 1 255
1 1 1 0 1 2 2 4 4 2 1 1 1 255 0 0
0 0 0 2 2 3 4 4 3 1 1 1 1 2 2 1
1 0 0 0 0 0 0 0 0 0 0 1 2 1 1 2
2 1 1 255 0 0 0 5 8 62 62 12 4 3 2 1
2 255 0 0 1 1 1 0 1 1 2 2 1 1 1 0
255 0 0 1 2 2 10 12 12 1 0 1 1 1 255 2
2 2 9 66 158 255 158 154 9 6 2 1 255 0 0 0
1 2 81 255 255 255 235 78 4 1 1 255 1 1 1 1
2 17 9 5 5 2 1 1 0 255 0 0 1 3 4 19
17 17 12 18 12 2 2 1 1 255 0 0 2 2 31 38
62 38 9 1 0 1 1 255 0 1 1 2 2 59 63 57
55 4 2 1 1 0 255 0 1 1 2 20 22 22 22 15
3 2 2 1 255 0 0 0 4 34 37 70 84 64 62 30
2 2 1 255 0 0 0 0 1 1 2 2 2 1 1 0
0 1 255 1 0 1 2 3 8 34 34 5 1 1 1 1
255 1 1 0 0 0 4 30 30 4 2 2 2 1 1 255
1 0 1 0 1 2 45 55 53 12 4 2 1 255 1 1
0 0 0 2 10 16 16 5 3 1 1 1 255 0 0 1
1 1 1 1 2 2 1 1 1 1 255 1 1 0 0 0
4 20 45 47 9 1 1 1 1 255 1 1 1 3 4 77
89 93 91 42 9 1 0 255 1 1 1 0 1 6 15 10
10 10 3 0 0 0 255 1 1 2 2 4 82 126 102 121
102 26 1 0 255 0 0 0 0 2 2 40 49 49 49 19
3 1 1 255 1 2 2 2 2 4 18 18 8 2 0 0
0 1 255 0 0 0 0 2 5 12 18 35 22 6 6 1
255 1 1 1 2 3 180 181 181 173 124 12 4 1 1 255
1 1 1 0 9 62 56 16 5 2 2 1 2 2 255 1
1 1 1 17 162 183 118 16 2 1 1 2 255 1 1 1
1 1 3 5 19 8 8 2 1 1 255 0 0 0 2 2
46 119 136 119 83 76 1 0 0 1 3 2 1 1 0 0
0 0 0 0 0 0 2 11 12 11 3 3 3 3 1 1
255 1 1 1 8 81 213 252 213 63 3 1 1 1 255 0
0 0 1 2 4 93 134 70 4 2 2 1 0 255 0 1
1 4 51 184 150 150 86 1 1 1 1 255 1 2 2 66
255 255 255 255 255 154 6 2 0 255 1 1 2 4 81 255
255 255 255 255 255 106 4 1 255 1 1 1 2 26 17 15
11 11 11 4 1 1 255 0 1 4 4 24 26 19 16 15
15 16 15 2 1 0 255 0 1 2 68 71 71 108 99 92
2 1 0 0 255 0 0 2 3 79 117 130 99 88 57 6
2 0 0 255 0 2 2 20 37 27 26 26 28 34 2 1
1 255 1 1 3 34 37 70 70 84 62 62 62 35 19 2
255 0 0 0 1 2 10 24 16 16 8 1 0 0 1 255
1 0 1 3 20 255 255 255 137 9 1 1 1 255 1 1
1 1 4 30 71 71 60 38 2 2 1 1 255 1 0 0
0 2 59 98 106 86 53 8 2 1 255 1 1 0 0 0
10 28 32 32 16 5 2 1 0 255 0 0 0 0 2 5
27 18 24 6 1 1 0 255 2 2 2 0 4 45 52 52
73 47 9 2 1 0 255 0 2 1 6 77 132 206 148 201
135 47 4 1 255 1 1 0 0 18 18 18 17 19 19 17
2 0 1 255 1 1 2 9 136 136 132 113 132 121 115 26
1 255 0 0 0 0 2 27 48 49 71 77 71 19 0 0
255 1 1 0 2 4 9 17 17 11 8 0 0 0 1 255
1 0 0 1 11 12 18 22 35 25 20 13 2 255 0 1
1 3 172 198 199 199 181 181 124 11 4 0 255 0 0 0
9 62 69 63 56 20 9 2 1 1 2 255 1 0 2 17
149 212 212 212 170 16 2 1 1 255 1 1 1 0 2 13
25 26 26 26 6 2 1 255 0 1 1 6 46 136 222 222
154 153 113 76 0 0 0 1 1 1 0 0 0 0 0 0
0 0 2 12 13 24 17 23 4 3 3 1 1 255 2 1
5 81 255 255 255 255 255 63 1 1 2 255 0 0 1 2
4 93 223 255 215 70 4 2 1 0 255 0 0 3 51 188
236 184 161 150 86 4 4 1 255 0 2 64 255 255 255 255
255 255 255 111 2 0 255 1 4 9 44 255 255 255 255 255
255 255 255 106 1 255 1 2 2 26 28 27 15 11 11 15
25 2 0 255 1 3 4 17 26 34 26 15 13 15 19 20
10 1 0 255 0 2 84 84 84 99 132 132 112 73 4 1
0 255 0 0 2 59 117 130 153 124 107 88 82 6 2 1
255 2 3 5 30 37 27 27 27 30 30 30 1 0 255 0
1 3 35 77 77 57 51 48 61 66 66 35 2 255 0 1
1 1 10 26 27 25 25 16 8 1 0 1 255 1 0 5
20 255 255 255 255 255 137 9 2 0 255 0 1 1 1 6
66 85 81 60 45 39 2 0 1 255 2 1 1 1 59 79
121 128 106 53 25 5 2 255 1 1 0 1 2 26 39 32
32 24 12 2 1 0 255 0 0 0 1 5 27 33 32 33
24 5 1 0 255 2 2 2 1 55 66 66 66 73 68 34
3 1 0 255 0 1 1 30 206 212 216 212 239 201 102 42
2 255 0 0 0 0 20 20 22 19 22 19 20 15 2 1
255 0 1 2 88 179 176 126 97 132 148 148 91 2 255 0
0 0 0 6 27 48 48 75 102 102 34 1 0 255 1 1
2 2 4 9 12 12 12 12 12 2 1 1 255 1 0 1
11 23 22 23 25 25 25 22 13 2 255 1 0 2 15 180
237 237 222 179 222 163 93 5 2 255 0 0 2 60 63 63
56 56 52 40 5 1 1 1 255 1 0 0 130 214 214 249
253 249 118 9 1 1 255 2 2 1 1 4 25 26 30 26
30 16 5 1 255 0 1 1 8 118 186 222 222 199 162 153
111 1 0 0 0 0 0 1 1 1 1 1 1 2 2 9
13 27 24 17 23 17 5 3 1 1 255 2 2 35 255 255
255 255 255 255 222 5 1 1 255 0 0 0 1 9 223 255
255 255 215 39 3 2 0 255 0 1 15 157 251 238 164 150
150 122 13 4 0 255 2 2 172 255 255 255 255 255 255 255
255 11 1 255 1 6 17 236 255 255 255 255 255 255 255 255
238 4 255 1 2 4 19 28 24 11 11 11 15 25 4 0
255 1 4 13 40 40 40 26 16 15 15 20 23 10 1 0
255 2 3 121 128 108 108 135 139 132 112 9 2 0 255 0
0 6 108 117 130 124 107 107 119 119 10 2 1 255 3 4
40 40 30 27 26 28 28 30 30 4 0 255 1 1 3 79
79 77 61 57 48 59 61 66 61 8 255 1 1 1 2 22
26 26 23 25 22 22 2 0 1 255 1 1 5 137 255 255
255 255 255 255 9 4 2 255 1 1 1 2 32 66 71 70
61 60 53 33 0 0 255 2 2 1 2 75 120 128 121 86
68 28 23 2 255 2 1 1 1 5 28 40 32 28 26 23
2 0 0 255 1 1 0 3 10 31 33 30 33 25 6 2
1 255 2 2 1 2 59 66 55 38 34 46 40 17 2 0
255 5 5 8 117 255 255 248 239 241 222 127 51 3 255 0
0 0 3 11 27 22 23 23 23 32 25 3 1 255 0 2
3 210 210 176 97 62 62 148 168 148 8 255 0 0 0 0
13 34 48 46 67 76 76 40 6 0 255 0 0 0 2 4
9 11 12 11 12 11 2 1 1 255 1 1 2 22 27 23
18 17 25 25 25 13 1 255 1 1 10 53 193 231 231 222
165 190 163 158 5 2 255 0 1 11 76 76 60 40 47 39
40 20 2 1 1 255 1 0 2 214 214 204 204 249 253 183
9 1 1 255 2 2 1 3 15 32 32 30 30 46 30 5
2 255 1 1 2 8 159 186 217 198 199 198 153 113 1 1
0 0 1 1 2 1 1 1 1 1 2 3 10 15 24 4
5 23 23 4 1 1 1 255 1 9 35 255 255 255 255 255
255 255 5 1 0 255 0 0 1 2 9 223 255 255 255 255
73 3 1 0 255 0 2 24 251 251 172 142 142 175 156 85
4 0 255 0 8 255 255 255 255 255 255 255 255 255 22 1
255 0 9 19 255 255 255 255 255 255 255 255 255 255 4 255
1 2 4 19 23 24 24 11 11 19 22 5 1 255 1 4
32 51 51 47 40 25 16 16 20 23 20 1 0 255 2 16
128 149 149 132 135 136 136 112 45 2 1 255 1 1 16 108
117 132 117 107 107 126 126 25 2 1 255 2 4 44 53 30
30 25 28 27 30 30 5 1 255 1 1 3 79 79 77 61
61 53 53 61 64 61 8 255 1 0 1 2 24 26 25 24
25 22 18 1 0 1 255 1 1 4 227 255 255 255 255 255
255 9 4 2 255 0 1 1 2 26 40 70 70 73 83 53
33 1 0 255 2 2 2 2 79 103 129 121 111 71 35 23
3 255 1 0 0 2 8 39 42 40 39 28 23 19 1 1
255 1 1 1 3 11 31 33 30 31 24 12 2 1 255 1
0 0 1 55 66 61 38 34 46 41 30 3 0 255 2 2
8 127 255 255 255 241 239 222 143 89 4 255 1 1 1 3
11 31 32 32 32 31 38 38 4 1 255 2 3 3 228 228
172 130 79 124 163 168 148 9 255 0 1 0 1 13 34 73
54 67 64 55 40 6 1 255 0 1 1 2 4 10 12 12
12 12 4 2 1 1 255 0 1 4 11 37 23 23 16 25
30 44 22 1 255 1 1 10 53 193 224 194 197 165 190 171
158 2 2 255 1 1 16 81 81 60 40 54 47 46 27 2
1 1 255 1 1 2 214 217 214 204 201 255 187 11 1 1
255 2 1 1 3 15 42 42 32 30 54 41 13 3 255 1
1 1 9 161 186 255 198 201 201 201 111 1 1 1 0 0
1 2 1 1 0 1 1 2 4 15 15 12 4 5 28 28
2 1 1 1 255 1 9 28 255 255 255 255 255 255 179 5
1 0 255 0 0 0 0 5 204 255 255 255 255 73 3 1
1 255 1 1 24 251 251 133 133 142 198 161 85 3 1 255
1 9 255 255 255 255 255 255 255 255 255 22 1 255 1 11
49 255 255 255 255 255 255 255 255 255 255 6 255 1 1 10
13 19 23 31 19 19 11 6 5 2 255 0 1 32 51 55
55 25 25 20 25 30 25 22 2 1 255 10 17 132 149 158
135 135 136 139 136 45 1 1 255 0 1 16 98 115 129 105
110 107 128 126 25 1 0 255 1 4 47 62 41 31 25 27
25 35 35 5 2 255 1 2 4 44 86 77 61 61 53 53
61 64 56 9 255 0 0 1 3 22 24 24 24 23 22 6
1 0 1 255 0 1 2 227 255 255 255 255 255 255 6 2
2 255 0 0 1 1 20 28 61 70 73 85 35 3 1 0
255 2 2 1 3 45 90 129 125 114 113 68 23 3 255 2
2 2 2 8 40 52 48 48 39 23 19 1 1 255 1 1
1 3 11 31 31 30 31 24 12 2 2 255 0 0 0 1
33 77 78 61 61 61 41 18 3 1 255 2 2 8 112 184
255 255 255 228 226 173 89 4 255 1 1 1 2 11 47 51
35 35 38 44 38 4 1 255 1 3 3 92 186 172 148 148
130 180 163 148 9 255 2 2 1 1 8 42 73 73 67 64
51 40 5 1 255 0 0 0 1 1 10 22 18 11 5 0
0 0 0 255 1 2 4 8 54 54 30 16 26 30 45 45
2 255 0 1 8 17 134 194 194 202 197 197 185 139 2 1
255 1 1 16 81 84 81 57 62 54 46 11 2 2 1 255
1 2 3 135 255 255 255 201 201 164 6 0 1 255 1 2
2 4 12 44 55 69 69 54 41 13 3 255 1 1 1 6
155 255 255 255 255 204 178 75 1 1 1 1 1 1 2 1
1 0 0 0 0 1 18 18 12 9 16 28 28 2 1 1
1 255 0 2 11 209 255 255 255 255 248 83 2 1 1 255
0 0 0 0 5 165 255 255 255 120 20 4 1 1 255 1
1 2 197 197 149 149 190 198 161 42 1 0 255 1 9 255
255 255 255 255 255 255 255 255 11 1 255 1 9 49 255 255
255 255 255 255 255 255 255 207 10 255 1 1 2 12 17 23
17 19 18 11 6 5 3 255 1 1 8 37 66 66 22 20
20 25 31 25 22 2 1 255 1 17 106 149 159 159 139 136
144 136 6 1 0 255 0 0 1 73 105 129 121 121 110 117
84 13 1 0 255 1 2 17 47 45 45 33 31 33 37 35
4 1 255 1 2 4 23 98 98 59 53 53 53 71 70 30
9 255 1 1 1 2 20 25 26 26 26 16 4 2 1 1
255 1 1 2 56 255 255 255 255 255 137 4 1 1 255 0
0 0 1 4 20 48 73 63 44 8 3 0 0 255 1 2
1 3 5 45 84 103 114 113 40 4 2 255 2 2 2 1
2 8 49 52 55 52 23 2 1 1 255 1 1 1 1 3
26 31 28 30 25 5 2 1 255 0 0 1 1 9 77 81
78 61 54 18 5 2 1 255 2 2 2 18 127 201 228 255
226 214 173 22 3 255 1 1 1 1 9 51 51 41 38 38
44 18 4 1 255 1 2 3 27 146 149 149 170 175 175 135
117 9 255 2 1 1 1 1 42 62 73 48 51 48 5 1
1 255 0 0 0 0 1 4 17 17 8 1 0 0 0 1
255 2 2 2 4 54 62 53 26 26 27 30 9 2 255 0
1 1 1 37 134 192 202 255 197 183 45 2 1 255 0 1
9 45 81 85 97 97 76 46 4 1 2 1 255 2 2 2
33 255 255 255 187 164 51 0 0 0 255 1 2 2 3 11
26 55 53 53 41 26 1 2 255 2 1 1 1 3 155 255
204 204 178 92 15 1 1 1 0 0 1 1 1 0 0 0
0 0 1 8 9 9 9 16 16 10 2 1 1 0 255 0
0 2 53 209 255 255 248 105 5 3 1 1 255 1 0 0
1 3 3 165 169 120 20 12 5 4 1 255 0 1 2 46
133 133 146 154 161 73 0 0 0 255 1 2 96 255 255 255
255 255 255 255 90 1 1 255 1 2 9 76 255 255 255 255
255 255 255 255 24 6 255 1 1 1 10 17 18 16 11 15
11 10 3 3 255 1 1 2 18 62 62 25 20 25 31 31
25 2 1 1 255 1 2 20 115 132 126 125 125 125 67 3
0 0 255 0 0 1 31 73 117 113 110 100 95 66 3 1
1 255 1 1 4 20 41 46 46 40 33 24 19 1 1 255
1 2 4 12 57 70 70 59 55 55 71 51 13 3 255 1
2 1 2 3 19 24 24 22 9 3 2 1 1 255 0 1
2 13 56 143 255 255 137 5 3 1 0 255 0 0 0 0
1 4 20 48 13 8 3 1 0 0 255 1 1 1 1 3
11 39 75 75 40 4 2 2 255 2 2 2 1 1 3 8
49 55 23 3 1 1 1 255 1 1 1 1 2 6 24 25
25 5 3 2 1 255 0 0 1 1 2 9 37 54 25 18
2 2 1 1 255 2 2 2 3 26 128 178 228 214 181 70
4 2 255 1 0 0 1 2 9 41 28 28 28 18 3 2
2 255 1 1 1 8 62 125 149 153 153 146 117 24 2 255
2 1 1 1 1 1 18 62 47 48 4 2 1 1 255 1
0 0 0 1 1 1 8 1 0 0 0 0 2 255 2 1
1 1 22 53 39 12 12 24 9 2 1 255 0 0 0 1
1 37 106 202 255 183 45 4 2 0 255 0 1 1 9 45
85 97 84 63 2 1 1 1 1 255 0 0 1 2 33 183
183 105 51 3 0 0 1 255 2 2 2 2 3 11 26 35
35 26 2 1 2 255 2 1 1 1 2 3 113 113 92 83
15 1 1 1 1 0 0 3 1 1 1 1 1 1 0 0
2 5 6 6 11 10 1 0 0 0 0 255 0 0 1 2
53 104 105 105 11 3 2 1 1 255 0 1 1 1 1 1
1 4 4 2 2 4 2 0 255 0 0 2 4 46 75 88
88 73 5 0 0 0 255 1 1 3 96 255 255 255 255 255
90 1 1 1 255 1 0 1 3 76 255 255 255 255 255 255
24 3 3 255 1 1 1 1 3 16 6 10 11 11 3 1
2 255 2 1 1 2 18 27 22 22 25 31 27 3 1 1
1 255 0 1 2 20 84 104 97 97 67 6 2 0 0 255
0 0 1 2 31 106 106 82 82 52 1 1 1 1 255 1
2 2 4 17 45 40 33 24 19 1 1 1 255 0 2 2
4 12 57 59 70 86 55 51 16 6 2 255 1 2 1 2
2 3 13 13 9 3 1 1 1 1 255 0 1 1 2 9
4 9 5 5 3 3 1 0 255 0 0 0 0 0 1 4
4 3 2 1 1 1 1 255 1 1 1 1 1 3 5 15
15 5 2 1 1 255 1 1 2 2 2 2 2 2 3 3
2 1 1 1 255 1 1 1 1 1 2 6 6 4 2 2
1 1 255 0 0 1 1 1 1 2 5 5 0 0 0 1
1 255 1 1 1 1 11 18 82 175 83 70 4 3 1 255
0 0 0 1 1 2 2 3 3 3 3 1 1 1 255 1
1 1 2 3 62 62 79 141 79 24 2 1 255 1 0 1
1 1 0 0 2 2 1 1 1 1 1 255 1 0 0 0
1 1 1 1 1 1 1 2 2 2 255 1 1 1 1 1
3 4 3 2 1 1 1 0 255 0 1 1 1 1 2 11
17 17 10 3 3 2 1 255 1 1 2 2 5 30 30 4
3 2 1 1 1 2 255 0 0 0 1 2 2 8 10 6
3 0 0 1 255 1 1 1 2 2 2 3 3 3 2 2
1 2 255 2 0 1 1 1 1 3 2 1 2 1 1 1
1 1 1 1 3 2 2 1 1 1 1 1 2 1 2 3
3 3 1 0 0 0 0 1 255 0 0 1 1 2 2 1
3 2 2 2 2 1 255 1 1 1 1 1 1 1 0 1
1 1 1 1 0 255 0 0 2 2 2 9 5 8 8 2
0 0 0 255 1 1 0 0 13 92 186 186 48 0 1 1
1 255 0 0 0 1 3 4 227 255 255 222 5 3 3 3
255 1 1 1 1 1 3 1 3 1 1 1 0 0 255 1
0 1 1 1 4 8 19 22 11 2 1 1 1 1 255 1
1 2 3 4 19 19 5 3 2 1 1 0 255 0 0 0
1 2 6 9 9 1 1 0 0 0 1 255 1 1 1 2
2 13 18 18 2 1 1 1 0 255 0 2 2 2 4 4
33 49 33 18 9 9 1 1 255 1 1 1 1 2 2 2
2 2 1 1 1 1 1 255 0 1 2 2 2 1 1 1
1 1 1 1 0 255 0 0 0 1 0 0 2 3 2 0
1 1 1 1 255 0 0 1 0 0 0 1 5 4 2 0
1 1 255 1 1 2 2 1 1 1 1 1 1 1 1 0
1 255 1 1 1 1 1 2 2 2 2 1 1 0 0 255
0 0 0 1 1 1 1 2 1 0 0 0 0 1 255 1
1 1 1 1 1 11 5 5 4 3 2 0 255 0 1 1
2 2 1 1 1 2 3 1 1 1 1 255 1 1 1 1
1 2 8 10 10 3 1 1 1 255 1 1 1 1 1 0
2 1 1 1 1 2 2 1 255 1 1 1 1 1 1 1
1 1 1 2 2 0 0 255 1 1 1 0 1 1 1 1
0 1 1 1 1 255 1 1 1 0 0 1 1 3 2 2
0 2 1 2 255 1 1 2 2 2 1 1 2 1 1 1
1 1 1 255 0 0 0 1 2 2 2 3 2 2 1 1
1 255 1 2 1 2 1 2 1 2 2 2 1 1 2 255
0 0 1 1 1 1 1 1 0 0 1 1 1 1 1 1
1 3 1 1 1 1 1 1 2 2 1 1 1 3 2 0
0 0 1 1 2 255 1 1 1 1 1 1 1 1 1 2
1 1 1 255 1 1 0 1 1 1 0 0 0 0 1 1
1 0 255 0 0 0 2 2 2 2 3 4 2 1 0 0
255 1 2 0 0 0 1 1 1 0 0 0 1 2 255 2
1 0 0 0 2 2 1 1 1 2 2 2 1 255 0 1
1 1 1 2 1 0 0 0 0 0 0 255 1 0 1 1
1 2 2 1 1 2 2 1 1 0 1 255 1 0 1 1
1 3 2 2 1 1 1 1 1 255 0 0 0 0 0 1
1 1 1 1 0 0 0 2 255 1 0 1 1 1 2 1
0 1 0 1 1 0 255 0 2 2 1 1 2 3 3 1
1 1 1 1 1 255 1 1 1 1 2 1 2 0 1 1
1 1 1 1 255 0 0 1 2 1 1 1 1 0 0 0
0 0 255 0 0 1 0 0 0 2 0 1 0 1 1 1
1 255 0 0 1 1 0 0 1 2 1 0 0 1 2 255
1 1 2 1 1 1 1 2 1 1 1 1 1 0 255 0
0 1 1 1 1 1 2 1 1 1 0 0 255 0 0 0
0 0 1 1 1 1 0 0 0 0 1 255 1 1 1 0
1 1 2 2 2 3 2 2 1 255 1 1 1 2 2 2
1 1 1 2 1 1 1 1 255 1 1 1 0 0 1 2
2 1 1 1 1 1 255 1 1 1 1 2 1 2 1 1
1 1 2 1 1 255 1 1 1 1 1 1 2 2 1 1
1 1 0 0 255 1 1 1 0 1 0 0 0 0 0 0
0 0 255 1 1 1 1 0 1 1 1 0 0 0 1 1
1 255 1 1 2 1 0 0 1 1 1 1 1 0 1 2
255 1 1 1 1 1 1 1 1 0 0 1 1 1 255 1
1 1 1 1 1 0 1 1 1 1 0 0 255 0 0 1
1 2 2 2 1 0 0 1 2 2 2 1 1 1 1 255
255 255 255 255 255 255 255 255 255 255 255 255 255 255 255 255
255 255 255 255 255 255 255 255 255 255 255 255 255 255 255 255
255 255 255 255 255 255 255 255 255 255 255 255 255 255 255 255
255 255 255 255 255 255 255 255 255 255 255 255 255 255 255 255
255 255 255 255 255 255 255 255 255 255 255 255 255 255 255 255
255 255 255 255 255 255 255 255 255 255 255 255 255 255 255 255
255 255 255 255 255 255 255 255 255 255 255 255 255 255 255 255
255 255 255 255 255 255 255 255 255 255 255 255 255 255 255 255
255 255 255 255 255 255 255 255 255 255 255 255 255 255 255 255
255 255 255 255 255 255 255 255 255 255 255 255 255 255 255 255
255 255 255 255 255 255 255 255 255 255 255 255 255 255 255 255
255 255 255 255 255 255 255 255 255 255 255 255 255 255 255 255
255 255 255 255 255 255 255 255 255 255 255 255 255 255 255 255
255 255 255 255 255 255 255 255 255 255 255 255 255 255 255 255
255 255 255 255 255 255 255 255 255 255 255 255 255 255 255 255
255 255 255 255 255 255 255 255 255 255 255 255 255 255 255 255
255 255 255 255 255 255 255 255 255 255 255 255 255 255 255 255
255 255 255 255 255 255 255 255 255 255 255 255 255 255 255 255
255 255 255 255 255 255 255 255 255 255 255 255 255 255 255 255
255 255 255 255 255 255 255 255 255 255 255 255 255 255 255 255
255 255 255 255 255 255 255 255 255 255 255 255 255 255 255 255
255 255 255 255 255 255 255 255 255 255 255 255 255 255 255 255
255 255 255 255 255 255 255 255 255 255 255 255 255 255 255 255
255 255 255 255 255 255 255 255 255 255 255 255 255 255 255 255
255 255 255 255 255 255 255 255 255 255 255 255 255 255 255 255
255 255 255 255 255 255 255 255 255 255 255 255 255 255 255 255
255 255 255 255 255 255 255 255 255 255 255 255 255 255 255 255
255 255 255 255 255 255 255 255 255 255 255 255 1 0 1 1
1 1 1 1 1 0 0 0 2 1 1 1 1 0 0 255
1 0 0 0 0 1 1 1 1 1 2 1 1 255 1 1
0 0 2 3 1 0 0 0 1 1 0 0 255 1 1 1
2 2 2 1 1 1 1 1 1 0 255 0 1 0 1 1
1 1 0 0 1 1 1 2 255 1 0 0 0 0 0 0
0 0 0 1 2 2 1 255 0 0 1 1 1 2 1 1
1 1 1 1 1 1 255 0 1 1 1 1 1 1 1 2
2 2 1 1 1 255 1 0 0 1 1 1 1 1 1 1
1 1 0 255 0 0 0 1 0 1 1 2 2 1 1 2
2 2 255 1 2 2 2 1 0 1 0 0 0 2 1 1
1 255 1 0 0 0 2 1 3 1 1 1 1 1 1 255
1 0 1 0 1 0 0 0 0 1 1 0 0 0 255 1
1 1 1 1 1 1 2 1 0 0 0 1 255 1 1 1
1 0 1 1 1 0 0 1 1 1 1 255 1 1 1 1
0 0 0 0 1 1 1 1 2 255 1 1 1 1 1 1
1 2 1 0 1 1 1 1 255 0 0 1 1 1 1 1
1 1 2 2 2 1 1 255 1 2 2 1 2 1 1 0
1 1 0 1 1 255 1 1 1 1 1 1 1 1 1 0
1 2 2 2 255 1 1 0 0 0 0 1 2 2 0 0
1 1 1 255 0 0 0 1 1 1 1 1 0 1 0 0
0 255 1 2 1 1 1 1 1 1 1 1 2 1 1 255
1 1 1 1 1 1 1 1 1 1 1 1 1 1 1 255
1 1 1 1 1 1 1 0 0 0 0 0 255 2 2 1
1 1 2 1 1 1 1 1 1 1 1 255 1 0 0 0
0 0 1 1 1 1 0 0 0 0 255 1 2 1 1 1
2 1 1 1 0 0 0 0 255 1 1 1 1 1 1 1
1 1 1 0 1 1 255 1 0 1 1 2 2 3 2 1
0 1 1 1 2 1 1 1 0 0 1 1 1 1 0 0
1 1 0 0 2 2 2 1 1 1 0 0 255 0 0 0
0 1 2 1 1 1 1 1 0 0 255 1 1 1 1 4
4 3 1 1 1 1 0 0 0 255 1 1 2 2 2 2
2 1 1 1 1 0 0 255 1 1 1 1 2 2 2 1
1 1 1 1 1 255 0 0 0 0 0 2 0 0 0 0
1 2 2 1 255 1 0 1 1 1 1 1 1 1 1 1
1 1 1 255 1 1 1 1 1 2 1 1 1 1 1 0
0 1 255 1 1 0 0 0 1 1 1 1 1 1 0 0
255 0 1 0 0 0 0 1 1 1 1 2 2 2 1 255
1 2 2 2 1 1 1 1 0 0 2 1 1 1 255 1
0 0 0 1 2 3 3 1 1 1 0 1 255 1 0 2
0 0 0 0 0 0 0 1 0 0 0 255 1 1 1 1
1 1 1 1 1 0 0 0 1 255 0 1 1 1 1 2
2 1 1 1 2 1 1 1 255 1 1 1 0 0 0 0
0 1 1 1 1 1 255 2 2 1 1 1 1 2 1 0
0 1 2 2 1 255 0 0 0 0 0 1 1 1 2 2
2 2 1 1 255 2 2 2 1 1 1 0 0 1 1 1
1 1 255 1 1 1 2 1 1 2 3 4 1 1 1 1
0 255 0 1 0 1 1 1 1 1 1 1 0 1 0 1
255 0 0 1 1 1 2 1 1 0 0 0 0 0 255 1
2 1 0 1 1 3 3 2 0 2 1 1 255 1 1 1
1 1 2 1 1 1 1 1 1 1 1 1 255 1 1 1
1 1 2 1 0 0 0 1 1 255 1 2 1 1 1 1
1 1 1 1 1 2 2 2 255 1 0 1 0 1 0 1
1 1 0 0 0 0 1 255 1 1 0 1 2 2 2 1
1 0 0 0 1 255 1 0 0 1 1 1 1 2 3 2
1 1 1 255 1 1 1 1 1 3 8 8 8 1 0 0
0 2 2 2 1 0 0 1 1 1 0 0 0 1 1 1
3 3 3 2 1 1 1 1 0 255 0 0 1 0 1 2
2 1 1 1 1 0 0 255 1 1 2 4 6 6 4 4
16 10 1 1 0 0 255 0 1 2 2 3 3 3 2 2
2 2 0 0 255 1 1 1 1 1 3 2 2 2 1 1
1 1 255 1 0 0 0 0 0 0 0 1 1 2 2 1
1 255 1 0 0 0 1 1 1 4 2 2 1 1 2 1
255 1 1 1 1 1 2 2 2 1 2 1 1 0 1 255
1 1 1 2 0 1 1 1 2 1 0 0 0 255 0 1
0 0 0 1 2 2 1 2 2 2 1 1 255 1 2 2
0 0 0 1 1 1 1 2 1 1 0 255 0 0 0 0
1 2 6 6 6 0 1 0 0 255 0 0 1 0 1 1
9 2 0 0 0 0 0 1 255 1 2 1 2 1 2 2
3 3 1 0 1 0 255 1 1 0 0 1 12 17 28 28
6 6 3 1 1 255 1 1 1 0 0 1 1 2 2 2
1 1 1 255 1 1 1 1 1 2 5 5 2 1 1 1
1 1 255 0 0 0 0 0 2 4 4 3 3 3 2 0
0 255 1 1 1 1 1 1 2 1 1 1 1 1 2 255
1 1 1 1 2 3 40 56 20 19 2 2 2 2 255 0
0 0 1 1 1 1 1 1 1 1 1 1 1 255 1 0
1 2 2 4 4 3 0 1 0 1 0 255 1 1 1 1
1 19 81 97 26 2 1 1 1 255 1 1 1 1 1 2
8 8 3 1 1 1 1 1 1 255 4 1 1 1 2 11
11 0 0 0 0 1 255 1 1 0 1 1 1 2 2 2
1 1 2 2 2 255 0 0 1 2 2 11 11 11 2 0
0 1 1 2 255 1 1 1 2 4 23 23 6 1 0 1
2 2 255 1 0 0 1 1 4 20 37 27 8 2 1 0
255 1 1 1 1 2 4 81 89 82 15 1 1 0 2 2
2 2 0 0 0 0 0 0 1 1 1 1 3 5 9 4
4 2 1 0 0 0 255 1 0 1 1 5 15 10 10 1
1 1 0 0 255 1 0 2 4 10 244 255 255 149 27 10
1 0 0 255 0 0 1 2 42 102 126 127 126 15 2 0
0 255 2 1 1 1 4 19 20 23 20 1 1 1 1 255
1 0 0 0 1 2 2 2 22 3 2 2 1 1 255 1
0 0 0 1 1 4 8 6 5 1 1 1 1 255 1 1
1 1 2 16 46 51 46 2 1 0 2 3 255 1 0 0
0 2 57 85 78 52 10 1 0 0 255 0 1 1 0 0
1 4 12 12 2 2 2 1 0 255 1 1 0 0 1 1
2 2 2 1 1 1 1 0 255 1 1 0 1 26 82 108
82 22 4 4 0 1 255 1 1 1 1 1 32 73 73 2
1 0 0 0 0 255 1 2 1 2 3 5 6 10 6 2
1 1 0 255 0 0 0 0 1 41 79 88 88 46 27 13
1 1 255 1 1 1 0 1 13 38 25 9 4 2 1 1
255 1 0 1 1 11 25 25 26 13 4 3 2 0 0 255
1 0 0 2 3 19 32 32 15 15 6 2 1 1 255 0
0 0 1 2 3 6 39 37 1 1 1 1 255 1 1 1
2 2 52 89 89 55 55 19 3 2 2 255 0 1 1 1
2 2 2 1 1 2 2 2 1 1 255 1 1 1 12 17
17 18 15 1 1 1 1 0 255 1 1 2 5 53 99 97
117 97 26 1 1 1 255 1 1 1 1 2 8 24 24 24
6 3 1 0 0 1 255 3 4 3 39 53 92 53 15 1
0 0 0 255 1 1 1 1 1 5 16 9 9 3 2 1
2 2 255 0 0 1 2 11 38 30 25 25 2 0 0 1
2 255 2 1 1 4 27 35 39 35 17 2 1 1 1 255
0 0 0 1 11 34 37 48 46 27 6 1 0 255 0 1
1 2 2 81 231 231 163 134 15 3 1 2 2 2 2 3
0 0 0 0 0 1 1 1 3 10 11 10 10 9 4 1
1 1 1 255 1 0 1 5 20 20 20 20 10 2 1 0
0 255 1 1 2 6 244 255 255 255 255 149 27 10 1 0
255 0 0 1 42 149 208 226 255 232 127 15 2 1 255 0
0 0 1 22 46 30 30 30 23 2 1 1 255 2 1 1
1 1 2 17 25 25 19 15 2 1 1 255 1 0 0 0
0 4 9 53 57 25 5 1 0 0 255 0 1 1 1 16
128 128 148 147 51 2 3 23 23 255 1 0 1 2 57 121
120 108 102 52 10 0 0 255 0 1 1 1 2 18 144 158
82 12 9 2 1 1 255 1 0 0 0 0 1 2 1 2
1 1 1 1 0 255 1 1 1 26 141 175 175 173 113 22
6 2 1 255 0 0 0 0 32 136 153 153 89 3 1 1
1 1 255 2 2 1 2 5 15 34 28 17 6 1 1 0
255 0 0 0 1 41 84 92 88 91 91 64 27 1 0 255
1 1 1 1 13 56 46 38 33 26 4 1 1 255 1 0
1 11 25 38 32 32 24 19 4 2 0 0 255 1 2 2
3 19 44 42 34 32 22 15 3 1 0 255 0 0 0 2
27 81 86 81 60 37 3 1 1 255 1 1 1 2 40 71
73 73 55 56 55 9 2 2 255 1 1 1 1 2 3 4
5 5 3 2 2 2 1 255 1 2 12 18 25 18 19 19
15 2 1 0 0 255 2 3 3 53 99 120 106 127 112 62
2 1 1 255 1 1 1 1 6 40 39 44 39 44 6 1
0 0 1 255 3 8 39 76 92 98 95 76 9 0 0 0
255 1 0 0 0 5 18 17 16 17 5 4 1 0 0 255
0 1 2 6 41 49 38 25 25 19 2 1 1 1 255 1
1 2 27 63 63 92 57 61 20 2 1 1 255 1 1 2
11 35 37 41 49 49 40 27 1 1 255 0 2 2 2 28
142 236 231 202 163 134 13 3 2 1 2 2 3 1 0 0
0 0 0 1 2 9 12 12 10 11 11 10 2 1 2 1
255 1 0 1 20 28 27 28 23 20 8 1 1 0 255 1
2 3 59 255 255 255 255 255 255 105 27 2 1 255 0 0
2 149 226 244 232 255 255 226 86 2 1 255 0 0 1 22
48 52 47 47 47 41 17 2 1 255 1 1 1 1 2 17
25 25 22 15 19 2 1 0 255 1 1 0 0 4 8 53
75 76 82 25 1 0 1 255 1 1 3 10 128 172 172 172
148 147 24 20 125 125 255 1 0 1 28 121 139 129 122 108
96 41 1 1 255 1 1 1 1 18 130 158 180 180 82 10
1 1 1 255 0 0 0 0 2 2 2 1 1 1 0 1
0 0 255 0 1 8 77 194 204 204 204 217 113 5 2 1
255 0 1 1 24 81 83 148 141 124 85 2 0 0 0 255
1 1 1 3 15 19 34 28 20 16 2 1 0 255 0 1
2 8 103 118 100 84 88 91 108 64 2 0 255 1 1 1
4 23 56 44 44 46 37 26 1 1 255 1 1 5 23 26
41 40 41 32 24 13 3 2 1 255 1 2 2 12 44 48
42 34 37 34 24 3 1 0 255 0 0 2 27 81 84 89
90 86 37 17 1 0 255 0 0 1 38 56 70 56 47 51
67 59 40 6 1 255 0 1 1 1 2 3 4 5 5 5
2 2 1 1 255 1 2 19 24 25 19 18 19 15 5 1
0 0 255 2 5 6 67 106 120 106 120 112 112 23 1 1
255 1 1 1 1 34 78 40 55 55 59 48 2 0 0 0
255 3 5 57 81 105 105 111 96 40 2 1 0 255 1 1
1 1 18 24 20 13 20 9 5 1 0 0 255 1 1 2
28 48 49 39 34 53 54 40 1 1 2 255 2 1 2 47
63 63 53 57 63 57 13 1 1 255 1 1 3 40 41 42
49 49 52 56 46 2 0 255 0 2 2 2 62 164 230 164
202 169 164 23 3 1 1 2 2 2 1 0 0 0 0 0
0 4 12 12 12 8 8 15 15 5 2 2 2 255 1 0
1 28 40 28 28 27 12 9 8 1 1 255 2 6 13 238
255 255 255 255 255 255 255 38 3 1 255 1 1 20 251 251
244 208 208 232 226 176 4 1 255 0 1 1 39 55 52 47
39 47 41 20 1 1 255 1 1 0 1 17 28 25 12 10
13 19 15 1 0 255 0 0 0 0 8 53 56 76 82 83
76 0 0 1 255 1 2 4 38 136 172 172 148 137 137 47
20 8 4 255 1 1 2 56 139 139 129 122 108 114 96 3
1 255 1 0 1 4 27 154 162 205 205 128 38 1 1 1
255 0 0 0 0 1 2 2 1 1 1 1 1 0 0 255
0 1 8 161 181 197 175 204 217 217 6 5 1 255 0 1
1 51 83 83 93 141 141 85 1 0 0 0 255 1 1 1
6 15 18 18 20 20 18 1 0 0 255 1 2 2 28 103
103 84 83 67 84 122 122 17 1 255 0 1 1 5 42 42
32 44 48 47 25 1 1 255 1 2 8 26 27 38 35 35
35 28 24 3 0 0 255 0 0 2 23 37 35 34 27 34
37 47 24 1 0 255 0 0 1 46 56 84 90 95 54 34
13 2 1 255 0 0 0 53 70 71 48 47 48 67 67 67
10 2 255 1 1 1 3 3 3 3 5 5 5 2 2 1
1 255 1 1 19 24 24 18 15 18 15 10 2 1 0 255
1 2 6 84 135 120 120 120 112 112 55 6 1 255 1 1
1 1 54 78 34 55 55 55 48 4 2 0 2 255 3 5
81 81 105 96 111 96 42 3 1 1 255 0 0 0 2 9
13 17 13 22 22 19 2 1 0 255 0 0 3 28 48 49
51 51 55 55 40 2 1 1 255 1 1 2 47 56 53 46
41 63 57 13 1 1 255 1 2 6 41 57 42 49 41 52
56 37 2 1 255 1 1 0 0 111 164 230 164 230 173 169
64 3 1 1 1 1 2 1 0 0 0 0 0 2 4 12
15 12 12 12 15 15 5 2 2 2 255 0 1 2 28 40
28 28 28 12 8 5 1 1 255 4 10 15 238 255 255 255
255 255 255 255 38 3 0 255 1 2 20 251 252 244 200 200
226 226 205 6 1 255 1 1 2 55 55 48 34 33 41 40
38 2 1 255 1 0 0 0 12 28 12 12 10 12 9 1
1 0 255 0 0 0 2 8 70 78 78 82 82 76 2 0
1 255 1 2 5 114 141 163 140 118 112 126 75 6 3 3
255 1 1 6 56 139 139 129 114 114 114 97 4 2 255 0
0 0 2 47 135 162 205 205 134 38 1 1 1 255 0 0
0 2 2 2 2 2 3 2 2 1 0 0 255 0 1 4
161 179 194 164 201 217 197 6 5 1 255 0 1 1 51 81
83 93 141 141 49 1 0 0 0 255 1 1 1 6 15 18
18 22 24 20 2 0 0 255 1 2 2 88 103 117 83 73
67 124 149 149 17 1 255 0 1 2 24 42 42 31 44 54
53 9 1 1 255 1 1 12 27 27 27 34 34 39 44 44
4 0 1 255 0 0 2 28 35 34 34 26 37 47 52 33
3 1 255 1 0 1 46 46 66 84 92 54 17 9 2 0
255 0 0 1 53 70 77 54 54 56 76 104 104 10 2 255
1 3 3 3 3 0 1 2 2 4 0 1 1 1 255 1
1 16 19 18 18 15 33 15 10 2 1 0 255 1 2 2
84 135 135 135 120 119 119 64 6 1 255 1 1 0 1 55
57 53 53 42 55 17 4 2 1 1 255 1 12 111 111 108
96 108 84 42 1 1 1 255 1 0 0 2 9 13 13 13
22 22 19 1 0 0 255 0 0 3 20 48 51 53 53 53
54 11 2 1 1 255 1 1 1 30 53 62 46 41 46 27
3 1 1 255 2 2 6 45 68 60 57 52 55 37 35 2
1 255 2 1 1 1 111 164 230 205 230 173 169 64 3 1
1 1 1 2 1 0 0 0 0 0 2 4 12 17 17 12
12 15 15 2 1 1 1 255 0 1 2 13 40 38 28 27
13 8 2 0 1 255 3 10 20 144 255 255 255 255 255 255
255 24 2 0 255 1 2 5 140 251 252 200 200 255 255 205
6 1 255 1 1 2 55 55 44 34 33 34 40 20 1 1
255 1 0 1 1 5 12 12 22 10 10 6 1 1 0 255
0 0 0 1 8 70 89 89 90 76 34 1 0 0 255 0
1 2 114 163 173 140 112 112 135 126 4 2 2 255 0 1
6 26 132 135 143 124 143 130 97 4 2 255 0 0 0 2
47 135 173 217 217 134 10 1 1 0 255 0 0 0 1 1
1 1 1 3 3 2 0 0 0 255 1 2 4 137 181 197
188 188 197 93 6 5 5 255 1 1 1 18 52 91 98 139
98 48 1 1 1 1 255 1 1 2 3 12 18 24 30 25
19 1 0 0 255 1 1 1 88 183 183 117 117 124 143 161
161 8 1 255 1 1 2 23 42 42 42 46 54 46 3 1
1 255 1 2 12 48 48 31 34 31 34 28 24 2 0 1
255 1 1 2 15 34 28 37 27 47 54 52 33 3 2 255
1 0 0 22 38 41 54 73 54 13 3 2 0 255 0 1
2 35 111 117 77 76 67 111 104 45 10 3 255 1 1 3
3 3 0 1 1 1 1 0 1 1 1 255 1 1 4 16
17 18 23 33 20 2 2 1 1 255 1 1 1 37 118 154
154 140 119 98 64 3 1 255 1 1 1 1 11 53 41 41
33 24 13 4 2 1 1 255 1 12 45 91 108 108 118 69
34 1 1 1 255 1 0 0 0 9 11 11 11 17 19 1
1 1 0 255 0 0 0 4 26 53 53 51 41 31 4 1
1 1 255 1 1 1 16 35 46 46 33 31 13 2 1 1
255 1 1 2 25 57 60 60 44 44 35 31 1 1 255 2
1 2 1 19 155 205 205 205 173 93 12 2 1 1 1 1
2 1 0 0 1 1 1 1 2 11 17 17 12 12 13 12
1 0 0 1 255 0 0 1 2 28 28 28 27 12 3 0
0 0 255 1 5 19 41 255 255 255 255 255 255 229 6 2
0 255 0 1 3 60 204 255 255 255 255 205 92 3 1 255
2 1 1 37 44 44 34 34 34 40 6 1 1 255 1 2
1 1 1 5 22 24 15 6 2 1 1 1 255 2 1 1
1 2 30 78 89 89 55 20 1 0 0 255 1 1 2 27
163 173 151 128 120 126 22 4 1 1 255 0 1 2 6 47
132 144 143 162 97 42 3 2 255 0 1 1 2 2 47 135
205 162 37 8 0 0 0 255 1 0 1 1 1 0 0 1
3 2 1 0 0 0 255 3 3 3 73 137 179 179 144 93
39 4 4 3 255 0 0 1 1 27 76 91 88 66 4 1
1 2 2 255 2 2 2 2 2 12 24 24 19 3 1 0
0 255 0 1 1 5 107 169 149 148 148 143 143 62 3 1
255 1 1 2 4 23 31 34 34 46 18 1 1 1 255 1
1 4 18 41 31 33 26 24 12 3 2 1 1 255 0 0
1 3 28 28 33 33 54 54 35 8 3 1 255 2 0 1
5 22 40 46 73 60 12 0 0 0 255 1 1 2 2 40
106 77 106 67 111 55 30 9 3 255 1 1 1 1 1 1
1 1 1 1 0 0 1 1 255 1 1 2 6 13 18 25
33 20 2 2 2 0 255 0 1 1 10 37 118 135 117 106
64 17 1 1 255 0 1 1 1 2 20 33 33 24 12 4
2 1 1 1 255 1 6 17 45 91 104 84 34 1 1 0
1 255 0 0 0 0 1 10 10 9 4 1 0 0 0 0
255 0 0 0 0 4 26 39 31 31 4 2 1 1 1 255
0 1 1 1 16 33 35 27 16 2 2 1 1 255 0 0
1 2 45 64 64 44 38 26 3 0 0 255 1 1 1 1
1 30 127 140 140 105 13 6 2 1 1 1 1 3 1 1
0 0 1 0 1 2 3 11 12 9 10 12 2 1 0 0
0 255 0 0 0 1 8 22 13 12 4 0 0 0 0 255
1 5 10 19 60 255 255 255 255 255 19 3 3 2 255 0
0 0 5 60 204 255 255 144 92 3 2 2 255 1 0 0
2 37 41 33 33 32 6 1 1 1 255 1 2 1 1 0
1 5 22 6 3 1 1 1 2 255 2 1 1 1 1 2
30 56 55 20 1 0 1 0 255 0 1 2 15 92 151 111
111 111 42 2 1 1 1 255 0 0 1 2 6 49 132 130
130 42 4 3 3 255 1 1 1 2 2 3 5 41 37 8
3 2 1 0 255 2 2 1 1 1 0 0 1 1 0 0
0 0 0 255 2 3 2 3 73 110 96 84 39 4 3 3
1 255 1 0 1 1 1 18 66 66 11 4 3 2 0 1
255 2 2 2 2 2 2 3 8 3 2 1 0 0 255 0
0 0 1 31 107 143 143 143 114 114 5 1 1 255 1 1
1 2 6 16 17 18 18 2 1 1 1 255 1 1 3 4
18 26 31 20 12 2 2 1 1 1 255 1 1 1 2 3
22 28 33 46 46 8 3 1 0 255 2 1 1 1 15 32
39 39 28 2 0 0 0 255 1 1 1 1 12 40 59 59
59 42 10 10 5 3 255 1 1 1 1 1 2 1 1 1
1 0 0 1 1 255 1 1 2 4 6 11 22 20 2 1
1 1 1 255 0 0 0 1 10 28 69 69 45 17 1 1
1 255 0 1 1 2 2 11 13 8 2 3 2 1 1 1
1 255 0 3 5 17 31 31 30 2 1 0 0 0 255 1
0 0 0 0 1 2 2 1 1 1 1 1 1 255 1 0
0 0 0 4 19 2 2 2 2 0 0 0 255 0 0 1
1 1 2 5 5 3 2 2 1 1 255 0 0 0 1 1
25 44 17 13 3 1 1 0 255 0 1 1 0 0 0 30
61 61 12 6 2 1 1 1 1 2 3 1 1 0 0 1
1 1 1 2 3 8 5 5 3 1 1 1 1 1 255 1
0 0 1 2 8 4 4 0 0 0 0 1 255 1 3 5
10 15 60 216 255 255 19 3 3 1 1 255 0 0 0 0
2 54 60 60 51 4 2 2 2 255 1 0 0 0 2 2
11 11 4 1 1 1 0 255 1 1 1 0 0 0 1 3
1 1 1 2 2 2 255 2 0 0 0 0 2 1 1 1
1 1 0 2 1 255 0 0 2 2 15 90 90 82 42 4
1 1 1 0 255 0 1 1 2 2 9 47 49 22 3 3
2 3 255 1 1 1 2 2 3 2 3 1 1 2 0 0
1 255 1 1 1 1 1 1 1 1 1 0 0 0 0 0
255 2 2 2 1 2 2 10 4 4 3 3 3 1 255 1
1 1 1 1 2 2 2 1 3 3 2 0 1 255 2 1
1 1 1 1 0 0 1 1 1 0 0 255 0 0 0 1
1 31 56 66 71 51 5 1 1 1 255 1 0 0 1 1
2 2 2 2 1 0 0 1 255 1 1 1 2 2 6 6
6 2 1 1 1 1 1 255 1 1 1 1 1 2 18 22
18 5 3 1 1 1 255 1 2 2 1 2 1 12 2 3
2 0 1 0 255 0 0 0 1 1 5 18 18 5 5 5
1 1 1 255 0 0 1 1 1 2 2 2 1 1 0 0
1 1 255 1 1 2 3 3 2 1 1 1 1 1 1 1
255 1 1 0 1 1 4 2 2 2 1 0 1 0 255 0
1 1 1 2 2 3 1 1 1 1 1 1 1 1 255 0
3 3 2 2 2 2 1 0 0 0 0 255 1 1 1 0
0 0 1 1 1 1 1 1 1 2 255 1 0 0 0 0
1 1 0 0 0 1 1 1 0 255 0 0 1 0 1 1
1 2 2 1 0 0 0 255 0 1 1 1 1 0 1 3
3 1 1 1 0 255 0 0 0 0 0 0 2 2 2 2
2 2 1 1 1 1 2 3 1 1 1 0 1 1 1 2
2 2 2 3 2 1 1 1 1 1 1 255 1 1 1 1
1 2 2 1 0 0 1 1 1 255 1 1 2 2 2 9
9 9 2 1 1 0 0 1 255 1 0 0 0 2 2 5
3 3 2 1 1 2 255 2 0 0 0 1 2 2 2 1
1 1 0 0 255 1 1 0 0 0 0 0 2 1 2 2
2 3 2 255 2 0 0 0 0 1 1 1 1 1 1 1
1 1 255 0 0 1 1 1 2 3 8 1 1 1 1 1
1 255 0 1 1 1 2 1 1 1 1 0 1 1 1 255
0 1 1 2 2 2 2 1 1 1 0 0 0 1 255 1
1 0 1 1 1 1 1 1 1 1 1 0 0 255 1 1
2 1 2 1 1 1 3 2 2 0 1 255 1 1 1 1
1 1 1 1 1 0 0 0 0 0 255 1 1 1 1 1
0 0 0 0 1 2 2 0 255 0 0 1 1 1 1 3
5 5 1 1 1 1 1 255 0 0 0 1 1 1 2 2
2 1 1 1 1 255 2 2 2 2 2 2 2 2 0 1
1 1 2 1 255 2 2 1 1 0 1 0 1 1 1 1
0 0 1 255 1 2 1 1 1 1 1 1 1 1 1 1
1 255 0 0 1 1 1 1 1 1 2 2 1 1 1 0
255 0 0 0 0 0 0 1 2 1 1 0 0 1 1 255
1 1 1 2 1 1 1 1 1 1 1 1 1 255 1 0
0 1 0 0 0 2 1 0 0 0 1 255 1 1 0 0
1 1 0 0 0 1 1 1 1 1 1 255 0 1 0 0
0 2 0 0 0 0 0 0 255 1 2 1 0 0 0 1
1 1 1 1 1 2 2 255 1 0 0 0 0 0 0 0
0 1 1 1 0 0 255 1 0 1 0 1 1 1 2 2
2 1 1 1 255 0 1 1 1 0 0 0 1 3 3 2
1 1 255 0 0 0 0 0 0 1 2 2 2 1 1 1
1 1 2 2 1 255 255 255 255 255 255 255 255 255 255 255
255 255 255 255 255 255 255 255 255 255 255 255 255 255 255 255
255 255 255 255 255 255 255 255 255 255 255 255 255 255 255 255
255 255 255 255 255 255 255 255 255 255 255 255 255 255 255 255
255 255 255 255 255 255 255 255 255 255 255 255 255 255 255 255
255 255 255 255 255 255 255 255 255 255 255 255 255 255 255 255
255 255 255 255 255 255 255 255 255 255 255 255 255 255 255 255
255 255 255 255 255 255 255 255 255 255 255 255 255 255 255 255
255 255 255 255 255 255 255 255 255 255 255 255 255 255 255 255
255 255 255 255 255 255 255 255 255 255 255 255 255 255 255 255
255 255 255 255 255 255 255 255 255 255 255 255 255 255 255 255
255 255 255 255 255 255 255 255 255 255 255 255 255 255 255 255
255 255 255 255 255 255 255 255 255 255 255 255 255 255 255 255
255 255 255 255 255 255 255 255 255 255 255 255 255 255 255 255
255 255 255 255 255 0 1 0 1 0 1 2 1 1 1 1
1 1 255 2 1 1 2 2 2 2 1 0 1 1 1 1
1 255 2 2 1 1 0 1 0 1 1 1 1 1 1 1
255 1 1 1 2 1 1 1 1 1 1 1 1 1 255 0
0 1 1 1 0 0 0 1 2 1 1 1 0 255 0 0
0 0 0 1 1 1 1 1 1 2 1 1 255 0 0 0
0 0 1 0 1 1 1 1 1 1 255 1 1 1 1 0
0 0 1 2 0 0 1 1 255 1 1 0 0 0 0 0
0 0 1 1 1 1 1 1 255 1 1 0 0 1 2 2
1 1 1 0 0 255 1 2 1 1 0 0 0 1 1 1
1 1 2 1 255 1 0 0 1 1 1 1 0 0 0 0
1 1 2 255 1 0 0 0 0 1 0 2 2 2 1 1
1 255 2 2 1 1 1 1 1 1 2 2 2 1 2 255
0 0 1 1 1 1 1 2 2 2 2 1 1 1 1 1
1 1 1 0 1 0 1 0 1 1 1 1 1 1 1 1
0 1 1 1 1 255 1 1 1 1 1 0 1 1 1 1
1 1 1 255 0 0 1 1 1 1 1 1 1 1 1 1
1 1 255 1 0 1 1 1 1 0 0 0 1 1 0 1
255 2 1 1 1 1 1 1 1 1 1 1 1 1 255 1
1 0 0 0 1 2 2 2 1 1 1 1 0 255 1 1
1 1 1 1 1 1 0 0 1 1 1 1 255 1 1 1
0 1 1 1 1 1 1 1 2 1 1 255 2 1 1 1
1 1 1 1 1 0 0 1 2 255 0 0 0 0 1 1
1 1 1 1 0 1 0 0 255 0 0 0 1 1 1 1
1 1 1 1 1 0 0 255 1 1 1 0 1 1 2 1
1 1 1 2 2 255 1 1 1 1 1 0 1 1 1 1
0 0 0 0 255 0 0 1 1 1 1 1 0 0 0 0
0 0 255 3 3 2 1 1 1 1 1 0 1 1 1 1
0 255 255 255 255 255 255 255 255 255 255 255 255 255 255 255
255 255 255 255 255 255 255 255 255 255 255 255 255 255 255 255
255 255 255 255 255 255 255 255 255 255 255 255 255 255 255 255
255 255 255 255 255 255 255 255 255 255 255 255 255 255 255 255
255 255 255 255 255 255 255 255 255 255 255 255 255 255 255 255
255 255 255 255 255 255 255 255 255 255 255 255 255 255 255 255
255 255 255 255 255 255 255 255 255 255 255 255 255 255 255 255
255 255 255 255 255 255 255 255 255 255 255 255 255 255 255 255
255 255 255 255 255 255 255 255 255 255 255 255 255 255 255 255
255 255 255 255 255 255 255 255 255 255 255 255 255 255 255 255
255 255 255 255 255 255 255 255 255 255 255 255 255 255 255 255
255 255 255 255 255 255 255 255 255 255 255 255 255 255 255 255
255 255 255 255 255 255 255 255 255 255 255 255 255 255 255 255
255 255 255 255 255 255 255 255 255 255 255 255 255 255 255 0
0 0 2 2 0 0 2 1 1 1 2 2 2 1 1 1
1 0 255 1 1 1 1 2 2 2 1 1 1 1 1 1
255 1 1 1 1 1 1 1 1 1 1 1 2 1 2 255
1 0 1 1 1 1 2 2 1 1 1 1 1 255 1 1
1 0 0 0 1 1 1 1 1 1 0 255 1 1 1 0
0 0 1 0 0 0 1 1 1 1 255 1 1 1 1 2
1 1 0 0 0 1 1 1 0 255 0 0 0 0 0 0
1 1 1 1 1 1 1 1 255 1 1 2 2 2 1 1
1 1 0 0 1 2 255 1 0 0 0 1 1 1 1 1
1 1 1 1 1 255 0 0 0 1 1 1 1 1 1 1
1 1 0 0 255 1 1 1 0 0 0 1 0 1 1 1
2 2 255 0 1 1 1 1 1 1 1 1 1 0 0 0
0 255 0 1 1 1 1 1 2 15 3 0 0 0 0 255
1 3 1 1 1 1 1 1 0 1 1 1 0 0 255 1
1 1 0 1 0 0 0 1 2 2 2 1 255 0 1 1
1 1 0 0 1 1 1 1 1 1 1 255 2 2 1 0
1 2 2 2 1 1 1 0 0 0 255 0 0 0 0 2
2 1 1 1 1 1 1 0 255 1 0 1 1 2 2 1
2 2 1 1 0 0 0 255 0 0 0 0 0 1 1 1
1 1 2 2 2 2 255 0 0 0 0 0 0 0 1 1
1 1 0 1 255 1 1 1 1 1 0 0 1 1 1 1
1 1 255 1 0 0 0 1 1 1 1 0 0 0 0 0
0 1 255 1 1 1 0 1 1 1 1 1 1 1 1 255
0 1 0 0 0 0 1 1 0 1 1 1 1 1 255 1
1 1 1 1 1 1 0 0 0 1 1 1 1 255 1 1
0 1 1 1 1 1 1 1 1 1 2 255 2 2 1 1
2 2 2 1 1 1 1 1 2 255 1 1 1 0 1 1
2 1 1 2 2 1 1 1 1 1 1 1 0 0 0 2
2 2 2 2 9 10 12 12 4 2 2 2 1 0 0 255
1 1 2 2 2 2 2 2 2 1 1 1 1 255 0 1
1 0 0 1 1 2 1 1 1 1 1 2 255 1 0 1
1 1 2 2 2 0 1 1 1 1 255 1 2 1 0 0
0 2 2 2 1 0 1 1 255 0 0 2 0 1 1 1
1 1 1 1 1 2 1 255 0 0 1 1 1 1 1 1
0 0 0 0 0 0 255 0 0 0 0 1 0 0 0 1
1 1 1 1 1 255 1 1 1 2 2 2 2 1 0 0
0 0 2 255 0 0 0 1 1 3 4 3 2 1 1 1
1 1 255 1 0 0 0 0 0 0 1 1 1 1 1 0
0 255 0 0 1 0 1 1 1 0 1 1 1 1 0 255
1 1 1 1 1 1 1 1 1 1 0 0 0 0 255 0
0 1 1 1 1 16 27 35 2 1 1 0 255 1 1 1
1 1 1 1 1 1 1 1 1 0 0 255 1 0 1 0
1 0 1 0 2 1 1 1 0 255 0 1 1 1 1 1
2 2 2 2 1 1 0 0 255 1 1 0 0 1 2 4
4 2 1 0 0 0 0 255 0 0 0 0 1 2 2 2
1 1 0 0 0 255 1 1 1 1 2 2 2 2 2 1
0 0 0 0 255 0 0 0 0 0 1 1 1 1 1 1
1 1 1 255 0 0 1 2 2 2 1 1 2 1 1 1
1 255 0 0 0 1 1 2 2 1 2 1 0 0 1 255
0 0 0 0 1 2 2 2 2 0 0 0 0 0 1 255
1 1 1 2 2 2 1 1 1 1 0 1 255 0 0 0
0 0 1 1 1 1 1 1 1 1 0 255 0 0 0 1
1 1 1 1 1 2 2 1 1 0 255 2 2 2 1 1
1 1 1 0 0 0 0 2 255 2 2 1 1 1 2 2
2 1 1 1 2 2 255 1 1 0 0 1 2 4 1 3
2 2 2 2 1 1 1 1 1 0 0 1 1 2 2 4
9 10 13 53 53 40 4 4 4 2 0 0 255 1 1 3
3 5 28 45 45 3 2 2 1 1 255 1 1 0 0 1
5 8 10 10 2 2 2 2 2 255 0 0 1 1 2 4
10 4 2 2 1 1 1 255 2 2 2 1 1 2 41 41
24 2 0 1 0 255 0 1 1 0 0 0 1 2 2 1
2 1 1 1 255 1 0 0 1 1 2 6 33 33 1 0
0 0 0 255 0 0 0 1 2 2 3 3 1 0 0 0
0 0 255 1 1 1 2 5 8 3 3 2 0 0 0 0
255 0 0 0 1 1 4 15 15 23 3 1 1 1 1 255
1 0 0 0 0 0 0 4 4 1 1 1 1 0 255 0
0 1 2 34 37 23 1 1 1 0 0 1 255 2 1 1
1 2 2 4 2 1 1 0 0 0 0 255 0 1 2 3
6 27 38 61 82 35 2 2 1 255 1 1 0 0 1 2
2 3 3 1 1 1 1 1 255 1 0 1 1 2 3 8
5 2 2 1 2 2 255 0 1 0 1 1 6 10 4 4
3 2 2 0 0 255 0 0 0 1 2 3 17 40 40 16
1 0 0 0 255 0 0 0 1 1 4 6 2 1 1 0
0 0 255 1 1 1 1 2 6 5 5 5 2 1 0 0
0 255 0 0 0 2 3 3 9 9 19 2 1 1 1 1
255 0 0 0 3 6 8 9 8 2 1 1 1 1 255 0
0 0 1 3 77 112 102 117 63 2 0 0 255 0 0 0
0 15 45 68 45 19 2 0 0 0 0 1 255 1 1 1
3 13 23 23 4 1 2 0 1 255 0 0 1 0 0 1
3 3 38 5 1 1 1 1 255 0 0 1 0 1 1 2
40 40 6 2 1 1 0 255 2 2 2 1 0 0 0 0
0 0 0 0 0 255 1 1 0 1 1 2 4 2 2 2
1 2 2 255 2 1 0 0 2 6 11 12 12 9 5 2
2 1 1 1 1 1 0 0 1 1 1 2 9 10 13 234
255 255 255 255 19 9 6 1 0 255 0 1 3 5 38 54
54 148 85 4 4 2 1 255 1 0 0 0 1 66 104 155
104 55 6 6 3 1 255 0 0 0 3 8 11 18 17 4
2 1 1 1 255 2 2 5 8 54 173 234 249 234 66 3
1 0 255 1 1 1 0 0 2 2 9 9 9 6 1 0
1 255 2 1 1 1 1 23 77 71 71 33 16 0 0 1
255 0 0 1 2 3 13 26 25 12 1 1 0 1 1 255
1 1 0 1 8 46 46 46 12 2 0 0 0 255 1 0
1 1 2 16 37 37 37 23 15 2 1 1 255 1 0 0
0 2 6 23 16 16 5 3 1 1 0 255 0 1 2 35
44 54 54 54 23 2 0 0 1 255 2 1 0 0 2 12
27 9 9 3 2 1 1 1 255 0 0 3 4 38 119 119
178 155 83 19 2 1 255 1 0 0 0 1 3 12 12 12
5 3 1 1 1 255 1 0 1 3 10 23 25 18 8 2
2 2 2 255 1 1 1 2 8 13 13 12 10 4 2 1
1 1 255 0 0 0 1 2 17 61 61 55 40 16 0 0
0 255 0 0 1 1 4 16 27 16 2 1 0 0 0 255
1 1 1 2 5 11 11 10 10 5 1 0 0 0 255 0
0 1 3 23 23 23 19 23 19 1 1 1 0 255 0 0
2 6 16 16 16 10 9 2 1 1 1 255 0 0 0 2
77 139 150 139 150 103 63 1 0 255 0 0 1 15 68 89
89 78 91 46 2 0 0 1 1 255 1 1 2 13 24 24
23 13 2 0 0 0 255 0 0 1 1 1 3 26 38 39
22 5 1 2 1 255 0 0 0 0 1 2 40 96 117 54
6 2 1 0 255 2 2 1 0 0 0 0 0 0 1 0
0 0 255 1 0 0 0 1 1 17 17 15 5 2 2 1
255 2 1 0 1 5 20 20 23 25 25 12 9 2 1 1
1 1 1 0 0 1 0 1 8 9 13 234 255 255 255 255
255 255 15 6 1 0 255 0 1 3 38 57 68 83 148 107
85 6 3 1 255 2 0 1 1 66 156 193 192 165 164 55
6 4 2 255 1 1 1 5 15 18 18 17 16 3 1 1
1 255 2 3 6 54 255 255 255 255 255 255 66 2 1 255
1 1 1 0 0 5 13 13 18 13 10 1 0 0 255 2
2 3 4 23 97 108 77 73 71 70 16 1 1 255 1 1
1 12 18 26 33 33 22 12 1 1 1 1 255 1 1 1
9 76 75 75 63 46 12 2 0 0 255 0 0 0 0 16
33 88 88 106 45 15 2 1 0 255 0 0 0 2 11 23
24 23 20 18 4 1 1 0 255 0 1 11 41 48 62 62
69 64 23 1 1 1 255 1 0 0 1 12 27 30 25 23
16 12 1 1 0 255 0 2 4 27 171 177 186 235 200 137
73 9 1 255 0 0 0 1 3 19 26 26 22 16 5 1
1 1 255 1 1 1 10 24 25 25 23 19 6 2 2 2
255 1 1 1 4 10 16 16 12 12 5 5 1 1 0 255
0 0 0 1 16 61 121 115 105 48 40 3 1 1 255 1
0 1 3 18 19 28 20 8 2 0 0 0 255 2 2 2
5 11 13 12 11 11 10 5 1 0 0 255 0 0 1 8
19 19 23 23 38 38 6 1 1 0 255 0 1 2 11 18
18 17 13 11 5 1 1 1 255 1 0 0 5 105 150 150
139 150 149 103 15 0 255 1 1 9 48 89 89 89 91 104
104 49 0 0 1 2 255 1 1 9 26 26 26 24 22 11
2 0 0 255 0 1 1 1 11 12 41 22 44 22 10 1
2 1 255 0 0 0 1 2 31 96 120 125 117 54 5 1
1 255 1 2 1 0 0 0 1 1 6 2 1 1 0 255
1 1 1 1 3 26 26 26 23 15 5 2 1 255 2 2
1 2 20 28 24 28 30 32 23 9 3 1 0 0 2 2
2 1 1 0 1 8 11 24 255 255 255 255 255 255 255 228
3 0 0 255 0 1 30 66 77 77 83 135 124 107 35 4
1 255 1 0 1 11 156 236 216 193 192 195 165 9 4 2
255 1 1 4 15 24 24 19 16 16 12 3 1 1 255 1
2 6 255 255 255 255 255 255 255 212 18 2 255 1 1 1
0 1 13 18 20 22 22 13 6 0 0 255 2 2 3 9
114 114 100 77 73 75 78 40 5 2 255 1 1 1 18 25
33 33 33 17 16 1 0 1 1 255 1 1 4 76 106 106
86 68 61 28 6 2 1 255 1 0 0 0 31 63 91 97
114 114 45 2 1 0 255 0 0 0 6 12 23 23 23 24
24 20 4 1 0 255 1 5 41 41 41 41 64 69 66 40
3 2 0 255 1 1 1 1 17 18 28 23 23 23 16 2
1 0 255 0 3 20 171 186 192 192 198 140 137 81 38 2
255 0 0 0 1 19 25 27 27 37 22 16 1 0 0 255
1 1 3 24 39 25 16 18 25 19 9 4 2 255 1 0
1 6 10 22 18 16 16 16 17 1 0 0 255 1 0 0
2 38 105 121 115 103 60 48 8 2 1 255 1 1 1 3
17 28 28 20 9 4 1 0 0 255 1 2 5 6 12 12
11 10 11 13 10 3 1 1 255 0 1 2 15 19 17 19
38 45 45 45 2 1 0 255 1 1 3 24 24 24 18 17
15 10 3 1 0 255 2 2 2 92 146 149 144 128 144 149
149 16 1 255 1 2 9 88 133 89 89 89 104 119 107 0
0 1 1 255 0 1 22 34 35 26 26 20 13 3 0 0
255 0 0 1 3 27 27 27 13 24 13 18 9 2 1 255
0 0 0 2 3 45 161 161 125 107 59 26 3 1 255 0
0 0 0 0 1 2 12 12 9 1 1 1 255 1 1 3
3 16 30 49 27 25 15 12 3 1 255 0 0 1 2 28
28 28 28 30 33 20 9 3 1 0 0 0 2 2 1 1
1 1 4 15 104 255 255 255 255 255 255 255 255 3 0 0
255 1 1 57 77 120 77 83 88 110 117 70 6 1 255 0
0 1 11 236 244 236 202 195 210 195 81 4 2 255 1 1
4 16 28 19 16 16 16 12 3 2 1 255 1 2 5 255
255 255 255 255 255 231 212 62 6 255 1 1 1 1 1 13
30 30 22 22 13 11 2 0 255 2 2 3 20 114 114 97
67 67 78 89 89 11 2 255 0 1 1 12 23 30 25 32
19 17 1 0 0 1 255 0 1 9 99 108 108 98 67 61
31 6 2 0 255 1 1 0 0 31 47 82 97 114 115 70
19 0 0 255 0 0 0 4 12 23 23 23 22 28 20 4
0 0 255 0 18 41 55 41 39 41 66 54 47 3 2 0
255 1 1 1 6 18 19 23 23 18 18 13 2 1 0 255
1 3 15 172 192 194 192 140 137 137 93 77 2 255 0 0
1 2 19 26 32 32 37 33 22 0 0 0 255 1 1 3
39 39 16 11 16 34 34 12 2 0 255 1 0 2 6 22
26 22 16 18 26 30 17 0 0 255 2 1 1 2 38 119
119 115 103 82 60 51 2 2 255 1 1 1 3 9 28 19
19 9 5 2 0 0 255 1 1 2 6 16 12 12 10 13
15 15 3 2 0 255 0 1 9 17 28 19 19 25 40 48
48 2 1 0 255 1 1 3 31 41 32 18 22 17 17 5
3 1 255 1 2 2 92 146 150 146 127 144 163 163 49 2
255 1 2 8 137 144 143 91 89 91 128 128 2 1 1 1
255 0 1 22 33 35 26 22 22 20 3 1 1 255 1 0
2 2 27 31 27 13 24 20 19 12 1 1 255 0 0 0
0 3 57 161 161 125 107 84 26 3 1 255 0 0 0 0
0 1 5 13 15 10 3 1 1 255 1 1 2 3 16 49
60 30 25 16 13 3 1 255 0 0 1 2 4 32 28 28
25 23 17 15 2 1 1 1 0 1 2 1 1 1 1 4
9 104 255 255 255 255 255 255 255 255 4 0 0 255 1 1
57 120 130 118 88 88 110 117 76 6 1 255 0 0 1 5
236 255 244 210 186 195 190 81 3 0 255 0 0 0 16 28
16 15 15 15 12 4 2 1 255 1 3 11 255 255 255 255
242 242 231 210 62 6 255 1 1 1 1 1 15 30 30 18
18 13 11 2 1 255 1 1 2 22 115 129 100 100 78 118
118 99 23 1 255 0 1 3 6 6 12 12 30 19 18 5
0 0 0 255 1 1 5 106 119 119 108 82 61 31 5 1
0 255 1 1 0 1 27 40 47 81 81 86 39 19 0 0
255 0 0 0 1 12 22 22 23 23 26 20 4 0 0 255
0 18 32 55 48 41 41 48 49 48 3 2 0 255 1 1
1 6 18 19 23 23 16 16 3 2 0 0 255 0 1 13
150 192 192 112 140 161 153 93 71 2 255 1 1 1 2 4
26 34 34 47 37 27 0 0 0 255 1 1 3 38 38 19
16 26 39 34 12 2 1 255 1 1 2 19 24 24 18 17
18 23 26 16 3 0 255 1 1 1 2 34 105 105 115 103
103 77 19 2 1 255 1 1 1 3 9 19 13 12 6 5
2 0 0 255 1 1 1 6 12 12 16 11 22 24 24 3
2 0 255 0 1 9 28 38 34 34 25 28 28 28 2 1
1 255 1 1 3 31 42 42 22 22 16 16 5 3 1 255
1 1 2 88 150 164 150 144 127 163 163 49 1 255 1 2
6 106 153 144 132 93 93 133 128 2 1 1 1 255 0 1
11 22 33 18 18 18 18 3 1 1 255 1 1 2 2 5
31 31 31 31 37 20 12 1 1 255 1 1 1 0 2 57
97 114 120 114 84 5 3 1 255 0 0 0 0 0 2 4
12 13 12 3 1 1 255 1 1 0 1 6 31 63 54 25
16 13 2 1 255 1 1 2 2 4 28 32 34 25 20 17
9 2 2 2 1 0 0 1 1 1 1 1 6 9 53 255
255 255 255 255 255 255 255 5 0 0 255 0 1 38 105 141
120 110 110 110 110 73 4 1 255 0 0 1 3 236 255 255
210 190 190 155 4 2 0 255 0 0 0 28 39 15 15 17
17 10 2 1 0 255 1 3 11 178 255 255 255 255 255 231
206 33 1 255 0 0 0 0 1 10 11 18 13 15 11 5
1 1 255 1 0 2 22 93 115 97 112 105 121 117 89 23
1 255 0 1 1 4 6 8 8 19 19 18 2 0 0 0
255 0 1 2 99 127 127 119 96 67 22 1 0 0 255 1
1 0 0 10 31 40 56 71 70 26 2 0 0 255 0 0
0 3 4 12 16 22 22 23 15 3 1 0 255 1 2 22
55 55 55 48 48 48 34 3 2 0 255 1 1 1 1 15
26 26 27 18 10 2 0 0 0 255 0 1 3 98 118 104
105 140 161 156 77 53 2 255 2 0 1 2 4 26 34 39
39 33 9 0 0 0 255 0 0 0 12 24 24 24 47 39
24 12 1 1 255 0 0 1 19 26 37 26 22 18 18 18
3 2 0 255 1 1 1 1 3 91 91 115 71 71 51 2
1 1 255 0 0 0 3 9 19 13 12 5 5 1 0 1
255 1 1 1 3 6 18 16 13 16 16 9 3 2 1 255
1 2 3 27 40 49 51 37 28 17 12 3 1 0 255 0
1 1 20 33 32 23 16 5 5 4 2 2 255 1 1 2
32 120 164 164 159 108 127 83 2 2 255 1 1 4 57 106
132 122 107 107 107 35 2 1 1 1 255 1 1 3 18 32
18 18 12 10 3 2 1 255 1 1 1 0 2 12 31 31
31 37 31 2 1 1 255 1 1 1 1 1 25 93 93 105
105 24 5 2 1 255 1 1 2 1 0 1 4 5 12 3
1 0 0 255 1 1 0 0 1 6 31 19 20 15 4 2
1 255 1 1 2 2 2 19 32 35 35 17 15 2 2 1
2 1 1 0 1 1 1 1 1 4 8 13 255 255 255 255
255 255 255 40 5 0 0 255 1 1 15 105 134 134 120 118
107 76 4 1 1 255 0 0 0 2 51 255 197 185 181 169
68 3 1 0 255 0 0 2 4 39 15 19 13 17 10 1
0 0 255 0 1 2 24 178 255 255 255 255 227 143 12 0
255 0 1 0 0 0 2 9 9 9 11 3 1 1 1 255
1 1 2 4 59 129 118 121 121 121 117 57 2 2 255 1
1 1 1 6 9 8 8 6 3 2 1 0 0 255 0 1
1 26 108 102 102 82 22 2 0 0 0 255 1 0 0 0
1 10 37 47 56 26 8 1 0 0 255 0 0 0 1 2
6 11 11 11 9 5 3 2 1 255 0 1 9 32 53 66
53 49 39 13 2 2 1 255 2 1 1 0 2 15 25 25
22 3 0 0 0 0 255 0 0 1 28 89 93 95 127 148
127 71 3 1 255 0 0 1 1 3 6 26 39 26 9 5
1 1 1 255 0 0 0 0 16 24 26 38 24 12 1 1
1 255 0 0 1 3 31 37 37 17 17 16 15 2 1 0
255 0 1 1 1 2 6 15 48 48 19 2 1 1 1 255
0 0 1 2 3 13 12 6 5 1 0 0 1 255 1 1
1 2 5 11 11 13 11 9 3 2 2 1 255 1 1 1
3 27 40 51 47 37 12 3 2 1 1 255 0 0 0 1
20 22 6 4 4 2 2 1 1 255 1 2 2 2 59 150
164 159 83 77 40 1 1 255 1 1 2 6 57 66 82 93
93 35 3 1 1 1 0 255 0 0 1 10 18 12 10 6
3 3 2 1 255 1 1 1 0 2 2 12 19 23 23 6
1 1 1 255 1 1 2 1 0 0 25 48 48 24 3 2
1 1 255 1 1 1 1 1 1 4 4 3 1 1 1 1
255 1 1 0 0 1 2 4 4 3 2 3 2 1 255 1
1 2 1 1 2 19 32 17 9 2 2 1 1 1 2 2
2 1 1 1 1 1 1 4 4 9 255 255 255 255 255 40
6 2 1 0 255 1 1 2 19 105 122 120 110 93 10 1
0 0 255 0 0 0 0 2 51 136 130 130 68 9 2 1
0 255 0 0 1 3 4 8 12 12 11 2 1 1 0 255
0 0 1 4 24 172 255 255 227 143 12 2 1 255 1 1
1 0 1 1 1 1 3 2 2 1 0 1 255 1 1 2
3 12 59 71 88 88 88 66 3 2 2 255 1 1 0 0
3 13 6 6 2 1 2 0 0 0 255 0 0 0 1 26
55 52 20 2 0 0 0 0 255 1 0 0 0 1 2 8
17 26 1 2 1 1 0 255 0 0 0 1 2 2 2 4
2 3 3 3 3 2 255 1 0 2 9 32 53 39 34 13
2 1 1 1 255 1 1 0 0 0 1 2 22 2 2 1
0 0 0 255 1 0 1 1 28 40 69 95 96 76 17 1
1 255 0 0 2 1 1 1 2 5 5 5 1 1 2 2
255 0 0 0 1 2 12 20 15 6 1 1 1 1 255 0
0 0 1 3 37 37 17 16 3 1 1 1 1 255 1 1
1 1 1 1 6 9 2 2 1 0 0 0 255 0 0 0
0 1 2 2 5 1 1 1 2 1 255 1 1 0 1 3
5 6 6 6 2 2 2 2 2 255 1 2 1 2 4 5
11 37 12 3 1 1 0 0 255 0 1 0 1 1 1 1
1 2 2 2 2 1 255 2 2 2 2 2 59 120 61 41
40 1 1 1 255 1 1 1 4 4 35 44 44 22 1 0
0 1 1 1 255 0 0 1 1 6 1 2 2 1 1 1
0 255 1 1 0 0 0 2 2 2 0 2 1 1 1 3
255 2 2 2 1 0 0 0 0 0 1 1 1 1 1 255
1 1 1 1 1 1 2 3 2 1 1 1 1 255 1 1
0 0 0 0 2 2 2 1 1 2 1 255 1 1 1 1
1 1 2 2 2 2 1 1 1 1 1 2 2 2 1 1
1 1 0 0 0 2 3 5 31 202 202 32 6 4 2 1
1 255 1 1 1 1 19 38 66 66 10 2 1 0 0 255
0 0 0 1 2 3 3 3 19 11 4 1 0 0 255 0
0 1 2 2 3 8 8 2 2 1 1 0 255 0 0 1
1 4 19 100 100 47 11 2 1 1 255 1 1 1 1 1
0 0 0 1 2 1 0 0 1 255 1 1 2 2 3 12
24 54 71 54 3 1 1 0 255 1 1 0 0 0 3 3
1 1 1 1 1 1 0 255 0 0 0 0 1 3 3 2
1 0 0 0 0 255 1 0 0 0 1 1 1 1 2 2
2 1 1 0 255 0 0 0 0 0 1 1 1 1 1 2
3 4 4 255 0 0 0 0 2 3 3 2 1 1 0 1
1 255 1 0 1 1 0 0 0 1 2 2 1 1 0 0
255 1 1 1 1 1 13 23 38 38 17 2 1 0 255 2
2 2 1 1 1 1 2 2 1 1 1 1 1 255 1 2
1 2 1 2 2 3 1 1 1 1 2 255 2 0 0 0
2 2 3 2 3 1 1 1 1 1 255 1 1 1 1 0
2 2 2 2 1 1 1 1 1 255 0 1 0 1 1 1
1 1 1 1 1 2 1 255 1 0 0 1 2 3 3 1
1 1 0 1 2 2 255 0 1 0 1 1 4 4 2 2
1 0 0 0 0 255 1 1 0 0 1 1 1 1 1 1
1 2 1 255 1 2 1 1 1 2 4 4 2 1 1 1
1 255 1 1 1 3 1 3 3 3 3 1 0 0 1 1
1 255 0 0 1 1 1 0 0 0 0 0 1 0 255 1
2 1 0 0 1 2 1 0 1 1 0 1 3 255 2 2
2 0 0 0 0 0 0 1 1 1 1 1 255 1 1 1
1 1 2 2 2 2 1 1 1 1 255 2 1 0 0 0
1 1 1 1 1 1 2 1 255 1 2 2 1 0 0 1
1 1 1 1 1 1 1 1 2 1 2 1 1 1 0 0
0 0 0 1 2 3 6 6 6 2 2 2 1 2 255 2
2 2 1 2 2 3 2 2 1 0 0 0 255 0 0 0
1 1 1 1 2 3 4 2 1 1 1 255 0 0 0 1
1 2 2 2 0 0 0 1 0 255 0 0 1 1 1 2
2 2 2 1 1 1 1 255 1 2 1 1 0 0 1 1
1 1 1 0 0 1 255 1 0 2 1 2 1 2 2 2
4 1 0 1 0 255 0 0 0 0 0 2 1 1 1 0
1 1 1 0 255 0 0 0 1 1 1 1 1 1 0 0
0 0 255 1 1 0 1 2 2 1 1 1 0 0 1 1
1 255 0 0 0 0 1 0 0 0 1 1 2 2 5 3
255 0 0 1 0 0 0 1 1 0 0 0 1 1 255 0
0 1 1 0 0 0 2 2 1 1 0 0 0 255 1 1
2 1 1 1 5 5 5 0 1 0 0 255 1 1 0 1
1 1 1 1 1 1 0 0 0 1 255 1 2 1 1 1
1 1 1 1 1 1 0 2 255 2 1 0 0 0 1 1
1 1 1 1 1 1 1 255 2 2 0 0 0 2 2 2
1 1 1 0 0 0 255 0 0 0 2 1 1 0 1 1
1 1 1 1 255 1 0 1 1 2 2 1 1 1 1 1
1 2 2 255 1 1 1 2 1 2 1 1 1 2 1 1
0 0 255 1 1 0 0 0 1 1 1 1 1 1 1 1
255 1 1 1 1 1 1 2 2 1 1 1 1 1 255 1
1 1 1 1 1 0 1 1 0 0 0 1 1 1 255 1
1 1 1 1 0 0 0 0 1 1 0 255 0 1 1 1
0 0 0 1 1 0 0 0 1 3 255 0 1 2 2 1
0 0 0 0 1 1 1 1 1 255 1 1 1 1 2 2
2 2 2 2 1 1 1 255 2 1 1 0 0 1 0 1
1 1 1 2 1 255 1 1 1 0 0 0 0 0 1 1
0 1 0 1 1 1 1 0 255 255 255 255 255 255 255 255
255 255 255 255 255 255 255 255 255 255 255 255 255 255 255 255
255 255 255 255 255 255 255 255 255 255 255 255 255 255 255 255
255 255 255 255 255 255 255 255 255 255 255 255 255 255 255 255
255 255 255 255 255 255 255 255 255 255 255 255 255 255 255 255
255 255 255 255 255 255 255 255 255 255 255 255 255 255 255 255
255 255 255 255 255 255 255 255 255 255 255 255 255 255 255 255
255 255 255 255 255 255 255 255 255 255 255 255 255 255 255 255
255 255 255 255 255 255 255 255 255 255 255 255 255 255 255 255
255 255 255 255 255 255 255 255 255 255 255 255 255 255 255 255
255 255 255 255 255 255 255 255 255 255 255 255 255 255 255 255
255 255 255 255 255 255 255 255 255 255 255 255 255 255 255 255
255 255 255 255 255 255 255 255 255 255 255 255 255 255 255 255
255 255 255 255 255 255 255 255 255 255 255 255 255 255 255 255
255 255 255 255 255 255 255 255 255 255 255 255 255 255 255 255
255 255 255 255 255 255 255 255 255 255 255 255 255 255 255 255
255 255 255 255 255 255 255 255 255 255 255 255 255 255 255 255
255 255 255 255 255 255 255 255 255 255 255 255 255 255 255 255
255 255 255 255 255 255 255 255 255 255 255 255 255 255 255 255
255 255 255 255 255 255 255 255 255 255 255 255 255 255 255 255
255 255 255 255 255 255 255 255 255 255 255 255 255 255 255 255
255 255 255 255 255 255 255 255 255 255 255 255 255 255 255 255
255 255 255 255 255 255 255 255 255 255 255 255 255 255 255 255
255 255 255 255 255 255 255 255 255 255 255 255 255 255 255 255
255 255 255 255 255 255 255 255 255 255 255 255 255 255 255 255
255 255 255 255 255 255 255 255 255 255 255 255 255 255 255 255
255 255 255 255 255 255 255 255 255 255 255 255 255 255 255 255
255 255 255 255 255 255 255 255 255 255 255 255 255 255 255 255
255 255 255 255 255 1 1 1 0 0 0 1 1 1 1 1
1 1 1 1 1 1 0 1 255 1 0 1 1 1 1 1
1 1 1 1 1 1 255 0 0 0 0 1 1 1 1 1
1 0 0 0 1 255 0 0 1 1 1 1 1 1 1 0
1 0 1 255 2 0 0 0 1 0 0 0 0 0 1 1
1 255 1 1 1 1 0 1 1 1 1 1 1 0 0 1
255 1 1 1 1 1 1 0 1 2 1 1 1 1 1 255
0 0 0 0 1 1 0 1 1 0 1 1 1 0 255 0
0 0 1 1 1 1 1 1 0 0 0 1 255 1 1 1
2 2 1 1 1 1 1 0 0 1 1 255 1 0 1 1
1 0 1 1 1 1 1 1 1 0 255 1 1 1 1 0
0 0 1 1 1 1 1 1 255 0 0 0 0 0 1 1
2 2 2 0 0 0 0 255 0 1 2 2 1 0 0 0
0 0 0 0 0 255 0 1 0 2 2 1 0 1 0 1
0 1 1 1 255 1 1 1 0 0 0 0 0 1 1 1
1 1 255 0 0 1 1 1 1 0 0 0 0 0 1 1
1 255 1 1 1 1 2 2 1 1 1 0 1 1 0 0
255 0 1 1 1 1 1 1 1 0 0 0 1 1 255 1
1 1 1 1 1 0 1 1 1 1 1 1 2 255 1 1
1 2 2 2 1 1 1 1 1 1 1 2 255 0 0 0
1 0 0 0 1 1 2 1 1 1 255 0 0 1 0 0
0 1 0 0 0 1 1 2 255 2 1 1 1 1 0 0
0 0 0 1 1 2 1 1 255 1 0 0 2 2 1 1
1 2 2 1 0 255 1 1 1 1 1 0 0 1 2 1
1 1 1 1 255 0 0 0 1 1 1 1 1 1 2 1
1 1 1 255 1 0 1 1 2 2 2 0 1 1 1 1
1 255 1 1 1 1 1 1 1 1 1 1 1 1 1 255
1 0 0 0 1 1 1 2 1 2 2 1 1 0 1 1
1 1 0 1 1 0 0 0 1 1 1 1 1 2 2 2
1 0 0 0 1 255 1 0 1 2 1 1 0 0 1 1
1 2 2 255 0 0 0 1 1 1 1 1 1 1 0 0
0 0 255 0 1 1 1 0 1 1 2 1 1 1 1 2
255 2 0 0 0 0 0 1 1 1 1 1 2 1 255 1
1 1 2 1 1 1 1 1 1 2 0 0 2 255 2 1
1 1 1 1 0 1 1 1 1 1 1 1 255 0 0 0
0 1 0 0 0 0 0 0 1 1 0 255 0 2 0 1
0 1 1 1 1 0 0 1 2 255 0 0 0 2 1 0
0 1 1 2 1 1 1 1 255 1 1 2 1 0 0 1
1 1 1 1 1 1 1 255 1 1 1 1 1 0 1 1
1 1 1 1 1 255 0 0 0 0 0 1 1 1 1 0
0 0 0 0 255 0 1 1 1 1 0 0 0 0 0 0
0 0 255 0 1 0 2 2 2 0 1 0 0 0 0 0
1 255 1 1 1 1 1 1 1 1 1 1 2 1 1 255
1 0 1 0 3 2 2 1 0 0 1 1 1 1 255 1
1 2 1 1 2 2 1 0 0 1 1 0 0 255 0 0
1 1 1 1 1 1 0 0 0 2 2 255 1 1 1 1
1 1 0 1 1 1 1 1 1 1 255 1 1 0 1 2
3 2 2 2 1 1 1 0 1 255 0 0 1 3 3 2
0 0 2 2 1 1 1 255 1 0 0 0 0 0 0 0
1 1 3 1 2 255 1 1 1 1 1 1 1 0 1 0
1 1 1 1 2 255 1 0 1 1 2 1 1 0 0 1
1 1 255 2 2 2 2 2 2 2 3 5 3 2 1 1
1 255 0 0 0 0 1 1 2 2 2 2 1 1 1 1
255 1 1 1 1 1 0 2 0 1 1 1 1 0 255 0
1 1 1 1 1 1 1 1 1 1 1 1 255 1 0 1
1 1 1 2 4 4 3 2 2 1 0 0 1 1 1 1
1 0 0 1 1 1 1 1 1 1 4 4 2 2 0 1
0 1 255 0 0 1 4 6 3 1 1 1 0 1 1 1
255 1 0 0 0 1 1 4 2 1 1 1 1 0 0 255
1 1 1 1 1 1 2 2 2 0 0 0 0 255 0 1
0 0 0 0 1 1 1 1 1 2 1 255 1 1 1 1
1 1 1 1 1 1 2 1 2 2 255 2 1 2 1 1
1 0 1 1 1 1 1 1 1 255 0 0 0 0 0 0
0 0 0 0 0 1 1 1 255 0 1 1 1 1 1 1
1 1 0 2 2 2 255 1 1 0 2 1 1 1 1 1
1 1 1 1 1 255 1 1 1 0 0 1 4 3 1 1
1 1 1 1 255 1 1 1 1 1 0 1 1 1 1 1
1 1 255 0 0 0 1 1 2 2 1 0 0 0 0 0
0 255 1 1 1 1 2 1 2 0 0 0 0 0 1 255
1 1 1 1 1 1 1 1 1 0 0 0 1 1 255 1
0 0 0 1 1 1 1 2 2 2 1 1 255 1 1 0
0 5 8 8 4 3 3 1 1 1 1 255 1 1 1 2
2 2 2 2 2 2 2 1 0 0 255 0 0 0 0 1
1 1 1 1 0 2 2 2 255 1 0 0 1 1 2 3
3 2 1 1 0 0 0 255 1 1 0 2 4 9 9 3
2 1 1 0 0 1 255 1 0 1 3 4 13 32 32 2
1 1 1 1 255 2 1 1 0 0 0 1 2 2 2 2
2 2 255 1 1 1 1 1 8 17 22 17 2 2 2 2
2 2 255 1 0 1 3 3 3 3 0 0 1 2 1 255
1 1 1 2 2 3 4 5 10 8 2 2 1 1 255 1
1 0 1 1 11 38 38 25 8 1 1 1 1 255 0 1
1 1 1 2 16 16 12 3 1 1 1 255 0 0 0 1
1 1 2 2 2 2 1 1 1 255 2 1 2 2 2 3
33 49 49 9 2 2 1 1 1 1 1 1 1 0 0 0
1 1 1 1 1 1 23 33 33 26 2 0 0 0 1 255
0 1 1 6 28 54 28 19 1 0 1 1 1 255 1 1
0 1 2 33 37 37 12 2 1 1 1 0 255 0 1 1
1 2 11 24 24 2 1 0 0 0 255 1 1 1 0 0
1 1 2 1 1 0 0 0 255 2 2 1 0 0 0 1
1 2 3 3 1 2 1 255 1 1 2 3 3 2 1 2
1 1 1 1 1 1 255 0 0 0 0 0 0 5 2 2
1 0 1 1 2 255 0 1 2 2 2 2 2 2 1 0
1 1 1 255 0 0 0 0 0 1 1 2 2 2 1 1
1 1 255 1 1 1 1 1 10 19 19 3 1 0 0 0
1 255 1 1 1 2 2 1 2 1 1 1 1 2 2 255
2 2 1 1 2 3 16 16 0 0 0 0 0 1 255 1
1 1 1 2 2 9 2 2 0 0 0 0 255 0 0 0
1 1 1 2 3 3 2 0 0 0 0 255 0 0 0 0
1 1 2 3 2 2 2 1 1 255 1 1 0 1 8 25
25 28 19 13 3 2 1 1 255 1 1 1 2 5 6 19
19 3 2 1 0 0 0 255 0 0 0 1 3 4 12 2
2 2 2 2 2 255 2 1 2 2 2 9 12 12 10 3
2 1 0 0 255 1 1 1 4 13 13 19 19 19 4 1
0 0 1 255 1 1 3 3 33 111 85 95 66 12 1 1
0 255 1 1 0 0 0 0 8 8 3 2 2 2 2 255
0 1 1 2 8 28 39 48 48 46 6 2 2 2 2 255
1 1 1 3 47 60 20 1 0 1 1 1 255 1 2 2
3 3 5 8 19 42 10 3 2 1 1 255 1 1 1 1
23 70 83 83 83 37 8 1 1 1 255 0 1 1 2 8
39 32 22 17 12 3 1 0 255 1 1 0 1 1 1 3
3 6 2 2 0 0 255 3 2 2 2 3 38 115 121 119
110 25 2 1 1 0 2 0 1 1 1 0 1 1 1 1
1 1 30 60 69 77 104 26 1 0 0 0 255 0 0 1
6 17 90 75 54 19 2 1 1 1 255 1 1 1 2 33
84 105 86 37 12 1 1 1 1 255 0 1 1 2 18 34
40 33 24 3 1 0 0 255 1 1 1 1 1 1 6 8
1 1 0 0 0 255 2 1 0 0 0 0 1 2 15 5
3 2 1 1 255 1 1 3 3 6 12 13 13 13 6 1
1 1 1 255 0 1 1 0 0 5 33 8 8 3 1 1
1 1 255 0 0 2 2 3 24 24 48 3 1 1 0 1
255 0 0 0 0 1 3 10 13 13 9 1 1 1 1 255
1 1 1 1 4 44 44 37 26 4 2 0 0 0 255 0
1 1 2 3 27 27 12 1 1 1 1 1 255 2 2 2
2 2 19 25 25 16 2 2 0 0 0 255 1 1 1 2
3 16 20 12 9 1 1 0 1 255 0 0 0 0 0 1
3 10 10 9 2 0 0 0 255 0 0 0 0 1 2 6
17 10 4 2 1 1 255 1 1 2 4 25 53 57 62 55
37 13 3 1 0 255 0 0 1 2 6 23 27 27 34 3
2 1 1 0 255 0 0 0 2 4 16 19 23 22 2 2
2 2 255 2 1 2 2 8 15 15 16 15 16 3 1 0
0 255 1 1 4 22 42 37 42 59 86 59 2 1 0 0
255 1 1 3 33 90 111 85 79 78 60 12 1 0 255 1
1 1 0 1 5 12 18 3 2 2 1 1 255 1 2 2
4 28 44 48 77 63 61 28 6 2 1 1 255 1 1 3
47 76 71 67 30 1 1 1 1 255 1 2 3 5 4 23
23 42 42 34 16 3 1 1 255 1 1 1 23 86 137 125
120 120 110 37 1 1 0 255 0 1 1 8 38 62 62 24
22 20 3 1 0 255 1 1 1 1 2 3 11 5 9 4
0 0 0 255 2 1 1 1 38 107 124 139 139 154 110 25
1 2 2 2 0 0 1 1 0 1 1 1 0 0 30 105
77 104 117 147 117 18 0 0 0 255 0 0 1 9 27 75
75 63 48 20 2 1 1 255 0 1 2 3 49 99 107 99
92 28 4 2 1 1 255 0 0 1 18 40 41 49 32 28
24 2 0 0 255 0 0 0 0 1 5 11 19 10 2 1
0 0 255 1 2 1 0 0 0 1 15 25 15 5 3 2
1 255 1 3 3 3 12 32 46 47 63 13 6 1 1 2
255 0 1 1 0 1 28 33 28 23 12 8 1 1 1 255
0 0 2 3 18 35 51 57 54 3 1 0 1 255 0 0
0 0 3 10 20 20 23 17 9 2 1 1 255 1 1 1
1 44 71 63 63 47 26 4 1 0 0 255 0 1 1 2
39 77 92 84 42 3 1 1 1 255 2 2 2 3 15 25
28 39 39 18 3 1 0 0 255 0 0 0 2 16 24 32
41 35 12 1 1 0 255 0 0 0 1 2 3 10 20 26
13 9 1 0 0 255 0 0 0 1 2 6 17 25 17 10
2 1 1 255 1 1 2 13 60 71 66 63 62 61 35 6
2 0 255 1 1 1 1 12 23 27 27 34 25 2 1 0
1 255 1 0 0 2 10 19 24 26 26 4 2 0 1 255
1 2 2 3 9 25 25 16 15 17 12 2 1 2 255 2
2 22 63 84 60 60 59 86 67 38 1 0 0 255 1 1
8 111 113 111 79 78 79 75 44 1 1 255 1 1 1 1
5 9 26 27 23 1 1 1 1 255 1 1 2 6 42 62
83 92 77 75 41 23 1 0 1 255 1 1 1 57 76 71
71 71 30 1 1 1 255 1 2 4 26 23 26 23 26 30
30 16 10 1 1 255 1 1 1 86 137 139 125 125 127 127
83 1 1 1 255 0 1 2 10 39 39 28 24 28 28 4
1 1 255 1 1 1 2 3 11 11 6 8 6 2 0 0
255 2 1 1 3 86 127 136 136 139 154 154 52 2 1 1
1 0 0 0 0 0 1 1 1 0 2 113 126 105 92 77
118 112 38 11 0 0 255 0 0 1 17 46 57 67 67 55
34 15 1 1 255 0 1 3 45 90 93 99 99 120 89 5
3 1 1 255 0 0 1 34 41 45 45 34 60 28 5 0
0 255 0 0 0 0 1 11 24 27 19 10 1 0 0 255
2 2 2 0 0 1 6 24 26 26 5 4 2 0 255 1
1 2 3 20 38 46 38 68 46 10 3 2 2 255 1 1
1 1 1 34 34 28 12 22 8 2 1 0 255 0 0 1
17 18 35 45 57 57 54 2 1 1 255 0 0 0 0 3
20 27 24 24 19 13 3 2 0 255 0 0 1 9 75 76
71 68 75 66 15 3 0 0 255 0 0 1 2 71 119 126
119 84 42 1 1 1 255 1 2 3 3 15 23 28 35 39
24 15 2 0 0 255 0 0 0 3 23 30 38 47 47 35
2 1 0 255 0 0 0 1 2 4 18 24 32 24 12 2
0 0 255 0 0 0 1 4 16 26 27 25 17 6 1 1
255 1 1 2 45 71 76 66 62 53 61 47 10 2 1 255
1 1 1 2 13 22 22 24 30 25 11 1 0 0 255 0
0 0 1 10 22 28 28 27 9 1 1 1 255 1 2 2
3 9 11 11 15 15 17 13 2 1 2 255 1 2 46 78
79 76 52 52 59 67 67 1 0 0 255 0 3 8 120 133
102 79 75 79 92 77 2 1 255 1 1 2 6 12 12 15
27 27 0 0 1 1 255 1 1 3 22 48 89 92 102 92
61 54 23 1 0 0 255 1 1 1 57 69 67 71 71 53
4 1 0 255 1 3 6 19 19 26 20 20 20 24 22 10
1 1 255 1 0 1 107 147 139 125 125 133 127 104 2 1
1 255 1 1 2 15 38 27 27 24 28 28 5 1 1 255
1 1 2 2 3 10 11 8 8 8 8 1 1 255 1 1
1 3 88 130 185 139 139 139 103 62 3 2 2 1 0 0
0 0 0 1 1 1 1 9 134 141 134 105 89 117 112 86
11 1 0 255 0 0 3 46 54 64 63 64 55 34 22 1
0 255 0 1 2 49 49 69 69 107 120 113 35 3 2 1
255 0 0 0 34 39 45 45 45 88 32 8 0 0 255 0
0 0 0 0 15 24 34 34 11 1 0 0 255 1 0 0
0 0 2 11 24 27 27 12 8 3 1 255 1 1 2 3
31 38 38 37 37 37 10 3 2 1 255 1 1 0 1 23
34 23 23 11 12 8 2 1 0 255 0 0 1 24 28 35
45 53 53 16 2 1 1 255 0 0 0 0 3 30 30 27
24 20 13 3 1 0 255 0 0 1 9 79 79 79 68 81
75 15 1 0 0 255 0 1 1 5 71 153 154 126 84 67
1 1 1 255 1 1 2 10 15 27 34 34 38 27 18 3
1 0 255 1 1 2 3 23 30 38 41 47 34 2 1 0
255 0 1 1 1 2 4 18 24 24 18 12 3 1 1 255
0 0 0 1 4 16 24 25 24 17 6 3 1 255 1 0
0 45 60 71 55 53 47 48 47 24 3 2 255 1 1 1
2 13 22 24 28 28 25 11 1 0 0 255 1 1 0 1
13 25 34 34 27 9 1 1 1 255 0 0 0 6 12 15
15 15 15 17 13 2 2 2 255 0 1 46 78 78 76 60
59 59 59 27 0 0 0 255 0 3 9 120 148 112 79 75
84 92 76 1 1 255 1 0 1 6 12 12 15 26 27 23
3 1 1 255 1 1 2 22 62 89 95 92 92 70 45 8
1 0 1 255 0 1 2 51 61 57 71 77 70 4 0 0
255 1 4 6 15 15 19 17 20 20 20 15 2 2 1 255
1 0 1 107 191 191 139 125 139 120 104 2 1 1 255 1
1 2 15 40 44 28 22 28 25 20 2 1 255 2 1 1
2 2 10 17 8 8 8 8 1 1 255 0 1 2 4 88
158 185 185 149 120 78 62 2 2 1 1 1 0 0 0 1
1 1 1 2 11 124 141 141 140 89 97 97 97 11 3 1
255 0 1 3 48 54 66 67 67 53 47 27 1 0 255 0
1 1 49 90 110 107 111 119 113 35 3 1 0 255 0 0
2 28 39 39 45 64 86 23 8 1 0 255 1 0 0 0
0 10 18 24 13 6 1 0 0 255 1 1 0 0 1 2
11 17 27 35 27 8 2 1 255 1 1 1 2 20 69 70
37 37 28 4 1 1 1 255 1 0 0 1 9 23 13 17
11 10 3 0 0 0 255 0 0 1 17 35 45 38 46 38
16 1 0 1 255 1 0 0 0 2 13 20 20 19 13 8
2 0 0 255 0 0 1 9 70 70 82 61 81 51 6 1
0 0 255 0 0 0 5 42 126 153 126 79 31 3 0 1
255 1 1 1 10 18 27 28 28 28 27 10 3 0 0 255
1 1 1 3 8 25 38 38 38 16 3 1 1 255 0 0
1 1 1 4 15 16 18 13 9 3 1 1 255 1 0 0
0 1 9 20 24 18 12 3 2 1 255 1 0 0 16 55
60 47 46 46 47 46 24 4 2 255 1 1 1 2 15 26
28 38 49 28 2 1 1 1 255 1 1 1 1 10 19 34
34 24 9 1 1 1 255 0 0 0 6 16 18 18 15 15
15 13 3 2 0 255 0 1 34 79 81 81 73 73 73 54
1 1 1 2 255 0 0 9 112 148 120 86 86 97 92 49
1 1 255 0 0 0 1 11 11 15 26 26 16 3 1 1
255 1 2 2 4 88 89 95 70 70 61 44 3 1 0 0
255 0 1 2 28 51 51 81 100 53 1 1 0 255 1 2
5 8 10 18 20 18 20 22 22 2 2 1 255 1 0 0
103 185 185 139 129 139 102 79 2 2 1 255 1 2 2 10
34 45 44 22 22 20 20 2 1 255 1 1 1 1 2 6
16 11 11 1 3 1 1 255 1 1 1 1 23 111 158 158
140 103 76 16 2 1 1 1 1 1 0 0 1 1 1 0
2 11 81 134 153 153 140 114 97 40 8 4 2 255 0 1
1 4 48 66 75 75 53 47 26 2 0 255 0 1 1 6
49 102 105 107 111 89 17 3 0 0 255 0 0 0 24 30
30 47 52 52 19 2 1 1 255 1 1 0 0 0 1 10
10 6 1 0 0 0 255 0 1 1 1 1 1 4 11 25
25 8 4 2 1 255 1 2 2 2 13 51 70 66 37 28
3 1 1 1 255 1 0 0 0 0 9 11 13 11 3 0
0 0 0 255 0 0 1 1 35 45 38 38 24 9 1 0
0 255 0 1 1 1 1 2 6 9 8 8 2 1 1 1
255 2 2 2 6 46 61 61 59 59 19 5 1 1 1 255
0 0 0 1 5 51 153 79 31 6 1 0 0 255 0 0
1 1 10 23 23 23 15 10 3 1 1 1 255 1 1 1
1 5 12 27 27 16 5 2 2 1 255 1 1 1 1 1
1 5 13 9 8 2 2 1 1 255 1 0 0 0 1 2
9 13 9 2 2 2 2 255 2 1 1 6 37 47 46 46
46 46 34 4 3 1 255 0 0 1 1 2 22 28 35 28
2 1 1 1 1 255 1 1 1 1 2 10 17 19 19 3
1 1 1 255 0 1 1 2 12 16 18 15 15 13 4 2
1 0 255 0 0 2 40 81 69 69 59 59 27 1 1 1
1 255 0 0 1 59 112 97 84 86 84 54 1 1 1 255
0 0 0 0 3 6 9 9 16 4 1 1 1 255 2 1
1 2 6 82 82 67 67 45 28 3 0 0 0 255 2 2
2 3 28 45 81 70 2 1 0 0 255 2 2 1 1 8
17 23 18 18 16 13 2 2 2 255 1 0 0 2 103 129
129 126 102 81 6 2 2 1 255 1 2 1 2 16 44 35
18 18 16 1 1 1 255 1 2 1 1 1 2 11 2 1
0 0 0 0 255 0 0 0 0 1 23 111 137 114 85 28
3 2 1 1 1 1 1 1 0 0 1 1 0 1 4 11
110 133 141 114 90 83 8 8 3 2 255 0 0 0 1 2
42 68 51 48 39 2 1 0 255 0 0 0 2 6 69 102
89 89 23 4 1 0 0 255 0 0 0 2 24 24 26 26
23 1 1 1 1 255 0 0 0 0 0 0 1 2 1 0
0 0 0 255 1 1 1 1 1 0 1 2 3 2 2 2
1 1 255 1 2 2 2 2 13 51 51 28 2 1 0 1
1 255 0 1 0 0 0 0 1 3 3 1 0 0 0 0
255 1 0 0 1 5 34 28 24 15 1 0 1 0 255 0
2 1 1 1 1 1 3 3 2 2 1 1 0 255 2 2
2 2 6 34 46 34 19 5 1 1 1 1 255 0 0 0
0 1 5 23 23 1 1 1 0 0 255 0 0 1 1 2
3 3 9 3 2 1 1 1 1 255 0 1 1 1 1 4
12 9 5 2 2 1 2 255 0 0 1 1 0 0 1 2
3 2 2 1 1 1 255 1 0 0 0 0 0 3 4 2
1 1 2 2 255 2 1 1 1 10 44 44 44 40 39 10
3 1 1 255 0 1 1 1 1 3 10 13 1 0 0 1
1 2 255 1 0 0 0 0 1 1 1 0 1 1 1 1
255 0 1 1 1 2 4 10 10 11 3 2 2 2 2 255
0 1 1 2 40 40 46 27 27 3 1 1 1 1 255 1
1 2 2 55 73 55 73 46 8 1 1 0 255 0 0 0
0 2 2 6 2 6 2 1 1 1 255 1 1 0 0 2
30 42 42 42 41 5 1 0 0 0 255 2 1 2 2 5
15 15 2 2 1 1 1 255 2 1 1 1 0 10 18 10
13 3 4 2 2 2 255 1 0 1 1 2 73 73 86 63
6 2 2 2 2 255 1 1 1 0 1 13 16 13 3 1
1 1 1 255 1 2 2 1 1 1 1 0 0 1 1 1
1 255 1 0 0 0 0 1 16 61 61 28 2 1 1 1
1 1 1 1 0 0 0 1 1 0 0 1 2 3 81 99
90 40 8 5 2 1 1 255 0 0 0 0 0 2 19 39
22 2 1 1 1 255 0 0 0 2 4 4 4 23 23 2
1 0 0 1 255 1 0 0 1 1 1 2 2 2 1 1
1 1 255 1 1 0 0 0 0 1 1 1 0 0 0 0
255 0 1 1 2 2 0 0 0 2 1 1 0 0 0 255
1 1 2 2 2 2 2 2 1 1 1 1 1 1 255 1
1 0 0 0 0 1 1 1 0 0 0 0 0 255 1 0
0 0 1 3 15 9 1 1 1 1 1 255 0 1 1 1
1 1 1 1 2 1 1 1 1 0 255 1 1 1 1 1
1 2 2 1 1 1 1 1 1 255 0 1 0 0 0 0
1 1 1 1 0 0 0 255 0 0 1 1 1 1 2 2
2 1 1 0 1 1 255 1 1 0 1 1 3 4 4 2
2 2 1 2 255 1 1 2 2 0 1 1 1 1 1 2
1 1 1 255 0 0 0 0 0 0 1 2 1 1 1 1
2 255 1 1 1 1 3 10 16 23 23 10 3 1 1 1
255 0 0 1 1 1 1 1 1 0 0 0 1 1 2 255
0 0 0 0 0 0 0 0 0 1 1 2 2 255 1 1
1 1 2 2 3 2 2 1 1 2 2 2 255 1 1 1
1 5 5 17 4 3 1 1 1 1 1 255 1 1 2 2
3 2 5 5 5 3 1 1 0 255 0 0 2 0 2 1
2 0 1 0 1 1 1 255 1 0 0 0 1 1 13 30
13 5 2 1 0 0 0 255 2 1 1 1 1 1 0 1
0 0 0 1 255 2 2 2 1 0 1 2 2 2 1 1
1 2 2 255 1 1 1 1 1 1 1 2 2 2 2 2
2 2 255 1 1 1 0 0 0 3 3 2 1 1 1 1
255 1 2 2 1 1 0 0 0 0 0 1 1 1 255 1
1 1 0 0 1 4 5 5 1 1 1 0 0 1 1 1
0 0 0 0 1 1 0 1 1 1 0 3 13 13 4 2
2 1 0 1 255 1 0 0 0 0 1 2 2 2 2 1
1 0 255 0 1 0 1 2 1 1 1 1 1 1 0 1
1 255 1 0 0 0 0 0 1 2 1 0 0 1 1 255
1 2 1 0 0 0 1 2 2 1 1 0 1 255 0 0
1 1 2 0 0 0 0 1 1 0 1 1 255 1 1 1
2 1 2 2 2 1 1 1 2 1 1 255 1 1 1 1
1 1 1 1 1 1 1 1 1 1 255 1 0 0 1 1
1 2 0 0 0 1 1 1 255 1 1 1 1 1 1 1
0 0 1 1 1 1 0 255 0 1 1 1 1 1 1 1
1 1 0 0 0 0 255 2 2 2 0 0 0 0 0 1
1 1 1 1 255 0 0 1 1 1 0 0 0 0 1 1
1 2 2 255 1 1 1 1 1 2 1 1 1 1 1 1
1 255 0 1 1 1 0 0 0 0 0 0 1 1 1 1
255 0 1 0 1 0 0 1 1 1 0 1 1 1 255 1
1 1 1 1 1 3 5 5 3 1 1 1 1 255 1 1
1 0 0 1 1 1 0 0 0 1 2 2 255 0 0 0
0 0 0 0 0 0 1 1 1 2 255 1 1 1 0 1
1 2 1 1 1 1 2 2 2 255 2 1 1 1 2 1
1 1 1 1 1 1 1 1 255 1 0 1 0 2 2 2
2 3 3 0 0 0 255 0 1 1 0 0 0 1 0 1
1 1 1 1 255 1 0 0 0 0 0 1 1 0 0 1
1 0 0 0 255 2 1 1 1 1 1 0 0 0 0 0
0 255 0 1 2 2 1 2 1 1 1 1 0 1 2 1
255 1 2 2 1 0 0 1 1 2 2 2 2 2 2 255
1 1 1 1 1 1 2 2 2 1 1 1 1 255 1 2
2 1 1 0 0 0 0 0 1 1 2 255 0 1 1 1
1 1 1 1 1 1 0 0 0 0 0 0 0 0 0 0
1 1 1 1 1 0 0 0 2 3 4 2 2 1 1 1
1 255 1 1 1 1 0 0 1 1 1 1 1 1 0 255
1 1 0 1 1 1 1 1 1 1 2 2 2 2 255 2
1 0 0 0 0 0 1 1 0 0 1 1 255 1 1 1
0 0 0 1 2 3 1 1 0 1 255 0 0 0 1 0
0 1 0 0 0 1 0 1 0 255 0 1 1 1 1 2
1 1 1 1 0 0 1 1 255 1 1 1 1 2 1 1
1 1 1 1 1 1 1 255 0 0 0 1 0 0 0 0
0 1 2 1 1 255 1 1 1 1 1 1 1 1 1 0
1 1 1 1 255 0 0 0 0 1 1 1 1 1 0 0
0 0 0 255 2 2 2 0 0 0 0 1 2 2 2 1
1 255 1 1 1 1 0 0 0 0 0 0 0 0 2 2
255 0 0 0 1 1 1 1 1 1 1 1 1 1 255 0
1 1 1 0 2 1 1 1 1 1 1 1 1 255 0 1
0 0 0 0 1 1 1 0 1 1 1 255 2 1 1 0
0 1 1 2 3 1 1 1 2 2 255 0 0 1 1 1
1 1 1 1 1 1 1 2 2 255 0 0 0 2 2 0
0 1 1 1 1 1 2 255 0 0 0 0 0 0 1 1
1 1 2 2 2 2 255 2 1 1 1 1 1 1 1 0
1 1 1 1 1 255 1 0 0 0 1 1 1 2 2 2
0 0 0 255 1 1 1 0 0 1 1 1 1 1 0 1
1 255 1 0 0 0 0 0 0 0 0 0 1 1 0 0
0 255 2 1 0 1 1 1 1 1 0 0 0 0 255 1
1 1 1 1 1 1 1 0 0 0 0 1 0 255 0 2
2 1 1 1 1 1 1 2 2 2 2 2 255 0 0 0
0 0 0 1 1 2 2 1 1 1 255 1 1 2 2 1
1 1 0 0 0 1 1 1 255 0 1 1 1 1 1 1
1 1 1 1 0 0 0 0 0 0 1 255 255 255 255 255
255 255 255 255 255 255 255 255 255 255 255 255 255 255 255 255
255 255 255 255 255 255 255 255 255 255 255 255 255 255 255 255
255 255 255 255 255 255 255 255 255 255 255 255 255 255 255 255
255 255 255 255 255 255 255 255 255 255 255 255 255 255 255 255
255 255 255 255 255 255 255 255 255 255 255 255 255 255 255 255
255 255 255 255 255 255 255 255 255 255 255 255 255 255 255 255
255 255 255 255 255 255 255 255 255 255 255 255 255 255 255 255
255 255 255 255 255 255 255 255 255 255 255 255 255 255 255 255
255 255 255 255 255 255 255 255 255 255 255 255 255 255 255 255
255 255 255 255 255 255 255 255 255 255 255 255 255 255 255 255
255 255 255 255 255 255 255 255 255 255 255 255 255 255 255 255
255 255 255 255 255 255 255 255 255 255 255 255 255 255 255 255
255 255 255 255 255 255 255 255 255 255 255 255 255 255 255 255
255 255 255 255 255 255 255 255 255 255 255 255 255 255 255 255
255 255 255 255 255 255 255 255 255 255 255 255 255 255 255 255
255 255 255 255 255 255 255 255 255 255 255 255 255 255 255 255
255 255 255 255 255 255 255 255 255 255 255 255 255 255 255 255
255 255 255 255 255 255 255 255 255 255 255 255 255 255 255 255
255 255 255 255 255 255 255 255 255 255 255 255 255 255 255 255
255 255 255 255 255 255 255 255 255 255 255 255 255 255 255 255
255 255 255 255 255 255 255 255 255 255 255 255 255 255 255 255
255 255 255 255 255 255 255 255 255 255 255 255 255 255 255 255
255 255 255 255 255 255 255 255 255 255 255 255 255 255 255 255
255 255 255 255 255 255 255 255 255 255 255 255 255 255 255 255
255 255 255 255 255 255 255 255 255 255 255 255 255 255 255 255
255 255 255 255 255 255 255 255 255 255 255 255 255 255 255 255
255 255 255 255 255 255 255 255 255 255 255 255 255 255 255 255
255 255 255 255 255 255 255 255 1 1 1 1 1 1 1 1
1 1 1 1 1 1 2 2 1 1 0 255 0 0 1 0
1 1 1 1 1 1 1 1 1 255 2 0 0 0 1 1
1 1 1 1 1 1 0 0 255 1 1 0 1 0 0 0
0 0 0 0 1 1 255 1 0 1 0 1 1 1 1 1
1 1 1 1 255 1 1 1 1 1 1 1 1 1 1 1
0 1 1 255 0 1 1 1 1 1 1 1 1 1 0 0
1 1 255 1 1 2 1 1 1 0 1 1 1 0 0 0
0 255 1 1 1 1 1 0 0 0 0 0 1 0 0 255
0 1 1 1 1 1 1 1 1 1 1 0 1 2 255 1
0 0 0 1 1 1 1 0 0 0 0 2 0 255 0 0
1 0 0 0 0 1 1 1 1 1 1 255 1 1 0 1
1 1 0 0 0 0 0 1 1 1 255 0 0 0 1 1
1 1 1 1 1 1 1 1 255 0 0 0 0 0 0 2
2 2 1 0 1 1 1 255 1 1 0 0 0 1 1 1
1 0 0 1 1 255 1 0 0 0 0 1 1 1 1 1
1 0 0 1 255 0 1 0 1 0 1 1 1 1 0 0
0 1 1 255 1 1 1 2 2 0 0 1 1 1 1 1
1 255 1 0 0 0 0 0 0 1 1 1 1 2 0 0
255 1 1 1 2 2 2 3 2 2 1 0 1 1 1 255
0 0 0 1 1 1 1 1 2 1 0 0 0 255 1 1
0 0 0 1 1 1 0 0 0 0 1 255 1 1 1 2
2 2 2 2 1 1 1 1 1 1 2 255 1 1 1 2
2 2 1 2 2 2 1 1 255 1 1 1 0 0 0 1
0 2 0 0 0 1 0 255 0 0 0 1 1 1 1 1
1 1 1 1 1 1 255 1 1 0 0 0 1 2 2 1
1 1 1 1 255 1 0 1 1 1 1 1 0 1 1 1
1 1 255 0 1 1 1 2 1 2 1 1 1 1 1 1
1 1 1 1 1 1 1 1 1 1 0 0 1 1 1 1
1 1 1 0 1 1 1 0 255 0 0 0 0 0 1 1
1 1 1 1 1 0 255 2 0 1 1 1 0 0 0 0
1 0 0 0 0 255 1 1 0 1 0 0 0 0 0 0
0 1 1 255 0 1 1 1 0 1 1 1 1 0 0 0
1 255 1 1 1 1 1 0 1 2 1 1 1 1 1 1
255 1 1 1 1 1 1 1 1 1 1 0 0 1 1 255
1 1 1 1 1 1 0 1 1 1 0 1 0 0 255 1
0 0 0 1 0 0 0 0 1 1 1 0 255 1 1 1
1 1 1 1 1 1 1 1 0 0 0 255 0 0 0 0
1 1 1 5 2 0 0 0 1 0 255 0 1 0 0 0
0 0 0 1 1 1 1 0 255 0 1 0 1 1 1 2
1 1 1 1 1 2 2 255 1 2 1 1 1 2 1 1
1 1 1 1 0 255 0 0 1 1 1 1 2 3 3 3
1 1 1 0 255 0 0 0 0 0 1 1 1 1 1 0
1 1 255 0 0 0 0 1 1 1 0 1 1 1 1 0
1 255 1 1 1 1 0 0 1 1 1 0 0 0 0 0
255 1 1 0 0 0 1 1 2 2 1 1 0 0 255 1
1 1 1 1 0 1 2 1 0 1 0 0 0 255 1 2
2 3 6 12 17 23 5 2 1 1 1 2 255 0 0 0
1 2 2 2 1 1 0 0 1 1 255 0 1 1 0 1
1 1 1 1 1 0 1 2 255 1 1 1 2 2 2 3
3 3 3 2 1 1 0 0 255 0 1 1 2 2 2 2
3 3 2 1 1 255 1 1 1 0 0 1 2 2 2 2
1 0 1 0 255 0 0 0 1 1 1 1 1 1 1 1
1 1 1 255 1 1 1 0 2 2 3 3 3 1 1 0
0 255 0 0 0 1 1 1 1 2 4 2 1 1 1 255
0 0 1 1 2 1 2 2 2 1 0 0 1 1 1 0
1 0 1 1 1 1 1 0 0 0 1 1 1 0 1 0
0 1 0 0 0 255 1 0 0 0 1 1 1 1 1 1
1 0 0 255 0 0 0 0 1 0 1 1 1 1 0 0
0 0 255 0 1 0 0 0 1 1 1 0 0 0 0 1
255 0 1 2 1 1 1 2 4 4 4 0 0 1 255 1
0 0 0 0 0 1 3 3 3 2 1 1 2 255 1 1
0 1 1 2 2 2 1 2 0 0 0 1 255 1 1 0
1 0 2 2 1 1 1 1 1 1 0 255 1 1 1 1
1 1 0 0 1 1 1 1 0 255 1 1 1 1 1 0
0 1 2 1 1 0 0 0 255 1 0 0 0 1 9 38
40 24 16 0 0 0 0 255 0 0 0 0 0 0 2 1
1 1 1 1 0 255 0 0 0 2 2 3 9 9 9 5
1 2 1 2 255 2 2 1 1 2 2 2 2 1 2 1
1 1 255 0 0 0 1 1 2 3 12 12 4 2 1 1
1 255 0 0 0 0 1 1 1 1 2 1 1 1 1 255
1 1 1 2 2 2 2 2 2 2 1 1 0 0 255 0
1 1 0 0 0 0 1 2 2 1 1 1 1 255 1 1
0 0 1 1 2 2 2 2 0 0 0 255 1 1 1 1
1 1 2 2 2 2 2 2 0 0 255 2 2 6 22 61
98 79 79 38 18 2 0 0 1 255 2 1 0 1 2 8
12 4 1 1 1 1 1 255 1 2 1 1 1 10 22 6
3 1 1 2 2 255 1 1 1 1 1 4 59 56 37 37
9 3 1 0 0 255 0 1 2 2 46 77 77 6 3 3
2 2 255 0 1 1 0 1 2 18 18 6 2 2 0 0
0 255 0 0 0 1 1 2 8 8 11 1 1 1 1 1
255 0 0 1 1 3 4 6 6 5 3 1 0 0 255 1
0 1 1 1 3 10 10 10 4 1 1 1 255 0 0 1
1 2 1 17 19 17 3 1 0 0 0 0 0 1 0 2
1 1 1 0 0 0 0 1 1 2 1 1 1 0 0 0
0 1 255 1 1 0 1 1 11 12 12 10 1 1 0 0
255 0 1 0 0 1 1 1 1 1 1 0 0 0 0 255
0 2 1 1 1 6 22 22 0 0 0 1 0 255 0 1
2 4 4 12 78 78 75 69 3 0 0 255 0 0 0 0
0 1 3 11 5 4 2 1 2 2 255 1 1 0 1 2
16 31 31 6 2 0 0 0 1 255 0 1 0 1 11 12
9 4 1 1 1 1 0 0 255 0 1 1 1 1 1 1
3 2 2 1 1 0 255 1 1 1 1 1 1 2 3 5
3 1 0 0 0 255 0 0 0 0 8 41 45 45 33 31
16 1 0 0 255 0 0 0 0 1 26 49 25 4 1 1
1 1 255 0 0 0 1 3 46 113 115 115 33 9 2 1
1 255 2 2 2 2 2 3 18 13 4 2 2 1 0 255
0 0 0 1 1 5 28 24 24 12 3 2 1 0 255 0
0 0 0 1 2 5 16 16 5 2 1 1 255 1 1 2
2 2 2 3 5 15 11 3 1 1 1 255 0 0 0 0
0 1 0 1 2 4 2 1 1 0 255 0 0 0 0 0
1 2 3 4 4 0 0 0 255 0 0 1 1 1 5 17
17 13 12 2 2 0 0 255 2 5 22 69 146 153 105 90
79 60 5 2 0 0 255 2 1 1 2 8 16 27 18 12
4 1 1 1 255 0 1 1 3 15 53 71 57 6 3 2
1 2 255 1 1 2 3 4 69 194 201 137 125 40 8 2
0 0 255 0 2 2 46 215 215 215 93 22 3 2 2 255
0 0 0 1 2 19 41 26 19 11 4 2 0 0 255 0
1 0 1 2 17 17 15 11 3 2 1 1 1 255 0 0
1 3 9 9 11 11 11 5 2 1 1 255 0 0 0 1
2 10 32 32 25 13 2 1 1 255 1 1 1 2 2 20
25 25 23 19 3 1 0 0 1 1 1 1 2 2 1 1
0 0 0 0 2 9 9 11 6 1 1 0 0 0 0 255
1 0 0 1 11 20 59 66 64 10 1 0 0 255 1 1
0 1 1 1 2 2 2 1 1 0 0 0 255 1 2 1
2 6 22 38 24 22 2 1 1 1 255 1 1 1 2 12
97 121 119 113 113 69 3 2 255 0 0 0 0 0 2 11
18 18 19 4 2 2 2 255 1 1 1 1 16 28 41 59
31 6 1 1 0 0 255 0 1 1 6 11 12 9 8 4
1 1 0 0 0 255 0 1 1 2 0 2 1 3 3 3
1 0 0 255 1 1 0 1 0 1 2 8 9 9 1 1
1 0 255 0 0 0 1 38 47 53 51 46 46 33 20 1
0 255 0 0 0 1 26 37 51 51 54 4 1 1 1 255
0 0 0 1 46 185 232 222 157 135 33 2 0 0 255 1
0 1 2 3 18 20 20 20 13 4 2 1 255 0 0 0
0 3 39 34 34 30 24 8 2 2 0 255 1 1 0 1
2 5 34 31 31 17 5 3 2 255 1 1 2 2 1 2
5 15 16 18 15 3 1 1 255 0 0 0 0 3 5 2
4 8 13 4 1 1 0 255 0 0 0 0 0 2 3 4
4 1 1 1 0 255 0 0 1 1 5 15 17 17 17 16
12 2 1 1 255 3 18 69 153 146 146 99 99 89 93 38
3 0 0 255 1 1 2 5 15 31 27 22 15 6 1 1
1 255 0 0 2 10 68 77 84 77 57 6 2 1 1 255
0 1 2 3 27 194 202 204 199 169 99 40 3 0 0 255
0 1 5 230 255 227 227 219 93 22 3 2 255 0 0 0
1 8 39 42 42 33 26 6 3 1 0 255 0 0 0 2
22 24 22 15 8 4 3 0 0 0 255 0 1 2 9 11
11 11 12 13 10 3 2 1 255 1 0 1 1 6 56 56
46 38 38 10 1 1 255 0 0 0 2 6 35 41 31 25
25 18 1 0 0 1 1 1 1 2 2 2 0 0 0 0
1 5 9 9 12 15 4 1 0 0 0 0 255 1 0 0
9 28 59 64 66 64 27 1 1 0 255 0 0 0 0 1
2 4 6 6 1 1 0 0 0 255 2 2 1 15 22 38
42 38 37 22 2 1 0 255 1 1 1 3 64 125 121 119
119 132 97 33 3 255 0 0 0 0 0 9 12 17 18 25
19 2 1 1 255 1 0 1 2 20 37 42 59 55 20 1
1 1 1 255 0 2 2 10 10 10 9 9 8 1 1 0
0 0 255 0 0 0 1 0 0 1 3 3 3 1 0 1
255 1 0 0 0 0 1 2 12 11 11 4 3 1 1 255
0 0 0 9 52 51 61 46 38 38 42 42 13 0 255 0
0 0 2 10 34 51 54 63 39 2 1 1 255 1 0 1
8 185 255 255 232 188 178 95 2 0 0 255 1 0 1 1
8 19 32 24 32 22 15 1 1 255 1 0 0 3 32 38
34 34 34 24 12 2 1 0 255 1 1 0 1 2 31 46
37 34 24 16 3 2 255 1 1 0 0 0 2 11 15 16
18 15 12 2 1 255 0 0 0 2 10 10 10 6 17 18
13 1 0 0 255 0 0 0 1 2 4 9 5 4 0 0
1 0 255 0 0 0 2 5 15 17 15 12 16 12 3 1
1 255 11 56 111 121 111 99 83 89 90 99 93 15 1 1
255 1 1 6 15 15 22 13 13 15 12 1 1 1 255 0
0 2 22 84 84 84 77 57 8 4 1 1 255 0 1 3
11 90 201 204 219 207 191 130 71 3 1 1 255 0 2 69
255 255 227 219 219 154 8 2 1 255 1 0 0 1 16 41
42 41 41 41 33 3 2 1 255 1 1 1 9 23 24 22
15 8 6 3 1 1 1 255 1 1 2 9 12 9 9 15
15 12 5 2 1 255 1 0 1 2 11 53 53 41 38 38
13 1 1 255 1 0 0 1 24 46 53 35 25 25 17 1
0 1 1 1 1 2 2 2 2 0 0 0 0 2 3 5
5 9 11 3 1 1 0 0 0 255 1 0 1 28 79 70
70 67 64 30 1 0 0 255 1 0 0 0 1 3 6 12
9 1 0 0 1 1 255 1 1 1 22 26 38 35 38 37
22 2 0 0 255 1 1 1 4 104 125 97 97 106 132 99
56 3 255 0 0 0 0 0 9 12 12 18 25 25 12 1
1 255 0 0 1 10 26 37 42 42 49 20 16 1 1 1
255 0 0 6 9 10 9 9 13 12 2 1 1 0 1 255
0 0 0 1 0 0 0 1 1 1 0 0 0 255 1 1
1 0 0 0 3 15 8 8 5 5 2 2 255 0 0 0
52 59 55 51 38 28 38 47 47 22 1 255 0 0 0 8
10 26 35 54 63 35 6 2 1 255 2 2 4 11 255 255
255 210 188 178 177 3 1 1 255 1 0 1 1 12 19 33
24 34 40 40 2 1 255 1 1 1 3 32 38 34 34 34
30 12 6 1 0 255 1 1 0 0 2 19 37 37 34 20
16 3 2 255 1 1 1 0 1 4 11 15 15 18 12 12
1 1 255 1 0 1 2 12 17 18 17 22 18 9 2 0
0 255 1 1 1 2 3 5 16 16 4 0 0 0 0 255
0 0 0 1 10 15 15 12 12 12 10 3 1 1 255 11
83 121 120 88 67 71 88 100 136 126 15 2 1 255 2 4
6 12 6 12 12 12 13 12 2 1 2 255 1 1 5 9
40 84 77 64 32 9 4 2 1 255 0 1 9 17 157 202
219 255 255 207 114 82 3 1 1 255 1 1 125 255 255 255
251 227 154 8 4 1 255 1 0 0 1 19 39 39 39 38
41 35 2 1 1 255 1 1 1 9 22 23 22 15 10 10
6 2 1 1 255 1 1 2 8 12 10 10 15 15 11 5
2 1 255 1 1 2 6 53 53 49 41 44 41 18 1 1
255 1 1 0 1 24 46 53 34 25 24 17 0 0 0 0
0 0 1 1 2 2 0 0 0 0 1 1 3 1 1 1
3 0 1 0 0 0 255 1 1 2 44 82 68 81 75 75
30 0 0 0 255 0 0 0 0 1 3 6 12 3 1 0
0 1 1 255 1 1 1 25 27 32 28 38 38 6 1 0
0 255 1 1 1 4 96 104 90 90 106 125 99 56 3 255
1 1 0 0 0 5 12 15 17 19 19 8 1 0 255 0
0 1 10 20 41 42 38 42 38 16 3 2 2 255 0 0
3 9 10 9 12 12 11 2 1 1 1 1 255 0 0 0
0 0 0 0 1 1 1 0 0 0 255 2 1 1 0 0
3 5 15 8 8 5 4 2 1 255 0 0 1 52 59 55
35 35 38 38 45 42 22 1 255 1 1 1 8 10 26 34
63 35 34 6 2 1 255 1 2 4 11 255 255 246 220 246
220 177 3 1 1 255 1 1 1 1 12 24 34 28 34 35
35 1 0 255 0 0 0 3 9 23 25 25 27 17 9 4
1 0 255 0 1 0 0 1 12 19 15 22 17 11 2 1
255 1 1 1 1 2 4 13 15 13 15 4 1 1 0 255
0 0 1 1 2 17 19 20 24 20 9 2 1 1 255 1
1 1 2 2 3 9 9 4 2 0 0 0 255 0 0 0
2 10 15 19 15 12 11 10 3 1 1 255 6 122 124 121
97 67 83 90 114 126 126 16 5 2 255 2 4 2 3 4
12 12 12 12 12 3 2 2 255 2 1 3 5 13 40 54
41 20 4 2 1 0 255 1 1 8 11 157 201 255 255 255
255 114 62 9 1 1 255 1 1 125 162 255 255 248 231 56
8 2 0 255 0 0 0 1 10 33 44 41 38 38 31 1
1 1 255 1 1 1 2 12 16 16 15 17 18 18 2 1
1 255 1 2 2 6 10 12 10 10 11 11 4 2 1 255
1 1 2 4 52 53 49 31 27 24 18 3 1 255 1 1
0 1 4 23 34 20 18 18 17 0 0 0 0 0 2 2
0 0 1 0 0 0 0 1 1 1 1 0 0 0 0 1
0 1 1 255 2 2 2 25 68 68 81 81 81 25 0 0
0 255 1 1 0 0 1 2 5 5 3 2 0 0 1 1
255 0 0 1 11 22 22 23 32 23 3 1 0 0 255 1
1 0 1 42 96 96 139 139 125 99 33 1 255 1 1 0
0 0 2 10 15 23 19 19 3 1 0 255 0 0 1 1
13 53 55 55 38 20 5 2 2 2 255 0 0 0 3 9
13 15 11 2 2 1 0 0 1 255 1 1 1 1 0 0
0 1 1 1 1 0 0 255 0 1 1 1 1 3 6 17
17 10 5 2 2 1 255 0 0 1 19 49 49 49 60 47
30 41 30 5 2 255 1 1 0 3 16 38 35 35 24 18
2 1 1 255 0 2 2 9 95 210 210 210 220 177 64 1
1 1 255 1 0 1 1 5 17 44 28 28 13 9 2 1
255 0 0 0 1 2 15 23 23 20 12 9 2 1 1 255
0 1 0 1 1 6 12 12 15 11 6 2 1 255 1 1
1 1 2 13 15 13 6 12 2 1 1 0 255 0 0 1
1 1 4 17 20 27 10 8 1 1 1 255 1 1 1 1
1 2 2 2 2 2 1 0 1 255 0 0 0 1 3 10
13 18 13 11 8 2 1 0 255 5 105 124 120 104 103 120
120 126 137 114 10 4 2 255 2 2 0 1 2 13 13 12
8 3 2 2 2 255 2 1 1 2 5 9 25 12 2 1
1 0 1 255 1 0 2 9 92 157 238 255 255 177 82 37
9 0 0 255 0 1 23 125 144 207 231 56 13 6 2 1
255 0 0 0 1 1 10 33 37 33 31 3 1 1 1 255
1 0 1 1 3 11 15 10 11 13 13 3 2 0 255 1
1 2 5 8 10 10 10 10 6 3 2 1 255 1 2 2
3 17 31 31 27 24 23 6 3 2 255 1 1 0 1 1
5 18 18 18 18 5 0 0 0 0 0 2 2 0 0 1
0 0 0 0 0 0 0 0 0 0 1 0 1 0 1 1
255 1 2 2 3 44 60 64 52 32 9 0 0 0 255 1
1 1 0 0 1 2 5 3 2 0 0 0 0 255 1 1
1 2 12 12 19 19 19 2 1 0 0 255 0 0 0 1
6 67 96 139 139 125 70 3 1 255 1 0 0 0 0 1
3 15 23 22 22 2 1 1 255 1 1 1 1 1 13 35
38 35 5 1 1 2 2 255 2 0 0 0 2 8 8 0
0 1 1 1 0 0 255 1 1 0 0 0 0 0 2 2
1 1 0 0 255 0 0 1 1 0 0 6 12 17 11 3
2 1 1 255 1 0 2 9 31 47 62 82 60 44 30 19
5 1 255 1 1 1 1 2 38 23 23 15 2 1 1 1
255 0 0 1 3 4 95 129 165 165 64 2 1 0 1 255
1 0 1 2 2 9 44 28 13 9 2 1 1 255 0 0
0 0 1 4 8 10 10 10 3 2 1 0 255 0 1 1
1 1 1 6 6 9 5 4 1 1 255 1 0 0 1 2
11 11 11 5 3 2 1 1 0 255 0 0 1 1 1 1
4 15 15 10 2 1 1 0 255 0 1 0 0 1 1 1
1 2 2 2 1 1 255 1 0 1 2 2 4 6 13 13
9 2 1 1 0 255 9 53 105 104 104 120 126 125 125 114
27 4 1 1 255 0 0 0 0 1 3 8 4 3 3 1
1 2 255 1 1 1 1 0 0 2 2 1 1 1 0 1
255 1 0 2 3 8 92 130 177 177 60 37 11 1 0 0
255 0 1 3 23 35 35 17 16 6 4 2 2 255 1 1
1 1 1 2 8 13 18 6 3 1 0 1 255 1 0 0
1 1 2 6 6 9 9 3 0 1 0 255 1 1 2 2
5 8 6 6 3 3 1 0 1 255 1 2 2 2 3 13
19 19 17 2 3 2 2 255 0 0 0 0 0 1 5 10
10 5 2 1 0 1 0 1 1 2 0 1 1 1 1 1
1 0 0 0 0 0 0 1 0 1 0 1 1 255 1 1
2 2 2 25 34 32 9 1 1 0 0 255 1 1 1 0
0 0 1 4 2 1 0 0 0 1 255 1 1 1 1 2
9 10 9 2 2 1 1 0 255 0 0 0 1 5 9 67
108 108 70 18 1 1 255 0 0 0 0 0 0 1 2 8
15 6 2 1 2 255 1 1 0 1 1 1 13 26 5 2
1 0 1 2 255 0 0 0 0 0 2 0 0 0 0 0
1 0 0 255 1 1 1 0 0 0 1 1 1 1 1 0
0 255 0 0 1 1 1 0 1 9 11 5 1 1 1 1
255 1 1 2 8 9 47 61 82 45 26 25 5 3 2 255
0 0 0 1 1 4 5 5 5 1 2 1 1 255 0 0
1 2 2 3 5 5 3 2 1 1 1 1 255 0 0 1
1 2 3 9 13 3 3 1 1 1 255 0 0 0 0 1
1 1 1 1 3 2 1 1 0 255 1 2 1 1 1 1
1 2 2 3 2 2 1 255 1 0 0 1 1 2 5 6
1 2 2 2 1 1 255 0 1 1 2 1 1 2 4 4
2 2 1 1 0 255 1 1 0 0 0 1 0 0 0 1
1 0 1 255 1 1 1 1 1 1 3 5 6 2 1 1
1 0 255 8 11 53 55 67 104 126 120 107 27 4 2 1
1 255 0 0 0 0 0 1 1 3 1 1 0 0 1 255
1 1 1 1 0 0 0 2 1 1 1 1 1 255 1 1
1 1 2 9 17 41 41 19 11 0 0 0 0 255 0 1
2 3 10 9 4 6 2 2 1 1 255 1 1 1 1 1
1 1 2 2 2 2 1 1 1 255 1 0 0 0 1 1
2 2 2 2 1 0 1 1 255 1 0 0 1 2 2 2
3 2 1 1 1 3 255 1 2 2 2 2 2 2 2 2
2 1 1 0 255 0 1 0 0 0 1 1 1 1 2 1
2 1 1 0 0 0 1 1 2 2 2 1 1 1 1 1
0 0 0 1 1 0 1 0 1 1 255 1 1 1 2 2
2 2 1 1 1 1 0 0 255 0 1 1 0 0 0 1
1 2 0 0 0 0 0 255 1 1 1 1 1 1 1 1
1 2 2 2 0 255 0 0 0 0 1 5 3 12 25 18
1 1 1 255 0 0 0 0 0 0 1 1 1 1 1 1
1 1 255 1 1 0 1 0 1 1 2 2 1 1 0 0
0 255 0 0 0 0 0 1 0 0 0 1 1 1 1 1
255 1 0 0 0 0 0 1 1 1 1 1 0 0 255 0
0 1 1 1 0 0 0 1 1 1 1 1 1 255 1 1
0 2 1 1 47 45 31 15 4 3 2 1 255 0 1 1
1 1 2 2 1 1 1 2 1 0 255 0 0 1 1 1
1 1 2 2 2 1 1 1 1 255 1 1 1 1 2 2
2 3 3 2 1 1 1 255 0 0 0 0 1 1 0 0
0 0 1 1 1 0 255 0 1 0 1 0 1 1 1 1
1 1 1 1 255 1 1 1 1 1 2 1 1 1 1 1
2 1 1 255 1 1 1 2 1 1 1 2 1 1 1 1
0 0 255 0 0 0 0 0 1 0 1 1 1 1 1 1
255 1 0 1 1 0 1 1 3 1 1 1 1 1 0 255
2 5 8 19 27 63 63 63 13 3 2 1 1 1 255 0
0 1 1 1 1 1 2 1 1 0 0 0 255 1 0 1
0 0 0 0 1 1 1 1 1 1 255 1 1 1 1 1
2 2 3 2 2 0 0 0 0 1 255 1 1 0 2 2
2 2 2 2 3 1 1 255 1 1 1 1 1 1 0 1
2 2 1 1 1 1 255 0 0 0 0 0 1 1 2 0
2 1 0 0 0 255 0 0 0 0 0 0 0 1 1 0
0 0 1 255 1 1 2 2 2 1 1 1 1 1 1 1
1 255 0 0 0 0 0 0 1 1 1 1 1 1 1 1
0 0 0 1 1 1 2 2 1 0 1 0 1 0 0 0
0 0 0 1 0 1 1 255 1 1 1 1 2 1 1 0
1 1 1 1 1 255 0 0 1 1 1 1 1 1 1 0
0 0 0 0 255 1 1 1 1 0 0 1 1 1 1 1
2 1 255 1 1 0 0 0 1 2 2 2 2 2 1 1
255 0 0 0 0 0 0 1 1 1 1 1 1 0 1 255
1 1 0 1 0 1 1 2 1 1 1 0 0 0 255 0
1 0 0 0 0 0 0 0 1 1 1 0 1 255 1 0
1 1 1 0 1 1 1 1 1 1 1 255 0 1 1 1
1 1 1 0 0 0 0 1 1 1 255 1 1 1 1 1
0 0 0 1 2 2 1 0 0 255 0 1 1 1 1 2
2 1 1 1 2 1 0 255 0 0 1 0 1 1 1 1
2 1 1 1 1 0 255 1 1 1 1 1 1 1 2 2
2 2 1 1 255 0 0 1 1 1 0 0 0 0 0 1
1 1 1 255 0 0 0 1 1 1 1 1 1 1 1 1
1 255 1 1 1 1 1 1 1 1 1 1 1 2 2 1
255 1 2 1 1 1 1 0 0 0 1 1 1 1 0 255
0 0 0 1 1 1 1 1 1 1 1 1 1 255 0 0
0 0 0 0 0 0 1 1 1 1 1 1 255 2 2 2
3 5 3 3 2 2 2 2 1 2 1 255 1 1 1 1
1 1 1 1 1 1 0 0 0 255 1 0 0 0 0 0
0 1 1 1 1 1 1 255 0 0 0 0 1 2 1 1
1 0 0 0 0 0 0 255 0 1 1 1 1 1 1 0
0 1 1 1 255 0 0 1 1 1 1 0 1 1 1 1
2 2 1 255 0 1 1 1 0 0 0 0 0 1 1 1
0 0 255 0 0 0 1 0 0 0 1 1 1 1 1 1
255 0 1 1 0 0 1 1 1 1 1 1 1 1 255 0
1 0 0 0 0 1 1 2 1 1 1 2 2 1 0 0
0 255 255 255 255 255 255 255 255 255 255 255 255 255 255 255
255 255 255 255 255 255 255 255 255 255 255 255 255 255 255 255
255 255 255 255 255 255 255 255 255 255 255 255 255 255 255 255
255 255 255 255 255 255 255 255 255 255 255 255 255 255 255 255
255 255 255 255 255 255 255 255 255 255 255 255 255 255 255 255
255 255 255 255 255 255 255 255 255 255 255 255 255 255 255 255
255 255 255 255 255 255 255 255 255 255 255 255 255 255 255 255
255 255 255 255 255 255 255 255 255 255 255 255 255 255 255 255
255 255 255 255 255 255 255 255 255 255 255 255 255 255 255 255
255 255 255 255 255 255 255 255 255 255 255 255 255 255 255 255
255 255 255 255 255 255 255 255 255 255 255 255 255 255 255 255
255 255 255 255 255 255 255 255 255 255 255 255 255 255 255 255
255 255 255 255 255 255 255 255 255 255 255 255 255 255 255 255
255 255 255 255 255 255 255 255 255 255 255 255 255 255 255 255
255 255 255 255 255 255 255 255 255 255 255 255 255 255 255 255
255 255 255 255 255 255 255 255 255 255 255 255 255 255 255 255
255 255 255 255 255 255 255 255 255 255 255 255 255 255 255 255
255 255 255 255 255 255 255 255 255 255 255 255 255 255 255 255
255 255 255 255 255 255 255 255 255 255 255 255 255 255 255 255
255 255 255 255 255 255 255 255 255 255 255 255 255 255 255 255
255 255 255 255 255 255 255 255 255 255 255 255 255 255 255 255
255 255 255 255 255 255 255 255 255 255 255 255 255 255 255 255
255 255 255 255 255 255 255 255 255 255 255 255 255 255 255 255
255 255 255 255 255 255 255 255 255 255 255 255 255 255 255 255
255 255 255 255 255 255 255 255 255 255 255 255 255 255 255 255
255 255 255 255 255 255 255 255 255 255 255 255 255 255 255 255
255 255 255 255 255 255 255 255 255 255 255 255 255 255 255 255
255 255 255 255 255 255 255 255 255 255 255 255 255 255 0 0
1 1 0 0 0 1 2 1 0 0 0 0 0 1 1 1
1 255 1 1 1 1 1 1 1 1 1 1 1 0 1 255
1 1 1 1 1 0 0 1 1 1 1 0 0 0 255 1
1 1 0 0 0 0 1 1 1 1 1 1 255 1 1 1
1 1 1 1 0 1 2 2 2 3 255 1 0 0 0 0
0 1 1 1 1 0 0 0 0 255 2 2 1 1 1 1
2 1 1 0 1 1 1 1 255 1 1 1 1 0 0 0
0 0 1 1 1 0 1 255 1 1 1 1 1 1 2 2
2 1 1 1 1 255 0 0 0 0 0 2 2 1 1 0
0 0 1 1 255 1 1 1 1 2 2 1 0 1 2 2
0 0 0 255 0 0 1 1 1 1 1 1 1 1 1 1
1 255 1 1 1 1 1 2 1 1 1 1 1 1 1 1
255 1 0 0 1 1 1 1 2 1 1 1 1 1 255 0
1 0 1 0 0 0 0 1 1 2 2 0 0 255 0 0
1 1 1 0 1 0 1 1 1 1 2 255 1 1 1 1
2 2 2 0 1 0 1 1 1 1 255 1 1 1 1 1
0 0 0 1 1 1 1 1 0 255 1 1 1 2 2 1
1 0 0 1 2 2 2 255 1 0 1 0 1 1 1 1
1 1 1 1 1 1 255 1 1 1 0 1 0 1 1 2
1 1 0 0 0 255 1 0 1 1 1 2 1 0 0 0
0 1 1 255 1 1 0 0 0 0 0 1 1 1 1 1
1 255 0 0 0 0 1 1 1 1 1 1 0 1 2 2
1 255 1 1 1 0 1 1 1 0 0 1 1 1 255 0
0 0 0 1 1 1 2 2 1 2 3 2 2 255 0 0
1 1 1 1 1 0 0 0 0 0 0 1 255 2 1 1
1 0 1 1 1 1 1 1 1 1 255 0 1 1 1 0
2 0 0 0 0 1 1 1 255 2 1 0 0 1 1 1
1 2 1 2 1 2 2 2 1 1 1 0 0 0 1 1
0 0 1 1 1 1 0 0 1 1 0 0 1 1 255 1
1 0 1 1 1 1 1 1 1 1 0 0 255 1 1 1
1 1 0 0 0 0 1 0 1 0 1 255 1 0 1 0
0 0 0 0 0 1 1 1 1 255 1 0 0 1 1 1
0 1 1 2 1 1 1 255 1 0 0 0 0 0 1 1
1 1 0 0 0 0 255 2 1 1 1 1 1 1 0 1
0 1 1 1 1 255 1 1 1 1 1 1 1 1 0 1
1 1 0 0 255 0 0 0 1 1 1 2 2 2 1 0
1 1 255 0 0 0 0 0 1 2 1 1 0 0 0 0
0 255 0 0 0 1 1 2 1 1 2 1 0 0 1 1
255 1 0 1 0 1 1 1 1 1 1 2 2 2 255 1
1 0 1 1 1 2 1 1 0 1 1 1 1 255 0 0
0 0 1 1 1 2 1 2 1 2 1 255 0 1 0 2
2 2 0 0 1 1 1 0 1 1 255 0 0 1 1 1
0 1 1 1 1 1 1 2 255 2 1 1 1 1 2 2
0 0 0 0 0 1 1 255 1 1 1 1 1 0 1 1
1 1 1 1 1 0 255 1 1 1 2 2 2 1 0 0
0 1 2 2 255 1 1 1 2 2 1 1 1 1 1 1
1 1 1 255 1 1 1 0 0 0 1 1 1 1 1 0
0 1 255 1 0 1 0 1 2 2 0 0 0 1 0 1
255 1 1 0 0 0 1 1 1 1 1 1 1 1 255 1
0 0 0 1 1 1 1 1 1 1 0 0 1 1 255 1
0 0 0 1 1 1 1 0 1 1 1 255 1 0 0 0
1 1 1 2 2 2 2 3 2 2 255 1 1 1 1 1
1 1 1 1 1 0 0 1 1 255 2 1 1 0 0 0
0 0 1 1 1 1 0 255 0 1 1 1 1 2 0 0
0 0 1 1 2 255 2 1 1 1 1 1 1 1 1 1
1 0 0 1 1 2 2 1 0 0 0 1 1 0 0 0
2 1 1 1 1 1 0 0 0 1 1 255 1 1 0 1
1 2 1 1 1 1 1 0 0 255 2 2 2 1 1 0
0 1 1 0 0 0 0 1 255 1 1 1 1 1 1 0
0 0 0 1 1 0 255 0 0 0 0 1 1 1 1 2
2 1 1 1 255 1 1 0 0 0 1 2 1 1 1 1
1 0 1 255 1 1 1 1 1 1 2 1 2 0 1 1
1 0 255 1 1 1 0 1 2 1 1 1 1 0 0 0
0 255 0 0 0 0 0 0 1 1 2 2 1 1 1 255
2 1 1 0 1 3 3 2 2 1 0 0 1 1 255 0
0 0 1 1 1 2 2 2 1 0 0 1 1 255 0 0
0 0 0 1 2 3 2 2 1 1 1 255 1 0 0 0
2 2 2 2 1 0 0 1 1 1 255 1 0 0 0 1
2 1 2 2 2 0 1 0 255 0 1 0 2 2 1 1
0 1 1 0 0 0 1 255 1 1 1 0 2 2 3 2
2 2 1 1 2 255 2 1 1 0 1 0 2 0 0 0
0 0 0 1 255 0 0 1 1 1 1 2 2 2 1 1
1 0 0 255 1 1 1 2 2 3 2 1 1 1 1 1
1 255 1 1 1 2 1 1 1 1 1 1 1 1 1 1
255 1 1 1 0 0 0 1 1 2 1 1 0 1 0 255
0 0 0 0 1 2 2 0 1 1 1 1 1 255 1 1
1 1 1 1 1 3 3 3 1 0 0 255 1 1 1 1
1 1 1 3 2 2 1 0 0 1 1 255 1 1 0 1
1 2 2 2 0 0 0 1 255 1 0 0 0 1 1 2
4 4 4 3 2 2 1 255 1 1 1 1 1 1 2 3
2 2 1 0 0 1 255 1 1 0 0 1 1 1 2 2
2 2 1 1 255 0 1 1 1 1 1 0 0 0 0 0
0 1 255 2 2 2 1 1 2 2 2 2 2 2 1 0
1 2 2 2 1 0 0 0 1 0 0 0 0 2 2 2
1 2 2 1 0 0 1 1 255 1 0 0 1 3 3 2
1 1 1 1 0 0 255 2 0 0 0 1 1 4 4 4
0 0 0 1 1 255 1 0 1 1 1 1 1 0 0 0
1 1 1 255 1 1 0 1 1 1 1 2 2 2 0 1
0 255 0 1 0 0 1 1 3 3 1 1 1 1 1 1
255 1 1 1 2 2 3 13 16 2 1 1 1 1 1 255
1 1 0 0 0 1 2 1 2 2 2 0 0 0 255 0
1 0 0 0 0 3 2 2 2 1 1 1 255 1 1 0
0 1 5 10 10 4 2 2 0 0 0 255 0 0 0 1
3 5 51 5 4 1 1 0 1 1 255 1 0 0 0 1
3 6 6 4 2 1 1 1 255 1 0 0 0 2 8 9
11 5 5 1 1 1 1 255 1 1 0 1 2 4 3 3
3 3 1 1 1 255 0 0 0 0 0 0 1 0 2 0
0 0 0 0 255 0 1 1 2 2 2 4 8 8 4 2
1 2 255 2 1 0 0 0 0 2 3 4 1 0 0 0
1 255 1 1 1 0 1 2 6 11 6 1 1 1 1 1
255 1 1 1 2 4 27 18 18 18 2 1 0 0 255 1
1 2 2 1 1 1 1 1 1 2 1 1 1 255 1 1
1 1 2 2 11 11 11 2 1 1 1 0 255 0 0 0
0 0 1 2 1 1 1 2 1 1 255 1 1 1 0 1
1 5 5 5 4 3 2 0 255 0 0 1 1 1 3 10
24 9 3 1 0 0 0 1 255 1 1 0 1 1 2 2
3 2 1 0 0 255 0 0 1 1 3 3 6 37 38 37
4 3 2 1 255 2 1 1 0 1 2 9 10 10 6 2
1 1 1 255 0 0 0 1 2 12 18 12 3 2 2 1
1 255 1 1 1 1 2 3 2 1 1 1 1 1 1 255
2 2 3 2 3 5 10 5 11 4 9 1 0 0 1 2
1 0 0 0 0 1 0 0 0 1 3 3 15 17 15 11
8 1 1 1 2 255 1 1 1 3 5 30 33 2 1 1
0 0 0 255 2 0 0 0 1 4 44 37 44 4 1 1
1 1 255 0 0 1 2 2 2 2 1 0 1 1 1 1
255 1 1 1 1 1 2 2 6 4 2 0 1 0 255 0
1 1 1 2 3 4 5 4 3 1 1 1 0 255 1 1
2 2 2 13 16 39 45 3 2 1 1 1 255 1 0 0
0 0 2 6 10 4 2 2 0 0 1 255 2 1 1 1
0 5 15 9 13 2 2 1 1 255 0 0 0 0 5 11
12 19 26 4 2 0 1 1 255 1 0 0 2 5 51 52
38 8 8 1 1 0 1 255 0 0 0 1 6 20 20 10
6 5 2 1 1 255 1 0 0 0 2 11 18 23 18 23
5 1 1 1 255 1 1 1 2 11 11 11 9 5 4 1
1 1 255 1 2 1 0 0 0 2 1 2 0 0 0 0
0 255 0 1 2 2 2 6 9 9 9 6 3 1 1 255
2 0 0 0 0 0 2 3 4 4 1 0 0 1 255 1
0 0 0 2 11 15 15 12 10 1 1 1 1 255 0 0
1 2 32 37 38 38 44 28 2 1 1 255 1 1 2 2
1 1 2 3 3 3 2 2 1 0 255 0 1 1 2 2
15 12 17 12 12 4 1 1 0 255 0 0 0 1 1 1
2 1 1 1 1 1 1 255 1 1 2 2 2 5 18 18
15 9 4 2 0 255 1 1 1 1 2 20 24 32 32 16
3 1 1 0 2 255 1 1 1 2 2 2 2 4 3 1
0 0 255 0 0 1 2 3 6 34 47 47 47 34 4 2
1 255 2 1 1 1 2 26 31 31 20 17 6 1 1 0
255 0 0 2 2 18 20 27 32 44 23 3 2 2 255 1
1 0 0 3 3 3 2 4 1 1 1 1 255 2 2 2
3 13 13 13 12 13 11 17 9 3 1 1 1 1 0 2
2 1 1 0 0 0 0 3 17 42 47 47 44 11 5 1
1 1 255 1 1 1 5 23 33 42 32 3 1 0 0 0
255 1 0 0 0 9 76 103 67 69 51 5 1 1 1 255
0 0 1 1 3 3 3 2 1 1 1 1 1 255 1 1
1 2 2 6 8 13 13 2 0 0 1 255 0 0 0 2
5 5 5 6 5 3 3 0 0 0 255 2 1 2 1 2
13 38 47 55 44 3 2 1 2 255 1 0 0 0 1 6
12 19 11 4 3 2 0 0 255 0 0 0 1 5 22 23
15 15 9 2 1 1 255 0 0 0 2 11 17 18 18 16
12 3 1 1 1 255 1 1 1 2 13 38 52 51 51 19
12 1 1 1 255 0 0 1 6 20 37 35 26 18 10 3
1 1 255 1 0 1 1 11 20 20 23 23 31 16 4 2
1 255 1 1 2 3 18 26 18 18 15 6 2 1 1 255
1 0 1 0 1 2 4 3 4 3 2 1 0 0 255 0
2 2 2 4 8 17 12 12 9 4 1 1 255 2 0 0
0 0 0 3 3 4 4 0 0 0 1 255 1 0 0 0
9 11 12 12 23 25 5 2 1 1 255 0 0 0 4 42
38 42 44 44 40 5 2 1 255 1 1 1 2 1 1 8
8 8 3 6 2 1 0 255 1 1 1 2 15 25 15 17
13 12 5 2 1 1 255 1 1 1 1 1 1 4 3 2
1 1 1 1 255 1 1 1 1 4 12 20 18 18 11 9
2 1 255 1 1 1 2 17 23 24 24 19 16 9 3 3
0 2 255 1 1 2 4 2 2 4 4 3 1 0 0 255
1 1 1 2 3 28 39 47 47 76 47 25 4 2 255 1
0 1 1 1 26 30 28 26 17 16 3 1 0 255 0 0
0 3 20 27 32 32 44 35 19 3 2 255 1 0 0 0
3 3 3 4 4 4 2 1 1 255 1 2 1 2 22 23
22 15 17 13 19 17 8 2 1 1 1 2 2 1 1 1
1 0 0 0 3 42 49 49 49 49 46 9 1 1 0 255
1 1 1 11 28 30 42 32 22 1 0 1 0 255 1 1
1 2 11 112 112 114 110 100 12 3 1 1 255 0 0 0
1 3 4 3 2 1 1 1 1 1 255 1 1 1 2 13
13 13 18 18 12 1 0 1 255 1 0 0 2 5 11 9
5 4 5 3 0 0 0 255 1 1 2 1 1 8 54 59
59 48 20 2 1 2 255 1 1 1 1 4 12 19 19 19
6 2 1 0 0 255 0 0 0 2 22 23 27 23 17 12
12 2 1 255 0 0 0 2 12 18 12 11 12 9 4 2
0 0 255 0 1 1 3 23 38 44 51 51 31 12 9 1
1 255 1 1 2 10 27 35 30 26 23 18 5 1 0 255
0 0 1 2 11 20 20 23 23 27 25 4 2 1 255 1
1 2 3 27 27 22 22 22 15 5 2 0 255 0 0 1
1 2 15 15 4 4 4 1 1 0 0 255 1 2 2 3
6 12 17 17 17 13 6 3 1 255 1 0 0 0 0 2
3 3 3 1 0 0 0 1 255 0 0 0 3 11 15 12
12 17 26 25 2 2 1 255 0 0 0 18 55 38 38 38
44 33 12 1 1 255 0 0 0 2 2 8 11 11 3 3
6 4 0 0 255 0 1 1 2 28 35 30 25 15 12 6
3 1 1 255 1 1 1 1 1 3 4 3 1 1 0 0
0 255 1 1 1 2 4 22 27 17 17 13 11 3 1 255
1 1 1 2 17 20 20 12 13 16 13 4 2 1 1 255
0 0 5 5 4 2 2 3 1 0 0 0 255 1 2 0
2 12 33 39 42 34 33 32 32 4 3 255 1 0 1 1
4 13 26 22 20 20 17 6 0 0 255 0 0 0 3 27
27 27 24 44 35 23 3 2 255 0 0 0 0 0 3 2
2 2 2 2 1 0 255 1 1 1 1 22 23 26 19 15
12 17 17 8 2 1 1 2 2 0 0 1 1 1 1 0
0 4 45 66 51 49 47 41 17 1 0 0 255 1 1 1
11 23 23 33 9 9 1 1 1 1 255 0 1 2 9 23
112 120 122 120 100 12 3 1 0 255 1 1 0 1 3 4
5 2 2 1 1 1 1 255 1 1 1 1 15 17 25 18
18 15 1 0 1 255 0 0 0 0 5 11 11 3 3 8
8 0 0 0 255 1 1 2 0 1 8 54 56 55 44 20
2 1 2 255 1 2 1 1 2 12 19 19 20 18 3 1
0 0 255 0 0 1 10 22 23 25 22 16 16 16 3 2
255 0 1 1 2 12 19 18 10 10 9 4 2 0 0 255
0 1 1 15 25 26 35 44 35 34 12 9 1 0 255 1
1 1 10 18 27 28 28 22 12 4 0 0 255 0 0 1
2 11 20 27 27 24 27 17 9 2 0 255 0 1 2 3
17 26 22 22 22 22 6 2 0 255 0 0 0 1 4 15
15 6 4 4 2 1 0 0 255 1 2 1 3 9 12 17
17 20 13 13 3 3 255 2 2 0 0 0 2 2 5 3
0 0 0 0 1 255 0 0 0 3 9 15 15 16 25 25
25 2 1 1 255 0 0 1 59 59 42 34 34 42 33 12
2 1 255 1 1 1 2 2 10 11 11 2 2 4 4 0
0 255 0 0 1 4 28 33 32 25 15 15 9 3 1 1
255 1 0 0 0 1 2 3 3 2 1 1 0 0 255 2
1 1 2 4 22 27 17 17 13 13 3 1 255 0 1 1
2 4 17 12 10 12 13 13 3 2 1 1 255 1 0 5
6 5 2 1 1 1 0 0 0 255 1 2 1 9 12 33
48 51 34 32 32 18 4 2 255 0 0 1 3 6 10 25
22 20 20 17 6 0 0 255 1 0 0 1 27 31 31 31
44 35 11 3 1 255 0 0 0 0 0 3 2 2 2 2
2 1 0 255 1 1 1 2 22 30 34 32 15 9 12 13
8 2 1 1 2 2 0 0 0 1 1 1 0 1 4 45
51 49 48 46 41 17 1 1 0 255 0 0 1 8 15 15
15 9 4 0 0 1 1 255 1 2 1 4 20 28 114 114
114 61 3 1 1 0 255 0 0 0 1 3 3 4 2 2
1 2 0 1 255 1 0 0 0 8 15 25 25 25 3 2
1 1 255 0 0 0 0 1 11 11 4 3 1 8 0 0
0 255 1 1 1 1 1 3 10 52 48 28 15 0 0 0
255 2 2 1 1 4 10 19 20 24 18 2 1 0 0 255
0 0 1 10 23 26 23 10 10 16 16 3 2 255 0 0
0 0 6 24 24 20 10 9 4 1 0 0 255 0 1 2
9 25 26 35 35 35 34 11 9 0 0 255 1 1 1 4
10 19 28 28 17 10 1 1 1 255 1 1 1 2 11 27
28 28 24 18 12 9 0 0 255 1 1 1 2 8 17 20
22 22 16 6 2 0 255 0 0 0 0 4 6 10 5 4
4 3 2 1 0 255 1 1 1 2 9 12 12 11 20 11
8 3 2 255 1 2 1 2 0 0 0 4 2 0 0 0
0 1 255 1 0 2 2 4 15 17 19 25 16 6 2 1
1 255 1 1 1 44 59 46 34 34 42 33 18 2 1 255
1 1 0 1 2 6 11 11 5 4 5 4 2 0 255 0
0 2 3 6 28 31 25 22 15 9 6 2 1 255 0 0
0 0 0 2 5 3 2 2 1 1 0 255 1 1 2 2
2 6 27 27 24 19 13 3 2 255 0 1 1 1 4 12
12 10 12 16 13 2 0 1 1 255 1 1 1 9 8 6
1 1 1 1 1 0 255 1 2 1 1 2 22 34 34 34
32 27 11 3 2 255 0 0 1 3 6 10 13 13 17 19
16 4 2 0 255 1 0 0 1 3 27 31 44 45 39 9
1 1 255 1 0 0 0 0 3 3 2 4 2 2 1 1
255 1 1 1 2 19 30 39 32 26 13 19 13 2 1 1
1 1 1 1 0 1 1 1 1 0 1 2 5 49 42 39
39 23 2 1 1 0 255 0 0 1 5 15 15 15 1 0
0 1 1 1 255 1 1 1 2 4 20 26 76 61 4 2
1 0 0 255 0 1 0 1 3 3 3 1 1 0 1 0
1 255 1 0 0 0 6 15 17 17 15 2 2 1 1 255
0 0 0 0 1 4 6 3 1 1 2 2 1 1 255 1
1 1 1 1 3 3 10 15 15 1 0 0 0 255 1 1
0 0 1 5 10 19 19 5 2 1 0 0 255 0 0 1
3 12 26 24 13 13 13 6 2 1 255 0 0 0 0 1
8 10 15 10 5 2 1 1 1 255 1 2 2 4 19 25
30 34 34 30 9 3 0 0 255 1 1 1 1 2 4 15
15 13 3 0 0 1 255 1 1 1 2 2 17 28 30 30
11 6 2 1 0 255 1 1 1 1 2 8 8 15 15 6
3 1 1 255 0 0 0 0 1 5 5 0 3 4 3 2
0 0 255 0 1 1 1 6 15 10 11 11 9 3 2 2
255 2 2 2 2 1 0 0 0 0 0 0 0 1 1 255
1 0 0 2 2 4 13 13 11 8 2 1 1 1 255 1
1 0 8 46 46 45 34 42 22 19 2 1 255 1 1 1
1 2 3 11 11 10 5 5 3 1 1 255 0 0 1 2
4 11 24 22 22 15 12 6 1 0 255 0 0 0 0 0
1 5 4 3 2 1 1 2 255 1 1 1 2 1 2 11
12 20 12 6 3 0 255 1 1 1 1 1 6 6 10 10
13 9 0 0 0 1 255 1 1 1 4 8 8 6 1 1
1 1 0 255 1 1 1 1 2 9 24 32 32 23 11 3
2 0 255 0 0 0 1 5 6 10 11 11 11 8 4 0
0 255 0 1 1 1 3 18 24 28 28 9 3 1 1 255
1 1 0 0 3 3 4 4 4 5 1 1 0 255 1 1
1 2 19 30 34 32 32 32 19 11 2 1 1 1 1 1
2 1 1 1 2 1 1 1 1 2 5 19 19 23 2 2
1 1 1 255 0 0 0 3 5 8 1 1 0 1 1 1
1 255 1 2 2 2 2 3 6 11 6 3 0 0 0 0
255 0 1 1 1 1 2 1 1 1 0 1 0 1 255 1
0 0 0 5 8 15 2 2 1 1 1 1 255 0 1 0
1 1 1 1 1 1 1 1 0 2 2 255 2 1 1 1
3 3 3 3 3 3 1 0 0 0 255 1 0 0 0 1
1 5 5 5 2 0 1 1 1 255 0 0 0 1 2 25
24 12 12 6 2 1 0 255 1 0 0 0 1 4 5 6
5 3 1 1 1 1 255 0 1 1 2 2 9 20 30 20
9 3 2 0 0 255 1 1 1 1 1 1 1 3 3 1
0 0 0 255 1 1 1 1 2 2 9 11 8 2 2 2
1 1 255 1 1 1 1 1 2 4 4 4 3 2 1 0
255 0 0 0 0 0 1 0 0 0 1 2 1 1 0 255
0 0 0 0 3 8 8 5 5 2 2 2 2 255 1 1
2 1 1 0 0 0 0 0 1 1 1 0 255 0 0 0
0 1 2 4 10 6 2 2 1 1 1 255 1 1 0 3
11 17 25 22 20 19 13 3 1 255 1 1 1 1 2 2
3 6 9 5 3 0 0 0 255 0 0 0 1 2 4 11
15 15 12 6 1 0 0 255 0 1 1 0 0 1 3 2
1 1 2 3 3 255 1 1 1 1 1 1 2 6 10 6
3 0 1 255 1 1 1 1 1 2 3 4 9 10 8 0
0 1 1 255 1 1 1 1 4 4 3 1 1 0 0 0
255 1 1 1 1 2 2 9 12 12 3 3 2 1 1 255
0 0 0 1 2 3 4 4 4 3 3 1 1 0 255 0
1 1 1 3 8 9 9 5 3 0 1 1 255 1 1 1
1 1 2 2 2 1 5 2 2 1 255 1 1 1 1 1
16 20 20 19 19 13 11 2 1 1 1 1 0 1 1 1
2 2 2 1 1 0 0 0 0 2 2 2 0 1 1 1
255 0 0 0 2 0 1 1 1 1 1 1 1 1 255 1
1 1 1 0 0 0 3 2 1 1 1 1 1 255 0 1
1 1 1 1 1 1 1 0 1 0 1 255 1 1 1 1
1 1 1 0 0 0 1 1 2 255 1 1 1 1 0 1
1 1 0 1 0 0 1 2 255 1 1 1 3 3 2 2
2 2 1 1 0 0 0 255 0 0 0 0 1 1 1 1
0 0 0 2 1 1 255 0 0 0 0 1 2 3 5 5
3 1 0 0 255 1 1 0 0 0 1 1 1 1 2 1
1 1 1 255 0 2 0 0 0 2 3 3 3 2 2 2
0 0 255 1 2 1 1 1 1 1 1 1 1 0 0 0
255 0 1 1 0 0 1 2 2 1 1 0 2 1 2 255
2 1 1 1 1 2 2 2 2 2 2 1 0 255 0 0
0 0 0 0 0 0 0 1 1 0 0 0 255 0 0 0
0 1 3 4 1 1 1 1 1 2 255 1 1 2 2 2
1 0 0 1 1 1 1 1 0 255 0 0 0 0 0 0
0 1 1 1 1 0 1 2 255 2 1 0 2 5 8 11
9 8 8 2 1 1 255 1 1 1 2 2 1 2 2 2
1 1 0 0 0 255 0 0 0 0 1 1 4 4 5 1
1 0 0 0 255 0 1 2 1 0 0 1 1 1 0 3
3 3 255 1 1 1 1 2 2 2 2 2 2 0 0 0
255 1 1 1 1 1 1 2 3 3 3 3 2 2 2 1
255 1 0 0 0 1 1 1 1 1 0 0 0 255 1 2
2 2 3 1 6 3 2 1 1 1 1 1 255 0 0 1
1 1 2 2 2 1 2 1 1 0 0 255 1 1 1 1
1 3 3 3 3 2 0 0 0 255 1 1 1 1 1 1
1 1 0 1 1 2 1 255 1 1 1 1 1 1 3 3
12 6 3 3 1 1 1 1 1 1 1 1 1 1 2 1
1 1 0 0 0 0 0 0 0 0 0 0 1 255 1 1
0 0 0 0 0 1 1 1 0 1 1 255 1 1 1 0
0 0 0 1 2 1 1 1 1 1 255 1 1 1 1 1
1 1 1 1 1 2 2 1 255 1 1 1 1 1 1 1
0 0 0 1 1 2 255 1 1 1 0 1 1 2 1 1
1 0 0 0 0 255 1 2 2 2 2 2 2 2 1 0
0 0 1 1 255 1 0 0 0 1 1 1 0 0 0 1
1 2 1 255 0 0 0 0 0 1 0 0 0 1 1 1
0 255 2 2 0 0 0 0 0 0 0 1 1 1 1 1
255 0 0 0 0 0 0 0 0 1 1 2 2 1 0 255
2 2 1 1 0 1 1 1 1 1 0 1 1 255 0 0
1 0 0 0 1 1 1 1 0 1 1 2 255 1 1 1
1 1 1 1 1 1 1 1 0 0 255 0 0 0 0 0
0 0 1 0 1 1 1 1 1 255 1 0 0 0 2 2
2 1 1 1 1 1 3 255 1 1 1 1 2 0 0 1
1 1 1 1 1 1 255 0 0 0 0 0 0 0 0 0
1 1 0 0 1 255 2 1 1 2 2 5 2 3 3 2
1 1 1 255 1 1 1 2 1 0 1 1 1 1 1 0
0 0 255 0 0 0 0 0 1 1 2 1 1 0 0 0
0 255 0 1 1 1 0 0 1 1 1 1 3 3 2 255
1 1 1 2 2 2 0 0 0 0 0 0 1 255 1 0
0 0 1 1 2 2 1 1 2 2 2 2 1 255 0 0
0 0 1 0 0 0 1 0 0 0 255 2 2 2 2 1
0 1 0 1 1 1 1 1 0 255 0 0 1 0 0 0
0 1 1 1 1 0 0 0 255 2 2 1 1 0 1 1
3 2 1 0 0 0 255 1 1 2 1 1 1 1 1 1
1 1 2 2 255 1 1 0 0 0 1 1 2 1 1 1
1 1 1 1 1 2 2 1 1 1 0 0 1 1 1 1
0 1 0 1 2 1 1 0 0 0 255 1 1 1 0 0
0 1 1 1 1 1 1 1 255 1 1 1 0 0 0 1
0 1 1 2 2 2 1 255 1 1 1 1 1 1 1 1
1 1 2 1 1 255 1 1 1 1 0 1 1 1 0 0
1 1 1 255 1 1 2 1 1 1 1 1 1 1 1 0
1 0 255 1 2 2 2 1 1 1 1 1 1 1 1 1
1 255 1 0 0 0 1 0 0 0 1 1 1 1 1 1
255 0 0 0 1 1 2 0 0 0 1 1 1 0 255 1
1 0 0 0 0 0 0 0 1 1 2 1 1 255 1 1
0 0 0 0 0 0 0 0 1 0 1 0 255 2 2 2
0 0 0 1 2 1 1 1 1 2 255 1 0 0 0 0
0 1 1 1 1 1 1 1 2 255 1 0 0 0 0 0
0 0 1 1 1 1 0 255 0 0 0 0 0 0 0 1
0 0 0 1 1 1 255 0 0 0 0 2 2 2 1 2
1 1 1 2 255 2 1 1 1 1 0 0 0 1 1 1
1 1 1 255 1 0 0 0 0 0 0 0 0 0 1 1
1 1 255 1 1 1 2 2 2 1 1 1 1 0 0 1
255 1 0 1 1 1 1 1 1 1 1 1 1 1 1 255
2 2 2 1 0 0 1 1 1 1 0 0 0 0 255 0
1 1 1 0 0 1 1 1 0 0 1 2 255 0 0 2
2 2 1 1 0 0 0 0 0 0 255 1 1 1 1 1
1 1 1 1 1 1 2 2 2 1 255 0 0 0 0 0
0 0 0 2 2 2 0 255 2 3 3 2 1 0 1 1
1 1 1 1 0 0 255 0 0 0 0 0 0 0 1 1
1 1 0 0 0 255 2 1 0 0 0 0 0 1 1 1
0 0 0 255 1 1 2 2 1 1 1 1 1 1 1 1
2 255 2 2 1 0 0 2 2 1 1 1 1 1 1 1
3 3 2 2 255 255 255 255 255 255 255 255 255 255 255 255
255 255 255 255 255 255 255 255 255 255 255 255 255 255 255 255
255 255 255 255 255 255 255 255 255 255 255 255 255 255 255 255
255 255 255 255 255 255 255 255 255 255 255 255 255 255 255 255
255 255 255 255 255 255 255 255 255 255 255 255 255 255 255 255
255 255 255 255 255 255 255 255 255 255 255 255 255 255 255 255
255 255 255 255 255 255 255 255 255 255 255 255 255 255 255 255
255 255 255 255 255 255 255 255 255 255 255 255 255 255 255 255
255 255 255 255 255 255 255 255 255 255 255 255 255 255 255 255
255 255 255 255 255 255 255 255 255 255 255 255 255 255 255 255
255 255 255 255 255 255 255 255 255 255 255 255 255 255 255 255
255 255 255 255 255 255 255 255 255 255 255 255 255 255 255 255
255 255 255 255 255 255 255 255 255 255 255 255 255 255 255 255
255 255 255 255 255 255 255 255 255 255 255 255 255 255 255 255
255 255 255 255 255 255 255 255 255 255 255 255 255 255 255 255
255 255 255 255 255 255 255 255 255 255 255 255 255 255 255 255
255 255 255 255 255 255 255 255 255 255 255 255 255 255 255 255
255 255 255 255 255 255 255 255 255 255 255 255 255 255 255 255
255 255 255 255 255 255 255 255 255 255 255 255 255 255 255 255
255 255 255 255 255 255 255 255 255 255 255 255 255 255 255 255
255 255 255 255 255 255 255 255 255 255 255 255 255 255 255 255
255 255 255 255 255 255 255 255 255 255 255 255 255 255 255 255
255 255 255 255 255 255 255 255 255 255 255 255 255 255 255 255
255 255 255 255 255 255 255 255 255 255 255 255 255 255 255 255
255 255 255 255 255 255 255 255 255 255 255 255 255 255 255 255
255 255 255 255 255 255 255 255 255 255 255 255 255 255 255 255
255 255 255 255 255 255 255 255 255 255 255 255 255 255 255 255
255 255 255 255 255 255 255 255 255 255 255 255 255 255 255 255
255 0 0 0 0 0 0 1 1 1 1 1 0 1 2 2
1 1 0 0 255 0 1 1 0 0 0 1 1 1 1 1
1 1 255 1 1 1 1 1 2 2 1 1 1 1 2 2
2 255 1 1 0 0 0 1 1 1 1 1 1 2 2 255
1 1 1 1 0 0 0 0 1 1 1 0 0 255 1 1
2 2 2 1 0 0 0 0 0 0 1 1 255 2 2 2
2 2 0 0 1 1 0 0 1 1 1 255 1 0 0 0
0 0 1 1 1 1 1 1 1 1 255 1 0 1 0 0
0 0 0 0 1 1 1 0 255 0 0 0 1 1 1 1
0 0 2 2 2 1 0 255 1 1 1 1 1 0 1 1
1 1 1 1 1 1 255 1 1 1 1 0 1 1 1 1
1 1 1 1 255 1 1 1 0 0 1 0 0 0 1 1
1 1 2 255 2 0 0 0 0 0 0 0 1 2 2 1
1 255 0 0 0 1 0 0 0 1 1 0 1 1 1 1
255 0 0 1 1 1 1 1 0 1 0 2 2 2 255 2
1 1 0 1 0 0 0 0 1 1 1 0 1 255 0 0
1 1 1 1 1 1 1 0 0 0 1 1 255 1 2 2
1 1 1 1 1 1 0 0 0 0 255 1 0 0 1 1
2 1 0 0 0 0 0 1 1 255 2 1 1 1 1 1
1 1 1 1 1 0 0 0 255 1 1 1 1 1 2 2
2 0 2 1 1 1 255 0 0 0 1 1 1 1 1 1
0 0 0 1 255 1 1 1 1 1 1 0 0 1 1 0
0 1 1 0 255 1 1 1 0 0 0 2 2 2 2 1
1 255 0 1 1 1 1 1 1 1 1 1 1 2 1 1
255 0 0 0 0 0 0 0 1 1 2 1 1 1 0 255
1 1 1 0 0 1 2 1 0 1 1 1 0 255 0 0
0 1 1 1 1 2 3 5 1 1 1 255 2 1 1 1
0 1 1 1 0 0 0 1 0 1 1 1 1 1 0 0
0 0 1 0 0 0 1 1 1 1 1 2 1 1 1 1
1 255 0 1 1 1 2 2 2 1 1 1 0 0 1 255
1 1 1 2 1 2 2 2 1 1 1 1 2 2 255 1
1 0 1 0 2 3 1 1 1 1 1 2 255 0 0 1
2 2 0 0 0 1 1 1 1 1 255 1 1 1 1 1
1 1 1 0 0 0 0 0 1 255 1 2 1 2 2 1
0 0 0 0 0 1 1 1 255 1 0 0 0 0 0 1
1 1 0 0 0 1 1 255 1 1 1 0 0 0 1 0
0 0 1 1 1 255 0 0 1 1 1 1 0 1 0 1
2 2 0 0 255 1 1 1 1 1 1 1 1 1 1 1
0 0 0 255 0 1 1 1 1 2 2 1 1 0 0 0
0 255 1 1 0 0 0 1 0 1 0 1 0 0 1 2
255 2 2 1 1 1 1 0 1 2 2 2 1 1 255 0
1 0 1 0 0 1 1 1 1 1 1 1 1 255 1 1
2 2 2 1 1 1 2 0 0 0 2 255 1 1 1 0
2 2 1 1 1 1 1 1 0 1 255 1 0 2 1 1
0 0 0 0 0 0 0 0 0 255 0 1 1 1 1 2
2 1 0 1 0 0 0 255 1 0 0 2 2 2 2 2
2 0 0 0 0 1 255 1 1 1 2 1 1 1 2 2
1 1 0 0 0 255 1 2 1 1 1 2 2 2 2 3
2 1 1 255 1 1 0 1 1 1 1 2 2 2 0 0
1 255 1 1 1 1 1 1 0 1 2 2 2 2 2 1
0 255 2 1 1 0 1 2 2 2 2 1 1 1 255 0
0 0 0 0 1 1 3 1 1 1 2 2 1 255 1 1
1 1 0 1 1 2 4 4 4 1 1 0 255 0 1 1
1 2 2 2 2 1 1 1 0 0 255 0 0 0 1 0
1 1 5 5 5 2 1 1 255 1 1 1 1 1 1 0
0 0 0 0 0 0 1 1 0 0 1 0 0 0 0 1
0 0 0 1 1 0 1 1 1 1 2 1 1 1 255 2
1 3 2 4 4 3 3 4 1 1 0 1 255 1 1 1
2 1 1 2 2 1 0 1 1 2 2 255 1 1 1 2
2 6 6 6 2 1 1 0 0 255 0 0 2 2 2 1
1 1 1 1 1 1 1 255 1 1 1 1 0 1 1 1
0 0 1 0 0 0 255 1 2 2 2 1 0 0 0 0
0 0 0 1 2 255 1 0 0 0 0 0 1 2 1 1
0 0 1 1 255 1 1 1 0 1 0 1 1 0 0 1
1 1 255 0 0 1 1 1 0 0 1 1 2 2 2 0
1 255 1 1 1 1 1 1 0 1 1 1 0 0 0 0
255 0 0 0 1 0 2 2 2 0 0 0 0 1 255 1
1 1 1 1 1 1 4 4 1 1 1 1 2 255 2 1
1 0 1 4 8 4 11 4 3 2 1 255 0 0 0 0
0 0 1 2 3 3 2 1 1 1 255 0 0 2 2 2
2 3 3 3 0 0 0 2 255 1 1 0 0 1 2 5
4 4 2 1 1 1 2 255 1 1 2 1 1 0 0 0
0 0 0 0 0 0 255 1 1 1 1 1 2 2 2 0
1 0 0 0 255 1 1 1 0 1 3 25 39 44 39 6
0 0 1 255 1 1 1 2 2 1 10 6 3 1 1 0
0 0 255 1 1 1 2 4 17 20 20 12 3 2 1 1
255 1 1 0 0 1 2 3 3 3 3 0 0 0 255 0
0 1 0 0 1 3 8 8 3 3 3 2 2 0 255 1
0 0 0 2 3 5 5 2 2 1 1 255 0 0 0 0
1 3 16 16 20 3 1 1 1 1 255 0 1 1 2 3
3 23 103 115 115 18 6 1 1 255 0 1 1 1 2 2
2 2 5 1 1 0 0 255 0 1 2 3 1 1 24 34
28 15 3 1 1 255 1 1 0 0 0 1 3 1 0 0
0 1 1 0 0 0 1 1 0 0 0 0 0 0 0 0
0 0 0 3 1 0 0 0 1 1 1 255 2 1 2 3
8 78 126 78 33 9 2 0 1 255 1 1 1 2 1 2
2 2 1 0 1 1 1 1 255 1 1 4 10 110 153 202
202 66 2 1 0 0 255 0 0 2 2 2 2 31 10 1
1 0 1 0 255 0 1 1 0 1 1 2 2 2 1 1
0 0 0 255 2 1 2 2 2 1 1 1 2 1 1 1
1 1 255 0 0 0 0 0 0 2 4 2 1 0 0 0
1 255 1 0 1 0 1 0 2 4 4 2 1 1 1 255
1 0 0 0 0 0 0 3 3 3 2 2 1 1 255 1
1 1 1 0 0 0 0 0 1 0 0 0 0 255 0 1
1 1 1 3 4 3 2 0 0 0 0 255 1 1 1 1
1 3 24 38 20 4 0 1 1 2 255 1 1 1 1 4
28 32 32 20 16 6 2 3 255 0 0 0 0 0 1 15
45 84 38 4 2 1 1 255 1 0 1 0 2 3 9 9
9 3 1 0 1 255 1 1 0 1 3 16 30 25 24 19
2 1 1 1 255 0 0 0 0 1 1 3 9 1 0 0
0 0 0 255 0 0 0 1 1 1 1 1 1 1 1 1
1 255 1 0 1 0 2 25 71 71 53 53 44 4 1 1
255 2 1 1 2 3 11 20 15 10 6 2 1 0 0 255
1 1 2 4 41 49 49 52 46 12 3 1 0 255 0 0
0 1 1 4 11 11 10 5 3 1 0 255 0 0 1 1
1 3 8 11 13 11 12 5 4 2 0 255 0 0 2 3
28 30 28 30 28 2 2 1 255 0 0 0 0 4 37 51
47 47 44 30 0 0 0 255 0 0 3 5 5 41 121 153
147 143 115 8 4 1 255 0 0 0 2 6 8 16 24 18
11 1 0 0 255 1 2 2 4 18 34 46 48 46 34 15
2 2 255 1 0 0 1 1 3 6 2 2 2 1 1 1
1 1 1 1 0 0 0 0 0 0 0 1 1 2 2 4
8 4 1 0 0 1 0 1 255 1 0 1 3 126 255 255
255 215 33 2 1 1 255 1 1 1 1 4 12 9 3 1
0 0 1 1 1 255 1 3 10 110 255 255 255 255 202 66
2 2 0 255 0 0 1 2 2 18 35 18 10 4 0 1
0 255 1 1 1 0 0 0 4 6 9 5 3 1 1 1
255 2 2 2 1 3 3 6 4 8 8 10 1 1 1 255
0 0 0 0 0 2 3 4 3 1 0 1 1 1 255 1
0 0 0 1 1 11 13 24 8 1 0 0 255 1 0 0
0 0 0 3 4 4 8 8 2 1 1 255 1 1 1 1
0 0 0 1 2 8 2 1 1 1 255 1 1 0 0 0
8 16 16 16 10 2 0 1 255 1 1 1 3 3 24 48
83 66 41 5 2 2 1 255 1 1 1 1 28 64 64 64
55 55 17 5 3 255 0 0 0 0 0 16 119 130 134 112
69 5 1 1 255 1 1 1 0 3 11 11 13 13 13 1
1 1 255 0 0 0 1 11 32 40 32 27 26 19 2 1
1 255 0 0 1 1 1 2 12 13 9 3 1 0 0 0
255 0 0 0 0 1 1 1 3 3 5 3 1 1 255 1
1 0 0 17 71 71 71 52 53 47 28 4 1 255 1 0
1 2 4 12 20 11 11 10 10 2 2 1 255 1 1 2
41 49 52 49 53 71 46 6 1 0 255 0 0 1 1 4
11 12 13 13 16 4 1 0 255 0 0 0 1 2 6 10
11 30 24 28 12 5 1 1 255 1 0 4 25 37 37 32
44 46 32 2 1 255 0 0 1 4 33 51 55 56 56 53
44 4 0 0 255 0 1 1 9 41 121 153 156 156 143 112
47 8 1 255 1 1 1 2 16 19 19 27 27 12 3 1
0 255 2 2 2 4 23 49 55 54 48 41 26 5 2 255
0 0 0 1 1 4 8 8 8 8 2 1 1 1 1 2
2 2 0 0 0 0 1 0 1 0 2 4 8 8 8 1
1 0 0 0 1 255 0 1 1 3 255 255 255 255 255 215
11 2 1 255 1 1 1 4 9 15 15 3 1 1 0 0
1 1 255 1 3 28 255 255 255 255 255 255 168 16 2 0
255 0 0 0 2 3 10 27 15 15 10 3 1 1 255 1
1 1 0 0 1 4 6 11 9 5 2 2 1 255 2 2
2 1 3 6 8 4 6 10 15 9 1 1 255 0 0 0
0 1 2 4 6 4 4 1 1 1 1 255 1 0 0 0
1 6 12 12 24 13 8 0 0 255 1 0 0 0 0 0
4 9 6 9 8 8 2 0 255 0 1 1 1 1 2 2
6 11 11 8 2 1 1 255 2 1 1 1 5 8 24 24
23 15 15 0 0 255 1 1 1 3 8 48 54 83 76 66
41 2 1 0 255 1 1 1 1 55 64 64 64 55 60 37
16 2 255 0 0 0 0 13 119 126 130 130 115 112 38 4
1 255 1 1 2 2 5 3 2 12 12 13 4 2 2 255
1 0 1 3 34 40 45 39 39 28 26 6 1 1 255 1
2 1 1 1 2 22 12 12 9 8 1 1 0 255 0 0
0 0 1 1 1 3 4 9 8 1 1 255 1 1 2 3
59 84 71 57 52 53 51 32 4 2 255 1 0 2 3 12
16 15 9 9 10 10 10 2 2 255 1 1 35 48 49 49
49 53 69 67 39 1 1 255 1 1 1 2 6 11 12 18
39 39 16 2 0 255 0 0 0 1 1 8 15 24 41 39
44 28 4 1 1 255 2 2 15 25 33 32 32 49 46 38
2 1 255 0 0 1 25 55 55 51 51 56 54 48 19 0
0 255 0 1 0 5 121 132 135 143 143 130 112 71 12 2
255 1 1 1 2 19 19 26 30 32 18 6 1 1 255 2
1 1 3 18 49 55 52 49 41 26 5 2 255 0 0 0
1 1 2 5 6 8 10 10 1 1 1 2 2 2 1 1
0 1 1 1 0 0 0 1 4 8 9 9 4 2 0 0
0 0 255 0 1 1 27 255 255 255 255 255 255 51 2 1
255 1 1 2 5 6 9 6 1 1 1 1 1 1 1 255
1 1 96 255 255 255 255 255 255 255 99 2 0 255 0 1
1 2 4 10 11 15 24 24 12 2 1 255 1 1 1 1
0 1 2 9 15 12 10 2 2 1 255 1 2 2 1 1
8 6 4 4 9 11 9 2 1 255 1 0 0 0 0 2
2 6 6 6 1 1 1 0 255 1 0 0 0 1 11 12
9 10 11 10 1 1 255 0 0 0 0 0 1 5 9 8
9 10 10 0 0 255 0 1 1 1 1 6 15 15 12 12
10 2 0 1 255 1 0 1 2 6 15 24 24 23 23 23
1 1 255 1 1 1 2 15 54 63 76 76 76 41 5 1
0 255 1 1 1 2 55 60 49 46 49 78 48 25 2 255
1 1 0 2 16 124 129 130 126 125 112 103 10 1 255 1
1 2 2 10 10 10 12 12 13 11 4 2 255 1 1 1
2 34 38 40 28 39 42 42 18 2 1 255 2 2 1 1
1 8 12 12 12 27 27 6 1 1 255 0 0 0 1 1
1 1 4 5 5 3 1 1 255 1 2 3 3 60 71 70
66 47 47 47 45 4 2 255 0 0 2 4 16 16 15 8
8 10 10 10 2 2 255 1 1 35 54 57 49 45 52 67
62 39 11 1 255 1 1 1 2 6 9 9 11 32 32 12
4 1 255 0 0 0 1 2 10 17 25 41 41 54 37 4
1 1 255 2 2 15 25 33 37 40 57 57 40 4 1 255
0 0 1 37 49 54 45 45 44 52 44 20 1 0 255 1
2 2 8 125 132 132 132 130 130 121 92 19 2 255 1 1
1 2 2 23 26 30 32 30 6 1 1 255 1 1 1 2
10 30 56 49 49 42 32 16 2 255 0 0 1 1 1 2
4 8 8 9 10 6 1 1 1 1 1 2 1 0 1 1
1 0 0 0 0 1 8 10 10 4 1 1 0 0 0 255
0 0 1 27 255 255 255 255 255 255 51 2 1 255 1 0
0 3 6 6 1 1 1 2 2 2 1 1 255 1 2 96
255 255 255 234 255 255 255 99 3 1 255 0 1 1 1 10
10 10 25 30 34 34 2 1 255 1 1 1 1 1 1 2
11 16 11 5 1 1 0 255 1 2 2 2 2 6 6 3
3 5 9 5 2 1 255 1 1 0 0 0 0 5 11 11
9 4 1 1 1 255 0 0 1 0 1 9 9 8 6 10
6 0 0 255 0 0 1 1 2 5 8 9 8 9 10 10
0 0 255 0 0 0 2 4 11 15 15 12 12 12 2 0
1 255 1 0 1 5 9 28 28 28 26 26 23 1 1 255
1 1 1 2 20 54 76 76 76 51 23 4 0 0 255 1
1 1 2 47 52 46 44 48 78 64 18 2 255 1 1 1
2 18 90 126 129 126 125 112 103 10 0 255 0 1 1 2
10 22 13 13 13 13 15 11 2 255 1 1 1 2 18 38
38 28 28 37 40 16 3 2 255 2 1 1 1 2 4 4
5 11 13 13 6 1 1 255 1 1 2 1 1 1 1 5
6 5 3 1 1 255 1 1 3 3 60 71 71 70 66 51
57 51 2 2 255 0 0 2 4 20 20 18 9 9 10 10
4 1 1 255 1 1 10 66 69 66 57 67 76 62 12 8
1 255 1 1 1 2 6 10 10 11 8 12 8 3 2 255
0 0 0 1 2 15 17 32 41 41 39 30 2 1 1 255
1 2 3 33 38 40 40 63 61 38 4 1 255 0 0 1
37 49 55 54 45 42 52 44 20 1 0 255 1 2 5 8
121 132 132 132 130 130 121 92 19 2 255 2 2 1 2 2
16 16 30 30 27 3 1 1 255 1 0 1 1 9 30 40
46 49 49 32 16 2 255 0 0 1 1 1 2 5 9 6
6 6 4 1 1 1 1 1 1 1 0 0 0 0 0 0
0 1 1 5 10 8 2 1 1 0 0 0 255 0 0 0
15 222 255 255 255 255 255 19 3 1 255 2 0 1 3 5
5 1 1 2 2 2 2 1 1 255 2 3 28 255 255 255
234 244 255 244 68 3 1 255 0 1 1 2 10 28 30 30
31 33 12 1 1 255 1 0 1 1 1 0 1 2 11 5
1 1 1 1 255 2 2 1 1 2 6 6 6 9 9 9
3 1 0 255 1 0 0 0 0 0 4 11 11 6 2 2
2 2 255 1 1 1 0 0 4 9 9 6 6 2 1 0
255 0 0 1 1 2 6 8 17 8 8 6 2 0 0 255
1 1 1 2 3 8 15 10 22 10 4 2 1 1 255 0
0 0 9 10 33 34 34 34 26 3 1 1 255 1 1 1
2 18 51 83 78 56 40 19 1 0 1 255 0 0 1 2
34 47 44 44 44 62 37 8 1 255 1 1 0 1 18 85
129 150 141 105 100 73 4 1 255 0 1 1 3 15 22 24
22 13 13 13 6 2 255 1 1 1 2 10 25 28 27 27
27 20 13 3 2 255 2 1 0 1 2 3 2 4 8 13
8 6 1 0 255 0 0 2 2 1 1 1 5 6 4 2
1 1 255 1 1 1 3 46 71 88 71 66 57 61 46 2
2 255 0 0 1 2 4 22 22 18 13 10 10 1 1 1
255 0 0 2 66 69 70 77 77 85 62 11 3 2 255 1
1 1 1 5 9 6 11 8 8 4 3 2 255 1 0 0
1 2 3 16 31 32 37 30 23 1 0 1 255 1 2 3
42 48 48 48 63 51 25 2 0 255 0 0 1 8 45 60
64 64 60 60 44 3 0 1 255 1 1 4 8 73 121 132
132 130 146 130 68 8 2 255 2 2 1 1 2 2 15 27
15 4 2 1 1 255 0 0 1 1 3 17 34 44 44 46
32 15 2 255 0 1 1 1 1 2 4 9 6 6 4 2
0 1 1 1 1 2 1 0 0 0 0 0 0 0 1 1
2 2 0 0 0 1 0 1 0 255 0 0 0 1 86 222
255 255 255 119 4 1 1 255 2 2 1 1 1 1 1 3
3 3 1 2 2 1 255 3 3 5 134 255 255 255 244 236
68 10 4 2 255 0 0 1 1 2 28 30 25 25 25 2
1 1 255 1 1 1 1 1 0 1 1 5 1 1 1 1
2 255 2 1 0 1 2 5 8 8 8 6 5 2 2 1
255 1 0 0 0 0 0 4 5 2 2 0 2 1 1 255
1 2 1 0 0 1 5 9 5 4 1 1 0 255 0 1
1 1 0 2 6 13 6 5 1 1 0 0 255 0 0 1
2 3 4 8 8 22 8 4 2 1 2 255 1 0 0 0
10 9 31 31 31 5 0 1 1 255 1 1 1 2 2 20
70 70 49 34 5 0 0 0 255 0 0 1 1 23 34 34
35 35 37 13 1 1 255 1 0 0 0 1 45 90 93 93
91 77 24 2 1 255 1 1 1 1 15 20 24 24 15 13
9 2 1 255 1 1 1 2 4 10 18 23 20 20 16 4
3 2 255 1 1 1 1 2 2 2 2 2 10 6 3 1
0 255 1 1 1 2 2 1 1 1 6 4 2 2 1 255
1 1 1 1 4 57 88 63 81 63 61 13 2 2 255 0
0 0 1 1 17 22 18 22 10 3 1 1 1 255 0 0
1 22 67 70 97 77 77 18 5 2 1 255 1 1 0 0
1 6 6 8 6 3 3 1 1 255 1 1 1 1 1 1
3 26 19 26 19 4 1 0 0 255 0 0 1 2 38 42
38 51 22 2 2 0 255 0 0 1 2 8 45 60 60 60
60 15 2 0 1 255 1 1 1 4 8 73 115 115 113 113
70 8 4 4 255 2 1 0 0 1 1 2 11 4 3 2
2 1 255 0 0 1 0 2 3 17 40 40 39 23 2 2
255 1 1 1 1 1 1 2 4 6 4 1 1 1 1 1
1 1 2 1 0 0 0 0 0 0 0 0 0 1 0 0
1 1 1 0 0 0 255 0 0 0 0 2 86 198 198 119
3 1 0 0 255 2 2 1 1 0 0 0 1 1 1 1
1 1 1 255 2 3 4 4 134 255 255 200 63 10 4 4
2 255 0 0 1 1 2 3 5 11 2 1 0 1 1 255
1 1 1 1 1 0 1 0 1 1 1 1 2 2 255 1
1 0 0 0 1 4 4 4 3 2 1 2 1 255 0 0
0 0 0 0 3 2 0 1 0 0 0 1 255 0 1 0
0 0 0 1 1 1 1 1 1 0 255 1 1 1 0 0
2 4 6 1 1 1 1 0 0 255 0 0 1 1 2 2
2 8 10 4 2 2 1 1 255 1 0 0 0 1 8 8
8 5 1 1 1 1 255 1 1 1 2 2 2 28 42 34
5 2 0 0 0 255 0 0 0 1 1 23 24 25 25 16
2 1 1 255 1 0 0 0 1 17 45 75 42 42 24 1
1 1 255 1 1 1 1 1 11 15 15 11 9 2 1 1
255 1 1 1 2 2 4 8 13 13 17 4 2 2 2 255
1 1 1 1 1 0 1 2 2 2 2 2 1 0 255 1
0 0 0 2 1 1 1 2 2 2 2 0 255 1 1 1
1 1 4 42 42 42 28 13 10 2 1 255 0 0 0 1
1 3 4 10 10 2 1 1 1 1 255 1 1 1 1 22
42 42 37 19 5 2 1 1 255 1 1 0 0 0 2 4
3 2 1 1 1 1 255 1 1 1 1 0 0 1 3 6
16 4 1 1 0 0 255 1 1 1 0 1 5 10 10 3
2 2 0 255 0 1 1 1 3 5 25 27 27 15 3 1
1 0 255 1 1 0 1 3 12 37 52 70 52 9 6 4
1 255 2 1 1 1 1 0 0 1 1 2 2 2 0 255
0 1 1 0 0 2 2 15 23 23 2 2 2 255 1 0
1 0 0 1 1 1 1 1 1 1 1 1 1 1 1 0
1 1 1 1 0 0 1 1 0 0 0 0 0 0 0 0
0 0 1 255 0 0 0 1 1 2 2 2 2 1 1 0
0 255 2 2 1 1 0 0 0 0 0 1 1 1 1 1
255 2 0 1 1 4 11 25 25 4 2 2 2 3 255 1
0 0 0 2 2 2 2 0 0 0 1 1 255 1 1 1
1 1 1 1 1 0 0 0 0 2 2 255 1 1 0 1
1 1 1 2 3 2 1 0 1 1 255 0 0 0 0 0
1 1 0 0 1 1 1 1 0 255 0 0 0 0 0 0
1 0 1 1 0 1 2 255 1 1 0 0 0 2 2 1
1 1 0 0 0 0 255 0 0 0 1 2 1 1 1 2
2 2 1 0 0 255 1 0 0 0 1 1 2 1 0 0
0 1 1 255 1 0 0 0 1 2 2 12 5 3 1 1
1 1 255 1 0 0 0 1 2 4 13 13 2 2 1 1
255 1 0 0 0 0 0 5 5 5 4 1 1 1 0 255
0 0 0 0 0 1 2 6 4 2 1 1 1 255 1 1
1 0 1 2 2 2 2 2 2 1 1 1 255 1 1 1
1 1 0 2 2 2 2 2 1 1 1 255 1 1 0 0
1 2 1 1 1 2 2 1 0 255 1 1 1 1 1 1
2 2 3 2 3 2 2 2 255 0 1 0 1 0 1 1
1 2 2 1 1 1 1 255 1 1 0 0 0 0 1 2
2 2 1 1 1 255 1 1 0 0 0 2 2 1 1 1
0 0 1 255 1 1 1 1 1 1 1 1 2 2 2 0
1 0 1 255 0 0 1 0 1 1 2 1 1 0 0 0
255 0 1 1 1 1 3 2 2 2 1 2 1 1 0 255
0 1 1 0 2 3 9 9 1 1 3 1 1 1 255 1
0 1 1 1 0 0 0 1 1 1 1 1 255 0 1 1
1 0 1 0 1 1 1 2 2 2 255 2 1 1 1 0
1 1 1 0 0 1 1 1 1 0 0 0 0 0 0 1
1 1 1 1 1 1 0 0 0 1 2 1 1 0 1 1
255 0 0 0 1 1 2 1 1 1 1 0 0 0 255 1
2 1 1 1 1 0 0 0 1 1 1 1 1 255 2 1
1 1 2 3 4 3 2 2 1 1 1 255 1 0 0 0
1 2 2 1 0 0 0 1 2 255 2 1 0 0 1 2
2 2 0 1 0 0 1 2 255 1 1 1 1 1 0 1
1 2 1 0 0 0 0 255 1 1 1 0 0 0 1 0
2 1 1 0 1 0 255 0 0 0 0 0 0 0 0 1
1 1 1 1 255 1 1 0 0 1 2 1 1 1 0 1
0 1 0 255 0 0 0 1 1 1 1 0 1 2 2 1
0 1 255 1 0 0 0 1 1 1 0 0 0 0 1 2
255 2 0 0 0 2 2 2 0 1 1 1 1 1 1 255
1 1 1 1 1 1 3 4 2 2 2 1 0 255 0 0
0 0 0 0 1 2 2 0 0 0 1 0 255 0 0 0
0 0 0 0 0 0 1 0 0 0 255 1 1 1 0 1
1 2 0 0 0 2 1 1 1 255 1 1 1 1 1 0
1 2 2 1 1 1 1 1 255 1 0 0 0 1 1 1
1 1 2 1 0 0 255 1 2 1 1 0 0 1 1 2
1 1 1 1 1 255 0 1 1 1 1 1 1 1 1 1
0 0 0 1 255 1 1 0 0 0 0 0 2 2 2 1
1 1 255 1 2 0 0 0 1 2 1 0 0 0 0 1
255 1 2 0 1 1 1 1 1 1 1 1 0 1 1 1
255 0 1 0 0 1 1 1 1 0 0 0 0 255 1 1
1 1 1 1 1 1 1 0 1 0 1 0 255 0 1 1
0 0 0 1 1 1 1 1 1 0 0 255 1 1 1 1
1 0 0 0 1 1 1 1 0 255 1 1 1 1 1 0
0 0 1 1 1 1 1 255 1 1 0 0 0 1 1 1
1 1 1 2 1 1 0 0 0 0 1 1 0 1 0 1
1 1 1 1 0 0 0 2 0 0 0 1 1 255 1 1
1 1 1 1 1 1 1 1 2 1 1 255 2 2 1 0
1 1 1 1 1 1 1 1 1 1 255 1 1 1 0 1
2 2 2 1 1 0 1 1 255 1 0 0 0 1 1 1
0 0 0 1 1 2 255 2 1 1 1 2 2 2 1 0
1 1 1 2 2 255 1 1 2 2 1 0 0 0 1 0
0 0 0 0 255 0 1 1 1 0 0 0 0 2 2 1
1 1 1 255 0 0 1 0 1 0 0 0 0 1 0 2
1 255 1 1 0 0 1 2 1 0 1 0 0 0 1 1
255 1 0 0 0 1 1 1 1 0 0 2 0 0 0 255
1 0 0 0 0 0 1 1 0 0 0 0 1 255 1 0
1 0 2 2 2 0 1 1 1 1 1 1 255 1 2 2
1 1 1 2 1 2 1 2 1 0 255 1 1 0 0 0
0 0 0 0 0 0 1 2 1 255 255 255 255 255 255 255
255 255 255 255 255 255 255 255 255 255 255 255 255 255 255 255
255 255 255 255 255 255 255 255 255 255 255 255 255 255 255 255
255 255 255 255 255 255 255 255 255 255 255 255 255 255 255 255
255 255 255 255 255 255 255 255 255 255 255 255 255 255 255 255
255 255 255 255 255 255 255 255 255 255 255 255 255 255 255 255
255 255 255 255 255 255 255 255 255 255 255 255 255 255 255 255
255 255 255 255 255 255 255 255 255 255 255 255 255 255 255 255
255 255 255 255 255 255 255 255 255 255 255 255 255 255 255 255
255 255 255 255 255 255 255 255 255 255 255 255 255 255 255 255
255 255 255 255 255 255 255 255 255 255 255 255 255 255 255 255
255 255 255 255 255 255 255 255 255 255 255 255 255 255 255 255
255 255 255 255 255 255 255 255 255 255 255 255 255 255 255 255
255 255 255 255 255 255 255 255 255 255 255 255 255 255 255 255
255 255 255 255 255 255 255 255 255 255 255 255 255 255 255 255
255 255 255 255 255 255 255 255 255 255 255 255 255 255 255 255
255 255 255 255 255 255 255 255 255 255 255 255 255 255 255 255
255 255 255 255 255 255 255 255 255 255 255 255 255 255 255 255
255 255 255 255 255 255 255 255 255 255 255 255 255 255 255 255
255 255 255 255 255 255 255 255 255 255 255 255 255 255 255 255
255 255 255 255 255 255 255 255 255 255 255 255 255 255 255 255
255 255 255 255 255 255 255 255 255 255 255 255 255 255 255 255
255 255 255 255 255 255 255 255 255 255 255 255 255 255 255 255
255 255 255 255 255 255 255 255 255 255 255 255 255 255 255 255
255 255 255 255 255 255 255 255 255 255 255 255 255 255 255 255
255 255 255 255 255 255 255 255 255 255 255 255 255 255 255 255
255 255 255 255 255 255 255 255 255 255 255 255 255 255 255 255
255 255 255 255 255 255 255 255 255 255 255 255 255 255 255 255
255 255 255 255 255 255 255 1 1 1 1 0 1 0 0 1
1 1 0 0 255 1 0 0 0 2 2 2 1 1 0 1
1 0 0 255 2 1 1 1 1 0 0 0 1 1 1 1
1 1 255 0 0 0 0 1 0 1 1 1 1 0 1 1
255 2 2 1 0 0 0 0 0 0 1 1 1 2 1 255
1 1 1 1 1 0 0 0 0 1 1 1 1 1 255 1
1 1 1 1 1 1 1 2 1 1 1 1 255 0 1 0
1 1 1 1 1 1 0 0 1 1 255 0 0 0 0 1
1 1 0 0 1 1 1 1 1 1 255 0 0 0 0 0
0 0 1 1 1 1 1 255 0 0 1 1 2 1 1 0
1 1 1 0 0 0 255 0 0 0 0 1 2 3 2 1
1 1 1 1 0 255 0 2 2 0 1 0 0 0 0 1
1 1 2 255 1 1 1 1 1 1 0 0 0 0 0 1
1 255 1 1 1 1 1 1 1 1 1 1 1 0 0 1
1 1 1 1 1 0 0 0 0 1 1 1 1 3 4 6
4 2 1 1 0 1 1 255 1 1 0 0 0 1 0 1
0 1 2 1 1 255 2 2 0 0 0 0 0 0 1 1
1 1 1 1 255 0 0 0 1 0 1 0 1 1 1 1
1 1 255 0 0 0 1 1 0 0 0 2 1 2 2 2
255 1 0 1 0 1 1 1 1 1 1 1 2 1 1 255
1 1 2 1 2 1 1 1 1 2 1 1 0 0 255 0
0 1 1 0 0 0 1 0 1 0 0 0 0 255 1 1
2 2 2 0 0 0 0 0 0 0 1 255 1 1 0 0
0 0 1 0 0 0 0 0 0 0 255 0 0 0 0 0
0 1 2 2 0 0 0 0 0 255 0 1 1 1 1 1
1 0 0 0 1 1 0 255 1 1 1 1 1 2 2 2
1 1 1 0 1 1 255 1 2 2 0 0 0 0 0 1
1 1 0 0 255 1 2 1 1 1 1 1 1 1 1 1
1 0 1 255 1 1 1 1 1 1 1 1 1 1 0 0
0 255 1 2 2 2 2 2 2 1 1 1 1 1 2 1
255 1 1 0 0 1 1 1 1 1 1 1 1 1 1 255
1 0 0 0 0 0 1 1 1 1 1 1 2 255 1 1
0 0 0 3 3 1 0 0 0 1 2 2 255 1 1 1
1 1 1 0 0 0 1 1 1 1 1 255 1 1 1 2
1 1 1 1 1 0 0 1 1 255 0 0 0 1 1 1
1 1 1 1 1 1 1 255 0 0 0 0 2 2 2 1
1 1 1 1 1 1 1 255 0 0 0 0 0 0 0 0
1 1 1 1 255 0 0 0 0 1 1 1 0 0 0 0
0 1 0 255 0 0 1 1 3 3 4 4 4 4 1 1
1 0 255 0 2 2 1 1 1 1 1 0 1 1 1 2
255 2 1 1 1 0 0 0 1 1 1 1 1 1 255 1
1 1 1 1 1 1 1 1 1 0 0 0 1 1 1 1
1 1 1 0 0 0 1 1 1 4 9 15 17 17 6 2
2 2 3 1 255 0 0 0 0 0 1 0 1 0 1 1
0 0 255 2 1 0 0 0 0 0 0 1 1 1 1 1
2 255 0 0 1 2 1 2 1 1 1 1 1 1 1 255
0 0 0 2 3 2 3 3 3 2 2 2 2 255 1 0
0 0 0 1 1 1 1 2 1 1 0 1 255 2 1 2
1 2 1 2 5 2 4 1 1 1 0 255 0 1 1 1
1 1 1 1 1 1 1 0 0 0 255 0 1 2 2 1
0 0 0 0 0 0 0 0 255 1 0 0 0 0 1 1
1 1 0 0 0 0 0 255 0 0 0 0 0 0 1 2
2 2 1 0 0 0 255 0 0 1 1 1 1 1 1 2
2 1 0 0 255 0 1 1 1 1 2 2 0 0 1 1
1 1 1 255 1 1 1 0 0 1 0 0 0 1 1 1
2 255 0 0 0 1 1 1 1 1 1 0 0 0 0 1
255 1 1 1 1 1 1 1 1 2 1 1 1 1 255 2
2 2 2 6 6 17 6 6 2 2 1 2 1 255 1 0
0 0 0 2 2 2 1 1 0 0 1 2 255 2 0 0
0 0 0 1 2 1 1 0 1 1 255 1 1 1 0 2
3 3 1 1 0 0 0 1 0 255 0 1 1 1 1 1
1 1 1 2 2 1 0 1 255 1 1 1 2 2 2 1
1 1 1 1 1 1 255 0 0 1 1 1 1 1 1 1
1 1 1 1 255 1 0 0 1 1 2 3 3 1 0 0
1 1 1 0 255 0 0 0 2 0 0 0 0 0 0 1
1 255 0 0 0 0 0 0 0 0 0 0 1 1 1 1
255 0 1 1 1 9 22 44 49 44 24 19 1 0 0 255
0 0 1 1 1 2 1 1 1 2 1 1 2 255 1 0
0 1 0 1 1 9 3 2 1 1 1 255 1 1 1 1
1 2 1 1 0 1 1 0 0 1 1 1 1 1 0 0
0 0 0 2 2 3 9 15 22 17 17 17 11 12 8 3
1 255 0 0 0 0 0 1 1 1 0 1 0 0 0 255
2 1 0 0 0 1 1 9 10 4 2 1 1 2 255 1
1 1 2 2 3 4 5 5 1 0 0 1 255 1 1 1
3 5 5 20 135 135 16 3 2 2 255 0 0 0 0 0
2 2 5 3 3 2 0 0 1 255 2 1 2 1 2 4
35 45 12 5 2 1 1 1 255 1 1 1 1 1 2 2
1 1 1 1 1 0 0 255 1 1 2 2 2 1 0 1
1 0 0 0 1 255 1 1 1 1 1 1 4 4 2 1
1 0 0 0 255 0 0 0 1 0 1 2 3 3 2 0
0 0 1 255 0 0 0 1 1 6 35 12 4 3 2 0
0 255 1 1 1 1 2 4 4 2 2 2 2 2 2 1
255 1 1 1 1 2 2 2 1 1 1 1 1 0 255 0
0 0 1 1 2 2 2 2 2 2 0 0 0 255 0 1
1 1 1 1 2 2 2 1 1 1 2 255 1 2 2 2
17 37 70 70 70 39 6 2 2 1 255 1 0 0 0 0
16 47 34 4 1 0 0 1 2 255 2 1 2 2 2 2
2 2 2 2 1 1 1 255 1 0 0 1 3 4 3 3
2 0 0 0 0 0 255 0 0 0 1 8 8 5 4 2
2 1 1 0 0 255 1 1 1 3 25 25 16 5 2 2
1 1 1 255 0 0 1 1 1 1 1 1 1 1 0 0
1 255 1 0 0 1 1 1 5 3 3 0 0 0 0 0
0 255 0 0 4 9 16 17 4 2 0 0 0 0 255 0
0 0 0 0 0 3 4 1 0 1 1 2 1 255 1 1
3 9 26 61 77 79 96 108 78 26 1 0 255 0 1 2
2 2 5 1 2 2 3 2 1 1 255 1 1 1 1 1
10 25 25 25 9 2 2 2 255 1 0 0 1 2 3 18
18 4 1 1 1 1 1 1 0 1 1 1 1 0 0 0
0 2 9 15 16 23 17 17 16 12 16 10 5 1 255 0
0 0 1 1 2 1 2 1 1 1 0 0 255 2 0 0
0 1 9 11 22 22 13 6 1 1 0 255 1 1 1 1
2 100 154 148 142 46 1 1 2 255 1 1 1 3 9 106
234 255 255 202 30 4 2 255 0 0 0 2 2 10 10 13
13 5 2 0 0 1 255 1 1 1 2 4 84 104 104 52
45 9 1 1 1 255 1 1 0 0 5 10 10 11 3 2
1 0 0 0 255 0 1 2 2 10 15 15 15 10 1 0
0 1 255 1 2 2 2 27 33 20 12 9 2 1 1 0
1 255 0 0 0 1 1 2 10 10 5 3 0 0 1 1
255 0 0 0 3 13 52 44 38 23 3 2 1 0 255 0
1 1 2 5 8 13 11 11 2 2 1 2 2 255 0 1
1 1 2 5 16 15 4 1 1 1 2 255 0 0 0 1
2 6 9 20 45 11 8 2 1 0 255 0 1 1 1 1
2 2 13 13 5 2 2 2 255 1 1 2 5 37 150 118
124 118 114 39 6 1 1 255 1 1 1 2 16 20 47 34
26 12 2 1 1 2 255 2 1 2 2 2 2 2 4 4
10 1 1 0 255 0 0 1 4 9 13 13 5 2 0 0
0 0 0 255 0 1 3 8 12 12 12 20 5 2 1 1
0 0 255 1 1 3 30 255 255 255 151 8 8 3 0 0
255 0 0 1 0 0 0 1 1 1 1 1 0 1 255 1
0 1 1 1 6 13 11 3 3 0 0 0 1 0 255 0
4 15 20 17 20 16 4 1 0 0 0 255 0 1 0 0
0 0 5 6 4 1 1 2 2 1 255 1 1 4 25 77
77 79 81 104 111 122 122 26 0 255 0 0 2 2 2 8
8 8 8 13 4 1 0 255 0 2 2 2 9 27 31 38
33 33 6 2 1 255 1 0 0 1 3 10 19 19 18 4
1 1 1 1 1 0 1 1 1 0 0 0 0 0 5 15
19 17 18 16 16 12 12 12 10 5 1 255 0 0 0 1
2 2 2 2 1 1 0 1 1 255 1 1 0 0 10 22
45 39 39 33 20 6 0 0 255 1 1 3 4 100 172 183
151 151 105 46 3 1 255 1 1 1 3 106 255 255 255 255
255 226 30 2 255 0 0 0 2 10 19 27 48 26 19 5
1 0 1 255 1 1 1 1 84 129 140 139 104 88 26 9
1 1 255 1 1 1 3 10 16 16 16 11 3 2 1 0
0 255 0 1 2 33 33 20 18 31 12 8 1 0 0 255
1 1 5 31 39 33 27 33 20 8 2 1 0 0 255 0
1 1 1 2 10 16 18 13 5 1 1 1 1 255 0 0
0 6 44 61 48 38 37 12 3 1 1 255 1 1 1 4
8 16 16 17 16 12 2 2 1 1 255 1 1 1 2 5
23 26 23 13 4 2 1 1 255 0 0 0 0 4 9 31
38 45 28 27 8 2 0 255 0 2 2 1 1 2 16 24
20 9 5 2 2 255 0 0 3 27 103 162 128 124 124 124
114 19 1 0 255 1 1 2 16 17 20 27 27 12 12 4
2 1 1 255 2 1 0 1 2 5 4 4 4 10 3 1
0 255 0 0 1 4 15 15 15 11 5 2 0 0 1 1
255 0 2 3 17 17 22 20 25 15 5 1 1 0 0 255
1 1 30 255 255 255 255 255 151 8 3 2 0 255 0 1
1 1 1 0 1 1 2 1 1 0 1 255 1 0 1 2
6 13 18 13 8 3 2 1 0 0 0 255 0 17 17 17
15 20 9 8 4 1 1 0 255 0 1 0 0 0 5 10
10 6 2 1 1 1 1 255 1 3 25 78 85 79 81 79
96 115 122 122 93 5 255 0 2 2 3 10 8 6 6 13
13 4 0 0 255 1 2 2 6 10 31 31 34 25 32 20
4 1 255 1 0 1 2 10 10 18 25 19 13 4 1 1
2 1 1 1 1 1 1 0 0 0 0 9 15 22 18 17
11 11 11 11 12 10 6 1 255 0 0 1 4 4 4 4
4 2 1 1 1 1 255 2 1 0 1 19 32 52 53 53
27 20 13 1 0 255 0 3 4 5 136 159 183 151 154 151
105 4 1 255 0 1 1 3 248 255 255 255 255 255 255 226
4 255 0 0 0 1 12 40 49 49 48 41 15 2 1 1
255 2 1 1 2 125 129 169 140 139 105 68 12 1 1 255
1 1 1 8 17 17 16 12 11 9 3 2 0 0 255 0
1 2 32 32 31 18 37 12 12 0 0 0 255 1 0 2
48 48 31 25 37 42 30 8 1 0 0 255 0 0 0 1
5 16 19 19 18 11 1 1 1 1 255 0 0 1 13 63
63 52 46 38 37 9 1 1 255 1 0 2 5 16 17 17
19 19 24 12 2 1 1 255 0 0 1 2 16 20 26 26
23 13 3 2 1 255 0 0 0 0 4 20 31 20 28 28
28 19 1 1 255 1 1 2 1 1 2 16 24 24 6 3
1 1 255 1 1 5 32 162 175 146 124 124 147 124 51 1
0 255 1 2 6 20 22 22 18 12 11 12 12 2 1 0
255 2 1 0 1 6 9 5 4 3 2 1 1 0 255 0
0 1 13 15 16 16 16 15 3 1 1 1 1 255 1 2
3 18 18 20 15 25 15 6 2 1 1 0 255 1 5 161
255 255 255 255 255 255 8 3 2 1 255 1 1 2 1 1
0 2 5 10 4 1 1 1 255 0 0 1 6 18 17 18
15 9 5 3 1 1 1 0 255 2 17 24 17 15 15 8
9 8 1 1 1 255 0 1 1 0 0 11 16 16 16 2
2 1 1 1 255 1 2 78 82 107 90 90 69 71 69 104
86 73 8 255 0 0 2 3 10 8 8 6 8 8 4 1
0 255 0 1 2 6 17 23 23 23 18 33 18 4 1 255
1 1 1 4 13 11 13 22 22 13 4 2 2 2 1 1
1 1 0 0 0 0 0 1 9 15 22 19 12 10 9 9
12 15 12 8 0 255 0 0 1 3 4 4 4 5 4 2
0 0 1 255 1 1 1 1 19 31 35 39 47 27 25 20
2 0 255 1 1 4 5 136 136 154 100 154 150 150 25 0
255 0 1 1 3 255 255 255 255 255 255 255 255 6 255 0
0 0 0 5 19 48 48 48 54 20 9 2 1 255 1 1
2 20 98 121 139 151 155 137 91 15 1 0 255 1 1 2
8 17 17 13 12 12 9 4 2 0 0 255 1 1 4 31
32 31 18 33 12 2 0 0 0 255 1 0 1 32 32 25
25 37 42 33 8 1 0 0 255 1 1 1 2 12 16 18
18 17 13 2 1 1 1 255 0 0 1 33 63 70 62 48
46 33 9 1 1 255 1 0 1 5 16 17 16 16 16 24
19 3 1 0 255 0 0 1 2 19 20 20 22 22 15 10
1 1 255 0 0 0 0 22 23 38 20 24 28 28 22 2
1 255 0 0 1 1 1 2 6 18 6 3 2 2 1 255
1 1 5 32 147 158 146 128 121 147 115 51 0 0 255 0
1 6 30 30 23 15 10 8 12 12 3 1 0 255 1 1
1 2 16 32 8 11 4 2 1 0 1 255 0 1 1 15
16 16 16 16 16 3 2 1 1 1 255 1 1 2 18 18
19 15 24 15 9 2 1 1 0 255 1 8 161 255 255 255
255 255 255 5 3 2 2 255 2 1 1 1 2 2 5 17
18 10 2 1 1 255 0 0 0 10 17 17 15 13 11 5
3 2 1 0 0 255 0 17 30 24 17 17 9 19 8 1
1 1 255 1 1 1 0 1 11 19 16 16 3 2 1 0
1 255 1 1 78 85 110 107 107 90 71 55 55 70 70 16
255 0 0 0 8 10 10 10 10 10 15 8 1 1 255 1
1 1 10 18 23 23 23 22 38 18 4 1 255 1 1 1
10 13 13 13 18 22 11 4 2 2 2 1 2 1 1 1
0 1 0 1 1 9 13 17 12 11 11 10 11 12 15 13
6 0 255 0 0 1 2 2 2 2 4 3 2 0 0 1
255 1 1 1 1 11 31 35 44 51 47 25 17 2 1 255
0 1 2 4 102 136 154 100 128 150 150 25 2 255 0 0
0 1 248 255 255 255 255 255 255 255 6 255 2 2 1 1
1 15 30 31 38 54 31 8 2 1 255 0 0 2 20 96
98 112 121 159 137 105 15 1 0 255 0 1 1 2 10 11
11 13 22 18 4 2 1 1 255 2 3 4 12 31 31 28
28 12 2 0 0 0 255 1 0 1 32 42 32 32 34 37
31 5 1 0 1 255 1 1 1 2 5 12 15 12 16 8
2 1 1 1 255 0 0 1 33 46 73 73 62 46 27 9
2 2 255 1 1 2 6 12 16 16 15 16 20 16 3 1
1 255 0 0 1 2 10 12 12 18 22 20 10 2 0 255
0 0 0 0 22 33 33 24 24 28 22 19 2 1 255 0
0 1 1 1 1 3 3 3 2 1 1 1 255 1 1 5
15 142 168 162 153 133 133 103 40 0 0 255 0 1 5 30
37 27 22 15 15 24 24 3 2 2 255 1 1 1 2 17
33 16 11 4 1 0 0 1 255 1 0 1 12 16 16 16
16 16 3 2 1 1 1 255 1 1 1 4 12 19 19 23
19 13 2 1 1 0 255 1 9 119 255 255 255 255 255 212
4 2 2 1 255 1 1 1 1 1 2 6 28 28 12 3
2 1 255 1 1 1 2 10 10 13 13 11 5 3 1 2
1 1 255 2 24 33 33 28 30 28 24 16 1 0 0 255
1 1 1 1 1 11 18 15 10 3 1 1 0 1 255 1
1 20 82 107 110 110 100 82 66 55 51 44 16 255 0 0
0 8 10 11 10 19 15 16 8 1 1 255 0 1 1 16
18 18 23 38 42 42 16 2 1 255 1 1 1 2 13 13
16 11 22 10 2 2 0 2 2 2 2 1 0 0 1 1
1 1 6 10 13 11 12 12 12 12 13 16 13 5 1 255
1 1 1 1 2 1 2 3 3 2 1 0 1 255 0 0
0 1 10 27 37 44 51 51 31 17 2 1 255 1 0 1
3 42 161 163 128 159 150 114 11 1 255 0 0 1 3 157
255 255 255 255 255 255 208 6 255 2 1 0 0 1 13 15
15 31 38 35 4 1 1 255 0 0 1 2 88 96 88 64
79 68 53 13 2 0 255 0 0 0 1 1 3 11 16 22
16 2 2 0 1 255 1 1 3 11 17 32 32 27 12 2
0 0 0 255 1 0 1 17 32 41 41 34 34 31 2 1
1 2 255 1 1 1 1 4 6 11 10 9 6 2 1 1
0 255 0 0 1 1 37 46 46 47 33 9 2 2 1 255
1 1 1 4 5 12 13 15 15 15 6 2 1 1 255 1
0 1 1 2 8 5 5 10 10 2 0 0 255 1 0 0
0 5 23 23 32 26 32 19 5 2 1 255 0 0 1 1
1 1 2 1 1 1 1 1 1 255 1 1 5 12 68 147
149 149 133 115 89 39 0 0 255 0 0 1 8 30 30 34
18 33 31 24 2 1 1 255 1 1 1 1 3 32 17 11
4 1 0 0 0 255 1 0 1 5 12 16 16 16 5 2
1 0 1 1 255 1 1 1 2 3 11 11 19 16 9 2
1 1 0 255 0 1 8 199 255 255 255 212 15 2 1 1
1 255 0 1 0 1 1 2 3 9 18 3 3 1 1 255
1 1 0 0 3 9 10 11 6 4 2 1 2 0 0 255
0 24 30 31 31 31 28 20 16 1 0 0 255 0 0 0
0 0 1 11 4 6 2 1 1 1 1 255 1 0 3 81
92 92 92 100 96 78 55 51 42 13 255 1 1 0 1 4
10 4 10 11 15 1 0 0 255 0 1 1 4 15 13 15
63 63 38 4 1 1 255 2 2 1 2 2 9 16 10 18
2 0 0 0 2 2 2 2 2 0 0 0 1 1 1 1
6 11 12 12 15 17 16 16 13 9 4 1 255 1 0 2
1 1 1 1 2 3 2 1 1 1 255 0 0 0 1 2
10 37 41 41 41 25 2 1 1 255 0 1 1 3 10 98
161 154 154 126 39 2 1 255 0 2 2 3 10 177 255 255
255 255 208 10 4 255 2 1 0 0 0 0 6 6 8 19
4 1 1 0 255 0 0 1 2 4 35 63 37 48 33 13
1 1 1 255 0 0 0 0 1 1 2 11 16 4 2 2
1 1 255 0 0 0 3 11 22 23 22 2 1 1 0 1
255 1 0 0 0 17 23 23 23 27 9 1 0 1 1 255
1 1 1 0 1 4 5 6 6 3 1 1 1 0 255 0
0 0 1 2 26 38 23 9 2 2 2 2 255 1 1 1
1 1 5 8 9 9 6 1 1 1 1 255 1 0 1 1
2 2 2 2 2 2 1 0 0 255 1 1 1 1 1 5
13 23 26 26 8 2 1 1 255 0 0 0 1 1 1 1
1 2 1 1 1 1 255 0 1 3 5 5 68 124 133 111
103 40 12 1 0 255 0 0 1 2 8 30 34 33 31 18
2 1 1 1 255 1 1 1 1 1 4 4 3 1 0 0
0 1 255 1 1 1 2 5 5 8 5 3 1 1 0 0
1 255 1 1 1 2 2 2 2 4 8 1 1 1 1 1
255 0 0 1 8 129 154 129 15 2 2 1 1 0 255 1
1 1 1 1 1 0 2 2 2 2 1 0 255 1 1 0
0 0 2 6 5 3 2 2 1 2 0 0 255 0 8 12
12 31 31 25 17 1 0 0 0 255 0 1 0 0 0 1
2 2 2 2 2 2 1 0 255 0 0 1 16 59 59 92
107 100 78 57 47 19 6 255 1 1 0 0 0 2 0 0
0 0 0 0 0 255 0 1 1 2 2 5 13 53 53 13
2 1 1 255 2 2 1 1 1 2 3 3 3 1 0 0
0 1 2 2 2 2 0 0 0 0 1 1 1 2 10 12
13 17 17 17 16 9 4 3 2 255 0 0 1 1 1 1
1 1 2 2 2 1 1 255 0 0 1 1 2 2 9 10
16 16 2 1 1 0 255 0 0 1 2 4 10 98 126 126
39 2 2 1 255 0 1 2 2 3 4 177 214 214 187 10
2 2 255 0 0 0 0 0 1 3 3 5 5 1 1 0
0 255 0 1 1 2 3 4 17 19 19 2 1 1 1 1
255 0 0 0 0 0 1 1 1 2 2 2 2 0 0 255
0 0 0 1 2 6 6 1 1 1 1 1 1 255 1 0
0 0 1 13 13 9 8 0 0 0 1 1 255 1 1 1
0 0 1 2 2 2 1 1 1 1 1 255 1 0 0 1
2 2 2 1 1 1 1 1 0 255 1 1 1 1 1 1
4 4 2 1 1 1 1 1 255 1 1 1 1 1 1 1
1 1 0 0 0 1 255 1 1 1 1 1 2 3 5 8
8 2 2 1 0 255 0 0 0 1 1 1 1 2 2 1
1 1 1 255 1 1 1 2 2 10 19 39 40 40 12 1
1 1 255 1 0 0 1 1 4 23 23 13 1 0 1 1
1 255 1 0 1 1 1 0 0 0 1 1 1 1 1 255
1 1 1 2 1 1 2 1 1 1 0 0 0 0 255 1
1 1 1 2 2 1 1 1 1 1 1 1 1 255 0 0
0 1 2 2 2 2 1 1 1 1 2 255 1 1 1 1
1 1 0 0 2 2 2 1 0 255 0 0 0 0 0 1
1 2 2 2 2 1 1 0 0 255 0 0 8 11 11 20
17 0 0 0 0 1 255 1 1 0 0 0 1 1 2 2
2 2 2 1 0 255 0 1 1 2 16 25 47 54 57 55
47 19 4 2 255 1 1 1 0 1 1 1 0 1 0 0
0 0 255 0 1 1 1 1 1 2 13 4 3 1 1 1
255 1 2 1 1 1 1 2 2 1 0 0 0 1 1 1
1 1 0 0 0 0 0 0 1 1 2 2 12 12 16 17
16 6 4 3 1 1 255 0 0 1 1 1 1 1 1 1
2 1 1 1 255 0 0 1 1 2 2 1 1 1 1 1
1 1 0 255 0 1 1 2 3 3 2 2 2 2 2 2
2 255 1 1 1 2 2 2 4 10 10 6 5 2 2 255
0 1 0 0 0 0 0 3 3 2 1 1 0 0 255 0
1 1 1 2 3 3 2 2 2 1 1 1 1 255 0 0
0 0 0 0 0 1 1 1 1 1 1 0 255 0 0 0
1 1 1 1 1 1 1 1 1 1 255 1 1 0 0 1
1 2 2 2 0 0 0 0 1 255 1 0 1 1 0 1
1 2 1 1 1 1 1 1 255 1 1 1 0 1 2 1
1 1 1 1 1 0 255 0 1 1 1 1 1 2 1 1
1 0 0 0 1 255 1 1 1 1 1 1 1 0 0 0
0 1 1 255 0 0 1 1 0 0 1 2 2 2 2 1
1 1 255 0 0 0 1 0 1 1 1 0 0 0 1 1
255 1 1 1 2 2 2 2 2 0 1 1 1 1 1 255
1 1 0 0 0 0 0 1 1 1 0 0 0 1 255 2
2 1 1 1 1 0 0 0 0 1 1 1 255 1 1 1
1 1 1 1 1 1 1 1 1 0 0 255 1 1 1 1
1 1 1 1 1 1 1 1 1 1 255 2 0 0 0 1
1 1 1 1 1 1 1 2 255 1 1 1 2 1 1 0
0 2 2 2 0 0 255 0 0 0 0 0 1 1 1 1
1 1 1 1 0 0 255 0 0 0 1 1 1 0 0 0
0 1 1 255 1 1 0 0 0 1 1 1 1 1 2 2
1 1 255 0 1 1 2 3 8 13 26 26 25 11 2 1
1 255 1 1 1 1 1 1 1 1 0 0 0 0 0 255
1 1 1 0 0 1 1 1 2 1 1 1 1 255 1 0
0 1 2 1 2 1 1 1 0 1 1 1 1 1 0 0
0 0 0 0 0 0 0 0 0 1 2 10 10 2 3 2
1 1 0 255 0 0 0 0 1 0 0 0 1 1 1 1
0 255 0 0 1 1 1 1 1 1 1 1 1 1 0 0
255 1 2 0 0 0 2 1 1 1 1 2 2 3 255 1
0 0 1 2 1 2 1 4 2 2 2 1 255 0 1 0
1 1 1 0 0 3 2 1 1 0 0 255 1 1 1 1
2 2 2 1 1 1 1 1 1 1 255 1 1 1 1 0
0 0 1 1 2 2 1 1 0 255 1 1 0 1 1 1
1 0 1 1 1 1 2 255 1 1 1 1 1 1 1 0
0 0 0 0 0 1 255 1 1 1 1 2 1 0 1 1
1 0 1 1 1 255 2 1 1 0 1 1 1 1 0 1
1 1 0 255 0 0 0 0 1 2 2 1 0 0 0 0
0 1 255 0 0 1 1 1 1 1 0 0 0 1 1 1
255 1 1 1 1 0 0 1 1 2 0 0 1 1 1 255
1 1 0 1 0 1 1 1 0 0 0 0 1 255 1 1
1 1 1 1 1 0 0 0 1 0 0 0 255 1 0 0
0 0 0 0 0 1 1 0 0 0 1 255 1 2 1 1
1 0 0 0 0 0 1 1 1 255 0 0 0 1 1 1
1 0 1 1 1 1 1 0 255 1 2 2 1 1 1 1
1 1 1 1 1 1 1 255 2 1 1 1 1 1 1 1
1 1 1 1 1 255 1 1 1 1 1 1 1 0 0 0
1 0 0 255 0 0 0 1 1 1 1 1 1 0 1 0
0 0 0 255 0 0 0 0 0 0 0 1 1 1 1 1
255 1 1 0 0 0 1 1 1 1 1 1 1 1 1 255
1 1 1 2 2 3 1 1 1 2 2 2 0 2 255 2
1 2 2 1 1 1 1 0 1 1 0 0 255 1 1 1
0 1 1 1 1 1 1 2 1 2 255 2 0 1 0 2
0 0 0 1 1 2 2 1 1 0 1 1 0 255 255 255
255 255 255 255 255 255 255 255 255 255 255 255 255 255 255 255
255 255 255 255 255 255 255 255 255 255 255 255 255 255 255 255
255 255 255 255 255 255 255 255 255 255 255 255 255 255 255 255
255 255 255 255 255 255 255 255 255 255 255 255 255 255 255 255
255 255 255 255 255 255 255 255 255 255 255 255 255 255 255 255
255 255 255 255 255 255 255 255 255 255 255 255 255 255 255 255
255 255 255 255 255 255 255 255 255 255 255 255 255 255 255 255
255 255 255 255 255 255 255 255 255 255 255 255 255 255 255 255
255 255 255 255 255 255 255 255 255 255 255 255 255 255 255 255
255 255 255 255 255 255 255 255 255 255 255 255 255 255 255 255
255 255 255 255 255 255 255 255 255 255 255 255 255 255 255 255
255 255 255 255 255 255 255 255 255 255 255 255 255 255 255 255
255 255 255 255 255 255 255 255 255 255 255 255 255 255 255 255
255 255 255 255 255 255 255 255 255 255 255 255 255 255 255 255
255 255 255 255 255 255 255 255 255 255 255 255 255 255 255 255
255 255 255 255 255 255 255 255 255 255 255 255 255 255 255 255
255 255 255 255 255 255 255 255 255 255 255 255 255 255 255 255
255 255 255 255 255 255 255 255 255 255 255 255 255 255 255 255
255 255 255 255 255 255 255 255 255 255 255 255 255 255 255 255
255 255 255 255 255 255 255 255 255 255 255 255 255 255 255 255
255 255 255 255 255 255 255 255 255 255 255 255 255 255 255 255
255 255 255 255 255 255 255 255 255 255 255 255 255 255 255 255
255 255 255 255 255 255 255 255 255 255 255 255 255 255 255 255
255 255 255 255 255 255 255 255 255 255 255 255 255 255 255 255
255 255 255 255 255 255 255 255 255 255 255 255 255 255 255 255
255 255 255 255 255 255 255 255 255 255 255 255 255 255 255 255
255 255 255 255 255 255 255 255 255 255 255 255 255 255 255 255
255 255 255 255 255 255 255 255 255 255 1 1 1 1 1 0
0 0 0 0 1 0 0 0 0 0 1 0 0 255 0 1
1 0 1 0 0 0 0 0 0 0 0 255 0 0 1 1
1 0 1 2 2 0 0 0 0 1 255 2 2 1 0 0
0 1 0 0 0 1 1 1 255 0 0 1 1 1 1 1
1 1 1 1 2 1 255 2 3 2 1 1 1 1 0 1
1 2 2 1 1 255 1 2 2 2 2 2 2 1 1 0
0 0 1 2 255 1 0 0 1 1 1 0 0 1 1 2
2 1 1 255 1 1 0 0 0 1 1 1 1 1 0 0
0 255 1 1 1 1 1 1 1 0 1 0 0 0 1 1
255 0 0 0 0 0 0 0 1 1 1 0 0 0 0 255
0 0 0 1 1 1 1 0 0 1 1 1 1 255 0 0
0 0 1 0 0 0 0 1 0 0 0 1 255 1 0 0
0 0 0 1 0 1 1 1 1 1 255 1 2 1 2 1
0 0 1 2 0 0 0 1 2 255 1 1 1 2 2 1
1 1 0 1 1 0 0 255 1 1 1 1 1 1 1 1
1 1 1 1 0 1 255 1 0 0 1 1 1 1 1 1
2 1 0 1 1 255 1 1 1 0 1 0 1 1 1 0
2 1 2 255 1 1 0 0 0 0 0 0 1 0 1 0
0 0 255 1 1 1 1 1 1 1 1 1 1 1 1 1
1 255 2 2 2 2 2 2 1 1 2 2 1 1 0 255
1 1 2 1 1 1 0 0 0 0 0 1 1 255 0 0
0 0 1 1 1 0 0 0 0 0 0 0 0 255 0 0
0 0 0 0 0 0 0 0 1 2 255 2 1 0 0 0
0 1 1 1 1 1 1 1 1 255 1 1 1 1 1 1
1 2 1 1 0 0 1 2 255 1 1 2 2 2 2 2
1 1 1 1 0 0 255 1 0 0 1 1 2 2 1 1
0 1 2 2 255 2 1 1 1 2 0 0 0 1 1 2
1 1 1 0 0 1 1 1 0 1 1 1 1 0 0 0
0 1 0 0 0 1 1 1 1 0 255 1 1 1 1 1
1 1 1 1 1 1 1 1 255 1 1 2 2 2 1 3
3 3 0 0 0 1 1 255 1 1 1 2 1 1 1 1
0 0 0 1 1 255 1 1 1 1 1 0 0 0 0 1
1 1 1 255 2 4 2 1 1 1 1 1 1 2 2 2
1 1 255 2 2 2 2 2 2 1 1 1 1 1 1 1
2 255 1 0 0 0 1 1 0 0 0 1 1 1 1 1
255 1 1 1 0 0 1 1 1 0 1 0 0 0 255 1
1 1 1 1 1 1 1 1 0 0 0 0 1 255 0 0
0 0 0 0 0 1 1 1 1 1 1 1 255 0 1 0
1 1 2 1 0 0 1 1 1 1 255 0 0 0 1 1
0 0 0 1 1 0 0 0 0 255 1 0 0 0 0 0
0 0 1 1 1 1 1 255 2 2 1 2 1 1 0 0
1 1 1 0 0 1 255 1 1 1 1 1 1 1 0 0
0 0 0 1 255 0 0 0 1 1 1 1 1 1 1 1
1 1 1 255 1 0 0 1 2 2 2 2 1 2 1 2
1 1 255 1 0 0 0 0 0 0 0 1 0 2 0 2
255 1 1 0 0 0 0 0 0 0 0 1 1 0 0 255
0 0 0 1 1 0 1 1 1 1 0 1 1 1 255 2
2 2 3 6 6 1 2 3 2 1 1 0 255 1 1 2
1 1 1 0 0 0 1 1 1 1 255 0 0 0 0 1
2 2 1 1 1 1 0 0 0 0 255 1 1 0 0 2
2 1 0 0 0 0 2 255 1 1 0 0 0 1 1 1
1 1 1 1 1 1 255 1 0 1 1 1 2 2 3 2
2 1 0 1 1 255 0 0 1 1 1 1 2 2 2 1
1 0 0 255 0 0 0 1 1 2 2 2 1 0 0 1
2 255 1 1 1 2 2 2 0 0 1 1 2 1 1 1
1 1 1 1 0 0 1 1 1 0 0 0 0 0 1 1
1 1 1 1 1 0 0 255 1 1 1 1 1 1 1 1
1 1 1 1 1 255 1 1 2 3 3 3 3 3 3 2
0 0 0 1 255 1 1 1 2 2 2 2 3 1 1 0
1 1 255 2 2 2 2 1 1 0 0 1 1 1 1 1
255 1 1 0 2 2 2 1 1 1 2 1 1 1 1 255
1 1 0 2 2 2 2 2 1 1 1 2 1 1 255 1
0 0 0 1 1 1 0 1 1 0 0 1 1 255 0 1
0 1 1 5 5 1 0 0 0 0 0 255 1 1 1 1
1 1 2 2 2 0 0 0 0 0 255 0 0 1 1 1
2 1 1 0 0 0 1 1 1 255 1 1 1 0 2 2
2 2 0 1 1 1 0 255 0 0 0 1 1 1 1 2
1 1 1 0 0 1 255 1 1 0 0 0 0 1 1 1
1 1 1 1 255 1 1 1 1 0 0 0 0 1 0 1
0 0 1 255 1 1 0 1 1 1 1 1 0 0 0 1
1 255 0 0 0 1 1 1 1 1 0 0 0 1 1 1
255 1 1 0 0 2 2 6 6 3 2 1 2 1 2 255
2 0 0 0 1 2 0 0 0 0 1 2 2 255 1 1
0 0 0 0 0 0 0 0 0 0 0 0 255 0 0 0
0 4 6 4 1 1 1 0 1 1 1 255 1 2 3 9
30 61 61 8 3 2 1 0 0 255 1 1 1 2 2 2
2 1 1 1 1 1 1 255 0 0 0 0 2 28 28 30
9 1 1 0 0 0 0 255 1 1 1 2 15 23 16 2
1 1 0 1 255 2 2 1 0 1 3 9 10 8 2 2
1 1 1 255 1 0 0 1 4 16 20 16 12 2 1 0
0 1 255 0 0 1 1 1 1 2 2 5 2 1 1 1
255 0 0 1 1 2 12 8 8 2 1 1 1 1 255 1
0 0 1 2 2 2 1 1 1 2 1 1 1 1 1 2
2 0 0 0 1 1 1 1 0 1 1 9 4 1 1 1
1 1 1 1 255 1 1 1 1 3 2 2 1 1 1 1
1 1 255 1 1 2 4 11 49 52 52 26 13 1 1 1
1 255 1 1 1 3 11 10 6 6 6 4 1 0 1 255
2 1 2 2 4 13 13 6 2 2 2 1 1 255 1 0
0 2 5 13 26 38 27 3 1 1 1 1 255 1 1 0
2 2 9 11 4 3 2 2 2 1 1 255 1 0 0 0
1 2 1 1 1 0 0 0 1 1 255 1 1 1 1 13
52 52 12 2 1 1 0 0 255 0 1 1 1 11 16 20
16 3 1 0 1 1 1 255 1 1 1 8 8 8 6 6
0 0 0 1 1 1 255 1 1 1 2 3 3 12 12 1
1 1 1 0 255 0 0 0 1 2 6 6 8 8 5 1
0 0 1 255 1 1 1 1 3 15 17 9 5 1 1 1
1 255 0 0 0 1 0 0 0 0 1 0 1 0 0 0
255 1 1 1 1 2 2 2 2 1 0 0 1 1 255 0
0 0 1 1 2 2 2 1 0 0 0 1 1 255 1 1
1 1 20 53 52 41 37 2 2 2 2 2 255 2 0 0
3 4 4 0 0 0 0 1 0 0 255 0 1 0 0 0
0 0 0 0 0 0 0 1 0 255 0 0 0 2 17 15
15 6 2 1 0 1 1 1 255 1 2 6 57 115 158 186
141 8 2 1 1 0 255 0 1 1 3 3 3 3 2 1
1 1 1 0 255 0 0 0 3 28 119 121 119 88 9 5
0 0 0 1 255 2 2 1 19 35 34 28 17 2 1 0
0 255 1 1 1 1 3 18 18 18 18 8 3 2 1 1
255 0 0 0 10 20 32 42 42 32 12 2 0 0 0 255
1 1 1 1 1 2 3 6 8 3 3 1 1 255 1 1
2 13 22 22 17 17 10 4 2 0 0 255 1 0 0 0
2 13 26 12 2 1 1 1 1 0 1 1 1 1 1 0
2 2 1 1 1 1 2 9 18 18 9 3 1 1 1 1
1 255 1 1 2 2 2 1 2 1 1 1 1 1 0 255
0 1 1 9 27 49 52 64 52 52 13 1 0 1 255 1
1 1 25 31 25 10 10 13 13 2 1 1 255 1 1 2
6 13 28 33 28 6 2 2 1 1 255 1 0 0 5 26
66 49 62 49 38 3 1 1 1 255 1 1 2 5 9 18
22 19 23 3 2 0 1 1 255 0 0 0 1 4 8 4
8 1 1 1 1 1 1 255 1 1 2 16 68 71 64 59
12 1 0 0 0 255 0 1 1 11 31 62 71 71 38 2
1 1 0 1 255 1 1 2 11 12 11 16 16 16 2 1
1 1 1 255 0 1 5 11 11 12 13 13 12 1 1 0
0 255 0 1 1 2 4 11 15 13 13 8 6 2 1 1
255 1 1 1 1 10 17 26 26 10 5 1 0 0 255 0
0 2 2 1 0 0 0 0 0 1 0 0 1 255 2 1
1 2 2 2 4 5 6 1 1 1 1 255 0 0 1 2
1 2 3 4 4 2 1 0 1 0 255 1 1 1 20 30
54 52 41 38 22 3 2 2 2 255 1 1 1 3 4 5
5 4 0 0 1 1 1 255 1 1 0 0 0 0 0 0
0 0 0 0 1 1 255 0 0 0 17 28 17 15 15 23
3 1 1 1 1 255 1 6 57 115 158 158 188 184 141 3
1 0 0 255 1 1 1 3 9 6 6 4 2 2 1 0
0 255 0 1 4 23 121 149 149 128 146 88 11 1 1 0
2 255 2 2 19 62 53 53 35 34 17 2 1 0 255 0
1 1 3 9 31 26 25 18 18 8 2 2 0 255 0 1
10 25 32 44 44 44 40 32 5 1 1 1 255 1 1 1
1 2 3 6 2 4 3 3 1 1 255 1 1 3 16 33
38 35 32 18 17 3 0 0 255 1 1 0 0 13 41 46
46 26 1 1 1 1 1 1 1 1 1 1 1 2 1 1
1 1 2 4 10 18 18 12 5 1 1 0 0 0 255 1
1 2 1 0 0 1 1 4 0 1 1 0 255 0 1 5
17 27 35 37 52 52 52 30 1 0 1 255 1 1 24 32
31 17 10 8 13 13 10 0 0 255 0 0 4 13 42 42
45 34 31 3 2 0 0 255 0 1 2 28 45 83 83 79
79 62 28 1 1 1 255 1 1 3 8 18 22 38 23 51
11 2 0 1 0 255 0 0 0 1 9 9 4 8 1 10
4 4 2 1 255 1 2 6 68 88 90 108 95 64 9 1
0 0 255 1 1 3 31 68 77 106 105 90 38 3 2 0
0 255 1 1 2 11 20 11 23 16 25 10 2 1 1 1
255 0 2 11 15 13 12 13 13 12 1 1 0 0 255 0
0 1 2 10 19 17 17 13 19 13 5 1 1 255 1 0
1 1 15 22 26 20 13 9 2 1 0 255 0 1 2 2
1 1 0 0 0 0 1 0 0 1 255 1 1 2 2 2
1 1 4 4 2 1 1 1 255 1 1 1 1 1 2 3
4 4 2 1 1 1 0 255 1 1 2 20 30 71 38 38
38 32 10 3 2 2 255 1 1 1 3 3 3 3 5 5
6 1 1 0 255 0 0 0 0 0 0 0 0 0 0 0
0 1 1 255 0 1 3 32 34 27 27 32 32 22 1 1
1 1 255 1 11 108 163 179 179 187 184 175 76 2 1 0
255 1 1 1 3 12 12 6 3 3 3 2 0 0 255 1
3 9 85 149 166 149 146 191 146 76 8 1 1 2 255 2
5 27 62 42 57 45 49 45 17 2 1 255 1 1 2 4
26 33 26 19 17 12 9 2 1 0 255 0 3 13 33 40
41 40 47 40 40 32 4 2 1 255 1 1 1 2 4 4
3 2 4 4 3 1 0 255 1 2 5 17 22 28 32 35
31 18 9 1 0 255 1 1 0 1 34 76 76 63 57 57
3 1 2 1 1 0 1 1 1 1 1 0 0 0 1 1
4 12 17 9 12 9 4 1 0 0 0 255 1 1 0 0
0 0 0 1 4 0 0 1 1 255 1 1 5 24 27 27
35 38 44 52 41 5 1 1 255 0 1 31 31 28 17 5
5 13 10 10 0 0 255 0 0 5 41 81 45 45 37 34
17 1 0 0 0 255 2 2 32 69 83 83 93 103 97 32
1 1 1 255 1 2 3 9 20 20 48 52 52 23 1 0
1 1 255 0 0 1 1 5 8 4 6 2 6 4 4 2
0 255 0 0 2 68 88 81 108 105 105 22 2 0 0 0
255 1 3 62 68 82 106 105 104 63 11 2 0 0 255 0
1 5 11 25 12 16 12 25 16 3 2 2 2 255 0 1
16 18 13 9 9 8 2 0 0 0 0 255 0 0 2 4
15 19 15 17 23 27 27 10 1 1 255 0 0 0 1 22
28 28 20 16 11 4 0 0 0 255 3 2 2 1 1 0
0 0 1 1 1 2 2 2 255 0 0 0 0 0 0 2
2 2 1 1 1 1 255 1 1 1 1 2 6 9 9 4
2 1 1 0 255 1 1 1 26 26 37 37 39 38 38 24
5 3 1 255 1 1 1 3 3 3 3 5 13 13 3 1
0 255 0 1 0 0 0 0 0 0 0 0 0 0 0 1
255 0 1 4 30 32 31 34 35 34 22 2 1 1 1 255
1 11 172 179 209 179 180 184 184 127 12 1 0 255 0 0
0 1 19 19 6 4 4 5 3 1 1 0 255 3 9 91
149 162 149 162 187 157 76 5 1 1 1 255 2 8 27 60
35 57 55 55 49 27 1 1 1 255 0 2 4 34 34 20
18 15 12 12 3 2 0 255 0 3 10 33 40 41 28 28
37 37 33 5 2 1 255 1 1 1 4 6 5 2 2 4
4 1 1 0 0 255 2 6 13 13 16 16 26 26 16 9
2 2 1 255 1 1 1 68 75 46 46 57 57 3 1 2
1 1 0 0 0 2 1 0 0 0 0 1 2 10 15 17
5 9 5 2 0 0 0 0 255 1 1 0 0 0 0 1
4 4 2 1 1 1 255 1 1 5 30 39 30 35 37 41
55 30 5 1 0 255 0 1 31 33 34 17 17 8 38 10
2 2 0 255 0 0 4 71 91 77 59 39 34 18 1 0
0 0 255 2 2 32 69 82 82 93 121 121 32 1 1 1
1 255 2 3 12 20 20 48 30 30 16 1 0 1 2 255
0 0 1 2 5 9 6 6 6 6 3 3 3 0 255 0
1 2 68 81 77 86 89 89 22 6 1 1 0 255 1 3
62 66 77 106 104 81 57 11 3 1 0 255 0 1 16 16
25 12 12 10 26 26 3 2 2 2 255 1 2 15 18 15
8 8 2 0 0 0 0 0 255 0 0 1 4 19 19 17
19 27 27 27 15 1 0 255 0 0 0 1 34 34 31 20
19 11 4 2 1 1 255 3 2 1 0 0 0 0 0 1
1 2 2 2 1 255 0 0 0 0 0 0 5 2 2 1
1 1 1 255 0 0 0 1 1 6 10 9 2 1 1 0
0 255 1 1 1 20 26 37 37 37 39 39 38 5 1 1
255 1 1 1 5 8 5 5 5 18 18 3 1 0 0 255
0 0 0 0 0 0 0 0 2 1 0 0 0 255 0 2
4 12 30 27 34 39 39 22 2 0 0 0 255 3 11 172
200 209 190 190 194 192 127 12 4 0 255 0 0 0 1 16
16 9 4 4 4 1 0 1 1 255 1 9 91 191 191 184
187 188 157 42 4 1 1 1 255 1 8 23 55 27 55 54
54 42 4 1 1 1 255 0 0 4 16 19 18 11 13 13
13 2 1 0 255 0 2 9 26 26 27 27 47 37 33 20
2 2 2 255 2 1 1 2 8 8 5 4 4 1 1 0
0 0 255 2 9 17 17 13 13 15 16 16 11 2 2 1
255 1 1 1 68 68 44 44 45 45 2 1 1 1 1 0
0 0 2 1 0 0 0 1 1 2 4 15 9 5 5 4
1 0 0 0 1 255 1 1 0 0 0 0 1 4 4 2
0 0 1 255 0 0 5 30 55 44 41 41 41 47 30 2
0 0 255 0 1 25 31 34 3 22 19 35 19 2 2 1
255 0 1 4 37 71 75 67 67 35 17 1 0 0 1 255
1 2 11 62 82 69 86 112 112 10 1 1 1 1 255 1
2 4 17 17 30 16 22 16 0 0 1 2 255 0 1 1
2 2 6 8 6 6 3 2 2 3 3 255 0 1 2 67
81 83 89 89 86 10 1 1 0 0 255 1 1 12 62 93
104 81 57 42 5 1 1 1 255 1 3 16 16 19 19 12
19 45 45 2 1 1 1 255 0 1 11 11 19 9 11 5
1 0 0 0 0 255 0 1 1 3 24 24 23 23 27 27
18 9 1 0 255 0 0 0 5 23 34 34 28 20 12 1
0 1 2 255 3 1 1 0 0 0 0 0 1 1 2 2
2 1 255 0 0 0 0 3 5 9 2 1 0 0 0 0
255 0 1 1 2 2 2 9 9 2 2 1 0 1 255 0
0 1 5 35 37 40 38 39 37 16 1 1 1 255 1 1
1 5 13 12 11 8 13 3 2 1 0 0 255 1 0 0
1 2 2 2 2 2 1 0 0 0 255 0 2 2 8 13
13 25 35 35 15 1 0 0 0 255 2 4 71 209 223 205
194 194 127 18 6 0 0 255 1 0 0 0 8 9 8 4
4 0 0 0 1 1 255 0 3 31 197 197 184 187 187 140
13 4 2 1 1 255 1 1 8 31 30 39 39 42 27 3
1 1 1 255 0 1 1 8 16 15 11 13 15 15 4 2
0 255 1 1 2 26 26 27 32 45 44 20 6 2 2 1
255 1 1 1 4 5 9 6 5 1 0 0 0 1 1 255
2 4 9 13 9 13 8 15 12 11 2 1 1 255 0 1
1 9 59 44 44 42 12 1 0 0 1 1 1 0 0 2
0 0 0 1 1 1 1 2 4 5 5 5 4 0 0 2
2 1 255 1 2 0 0 0 0 1 4 1 1 0 0 0
255 0 0 3 30 71 71 44 44 32 33 15 2 0 0 255
1 2 5 25 28 6 15 19 22 19 2 2 2 255 1 1
1 11 37 62 62 67 33 5 2 1 1 1 255 1 1 2
13 62 59 73 59 52 8 3 1 1 1 255 2 2 4 12
12 11 13 16 11 1 1 1 1 255 0 0 1 1 1 1
8 6 8 6 4 1 2 2 255 0 1 1 22 67 77 77
77 33 8 1 1 0 0 255 1 1 1 37 82 82 62 42
12 1 1 1 1 255 2 3 15 9 15 19 19 22 22 22
2 1 0 0 255 0 0 2 6 19 8 12 5 2 1 0
0 0 255 1 0 0 2 24 25 23 23 23 18 10 1 1
0 255 0 0 1 5 10 26 28 26 19 1 1 0 1 1
255 1 1 0 0 0 0 0 0 1 1 1 2 2 1 255
1 0 0 0 3 8 8 2 1 1 0 0 0 255 0 0
0 1 1 1 1 1 1 1 0 1 1 255 0 0 1 3
35 35 38 25 34 16 1 1 1 1 255 1 1 1 3 17
17 11 8 8 2 1 1 0 0 255 1 0 1 1 2 6
4 4 3 1 0 0 0 255 0 0 0 2 8 9 10 10
11 3 1 1 1 0 255 2 2 12 106 216 200 190 118 18
1 1 0 1 255 2 2 1 1 1 2 1 1 1 1 0
0 0 1 255 2 3 31 46 137 111 111 111 92 6 2 2
0 0 255 0 1 3 6 25 30 25 22 6 2 1 1 1
255 1 1 1 6 8 10 10 11 11 4 2 1 0 255 2
1 2 17 23 23 24 32 20 9 2 1 1 1 255 1 3
2 4 4 8 8 3 1 1 0 0 1 1 255 1 2 1
9 1 10 1 10 2 2 0 1 0 255 0 0 0 1 9
28 31 12 2 1 0 0 0 1 0 1 1 1 0 0 0
0 0 1 1 1 2 3 4 4 0 0 1 2 2 1 255
1 1 0 0 0 0 0 0 0 0 0 0 1 255 0 0
1 11 30 44 44 44 22 15 2 2 1 1 255 1 1 3
4 17 6 6 6 19 3 1 1 1 255 1 1 0 2 11
27 61 61 5 1 1 1 1 1 255 1 1 2 4 13 40
54 40 10 3 1 1 1 1 255 1 1 3 5 8 8 10
11 1 1 1 1 0 255 0 1 1 1 1 1 1 1 4
4 3 1 1 1 255 0 1 1 1 22 45 39 33 6 3
1 0 0 0 255 0 1 1 2 37 37 16 12 1 1 0
0 1 255 2 2 2 3 8 19 16 19 10 5 2 0 0
0 255 0 0 0 2 6 8 10 6 2 1 1 0 1 255
0 0 0 1 2 20 18 18 10 6 1 1 1 0 255 0
1 1 1 8 10 10 10 2 1 0 0 1 1 255 0 0
0 0 0 0 1 1 1 1 1 1 2 2 255 1 0 0
0 1 3 2 0 0 0 0 1 0 255 1 1 1 1 0
0 0 0 0 0 0 1 1 255 1 1 1 1 3 6 9
9 9 2 0 0 1 1 255 1 1 1 1 2 9 9 2
1 1 1 0 0 0 255 1 1 1 1 1 2 2 2 2
1 1 1 1 255 0 0 0 0 2 6 6 2 2 2 2
1 1 0 255 2 2 2 12 106 106 54 3 2 1 0 0
0 255 2 2 1 1 2 1 0 0 1 0 0 0 0 1
255 2 2 3 31 45 38 38 38 4 4 0 1 0 0 255
0 1 1 3 4 9 9 6 4 3 2 1 1 255 1 1
2 3 4 4 4 3 2 3 2 2 1 255 1 1 1 2
17 17 17 15 6 3 2 2 1 1 255 3 5 4 2 1
2 0 1 1 1 1 1 1 1 255 1 1 1 1 0 3
3 3 1 1 0 0 1 255 0 0 1 1 1 2 2 2
1 1 1 1 0 1 0 1 1 1 1 0 0 0 0 1
1 1 1 1 1 0 0 1 1 1 1 1 255 0 1 0
0 0 0 0 0 0 0 1 2 2 255 1 0 0 2 11
12 13 12 8 2 2 1 0 1 255 1 1 1 1 15 6
6 3 3 2 1 1 1 255 1 1 1 1 1 2 2 2
1 1 1 1 1 0 255 1 1 1 2 2 2 2 2 1
1 1 1 1 1 255 1 2 3 3 3 3 3 1 1 1
2 1 1 255 1 1 0 0 0 0 1 1 4 4 2 1
1 1 255 0 0 1 1 1 1 6 6 2 2 2 0 0
0 255 0 0 1 2 2 3 2 1 1 0 0 0 0 255
2 1 1 1 1 8 6 6 2 2 1 1 0 0 255 1
1 1 0 0 0 1 1 1 1 1 1 2 255 1 0 0
0 0 4 5 6 6 2 1 1 1 1 255 0 1 1 1
2 0 0 1 1 1 0 0 0 0 255 0 0 0 0 1
1 1 1 1 1 1 1 2 2 255 1 1 1 0 1 0
0 0 0 1 1 1 0 255 0 0 0 0 0 0 0 0
0 0 0 0 0 255 1 1 1 1 1 2 3 3 2 2
1 1 1 1 255 1 0 1 0 1 1 1 1 1 1 1
1 0 0 255 0 0 0 0 0 1 1 2 1 2 1 1
0 255 0 0 0 1 1 2 2 2 2 2 2 2 2 0
255 1 1 1 2 3 3 3 2 2 1 1 1 1 255 1
1 2 2 3 1 1 1 1 0 0 0 0 0 255 1 1
1 1 6 6 3 2 1 1 0 1 0 0 255 0 1 1
2 2 2 4 4 3 2 1 0 0 255 1 1 1 1 1
2 2 2 2 2 2 1 1 255 1 1 1 1 2 2 1
1 1 2 2 2 1 1 255 1 4 1 1 1 1 0 0
1 2 1 2 2 2 255 1 1 0 0 0 2 2 2 1
1 1 1 2 255 1 0 0 0 0 0 2 0 0 0 1
1 1 1 0 1 1 1 1 0 0 0 0 1 1 1 1
0 0 0 0 1 1 1 1 1 255 1 1 0 1 0 0
0 0 0 1 2 2 2 255 1 1 0 0 2 2 2 2
2 1 1 0 1 1 255 1 0 1 1 1 1 0 2 2
2 1 1 2 255 1 1 1 1 0 0 0 1 1 1 1
0 0 0 255 1 1 1 1 1 0 0 0 0 0 0 0
1 1 255 1 1 2 2 3 3 2 1 1 1 2 1 1
255 1 1 1 1 0 0 0 0 0 2 1 0 0 1 255
0 0 0 1 1 1 1 1 1 0 0 0 0 0 255 1
0 0 1 0 1 1 1 0 0 0 0 0 255 2 1 1
1 1 0 1 2 1 1 1 1 1 1 255 1 1 0 0
0 0 0 0 0 1 2 3 3 255 1 1 1 0 0 2
2 2 1 1 1 0 1 0 255 1 1 2 1 1 0 0
0 0 0 0 0 0 0 255 0 0 0 0 1 1 1 1
1 1 1 1 2 1 255 1 1 1 1 2 0 0 0 0
0 1 1 0 255 1 1 0 0 0 1 0 0 0 0 0
0 0 255 0 1 1 1 1 1 0 1 2 2 1 1 1
1 255 1 1 1 0 0 1 1 1 0 0 1 1 1 1
255 1 0 0 0 0 0 0 1 1 1 1 1 2 255 0
0 1 1 1 2 1 2 2 2 2 1 1 0 255 1 1
0 0 2 2 2 2 2 1 0 1 1 255 1 1 1 1
3 1 1 1 0 0 0 1 1 1 255 1 1 0 0 1
2 2 1 1 1 1 1 0 0 255 1 1 1 1 2 0
2 2 2 2 2 1 0 255 0 0 1 1 1 0 1 2
2 2 2 1 1 255 1 0 1 1 1 1 1 1 1 1
1 2 2 2 255 0 0 0 1 1 1 0 0 0 1 1
2 1 2 255 2 3 0 0 0 1 2 2 2 1 1 1
2 255 1 0 1 0 0 0 0 0 1 1 1 1 0 0
0 0 0 255 255 255 255 255 255 255 255 255 255 255 255 255
255 255 255 255 255 255 255 255 255 255 255 255 255 255 255 255
255 255 255 255 255 255 255 255 255 255 255 255 255 255 255 255
255 255 255 255 255 255 255 255 255 255 255 255 255 255 255 255
255 255 255 255 255 255 255 255 255 255 255 255 255 255 255 255
255 255 255 255 255 255 255 255 255 255 255 255 255 255 255 255
255 255 255 255 255 255 255 255 255 255 255 255 255 255 255 255
255 255 255 255 255 255 255 255 255 255 255 255 255 255 255 255
255 255 255 255 255 255 255 255 255 255 255 255 255 255 255 255
255 255 255 255 255 255 255 255 255 255 255 255 255 255 255 255
255 255 255 255 255 255 255 255 255 255 255 255 255 255 255 255
255 255 255 255 255 255 255 255 255 255 255 255 255 255 255 255
255 255 255 255 255 255 255 255 255 255 255 255 255 255 255 255
255 255 255 255 255 255 255 255 255 255 255 255 255 255 255 255
255 255 1 255 1 1 1 1 1 0 0 0 0 1 1 1
0 255 1 1 1 1 0 2 2 0 0 0 1 0 0 255
0 0 0 1 1 0 0 0 1 2 1 2 1 1 255 0
1 1 0 0 0 1 1 0 0 1 2 1 1 255 1 1
0 0 0 1 0 0 0 1 1 1 0 255 0 0 1 2
2 2 1 1 2 3 2 1 1 1 255 1 1 1 1 1
1 1 1 2 0 1 1 2 255 1 1 1 1 0 0 0
0 0 1 1 1 1 1 255 1 1 1 1 1 1 0 1
1 1 2 1 1 0 255 1 1 1 1 0 0 0 1 1
1 0 1 0 255 0 0 1 1 1 0 0 1 1 1 1
1 1 255 0 0 1 1 0 0 1 2 1 1 1 2 2
2 255 0 0 0 1 1 1 0 1 0 1 1 2 1 1
255 1 0 0 0 0 0 1 0 2 2 2 1 1 255 1
0 0 0 0 0 1 1 1 1 1 1 0 0 1 1 0
0 0 0 0 1 1 1 1 1 1 2 1 1 1 1 1
1 1 1 255 1 1 1 1 1 0 1 1 1 1 2 2
2 255 0 0 0 0 0 0 1 1 1 1 1 0 1 1
255 2 0 0 0 0 0 0 0 0 1 0 0 0 255 2
1 1 1 1 0 0 0 0 0 1 1 1 0 255 1 1
1 0 0 0 0 0 0 1 1 1 1 1 255 1 0 0
0 2 2 2 1 1 1 1 1 0 255 0 1 2 2 0
0 0 0 0 0 0 2 2 2 255 1 1 0 1 1 1
1 1 1 1 1 1 0 0 255 0 0 0 0 0 2 2
1 1 0 0 0 0 255 1 1 1 1 1 1 1 2 1
1 1 1 1 0 255 0 1 0 1 0 0 0 1 1 0
0 1 1 255 1 1 0 0 1 1 1 0 0 1 1 1
0 0 255 0 1 1 1 1 1 1 1 0 0 1 1 1
0 255 1 2 2 1 0 1 1 1 1 1 1 1 2 255
255 255 255 255 255 255 255 255 255 255 255 255 255 255 255 255
255 255 255 255 255 255 255 255 255 255 255 255 255 255 255 255
255 255 255 255 255 255 255 255 255 255 255 255 255 255 255 255
255 255 255 255 255 255 255 255 255 255 255 255 255 255 255 255
255 255 255 255 255 255 255 255 255 255 255 255 255 255 255 255
255 255 255 255 255 255 255 255 255 255 255 255 255 255 255 255
255 255 255 255 255 255 255 255 255 255 255 255 255 255 255 255
255 255 255 255 255 255 255 255 255 255 255 255 255 255 255 255
255 255 255 255 255 255 255 255 255 255 255 255 255 255 255 255
255 255 255 255 255 255 255 255 255 255 255 255 255 255 255 255
255 255 255 255 255 255 255 255 255 255 255 255 255 255 255 255
255 255 255 255 255 255 255 255 255 255 255 255 255 255 255 255
255 255 255 255 255 255 255 255 255 255 255 255 255 255 255 255
255 255 255 255 255 255 255 255 255 255 255 255 255 0 0 0
0 0 1 1 1 1 2 2 2 1 1 1 1 1 1 1
255 1 1 1 1 1 1 1 1 1 1 2 2 2 255 0
0 1 1 2 2 0 1 1 1 1 1 1 1 255 2 1
0 0 0 0 0 0 0 1 0 1 0 255 1 1 1 1
0 0 1 1 1 0 1 1 1 1 255 2 1 1 0 1
0 0 0 0 1 1 1 1 0 255 0 0 0 0 1 1
1 0 0 1 1 0 0 255 1 2 2 1 0 0 0 0
0 0 1 2 2 2 255 1 2 2 2 1 1 1 1 2
1 2 1 0 0 255 0 0 0 1 1 2 1 1 1 1
1 1 0 255 0 0 0 1 1 1 1 0 1 0 1 1
0 0 255 0 0 1 1 1 1 1 1 1 0 0 1 1
255 1 0 0 0 0 1 0 0 0 1 1 1 1 0 255
0 1 1 1 1 1 1 1 1 1 1 1 1 1 255 1
1 1 1 0 0 0 1 1 1 1 1 1 1 255 1 1
1 1 0 0 0 0 1 1 1 0 0 255 1 1 1 1
1 1 1 1 0 0 0 0 0 255 0 0 1 1 1 1
1 2 1 2 1 2 2 1 255 1 1 1 0 0 0 1
0 0 0 1 1 1 1 255 0 1 1 1 1 1 0 0
0 1 1 1 0 255 0 1 0 1 0 0 0 1 1 2
2 2 2 1 255 1 1 2 1 1 1 1 1 1 0 0
1 2 255 1 1 1 1 1 1 0 1 1 1 1 0 1
0 255 0 0 0 0 0 1 0 0 0 1 1 2 2 1
255 1 1 0 0 0 1 0 1 0 1 0 1 0 255 0
0 0 1 1 2 1 1 0 1 1 1 1 255 0 0 0
0 1 1 1 2 1 1 1 2 2 2 255 2 1 1 1
1 1 0 0 0 0 0 1 1 1 255 0 0 0 0 1
1 2 1 1 1 1 1 1 255 1 1 1 1 1 1 1
1 1 1 1 1 1 1 1 1 1 0 0 0 0 0 1
1 1 1 2 2 2 1 1 0 0 1 1 1 255 1 1
1 1 1 1 1 1 1 1 2 2 2 255 1 0 0 1
2 2 1 1 1 1 1 1 0 1 255 2 0 0 0 1
2 2 1 1 1 1 1 1 255 1 1 1 0 0 1 1
1 1 0 1 1 0 0 255 2 2 2 1 1 1 1 0
0 1 1 1 0 0 255 0 0 0 1 2 2 2 1 1
1 1 1 0 255 2 2 1 0 0 0 0 1 1 1 1
1 2 1 255 1 2 2 2 2 3 1 1 2 2 2 1
1 1 255 0 0 0 0 1 2 2 1 1 1 1 1 1
255 0 0 0 1 1 2 2 2 2 2 2 2 0 0 255
0 0 1 1 1 1 1 1 1 1 1 1 1 255 0 0
0 0 0 0 0 0 0 0 1 1 1 0 255 0 1 1
2 2 2 2 2 2 2 1 0 0 0 255 1 1 1 3
3 1 1 1 1 0 0 0 1 1 255 1 1 1 2 4
4 3 0 0 0 0 0 0 255 1 1 1 1 1 1 1
1 0 0 0 0 0 255 0 1 1 3 3 4 3 3 2
2 1 2 1 1 255 1 1 1 0 0 1 2 1 1 1
0 0 1 0 255 0 0 0 1 0 0 0 1 0 1 1
1 1 255 0 1 1 1 0 0 1 1 2 2 1 0 0
2 255 1 0 0 1 1 1 1 3 3 0 0 1 1 255
2 0 0 2 2 3 2 2 2 1 0 0 0 0 255 0
0 0 0 1 1 1 1 0 1 1 2 2 1 255 1 1
1 1 1 2 1 1 1 1 1 1 0 255 0 0 0 1
1 2 2 1 1 1 1 1 1 255 0 0 1 1 1 1
1 1 1 1 1 2 2 2 255 2 1 1 1 1 1 1
1 0 0 0 0 1 1 255 1 0 1 1 1 2 2 2
1 1 1 1 1 255 1 0 0 1 2 2 2 2 2 1
1 0 0 0 1 1 1 0 0 0 0 1 1 1 1 3
3 4 2 2 2 1 1 1 1 1 255 1 1 1 1 1
1 1 1 1 1 1 1 1 255 1 0 0 0 2 2 2
1 0 1 1 1 0 1 255 1 1 0 1 2 4 4 1
1 0 1 1 2 255 0 0 0 0 0 1 1 1 1 1
1 0 0 2 255 2 1 1 1 1 1 0 1 0 1 1
0 0 0 255 0 0 0 1 9 10 6 2 1 1 1 0
0 255 0 0 0 0 0 5 3 3 3 2 1 1 1 0
255 1 2 2 2 4 4 4 2 2 0 3 0 1 0 255
0 0 0 3 19 23 23 5 2 2 1 1 1 255 0 0
0 2 3 17 17 9 2 2 2 1 0 0 255 0 1 1
1 1 2 3 2 1 2 2 2 1 255 0 0 1 0 0
0 0 0 0 1 1 0 0 0 255 1 1 1 2 16 16
9 3 2 2 1 1 1 0 255 0 1 2 4 9 22 4
16 1 1 0 0 0 1 255 1 2 2 10 16 25 25 3
1 0 0 0 0 255 0 1 1 1 1 1 0 1 1 1
0 0 0 255 0 1 2 4 8 11 11 11 8 3 2 2
2 1 255 1 1 1 1 1 3 8 3 3 1 0 0 1
1 255 0 0 0 1 1 1 1 3 1 1 1 1 0 255
0 1 1 1 1 0 1 2 3 2 2 1 0 1 255 1
0 0 2 2 2 2 3 1 0 0 1 1 255 2 2 2
5 34 34 59 27 8 1 1 0 0 0 255 0 0 0 4
28 46 25 4 1 1 1 1 1 1 255 2 3 2 11 13
13 3 1 1 1 1 0 0 255 0 0 0 2 3 5 5
5 3 1 1 1 0 255 0 1 1 1 1 1 0 0 0
1 1 2 2 2 255 2 0 1 1 1 1 1 2 2 0
0 0 1 1 255 1 1 1 6 15 15 17 6 2 1 1
0 0 255 0 0 0 1 3 6 5 5 5 1 1 0 0
0 0 1 1 0 0 0 0 1 1 1 1 2 10 11 4
4 2 1 0 1 1 1 255 1 1 1 1 8 2 1 1
1 1 1 0 1 255 0 0 0 0 0 2 5 3 2 2
1 1 0 1 255 1 1 1 1 4 13 9 4 1 0 1
1 1 255 0 0 0 0 1 1 2 2 1 1 0 0 1
2 255 1 1 1 1 1 1 1 1 0 0 1 0 0 1
255 0 0 0 10 33 33 33 17 6 2 2 1 0 255 0
0 0 0 5 28 23 6 4 3 1 1 1 1 255 1 1
1 3 4 20 19 8 5 3 5 0 1 1 255 0 0 4
56 47 47 31 26 5 2 1 1 1 255 0 1 1 3 23
26 26 25 15 6 2 1 1 0 255 0 1 1 2 12 22
12 8 2 2 2 1 0 255 0 0 0 0 0 0 0 0
0 0 0 0 0 0 255 1 2 2 16 27 27 27 10 5
2 1 1 0 0 255 1 2 4 30 23 23 16 18 16 1
1 1 1 1 255 2 3 16 28 37 42 40 28 3 0 0
0 0 255 0 1 1 1 1 1 0 1 1 1 1 0 1
255 0 1 2 8 11 12 12 17 13 9 6 4 1 1 255
1 1 1 1 16 16 31 9 6 3 0 0 0 0 255 0
0 0 1 1 4 24 11 6 3 1 1 1 255 0 0 2
2 1 1 1 3 4 3 2 1 0 2 255 0 0 0 4
2 2 2 4 3 1 1 1 0 255 2 5 5 34 61 61
77 77 77 8 1 0 0 0 255 0 1 4 46 55 55 51
46 4 1 1 1 1 1 255 1 3 11 17 13 13 13 3
1 1 1 0 0 255 0 0 1 3 6 8 10 11 5 2
1 0 0 255 1 1 1 1 2 1 0 0 1 1 1 1
2 2 255 2 1 1 1 2 2 5 6 6 1 0 0 1
1 255 1 1 8 15 19 19 19 30 17 2 0 0 0 255
0 0 1 2 13 13 11 10 10 5 2 1 0 0 1 1
1 1 0 0 1 1 1 1 1 4 6 11 11 11 4 1
1 1 1 1 255 1 1 1 8 12 11 6 1 1 1 1
0 1 255 0 0 0 0 2 3 10 9 10 3 0 1 0
1 255 1 1 1 1 5 15 11 5 2 1 1 0 0 255
0 0 0 1 1 2 2 9 2 1 1 1 1 2 255 1
1 1 1 0 0 1 1 1 1 1 1 1 1 255 0 0
9 42 42 42 51 51 37 2 2 1 1 255 0 0 1 2
23 31 25 20 6 4 1 1 1 1 255 1 2 3 6 10
37 37 19 12 6 5 1 1 1 255 0 4 49 61 56 42
34 26 24 5 3 1 1 255 0 1 3 23 27 32 26 27
25 15 1 1 1 0 255 0 1 2 12 30 30 22 15 12
3 2 0 0 255 0 0 0 0 0 0 0 0 0 0 0
0 0 0 255 0 1 2 20 27 27 27 24 9 3 1 1
0 0 255 1 2 32 33 31 22 22 17 16 1 1 1 1
1 255 2 12 26 37 37 47 47 47 28 2 1 0 0 255
0 0 0 1 1 1 1 1 1 1 1 1 0 255 0 2
3 10 12 13 17 22 18 12 6 1 1 1 255 1 0 1
16 31 39 31 47 15 6 1 0 0 1 255 0 0 0 1
4 9 24 11 11 6 2 2 0 255 0 1 1 1 1 1
2 3 3 2 2 1 2 2 255 0 0 9 9 4 2 2
9 9 1 1 1 0 255 0 5 27 61 89 79 82 82 85
81 1 0 0 0 255 1 2 6 49 55 63 63 79 25 4
1 1 1 0 255 0 4 18 18 16 16 16 6 3 1 1
0 0 255 0 0 1 6 10 10 11 12 11 3 1 0 0
255 0 0 1 2 6 2 0 0 8 0 1 1 2 2 255
2 1 2 3 9 5 11 12 12 2 1 1 1 1 255 1
2 39 39 28 19 19 30 34 27 1 1 1 255 0 0 2
5 13 15 12 11 11 11 3 2 0 0 0 1 1 1 1
1 1 1 1 1 4 6 6 11 11 11 2 1 1 1 1
1 255 0 1 1 24 22 16 10 10 2 1 1 1 1 255
0 0 0 1 2 1 5 5 9 6 1 1 0 0 255 1
1 1 5 5 15 5 5 4 2 1 0 0 255 0 0 0
1 2 5 4 9 4 2 1 1 1 1 255 1 1 1 0
0 0 3 2 1 1 1 1 1 0 255 0 0 23 42 47
48 52 53 38 13 2 1 0 255 1 1 2 4 28 31 28
27 19 4 1 1 2 2 255 1 3 3 19 32 37 37 32
18 6 3 1 1 1 255 1 9 46 56 46 41 34 30 31
19 4 1 1 255 0 1 10 19 26 22 19 27 27 27 1
1 1 0 255 0 1 10 22 30 22 22 18 15 12 2 1
0 255 0 0 0 0 0 0 0 0 0 0 0 0 0 0
255 0 1 3 20 27 27 27 32 18 6 1 0 0 1 255
1 2 32 32 23 13 16 17 17 1 1 1 1 1 255 2
23 30 37 42 49 57 57 40 4 2 1 1 255 0 0 0
0 0 1 1 1 0 1 1 1 1 255 1 2 4 10 12
13 17 18 13 12 2 1 0 1 255 0 0 0 25 27 31
19 23 19 16 2 1 0 1 255 0 0 0 2 6 9 6
6 9 8 2 2 2 255 1 1 1 1 1 1 2 2 2
1 1 1 1 2 255 1 2 9 9 9 2 12 9 9 1
1 1 0 255 0 2 40 83 102 97 82 82 88 81 3 0
0 0 255 1 4 15 47 55 55 55 66 52 10 1 1 1
0 255 0 1 6 17 13 16 16 15 3 3 1 1 1 255
0 0 3 13 13 12 12 12 10 5 2 1 1 255 0 0
0 6 6 4 2 0 2 0 1 1 1 2 255 2 1 1
1 6 6 6 6 3 1 1 1 1 1 255 1 1 39 39
28 16 17 25 34 27 1 0 1 255 0 1 2 9 16 15
13 15 16 17 11 2 0 0 0 0 0 1 1 1 1 1
0 1 4 4 4 4 11 11 2 1 1 1 1 1 255 1
1 26 32 26 16 26 26 10 1 1 1 1 255 0 0 0
2 2 1 1 3 8 3 1 1 0 0 255 1 1 1 5
3 3 2 4 6 4 1 0 0 255 0 0 0 0 2 8
8 9 6 3 1 1 1 1 255 0 0 0 0 0 1 2
1 1 1 1 1 0 0 255 0 2 20 39 47 42 52 47
30 13 1 0 0 255 0 1 2 5 10 27 27 27 25 6
1 1 3 3 255 0 3 13 19 32 34 32 32 16 3 2
1 0 1 255 2 18 40 46 46 42 40 40 40 35 4 2
1 255 0 3 10 18 18 18 18 22 19 27 18 1 1 1
255 1 2 10 22 22 19 16 15 15 13 3 1 1 255 0
0 0 0 0 0 0 0 0 0 0 0 0 0 255 0 0
4 22 26 27 30 37 37 8 2 0 0 0 255 0 2 15
28 20 17 20 18 18 2 0 0 1 0 255 2 23 32 41
49 67 70 75 51 4 2 1 1 255 0 0 0 0 0 0
0 0 0 0 0 1 0 255 1 2 4 10 12 17 16 13
11 11 2 1 0 0 255 0 0 0 11 24 20 19 19 19
16 4 1 1 1 255 0 0 0 2 9 12 6 9 9 8
2 2 1 255 1 1 1 1 2 2 2 3 2 1 1 1
2 1 255 0 1 9 9 9 0 12 3 3 1 1 1 0
255 0 0 68 97 103 100 84 84 82 52 1 0 0 0 255
0 4 15 47 61 61 63 64 52 10 1 0 1 1 255 0
1 6 17 16 18 18 18 8 2 1 0 0 255 1 1 3
9 15 12 12 12 10 5 2 1 1 255 0 0 1 3 6
2 2 0 1 0 0 0 1 1 255 1 1 1 1 1 2
2 2 0 1 1 1 1 1 255 1 2 5 30 27 17 17
23 44 41 1 1 1 255 0 1 2 16 19 16 13 15 16
17 6 0 0 0 1 1 1 1 1 1 1 0 0 0 1
2 3 3 11 11 3 2 1 0 0 1 255 1 1 12 26
24 24 33 26 10 1 1 1 1 255 0 0 0 2 1 6
6 3 3 1 1 1 1 0 255 1 1 2 5 3 3 2
2 2 2 1 0 1 255 1 0 0 2 4 8 9 9 6
2 0 1 1 1 255 0 0 0 0 0 1 1 0 0 0
1 0 0 0 255 0 2 20 39 55 52 42 38 27 17 1
0 0 255 0 1 1 4 10 24 24 24 19 3 1 1 1
0 255 0 3 19 24 19 12 16 23 17 3 2 0 0 1
255 2 18 35 46 54 54 41 46 42 38 4 2 1 255 0
3 10 13 18 19 22 27 19 19 18 1 1 1 255 1 2
2 17 19 17 16 17 18 10 3 2 1 255 0 0 0 0
0 0 0 0 0 0 0 0 0 0 255 0 1 4 11 24
27 32 37 37 10 2 1 0 1 255 1 1 3 19 20 18
18 18 8 2 0 0 1 0 255 0 17 46 46 54 67 67
75 30 4 2 1 1 255 1 1 0 0 0 0 0 0 0
0 0 1 0 255 1 2 4 8 12 17 13 13 11 10 2
0 0 0 255 0 0 1 11 24 24 24 19 19 16 4 1
1 1 255 0 0 0 1 24 24 19 19 18 5 2 1 1
255 1 1 1 2 2 2 2 2 2 1 1 1 1 1 255
1 2 8 8 4 1 9 3 3 1 1 1 1 255 0 0
68 97 102 97 88 88 64 46 1 1 0 0 255 0 1 13
52 66 63 66 63 48 10 1 1 1 1 255 0 1 6 18
19 18 16 12 8 1 0 1 1 255 1 2 2 8 12 12
12 12 10 4 1 1 1 255 1 0 0 1 1 0 2 0
1 0 1 1 1 1 255 1 1 1 1 1 1 1 0 0
0 0 0 0 0 255 0 1 2 23 23 17 15 17 25 23
1 1 0 255 0 0 1 16 19 19 16 10 10 6 2 0
0 1 1 2 2 0 0 0 1 0 0 0 0 1 1 3
11 11 11 2 1 1 0 1 255 1 1 3 12 24 24 44
15 1 0 1 1 1 255 1 1 1 1 1 6 8 4 0
1 1 1 1 1 255 1 1 2 2 2 3 3 1 1 2
2 1 1 255 0 0 0 1 4 8 11 11 8 1 0 0
1 1 255 0 0 0 0 0 0 0 0 0 0 1 1 0
1 255 1 2 20 46 56 49 25 25 17 17 1 1 1 255
0 1 1 1 2 10 8 8 3 2 1 1 1 0 255 0
1 22 22 12 5 8 11 12 11 2 0 0 0 255 2 2
35 47 70 57 47 35 35 18 2 1 1 255 1 3 4 10
19 25 26 27 18 15 3 0 1 1 255 1 1 1 3 16
16 16 15 10 4 2 2 1 255 1 0 0 0 0 0 0
0 0 0 0 0 0 0 255 0 1 2 5 22 26 31 31
24 2 0 0 0 0 255 0 0 2 12 20 18 18 8 3
2 1 1 1 1 255 1 12 46 46 46 57 57 42 22 2
2 1 1 255 0 0 0 0 0 1 0 0 0 1 1 1
0 255 0 1 4 9 13 16 13 13 9 6 1 0 0 0
255 0 1 1 3 20 32 32 17 16 4 1 1 1 1 255
1 0 0 0 6 19 19 19 19 3 2 0 0 255 1 0
1 3 3 3 2 3 1 1 1 1 1 1 255 1 2 4
4 4 1 1 2 2 1 1 1 1 255 0 1 20 68 59
92 86 86 52 22 1 1 1 1 255 0 1 2 37 66 75
81 63 38 2 1 1 1 1 255 0 2 5 11 19 18 12
9 2 1 0 1 1 255 1 2 2 3 8 8 9 9 4
1 1 1 1 255 1 0 1 1 1 0 3 1 2 1 1
1 1 1 255 1 2 2 1 1 1 1 2 2 2 0 0
0 0 255 0 1 2 5 23 17 12 9 9 2 1 1 0
255 0 0 2 3 17 17 17 9 5 2 0 0 0 1 1
1 1 1 0 0 0 0 1 1 0 0 0 1 1 3 3
2 1 1 1 1 255 1 1 3 6 11 9 15 4 1 0
0 1 1 255 1 1 1 1 1 3 4 0 0 0 1 1
1 1 255 0 1 1 1 1 1 1 0 0 0 1 1 1
255 0 0 1 2 2 5 9 9 1 1 0 0 1 1 255
0 1 0 0 0 0 1 0 0 0 1 1 1 1 255 1
1 1 24 49 25 15 13 13 6 1 1 1 255 1 1 1
1 1 2 2 3 2 2 1 1 1 0 255 0 1 4 2
2 2 5 6 11 4 2 1 0 0 255 2 2 19 47 70
56 35 32 18 3 1 1 1 255 0 3 4 9 19 25 26
19 11 5 1 0 0 1 255 0 0 1 2 3 12 12 9
5 3 2 1 1 255 2 0 0 0 0 0 0 0 0 0
0 0 0 0 255 0 1 2 2 5 11 25 23 6 2 0
1 2 1 255 0 0 0 4 12 12 3 3 2 1 0 0
1 1 255 1 2 17 42 42 41 41 22 4 2 2 1 1
255 0 0 0 0 0 1 0 0 0 1 1 1 0 255 0
0 1 10 12 12 12 9 6 4 1 0 0 0 255 0 0
0 1 9 26 26 6 6 1 1 1 1 1 255 1 1 1
1 2 6 17 19 3 1 1 0 0 255 1 1 2 2 3
3 1 1 1 1 1 1 1 1 255 1 1 1 3 3 1
1 1 2 1 1 1 1 255 1 1 3 20 38 59 82 82
28 2 1 0 1 1 255 0 1 1 3 37 75 77 38 2
2 1 1 2 2 255 1 1 2 6 11 6 4 2 1 0
0 1 1 255 1 2 2 2 3 4 4 3 1 1 1 0
1 255 1 0 1 0 1 0 2 1 1 1 0 0 1 1
255 1 2 2 1 1 1 1 1 1 2 2 2 1 1 255
0 0 1 3 6 6 5 4 1 1 1 1 1 255 0 0
0 0 3 17 10 3 2 1 0 0 1 1 1 2 2 0
1 1 0 0 1 1 1 0 0 0 1 1 2 2 2 1
1 1 255 1 1 2 2 3 3 3 1 0 0 0 1 1
255 1 1 1 0 0 1 1 0 0 0 1 1 1 1 255
1 1 1 1 1 1 1 0 0 0 1 1 1 255 0 0
1 2 2 1 1 1 1 1 0 1 1 1 255 0 0 1
0 0 1 1 0 0 0 1 0 1 1 255 1 1 0 2
17 12 3 3 3 2 1 1 0 255 1 1 1 1 0 0
0 2 2 1 0 0 1 0 255 0 1 2 1 1 1 2
2 2 4 1 1 1 0 255 1 2 2 19 38 33 32 16
2 1 0 0 0 255 1 1 1 3 9 20 19 9 5 1
0 0 0 0 255 0 0 0 0 1 2 2 2 2 2 1
1 1 255 2 0 1 0 3 0 0 0 0 0 0 0 0
0 255 0 0 1 1 2 3 5 2 1 0 0 1 2 1
255 0 1 1 2 1 1 2 2 1 1 1 1 1 1 255
1 1 8 9 17 17 17 3 2 2 2 1 0 255 0 0
0 0 0 1 0 1 1 2 2 1 1 255 0 0 0 1
10 9 4 4 3 2 0 0 0 0 255 0 0 1 1 1
4 6 4 2 1 1 1 1 1 255 1 1 2 2 2 2
2 1 1 1 0 0 0 255 1 2 2 2 2 1 1 1
1 1 1 0 0 0 255 1 0 0 2 3 2 1 0 2
2 1 1 1 255 1 1 1 2 8 22 28 28 2 0 0
0 0 0 255 1 1 1 1 3 5 3 3 2 2 1 1
1 1 255 1 1 1 2 4 2 1 1 1 1 1 1 1
255 2 2 2 2 3 3 3 1 1 1 1 0 1 255 0
0 1 1 1 1 1 1 1 1 0 0 0 0 255 0 0
1 0 0 0 1 0 1 2 1 1 1 1 255 0 0 2
2 2 2 2 2 1 1 1 1 1 255 1 2 1 1 1
1 1 1 1 1 1 0 1 1 1 2 1 1 1 2 1
0 0 1 1 1 1 1 1 1 1 1 1 1 0 0 255
0 0 1 1 2 1 1 1 1 0 0 0 0 255 1 1
0 0 0 0 1 1 0 0 0 1 1 1 255 1 1 1
1 1 1 0 0 0 0 0 0 0 255 1 1 1 2 1
1 1 1 1 1 1 1 1 0 255 0 1 1 1 1 1
1 1 0 0 1 1 1 1 255 1 0 0 0 2 2 2
2 2 1 0 0 0 255 0 0 1 0 0 0 0 2 2
1 0 0 0 0 255 0 1 1 1 0 0 1 1 1 2
1 1 1 1 255 1 1 1 1 4 4 1 1 1 1 0
0 0 255 0 1 1 2 2 4 4 1 1 1 1 1 0
0 255 0 0 1 0 1 1 1 1 1 1 1 1 1 255
0 0 0 0 0 0 0 0 1 1 0 0 0 0 255 0
0 0 1 1 1 2 2 1 1 1 1 2 2 255 0 0
0 0 0 1 2 2 1 0 1 1 1 0 255 1 1 1
1 1 1 1 1 1 1 1 0 0 255 0 0 0 0 0
0 0 1 1 2 2 1 1 255 0 0 1 1 2 1 1
2 2 1 0 0 1 1 255 0 0 1 1 1 2 3 2
1 1 1 1 1 1 255 1 2 2 2 2 1 1 1 0
1 1 1 0 255 2 2 2 2 2 1 0 1 1 1 1
1 1 0 255 0 0 0 0 1 0 1 0 2 2 2 1
1 255 1 1 1 1 2 2 2 2 0 0 0 0 0 0
255 1 1 1 1 1 1 1 2 1 1 1 0 0 0 255
1 1 1 1 2 1 1 0 1 0 0 1 1 255 1 2
2 1 1 1 2 1 1 1 1 0 0 255 0 0 0 1
1 1 0 1 1 1 0 0 0 2 255 2 0 0 0 0
0 0 0 1 0 1 1 1 1 255 1 1 1 1 0 0
1 1 1 1 1 1 1 255 1 2 1 1 1 1 1 1
1 1 1 2 1 1 1 2 2 0 1 1 1 0 0 0
1 1 1 1 1 1 1 0 1 1 0 0 255 0 0 1
1 1 0 0 0 0 0 0 0 1 255 1 1 0 0 0
0 1 1 0 0 0 1 1 1 255 1 1 1 1 1 0
0 0 0 0 1 1 1 255 1 0 0 1 1 0 0 1
0 1 1 1 1 0 255 0 1 1 1 1 0 1 1 0
1 1 1 1 1 255 1 0 0 1 1 2 1 1 2 2
2 0 0 255 0 0 0 1 0 0 1 2 3 1 1 1
1 0 255 2 1 1 0 0 0 1 1 2 1 1 1 1
1 255 1 1 1 1 0 1 0 1 1 1 0 0 0 255
1 1 1 1 1 1 1 1 1 1 1 2 2 1 255 0
0 0 0 1 0 1 1 1 0 0 1 1 255 0 1 1
0 0 0 1 1 1 1 1 0 0 0 255 1 1 1 0
0 1 0 1 0 1 1 1 2 2 255 1 0 0 0 0
0 1 1 1 1 1 1 1 0 255 1 1 1 1 1 1
1 1 1 1 1 1 0 255 0 0 0 1 1 1 1 1
1 1 1 0 0 255 1 1 1 1 1 1 0 1 2 1
1 1 1 2 255 2 1 2 1 1 1 2 1 1 1 2
2 1 0 255 0 1 2 2 1 1 1 1 0 0 0 0
0 255 1 2 2 2 0 0 0 2 1 1 0 0 0 0
255 0 0 0 0 1 1 1 0 0 0 1 1 1 255 0
1 1 1 1 0 0 0 0 0 0 0 0 1 255 1 1
1 1 0 0 0 1 0 1 0 0 0 0 255 1 1 1
1 1 1 1 0 1 0 0 1 1 255 1 1 1 1 1
1 2 1 0 0 0 0 0 255 0 0 0 1 1 2 1
1 1 1 1 1 1 2 255 2 1 0 0 0 1 1 1
2 1 1 0 1 1 255 1 1 1 1 0 0 1 1 2
1 1 1 0 255 0 1 1 1 1 2 2 0 1 1 1
2 1 1 1 1 4 255 255 255 255 255 255 255 255 255 255
255 255 255 255 255 255 255 255 255 255 255 255 255 255 255 255
255 255 255 255 255 255 255 255 255 255 255 255 255 255 255 255
255 255 255 255 255 255 255 255 255 255 255 255 255 255 255 255
255 255 255 255 255 255 255 255 255 255 255 255 255 255 255 255
255 255 255 255 255 255 255 255 255 255 255 255 255 255 255 255
255 255 255 255 255 255 255 255 255 255 255 255 255 255 255 255
255 255 255 255 255 255 255 255 255 255 255 255 255 255 255 255
255 255 255 255 255 255 255 255 255 255 255 255 255 255 255 255
255 255 255 255 255 255 255 255 255 255 255 255 255 255 255 255
255 255 255 255 255 255 255 255 255 255 255 255 255 255 255 255
255 255 255 255 255 255 255 255 255 255 255 255 255 255 255 255
255 255 255 255 255 255 255 255 255 255 255 255 255 255 255 255
255 255 255 255 255 255 255 255 255 255 255 255 255 255 255 255
255 255 255 255 255 255 255 255 255 255 255 255 255 255 255 255
255 255 255 255 255 255 255 255 255 255 255 255 255 255 255 255
255 255 255 255 255 255 255 255 255 255 255 255 255 255 255 255
255 255 255 255 255 255 255 255 255 255 255 255 255 255 255 255
255 255 255 255 255 255 255 255 255 255 255 255 255 255 255 255
255 255 255 255 255 255 255 255 255 255 255 255 255 255 255 255
255 255 255 255 255 255 255 255 255 255 255 255 255 255 255 255
255 255 255 255 255 255 255 255 255 255 255 255 255 255 255 255
255 255 255 255 255 255 255 255 255 255 255 255 255 255 255 255
255 255 255 255 255 255 255 255 255 255 255 255 255 255 255 255
255 255 255 255 255 255 255 255 255 255 255 255 255 255 255 255
255 255 255 255 255 255 255 255 255 255 255 255 255 255 255 255
255 255 255 255 255 255 255 255 255 255 255 255 255 255 255 255
255 255 255 255 255 255 255 255 255 255 255 255 255 255 255 255
255 255 255 0 0 1 0 0 0 0 0 2 1 1 1 0
0 0 1 1 1 0 255 1 1 1 1 1 1 0 1 1
1 1 1 1 255 2 2 1 1 0 0 0 0 0 1 0
1 0 1 255 1 1 1 1 1 1 1 0 0 0 0 1
1 255 1 0 0 0 0 1 1 1 1 1 0 0 1 1
255 2 1 0 0 0 0 0 2 1 2 2 2 1 1 255
1 1 2 2 1 1 0 1 1 2 2 1 1 255 0 0
1 1 0 0 1 1 1 1 2 2 2 1 255 1 0 0
0 0 0 0 0 0 0 0 0 0 0 255 0 1 0 0
0 0 0 2 2 1 0 1 1 255 1 1 2 1 0 0
0 0 1 2 2 2 2 2 255 1 0 0 2 2 2 1
1 1 0 0 0 0 255 2 2 1 2 2 1 0 0 1
1 1 1 1 0 255 0 1 1 1 1 0 1 1 0 0
0 2 2 2 255 1 1 0 1 1 1 1 1 1 2 1
1 1 0 255 0 1 1 1 1 1 1 0 1 1 1 1
1 255 1 1 1 1 1 1 1 0 0 1 0 0 0 255
1 1 1 0 0 0 0 1 2 3 1 1 1 2 255 1
1 1 1 1 0 1 1 1 1 1 0 0 0 255 1 1
0 0 0 1 1 1 1 0 0 0 0 255 1 1 2 2
1 1 0 2 2 2 2 0 1 1 255 1 1 0 0 1
1 1 0 0 0 1 1 1 255 0 0 1 1 1 0 0
0 1 1 1 1 1 1 255 1 1 1 1 0 0 0 1
0 1 0 0 0 0 255 1 1 1 1 1 1 1 0 1
1 0 0 0 255 0 1 2 2 1 0 1 1 2 2 1
1 1 255 2 2 2 1 1 0 1 1 1 1 1 1 2
1 255 1 1 1 1 1 1 1 1 1 1 0 0 0 1
255 1 0 1 1 1 2 1 1 1 1 1 0 0 255 0
1 1 1 2 2 2 2 2 2 2 2 2 1 0 1 2
0 0 0 1 0 0 0 0 1 1 1 0 0 0 0 1
1 0 0 255 1 1 2 1 1 1 0 1 1 1 1 1
1 255 0 1 1 1 1 1 0 1 1 1 0 1 0 1
255 1 0 1 1 1 1 1 0 0 0 0 0 2 255 1
1 0 0 0 0 1 1 1 0 0 0 0 1 255 1 0
0 0 0 1 0 2 1 2 3 2 2 2 255 1 1 1
2 2 2 1 1 1 1 1 1 0 255 0 0 0 0 0
1 1 0 0 0 1 1 1 1 255 1 0 0 1 1 1
0 0 1 1 1 1 1 1 255 1 2 2 0 0 1 1
2 2 1 0 1 0 255 1 0 1 0 1 0 0 0 1
2 1 1 1 1 255 1 1 1 1 2 2 1 1 1 1
1 1 0 255 1 1 0 1 2 1 0 0 0 1 1 1
1 0 255 0 1 1 1 1 1 2 1 1 0 0 1 1
2 255 2 1 1 0 0 1 1 1 1 2 1 1 1 0
255 0 0 0 0 0 0 0 0 0 0 0 0 1 255 1
1 1 1 1 1 0 0 0 0 0 1 0 255 0 1 1
1 0 0 0 0 0 1 1 1 1 1 255 1 1 1 1
0 1 1 1 1 1 1 1 0 1 255 1 1 0 0 0
0 0 1 1 0 1 0 1 255 0 1 2 2 2 1 1
1 1 2 2 2 1 1 255 0 1 1 1 1 1 1 1
0 1 1 1 1 255 0 1 1 1 1 1 1 0 0 0
0 0 0 0 255 1 1 1 2 2 2 1 1 1 1 0
0 0 0 255 0 0 0 0 0 0 1 1 1 2 2 2
1 255 0 0 2 1 0 0 0 2 2 2 1 1 1 255
2 2 2 1 1 0 1 0 1 1 1 1 1 1 255 0
0 0 1 2 2 2 1 1 0 1 1 1 0 255 0 0
0 1 2 2 1 1 1 1 1 1 0 255 1 1 1 1
1 2 2 1 1 1 2 2 2 1 1 1 1 0 0 0
0 1 0 1 0 1 1 1 0 0 0 0 0 0 0 0
255 1 1 0 0 1 1 1 0 0 0 0 2 2 255 0
0 2 1 2 1 1 1 2 1 0 0 0 0 255 1 0
1 0 0 1 0 0 0 0 1 0 1 255 0 0 0 1
0 1 1 1 1 1 0 0 0 1 255 0 0 0 2 1
0 0 1 2 2 2 1 2 2 255 0 0 0 2 3 3
3 3 1 1 1 1 1 255 0 0 0 0 1 1 1 1
0 0 0 1 1 1 255 0 0 0 1 1 1 0 1 1
1 1 0 0 0 255 2 1 1 0 1 1 1 2 1 1
0 0 0 255 1 0 0 0 0 0 0 0 0 1 1 1
1 1 255 1 0 1 1 1 1 1 1 1 1 0 0 1
255 1 0 0 1 1 1 0 0 1 1 1 1 1 0 255
1 1 1 0 0 0 2 0 0 0 0 1 1 2 255 1
1 1 0 0 0 0 0 1 1 1 0 0 0 255 0 0
0 0 0 0 0 0 0 0 0 0 1 255 1 1 1 1
1 1 1 0 0 0 0 1 0 255 0 0 0 0 0 1
1 0 0 1 1 0 1 1 255 1 1 0 0 1 2 2
2 2 1 1 1 1 1 255 0 0 0 0 0 1 1 1
0 0 1 1 1 255 0 1 1 2 2 2 1 1 0 0
1 1 1 0 255 0 0 1 2 1 2 3 4 3 2 2
1 1 255 0 0 1 2 1 3 1 0 0 1 1 1 1
0 255 1 1 1 2 1 1 1 1 1 1 1 0 0 0
255 0 0 0 0 2 1 1 1 1 1 1 1 0 255 0
0 1 2 1 0 1 3 3 1 1 0 0 255 1 1 1
1 2 2 2 2 1 0 0 0 0 0 255 1 1 1 2
2 13 6 6 3 1 1 0 1 0 255 0 0 1 2 5
2 2 1 1 1 1 1 0 255 1 2 1 2 2 5 5
2 0 0 2 2 1 2 1 1 0 0 0 0 0 0 0
1 0 1 4 5 5 5 4 1 0 0 0 0 255 1 1
0 0 2 2 4 1 0 0 0 3 4 255 1 0 1 2
10 6 6 3 3 1 0 0 0 0 255 1 0 0 0 0
1 0 0 0 0 1 1 1 255 1 1 0 1 1 1 1
1 1 1 0 0 0 0 255 0 0 1 2 2 2 3 4
4 3 2 1 1 1 255 2 1 1 30 35 41 47 48 5
0 0 0 0 255 0 0 0 0 2 27 38 27 6 0 0
0 1 1 255 0 0 0 1 1 1 1 1 2 1 1 1
1 1 255 2 1 1 0 1 2 2 1 1 0 0 0 0
255 1 0 0 0 0 1 2 1 1 1 1 1 1 1 255
1 1 1 1 3 9 9 3 2 1 0 0 0 255 1 0
0 0 0 1 1 2 1 1 1 1 1 1 255 1 1 1
0 0 2 3 2 0 0 0 0 0 1 255 1 1 1 0
0 0 0 0 0 0 1 0 0 0 255 0 0 0 0 0
0 0 0 1 1 0 0 0 255 1 0 0 1 3 1 1
1 0 0 0 1 1 255 0 0 0 1 1 2 2 1 0
0 1 1 1 1 255 1 1 0 0 2 4 3 3 1 1
1 1 1 0 255 0 0 0 1 1 2 1 1 1 1 1
1 0 255 0 0 1 1 4 6 8 8 1 0 0 1 1
1 255 0 0 2 2 4 4 4 4 4 3 1 1 1 255
0 0 1 3 4 13 13 3 0 0 0 0 0 0 255 0
0 0 0 1 2 3 2 1 1 1 1 0 0 255 0 0
0 0 2 9 9 1 1 1 1 1 1 255 1 2 2 3
8 6 6 3 0 0 0 0 0 255 1 1 1 1 3 10
16 13 13 0 0 0 0 0 255 2 1 1 16 45 54 40
20 5 2 0 0 1 1 255 0 1 5 6 6 5 5 5
3 1 0 1 1 255 1 2 2 3 6 9 15 6 0 0
0 1 0 1 1 1 1 1 1 1 0 0 0 1 1 2
5 6 5 6 4 2 0 0 0 1 255 2 1 2 2 24
25 25 25 4 0 0 0 4 255 1 0 2 9 19 19 9
8 8 0 0 0 0 0 255 1 1 1 1 2 2 3 3
0 0 0 1 1 255 1 1 0 0 0 2 1 1 1 3
2 0 0 1 255 0 0 1 1 1 2 9 9 9 5 2
0 0 0 255 2 3 30 41 47 47 48 59 48 5 0 0
0 255 2 2 2 1 20 32 38 42 32 6 0 0 0 1
255 0 0 0 0 1 1 1 1 1 1 0 0 0 1 255
1 0 0 0 2 4 11 6 2 1 0 0 0 255 0 1
0 1 1 2 4 4 2 2 1 1 1 1 255 1 1 1
2 20 34 34 18 3 0 0 0 0 255 0 0 0 1 1
3 4 4 2 2 1 1 1 1 255 1 2 2 2 8 8
8 5 2 1 0 1 1 1 255 0 0 1 1 1 3 3
3 0 0 0 0 0 1 255 1 0 0 1 2 2 2 2
2 2 1 0 0 255 1 1 1 1 6 6 1 1 0 1
0 1 0 255 0 0 0 1 2 8 9 3 1 0 0 0
1 1 255 1 1 2 4 9 6 6 6 3 1 1 1 1
0 255 0 0 0 1 2 8 3 2 1 1 1 1 2 255
1 1 1 1 12 12 12 12 8 0 0 0 1 1 255 0
1 3 4 6 4 4 5 4 2 1 1 1 255 1 1 2
5 11 17 24 24 11 0 0 0 0 0 255 0 0 0 0
1 3 8 2 1 0 1 1 1 0 255 0 1 2 2 8
9 11 3 2 1 1 1 0 255 0 2 3 11 10 6 4
2 1 1 0 0 0 255 1 1 1 1 10 24 34 24 27
13 0 0 0 0 255 2 2 4 45 57 76 42 42 25 3
1 0 1 1 255 1 1 10 10 6 5 6 9 9 1 1
1 2 255 0 2 3 9 9 10 15 6 4 2 1 1 0
1 1 1 1 1 1 1 1 1 0 1 1 2 3 5 5
5 2 2 0 0 0 0 255 1 1 6 26 33 35 45 40
32 3 0 0 0 255 1 1 1 9 20 20 10 10 11 8
0 0 0 0 255 1 1 1 2 2 4 4 4 0 0 0
1 1 255 1 1 0 0 1 2 2 2 2 2 0 0 0
1 255 1 1 1 1 2 10 11 10 11 5 3 0 0 1
255 3 12 59 59 49 47 47 55 49 12 0 0 0 255 1
2 6 19 19 27 27 32 28 16 2 0 0 1 255 0 0
0 0 2 3 3 3 3 2 1 0 0 0 255 1 0 0
2 4 13 19 15 6 1 1 1 1 255 1 1 1 2 2
4 11 13 11 2 1 1 1 2 255 1 1 2 20 37 35
35 32 17 2 0 0 1 255 1 0 0 2 3 9 18 18
4 2 1 0 1 1 255 1 2 2 6 9 17 19 12 5
1 1 1 1 1 255 0 1 1 2 3 4 24 24 6 1
0 1 1 1 255 1 1 1 1 10 10 8 5 3 3 1
0 0 255 1 1 1 2 10 10 10 4 1 1 0 1 0
255 0 1 1 2 6 8 9 9 3 2 0 1 1 1 255
1 1 3 10 20 20 9 13 9 2 1 1 0 0 255 0
0 0 1 8 18 13 2 1 1 1 1 1 255 1 1 1
11 13 12 12 12 12 3 0 0 1 1 255 0 1 3 6
6 8 4 5 5 2 1 1 1 255 1 1 4 11 11 17
17 24 23 4 0 0 0 0 255 0 0 0 1 8 8 8
3 2 0 0 0 0 0 255 0 0 1 5 8 9 17 6
3 2 2 2 1 255 1 2 3 11 8 3 1 1 1 1
1 0 0 255 1 1 3 10 12 24 27 27 27 19 1 0
0 0 255 2 4 23 54 57 76 42 44 42 24 2 1 2
2 255 2 3 8 8 8 4 4 4 2 1 1 1 2 255
1 2 17 17 10 9 10 4 4 2 1 1 1 1 1 1
1 2 2 1 1 1 1 1 2 3 2 2 2 5 4 2
1 0 0 0 255 1 1 11 33 35 45 46 53 40 4 1
0 0 255 1 1 2 6 18 18 12 11 13 13 0 0 0
0 255 0 1 0 1 2 4 4 12 0 1 0 1 1 255
0 0 1 0 0 0 2 2 2 0 0 0 1 1 255 1
1 1 1 8 11 11 11 11 6 3 0 0 0 255 3 28
69 67 59 46 34 47 34 17 1 1 1 255 1 2 13 19
19 19 15 27 27 24 9 2 0 0 255 0 0 0 0 2
6 15 16 4 2 0 0 0 0 255 0 0 0 3 10 22
23 23 6 2 2 2 1 255 0 1 1 2 3 4 12 19
13 6 2 1 1 1 255 0 1 19 20 37 31 32 25 23
1 1 0 1 255 0 0 1 2 9 18 19 19 15 2 1
1 1 1 255 0 0 2 9 17 24 24 19 9 2 1 0
1 1 255 1 1 1 1 3 15 30 30 9 3 1 1 0
1 255 1 1 1 10 28 28 28 8 3 1 1 0 0 255
1 1 1 1 2 6 6 4 2 1 0 0 1 255 1 1
2 6 8 8 4 9 4 9 2 1 0 0 255 1 1 3
11 22 25 27 19 13 2 1 1 0 0 255 0 0 0 1
18 20 18 2 1 1 1 1 1 255 1 1 1 11 13 11
10 11 6 3 1 0 1 1 255 1 0 1 3 3 4 4
5 5 2 1 1 2 255 1 1 5 12 32 19 17 19 23
11 3 0 0 0 255 0 0 1 1 6 6 6 5 3 1
1 0 0 0 255 0 1 3 5 8 8 17 3 2 1 1
3 1 255 1 1 3 8 3 3 1 2 2 1 1 0 0
255 3 0 4 19 19 20 20 23 23 8 0 0 0 0 255
3 4 23 56 56 51 41 61 44 25 2 0 1 2 255 2
3 10 8 8 1 3 2 2 1 1 1 1 255 1 2 4
5 4 5 4 4 4 3 1 1 1 1 0 0 0 3 2
1 1 1 1 1 1 2 2 2 5 5 4 2 1 1 0
0 255 0 1 11 33 35 35 45 54 46 2 1 0 1 255
1 1 2 6 17 17 12 11 19 19 0 0 0 0 255 0
0 0 0 2 4 13 12 0 0 0 0 0 255 0 1 2
2 0 0 1 2 2 0 0 0 1 1 255 0 0 1 2
8 11 15 11 9 6 3 1 1 1 255 3 45 75 67 63
46 27 34 34 33 1 1 1 255 0 2 13 19 19 22 15
27 27 26 15 3 2 0 255 0 0 0 1 4 8 48 48
8 2 0 0 0 1 255 0 0 0 2 12 22 23 23 5
2 1 1 1 255 0 0 1 2 2 4 12 19 17 6 2
1 0 0 255 0 0 19 37 38 32 38 32 23 1 1 1
0 255 0 0 2 2 9 19 20 19 12 1 0 0 1 0
255 0 0 0 13 22 24 25 20 6 1 0 0 0 1 255
1 1 1 1 3 19 34 34 17 3 1 0 0 1 255 1
1 1 13 34 37 31 27 3 1 1 1 1 255 1 0 1
1 2 2 3 3 3 1 1 1 1 255 1 2 2 11 13
6 4 6 4 9 2 2 1 0 255 0 0 3 9 25 27
27 24 11 4 1 0 0 1 255 1 1 1 2 11 18 2
1 1 2 0 0 0 255 1 2 4 9 11 10 9 6 6
2 1 0 1 1 255 0 0 1 3 3 3 3 4 2 1
0 0 1 255 0 1 2 22 34 34 17 19 12 5 3 0
0 0 255 0 1 0 1 5 6 11 11 3 1 1 1 0
0 255 0 1 5 5 17 17 6 1 1 1 1 3 1 255
1 1 3 8 5 5 3 1 2 1 1 0 1 255 3 2
4 19 19 15 17 23 17 8 1 0 0 0 255 2 3 17
39 56 56 51 64 64 24 1 0 1 2 255 4 6 10 8
8 1 2 2 2 0 1 1 1 255 1 2 4 4 2 2
1 6 1 3 1 0 1 0 0 0 0 3 2 1 0 1
1 2 1 2 2 5 6 8 9 9 4 1 0 0 255 0
0 9 35 49 40 45 45 24 2 1 1 1 255 1 1 2
16 18 17 11 11 27 27 0 0 0 0 255 0 0 0 0
0 13 16 12 0 0 0 0 0 255 0 2 1 2 1 0
1 1 3 0 0 0 1 1 255 0 0 0 1 2 9 9
9 6 6 2 1 1 1 255 2 45 64 64 54 40 38 51
51 33 2 1 1 255 0 1 2 34 34 22 12 24 26 26
15 3 2 1 255 1 0 0 1 2 8 22 22 8 1 1
1 1 1 255 0 0 1 2 10 12 15 8 3 2 1 1
1 255 0 0 1 2 2 3 9 12 8 3 1 0 0 0
255 0 0 2 20 39 47 44 41 8 2 1 0 0 255 0
0 0 1 8 12 19 13 10 1 1 1 0 0 255 0 0
0 6 18 18 20 16 3 1 0 0 0 1 255 0 1 1
2 12 18 22 26 17 2 0 0 0 0 255 1 1 1 9
22 30 28 26 1 1 1 1 1 255 1 0 0 1 2 1
1 1 1 0 0 0 1 255 1 2 2 11 20 12 12 12
12 4 2 1 1 1 255 1 1 2 6 12 28 28 13 6
2 1 0 1 1 255 1 1 1 2 3 2 1 1 0 2
0 0 0 255 1 2 2 8 9 9 8 6 5 2 1 0
2 2 255 0 0 1 3 2 2 1 1 1 1 1 0 0
255 0 1 1 3 22 23 19 23 6 3 2 0 0 0 255
0 1 0 0 0 6 6 5 1 1 1 1 0 0 255 1
2 3 4 17 17 6 1 1 1 1 2 1 255 0 0 2
10 11 5 6 1 2 2 1 0 1 255 2 1 1 6 19
15 17 17 17 16 2 0 1 1 255 1 1 2 17 39 51
51 56 31 15 1 0 0 1 255 3 3 6 6 6 2 4
1 1 0 1 1 1 255 0 0 2 2 2 4 1 1 1
1 0 0 0 0 0 0 0 1 1 1 0 1 1 1 0
0 2 11 13 11 10 10 5 1 0 0 255 0 0 1 26
42 40 40 30 11 1 1 1 1 255 1 0 1 9 17 16
10 10 11 1 0 0 0 0 255 0 0 0 0 1 2 17
1 1 0 0 0 0 255 0 1 1 2 1 1 1 3 5
5 1 0 1 1 255 1 0 0 1 1 2 2 2 2 3
1 1 1 1 255 2 6 54 60 54 46 51 63 63 17 1
1 0 255 0 0 1 16 22 16 13 22 26 26 8 2 2
1 255 1 1 1 1 2 4 8 8 6 1 1 1 1 1
255 1 1 1 2 3 8 8 3 1 1 1 1 1 255 0
0 0 1 1 2 3 3 3 1 0 0 0 0 255 0 0
1 4 32 47 41 17 3 2 1 1 0 255 0 0 0 1
1 8 11 10 2 0 0 0 0 0 255 0 0 1 3 8
8 16 3 2 1 0 0 0 0 255 0 0 1 2 6 13
16 16 3 2 0 0 0 1 255 1 1 1 5 6 17 17
4 1 1 1 1 1 255 1 0 1 1 5 2 2 1 1
0 1 0 1 255 1 1 1 2 15 13 13 12 6 3 1
1 1 1 255 1 2 2 2 6 20 12 9 4 2 2 1
1 1 255 1 1 1 2 2 1 1 1 0 0 0 0 0
255 1 1 2 2 8 8 6 6 3 2 1 0 2 2 255
0 0 1 1 0 0 0 1 1 1 1 1 0 255 1 1
1 1 4 9 6 6 3 3 2 1 1 0 255 1 1 1
0 0 1 3 1 0 1 0 1 0 0 255 0 1 2 3
5 8 8 1 1 1 1 1 1 255 0 0 1 11 17 11
11 3 3 2 0 0 0 255 1 1 0 1 15 9 15 16
16 6 2 1 1 1 255 1 1 1 1 22 30 31 26 19
3 2 1 1 1 255 1 1 4 6 6 4 6 4 1 0
0 0 1 255 0 0 1 2 4 4 1 1 1 1 1 0
0 0 0 1 1 1 1 0 0 1 1 1 0 0 3 11
13 11 10 8 1 1 0 0 255 1 1 1 1 35 35 30
11 2 1 0 1 1 255 1 1 1 1 8 9 9 9 2
1 0 0 0 0 255 0 0 0 0 1 1 2 1 1 1
2 1 2 255 0 0 1 2 1 1 0 1 1 2 1 1
0 1 255 1 1 0 1 1 1 2 2 2 1 1 1 1
1 255 2 3 6 54 54 42 51 59 59 2 1 1 1 255
0 0 1 1 16 13 13 13 17 8 2 2 0 0 255 1
1 1 0 2 2 4 2 1 0 0 1 0 0 255 1 1
1 1 2 3 2 2 1 0 0 0 1 255 0 0 0 0
0 2 2 2 2 0 0 0 0 0 255 2 2 1 0 4
17 17 9 2 1 0 0 0 255 0 1 0 1 1 1 1
1 0 0 0 1 1 1 255 0 1 1 1 3 5 5 1
1 0 0 0 1 1 255 0 0 1 2 3 5 5 3 2
1 0 0 0 2 255 1 1 1 2 2 2 2 1 1 1
1 1 1 255 1 0 0 0 2 0 1 0 0 0 0 0
2 255 2 1 1 2 2 3 6 4 2 1 1 1 1 1
255 1 1 1 1 2 6 4 4 2 1 2 2 0 0 255
0 0 0 1 0 1 0 2 0 0 0 0 0 255 1 0
0 2 2 6 5 3 2 2 0 0 1 2 255 1 0 1
1 0 0 1 1 1 1 1 1 1 255 1 2 2 1 2
4 2 2 1 1 2 1 1 0 255 1 1 1 0 1 1
1 1 1 1 0 0 0 0 255 0 0 1 2 3 2 6
1 1 1 1 1 1 255 2 1 1 1 11 3 3 3 2
1 1 0 0 255 1 0 0 1 2 2 2 1 4 3 2
1 1 1 255 1 1 1 0 1 10 18 10 4 2 2 0
0 0 255 1 1 1 1 4 4 4 2 1 1 0 0 0
255 0 0 1 2 4 4 1 1 1 1 1 1 0 0 1
1 1 1 0 0 0 1 1 1 0 0 0 3 3 2 0
0 0 1 0 0 255 1 1 1 1 1 1 0 1 1 0
0 0 1 255 1 0 1 1 2 2 2 2 1 1 1 1
0 0 255 0 0 0 0 1 1 1 1 1 2 2 2 2
255 1 0 0 1 1 2 1 1 0 1 1 1 0 1 255
1 0 0 1 1 1 1 1 2 1 1 0 1 1 255 3
2 3 6 42 37 42 37 2 1 1 1 1 255 0 0 0
1 2 13 13 5 3 3 2 1 0 0 255 1 1 1 1
1 1 1 0 0 0 0 0 0 1 255 1 1 1 1 1
2 1 2 1 0 0 0 1 255 0 0 0 0 0 1 1
2 1 1 0 0 0 0 255 1 1 1 0 1 1 8 2
1 0 0 1 0 255 1 1 0 1 1 1 1 0 0 0
0 0 2 1 255 1 1 1 1 2 1 1 0 0 0 0
1 2 1 255 0 0 1 2 1 2 2 2 1 1 1 1
2 6 255 3 1 1 1 2 1 1 1 0 1 1 1 1
255 1 1 1 1 2 2 1 0 0 0 0 0 2 255 2
1 0 1 1 1 1 2 1 1 1 1 1 1 255 1 1
1 1 1 2 2 2 1 1 2 1 1 0 255 0 0 0
0 0 1 1 2 0 0 0 0 0 255 1 0 0 0 2
1 1 1 0 0 0 0 1 1 255 1 1 0 0 0 0
1 1 1 1 2 2 2 255 1 2 2 2 2 2 2 2
1 1 1 1 1 1 255 0 0 1 1 1 1 1 1 1
0 0 0 0 1 255 0 0 1 1 1 0 0 0 1 0
1 0 1 255 1 1 1 1 2 2 2 0 0 0 1 0
0 255 2 0 1 1 1 1 0 0 0 1 2 1 1 1
255 1 1 1 0 1 1 5 1 1 0 0 0 0 0 255
0 0 0 0 0 1 1 1 1 1 0 0 0 255 0 0
1 1 3 3 0 0 1 1 1 1 0 0 1 0 0 1
0 0 0 1 1 1 0 0 0 1 2 1 0 0 0 0
0 0 255 2 1 1 1 0 0 0 0 1 0 0 0 0
255 1 0 1 1 1 1 1 2 2 2 1 1 1 1 255
0 0 0 1 2 1 0 1 2 2 2 1 2 255 0 1
0 1 1 2 2 1 0 1 2 2 1 1 255 0 0 0
1 1 1 1 1 1 2 1 1 1 1 255 2 1 1 1
3 4 4 4 1 1 1 1 1 255 1 0 0 0 1 0
4 3 1 1 1 0 0 0 255 1 1 1 1 1 1 1
0 0 1 1 1 1 1 255 1 2 1 1 1 1 1 1
1 2 1 1 1 255 0 0 0 0 0 1 1 2 1 1
0 0 0 0 255 1 1 1 0 1 1 2 2 1 0 0
0 0 255 1 1 1 1 1 1 1 0 0 0 1 0 0
0 255 1 2 2 1 1 0 0 0 0 0 1 2 2 1
255 0 0 0 1 1 1 1 0 0 1 1 1 2 6 255
3 1 1 0 0 1 1 1 0 1 1 1 1 255 1 1
0 0 1 2 0 0 0 0 0 0 0 255 1 1 1 1
0 1 0 0 0 1 1 1 1 1 255 1 0 0 1 1
2 1 1 1 1 1 1 1 1 255 1 0 1 0 0 1
2 1 0 0 0 0 0 255 2 0 0 1 1 1 1 1
1 0 1 1 1 1 255 1 0 0 0 1 1 1 1 0
1 1 2 2 255 1 1 2 2 1 0 0 1 1 1 1
1 1 1 255 0 0 0 0 1 1 2 2 1 0 0 0
0 1 255 0 0 1 1 1 0 0 0 1 1 1 0 1
255 2 1 1 1 2 1 0 0 0 1 1 1 1 255 2
1 1 1 0 0 0 0 0 0 1 1 1 0 255 1 1
2 1 2 1 1 0 1 0 0 0 0 0 255 0 1 0
0 0 1 1 1 1 2 2 1 0 255 1 1 1 2 3
2 0 0 1 1 1 1 1 1 1 0 0 1 0 0 0
1 1 1 0 0 0 1 1 1 1 0 0 0 0 1 255
1 0 0 1 1 1 1 1 0 0 0 0 1 255 1 0
2 1 2 1 1 1 1 1 1 1 2 1 255 1 0 0
2 2 1 1 2 2 2 1 0 0 255 2 2 1 1 2
2 2 0 0 1 2 2 1 1 255 0 0 1 1 1 1
1 1 2 2 1 1 1 1 255 1 1 1 1 1 2 1
1 1 1 1 1 1 255 1 0 1 0 0 0 0 2 1
1 1 0 0 0 255 0 0 1 1 1 1 1 0 1 1
1 1 1 1 255 1 2 1 1 1 1 0 0 1 2 2
3 1 255 1 1 0 0 0 1 1 1 1 1 1 1 1
1 255 1 1 1 1 1 1 2 2 1 1 0 1 0 255
1 2 1 1 1 1 1 0 0 1 1 0 0 0 255 1
1 2 1 0 0 0 0 0 1 1 1 1 0 255 0 0
1 1 1 1 0 0 1 1 1 1 1 255 255 255 255 255
255 255 255 255 255 255 255 255 255 255 255 255 255 255 255 255
255 255 255 255 255 255 255 255 255 255 255 255 255 255 255 255
255 255 255 255 255 255 255 255 255 255 255 255 255 255 255 255
255 255 255 255 255 255 255 255 255 255 255 255 255 255 255 255
255 255 255 255 255 255 255 255 255 255 255 255 255 255 255 255
255 255 255 255 255 255 255 255 255 255 255 255 255 255 255 255
255 255 255 255 255 255 255 255 255 255 255 255 255 255 255 255
255 255 255 255 255 255 255 255 255 255 255 255 255 255 255 255
255 255 255 255 255 255 255 255 255 255 255 255 255 255 255 255
255 255 255 255 255 255 255 255 255 255 255 255 255 255 255 255
255 255 255 255 255 255 255 255 255 255 255 255 255 255 255 255
255 255 255 255 255 255 255 255 255 255 255 255 255 255 255 255
255 255 255 255 255 255 255 255 255 255 255 255 255 255 255 255
255 255 255 255 255 255 255 255 255 255 255 255 255 255 255 255
255 255 255 255 255 255 255 255 255 255 255 255 255 255 255 255
255 255 255 255 255 255 255 255 255 255 255 255 255 255 255 255
255 255 255 255 255 255 255 255 255 255 255 255 255 255 255 255
255 255 255 255 255 255 255 255 255 255 255 255 255 255 255 255
255 255 255 255 255 255 255 255 255 255 255 255 255 255 255 255
255 255 255 255 255 255 255 255 255 255 255 255 255 255 255 255
255 255 255 255 255 255 255 255 255 255 255 255 255 255 255 255
255 255 255 255 255 255 255 255 255 255 255 255 255 255 255 255
255 255 255 255 255 255 255 255 255 255 255 255 255 255 255 255
255 255 255 255 255 255 255 255 255 255 255 255 255 255 255 255
255 255 255 255 255 255 255 255 255 255 255 255 255 255 255 255
255 255 255 255 255 255 255 255 255 255 255 255 255 255 255 255
255 255 255 255 255 255 255 255 255 255 255 255 255 255 255 255
255 255 255 255 255 255 255 255 1 255 1 2 1 1 0 0
0 1 1 1 1 1 2 255 1 0 1 1 1 2 2 2
0 0 0 1 1 255 1 0 1 1 1 1 0 0 0 1
1 1 1 1 255 1 1 2 2 1 1 1 1 1 1 0
1 2 2 255 1 1 1 1 1 1 0 0 0 0 1 1
2 255 2 1 1 1 1 1 1 1 2 1 1 1 1 0
255 0 0 0 1 1 1 0 0 0 0 0 1 1 255 0
1 1 2 1 0 0 0 0 0 0 1 1 1 255 1 1
2 2 1 1 2 2 2 0 1 1 1 1 255 0 0 1
1 1 1 0 0 0 1 1 1 1 255 2 2 2 1 2
1 1 0 1 1 1 2 1 255 2 1 0 0 0 1 1
1 1 1 0 0 0 0 255 0 1 1 1 2 2 1 1
1 1 1 1 2 2 255 1 1 1 0 0 0 0 0 0
1 1 2 2 255 1 0 1 2 2 1 1 1 0 0 0
1 1 1 1 0 0 1 0 0 0 1 1 2 2 1 0
0 0 1 1 1 0 1 1 1 255 1 1 1 1 1 1
1 1 0 0 0 1 1 255 1 1 2 2 2 1 1 1
1 1 1 0 0 1 255 1 1 1 1 1 1 1 2 3
1 1 1 1 255 2 0 0 0 1 1 1 1 1 1 1
2 2 1 255 1 1 1 1 1 1 1 1 1 1 2 2
2 2 255 1 1 1 1 1 0 1 1 2 2 1 0 1
255 1 1 1 1 1 1 1 1 1 1 0 0 0 0 255
0 0 0 0 0 0 0 0 0 0 0 1 1 1 255 0
0 1 0 0 0 1 1 1 2 1 1 0 255 1 1 1
2 1 1 0 1 1 1 1 1 1 1 255 0 0 0 0
0 0 1 1 1 1 1 0 0 255 1 1 1 1 1 1
1 1 1 1 1 1 0 0 255 1 1 2 0 0 0 0
0 0 0 0 0 0 0 255 0 1 2 2 2 1 1 0
1 1 0 0 0 1 255 1 1 1 1 1 0 0 0 1
1 1 1 1 255 1 1 1 1 1 2 2 1 1 1 1
1 1 255 1 0 0 0 1 1 1 0 1 1 1 1 1
1 255 1 1 1 1 1 1 1 1 1 1 1 1 0 2
255 1 1 1 1 1 1 0 2 2 1 1 1 2 255 1
1 0 1 1 1 1 2 1 0 0 0 0 0 255 0 1
1 1 1 1 1 0 0 0 1 1 1 255 1 1 2 2
1 1 0 0 0 0 0 0 0 1 255 0 0 2 2 2
1 2 2 2 1 1 1 1 2 255 1 1 1 1 2 2
1 1 0 1 0 0 1 255 2 2 2 1 2 1 2 1
1 1 1 2 2 255 1 0 0 0 1 1 1 1 1 2
0 0 0 1 255 0 1 1 1 1 2 1 1 0 1 1
2 2 2 255 2 1 2 1 1 0 0 0 0 0 1 2
2 255 1 0 2 1 2 1 2 2 1 0 1 1 1 0
1 0 0 1 1 0 0 1 1 2 2 2 1 0 0 1
2 3 2 2 1 1 255 2 2 1 1 1 2 1 1 1
0 0 0 1 255 1 1 2 2 4 2 2 2 2 2 2
0 0 1 255 1 1 1 0 0 0 0 0 1 1 1 1
1 255 0 0 0 0 1 1 0 1 1 1 1 1 1 1
255 1 1 1 1 1 1 1 1 1 0 1 1 2 2 255
1 1 0 0 0 0 1 2 2 2 1 1 1 255 1 0
0 0 1 1 1 1 1 1 1 0 0 0 255 0 0 1
0 0 0 1 0 1 1 1 1 1 0 255 0 0 1 0
0 1 1 1 0 1 1 1 0 255 1 1 1 2 1 1
1 1 1 1 2 1 1 0 255 0 0 0 0 0 0 0
1 1 1 1 0 0 255 0 0 0 0 1 0 1 1 1
1 1 1 1 0 255 1 1 1 0 0 0 0 0 0 0
0 0 0 1 255 1 1 1 2 4 4 3 3 2 1 1
0 0 1 255 1 0 0 1 1 1 0 0 0 0 0 1
1 255 1 1 1 1 2 2 1 1 1 1 1 1 1 255
0 0 0 0 1 2 1 1 1 1 1 1 1 0 255 0
0 0 1 2 2 1 2 1 1 1 1 0 0 255 1 1
1 1 1 1 2 2 1 0 1 1 1 255 0 1 1 1
1 1 1 2 2 0 0 0 0 0 255 1 1 1 0 0
1 2 3 0 1 1 2 1 255 1 1 1 1 1 1 1
0 0 0 0 0 0 0 255 0 0 1 1 2 1 2 1
1 0 1 1 1 1 255 1 1 1 1 2 2 1 1 0
0 0 0 1 255 1 1 0 0 2 5 5 1 1 1 1
1 2 255 1 0 0 0 0 1 2 1 1 2 2 1 1
1 255 2 2 1 1 2 2 2 1 1 2 0 1 1 2
255 2 0 1 1 1 1 1 0 0 0 1 1 1 255 1
1 1 1 1 2 2 2 1 0 0 0 0 0 1 1 2
2 2 1 0 0 1 1 2 2 4 1 1 3 4 5 3
2 0 0 255 2 2 1 1 2 2 2 1 1 0 0 0
1 255 1 1 1 4 13 8 8 4 3 2 1 1 0 0
255 1 1 1 1 1 1 1 1 1 1 1 1 1 255 0
0 1 1 1 2 2 2 2 2 1 1 1 1 255 1 1
1 1 1 1 3 2 2 1 0 0 1 1 255 0 0 0
2 2 1 2 2 2 1 0 1 1 255 1 1 1 1 1
1 2 2 1 1 0 0 0 0 255 0 0 1 0 2 2
2 2 1 1 1 1 1 0 255 0 0 0 1 1 1 1
1 1 1 1 1 1 255 1 1 1 1 1 2 6 11 9
2 2 1 1 1 255 0 0 1 1 1 0 1 1 1 1
0 0 0 255 0 0 0 0 0 1 1 2 1 1 1 1
0 0 255 1 1 1 0 0 1 1 1 0 1 0 0 0
1 255 2 2 1 2 5 17 8 8 4 1 1 0 1 1
255 1 0 0 1 2 3 1 1 0 1 1 1 1 255 1
1 1 1 2 4 4 1 1 1 0 1 1 255 0 0 0
0 0 0 1 1 1 1 1 1 0 0 255 0 0 0 0
3 11 15 15 2 1 1 1 0 0 255 1 0 0 0 1
2 2 1 1 1 1 0 0 255 0 1 0 1 1 2 4
4 2 1 0 0 0 0 255 0 0 0 0 1 2 5 5
1 2 2 2 1 255 1 1 1 1 1 1 1 1 1 0
1 1 1 1 255 0 0 0 0 1 1 1 1 2 2 0
2 1 1 255 1 1 1 1 2 2 2 1 1 0 0 0
0 255 1 1 1 2 12 20 11 5 2 1 1 0 1 255
1 0 0 0 0 1 2 2 2 2 2 1 1 2 255 2
2 2 2 2 2 3 2 2 2 0 1 1 1 255 0 0
1 3 6 25 25 3 2 1 2 2 2 255 2 1 1 1
2 2 3 4 1 0 0 0 0 0 0 1 1 1 1 1
1 0 1 0 2 23 91 153 112 112 8 8 4 1 0 0
255 1 1 1 1 2 4 3 2 1 0 0 0 1 255 1
1 2 13 79 99 99 64 26 3 2 2 0 0 255 1 2
1 1 1 4 6 4 1 1 1 1 2 255 1 1 1 1
9 20 22 20 20 10 2 1 0 1 255 1 0 1 1 1
5 8 8 8 6 1 0 1 1 255 0 0 0 6 6 8
2 10 2 0 0 1 1 255 1 1 2 2 25 9 6 3
2 1 0 0 0 0 255 1 0 1 18 40 40 26 17 3
2 2 1 0 0 255 0 1 1 2 4 4 4 9 1 1
1 1 1 255 1 0 1 1 6 19 19 24 13 3 2 1
1 0 255 0 1 2 2 3 19 19 17 1 1 1 0 0
255 0 0 0 0 0 1 2 3 1 1 0 0 1 1 255
1 1 1 1 2 5 15 9 9 2 1 1 1 2 255 2
2 1 4 17 92 92 81 26 3 2 1 1 1 255 1 0
0 2 24 41 23 11 4 4 2 1 0 255 0 1 2 2
12 10 6 4 2 0 0 1 1 255 1 0 0 0 0 0
0 1 1 1 1 0 0 0 255 0 0 0 2 39 104 111
104 57 4 1 1 1 0 255 0 0 0 0 0 0 1 0
1 1 1 0 0 255 1 1 1 1 2 6 20 10 8 2
2 1 1 1 255 0 0 0 0 2 9 17 13 13 5 2
1 1 255 1 1 1 1 1 3 18 10 1 1 1 1 1
0 255 1 1 0 1 1 1 2 2 1 2 2 2 1 1
255 1 1 1 2 2 22 32 16 1 1 2 1 0 255 0
0 0 12 33 35 26 26 13 2 2 0 0 255 1 0 0
0 0 1 4 6 2 2 2 1 1 0 255 2 2 2 2
9 9 9 8 4 2 1 1 1 1 255 0 0 1 6 25
37 41 41 3 1 1 1 1 255 1 0 0 2 4 11 11
11 6 0 0 0 0 0 0 0 1 1 1 1 1 0 0
2 23 168 255 255 255 255 118 4 4 0 0 0 255 1 1
1 1 2 5 5 3 1 1 2 1 1 255 2 3 13 79
108 127 128 110 88 26 3 2 0 0 255 1 1 1 1 1
4 6 4 2 1 1 1 1 255 2 1 3 9 46 33 25
23 24 20 12 1 0 1 255 1 1 1 1 3 5 8 8
8 8 1 1 1 1 255 1 1 6 19 22 20 17 20 10
2 0 0 1 255 0 0 2 10 25 20 13 9 2 1 0
0 0 1 255 1 0 18 59 64 61 49 34 28 3 2 1
0 0 255 1 1 2 6 8 8 11 9 3 1 0 0 1
255 1 0 0 26 28 24 24 42 45 32 3 1 1 0 255
0 0 2 3 19 34 34 24 17 1 1 1 1 255 1 1
0 0 0 1 2 2 0 0 0 0 0 1 255 1 1 1
2 23 39 39 70 51 9 1 1 1 1 255 1 2 2 13
98 114 132 147 146 26 3 2 1 1 255 1 1 1 24 39
45 45 23 16 5 5 2 0 255 0 1 2 4 15 12 10
6 4 2 1 1 1 255 1 0 1 0 0 0 0 1 1
1 1 0 0 0 255 1 1 2 39 118 168 136 133 124 57
4 2 1 1 255 0 0 0 0 2 4 4 1 1 1 1
0 0 255 1 1 1 1 2 22 23 22 23 10 3 1 1
1 255 0 0 0 2 19 19 19 18 19 8 3 2 1 255
1 1 1 2 17 34 34 22 12 2 1 1 1 1 255 1
1 0 1 3 5 3 2 1 1 1 1 1 1 255 0 0
1 2 24 33 70 32 16 2 1 1 1 255 1 1 1 27
38 46 34 31 25 9 2 1 0 255 1 0 0 0 1 4
17 16 9 4 2 1 0 0 255 0 2 2 9 15 15 15
12 10 4 2 2 1 1 255 1 1 4 10 32 40 46 62
41 3 1 1 1 255 1 0 0 6 13 13 11 16 15 5
1 1 0 0 0 0 0 1 1 1 1 0 1 4 73 255
255 255 255 255 255 118 3 0 0 0 255 0 1 1 0 0
2 2 1 0 1 1 1 1 255 3 6 48 93 165 137 137
125 88 76 17 3 2 0 255 0 1 1 1 1 2 6 2
2 2 1 1 1 255 1 1 4 28 53 33 33 23 28 24
30 3 1 3 255 1 1 1 1 3 4 6 3 4 5 4
2 1 1 255 1 2 13 23 23 23 15 24 24 18 0 1
0 255 0 0 0 10 31 23 15 12 9 1 0 0 0 0
255 0 1 55 64 69 69 61 61 66 34 2 1 0 0 255
1 2 10 10 13 16 16 9 3 1 0 0 0 255 1 0
2 31 40 40 33 33 45 32 6 2 1 0 255 0 0 0
12 34 39 39 48 24 9 1 1 1 255 1 1 0 0 0
1 1 0 0 0 0 0 0 1 255 0 1 2 15 39 63
70 73 51 38 2 1 1 1 255 0 2 9 38 114 132 146
149 149 149 4 3 2 1 255 0 1 2 8 37 41 40 30
16 10 5 2 0 255 0 1 2 15 15 12 11 11 12 2
1 1 1 255 0 0 1 1 1 0 0 1 1 1 1 0
1 2 255 2 2 2 117 128 170 173 163 130 73 12 2 1
1 255 0 0 0 1 4 4 10 9 9 1 1 1 1 255
1 1 1 1 6 22 24 23 23 17 8 1 1 2 255 0
0 2 18 33 33 20 18 19 15 2 1 1 255 0 1 1
6 32 37 34 27 23 11 1 1 1 1 255 1 1 0 2
5 6 4 0 1 1 1 1 1 1 255 0 0 0 22 27
73 73 48 16 4 2 1 1 255 1 0 1 27 39 39 26
26 18 13 4 2 1 255 1 1 0 0 2 20 20 18 16
9 2 1 0 0 255 0 1 2 10 15 15 15 15 13 9
2 2 1 1 255 1 3 5 13 30 41 46 64 64 3 1
1 1 255 0 0 2 15 15 13 13 17 16 11 2 1 1
1 0 1 1 1 1 1 2 0 0 9 147 255 255 255 255
255 255 161 3 1 0 0 255 0 1 2 1 0 1 8 1
1 1 0 0 0 255 2 8 78 106 149 125 125 106 88 81
17 13 2 1 255 0 1 1 2 2 2 1 2 2 2 1
1 1 255 1 0 1 39 56 33 28 23 32 32 30 4 3
3 255 1 1 1 1 3 3 6 2 2 4 4 2 1 1
255 1 3 13 22 17 17 13 17 24 18 2 1 1 255 0
0 0 10 22 23 16 13 9 3 0 0 0 1 255 1 9
55 75 75 71 69 75 75 69 0 0 0 0 255 1 5 10
11 16 16 16 9 3 1 0 0 1 255 0 0 1 32 41
41 33 28 45 32 32 5 0 0 255 0 0 0 24 34 48
48 57 57 9 2 1 1 255 2 2 1 0 0 1 0 0
0 0 0 0 0 1 255 1 1 1 2 39 67 70 70 47
38 2 1 0 0 255 2 6 9 64 125 126 120 120 146 89
16 3 2 1 255 0 1 2 8 28 28 17 30 16 12 4
2 1 255 2 2 2 16 16 11 6 6 18 3 2 1 1
255 0 0 1 1 1 0 1 1 1 1 1 1 1 1 255
2 2 3 117 125 155 155 163 126 83 24 2 1 0 255 0
1 0 1 0 4 4 4 3 2 1 1 1 255 0 1 0
2 11 23 31 31 23 19 6 1 1 1 255 0 0 2 18
60 60 23 17 19 15 2 1 1 255 0 1 3 17 32 34
33 23 25 22 1 1 1 1 255 1 1 0 2 3 4 0
0 0 1 1 1 1 1 255 0 0 0 24 46 73 68 40
23 4 1 1 1 255 1 0 1 12 27 22 16 18 17 30
9 1 1 255 1 1 0 1 2 13 17 17 16 9 2 2
1 0 255 0 2 2 10 15 19 19 19 18 11 2 2 1
1 255 3 4 8 22 26 40 41 41 26 5 1 1 1 255
1 2 3 16 16 13 13 22 22 12 2 1 2 2 0 1
1 1 1 1 0 0 0 9 147 255 255 255 255 255 255 163
3 1 0 0 255 0 1 2 9 13 10 11 5 2 1 1
0 0 255 2 6 79 149 165 112 106 106 107 107 17 3 2
1 255 0 1 1 2 2 2 0 0 0 1 1 1 0 255
0 0 1 39 61 35 33 22 28 22 24 4 2 0 255 2
1 1 1 1 6 9 6 5 5 5 1 0 0 255 1 3
12 19 15 17 13 13 13 11 2 1 0 255 0 0 4 9
22 23 23 16 10 6 2 0 0 1 255 0 8 38 75 77
79 79 97 97 69 1 0 0 0 255 1 5 11 19 19 16
16 16 4 1 0 1 0 255 0 0 1 32 41 41 33 30
41 32 26 5 1 0 255 1 1 0 24 60 60 60 56 54
6 2 0 0 255 2 2 1 1 1 1 0 0 0 1 1
0 1 1 255 1 0 1 2 24 48 48 48 38 19 2 1
1 2 255 2 5 9 64 126 156 156 115 112 42 26 2 2
2 255 0 1 2 8 27 22 17 25 17 4 4 2 1 255
1 2 2 11 11 9 5 5 6 3 0 0 0 255 0 1
1 1 1 1 1 1 1 1 1 1 1 1 255 2 2 3
105 122 122 129 163 129 93 24 1 0 1 255 0 0 0 2
0 3 3 0 1 1 1 0 0 255 0 0 0 2 11 25
39 28 20 17 2 1 1 1 255 0 0 1 15 26 26 23
22 19 15 1 1 1 255 0 1 3 16 25 47 46 23 25
20 1 1 1 0 255 1 1 1 2 2 2 0 0 0 1
1 1 1 1 255 0 0 0 22 27 68 48 30 15 4 1
0 0 255 0 0 1 3 16 19 11 11 13 30 5 1 1
255 1 1 1 2 3 6 13 17 16 6 4 2 2 0 255
0 2 2 8 11 19 19 19 17 17 2 2 1 2 255 3
3 4 22 26 41 41 37 22 3 1 1 1 255 1 0 3
6 11 12 13 22 22 12 2 2 2 2 0 0 0 1 1
1 0 0 0 5 54 242 255 255 255 255 255 161 3 1 0
0 255 1 1 2 12 13 10 10 5 2 1 1 0 1 255
1 6 79 147 147 112 107 112 108 107 13 2 1 1 255 0
0 1 3 3 2 0 2 1 1 1 1 0 255 0 0 1
39 61 60 37 33 32 12 8 4 2 0 255 1 1 1 1
1 8 10 9 5 5 5 1 0 1 255 1 3 12 19 19
19 17 16 13 11 2 1 1 255 1 1 2 9 16 13 16
13 10 6 3 2 1 1 255 0 2 15 68 76 83 95 105
97 68 1 0 0 0 255 1 5 17 17 17 12 8 10 8
1 0 1 1 255 0 0 1 25 32 41 41 45 66 26 22
2 0 0 255 1 1 0 2 60 60 60 39 28 3 0 0
0 255 1 1 0 0 0 1 1 1 1 0 0 0 1 1
255 1 0 1 1 12 44 48 48 19 4 1 1 1 1 255
3 3 8 28 82 126 156 115 45 37 26 2 0 2 255 1
0 2 18 27 22 18 18 11 4 2 2 1 255 1 1 2
9 9 5 4 5 4 2 0 0 0 255 1 1 1 1 0
1 2 2 1 1 1 1 0 0 255 1 1 2 33 105 111
126 126 126 93 6 1 1 1 255 0 1 1 1 0 3 3
0 0 0 1 1 1 255 0 0 1 1 11 25 28 25 20
6 1 1 1 0 255 0 1 1 3 15 22 12 22 12 11
2 1 2 255 1 2 2 6 19 25 41 39 20 2 1 0
0 0 255 0 0 0 1 2 2 2 1 1 1 1 1 0
0 255 0 0 0 9 22 45 40 27 3 1 1 0 0 255
1 1 1 2 6 16 16 6 5 5 1 0 0 255 1 1
1 1 3 3 6 11 6 4 4 1 1 0 255 0 2 3
8 11 19 13 18 17 17 2 1 0 0 255 1 2 3 8
38 38 37 27 12 2 0 0 1 255 1 0 1 4 9 10
11 19 16 2 1 1 1 2 2 1 0 1 0 0 0 0
0 4 24 134 255 255 255 255 228 71 3 1 0 0 255 1
2 2 2 2 2 2 2 1 1 1 1 1 255 0 2 31
79 144 112 117 112 107 56 4 2 1 1 255 0 0 0 1
5 5 2 3 1 1 1 0 0 255 0 1 1 4 45 47
37 37 22 12 8 4 2 0 255 1 1 1 1 1 2 8
5 2 2 2 1 1 1 255 1 2 12 19 22 31 27 17
13 4 2 0 1 255 1 1 1 2 9 13 17 10 10 2
2 2 2 1 255 0 1 8 28 66 76 103 103 71 18 2
1 0 0 255 0 10 17 17 12 2 2 2 1 1 1 1
1 255 1 1 1 1 6 25 45 63 63 23 9 1 0 0
255 1 1 0 1 3 31 31 28 3 0 0 0 1 255 1
1 0 0 0 1 5 5 1 1 0 0 0 1 255 1 1
1 1 5 12 45 45 9 2 1 1 1 1 255 2 3 5
5 28 82 153 62 42 26 4 2 0 0 255 0 0 0 5
10 10 18 18 4 1 2 2 2 255 1 1 1 3 1 4
3 4 3 1 0 0 0 255 1 1 1 0 0 0 2 2
1 1 0 1 0 0 255 1 0 1 4 42 100 111 111 93
27 4 1 1 1 255 1 1 1 1 1 3 3 1 0 0
0 0 1 255 0 0 1 1 3 3 25 18 8 1 0 0
1 1 255 0 1 1 1 3 9 6 9 6 5 2 1 1
255 1 2 1 2 2 19 39 20 2 2 0 0 0 0 255
0 0 0 1 2 2 2 1 1 1 1 0 0 0 255 1
0 1 3 8 9 8 2 1 0 0 0 1 255 1 1 0
0 2 6 27 26 5 2 1 1 1 255 1 1 1 1 1
2 3 6 4 1 1 1 1 0 255 0 3 3 4 8 9
9 9 9 4 1 1 1 1 255 0 1 1 2 15 37 27
12 3 1 1 0 0 255 0 0 1 2 4 8 10 10 2
2 1 1 1 1 1 1 0 0 0 0 0 0 1 2 5
24 134 230 230 228 71 15 6 1 1 0 255 1 1 1 1
2 2 1 1 1 1 1 2 1 255 0 1 10 44 79 112
134 117 60 5 2 2 1 1 255 1 0 0 1 2 5 3
3 1 0 0 0 0 255 1 1 1 2 4 24 33 37 23
13 8 3 1 1 255 1 1 1 1 0 0 0 1 0 1
1 1 1 1 255 0 0 0 17 24 39 35 23 13 2 0
0 1 255 1 1 1 0 1 13 15 10 1 1 1 2 2
1 255 1 1 1 8 39 66 66 66 18 2 1 0 0 0
255 0 2 8 8 3 2 2 2 0 1 1 1 1 255 1
1 0 1 3 6 45 60 9 8 5 1 0 0 255 1 1
0 1 1 3 5 3 1 0 0 0 1 255 1 1 0 0
0 1 5 5 1 0 0 0 0 1 255 1 1 1 1 2
4 4 4 0 0 0 1 1 1 255 2 1 5 5 6 17
30 30 30 4 2 1 0 0 255 0 0 1 1 2 5 2
2 1 0 1 2 2 255 1 1 1 1 1 0 1 3 1
1 0 1 1 255 1 1 1 1 0 0 1 1 1 0 0
1 1 0 255 0 0 0 2 5 33 55 55 27 6 3 1
1 1 255 1 1 1 1 1 2 1 1 0 0 0 0 0
255 1 1 2 2 3 2 3 2 1 0 0 1 1 1 255
0 0 1 1 1 3 3 4 3 1 1 1 1 255 1 2
0 0 2 2 2 2 1 1 1 0 0 1 255 0 0 0
0 1 1 2 1 1 1 2 0 0 0 255 0 0 0 2
2 2 2 1 1 0 0 0 0 255 1 1 0 1 1 2
26 4 3 0 0 0 0 255 0 1 1 1 1 1 2 1
1 1 1 1 0 1 255 0 0 1 3 3 5 6 6 4
1 1 1 1 1 255 0 0 1 1 1 3 3 3 1 1
1 0 0 255 0 0 1 1 1 2 2 6 2 2 1 1
1 1 1 1 1 0 0 1 1 1 1 2 2 3 15 102
102 57 15 6 1 1 1 1 255 1 1 1 1 2 2 1
1 0 1 1 1 0 255 0 1 2 10 44 75 79 60 5
2 1 0 0 1 255 1 0 1 1 2 2 2 1 0 0
0 0 1 255 1 1 1 1 1 2 3 10 13 6 4 1
1 1 255 2 2 1 1 0 0 0 0 0 0 0 1 1
1 255 0 0 0 2 9 23 24 4 2 1 0 0 1 255
1 0 1 1 1 2 2 1 1 0 0 0 1 1 255 1
1 1 1 3 28 44 18 1 1 2 1 1 1 255 1 2
1 2 1 1 1 1 0 1 1 1 0 255 1 1 0 1
1 3 5 6 6 5 1 1 0 0 255 1 1 1 1 1
1 1 1 0 0 1 1 1 255 1 1 0 0 1 1 1
1 1 1 0 0 0 0 255 1 1 1 1 1 3 3 3
0 0 0 1 1 1 255 1 1 1 3 6 9 17 17 4
1 1 1 0 0 255 0 1 1 1 1 1 1 1 1 1
1 1 1 255 0 0 1 1 1 0 1 1 1 1 1 1
2 255 0 0 0 1 0 0 0 1 1 0 0 1 1 2
255 0 0 0 0 1 4 5 4 2 1 1 1 0 0 255
1 1 1 0 1 1 1 2 0 0 0 0 0 255 0 1
1 1 2 2 2 1 1 0 0 1 1 1 255 1 0 1
0 0 0 1 1 1 1 1 1 1 255 1 1 1 0 1
0 0 0 0 1 1 1 2 1 255 0 0 0 0 1 1
1 1 1 1 0 0 0 0 255 0 0 1 2 2 1 1
1 1 0 0 0 0 255 0 0 0 1 1 1 1 3 3
1 0 1 0 255 0 1 1 1 1 1 2 1 0 0 0
1 0 1 255 1 1 1 0 0 0 1 1 1 1 1 1
1 1 255 1 0 0 0 0 1 3 2 1 1 2 2 1
255 0 1 1 1 1 1 1 2 2 2 1 1 2 1 1
1 1 0 0 0 1 1 2 2 2 2 3 3 3 1 2
1 1 1 1 0 255 1 1 1 1 1 1 0 0 0 1
1 1 0 255 0 1 1 2 1 1 1 3 2 1 1 1
0 1 255 1 0 2 0 1 1 0 1 0 0 0 0 1
255 1 1 1 1 1 1 2 2 4 2 1 1 1 1 255
2 2 1 1 0 0 0 0 0 0 0 1 1 1 255 0
1 0 0 1 2 2 2 1 1 1 0 1 255 1 0 0
0 1 1 1 1 1 0 0 0 0 1 255 1 1 1 1
1 2 1 1 1 1 1 0 0 1 255 1 1 1 1 1
1 1 1 1 1 1 1 0 255 1 1 1 1 2 2 2
3 3 3 1 1 0 1 255 1 1 1 1 1 1 1 1
1 0 0 0 0 255 1 1 1 1 1 0 1 1 1 1
1 1 0 0 255 0 1 1 1 1 1 1 1 0 0 2
2 0 0 255 1 0 1 1 4 6 4 1 1 1 1 1
1 0 255 0 1 1 1 1 1 1 1 1 0 1 1 1
255 1 1 1 0 0 0 0 1 1 1 1 1 2 255 1
1 1 1 0 1 1 1 2 0 1 1 2 2 255 1 1
1 1 1 1 2 1 1 1 1 0 1 0 255 1 1 1
1 1 0 0 0 0 0 0 0 0 255 0 0 1 1 1
1 1 1 1 1 1 1 1 1 255 1 0 0 0 0 0
0 0 0 1 1 1 1 255 2 1 2 1 2 0 0 0
0 0 1 1 2 1 255 0 0 0 0 1 1 1 0 0
1 1 0 0 0 255 0 0 0 1 1 1 0 0 1 1
1 0 0 255 0 0 1 1 1 1 1 2 2 0 0 0
0 255 0 0 1 2 1 2 2 1 0 1 1 1 1 1
255 1 0 0 0 0 0 0 1 1 1 1 1 0 0 255
1 1 1 0 1 1 2 2 1 1 1 1 1 255 1 1
1 1 0 0 1 6 6 1 1 1 2 2 1 1 1 255
255 255 255 255 255 255 255 255 255 255 255 255 255 255 255 255
255 255 255 255 255 255 255 255 255 255 255 255 255 255 255 255
255 255 255 255 255 255 255 255 255 255 255 255 255 255 255 255
255 255 255 255 255 255 255 255 255 255 255 255 255 255 255 255
255 255 255 255 255 255 255 255 255 255 255 255 255 255 255 255
255 255 255 255 255 255 255 255 255 255 255 255 255 255 255 255
255 255 255 255 255 255 255 255 255 255 255 255 255 255 255 255
255 255 255 255 255 255 255 255 255 255 255 255 255 255 255 255
255 255 255 255 255 255 255 255 255 255 255 255 255 255 255 255
255 255 255 255 255 255 255 255 255 255 255 255 255 255 255 255
255 255 255 255 255 255 255 255 255 255 255 255 255 255 255 255
255 255 255 255 255 255 255 255 255 255 255 255 255 255 255 255
255 255 255 255 255 255 255 255 255 255 255 255 255 255 255 255
255 255 255 255 255 255 255 255 255 255 255 255 255 255 255 255
255 255 255 255 255 255 255 255 255 255 255 255 255 255 255 255
255 255 255 255 255 255 255 255 255 255 255 255 255 255 255 255
255 255 255 255 255 255 255 255 255 255 255 255 255 255 255 255
255 255 255 255 255 255 255 255 255 255 255 255 255 255 255 255
255 255 255 255 255 255 255 255 255 255 255 255 255 255 255 255
255 255 255 255 255 255 255 255 255 255 255 255 255 255 255 255
255 255 255 255 255 255 255 255 255 255 255 255 255 255 255 255
255 255 255 255 255 255 255 255 255 255 255 255 255 255 255 255
255 255 255 255 255 255 255 255 255 255 255 255 255 255 255 255
255 255 255 255 255 255 255 255 255 255 255 255 255 255 255 255
255 255 255 255 255 255 255 255 255 255 255 255 255 255 255 255
255 255 255 255 255 255 255 255 255 255 255 255 255 255 255 255
255 255 255 255 255 255 255 255 255 255 255 255 255 255 255 255
255 255 255 255 255 255 255 255 255 255 255 255 0 0 0 0
1 1 1 1 1 1 1 1 1 1 1 2 1 1 0 255
0 2 1 1 0 0 0 0 0 0 0 0 1 255 1 1
1 1 1 0 1 1 1 1 1 1 1 1 255 1 1 1
1 1 1 1 1 1 1 1 1 1 255 1 1 1 1 1
0 0 1 2 1 0 1 1 1 255 1 1 0 0 0 1
0 1 0 0 0 0 1 1 255 1 1 1 1 2 2 2
1 1 1 1 1 0 255 1 0 0 0 1 1 1 1 1
1 0 0 0 1 255 0 0 1 1 1 0 0 1 1 1
1 0 0 0 255 1 1 1 1 2 2 0 0 0 2 0
0 0 255 0 1 1 1 2 1 1 1 1 1 1 2 2
2 255 0 0 0 1 2 1 1 2 1 1 0 1 1 255
1 2 1 1 0 0 0 0 0 1 1 1 0 0 255 0
0 1 1 0 0 0 1 1 1 0 0 0 0 255 1 1
1 1 1 1 1 1 1 1 1 1 1 0 255 0 1 1
0 0 0 1 1 1 1 1 1 1 255 1 1 1 0 0
0 0 0 0 1 1 1 1 255 1 1 1 1 1 1 1
1 1 1 1 1 1 1 255 2 1 1 1 1 0 0 0
1 0 0 0 1 0 255 0 2 1 1 0 0 0 1 1
1 1 1 1 255 0 0 0 1 1 1 1 1 1 1 1
1 1 1 255 1 1 1 1 1 1 1 0 0 0 0 0
0 255 0 1 1 1 2 2 2 0 0 1 1 1 0 1
255 0 0 0 0 0 0 0 0 0 0 1 0 0 0 255
0 1 0 1 1 1 1 0 1 0 1 1 1 255 1 1
1 1 1 1 1 1 1 0 0 1 1 255 0 0 1 1
0 1 2 2 1 1 1 1 1 1 255 1 1 0 0 1
2 1 1 1 1 1 1 1 2 255 1 1 0 0 0 0
2 1 2 1 1 0 1 255 1 0 1 1 1 0 0 1
1 1 0 2 1 2 1 1 1 0 0 2 1 1 1 1
1 1 1 0 0 1 1 2 2 1 1 1 255 2 2 1
1 1 1 0 1 0 0 0 0 0 255 0 0 1 1 1
1 1 1 1 1 1 1 1 1 255 1 1 1 2 1 1
1 1 0 1 1 1 0 255 1 2 2 1 1 0 0 0
0 1 0 1 1 1 255 1 1 0 0 0 0 0 1 0
0 0 0 1 1 255 1 1 1 2 2 2 2 2 2 1
1 1 1 255 0 0 0 0 0 1 2 1 1 0 0 1
1 1 255 0 0 0 0 0 0 0 1 1 1 1 0 0
0 255 1 0 0 0 2 3 3 2 1 1 0 1 1 255
2 1 1 1 1 0 1 1 1 0 0 0 1 2 255 0
0 0 0 1 1 1 2 2 1 1 1 1 255 1 1 1
1 0 0 0 0 0 1 1 1 0 1 255 1 1 1 2
0 0 0 1 2 1 0 0 0 1 255 2 1 1 1 1
1 1 2 1 1 1 1 2 1 255 1 1 1 1 1 0
1 0 1 1 1 1 1 255 1 0 1 1 1 0 0 0
0 0 1 0 0 255 1 1 1 1 1 2 1 1 1 0
0 0 1 1 255 2 1 1 1 0 0 0 1 1 1 1
1 1 1 255 0 0 1 0 0 0 1 1 1 1 1 1
2 255 0 0 0 1 1 1 1 1 1 1 1 1 1 1
255 1 1 1 1 1 1 1 0 1 0 0 0 0 255 0
0 0 1 1 2 2 1 0 1 0 1 0 1 255 1 1
0 1 0 1 0 0 0 0 1 1 1 0 255 0 1 1
1 2 2 2 1 2 0 1 0 1 255 0 0 1 1 1
1 1 1 1 0 0 1 1 255 0 0 1 1 1 1 1
1 0 0 0 1 1 1 255 1 1 1 1 1 2 2 2
1 1 0 1 0 1 255 1 0 0 0 0 1 2 1 1
0 1 1 1 255 0 0 0 1 1 1 1 1 1 1 0
1 1 1 1 1 1 0 0 2 2 2 1 1 2 2 1
1 1 1 2 2 2 1 1 1 255 1 2 1 1 1 1
0 0 0 1 1 0 0 255 0 0 1 0 1 2 2 2
1 1 1 1 1 1 255 0 0 1 1 1 1 1 1 0
0 0 1 1 255 1 1 2 1 1 1 0 1 1 2 0
1 1 1 255 1 1 1 1 1 1 0 1 1 0 0 0
2 1 255 1 1 2 2 2 2 2 2 1 0 0 1 1
255 1 0 0 0 0 0 0 0 0 0 0 1 0 1 255
0 0 0 0 0 0 0 1 1 1 1 0 1 0 255 0
1 0 0 4 5 3 1 1 1 1 1 1 255 2 0 0
0 2 2 2 2 2 0 0 0 0 1 255 0 0 0 0
1 1 2 3 2 1 0 1 0 255 0 0 0 0 0 0
0 0 0 1 1 2 1 1 255 1 1 0 0 0 0 0
1 1 1 0 0 0 1 255 1 1 1 1 1 1 1 1
1 1 1 1 1 1 255 1 1 1 1 1 0 0 0 0
1 0 1 1 255 1 1 1 1 1 1 1 0 1 1 1
0 0 255 0 1 1 1 2 2 2 0 0 0 0 0 1
1 255 2 1 1 1 0 0 1 1 1 1 1 1 2 2
255 2 1 1 1 1 1 1 1 1 1 0 1 2 255 1
1 1 1 1 2 2 2 2 2 2 2 2 1 255 0 1
1 1 1 2 2 2 1 1 1 1 1 255 0 0 1 1
2 2 2 1 0 0 0 0 0 1 255 1 1 1 2 2
2 2 1 1 2 2 1 0 0 255 1 1 1 2 2 2
2 6 4 2 1 0 1 255 2 0 1 1 3 3 1 1
1 0 0 0 1 255 0 0 0 1 1 1 2 2 2 0
0 1 1 1 255 2 1 1 1 1 2 2 2 1 1 0
0 0 1 255 1 1 0 0 0 2 2 2 0 0 1 1
1 255 0 0 0 1 1 2 2 1 1 2 0 1 1 1
1 1 1 0 0 2 2 0 0 1 2 2 1 1 1 2
2 2 2 2 2 1 255 1 2 2 1 1 1 0 1 1
1 1 1 0 255 0 0 0 0 1 4 4 3 2 1 0
0 0 0 255 0 0 0 1 2 2 2 2 2 0 0 1
1 255 0 0 2 4 6 4 3 3 2 2 0 1 1 1
255 1 1 1 1 1 3 4 4 3 1 0 1 2 1 255
1 2 2 2 2 3 3 2 1 0 1 2 2 255 1 1
0 0 0 0 0 0 0 0 0 1 0 0 255 0 0 0
0 1 1 1 1 0 0 0 0 1 0 255 1 2 1 4
27 27 19 3 3 1 1 1 1 255 2 2 1 1 2 2
11 5 3 0 0 0 0 1 255 0 0 0 0 0 16 38
28 9 1 0 0 0 255 0 1 0 0 0 0 0 0 0
1 1 1 1 1 255 1 1 1 1 2 2 3 3 1 1
0 1 1 1 255 1 1 1 1 1 1 1 2 1 2 2
2 2 2 255 1 1 1 1 1 0 0 0 0 0 0 1
1 255 1 1 1 4 4 8 8 9 2 2 1 0 0 255
0 0 1 1 3 25 25 11 0 0 0 0 0 1 255 1
0 1 0 0 0 1 1 1 1 1 1 1 1 255 2 0
1 0 1 0 1 1 1 1 0 1 1 255 2 1 1 1
2 4 16 20 3 2 2 2 2 1 255 0 1 1 2 4
5 9 9 2 1 0 0 1 255 1 1 1 1 9 9 6
4 1 1 0 1 0 1 255 1 1 1 2 2 3 2 2
2 2 1 1 1 1 255 0 1 2 39 70 76 76 44 16
3 1 0 1 255 0 0 0 3 4 5 5 5 3 1 1
1 1 255 0 0 0 1 2 27 31 27 13 3 2 2 2
1 255 1 2 2 2 1 1 2 2 1 1 0 0 0 0
255 0 0 0 0 3 20 20 9 3 0 1 1 1 255 0
0 0 0 2 49 46 46 27 2 2 1 1 1 1 1 1
0 1 2 2 0 0 1 2 2 1 2 2 2 2 1 1
0 0 0 255 1 1 2 1 1 0 0 1 1 1 1 1
0 255 1 0 0 0 5 35 35 23 5 2 1 0 0 0
255 0 0 0 2 6 9 6 5 2 0 0 1 1 255 0
0 1 8 19 18 18 18 11 9 2 1 1 1 255 1 1
1 1 16 48 48 38 13 1 1 1 2 1 255 1 2 2
2 6 12 9 5 1 0 0 1 1 255 0 1 0 0 0
0 2 1 1 0 0 0 0 1 255 0 0 0 1 10 9
8 4 0 0 0 0 1 1 255 1 2 2 66 83 53 34
27 13 5 0 0 0 255 2 1 2 2 19 22 46 45 44
2 1 0 1 1 255 0 0 0 1 32 78 105 61 38 9
0 0 0 255 1 1 0 0 1 1 1 1 1 1 1 1
1 1 255 1 1 1 1 18 18 17 15 3 0 0 1 1
1 255 0 0 1 4 4 2 2 2 3 2 2 2 2 1
255 1 0 0 2 5 3 0 1 0 0 0 0 0 255 1
1 1 5 9 9 9 13 5 4 2 1 0 255 0 1 1
3 33 51 51 46 11 6 1 0 0 1 255 0 1 1 1
0 0 0 0 1 1 1 0 1 1 255 2 2 1 0 1
1 2 2 2 1 1 1 0 255 2 0 2 2 4 16 24
33 41 10 2 2 1 1 255 0 1 1 6 9 15 15 12
10 2 1 0 1 255 1 1 1 9 20 30 22 22 8 2
2 1 0 1 255 1 0 0 2 2 3 3 8 2 2 2
1 0 1 255 0 0 39 99 99 99 111 151 44 6 0 0
1 255 1 0 1 6 8 11 13 13 12 3 1 1 1 255
0 0 1 3 34 38 37 38 44 45 3 2 1 0 255 1
1 0 2 0 2 0 2 0 1 0 0 0 0 255 1 1
1 3 27 30 30 25 25 9 0 0 1 255 0 0 0 2
49 79 63 63 51 48 2 1 0 0 0 0 1 0 0 0
0 0 0 0 1 2 2 5 9 9 3 1 1 0 0 0
255 0 0 1 2 1 1 1 2 1 1 1 1 0 255 0
0 0 4 55 70 70 54 23 5 2 0 0 0 255 0 1
2 10 12 11 10 10 5 1 1 1 1 255 0 0 1 22
25 20 20 20 30 23 9 0 1 1 255 1 0 0 16 55
55 62 57 47 13 1 1 1 1 255 1 1 1 5 11 12
15 17 5 2 1 1 0 255 0 1 0 0 0 2 4 3
1 1 0 1 1 1 255 1 1 1 10 23 23 10 10 4
0 0 1 1 1 255 2 3 42 82 83 81 53 45 37 9
0 0 0 255 1 2 5 6 40 46 46 46 48 44 2 1
1 1 255 0 0 1 32 78 105 119 115 64 28 2 0 0
255 1 1 0 1 1 5 10 11 3 1 1 1 1 0 255
0 0 1 18 30 33 30 22 17 5 1 1 1 1 255 0
1 2 8 8 4 5 6 5 2 2 2 2 1 255 1 0
1 5 8 8 13 13 3 1 0 0 0 255 1 1 2 8
10 8 8 8 5 4 2 0 0 255 0 1 2 33 51 51
51 73 46 8 2 1 0 0 255 0 0 1 1 0 0 0
0 1 1 1 1 1 1 255 0 0 1 1 2 2 3 2
2 2 1 1 0 255 0 0 2 4 10 17 24 44 56 44
10 1 0 0 255 0 3 9 11 13 16 18 25 11 10 1
0 1 255 1 1 2 11 20 44 22 28 22 8 2 1 0
0 255 0 0 1 2 2 9 9 9 5 2 2 1 1 1
255 0 2 135 135 128 99 111 151 135 32 0 0 0 255 1
1 1 11 12 13 13 16 13 4 3 1 1 255 0 0 1
18 34 41 34 38 44 52 41 2 2 0 255 0 0 0 2
1 2 1 1 0 1 0 0 0 0 255 0 0 3 20 44
37 37 33 33 25 1 1 1 255 0 0 2 17 79 82 63
63 77 77 25 1 0 0 0 0 1 0 0 0 0 0 0
0 1 2 5 9 15 11 10 3 2 0 0 0 255 0 0
1 2 10 11 12 13 3 1 0 0 0 255 0 0 4 44
67 70 70 62 52 17 2 1 1 0 255 1 1 3 12 13
12 12 15 10 3 1 1 1 255 1 1 1 28 30 24 24
23 30 24 17 0 0 1 255 1 0 0 55 79 73 81 62
57 45 2 1 2 2 255 1 1 2 6 8 12 15 19 15
3 0 0 0 255 1 1 1 1 2 4 4 3 1 1 1
1 1 1 255 2 1 2 23 25 23 11 10 10 3 2 1
0 1 255 1 2 45 66 81 79 62 59 46 37 2 0 0
255 1 1 9 30 45 45 40 46 55 54 2 1 1 1 255
0 0 1 64 83 120 120 110 69 61 12 0 0 255 1 0
1 2 5 15 15 15 11 3 1 0 1 0 255 0 0 1
25 32 42 30 34 22 12 4 1 1 1 255 0 0 10 10
9 4 6 6 11 3 2 1 1 1 255 0 0 1 8 11
15 18 18 13 3 1 0 0 255 1 1 2 3 8 4 4
4 4 2 1 0 0 255 1 1 3 47 52 51 51 73 73
18 8 0 0 1 255 0 0 0 0 0 0 0 0 0 1
1 1 1 1 255 0 0 0 1 2 5 4 4 2 2 1
1 1 255 0 2 3 5 11 18 24 51 55 53 27 2 0
0 255 0 4 13 15 16 17 18 23 22 10 3 1 1 255
1 1 4 15 20 44 18 40 22 22 2 1 1 1 255 0
0 1 2 2 3 11 11 8 2 2 1 1 1 255 2 3
135 186 135 82 82 135 146 126 1 0 1 255 1 1 4 12
30 18 16 13 13 9 3 1 1 255 0 0 1 32 34 37
27 32 33 42 41 8 2 1 255 0 0 0 4 1 1 0
0 1 1 0 0 0 0 255 0 1 3 53 53 37 37 37
39 25 1 1 1 255 1 0 2 24 73 73 47 54 77 77
37 1 0 0 0 0 0 1 0 0 0 0 0 0 1 3
9 16 16 15 13 4 2 0 0 0 255 0 1 1 3 12
22 26 26 26 1 1 1 2 255 0 0 4 56 56 60 62
66 52 25 4 1 0 0 255 0 1 5 12 12 10 9 19
19 6 3 1 0 255 1 0 1 41 41 24 23 20 20 23
20 0 0 1 255 0 0 0 40 73 73 81 78 63 47 6
2 2 2 255 1 2 5 8 11 11 13 20 19 5 0 0
0 255 0 0 0 1 2 4 4 2 1 1 0 0 0 0
255 1 1 3 22 23 22 17 19 17 3 2 0 0 0 255
0 0 45 62 78 67 67 67 67 37 2 1 1 255 1 1
6 57 57 45 40 48 57 55 2 0 0 1 255 1 0 2
64 111 128 136 110 77 64 25 2 1 255 1 1 1 5 15
15 15 15 15 8 2 0 1 0 255 0 0 10 33 33 33
24 35 22 8 4 0 1 0 255 0 0 10 16 9 8 8
6 11 3 0 0 1 0 255 0 0 2 8 15 19 19 18
13 3 1 1 1 255 0 1 1 2 2 2 5 6 4 2
0 0 0 255 0 0 3 49 54 51 25 25 30 25 11 1
1 1 255 0 0 0 0 0 0 0 0 0 0 0 0 0
0 255 0 0 0 0 1 5 4 4 2 2 1 1 1 255
0 2 3 10 15 19 30 51 53 51 27 2 0 0 255 0
2 15 16 16 16 18 23 22 17 2 1 1 255 1 2 4
15 28 44 35 35 31 22 2 1 1 1 255 0 1 1 2
3 3 11 11 4 3 2 1 1 1 255 2 6 183 194 183
103 103 146 146 146 2 0 1 255 1 1 3 33 33 27 16
13 13 9 3 1 1 255 0 0 1 32 62 49 30 33 35
41 35 8 3 1 255 1 2 4 5 1 0 0 1 2 0
0 0 0 0 255 0 1 3 34 44 31 31 37 51 15 1
1 1 255 1 0 2 24 67 67 47 55 89 68 37 1 0
0 0 1 1 1 0 1 1 0 0 0 2 4 11 11 16
13 13 4 0 0 0 1 255 1 1 1 5 27 32 28 34
28 6 1 1 2 255 2 2 5 56 67 60 68 67 62 32
4 0 0 0 255 0 1 6 10 10 10 10 19 19 6 3
0 0 255 0 0 1 31 31 28 20 20 16 17 11 0 0
1 255 0 0 1 22 63 71 81 78 62 49 6 2 2 1
255 1 2 5 9 12 11 13 20 20 19 0 0 0 255 1
0 1 2 3 4 2 2 1 1 0 0 0 0 255 0 1
3 6 22 22 26 26 19 3 1 0 0 0 255 0 0 46
79 67 63 67 67 60 33 2 2 1 255 1 1 6 56 57
56 45 48 55 53 1 0 0 1 255 0 0 2 51 104 128
139 110 77 57 18 2 1 255 0 1 2 5 10 16 16 15
11 8 2 0 0 0 255 0 0 10 24 34 33 30 34 30
6 2 1 1 0 255 0 0 0 10 13 9 6 4 10 10
2 0 0 0 255 0 0 2 8 12 10 11 9 5 2 1
1 1 255 0 1 1 1 1 1 6 8 8 2 0 0 0
255 0 1 1 47 56 54 51 38 30 28 11 1 1 1 255
0 0 0 0 0 0 0 0 0 0 0 0 0 0 255 1
1 0 0 0 3 2 3 3 2 2 2 1 255 0 0 2
13 24 27 30 30 39 39 22 6 2 0 255 0 1 16 18
17 17 17 22 20 13 2 1 1 255 2 2 4 15 28 28
28 24 24 9 2 1 1 1 255 0 0 1 2 2 2 5
4 4 2 2 1 1 0 255 2 6 113 183 141 141 119 158
148 146 2 2 2 255 1 1 3 4 30 27 15 12 11 9
3 1 0 255 1 1 1 26 62 61 39 37 39 42 35 8
1 1 255 1 1 2 4 0 0 0 3 2 1 0 0 1
1 255 0 1 1 34 34 28 28 68 68 13 0 0 0 255
1 0 1 5 47 63 63 89 93 68 26 1 0 0 0 0
0 1 1 1 0 0 0 1 2 2 8 11 11 11 8 1
0 0 1 1 255 1 1 1 5 12 32 26 26 10 5 1
1 1 255 2 2 6 28 56 57 89 89 66 32 4 0 0
0 255 0 1 5 9 10 11 12 12 12 6 0 0 0 255
1 1 2 17 18 28 16 25 12 11 2 1 1 1 255 0
0 1 9 38 67 71 67 61 34 6 2 1 1 255 2 2
3 8 9 9 11 20 20 19 0 0 0 255 1 1 1 1
2 3 2 2 2 2 0 0 1 1 255 0 0 1 4 13
17 26 26 5 3 0 0 0 0 255 0 2 95 95 85 63
63 60 34 11 3 0 0 255 1 1 2 26 45 48 45 39
39 13 3 0 0 1 255 1 1 2 28 51 104 104 79 57
25 12 1 0 255 0 1 2 3 9 16 23 23 9 2 2
0 1 1 255 1 1 1 10 24 24 30 30 27 5 2 1
1 0 255 0 0 0 1 13 13 6 3 6 6 3 1 0
0 255 0 2 2 3 2 8 9 6 5 1 1 1 1 255
1 1 0 0 0 1 6 8 8 2 1 1 1 255 0 1
1 4 56 60 60 57 38 28 2 1 1 1 255 0 0 0
0 0 0 0 0 0 0 0 0 0 0 255 0 0 0 0
0 1 1 2 2 1 2 2 2 255 0 0 1 15 31 31
30 27 30 34 19 6 1 0 255 0 1 16 23 23 23 15
16 13 5 2 0 0 255 2 2 2 9 19 19 24 12 11
6 2 1 0 1 255 0 0 0 2 2 2 2 1 2 2
2 1 1 1 255 2 4 57 113 103 122 122 156 146 40 2
2 2 255 1 1 1 3 5 15 12 12 11 8 3 1 0
255 1 1 1 3 26 49 49 39 47 44 39 2 1 1 255
1 1 2 2 4 3 3 3 3 1 0 0 1 1 255 1
1 0 1 23 27 28 84 84 6 0 0 0 255 1 1 1
1 22 63 67 89 89 38 6 0 0 0 0 0 0 0 1
1 0 0 0 1 2 2 4 5 8 5 5 1 0 0 1
1 255 1 1 1 2 6 12 12 10 5 1 1 1 2 255
1 1 2 5 28 42 81 81 48 11 2 1 0 0 255 0
1 2 6 10 17 12 12 8 2 0 0 0 255 1 1 1
1 9 17 12 25 10 8 1 1 1 1 255 1 1 1 1
9 38 53 53 34 6 0 0 0 1 255 2 1 0 1 8
8 9 11 15 1 0 0 0 255 1 1 1 1 2 3 5
5 2 2 0 1 1 1 255 1 0 0 3 6 8 19 8
4 0 0 0 1 1 255 1 1 2 63 63 63 56 33 15
10 3 0 0 255 1 0 2 11 26 26 26 17 13 9 2
0 0 0 255 1 1 1 1 28 38 40 53 18 2 0 0
0 255 0 1 2 3 4 9 17 11 2 2 1 1 1 1
255 1 2 2 2 10 12 27 22 6 3 2 1 1 0 255
0 0 1 1 11 11 6 3 6 5 4 1 0 1 255 1
1 1 2 2 3 3 3 2 1 1 1 1 255 1 0 0
0 1 1 1 1 1 1 1 1 1 255 0 1 1 2 15
57 60 57 28 4 2 1 1 1 255 0 0 0 0 0 0
0 0 0 0 0 1 0 1 255 0 0 0 0 0 1 1
2 1 1 1 1 1 255 1 1 2 2 17 27 17 17 24
24 8 1 1 0 255 0 1 5 23 23 18 13 10 5 2
2 1 1 255 1 1 1 2 4 4 4 4 4 3 1 1
1 1 255 0 0 0 0 2 2 2 1 0 0 0 0 1
1 255 2 2 4 57 66 89 88 88 40 2 2 2 2 255
1 1 1 3 3 4 5 10 10 3 2 1 0 255 1 1
1 2 3 9 26 31 37 35 2 1 1 1 255 1 1 1
2 2 4 6 5 4 1 1 0 1 1 255 1 1 0 0
2 17 23 28 6 1 0 0 0 255 1 1 1 1 1 22
28 38 28 5 5 5 1 0 0 0 0 1 1 1 0 0
0 2 2 1 2 2 2 2 2 1 0 0 1 1 255 0
1 1 1 2 3 3 2 2 1 1 2 1 255 1 1 1
1 5 17 42 42 11 2 2 1 1 0 255 0 1 1 2
5 15 10 8 5 1 0 0 0 255 1 1 2 2 2 2
9 10 8 2 2 2 1 1 255 1 1 0 1 4 9 11
6 4 1 0 0 0 1 255 2 1 0 0 1 3 3 3
1 1 0 0 0 255 1 1 1 0 0 1 3 3 2 1
1 1 1 1 255 1 0 0 0 3 3 8 2 2 0 1
0 1 1 255 1 1 1 2 53 53 27 13 3 3 1 0
0 255 0 0 1 1 11 13 13 11 4 2 2 1 1 1
255 2 0 0 1 5 11 6 6 4 1 0 0 0 255 0
1 1 2 3 3 3 2 2 1 1 1 1 1 255 2 2
1 1 2 2 10 5 3 0 0 0 0 0 255 2 1 1
1 1 2 2 2 3 3 2 1 1 2 255 1 1 1 1
2 2 1 1 1 1 1 1 1 255 1 0 0 0 1 1
1 1 0 0 0 1 1 255 1 1 0 1 1 2 8 4
1 1 1 1 0 0 255 0 0 0 0 0 0 1 0 0
0 0 0 0 1 255 0 0 0 0 0 1 1 1 1 1
1 1 1 255 1 2 2 2 2 3 3 3 3 3 2 1
1 1 255 1 1 1 5 6 6 5 2 2 2 1 0 0
255 1 1 1 1 1 2 2 2 3 1 1 1 1 1 255
0 0 0 1 1 1 1 1 0 0 0 0 1 1 255 1
1 1 4 22 22 22 1 1 1 1 1 1 255 1 1 1
0 0 3 3 3 3 3 1 1 1 255 1 1 1 1 2
2 5 8 8 4 0 1 1 1 255 0 1 1 2 2 2
3 4 2 1 1 0 0 0 255 1 0 0 0 0 0 1
2 2 1 1 1 1 255 1 1 1 1 1 1 2 2 2
2 5 5 2 0 1 1 0 0 1 1 1 0 0 1 1
1 1 2 2 2 1 1 1 1 1 1 255 0 0 1 1
1 1 1 1 1 1 1 2 1 255 0 0 1 1 1 3
3 3 2 2 2 2 2 0 255 0 1 1 1 2 3 2
2 2 0 0 0 1 255 1 1 1 0 1 1 1 2 3
2 1 2 1 1 255 1 1 1 1 3 4 4 4 0 1
0 0 0 1 255 1 1 0 0 0 1 1 1 1 1 1
1 1 255 0 0 0 0 0 1 1 2 1 1 1 1 1
1 255 1 0 0 0 0 2 2 2 1 0 0 0 1 1
255 1 1 1 1 2 0 1 2 2 3 0 1 0 255 0
0 1 0 1 1 1 2 2 1 0 0 0 1 255 1 0
1 1 2 2 2 2 1 0 0 0 0 255 1 1 2 2
1 0 0 0 1 1 1 1 1 1 255 1 1 0 1 2
2 2 1 0 0 0 0 0 1 255 2 2 1 1 1 1
1 2 2 1 1 1 1 2 255 1 0 1 1 1 2 1
1 1 1 1 1 1 255 0 0 0 0 1 1 1 1 0
0 0 1 1 255 0 0 0 0 1 1 1 1 1 1 1
1 0 0 255 0 0 0 0 0 1 1 1 0 0 0 0
0 1 255 1 1 0 0 0 0 0 0 1 0 0 0 0
255 1 2 2 2 1 1 1 1 2 1 1 0 0 0 255
0 1 1 1 1 1 2 2 2 0 0 1 1 255 1 1
1 1 0 0 0 0 1 1 1 1 2 1 255 0 2 1
1 1 1 1 1 0 0 0 1 1 1 255 1 1 1 2
2 1 1 0 0 1 1 1 1 255 1 1 1 0 0 0
1 1 1 1 1 0 0 255 0 0 0 0 0 0 2 4
1 0 0 1 1 1 255 0 0 1 1 1 1 1 1 1
1 1 0 0 0 255 0 0 0 1 1 0 0 1 1 1
1 1 1 255 0 1 1 1 1 0 0 1 1 2 3 5
2 1 1 1 0 0 0 1 1 1 0 2 1 1 1 2
2 2 1 1 1 1 1 1 255 0 0 1 1 1 1 1
0 1 1 1 1 0 255 0 0 1 1 1 1 0 0 1
1 1 1 2 2 255 2 1 1 1 1 1 2 2 2 1
1 1 1 255 1 2 1 0 0 0 0 1 2 2 1 2
1 1 255 1 1 1 1 2 4 1 1 0 1 0 1 1
1 255 1 1 1 1 1 1 1 1 1 1 1 1 1 255
0 0 0 1 1 1 1 0 1 0 1 1 1 2 255 1
0 0 0 1 1 1 2 2 2 2 1 0 1 255 1 1
1 1 0 0 1 1 1 1 0 1 1 255 0 0 0 0
0 0 1 1 0 1 0 1 1 1 255 0 0 0 1 2
2 1 1 0 0 0 0 0 255 0 0 0 1 1 0 0
0 1 1 1 1 0 1 255 0 0 0 0 2 3 2 0
0 0 0 1 0 1 255 2 1 1 1 1 1 1 1 1
1 0 0 1 1 255 1 1 1 1 1 2 1 1 1 1
1 1 1 255 0 0 0 1 1 2 1 1 1 0 0 1
1 255 0 0 0 1 1 1 1 1 1 1 1 1 1 0
255 0 0 1 0 0 1 1 1 1 1 0 0 0 1 255
1 1 0 1 0 0 0 0 1 0 0 0 0 255 0 2
1 1 1 0 1 1 1 1 0 0 0 0 255 0 0 1
1 1 1 1 1 1 0 0 0 1 255 1 1 1 1 0
0 0 255 255 255 255 255 255 255 255 255 255 255 255 255 255
255 255 255 255 255 255 255 255 255 255 255 255 255 255 255 255
255 255 255 255 255 255 255 255 255 255 255 255 255 255 255 255
255 255 255 255 255 255 255 255 255 255 255 255 255 255 255 255
255 255 255 255 255 255 255 255 255 255 255 255 255 255 255 255
255 255 255 255 255 255 255 255 255 255 255 255 255 255 255 255
255 255 255 255 255 255 255 255 255 255 255 255 255 255 255 255
255 255 0 0 1 0 1 0 1 1 1 1 2 2 2 1
1 1 1 1 1 255 0 0 0 0 1 0 1 0 0 1
1 1 0 255 0 0 1 1 1 1 1 1 1 1 1 1
1 1 255 1 2 2 2 2 1 2 2 2 1 1 1 1
255 1 1 0 0 0 0 0 1 1 1 1 1 1 1 255
1 1 1 2 2 1 1 1 1 2 1 1 0 0 255 0
1 1 1 1 1 1 1 1 0 0 1 2 255 0 0 0
0 255 255 255 255 255 255 255 255 255 255 255 255 255 255 255
255 255 255 255 255 255 255 255 255 255 255 255 255 255 255 255
255 255 255 255 255 255 255 255 255 255 255 255 255 255 255 255
255 255 255 255 255 255 255 255 255 255 255 255 255 255 255 255
255 255 255 255 255 255 255 255 255 255 255 255 255 255 255 255
255 255 255 255 255 255 255 255 255 255 255 255 255 255 255 255
255 255 255 255 255 255 255 255 255 255 255 255 255 255 255 255
255 255 255 255 255 255 255 255 255 255 255 255 255 255 255 255
255 255 255 255 255 255 255 255 255 255 255 255 255 255 255 255
255 255 255 255 255 255 255 255 255 255 255 255 255 255 255 255
255 255 255 255 255 255 255 255 255 255 255 255 255 255 255 255
255 255 255 255 255 255 255 255 255 255 255 255 255 255 255 255
255 255 255 255 255 255 255 255 255 255 255 255 255 255 255 255
255 255 255 255 255 255 255 255 255 255 255 255 255 255 255 0
0 0 0 0 0 0 255 1 1 1 1 1 1 1 1 1
0 0 1 1 1 255 1 1 1 2 2 1 1 1 1 1
1 2 2 255 1 1 1 1 1 1 1 1 1 1 1 1
1 255 1 2 1 1 1 1 1 1 1 0 0 0 1 0
255 0 0 1 1 1 1 1 1 1 1 1 1 1 1 255
0 0 1 1 1 2 1 1 1 1 1 1 1 255 0 0
1 1 1 1 1 1 1 1 1 0 0 1 1 1 0 255
255 255 255 255 255 255 255 255 255 255 255 255 255 255 255 255
255 255 255 255 255 255 255 255 255 255 255 255 255 255 255 255
255 255 255 255 255 255 255 255 255 255 255 255 255 255 255 255
255 255 255 255 255 255 255 255 255 255 255 255 255 255 255 255
255 255 255 255 255 255 255 255 255 255 255 255 255 255 255 255
255 255 255 255 255 255 255 255 255 255 255 255 255 255 255 255
255 255 255 255 255 255 255 255 255 255 255 255 255 255 1 1
1 1 2 2 1 0 0 1 255 0 0 0 1 1 1 1
2 2 2 1 1 0 0 255 1 0 0 0 1 1 1 1
1 1 1 1 1 255 0 0 0 0 1 1 1 1 0 1
0 0 0 0 255 1 1 0 0 2 2 1 0 0 0 0
1 1 255 1 1 0 0 0 1 1 1 1 1 1 1 0
2 255 1 0 1 1 1 2 2 1 1 0 0 1 1 1
255 1 0 0 1 1 1 1 1 0 0 0 0 0 0 255
1 1 1 2 2 2 0 1 1 1 1 1 1 255 1 1
2 1 1 1 1 2 2 2 2 0 0 255 1 1 1 1
0 0 1 1 1 1 1 1 1 0 255 0 1 1 0 0
0 1 1 1 1 2 2 0 1 255 125 125 3 2 1 0
0 0 1 1 1 1 1 255 0 0 1 1 1 0 0 0
0 0 0 0 0 0 255 0 0 0 0 2 0 1 1 1
0 1 1 1 255 1 1 0 0 0 0 0 1 0 1 0
0 0 1 255 1 0 0 0 1 0 0 1 1 0 0 0
0 1 255 1 1 0 0 1 1 2 1 1 1 1 1 1
255 1 1 1 1 1 0 1 1 1 1 0 0 0 255 1
2 1 1 1 1 1 1 1 1 1 1 1 0 255 1 1
0 1 1 1 0 1 2 2 0 0 1 0 255 0 0 1
1 1 2 1 1 1 1 1 1 1 255 1 0 0 0 1
1 1 1 1 1 0 0 0 0 2 2 0 0 1 1 1
1 1 1 1 1 1 1 2 2 2 1 1 1 1 0 255
1 1 1 1 0 1 1 1 1 0 1 1 1 255 0 1
1 1 1 1 0 1 1 0 0 0 0 0 255 1 2 2
2 1 1 1 0 0 1 1 1 0 255 0 0 0 2 1
0 0 1 1 1 1 1 2 1 255 0 0 0 0 1 1
1 1 1 2 1 1 1 1 255 1 1 1 1 1 1 2
1 0 0 0 1 2 255 1 1 0 0 1 1 1 2 2
2 0 0 0 1 255 0 0 0 0 1 1 1 1 1 1
1 1 1 1 255 1 1 1 1 0 0 1 1 1 1 1
1 1 255 1 0 0 1 1 1 2 2 1 0 0 0 0
0 255 2 1 1 0 0 0 0 0 0 0 0 1 1 255
1 1 0 0 0 1 1 1 1 1 1 1 0 1 255 0
0 0 0 1 0 1 1 1 1 0 1 0 1 255 1 0
0 0 0 1 1 1 0 0 1 1 0 0 255 1 1 1
2 3 2 0 0 1 1 1 0 1 255 2 1 2 1 1
1 1 1 2 2 2 0 0 255 1 1 1 1 0 1 1
2 1 1 1 1 1 0 255 0 1 1 0 0 1 1 2
1 2 2 0 0 0 255 49 49 2 2 2 1 0 0 1
1 1 1 2 255 0 0 1 2 1 1 0 0 0 0 0
0 0 0 255 0 0 0 0 2 0 2 1 1 0 1 1
1 255 0 0 0 0 0 0 1 1 1 1 0 1 1 1
255 1 0 1 1 1 0 0 2 1 0 0 0 0 1 255
1 1 1 0 0 0 3 1 1 1 1 1 1 255 1 1
1 1 1 1 2 1 1 1 0 0 0 255 1 1 1 1
1 0 1 1 1 1 1 1 1 1 255 0 0 0 1 1
1 0 1 2 2 0 0 1 1 255 1 1 1 1 1 1
1 1 1 1 1 1 0 255 1 1 0 0 0 0 1 1
1 0 1 0 0 0 1 1 0 1 1 1 1 1 1 1
1 1 10 6 6 6 9 2 1 1 1 1 255 1 1 1
1 1 1 1 1 1 0 0 1 1 255 0 1 1 1 1
0 0 0 0 0 1 0 0 0 255 1 1 2 2 1 1
1 0 0 1 1 1 1 255 0 0 0 0 0 0 0 1
1 1 1 1 2 1 255 0 0 0 0 0 0 0 0 0
0 0 1 1 2 255 1 1 1 1 2 2 2 2 1 1
1 1 2 255 1 1 1 1 1 1 1 1 1 2 0 1
0 1 255 1 1 1 1 2 2 2 2 1 1 1 1 1
1 255 1 0 0 0 0 1 1 1 1 1 2 2 2 255
0 0 0 1 1 9 9 9 2 0 0 0 0 0 255 2
1 1 0 0 1 1 0 0 0 0 1 1 255 2 2 0
0 1 1 1 1 2 2 1 0 0 1 255 1 0 0 0
1 0 1 1 1 1 1 1 0 0 255 1 1 1 1 1
2 2 2 0 1 1 1 1 1 255 1 1 1 5 5 4
3 2 2 1 1 0 1 255 1 0 1 1 1 1 1 1
2 2 2 0 0 255 2 1 2 1 2 10 11 11 4 2
1 1 1 1 255 0 1 1 1 2 5 5 3 1 2 1
2 0 0 255 1 1 2 2 2 2 2 2 2 1 1 1
1 255 0 0 1 5 10 9 1 0 0 0 1 1 0 0
255 0 0 0 1 1 2 3 3 2 0 0 0 1 255 0
0 0 0 1 2 5 5 3 1 0 1 1 1 255 0 0
0 2 1 1 0 2 1 1 0 0 0 1 255 1 1 1
1 1 0 3 0 0 0 1 1 1 255 0 0 1 1 1
1 1 1 1 0 0 0 0 255 0 1 1 1 0 0 0
1 2 1 1 0 0 0 255 0 0 0 1 1 2 0 1
1 1 0 0 0 0 255 0 0 0 0 1 1 1 1 1
1 1 1 1 255 0 1 0 1 1 1 1 1 1 0 0
0 0 1 1 1 0 1 1 1 1 1 1 1 1 10 16
20 64 64 54 32 4 1 1 1 255 0 1 1 1 2 12
38 38 2 2 0 0 0 255 1 1 1 1 1 0 0 0
1 0 0 0 0 0 255 1 1 2 2 2 6 12 12 4
2 1 1 1 255 0 0 0 0 0 0 0 0 0 1 1
0 0 0 255 1 1 0 1 0 0 0 0 0 0 0 2
2 2 255 1 1 1 1 5 6 11 6 3 1 1 1 1
255 1 1 1 1 2 2 3 3 1 1 0 1 0 0 255
0 1 1 1 2 2 3 2 1 1 1 1 1 1 255 0
0 0 1 1 3 1 1 1 1 2 2 1 255 1 0 0
1 10 11 13 11 5 0 0 1 1 0 255 2 1 1 0
0 1 1 3 1 0 0 0 1 255 1 2 1 1 2 2
3 2 4 2 0 0 1 1 255 1 0 1 0 1 0 1
1 3 2 1 0 0 0 255 0 0 0 2 2 6 6 6
3 1 1 1 1 1 255 1 1 5 27 33 22 22 20 4
1 1 1 1 255 0 0 0 0 1 1 2 1 3 1 1
0 0 255 1 1 2 2 28 75 86 86 83 11 1 1 1
1 255 0 1 1 3 22 28 17 17 15 2 2 2 0 0
255 0 1 1 2 6 6 8 8 4 1 0 0 1 255 1
1 3 10 10 10 10 1 1 1 76 4 0 0 255 0 0
0 0 1 3 15 20 13 3 1 1 1 255 0 0 0 1
2 12 17 12 6 1 1 0 1 1 255 0 0 0 1 1
2 2 2 2 2 0 1 0 1 255 1 1 2 2 9 3
3 2 1 0 1 1 1 255 1 1 1 1 3 2 2 0
0 0 0 0 0 255 0 1 1 0 0 0 0 3 2 1
1 0 0 0 255 0 0 1 1 2 3 0 0 0 0 0
0 0 0 255 0 1 1 1 2 1 1 1 1 1 2 2
2 255 1 1 0 0 0 0 1 1 1 0 1 0 2 1
1 1 1 1 0 0 0 1 1 1 1 8 17 85 184 184
142 54 4 1 1 0 255 0 1 0 1 12 67 125 125 76
6 2 0 0 255 1 1 1 2 1 0 1 0 1 0 0
0 0 0 255 1 1 2 6 49 49 34 34 34 4 1 1
1 255 0 0 0 0 0 0 0 0 0 0 0 0 0 0
255 0 1 1 1 1 4 3 2 0 0 0 0 1 1 255
1 1 1 4 10 13 13 15 10 3 2 1 1 255 0 0
1 2 2 8 9 6 5 1 1 1 0 0 255 1 1 1
2 2 2 3 2 0 1 1 1 0 0 255 0 0 0 1
1 3 2 1 1 1 0 2 1 255 0 1 1 10 18 18
23 28 24 5 1 1 1 0 255 0 1 2 1 3 8 11
8 5 5 2 2 1 255 1 2 0 1 6 12 11 8 6
2 0 0 1 1 255 1 1 1 0 0 0 0 2 3 2
1 1 0 0 255 0 1 2 3 8 9 9 9 6 3 1
1 1 1 255 4 5 27 33 52 47 47 26 20 3 1 1
1 255 0 0 0 0 2 3 5 5 2 1 0 1 0 255
0 1 2 28 84 103 93 86 93 81 11 2 1 0 255 0
1 3 22 37 48 34 27 22 15 4 3 0 0 255 1 1
4 8 8 10 10 9 8 2 1 0 0 255 0 2 10 17
10 9 9 3 6 99 158 158 4 0 255 0 0 0 0 3
15 23 25 23 13 3 1 1 255 0 0 1 2 8 40 45
17 15 5 3 0 1 1 255 0 0 0 1 2 10 10 8
5 2 1 1 0 1 255 1 1 2 6 13 10 9 5 4
1 1 1 1 255 1 1 1 3 6 4 1 0 0 0 0
1 1 255 0 0 0 0 0 1 1 3 1 1 1 1 1
0 255 0 0 2 2 3 0 0 0 0 0 0 0 0 0
255 0 0 0 1 5 6 5 0 0 0 2 2 2 255 0
0 0 1 1 1 2 3 1 1 2 2 1 1 1 1 1
0 0 0 1 1 2 2 1 4 79 198 255 255 243 142 32
1 1 0 255 1 2 1 2 67 156 178 158 134 76 5 0
0 255 1 1 1 2 1 1 1 0 1 0 0 0 0 2
255 2 1 3 33 51 49 34 38 45 45 4 1 0 255 0
0 0 0 0 1 3 0 0 0 0 0 0 0 255 0 0
0 1 5 6 4 0 0 0 1 1 1 0 255 0 1 1
4 9 15 13 16 10 6 3 2 1 255 1 1 1 2 8
10 10 10 9 5 1 1 0 0 255 1 1 1 1 2 5
8 3 1 1 1 1 0 0 255 1 1 2 2 3 1 2
1 1 1 2 3 1 255 1 1 2 15 18 18 18 24 24
5 1 1 1 1 255 0 2 2 2 9 9 12 12 13 5
3 2 1 255 1 1 0 1 2 12 11 11 6 1 0 0
1 0 255 0 1 1 0 0 0 0 3 3 2 0 0 0
0 255 0 0 3 10 10 9 8 9 9 6 2 1 1 1
255 4 9 27 31 34 34 53 47 25 3 2 2 1 255 0
0 0 2 3 6 6 6 1 1 0 1 0 255 1 1 12
84 107 107 82 82 108 93 69 5 1 0 255 1 3 9 34
56 56 48 40 37 20 10 3 0 0 255 1 1 8 8 10
17 10 9 8 5 2 0 0 255 0 3 10 22 3 3 3
3 9 99 147 139 5 0 255 0 0 0 1 5 15 20 26
26 16 6 2 1 255 1 1 2 10 37 42 45 18 16 15
3 0 0 0 255 0 0 0 0 5 15 15 10 8 3 2
1 0 0 255 0 1 2 9 13 11 10 9 6 2 1 1
1 255 1 1 0 2 4 4 1 0 0 0 1 1 1 255
1 1 1 0 0 1 4 1 1 1 1 1 1 1 255 0
0 1 2 2 0 0 0 0 0 0 0 0 0 255 0 1
0 1 6 6 4 0 0 0 1 1 1 255 0 0 0 0
0 0 0 1 1 2 2 1 1 1 1 0 1 0 0 0
1 1 1 1 4 4 132 228 255 255 255 255 97 3 0 0
255 2 2 2 61 124 156 209 165 158 110 38 0 0 255 0
1 1 1 1 0 0 0 0 0 0 0 1 1 255 1 2
3 24 51 27 28 38 48 47 15 1 0 255 0 0 0 0
1 3 5 3 5 0 0 0 0 0 255 0 0 0 0 4
6 2 1 1 1 1 1 1 0 255 0 1 1 8 10 15
13 24 10 13 6 2 2 255 1 1 1 2 8 11 11 10
10 6 2 1 0 0 255 1 1 0 1 5 5 8 4 3
2 1 1 0 0 255 1 1 4 4 8 0 2 0 1 1
2 3 2 255 1 1 2 15 19 15 18 18 19 5 1 1
1 0 255 0 1 2 5 9 9 19 13 17 5 2 1 1
255 1 1 0 0 1 3 6 11 5 1 0 0 0 0 255
0 0 0 0 0 0 0 0 2 1 1 1 0 0 255 0
2 6 11 12 10 9 10 10 9 2 1 1 0 255 4 15
38 32 28 28 34 41 38 5 1 1 0 255 0 0 0 1
6 6 6 2 1 0 0 0 0 255 1 1 5 84 91 86
78 81 93 93 85 3 1 1 255 3 5 12 34 41 41 42
42 49 40 10 2 0 0 255 1 1 8 12 12 12 9 8
8 12 3 1 0 255 0 5 10 15 10 5 3 2 3 4
76 10 1 0 255 0 0 1 1 5 17 25 30 28 16 6
2 1 255 0 2 2 10 37 42 34 18 18 16 3 1 1
1 255 1 1 1 1 8 22 22 10 8 3 1 1 0 0
255 0 1 1 6 8 8 8 6 6 2 0 0 0 255 2
1 2 2 3 1 1 1 3 2 1 1 1 255 1 1 1
0 0 0 4 1 1 1 1 1 1 1 255 0 0 1 2
2 0 0 0 1 0 1 0 0 0 255 1 0 0 2 6
6 3 3 0 2 1 1 1 255 1 1 1 0 0 2 0
0 0 2 2 1 1 1 1 1 1 2 2 1 1 1 1
1 4 4 132 202 255 255 255 255 119 9 1 1 255 2 2
2 61 147 158 229 194 165 110 38 3 1 255 1 1 0 1
1 0 0 0 0 0 0 0 1 1 255 0 1 3 15 27
24 28 51 48 42 16 1 0 255 0 0 0 0 0 3 8
5 6 3 0 0 0 0 255 0 0 0 0 3 2 2 2
1 3 1 1 1 0 255 0 1 1 9 10 17 17 25 18
13 8 2 2 255 0 0 1 2 8 11 11 10 10 8 4
0 0 0 255 0 0 0 1 2 5 8 5 5 3 1 1
0 0 255 0 1 4 4 12 0 6 0 1 1 2 2 2
255 1 0 2 15 19 16 16 15 17 4 0 0 1 1 255
0 1 1 5 6 6 9 10 10 4 1 0 0 255 1 1
0 0 0 3 3 6 6 4 0 0 0 0 255 0 0 0
0 0 0 0 0 1 1 1 1 0 0 255 0 2 6 11
12 12 10 10 11 9 2 1 1 0 255 2 26 38 32 25
22 25 34 38 32 3 1 1 255 0 0 0 0 2 2 6
1 0 0 0 0 0 255 1 1 5 49 91 100 78 82 117
117 85 3 1 1 255 2 5 12 25 34 34 56 61 63 59
4 0 0 0 255 1 2 12 15 15 12 8 8 9 15 15
1 0 255 0 5 10 15 11 9 5 1 1 1 2 2 0
0 255 0 0 0 1 5 20 40 35 30 16 6 2 1 255
0 0 2 10 37 37 26 18 18 16 2 1 1 1 255 1
0 1 5 8 13 13 13 13 3 1 0 0 2 255 0 1
1 6 6 6 6 6 4 1 0 0 0 255 1 1 2 2
3 2 3 3 5 5 1 0 0 255 1 1 1 0 0 0
1 0 0 0 1 1 1 1 255 1 0 1 2 2 0 0
0 0 0 1 1 1 1 255 1 0 0 6 8 4 0 3
3 3 1 1 1 255 2 1 0 0 0 4 2 2 1 1
1 1 1 1 1 1 1 1 0 0 0 0 0 0 4 5
129 195 228 255 255 250 119 10 3 1 255 2 2 2 32 147
194 195 195 195 79 10 4 3 255 1 0 0 0 0 0 0
0 0 1 0 0 1 1 255 0 1 3 10 17 27 68 68
51 37 15 6 1 255 0 0 0 0 1 5 8 8 8 6
0 0 0 0 255 0 0 0 0 0 0 2 3 3 3 1
1 1 1 255 1 1 1 8 9 10 22 25 22 11 4 2
1 255 0 0 0 2 6 11 12 12 11 6 2 0 0 0
255 0 0 1 2 2 2 3 4 3 1 0 1 1 0 255
0 1 2 4 16 1 6 1 1 0 1 2 2 255 0 0
2 9 19 16 16 12 12 10 10 1 1 1 255 0 0 1
3 4 5 6 9 9 2 1 0 1 255 1 1 0 0 1
3 2 2 2 1 1 0 0 0 255 0 0 0 0 0 0
0 0 1 1 1 1 1 1 255 0 0 3 12 16 22 12
13 11 9 2 0 0 0 255 2 26 38 39 39 25 34 34
35 32 3 1 0 255 1 0 0 0 0 2 2 0 0 0
0 0 0 255 0 1 5 38 100 119 92 115 115 115 60 2
1 1 255 1 2 9 25 34 34 46 59 62 55 4 1 0
0 255 1 2 12 15 15 11 8 8 15 15 15 1 0 255
0 3 9 11 11 8 3 1 1 0 1 0 0 0 255 0
0 0 1 4 23 40 30 16 11 6 1 0 255 0 0 1
3 34 34 26 23 18 12 1 1 1 1 255 1 1 1 3
8 12 11 11 11 5 1 0 0 2 255 1 1 1 2 5
6 6 4 1 1 1 1 1 255 1 1 1 2 3 2 2
2 3 2 1 0 1 255 1 0 0 0 0 0 1 0 0
0 1 1 1 1 255 1 1 1 2 2 2 1 0 0 0
0 0 1 1 255 1 0 1 8 8 0 0 2 3 2 1
2 1 255 2 1 1 0 0 0 2 2 1 0 0 0 2
2 2 1 1 1 1 0 0 0 0 1 3 5 49 136 194
228 194 119 28 9 1 0 255 2 2 1 12 134 183 183 194
124 53 4 2 2 255 1 0 0 0 0 0 0 2 1 1
0 1 1 1 255 0 1 1 3 10 30 46 52 44 24 12
9 2 255 0 0 0 0 0 5 5 9 9 9 0 0 1
1 255 0 0 0 0 0 0 2 4 4 1 1 1 0 0
255 1 1 1 2 6 8 8 18 9 8 2 2 1 255 0
0 0 1 6 6 11 11 10 4 2 0 0 0 255 0 0
1 2 2 4 3 3 2 1 1 0 0 0 255 0 0 0
2 16 2 2 1 0 0 1 2 2 255 0 0 2 2 9
16 16 12 8 10 3 2 1 1 255 0 0 1 2 3 3
5 6 2 1 1 1 1 255 1 1 0 1 1 1 1 1
1 1 1 0 1 1 255 0 1 0 0 0 0 0 0 2
1 1 1 1 1 255 2 0 2 12 15 22 13 13 10 5
2 0 0 0 255 1 4 26 31 39 37 45 34 34 2 1
0 0 255 1 0 0 0 1 1 2 0 0 0 0 0 0
255 1 2 4 37 92 117 100 113 81 73 9 1 1 0 255
1 1 6 25 34 34 44 46 46 35 4 1 0 1 255 1
1 2 15 15 8 8 8 15 9 1 1 0 255 0 1 3
5 8 5 1 1 0 0 0 0 0 0 255 0 0 0 1
4 8 17 17 15 11 4 1 1 255 0 1 1 1 13 20
13 13 5 1 1 1 1 0 255 0 1 1 1 2 8 10
9 9 1 1 1 0 0 255 0 0 0 2 2 13 13 4
1 1 1 2 1 255 0 0 0 2 3 3 1 1 2 1
1 0 0 255 1 1 0 0 0 0 1 0 0 0 1 1
1 1 255 1 1 1 1 2 2 2 2 0 0 0 1 1
1 255 2 0 0 0 0 0 0 2 2 2 1 1 1 255
1 1 1 0 0 0 1 2 2 1 0 1 2 2 2 1
1 1 1 0 0 0 0 1 2 3 6 85 136 147 113 28
3 1 0 0 255 1 0 0 2 12 79 124 79 53 4 0
0 2 255 1 0 0 0 0 0 0 2 2 1 1 1 2
2 255 1 1 1 2 4 13 30 41 24 9 6 6 1 255
0 0 0 0 0 0 0 1 1 0 0 0 1 1 255 0
0 0 0 0 0 0 0 1 1 1 2 0 0 255 0 1
1 1 1 5 5 8 8 4 1 1 0 255 0 1 1 1
2 4 4 4 3 2 2 2 0 0 255 0 0 0 0 2
4 2 2 0 1 1 1 0 0 255 0 0 0 1 2 2
1 0 0 0 2 2 2 255 0 0 1 1 2 4 5 5
4 2 2 2 1 1 255 1 0 0 1 0 0 3 1 0
0 0 1 1 255 1 1 1 1 1 1 1 0 1 0 1
0 1 1 255 2 2 1 0 0 0 0 0 2 2 1 0
1 1 255 1 0 0 1 12 12 10 6 5 2 1 0 0
0 255 1 2 2 11 31 42 46 37 9 1 1 0 0 255
1 0 0 0 1 1 1 1 1 0 0 0 1 255 1 1
2 5 37 92 92 79 73 20 2 1 0 0 255 1 1 1
1 22 22 22 28 28 4 1 1 1 1 255 1 1 1 3
8 3 5 6 6 3 0 0 0 255 0 0 1 1 0 1
0 1 0 0 0 0 0 0 255 0 0 0 1 2 4 4
10 6 4 2 1 0 255 1 1 1 1 2 8 8 5 2
1 0 1 1 0 255 1 1 1 0 0 0 11 9 2 1
1 1 0 0 255 0 0 1 1 2 2 9 3 1 1 1
2 1 255 1 1 0 0 1 1 1 0 0 0 0 0 0
255 1 1 1 0 0 0 0 0 1 0 0 0 1 1 255
2 1 1 1 2 2 2 1 0 0 0 1 0 0 255 1
0 0 0 0 0 1 2 1 1 1 1 1 255 1 1 1
1 0 0 0 1 3 3 1 1 2 1 1 1 1 1 1
1 0 0 0 1 2 2 1 3 41 41 8 3 1 0 0
0 255 1 0 0 2 3 5 6 5 2 0 0 0 1 255
1 0 0 0 0 0 0 2 1 1 1 1 2 2 255 1
1 1 1 1 4 13 20 9 2 1 1 1 255 1 1 0
0 0 0 0 0 0 0 0 0 1 1 255 0 0 0 0
0 0 1 1 1 1 2 2 1 0 255 0 0 1 2 1
1 1 6 5 3 1 1 1 255 1 1 1 1 1 1 3
3 1 1 2 2 0 0 255 0 0 0 0 1 2 2 1
1 2 1 1 0 0 255 0 0 1 1 1 1 0 0 0
0 2 3 2 255 1 0 1 1 2 2 3 3 2 1 1
1 1 1 255 1 0 0 0 0 0 0 0 0 0 0 1
1 255 1 1 1 1 1 0 1 1 1 0 0 0 1 1
255 2 2 2 1 1 1 0 0 0 0 1 0 1 1 255
1 0 0 1 2 6 5 2 1 1 0 0 0 0 255 1
1 1 3 6 13 13 6 1 1 1 1 0 255 0 0 0
0 1 1 0 0 0 0 0 1 1 255 1 1 1 2 2
24 38 38 20 4 2 1 0 1 255 1 1 1 1 1 1
1 3 3 1 1 1 1 1 255 0 1 1 3 1 2 2
3 3 1 0 0 1 255 0 0 0 0 0 1 0 1 0
0 0 0 0 0 255 0 0 0 0 1 2 3 3 3 2
1 1 1 255 1 1 1 1 1 1 2 2 1 0 0 1
1 1 255 1 1 1 1 1 0 2 1 1 1 1 1 1
0 255 0 0 1 1 1 1 1 1 1 1 1 1 1 255
1 0 0 0 1 1 1 0 0 0 0 0 0 255 0 1
1 0 0 0 0 0 2 2 2 0 1 1 255 1 0 0
0 2 2 1 1 1 0 1 1 1 1 255 1 0 0 0
0 1 1 2 1 1 1 1 1 255 1 1 0 0 0 0
0 1 2 3 2 1 1 1 0 0 0 1 1 1 1 1
1 1 1 1 1 1 3 2 2 1 1 1 0 1 255 1
0 0 0 2 2 2 1 1 0 0 0 0 255 0 0 0
1 0 0 0 1 1 1 1 1 1 1 255 1 1 0 0
0 0 1 4 2 2 2 1 1 255 1 1 0 0 0 0
0 0 0 0 0 1 1 1 255 1 1 1 1 0 0 1
1 0 1 1 2 2 1 255 0 0 1 2 1 1 1 1
3 3 1 1 0 255 1 1 1 0 1 0 1 0 0 0
1 1 1 1 255 0 0 0 0 1 1 1 1 1 1 1
1 0 1 255 1 1 1 1 0 0 0 0 0 0 0 2
1 255 1 1 1 1 1 1 2 1 1 1 1 1 1 1
255 1 0 0 0 0 0 0 0 0 0 1 1 1 255 1
1 1 1 1 0 0 1 1 1 1 0 1 1 255 2 2
1 1 1 1 0 0 1 1 1 1 1 1 255 0 0 0
1 1 1 1 1 1 0 0 0 0 1 255 1 1 1 1
0 1 1 1 1 1 1 1 1 255 1 1 0 0 1 1
1 1 1 1 0 1 1 255 1 1 1 1 1 2 2 2
2 2 1 1 1 1 255 1 0 1 1 1 1 1 1 1
1 0 0 1 1 255 0 1 1 3 1 1 1 1 2 1
0 0 1 255 0 0 0 1 1 1 0 0 0 0 0 0
0 0 255 0 0 0 0 0 0 1 2 2 1 1 1 0
255 0 1 2 1 1 1 1 1 1 0 0 0 1 1 255
1 0 0 1 1 1 1 1 1 0 0 0 2 1 255 0
1 1 1 1 1 1 1 1 1 1 1 2 255 1 0 0
0 1 0 1 0 0 0 0 1 0 255 0 1 1 0 0
0 1 2 2 2 2 2 1 1 255 1 1 1 1 1 1
1 0 1 0 1 1 1 1 255 1 0 1 1 1 1 1
1 1 1 1 1 1 255 1 1 0 0 0 1 1 1 2
2 2 1 1 1 0 0 1 1 0 1 1 1 1 1 1
1 1 1 1 1 1 1 1 1 0 0 255 2 1 0 0
0 0 1 0 1 1 1 1 1 255 0 0 0 1 1 0
0 0 0 0 1 1 2 1 255 1 1 1 1 0 0 1
1 2 2 2 1 1 255 1 1 1 0 0 0 1 1 1
1 1 1 1 1 255 1 1 1 1 0 1 1 1 1 1
1 1 2 1 255 1 0 1 1 1 1 1 1 1 1 1
1 0 255 0 0 0 0 0 0 0 0 1 1 2 1 0
0 255 0 0 1 1 1 1 1 1 1 1 2 2 1 1
255 1 1 1 1 1 0 0 0 0 0 0 1 1 255 1
1 1 1 1 1 1 0 0 1 0 1 0 1 255 1 0
0 0 1 0 0 0 0 1 1 1 1 255 1 0 0 0
0 0 0 1 1 1 1 1 1 1 255 2 2 2 1 1
1 1 1 1 1 1 1 1 1 255 0 0 0 0 1 1
1 0 0 0 0 0 0 1 255 1 1 1 1 0 1 1
1 1 1 1 1 1 255 0 0 0 0 0 2 0 0 0
0 0 1 1 255 1 1 1 1 1 1 1 2 2 2 2
1 1 1 255 0 0 1 1 1 1 1 1 1 0 0 0
0 0 255 0 1 1 2 1 1 1 1 1 0 0 1 2
255 1 0 1 1 1 0 0 0 0 0 0 0 0 0 255
0 0 0 0 0 1 1 1 1 1 0 0 0 255 0 0
2 1 1 1 1 2 1 0 0 0 1 1 255 1 0 0
1 1 1 1 1 1 0 0 0 1 1 255 0 0 1 1
2 1 1 0 1 2 2 0 1 255 2 1 1 0 1 0
0 0 1 0 1 1 1 255 1 1 1 0 0 0 1 1
2 2 2 2 1 0 255 1 1 1 2 1 0 1 1 2
0 0 0 1 1 255 0 0 1 1 1 1 1 1 2 2
1 1 1 255 1 1 1 0 0 1 1 1 1 2 2 1
1 1 1 1 1 255 255 255 255 255 255 255 255 255 255 255
255 255 255 255 255 255 255 255 255 255 255 255 255 255 255 255
255 255 255 255 255 255 255 255 255 255 255 255 255 255 255 255
255 255 255 255 255 255 255 255 255 255 255 255 255 255 255 255
255 255 255 255 255 255 255 255 255 255 255 255 255 255 255 255
255 255 255 255 255 255 255 255 255 255 255 255 255 255 255 255
255 255 255 255 255 255 255 255 255 255 255 255 255 255 255 255
255 255 255 255 255 255 255 255 255 255 255 255 255 255 255 255
255 255 255 255 255 255 255 255 255 255 255 255 255 255 255 255
255 255 255 255 255 255 255 255 255 255 255 255 255 255 255 255
255 255 255 255 255 255 255 255 255 255 255 255 255 255 255 255
255 255 255 255 255 255 255 255 255 255 255 255 255 255 255 255
255 255 255 255 255 255 255 255 255 255 255 255 255 255 255 255
255 255 255 255 255 255 255 255 255 255 255 255 255 255 255 255
255 255 255 255 255 255 255 255 255 255 255 255 255 255 255 255
255 255 255 255 255 255 255 255 255 255 255 255 255 255 255 255
255 255 255 255 255 255 255 255 255 255 255 255 255 255 255 255
255 255 255 255 255 255 255 255 255 255 255 255 255 255 255 255
255 255 255 255 255 255 255 255 255 255 255 255 255 255 255 255
255 255 255 255 255 255 255 255 255 255 255 255 255 255 255 255
255 255 255 255 255 255 255 255 255 255 255 255 255 255 255 255
255 255 255 255 255 255 255 255 255 255 255 255 255 255 255 255
255 255 255 255 255 255 255 255 255 255 255 255 255 255 255 255
255 255 255 255 255 255 255 255 255 255 255 255 255 255 255 255
255 255 255 255 255 255 255 255 255 255 255 255 255 255 255 255
255 255 255 255 255 255 255 255 255 255 255 255 255 255 255 255
255 255 255 255 255 255 255 255 255 255 255 255 255 255 255 255
255 255 255 255 255 255 255 255 255 255 255 255 255 255 255 255
255 255 1 2 1 1 0 0 0 2 2 1 0 0 0 1
1 1 0 0 0 255 0 0 0 0 0 0 0 1 1 1
1 2 1 255 0 0 0 0 1 1 1 1 1 1 1 1
1 1 255 1 1 1 1 1 1 1 1 1 1 1 1 0
255 0 0 1 1 0 0 1 1 1 1 1 0 1 1 255
2 3 2 1 0 0 1 1 0 0 0 2 2 2 255 2
2 2 1 1 1 1 0 1 1 1 0 0 255 0 0 0
1 1 1 1 1 2 2 1 1 0 0 255 0 0 0 0
0 0 0 0 0 1 1 1 1 1 255 0 0 0 1 2
2 0 0 0 0 0 0 1 255 1 1 1 1 1 1 0
0 0 1 1 1 1 0 255 1 1 1 1 0 0 0 0
0 0 0 1 2 255 0 0 0 0 0 0 1 1 1 1
1 1 1 1 255 0 1 1 2 1 1 0 1 1 1 0
1 0 1 255 1 1 0 0 0 1 1 1 0 0 0 0
1 1 255 1 1 1 1 0 0 0 0 1 1 0 0 0
255 0 0 0 1 1 1 1 1 0 0 0 1 0 255 1
1 1 1 1 1 1 2 2 2 2 1 1 1 255 1 1
1 1 1 1 2 1 1 0 0 0 0 0 255 0 1 1
1 1 1 1 1 1 1 1 1 1 255 1 1 1 0 0
0 1 1 0 0 0 0 0 0 255 0 0 0 1 1 1
1 0 1 1 1 0 0 255 1 2 1 1 1 1 1 2
2 1 1 1 2 2 255 3 1 1 1 2 1 1 1 1
1 0 1 1 2 255 2 1 1 2 2 4 5 2 2 2
1 1 1 255 2 1 1 1 2 1 1 1 2 1 1 1
1 255 1 1 2 2 0 0 1 1 1 0 0 0 0 0
255 0 1 2 2 2 1 1 1 1 1 0 0 0 0 255
0 0 2 3 3 1 1 2 2 2 1 0 0 255 1 1
2 2 2 2 1 1 1 1 1 1 1 2 2 3 3 1
1 1 0 0 0 0 1 2 1 1 1 1 1 0 0 0
1 2 255 0 0 0 0 0 0 1 2 2 1 1 3 3
255 0 0 0 0 1 1 1 1 1 1 1 1 1 0 255
0 1 1 1 2 1 1 1 0 0 0 0 0 255 0 0
0 1 0 0 0 1 1 1 1 0 0 1 255 2 2 2
0 0 0 0 0 0 0 0 1 1 2 255 2 2 2 0
0 0 0 0 0 0 0 0 0 255 1 0 0 1 1 1
1 1 1 1 1 1 0 0 255 0 0 0 0 0 1 0
0 0 0 1 1 0 0 255 0 0 0 1 1 1 1 0
0 0 0 1 2 255 1 1 1 1 1 0 0 0 1 1
2 1 1 0 255 1 1 1 1 1 0 0 0 0 1 1
1 2 255 1 1 0 0 0 1 1 1 1 1 1 1 1
2 255 0 1 1 1 0 0 0 0 1 1 0 1 0 1
255 0 0 0 0 0 0 0 1 1 1 1 1 1 1 255
1 1 1 1 1 0 0 0 0 0 0 0 0 255 0 1
1 1 2 2 1 3 1 1 1 1 0 255 1 1 0 0
1 1 1 2 1 2 2 1 1 1 255 1 1 1 1 2
2 2 2 1 1 0 1 1 1 255 0 1 1 1 1 1
2 2 1 1 1 1 0 255 1 1 1 0 0 1 2 2
1 0 0 0 0 0 255 0 0 0 0 1 1 1 0 0
1 1 0 0 255 1 1 1 1 1 2 2 2 1 1 1
1 1 1 255 3 1 1 1 2 2 2 2 2 1 1 1
1 2 255 3 3 3 3 10 10 8 8 8 2 2 1 2
255 1 1 0 0 2 2 2 2 2 1 1 1 1 255 1
1 2 2 2 2 1 1 1 0 0 0 1 1 255 1 1
2 2 0 1 1 1 1 1 1 0 0 1 255 1 1 2
3 3 5 3 3 2 2 2 0 0 255 2 2 2 1 2
1 1 1 1 1 1 1 1 1 1 2 2 0 1 1 1
0 1 1 1 1 1 1 1 1 1 0 0 0 1 2 255
0 0 1 1 1 2 2 2 2 2 1 2 2 255 0 0
0 0 0 1 1 1 1 0 1 0 0 0 255 0 0 0
1 2 2 1 1 1 1 1 0 0 255 0 0 0 2 2
1 1 0 1 1 0 0 0 1 255 2 2 2 0 0 0
0 0 0 0 0 1 2 2 255 2 2 1 1 0 0 1
1 2 0 1 0 1 255 1 1 1 1 0 0 0 1 1
1 1 1 0 0 255 0 0 0 0 1 1 1 0 0 1
1 0 0 0 255 0 0 0 1 1 1 1 0 0 0 0
0 2 255 0 0 1 1 2 2 2 1 4 1 3 0 1
0 255 1 0 1 1 0 0 0 2 2 2 1 0 1 255
1 1 0 1 1 1 1 1 1 1 1 1 0 1 255 0
1 0 1 0 0 0 6 5 1 0 0 0 0 255 0 0
0 0 0 0 0 1 2 2 1 1 1 0 255 1 1 1
1 2 4 2 0 0 0 0 0 0 255 0 1 1 2 19
99 76 34 3 3 1 1 0 255 1 1 0 0 0 1 2
2 1 2 1 1 1 1 255 1 1 2 2 4 11 12 12
4 1 1 1 2 1 255 1 1 1 2 8 8 8 4 2
1 1 1 0 255 0 1 1 1 1 3 5 5 4 1 1
1 1 1 255 1 0 0 0 1 1 1 0 0 1 0 0
0 255 1 0 1 1 2 2 5 5 2 1 1 0 1 1
255 1 1 1 2 3 9 5 4 2 1 1 0 1 1 255
4 4 5 42 181 181 140 26 10 4 2 1 2 255 1 0
1 0 2 2 3 3 2 0 0 0 0 255 0 1 1 1
0 1 1 1 1 2 0 3 2 2 255 1 1 2 2 0
1 1 1 1 1 1 1 1 1 255 1 1 2 3 38 38
32 12 10 4 2 1 0 255 2 2 2 1 2 2 2 1
1 1 1 0 0 0 0 0 1 1 1 1 1 0 1 0
1 1 1 2 8 4 4 1 0 0 1 2 255 1 0 1
1 4 4 4 3 3 1 0 1 1 255 0 0 0 0 1
2 4 3 1 1 1 1 1 0 255 0 0 0 3 4 4
4 3 1 1 0 0 0 255 0 0 0 1 2 4 2 1
1 1 1 0 0 0 255 1 0 1 0 1 0 1 2 1
0 0 0 1 1 255 0 1 1 1 4 4 4 6 2 2
2 1 1 255 1 1 1 1 1 0 0 1 1 1 0 1
0 0 255 0 0 0 0 1 2 3 2 1 1 1 0 0
0 255 0 0 0 0 1 1 1 0 0 1 1 1 1 255
0 0 0 1 2 2 3 2 4 1 2 0 1 1 255 1
0 1 2 2 2 0 2 2 2 1 0 1 255 1 1 0
1 1 2 2 2 1 1 0 0 0 0 255 0 1 0 1
2 6 8 8 8 1 0 0 0 0 255 0 0 1 2 0
0 0 0 2 2 1 2 1 0 255 0 1 1 1 2 4
5 2 1 0 0 0 0 255 0 1 2 19 99 166 166 126
39 5 3 1 0 255 0 1 0 0 1 2 2 2 1 1
0 0 0 1 255 0 1 2 2 31 20 20 20 18 4 2
1 2 0 255 1 1 1 8 25 25 17 9 2 1 0 0
0 255 0 0 1 1 4 9 10 10 5 4 2 1 1 1
255 0 0 0 1 2 2 3 3 1 1 1 0 0 255 1
0 1 2 5 8 9 9 5 3 1 1 1 1 255 1 1
1 3 15 17 17 16 4 2 2 0 1 1 255 5 5 42
228 255 255 231 140 26 10 4 1 1 255 1 0 0 0 2
3 9 8 5 1 0 0 0 255 0 0 2 2 2 1 1
2 4 3 2 3 1 2 255 1 2 2 2 1 1 1 1
1 0 0 1 1 1 255 1 1 2 48 201 255 173 37 22
8 2 2 1 255 2 2 2 0 0 0 4 3 2 1 1
0 0 0 0 0 0 1 1 1 1 0 0 0 1 1 6
8 11 12 12 4 1 0 0 2 255 1 1 1 4 11 11
11 4 3 2 1 0 0 255 0 0 1 1 3 6 8 8
4 1 1 1 1 1 255 0 0 3 3 6 8 8 5 3
1 0 0 0 255 0 1 1 1 3 4 3 2 1 1 1
1 0 0 255 0 0 1 0 1 1 3 6 1 0 0 0
1 2 255 0 1 1 4 4 8 9 10 6 5 2 2 1
255 0 1 1 1 1 0 1 6 6 1 0 1 1 0 255
0 1 1 1 1 3 3 3 1 1 1 1 0 0 255 1
0 1 0 1 0 0 0 0 1 1 1 1 255 0 0 0
1 13 13 5 2 6 5 4 2 1 1 255 0 0 1 4
4 2 1 2 6 4 1 1 1 255 2 1 0 1 2 6
3 3 2 2 0 0 0 0 255 0 0 0 2 11 8 8
8 8 1 0 0 0 0 255 1 1 3 3 1 0 0 0
0 0 1 1 1 0 255 0 1 0 0 0 4 4 2 1
0 0 1 0 255 0 1 2 96 130 228 209 161 122 39 3
2 0 255 0 1 0 0 1 3 5 3 2 2 0 0 0
0 255 0 1 2 34 34 32 32 45 45 18 2 1 1 0
255 1 3 4 25 54 57 57 22 8 0 0 0 0 255 0
0 1 5 9 13 13 13 8 5 4 2 1 1 255 1 0
1 1 2 3 9 12 9 2 1 1 1 255 1 1 2 5
8 9 11 10 8 5 3 1 1 1 255 1 1 2 15 15
19 18 22 12 2 2 1 1 2 255 8 8 228 255 255 255
255 255 137 12 4 1 1 255 1 1 0 0 3 8 9 8
5 5 2 1 1 255 0 0 0 0 1 1 11 11 11 8
2 2 1 2 255 2 1 1 1 1 2 16 6 2 1 1
1 1 1 255 1 2 9 201 255 255 178 146 37 22 3 2
2 255 2 0 0 0 0 3 4 3 4 1 1 0 0 0
1 0 0 2 1 0 1 0 0 0 0 4 12 11 12 13
13 4 2 1 2 2 255 0 0 3 6 11 22 15 10 5
3 2 0 0 255 1 0 1 3 4 8 8 8 5 4 1
1 0 1 255 1 1 2 5 10 10 10 8 5 1 0 0
0 255 1 1 0 0 3 4 4 3 2 2 1 0 0 0
255 0 0 0 1 3 6 10 9 5 1 0 0 0 1 255
1 1 2 4 5 11 12 12 8 5 2 2 0 255 0 0
1 1 4 1 4 4 4 4 1 1 1 1 255 0 0 0
1 1 2 1 2 1 1 1 1 1 1 255 1 1 1 1
1 0 0 0 0 1 1 1 1 255 1 0 0 1 13 13
3 2 9 9 4 2 1 1 255 0 0 1 10 10 1 1
2 8 1 1 1 1 255 2 1 0 0 9 16 9 9 3
5 1 0 0 0 255 1 1 1 18 18 12 8 8 8 1
0 0 0 0 255 1 2 2 1 0 0 0 0 0 0 0
1 1 0 255 0 1 1 0 0 1 4 2 1 0 0 0
1 255 0 0 3 103 166 228 184 169 155 122 10 1 0 255
0 2 1 1 8 9 12 9 8 2 1 0 0 0 255 0
0 3 34 37 32 32 47 47 35 2 1 1 0 255 2 3
5 54 62 62 92 57 22 1 0 0 0 255 0 0 2 8
13 13 13 13 10 8 5 2 1 1 255 0 0 1 1 2
9 15 17 12 4 1 1 1 255 0 1 3 6 8 8 9
9 8 5 4 1 0 0 255 1 1 24 24 18 18 18 22
18 2 1 1 1 2 255 8 18 255 255 255 255 255 255 164
16 4 1 1 255 1 0 0 0 3 8 3 5 5 6 5
2 2 255 0 1 0 1 1 11 13 13 13 9 6 2 1
1 255 2 2 2 2 2 16 19 15 8 3 1 0 0 2
255 1 4 22 253 253 253 54 38 38 37 4 2 2 255 1
0 0 0 1 6 9 6 9 4 2 1 1 1 1 1 0
0 0 0 0 1 0 0 1 6 17 11 16 13 13 8 1
1 2 2 255 1 1 3 10 11 15 12 10 10 4 3 0
0 255 0 0 1 3 8 15 10 10 5 4 1 1 0 1
255 1 1 2 8 12 10 9 9 9 3 1 0 0 255 0
1 0 0 3 5 6 3 2 2 2 0 0 0 255 1 0
0 0 3 10 10 8 1 1 0 0 0 1 255 2 2 3
4 9 13 13 12 10 5 2 2 1 255 0 0 2 1 4
0 0 1 2 4 1 1 1 1 255 0 0 0 1 1 2
0 1 1 1 1 0 0 0 255 1 1 5 2 2 0 0
0 1 1 1 1 1 255 1 0 0 1 2 2 2 2 9
9 4 1 1 1 255 0 0 1 3 5 2 5 4 0 0
1 1 1 255 2 1 0 0 9 16 9 9 5 9 3 0
0 0 255 1 1 1 18 18 12 4 9 9 3 0 0 0
0 255 0 2 2 0 0 0 4 1 0 1 0 1 0 0
255 0 3 3 0 0 1 4 1 0 0 0 1 1 255 0
1 9 162 215 228 173 161 161 122 16 2 0 255 1 1 1
6 9 11 15 13 12 5 1 1 1 0 255 0 2 3 32
37 32 40 47 47 44 4 1 1 1 255 2 3 15 62 90
88 92 90 47 1 0 0 0 255 1 1 2 5 15 15 13
13 12 9 5 2 1 2 255 0 0 0 1 2 15 19 26
17 4 1 1 1 255 1 2 3 8 10 9 9 6 6 6
4 1 0 0 255 1 2 24 24 17 17 18 19 15 8 1
1 1 2 255 10 27 255 255 255 255 255 255 164 45 2 1
1 255 0 0 0 2 8 8 3 3 3 6 4 4 2 255
1 1 1 1 1 16 16 11 10 9 6 2 1 1 255 1
1 1 1 2 16 17 16 9 6 1 0 0 1 255 2 4
22 253 253 56 54 38 48 38 4 2 2 255 2 1 1 1
4 9 9 11 11 3 2 1 1 1 1 1 2 1 0 1
1 1 1 1 1 2 16 13 16 12 12 4 2 1 2 2
255 0 1 3 4 10 15 12 11 10 6 3 2 0 255 0
0 0 2 11 16 15 9 9 4 1 1 1 1 255 0 0
1 10 12 13 10 9 9 3 1 0 0 255 0 1 1 1
4 5 6 3 6 2 1 0 0 0 255 1 0 0 0 10
10 3 2 1 2 1 1 1 1 255 1 1 3 4 9 13
13 12 10 5 2 1 1 255 1 0 1 1 2 1 0 0
1 2 1 1 1 1 255 0 0 0 0 0 4 1 4 4
4 1 1 0 1 255 1 1 5 12 8 8 8 8 2 2
1 1 1 255 1 1 0 1 1 2 2 2 8 2 0 1
1 1 255 0 1 1 2 2 4 9 8 0 0 1 1 1
255 1 0 0 1 5 13 9 8 5 12 9 1 0 0 255
1 1 1 13 18 13 15 16 15 3 1 1 0 0 255 0
2 2 0 2 2 5 1 0 1 0 1 0 0 255 0 1
5 5 0 1 3 3 0 0 0 0 0 255 1 1 9 115
162 169 161 159 159 110 16 1 1 255 2 3 5 6 8 11
15 15 12 3 1 1 1 1 255 0 2 3 24 40 32 47
51 51 44 4 1 1 1 255 2 3 15 79 84 83 90 88
47 4 1 0 0 255 1 1 1 2 8 13 12 10 10 9
3 1 1 2 255 0 0 0 2 3 11 15 17 12 1 0
1 1 255 1 2 2 6 9 9 6 6 6 6 4 0 0
0 255 0 1 12 17 16 16 16 19 15 9 0 0 0 1
255 4 37 255 255 255 255 255 252 164 45 1 1 1 255 0
0 1 2 15 15 3 3 0 4 0 1 0 255 0 0 0
1 1 8 10 10 10 9 4 1 1 1 255 1 1 1 1
2 13 16 16 10 4 1 1 1 1 255 2 2 10 79 79
55 53 38 38 23 2 2 2 255 2 2 1 1 3 9 12
12 11 3 2 1 1 1 1 0 0 0 0 1 0 1 1
1 0 0 1 3 15 12 8 3 1 1 1 1 255 0 0
1 4 9 9 11 10 8 4 0 0 0 255 0 0 0 2
11 15 11 11 8 3 2 1 1 0 255 0 0 0 8 10
16 16 10 9 3 0 0 0 255 0 0 1 1 3 4 4
2 4 3 1 0 0 1 255 1 0 0 0 0 4 3 2
2 2 1 1 1 1 255 0 0 2 3 5 10 11 11 10
6 2 1 1 255 1 0 0 0 1 1 0 2 1 1 1
1 1 1 255 0 0 0 0 1 8 1 8 4 4 1 0
0 0 255 2 2 1 2 12 8 8 8 2 2 2 2 2
255 0 0 1 1 1 1 1 2 2 2 0 1 1 2 255
1 1 1 3 4 4 8 1 0 0 1 1 2 255 1 0
0 0 2 10 10 8 8 9 4 1 1 1 255 1 0 0
13 13 13 17 25 17 1 1 1 0 0 255 1 1 2 1
1 0 0 0 0 0 0 1 0 0 255 0 0 1 12 2
2 3 3 1 1 1 1 0 255 0 1 5 52 122 125 159
159 110 57 8 1 1 255 3 4 5 2 4 8 15 16 11
1 1 1 1 1 255 0 2 3 24 37 52 52 52 51 31
3 1 1 1 255 2 4 9 39 84 83 84 64 34 4 1
0 0 255 1 1 1 1 5 5 6 5 8 2 1 0 1
2 255 0 0 0 2 3 3 11 11 5 2 1 1 0 255
2 2 2 4 9 10 9 10 6 6 2 1 0 0 255 1
2 9 12 13 16 16 16 13 9 1 0 0 1 255 4 22
231 255 255 255 255 222 143 13 2 1 1 255 1 1 1 1
3 3 0 0 0 0 0 0 0 255 1 1 1 1 1 2
3 8 3 4 2 1 1 0 255 1 2 2 1 1 9 16
16 3 3 2 1 1 1 255 2 2 3 10 25 48 48 31
23 2 2 0 1 255 1 2 2 2 2 2 6 6 2 2
1 1 1 3 1 0 0 1 1 2 1 1 1 0 0 0
1 3 13 9 5 3 2 1 1 1 255 0 0 2 2 4
5 8 6 4 1 0 0 0 255 0 0 0 1 2 11 9
9 3 2 2 1 0 0 255 0 0 0 3 10 15 15 9
4 0 0 1 1 255 0 0 1 1 2 2 1 1 3 3
2 1 0 1 255 2 0 0 0 0 2 2 2 2 1 1
1 1 2 255 0 0 0 2 4 5 10 10 6 4 2 0
1 255 1 1 0 0 1 1 1 8 1 1 0 0 1 1
255 0 0 0 1 6 15 8 8 1 1 1 1 0 1 255
2 2 1 2 12 12 8 2 0 0 1 1 2 255 1 0
1 0 0 0 0 1 2 1 0 0 1 2 255 1 1 1
1 1 2 1 1 0 0 0 1 2 255 1 1 0 1 2
5 10 5 5 4 1 1 0 1 255 1 0 0 4 13 16
16 17 4 1 1 1 1 0 255 1 1 1 1 1 0 0
0 0 0 0 1 1 1 255 0 0 0 5 8 5 3 5
3 1 1 1 0 255 0 1 2 11 70 115 125 112 97 10
1 1 1 255 4 4 1 1 1 2 8 11 6 3 1 1
1 1 255 0 0 1 4 33 34 34 52 31 3 0 0 1
1 255 1 2 5 9 45 64 64 34 6 2 1 0 0 255
0 1 1 1 2 4 4 3 2 1 1 0 0 0 255 0
0 0 1 2 3 3 3 2 2 1 1 1 255 1 1 1
3 4 8 8 8 4 2 2 1 1 1 255 1 0 1 9
12 16 16 16 12 2 0 0 0 1 255 3 9 22 231 255
255 222 143 24 9 2 1 1 255 1 0 0 0 0 0 0
0 0 0 0 0 0 255 0 2 0 0 0 2 2 2 1
1 1 1 0 0 255 2 2 2 1 1 3 9 9 0 0
2 2 1 1 255 1 2 2 2 3 18 18 9 4 1 2
0 0 255 0 1 1 1 1 1 2 2 2 2 1 1 1
1 1 1 1 1 1 1 1 1 1 0 0 0 1 2 2
6 3 1 1 0 0 0 255 0 0 1 2 2 4 5 4
2 1 0 0 0 255 0 0 1 1 1 4 4 4 3 2
1 0 0 1 255 1 0 0 1 3 6 6 4 1 0 0
1 1 255 1 0 1 1 2 1 1 1 1 1 1 1 1
2 255 2 1 0 0 0 1 1 2 1 1 1 1 1 1
255 1 0 1 1 3 4 4 5 3 2 2 0 1 255 2
1 1 0 0 1 2 6 2 2 0 0 1 2 255 0 0
1 1 3 6 3 1 1 1 0 0 0 0 255 1 2 1
2 2 3 2 1 0 0 0 1 1 255 0 0 1 0 0
0 0 1 2 1 1 0 0 1 255 1 1 1 1 0 0
0 0 0 0 0 2 2 255 1 1 0 0 1 1 2 3
3 1 0 0 0 1 255 1 0 0 0 4 11 4 4 1
0 0 1 1 1 255 1 1 1 1 1 0 0 0 0 0
0 1 1 1 255 0 0 0 1 5 5 5 5 1 1 1
1 3 255 0 1 2 5 11 27 71 27 10 1 1 1 1
255 1 2 1 1 1 1 1 3 2 2 1 1 1 1 255
0 0 1 2 4 28 22 19 3 2 0 0 1 1 255 1
1 3 3 6 33 33 6 2 1 0 0 1 255 0 0 0
1 2 3 2 1 1 0 0 0 0 0 255 0 0 0 0
2 2 2 2 2 3 1 1 1 255 1 0 1 1 3 4
5 5 2 2 2 1 1 1 255 2 1 1 1 5 9 16
5 2 2 0 0 0 0 255 0 5 10 22 70 86 86 24
9 5 2 1 1 255 1 0 0 0 0 0 0 0 1 0
0 1 1 255 1 2 0 0 0 1 1 1 1 1 1 1
0 0 255 2 1 2 2 1 1 0 1 1 1 1 0 0
0 255 1 2 2 2 2 3 3 2 1 1 1 0 0 255
0 0 1 1 1 0 1 1 1 2 1 1 1 2 2 1
1 1 1 0 1 1 1 0 0 0 1 1 1 1 1 1
1 1 1 1 255 1 1 1 1 1 1 2 2 2 1 0
0 0 255 1 1 1 1 1 1 3 3 2 1 1 1 1
1 255 1 0 0 1 1 1 1 1 1 1 0 1 1 255
1 0 1 1 1 0 0 0 1 1 1 1 1 2 255 1
1 0 0 0 0 1 1 0 1 1 1 1 1 255 1 1
1 0 0 2 2 1 2 2 2 0 1 255 1 1 1 1
0 0 1 6 3 3 0 0 0 1 255 1 0 1 1 1
3 1 1 1 1 0 0 0 0 255 1 2 1 1 1 2
1 1 0 0 0 1 1 255 1 1 1 0 0 0 1 1
1 1 0 0 0 0 255 1 1 1 0 0 0 0 0 0
0 2 2 2 255 1 1 1 1 2 1 1 2 1 1 1
0 1 1 255 0 0 1 1 1 1 1 1 0 0 0 0
0 0 255 0 0 1 2 2 1 0 0 0 1 0 1 1
1 255 1 1 0 0 0 2 2 0 0 1 1 1 1 255
2 1 1 1 1 1 2 2 0 0 0 0 1 255 0 0
1 1 1 0 0 0 0 1 1 1 1 1 255 1 0 1
1 2 2 3 3 2 0 0 0 2 1 255 1 1 2 1
2 3 3 1 0 0 0 1 1 255 0 0 0 1 1 1
1 1 0 0 0 0 1 0 255 0 0 0 1 1 1 2
2 2 0 1 2 1 255 1 0 0 1 1 2 1 1 2
1 1 0 1 0 255 1 1 1 1 2 2 2 1 1 1
1 1 1 1 255 1 0 4 5 5 5 5 5 5 1 1
1 1 255 1 1 0 0 0 0 0 0 0 0 0 1 1
255 1 1 0 0 0 0 0 0 1 1 1 1 1 1 255
1 1 1 1 1 1 0 0 0 0 0 1 0 0 255 1
2 3 1 2 2 2 2 2 1 1 0 0 255 0 0 1
1 1 1 1 2 1 2 1 1 1 1 2 1 1 0 0
0 0 1 1 1 1 0 0 0 0 0 0 1 1 1 1
1 255 1 1 1 1 1 1 1 1 2 1 0 0 0 255
0 1 1 1 1 1 3 3 3 1 0 1 1 1 255 1
0 1 1 1 0 0 1 1 1 1 1 1 255 1 0 1
1 1 0 0 1 1 1 1 1 1 2 255 0 1 1 0
0 0 0 0 0 1 1 1 1 1 255 1 2 1 1 0
0 2 1 1 1 2 1 1 255 2 2 1 1 0 0 1
2 3 3 2 2 0 0 255 1 1 1 1 1 1 1 1
1 1 0 0 0 0 255 1 1 1 1 1 1 1 1 0
0 0 1 1 255 1 1 1 0 0 0 1 0 1 1 0
0 0 1 255 1 1 0 0 0 0 0 1 1 1 1 2
1 255 1 0 0 0 0 1 1 1 0 1 1 0 0 1
255 1 1 1 1 1 1 0 0 0 0 0 0 0 0 255
1 0 1 1 2 1 0 0 1 1 1 1 1 1 255 1
2 1 0 0 0 0 0 0 1 1 1 1 255 2 1 1
1 1 1 1 1 0 0 0 0 0 255 0 0 1 1 1
0 0 0 0 0 0 0 0 0 255 1 2 2 1 1 1
2 1 2 0 2 0 2 1 255 1 1 2 1 2 2 1
0 0 0 0 1 1 255 0 0 0 0 1 1 1 1 0
0 0 0 1 0 255 0 0 1 1 1 1 2 1 0 0
0 1 1 255 1 0 0 1 1 1 1 1 2 2 2 1
1 1 255 1 1 1 1 2 2 2 1 1 1 1 1 1
1 255 1 0 1 2 2 1 1 1 1 0 0 0 0 255
3 2 2 1 0 1 1 1 1 0 0 1 1 255 1 0
0 0 1 1 0 0 0 2 1 1 1 1 255 1 0 1
1 2 1 1 0 1 1 1 1 0 0 255 1 2 3 2
2 2 2 1 1 1 1 1 0 255 0 0 1 1 1 1
1 1 1 1 1 1 1 1 1 1 1 255 255 255 255 255
255 255 255 255 255 255 255 255 255 255 255 255 255 255 255 255
255 255 255 255 255 255 255 255 255 255 255 255 255 255 255 255
255 255 255 255 255 255 255 255 255 255 255 255 255 255 255 255
255 255 255 255 255 255 255 255 255 255 255 255 255 255 255 255
255 255 255 255 255 255 255 255 255 255 255 255 255 255 255 255
255 255 255 255 255 255 255 255 255 255 255 255 255 255 255 255
255 255 255 255 255 255 255 255 255 255 255 255 255 255 255 255
255 255 255 255 255 255 255 255 255 255 255 255 255 255 255 255
255 255 255 255 255 255 255 255 255 255 255 255 255 255 255 255
255 255 255 255 255 255 255 255 255 255 255 255 255 255 255 255
255 255 255 255 255 255 255 255 255 255 255 255 255 255 255 255
255 255 255 255 255 255 255 255 255 255 255 255 255 255 255 255
255 255 255 255 255 255 255 255 255 255 255 255 255 255 255 255
255 255 255 255 255 255 255 255 255 255 255 255 255 255 255 255
255 255 255 255 255 255 255 255 255 255 255 255 255 255 255 255
255 255 255 255 255 255 255 255 255 255 255 255 255 255 255 255
255 255 255 255 255 255 255 255 255 255 255 255 255 255 255 255
255 255 255 255 255 255 255 255 255 255 255 255 255 255 255 255
255 255 255 255 255 255 255 255 255 255 255 255 255 255 255 255
255 255 255 255 255 255 255 255 255 255 255 255 255 255 255 255
255 255 255 255 255 255 255 255 255 255 255 255 255 255 255 255
255 255 255 255 255 255 255 255 255 255 255 255 255 255 255 255
255 255 255 255 255 255 255 255 255 255 255 255 255 255 255 255
255 255 255 255 255 255 255 255 255 255 255 255 255 255 255 255
255 255 255 255 255 255 255 255 255 255 255 255 255 255 255 255
255 255 255 255 255 255 255 255 255 255 255 255 255 255 255 255
255 255 255 255 255 255 255 255 255 255 255 255 255 255 255 255
255 255 255 255 255 255 255 255 0 0 1 1 1 1 2 2
0 0 0 0 0 1 1 2 2 2 1 255 1 1 0 0
1 1 0 0 0 0 0 2 2 255 1 1 1 1 1 1
2 2 0 0 0 0 0 0 255 2 2 1 0 0 0 0
0 1 1 1 1 1 255 0 1 1 1 1 1 0 1 0
0 0 0 1 1 255 0 0 0 0 0 0 0 0 0 1
1 1 1 2 255 2 2 2 3 1 2 2 2 2 1 1
1 1 255 2 2 1 1 1 1 1 1 1 2 2 0 0
0 255 1 1 1 1 2 1 1 1 1 0 1 1 1 1
255 0 1 1 0 1 1 0 0 0 1 1 1 0 255 0
1 2 1 1 0 0 0 1 0 1 1 1 2 255 1 1
1 1 0 0 0 1 1 1 1 0 0 255 1 1 0 0
0 0 1 1 1 0 0 0 0 0 255 0 1 1 1 2
1 1 1 1 2 2 1 1 0 255 1 1 1 1 1 1
1 1 1 2 2 2 1 1 255 1 1 1 1 0 0 0
0 0 0 1 1 1 255 0 0 0 0 1 0 1 1 1
0 0 0 0 255 1 1 1 0 0 1 1 1 1 0 0
0 0 0 255 1 1 1 1 1 1 0 1 1 0 0 0
1 1 255 1 1 1 0 2 2 2 1 1 1 1 1 1
255 0 1 1 1 1 1 1 0 0 1 1 1 0 0 255
0 0 1 1 1 1 3 3 1 0 0 2 2 255 0 0
1 1 2 2 2 1 1 1 0 0 1 1 255 1 1 1
2 2 2 2 2 2 2 2 0 0 0 255 1 1 1 1
1 1 1 1 1 0 0 0 1 255 2 2 2 2 1 2
2 2 2 1 1 1 1 255 2 2 2 1 1 2 2 2
1 1 1 1 0 0 255 1 1 2 1 2 1 1 0 0
1 2 2 1 1 255 1 2 1 1 1 1 1 1 1 1
1 2 1 255 1 1 2 2 1 1 1 1 1 1 1 1
1 1 1 1 1 0 0 0 1 2 1 2 0 0 0 0
0 0 1 1 1 1 2 1 255 1 1 1 0 0 1 1
1 1 1 1 1 2 255 0 1 1 1 1 1 2 0 0
0 0 0 0 0 255 0 0 0 0 1 0 1 1 1 1
1 1 1 255 0 1 1 2 1 1 0 0 0 0 0 0
0 0 255 1 0 0 0 1 1 1 0 1 0 0 0 1
1 255 2 2 2 3 1 1 2 1 2 1 1 1 0 255
1 1 1 1 1 1 1 1 0 0 0 0 0 0 255 1
1 1 1 2 1 1 0 0 0 0 1 1 0 255 0 2
1 0 0 1 1 1 0 1 1 0 0 255 0 0 1 1
1 1 1 1 1 1 1 0 1 2 255 2 2 2 1 1
0 0 0 0 0 0 0 0 255 1 1 1 0 0 0 0
1 2 1 0 0 0 0 255 0 0 0 0 1 1 1 1
2 2 2 1 1 1 255 1 1 1 1 1 1 1 1 1
2 2 1 1 1 255 0 0 0 0 0 0 0 0 0 0
0 1 2 255 0 0 1 0 0 0 1 2 2 1 0 0
0 255 1 1 1 0 0 0 0 1 1 0 0 0 1 1
255 1 0 1 1 1 1 0 1 1 1 0 0 0 1 255
1 0 0 0 0 1 2 1 1 1 1 1 1 255 1 1
2 1 2 1 2 0 0 0 1 1 0 0 255 0 0 0
1 1 1 2 1 1 1 2 2 2 255 0 0 0 1 2
2 1 1 1 0 0 0 1 1 255 1 1 1 2 2 2
2 2 2 2 2 0 0 0 255 1 1 1 1 1 1 1
1 1 0 1 0 0 255 1 2 2 1 1 2 2 2 2
1 1 0 0 255 2 2 2 0 1 1 2 2 1 1 1
1 1 0 255 1 1 1 0 1 1 1 1 0 1 1 2
1 0 255 0 2 0 1 1 1 1 1 0 1 1 2 1
255 1 1 1 1 1 1 1 1 1 1 1 1 1 2 1
1 1 0 0 0 1 1 1 1 0 1 2 1 1 1 1
1 1 2 1 1 255 2 2 1 0 0 1 1 1 1 1
1 1 1 255 0 0 0 0 0 1 2 1 1 0 0 0
0 0 255 0 0 1 1 2 2 2 1 1 1 1 1 1
255 1 1 1 2 2 1 0 0 0 1 1 0 0 0 255
1 1 0 0 0 0 1 0 0 0 0 0 1 0 255 1
1 1 2 0 1 2 1 1 1 1 1 2 255 1 1 1
1 1 1 1 1 1 1 0 0 0 0 255 1 1 1 1
2 1 0 0 0 0 1 1 1 1 255 1 1 1 0 0
1 1 1 0 0 0 0 1 255 1 0 0 1 1 1 1
1 1 1 1 0 1 0 255 2 2 1 1 1 1 1 0
1 0 0 0 0 255 1 1 0 0 0 0 0 1 2 2
1 1 0 0 255 1 2 1 0 0 0 1 2 2 2 1
1 1 1 255 0 0 0 1 1 1 1 1 2 2 2 1
2 2 255 0 0 1 1 0 1 1 0 0 0 0 0 2
255 0 0 1 0 1 2 2 2 2 1 1 1 1 255 1
1 1 0 0 0 0 1 0 0 0 0 1 1 255 1 0
1 1 1 1 1 1 1 1 0 0 0 1 255 0 0 0
0 2 2 2 1 1 1 1 1 1 255 1 1 2 3 2
2 2 2 1 0 0 1 1 1 255 1 1 1 1 2 2
2 2 2 2 2 1 1 255 1 1 0 1 2 2 2 1
1 1 0 0 0 1 255 0 1 1 2 3 3 2 2 3
2 0 0 0 1 255 1 0 1 1 4 4 2 1 1 0
0 0 0 255 1 4 2 2 1 5 5 4 2 2 1 1
0 255 1 1 0 0 1 1 2 2 1 1 1 1 1 1
255 1 1 1 0 1 1 1 1 0 0 1 1 1 0 255
0 1 0 0 1 1 1 1 0 1 1 1 1 255 1 0
1 1 1 2 1 1 1 0 0 0 1 2 1 2 3 2
0 0 0 1 0 1 1 2 2 2 1 1 1 1 1 1
1 1 255 1 2 2 2 1 1 1 2 1 1 1 1 1
255 0 0 0 0 0 0 1 0 0 0 0 1 0 1 255
1 1 2 2 3 4 4 2 1 1 1 1 0 255 0 1
1 1 2 2 0 0 1 1 1 0 0 0 255 1 1 0
1 1 1 2 1 2 0 0 0 0 0 255 1 1 1 2
1 1 1 1 2 1 1 1 0 255 0 0 1 1 5 25
73 73 11 1 1 0 0 0 255 1 1 1 1 3 3 3
2 2 1 0 0 0 1 255 1 1 1 3 1 1 1 1
0 0 1 0 1 255 1 1 1 0 0 1 2 2 2 1
1 1 1 0 255 2 2 0 0 1 2 2 1 1 0 0
0 0 255 1 0 1 1 1 0 0 3 3 2 2 1 0
1 255 2 2 1 2 2 2 6 10 4 2 2 1 2 2
255 0 0 1 1 1 1 2 2 4 2 2 1 2 2 255
0 1 1 1 0 1 1 2 2 1 1 0 1 255 1 0
1 1 2 4 6 4 2 2 1 1 0 255 0 0 0 1
1 1 0 1 0 0 0 0 1 1 255 1 0 1 2 8
18 18 18 18 1 0 0 0 1 255 0 0 0 0 12 25
25 23 5 1 1 1 1 255 0 1 3 5 3 3 13 13
2 1 0 1 0 1 255 0 1 1 3 9 8 8 5 4
2 2 1 1 255 1 0 0 1 2 6 11 6 1 0 0
0 0 1 255 1 1 1 2 3 16 16 9 5 3 1 0
1 1 255 1 0 1 4 10 17 31 17 10 1 0 0 0
255 1 8 8 8 8 9 25 13 4 2 1 1 1 255 1
1 1 0 1 0 1 1 1 1 1 1 1 1 255 1 1
1 1 1 2 1 1 1 0 0 0 0 0 255 0 1 1
1 1 1 1 0 0 1 1 1 1 255 1 0 0 0 1
2 2 2 0 0 0 0 0 2 1 2 2 2 1 1 0
0 0 1 1 3 2 2 2 2 1 1 1 1 1 0 255
1 2 2 4 4 4 1 13 1 1 1 1 1 255 1 0
0 0 0 0 1 0 1 0 0 1 1 1 255 1 2 2
3 4 11 10 9 3 1 1 1 0 255 0 1 1 1 1
2 3 2 2 1 1 0 0 1 255 0 0 0 1 1 1
1 1 2 0 0 1 1 0 255 1 1 1 2 2 1 1
1 1 1 1 1 0 255 0 0 1 3 100 134 136 136 139
11 2 1 0 0 255 0 1 1 3 6 8 11 11 5 4
1 0 0 1 255 1 0 1 3 4 3 1 0 0 0 1
1 2 255 1 1 1 1 1 2 4 3 2 1 1 1 1
1 255 1 1 0 1 2 2 3 3 2 1 1 0 0 255
1 0 1 1 1 1 2 5 9 9 2 1 1 1 255 2
2 2 2 3 6 11 18 11 4 4 2 2 2 255 0 0
0 2 3 2 8 8 10 8 3 2 2 1 255 0 0 1
1 1 1 2 2 4 4 3 0 0 255 0 0 1 1 2
8 6 5 3 2 1 1 1 255 0 0 0 2 2 1 0
0 0 1 2 1 1 1 255 1 0 1 8 26 41 20 24
24 24 1 0 1 1 255 0 0 0 12 70 61 70 51 37
5 2 1 0 255 1 2 2 4 5 37 51 51 13 1 0
0 0 1 255 0 1 2 10 10 10 10 9 9 4 4 1
1 255 1 0 1 3 15 19 19 13 6 1 0 0 1 1
255 1 0 1 2 16 30 30 19 9 4 1 1 1 1 255
0 0 3 13 20 26 40 30 30 10 0 0 0 255 1 5
8 18 26 26 45 42 24 2 1 1 1 255 1 0 1 1
1 0 0 0 1 0 0 0 1 1 255 2 1 1 2 2
2 2 1 1 1 0 0 0 0 255 1 1 1 1 1 1
0 0 1 1 1 0 1 255 1 1 1 1 1 1 2 2
0 0 0 0 1 2 2 2 2 2 1 1 0 1 0 1
1 3 3 3 3 5 3 1 1 1 1 0 255 1 1 1
8 8 11 10 17 11 3 0 1 1 255 1 0 0 0 0
0 1 1 1 1 1 1 1 1 255 1 2 3 4 11 12
12 10 9 3 1 1 0 255 0 1 1 0 1 6 6 3
4 3 1 1 1 1 255 0 0 0 1 1 1 2 2 2
2 1 1 0 1 255 1 1 1 2 2 1 2 3 2 1
1 0 0 255 0 0 3 100 153 136 139 139 173 139 8 2
0 0 255 0 0 3 10 13 11 18 18 15 6 4 1 1
1 255 0 0 1 1 4 3 3 0 1 1 1 1 1 255
1 1 1 0 1 3 6 3 0 0 0 1 1 1 255 1
1 1 1 3 3 3 6 3 1 1 1 1 255 1 1 1
0 0 2 3 9 9 9 5 2 1 1 255 1 1 2 3
20 20 20 23 23 11 10 3 2 1 255 0 0 0 3 5
12 15 16 16 16 11 2 1 1 255 0 0 0 1 1 12
8 4 8 4 4 1 0 255 0 0 0 1 1 4 0 1
1 1 1 1 1 255 1 0 0 2 3 3 1 0 0 2
2 2 0 1 255 1 1 2 25 39 45 40 30 26 28 2
1 1 1 255 1 0 2 52 86 61 61 51 51 37 2 0
0 255 2 2 2 4 35 81 86 70 41 11 1 0 0 1
255 0 0 3 18 18 10 10 9 10 9 4 2 1 255 0
0 1 11 18 22 20 16 13 1 0 0 0 1 255 0 0
0 11 27 37 37 30 20 8 2 1 1 0 255 0 3 13
19 20 38 47 37 37 17 2 0 0 255 0 3 8 20 38
42 45 51 45 13 2 1 1 255 1 0 1 1 1 1 0
0 2 2 1 1 1 1 255 2 1 2 3 3 5 2 1
1 1 1 0 0 1 255 1 1 0 0 0 0 0 0 1
1 0 0 1 255 0 0 0 0 0 0 0 2 0 0 0
0 2 2 2 2 1 2 1 1 1 1 1 1 0 6 13
12 5 12 5 2 1 1 1 1 255 1 1 1 11 11 13
3 18 11 10 0 0 1 255 1 0 0 0 0 0 1 1
1 1 1 0 0 0 255 1 3 4 11 11 12 12 12 10
9 3 2 1 255 0 1 1 1 10 12 10 10 10 5 1
1 0 1 255 0 0 0 1 1 2 2 2 3 3 1 0
0 1 255 1 1 1 1 2 2 4 4 3 1 1 0 0
255 1 2 11 153 159 134 134 170 176 170 62 1 0 0 255
0 1 13 13 10 9 18 18 15 9 5 1 1 1 255 0
0 1 1 1 0 0 0 0 0 1 1 1 255 2 2 2
1 3 4 6 3 3 3 3 2 2 1 255 1 1 1 2
3 3 3 3 3 2 1 1 1 255 1 1 0 0 0 2
3 9 9 9 5 2 2 1 255 0 0 2 18 24 24 20
20 27 17 11 2 1 0 255 0 1 0 2 12 28 17 20
20 23 11 3 1 1 255 0 0 0 1 15 18 11 8 11
17 19 3 0 255 0 0 0 1 0 0 0 0 0 0 0
1 1 255 1 2 2 2 2 2 1 0 0 0 2 1 0
0 255 1 1 13 27 38 33 17 15 15 26 15 2 1 1
255 1 1 6 81 82 51 51 51 55 47 2 0 0 255 1
1 1 20 67 86 86 75 70 39 5 1 1 1 255 0 0
8 18 18 12 10 10 11 9 4 3 1 255 0 0 11 23
23 15 15 20 16 10 1 0 0 0 255 0 0 0 25 30
45 38 37 22 11 2 1 1 0 255 0 3 18 20 45 47
47 28 37 27 6 1 0 255 0 2 4 16 39 42 45 57
63 25 2 1 1 255 1 0 2 2 2 2 1 3 3 3
1 1 1 1 255 2 1 2 4 4 5 2 5 1 1 1
1 1 1 255 1 0 0 0 0 0 0 1 1 1 0 1
0 255 0 0 0 0 0 0 0 1 0 0 0 2 2 2
2 1 1 1 1 1 1 2 2 4 6 13 20 20 9 9
4 6 1 1 1 1 255 1 1 1 4 4 12 3 18 10
6 1 1 1 255 1 1 1 0 0 0 1 1 1 1 1
0 0 0 255 1 1 4 11 11 11 12 12 9 9 2 1
1 255 0 0 1 3 11 12 11 13 18 18 1 1 1 1
255 0 0 0 1 8 3 2 2 3 3 0 0 0 1 255
1 1 1 1 4 3 4 4 4 2 1 0 0 255 1 2
11 159 159 148 147 154 173 158 124 2 1 1 255 0 3 3
10 9 9 10 10 15 9 3 2 1 0 255 0 0 1 0
0 0 1 1 2 1 1 1 1 255 1 1 1 1 3 4
5 5 6 6 6 5 2 1 255 1 1 0 0 2 2 4
2 5 2 0 0 1 255 1 1 0 0 1 1 3 9 9
5 5 2 3 1 255 0 0 5 18 24 20 24 27 40 27
17 2 0 0 255 0 0 0 2 18 28 28 23 33 23 23
11 1 0 255 1 0 0 2 12 25 15 12 13 15 19 6
2 255 0 0 0 1 2 1 0 0 0 0 0 0 1 255
0 1 2 3 3 3 1 0 0 0 1 1 0 1 255 1
1 25 32 33 30 16 10 11 15 15 2 1 1 255 0 0
6 54 61 51 49 51 62 62 0 0 0 255 0 0 0 24
91 107 91 81 81 54 5 3 1 1 255 0 0 8 13 13
12 11 11 11 11 4 2 1 255 0 1 6 27 27 10 10
24 24 10 1 0 0 0 255 0 0 1 25 28 45 45 38
32 22 1 0 0 0 255 1 6 20 45 45 48 46 37 34
27 6 1 0 255 0 2 4 11 40 48 45 57 63 61 1
1 1 255 1 2 2 2 2 2 2 4 11 6 1 1 2
1 255 1 0 2 3 3 4 3 5 5 2 2 1 1 1
255 1 0 0 0 1 6 3 12 1 2 1 2 1 255 0
0 0 0 0 0 0 1 0 0 0 2 2 2 2 1 1
0 0 2 1 2 1 4 12 15 20 15 9 6 4 6 0
2 0 1 255 1 1 2 3 4 11 12 23 10 6 1 1
1 255 0 0 0 0 0 0 2 2 2 1 0 0 0 0
255 1 1 4 10 10 6 9 9 9 8 2 1 2 255 2
0 2 3 11 11 10 13 19 19 1 1 1 1 255 0 0
1 1 3 2 2 2 2 2 0 0 0 1 255 1 1 2
2 4 4 4 4 4 3 1 0 0 255 1 5 11 161 162
161 154 170 176 158 133 2 1 1 255 0 2 1 3 4 6
10 17 17 9 2 1 0 0 255 0 0 0 0 1 1 2
6 2 1 1 1 1 255 1 1 1 3 2 4 6 8 9
12 10 5 0 0 255 0 0 0 0 0 0 4 2 6 3
0 0 0 255 1 1 0 0 1 1 9 9 9 5 5 2
5 2 255 0 1 6 18 27 24 30 31 44 31 17 1 0
0 255 1 1 1 2 18 18 23 23 35 23 23 3 2 0
255 0 0 0 1 4 25 22 18 15 13 15 4 2 255 0
1 1 2 3 3 4 0 0 0 0 0 0 255 0 0 1
2 3 2 0 0 0 1 1 1 1 1 255 1 1 2 32
33 32 17 16 19 15 10 2 1 1 255 0 0 2 27 61
61 60 76 70 62 2 0 0 255 0 0 0 24 54 91 91
91 91 67 9 3 2 2 255 0 0 3 12 12 15 16 16
11 9 4 2 1 255 1 0 2 15 16 11 9 11 11 10
2 1 1 0 255 0 1 1 4 22 44 44 44 37 22 0
0 0 0 255 1 6 33 45 39 48 51 46 34 27 3 1
1 255 1 1 1 11 30 39 42 61 62 30 1 1 0 255
0 1 1 2 2 2 3 4 6 2 1 2 2 1 255 1
0 1 2 3 3 3 5 5 2 2 1 1 0 255 0 0
0 1 6 17 6 3 0 1 1 1 0 255 0 0 0 1
1 0 0 0 0 1 0 2 2 2 1 0 0 0 0 1
0 1 0 1 4 9 15 11 6 6 4 6 0 0 0 1
255 1 2 3 3 3 11 13 23 10 4 1 1 1 255 0
0 0 0 0 0 1 3 3 0 0 0 0 1 255 1 1
2 5 6 6 6 9 9 6 2 1 2 255 2 1 2 3
3 4 4 8 11 5 1 1 1 1 255 0 1 1 1 1
0 2 2 2 0 0 1 1 1 255 1 1 3 3 4 6
4 4 4 2 1 0 0 255 1 1 9 117 175 184 176 199
212 198 133 2 2 2 255 0 2 2 3 4 9 19 20 20
3 2 1 0 0 255 0 0 0 0 2 4 4 6 2 1
0 0 1 255 1 1 1 1 1 2 6 8 15 17 10 2
0 0 255 0 0 0 0 0 0 6 6 6 5 0 0 0
255 1 1 0 0 1 6 12 12 9 5 5 2 5 1 255
0 1 6 17 30 30 30 31 40 31 16 1 1 1 255 1
0 1 2 18 19 19 16 35 23 23 3 2 0 255 0 1
0 1 1 12 18 18 15 6 4 0 1 255 1 1 1 1
3 3 4 0 0 0 0 0 0 255 0 0 0 2 3 0
0 0 2 1 1 0 1 1 255 1 1 2 17 32 35 46
24 24 10 3 1 1 1 255 0 0 1 13 54 61 61 76
70 46 1 0 1 255 0 0 1 8 45 51 91 91 91 32
5 2 2 1 255 0 0 3 6 9 11 11 13 9 4 2
2 1 255 1 1 1 6 9 11 9 9 9 5 1 1 1
1 255 1 1 1 2 6 18 28 40 25 2 0 0 0 0
255 1 1 6 33 33 35 46 46 30 15 1 0 0 255 1
0 0 4 27 30 30 52 30 9 1 1 0 255 0 0 0
1 2 2 3 3 2 1 0 1 1 1 255 1 1 0 2
3 3 3 1 5 1 1 0 0 0 255 1 1 0 1 9
17 3 0 0 1 1 1 0 255 0 1 1 2 1 0 0
0 0 1 1 2 1 1 1 0 0 0 0 0 0 0 0
0 0 4 6 9 6 4 3 3 1 0 0 1 255 1 2
3 3 3 9 11 23 9 2 2 0 0 255 0 1 0 0
0 0 0 3 3 2 0 0 0 1 255 1 0 1 4 5
5 5 5 5 5 1 1 2 255 1 1 1 0 2 3 4
6 6 2 1 1 1 1 255 1 1 1 1 0 0 0 0
2 1 1 1 1 1 255 1 3 3 3 3 11 11 2 2
2 1 1 1 255 1 2 3 19 117 190 200 200 199 133 26
2 2 2 255 0 0 0 2 4 6 28 24 20 1 1 1
2 2 255 2 0 0 1 3 6 6 4 1 0 0 0 1
255 1 1 1 1 1 1 2 3 8 10 8 1 0 0 255
0 0 0 0 0 0 9 9 11 4 3 3 1 255 1 1
0 0 1 8 12 12 10 4 4 2 2 1 255 0 1 3
17 30 30 30 30 26 26 13 2 1 1 255 1 1 0 1
13 19 19 16 16 16 10 2 1 1 255 0 1 0 1 1
1 4 5 4 0 0 0 1 255 1 1 1 1 1 1 0
0 0 0 1 1 0 255 0 0 0 1 1 0 0 2 3
1 1 0 0 0 255 1 2 2 2 23 35 46 24 18 3
1 1 1 1 255 1 0 1 3 13 27 46 53 46 1 0
0 1 255 0 0 0 1 8 27 51 67 41 4 2 1 1
1 255 0 0 3 4 6 8 8 8 4 2 2 2 2 255
1 1 1 2 8 9 3 0 0 0 0 1 1 0 255 1
1 1 1 2 6 15 20 4 1 0 0 1 1 255 0 1
1 16 17 20 15 16 11 3 1 0 0 255 0 0 1 3
4 22 15 15 9 2 2 1 0 255 1 1 0 1 1 1
2 1 1 1 1 0 1 0 255 0 0 0 1 2 1 2
1 2 0 0 0 0 0 255 1 1 1 1 2 2 1 1
0 1 0 0 0 255 1 1 1 2 1 0 0 0 0 1
1 1 1 1 1 0 0 1 1 0 0 0 0 0 0 2
2 6 1 1 0 2 1 0 1 0 255 1 1 1 1 1
2 2 1 1 1 2 0 2 255 1 1 1 0 0 0 1
1 1 2 0 1 1 1 255 0 0 0 2 4 4 3 3
4 3 1 0 1 255 0 0 0 0 0 2 4 4 4 0
0 1 1 1 255 1 1 2 1 0 0 1 0 0 0 1
1 1 1 255 1 1 2 2 3 3 4 2 1 1 1 1
1 255 2 2 3 2 19 89 121 121 83 26 1 1 2 2
255 0 0 0 0 2 5 19 13 1 1 1 1 2 2 255
0 0 0 1 1 2 2 0 0 0 0 0 1 255 1 1
0 0 0 0 1 1 2 1 1 1 1 1 255 1 0 0
0 0 2 3 5 2 2 2 2 2 255 1 1 1 1 1
2 1 8 11 3 3 0 0 0 255 0 0 0 2 17 30
24 17 17 6 3 2 2 1 255 0 0 0 1 1 13 13
9 9 9 1 1 1 1 255 1 0 0 0 0 0 1 1
1 0 0 0 1 255 1 0 1 0 1 0 0 0 0 0
1 1 1 255 0 0 0 1 1 1 2 2 2 2 1 1
1 0 255 1 2 2 2 3 11 11 10 2 1 1 0 1
1 255 1 1 1 3 5 8 12 8 4 0 0 0 1 255
1 1 0 0 0 4 16 16 4 2 1 0 1 1 255 1
2 2 3 3 3 3 3 2 1 2 2 2 255 1 1 1
1 2 1 1 0 0 0 0 0 1 1 255 1 1 1 1
2 4 4 4 1 0 0 0 1 1 255 0 0 0 3 5
15 11 5 2 2 0 0 0 255 2 2 2 2 2 2 2
2 2 2 2 1 1 255 1 1 1 1 2 1 1 0 1
0 0 0 1 1 255 0 1 1 1 1 1 1 1 1 0
1 0 0 0 255 1 1 0 0 1 1 1 0 0 1 1
1 0 255 0 1 1 2 1 1 0 0 1 1 2 1 1
1 1 1 1 0 0 0 0 0 0 0 1 1 1 1 0
0 0 0 1 1 1 1 255 1 1 1 1 0 0 1 1
1 0 0 0 2 255 2 1 1 0 0 0 0 1 1 2
0 1 0 0 255 1 1 1 1 2 3 3 3 3 1 1
0 0 255 0 0 0 0 0 0 2 0 0 0 0 0 1
1 255 1 1 2 0 0 0 1 0 0 0 0 0 0 1
255 1 1 1 1 2 2 2 1 1 1 1 1 1 2 255
2 2 2 3 4 10 10 3 1 1 1 1 1 255 1 1
0 0 2 2 2 1 1 1 1 1 3 3 255 1 1 0
1 1 1 1 1 0 0 0 1 2 255 1 0 0 1 0
0 0 0 1 1 1 1 1 1 1 255 1 1 1 0 2
2 2 2 1 2 1 1 255 1 1 1 1 1 1 1 1
1 2 1 0 0 1 255 93 5 1 1 2 3 3 2 2
2 2 2 0 0 255 0 0 0 1 1 1 1 1 1 2
1 1 1 1 255 0 0 0 0 0 0 1 1 0 0 0
0 1 255 1 0 1 1 1 0 0 0 0 0 0 1 1
255 0 0 0 1 1 1 2 2 3 2 1 1 1 1 1
255 2 2 2 2 2 3 2 2 2 1 0 1 1 255 0
1 2 3 3 2 2 1 1 0 0 0 1 1 255 1 1
0 0 0 2 4 2 1 1 0 1 2 2 255 2 2 3
2 1 2 1 1 0 1 0 1 1 255 1 0 1 1 1
0 0 0 0 0 1 1 1 255 1 1 1 1 1 2 2
1 1 0 0 0 1 1 1 255 0 0 1 1 1 1 2
1 0 0 0 0 255 1 2 2 2 1 1 1 1 2 1
2 2 1 255 1 2 2 1 2 1 1 1 1 1 1 0
0 0 255 2 1 1 1 1 1 1 2 2 1 1 1 1
0 255 0 1 1 1 2 2 1 1 1 1 1 1 1 255
0 1 1 1 1 1 1 1 1 1 1 1 1 1 1 1
1 0 0 0 0 0 0 1 1 1 0 0 0 0 1 0
0 0 1 1 255 1 1 1 1 0 0 1 1 1 0 0
0 2 255 2 2 1 1 1 1 0 1 1 2 0 0 0
1 255 1 1 1 1 2 2 2 2 2 0 0 0 0 255
0 0 0 2 2 0 0 0 0 0 0 0 1 1 255 1
1 1 1 0 0 1 1 0 0 0 0 0 1 255 1 1
1 1 1 1 1 1 1 1 1 1 1 1 255 2 2 2
2 1 1 1 1 1 1 1 1 0 255 1 1 0 0 2
2 1 1 1 1 1 1 2 2 255 2 1 0 0 0 1
1 1 0 0 0 0 1 255 1 1 1 0 0 0 0 0
1 1 1 0 0 1 1 255 1 1 1 0 2 2 2 1
1 1 1 1 255 1 1 1 1 1 1 1 0 1 1 0
0 0 51 255 169 89 1 0 0 1 2 1 1 1 1 1
1 0 255 0 0 0 1 1 1 1 1 1 0 0 0 1
1 255 0 0 0 0 0 0 0 0 0 0 1 1 1 255
1 1 1 1 1 0 0 0 0 0 0 1 1 255 1 1
1 1 1 1 1 2 2 2 1 1 1 1 1 255 2 2
0 0 1 1 2 2 2 1 2 2 4 255 0 1 1 2
1 1 1 1 1 0 1 1 0 0 255 1 1 1 0 0
0 1 2 1 1 1 2 2 2 255 2 2 2 2 1 1
0 0 0 1 1 1 1 255 1 0 0 0 0 0 1 1
0 0 0 1 1 255 1 1 1 1 1 1 2 0 0 0
1 1 1 1 1 255 0 1 2 2 1 1 1 1 1 0
1 1 255 1 1 1 1 1 1 1 2 2 2 2 2 2
255 2 2 2 1 1 1 1 1 2 2 0 0 0 0 255
2 2 1 1 0 0 0 1 1 1 1 1 1 0 255 0
1 1 1 1 1 1 1 1 1 1 1 0 255 0 0 1
1 1 0 1 1 1 1 1 1 0 1 1 1 1 255 255
255 255 255 255 255 255 255 255 255 255 255 255 255 255 255 255
255 255 255 255 255 255 255 255 255 255 255 255 255 255 255 255
255 255 255 255 255 255 255 255 255 255 255 255 255 255 255 255
255 255 255 255 255 255 255 255 255 255 255 255 255 255 255 255
255 255 255 255 255 255 255 255 255 255 255 255 255 255 255 255
255 255 255 255 255 255 255 255 255 255 255 255 255 255 255 255
255 255 255 255 255 255 255 255 255 255 255 255 255 255 255 255
255 255 255 255 255 255 255 255 255 255 255 255 255 255 255 255
255 255 255 255 255 255 255 255 255 255 255 255 255 255 255 255
255 255 255 255 255 255 255 255 255 255 255 255 255 255 255 255
255 255 255 255 255 255 255 255 255 255 255 255 255 255 255 255
255 255 255 255 255 255 255 255 255 255 255 255 255 255 255 255
255 255 255 255 255 255 255 255 255 255 255 255 255 255 255 255
255 255 255 255 255 255 255 255 255 255 255 255 255 255 255 255
255 255 255 255 255 255 255 255 255 255 255 255 255 255 255 255
255 255 255 255 255 255 255 255 255 255 255 255 255 255 255 255
255 255 255 255 255 255 255 255 255 255 255 255 255 255 255 255
255 255 255 255 255 255 255 255 255 255 255 255 255 255 255 255
255 255 255 255 255 255 255 255 255 255 255 255 255 255 255 255
255 255 255 255 255 255 255 255 255 255 255 255 255 255 255 255
255 255 255 255 255 255 255 255 255 255 255 255 255 255 255 255
255 255 255 255 255 255 255 255 255 255 255 255 255 255 255 255
255 255 255 255 255 255 255 255 255 255 255 255 255 255 255 255
255 255 255 255 255 255 255 255 255 255 255 255 255 255 255 255
255 255 255 255 255 255 255 255 255 255 255 255 255 255 255 255
255 255 255 255 255 255 255 255 255 255 255 255 255 255 255 255
255 255 255 255 255 255 255 255 255 255 255 255 255 255 255 255
255 255 255 255 255 255 255 255 255 255 255 1 0 0 1 1
1 1 1 1 0 0 1 1 1 2 1 1 0 0 255 0
0 0 0 0 0 1 1 2 1 1 1 1 255 1 1 1
1 1 1 0 0 1 1 1 0 1 1 255 1 1 0 1
1 2 2 1 1 0 0 0 3 255 1 1 1 1 1 1
1 1 0 0 0 0 1 1 255 0 0 0 1 1 1 1
1 0 0 0 1 1 1 255 1 1 1 1 0 0 0 1
1 2 2 2 1 1 255 1 1 1 1 1 1 0 0 1
1 1 0 0 255 1 1 1 0 1 0 1 1 1 1 1
0 0 1 255 1 1 1 0 0 0 0 1 1 1 1 1
0 255 1 1 1 0 0 0 0 1 2 1 0 0 0 0
0 255 1 1 2 1 2 1 1 0 0 0 0 0 255 1
0 0 0 1 1 2 1 1 0 0 0 0 1 255 53 0
0 0 0 1 1 0 0 2 1 1 1 1 255 1 1 1
0 1 2 2 1 0 0 1 1 0 0 255 0 0 1 1
1 1 1 0 0 0 0 1 1 255 1 1 0 0 0 0
0 2 1 1 0 0 0 255 2 1 1 1 1 1 1 1
1 1 1 2 1 0 0 255 0 2 0 0 1 1 2 1
1 1 2 1 1 255 1 0 0 0 0 0 0 0 0 0
1 1 1 0 255 1 2 2 0 0 0 0 1 1 1 1
1 1 1 255 1 1 0 1 1 1 0 0 1 1 1 1
1 255 1 1 0 0 0 0 1 1 0 0 1 1 2 255
2 2 3 2 0 0 1 0 1 0 1 0 0 0 1 255
1 1 1 2 1 0 0 0 1 1 1 1 255 1 1 1
1 1 1 0 0 1 1 1 1 1 255 1 1 1 0 1
1 1 1 1 1 0 1 1 2 255 1 1 1 0 0 0
0 0 0 1 1 1 1 0 255 0 1 1 1 1 1 1
1 1 0 0 0 0 255 1 1 1 1 1 0 0 0 1
1 0 0 0 1 1 1 1 2 1 0 1 1 1 1 1
1 1 1 1 1 1 2 2 1 0 0 255 0 0 0 0
0 1 1 2 2 2 2 1 1 255 1 1 1 1 1 1
0 0 0 0 0 0 1 1 255 1 1 1 2 2 2 1
1 1 1 1 1 3 255 1 1 1 1 0 1 1 0 0
0 0 0 1 2 255 0 0 1 1 1 1 1 1 1 0
1 1 2 2 255 2 2 1 1 1 1 1 1 1 2 2
2 1 1 255 1 1 1 2 1 0 0 1 1 1 1 1
1 255 1 1 1 1 1 0 1 1 1 1 1 0 0 0
255 0 0 0 0 0 0 1 2 1 1 1 1 1 255 1
1 1 1 0 0 0 1 1 1 0 0 0 0 0 255 2
2 2 1 1 1 1 0 0 0 0 2 255 2 0 0 0
1 1 2 2 2 0 1 0 1 0 255 0 0 0 0 1
1 1 1 2 2 1 0 0 1 255 1 1 1 1 2 2
2 1 0 0 1 1 1 1 255 1 1 1 1 6 3 1
0 0 0 0 0 0 255 0 0 0 0 0 0 0 1 0
0 0 0 0 255 2 2 1 1 0 2 1 2 1 1 1
2 2 2 1 255 0 2 0 2 1 2 2 1 0 0 1
0 0 255 0 0 0 1 0 0 0 0 1 1 1 1 1
1 255 1 2 2 0 0 0 0 0 1 1 1 0 0 0
255 1 1 2 1 1 1 0 0 1 0 0 1 1 255 0
0 1 1 1 1 1 1 1 1 1 1 2 255 2 2 3
2 1 0 1 1 1 0 1 0 0 0 0 255 0 0 1
2 1 0 0 0 1 1 1 2 255 2 2 2 1 1 1
0 0 1 1 1 1 0 255 0 0 0 0 1 1 1 1
2 1 1 1 0 1 255 1 0 1 1 1 1 1 0 0
0 1 2 1 0 255 0 0 1 1 1 2 1 1 0 0
0 1 2 255 1 1 1 1 0 0 0 0 0 0 0 0
0 0 1 1 2 2 1 0 1 1 1 1 1 1 1 1
0 1 1 2 1 1 1 1 255 1 0 0 0 1 1 1
2 1 1 1 1 1 255 0 0 0 1 1 1 1 0 0
0 0 0 1 1 255 1 2 2 2 1 1 1 1 1 1
1 1 2 255 1 1 1 1 0 0 1 1 1 0 0 1
1 2 255 1 1 1 1 1 1 2 1 2 1 2 2 2
2 255 2 1 1 0 1 1 1 1 1 2 1 1 1 1
255 1 1 1 1 2 2 1 1 1 1 2 1 1 255 1
1 1 0 0 0 1 1 1 1 0 0 0 0 255 0 0
1 0 0 0 2 2 1 0 0 0 1 255 1 1 1 1
0 0 0 0 0 0 0 0 0 0 0 255 2 2 2 1
1 1 1 0 0 0 0 2 255 2 2 1 0 1 1 2
4 10 10 2 0 0 0 255 0 0 0 1 3 19 27 19
11 3 2 1 0 0 255 1 0 1 2 4 4 3 2 0
1 1 1 1 1 255 1 1 1 2 6 1 1 1 0 0
0 0 0 255 0 0 0 0 0 3 4 2 0 0 2 0
2 255 2 1 1 1 1 3 3 2 2 0 0 2 2 2
1 255 0 2 2 2 3 3 2 1 0 1 1 0 0 255
0 0 1 2 2 1 2 1 1 1 1 1 1 1 255 1
1 2 2 1 0 0 1 1 1 0 0 0 0 255 1 2
2 2 4 2 2 0 0 0 0 0 1 255 0 0 1 1
2 2 2 1 0 1 1 1 2 255 1 1 2 2 0 0
0 1 2 1 2 2 0 0 0 255 1 1 2 3 3 3
3 1 1 1 1 1 255 2 1 1 1 1 1 1 2 1
1 1 0 0 255 1 0 0 0 1 2 4 2 2 1 1
1 0 0 255 1 1 1 1 2 15 6 5 1 2 2 2
2 2 255 0 0 1 2 2 2 5 3 1 1 1 1 2
255 1 1 1 1 0 0 0 1 0 0 1 1 0 0 1
1 2 2 1 1 1 1 1 1 1 1 1 1 1 1 1
2 1 1 1 1 255 1 0 1 0 1 2 2 2 1 1
1 1 1 255 0 0 0 0 1 1 0 0 0 0 0 0
1 1 255 1 1 1 1 1 1 1 1 2 1 1 1 1
255 1 0 0 0 0 0 1 0 1 0 1 1 1 1 255
1 1 1 1 4 10 9 8 2 2 4 3 2 2 255 2
0 0 0 1 2 2 2 1 1 1 1 1 1 255 1 1
1 1 3 3 1 1 1 2 2 1 1 255 1 1 1 0
0 0 0 1 1 0 0 0 0 0 255 0 0 0 0 0
2 2 2 1 1 0 0 1 255 1 0 1 0 0 0 0
0 0 1 1 1 0 0 0 255 0 1 1 1 1 2 1
1 0 0 2 2 255 1 1 1 0 1 0 4 10 20 10
10 1 2 1 255 1 1 2 2 27 33 34 27 26 13 3
2 0 1 255 1 0 1 9 18 18 15 15 6 3 2 1
1 1 255 1 1 1 1 1 1 1 1 0 1 0 0 0
255 0 1 1 3 3 12 12 9 4 0 2 0 0 255 1
0 1 1 3 11 5 3 1 0 0 2 2 2 2 255 1
2 3 4 20 18 11 2 1 1 0 0 0 255 0 0 1
3 5 6 6 4 1 1 1 2 1 1 255 0 0 1 1
1 0 1 1 1 1 0 0 0 1 255 0 1 2 2 4
2 2 1 1 0 0 0 0 255 0 1 1 3 6 8 9
8 1 0 0 1 1 255 0 1 0 3 0 0 0 2 2
1 2 2 1 0 0 255 1 2 2 3 26 17 16 5 1
1 0 0 255 1 1 1 1 1 1 6 8 2 2 1 2
1 255 0 0 0 0 4 5 17 17 11 2 1 1 0 1
255 1 1 1 2 15 27 27 13 6 2 1 2 2 1 255
0 0 1 2 2 6 8 5 4 2 2 1 1 255 0 0
0 0 0 12 5 9 5 3 1 1 1 0 1 1 2 2
0 1 1 1 1 1 1 1 1 2 5 5 2 2 1 1
1 1 255 1 0 0 0 1 2 3 1 1 0 1 1 1
255 0 0 0 0 1 1 1 0 0 0 0 0 1 1 255
1 1 1 1 1 1 1 1 2 2 1 0 0 255 0 0
0 0 1 1 1 0 0 1 1 1 1 1 255 1 1 1
3 10 13 15 15 15 13 4 4 2 2 255 0 0 0 0
1 2 3 2 0 0 1 1 1 1 255 1 0 1 1 11
11 2 2 2 1 1 1 1 255 2 1 1 0 0 0 0
0 1 0 0 0 0 0 255 1 1 1 0 1 6 9 2
1 1 1 0 1 255 1 1 0 0 0 2 2 0 0 0
2 1 0 0 0 255 0 0 0 1 1 9 9 3 0 0
0 0 255 0 1 1 0 1 0 12 31 31 13 11 10 0
0 255 1 1 3 24 27 32 31 30 30 24 13 2 1 1
255 1 2 5 20 26 26 25 22 15 6 3 2 1 1 255
1 1 1 1 1 1 1 2 0 1 0 0 0 255 0 1
1 3 18 18 18 17 23 3 2 1 1 255 1 0 1 1
4 13 5 3 2 0 0 2 2 1 1 255 0 3 4 30
31 20 19 11 1 1 1 1 1 255 0 0 1 6 15 12
10 8 4 1 0 1 1 1 255 0 0 0 0 0 1 3
3 3 1 1 0 0 0 255 0 1 2 2 2 2 1 1
1 1 1 1 0 255 0 1 3 8 22 9 10 8 3 0
0 1 0 255 0 1 0 3 0 8 2 3 2 1 1 1
0 0 0 255 1 2 2 40 27 26 24 16 5 0 0 0
255 1 1 1 0 0 2 6 11 10 5 1 1 1 255 1
0 1 1 5 17 23 22 17 9 2 1 1 1 255 2 2
2 4 15 15 24 20 18 15 2 1 1 1 255 1 0 1
2 3 9 12 12 6 3 2 1 0 255 1 0 1 15 16
16 9 9 9 8 3 1 1 1 1 1 1 2 2 1 1
1 0 0 0 2 2 6 9 10 9 3 1 1 1 1 255
1 1 1 1 1 1 3 1 1 0 0 1 1 255 1 0
0 0 0 0 0 0 0 0 0 0 0 1 255 0 0 0
3 8 6 1 2 4 2 1 0 0 255 0 0 0 0 1
0 0 0 0 1 2 1 1 1 255 0 0 0 3 15 17
17 25 25 25 13 4 1 1 255 0 0 0 0 2 3 3
0 0 1 1 1 1 1 255 1 0 1 2 11 11 6 6
2 1 1 1 1 255 1 1 1 0 0 0 1 1 2 2
2 0 0 1 255 2 2 2 0 3 3 8 3 4 3 2
1 1 255 1 1 1 0 0 2 2 0 0 0 0 0 0
0 0 255 0 0 0 0 1 11 11 6 2 1 0 0 255
0 0 1 1 2 12 26 31 31 16 22 11 1 0 255 0
1 4 27 27 27 26 26 30 30 24 2 1 1 255 1 3
5 25 26 26 25 32 19 11 4 2 2 1 255 1 1 1
1 0 1 2 3 3 1 0 0 0 255 0 1 3 13 34
34 34 24 42 24 1 0 0 255 0 0 0 1 4 12 5
5 2 2 1 1 0 1 1 255 0 2 9 30 37 31 23
17 6 2 0 1 1 255 0 0 1 15 18 15 12 10 8
2 0 0 0 0 255 0 0 0 0 0 1 3 3 4 2
2 1 0 0 255 0 1 2 2 2 0 1 1 1 1 1
1 0 255 0 2 8 16 24 18 20 13 3 3 0 1 0
255 0 0 0 0 0 8 5 5 0 0 0 1 0 0 0
255 0 2 15 47 23 26 25 26 15 1 0 1 255 1 1
1 0 1 4 6 13 11 9 1 1 1 255 1 0 1 1
17 27 23 22 17 12 2 1 1 1 255 2 2 3 8 15
15 18 24 25 20 2 1 1 1 255 1 1 2 3 6 8
12 17 10 9 2 2 0 255 1 0 1 12 16 16 13 5
9 9 8 2 1 1 1 1 1 0 1 1 2 1 0 0
0 2 5 11 15 11 11 10 3 1 1 1 255 1 1 1
1 1 1 4 1 2 0 1 1 1 255 1 1 0 0 0
0 0 0 0 0 0 0 0 2 255 0 0 1 6 11 9
6 4 3 2 1 0 0 255 0 0 0 0 0 0 0 0
0 1 1 1 1 1 255 0 0 0 25 37 35 39 33 22
25 22 4 1 1 255 2 0 0 0 3 3 3 0 0 1
1 1 1 2 255 2 2 2 3 11 6 11 10 11 1 0
0 1 255 1 1 1 0 0 0 2 2 2 4 2 2 0
1 255 2 2 2 1 3 3 8 4 16 3 2 1 1 255
1 1 0 0 1 2 3 0 0 0 0 0 0 0 0 255
0 0 0 0 0 6 8 6 2 1 0 0 255 0 0 1
1 12 15 26 18 27 20 27 22 0 0 255 0 1 6 26
26 24 23 25 31 63 63 0 0 0 255 1 3 10 25 25
25 25 28 22 13 4 2 2 2 255 1 0 1 2 2 3
3 3 5 2 0 0 0 255 0 0 2 25 42 42 38 33
42 35 2 1 1 255 0 0 0 1 2 5 4 3 2 2
1 1 0 1 1 255 0 2 25 30 30 30 30 20 5 3
2 2 1 255 0 0 3 15 19 17 10 10 8 1 0 0
0 0 255 0 1 0 0 0 1 2 4 5 2 2 1 0
0 255 0 1 2 4 0 0 0 2 2 2 1 1 0 255
0 1 11 16 22 22 22 22 13 3 1 0 0 255 1 1
0 0 1 4 4 0 0 0 0 0 0 0 0 255 0 1
23 33 23 27 26 27 23 3 1 1 255 1 1 0 0 2
5 4 6 11 8 1 1 0 255 0 1 1 2 32 35 24
23 20 12 3 1 0 0 255 0 2 3 11 18 17 18 24
25 13 12 1 1 1 255 1 3 6 8 9 9 11 17 11
12 9 2 0 255 1 0 1 6 13 13 22 12 13 12 12
2 1 1 1 1 1 1 2 2 1 0 0 0 0 0 6
8 15 13 15 13 4 1 1 2 255 1 1 2 2 2 1
9 5 2 1 1 1 1 255 1 1 0 0 0 0 0 0
0 0 0 0 0 2 255 0 0 1 4 6 8 4 4 4
3 1 0 0 255 0 1 1 0 1 0 0 0 0 1 2
0 0 0 255 0 0 1 25 37 39 42 41 17 12 9 5
1 0 255 1 0 0 0 3 3 3 2 1 1 1 1 1
2 255 2 2 3 4 13 6 11 11 13 11 1 1 1 255
1 1 1 0 0 2 2 2 2 2 2 0 0 0 255 0
2 2 2 2 2 6 6 16 3 3 1 0 255 0 0 0
0 0 0 2 0 0 0 2 0 0 1 0 255 0 0 0
0 0 3 5 3 1 1 1 0 255 0 1 1 1 10 12
18 18 24 22 22 19 1 0 255 1 1 6 30 30 15 9
23 26 51 51 2 1 0 255 0 5 10 25 25 23 23 25
24 13 4 2 2 2 255 1 0 1 2 2 3 3 3 5
0 0 0 0 255 0 0 3 25 42 44 41 33 35 24 2
1 1 255 0 0 0 1 1 3 4 5 2 9 2 1 1
1 1 255 0 2 25 26 26 30 26 20 3 3 1 0 0
255 0 0 2 15 18 15 10 10 8 1 0 0 0 0 255
1 1 1 0 0 0 2 1 5 2 2 0 0 0 255 1
1 2 4 3 3 2 2 2 2 0 0 0 255 0 1 10
15 22 27 28 28 25 2 1 1 1 255 1 1 1 0 1
1 0 0 0 0 0 0 0 0 0 255 0 1 15 26 26
33 27 25 13 3 2 2 255 1 1 0 2 2 5 2 2
2 2 1 0 0 255 0 1 1 2 30 39 23 23 27 27
4 1 0 0 255 0 0 3 20 20 18 18 22 22 13 12
1 1 1 255 1 3 6 8 9 9 8 8 10 12 9 2
0 255 0 0 0 2 12 13 22 17 13 11 9 2 2 1
1 1 1 1 1 2 2 1 2 1 0 0 3 4 8 11
13 11 8 1 0 1 255 1 1 2 2 9 5 11 5 3
2 1 1 1 255 1 1 0 0 0 0 0 0 0 0 0
0 1 2 255 0 0 1 3 4 3 2 2 3 3 1 0
0 255 0 1 0 1 1 0 0 0 1 2 2 1 0 0
255 0 0 1 2 25 27 49 41 16 9 5 1 1 0 255
1 1 0 0 0 3 2 2 1 2 1 1 1 1 255 1
1 3 13 17 13 13 16 16 11 2 1 0 255 1 0 1
0 1 1 2 1 2 2 0 0 0 0 255 0 0 0 1
1 4 6 9 19 19 2 1 1 255 0 0 0 0 0 0
0 0 0 0 2 0 1 1 1 255 0 1 0 0 0 3
2 0 0 0 1 1 255 1 1 1 1 1 8 12 19 24
22 20 1 0 0 255 1 1 3 26 30 25 15 24 35 37
3 0 0 0 255 1 5 10 37 37 27 28 28 25 13 2
1 0 0 255 0 0 1 1 1 1 3 3 3 0 0 0
0 255 0 0 1 20 33 42 42 33 24 15 3 2 1 255
0 1 1 1 1 1 4 5 5 16 5 3 1 1 0 255
0 2 25 37 26 27 26 10 3 2 1 0 0 255 0 1
2 8 12 11 9 6 2 2 1 0 0 0 255 1 1 1
1 2 0 0 0 2 1 1 1 0 0 255 1 0 1 1
3 5 3 2 2 2 0 0 0 255 0 1 4 13 22 28
28 28 23 1 0 0 1 255 1 1 0 0 1 1 0 0
0 0 0 0 0 1 1 255 1 1 4 24 33 39 35 23
8 2 2 1 255 1 1 0 2 0 5 2 2 2 2 1
0 0 255 2 2 2 2 16 23 17 23 27 27 4 1 1
0 255 0 0 2 24 24 19 19 26 13 12 4 1 0 0
255 1 3 5 6 9 11 10 8 11 11 2 2 1 255 0
0 0 2 10 13 17 16 13 10 3 1 1 1 1 1 1
1 1 1 1 1 2 3 1 1 2 3 8 11 11 11 5
2 1 1 255 1 1 2 2 2 3 10 5 3 3 1 1
1 255 1 2 0 0 0 0 0 0 0 0 0 1 1 1
255 0 1 1 3 3 2 0 0 0 0 0 0 0 255 0
1 1 1 1 0 1 0 1 1 2 1 1 0 255 0 1
1 2 23 25 41 22 22 9 5 2 1 0 255 1 1 0
0 0 1 0 1 0 2 1 2 0 1 255 1 1 1 5
16 15 15 15 15 4 2 2 0 255 1 0 0 0 1 1
1 1 1 0 0 0 0 1 255 2 1 1 1 1 4 6
9 9 3 1 1 1 255 0 0 0 0 0 0 0 0 0
0 1 1 1 1 1 255 1 2 1 1 0 2 2 1 0
0 0 1 255 1 0 1 1 1 1 4 19 31 24 9 2
1 0 255 1 1 1 16 30 25 24 24 26 23 2 0 0
0 255 1 2 8 22 37 27 40 42 42 4 0 0 0 0
255 1 1 1 1 1 1 3 3 1 0 0 0 0 255 0
0 1 3 20 32 41 27 23 5 1 1 1 255 0 1 1
1 1 1 3 4 5 9 3 3 1 1 0 255 0 1 17
37 26 26 11 3 2 1 0 0 0 255 1 2 2 4 5
5 5 4 2 2 0 0 0 0 255 0 1 1 1 1 0
0 0 0 1 1 1 1 0 255 0 0 0 0 2 3 2
2 1 0 0 0 0 255 1 1 3 10 22 33 27 27 6
0 0 0 1 255 1 1 1 1 2 1 0 0 0 0 0
0 0 1 1 255 1 1 1 4 24 35 30 23 2 2 1
1 255 1 1 0 1 0 2 1 2 2 2 1 1 1 255
4 1 0 2 2 16 16 17 9 5 2 1 1 1 255 1
0 1 5 18 18 18 22 13 4 0 0 0 0 255 1 2
2 2 5 13 8 8 8 6 2 1 1 255 0 0 0 0
3 10 12 8 6 2 2 0 0 0 1 1 1 1 1 1
1 2 1 2 1 1 1 1 8 11 8 4 3 1 1 1
255 1 1 0 0 2 2 3 3 2 2 0 1 0 255 1
1 0 0 0 0 0 0 0 0 0 1 1 1 255 1 1
1 1 0 0 0 0 0 0 0 0 0 255 0 0 0 0
0 0 0 0 1 1 1 1 1 1 255 1 1 1 2 8
10 23 16 22 2 1 1 1 0 255 1 2 1 0 0 0
0 0 0 0 1 1 1 1 255 1 1 1 1 5 15 15
15 2 2 2 1 1 255 1 1 1 0 1 1 1 0 0
0 0 0 0 1 255 2 1 0 0 1 4 6 6 2 0
1 1 1 255 1 0 0 0 0 0 0 0 0 0 1 1
1 1 1 255 1 2 0 1 0 2 2 2 0 0 0 1
255 1 0 0 0 0 0 1 2 19 2 1 1 1 0 255
1 1 1 0 16 20 24 23 23 3 2 0 0 0 255 1
1 3 8 22 26 37 40 4 4 1 0 0 0 255 1 0
0 1 1 1 2 3 1 0 0 0 0 255 1 1 1 2
2 5 8 8 3 1 1 1 1 255 1 1 2 1 1 1
1 1 2 3 3 2 2 1 1 255 1 1 2 17 17 10
6 2 1 1 0 0 1 255 1 1 2 2 2 4 2 2
2 1 1 0 0 0 255 1 2 2 1 0 0 0 0 0
0 1 1 1 1 255 0 0 0 0 1 1 2 2 1 0
0 0 0 255 1 1 1 3 13 27 22 6 2 1 0 0
2 255 2 2 1 1 2 2 0 0 0 0 0 0 0 1
2 255 1 0 1 1 4 19 24 2 1 1 1 1 255 1
1 0 1 1 1 1 3 2 2 2 1 1 255 2 1 0
0 2 3 9 9 3 1 1 1 1 1 255 1 1 1 2
5 9 18 13 3 1 0 0 0 0 255 1 1 1 1 2
2 5 8 5 4 2 1 1 255 0 0 1 2 2 4 4
2 2 1 1 0 0 0 1 1 2 1 1 1 1 1 1
2 1 1 0 1 4 4 4 0 0 1 1 1 255 0 0
0 1 2 2 2 2 2 1 0 0 0 255 0 0 0 0
0 0 0 0 0 0 0 0 0 1 255 1 1 0 0 0
1 0 1 0 1 0 0 0 255 0 0 0 0 0 0 0
0 1 1 1 1 1 1 255 1 1 1 1 2 8 10 10
2 2 2 0 0 0 255 1 2 0 1 0 1 0 0 0
0 0 1 1 1 255 1 1 1 1 1 2 2 1 1 2
1 0 0 255 2 2 1 1 1 1 1 0 0 0 0 0
0 1 255 1 1 1 1 1 1 1 2 0 0 0 1 1
255 1 0 0 1 0 0 0 0 1 1 1 1 0 1 1
255 1 2 2 1 1 2 1 1 1 0 1 1 255 1 0
0 0 1 1 1 1 3 2 2 1 1 0 255 1 0 0
0 1 4 4 4 2 2 2 1 0 0 255 1 1 1 1
3 13 13 4 3 3 1 1 1 1 255 1 1 1 1 1
1 1 1 1 0 0 0 0 255 1 1 1 2 2 2 2
1 0 0 1 0 0 255 0 0 1 0 0 0 1 1 1
2 2 2 2 1 1 255 1 1 1 1 1 1 1 1 1
1 0 1 0 255 1 1 1 0 0 0 0 1 1 1 1
2 1 0 255 1 2 1 0 0 0 1 0 0 0 1 1
2 1 255 0 1 1 0 1 1 1 1 1 0 0 0 0
255 1 1 1 2 3 3 2 0 1 0 0 0 0 255 2
2 1 1 2 1 0 0 0 0 0 0 1 1 2 255 1
0 1 1 1 1 1 1 1 1 1 1 255 1 1 1 1
1 1 1 1 1 1 1 1 1 255 2 2 0 0 0 0
0 1 1 1 1 1 1 1 255 2 1 1 2 1 3 2
2 1 1 0 0 1 1 255 1 1 0 0 0 1 1 3
3 3 1 1 0 255 0 0 0 1 1 1 1 2 1 1
1 0 0 0 0 1 1 1 1 1 1 1 1 1 0 0
0 0 2 1 1 0 0 1 1 1 255 0 0 1 1 2
0 0 0 1 0 0 0 1 255 0 0 0 0 1 0 0
0 0 0 0 0 0 1 255 1 1 1 1 1 1 1 1
0 1 0 1 1 255 1 0 0 0 0 0 0 0 1 1
2 2 2 1 255 1 1 1 1 1 1 2 0 0 0 0
0 0 1 255 1 1 0 1 0 1 1 3 0 0 0 1
1 1 255 1 1 2 1 1 1 1 1 1 0 1 1 1
255 2 2 1 1 1 1 1 1 1 1 0 0 0 1 255
1 0 1 1 1 1 1 1 1 0 0 0 1 255 0 0
0 1 0 0 0 0 1 1 1 1 0 1 1 255 1 1
1 1 2 2 2 1 1 1 1 1 255 0 0 0 0 1
1 1 1 1 2 1 1 1 1 255 1 0 0 0 0 1
1 0 0 1 2 1 0 0 255 1 0 0 0 1 1 1
2 2 2 2 1 2 1 255 1 1 1 1 1 1 1 1
0 0 0 1 1 255 1 1 1 1 2 2 1 0 0 1
1 1 0 255 1 0 0 0 0 0 1 1 1 2 2 2
1 1 1 255 1 1 1 0 0 0 1 1 1 1 1 1
1 255 1 1 1 0 0 0 0 1 0 1 1 2 1 1
255 1 1 1 0 2 1 2 0 1 0 1 1 1 1 255
2 2 1 0 0 1 1 0 0 0 0 0 1 255 1 1
1 1 2 1 1 0 1 1 1 0 0 255 2 2 1 1
1 1 1 0 1 0 0 0 1 1 1 255 1 0 1 1
1 1 0 1 1 2 1 1 255 1 0 0 0 0 0 0
2 2 1 1 1 1 255 2 1 0 0 1 0 0 0 0
1 1 1 1 2 255 2 2 1 2 1 1 1 1 1 1
0 1 1 1 255 1 1 0 1 0 1 0 0 1 2 2
1 0 255 0 1 1 1 0 1 1 1 1 1 1 0 0
1 1 1 1 0 1 1 1 1 1 1 0 1 0 0 1
1 1 0 0 0 0 0 255 1 1 1 1 2 0 1 0
0 0 0 0 1 255 1 0 1 1 1 1 0 0 0 0
0 0 0 1 255 1 0 1 1 1 1 1 1 1 1 1
1 1 255 1 1 1 1 1 1 0 0 1 1 2 2 2
1 255 1 1 1 1 1 1 0 0 0 1 1 0 0 1
255 1 2 2 1 1 1 1 3 1 1 1 1 1 1 255
1 1 1 1 1 1 1 1 1 1 1 1 0 255 0 1
1 1 0 0 0 1 1 1 1 1 0 1 255 1 1 1
1 1 1 1 2 2 2 0 0 1 255 0 0 0 0 0
0 0 0 0 1 1 1 1 2 1 255 0 1 1 2 2
2 1 1 1 0 0 1 255 0 0 0 1 1 1 1 0
1 3 2 1 1 1 255 1 0 1 1 1 2 1 0 0
2 2 1 0 0 255 1 0 0 1 1 1 1 1 1 1
1 1 2 1 255 1 1 0 0 0 1 1 1 1 1 1
1 1 255 1 0 0 0 1 1 1 0 0 1 2 2 1
255 1 0 0 0 0 0 1 1 1 1 1 1 0 0 0
255 1 1 1 1 0 0 1 1 1 1 1 1 1 255 1
1 1 0 0 0 0 1 0 1 1 2 1 1 255 0 0
0 0 2 1 2 0 1 0 1 1 1 1 255 1 1 0
0 0 1 1 0 0 0 0 0 1 255 2 1 1 1 1
1 1 0 1 1 1 0 0 255 2 2 1 1 1 1 1
1 1 1 1 1 1 1 1 255 1 2 1 1 1 1 0
1 2 2 2 1 255 1 0 0 0 1 0 0 0 2 1
1 1 1 255 1 1 0 1 1 1 0 0 0 1 0 2
2 2 255 1 1 1 2 2 1 1 1 1 1 1 1 1
1 255 2 2 1 1 1 1 1 1 1 1 1 1 1 255
1 1 1 1 0 0 0 1 1 1 1 1 1 1 1 1
1 255 255 255 255 255 255 255 255 255 255 255 255 255 255 255
255 255 255 255 255 255 255 255 255 255 255 255 255 255 255 255
255 255 255 255 255 255 255 255 255 255 255 255 255 255 255 255
255 255 255 255 255 255 255 255 255 255 255 255 255 255 255 255
255 255 255 255 255 255 255 255 255 255 255 255 255 255 255 255
255 255 255 255 255 255 255 255 255 255 255 255 255 255 255 255
255 255 255 255 255 255 255 255 255 255 255 255 255 255 255 255
255 255 255 255 255 255 255 255 255 255 255 255 255 255 255 255
255 255 255 255 255 255 255 255 255 255 255 255 255 255 255 255
255 255 255 255 255 255 255 255 255 255 255 255 255 255 255 255
255 255 255 255 255 255 255 255 255 255 255 255 255 255 255 255
255 255 255 255 255 255 255 255 255 255 255 255 255 255 255 255
255 255 255 255 255 255 255 255 255 255 255 255 255 255 255 255
255 255 255 255 255 255 255 255 255 255 255 255 255 255 255 255
255 255 255 255 255 255 255 255 255 255 255 255 255 255 255 255
255 255 255 255 255 255 255 255 255 255 255 255 255 255 255 255
255 255 255 255 255 255 255 255 255 255 255 255 255 255 255 255
255 255 255 255 255 255 255 255 255 255 255 255 255 255 255 255
255 255 255 255 255 255 255 255 255 255 255 255 255 255 255 255
255 255 255 255 255 255 255 255 255 255 255 255 255 255 255 255
255 255 255 255 255 255 255 255 255 255 255 255 255 255 255 255
255 255 255 255 255 255 255 255 255 255 255 255 255 255 255 255
255 255 255 255 255 255 255 255 255 255 255 255 255 255 255 255
255 255 255 255 255 255 255 255 255 255 255 255 255 255 255 255
255 255 255 255 255 255 255 255 255 255 255 255 255 255 255 255
255 255 255 255 255 255 255 255 255 255 255 255 255 255 255 255
255 255 255 255 255 255 255 255 255 255 255 255 255 255 255 255
255 255 255 255 255 255 255 255 255 255 255 255 255 255 0 0
0 1 2 1 1 0 0 1 2 1 1 1 1 0 0 0
0 255 1 1 1 0 0 0 1 1 1 1 1 1 1 255
1 0 0 1 1 1 0 0 0 0 0 0 0 0 255 1
0 0 1 1 1 1 0 0 1 1 2 1 255 1 1 1
1 1 0 0 0 0 0 1 1 2 2 255 1 1 1 1
1 1 1 1 1 1 1 1 1 1 255 1 1 1 1 0
0 0 0 0 1 1 1 1 1 255 0 0 1 1 2 2
1 0 1 1 1 2 1 255 1 1 1 0 0 0 0 1
1 1 1 1 1 1 255 1 0 0 0 1 1 1 1 0
0 0 1 1 255 1 0 0 1 0 1 1 2 2 1 1
0 1 1 0 255 0 1 1 1 0 0 0 0 0 0 0
0 255 0 0 0 1 1 1 0 0 0 1 2 2 2 1
255 0 0 1 1 0 0 0 2 2 2 2 1 1 1 255
1 1 1 1 1 1 1 0 1 1 1 1 1 1 255 1
0 0 0 0 1 1 0 1 1 1 0 0 255 2 1 1
1 1 2 2 1 1 0 0 0 0 255 1 1 0 0 0
1 1 0 0 1 1 1 1 0 0 255 2 2 1 1 2
2 2 2 1 1 1 1 2 255 1 0 1 1 1 0 0
1 1 1 1 2 1 1 255 0 0 0 0 1 1 1 0
0 0 1 2 1 1 255 1 1 2 1 1 1 0 1 1
1 0 1 1 255 2 1 1 1 1 2 1 1 1 1 1
1 1 255 0 2 2 2 0 1 0 0 2 2 2 1 0
0 0 255 1 2 2 0 0 0 0 1 1 1 1 1 255
1 0 0 1 1 1 1 0 0 0 1 1 1 255 1 1
1 1 1 0 0 0 0 1 1 2 1 2 255 0 0 1
1 1 1 0 1 1 1 1 1 1 2 255 2 3 2 2
1 1 1 1 0 1 1 1 1 255 2 2 2 1 0 0
0 1 1 1 1 1 2 0 0 0 1 1 0 0 2 2
1 0 0 0 2 2 2 1 1 0 0 1 1 1 255 0
0 0 0 0 0 1 2 2 2 1 1 1 255 1 0 0
1 1 1 1 0 0 0 1 0 0 0 255 0 0 0 1
1 1 1 0 0 1 0 1 0 255 1 1 1 1 0 0
0 0 0 0 0 0 1 1 255 1 1 1 1 1 1 2
2 2 1 1 1 1 1 255 1 1 1 1 0 0 0 0
0 1 1 1 1 0 255 0 0 1 5 3 5 3 0 1
1 2 2 2 255 1 0 0 0 0 1 1 1 1 1 1
1 1 1 255 0 0 0 0 1 1 1 1 0 0 0 1
1 255 1 1 1 1 1 2 2 3 3 2 2 0 0 0
0 255 1 1 1 0 0 1 0 0 0 0 0 0 255 1
1 0 0 1 2 2 2 0 1 1 2 2 1 255 0 0
1 1 0 0 0 1 1 2 1 1 1 1 255 1 1 1
1 1 1 1 1 1 1 1 1 1 1 255 1 0 0 0
1 1 0 0 0 1 0 0 0 255 1 2 1 1 1 3
3 3 2 0 0 0 0 255 1 2 2 1 0 1 2 2
0 2 2 2 1 1 1 255 2 1 1 1 2 2 2 2
2 2 1 0 0 255 0 0 1 0 0 0 0 1 1 1
0 1 1 1 255 1 0 0 1 2 2 2 0 0 1 1
2 0 1 255 1 1 2 3 3 1 1 1 2 1 1 1
2 255 2 1 1 1 2 2 1 1 1 2 2 1 1 255
1 2 0 0 0 1 0 0 1 2 2 0 0 0 1 255
1 0 1 0 0 0 0 0 0 0 1 2 255 1 0 0
1 1 1 1 0 0 0 0 1 1 255 1 1 1 1 1
1 0 1 1 2 2 2 1 2 255 0 0 1 1 1 1
2 1 1 1 1 1 1 1 255 1 2 1 1 2 2 1
0 0 0 0 0 0 255 0 0 1 1 0 0 0 1 1
1 1 1 1 1 1 1 2 1 1 0 1 1 1 0 0
0 0 0 2 2 1 0 1 1 1 1 255 1 1 1 0
0 1 1 2 1 1 1 1 1 255 1 1 1 1 1 5
8 8 1 0 0 0 0 0 255 0 0 0 1 1 1 1
1 0 1 1 1 1 255 1 1 1 1 1 1 2 1 1
1 0 0 1 1 255 1 1 1 1 1 2 2 2 1 1
1 1 1 1 255 1 1 0 0 0 1 1 1 1 1 1
1 1 1 255 0 1 1 5 9 132 132 27 2 1 2 1
1 255 1 0 0 0 0 1 1 2 1 1 0 0 0 1
255 1 1 1 0 2 1 3 1 1 1 1 0 0 255 0
1 1 3 3 3 10 11 11 3 2 0 0 0 0 255 0
0 0 0 4 4 2 1 0 0 0 0 255 1 1 1 1
2 4 8 11 11 5 2 1 1 1 255 0 0 0 0 0
0 1 2 1 0 0 0 0 1 255 2 2 2 2 3 9
8 2 1 1 1 1 1 1 255 1 0 0 0 2 4 1
1 1 1 0 0 0 255 1 1 1 4 4 22 18 9 8
2 1 0 0 255 1 2 2 0 0 2 3 3 3 3 2
1 1 1 1 255 1 1 1 2 2 4 4 3 2 2 0
0 0 255 0 0 0 0 0 0 0 1 1 1 1 0 1
1 255 1 1 2 2 6 6 3 2 1 1 1 1 1 1
255 1 1 3 5 5 5 5 1 2 0 0 0 1 255 1
1 1 1 1 1 1 1 1 1 1 0 1 255 2 0 0
0 0 0 0 1 2 2 1 0 0 1 1 255 0 0 0
0 0 0 0 0 0 1 1 1 255 1 0 0 0 1 2
1 0 0 0 0 0 1 255 1 1 2 1 1 1 8 12
6 5 4 3 2 0 255 1 1 1 1 1 3 3 2 2
2 1 1 1 1 255 0 1 1 1 2 2 2 0 0 0
0 0 0 255 0 0 0 0 0 0 0 0 1 0 1 1
2 1 1 1 2 2 0 0 1 1 0 0 0 1 1 2
8 8 3 1 1 1 1 1 255 0 1 1 1 0 1 1
3 1 2 0 1 1 255 1 1 1 1 11 31 64 31 24
2 1 1 2 1 255 0 0 0 2 3 11 10 6 3 2
1 1 0 255 1 1 1 1 1 2 11 13 13 4 1 1
1 1 255 1 1 1 2 4 11 9 10 3 2 1 1 1
1 255 1 1 0 1 2 5 4 4 1 1 1 1 1 0
255 1 2 8 9 146 255 255 255 149 8 2 1 1 255 0
0 0 0 0 2 2 2 1 0 0 0 1 1 255 1 1
2 4 9 12 17 9 3 1 1 1 0 255 0 1 3 11
19 20 23 35 40 38 3 2 2 2 2 255 1 0 2 9
15 15 6 5 1 0 0 1 255 1 1 1 1 3 12 12
19 19 31 5 1 1 0 255 0 0 0 0 0 0 1 2
1 1 1 0 0 1 255 1 1 1 1 6 11 11 8 3
2 2 2 2 2 255 1 0 0 1 3 4 4 3 1 1
1 1 1 255 0 1 1 8 24 30 35 23 22 8 1 1
1 255 1 2 1 0 1 3 4 3 3 3 2 1 1 1
2 255 1 1 1 5 5 5 4 4 3 2 0 0 0 255
0 0 0 0 0 1 1 2 2 2 1 0 0 0 255 1
1 2 9 10 9 8 4 2 1 1 1 0 1 255 1 3
5 16 12 12 9 6 3 0 0 0 1 255 1 1 1 1
1 1 1 1 1 1 1 1 1 255 2 0 0 0 0 1
2 2 2 1 0 0 0 0 1 255 0 0 0 0 0 0
0 0 1 1 1 1 255 1 1 0 1 1 3 1 0 0
0 0 0 0 255 1 1 1 1 2 6 11 15 8 6 5
3 2 0 255 1 1 1 2 1 3 2 2 2 2 2 1
1 0 255 0 1 1 1 1 2 2 0 0 0 0 0 0
255 0 1 1 0 0 0 0 0 0 0 1 1 2 2 1
1 2 2 1 0 0 0 1 1 2 1 2 2 13 13 13
3 2 1 1 0 255 1 1 1 1 0 3 0 4 1 2
1 1 0 255 1 1 1 11 47 64 68 56 48 24 2 2
2 1 255 0 0 0 3 11 12 12 10 10 9 2 1 0
255 0 0 0 1 2 11 12 15 13 13 4 2 1 1 255
1 1 1 4 11 20 11 23 9 2 2 1 1 1 255 1
0 0 0 4 9 4 1 1 1 1 1 1 1 255 2 3
16 110 255 255 255 255 255 149 5 1 0 255 0 0 0 1
1 2 2 2 1 0 0 0 1 1 255 0 1 9 15 20
20 22 19 9 1 1 0 0 255 0 1 2 19 30 32 35
38 40 40 38 2 2 2 2 255 0 0 9 25 33 33 28
28 5 0 0 0 255 2 2 1 2 11 32 32 25 25 38
26 2 1 0 255 0 0 0 1 0 1 2 2 2 2 1
0 0 0 255 1 1 1 3 10 16 17 15 5 3 2 2
2 2 255 1 1 1 3 4 4 4 4 2 1 1 0 0
255 0 1 2 15 27 30 44 35 35 22 2 2 1 255 0
0 1 1 5 3 8 3 4 3 1 1 1 1 2 255 0
0 4 6 8 9 9 9 4 2 0 0 0 255 1 1 0
2 5 3 1 1 2 2 2 2 1 0 255 0 1 10 10
10 9 8 8 4 1 0 0 1 2 255 1 4 16 20 16
15 13 9 5 1 2 0 1 255 2 2 1 1 1 2 3
9 6 1 1 0 0 255 0 0 1 0 3 2 2 2 2
2 0 0 0 0 0 255 0 0 1 1 0 0 1 1 1
1 1 0 255 1 1 0 1 3 5 1 0 0 0 1 0
0 255 1 1 1 1 2 15 15 16 4 4 4 1 1 0
255 0 1 1 3 2 2 1 2 1 2 1 1 0 0 255
0 1 1 1 1 1 2 0 0 0 0 1 1 255 1 0
0 0 0 0 0 0 0 0 0 0 0 1 1 1 1 1
1 1 1 1 1 0 1 1 2 4 13 13 13 4 2 1
1 1 255 0 0 0 0 0 0 0 4 4 4 1 0 0
255 1 0 1 32 48 78 97 64 52 46 5 2 2 1 255
0 0 1 5 12 16 25 12 15 12 12 0 0 255 0 0
1 1 3 9 11 15 13 11 4 2 1 1 255 2 1 1
13 15 17 11 23 11 4 2 1 1 1 255 0 0 0 2
4 4 4 1 1 0 0 1 1 1 255 3 11 19 255 255
255 255 255 255 255 5 2 1 255 1 1 1 1 3 3 2
1 0 1 0 0 0 0 255 0 0 13 15 20 20 20 20
19 4 1 0 0 255 1 1 2 30 39 38 27 27 40 46
20 15 2 2 1 255 1 1 9 16 33 38 38 31 24 0
0 1 255 2 1 1 2 16 32 32 19 18 26 26 3 1
0 255 0 0 0 1 1 1 4 5 4 2 1 0 0 0
255 0 0 1 6 13 15 15 15 12 4 3 2 1 2 255
2 1 1 5 4 4 4 2 2 1 1 0 0 255 0 1
4 20 27 25 30 33 46 32 5 2 1 255 1 0 2 2
12 5 10 3 8 3 1 1 1 1 1 255 0 1 4 6
9 16 10 10 6 3 0 0 0 255 0 2 2 5 10 10
8 1 1 1 1 1 0 0 255 1 1 10 11 13 9 9
10 5 3 0 0 0 2 255 2 9 17 20 20 17 17 12
6 1 0 0 0 255 2 2 1 2 2 5 22 27 9 6
2 1 0 255 0 0 0 0 3 2 2 2 4 2 0 0
0 0 0 255 0 0 1 1 2 1 1 1 1 1 1 0
255 1 1 0 3 3 5 1 1 1 1 1 0 0 255 1
1 1 1 6 17 12 4 4 4 2 1 1 1 255 0 0
1 1 1 1 1 2 2 3 4 1 0 0 255 0 0 0
1 1 1 2 1 1 0 0 4 1 255 1 0 0 0 0
0 0 0 0 0 0 0 0 0 0 0 1 1 0 0 1
1 1 1 1 2 2 4 13 8 13 5 2 0 0 1 255
1 1 0 0 0 0 0 0 2 3 1 0 0 255 0 0
1 34 92 97 97 78 52 46 30 3 1 0 255 0 0 0
10 13 25 27 22 15 15 13 2 0 255 0 0 1 1 5
9 10 10 11 11 6 3 1 1 255 1 1 2 13 15 13
9 9 15 15 2 2 1 1 255 0 0 0 2 2 2 4
2 4 0 0 0 2 2 255 1 11 20 255 255 255 255 255
255 255 22 2 2 255 1 1 1 1 3 6 3 1 1 1
0 0 0 0 255 0 0 6 13 10 9 10 20 20 4 1
0 0 255 2 2 3 39 56 39 27 27 27 38 20 15 2
1 1 255 0 1 8 16 24 33 34 30 24 3 0 0 255
1 1 1 1 27 32 31 23 17 25 18 3 1 0 255 0
0 2 1 1 1 4 5 5 3 2 0 0 0 255 0 0
2 6 13 9 15 13 15 11 3 1 0 1 255 2 1 1
5 5 5 4 2 1 1 0 0 0 255 1 4 12 27 27
24 25 39 47 33 19 2 2 255 0 0 0 2 12 12 12
8 8 8 2 1 1 1 1 255 1 1 3 6 9 16 12
15 9 3 2 0 0 255 0 1 2 4 9 9 9 1 0
0 0 0 1 2 255 1 1 11 17 15 9 9 13 5 3
1 0 1 1 255 1 9 17 17 20 16 17 15 11 3 1
0 0 255 1 1 1 2 4 17 33 39 32 8 2 0 0
255 1 0 0 0 2 2 0 2 2 2 1 1 1 1 1
255 0 0 0 0 2 1 1 1 1 1 1 2 255 1 1
0 1 3 5 4 1 1 4 3 2 2 255 1 1 1 1
11 18 17 10 4 4 1 1 1 2 255 1 1 1 1 0
0 1 3 6 6 5 4 0 0 255 0 0 0 1 1 1
2 2 1 3 8 8 1 255 1 1 0 0 0 0 0 0
0 0 0 0 0 0 0 0 0 0 0 0 1 1 1 0
1 2 3 8 9 5 8 4 1 1 1 2 255 1 0 0
0 0 0 0 0 1 2 1 0 1 255 2 0 0 48 95
112 99 78 67 52 30 8 0 0 255 1 0 0 13 18 25
25 22 16 16 13 2 1 255 1 1 1 4 9 9 9 9
9 10 6 3 1 1 255 1 1 2 8 17 19 10 11 15
15 2 2 2 2 255 0 0 0 2 2 2 6 6 4 2
0 0 1 1 255 1 2 16 255 255 255 255 255 255 255 22
2 1 255 0 1 1 1 4 6 4 3 3 2 0 0 0
0 255 0 0 3 9 9 9 10 22 22 5 1 1 1 255
2 1 3 56 69 63 27 27 28 42 27 12 2 1 1 255
1 1 8 16 22 33 33 24 4 1 1 1 255 1 0 1
1 27 31 25 23 18 23 18 2 0 0 255 0 0 1 0
1 4 4 4 3 2 2 0 0 0 255 0 0 2 8 9
9 13 12 13 11 2 1 0 0 255 1 1 0 1 3 5
12 2 1 0 0 0 0 255 0 1 12 32 32 27 41 42
47 27 19 1 2 255 2 0 0 0 4 13 13 10 10 10
2 1 1 1 1 255 1 1 2 5 9 16 12 11 8 4
2 2 0 255 0 0 0 0 6 9 9 1 1 0 0 0
1 1 255 1 2 11 17 18 13 13 13 4 3 2 1 1
0 255 1 9 12 17 17 16 18 15 10 2 1 1 0 255
0 1 1 1 3 22 33 39 31 8 1 0 0 255 1 1
0 0 0 2 0 2 2 1 1 1 1 1 1 255 0 0
0 0 0 0 0 0 1 1 1 1 255 0 0 1 1 3
4 1 1 1 6 3 2 2 255 1 1 1 1 2 12 12
12 12 17 10 1 1 2 255 1 1 1 1 0 0 0 3
4 9 6 4 0 0 255 0 0 0 1 3 6 6 6 1
1 0 2 1 255 1 1 0 0 0 0 0 0 0 0 1
0 0 0 0 0 1 0 0 0 0 0 2 2 1 2 5
9 8 3 3 2 1 1 2 2 255 1 1 1 0 0 0
0 0 1 1 1 1 1 255 2 1 1 67 95 105 99 95
78 77 19 6 1 1 255 0 0 0 13 18 27 27 33 20
16 9 2 2 255 1 1 1 4 10 10 8 8 8 9 8
3 2 2 255 1 1 2 5 19 23 16 15 16 15 1 1
2 2 255 0 0 0 2 2 2 6 6 4 2 0 0 1
1 255 1 1 9 208 255 255 255 255 255 255 12 2 1 255
0 1 1 1 4 6 5 3 3 1 1 0 0 0 255 0
0 2 6 15 19 38 38 23 5 2 1 1 255 1 1 3
32 69 52 33 33 38 52 28 9 1 1 1 255 1 2 2
19 34 34 30 8 3 2 1 1 255 0 1 1 2 9 25
25 25 23 23 4 1 0 0 255 1 0 1 0 1 4 4
3 2 2 1 0 0 0 255 0 1 3 6 8 8 17 17
13 11 2 1 1 0 255 0 0 0 1 2 9 12 8 1
0 0 1 1 255 1 1 9 38 38 41 41 44 42 24 3
2 2 255 1 0 0 0 1 11 11 10 10 10 2 2 1
1 1 255 1 1 1 5 12 16 12 8 6 3 1 1 1
255 1 0 0 0 0 2 6 1 1 1 1 1 1 1 255
1 2 8 11 18 18 19 5 3 1 1 1 1 1 255 1
5 9 16 16 16 15 12 5 2 2 1 0 255 0 1 1
0 1 24 31 32 16 5 0 0 1 255 0 0 0 0 1
2 0 0 0 1 1 2 2 1 0 255 0 1 0 0 0
0 0 1 1 1 0 0 255 0 0 1 1 0 0 1 1
1 5 3 2 2 255 1 1 1 1 2 4 10 10 12 17
12 2 1 0 255 1 1 1 1 0 0 0 2 2 2 2
2 1 1 255 0 0 1 1 2 6 6 8 8 3 0 1
0 255 1 1 1 0 1 2 2 0 6 5 5 1 1 1
1 0 0 0 0 0 0 1 1 2 1 0 5 5 2 2
2 2 1 2 2 2 255 0 0 1 2 0 0 0 0 1
1 1 0 0 255 2 1 1 10 67 97 95 77 77 19 10
2 2 1 255 0 0 0 6 15 26 26 33 20 11 3 2
1 255 1 2 1 4 5 8 6 8 8 8 6 2 0 2
255 2 1 2 5 19 25 19 15 12 1 1 1 1 1 255
0 0 0 1 1 1 2 2 2 0 0 1 2 1 255 1
2 2 17 255 255 255 255 255 54 6 2 1 255 0 1 1
1 1 4 4 0 0 2 2 0 0 0 255 0 0 1 6
16 23 38 38 23 4 2 1 1 255 1 1 1 3 32 48
34 34 34 52 12 4 1 0 0 255 1 2 2 2 19 33
9 4 1 1 1 1 255 1 1 0 0 2 13 25 25 22
4 1 0 0 0 255 0 0 0 0 0 1 2 2 2 1
1 0 1 0 255 0 2 4 4 8 12 19 19 13 3 2
1 1 0 255 0 1 1 2 2 4 5 2 1 0 0 1
1 255 1 1 2 15 27 41 35 42 24 9 2 1 0 255
0 0 0 0 1 8 8 8 3 3 1 0 0 1 2 255
1 1 1 3 5 16 5 3 2 2 0 1 1 255 1 0
1 1 1 0 0 0 1 1 1 1 1 1 255 1 1 2
8 8 10 3 3 1 1 1 2 1 1 255 1 2 5 9
16 18 9 5 2 2 1 1 1 255 0 1 1 0 0 5
24 16 5 1 0 0 1 255 0 0 0 1 1 0 0 0
0 0 1 1 1 1 0 255 0 1 1 1 0 0 0 1
1 1 0 0 255 0 0 0 0 0 0 1 1 1 1 2
2 2 255 1 1 1 1 2 2 3 4 4 12 3 2 1
0 255 1 1 1 1 1 1 0 0 0 1 1 1 1 1
255 0 1 1 2 1 1 2 6 4 3 0 1 0 255 1
1 1 1 1 2 2 2 5 5 2 0 0 0 2 3 3
0 0 0 0 0 1 2 1 0 1 1 1 1 0 1 1
2 1 2 255 0 0 1 2 2 1 0 1 0 0 0 0
0 255 2 1 1 1 10 28 34 34 19 6 2 1 2 1
255 0 1 1 1 8 19 23 22 11 4 1 1 1 255 1
1 1 2 3 5 5 6 8 8 4 1 0 0 255 2 1
1 2 5 23 16 6 3 1 1 1 1 1 255 0 0 0
1 1 1 1 2 2 0 0 1 2 1 255 2 2 2 2
17 242 255 242 54 6 3 2 1 255 0 0 1 0 1 1
1 0 0 2 2 1 0 0 255 0 0 0 2 6 23 28
23 4 2 1 1 1 255 1 0 1 1 3 26 33 33 20
12 4 2 1 1 1 255 1 1 2 1 2 4 4 1 0
0 1 1 255 0 0 0 0 2 2 2 17 4 1 1 0
0 0 255 0 0 0 0 0 0 1 2 1 1 1 0 0
0 255 0 1 3 4 4 6 17 17 5 1 1 1 0 0
255 0 1 1 2 2 2 0 1 1 1 1 1 1 255 1
1 1 2 8 15 8 9 4 3 2 2 0 255 0 0 0
0 0 1 2 2 2 2 1 0 0 1 2 255 2 1 1
1 1 3 2 2 2 2 1 0 0 255 1 0 1 1 2
0 0 0 1 2 2 1 2 1 255 0 1 2 2 3 3
3 1 0 1 1 2 1 1 255 1 1 1 2 6 6 2
2 1 1 1 1 1 255 1 1 1 0 0 0 3 3 2
1 0 0 1 255 0 0 0 0 1 1 0 0 0 0 0
0 0 1 0 255 0 1 1 1 1 1 2 1 1 1 0
0 255 0 1 0 0 0 0 1 1 1 1 1 0 0 255
0 1 1 2 2 2 2 2 2 2 1 0 0 1 255 1
0 0 1 1 1 0 0 0 0 0 1 1 1 255 1 1
2 2 1 1 0 2 2 1 1 0 0 255 0 1 1 1
1 1 2 2 4 2 2 1 0 0 1 1 1 1 0 0
0 1 1 1 1 0 0 1 1 1 0 2 2 2 0 1
255 0 1 1 2 1 1 0 1 1 1 1 1 1 255 2
1 1 1 1 3 3 3 3 1 1 1 2 1 255 1 1
1 1 1 17 16 11 1 1 1 1 1 255 1 1 1 2
0 2 3 3 3 2 1 1 0 0 255 1 1 0 1 2
4 4 3 1 1 1 2 2 0 255 0 1 1 1 0 0
1 1 2 0 1 1 2 1 255 2 2 2 2 2 2 5
5 4 1 1 1 1 255 0 0 1 0 0 0 1 0 1
2 2 1 1 1 255 0 0 0 2 0 0 1 1 1 1
1 0 1 255 1 1 1 1 1 2 9 11 9 5 1 1
1 2 1 255 1 1 1 0 0 0 1 1 0 0 1 1
255 0 0 0 0 1 1 2 1 0 1 1 1 1 1 255
0 1 1 1 1 1 1 1 1 1 1 0 1 1 255 0
0 0 1 2 2 5 5 2 1 1 1 0 0 255 1 1
1 1 2 2 0 1 1 1 0 0 1 255 0 0 1 1
2 3 3 3 1 2 1 0 0 255 0 1 1 0 0 0
2 2 1 1 1 1 1 2 2 255 2 2 1 1 1 1
1 0 0 2 2 0 0 255 0 0 1 1 1 0 0 0
1 1 1 1 1 1 255 1 1 1 1 2 2 2 0 0
2 2 1 0 1 255 0 1 1 1 2 2 2 0 1 1
1 1 1 255 1 1 1 0 0 0 1 1 1 1 0 1
1 255 0 0 0 0 1 1 0 0 0 0 0 0 0 1
1 255 1 1 1 1 1 2 2 1 1 1 1 1 255 0
1 0 0 0 0 1 1 1 0 1 0 1 255 0 0 0
2 2 2 2 1 1 1 0 0 1 2 255 1 1 0 0
0 0 0 0 0 0 0 0 0 1 255 1 1 1 2 2
2 2 2 1 1 1 0 0 255 0 1 1 1 1 1 2
2 2 2 2 2 1 0 1 2 2 1 1 0 0 1 1
1 1 0 1 1 2 1 1 1 1 1 0 1 255 0 0
1 1 1 2 1 1 1 1 1 1 1 255 1 2 1 1
1 2 1 2 0 0 0 1 1 0 255 1 2 1 1 1
0 0 0 1 1 1 1 2 255 1 1 1 1 0 0 0
1 1 0 0 0 0 0 255 2 2 0 0 1 2 2 2
2 1 1 2 2 1 255 1 1 2 2 1 0 1 1 2
2 1 1 1 1 255 1 2 2 1 1 1 2 2 1 1
1 1 0 255 0 0 0 0 0 0 1 1 1 2 2 1
1 1 255 0 0 1 2 0 0 0 1 1 1 1 0 0
255 0 0 1 1 1 1 2 5 4 1 1 1 2 2 1
255 0 1 1 1 1 1 1 1 1 1 1 1 255 0 0
1 1 1 1 0 0 0 1 1 1 1 1 255 1 1 1
1 1 2 0 1 1 2 1 0 0 2 255 0 0 0 1
2 2 2 2 2 1 1 1 0 1 255 2 1 1 1 1
2 0 0 0 1 0 0 0 255 0 0 1 1 1 1 1
1 1 1 1 1 0 255 0 1 1 0 0 2 2 2 2
1 1 1 1 1 1 255 1 2 1 0 0 0 0 0 0
0 0 0 0 255 1 1 1 0 1 0 0 0 1 1 1
1 1 1 255 1 1 0 0 0 1 0 0 2 2 2 1
0 0 255 0 1 1 1 1 1 1 0 0 1 1 0 0
255 1 1 1 0 0 0 1 1 1 1 1 1 1 255 0
1 0 0 0 1 1 0 0 0 0 0 1 1 1 255 2
2 1 1 1 2 1 1 0 1 1 1 255 0 1 0 0
0 0 0 1 1 0 1 0 1 255 0 0 0 2 2 2
2 2 1 1 1 1 2 2 255 1 0 0 0 0 1 0
1 1 1 1 1 1 1 255 1 1 1 2 2 2 2 0
0 0 1 0 0 255 0 1 1 1 1 1 2 2 2 2
2 2 1 1 2 1 1 255 255 255 255 255 255 255 255 255
255 255 255 255 255 255 255 255 255 255 255 255 255 255 255 255
255 255 255 255 255 255 255 255 255 255 255 255 255 255 255 255
255 255 255 255 255 255 255 255 255 255 255 255 255 255 255 255
255 255 255 255 255 255 255 255 255 255 255 255 255 255 255 255
255 255 255 255 255 255 255 255 255 255 255 255 255 255 255 255
255 255 255 255 255 255 255 255 255 255 255 255 255 255 255 255
255 255 255 255 255 255 255 255 255 255 255 255 255 255 255 255
255 255 255 255 255 255 255 255 255 255 255 255 255 255 255 255
255 255 255 255 255 255 255 255 255 255 255 255 255 255 255 255
255 255 255 255 255 255 255 255 255 255 255 255 255 255 255 255
255 255 255 255 255 255 255 255 255 255 255 255 255 255 255 255
255 255 255 255 255 255 255 255 255 255 255 255 255 255 255 255
255 255 255 255 255 255 255 255 255 255 255 255 255 255 255 255
255 255 255 255 255 255 255 255 255 255 255 255 255 255 255 255
255 255 255 255 255 255 255 255 255 255 255 255 255 255 255 255
255 255 255 255 255 255 255 255 255 255 255 255 255 255 255 255
255 255 255 255 255 255 255 255 255 255 255 255 255 255 255 255
255 255 255 255 255 255 255 255 255 255 255 255 255 255 255 255
255 255 255 255 255 255 255 255 255 255 255 255 255 255 255 255
255 255 255 255 255 255 255 255 255 255 255 255 255 255 255 255
255 255 255 255 255 255 255 255 255 255 255 255 255 255 255 255
255 255 255 255 255 255 255 255 255 255 255 255 255 255 255 255
255 255 255 255 255 255 255 255 255 255 255 255 255 255 255 255
255 255 255 255 255 255 255 255 255 255 255 255 255 255 255 255
255 255 255 255 255 255 255 255 255 255 255 255 255 255 255 255
255 255 255 255 255 255 255 255 255 255 255 255 255 255 255 255
255 255 255 255 255 255 255 255 255 255 255 255 255 255 255 255
255 255 255 255 1 1 1 1 1 1 1 1 0 1 1 2
2 2 1 0 0 1 0 255 0 1 1 1 1 1 0 0
1 1 1 1 1 255 1 2 2 2 1 1 0 0 0 1
0 1 0 1 255 1 0 0 0 0 0 0 0 2 1 2
1 1 255 0 0 0 1 1 1 1 1 0 0 0 0 1
1 255 2 1 1 1 1 1 1 0 0 2 1 0 0 0
255 1 2 2 1 1 1 2 1 2 1 1 0 0 0 255
3 3 1 1 1 0 0 0 1 1 0 1 1 255 0 0
0 0 0 1 1 2 2 2 2 1 1 1 255 0 0 1
1 1 1 1 1 1 1 1 1 0 255 0 0 0 0 1
1 2 2 1 1 1 1 1 1 1 255 0 0 1 2 1
1 0 1 1 1 1 1 255 1 1 1 2 1 0 0 1
1 1 1 2 1 1 255 1 0 1 0 1 1 1 1 1
1 0 0 0 0 255 0 0 1 2 1 1 1 0 0 0
1 1 1 1 255 2 2 1 0 1 1 1 0 0 0 0
2 2 255 0 0 2 3 2 1 0 0 1 1 1 1 1
255 1 1 0 1 3 2 2 2 2 2 2 2 1 1 1
255 0 0 1 0 0 0 0 0 1 1 1 1 1 255 1
1 1 1 0 0 0 0 1 0 0 1 1 0 255 0 1
1 1 0 0 0 1 1 2 1 1 2 2 255 1 1 1
1 1 1 1 1 0 1 1 1 0 255 2 2 0 0 0
1 1 1 1 1 1 2 2 255 1 1 2 0 1 1 1
1 1 1 1 1 1 1 0 255 1 1 2 2 2 1 1
2 1 1 1 1 255 1 1 1 1 1 2 3 5 4 0
0 1 1 255 0 0 1 2 2 3 3 4 3 1 2 1
1 1 255 0 0 0 1 1 2 0 2 1 1 1 1 1
1 255 0 0 0 1 1 1 1 1 1 1 1 1 1 255
1 1 1 1 1 1 1 1 1 2 2 1 2 2 2 0
0 1 1 1 1 0 0 0 1 1 1 1 1 1 2 1
1 0 0 0 255 1 1 1 1 1 0 0 0 1 1 1
1 1 255 1 2 2 2 2 1 1 1 1 1 1 1 1
2 255 1 0 0 0 0 0 0 1 2 1 1 1 1 255
0 1 0 1 1 1 1 0 0 1 1 1 1 2 255 2
1 1 1 1 1 1 0 0 1 1 1 1 1 255 2 2
2 1 1 1 2 1 1 0 0 0 0 1 255 2 1 1
1 0 0 0 0 1 1 1 1 1 255 1 0 0 0 1
0 1 2 2 2 2 2 2 1 255 1 1 1 1 1 1
1 0 0 0 1 1 1 255 0 0 0 0 1 1 2 2
1 1 1 0 0 0 0 255 0 0 2 2 0 0 0 0
0 1 1 0 255 1 1 1 1 1 0 0 1 1 2 2
1 1 1 255 1 1 1 1 1 1 2 2 1 0 0 0
0 0 255 0 1 1 1 1 1 1 1 0 0 1 1 1
0 255 2 2 1 1 1 1 1 1 0 0 0 0 0 255
2 2 2 2 1 0 0 0 1 1 1 1 1 255 1 2
2 2 2 2 2 2 2 3 1 1 1 1 1 255 1 1
2 2 3 1 0 0 1 2 2 1 1 255 1 0 1 1
2 2 1 1 1 0 0 1 1 1 255 0 1 1 1 2
2 1 1 1 0 0 1 2 2 255 1 0 0 0 1 1
1 1 0 0 1 1 1 255 2 1 1 0 0 0 2 2
2 2 2 2 2 255 1 1 0 0 0 1 1 1 1 1
1 1 1 1 1 255 1 1 2 2 1 1 1 1 1 1
1 1 255 1 1 1 2 2 10 11 12 15 1 1 1 1
255 2 1 1 2 1 5 6 6 4 3 3 3 2 1 255
0 0 1 1 1 1 1 2 2 1 0 0 0 0 255 0
0 0 1 1 1 1 2 2 1 1 1 1 255 1 1 1
1 1 1 1 1 2 3 2 2 2 2 2 0 0 1 1
1 0 0 0 0 0 0 1 1 2 1 1 0 0 0 0
0 255 1 0 0 0 1 1 1 1 1 1 1 1 1 255
1 1 1 1 1 0 1 6 3 2 1 0 1 1 255 1
0 0 0 0 0 0 0 1 1 2 2 2 255 1 1 1
1 1 1 1 0 0 1 2 2 1 1 255 0 0 1 1
1 1 1 1 0 0 1 1 1 1 255 1 1 1 0 1
1 3 3 2 1 0 0 0 0 255 2 1 1 1 1 1
1 1 1 1 1 1 1 255 2 1 0 0 1 0 1 2
2 1 2 1 2 1 255 1 1 1 1 1 2 3 1 1
0 1 1 1 255 0 0 0 0 0 0 2 2 2 0 0
0 0 0 1 255 0 0 0 2 0 2 0 2 1 2 1
1 255 0 0 2 1 1 0 1 1 1 1 1 1 1 1
255 0 0 1 1 1 1 2 2 1 0 0 0 0 1 255
1 1 1 1 1 1 1 1 1 0 0 0 0 0 255 1
2 1 1 1 2 2 1 1 1 1 1 0 255 1 2 2
1 0 0 1 2 2 2 1 1 1 255 1 1 1 2 2
3 2 3 3 4 3 2 1 1 1 255 1 1 2 9 9
9 2 1 1 2 1 1 1 255 1 0 1 2 4 4 4
1 1 0 0 0 0 1 255 0 1 1 2 2 9 9 5
3 0 0 0 1 1 255 0 0 0 0 2 5 8 4 0
0 0 1 2 255 1 1 1 0 1 2 2 4 2 2 2
6 6 255 1 1 0 0 0 1 3 3 1 1 0 0 0
1 1 255 1 1 1 1 0 0 0 1 1 1 1 1 255
1 1 2 4 11 15 15 35 35 19 4 1 2 255 2 2
2 6 5 8 51 248 248 212 5 4 3 0 255 0 1 1
1 1 1 2 3 3 1 1 0 0 0 255 0 1 1 1
1 4 2 6 3 3 2 1 1 255 1 1 1 1 2 0
0 1 3 10 5 5 2 2 0 0 0 0 1 0 0 0
0 0 0 1 1 2 3 9 2 2 1 1 0 1 255 1
0 0 0 1 1 2 2 2 2 1 1 1 255 1 1 1
1 0 1 2 15 8 3 1 1 1 0 255 0 0 0 0
0 1 1 3 1 1 1 2 2 255 1 1 1 0 0 0
0 0 0 1 2 1 1 1 255 1 1 1 1 0 1 1
1 1 1 1 1 1 1 255 1 0 0 0 2 13 17 17
6 2 1 1 1 1 255 0 1 0 1 5 28 28 6 5
2 2 2 2 255 1 0 1 2 3 11 26 45 26 19 3
2 2 1 255 1 1 1 2 1 6 9 9 0 0 0 0
1 255 0 0 0 1 0 0 0 2 2 1 0 0 0 1
1 255 2 0 0 1 1 2 2 3 1 2 1 1 255 0
0 0 0 1 1 5 9 8 3 1 1 1 1 255 0 0
0 1 1 1 2 1 1 0 0 0 1 1 255 1 1 0
0 1 4 1 1 1 1 1 0 0 0 255 1 1 1 1
2 8 12 3 2 0 0 0 0 255 0 1 1 1 0 0
1 2 2 2 0 1 1 255 1 1 1 3 3 28 23 23
10 5 4 1 0 0 1 255 1 1 9 12 12 18 18 4
2 2 1 1 1 255 2 1 2 3 8 26 28 28 5 1
1 0 1 1 255 1 1 1 2 13 25 23 23 9 1 0
0 0 0 255 0 0 2 3 8 9 17 9 4 0 1 1
2 255 1 1 0 0 0 2 4 4 4 4 1 5 2 255
2 1 1 1 1 2 5 5 3 2 2 1 1 1 0 255
1 0 0 0 0 0 0 0 0 0 0 1 255 1 1 1
6 18 57 151 126 126 117 45 4 2 255 2 3 2 6 8
255 255 255 255 255 212 6 5 1 255 1 1 1 0 0 1
11 13 11 8 1 0 0 0 255 0 0 1 1 1 5 19
19 12 6 3 2 1 255 1 1 1 1 2 2 3 12 19
12 11 5 3 2 1 1 1 0 0 0 0 0 0 0 0
0 1 3 12 11 10 9 3 1 1 1 255 1 1 1 1
1 1 1 2 2 2 1 1 1 255 0 0 0 0 0 1
8 13 8 5 2 1 0 0 255 0 0 1 1 1 1 1
4 3 1 1 2 2 255 0 1 0 0 1 1 1 1 4
4 5 2 1 0 255 0 0 0 0 0 1 4 5 4 3
0 0 0 0 255 0 0 0 1 13 53 47 42 27 6 2
1 1 1 255 1 1 1 5 30 42 48 52 54 5 2 2
1 255 0 0 1 4 11 45 60 62 69 69 19 3 1 1
255 1 1 0 0 3 6 9 9 0 0 0 1 0 255 0
0 0 1 0 0 1 1 2 1 0 1 1 1 1 255 1
0 0 0 2 5 4 4 4 2 1 1 255 1 1 0 1
3 5 9 20 20 12 3 2 1 1 255 0 0 0 0 0
0 0 0 0 0 0 1 1 1 255 1 1 0 0 4 9
4 2 2 2 1 0 0 1 255 0 1 2 8 8 12 12
5 1 1 0 0 0 255 0 1 1 1 1 0 1 3 3
1 0 0 1 255 1 1 1 4 28 51 33 33 23 19 6
3 0 0 1 255 1 2 8 17 17 18 18 15 4 2 2
2 1 255 2 0 0 3 25 32 33 42 17 5 0 0 0
1 255 1 1 2 13 33 34 33 34 34 9 2 0 1 1
255 0 0 3 9 15 17 23 23 16 4 1 1 1 255 1
1 0 0 1 4 6 12 6 5 3 2 2 255 2 1 1
1 2 12 12 9 5 12 4 1 1 0 0 255 0 0 2
0 0 0 0 0 0 0 0 1 255 1 1 1 8 57 164
175 164 168 166 117 45 2 255 2 2 4 6 255 255 255 255
255 255 255 85 6 1 255 0 1 2 1 2 16 18 23 15
13 8 1 0 0 255 1 0 1 1 2 6 19 19 22 12
6 2 0 255 1 1 1 1 1 3 19 18 20 20 28 13
3 1 0 0 1 0 0 0 0 0 0 0 0 0 2 16
17 15 11 11 11 1 0 1 255 1 1 1 1 1 2 1
1 1 3 2 1 1 255 0 0 0 0 0 1 12 12 9
8 4 1 1 1 255 1 1 1 1 1 1 3 3 3 1
0 1 1 255 1 0 0 0 1 2 2 3 5 6 4 2
0 0 255 1 1 1 1 1 5 12 12 10 4 3 1 0
0 0 255 1 1 2 63 64 53 53 42 23 3 2 1 1
255 1 1 1 9 48 52 53 57 57 45 5 2 1 255 0
0 1 4 19 77 79 77 79 113 69 13 1 0 255 1 1
1 0 4 6 6 9 0 0 0 0 0 255 0 0 1 0
2 0 4 1 2 1 2 1 1 1 1 255 1 0 0 0
9 10 4 5 5 5 1 0 255 0 1 0 0 5 9 10
25 25 12 5 3 1 1 255 0 0 0 0 0 0 0 1
0 0 0 1 1 1 255 0 1 1 1 9 9 5 2 3
2 1 1 1 1 255 1 1 3 12 16 16 5 1 1 0
0 0 0 255 1 1 1 1 1 1 1 3 2 1 0 0
0 255 1 2 2 8 54 59 51 30 26 26 8 4 0 0
2 255 1 1 4 9 9 17 15 15 10 3 2 1 1 1
255 1 0 2 15 32 32 42 26 8 1 0 1 1 255 1
1 2 30 40 40 37 42 54 32 2 1 1 1 255 0 0
5 20 20 17 17 17 17 12 4 1 1 255 1 0 0 0
1 9 9 12 8 8 3 2 1 255 2 1 2 2 2 8
8 9 9 15 15 2 1 0 0 255 1 1 2 3 3 0
0 0 0 0 0 0 255 1 1 2 22 201 201 175 168 175
176 166 70 3 255 2 2 2 3 255 255 255 255 255 255 255
255 5 1 255 0 1 2 2 10 15 18 31 33 37 19 8
1 1 255 1 0 0 0 3 13 16 15 22 12 10 3 1
255 1 1 1 1 2 18 28 23 25 24 28 28 3 1 0
0 3 0 0 0 0 0 0 0 0 0 5 16 18 15 15
15 11 3 3 1 255 1 1 1 1 1 2 0 1 1 5
4 1 1 255 0 0 0 0 0 12 13 12 9 6 5 1
0 0 255 2 1 1 1 1 3 3 3 3 2 1 1 1
255 1 0 0 0 2 3 3 5 6 6 6 3 1 1 255
1 1 1 1 4 15 15 15 12 10 4 3 1 1 1 255
2 2 13 63 63 53 52 47 25 11 2 1 1 255 1 1
2 26 53 56 55 57 57 55 42 3 1 255 0 1 0 6
20 96 96 77 79 113 105 41 1 0 255 1 1 0 0 1
4 4 4 3 3 2 1 1 255 0 0 1 0 2 2 3
2 2 1 1 1 1 1 1 255 1 0 0 5 10 10 9
2 5 5 1 1 255 1 1 1 1 5 16 16 16 12 10
3 1 1 1 255 1 0 0 0 0 0 0 1 0 1 0
1 1 0 255 0 1 1 1 1 1 1 1 2 2 1 1
0 1 255 1 1 4 12 12 10 2 1 1 1 0 0 0
255 1 1 1 3 5 8 1 3 1 1 0 0 0 255 1
3 4 8 54 54 37 30 26 35 19 5 2 1 2 255 1
2 4 6 6 10 15 18 10 3 2 0 1 1 255 0 0
1 15 20 20 35 26 9 0 0 0 1 255 0 0 10 40
40 40 37 42 54 42 3 1 1 1 255 1 1 5 20 20
17 13 17 17 15 3 1 0 255 2 1 0 1 6 13 9
9 9 8 2 2 1 255 1 2 2 2 2 6 8 8 15
20 20 2 2 1 2 255 1 1 1 2 3 1 0 0 0
0 0 0 255 0 1 3 22 173 173 147 147 166 176 166 70
4 255 2 2 2 3 255 255 255 255 255 255 255 255 5 1
255 0 1 1 3 10 13 15 31 41 45 28 13 1 0 255
0 0 0 3 5 15 16 15 16 12 9 3 2 255 0 0
1 2 11 28 37 23 23 24 26 24 3 1 0 0 1 0
0 2 2 1 0 0 0 3 9 17 20 15 15 15 10 3
1 0 255 0 0 0 0 3 3 2 4 5 5 4 1 0
255 0 1 0 0 0 12 22 12 10 8 5 1 0 0 255
1 1 1 1 2 2 2 2 2 2 1 1 1 255 1 0
0 0 2 3 3 5 6 9 8 6 0 1 255 2 3 3
3 6 16 16 19 18 13 5 4 2 1 1 255 2 3 13
61 61 42 42 41 25 11 2 1 1 255 2 2 2 26 59
64 61 60 60 57 42 4 1 255 0 0 0 4 20 96 96
75 75 88 62 41 1 0 255 1 1 0 0 1 4 2 4
2 2 1 1 1 255 1 1 1 1 2 2 2 1 2 1
1 1 1 2 1 255 1 0 2 10 10 10 0 0 3 3
1 1 255 0 0 0 2 13 16 17 17 10 3 2 2 1
1 255 1 1 1 1 0 0 0 0 0 2 1 1 0 0
255 0 0 0 0 1 1 1 2 3 2 1 0 0 1 255
1 1 2 9 12 10 2 2 2 0 0 0 1 255 1 1
1 1 3 17 8 12 3 11 2 1 1 255 2 2 5 8
59 59 30 30 34 39 19 4 2 1 1 255 1 1 4 11
6 15 18 24 10 4 1 0 1 1 255 1 1 12 15 12
15 35 35 18 2 0 0 0 255 0 0 10 57 57 57 42
42 42 37 5 1 0 0 255 1 1 2 10 20 17 11 11
11 8 2 1 1 255 1 1 1 1 10 10 8 8 8 8
2 2 0 255 0 2 2 2 6 10 11 15 16 20 19 6
2 2 2 255 1 0 0 0 3 3 0 0 0 0 0 0
255 0 2 3 9 147 173 148 148 148 166 93 69 3 255 1
1 2 3 255 255 255 255 255 255 255 255 5 0 255 1 1
1 2 4 11 11 31 41 45 26 13 2 0 255 0 0 0
3 5 13 16 13 33 10 3 2 2 255 1 0 1 2 11
28 32 23 22 23 24 12 2 1 1 1 1 0 0 1 2
1 1 1 3 5 9 15 20 22 22 10 10 3 1 0 255
0 0 1 3 4 3 4 5 8 5 1 0 0 255 1 1
1 0 0 10 24 24 22 11 5 1 0 0 255 1 1 1
1 2 2 2 1 1 1 1 1 1 255 1 1 1 1 3
10 6 16 11 11 8 8 1 1 255 1 1 3 3 3 11
16 20 22 16 5 3 2 1 1 255 2 3 11 41 45 42
40 33 25 9 1 1 1 255 1 1 2 19 59 64 64 85
71 60 31 4 1 255 0 1 1 3 10 67 78 77 77 88
62 13 2 1 255 1 1 0 0 1 1 1 2 1 1 1
1 1 255 1 0 0 0 1 1 1 1 2 2 1 0 0
1 1 255 1 1 1 4 9 9 2 0 3 2 1 1 255
1 1 1 2 2 16 17 17 11 11 4 4 2 2 255 1
0 1 0 0 0 0 0 0 2 2 1 0 0 255 0 0
0 0 1 1 2 2 1 1 1 1 0 0 255 0 0 2
6 10 6 5 8 8 1 0 1 1 255 0 0 0 0 0
13 13 12 8 9 5 1 1 255 0 1 1 6 49 49 37
37 34 34 9 4 1 1 1 255 1 2 4 11 13 15 24
27 11 4 0 0 1 1 255 1 1 13 33 11 11 40 40
18 2 0 0 0 255 1 1 3 17 26 67 44 44 41 18
1 1 0 0 255 1 1 1 2 13 13 11 10 8 6 1
1 1 255 1 1 1 1 1 8 5 6 5 4 2 0 0
255 1 1 0 2 6 10 11 17 19 28 10 4 2 1 1
255 0 0 0 0 0 0 0 0 0 0 0 0 255 0 2
2 9 89 147 148 158 148 158 79 63 2 255 0 1 2 3
255 255 255 255 255 255 255 93 4 1 255 1 1 1 0 2
[truncated: 72,599 more chars]
