# Supplementary material for: M3G: Maximum Margin Microarray Gridding
Source: BMC Bioinformatics. 2010 Jan 25;11:49. doi: 10.1186/1471-2105-11-49 (PMC2823709; doi:10.1186/1471-2105-11-49)
Supplement: Additional file 1 — M3G Software. All algorithms have been implemented under a GNU/Linux environment. The M3G software is publicly available at the Downloads page of http://rtsimage.di.uoa.gr/ and also provided along with the manuscript as an additional file. [file 1471-2105-11-49-S1.TGZ › m3g-0.01/images/64318_ch1-31.pgm]

P2
443 433
255
6 5 5 5 5 5 2 1 1 2 4 4 2 2 1 255
4 6 6 6 6 6 5 6 4 6 4 4 1 1 1 0
255 1 1 2 2 6 0 9 5 5 4 2 255 2 5 2
1 1 1 2 2 2 4 4 4 4 1 255 1 2 2 4
4 4 4 4 5 5 5 4 2 2 255 2 4 4 4 4
0 2 1 2 4 5 2 2 4 255 4 2 2 5 4 4
4 2 4 2 2 2 2 255 4 2 4 2 1 1 2 1
4 2 4 4 4 4 255 4 6 6 4 4 4 2 6 2
2 2 2 6 255 5 1 2 5 5 4 4 2 2 2 4
2 1 1 255 4 2 4 2 2 1 1 0 0 0 4 2
2 2 255 2 2 5 6 6 2 2 1 1 4 4 5 5
255 4 4 4 1 1 1 2 2 2 1 1 4 4 2 4
255 4 4 1 1 1 4 4 1 1 1 1 2 2 255 0
0 1 2 2 2 0 0 4 4 2 1 2 1 255 0 0
0 0 1 1 1 1 0 4 2 0 0 255 2 0 0 2
2 4 2 2 4 4 5 1 1 255 5 8 5 2 2 2
2 2 2 4 2 4 4 4 255 0 1 2 2 4 4 8
8 4 4 1 2 2 255 8 6 5 2 2 2 2 4 0
0 1 1 1 4 255 4 2 1 1 1 1 2 2 2 6
4 4 4 2 255 4 2 4 1 2 1 0 0 6 6 4
1 1 255 1 0 0 1 2 0 0 0 2 4 6 6 5
5 8 255 4 4 5 5 6 2 2 2 4 2 1 1 255
1 0 0 0 0 0 1 1 1 1 4 2 2 2 255 2
2 2 2 1 2 2 5 5 1 0 1 2 1 255 2 2
0 0 1 1 1 1 2 1 4 4 4 4 255 4 2 2
2 1 1 1 1 1 0 0 5 5 255 0 2 2 2 2
4 4 4 4 4 2 0 0 255 2 2 2 1 4 4 4
4 2 2 0 0 2 4 4 5 0 0 5 5 4 5 5
5 5 2 4 4 4 4 2 2 1 255 4 4 4 4 5
5 5 6 6 6 4 4 4 4 1 2 255 1 1 2 2
2 2 6 2 4 4 4 255 2 2 2 1 4 4 2 1
2 2 4 4 4 2 255 2 2 4 4 4 4 4 4 4
4 2 2 2 2 255 2 4 4 4 2 0 1 1 2 4
4 4 2 4 255 4 4 2 4 4 4 4 4 4 2 2
2 2 255 2 2 4 2 2 2 2 2 2 2 2 4 4
4 255 4 6 5 4 2 4 2 2 2 2 2 2 4 255
6 2 2 2 4 4 4 2 2 2 2 2 1 0 255 5
4 4 4 4 2 2 1 1 4 4 4 2 2 255 4 2
6 6 6 5 2 2 4 4 4 4 8 255 6 4 4 4
4 4 4 2 2 2 4 4 2 2 2 255 4 4 2 1
1 4 4 1 1 1 4 4 4 255 1 2 2 2 4 2
2 2 4 2 2 0 1 1 255 1 0 1 2 2 2 1
1 4 4 4 2 0 255 2 2 0 2 2 4 2 2 2
5 5 1 1 255 5 5 4 2 2 2 2 4 4 5 2
4 4 4 255 0 1 2 2 4 2 4 5 4 4 1 2
1 255 5 5 5 2 2 2 2 4 1 1 1 1 1 1
255 1 2 2 1 1 4 5 5 4 5 4 4 1 0 255
2 2 4 2 2 1 1 1 2 5 4 2 2 255 1 0
1 1 2 1 0 0 2 2 4 2 2 2 1 255 4 5
5 4 0 2 2 2 2 1 1 2 255 1 1 1 0 0
0 1 1 1 1 2 1 2 1 255 1 2 0 1 1 2
2 2 5 5 1 1 1 1 255 2 2 1 2 2 2 1
1 2 1 4 4 4 4 255 1 1 1 1 1 1 1 1
1 0 0 1 2 255 0 2 4 4 4 4 4 4 4 4
1 0 0 255 2 2 2 2 4 4 4 4 4 2 2 2
2 2 0 1 1 1 5 4 2 4 5 5 5 4 4 4
4 4 1 1 1 255 4 1 2 4 5 5 4 5 5 4
4 4 5 4 4 4 255 2 2 2 2 1 2 2 2 4
4 4 255 2 2 2 2 4 4 2 1 2 2 2 2 4
2 255 2 2 4 4 4 4 4 4 4 4 2 4 2 2
255 2 2 4 4 4 1 1 2 4 4 4 4 4 4 255
4 4 4 4 5 5 4 4 4 1 2 2 2 255 2 4
4 4 2 2 2 2 2 2 1 2 2 4 255 5 5 4
1 1 2 4 4 4 4 4 2 2 255 5 5 2 1 2
2 2 2 2 2 2 2 1 0 255 5 5 5 4 4 4
4 2 2 2 4 4 2 2 255 2 2 6 5 6 5 5
5 4 4 2 2 5 255 5 4 4 1 1 4 4 2 2
4 4 4 2 1 1 255 2 2 2 1 4 4 5 4 5
5 5 4 2 255 2 2 4 2 4 2 4 5 4 1 1
0 1 5 255 1 1 1 4 4 4 4 1 4 4 4 4
2 255 1 1 1 1 2 2 2 1 2 5 5 2 2 255
2 1 4 2 2 2 2 4 4 4 4 4 1 1 255 4
4 4 2 2 2 2 4 2 2 1 1 1 255 4 4 5
2 2 2 4 4 1 1 1 1 1 1 255 1 0 2 1
2 4 5 4 4 4 4 1 0 0 255 2 2 2 2 2
2 1 2 1 0 2 2 1 255 1 1 1 1 2 1 1
0 2 4 4 2 1 1 1 255 1 1 1 1 1 2 2
2 1 1 1 1 255 2 2 2 2 2 2 2 1 1 1
2 2 4 1 255 1 4 0 1 1 1 2 2 2 1 1
1 1 2 255 1 1 1 2 2 2 4 4 4 1 2 2
4 2 255 0 0 1 1 1 0 1 1 1 1 1 1 1
255 1 4 4 4 4 4 2 4 4 1 1 1 2 255 2
2 2 2 2 2 2 4 4 4 2 2 2 0 0 1 4
2 5 4 4 4 4 4 4 4 4 4 4 4 2 2 2
255 1 1 2 4 4 4 4 4 4 2 4 2 5 2 2
2 255 5 5 5 5 2 2 4 4 4 5 4 255 4 2
2 2 2 2 2 2 2 4 4 2 2 2 255 2 4 4
4 4 4 4 4 2 2 1 2 1 2 255 2 4 4 4
4 1 2 4 4 4 4 4 4 4 255 1 1 4 5 4
2 4 4 4 4 2 2 2 255 2 4 1 1 1 2 4
2 2 2 2 2 4 4 255 4 4 4 1 1 2 4 4
4 4 4 2 4 255 4 2 2 1 2 2 2 4 2 2
1 1 1 2 255 4 4 5 4 5 4 2 1 2 2 2
2 2 2 255 2 2 5 5 5 5 5 5 5 5 4 4
4 255 5 5 5 4 4 4 4 2 2 2 4 4 2 2
1 255 2 2 2 2 4 4 4 2 4 5 5 2 2 255
2 2 2 2 2 2 4 4 2 1 1 0 2 5 255 2
1 1 2 2 2 4 2 2 2 4 4 4 255 2 2 2
2 2 2 2 1 5 2 2 2 2 255 2 1 2 2 2
2 2 5 5 5 4 1 1 1 255 2 2 2 2 2 2
2 2 2 4 2 2 1 255 2 2 4 2 2 2 4 4
1 1 1 1 1 1 255 1 0 1 1 4 4 4 4 4
4 2 1 0 0 255 0 1 2 2 2 2 1 2 0 0
0 1 1 255 4 4 2 1 1 1 1 0 2 4 4 2
2 1 1 255 4 4 2 1 1 2 2 2 2 1 1 2
255 2 1 1 1 2 2 2 1 1 1 2 2 1 0 255
1 2 1 1 1 1 1 1 2 1 1 1 1 4 255 2
2 5 5 4 4 4 4 4 1 2 2 2 2 255 0 0
0 1 1 1 1 1 2 1 1 1 1 255 1 1 4 4
4 2 2 2 2 1 1 1 5 255 4 2 2 2 2 2
2 4 4 4 2 2 2 2 0 1 2 4 2 2 2 2
2 2 2 2 2 4 4 4 4 2 2 255 1 1 2 2
4 4 4 4 4 4 4 2 2 1 2 2 255 4 4 5
5 5 4 4 4 4 5 4 255 4 2 2 2 2 2 2
2 4 4 4 1 1 1 255 2 2 2 4 4 4 2 1
2 4 4 4 2 2 255 2 4 4 4 4 1 4 4 4
4 5 5 6 4 255 1 1 4 5 6 6 5 5 5 4
4 4 1 255 4 5 5 1 1 2 2 1 2 2 2 4
4 4 255 4 4 4 1 2 1 4 1 4 2 4 5 5
255 2 2 2 1 2 1 1 0 1 2 2 2 2 4 255
4 2 4 4 4 2 1 1 2 2 2 2 2 2 255 1
1 1 1 4 5 5 5 2 4 4 4 4 255 4 5 5
2 2 2 2 2 2 2 4 4 4 4 2 255 5 2 2
1 4 4 4 2 4 4 2 1 1 255 4 2 2 2 2
2 2 4 2 1 1 0 2 4 255 4 2 1 1 2 4
4 2 2 2 4 4 5 255 2 2 2 2 2 1 2 0
4 2 2 2 2 255 4 1 1 1 2 2 2 5 4 4
4 4 4 4 255 4 4 4 2 2 2 2 0 0 2 5
5 5 255 4 4 5 4 2 2 5 5 1 1 1 1 1
1 255 0 0 1 2 4 4 4 4 4 2 1 1 1 1
255 1 4 4 4 2 2 1 1 0 2 2 1 1 255 4
4 1 1 1 1 0 0 5 4 4 0 2 0 2 255 4
4 2 2 2 4 4 2 2 2 2 2 255 2 2 2 2
2 1 1 0 1 2 2 2 1 1 255 2 4 2 2 1
2 1 1 1 1 1 1 2 5 255 2 2 4 5 5 4
4 4 4 1 2 2 2 2 255 2 1 1 1 1 0 1
0 2 1 1 1 0 255 1 4 4 4 2 2 0 0 4
4 4 4 6 255 5 4 2 2 1 2 2 4 4 4 2
4 2 2 2 0 2 4 1 1 2 2 2 2 2 2 2
4 4 4 4 4 2 255 1 2 2 2 2 4 4 4 2
2 2 2 2 1 1 1 255 2 2 4 5 5 4 2 1
2 1 2 255 4 4 2 4 2 2 2 2 4 4 5 1
1 1 255 2 2 5 5 5 2 4 2 2 4 5 4 2
2 255 2 4 1 1 1 1 2 2 4 2 2 2 4 4
255 4 5 4 5 2 4 4 4 4 4 4 4 4 255 2
4 4 4 1 1 1 1 1 2 4 4 4 4 255 4 4
4 4 4 4 4 1 4 4 4 5 5 255 2 2 2 1
1 1 2 2 1 1 4 4 2 4 255 2 2 2 2 2
2 1 1 1 2 2 2 2 2 255 4 4 1 1 2 4
4 2 2 4 5 4 4 255 4 2 5 2 2 1 1 1
1 2 2 4 4 4 4 255 5 4 2 1 4 2 2 0
2 2 4 2 4 255 4 2 2 2 2 2 2 4 2 1
1 0 2 2 255 4 4 2 2 2 4 2 2 2 2 2
2 5 255 2 1 2 2 4 5 5 4 5 4 5 2 4
255 4 2 1 1 2 4 4 6 5 5 4 4 4 4 255
4 2 2 2 2 4 4 2 2 2 2 2 4 255 1 1
5 5 5 5 5 5 6 4 4 2 2 2 255 0 1 2
2 4 5 5 5 4 2 1 2 2 2 255 2 4 4 4
2 6 2 2 1 2 4 2 1 255 4 4 4 1 1 1
1 0 2 1 5 2 4 1 1 255 4 4 4 4 5 5
4 2 2 2 4 4 255 1 1 1 2 4 1 0 0 1
2 2 2 2 1 255 2 2 1 1 2 2 0 0 1 2
1 2 5 5 255 2 4 5 6 6 5 2 2 4 2 2
2 2 0 255 2 2 1 0 1 2 2 2 2 0 1 1
0 255 0 1 2 4 5 5 6 0 4 4 4 2 2 255
2 1 1 1 1 2 5 5 9 5 5 5 5 5 2 2
2 2 1 2 2 2 2 2 2 2 2 4 5 6 5 4
2 255 2 2 2 2 2 4 6 5 5 1 2 2 2 1
1 1 255 1 1 1 1 2 2 2 2 2 1 1 255 4
4 4 4 4 4 5 4 4 5 5 0 1 1 255 1 1
4 2 5 2 5 2 4 4 5 4 4 2 255 4 4 2
2 1 2 2 2 4 2 2 2 2 2 255 4 5 2 2
2 5 5 4 4 4 4 4 1 255 1 5 5 5 4 1
2 2 2 2 2 2 2 2 255 4 4 2 2 5 5 5
5 12 12 4 5 4 255 2 2 5 5 5 4 2 2 2
4 4 4 2 2 255 1 2 2 0 0 2 2 1 1 1
4 2 2 2 255 4 2 2 1 2 4 4 1 1 4 4
4 4 255 2 2 5 5 2 2 2 2 1 4 1 4 5
4 4 255 4 4 2 1 4 2 2 2 1 2 2 2 2
255 4 2 2 2 2 2 4 5 4 1 1 0 0 2 255
4 4 4 5 5 8 8 4 4 4 4 1 1 255 1 1
1 4 9 47 47 78 50 50 8 6 4 255 4 4 2 2
4 8 9 9 10 6 5 5 4 4 255 4 2 2 1 2
4 6 4 2 2 2 2 4 255 4 4 5 9 9 9 12
10 12 10 8 6 4 4 255 4 4 4 6 10 17 21 37
21 6 2 2 2 2 255 4 4 5 6 9 18 47 5 4
4 4 4 2 255 2 2 1 1 1 1 5 1 1 1 5
0 4 1 4 255 5 5 5 5 12 32 32 47 27 6 4
4 255 4 2 2 4 4 1 1 5 13 13 5 2 2 2
255 2 2 0 0 2 4 4 5 5 5 1 2 4 4 255
1 4 4 6 8 8 6 10 21 21 5 2 2 0 255 2
2 1 1 4 5 6 5 2 1 1 1 1 255 4 4 2
2 2 2 2 6 4 5 4 4 2 255 1 1 1 1 1
14 32 62 103 103 44 6 6 4 1 1 1 2 2 5 5
4 4 2 1 4 4 6 10 9 5 4 2 255 2 2 4
4 4 6 10 9 6 1 2 2 2 2 2 1 255 1 2
2 2 2 2 4 2 1 0 1 255 4 4 4 4 4 5
6 5 6 5 5 1 1 4 255 1 2 4 5 5 5 6
5 5 5 5 4 4 4 255 2 4 1 4 2 4 4 5
8 5 2 2 2 2 255 4 4 4 4 4 4 4 4 4
4 4 4 1 255 1 4 5 4 4 4 5 5 5 4 4
2 4 4 255 1 2 2 6 6 82 82 62 62 59 29 10
4 255 1 2 5 5 5 6 8 8 6 5 4 5 2 2
255 1 1 1 0 2 2 4 1 2 2 2 4 4 4 255
4 1 2 1 4 8 8 2 4 4 4 4 4 255 4 2
2 6 6 9 8 8 8 9 8 5 5 4 4 255 4 2
2 4 6 6 6 2 2 2 2 2 2 255 2 2 4 8
8 5 5 16 2 2 1 1 1 4 255 5 4 9 42 65
127 177 127 4 4 4 2 2 255 1 1 2 58 153 181 181
166 78 78 46 13 6 255 0 0 2 5 8 13 13 13 16
10 9 6 6 5 255 4 2 2 1 8 86 86 16 10 6
2 1 1 255 4 4 6 13 47 67 67 71 82 82 37 12
4 4 255 4 9 16 37 65 65 58 58 103 37 6 6 2
2 255 4 5 8 18 62 62 54 51 51 77 24 5 4 255
4 1 1 1 5 5 8 5 5 5 5 2 4 2 4 255
5 6 9 35 35 44 47 61 47 33 8 2 255 4 1 4
4 21 39 225 255 255 255 54 14 4 2 255 2 2 0 0
4 44 47 94 10 10 10 4 1 1 255 1 2 6 8 13
160 160 123 66 66 25 5 4 2 255 2 2 2 5 8 9
9 8 6 4 2 1 1 255 2 2 2 2 2 6 6 6
5 6 4 2 2 255 1 1 1 2 14 195 255 255 255 255
255 255 10 5 2 2 4 4 5 6 5 4 4 4 8 16
75 75 63 12 9 6 4 255 2 5 4 4 10 36 39 36
21 20 4 2 2 2 2 1 255 2 4 5 8 16 16 10
6 5 4 4 255 4 4 4 4 4 6 14 23 13 13 5
1 1 1 255 1 2 4 5 5 6 18 18 18 17 8 5
4 4 255 2 5 5 5 5 5 36 36 44 35 6 2 1
2 255 2 5 5 6 6 6 23 23 12 8 5 1 0 255
2 4 5 5 8 14 18 28 18 13 5 2 2 2 255 0
2 6 73 86 99 86 70 63 84 62 29 10 255 1 2 5
5 6 51 55 63 77 54 4 4 2 1 255 1 1 1 2
6 6 6 12 5 4 4 4 4 4 255 5 2 6 6 36
81 81 65 31 12 4 4 2 255 4 4 6 9 25 25 25
27 27 21 10 6 5 2 4 255 2 2 2 4 17 70 70
20 2 1 1 1 2 255 2 2 8 12 128 212 212 176 8
4 2 2 2 4 255 6 9 81 81 168 174 202 222 222 65
6 4 2 255 5 5 111 222 222 218 184 181 166 166 108 71
13 255 2 2 4 9 27 27 27 42 32 32 16 8 8 5
255 4 4 4 10 103 135 128 139 112 40 10 1 1 255 5
9 13 48 67 71 111 132 120 108 82 23 12 4 255 5 21
86 89 101 90 88 71 103 103 39 6 2 1 255 4 8 24
40 62 86 67 86 77 85 69 24 4 255 4 1 1 5 13
13 13 8 5 5 2 2 4 2 5 255 6 23 32 44 39
44 32 54 33 33 20 2 255 1 1 4 12 39 255 255 255
255 255 255 149 6 2 255 2 1 1 1 44 65 120 120 120
70 10 4 1 1 255 4 4 5 9 217 234 180 160 161 161
82 25 4 2 255 2 2 4 8 9 13 13 16 9 6 4
2 2 255 2 2 2 2 4 8 4 6 6 6 4 1 1
255 1 2 2 24 255 255 255 255 255 255 255 255 255 10 1
1 2 2 5 6 4 4 4 8 16 86 193 193 212 143 12
10 4 255 5 5 5 6 88 88 103 89 96 96 96 13 2
2 2 2 255 4 6 24 97 100 100 35 10 6 4 4 255
5 5 4 5 6 32 71 40 40 40 35 4 1 2 255 2
2 4 5 6 27 59 62 51 52 23 14 5 2 255 1 4
4 5 6 36 100 126 120 115 31 4 1 2 255 2 4 5
8 9 23 52 61 61 13 8 5 2 255 2 4 5 5 14
65 75 99 99 146 18 6 5 5 255 1 6 73 99 101 101
101 81 81 100 100 33 10 255 4 4 5 5 44 78 77 86
109 96 77 4 4 4 255 1 1 1 4 8 9 14 23 23
23 4 5 4 5 255 5 8 13 43 62 84 90 65 42 35
12 4 2 255 5 8 13 28 66 43 33 33 31 27 21 8
5 2 2 255 2 2 4 162 231 231 245 245 23 5 1 1
1 255 2 4 16 128 255 255 255 255 176 4 4 4 4 4
255 9 122 168 204 204 177 177 210 210 115 43 4 4 255 9
65 149 230 255 255 255 255 255 255 255 123 10 255 2 2 9
27 39 44 52 61 46 46 32 16 8 5 255 4 5 10 112
112 139 139 149 128 124 40 6 2 255 5 13 62 66 67 71
111 150 132 103 82 24 16 5 255 21 86 89 89 88 88 88
82 103 48 48 6 4 2 255 5 18 32 32 82 132 86 85
67 85 69 32 6 255 4 1 35 35 13 8 4 5 5 8
32 8 8 6 6 255 25 28 32 35 35 31 28 25 33 32
12 5 255 1 1 6 17 255 255 255 255 255 255 255 255 127
6 255 2 2 2 16 47 65 63 120 70 120 70 5 1 1
255 4 8 66 160 255 255 234 180 202 206 187 69 10 2 255
2 2 5 8 10 13 16 18 24 25 9 2 2 255 2 2
2 4 12 8 5 5 8 8 4 1 2 255 2 2 6 195
255 255 255 255 255 255 255 255 255 104 6 2 2 2 5 5
2 2 5 16 155 193 255 255 255 255 80 25 10 255 5 5
6 88 145 145 154 122 122 96 96 14 5 4 1 1 255 4
6 35 101 100 100 100 69 9 6 4 255 4 4 4 5 12
51 86 74 74 47 47 35 2 2 255 4 4 4 5 27 92
92 108 107 105 59 52 8 1 255 4 4 4 5 10 100 135
147 145 153 113 31 1 2 255 2 5 5 8 37 73 73 93
93 85 13 5 5 255 4 5 8 14 54 101 101 131 146 176
146 18 5 2 255 6 42 80 80 101 70 70 70 81 100 90
33 9 255 4 4 4 20 78 92 105 108 154 149 77 42 4
2 255 2 2 2 5 28 28 48 23 27 27 6 6 4 2
255 8 13 43 84 84 62 62 46 46 43 12 2 2 255 5
5 16 29 32 33 33 33 31 27 25 17 5 2 2 255 4
4 103 231 231 231 231 255 73 23 6 1 1 255 2 4 54
255 255 255 255 255 255 101 5 4 5 4 255 122 130 211 204
255 174 174 210 210 116 43 4 4 255 10 111 149 189 222 255
255 255 255 255 223 123 9 255 2 6 23 39 40 52 77 77
66 59 59 55 17 5 255 2 9 108 154 154 154 128 128 101
203 70 31 5 255 5 14 75 75 84 84 111 122 103 93 93
24 16 5 255 84 96 108 118 88 82 82 82 97 48 48 6
4 1 255 5 36 46 33 104 86 80 80 67 93 69 20 10
255 1 4 25 35 20 18 4 8 8 37 37 32 8 5 8
255 55 43 32 32 28 28 25 20 25 20 17 6 255 2 2
12 58 255 255 255 255 255 255 255 255 127 12 255 2 2 2
59 65 70 63 63 35 71 71 27 5 4 255 4 36 160 255
255 255 255 233 233 249 206 90 10 2 255 4 4 5 6 8
9 13 18 23 24 17 2 2 255 2 4 4 4 12 6 4
0 2 2 4 4 4 255 2 6 241 255 255 255 255 255 255
255 255 255 255 255 18 2 2 2 5 5 2 5 8 33 240
240 255 255 255 255 249 39 10 255 2 5 6 96 157 157 161
141 122 96 166 24 14 8 1 1 255 5 12 101 116 116 100
142 142 71 5 4 255 4 4 5 8 29 51 84 65 44 44
44 35 4 2 255 4 4 4 8 27 105 101 101 89 71 58
33 1 1 255 4 4 4 4 10 105 135 145 113 145 85 40
6 2 255 2 2 5 16 67 81 73 85 97 85 17 5 2
255 5 5 8 43 70 100 99 99 131 176 161 82 10 5 255
8 50 80 80 104 101 81 67 71 124 96 61 9 255 5 4
4 20 92 92 105 105 135 112 94 69 9 2 255 2 2 4
4 8 14 10 14 29 40 14 4 2 2 255 8 13 44 71
62 44 44 46 46 43 12 4 4 255 5 8 16 29 29 33
18 21 27 31 27 12 5 2 2 255 4 5 127 162 231 227
231 255 233 73 6 4 1 255 1 4 54 196 255 255 81 255
255 255 5 4 4 4 255 52 168 241 255 255 255 204 210 132
116 12 5 4 255 10 189 189 164 164 219 225 255 248 248 223
16 9 255 4 13 31 46 52 54 54 54 48 52 59 55 17
10 255 4 13 158 158 154 92 80 80 101 142 101 9 5 255
5 16 75 75 84 66 88 63 88 93 103 66 14 6 255 108
164 113 77 42 42 82 97 97 48 48 12 4 1 255 13 46
81 62 62 62 52 52 52 67 52 17 10 255 0 2 2 25
20 20 5 5 5 36 24 2 2 2 6 255 55 39 28 28
16 16 9 10 13 17 35 6 255 5 6 13 58 255 255 255
255 255 255 255 255 35 23 255 2 2 4 73 73 52 52 52
35 71 71 39 9 4 255 4 128 195 255 255 226 226 233 249
249 249 135 10 4 255 4 4 6 8 8 9 10 13 18 18
12 2 2 255 4 4 4 4 4 6 5 2 2 4 4 6
2 255 2 6 241 255 255 255 255 255 255 255 255 255 255 255
6 2 2 4 5 2 2 8 18 80 240 255 255 255 245 245
207 65 10 255 2 5 13 111 157 141 141 122 122 103 138 27
24 10 1 1 255 5 10 93 119 119 86 69 69 31 4 4
255 4 4 6 10 29 50 80 65 44 42 43 10 4 4 255
2 2 4 8 25 105 101 101 101 105 58 17 1 1 255 4
4 4 5 6 135 135 108 100 113 85 40 6 2 255 2 2
5 12 77 105 97 85 85 32 17 1 1 255 5 5 8 54
75 104 104 100 131 96 128 80 8 4 255 5 42 80 90 70
70 54 67 90 176 176 32 10 255 4 4 4 5 58 70 134
134 135 112 69 46 6 2 255 2 4 4 4 6 14 29 36
39 36 9 4 2 2 255 8 17 86 86 71 52 52 100 93
43 8 5 5 255 5 8 14 25 28 23 18 21 46 35 27
14 6 4 2 255 4 5 103 127 255 202 202 233 215 73 6
2 2 255 1 4 33 196 255 244 184 185 255 255 5 2 4
4 255 50 141 211 255 255 255 204 255 255 255 6 4 2 255
10 189 207 164 164 196 219 255 255 255 223 23 9 255 8 13
32 43 46 46 54 54 61 52 52 52 17 10 255 8 8 36
77 61 63 67 80 101 101 17 9 4 255 5 14 67 120 84
61 63 63 93 146 118 25 12 5 255 138 161 138 101 54 101
66 66 89 89 12 8 2 2 255 4 81 99 81 33 33 33
51 52 67 52 13 9 255 0 2 8 14 14 14 5 5 5
12 8 4 2 2 2 255 48 39 25 29 20 42 9 13 13
29 29 6 255 2 6 13 25 120 255 255 255 255 255 255 255
35 13 255 1 1 4 42 59 70 70 73 73 103 39 27 9
2 255 2 128 195 255 226 226 238 233 249 249 255 90 13 4
255 4 4 4 6 6 12 10 10 17 12 10 5 2 255 5
5 4 4 6 8 4 4 4 5 6 6 2 255 2 6 96
255 255 255 255 255 255 255 255 255 255 255 5 2 4 4 5
2 4 5 9 80 210 240 240 245 207 207 207 65 9 255 2
4 13 84 96 96 113 113 113 104 138 27 24 5 1 4 255
6 9 93 119 215 119 112 51 28 4 4 255 4 4 6 8
17 50 80 58 58 58 32 6 4 4 255 2 2 2 8 17
71 101 101 101 97 33 4 2 0 255 0 4 6 5 5 9
105 90 85 85 47 12 2 2 255 2 1 4 10 69 81 81
81 75 32 17 2 1 255 4 4 8 12 71 100 100 141 141
96 96 24 6 2 255 2 29 90 146 139 104 61 74 75 188
188 33 10 255 2 2 2 4 58 105 134 135 135 112 51 24
6 5 255 4 4 2 2 5 12 29 36 36 23 8 4 4
4 255 8 12 66 86 85 71 85 136 100 62 8 6 5 255
6 6 10 23 28 25 21 21 27 31 27 14 6 2 2 255
4 5 71 127 255 180 180 198 198 18 2 2 1 255 4 4
28 164 255 255 244 185 255 164 8 2 1 1 255 20 141 237
255 255 255 204 255 255 255 6 5 1 255 5 85 164 126 134
149 166 255 255 255 248 33 9 255 8 9 32 48 62 62 54
43 48 50 50 23 10 9 255 4 4 13 61 61 63 80 101
101 73 14 4 2 255 4 8 48 67 65 61 65 74 161 146
131 16 10 4 255 27 113 61 61 61 92 58 51 58 81 51
12 8 2 255 4 51 81 81 81 37 37 48 52 52 37 5
4 255 1 2 2 6 8 6 5 5 1 1 1 1 2 2
1 255 17 25 25 25 17 17 14 18 18 35 29 4 255 1
2 13 25 42 255 255 255 255 255 255 200 35 16 255 2 2
4 13 63 63 69 69 73 104 39 8 1 1 255 1 10 92
195 215 238 238 233 233 233 183 27 10 5 255 2 2 4 4
8 13 12 8 8 8 4 4 4 255 4 5 5 5 6 10
4 4 4 5 4 2 1 255 1 2 32 146 255 255 255 255
255 255 255 255 255 113 5 2 4 4 5 4 4 5 10 28
130 195 210 195 210 111 73 12 5 255 2 4 6 20 77 84
94 113 147 104 82 13 5 5 1 2 255 6 8 13 119 134
134 112 31 5 4 4 255 4 4 4 9 12 44 54 58 58
58 29 5 4 2 255 2 1 1 2 6 17 37 44 44 65
12 4 2 2 255 0 1 5 5 5 6 73 84 84 48 39
10 2 2 255 2 1 1 6 27 69 70 75 70 29 6 2
2 255 5 5 8 10 71 104 104 145 141 126 80 9 5 2
255 2 6 74 90 93 70 61 75 147 153 153 18 16 255 1
1 1 2 47 70 112 134 134 51 46 12 5 5 255 4 4
2 1 5 6 12 23 23 9 8 4 4 2 255 4 8 13
92 92 112 119 136 100 24 8 6 2 255 6 6 8 20 35
36 47 35 27 24 18 10 5 4 2 255 4 5 6 77 183
183 183 150 100 8 2 2 1 255 4 5 6 164 244 244 244
185 164 32 9 2 2 2 255 4 75 214 237 237 181 218 191
255 62 6 5 1 255 1 37 126 126 141 153 169 218 255 255
252 33 9 255 6 8 14 32 39 42 61 54 61 50 24 10
8 6 255 4 4 5 36 67 116 109 101 73 28 2 4 5
255 4 5 42 48 51 65 73 97 161 97 32 16 4 1 255
2 31 61 101 113 113 66 58 81 81 37 9 8 2 255 2
8 73 81 82 82 48 50 52 50 25 5 4 255 2 2 5
6 6 6 5 5 5 5 4 4 2 2 2 255 17 25 44
25 35 17 18 37 28 28 4 4 255 0 2 12 13 37 42
255 255 255 253 166 48 17 4 255 1 2 2 5 13 42 61
42 33 27 8 4 0 0 255 1 2 13 52 207 255 255 245
245 233 123 17 4 4 255 2 2 2 2 6 12 8 5 5
5 4 2 2 255 1 2 5 5 12 13 10 4 2 2 2
2 1 255 1 2 5 37 146 255 255 255 255 255 231 255 113
6 4 1 4 4 5 5 5 5 5 6 10 130 155 155 210
81 16 8 5 255 2 1 1 5 20 37 105 113 113 73 14
8 5 5 1 1 255 4 6 8 13 119 134 112 8 5 4
4 255 5 2 2 4 8 14 28 44 39 39 20 4 1 1
255 2 2 1 2 2 6 9 24 24 12 4 4 2 1 255
1 2 5 2 4 6 8 9 48 20 10 6 2 2 255 4
1 2 2 6 21 27 48 48 8 5 4 2 255 5 4 4
6 10 58 58 58 97 66 9 5 4 2 255 2 4 6 80
93 90 78 78 88 147 27 13 10 255 2 2 1 2 39 66
66 86 44 35 12 8 4 6 255 4 4 2 2 2 5 5
5 5 5 4 4 4 4 255 4 4 4 4 85 100 112 119
24 17 4 4 1 255 4 4 4 5 20 35 25 18 17 13
10 6 5 4 2 255 4 5 5 6 77 158 100 78 5 4
2 1 1 255 5 5 5 8 164 210 188 143 32 9 5 2
2 2 255 2 4 75 97 200 97 218 181 191 6 4 5 5
255 2 8 80 118 141 161 169 193 193 252 52 17 9 255 5
6 9 14 35 35 39 28 28 24 16 8 6 4 255 1 1
2 5 67 116 94 50 28 1 1 2 4 255 4 4 12 13
48 52 74 82 97 25 21 16 4 1 255 2 2 51 101 113
113 67 67 73 51 21 9 6 2 255 2 5 8 51 82 82
48 62 52 25 12 2 1 255 1 1 1 1 1 1 1 5
5 5 4 2 2 2 4 255 4 10 13 12 12 12 39 39
28 8 5 4 255 0 2 2 13 13 33 33 73 127 127 31
17 9 1 255 1 2 2 4 5 5 5 16 5 6 5 1
0 0 255 1 2 5 21 52 215 207 150 150 101 6 4 4
4 255 4 4 1 2 6 6 6 5 5 4 4 2 2 255
1 2 4 2 2 10 5 5 2 2 2 2 5 255 2 4
4 9 32 71 255 255 255 255 211 23 6 4 1 1 1 2
6 6 6 4 4 2 6 10 23 36 36 21 12 6 4 255
2 1 1 2 6 20 37 73 73 25 8 5 5 5 2 1
255 2 5 5 5 8 8 8 4 2 4 4 255 4 2 2
2 8 14 23 24 28 20 8 2 1 1 255 2 1 1 2
4 5 5 5 5 4 4 2 2 4 255 2 2 4 2 4
6 6 6 6 5 5 5 2 2 255 2 2 2 4 5 6
8 8 8 6 5 2 2 255 5 5 5 2 5 5 18 18
9 5 5 5 5 5 255 2 2 5 6 80 88 78 78 78
16 13 12 10 255 4 2 2 2 5 9 8 9 8 6 5
4 2 0 255 4 4 2 2 1 4 2 4 2 5 4 4
4 4 255 5 5 8 4 8 10 10 8 5 5 4 2 1
255 4 4 4 2 2 6 12 12 12 4 4 4 2 4 2
255 5 5 4 4 5 5 5 4 4 4 2 2 2 255 5
4 4 4 4 8 5 5 5 4 4 2 4 2 255 2 2
2 8 48 69 69 62 4 4 4 5 5 255 2 2 8 82
118 153 153 153 84 81 17 6 6 255 5 6 8 8 6 9
12 12 10 10 8 6 6 4 255 2 2 5 5 9 29 29
29 4 2 2 4 5 255 4 4 6 8 8 8 52 61 13
13 8 6 1 1 255 2 2 2 74 74 67 29 29 10 4
4 4 6 4 255 2 4 5 5 25 25 12 12 12 12 2
2 2 255 2 1 1 1 5 4 4 4 5 4 4 1 2
2 4 255 1 2 5 6 10 10 12 9 8 6 5 4 255
1 2 2 4 5 6 8 8 8 8 9 2 1 1 255 1
1 1 1 1 4 4 4 4 2 1 1 1 1 255 2 4
5 8 21 12 12 8 8 2 2 2 2 2 255 4 4 1
1 5 6 6 5 5 5 5 4 4 255 1 1 4 2 2
2 5 5 5 2 2 2 5 255 4 4 4 6 9 9 20
20 24 8 23 4 0 0 1 1 1 1 6 6 5 4 2
2 4 5 6 8 8 10 4 5 4 255 2 2 1 5 5
6 10 17 12 6 4 4 4 5 4 1 255 2 4 4 4
4 5 5 5 2 2 2 255 4 2 2 2 6 8 8 6
6 5 5 4 1 1 255 2 2 2 2 4 4 5 4 4
4 4 2 2 2 255 4 2 4 2 2 4 5 6 5 2
4 4 4 2 255 2 2 2 4 2 2 2 5 6 5 4
4 4 255 2 2 0 1 1 4 5 5 5 4 4 4 5
5 255 2 1 2 5 5 8 9 9 6 6 8 5 5 255
4 2 5 2 5 5 6 6 5 4 4 4 4 1 255 4
4 2 2 1 4 1 4 4 5 5 4 4 4 255 4 5
4 4 4 4 2 2 2 4 4 4 2 255 2 4 4 1
1 2 6 8 6 4 4 4 2 4 4 255 5 5 4 2
4 5 4 4 4 2 2 2 5 255 5 4 4 4 4 4
5 4 2 2 2 2 2 2 255 1 2 1 4 4 4 4
4 2 2 2 2 1 255 2 2 2 2 4 9 9 8 6
6 2 2 4 255 5 5 5 5 4 5 6 6 6 5 5
5 4 4 255 1 2 4 5 5 6 5 4 2 2 2 2
1 255 2 4 4 6 5 6 6 8 4 4 4 2 2 2
255 2 1 1 4 5 5 5 4 4 2 2 4 4 2 255
2 4 2 5 5 5 5 5 4 4 1 1 1 255 2 2
1 0 1 1 1 1 2 2 5 2 2 2 5 255 2 2
2 4 5 6 5 2 4 2 5 1 255 1 1 1 2 2
2 1 2 2 2 2 2 2 1 255 0 0 1 1 1 2
4 4 4 2 0 1 0 1 255 5 5 5 4 4 4 5
4 2 2 4 2 2 2 255 4 4 2 2 2 4 4 4
5 5 4 4 1 255 1 4 4 4 2 2 4 4 5 0
5 1 5 255 4 2 4 4 5 4 2 4 5 4 2 1
1 0 2 1 1 0 5 5 4 4 1 1 2 4 5 5
4 5 4 4 2 255 2 4 5 8 5 6 6 6 6 2
2 4 2 5 4 4 255 2 2 2 4 4 4 4 4 2
2 2 255 2 2 2 2 4 4 5 4 5 4 5 5 4
2 255 2 2 2 5 5 5 5 4 2 1 2 2 2 2
255 4 4 5 4 2 1 2 2 4 4 4 4 4 2 255
2 2 2 4 2 2 2 4 4 4 2 4 4 255 2 2
0 0 2 4 4 4 4 2 2 2 5 5 255 2 2 2
5 5 5 4 6 2 5 4 5 5 255 5 2 5 1 4
2 2 2 4 4 4 4 4 4 255 2 2 2 2 2 2
2 4 4 4 4 4 4 2 255 2 4 4 2 1 2 1
2 2 4 4 4 2 255 2 4 4 1 1 1 2 6 6
4 2 2 2 4 4 255 5 5 2 2 2 4 4 4 4
4 6 5 5 255 2 2 2 2 4 4 4 4 2 2 2
2 2 2 255 255 255 255 255 255 255 255 255 255 255 255 255
255 255 255 255 255 255 255 255 255 255 255 255 255 255 255 255
255 255 255 255 255 255 255 255 255 255 255 255 255 255 255 255
255 255 255 255 255 255 255 255 255 255 255 255 255 255 255 255
255 255 255 255 255 255 255 255 255 255 255 255 255 255 255 255
255 255 255 255 255 255 255 255 255 255 255 255 255 255 255 255
255 255 255 255 255 255 255 255 255 255 255 255 255 255 255 255
255 255 255 255 255 255 255 255 255 255 255 255 255 255 255 255
255 255 255 255 255 255 255 255 255 255 255 255 255 255 255 255
255 255 255 255 255 255 255 255 255 255 255 255 255 255 255 255
255 255 255 255 255 255 255 255 255 255 255 255 255 255 255 255
255 255 255 255 255 255 255 255 255 255 255 255 255 255 255 255
255 255 255 255 255 255 255 255 255 255 255 255 255 255 255 255
255 255 255 255 255 255 255 255 255 255 255 255 255 255 255 255
255 255 255 255 255 255 255 255 255 255 255 255 255 255 255 255
255 255 255 255 255 255 255 255 255 255 255 255 255 255 255 255
255 255 255 255 255 255 255 255 255 255 255 255 255 255 255 255
255 255 255 255 255 255 255 255 255 255 255 255 255 255 255 255
255 255 255 255 255 255 255 255 255 255 255 255 255 255 255 255
255 255 255 255 255 255 255 255 255 255 255 255 255 255 255 255
255 255 255 255 255 255 255 255 255 255 255 255 255 255 255 255
255 255 255 255 255 255 255 255 255 255 255 255 255 255 255 255
255 255 255 255 255 255 255 255 255 255 255 255 255 255 255 255
255 255 255 255 255 255 255 255 255 255 255 255 255 255 255 255
255 255 255 255 255 255 255 255 255 255 255 255 255 255 255 255
255 255 255 255 255 255 255 255 255 255 255 255 255 255 255 255
255 255 255 255 255 255 255 255 255 255 255 255 255 255 255 255
255 255 255 255 255 255 255 255 255 255 255 255 255 255 255 1
1 1 4 2 2 2 1 2 2 2 2 1 255 1 2 2
2 0 0 0 4 5 4 4 2 2 255 4 4 4 4 4
4 2 1 0 0 0 0 1 4 255 2 2 2 1 5 5
4 4 2 1 4 2 4 255 2 1 2 1 4 4 4 2
2 1 1 2 2 2 255 4 1 1 2 4 4 4 5 2
2 2 2 1 2 255 2 2 2 4 5 5 0 0 0 0
1 1 1 255 2 2 1 0 1 0 0 0 1 4 5 2
1 0 0 255 0 4 2 4 2 2 2 1 1 1 2 2
255 2 4 2 2 1 1 1 1 1 2 4 2 2 1 255
2 2 2 2 2 2 4 4 4 2 1 2 1 2 255 4
1 0 0 1 2 4 4 4 4 4 2 2 2 255 4 4
4 2 2 2 2 1 2 2 2 1 0 255 0 1 2 2
2 4 6 6 6 5 5 5 1 255 1 2 2 2 2 2
2 2 2 2 2 1 1 1 2 1 1 1 2 2 2 2
1 1 1 2 2 2 2 4 4 4 2 255 2 2 4 4
4 2 4 5 5 5 5 5 2 5 5 5 255 2 2 2
2 2 4 4 4 1 2 4 255 2 5 6 6 4 1 4
4 4 4 5 5 4 5 255 2 2 2 4 4 4 4 1
1 1 1 1 2 1 255 1 4 4 4 1 0 0 4 4
4 1 2 4 4 255 2 2 4 2 1 1 4 4 4 4
2 4 4 255 4 5 4 4 4 4 2 2 2 4 2 2
2 2 255 1 1 2 4 2 1 1 2 2 2 2 1 5
255 5 5 6 2 2 2 4 4 4 4 4 4 4 4 255
1 1 2 4 2 1 1 1 1 2 2 4 1 4 255 2
2 1 1 1 4 2 2 2 2 2 2 2 255 2 2 2
2 2 2 2 1 4 5 5 2 4 4 4 255 2 5 6
6 5 5 4 2 2 2 6 6 5 255 2 2 2 2 2
2 2 4 4 4 4 4 2 2 255 2 0 2 4 4 4
2 1 0 0 2 5 1 255 0 1 1 1 0 0 0 2
2 4 2 2 2 255 4 4 4 4 4 4 2 4 4 6
5 0 0 4 255 4 2 2 1 4 5 4 4 4 5 5
4 4 255 2 2 2 2 4 2 2 2 1 1 1 2 1
1 255 4 2 2 2 4 5 5 5 4 2 2 2 1 2
255 2 4 4 5 5 5 5 0 0 0 2 2 2 255 2
2 2 1 1 0 0 2 4 5 1 1 1 1 0 255 0
4 4 4 2 2 2 2 1 1 2 4 255 4 4 2 2
2 2 2 2 1 2 2 2 1 1 255 4 2 2 4 2
2 2 4 2 2 2 2 2 4 255 4 0 1 1 2 2
13 40 31 24 4 2 0 2 255 5 5 5 2 2 2 5
5 5 4 2 2 0 255 0 0 1 2 2 4 6 8 8
8 8 8 1 255 1 2 2 1 2 2 4 2 2 2 2
1 1 1 2 2 2 2 2 2 2 2 2 4 2 2 2
2 5 5 2 2 2 255 2 2 2 2 4 2 5 5 8
8 6 5 5 5 5 4 255 4 2 2 2 4 5 4 2
2 2 4 255 5 5 6 6 6 1 6 5 5 5 5 2
2 5 255 2 2 4 4 4 4 4 4 5 2 1 1 2
2 255 1 1 2 2 2 5 6 5 4 5 2 2 2 2
255 2 2 5 5 4 4 4 4 4 4 4 4 2 255 4
5 2 4 2 4 4 6 4 5 4 4 4 4 255 0 0
1 2 2 2 2 2 5 2 6 2 4 255 1 1 5 2
2 4 4 5 5 8 5 4 4 4 255 4 1 1 2 2
4 4 4 4 4 1 4 1 2 255 2 1 1 2 4 6
6 5 4 4 2 1 1 255 4 2 2 2 2 2 2 1
8 5 5 4 4 4 5 255 4 6 6 17 18 31 5 5
2 2 5 2 4 255 1 1 2 4 2 2 2 2 2 4
4 4 2 2 255 1 1 1 6 6 6 6 4 2 2 4
4 1 255 0 1 0 0 0 0 0 2 2 4 2 4 2
255 2 4 4 6 8 9 32 104 39 39 8 2 1 2 255
2 2 2 4 6 6 8 13 13 8 8 6 4 255 1 1
2 1 1 1 2 1 1 0 1 2 1 2 255 4 2 2
2 5 5 5 6 5 2 2 4 4 4 255 4 4 5 6
6 8 8 6 6 2 5 5 5 255 4 4 4 1 1 0
4 6 6 6 5 2 2 2 1 255 1 4 4 4 4 2
9 5 5 4 4 4 255 4 4 4 5 5 6 6 8 8
5 2 2 2 4 255 2 2 2 4 2 4 4 5 5 9
5 5 4 5 255 4 0 6 2 6 31 82 88 88 81 24
4 4 4 255 5 5 5 4 4 5 5 5 5 4 2 2
1 255 2 1 5 4 6 6 25 29 29 58 36 33 2 255
1 1 1 1 2 2 2 2 2 2 2 1 1 2 2 2
2 2 2 2 2 2 2 5 5 4 4 28 28 6 5 4
2 255 2 4 4 4 6 62 248 255 255 255 255 94 8 6
8 5 255 4 4 5 5 8 10 6 5 6 5 5 255 4
4 4 2 2 2 6 6 10 6 6 5 2 4 255 1 1
4 5 5 5 8 12 8 6 2 2 2 2 255 2 2 2
2 5 6 9 9 9 8 8 6 2 2 255 2 6 6 6
5 5 6 8 8 4 4 1 1 255 4 4 2 4 4 8
6 8 8 6 4 4 4 4 255 0 0 1 2 5 5 27
27 12 5 8 4 2 255 2 2 2 5 5 6 5 9 9
9 6 5 5 4 255 1 1 1 4 4 5 5 10 10 6
5 5 1 2 255 2 2 2 4 5 8 20 21 5 4 2
1 2 255 4 1 1 1 4 5 29 25 25 9 8 4 4
4 4 255 4 6 17 50 188 188 161 146 55 21 6 6 4
255 1 2 2 4 5 2 2 2 2 2 4 4 2 2 255
1 1 2 6 27 50 50 50 6 4 4 4 1 255 1 4
4 4 0 2 2 2 2 4 4 4 2 255 2 4 5 10
147 147 138 130 104 104 39 8 4 2 255 2 2 4 6 48
85 85 52 47 42 9 8 4 255 2 5 4 4 1 4 4
4 4 5 5 2 1 1 255 2 2 2 4 8 33 52 52
28 6 6 6 5 4 255 4 4 5 12 21 21 13 13 13
13 9 5 5 255 5 4 4 4 4 5 8 10 10 10 6
4 4 2 1 255 1 4 5 6 13 29 33 33 21 10 6
4 255 2 2 4 5 6 14 14 13 13 8 4 4 4 4
255 4 1 1 2 2 5 5 5 12 12 9 6 5 6 255
4 1 6 6 31 255 255 255 255 255 122 24 4 4 255 2
2 5 5 46 255 255 170 135 16 5 4 1 255 1 1 6
6 6 164 255 255 255 108 59 44 2 255 0 0 0 0 1
8 8 8 8 8 4 2 1 1 1 2 2 2 2 4 2
5 5 6 6 13 69 105 51 42 32 4 1 255 2 2 4
5 168 245 255 255 255 255 255 255 138 8 6 5 255 4 4
5 14 36 50 51 44 8 5 5 255 4 4 4 4 4 6
14 29 29 28 16 5 1 1 255 1 1 4 5 5 12 28
28 18 8 6 5 2 2 255 4 2 4 4 6 13 29 43
29 28 10 6 2 2 255 4 2 6 8 23 28 31 31 28
18 4 1 1 255 2 2 2 2 4 8 9 13 21 21 6
4 1 4 255 1 1 2 4 8 51 51 66 66 63 12 8
4 255 2 2 2 4 6 12 32 48 31 29 10 6 5 4
255 1 1 1 4 5 21 54 80 80 31 12 6 4 2 255
2 2 2 5 9 20 36 23 23 21 4 1 1 255 4 4
4 1 12 35 36 36 36 31 17 4 4 4 2 255 5 6
66 160 198 198 164 161 164 112 21 6 2 255 1 2 5 6
8 28 43 32 9 6 6 2 2 2 255 1 1 5 27 50
59 71 92 61 46 6 4 1 255 1 1 4 8 8 8 4
5 5 5 5 4 1 255 2 5 10 155 210 207 165 138 165
198 193 37 8 4 255 2 4 6 59 88 93 93 88 54 54
47 9 6 255 2 2 1 4 4 4 6 8 12 12 12 6
2 1 255 2 4 4 5 51 86 92 100 100 50 42 10 8
4 255 4 4 12 20 21 21 18 13 13 13 12 9 5 255
4 4 4 4 4 8 14 14 14 14 14 6 6 5 5 255
2 5 9 20 29 37 36 35 32 29 10 6 255 1 2 4
6 6 14 13 12 12 9 9 5 5 4 255 1 1 1 2
6 24 37 43 63 63 63 13 6 6 255 4 4 17 31 255
255 255 255 255 255 255 122 12 4 255 2 2 2 46 255 255
255 255 255 255 37 10 2 255 2 10 10 12 164 255 255 255
255 255 108 44 4 255 0 0 0 0 1 8 31 23 10 10
8 5 1 1 2 2 2 1 1 4 2 8 5 9 51 77
105 119 105 105 58 42 4 255 2 4 6 90 170 255 255 255
255 255 255 255 255 138 8 6 255 4 5 8 44 78 78 78
77 44 8 5 255 4 4 5 5 6 14 31 40 40 33 25
10 4 1 255 1 1 4 5 8 29 36 46 55 39 8 6
5 2 255 4 4 5 6 14 43 48 48 50 55 28 10 6
2 255 2 2 6 16 27 33 35 35 32 28 14 4 4 255
2 2 2 2 8 24 51 51 51 42 37 5 4 5 255 5
2 2 8 51 52 61 80 93 107 103 14 9 255 2 2 4
5 12 33 55 61 58 58 29 8 6 4 255 1 4 4 5
8 28 63 80 80 54 25 17 6 5 255 2 2 2 9 54
66 66 66 44 37 24 2 2 255 5 4 4 5 20 35 47
69 47 43 29 10 4 2 2 255 5 50 184 206 198 188 164
203 211 203 166 18 2 255 1 1 2 9 12 28 43 32 13
13 6 4 4 1 255 1 5 32 71 59 59 59 71 61 59
46 6 2 255 2 4 4 4 13 9 9 9 10 5 5 4
2 255 5 5 210 210 210 155 138 138 193 255 198 63 21 6
255 4 6 39 66 85 85 93 67 67 67 99 61 8 255 5
2 2 4 4 6 6 12 13 13 13 12 6 2 255 1 4
6 37 86 92 92 97 109 116 70 42 8 2 255 4 5 14
21 23 21 18 13 13 12 12 12 5 255 2 2 4 4 6
17 17 14 14 13 13 16 10 5 5 255 5 9 20 29 36
42 36 33 31 27 18 10 255 1 1 4 5 6 12 16 9
9 8 12 8 5 4 255 1 1 0 4 24 37 54 63 63
81 85 31 13 6 255 1 4 40 139 255 255 255 255 255 255
255 255 65 5 255 1 2 5 153 255 255 255 255 255 255 255
28 2 255 8 12 12 33 255 255 255 255 255 255 255 85 18
255 0 0 0 0 25 43 70 47 50 23 10 6 2 1 2
2 2 2 2 2 2 5 5 17 81 100 81 100 77 115 115
66 18 255 2 4 24 122 245 255 255 255 255 255 255 255 255
198 13 4 255 4 5 44 78 78 81 81 105 77 24 5 255
4 2 5 6 10 27 42 46 46 37 31 23 5 4 255 4
1 4 4 25 36 46 46 55 39 27 8 5 5 255 4 5
6 14 28 48 51 50 69 73 69 21 6 4 255 4 5 8
20 39 39 33 33 32 32 28 6 5 255 4 2 2 5 9
51 73 70 62 62 42 35 5 5 255 5 5 8 16 52 82
66 78 101 119 107 85 12 255 4 4 4 5 33 48 61 65
66 67 52 16 5 4 255 4 4 5 8 21 21 21 16 35
35 35 17 6 4 255 2 2 2 12 54 59 59 66 82 94
65 10 6 255 4 4 5 12 20 20 69 69 67 43 36 29
10 4 5 255 35 184 215 215 206 113 103 111 164 211 166 18
1 255 1 2 5 9 12 9 8 13 13 20 6 4 1 1
255 4 32 71 132 59 62 59 71 40 59 33 6 4 255 4
4 4 25 25 17 17 10 10 4 4 2 2 255 5 74 218
218 207 147 139 147 193 255 206 84 21 5 255 4 6 39 80
96 96 97 67 69 67 99 61 35 255 1 1 2 4 6 6
9 16 16 13 13 12 6 2 255 1 2 9 48 92 97 131
139 139 139 109 70 5 2 255 4 5 14 23 23 20 14 12
12 12 12 10 5 255 2 2 4 5 16 16 16 12 8 8
12 18 13 5 4 255 5 9 20 35 35 35 35 32 29 25
20 12 255 1 1 4 6 6 12 16 9 9 12 28 9 5
1 255 1 2 4 6 37 54 59 85 81 55 31 31 13 6
255 1 6 40 255 255 255 255 255 255 255 255 255 113 29 255
4 4 33 236 255 255 255 255 255 255 255 28 4 255 10 25
33 255 255 255 255 255 255 255 255 103 25 255 1 0 0 4
35 61 103 88 52 50 10 5 1 1 1 1 1 0 6 2
2 5 12 51 81 100 81 100 111 94 118 94 46 255 4 6
43 139 249 255 255 255 255 255 255 255 255 198 10 4 255 4
6 39 47 62 78 105 120 86 24 9 255 2 2 2 5 14
27 43 46 42 40 37 25 5 5 255 6 4 4 4 25 35
36 36 46 39 32 14 5 4 255 4 5 6 14 32 48 48
46 52 65 65 35 6 2 255 2 5 13 20 48 48 32 32
32 29 28 10 6 255 4 4 4 5 29 73 77 70 63 74
59 35 8 5 255 5 5 9 17 61 86 61 78 101 109 107
46 12 255 2 2 4 8 44 48 62 67 67 67 65 39 4
2 255 4 4 5 9 28 10 12 12 25 35 54 35 12 5
255 2 1 5 35 54 54 54 50 94 122 42 12 6 255 2
4 20 50 65 65 69 69 67 62 62 29 9 2 5 255 35
184 215 233 214 164 105 111 130 187 166 18 2 255 1 2 4
5 8 8 8 37 37 20 8 4 1 1 255 5 66 82 82
67 73 73 74 40 39 39 31 4 255 2 4 8 25 17 17
44 32 29 10 4 2 2 255 6 183 221 218 162 139 139 160
255 253 223 103 31 4 255 2 6 39 52 80 66 74 67 74
67 69 39 10 255 5 1 4 4 4 6 6 8 8 9 14
13 9 4 255 1 1 14 48 93 93 93 50 109 139 109 51
4 1 255 2 5 14 21 21 21 14 14 18 14 18 12 6
255 1 1 4 8 16 16 12 9 9 9 10 13 12 6 4
255 4 9 31 35 35 33 33 29 28 21 20 12 255 4 0
4 6 16 36 36 8 31 31 31 25 8 1 255 2 4 5
6 54 59 59 59 130 96 35 33 13 4 255 0 5 40 255
255 255 255 255 255 255 255 255 113 31 255 4 6 33 255 255
236 211 255 255 255 166 17 9 255 6 10 51 255 255 255 255
255 255 255 255 108 29 255 1 1 1 4 43 103 113 52 43
43 21 6 5 2 1 0 0 1 4 2 2 2 12 50 112
112 100 100 88 94 118 118 18 255 2 4 134 189 249 255 255
255 255 255 255 255 255 240 10 4 255 4 9 37 54 71 92
82 92 52 17 9 255 5 5 2 5 14 42 43 50 50 43
42 31 2 2 255 5 4 4 9 20 35 37 37 47 36 28
12 5 4 255 1 2 4 13 32 66 43 46 52 54 47 31
8 2 255 2 5 13 35 44 42 32 32 32 32 16 6 2
255 4 4 4 4 28 54 73 71 63 63 59 36 8 5 255
4 5 9 48 88 93 101 101 120 120 109 32 5 255 2 4
4 9 44 59 63 82 82 77 63 39 5 2 255 5 5 8
18 46 24 13 13 36 51 73 35 6 4 255 2 2 5 35
54 48 48 48 51 92 42 12 6 255 2 2 50 54 65 31
65 16 16 29 62 29 6 2 2 255 13 204 233 214 170 113
105 105 115 187 187 9 4 255 2 4 4 5 6 16 25 37
37 10 6 1 0 0 255 2 66 82 67 54 54 73 82 74
62 31 9 2 255 4 8 25 31 25 24 32 24 5 4 4
2 2 255 6 183 221 189 177 177 207 160 223 214 206 154 17
4 255 2 4 31 43 63 66 66 63 63 52 52 39 10 255
5 1 4 4 6 9 9 6 8 10 12 9 4 2 255 1
2 14 33 66 67 50 48 77 77 77 29 5 1 255 1 5
13 21 20 20 14 14 18 18 18 10 4 255 1 1 4 4
16 16 10 9 9 10 13 13 10 6 4 255 4 6 13 31
31 33 33 33 29 27 20 12 255 2 1 4 4 8 27 27
27 35 35 31 20 4 1 255 0 2 5 6 59 61 61 71
130 96 31 31 13 4 255 1 6 29 255 255 255 255 255 255
255 255 255 51 31 255 2 6 21 240 255 236 211 248 253 250
157 14 4 255 2 6 47 151 255 255 255 255 255 255 255 69
24 255 2 1 1 1 8 51 51 36 31 28 10 2 1 1
1 1 1 2 4 2 2 2 12 18 112 118 108 88 69 78
94 94 12 255 2 4 134 189 244 255 255 255 255 255 255 255
255 63 4 4 255 4 6 24 47 71 80 80 82 48 12 6
255 5 5 2 4 13 23 43 52 50 43 42 20 2 4 255
4 4 4 9 14 28 37 42 47 43 28 8 4 2 255 2
1 2 10 31 66 43 51 52 51 35 21 5 2 255 2 2
13 18 42 42 32 32 39 29 10 5 2 255 0 1 2 4
8 54 71 71 63 62 48 18 5 4 255 2 2 5 48 48
75 62 78 120 120 109 46 5 255 2 2 2 6 23 59 65
67 65 65 63 12 2 2 255 5 5 8 16 46 32 13 13
51 61 61 12 4 4 255 4 4 5 35 99 50 50 55 51
47 17 6 4 255 2 2 5 39 39 14 28 16 18 21 21
9 5 2 2 255 9 176 176 173 143 173 118 124 130 187 187
6 4 255 4 4 4 16 36 36 36 37 25 6 4 1 1
1 255 2 54 82 67 73 67 74 75 74 62 39 9 2 255
4 6 8 8 1 1 24 24 10 5 4 2 4 255 6 31
113 189 177 177 131 139 223 227 223 162 17 4 255 2 2 10
40 47 62 63 63 63 48 48 10 6 255 4 1 1 2 4
6 6 6 5 6 9 9 4 0 255 1 4 9 32 66 82
50 50 61 61 31 12 4 1 255 1 4 16 21 20 21 20
24 24 32 18 9 2 255 1 1 1 4 8 12 12 10 10
13 14 13 9 6 4 255 4 6 9 24 25 28 32 33 29
25 10 4 255 1 0 2 2 12 27 27 27 32 31 20 2
4 2 255 1 2 4 6 6 44 61 61 97 96 31 13 5
4 255 4 4 6 85 255 255 255 255 255 255 255 151 31 5
255 2 5 6 240 244 248 248 250 253 166 36 5 4 255 2
2 9 47 255 255 255 255 255 255 99 27 16 255 1 1 1
1 6 8 18 8 8 10 6 2 2 2 1 1 2 4 4
4 2 2 6 16 112 112 108 81 69 78 78 48 4 255 2
2 6 136 189 244 255 255 255 255 255 255 240 6 2 2 255
4 5 20 50 71 80 80 80 21 10 5 255 5 5 1 2
6 17 27 46 50 43 20 5 2 4 255 5 4 4 5 9
25 39 42 43 28 8 6 2 1 255 2 1 0 9 10 31
35 43 47 33 21 8 5 1 255 2 2 5 13 18 35 33
33 39 16 6 4 2 255 1 2 2 2 4 9 54 70 62
42 42 6 4 4 255 4 2 4 10 46 69 69 78 78 89
78 29 5 255 2 2 2 2 6 23 61 63 63 52 12 5
4 4 255 5 4 6 5 16 12 32 51 51 61 9 4 4
4 255 4 2 4 5 43 48 48 58 51 24 5 1 4 255
4 2 5 2 6 6 31 17 18 18 18 6 5 2 2 255
4 58 170 173 173 219 196 130 130 124 9 4 4 255 4 4
5 6 16 16 28 28 18 4 1 0 0 1 255 6 6 54
47 47 36 82 82 75 44 6 1 1 255 4 4 6 8 6
1 6 8 5 2 4 2 4 255 5 9 65 113 135 207 207
149 149 214 214 162 9 4 255 1 2 5 10 14 43 62 52
52 48 48 5 4 255 4 2 2 2 4 5 6 5 5 5
5 6 4 0 255 1 2 8 9 32 50 44 82 61 61 10
5 2 1 255 1 4 6 16 16 32 24 39 32 33 18 4
1 255 2 2 1 1 4 8 12 10 18 14 16 13 5 2
1 255 0 4 8 9 14 18 23 25 25 8 2 1 255 0
0 1 2 4 8 14 25 28 28 6 2 2 2 255 0 1
2 4 6 9 61 61 61 12 10 5 5 2 255 1 1 5
12 85 255 255 255 255 255 151 89 14 4 255 4 5 5 16
240 244 248 250 250 36 5 0 2 255 2 5 9 21 39 255
255 255 255 73 16 6 5 255 2 1 1 1 4 5 4 4
4 2 2 2 2 2 1 2 2 2 4 4 2 4 4 14
18 70 81 70 66 66 48 18 8 255 4 4 5 6 123 136
244 255 255 255 255 135 9 4 0 2 255 4 5 5 13 35
50 35 21 12 4 4 255 5 5 1 2 5 8 17 27 42
16 9 5 2 2 255 5 2 2 2 6 9 25 25 12 6
4 2 2 2 255 2 1 2 4 6 18 27 29 29 13 6
4 1 1 255 1 2 2 5 13 14 16 16 16 6 4 4
2 255 1 2 1 2 2 4 8 12 12 25 10 5 4 2
255 2 2 4 6 12 46 62 62 63 77 23 12 4 255 4
2 1 1 2 5 18 18 18 8 8 4 4 4 255 4 2
4 2 2 5 10 12 10 9 4 4 4 2 255 5 5 5
5 4 8 46 55 24 5 1 1 1 255 2 2 4 4 4
4 10 17 18 17 5 5 5 5 2 255 4 6 58 143 143
173 130 130 124 5 4 1 4 255 4 4 5 5 6 6 12
25 16 2 1 1 0 2 255 5 6 6 20 24 21 39 39
39 9 2 0 1 255 1 1 6 6 6 4 2 2 5 4
4 2 2 255 2 4 6 65 107 131 127 127 127 149 115 9
5 2 255 1 2 5 5 10 12 42 44 29 21 5 4 4
255 4 4 4 2 2 2 5 5 5 5 5 5 1 0 255
0 1 2 5 5 21 32 42 42 8 5 2 1 1 255 2
4 1 6 6 13 24 24 24 6 6 2 1 255 2 2 1
1 4 8 8 10 18 13 13 9 1 1 1 255 2 2 2
5 9 10 12 12 6 2 2 2 255 1 0 2 2 4 8
8 8 8 6 1 1 2 2 255 1 1 2 2 4 6 9
9 5 5 5 2 2 2 255 2 2 4 5 16 69 69 46
46 89 89 4 4 4 255 4 4 4 5 4 4 4 5 5
4 4 0 0 255 2 2 5 5 9 31 39 36 18 6 6
5 4 255 1 1 0 1 2 4 4 2 2 1 1 1 2
2 1 1 1 1 4 4 4 4 4 5 8 10 47 66 66
12 6 4 2 255 2 2 4 5 6 50 78 153 153 52 50
9 5 0 0 2 255 4 2 4 5 5 6 6 6 5 4
4 255 4 4 2 2 5 5 6 6 6 5 5 4 2 2
255 5 5 2 4 5 5 5 9 6 6 4 4 2 2 255
2 1 2 2 4 4 6 10 6 4 4 4 4 1 255 1
4 4 4 6 6 9 8 5 5 2 2 2 255 2 4 4
2 2 2 6 4 6 6 5 5 2 2 255 2 4 4 5
6 10 12 10 10 5 5 4 4 255 4 2 2 2 0 2
4 6 8 6 4 4 4 4 255 1 1 1 1 2 4 5
6 6 4 4 4 4 2 255 2 5 5 5 5 6 4 4
2 2 2 1 2 255 4 2 4 2 4 4 10 10 10 2
4 4 5 6 2 255 4 5 8 27 24 29 24 9 4 1
1 1 4 255 4 4 4 5 5 5 5 8 5 2 0 0
0 2 255 4 4 4 5 6 6 5 2 2 4 2 1 1
255 1 0 1 4 4 4 2 2 2 2 2 2 2 255 2
4 4 4 4 20 39 20 24 16 6 5 5 2 255 2 2
2 4 4 4 5 5 5 4 2 1 2 255 4 5 5 2
0 0 0 5 5 5 5 4 1 0 255 0 1 1 2 2
5 4 5 5 5 1 1 1 1 255 2 1 1 1 2 0
2 2 2 2 5 2 1 255 2 4 4 1 4 4 5 8
8 8 6 2 1 1 1 255 0 1 1 2 2 2 5 5
2 2 2 2 255 2 1 1 1 2 4 4 4 4 1 1
0 0 0 255 1 2 2 2 2 2 5 4 4 2 2 2
2 2 255 2 1 1 4 8 8 4 4 4 4 4 4 4
4 255 2 2 1 1 2 2 2 2 2 4 1 0 0 255
2 4 4 4 5 8 9 5 4 4 5 5 4 255 1 2
1 2 2 2 1 1 2 1 1 1 1 2 2 5 1 0
4 4 4 4 4 4 5 8 4 2 2 4 4 1 2 255
4 4 4 4 4 6 9 9 9 8 8 5 0 4 4 4
255 4 4 4 4 4 5 5 5 4 4 4 255 5 5 5
5 6 4 5 5 5 4 5 2 1 1 255 4 4 2 2
2 4 4 4 2 2 2 2 2 2 255 2 2 2 2 2
2 4 2 4 2 4 2 4 4 255 4 4 4 4 4 4
4 4 4 4 2 2 2 255 2 4 4 2 2 4 5 4
4 4 1 2 2 2 255 1 1 4 5 4 4 2 2 4
4 4 4 4 255 4 2 2 2 2 2 2 5 6 4 4
4 4 4 255 2 1 1 1 1 4 5 5 4 4 4 4
5 1 255 1 5 5 5 5 4 4 2 2 2 4 4 2
255 2 1 2 2 4 4 5 5 5 4 5 5 5 5 2
255 4 4 4 4 4 6 6 4 4 2 4 4 4 255 4
4 4 4 5 5 5 4 2 1 1 1 1 2 255 4 2
4 4 5 4 2 1 1 2 1 1 1 255 1 1 1 1
2 5 5 2 2 2 1 1 1 255 2 4 4 4 4 6
6 6 2 2 4 4 5 1 255 2 2 1 1 4 4 4
2 2 1 1 0 0 255 4 4 4 0 0 0 0 0 5
5 4 1 4 2 255 0 1 1 2 2 2 1 1 1 1
1 1 1 4 255 1 1 1 1 1 0 1 1 2 1 1
2 2 255 2 2 2 1 2 4 5 4 4 4 5 2 1
1 1 255 2 2 2 1 0 1 4 2 2 2 2 2 255
4 4 1 1 1 1 4 1 1 1 1 0 0 1 255 2
4 2 2 2 1 2 2 4 4 4 4 4 4 255 2 2
1 1 2 4 4 2 2 2 4 4 4 4 255 2 2 1
1 2 2 2 2 2 2 4 4 0 255 1 2 4 4 4
5 5 4 4 4 4 5 5 255 1 1 1 2 2 2 2
2 2 2 1 0 0 1 1 5 2 1 255 255 255 255 255
255 255 255 255 255 255 255 255 255 255 255 255 255 255 255 255
255 255 255 255 255 255 255 255 255 255 255 255 255 255 255 255
255 255 255 255 255 255 255 255 255 255 255 255 255 255 255 255
255 255 255 255 255 255 255 255 255 255 255 255 255 255 255 255
255 255 255 255 255 255 255 255 255 255 255 255 255 255 255 255
255 255 255 255 255 255 255 255 255 255 255 255 255 255 255 255
255 255 255 255 255 255 255 255 255 255 255 255 255 255 255 255
255 255 255 255 255 255 255 255 255 255 255 255 255 255 255 255
255 255 255 255 255 255 255 255 255 255 255 255 255 255 255 255
255 255 255 255 255 255 255 255 255 255 255 255 255 255 255 255
255 255 255 255 255 255 255 255 255 255 255 255 255 255 255 255
255 255 255 255 255 255 255 255 255 255 255 255 255 255 255 255
255 255 255 255 255 255 255 255 255 255 255 255 255 255 255 255
255 255 255 255 255 255 255 255 255 255 255 255 255 255 255 255
255 255 255 255 255 255 255 255 255 255 255 255 255 255 255 255
255 255 255 255 255 255 255 255 255 255 255 255 255 255 255 255
255 255 255 255 255 255 255 255 255 255 255 255 255 255 255 255
255 255 255 255 255 255 255 255 255 255 255 255 255 255 255 255
255 255 255 255 255 255 255 255 255 255 255 255 255 255 255 255
255 255 255 255 255 255 255 255 255 255 255 255 255 255 255 255
255 255 255 255 255 255 255 255 255 255 255 255 255 255 255 255
255 255 255 255 255 255 255 255 255 255 255 255 255 255 255 255
255 255 255 255 255 255 255 255 255 255 255 255 255 255 255 255
255 255 255 255 255 255 255 255 255 255 255 255 255 255 255 255
255 255 255 255 255 255 255 255 255 255 255 255 255 255 255 255
255 255 255 255 255 255 255 255 255 255 255 255 255 255 255 255
255 255 255 255 255 255 255 255 255 255 255 255 255 255 255 255
255 255 255 255 255 255 2 2 2 4 4 4 4 2 2 2
2 4 1 1 1 255 4 2 4 4 4 4 4 4 5 5
2 2 2 4 2 2 255 5 5 5 4 5 5 5 1 1
2 5 255 5 4 5 2 4 2 2 2 5 4 2 1 1
1 255 2 2 2 2 2 2 0 4 1 1 1 2 2 1
255 1 2 4 4 4 2 2 2 4 4 2 1 2 2 255
2 4 4 4 4 5 4 2 2 1 1 1 2 255 5 1
1 1 1 4 4 2 2 2 0 0 1 2 255 2 2 4
4 4 4 4 2 2 2 2 4 2 255 2 2 4 4 4
2 2 2 2 2 4 4 4 4 255 4 4 1 1 1 4
4 4 2 4 4 4 4 0 255 1 1 1 2 2 2 2
2 4 4 2 1 1 255 4 4 4 4 4 6 4 8 4
4 4 5 4 2 2 255 4 4 4 4 2 2 2 5 4
4 4 4 4 255 2 2 2 2 2 4 2 2 1 1 1
2 4 2 255 1 1 4 1 1 1 1 1 1 1 1 1
1 255 1 4 1 2 2 6 6 5 5 2 2 1 1 255
2 2 2 4 5 4 4 2 2 2 4 2 1 0 255 1
1 1 1 4 4 4 2 2 2 2 0 0 255 4 4 1
0 0 5 6 6 5 0 1 2 4 4 255 4 4 4 2
2 1 1 1 1 1 0 0 0 0 255 4 4 4 2 2
0 1 1 2 1 2 2 4 255 2 2 1 0 1 2 2
1 1 4 2 2 1 1 1 255 2 1 1 1 0 0 1
1 4 2 2 0 255 0 1 1 2 2 5 5 5 1 2
1 2 2 2 255 1 1 1 2 1 0 1 2 4 5 6
6 5 4 255 2 2 2 2 4 4 4 1 0 4 4 4
4 4 255 4 2 2 0 0 0 1 2 1 2 2 2 2
255 2 0 2 0 0 0 0 0 0 4 4 4 4 255 1
1 1 4 4 4 4 5 4 1 1 1 1 1 1 2 2
1 2 2 1 2 2 4 4 4 2 2 2 4 2 1 2
255 2 2 2 2 4 4 4 4 5 5 2 4 2 4 2
2 255 4 5 5 4 5 4 5 4 5 2 5 255 2 2
4 2 2 2 2 1 5 2 1 1 1 4 255 2 2 2
2 2 2 2 4 4 2 2 4 4 4 255 2 2 5 4
4 2 2 1 4 4 2 1 2 2 255 2 4 2 2 2
2 2 2 4 2 4 1 5 255 4 1 1 1 1 4 4
4 4 2 2 2 4 4 255 2 2 2 2 2 4 4 2
2 2 2 2 2 255 4 4 1 2 4 4 2 2 2 2
2 2 2 4 255 6 5 1 1 1 2 4 2 2 2 4
4 5 5 255 2 2 4 4 2 2 2 4 2 2 2 4
4 255 5 4 4 4 4 8 9 9 8 4 4 2 2 1
2 255 2 2 4 4 2 4 9 9 6 5 4 4 2 255
2 2 5 5 5 6 6 6 2 1 2 4 4 2 255 1
2 4 4 1 1 1 1 1 1 2 2 1 255 2 4 2
2 2 4 5 5 6 2 2 2 4 255 4 2 2 4 5
4 4 2 4 4 4 2 4 1 255 0 1 1 2 4 4
4 4 6 4 4 1 2 255 4 2 0 1 6 6 8 13
20 13 2 2 2 2 255 4 4 4 1 1 1 4 1 1
1 1 1 0 0 255 4 4 4 2 1 0 0 0 1 0
2 0 4 255 5 1 5 1 2 2 4 0 0 0 0 1
0 0 0 255 1 1 1 1 0 1 1 1 4 2 2 1
255 1 1 2 4 4 4 5 5 4 1 0 1 2 2 255
1 1 1 1 1 1 4 8 8 6 6 5 5 4 255 2
2 2 2 4 2 4 2 5 5 5 4 1 4 255 4 4
5 2 0 0 1 4 2 2 2 2 1 255 2 4 2 1
1 1 0 0 0 2 4 2 1 255 1 2 1 4 1 4
5 17 17 4 1 1 1 4 4 4 2 1 2 2 1 1
2 2 2 4 2 2 2 4 2 2 2 255 1 1 5 5
4 4 4 4 5 4 4 4 4 4 2 4 255 4 4 2
4 4 4 6 4 5 2 5 255 2 2 2 2 2 2 2
1 5 2 2 2 2 4 255 5 5 5 2 2 2 2 4
5 2 1 2 4 4 255 4 4 5 4 4 2 4 4 6
1 0 0 0 1 255 2 4 4 5 5 2 2 2 4 4
5 5 5 255 4 2 4 4 4 5 5 4 4 2 1 2
4 4 255 2 2 2 2 2 4 4 4 2 2 1 2 2
255 2 2 1 2 4 4 1 1 2 2 2 2 2 2 255
5 4 1 1 5 5 5 4 4 2 2 2 4 5 255 2
2 2 4 2 4 4 4 2 1 1 1 4 255 2 4 5
8 6 9 12 31 24 8 4 4 4 4 4 255 4 5 5
5 9 17 20 20 9 6 4 4 2 255 2 4 5 6 14
23 23 23 6 1 2 4 4 1 255 1 1 2 5 5 5
5 4 1 2 2 2 1 255 2 5 2 2 4 4 9 9
9 8 5 2 4 255 4 4 5 6 6 5 5 4 6 6
5 4 4 4 255 1 1 1 4 21 25 33 33 33 10 6
4 1 255 4 5 5 6 52 147 183 170 165 130 20 4 2
1 255 0 0 1 1 2 1 21 12 12 1 1 2 1 2
255 4 4 4 4 2 2 2 2 1 0 1 0 4 255 1
1 5 1 1 1 2 2 0 0 0 0 0 0 0 255 0
1 1 1 4 1 5 4 4 0 0 1 255 1 1 2 2
4 5 10 28 28 16 0 0 1 2 255 1 0 0 0 2
4 23 27 27 17 10 5 2 2 255 1 2 2 2 4 4
5 9 9 9 6 6 4 1 255 4 4 2 0 2 5 5
5 5 4 2 1 1 255 4 4 4 2 2 4 6 6 6
6 6 4 1 255 1 1 1 4 1 4 23 43 36 24 12
8 8 5 4 2 2 1 2 2 2 2 2 2 2 4 4
4 4 4 2 2 2 255 1 0 2 2 2 1 2 5 6
6 5 4 4 4 4 4 255 2 2 2 4 8 8 8 6
6 1 1 255 2 2 2 4 4 2 5 5 5 2 4 4
4 4 255 2 2 2 2 2 2 2 6 10 6 5 5 4
4 255 4 2 2 2 2 4 6 6 6 4 4 1 1 1
255 1 2 2 2 8 8 9 8 8 6 6 6 2 255 2
2 4 2 4 5 5 6 5 2 1 1 4 4 255 2 2
1 1 2 4 5 5 5 4 2 2 2 255 2 2 0 0
2 4 4 4 4 4 2 2 2 2 255 5 4 2 2 10
12 145 145 43 4 4 2 6 5 255 5 5 4 4 5 6
12 12 5 2 2 1 4 255 2 2 5 8 10 18 46 46
31 24 16 4 4 4 4 255 6 10 28 250 255 255 255 255
255 17 9 5 2 255 2 4 6 39 39 39 94 69 50 29
4 4 4 4 255 1 2 4 69 70 70 46 46 5 4 2
4 1 255 2 2 2 2 5 55 55 44 42 14 8 4 2
255 5 6 6 6 23 27 28 47 48 48 8 4 4 4 255
1 1 4 20 21 44 33 33 39 48 55 4 2 255 2 5
6 52 147 170 185 183 183 169 166 17 4 1 255 1 0 1
1 130 255 255 255 255 131 6 4 2 4 255 4 4 4 4
5 5 5 5 2 1 1 1 2 255 4 4 4 1 1 2
4 6 12 12 1 1 2 1 0 255 1 1 2 2 8 17
33 6 5 4 0 2 255 4 2 4 2 4 73 255 255 255
255 63 5 2 4 255 2 1 1 0 4 255 255 255 255 255
89 5 2 2 255 1 1 1 4 5 111 203 203 136 132 13
9 6 2 255 4 4 6 8 24 130 131 169 238 250 8 2
1 255 2 4 4 4 9 82 100 116 122 122 27 4 1 255
1 1 4 2 2 23 255 255 255 255 255 12 9 5 4 4
4 2 2 4 4 4 2 1 1 1 4 6 6 4 4 2
4 255 1 0 2 2 2 2 9 13 24 21 20 4 2 2
4 4 255 2 2 5 54 195 195 255 255 16 5 1 255 2
2 2 2 4 6 8 8 8 5 5 4 4 5 255 5 5
4 4 2 2 65 112 112 80 12 9 4 4 255 4 2 1
1 4 8 46 63 17 10 4 0 1 1 255 2 2 2 8
12 55 89 55 55 8 8 6 1 255 2 2 2 2 4 5
31 23 21 17 2 2 2 4 255 2 1 1 4 9 12 35
52 52 5 2 2 2 255 1 2 0 2 4 5 10 10 8
6 2 2 2 4 255 5 2 2 4 39 161 255 255 255 238
6 5 5 2 255 5 5 5 5 9 39 48 48 16 6 4
1 2 255 4 2 4 10 27 36 46 46 24 24 21 21 4
4 4 255 10 10 250 255 255 255 255 255 255 255 17 12 4
255 2 4 81 103 103 55 94 94 94 92 37 4 4 4 255
0 1 69 73 77 104 105 46 18 12 2 4 4 255 1 1
1 5 44 55 55 51 51 51 14 5 4 255 5 4 5 28
28 47 35 52 63 63 48 5 4 4 255 2 1 20 46 50
50 28 28 48 55 55 32 4 255 4 6 17 184 185 185 185
183 255 255 255 181 13 4 255 2 2 6 130 255 255 255 255
255 255 131 6 2 2 255 5 4 4 1 8 13 17 17 17
4 1 2 2 255 4 4 0 0 0 2 42 42 33 31 14
4 4 4 1 255 1 1 2 8 17 25 47 42 35 6 2
2 255 5 5 4 2 73 255 255 255 255 255 255 63 5 4
255 1 1 1 2 255 255 255 255 255 255 255 89 4 2 255
1 1 4 5 111 203 255 203 165 165 136 21 6 5 255 2
4 6 18 160 160 160 169 241 255 241 8 1 255 2 6 6
14 78 100 104 122 136 136 113 27 4 255 1 1 5 5 17
255 255 255 255 255 255 255 12 6 4 4 4 2 4 4 2
4 4 4 4 4 4 5 5 4 4 1 4 255 4 2 2
2 2 2 10 35 35 24 21 20 2 2 4 4 255 2 4
170 202 202 202 255 255 226 29 4 255 2 2 4 5 5 16
17 32 82 29 29 4 4 2 255 2 2 4 4 4 65 141
147 141 141 80 12 6 4 255 4 6 6 6 6 46 93 93
65 17 8 4 4 2 255 2 2 2 2 58 66 90 73 73
24 9 6 2 255 2 2 2 1 4 37 43 37 24 21 8
4 1 1 255 2 2 1 4 12 35 77 81 81 51 5 5
2 255 1 1 2 2 4 16 16 13 9 8 6 2 2 2
255 5 2 2 4 161 255 255 255 255 255 238 6 5 2 255
5 5 5 8 39 48 50 50 43 16 4 1 2 255 4 2
4 23 36 40 27 21 17 21 21 31 16 4 2 255 10 47
255 255 255 255 255 255 255 255 54 12 4 255 4 6 81 103
73 47 88 101 107 155 155 5 4 5 255 1 2 69 70 70
105 105 36 18 28 12 5 4 255 1 0 1 9 59 44 36
51 58 93 80 10 5 255 1 4 28 54 46 46 35 35 63
63 63 16 4 4 255 1 1 20 50 50 46 31 39 55 59
59 59 14 255 4 8 112 188 184 160 160 145 169 226 255 226
17 4 255 2 2 6 231 255 255 255 255 255 255 255 23 4
2 255 2 2 2 1 1 8 13 17 20 16 2 4 2 255
2 4 2 2 2 9 42 42 23 27 23 5 5 5 2 255
1 1 2 25 25 18 18 42 43 35 4 4 255 5 5 4
9 255 255 255 255 255 255 255 255 20 5 255 1 1 2 5
255 255 255 255 255 255 255 215 5 4 255 1 1 5 37 174
177 174 94 165 176 165 27 5 2 255 6 6 12 180 200 169
134 120 238 255 255 13 2 255 2 1 6 18 94 104 104 108
136 136 113 82 8 255 2 2 5 5 248 255 255 255 255 255
255 255 82 2 2 1 1 0 2 6 2 1 1 4 4 4
5 4 4 4 4 5 5 255 4 4 2 2 2 20 21 35
33 27 21 21 2 2 2 2 255 5 124 255 202 200 191 223
242 226 46 12 255 2 2 4 4 5 9 16 16 29 29 35
35 6 5 255 2 2 4 5 8 119 192 147 147 147 116 39
6 2 255 4 6 6 6 6 93 97 77 65 27 4 2 4
4 255 4 4 2 5 66 73 99 47 47 42 14 4 2 255
2 2 1 2 5 40 43 31 24 24 12 4 2 2 255 1
1 1 4 39 58 85 90 116 58 29 5 2 255 0 0 2
4 12 21 16 13 9 10 8 4 2 2 255 2 2 2 5
255 255 255 255 255 255 255 6 5 2 255 4 4 4 6 40
48 48 39 39 16 9 1 5 255 5 5 5 33 40 27 20
20 14 14 46 46 31 5 2 255 9 54 255 255 255 255 255
255 255 255 255 12 6 255 4 8 80 80 47 47 47 88 134
150 92 6 4 2 255 1 23 50 50 48 36 17 18 18 31
28 5 4 255 2 0 23 55 59 36 25 31 58 93 70 21
5 255 1 4 54 74 70 46 46 46 73 107 101 17 4 4
255 2 2 50 66 66 66 39 62 48 55 55 59 32 255 4
8 164 184 160 160 160 145 103 150 226 195 39 6 255 2 6
8 255 255 255 255 255 255 255 255 84 8 2 255 1 1 1
1 4 13 13 13 9 10 4 2 1 255 2 2 2 2 2
18 21 18 4 4 5 4 2 5 1 255 1 1 2 40 40
12 12 35 43 35 4 4 255 5 5 5 16 255 255 255 255
255 255 255 255 20 5 255 1 1 2 24 255 255 252 202 200
255 255 255 12 4 255 2 2 6 37 174 183 99 94 99 165
80 28 21 6 255 5 6 17 162 162 162 134 112 120 255 255
74 4 255 2 4 6 67 78 104 104 105 126 108 100 82 8
255 2 1 5 13 255 255 255 255 255 255 255 255 82 6 2
1 1 0 5 4 2 2 4 4 5 5 8 5 4 2 2
1 1 255 6 4 2 2 4 20 20 33 12 27 20 20 8
2 2 2 255 2 255 255 219 200 151 191 226 226 29 12 255
2 4 4 4 4 16 17 37 37 37 54 47 13 5 255 2
2 2 6 10 119 192 157 157 157 93 42 8 2 255 2 2
2 5 8 43 93 77 74 66 4 1 2 4 255 2 2 2
5 73 73 66 47 47 44 32 4 2 255 2 2 1 4 6
29 43 33 24 24 8 4 2 2 255 4 2 2 4 39 58
82 82 90 58 35 5 4 255 0 1 2 2 13 21 13 12
8 10 8 5 2 1 255 4 4 4 5 255 255 255 255 255
255 255 18 5 4 255 4 2 2 5 40 50 55 39 39 16
6 1 2 255 2 5 8 42 48 40 20 20 17 20 46 46
31 5 4 255 5 54 255 255 255 255 255 255 255 255 255 6
4 255 6 14 67 73 44 44 51 62 122 122 67 6 0 2
255 2 23 48 37 17 17 17 29 29 31 28 4 1 255 2
2 23 52 52 39 36 36 51 147 80 21 2 255 1 8 78
78 70 46 46 46 63 88 70 17 4 2 255 2 2 39 77
77 66 39 48 48 48 55 75 42 255 2 8 164 230 145 153
153 153 103 150 222 195 39 8 255 2 2 8 255 255 255 255
255 255 255 255 84 5 4 255 1 1 1 2 5 13 13 10
9 5 2 1 2 255 2 2 2 2 2 6 9 4 4 5
5 4 2 2 1 255 0 0 2 16 40 40 16 35 43 8
4 1 255 1 1 4 16 168 255 255 255 255 255 255 244 20
4 255 2 2 5 24 255 255 255 255 204 255 255 215 12 2
255 6 5 6 35 174 183 164 99 99 179 80 52 16 2 255
4 5 17 146 162 169 153 153 153 255 154 74 6 255 1 1
4 24 67 115 99 99 108 108 100 31 8 255 2 1 5 13
255 255 255 255 255 255 255 255 55 6 0 1 1 1 1 2
4 4 2 2 5 8 9 8 4 2 2 4 4 255 5 5
2 4 5 44 44 36 21 33 24 8 6 2 2 0 255 5
221 221 219 200 145 195 195 195 21 12 255 4 4 2 2 2
4 78 78 67 43 35 28 6 5 255 2 2 2 4 4 58
116 119 157 157 44 14 8 5 255 2 2 2 4 6 29 54
73 73 66 8 1 1 4 255 2 2 1 5 73 73 66 48
78 48 42 4 1 255 1 4 2 4 5 12 29 33 33 28
8 4 2 4 255 4 2 4 4 5 39 82 82 80 50 35
6 4 255 4 2 5 6 10 12 9 10 9 12 8 4 2
4 255 5 4 4 4 255 255 255 255 255 255 255 18 5 5
255 1 1 2 4 28 44 54 44 28 12 6 4 5 255 2
4 5 42 48 48 25 20 20 23 31 35 6 5 2 255 4
50 255 255 255 255 255 255 255 255 43 6 4 255 4 8 42
65 44 51 62 67 99 67 54 2 0 2 255 2 4 48 47
37 21 29 29 48 24 5 2 1 255 2 4 13 52 52 47
47 47 115 119 29 1 2 255 2 8 35 78 70 70 58 58
63 97 86 17 1 2 255 2 2 39 66 111 111 100 59 48
48 48 75 6 255 1 4 131 250 164 157 157 157 233 222 222
138 50 12 255 2 2 4 255 255 255 255 255 255 255 255 8
4 4 255 2 1 0 1 4 5 13 9 5 4 1 1 1
255 1 2 4 4 4 4 5 4 4 5 5 4 2 1 1
255 0 1 5 16 25 51 51 39 39 5 1 1 255 1 2
4 8 150 255 255 255 255 255 244 101 4 2 255 2 2 4
23 255 255 255 255 255 255 255 132 2 2 255 6 6 6 17
138 183 174 249 214 214 80 23 12 4 255 2 2 5 119 162
255 153 153 158 181 84 9 6 255 1 0 0 20 54 128 94
92 92 80 80 31 2 255 0 2 5 6 51 255 255 255 255
255 255 255 12 4 0 1 1 1 4 2 2 2 2 2 2
6 8 8 4 2 2 2 4 255 5 5 4 4 4 6 21
36 24 28 6 6 4 1 1 0 255 0 14 219 221 211 202
202 123 85 5 5 255 4 4 2 2 2 13 78 69 65 37
28 6 4 2 255 2 4 2 4 2 8 58 116 116 93 14
8 5 5 255 1 2 4 4 4 6 16 43 66 13 8 1
1 2 255 2 2 2 5 13 48 66 66 78 44 9 4 1
255 1 4 4 4 5 8 20 20 24 12 4 4 1 4 255
5 4 4 5 5 6 35 39 50 35 8 4 4 255 4 2
5 5 5 10 9 10 9 10 4 4 1 1 255 4 4 4
4 10 255 255 255 255 255 42 5 4 5 255 2 1 2 4
4 28 47 44 12 8 4 2 5 255 4 1 8 10 48 48
48 55 55 65 35 35 6 2 1 255 2 4 142 255 255 255
255 255 255 160 5 4 2 255 4 6 36 65 69 70 70 99
99 59 6 2 2 2 255 2 4 44 50 48 47 48 24 24
5 0 2 0 255 2 4 6 13 52 52 52 66 100 77 10
1 1 255 2 2 8 47 47 78 52 52 46 63 63 8 1
1 255 1 1 10 43 75 80 100 67 59 67 48 42 4 255
1 2 9 250 250 242 242 157 253 222 222 89 20 8 255 1
1 2 58 255 255 255 255 255 255 74 2 1 4 255 2 1
0 2 5 5 4 6 1 1 1 1 1 255 1 1 4 4
1 1 4 4 4 5 5 4 2 2 2 255 1 1 1 5
17 35 51 35 8 4 1 0 255 0 0 1 1 8 168 255
255 230 184 101 6 4 4 255 4 4 5 8 94 255 255 255
255 255 255 6 2 2 255 4 4 6 6 35 138 161 249 161
61 24 4 4 4 255 2 2 2 5 146 255 153 153 153 78
37 6 4 255 1 1 1 4 13 66 86 74 74 73 35 2
1 255 2 2 2 2 6 13 255 255 255 255 255 17 5 4
0 1 1 1 1 1 1 2 2 2 4 6 6 6 4 4
4 4 4 255 2 4 5 5 5 5 5 21 21 6 6 5
1 1 1 1 255 1 1 12 107 184 123 123 85 5 5 4
255 2 4 2 2 4 6 13 43 29 18 6 4 2 2 255
2 2 2 2 1 1 2 8 13 13 5 4 5 4 255 1
2 1 2 4 4 5 5 6 4 6 2 2 2 255 2 2
2 2 12 13 32 32 16 9 6 5 4 255 4 2 2 2
4 5 8 12 12 4 4 4 2 2 255 2 2 5 5 4
4 13 13 13 8 8 4 2 255 4 4 5 4 2 2 6
9 8 5 4 2 2 4 255 6 4 4 2 8 10 100 255
255 42 4 2 4 4 255 1 0 0 1 2 4 9 9 6
2 4 4 5 255 4 2 4 6 16 46 46 65 65 65 27
6 4 2 2 255 2 4 13 142 255 255 255 255 160 13 9
4 2 255 4 6 6 36 69 94 70 96 54 13 1 1 4
4 255 4 4 8 47 50 47 21 13 5 5 1 2 2 255
4 4 4 6 24 24 24 77 77 23 4 2 2 255 1 0
0 6 27 47 44 44 44 10 5 2 1 1 255 1 1 2
31 75 80 100 67 61 42 24 4 1 255 1 1 4 24 131
222 242 157 253 128 89 8 4 8 255 2 2 2 4 58 255
255 255 116 74 2 2 2 2 255 1 2 0 4 2 2 1
1 1 4 1 2 1 255 0 1 4 4 4 4 2 2 2
4 4 2 1 2 4 255 1 1 4 4 4 5 12 12 5
1 1 1 255 2 0 0 0 4 8 122 122 109 33 6 4
4 4 255 4 2 4 4 5 94 234 255 255 255 6 2 2
2 255 2 2 4 4 5 6 69 69 24 14 2 2 2 1
255 2 5 5 5 16 77 96 96 46 6 6 4 4 255 1
0 0 0 4 13 66 66 35 25 2 2 2 255 2 2 2
2 2 8 17 44 51 51 5 5 4 2 2 2 1 1 2
2 1 2 2 4 5 4 6 6 5 5 4 4 4 255 4
4 5 4 2 2 2 4 4 5 5 1 0 1 1 1 255
1 1 6 8 12 13 12 2 4 2 2 255 2 2 2 5
4 4 4 6 4 2 4 2 2 2 255 2 2 2 2 1
2 2 4 4 4 4 4 4 2 255 1 1 1 2 2 2
2 2 4 4 2 2 2 2 255 4 4 2 2 5 6 6
6 5 4 4 4 1 255 2 2 2 4 4 4 4 4 4
4 4 5 2 2 255 2 5 5 5 4 1 5 5 8 6
6 2 2 255 0 1 1 1 2 2 2 5 4 4 2 2
2 2 255 2 2 2 2 2 5 9 5 5 5 2 2 2
4 255 1 1 1 1 1 1 4 6 4 2 4 4 5 255
4 4 4 2 6 8 16 46 6 6 4 1 1 1 1 255
2 4 5 25 47 67 47 8 8 5 5 4 4 255 5 5
4 4 8 32 32 13 10 1 1 1 2 4 255 4 4 8
5 14 6 6 6 1 1 1 1 1 255 2 2 4 5 5
5 6 16 6 5 4 2 1 255 1 1 1 1 2 6 5
5 5 4 4 2 1 0 255 0 0 1 2 16 31 61 24
24 24 5 2 0 255 2 1 1 1 23 27 74 127 127 10
4 4 4 1 255 2 2 2 2 4 4 5 5 5 2 2
2 1 1 255 1 4 0 4 4 4 4 1 1 0 1 2
2 255 1 1 2 2 1 0 0 0 1 2 2 1 1 2
2 255 2 1 1 1 2 2 4 5 5 1 0 1 255 2
1 0 0 2 4 5 8 8 6 5 4 2 1 255 2 2
2 1 1 1 4 5 5 5 1 1 1 2 255 4 2 2
2 2 2 2 5 5 4 2 2 1 1 255 2 4 4 4
4 6 6 2 0 0 5 1 4 255 1 1 1 1 1 1
5 4 5 2 1 1 1 255 2 1 1 1 1 2 5 5
4 4 5 5 4 4 2 2 1 1 2 2 4 4 5 5
5 4 4 4 4 4 4 4 4 255 4 2 4 2 2 2
2 2 2 4 1 1 0 1 2 2 255 2 1 4 5 6
6 2 1 1 2 2 255 2 4 5 5 4 2 2 4 2
2 2 4 2 2 255 1 1 1 1 2 4 2 2 2 4
2 2 2 2 255 1 1 1 2 2 2 2 1 1 1 1
1 2 1 255 2 4 2 2 2 5 5 5 4 2 4 5
5 255 4 2 2 4 2 2 2 2 1 4 5 5 2 2
255 2 5 6 5 5 1 4 4 6 5 5 1 1 255 2
2 4 2 2 2 2 2 1 2 1 1 1 2 255 1 2
1 2 2 2 5 5 5 4 4 2 2 4 255 1 1 1
1 1 2 4 5 6 4 4 4 5 255 4 4 4 2 2
4 2 2 2 2 2 2 2 2 4 255 4 4 5 5 13
6 6 4 4 4 4 4 2 255 5 2 1 1 5 5 5
4 4 1 0 1 0 4 255 4 2 2 2 4 4 6 4
2 2 1 4 4 255 2 2 4 4 4 1 4 4 4 2
2 2 4 255 1 1 1 0 0 0 1 1 2 4 4 2
1 0 255 0 0 0 1 4 5 5 5 4 5 2 2 1
255 2 2 1 1 5 6 6 5 5 2 4 2 2 2 255
2 2 2 1 2 1 4 2 2 2 2 2 2 2 255 2
1 2 1 2 1 2 1 4 1 2 4 2 255 1 4 4
4 2 0 0 1 2 0 1 1 1 2 2 255 1 1 1
1 2 2 4 5 5 4 1 4 255 2 2 1 4 4 4
2 2 1 2 2 2 0 0 255 2 2 2 1 1 1 1
1 1 1 1 1 1 1 255 2 2 2 4 4 2 2 2
2 4 1 1 1 1 255 1 4 4 4 0 2 0 0 0
0 0 1 1 255 2 2 0 0 0 1 1 1 2 2 1
2 2 255 1 1 1 2 2 2 2 4 4 4 2 2 1
0 0 2 1 0 6 6 4 4 4 4 4 2 2 4 2
2 2 2 4 255 4 2 2 2 2 4 4 2 1 1 1
1 1 1 2 2 255 4 4 4 2 4 2 4 2 2 2
1 255 1 2 2 2 2 2 1 1 1 2 2 2 1 2
255 4 1 1 0 2 4 2 2 1 2 2 2 2 4 255
2 2 2 4 4 2 1 1 1 1 1 2 1 0 255 2
2 2 2 2 2 2 2 1 1 4 4 4 255 2 2 2
4 4 2 2 2 2 4 5 5 5 1 255 1 2 5 5
5 2 5 5 5 5 6 4 2 255 1 4 4 2 1 1
2 1 1 2 2 2 2 2 255 0 0 0 2 1 1 1
4 4 5 5 5 4 4 255 4 2 4 2 2 2 2 4
4 4 2 4 6 255 6 5 5 4 2 2 2 2 2 2
5 2 2 2 4 255 4 4 4 4 4 4 5 4 4 4
4 4 2 255 2 2 1 4 4 4 4 2 2 1 1 1
1 2 255 255 255 255 255 255 255 255 255 255 255 255 255 255
255 255 255 255 255 255 255 255 255 255 255 255 255 255 255 255
255 255 255 255 255 255 255 255 255 255 255 255 255 255 255 255
255 255 255 255 255 255 255 255 255 255 255 255 255 255 255 255
255 255 255 255 255 255 255 255 255 255 255 255 255 255 255 255
255 255 255 255 255 255 255 255 255 255 255 255 255 255 255 255
255 255 255 255 255 255 255 255 255 255 255 255 255 255 255 255
255 255 255 255 255 255 255 255 255 255 255 255 255 255 255 255
255 255 255 255 255 255 255 255 255 255 255 255 255 255 255 255
255 255 255 255 255 255 255 255 255 255 255 255 255 255 255 255
255 255 255 255 255 255 255 255 255 255 255 255 255 255 255 255
255 255 255 255 255 255 255 255 255 255 255 255 255 255 255 255
255 255 255 255 255 255 255 255 255 255 255 255 255 255 255 255
255 255 255 255 255 255 255 255 255 255 255 255 255 255 255 255
255 255 255 255 255 255 255 255 255 255 255 255 255 255 255 255
255 255 255 255 255 255 255 255 255 255 255 255 255 255 255 255
255 255 255 255 255 255 255 255 255 255 255 255 255 255 255 255
255 255 255 255 255 255 255 255 255 255 255 255 255 255 255 255
255 255 255 255 255 255 255 255 255 255 255 255 255 255 255 255
255 255 255 255 255 255 255 255 255 255 255 255 255 255 255 255
255 255 255 255 255 255 255 255 255 255 255 255 255 255 255 255
255 255 255 255 255 255 255 255 255 255 255 255 255 255 255 255
255 255 255 255 255 255 255 255 255 255 255 255 255 255 255 255
255 255 255 255 255 255 255 255 255 255 255 255 255 255 255 255
255 255 255 255 255 255 255 255 255 255 255 255 255 255 255 255
255 255 255 255 255 255 255 255 255 255 255 255 255 255 255 255
255 255 255 255 255 255 255 255 255 255 255 255 255 255 255 255
255 255 255 255 255 255 255 255 255 255 255 255 255 255 2 2
2 2 5 5 5 2 2 2 1 1 1 255 1 1 1 1
1 1 1 2 2 4 2 2 4 255 4 1 1 1 0 2
0 0 1 4 5 6 2 2 255 1 0 0 1 2 2 1
0 1 1 1 1 1 255 2 2 1 1 1 1 4 4 4
2 2 2 2 2 255 2 1 0 0 0 2 2 2 1 1
2 2 2 2 255 2 2 2 1 1 1 4 4 2 1 1
4 4 255 1 4 4 2 1 1 1 2 2 1 2 4 4
2 2 255 1 2 1 1 2 2 4 2 4 4 4 2 255
2 2 2 1 1 1 2 2 2 1 1 0 0 1 255 2
2 2 2 2 2 0 1 1 2 2 2 2 2 255 2 1
1 1 5 4 4 4 4 4 1 1 2 4 255 1 1 0
2 2 1 0 0 0 0 0 2 4 255 2 4 2 1 1
1 1 2 2 2 2 2 1 255 1 4 2 4 2 2 1
0 0 0 4 2 1 0 1 2 2 2 4 4 4 4 5
5 4 2 2 6 6 5 4 4 2 255 2 1 0 2 2
4 2 1 0 1 1 4 4 4 4 4 255 2 1 1 1
2 4 4 4 4 4 2 255 1 1 2 2 4 5 4 1
1 1 4 2 2 2 255 4 4 5 2 2 1 1 1 1
2 4 4 4 4 255 4 2 2 2 4 4 4 1 1 1
1 5 1 4 255 2 2 2 2 2 2 2 1 1 1 1
2 4 255 4 2 2 2 4 4 2 4 4 5 4 6 5
5 255 1 4 4 6 5 6 5 5 5 4 4 4 4 255
4 4 4 4 1 1 5 1 4 1 2 1 2 2 255 1
0 1 1 1 1 2 4 5 5 6 8 6 6 255 5 0
1 1 1 2 1 1 1 1 1 4 4 255 4 5 4 4
2 2 2 2 2 2 5 5 5 4 4 255 4 4 4 4
4 4 4 5 6 6 4 2 2 255 2 2 2 2 2 1
1 1 1 2 1 2 4 5 255 4 4 4 4 4 4 2
1 0 1 1 1 1 255 1 1 1 1 1 1 1 1 2
1 2 2 2 255 1 1 1 2 2 2 0 1 2 5 4
5 1 2 255 2 2 0 2 2 2 1 0 1 1 1 1
0 255 4 2 0 1 1 1 1 2 4 1 2 2 2 2
255 1 1 0 0 0 4 2 2 1 1 2 2 2 1 255
2 2 2 1 1 1 4 2 1 1 1 1 2 255 1 1
2 2 1 1 4 4 2 2 4 4 2 2 2 255 2 4
2 4 1 2 2 1 1 0 1 0 255 2 2 2 1 1
2 2 2 2 2 2 1 1 1 255 1 1 0 1 0 1
2 2 2 2 2 2 2 4 255 2 1 1 2 6 4 6
5 5 5 4 1 1 2 255 1 0 0 1 0 0 0 0
1 1 4 4 4 255 4 4 2 1 0 1 1 4 2 2
2 4 1 255 1 2 1 1 0 1 1 1 1 0 1 1
1 0 1 2 2 2 4 4 5 5 5 5 5 5 6 6
6 4 4 5 2 255 1 2 2 2 2 2 1 1 0 2
1 4 4 4 5 4 255 1 1 2 2 2 2 1 2 2
4 4 255 2 2 4 5 4 5 4 1 1 4 4 2 2
1 255 1 4 5 4 2 2 2 1 1 1 2 4 4 4
255 1 1 1 0 4 4 4 2 2 2 4 5 4 4 255
2 2 2 2 2 2 2 2 2 1 1 1 2 255 5 4
2 2 4 4 4 4 4 4 2 2 2 1 255 2 4 4
8 8 8 6 8 8 5 4 4 2 255 4 4 4 4 4
6 8 8 6 1 1 1 2 1 255 1 1 4 2 2 2
4 5 5 5 5 6 6 5 255 2 0 1 1 1 2 6
6 5 4 2 2 2 255 4 2 4 1 2 2 4 4 2
2 4 5 5 5 2 255 4 4 4 4 4 2 4 6 8
8 5 2 1 255 8 5 2 1 1 1 0 1 1 2 2
2 2 2 255 4 4 5 4 4 2 1 0 0 1 1 0
0 255 4 1 1 1 1 1 1 4 4 1 1 1 1 255
1 1 1 1 1 1 0 1 1 4 4 4 2 2 255 2
1 1 1 1 2 1 1 4 2 1 1 1 255 2 2 0
2 1 1 1 1 2 1 1 1 2 1 255 1 1 1 1
1 4 4 4 1 1 2 2 2 1 255 1 2 2 1 1
1 4 2 0 0 0 1 1 255 2 2 2 2 2 4 5
5 5 6 6 4 2 2 2 255 1 1 1 4 4 5 5
2 2 1 1 0 255 2 2 2 1 1 2 2 27 25 17
4 2 1 1 255 1 0 0 1 1 2 4 4 4 2 1
0 0 0 255 1 0 1 2 4 4 6 5 5 5 4 5
1 2 255 0 0 0 0 4 4 1 1 1 4 4 4 4
255 2 4 2 1 0 1 4 5 4 2 2 4 4 255 1
1 1 1 0 1 1 1 1 2 4 1 1 1 1 1 4
4 4 5 5 5 4 5 6 8 10 10 9 4 6 6 2
255 2 2 2 2 4 4 4 4 2 4 2 4 6 6 4
4 255 2 2 2 4 4 4 2 4 4 4 4 255 2 4
2 2 2 4 4 5 5 12 6 5 5 1 255 1 4 4
2 2 1 1 1 1 1 2 1 2 2 255 1 1 1 1
4 4 5 5 5 4 4 5 4 4 255 2 2 2 2 4
8 9 20 20 9 9 4 4 255 5 5 5 2 4 4 4
4 4 2 1 1 1 1 255 2 4 4 8 20 23 211 210
158 10 5 4 1 255 4 4 4 4 8 10 23 113 113 20
4 1 2 2 255 2 2 2 2 2 2 5 9 8 5 5
5 6 5 255 1 0 4 2 2 6 8 8 8 8 4 2
4 255 4 2 2 1 2 4 9 9 6 6 4 5 5 6
4 255 1 4 4 5 4 4 9 10 10 8 6 4 1 255
5 5 2 2 1 4 4 4 4 5 4 4 2 1 255 4
4 5 4 4 4 2 2 1 5 2 1 0 255 5 5 1
1 1 5 51 51 10 4 2 2 2 255 1 1 2 2 2
2 0 1 1 4 4 2 1 1 255 1 1 1 1 1 2
1 4 4 8 1 1 1 255 2 2 0 0 2 0 1 2
6 1 1 1 2 1 255 1 1 1 1 2 4 4 4 1
1 1 2 2 2 255 1 1 1 1 1 4 5 4 4 1
1 0 0 255 2 2 2 2 6 31 255 255 255 219 132 8
2 2 1 255 1 2 2 4 5 9 13 13 6 1 1 1
255 2 2 1 1 2 4 43 62 62 44 17 4 2 2 255
1 0 0 1 4 16 31 31 31 16 6 1 2 2 255 1
1 1 2 2 14 32 32 6 5 4 2 1 2 255 0 0
0 1 4 10 51 24 8 6 4 4 4 255 2 4 2 4
1 35 255 255 255 6 4 4 4 255 2 1 1 1 2 2
4 2 2 2 2 1 1 1 0 1 1 1 4 5 5 5
5 6 9 104 151 104 149 103 47 13 2 255 2 2 4 4
4 4 9 13 27 29 14 6 6 4 4 4 255 2 2 4
6 23 39 18 18 13 4 4 255 1 4 4 5 4 5 5
10 29 29 17 8 6 4 255 1 2 2 2 1 1 1 2
1 1 1 1 2 1 255 1 1 2 5 5 9 151 151 128
21 6 5 4 4 255 2 4 2 5 6 14 40 46 40 29
18 12 8 255 5 5 5 4 5 4 5 8 9 8 2 2
2 2 255 4 5 5 20 206 255 255 255 244 210 146 4 4
255 1 1 2 4 10 116 123 123 115 96 27 5 2 2 255
2 2 2 2 2 9 39 58 32 20 5 5 4 2 255 2
4 5 6 17 46 71 40 40 40 18 8 4 255 2 2 2
1 4 12 52 100 108 96 9 6 6 6 2 255 1 4 4
5 73 142 145 204 204 36 6 6 1 255 1 4 2 4 5
29 70 70 40 10 6 4 2 1 255 1 1 1 6 32 77
77 84 47 32 2 1 0 255 5 5 5 2 23 69 92 107
107 42 4 2 2 255 4 2 4 1 4 6 5 1 1 2
4 2 2 1 255 0 1 1 1 1 2 2 8 8 10 1
1 2 255 4 4 2 0 1 1 4 10 16 2 1 1 2
4 255 1 1 1 2 4 14 14 17 17 20 4 4 2 2
255 1 0 0 1 1 14 13 12 8 5 5 1 0 255 2
2 2 2 31 218 255 255 255 255 219 151 5 4 2 255 1
1 1 4 9 31 33 63 31 8 6 1 255 2 2 1 1
1 33 255 255 255 255 179 8 5 4 255 1 0 1 4 16
81 81 81 82 82 9 4 2 1 255 1 1 2 2 2 36
62 90 71 71 2 2 2 2 255 2 0 0 1 8 51 77
75 71 18 4 4 1 255 1 2 2 8 50 255 255 255 255
255 8 4 4 255 4 2 2 1 4 10 10 10 9 4 4
2 1 1 1 1 2 4 4 5 5 5 5 9 104 104 151
151 165 168 168 47 5 255 2 2 4 4 4 13 16 27 36
43 36 14 8 4 4 4 255 2 2 4 13 31 39 40 61
33 24 4 255 1 2 5 5 5 5 10 10 17 17 12 12
8 5 255 2 2 2 2 1 2 2 2 2 2 1 2 2
4 255 2 2 4 5 6 221 255 255 219 219 31 4 4 4
255 2 2 2 8 14 16 46 46 46 32 32 16 8 255 2
2 4 4 4 9 21 10 10 10 18 6 4 4 255 2 4
10 206 255 255 255 255 255 255 255 146 4 255 1 1 2 4
85 166 188 166 160 136 160 73 17 2 255 2 2 2 2 5
39 48 58 48 33 20 4 2 2 255 2 5 6 17 61 74
94 90 70 61 61 18 4 255 2 2 2 2 12 52 100 108
108 108 84 9 5 5 2 255 2 2 4 73 151 177 204 218
255 234 36 6 1 255 1 2 2 4 16 46 74 85 74 48
10 6 2 2 255 1 1 1 48 115 132 132 128 84 37 27
2 1 255 4 2 6 23 78 92 92 107 107 122 74 2 2
255 2 2 2 2 4 4 5 5 10 10 5 2 2 2 255
4 4 4 2 5 16 6 10 18 23 10 1 2 255 4 4
2 0 1 1 10 21 16 6 1 6 4 6 255 1 1 1
2 17 14 14 14 27 29 6 5 4 2 255 1 0 0 6
21 35 14 12 5 6 6 5 1 255 2 2 0 2 158 218
173 173 181 196 215 188 151 4 2 255 1 1 2 4 31 36
63 63 31 31 8 2 255 2 2 2 2 33 245 255 255 255
255 255 155 8 4 255 2 1 2 10 75 85 81 81 82 105
47 8 2 1 255 2 2 2 6 25 74 90 107 92 81 37
2 2 2 255 4 4 0 1 31 77 77 75 75 66 16 1
1 255 4 4 8 35 255 255 255 255 255 255 219 8 6 255
4 2 1 1 4 10 10 10 9 9 4 2 0 1 1 1
1 1 6 6 6 5 13 46 130 104 120 120 154 168 154 97
16 255 0 1 1 4 8 16 27 31 32 43 43 43 8 4
4 2 255 1 2 12 23 28 31 40 33 29 29 16 255 0
1 2 5 8 9 14 10 17 17 17 27 12 6 255 1 1
2 2 2 6 2 2 1 1 1 4 6 4 255 2 4 4
5 105 253 255 218 218 219 161 31 4 4 255 2 2 2 16
24 16 24 20 40 13 44 16 8 255 1 1 2 4 5 12
25 21 10 10 18 17 6 4 255 4 4 14 255 255 255 255
244 255 255 255 255 10 255 1 1 4 43 111 184 184 166 158
158 158 123 20 5 255 2 2 2 5 10 48 58 61 51 33
28 12 2 2 255 2 4 8 46 65 74 90 107 80 70 66
33 4 255 1 2 2 2 21 52 100 120 96 146 84 39 5
2 2 255 2 2 24 151 255 229 236 236 255 234 73 8 2
255 2 2 4 16 33 46 74 134 132 85 48 10 5 2 255
2 4 24 123 123 115 107 128 112 84 28 5 4 255 4 5
8 39 78 108 107 118 122 141 141 27 2 255 2 2 2 2
4 2 5 6 23 23 18 5 5 2 255 4 4 4 4 16
46 16 17 21 23 2 1 2 255 4 2 2 0 1 2 8
21 21 16 6 8 6 6 255 2 2 2 10 28 17 27 20
27 35 6 5 2 2 255 1 0 1 16 21 21 13 9 8
8 6 6 1 255 2 2 2 80 158 164 147 101 138 138 189
188 151 4 4 255 1 1 2 21 25 33 33 33 32 31 18
6 255 4 2 2 10 191 255 255 255 255 241 241 179 75 4
255 4 4 4 10 54 85 74 74 74 113 113 32 2 1 255
2 2 2 25 40 74 90 90 78 73 37 4 2 4 255 4
4 1 4 70 128 94 135 164 135 18 2 1 255 1 9 9
203 255 255 255 255 255 255 255 17 8 255 2 2 2 2 6
10 8 6 4 5 5 2 0 0 1 2 2 1 2 2 2
2 12 99 130 130 131 149 154 154 154 138 16 255 0 2 1
4 12 24 32 32 32 35 44 44 9 5 4 2 255 1 2
23 28 24 24 24 54 48 29 8 255 1 1 5 6 14 27
31 9 12 12 12 10 6 6 255 1 0 0 2 5 6 4
2 1 1 1 2 6 4 255 2 2 4 5 253 255 255 211
211 246 246 35 6 5 255 2 2 5 8 16 12 13 13 42
20 42 24 8 255 1 1 2 2 12 24 25 24 20 18 18
17 5 2 255 4 4 93 255 255 245 238 238 238 255 255 255
10 255 1 2 8 85 149 184 107 107 158 158 158 120 73 5
255 2 4 4 5 13 51 62 61 52 51 33 12 8 5 255
1 2 8 78 78 74 90 107 80 66 59 33 4 255 1 2
2 2 21 51 82 82 84 188 84 39 6 4 2 255 2 2
61 157 255 255 255 236 236 227 128 5 2 255 4 4 5 16
28 37 33 74 50 54 50 10 2 2 255 2 4 48 123 123
103 107 160 145 84 27 5 4 255 2 2 9 108 118 123 123
123 70 139 134 28 4 255 2 2 2 4 5 5 23 10 10
10 8 5 1 1 255 4 2 4 16 46 46 17 17 21 21
2 2 2 255 4 2 2 2 2 2 12 29 29 21 16 8
2 6 255 1 2 2 10 18 17 23 12 6 6 6 5 2
2 255 1 4 5 16 27 35 10 8 4 4 6 6 2 255
2 2 28 104 189 176 142 80 94 136 189 199 187 4 1 255
1 1 4 21 25 40 33 31 29 20 9 1 255 2 2 2
10 191 245 245 187 135 234 255 222 75 4 255 1 2 4 12
54 66 74 66 74 104 96 32 4 2 255 2 2 4 25 71
74 112 73 73 62 37 5 2 4 255 4 2 2 4 70 124
109 124 135 135 24 2 1 255 2 5 9 203 255 255 255 255
255 255 219 17 8 255 1 1 2 2 4 6 6 4 4 5
5 2 2 4 5 1 1 1 5 5 5 5 13 99 131 131
131 141 141 138 151 138 27 255 1 1 1 8 10 31 33 32
31 31 33 33 10 8 4 2 255 1 5 36 36 28 40 40
29 29 29 8 255 4 0 1 8 24 51 31 14 12 16 24
20 13 6 255 4 1 1 2 4 5 1 1 0 2 2 2
1 1 255 2 1 1 4 206 253 211 199 155 246 246 35 6
4 255 2 2 5 8 17 12 13 20 25 13 6 6 4 255
2 2 2 5 12 18 20 20 28 29 21 17 2 2 255 4
4 169 255 255 255 245 244 244 250 255 153 9 255 1 2 8
111 164 195 107 104 141 151 151 115 48 5 255 2 4 4 5
10 61 62 62 61 52 33 10 6 5 255 1 6 8 42 78
80 85 107 82 80 71 51 4 255 1 2 2 2 21 51 82
119 119 151 69 39 6 5 4 255 2 2 61 157 227 255 255
255 255 227 180 5 4 255 4 4 5 9 28 37 33 111 80
54 50 10 4 2 255 2 4 24 119 119 103 78 93 97 88
25 5 4 255 2 4 9 104 108 123 123 123 100 122 73 27
4 255 2 2 4 6 52 33 33 6 8 8 8 1 1 1
255 1 1 4 24 33 28 28 28 21 2 0 2 2 255 1
0 2 1 2 5 8 12 21 21 16 2 1 0 255 1 2
2 9 17 17 20 20 20 6 5 5 2 2 255 1 0 1
2 18 20 18 10 10 8 27 6 2 255 2 4 18 80 229
189 139 47 94 164 177 189 97 4 4 255 1 0 4 17 24
31 33 31 29 21 4 1 255 0 1 2 5 54 255 255 196
196 234 255 222 12 2 255 1 2 2 8 27 66 82 82 96
96 71 17 2 2 255 0 0 4 6 71 112 122 73 73 67
27 4 1 1 255 2 1 1 5 36 124 124 124 109 92 24
2 1 255 0 0 5 134 255 255 255 255 255 255 184 20 8
255 1 1 2 2 2 2 5 5 5 5 5 4 4 4 5
0 2 4 2 2 2 4 12 99 131 141 115 141 105 138 138
112 12 255 2 5 5 8 10 33 43 42 35 33 33 31 10
8 5 2 255 2 4 36 39 39 40 27 29 29 29 6 255
4 1 1 12 31 63 31 14 12 16 16 20 12 6 255 5
4 4 4 4 4 0 1 1 4 2 1 1 1 255 2 2
2 6 80 206 206 160 246 246 246 24 6 1 255 2 5 6
6 12 13 32 25 25 13 6 4 4 255 4 2 2 5 13
20 20 20 12 29 29 21 2 2 255 2 4 142 174 255 255
255 255 250 229 153 101 8 255 2 2 4 23 149 164 131 104
131 104 115 104 44 5 255 2 2 2 4 5 48 54 52 52
52 39 8 5 5 255 1 5 6 42 73 78 82 74 54 54
69 10 6 255 2 1 1 2 12 51 97 120 119 108 59 16
5 5 5 255 2 2 6 116 157 227 255 255 255 195 62 5
4 255 4 2 4 6 9 37 24 71 62 50 18 9 2 2
255 2 2 5 103 119 122 127 181 127 93 17 4 2 255 1
2 6 85 130 135 123 100 100 100 65 5 5 255 2 2 4
5 23 23 33 5 5 1 1 1 1 1 255 1 2 5 6
4 4 28 28 5 2 0 1 1 255 1 1 2 2 4 5
13 20 18 18 8 1 1 0 255 0 2 2 2 9 31 23
20 12 5 5 2 2 2 255 2 2 2 1 6 18 25 47
44 16 4 2 1 255 2 2 4 18 253 189 176 168 177 177
173 153 50 2 1 255 4 0 5 6 17 27 29 29 29 20
1 1 255 0 2 2 4 5 134 255 196 255 255 255 96 2
2 255 1 2 1 2 24 61 75 66 66 51 35 5 2 2
255 0 0 0 4 50 112 112 94 70 47 4 4 2 0 255
1 1 1 2 6 36 109 92 63 24 5 4 1 255 1 1
1 8 231 255 255 255 255 255 21 18 1 255 0 0 1 1
1 1 2 5 12 6 5 2 2 4 2 0 1 4 2 2
2 4 4 35 115 141 115 139 105 112 39 27 6 255 4 5
5 8 8 16 35 33 33 31 31 13 9 6 2 2 255 2
2 5 10 40 40 40 29 27 6 6 255 4 2 1 6 8
18 18 14 14 16 16 20 12 5 255 4 4 4 4 2 2
0 2 2 4 2 1 1 1 255 2 2 4 8 8 80 160
211 246 219 31 4 2 1 255 1 5 5 6 17 55 44 32
25 8 5 4 2 255 2 2 2 4 5 18 18 12 9 18
21 5 2 1 255 1 2 5 142 255 255 255 255 255 153 101
9 5 255 2 2 2 4 23 85 141 141 131 99 96 44 12
2 255 2 2 1 2 4 8 36 36 36 25 8 6 1 2
255 4 5 5 6 42 54 78 54 47 47 12 6 6 255 5
2 1 1 2 12 70 119 86 59 17 5 2 4 5 255 2
1 1 6 130 189 252 252 240 138 5 4 4 255 2 2 5
6 6 18 18 62 62 37 10 9 4 2 255 2 2 2 2
78 127 127 127 97 17 9 4 2 255 2 4 5 6 99 151
151 100 100 73 5 5 5 255 4 2 4 2 14 4 4 0
0 0 1 0 0 2 255 2 2 2 2 1 4 4 17 4
4 0 1 1 255 1 1 1 1 2 2 5 5 5 6 4
1 1 0 255 4 2 2 2 2 9 12 12 1 2 2 2
4 2 255 0 0 0 1 2 5 18 44 44 29 2 1 0
255 2 2 2 6 18 147 158 168 210 181 153 50 2 2 4
255 2 1 2 5 6 9 21 23 21 4 1 1 255 1 4
2 2 2 16 134 196 255 196 96 2 2 2 255 2 2 1
1 2 24 61 37 35 31 2 2 2 1 255 0 1 2 4
5 50 94 94 70 4 2 1 1 0 255 0 2 2 1 5
6 18 16 16 5 4 1 1 255 1 1 1 4 5 231 255
255 145 18 14 1 1 255 1 1 1 1 1 1 1 5 5
5 5 2 2 2 1 2 2 4 0 1 1 4 4 5 35
115 115 139 48 33 10 5 4 255 4 5 5 5 5 6 16
28 28 23 13 9 5 2 2 2 255 2 2 4 5 5 25
27 25 8 5 5 255 5 5 4 6 8 12 14 14 16 16
12 12 4 2 255 2 4 4 4 2 1 1 1 2 4 2
1 1 2 255 4 4 4 6 5 8 50 160 219 24 4 2
1 1 255 2 4 4 4 6 44 44 31 16 10 5 2 1
255 2 2 1 1 2 8 8 8 8 9 2 2 2 4 255
1 1 2 13 142 255 255 255 109 52 9 5 4 255 2 2
2 4 6 18 75 108 96 73 40 2 2 2 255 2 2 1
2 2 4 4 4 4 8 8 1 0 1 255 4 2 4 4
10 50 43 40 14 10 6 6 6 255 6 5 5 2 2 4
10 21 21 17 4 4 4 4 4 255 4 1 4 4 6 130
189 189 62 5 1 1 2 255 2 2 2 5 6 12 8 12
8 10 6 5 2 2 255 1 2 2 2 4 78 115 115 12
8 4 2 2 255 1 1 4 4 5 130 139 62 42 4 2
1 4 255 4 2 2 2 2 1 0 0 0 0 1 1 2
2 255 2 2 2 2 1 1 1 4 4 4 0 1 1 255
1 1 2 2 2 2 4 4 4 6 4 1 0 0 255 1
1 1 1 1 1 2 1 1 1 1 2 2 2 255 2 2
1 1 1 5 6 9 6 4 2 1 2 255 2 0 2 5
6 6 147 158 210 153 9 2 2 1 1 255 4 4 2 4
4 5 5 8 1 1 1 1 255 5 4 2 1 1 4 6
6 2 2 2 2 1 2 255 5 2 2 1 1 1 6 6
6 2 2 2 2 2 255 1 4 2 2 4 5 6 6 2
1 1 1 2 1 255 2 2 2 0 1 0 5 1 2 2
2 1 1 255 1 2 2 2 2 5 8 9 10 9 6 1
1 255 0 0 0 0 1 0 0 0 0 4 0 2 1 2
2 2 2 1 0 1 1 4 4 4 4 8 9 9 10 9
6 5 2 255 2 4 4 4 5 5 8 9 9 8 5 5
4 2 2 2 255 2 2 1 4 4 4 5 5 5 5 5
255 5 6 6 6 2 2 5 6 6 1 1 2 2 2 255
2 2 2 1 1 1 1 2 4 4 4 2 2 2 255 2
2 2 4 4 5 4 5 2 2 1 1 1 1 255 2 4
4 4 4 5 5 10 10 8 6 2 1 255 1 2 2 2
2 5 6 5 5 4 2 4 4 4 255 2 2 2 6 6
13 42 52 52 5 2 2 4 255 2 1 2 4 4 4 8
8 8 6 6 2 1 2 255 2 2 1 2 2 5 2 4
4 4 4 1 1 2 255 2 2 4 4 4 9 9 9 8
6 6 6 6 255 5 5 5 4 1 2 4 5 5 5 4
2 2 1 4 255 4 4 4 4 4 4 4 2 2 1 1
1 4 255 4 4 4 5 2 2 6 6 5 2 2 5 5
2 255 2 2 2 2 2 2 1 4 1 4 2 5 2 255
2 5 5 1 4 4 4 4 4 2 2 0 1 255 4 4
4 2 2 1 0 0 0 0 1 1 4 5 255 4 2 2
2 2 1 1 1 1 4 4 4 2 255 1 1 1 2 2
2 2 2 2 4 1 0 0 0 255 1 2 1 2 1 1
1 1 1 1 1 2 2 2 255 5 5 2 1 1 1 2
2 4 2 2 1 2 255 2 1 2 2 5 5 5 4 4
2 2 2 2 1 2 255 2 2 2 2 2 4 2 2 1
1 1 2 255 1 1 1 1 2 1 2 0 0 2 2 2
1 2 255 5 4 2 2 2 2 2 2 2 2 2 2 2
1 255 1 4 2 2 2 2 2 0 0 1 1 0 1 2
255 2 1 2 0 1 0 4 1 1 1 1 1 1 255 2
4 4 2 2 2 5 2 5 2 2 1 1 255 1 1 1
1 1 1 1 2 0 1 0 1 1 2 1 2 2 2 1
1 2 4 4 2 2 2 2 4 4 6 4 4 2 255 2
4 4 4 4 2 2 2 4 4 4 4 4 4 2 2 255
1 1 1 4 2 2 2 1 2 2 5 255 5 5 5 4
2 2 2 2 1 1 1 2 2 4 255 5 4 4 4 2
1 1 1 4 4 4 4 2 2 255 2 2 2 2 2 5
2 2 2 2 4 4 4 2 255 4 2 4 1 4 2 2
2 5 5 4 2 1 255 2 2 2 2 1 2 5 5 2
1 1 2 4 4 255 2 4 2 4 5 5 4 4 4 2
1 1 4 255 2 2 2 4 4 2 2 5 5 5 2 2
1 2 255 4 2 2 2 5 5 2 2 4 4 5 5 1
1 255 2 2 2 2 4 6 2 2 2 2 5 5 6 255
6 5 5 4 2 1 2 4 4 5 4 5 4 2 4 255
4 4 4 6 4 2 2 1 1 1 1 1 2 255 4 4
4 4 2 1 2 1 1 1 1 1 2 2 255 2 1 2
2 2 1 0 1 1 4 2 2 1 255 1 1 5 2 2
2 2 2 2 2 0 0 0 255 1 4 4 2 2 1 1
4 4 1 1 4 4 5 255 4 0 2 2 2 5 2 1
1 4 4 2 1 255 1 1 2 2 2 2 1 1 2 2
1 1 0 0 255 0 1 0 1 1 1 1 2 1 4 0
2 2 2 255 5 5 2 2 1 1 2 2 4 2 2 2
4 255 2 1 1 1 1 2 2 1 1 255 255 255 255 255
255 255 255 255 255 255 255 255 255 255 255 255 255 255 255 255
255 255 255 255 255 255 255 255 255 255 255 255 255 255 255 255
255 255 255 255 255 255 255 255 255 255 255 255 255 255 255 255
255 255 255 255 255 255 255 255 255 255 255 255 255 255 255 255
255 255 255 255 255 255 255 255 255 255 255 255 255 255 255 255
255 255 255 255 255 255 255 255 255 255 255 255 255 255 255 255
255 255 255 255 255 255 255 255 255 255 1 2 2 2 2 2
1 2 1 4 4 6 6 5 4 255 4 5 5 5 5 6
2 1 1 4 1 2 2 2 2 1 255 0 1 1 2 2
4 2 0 1 1 4 255 2 2 5 4 4 2 2 1 1
1 2 2 2 4 255 5 4 4 4 2 2 2 2 4 4
4 4 1 1 255 1 1 2 2 2 4 2 2 2 2 2
4 4 4 255 8 5 4 1 4 4 2 0 2 4 5 4
1 255 2 2 2 4 1 1 1 255 255 255 255 255 255 255
255 255 255 255 255 255 255 255 255 255 255 255 255 255 255 255
255 255 255 255 255 255 255 255 255 255 255 255 255 255 255 255
255 255 255 255 255 255 255 255 255 255 255 255 255 255 255 255
255 255 255 255 255 255 255 255 255 255 255 255 255 255 255 255
255 255 255 255 255 255 255 255 255 255 255 255 255 255 255 255
255 255 255 255 255 255 255 255 255 255 255 255 255 255 255 255
255 255 255 255 255 255 255 255 255 255 255 255 255 255 255 255
255 255 255 255 255 255 255 255 255 255 255 255 255 255 255 255
255 255 255 255 255 255 255 255 255 255 255 255 255 255 255 255
255 255 255 255 255 255 255 255 255 255 255 255 255 255 255 255
255 255 255 255 255 255 255 255 255 255 255 255 255 255 255 255
255 255 255 255 255 255 255 255 255 255 255 255 255 255 255 255
255 255 255 255 255 255 255 255 255 255 255 255 255 255 255 255
255 255 255 255 255 255 2 4 2 2 1 1 255 0 2 2
5 4 4 1 2 2 2 2 2 255 1 1 1 1 2 1
2 1 0 0 0 0 0 0 255 4 4 5 4 4 4 4
2 2 2 4 4 2 1 255 1 1 1 1 1 1 1 1
0 0 0 2 2 4 255 2 1 1 1 0 1 1 1 1
1 2 2 4 255 4 2 2 2 2 0 0 2 2 2 1
1 2 255 1 1 1 1 2 2 2 1 1 1 0 0 1
0 1 1 1 0 255 255 255 255 255 255 255 255 255 255 255
255 255 255 255 255 255 255 255 255 255 255 255 255 255 255 255
255 255 255 255 255 255 255 255 255 255 255 255 255 255 255 255
255 255 255 255 255 255 255 255 255 255 255 255 255 255 255 255
255 255 255 255 255 255 255 255 255 255 255 255 255 255 255 255
255 255 255 255 255 255 255 255 255 255 255 255 255 255 255 255
255 255 255 255 255 255 255 255 255 255 255 255 255 255 255 255
255 255 255 255 2 2 2 2 1 2 1 255 1 1 2 4
4 4 4 1 1 1 1 4 4 255 4 4 2 1 1 1
2 0 0 2 2 2 1 1 255 5 4 5 5 5 4 2
4 4 4 2 2 1 1 255 2 1 2 2 5 5 2 2
2 5 5 5 5 255 5 4 4 4 2 2 2 1 1 1
4 4 4 2 2 255 2 2 2 4 4 4 2 1 2 4
2 1 1 255 2 1 1 4 4 2 2 1 1 0 1 0
2 1 255 2 2 2 2 1 1 1 1 1 2 1 1 0
255 1 4 4 2 2 2 2 5 5 4 2 2 2 255 2
4 1 1 1 2 2 4 4 2 1 1 1 6 255 4 2
2 2 4 6 4 2 1 2 2 2 1 255 1 1 4 4
2 1 1 1 1 4 2 2 1 1 255 4 4 2 1 1
1 1 1 1 1 0 1 1 1 255 1 2 1 1 1 1
1 5 1 4 2 2 2 255 2 2 0 0 0 0 0 0
0 1 2 2 2 2 1 255 0 2 2 5 5 4 1 2
2 5 2 2 255 1 1 1 1 1 1 2 2 1 1 1
1 1 0 255 0 2 2 2 1 1 4 4 2 2 2 2
2 0 255 1 1 1 1 2 2 1 1 1 5 4 4 4
5 255 2 1 2 1 4 0 0 0 0 1 2 2 2 255
1 2 2 2 2 0 0 0 1 1 1 0 4 255 2 1
1 1 2 1 1 0 0 0 0 0 1 1 1 1 1 1
5 5 5 5 1 5 4 6 5 4 2 0 2 2 2 255
4 4 4 5 5 5 4 4 4 4 2 2 4 2 2 2
255 0 0 2 2 4 4 4 2 2 2 2 255 2 2 5
5 5 4 4 4 4 5 5 5 2 2 255 4 4 4 1
1 1 1 1 2 2 4 4 5 2 255 2 2 2 1 2
1 2 2 2 2 5 4 2 2 255 5 4 5 2 4 1
0 0 0 0 4 2 1 255 2 4 4 5 1 0 1 2
2 2 1 1 2 1 255 1 1 5 5 5 4 4 2 1
1 1 4 4 255 2 4 2 1 1 1 4 0 1 2 2
2 2 2 255 4 4 4 5 5 4 4 5 10 5 2 2
2 2 255 2 2 4 4 4 4 4 5 2 5 5 5 6
255 4 4 2 5 2 2 1 1 2 2 2 1 2 4 4
255 2 2 2 2 4 4 13 13 13 6 5 4 2 255 4
2 1 2 2 2 2 1 1 0 1 2 2 1 255 4 5
2 2 1 2 2 2 1 1 0 1 1 255 2 4 2 2
2 2 2 4 5 4 2 1 2 255 1 1 1 1 1 1
2 4 4 2 2 2 2 5 255 0 0 4 4 4 4 2
1 1 2 2 2 1 255 1 4 4 4 0 0 1 1 1
0 1 1 1 1 255 5 5 2 2 2 1 1 1 1 1
0 0 1 2 255 2 2 1 1 1 1 1 6 1 1 0
0 1 255 2 2 2 0 0 1 1 2 4 4 2 1 1
2 2 255 0 0 2 2 4 4 4 4 2 5 4 4 255
2 1 2 1 2 1 1 1 1 0 1 1 1 0 255 0
0 2 1 1 1 4 1 2 2 5 4 5 4 255 0 0
1 1 2 1 2 2 5 5 4 2 2 5 255 2 2 2
1 1 0 0 0 0 1 2 4 1 255 1 4 4 2 2
0 0 0 1 1 1 0 4 255 4 2 4 1 2 1 2
0 0 0 0 1 2 4 1 1 1 1 6 5 8 5 5
4 4 6 6 4 2 0 1 1 2 255 2 1 2 2 4
4 4 4 4 4 4 4 4 4 2 2 255 4 2 2 2
4 4 4 2 2 2 2 255 2 4 5 5 2 2 4 4
4 4 4 4 2 1 255 5 5 5 2 1 1 1 2 2
2 4 5 2 2 255 4 2 2 1 2 2 2 4 4 5
6 5 2 2 255 4 4 4 2 1 1 1 0 0 2 2
2 1 255 2 4 2 2 1 0 1 2 5 2 5 1 2
1 255 1 1 2 5 5 4 4 2 1 1 1 4 5 255
5 4 2 1 1 1 6 1 10 17 8 5 4 4 255 4
2 5 5 6 5 24 24 24 27 5 5 2 4 255 2 2
2 2 4 5 6 6 6 5 6 5 6 255 5 1 2 4
4 2 2 4 4 4 4 2 4 4 4 255 2 5 4 4
13 24 29 29 18 14 6 4 4 255 2 2 1 2 2 4
2 1 1 0 0 2 1 1 255 2 4 1 2 4 5 6
6 4 4 0 0 0 255 4 4 2 2 2 2 4 6 6
4 1 2 1 255 1 1 1 1 1 1 4 5 5 4 2
2 5 5 255 0 0 4 2 4 4 5 2 4 4 2 2
1 255 1 1 4 4 0 0 1 1 1 0 2 2 2 1
255 5 5 2 2 2 1 4 1 2 1 0 0 1 5 255
2 2 1 1 1 5 6 6 6 1 1 1 4 255 4 4
4 2 1 2 2 6 4 4 4 2 2 2 2 255 0 0
2 4 5 6 17 10 4 2 2 1 255 0 1 2 2 2
2 2 1 2 1 4 1 2 1 255 0 2 2 1 0 0
5 5 13 2 5 2 5 1 255 0 0 2 4 10 10 8
8 8 5 5 2 2 2 255 1 2 4 2 1 1 4 1
2 2 2 4 4 255 1 4 1 1 2 2 2 1 1 1
1 0 2 255 4 1 1 1 2 2 2 5 5 4 1 4
4 4 1 1 1 2 6 6 6 5 4 4 4 6 5 4
4 2 4 4 4 255 2 2 2 2 2 4 4 4 4 6
4 4 1 2 2 2 255 4 2 4 2 4 5 4 4 2
2 2 255 4 4 4 2 2 2 6 6 4 4 4 4 2
1 255 5 5 4 4 1 4 4 20 20 6 4 4 1 1
255 2 2 2 1 0 1 2 4 5 5 4 1 1 2 255
4 5 5 4 4 4 12 12 4 4 2 2 0 255 2 2
2 1 1 1 24 74 74 73 6 1 1 1 255 1 1 1
2 1 2 4 4 8 4 1 1 4 255 4 5 4 4 4
8 24 97 99 97 55 31 6 5 255 4 2 5 5 16 69
82 82 180 180 180 39 6 5 255 2 4 4 4 8 8 27
27 51 51 6 5 6 255 5 5 5 4 4 4 4 36 39
36 8 5 4 4 4 255 6 5 4 5 59 255 255 255 255
37 12 4 4 255 1 2 2 2 4 5 5 5 5 2 2
2 2 1 255 0 2 4 4 16 33 28 28 20 17 6 4
0 255 4 4 4 2 4 6 9 10 6 2 1 1 1 255
1 1 1 1 1 6 6 20 20 8 8 5 5 5 255 0
1 2 2 2 5 12 44 44 8 2 1 1 255 2 1 4
4 4 4 9 9 9 9 4 2 2 2 255 2 2 2 1
1 4 5 5 6 4 0 0 4 4 255 2 2 2 2 5
25 111 111 73 32 4 4 4 255 1 2 4 2 2 10 66
66 71 42 32 5 2 1 1 255 0 2 2 4 6 149 198
198 28 2 2 2 255 1 1 2 5 4 4 4 23 29 29
4 0 2 2 255 2 2 2 1 2 5 58 255 255 160 13
5 6 2 255 1 1 2 4 31 219 255 255 93 5 5 2
0 1 255 1 4 5 4 2 17 58 63 14 5 5 4 4
255 1 1 0 1 2 2 2 2 4 1 1 1 2 255 2
1 1 1 2 2 4 44 101 44 6 5 5 4 2 1 1
0 1 1 2 5 4 4 4 8 12 9 5 9 6 5 5
255 1 1 2 2 2 5 13 27 20 13 5 5 5 5 2
1 255 2 2 4 5 8 9 9 5 4 2 1 255 4 4
2 1 1 2 6 13 6 5 4 4 2 2 255 5 5 5
6 6 13 20 39 58 66 32 6 1 1 255 4 4 2 1
0 4 5 8 6 5 2 0 0 1 255 4 4 4 4 4
17 21 20 8 4 2 2 0 255 1 2 2 2 12 81 81
81 77 78 77 10 2 1 255 0 1 1 1 1 2 4 8
9 8 4 4 4 255 4 2 1 2 8 36 100 100 136 136
136 73 10 6 255 5 4 5 5 153 255 255 222 192 192 252
252 16 6 255 1 1 1 8 37 62 67 67 67 58 52 5
5 255 5 2 4 4 5 47 69 109 109 88 39 14 6 4
4 255 5 5 5 59 255 255 255 255 255 255 36 12 4 255
1 1 4 4 5 8 47 63 63 18 5 4 2 2 255 0
1 4 16 101 101 40 40 40 40 18 4 4 255 4 4 2
2 6 16 50 63 63 29 2 2 1 255 2 2 2 1 6
23 35 40 40 39 9 8 5 1 255 0 1 2 2 5 139
164 113 113 113 2 0 1 255 2 1 1 1 4 17 27 39
32 32 12 6 2 2 255 2 1 0 0 1 5 12 14 14
6 4 1 1 2 255 2 4 4 5 17 113 149 146 116 73
32 5 5 255 1 1 5 8 10 31 66 71 93 50 42 39
8 2 0 255 1 2 4 6 145 191 198 198 166 28 2 2
255 1 1 2 5 5 5 42 92 71 51 29 2 2 2 255
2 2 2 1 5 139 255 255 255 255 221 17 6 1 255 1
2 2 16 238 255 255 255 255 93 8 2 1 1 255 1 0
5 5 17 81 82 81 63 51 5 4 2 255 1 1 1 4
4 8 8 12 8 5 2 1 2 255 4 1 1 2 4 4
103 105 103 101 101 9 5 5 2 1 1 0 1 1 2 4
2 4 5 6 8 8 9 27 27 9 6 255 4 2 1 2
2 13 33 33 33 20 9 6 5 5 2 1 255 1 2 5
5 9 10 14 10 4 4 1 255 1 1 1 1 2 6 20
47 13 13 6 12 5 2 255 2 5 5 5 12 16 37 69
66 70 50 44 4 1 255 2 4 4 2 6 6 6 10 6
6 4 2 1 1 255 1 1 5 5 8 17 21 20 8 4
2 4 0 255 1 2 2 5 88 112 97 81 78 99 99 70
4 2 255 0 1 1 1 1 4 8 10 18 10 9 4 4
255 0 0 0 6 36 116 116 116 135 136 180 180 73 10 255
4 4 5 153 255 255 241 188 188 188 195 252 161 6 255 1
1 8 36 39 65 80 86 108 78 67 55 5 255 4 2 2
5 40 75 69 69 69 58 44 42 5 4 4 255 6 8 18
255 255 255 255 255 255 255 255 36 12 255 2 13 13 13 9
29 47 47 43 29 12 4 4 2 255 0 0 5 84 109 109
85 50 40 40 28 6 4 255 1 1 1 4 6 50 73 78
77 63 29 2 2 255 2 2 2 5 23 35 48 51 51 63
39 8 4 1 255 1 1 1 2 86 164 234 164 138 138 21
2 2 255 2 0 1 1 4 32 39 61 61 50 20 6 2
2 255 2 1 1 1 2 2 9 12 10 10 5 4 2 2
255 4 4 4 8 17 174 149 115 115 115 93 9 5 255 2
1 5 8 28 43 71 92 94 82 52 69 48 6 0 255 2
2 2 12 160 191 191 198 198 166 20 5 255 2 1 2 4
5 36 54 92 92 123 51 23 2 2 255 1 0 2 2 139
255 255 255 255 255 255 221 17 1 255 2 2 2 176 255 255
255 255 255 255 13 5 2 4 255 1 1 5 8 71 81 78
74 63 63 52 2 1 255 1 1 4 4 8 17 17 17 18
9 5 1 1 255 5 5 4 4 4 40 169 219 219 116 101
70 5 2 2 2 2 0 1 2 2 2 2 4 6 8 8
9 12 13 23 9 5 255 4 2 1 2 2 13 20 20 13
13 9 6 5 5 5 4 255 1 4 8 9 14 14 32 16
8 4 1 255 2 2 2 2 4 20 47 59 31 31 18 17
5 2 255 4 5 5 5 16 17 21 44 48 48 50 51 50
1 255 1 2 5 6 6 8 6 6 6 6 4 2 1 1
255 2 2 2 5 17 17 17 6 5 8 27 27 4 255 1
2 2 12 81 112 109 93 77 78 78 73 54 6 255 2 2
4 2 4 8 18 35 39 39 9 4 4 255 1 2 2 6
71 116 73 100 135 176 176 180 85 8 255 4 4 8 230 255
230 215 188 188 135 188 252 212 5 255 1 2 8 65 65 65
75 86 86 78 67 27 5 255 4 1 2 5 47 75 59 118
113 101 101 59 35 5 2 255 5 8 249 255 255 255 255 255
255 255 255 40 16 255 55 97 84 29 29 47 43 47 43 47
29 12 4 4 255 1 1 5 77 101 109 85 73 47 50 51
4 2 255 1 1 1 2 10 63 78 78 73 73 54 8 2
255 2 1 1 2 23 48 51 51 51 63 43 10 2 1 255
1 1 1 5 86 169 196 132 132 138 138 4 2 255 2 0
1 2 5 35 48 40 31 40 44 44 2 2 255 2 2 2
2 4 2 2 2 4 9 8 6 2 4 255 4 4 4 8
113 136 136 115 124 124 93 52 6 255 2 1 4 5 31 43
43 52 52 61 52 82 73 8 4 255 4 4 5 138 146 191
191 191 166 128 59 5 255 2 1 1 2 5 29 48 71 123
131 123 33 6 2 255 0 0 2 6 223 255 255 255 255 255
255 237 43 4 255 2 5 5 238 255 255 255 255 255 255 90
8 5 5 255 2 1 1 6 74 118 78 74 73 73 52 2
1 255 2 1 5 8 21 31 31 17 9 8 5 2 1 255
4 4 2 4 4 46 165 165 219 122 116 80 5 2 2 2
2 1 2 2 2 2 2 2 5 6 6 8 5 12 14 13
5 255 4 2 4 2 5 20 20 8 5 5 36 10 6 5
6 6 255 2 4 8 10 18 18 16 13 13 0 0 255 4
4 2 4 4 42 55 55 31 31 17 16 5 5 255 4 4
4 4 12 17 32 47 44 35 48 50 44 6 255 1 2 2
4 6 6 5 5 6 8 6 5 4 4 255 1 1 2 6
21 8 6 6 5 8 17 17 4 255 2 2 2 67 128 128
123 112 93 93 84 73 69 4 255 2 2 4 4 4 9 28
10 10 9 9 9 4 255 0 2 4 6 128 131 73 116 107
126 126 184 180 8 255 4 4 17 255 255 141 139 127 135 135
215 215 200 5 255 1 2 12 65 78 78 75 80 75 62 62
27 8 255 4 4 5 9 54 132 99 99 99 59 92 50 20
5 2 255 6 12 249 255 255 255 255 255 255 255 255 40 14
255 5 13 8 13 37 47 43 27 27 37 35 35 4 4 255
1 2 24 63 77 80 80 85 73 73 42 4 1 255 1 1
1 2 10 77 78 78 67 67 52 8 4 255 2 0 1 2
14 44 44 37 42 63 43 14 9 2 255 1 1 2 5 71
161 161 132 67 67 47 4 2 255 1 0 0 2 5 32 61
111 61 111 50 44 2 1 255 2 2 4 4 5 2 2 2
4 9 9 6 4 4 255 4 4 4 8 94 136 136 115 115
124 77 52 9 255 2 1 4 5 36 52 52 61 52 61 52
74 28 8 4 255 4 2 4 62 146 151 151 199 199 198 59
4 255 2 2 1 2 2 5 29 48 92 130 75 28 6 4
255 0 1 5 6 223 255 255 255 255 255 255 237 43 2 255
4 5 6 176 255 255 255 255 255 255 90 16 4 4 255 2
1 1 4 74 82 71 69 78 86 21 2 2 255 4 1 4
5 9 21 42 42 44 23 23 2 1 255 1 2 2 4 6
46 165 165 227 161 113 70 6 2 4 2 2 2 2 2 5
2 5 5 6 8 9 12 10 12 18 14 4 255 2 2 4
4 5 8 20 20 5 17 47 47 6 4 5 5 255 2 2
4 10 32 32 18 16 8 4 2 255 2 2 2 4 8 25
43 42 20 20 17 6 5 6 255 4 2 2 4 14 32 32
44 28 44 48 66 43 8 255 2 4 2 4 2 8 5 5
6 8 6 5 5 5 255 2 2 2 27 31 8 6 6 8
8 17 16 2 255 2 2 4 4 104 128 131 131 93 88 84
93 69 4 255 2 2 2 4 4 8 12 9 33 9 9 4
4 255 2 2 4 8 136 146 113 113 126 147 139 139 85 4
255 1 5 17 255 255 233 184 136 136 136 245 215 200 6 255
0 2 5 29 33 33 33 58 58 58 27 14 8 255 5 5
5 5 54 86 99 99 92 46 59 23 20 2 2 255 5 12
160 255 255 255 255 255 255 255 255 18 5 255 2 1 1 6
37 37 27 27 27 29 35 9 4 2 255 5 5 24 33 51
80 80 73 73 73 55 9 2 255 2 2 1 2 5 58 77
67 67 51 13 8 2 255 2 1 0 0 8 44 44 42 42
43 42 10 10 12 255 2 1 2 5 51 141 161 161 132 67
47 2 2 255 4 0 0 0 2 10 74 100 96 96 54 8
1 1 255 1 1 4 5 9 16 6 2 6 14 9 5 4
4 255 5 4 4 4 73 94 112 149 185 176 77 16 6 255
2 1 1 5 33 47 52 61 50 50 69 73 21 8 4 255
4 4 5 16 146 199 199 142 142 71 8 2 255 1 4 2
2 2 2 14 48 75 75 28 6 4 2 255 2 5 5 5
37 255 255 255 255 255 255 223 1 1 255 2 4 6 23 255
255 255 255 255 255 55 12 4 2 255 4 4 2 4 74 119
119 73 73 73 10 2 2 255 4 1 1 5 8 18 31 50
31 8 1 1 1 255 1 2 1 4 5 6 46 141 161 158
113 14 6 2 4 2 4 4 2 2 0 2 2 2 5 6
9 16 10 14 14 4 2 255 2 2 4 2 4 5 8 10
10 17 36 36 6 2 2 2 255 2 2 2 6 28 32 18
13 6 5 2 255 4 4 4 5 8 14 14 14 16 24 20
6 4 4 255 4 2 2 2 8 36 70 88 29 35 35 43
18 9 255 4 4 2 4 2 6 8 8 8 8 6 5 5
4 255 1 2 2 6 27 6 8 8 8 16 16 8 2 255
2 1 1 4 128 143 143 154 99 88 84 80 13 4 255 2
2 2 4 4 8 9 9 9 9 9 4 4 255 2 2 2
6 136 160 169 126 126 147 147 139 10 4 255 1 5 2 138
255 255 184 183 225 245 255 196 16 5 255 1 0 5 23 33
36 59 50 50 31 14 10 5 255 4 2 4 5 42 86 122
62 58 28 23 20 6 2 2 255 5 12 13 255 255 255 255
255 255 255 223 14 5 255 2 0 1 1 6 23 27 27 27
10 9 1 1 2 255 5 5 21 28 37 37 37 37 42 55
32 9 4 255 4 2 2 1 5 9 58 58 40 13 5 5
5 255 2 1 0 0 4 8 39 39 39 36 9 9 9 12
255 2 2 2 5 5 51 74 80 55 47 2 2 2 255 2
0 0 0 1 8 28 51 51 54 8 2 0 0 255 1 1
2 4 5 6 6 6 8 29 4 2 2 4 255 8 8 4
4 8 73 77 136 136 82 17 6 2 255 2 0 0 2 8
36 61 81 61 50 37 25 8 2 2 255 2 2 4 6 16
70 86 86 86 8 5 2 255 1 4 1 2 2 2 4 5
20 12 4 4 2 2 255 2 5 5 5 6 50 255 255 255
255 223 2 1 1 255 2 2 6 6 28 255 255 255 255 55
12 9 2 2 255 4 4 2 2 5 46 46 46 32 10 5
2 5 255 5 4 1 1 5 6 21 50 31 50 4 1 1
255 1 0 1 4 5 5 5 29 90 90 14 2 2 2 4
2 4 4 2 4 4 4 2 2 4 6 8 10 10 10 2
2 2 2 255 1 4 1 1 2 4 4 10 12 12 6 1
2 1 4 255 5 2 1 2 5 18 16 6 5 4 2 1
255 1 2 5 5 8 8 8 8 20 5 4 4 4 255 4
2 2 2 8 16 58 92 88 78 29 21 6 6 255 2 2
2 2 1 2 6 8 8 2 4 4 4 4 255 2 2 2
4 5 6 8 12 12 12 8 5 2 255 2 2 2 4 5
143 143 143 96 96 84 36 4 2 255 2 2 1 2 2 5
5 9 10 9 4 2 4 2 255 4 5 5 6 113 169 113
147 147 147 21 4 4 255 1 1 1 6 138 255 233 255 255
196 174 21 6 6 255 4 0 4 5 23 29 31 31 44 14
12 4 5 255 4 2 4 4 5 42 66 62 58 46 18 6
2 2 2 255 5 5 5 13 255 255 255 255 255 223 6 5
2 255 0 0 0 0 4 6 6 6 10 6 4 1 1 0
255 4 4 4 6 33 37 29 27 29 27 20 4 2 255 4
5 2 2 2 4 9 9 8 6 2 4 5 255 5 2 1
0 4 4 9 18 28 9 9 6 1 2 255 2 2 2 5
2 2 42 55 55 5 2 2 2 255 2 0 0 0 1 2
8 9 4 4 4 2 2 1 255 1 2 2 2 2 4 4
4 2 4 2 2 2 4 255 8 10 8 4 2 8 17 51
51 17 6 0 2 255 2 2 0 1 6 8 39 50 50 35
25 8 1 2 1 255 2 2 4 1 2 8 70 70 8 2
2 2 255 1 1 2 2 2 2 2 2 2 4 1 1 2
2 255 4 4 4 4 4 5 6 23 23 8 6 2 0 2
255 2 2 4 6 16 35 28 27 10 10 5 5 1 1 255
2 4 4 4 4 9 4 6 6 5 2 2 5 255 5 4
1 0 1 4 5 23 5 2 2 1 1 255 1 1 1 1
1 1 1 4 6 6 4 2 1 1 1 0 0 0 2 4
2 1 1 1 2 2 4 6 6 2 2 1 2 2 255 1
1 1 1 2 2 2 1 1 1 1 1 4 4 4 255 5
4 1 2 4 5 4 4 4 2 2 1 255 1 1 4 4
4 5 5 5 4 4 4 1 1 255 2 2 1 2 4 6
8 58 58 29 6 5 5 5 255 2 2 2 2 2 2 5
2 2 1 1 2 4 2 255 1 2 2 2 1 5 8 12
4 4 4 4 2 255 2 2 1 1 5 40 58 59 59 84
36 4 4 2 255 2 4 4 4 2 4 4 4 4 4 2
2 2 2 255 5 5 5 5 6 58 73 99 73 21 4 2
1 255 1 1 2 2 5 82 183 225 225 154 9 1 2 4
255 2 1 2 2 4 10 14 14 14 12 6 4 4 255 2
2 4 4 4 6 21 21 21 8 6 5 1 2 2 255 5
5 4 5 6 24 24 17 14 4 2 2 2 255 2 2 1
1 2 5 5 5 5 2 1 0 1 0 255 4 4 4 5
18 18 18 9 9 4 2 1 2 255 4 4 4 2 2 2
4 6 6 4 4 4 5 255 2 2 2 2 4 4 5 5
5 5 1 0 0 1 255 1 0 2 2 2 2 1 2 2
2 2 1 1 255 2 1 0 0 0 1 4 0 2 2 2
2 2 1 255 1 2 1 1 1 2 2 2 1 1 1 2
4 4 255 8 10 4 4 1 1 6 8 8 6 4 0 0
255 2 0 0 0 1 4 4 10 10 10 8 5 1 2 2
255 2 1 1 1 1 1 2 2 1 2 2 2 255 1 1
1 1 2 2 2 0 2 4 1 1 0 5 255 4 4 2
4 4 4 4 4 4 4 2 2 2 2 255 2 2 2 4
4 16 4 6 5 5 1 1 1 1 255 2 4 4 4 2
2 2 4 5 5 5 2 5 255 2 1 1 1 0 1 4
5 4 2 4 2 2 255 1 1 1 1 0 0 0 0 0
2 2 1 1 1 1 0 0 0 2 4 4 4 1 1 2
2 2 2 2 2 2 2 2 2 255 1 1 1 2 2 1
0 0 1 1 1 2 2 4 2 255 2 1 1 1 2 4
4 2 4 2 4 1 255 0 1 4 2 2 1 2 2 2
2 0 0 4 255 2 1 1 1 1 4 5 6 6 5 5
5 5 4 255 2 2 2 2 1 2 2 2 1 0 1 2
4 5 255 1 1 1 1 1 4 5 5 2 1 0 1 2
255 2 2 1 1 2 4 4 2 4 2 4 2 2 2 255
2 4 5 5 5 4 4 4 4 1 2 2 2 2 255 5
5 5 4 4 4 2 2 2 2 1 1 1 255 1 1 2
4 4 4 8 8 8 5 2 1 2 1 255 4 4 4 4
4 4 5 6 6 6 4 4 2 255 4 4 4 4 4 4
8 9 8 6 5 5 1 2 2 255 2 4 2 2 2 5
6 1 2 1 2 1 2 255 2 1 1 1 2 2 2 2
2 1 1 2 2 0 255 0 2 2 2 2 5 6 5 2
1 1 0 1 255 4 4 2 1 2 2 2 2 2 4 4
2 2 255 2 2 2 4 2 2 2 4 4 2 1 1 1
2 255 2 4 2 2 2 2 1 1 1 2 2 1 1 255
4 1 1 0 0 0 1 1 1 0 1 2 2 2 255 2
4 1 1 1 1 2 1 1 1 1 1 1 4 255 8 5
4 4 1 1 1 2 6 4 2 0 0 255 2 0 0 0
0 1 2 4 2 5 5 2 1 2 1 255 2 2 2 1
2 0 0 1 1 1 1 0 255 1 1 1 1 2 2 2
0 0 2 1 1 1 2 255 4 2 1 1 1 2 4 4
4 1 1 1 1 2 255 4 4 4 2 2 2 1 4 0
1 1 1 1 2 255 2 2 4 4 2 2 2 4 4 4
5 2 1 255 0 0 1 2 1 1 4 1 1 1 2 2
2 255 1 0 1 1 0 0 0 2 2 2 4 2 2 1
1 0 1 1 2 5 5 5 0 0 1 2 2 2 2 4
2 2 2 2 255 2 2 1 1 1 1 1 1 1 1 1
2 4 4 4 255 2 1 1 1 1 2 4 4 5 4 5
2 255 1 2 5 5 4 4 2 2 0 1 4 4 4 255
2 2 2 2 2 4 4 5 5 4 4 4 2 2 255 2
4 2 4 2 4 4 2 0 0 1 2 2 5 255 2 2
1 1 1 4 4 4 2 2 1 2 2 255 2 2 0 0
0 2 2 2 2 0 1 1 2 2 255 5 4 4 5 5
2 2 1 1 1 2 2 2 1 255 5 2 2 2 4 4
2 2 1 1 1 1 1 255 2 4 4 4 2 2 1 4
4 4 1 0 1 1 255 5 6 4 4 2 4 4 5 4
4 4 2 2 255 4 1 4 4 4 4 6 6 4 4 4
2 1 2 2 255 2 2 2 2 2 2 2 0 1 1 1
1 2 255 2 2 1 1 2 2 2 2 1 1 1 5 5
5 255 4 2 1 2 2 6 6 5 2 1 2 0 2 255
2 2 2 2 4 4 2 2 2 4 4 2 4 255 2 2
2 2 2 2 2 4 2 2 2 1 4 2 255 4 4 2
2 2 4 1 0 0 2 2 1 1 255 4 4 2 0 0
1 4 2 2 0 1 2 2 2 255 1 1 1 1 1 1
2 2 1 1 1 1 1 1 255 2 2 1 2 1 1 1
1 4 4 2 1 1 255 0 0 0 0 0 0 1 2 1
2 2 2 1 2 2 255 2 2 2 2 2 0 0 0 2
1 1 0 255 1 1 1 1 5 1 1 0 4 2 2 1
1 1 255 1 2 2 1 0 1 4 4 4 1 1 1 1
1 255 4 2 4 2 2 2 2 2 2 1 1 1 2 5
255 1 2 4 4 4 2 2 2 2 4 5 4 2 255 1
1 2 2 2 4 4 1 1 0 2 2 2 255 0 0 0
0 0 0 2 2 2 2 2 2 2 0 2 0 1 0 255
255 255 255 255 255 255 255 255 255 255 255 255 255 255 255 255
255 255 255 255 255 255 255 255 255 255 255 255 255 255 255 255
255 255 255 255 255 255 255 255 255 255 255 255 255 255 255 255
255 255 255 255 255 255 255 255 255 255 255 255 255 255 255 255
255 255 255 255 255 255 255 255 255 255 255 255 255 255 255 255
255 255 255 255 255 255 255 255 255 255 255 255 255 255 255 255
255 255 255 255 255 255 255 255 255 255 255 255 255 255 255 255
255 255 255 255 255 255 255 255 255 255 255 255 255 255 255 255
255 255 255 255 255 255 255 255 255 255 255 255 255 255 255 255
255 255 255 255 255 255 255 255 255 255 255 255 255 255 255 255
255 255 255 255 255 255 255 255 255 255 255 255 255 255 255 255
255 255 255 255 255 255 255 255 255 255 255 255 255 255 255 255
255 255 255 255 255 255 255 255 255 255 255 255 255 255 255 255
255 255 255 255 255 255 255 255 255 255 255 255 255 255 255 255
255 255 255 255 255 255 255 255 255 255 255 255 255 255 255 255
255 255 255 255 255 255 255 255 255 255 255 255 255 255 255 255
255 255 255 255 255 255 255 255 255 255 255 255 255 255 255 255
255 255 255 255 255 255 255 255 255 255 255 255 255 255 255 255
255 255 255 255 255 255 255 255 255 255 255 255 255 255 255 255
255 255 255 255 255 255 255 255 255 255 255 255 255 255 255 255
255 255 255 255 255 255 255 255 255 255 255 255 255 255 255 255
255 255 255 255 255 255 255 255 255 255 255 255 255 255 255 255
255 255 255 255 255 255 255 255 255 255 255 255 255 255 255 255
255 255 255 255 255 255 255 255 255 255 255 255 255 255 255 255
255 255 255 255 255 255 255 255 255 255 255 255 255 255 255 255
255 255 255 255 255 255 255 255 255 255 255 255 255 255 255 255
255 255 255 255 255 255 255 255 255 255 255 255 255 255 255 255
255 255 255 255 255 255 255 255 255 255 5 4 4 4 2 2
0 1 1 1 1 2 2 4 4 4 255 4 4 2 1 1
4 4 2 1 0 1 2 5 5 5 255 2 1 1 1 2
2 2 5 5 4 5 4 255 2 2 5 4 2 2 0 1
1 1 2 1 1 255 1 2 1 4 4 4 2 2 2 1
1 0 1 2 255 2 1 2 2 2 2 4 2 2 1 2
6 4 4 255 4 4 4 4 2 2 1 2 2 4 2 2
2 255 4 2 1 0 0 1 2 2 2 1 1 1 2 2
255 5 5 2 1 2 2 2 1 2 2 2 4 4 4 255
2 2 2 2 2 4 4 4 2 1 1 1 2 255 4 5
4 2 2 2 2 2 2 4 2 0 1 1 255 2 5 5
4 4 2 2 4 2 1 1 2 2 255 2 4 4 2 2
1 5 6 5 2 2 1 1 2 2 255 5 2 2 2 2
2 2 2 2 1 1 1 2 255 2 1 1 1 4 4 4
5 2 4 2 5 5 2 255 2 4 4 4 4 2 2 1
0 1 2 2 2 255 2 2 2 2 4 4 2 2 2 2
2 2 1 255 2 2 2 2 2 2 1 2 2 2 2 2
4 4 255 4 4 2 1 2 2 1 1 2 2 2 1 4
255 4 2 2 2 4 1 1 1 2 2 1 4 4 4 255
2 2 2 0 1 2 2 4 4 2 2 1 4 1 255 1
1 1 1 1 2 1 1 1 1 1 1 2 255 2 0 0
0 1 1 1 2 1 1 1 1 1 2 2 255 2 1 1
2 2 2 0 4 4 4 1 1 255 1 2 2 1 0 0
0 0 1 1 1 1 0 1 255 1 1 0 0 0 0 1
2 5 5 2 1 1 0 255 4 4 4 2 2 1 1 1
4 5 4 4 4 4 255 2 2 2 4 4 4 2 1 1
0 0 1 2 255 2 1 1 2 2 2 2 2 2 1 1
1 1 255 1 1 1 1 2 2 4 5 4 2 2 2 1
1 2 4 2 0 4 4 2 2 2 2 2 1 1 1 1
2 2 4 5 4 255 4 4 4 2 2 2 2 1 1 1
2 2 4 4 4 255 2 1 1 2 4 2 2 2 4 4
4 4 255 4 2 4 2 2 1 1 0 2 1 2 1 2
255 2 2 1 1 1 4 2 0 2 1 0 0 0 2 255
2 1 1 1 2 1 2 1 4 4 5 6 4 4 255 4
2 4 4 2 2 2 1 1 1 4 4 2 255 4 4 2
2 1 2 1 1 1 4 4 4 4 2 255 4 5 5 4
2 2 2 1 2 2 2 4 2 4 255 2 2 2 2 2
4 4 4 4 0 1 1 2 255 2 2 2 2 2 2 4
2 2 1 1 0 0 0 255 2 4 4 4 4 2 2 4
4 2 2 2 2 255 2 4 2 2 0 1 1 1 5 4
5 4 4 4 4 255 5 2 2 2 2 2 2 2 4 1
0 0 4 255 2 2 2 2 4 4 4 5 2 2 2 4
2 1 255 2 4 4 4 2 1 1 1 1 2 0 2 2
255 4 2 1 2 2 2 1 1 2 2 2 2 1 255 1
2 2 2 2 4 4 2 2 2 2 2 2 2 255 2 4
1 0 0 0 1 2 2 2 1 1 2 255 5 2 2 2
4 2 0 0 4 4 1 1 1 1 255 2 2 2 1 1
1 2 4 4 4 2 2 4 2 255 2 2 5 2 1 1
1 1 1 1 1 1 1 255 1 1 1 1 1 1 1 2
1 0 0 0 0 0 0 255 1 1 2 2 5 5 6 4
1 2 1 2 255 2 4 2 1 0 0 0 1 1 2 2
1 0 1 255 1 0 0 1 0 0 0 2 4 4 4 2
4 4 255 4 4 4 4 2 1 1 1 4 4 4 4 4
2 255 2 4 4 4 4 2 2 2 2 2 2 1 1 255
1 0 0 1 2 2 2 4 5 2 1 1 1 255 1 2
1 2 2 8 9 9 9 4 2 2 1 2 2 4 2 2
4 2 2 1 1 1 2 1 1 1 1 2 6 4 5 2
255 2 4 4 4 1 1 0 1 2 2 1 2 4 4 4
255 2 2 1 5 5 5 6 4 4 4 4 4 255 4 4
4 2 4 4 4 1 2 2 2 2 2 255 2 2 0 1
1 4 4 4 2 2 2 0 0 2 255 4 4 4 1 2
2 2 2 2 5 5 5 4 4 255 2 1 1 1 2 1
1 0 0 1 1 2 2 255 5 5 5 2 2 2 1 1
4 4 4 2 4 2 255 4 5 2 1 1 1 1 1 2
2 2 2 2 2 255 4 2 2 2 2 2 5 6 4 0
1 2 2 255 0 2 2 2 2 4 5 4 4 2 1 0
0 1 255 2 4 4 4 4 5 5 5 4 1 1 2 6
255 4 4 4 2 2 1 5 4 6 5 6 4 4 4 4
255 5 2 1 2 4 4 4 4 4 2 1 1 1 255 2
2 2 2 4 6 6 6 1 4 4 4 2 2 255 2 2
4 4 4 2 2 2 2 2 1 2 4 255 5 5 2 2
2 2 4 1 4 5 5 6 6 255 2 2 1 2 2 4
4 2 2 2 2 2 2 2 255 1 1 1 1 1 0 6
6 6 5 1 1 1 255 2 2 2 2 2 0 2 4 5
4 1 0 1 1 255 2 2 2 1 1 4 4 5 4 4
2 2 2 2 255 1 2 5 4 1 1 0 0 1 0 1
1 1 255 1 1 1 1 1 1 1 2 4 2 1 1 1
0 0 255 0 1 2 4 6 6 6 6 1 2 1 2 255
2 4 2 0 0 0 1 2 2 2 2 2 0 1 255 1
0 2 2 2 1 1 4 4 4 4 1 4 4 255 4 4
4 5 5 5 2 8 8 8 4 4 2 2 255 2 4 6
6 6 5 8 8 4 4 2 0 0 255 0 0 0 2 4
4 6 6 9 6 2 2 1 255 1 2 2 6 8 17 89
150 150 78 5 4 2 2 4 4 2 0 4 4 2 2 1
0 1 6 10 16 16 6 6 5 6 4 255 2 4 4 4
4 2 1 1 6 6 2 2 4 4 5 255 5 5 5 6
18 24 18 5 5 4 4 4 255 4 4 4 4 4 23 32
32 13 8 6 6 2 255 2 2 1 1 1 4 29 89 103
31 2 0 0 1 255 4 5 5 4 2 0 2 2 4 4
4 5 2 2 255 1 1 1 1 1 1 2 1 1 1 1
2 2 255 2 0 0 1 2 5 2 0 0 1 2 2 2
2 255 2 2 2 1 1 2 21 23 4 4 4 4 2 2
255 4 2 2 2 5 6 6 21 6 2 1 2 1 255 0
2 2 2 2 4 5 5 5 4 2 1 1 1 255 2 2
2 2 4 6 14 14 8 2 2 4 6 255 6 6 6 2
2 2 88 100 28 28 17 4 4 4 4 255 1 2 2 4
6 21 29 29 8 6 2 1 1 255 2 4 4 4 6 94
255 255 71 9 4 4 1 2 255 2 2 2 4 6 21 21
21 9 4 4 2 2 255 5 5 2 2 5 67 82 67 43
5 5 6 6 255 4 4 4 4 4 4 4 5 5 5 4
4 4 2 255 1 1 1 1 2 6 37 39 39 5 1 0
0 255 2 1 1 1 2 0 4 29 54 5 2 0 1 0
255 0 4 2 2 1 32 67 69 128 78 4 1 1 1 255
1 2 1 1 1 0 0 0 0 0 1 1 1 255 1 1
2 2 1 1 1 1 1 5 2 1 1 1 1 255 1 1
4 4 6 8 16 16 13 2 2 2 255 4 4 4 1 1
4 4 5 5 5 4 4 1 1 255 2 0 2 2 2 5
4 4 5 5 2 2 2 2 255 1 1 4 5 9 43 43
43 73 39 9 4 2 2 255 5 5 5 6 20 150 150 198
146 4 2 1 0 255 0 0 2 4 12 39 40 39 39 17
5 2 1 255 0 2 6 8 78 202 150 180 210 180 78 5
2 1 2 1 1 0 4 4 4 4 2 1 6 16 51 51
51 43 8 6 8 4 255 1 2 2 4 4 4 14 18 18
6 2 1 1 2 2 255 5 5 6 23 27 28 35 28 6
5 4 5 255 5 4 4 4 23 119 119 111 84 17 6 6
5 255 2 1 1 1 1 29 55 103 135 147 85 2 2 2
255 4 5 4 4 4 2 5 4 2 2 2 2 2 1 255
1 1 1 2 2 2 2 1 0 1 0 2 2 255 0 0
0 1 2 5 5 5 1 8 2 2 2 2 255 4 2 2
1 1 4 21 23 9 8 4 4 2 2 255 4 2 2 5
12 17 17 17 6 2 2 2 1 255 0 5 4 1 1 4
5 5 5 5 5 4 2 2 255 2 2 1 1 6 14 40
62 62 2 2 4 6 255 6 6 6 4 6 88 207 255 255
150 32 5 4 4 4 255 1 1 5 12 27 36 37 37 32
6 2 1 0 255 1 2 4 4 94 192 255 255 255 126 9
5 2 2 255 1 1 4 6 21 54 67 82 21 9 4 2
2 255 5 2 2 5 78 96 96 92 80 43 5 5 4 255
5 5 4 5 5 8 24 32 35 32 5 4 2 1 255 1
1 1 1 6 37 84 69 84 54 5 2 0 255 2 0 1
0 0 0 29 46 54 46 8 0 1 0 255 2 4 2 4
33 67 69 128 128 86 43 2 1 1 255 1 2 0 0 1
1 1 0 0 0 1 1 2 255 1 1 2 2 2 2 4
1 5 5 5 1 1 1 1 255 1 1 4 4 8 28 28
31 31 13 2 2 255 4 4 1 1 1 6 6 8 8 10
4 0 1 2 255 1 0 2 2 6 17 8 6 6 5 1
1 0 2 255 1 1 2 9 43 108 123 123 123 73 18 9
2 2 255 4 4 4 6 150 192 195 238 212 146 8 1 0
255 0 0 5 12 43 54 43 40 40 31 17 2 2 255 0
6 6 74 202 203 183 164 180 180 155 10 2 0 2 1 0
0 2 4 4 4 2 5 16 74 74 73 55 63 55 8 4
4 255 2 2 2 6 6 25 14 21 21 18 4 1 1 1
2 255 2 5 8 28 39 39 36 35 20 5 2 2 255 5
2 4 6 84 169 145 176 111 50 17 6 5 255 2 1 1
1 6 55 146 158 160 177 177 85 2 2 255 2 1 1 2
2 2 4 5 5 4 2 2 2 4 255 1 2 5 6 5
2 2 2 2 2 2 2 2 255 0 0 0 5 6 20 20
14 8 14 4 4 2 2 255 2 2 2 2 2 4 9 27
9 8 5 4 2 1 255 2 2 5 12 27 24 21 21 14
4 2 2 1 255 4 4 4 4 1 1 4 4 5 20 16
5 2 2 255 1 2 2 4 6 20 62 88 69 17 5 4
5 255 6 6 6 6 36 207 223 255 255 195 85 20 5 4
4 255 1 1 12 21 24 36 42 46 42 13 6 2 0 255
1 2 4 40 183 255 255 255 255 255 126 5 4 2 255 1
1 1 18 48 54 86 92 63 17 4 2 2 255 2 2 2
23 179 179 131 115 115 70 13 5 4 255 2 4 4 5 9
29 44 44 50 50 20 5 2 0 255 0 1 0 2 25 69
131 69 112 97 75 5 2 255 0 0 0 1 2 29 43 43
48 48 27 2 1 1 255 2 2 2 20 36 96 134 147 147
86 65 43 1 1 255 1 2 0 1 1 4 4 0 0 0
4 1 1 255 0 0 1 0 4 10 13 10 9 5 5 1
1 2 2 255 2 1 4 4 51 63 33 47 42 37 2 2
255 4 1 1 1 4 8 8 9 18 18 5 0 0 1 255
2 0 2 5 12 17 8 6 6 5 2 2 0 1 255 1
1 2 9 86 108 108 123 123 107 33 9 2 2 255 4 2
2 29 135 191 191 212 212 157 119 1 0 255 0 4 5 18
63 63 55 46 55 40 27 4 2 255 0 1 6 78 153 153
135 135 145 164 155 52 1 0 1 1 1 0 2 2 2 0
0 8 27 115 123 78 77 74 63 9 4 2 255 2 2 2
6 8 25 8 14 14 14 4 4 1 0 1 255 2 5 23
37 39 47 36 36 21 8 4 2 255 5 2 4 70 84 176
176 202 145 92 28 5 2 255 2 2 2 4 6 74 146 158
158 158 149 120 2 2 255 2 1 1 1 2 4 5 5 5
2 2 1 2 2 255 2 2 5 9 12 12 0 2 2 14
5 5 5 255 1 5 5 6 9 20 20 14 24 24 17 5
4 5 255 2 2 4 4 4 9 9 16 27 13 8 4 0
0 255 4 4 4 13 35 24 20 14 8 4 2 1 1 255
2 2 4 4 4 6 5 5 9 21 21 6 2 1 255 1
4 4 6 10 33 86 93 92 61 5 4 5 255 5 4 4
6 62 255 255 255 195 192 139 40 6 4 4 255 1 1 6
24 31 37 37 37 28 13 9 2 1 255 1 2 6 146 231
255 255 255 255 255 126 6 4 2 255 1 1 2 42 61 93
93 93 82 25 4 2 2 255 2 2 4 82 179 160 141 131
126 115 14 4 1 255 2 2 2 4 14 36 43 43 43 37
18 8 2 1 255 0 0 0 4 28 105 111 74 99 99 97
12 2 255 1 0 4 4 4 25 35 35 27 46 27 2 1
2 255 2 2 2 23 44 90 69 81 81 80 61 43 2 2
255 1 1 0 2 4 6 25 9 31 12 12 2 1 255 1
0 0 0 4 4 17 13 17 9 5 1 1 2 1 255 1
1 4 12 27 28 33 54 54 42 8 4 255 1 1 1 1
5 21 21 16 16 18 5 1 1 2 255 2 0 2 5 12
29 17 8 4 1 2 2 0 1 255 1 2 5 33 70 86
107 107 103 54 17 6 2 1 255 4 4 4 29 155 191 191
195 160 149 128 4 1 255 0 2 5 18 36 46 48 55 70
55 24 4 2 255 1 1 5 100 119 120 120 145 155 164 155
70 1 0 0 1 1 0 4 2 1 1 1 8 27 75 115
78 78 77 71 8 2 1 255 2 2 2 5 8 8 5 4
8 8 4 1 1 0 2 255 2 4 33 43 47 67 65 65
20 8 4 4 255 2 2 5 70 84 176 176 202 157 115 28
4 4 255 5 2 2 4 8 74 118 169 160 160 149 120 2
2 255 2 1 1 1 2 2 2 2 4 4 1 1 2 2
255 2 4 5 9 5 9 2 13 14 16 9 1 1 255 1
2 5 5 5 14 14 16 18 16 13 2 2 5 255 1 1
2 2 14 33 50 27 27 25 13 4 2 1 255 2 4 4
21 51 35 24 8 8 14 2 6 6 255 4 2 4 4 4
6 2 4 6 20 6 2 2 0 255 2 4 6 8 12 32
33 61 61 28 5 4 4 255 4 4 5 8 37 168 255 255
255 192 126 40 4 4 4 255 2 4 9 24 27 39 36 39
29 25 10 2 2 255 2 2 6 183 255 255 255 255 255 255
85 6 4 4 255 1 1 4 48 73 73 93 93 82 58 2
2 2 255 2 1 4 70 92 93 131 123 120 46 14 1 1
255 2 2 1 1 9 27 40 40 40 29 18 8 2 0 255
0 0 0 4 25 75 116 103 103 99 75 12 2 255 2 4
4 4 4 13 32 32 28 28 10 1 1 1 255 2 2 2
20 44 70 70 70 81 100 65 31 4 4 255 1 1 2 4
24 25 40 9 32 6 4 1 1 255 1 1 0 0 1 2
9 9 17 12 9 0 0 0 1 255 1 1 4 13 27 51
46 71 54 42 8 6 255 0 1 1 1 5 14 16 14 32
32 8 2 2 2 255 2 2 2 2 29 37 37 14 14 4
2 1 1 1 255 1 2 5 8 65 84 86 107 96 84 18
4 2 2 255 2 2 4 23 147 155 176 176 160 149 128 4
1 255 4 4 4 12 32 46 48 48 51 39 17 4 1 255
1 0 5 101 109 109 109 120 155 174 155 70 2 1 2 1
1 0 6 4 2 2 4 6 20 97 123 93 78 63 59 4
2 2 255 2 2 2 4 6 13 20 5 8 4 2 2 1
1 1 255 2 4 12 43 43 65 32 32 17 5 4 4 255
2 2 4 5 70 143 143 123 123 115 9 4 2 255 5 4
4 4 8 40 82 169 218 169 120 65 1 1 255 2 1 1
0 2 2 4 4 4 2 2 2 6 2 255 4 4 4 4
2 13 8 14 14 14 5 1 1 255 1 4 2 4 0 10
10 33 18 13 1 1 5 5 255 2 2 2 2 6 16 16
16 24 25 20 5 2 2 255 4 4 4 6 21 35 9 8
8 14 2 2 0 255 2 2 4 4 4 4 5 5 5 6
4 1 1 0 255 4 4 4 5 12 24 29 29 43 28 4
2 2 255 4 4 4 6 25 115 226 255 255 162 62 5 5
4 6 255 5 6 6 25 33 55 39 31 28 21 9 1 1
255 2 2 6 44 231 255 255 255 255 255 14 4 4 0 255
2 4 5 18 73 73 93 93 82 58 2 2 2 255 4 4
4 10 59 82 93 99 97 40 4 1 1 255 2 1 1 1
4 9 27 27 29 18 9 4 2 1 255 1 1 0 1 5
75 105 108 108 108 25 6 1 255 2 4 0 1 2 6 13
20 27 20 6 2 2 1 255 2 2 2 6 24 70 78 78
78 80 58 8 5 4 255 1 0 0 4 4 4 40 6 8
6 6 2 2 255 2 1 1 1 2 2 0 0 4 4 1
0 0 0 1 255 1 1 1 4 23 27 39 43 43 33 6
4 255 0 1 1 1 1 10 10 10 14 14 4 2 2 2
255 4 2 2 2 5 17 17 17 14 4 2 1 1 2 255
2 2 4 5 59 84 84 84 62 54 6 4 2 2 255 1
0 4 9 81 176 176 160 149 101 13 4 4 255 2 1 1
1 9 24 36 48 48 29 9 2 2 255 1 0 4 12 101
107 109 118 168 168 118 10 2 2 2 2 1 0 6 4 2
4 4 5 6 36 97 93 82 61 6 2 1 2 255 2 2
2 4 4 5 5 4 2 2 2 2 2 1 5 255 1 1
6 24 32 32 31 20 5 4 4 4 255 1 0 2 5 36
62 73 115 115 37 4 2 4 255 5 4 2 2 1 8 75
118 132 132 80 2 1 1 255 1 1 1 1 2 1 2 4
4 4 1 1 2 4 255 4 4 4 4 2 5 8 13 13
4 4 1 1 255 0 1 0 0 0 5 14 23 18 18 5
5 5 5 255 5 5 2 2 2 6 10 10 9 9 5 2
1 1 255 1 2 2 2 6 0 6 6 6 4 1 0 0
255 1 2 2 2 4 4 5 5 4 4 2 2 2 2 255
4 1 1 4 5 6 10 10 10 6 4 2 4 255 4 4
5 5 8 25 115 168 136 10 6 4 4 4 6 255 5 5
6 9 25 33 31 31 29 21 4 1 1 255 2 2 1 8
44 168 255 255 255 21 4 4 4 0 255 1 4 4 8 18
43 46 46 58 6 2 2 2 255 4 4 4 4 6 66 75
93 40 6 4 1 1 255 2 1 1 1 1 4 8 8 8
5 2 2 2 2 255 1 1 1 1 2 6 75 103 108 25
8 4 2 255 2 1 0 1 2 2 5 13 27 6 4 2
4 1 255 2 4 2 2 8 24 70 63 63 39 4 4 4
4 255 1 1 1 4 4 1 1 4 6 4 1 1 1 255
2 2 1 2 2 2 0 0 0 0 2 1 1 1 1 255
1 2 2 4 6 16 36 36 33 4 4 4 255 2 1 0
0 1 2 5 5 5 2 2 2 2 2 255 4 4 2 1
1 5 12 12 8 4 2 1 1 2 255 1 2 2 4 5
20 32 62 32 8 6 4 2 2 255 0 0 0 4 13 81
81 74 65 13 4 4 4 255 4 1 0 1 1 8 17 24
24 9 2 2 2 255 2 0 0 2 12 70 109 109 118 118
10 4 2 2 2 1 1 1 8 6 4 4 4 4 4 13
36 36 27 4 2 1 1 2 255 4 5 4 4 4 4 1
1 1 1 2 4 4 2 4 255 1 1 1 6 10 20 16
8 4 4 4 4 255 1 0 0 4 4 8 18 18 18 2
2 2 4 255 4 4 4 2 1 1 1 21 75 21 6 4
2 2 255 2 2 2 1 1 1 4 4 4 4 2 1 1
1 255 4 5 4 4 2 4 5 4 2 1 1 4 1 255
1 1 0 0 1 5 10 14 14 6 5 5 5 5 255 5
5 4 1 1 5 6 6 8 4 4 1 1 1 255 2 2
2 2 2 2 6 4 5 4 1 0 0 255 1 2 2 2
4 4 4 5 5 4 2 2 2 2 255 2 1 2 2 2
5 6 6 6 2 5 2 4 255 4 2 4 4 5 6 10
10 6 6 5 5 5 6 5 255 5 5 5 5 8 18 18
20 9 5 4 1 1 255 2 2 0 1 5 28 141 141 21
5 4 4 2 0 255 1 1 1 2 6 8 12 12 6 2
2 2 2 255 4 4 4 4 4 4 5 14 6 6 4 1
5 255 2 1 1 1 1 2 6 6 4 2 2 2 2 4
255 2 2 2 1 1 1 6 9 9 9 6 4 1 255 1
1 0 0 2 2 4 1 4 4 4 4 4 4 255 4 4
2 2 6 6 13 21 21 4 4 4 5 1 255 1 1 1
2 1 1 1 1 2 1 1 1 1 255 2 1 0 0 2
2 0 0 0 0 2 1 1 1 1 255 1 1 2 4 5
5 6 5 4 4 4 4 255 4 2 2 1 1 2 4 5
2 2 2 2 1 1 255 2 2 2 1 1 0 5 4 4
2 2 2 2 2 255 1 2 2 4 4 6 5 8 6 6
4 2 2 4 255 4 0 0 2 4 9 13 10 8 5 4
4 4 255 4 1 1 1 1 4 5 5 6 5 2 2 2
255 2 0 0 0 4 6 8 8 8 6 2 4 2 4 2
2 2 2 2 5 2 1 0 0 0 1 2 5 4 4 2
2 2 2 255 4 5 2 4 1 1 1 1 1 2 2 4
4 4 4 255 1 1 2 2 4 6 6 6 6 6 2 1
255 1 0 0 4 4 6 6 6 2 2 2 4 4 255 2
2 2 2 1 1 1 1 1 4 4 4 2 2 255 2 2
4 4 2 2 4 4 4 4 1 1 1 1 255 4 4 1
1 2 2 4 2 2 1 1 1 1 255 1 1 1 1 1
2 6 5 9 2 5 5 5 5 255 5 5 4 1 2 2
5 5 4 2 2 2 2 1 255 2 2 2 2 2 0 1
4 4 1 1 0 0 255 1 1 1 2 2 4 4 5 5
2 2 1 1 1 255 1 1 2 2 2 1 2 2 2 2
4 2 4 255 2 2 4 4 4 4 4 4 2 4 4 2
2 2 5 255 5 2 2 5 5 5 5 5 5 5 2 2
2 255 2 2 0 1 4 5 5 5 4 4 4 4 2 1
255 1 2 1 1 1 4 4 2 2 2 2 2 2 255 4
4 4 2 2 2 2 2 5 5 5 5 5 255 4 1 1
2 2 2 2 4 4 0 2 2 4 6 255 4 2 4 1
1 1 1 1 2 4 4 4 2 255 2 2 2 1 2 0
0 0 1 2 2 2 1 2 255 2 0 0 1 2 2 2
4 4 4 2 2 4 4 255 4 2 4 2 1 0 2 2
4 1 1 1 1 255 1 1 0 0 0 1 1 0 0 0
2 4 0 0 0 255 1 1 1 4 4 4 5 5 4 2
4 4 255 4 2 2 1 4 2 2 2 2 2 2 2 1
1 255 2 2 2 1 0 0 0 1 1 0 0 1 4 1
255 1 1 1 2 2 2 2 2 2 6 4 2 2 5 255
4 1 0 0 0 4 4 5 5 4 2 2 4 255 4 1
1 0 0 0 1 1 1 1 1 1 2 255 2 1 0 0
2 4 6 4 2 1 1 2 2 4 1 1 2 4 5 5
2 1 0 1 0 2 2 2 1 1 2 1 2 2 255 4
2 2 4 2 2 0 2 2 2 2 4 4 4 2 255 2
2 2 2 2 4 4 5 5 6 6 2 255 1 1 1 2
4 4 4 2 1 2 2 4 4 255 2 2 2 2 1 1
1 2 1 2 2 4 1 2 255 2 4 4 2 2 2 5
5 5 4 4 2 1 1 255 4 5 1 1 1 0 4 2
2 1 1 1 4 255 2 1 1 1 1 2 5 2 2 2
4 4 5 5 255 5 4 2 1 2 2 2 4 4 4 4
4 4 4 255 4 2 2 4 4 4 4 1 4 1 1 1
0 255 0 1 1 2 2 4 4 2 2 2 2 0 0 0
255 0 1 2 1 0 0 1 2 2 2 4 2 2 255 2
2 4 4 2 4 2 2 2 2 2 2 5 5 5 255 4
2 4 5 5 4 4 2 2 2 0 0 2 255 2 2 4
1 4 1 5 4 1 1 1 4 1 1 255 2 2 1 1
1 2 2 2 1 1 1 0 4 255 2 1 4 2 2 1
1 1 2 5 2 5 2 255 1 1 1 1 2 2 2 0
0 2 2 2 2 6 255 6 4 5 0 1 1 1 1 2
2 4 2 2 255 5 5 5 2 2 0 1 1 1 1 1
4 1 4 255 5 0 0 1 2 2 2 2 1 2 2 1
0 0 255 4 4 2 1 1 0 2 0 4 1 2 2 2
255 1 1 1 0 1 1 1 1 1 255 255 255 255 255 255
255 255 255 255 255 255 255 255 255 255 255 255 255 255 255 255
255 255 255 255 255 255 255 255 255 255 255 255 255 255 255 255
255 255 255 255 255 255 255 255 255 255 255 255 255 255 255 255
255 255 255 255 255 255 255 255 255 255 255 255 255 255 255 255
255 255 255 255 255 255 255 255 255 255 255 255 255 255 255 255
255 255 255 255 255 255 255 255 255 255 255 255 255 255 255 255
255 255 255 255 255 255 255 255 255 4 5 5 2 2 2 2
2 2 2 2 4 5 2 2 2 255 4 2 2 5 5 2
2 2 2 2 2 2 4 4 2 255 2 2 2 2 2 4
4 4 4 4 4 2 255 1 1 1 1 2 4 5 4 2
2 2 4 2 255 2 2 2 1 1 1 1 2 1 2 2
2 1 1 255 2 4 4 4 2 2 2 5 5 5 6 6
6 4 255 4 1 1 1 1 1 2 4 4 4 4 5 4
255 4 2 2 2 2 2 2 255 255 255 255 255 255 255 255
255 255 255 255 255 255 255 255 255 255 255 255 255 255 255 255
255 255 255 255 255 255 255 255 255 255 255 255 255 255 255 255
255 255 255 255 255 255 255 255 255 255 255 255 255 255 255 255
255 255 255 255 255 255 255 255 255 255 255 255 255 255 255 255
255 255 255 255 255 255 255 255 255 255 255 255 255 255 255 255
255 255 255 255 255 255 255 255 255 255 255 255 255 255 255 255
255 255 255 255 255 255 255 255 255 255 255 255 255 255 255 255
255 255 255 255 255 255 255 255 255 255 255 255 255 255 255 255
255 255 255 255 255 255 255 255 255 255 255 255 255 255 255 255
255 255 255 255 255 255 255 255 255 255 255 255 255 255 255 255
255 255 255 255 255 255 255 255 255 255 255 255 255 255 255 255
255 255 255 255 255 255 255 255 255 255 255 255 255 255 255 255
255 255 255 255 255 255 255 255 255 255 255 255 255 255 255 255
255 255 255 255 255 1 4 4 4 2 2 255 1 1 1 2
2 2 2 4 4 1 0 0 255 1 1 4 4 4 2 2
1 2 1 2 2 2 1 255 1 4 2 0 0 0 1 1
1 1 0 0 1 1 255 1 1 1 2 2 2 1 2 2
2 1 1 2 4 255 2 2 2 0 0 0 2 2 2 1
4 4 4 255 5 5 2 1 1 1 1 1 1 1 1 1
1 255 2 2 1 2 2 2 4 1 2 1 1 1 1 2
2 2 2 0 255 255 255 255 255 255 255 255 255 255 255 255
255 255 255 255 255 255 255 255 255 255 255 255 255 255 255 255
255 255 255 255 255 255 255 255 255 255 255 255 255 255 255 255
255 255 255 255 255 255 255 255 255 255 255 255 255 255 255 255
255 255 255 255 255 255 255 255 255 255 255 255 255 255 255 255
255 255 255 255 255 255 255 255 255 255 255 255 255 255 255 255
255 255 255 255 255 255 255 255 255 255 255 255 255 255 255 255
255 255 255 2 2 2 4 4 2 4 255 4 2 2 4 6
4 4 4 6 5 4 5 4 4 255 4 5 2 4 2 2
1 0 2 2 2 2 1 255 0 1 0 0 0 2 2 2
2 1 2 2 1 1 255 2 2 1 4 4 2 1 1 2
2 4 5 5 255 2 2 2 5 4 5 4 4 2 2 2
2 2 4 2 255 2 2 5 4 4 4 4 2 1 0 0
1 2 255 5 2 2 2 4 4 5 4 1 1 1 1 1
1 255 1 1 2 1 2 2 2 2 2 4 2 4 4 255
1 1 4 4 2 1 1 1 2 2 2 2 2 255 2 2
2 2 4 0 0 0 1 1 0 0 2 2 255 6 1 2
2 2 4 4 4 2 2 2 2 2 255 2 2 5 0 1
1 2 2 1 1 1 2 1 2 255 4 1 1 1 1 1
2 1 0 0 1 0 0 0 255 1 1 0 1 1 1 4
5 5 4 2 2 2 255 1 1 1 4 2 1 1 1 2
2 2 2 5 2 2 255 1 1 1 4 2 2 2 2 2
2 1 0 255 0 2 4 4 2 2 2 2 2 1 2 2
2 1 255 0 4 2 0 0 1 1 1 1 1 1 1 2
2 255 0 2 1 4 2 2 0 2 2 2 2 2 2 4
255 5 5 2 1 0 1 2 2 1 1 4 1 4 255 5
5 2 1 1 1 0 0 1 1 1 1 2 255 2 2 2
2 2 1 0 0 1 0 1 1 1 2 4 4 4 2 2
4 4 2 2 2 2 2 2 2 2 2 5 2 2 1 255
2 2 2 2 5 5 2 2 2 1 1 1 1 1 2 255
2 2 4 4 1 1 4 4 5 4 4 2 255 2 2 2
2 2 2 4 2 2 4 5 2 1 255 2 4 4 1 1
1 1 2 1 2 2 4 2 2 255 1 2 1 2 4 2
0 0 1 2 2 5 4 2 255 2 4 4 1 1 1 2
4 4 4 4 5 4 255 2 1 0 2 2 1 1 2 2
2 2 2 2 4 255 4 2 2 4 5 4 4 4 5 5
5 4 4 4 255 1 6 4 5 2 2 1 1 2 2 2
1 1 255 1 5 0 0 0 2 2 2 2 2 2 2 4
4 255 2 2 5 4 4 4 4 1 4 5 5 5 5 255
5 5 5 5 5 5 4 4 2 2 2 2 2 2 1 255
2 4 5 4 4 4 5 5 0 0 0 1 1 255 2 2
2 2 2 2 4 2 1 1 1 1 4 2 255 1 1 2
2 2 2 1 1 4 4 4 4 4 255 4 4 4 4 2
1 1 2 2 2 1 2 2 255 6 5 5 4 4 0 0
1 1 0 0 2 2 2 255 1 2 2 2 2 4 4 2
2 2 2 2 1 255 1 1 0 0 1 2 4 4 4 4
2 2 2 2 255 1 1 1 1 1 1 2 2 1 1 1
1 1 2 255 1 1 0 1 1 2 4 4 5 5 5 1
4 255 1 1 1 2 1 1 0 2 2 2 2 1 2 0
0 255 1 1 0 1 1 2 2 2 2 2 2 2 255 2
4 4 4 2 4 4 4 2 1 0 2 1 1 255 0 1
1 0 0 1 2 2 1 1 0 0 0 0 255 0 1 1
1 2 4 1 4 2 4 2 2 2 2 255 5 5 2 1
1 2 2 1 0 0 1 1 1 255 4 4 1 0 1 2
2 2 4 4 2 1 2 255 2 1 1 1 1 0 0 0
0 0 1 1 1 2 2 0 0 0 2 4 4 1 1 1
2 4 4 4 4 2 2 2 2 2 255 2 2 2 2 2
2 2 2 2 1 1 1 1 1 1 255 2 2 4 2 1
1 2 5 6 5 4 2 255 2 2 2 4 2 2 2 4
4 5 5 2 1 255 2 1 2 1 4 4 4 6 6 4
2 4 2 2 255 1 1 1 2 5 5 5 2 4 4 2
2 0 2 255 2 4 4 4 6 6 6 4 4 4 2 2
2 255 1 0 0 1 2 5 4 4 4 4 2 4 2 4
255 4 2 2 2 6 6 12 12 6 5 4 4 4 4 255
1 5 1 5 5 6 4 4 4 4 2 1 1 255 1 2
0 0 0 1 4 2 4 2 2 2 4 4 255 4 4 4
4 4 12 13 29 29 27 10 4 4 255 8 5 5 2 4
2 2 2 2 2 2 2 4 2 1 255 4 4 5 4 6
5 6 6 0 1 1 1 2 255 2 2 1 0 2 2 4
4 1 1 0 4 5 4 255 1 1 2 2 4 4 2 2
5 5 4 4 4 255 2 6 4 4 1 1 1 4 4 4
1 2 2 255 4 2 4 4 4 2 2 2 2 1 0 0
0 2 255 2 1 2 2 2 4 4 4 4 4 2 1 1
255 1 2 0 0 4 4 5 6 4 6 4 4 4 4 255
1 0 0 2 2 2 2 5 5 2 2 1 2 2 255 2
1 0 0 2 2 4 21 21 17 5 0 0 255 2 2 2
2 2 1 4 5 2 2 1 1 1 0 0 255 1 1 1
1 1 1 2 2 2 2 2 2 255 2 5 5 4 1 1
4 8 5 2 1 2 0 0 255 0 1 1 0 0 2 5
5 5 2 2 2 0 0 255 0 1 2 4 4 6 6 8
2 4 2 2 2 2 255 5 4 4 2 2 2 2 2 5
0 0 0 1 255 2 4 0 0 0 0 2 5 5 4 2
1 2 255 1 1 1 1 1 1 20 27 27 4 1 2 1
2 0 0 1 4 4 4 4 2 1 1 2 4 4 4 4
2 2 2 2 2 255 4 2 2 2 4 4 5 2 2 1
1 1 1 1 1 255 2 2 2 1 1 1 6 6 6 6
4 5 255 4 4 4 4 2 2 4 5 5 5 5 2 1
255 2 1 1 1 23 73 255 255 255 35 4 4 2 2 255
1 2 2 4 5 16 170 198 218 65 8 4 4 2 255 4
4 5 8 6 6 8 12 4 4 2 0 1 255 1 0 0
2 5 9 4 4 4 12 12 5 4 2 255 2 2 2 2
25 86 107 86 43 5 1 1 4 4 255 4 5 5 5 18
25 46 58 46 5 2 2 2 255 2 2 4 4 4 4 8
8 8 4 4 4 4 4 255 5 5 5 5 6 13 37 67
78 113 29 5 4 255 5 5 5 2 5 4 4 4 4 4
4 2 4 2 4 255 5 5 4 5 6 8 12 12 9 5
2 2 4 255 2 1 1 2 2 8 13 13 12 4 4 4
4 2 255 1 2 2 4 5 9 50 96 96 9 4 2 2
255 1 4 2 2 1 4 4 12 12 4 4 2 4 255 4
1 4 4 2 2 5 16 9 8 6 2 0 1 255 2 2
4 2 2 2 32 47 48 9 4 1 1 255 2 1 0 0
4 4 37 88 92 165 35 4 4 1 255 1 1 1 2 2
4 5 18 18 5 2 1 1 2 255 2 1 2 2 4 111
170 130 130 130 16 5 5 255 2 2 2 2 4 6 17 73
31 5 4 4 5 2 2 255 1 1 2 2 2 6 2 2
0 0 2 2 255 1 4 5 4 4 4 8 25 31 28 28
2 2 0 255 0 1 1 1 1 119 131 179 179 179 55 2
0 0 255 0 1 2 6 17 115 115 59 23 5 1 1 1
0 255 4 4 4 4 17 255 255 253 25 4 1 0 0 255
2 2 0 0 0 2 13 40 40 5 2 2 2 255 1 0
1 1 2 24 199 250 227 145 37 2 0 0 0 1 2 4
4 4 6 4 2 2 4 4 4 4 4 2 2 2 2 2
255 5 4 2 4 5 47 74 103 103 8 6 6 1 1 1
255 4 4 4 2 5 40 168 168 9 6 4 2 255 2 4
4 4 4 109 85 85 84 47 4 2 1 255 1 1 4 23
255 255 255 255 255 255 158 4 2 2 255 1 2 4 16 69
198 255 255 255 255 221 8 4 2 255 4 4 4 2 2 9
24 24 16 12 4 4 1 255 1 1 0 0 4 9 10 10
10 12 18 12 5 2 255 2 1 2 10 103 120 162 153 145
44 4 4 4 4 255 4 4 4 25 97 97 93 71 71 71
5 2 2 255 2 2 2 4 6 4 6 2 9 8 6 4
4 0 255 4 5 5 6 13 37 67 78 92 113 84 55 5
255 5 5 2 0 5 6 21 32 35 33 6 4 5 2 2
255 4 5 4 6 75 255 255 255 122 9 4 5 4 255 4
1 1 2 8 36 65 65 80 80 4 4 1 1 255 2 5
5 6 9 50 153 195 153 96 9 4 2 255 1 2 2 2
1 4 12 32 25 25 5 4 2 255 1 1 4 4 4 5
29 48 58 31 8 1 1 2 255 4 1 1 1 4 32 47
59 96 24 9 1 1 255 2 1 2 2 4 85 88 217 221
245 92 16 2 0 255 1 1 1 6 10 28 28 28 37 37
5 0 0 1 255 1 1 1 4 111 166 170 130 138 147 138
16 1 255 2 2 2 5 6 59 73 100 85 82 27 5 5
4 4 255 1 1 2 5 5 25 14 12 2 0 2 1 255
1 1 2 4 5 10 27 27 51 31 32 28 4 1 255 1
1 1 1 119 255 255 255 255 255 215 55 0 0 255 0 0
2 17 84 124 124 179 62 59 2 1 1 0 255 2 2 4
17 179 255 255 255 204 25 4 2 2 255 1 2 1 1 0
13 44 43 43 43 4 2 1 255 1 1 1 2 24 199 233
250 227 227 207 37 1 1 1 2 2 4 4 4 6 5 2
4 4 4 4 1 4 2 5 4 4 2 255 4 2 2 4
47 74 103 142 142 123 12 8 4 4 1 255 1 2 4 5
71 168 169 176 176 9 4 2 255 2 2 4 4 50 139 109
145 90 100 47 4 1 255 1 1 4 255 255 255 255 255 255
255 255 158 2 4 255 2 2 4 69 215 255 255 255 255 255
255 255 16 4 255 2 2 4 2 2 4 24 12 16 17 16
4 4 255 6 1 0 0 4 8 4 4 5 12 12 6 4
2 255 2 2 9 48 124 124 162 153 166 139 44 9 4 1
255 4 4 5 103 108 115 108 116 93 81 75 5 4 255 2
2 2 2 6 4 6 9 9 9 8 5 4 4 255 2 2
5 8 28 37 78 86 92 89 88 69 29 255 5 4 2 2
5 21 32 40 43 40 8 6 4 2 2 255 2 2 4 75
255 255 255 255 255 122 8 4 4 255 4 1 1 8 36 93
99 93 112 84 14 4 1 1 255 1 4 4 9 17 71 168
195 142 124 88 8 4 255 4 4 2 2 2 42 54 46 44
39 25 5 4 255 2 2 4 4 4 27 42 48 58 58 17
2 2 2 255 4 2 2 4 35 59 66 66 101 52 9 1
1 255 1 0 1 2 58 103 92 217 92 221 165 35 6 0
255 1 1 1 6 10 58 74 65 65 61 37 1 0 0 255
1 1 2 59 142 150 150 54 63 130 127 94 5 255 2 2
2 5 17 59 86 97 82 82 40 9 6 2 2 255 0 0
2 2 13 14 13 12 10 1 1 1 255 1 1 1 1 5
29 40 32 31 31 32 32 20 4 255 4 1 1 16 180 208
179 179 241 255 217 181 8 2 255 0 0 0 59 78 124 88
149 141 77 23 4 1 1 255 1 1 1 179 255 255 255 255
255 204 5 2 2 255 2 1 2 2 12 44 48 36 43 65
65 4 4 255 2 1 1 1 184 219 226 226 177 207 230 230
1 1 1 2 1 1 4 5 6 5 5 5 4 2 2 0
4 4 4 4 4 4 255 4 2 4 14 63 120 105 142 142
124 82 12 5 4 1 255 4 4 5 62 255 255 255 255 255
21 5 2 255 1 2 4 12 50 119 48 48 84 100 84 40
4 255 1 1 5 255 255 255 255 255 255 255 255 255 4 4
255 2 2 10 82 255 255 255 255 255 255 255 187 16 4 255
2 2 2 2 2 4 4 4 4 17 16 6 4 255 1 0
0 0 10 8 4 4 5 5 6 5 4 1 255 1 4 17
71 166 124 166 139 166 139 107 8 4 2 255 2 4 6 103
108 108 116 116 75 52 52 18 5 255 4 1 1 1 6 6
14 16 9 33 33 35 5 5 255 2 2 2 14 48 66 75
75 88 88 88 88 69 255 5 5 4 4 13 32 50 43 47
47 35 8 6 2 1 255 1 1 6 255 255 255 255 255 255
255 18 5 4 255 1 0 1 2 59 78 65 80 112 112 108
1 1 4 255 2 2 4 14 23 93 168 142 142 124 101 14
4 255 4 4 4 4 35 36 54 42 55 39 25 6 4 255
4 4 4 4 4 42 77 37 37 29 24 9 5 4 255 2
2 1 6 59 59 66 58 58 52 13 4 1 255 2 2 2
2 70 208 181 181 77 162 162 162 10 1 255 1 2 1 4
18 58 74 78 78 65 37 5 2 1 255 1 1 5 103 112
142 90 54 63 94 126 113 5 255 2 2 1 2 44 59 86
97 82 47 44 27 8 0 0 255 0 0 2 5 16 16 13
12 13 10 1 1 255 2 1 1 1 10 29 32 13 12 16
32 32 20 6 255 4 1 5 18 208 229 229 241 255 255 217
181 9 4 255 0 0 1 78 127 88 40 66 62 67 50 5
1 1 255 1 1 6 203 215 255 203 255 208 204 9 2 2
255 2 1 1 4 13 32 44 32 80 89 80 14 4 255 2
2 1 4 193 255 226 177 164 207 255 255 10 1 1 1 0
0 1 4 5 5 5 4 4 4 4 0 4 5 4 4 4
4 255 1 2 4 51 73 120 105 120 116 123 82 6 4 4
2 255 2 4 23 62 255 255 255 255 255 111 6 4 255 2
2 5 35 58 58 48 40 84 100 94 40 4 255 1 1 2
255 255 255 255 255 255 255 255 255 42 4 255 4 4 10 184
223 255 255 212 193 193 233 187 128 4 255 2 2 2 5 2
2 2 4 4 13 16 6 4 255 4 4 5 10 10 5 1
1 6 6 6 9 9 4 255 1 4 27 97 166 97 74 70
183 183 136 10 6 4 255 6 6 10 115 115 99 88 84 73
73 52 23 6 255 4 1 0 1 10 14 16 16 6 9 27
36 12 5 255 2 2 2 32 33 75 105 88 88 88 88 46
40 255 6 5 4 4 13 52 58 62 62 59 48 13 4 2
1 255 1 1 2 255 255 255 255 255 255 246 14 2 2 255
2 0 2 2 39 93 93 96 143 143 90 4 1 1 255 1
4 4 9 32 93 168 164 164 142 111 14 2 255 2 4 2
4 35 36 47 36 47 36 18 6 6 255 5 5 5 4 6
31 80 36 36 31 24 9 5 4 255 1 1 2 6 59 66
58 52 54 54 44 5 4 255 4 2 1 2 70 164 181 181
131 162 162 162 10 2 255 2 2 1 2 18 55 70 86 78
78 61 6 1 0 255 2 1 5 103 105 90 85 69 63 94
99 94 21 255 2 2 2 4 21 44 86 70 70 70 47 33
9 1 0 255 1 0 2 14 16 16 13 6 13 2 1 1
255 2 1 1 1 6 25 25 25 21 29 36 29 8 4 255
4 2 5 29 154 229 241 241 241 231 231 181 8 4 255 1
1 6 74 78 88 40 46 50 67 36 5 1 1 255 2 2
6 203 230 255 230 255 255 208 24 4 1 255 2 2 2 4
13 32 81 36 80 37 31 14 5 255 2 2 1 9 184 255
255 255 176 236 255 255 10 1 1 1 0 0 1 1 4 4
5 5 6 6 6 5 6 8 8 6 2 1 255 1 1 4
51 100 145 145 150 150 116 40 6 5 5 2 255 2 4 21
27 255 255 255 255 255 111 6 2 255 2 4 5 35 67 96
99 99 94 127 94 8 4 255 1 2 5 255 255 255 255 255
255 255 255 255 42 4 255 4 5 32 184 217 226 255 212 193
193 233 187 128 4 255 2 2 2 5 5 2 2 2 5 8
8 4 2 255 4 4 8 18 18 10 5 23 8 8 8 14
10 9 255 2 2 27 81 166 97 115 74 142 142 136 8 4
4 255 6 6 13 99 127 99 39 28 52 52 37 18 4 255
4 4 4 10 33 33 23 23 5 5 18 35 18 5 255 4
2 2 33 52 105 105 88 88 42 40 37 37 255 6 5 4
4 8 25 58 58 62 54 48 13 5 4 2 255 4 4 4
138 255 255 255 255 255 86 17 2 1 255 2 2 2 2 18
67 78 89 96 108 48 5 1 1 255 5 4 2 4 32 96
170 164 198 173 173 8 0 255 1 2 2 4 8 36 71 47
47 20 17 2 6 255 5 4 2 0 6 31 43 43 44 47
44 10 5 4 255 1 0 1 2 37 42 42 42 58 67 67
5 4 255 4 2 1 2 86 221 221 219 131 128 108 108 9
4 255 2 2 2 2 25 42 59 86 89 69 20 4 1 4
255 5 5 6 84 103 85 85 80 94 126 118 62 21 255 2
2 4 4 9 24 92 92 105 85 47 33 9 1 1 255 2
1 2 14 16 20 16 8 4 1 1 4 255 2 1 1 2
5 5 21 21 29 47 47 44 6 1 255 1 0 2 18 149
255 255 255 230 231 231 135 6 2 255 1 1 6 66 75 75
71 71 50 46 12 2 1 2 255 2 2 5 184 203 255 255
255 255 73 9 2 1 255 1 1 2 2 12 32 81 82 82
37 18 6 2 255 2 2 2 9 27 255 255 255 248 255 236
99 4 4 2 1 1 4 1 1 1 1 4 6 6 6 6
6 8 8 8 6 1 1 255 4 4 2 4 100 120 150 208
150 116 32 4 4 4 4 255 1 0 2 23 24 150 255 207
111 12 4 2 255 2 2 2 4 67 96 113 103 103 122 84
5 2 255 1 4 8 160 255 255 255 255 255 255 255 255 4
4 255 5 5 6 73 196 217 217 214 193 193 233 189 27 2
255 2 2 2 5 5 9 6 6 6 2 1 1 2 255 4
4 5 6 6 5 5 39 23 14 10 14 9 4 255 2 2
8 81 100 100 176 176 176 136 71 10 4 2 255 6 6 13
80 153 100 67 67 73 97 73 4 4 255 4 4 1 1 31
31 18 18 6 14 14 14 5 4 255 2 2 2 32 43 66
97 92 88 31 36 36 21 255 2 5 4 4 4 20 52 55
62 54 48 6 4 2 4 255 4 4 4 16 255 255 255 255
192 36 9 1 1 255 2 2 2 1 5 18 67 89 89 48
5 5 2 1 255 4 4 1 2 6 96 136 164 198 164 32
2 0 255 2 2 2 2 2 6 47 47 47 36 6 1 2
255 5 2 2 0 2 4 31 35 43 47 20 4 4 4 255
2 1 2 2 2 28 36 36 42 44 5 4 4 255 2 1
0 1 2 164 221 221 166 132 108 81 4 4 255 2 2 2
2 8 31 9 43 52 43 2 1 0 0 255 4 4 9 16
85 85 112 112 154 179 77 36 1 255 2 2 4 2 2 4
71 92 142 92 40 24 1 1 2 255 1 0 0 4 14 18
8 4 2 2 2 4 255 1 1 1 2 4 5 18 25 43
69 44 33 2 1 255 1 0 2 2 18 227 255 227 143 193
81 6 2 2 255 1 1 2 20 74 92 142 208 92 28 4
1 1 2 255 2 2 5 8 184 230 230 255 255 58 5 2
1 255 1 1 2 2 5 12 67 67 37 18 6 4 4 255
2 2 2 2 9 27 221 248 248 176 99 4 2 1 2 1
4 4 4 4 4 2 4 4 4 5 12 9 10 8 4 2
1 1 255 5 5 4 4 8 116 120 150 147 32 5 4 4
4 4 255 1 1 2 6 20 24 27 27 12 4 4 1 255
2 2 2 2 5 44 99 67 99 67 8 4 4 255 4 4
8 18 255 255 255 255 255 255 255 47 2 2 255 4 4 1
31 120 214 226 237 255 255 189 89 4 2 255 2 1 1 1
9 9 6 5 2 1 1 1 1 255 4 2 4 2 6 21
48 39 29 23 8 5 4 2 255 2 1 4 8 81 100 215
180 142 71 18 9 2 2 255 5 5 6 13 80 100 116 100
67 29 4 4 4 255 4 4 4 2 8 18 18 23 23 20
5 2 2 4 255 2 2 2 5 43 66 81 88 33 27 27
6 4 255 2 2 4 4 4 8 20 32 32 14 6 4 2
2 2 255 4 4 4 4 16 255 255 229 36 9 2 2 2
255 4 2 2 1 2 2 9 9 4 4 4 4 2 2 255
2 1 1 2 5 9 66 122 66 32 5 5 1 255 2 2
2 2 2 2 9 13 39 5 1 1 2 255 4 2 1 0
0 2 6 28 28 20 8 4 4 2 255 5 5 2 1 2
4 5 5 5 4 4 1 4 255 1 0 0 1 2 127 227
255 219 119 48 5 2 0 255 0 2 2 2 4 2 4 4
20 5 2 2 0 0 255 2 2 9 10 16 78 112 94 116
94 36 1 1 255 2 2 1 1 1 2 2 71 92 75 24
1 1 1 2 255 1 0 0 1 4 4 4 2 2 2 1
2 255 1 1 1 2 2 5 5 16 32 47 36 33 13 1
255 0 1 2 2 4 16 35 210 74 74 4 1 1 1 255
4 2 2 5 20 75 75 71 23 4 2 1 1 2 255 2
2 5 5 9 77 46 55 46 5 4 2 1 255 1 1 1
1 1 1 9 9 10 6 2 2 1 255 1 0 0 0 1
4 4 8 10 10 4 2 1 1 1 0 0 0 4 4 4
2 1 4 2 2 2 5 8 2 2 2 1 1 255 4 5
2 2 4 8 20 20 20 2 4 2 4 4 4 255 2 2
2 4 4 4 4 2 4 4 4 2 255 2 2 2 2 2
2 8 8 8 4 4 4 4 255 4 1 5 12 18 255 255
255 255 255 47 5 1 1 255 1 1 1 1 2 120 146 214
132 173 89 10 2 2 255 2 2 2 1 1 2 2 2 2
2 2 1 2 255 4 2 2 2 2 8 25 29 29 10 5
2 2 2 255 2 2 4 5 20 75 86 111 47 18 9 4
4 4 255 4 4 4 4 4 59 67 67 10 4 4 2 2
255 2 2 2 1 0 6 6 6 6 14 5 4 2 4 255
2 2 2 4 5 8 33 33 23 12 8 5 5 255 5 2
5 4 4 4 4 8 8 5 4 2 2 1 2 255 4 2
2 4 4 4 4 5 4 4 2 2 2 255 4 2 4 2
2 1 1 2 4 4 4 4 2 2 255 2 2 1 4 4
4 5 6 6 5 2 2 2 255 2 2 2 2 2 2 2
5 5 5 2 2 4 255 4 1 1 0 0 2 4 8 8
6 5 4 5 4 255 2 5 2 2 2 2 4 4 1 1
1 1 1 255 1 0 0 1 2 127 255 255 240 42 4 2
1 0 255 4 2 4 2 2 2 2 2 5 2 2 1 0
0 255 1 2 2 6 6 8 18 39 18 8 2 1 1 255
1 1 1 1 1 1 2 2 4 4 4 1 1 1 1 255
1 1 1 4 4 1 1 1 2 2 1 2 255 1 0 1
2 2 2 2 8 6 13 13 13 4 2 255 1 1 1 2
4 5 8 8 8 4 4 1 1 1 255 4 4 2 4 2
4 4 5 4 2 0 0 0 2 255 2 4 5 6 5 2
4 4 4 4 4 4 4 255 2 1 2 1 2 1 5 2
8 2 2 2 2 255 0 0 1 1 0 1 2 2 4 2
2 2 1 1 1 0 0 0 2 6 6 4 4 4 4 2
2 4 4 4 2 2 1 2 255 2 2 2 4 2 4 6
2 1 1 2 2 2 4 4 255 2 4 2 2 2 4 4
2 2 4 4 2 255 4 5 5 4 2 2 2 2 2 2
4 5 4 255 2 1 1 1 6 6 6 6 10 10 5 1
1 1 255 1 1 1 2 2 2 5 5 5 5 6 5 2
2 255 1 1 0 0 1 2 2 2 2 2 2 1 1 255
4 2 2 1 1 2 6 6 5 2 2 0 4 0 255 1
1 1 4 4 5 5 5 5 4 4 1 1 4 255 5 5
4 4 2 2 1 2 4 1 1 1 2 255 2 2 4 2
1 2 2 6 6 6 6 4 1 2 255 4 2 2 2 4
5 6 6 6 2 2 5 5 255 5 4 4 1 2 2 4
4 5 5 4 4 2 2 4 255 2 1 1 2 2 2 2
4 4 4 2 2 2 255 2 2 2 2 2 0 0 0 0
4 2 2 2 2 255 1 1 1 4 1 4 4 4 4 2
2 2 2 255 2 2 2 1 1 4 2 2 2 4 2 2
2 255 4 1 0 0 0 2 4 5 5 2 2 4 5 2
255 2 2 2 2 2 2 2 2 1 1 1 0 0 255 2
2 2 2 4 10 255 240 5 4 1 2 2 2 255 0 0
2 2 4 2 0 0 1 2 4 4 4 1 255 1 1 1
1 2 4 4 8 5 4 4 2 1 255 1 1 1 1 1
1 2 2 2 0 0 0 1 0 1 255 2 2 2 4 4
1 1 1 2 2 0 1 255 2 1 2 2 2 2 2 5
1 1 1 4 4 4 255 2 2 2 4 4 4 4 5 5
5 4 1 1 2 255 5 5 5 5 5 2 0 0 0 1
1 0 1 2 255 4 4 4 4 1 1 1 1 0 0 4
4 4 255 2 1 1 1 1 1 2 2 1 0 1 0 1
255 1 0 1 1 1 1 2 2 2 2 4 2 1 1 1
0 0 0 5 5 4 2 1 1 5 4 2 2 1 4 4
4 4 4 255 2 2 2 2 0 1 1 1 1 1 1 2
2 4 4 255 4 4 2 2 2 4 4 4 2 4 4 4
255 4 5 5 5 2 2 2 1 2 2 5 5 4 255 2
1 1 2 2 2 2 2 2 2 2 1 1 1 255 1 1
2 2 1 1 4 4 4 2 2 2 2 2 255 2 2 1
1 1 2 2 2 2 2 4 4 2 255 4 2 2 1 0
1 2 2 5 2 1 0 2 4 255 2 2 1 4 1 2
1 2 2 2 2 1 1 2 255 4 4 4 4 2 2 1
2 2 1 1 1 2 255 2 4 4 1 1 2 0 2 2
4 4 2 2 2 255 4 2 2 2 4 4 6 4 2 2
2 5 5 255 5 4 1 1 4 1 4 4 6 6 5 5
4 2 2 255 4 2 2 2 2 2 1 2 2 4 2 2
2 255 1 2 2 2 2 0 0 0 4 4 4 2 2 4
255 2 1 1 1 1 2 2 2 2 2 2 1 1 255 2
2 2 0 1 1 2 2 2 4 2 2 1 255 2 2 1
1 1 2 4 4 1 1 1 2 5 2 255 2 2 2 5
2 2 1 1 1 1 2 1 1 255 2 2 2 2 4 6
6 2 1 1 1 0 1 4 255 4 0 2 2 2 4 0
2 1 2 1 1 1 1 255 1 2 2 1 1 2 2 2
2 1 4 5 4 255 1 1 1 1 1 1 2 2 2 0
0 0 1 0 0 255 1 1 1 4 4 2 1 1 2 2
1 2 255 1 1 1 2 2 2 2 5 2 1 1 1 2
4 255 2 1 1 1 1 2 2 4 5 5 5 2 5 5
255 4 4 4 4 5 0 0 0 0 1 1 1 1 2 255
4 4 4 0 0 0 1 1 0 0 0 4 4 255 4 2
2 1 1 4 6 2 2 2 2 2 2 255 2 1 1 1
1 2 2 2 2 2 4 2 1 1 1 1 1 0 5 5
5 5 5 5 5 4 4 4 4 4 4 4 4 4 255 2
2 2 1 0 1 4 4 1 2 2 4 2 2 2 255 4
5 2 2 2 4 4 4 0 0 5 5 255 4 4 4 4
4 1 1 1 1 1 4 4 1 255 1 1 1 2 1 1
0 1 2 2 2 4 1 4 255 2 2 2 2 2 2 4
1 4 2 2 2 2 2 255 2 4 4 1 1 1 1 1
1 2 2 4 2 255 4 4 2 1 1 2 2 2 2 1
1 1 4 4 255 0 1 0 1 0 2 1 2 4 4 2
1 1 2 255 5 5 6 6 6 2 2 4 4 2 1 1
1 255 2 2 2 1 1 2 1 1 1 2 2 2 2 2
255 2 1 1 0 4 4 5 4 2 2 2 2 1 255 5
1 1 1 2 4 4 4 6 5 5 5 4 4 2 255 4
2 2 2 2 2 2 2 2 0 0 2 4 255 2 1 2
2 4 4 4 2 4 5 5 2 2 2 255 255 255 255 255
255 255 255 255 255 255 255 255 255 255 255 255 255 255 255 255
255 255 255 255 255 255 255 255 255 255 255 255 255 255 255 255
255 255 255 255 255 255 255 255 255 255 255 255 255 255 255 255
255 255 255 255 255 255 255 255 255 255 255 255 255 255 255 255
255 255 255 255 255 255 255 255 255 255 255 255 255 255 255 255
255 255 255 255 255 255 255 255 255 255 255 255 255 255 255 255
255 255 255 255 255 255 255 255 255 255 255 255 255 255 255 255
255 255 255 255 255 255 255 255 255 255 255 255 255 255 255 255
255 255 255 255 255 255 255 255 255 255 255 255 255 255 255 255
255 255 255 255 255 255 255 255 255 255 255 255 255 255 255 255
255 255 255 255 255 255 255 255 255 255 255 255 255 255 255 255
255 255 255 255 255 255 255 255 255 255 255 255 255 255 255 255
255 255 255 255 255 255 255 255 255 255 255 255 255 255 255 255
255 255 255 255 255 255 255 255 255 255 255 255 255 255 255 255
255 255 255 255 255 255 255 255 255 255 255 255 255 255 255 255
255 255 255 255 255 255 255 255 255 255 255 255 255 255 255 255
255 255 255 255 255 255 255 255 255 255 255 255 255 255 255 255
255 255 255 255 255 255 255 255 255 255 255 255 255 255 255 255
255 255 255 255 255 255 255 255 255 255 255 255 255 255 255 255
255 255 255 255 255 255 255 255 255 255 255 255 255 255 255 255
255 255 255 255 255 255 255 255 255 255 255 255 255 255 255 255
255 255 255 255 255 255 255 255 255 255 255 255 255 255 255 255
255 255 255 255 255 255 255 255 255 255 255 255 255 255 255 255
255 255 255 255 255 255 255 255 255 255 255 255 255 255 255 255
255 255 255 255 255 255 255 255 255 255 255 255 255 255 255 255
255 255 255 255 255 255 255 255 255 255 255 255 255 255 255 255
255 255 255 255 255 255 255 255 255 255 255 255 255 255 255 255
255 255 255 255 255 255 255 2 2 2 4 2 2 2 2 4
4 4 4 1 255 1 0 2 1 1 1 2 4 4 5 2
1 1 255 1 2 2 5 5 4 1 1 1 1 1 2 2
2 255 1 1 2 5 5 2 2 1 1 1 2 2 2 255
1 0 0 0 0 2 2 1 0 0 0 0 0 0 255 2
4 4 2 2 1 1 2 2 2 1 1 2 4 255 1 2
2 2 0 0 2 2 2 0 0 1 2 255 5 2 2 1
1 1 1 4 4 1 1 1 2 1 1 255 1 1 1 2
2 2 1 1 1 1 1 1 255 0 1 2 2 2 0 0
0 2 2 1 0 0 2 255 0 0 1 1 2 2 2 1
2 2 2 2 2 2 255 4 1 1 0 0 1 1 1 1
2 1 1 1 4 255 1 1 1 1 1 1 1 0 0 0
1 4 4 255 4 4 2 1 1 4 5 4 2 2 0 2
2 255 2 1 1 1 1 2 2 2 1 2 2 2 2 1
0 1 4 1 2 4 4 4 4 0 4 1 4 2 2 1
1 1 2 0 255 2 2 1 1 2 5 4 4 2 2 4
4 2 2 255 2 1 2 2 2 4 4 4 1 1 1 2
2 255 2 2 2 2 2 1 1 1 2 1 0 0 1 4
255 2 2 2 2 4 2 2 0 4 4 2 2 4 2 255
1 2 2 2 4 1 2 5 5 5 1 1 1 255 4 4
4 2 1 1 1 2 4 4 2 2 2 2 255 4 2 2
2 2 2 2 2 2 4 4 2 2 2 255 2 1 1 1
4 6 2 2 1 2 4 4 4 255 4 5 5 4 4 2
4 4 4 1 1 0 4 1 255 2 2 0 0 0 1 1
1 1 1 4 4 4 255 1 1 1 4 5 5 5 2 2
2 2 1 2 5 255 5 1 2 2 2 1 1 2 2 2
0 2 2 2 255 2 1 1 1 1 1 2 2 1 0 0
1 1 255 0 1 4 4 4 4 4 4 6 5 4 2 2
2 255 2 2 2 5 2 1 2 4 4 4 4 2 2 255
1 0 1 2 2 2 2 4 4 4 2 0 1 2 255 2
1 5 4 4 2 5 5 5 4 2 2 2 255 1 1 1
5 5 2 2 1 1 0 1 2 2 1 255 0 0 2 2
4 4 4 1 1 0 0 1 0 255 0 2 4 2 1 1
1 2 4 2 1 1 2 4 2 255 2 2 2 1 2 4
4 2 0 0 0 2 255 4 4 2 0 1 1 1 4 5
2 2 1 4 1 2 255 1 1 4 2 2 1 1 1 1
1 0 0 1 255 1 4 4 2 2 0 0 1 2 2 1
1 1 255 1 0 2 2 2 4 4 1 0 0 1 1 1
1 255 2 1 1 1 1 2 2 6 1 1 1 1 1 1
255 1 1 1 1 1 1 1 1 1 1 1 1 0 255 4
4 2 0 0 4 5 4 4 4 2 5 2 4 255 2 1
0 0 1 4 12 4 4 4 2 2 1 0 0 1 0 2
2 2 2 0 0 4 1 4 5 5 1 1 2 2 2 255
2 1 1 4 4 5 6 6 1 1 1 5 2 2 255 2
2 2 4 4 6 13 13 6 1 1 2 2 255 2 1 2
2 2 2 2 4 5 4 4 4 4 4 255 2 2 2 2
4 5 5 4 9 8 2 4 4 2 255 2 2 2 2 1
2 5 5 5 5 0 1 1 255 2 4 1 1 1 1 1
1 4 4 4 2 2 2 255 1 1 2 2 2 2 2 2
2 2 2 2 2 2 255 2 5 4 4 4 4 4 6 2
2 2 5 4 255 2 2 4 4 4 5 6 8 4 0 1
2 4 1 255 1 2 2 0 2 2 2 1 1 1 2 2
2 255 2 1 1 4 5 6 6 5 2 5 5 4 5 4
255 5 5 4 4 2 4 2 6 5 5 1 2 2 2 255
1 2 1 1 1 1 5 5 5 2 1 1 1 255 0 1
4 4 4 1 54 54 54 6 4 4 4 2 255 0 1 1
2 2 4 4 5 5 4 2 2 2 255 1 1 1 2 2
4 4 4 8 4 2 0 1 2 255 2 2 2 2 4 5
6 5 5 5 4 4 2 255 2 2 2 2 2 2 2 2
2 2 2 2 2 2 255 0 0 2 2 4 5 12 12 18
5 4 1 1 255 1 2 2 2 2 2 2 2 4 2 1
1 2 2 2 255 2 2 2 2 4 9 6 6 1 2 1
2 255 4 4 2 1 2 1 8 8 10 6 2 2 2 2
2 255 1 1 2 2 2 2 1 5 2 1 1 1 1 255
1 4 4 5 5 2 2 2 4 4 2 2 1 255 1 1
2 2 4 6 6 6 4 1 0 0 0 1 255 2 2 2
2 2 2 20 20 17 4 1 1 1 1 255 1 1 1 1
1 4 8 8 8 1 1 1 0 255 1 2 1 1 1 4
18 18 8 6 5 5 2 2 255 2 1 1 0 5 166 166
100 9 6 5 2 1 1 1 1 4 4 4 1 1 2 6
6 9 25 25 20 14 4 2 2 2 255 2 1 1 4 5
9 13 13 8 8 5 5 2 2 255 2 2 2 4 8 48
113 241 241 6 5 5 2 255 2 2 2 4 4 8 127 127
108 86 18 4 4 4 255 2 2 2 2 5 36 36 25 14
9 1 2 1 2 255 2 4 4 4 5 5 6 6 6 2
1 1 2 255 4 1 1 0 1 1 5 4 5 4 5 2
2 4 255 4 1 2 2 6 5 6 5 5 1 2 1 1
1 255 1 4 4 4 4 9 18 18 6 2 2 2 4 255
2 2 2 4 6 8 18 18 12 4 2 2 5 2 255 2
2 2 1 2 2 2 1 1 4 4 4 4 255 1 1 1
4 5 35 126 127 127 13 9 6 5 4 255 4 5 4 5
8 9 23 29 14 8 2 2 2 2 255 1 2 2 1 6
12 23 27 8 4 2 1 2 255 1 0 1 2 4 50 77
73 73 29 8 4 4 2 255 1 1 1 2 6 20 44 52
28 5 2 1 2 255 4 4 2 8 13 28 28 31 27 9
2 2 2 2 255 2 2 2 4 4 32 40 40 40 21 5
5 4 255 2 2 2 5 4 5 13 25 12 8 2 2 1
1 255 2 1 2 4 10 55 65 71 71 39 10 5 4 255
1 2 2 2 4 4 8 6 8 6 1 1 1 1 1 255
2 2 2 12 46 46 46 43 5 5 2 2 255 2 2 2
2 2 12 23 54 54 54 23 4 2 2 2 255 0 0 1
2 4 74 81 71 43 2 1 1 1 255 2 2 5 6 55
166 81 39 10 4 4 2 1 255 1 1 2 2 4 8 14
17 14 5 1 0 0 1 255 1 1 2 4 8 29 47 63
63 12 2 1 0 0 255 4 4 2 1 13 13 13 8 9
4 1 0 0 255 1 1 1 1 4 44 47 47 36 36 6
4 2 2 255 2 1 1 4 166 255 255 255 188 37 6 5
2 2 2 1 0 2 2 2 2 5 8 9 21 28 28 28
20 5 4 2 2 255 2 0 0 4 9 20 23 23 23 10
5 2 2 2 255 1 4 4 5 84 113 219 241 255 108 8
5 2 255 1 1 2 4 10 127 195 195 139 122 86 18 5
4 255 2 1 2 4 36 46 43 40 25 9 4 2 1 1
255 2 4 6 5 5 6 8 9 6 1 1 1 2 255 4
2 1 0 4 33 35 33 29 5 5 4 2 4 255 4 1
5 5 6 101 108 59 47 10 4 1 1 1 255 1 2 4
5 36 65 65 65 81 35 2 2 5 255 2 2 2 6 10
55 255 255 153 12 2 2 2 2 255 2 2 2 2 2 2
4 4 2 2 2 2 1 255 1 2 4 4 32 126 191 191
184 130 13 5 4 4 255 2 2 4 5 21 132 132 132 118
9 2 2 2 2 255 2 4 4 6 23 46 36 36 27 8
4 2 2 255 0 0 0 2 63 97 97 84 80 73 32 8
5 4 255 0 2 5 6 37 44 46 52 46 28 5 5 4
255 4 4 8 13 47 42 42 51 51 51 9 2 2 2 255
2 2 4 4 32 54 46 43 40 61 33 8 6 255 2 2
2 4 5 27 62 63 25 25 8 2 1 1 255 2 2 2
5 47 65 81 71 81 71 39 6 4 255 2 2 2 2 6
13 13 8 8 8 6 0 0 0 0 255 2 2 5 46 70
62 50 46 43 6 5 2 255 2 2 2 2 21 89 104 142
128 128 92 23 2 2 1 255 0 0 1 4 37 82 82 81
71 43 1 1 1 255 1 1 5 55 166 218 206 193 135 10
4 4 2 255 1 4 4 4 9 13 14 23 23 23 4 1
1 1 255 2 2 2 8 47 74 63 86 66 50 4 1 1
1 255 2 2 2 17 61 32 29 29 17 8 1 1 1 255
2 2 4 4 40 47 61 61 78 37 5 4 2 2 255 2
2 4 150 248 255 255 255 255 211 37 5 2 2 1 1 1
6 5 2 5 8 9 21 24 24 24 25 18 17 5 4 2
255 2 1 2 5 40 84 24 23 23 17 10 2 2 2 255
1 2 4 84 134 255 255 255 255 208 108 5 2 255 2 4
2 6 63 127 162 146 139 154 154 36 5 1 255 0 2 2
9 48 48 80 42 37 29 9 2 1 1 255 1 1 4 5
6 6 20 20 6 0 2 2 5 255 5 2 2 2 40 44
70 63 63 29 5 2 1 1 255 5 5 6 27 89 101 108
86 65 29 10 4 2 0 255 1 1 1 36 61 61 61 58
90 81 50 5 5 255 6 6 6 10 55 255 255 255 255 153
12 2 2 2 255 2 2 2 2 2 4 9 9 9 4 4
2 2 255 1 2 4 5 39 155 202 202 189 142 48 6 5
4 255 1 1 2 21 149 132 132 132 154 118 2 2 2 2
255 2 2 4 23 43 43 36 40 51 29 4 2 2 255 1
0 1 33 77 82 88 84 63 63 63 36 14 4 255 1 2
4 6 36 37 37 44 44 28 17 4 1 255 4 6 8 61
70 47 42 69 69 63 24 5 2 2 255 2 4 4 10 39
54 51 51 61 82 61 13 8 255 2 2 0 4 10 46 62
73 62 25 12 4 2 2 255 2 2 9 14 66 80 80 71
81 84 84 13 5 255 2 2 2 2 6 8 6 5 5 2
1 1 0 0 0 255 2 4 29 48 62 48 48 50 43 10
4 1 255 0 2 2 5 82 113 113 166 128 128 77 50 4
4 1 255 0 0 1 27 70 73 73 71 71 43 18 5 5
255 1 1 5 55 188 218 193 193 158 135 4 2 1 255 4
5 4 2 13 13 13 8 14 23 4 1 1 1 255 0 1
1 27 82 86 74 55 66 50 1 1 1 1 255 4 4 10
36 61 29 25 32 44 9 1 0 2 255 4 4 6 40 50
58 61 58 51 51 51 4 2 2 255 2 2 17 150 248 255
248 255 255 255 44 5 2 2 2 1 1 2 4 4 4 8
16 21 21 16 17 18 18 17 5 2 1 255 2 1 4 14
84 85 59 32 32 21 9 5 2 2 255 1 4 13 132 225
255 255 255 238 219 192 6 2 255 2 2 2 10 96 113 146
146 142 154 158 107 5 4 255 2 2 4 20 48 55 80 50
50 35 9 4 1 1 255 1 0 1 6 8 8 8 8 1
0 0 2 4 255 5 1 2 4 44 162 101 78 63 47 18
4 2 2 255 4 2 5 78 92 89 86 65 84 29 10 4
2 1 255 0 0 1 55 101 63 63 63 93 135 93 5 4
255 6 8 9 13 123 255 255 255 255 255 118 1 0 1 255
2 2 2 2 2 4 9 4 9 4 5 2 2 255 4 4
2 4 89 180 189 184 174 153 88 10 5 4 255 1 1 2
21 118 118 80 132 164 164 24 2 2 2 255 4 4 8 23
35 35 35 55 69 55 4 2 2 255 2 0 5 33 65 82
97 97 88 84 111 39 14 4 255 2 4 6 13 37 37 29
29 44 44 17 4 2 255 4 6 12 61 61 61 69 89 93
74 43 5 2 2 255 2 2 5 24 54 81 51 51 51 67
52 14 8 255 2 2 0 0 14 43 58 90 90 73 21 4
2 2 255 2 2 5 40 65 48 65 65 65 71 75 67 8
255 2 4 2 2 2 5 5 1 5 2 2 1 1 1 0
255 4 6 40 62 52 48 47 59 42 10 6 4 255 1 1
2 5 89 161 127 195 120 92 92 52 4 4 2 255 0 0
21 66 69 69 23 39 63 39 8 5 5 255 0 1 8 82
99 101 161 193 183 135 5 1 1 255 4 4 2 2 13 13
8 8 2 4 2 1 1 0 255 1 2 2 27 82 82 37
37 43 43 6 1 2 4 255 1 1 5 25 61 32 29 32
44 33 2 1 1 255 4 4 17 42 58 61 61 84 58 51
40 4 2 2 255 2 4 17 176 255 255 230 207 230 222 75
5 2 1 1 1 1 2 2 2 4 9 17 21 17 16 18
18 23 17 6 2 1 255 1 1 1 20 59 61 59 43 37
25 6 5 2 1 255 1 4 20 142 255 255 255 255 255 255
208 6 2 255 2 2 2 10 96 113 126 146 154 202 166 107
6 4 255 1 2 4 20 48 42 42 50 51 37 16 2 1
1 255 1 1 4 4 4 8 8 8 0 0 0 2 4 255
1 1 2 5 24 52 101 69 63 47 21 4 2 2 255 1
0 1 78 92 78 28 18 29 29 27 2 1 1 255 0 0
1 55 61 55 50 50 84 145 93 5 2 255 2 8 6 13
123 255 255 255 255 211 118 1 1 1 255 2 2 2 2 2
6 8 6 6 6 6 5 5 255 4 4 2 5 89 180 180
130 88 122 88 10 5 4 255 1 1 1 9 73 80 71 119
164 119 5 4 2 2 255 4 2 6 17 35 33 29 29 55
25 4 2 2 255 2 2 6 32 65 80 82 88 88 77 112
39 8 2 255 2 1 4 25 40 59 40 59 75 73 21 4
1 255 2 10 12 61 66 66 75 89 93 74 24 5 5 5
255 2 4 6 24 63 63 63 63 66 67 51 13 4 255 1
1 2 2 14 43 48 73 73 54 8 4 2 2 255 2 2
5 65 66 66 66 69 40 36 36 35 8 255 2 4 4 4
4 4 2 1 5 5 5 2 2 2 1 255 4 6 40 40
40 40 42 70 42 10 4 4 255 1 0 2 5 86 113 120
127 120 99 77 48 5 4 2 255 0 0 21 36 69 69 23
31 31 18 8 4 4 255 1 1 5 82 99 132 132 183 183
130 5 1 1 255 4 4 1 2 5 8 8 8 5 2 2
1 1 1 255 2 2 2 27 46 75 58 43 43 31 1 1
1 4 255 5 5 5 10 51 42 25 25 32 32 9 1 1
255 1 4 17 59 59 138 58 113 58 70 40 4 2 2 255
2 4 5 67 255 255 255 230 255 222 44 5 2 2 2 1
1 1 2 2 4 5 16 16 16 16 20 21 23 13 8 6
2 255 1 1 4 20 36 55 58 43 46 35 6 4 4 4
255 1 2 20 142 255 255 225 255 255 255 219 6 4 255 2
1 2 13 96 120 149 142 202 158 158 75 6 4 255 1 1
5 20 24 42 42 51 51 43 13 2 1 1 255 1 1 4
4 4 1 6 8 2 0 1 2 2 255 4 4 4 5 21
48 55 48 40 32 5 4 4 2 255 1 0 1 66 93 92
73 28 77 40 27 1 1 1 255 2 1 2 47 77 77 63
84 112 112 17 5 4 255 2 5 2 5 36 132 255 255 255
183 31 5 1 2 255 2 2 2 2 4 4 2 4 5 6
6 5 5 255 5 5 5 5 27 180 176 130 122 122 58 9
5 4 255 2 1 1 5 54 80 82 123 119 24 5 4 2
2 255 4 2 5 5 21 33 35 40 40 24 4 1 2 255
2 2 6 20 52 85 78 100 118 112 112 39 8 2 255 1
1 4 25 51 71 71 80 77 73 6 4 1 255 4 6 12
47 61 61 44 44 55 46 14 5 5 5 255 4 4 6 8
63 63 63 55 66 52 46 8 5 255 1 0 0 0 8 23
47 47 54 54 8 2 2 2 255 2 2 4 40 63 63 63
65 63 40 35 8 2 255 2 5 5 5 4 4 2 1 5
5 5 5 2 1 0 255 2 4 13 40 40 40 40 47 40
10 4 4 255 2 1 2 4 16 86 86 99 99 71 69 48
5 4 1 255 1 2 6 29 36 69 65 65 31 8 4 2
1 255 1 1 4 37 99 195 161 161 130 35 1 1 1 255
2 2 1 1 2 5 10 10 16 2 2 1 1 1 255 2
4 4 5 24 24 58 58 27 6 1 1 2 4 255 5 1
5 5 12 46 21 13 13 13 1 1 1 255 1 1 2 37
37 55 51 113 84 84 40 5 4 2 255 1 1 1 2 177
208 208 207 255 81 2 2 2 2 0 0 0 2 2 2 4
5 6 14 17 16 20 16 16 12 6 6 6 255 2 1 4
4 20 42 42 44 44 35 4 2 4 4 255 4 2 4 6
203 255 203 255 255 255 58 6 4 255 2 2 2 4 13 120
149 145 237 207 207 9 4 1 255 1 1 4 8 20 36 42
51 48 36 8 5 5 2 255 2 2 4 4 1 1 1 6
2 2 1 1 1 255 4 4 4 5 6 8 39 40 21 4
4 1 4 1 255 1 0 2 4 66 92 73 73 27 27 5
1 1 1 255 2 2 2 5 47 77 47 86 62 20 6 5
5 255 2 2 2 2 2 20 132 255 183 31 6 5 2 2
255 2 2 2 2 2 4 4 4 4 6 6 5 4 255 4
4 5 6 12 31 132 109 109 40 9 2 2 1 255 4 4
5 5 5 54 82 119 5 5 2 1 1 1 255 2 2 2
5 10 21 29 29 24 6 2 2 2 255 2 2 2 8 52
85 63 63 131 131 77 8 4 2 255 1 1 4 6 25 40
51 73 73 21 5 4 4 255 4 5 10 24 66 75 75 44
46 20 6 5 2 5 255 4 4 4 6 10 32 50 55 66
46 12 5 4 255 0 0 0 0 5 9 47 28 13 9 2
2 2 2 255 2 2 2 4 54 63 63 82 82 40 21 5
2 255 1 0 5 4 4 4 4 1 5 2 2 2 1 1
0 255 2 4 4 12 32 37 40 40 25 6 1 1 255 2
0 2 2 5 16 44 71 71 69 47 4 4 0 1 255 1
0 0 4 29 46 65 48 14 4 4 1 1 255 1 1 1
4 37 132 132 130 35 4 1 1 1 255 2 1 1 1 2
5 5 5 10 4 1 0 0 1 255 2 2 5 2 9 8
10 23 6 2 1 1 2 4 255 2 2 5 5 6 12 12
13 9 4 1 1 1 255 2 2 1 1 29 32 32 32 18
48 6 5 4 4 255 1 1 1 0 2 120 179 179 42 5
2 2 2 2 2 1 1 2 4 4 4 4 6 10 14 16
16 13 12 6 6 6 6 255 4 2 4 4 8 18 27 35
27 6 1 1 4 4 255 1 0 0 2 8 157 157 157 118
58 8 6 2 255 2 2 2 4 13 13 120 120 122 122 13
8 4 1 255 1 2 4 5 8 12 28 29 36 8 5 5
5 5 255 2 1 1 2 1 1 1 1 2 2 2 1 4
255 4 4 4 4 4 4 6 8 6 2 1 2 4 1 255
2 4 4 4 4 54 54 14 13 9 2 1 1 1 255 2
2 1 4 4 6 25 86 25 4 4 5 5 255 2 2 2
2 4 5 13 13 5 5 4 4 2 2 255 4 4 2 4
2 2 2 4 4 6 6 6 2 255 2 2 4 6 12 12
31 31 16 6 6 6 6 1 255 1 5 5 5 4 4 4
5 2 2 1 0 1 2 255 2 2 2 2 2 9 9 8
6 4 2 1 2 255 2 1 1 1 5 52 52 61 63 71
8 4 4 4 255 1 4 4 6 9 12 9 8 4 4 2
4 4 255 4 5 5 6 24 44 55 32 20 8 5 5 2
4 255 4 4 4 4 6 12 17 28 28 12 6 5 5 255
1 0 1 1 2 5 5 6 2 2 0 0 2 2 255 2
2 2 4 4 33 40 63 63 21 5 1 1 255 1 0 1
2 4 2 4 1 5 2 2 2 0 0 0 255 0 0 2
2 4 17 24 17 6 1 1 1 255 2 1 2 1 2 4
5 6 18 18 4 2 2 0 1 255 0 0 0 4 5 6
6 4 2 2 2 2 2 255 2 0 1 1 4 10 5 8
4 4 4 2 1 255 1 1 1 1 2 2 2 2 1 2
1 0 0 0 255 2 4 5 2 4 2 4 0 1 2 1
2 2 4 255 1 1 4 5 5 1 1 1 1 1 1 2
2 255 2 2 2 1 1 1 16 16 12 5 4 4 4 1
255 1 0 0 0 1 2 5 5 4 2 1 1 1 2 4
2 1 2 4 2 4 2 4 4 4 8 8 8 6 6 2
6 4 255 4 4 4 4 4 8 9 9 6 4 4 1 2
2 255 1 0 0 1 4 8 10 13 10 8 5 2 2 255
5 5 2 4 4 6 6 17 17 13 5 5 4 1 255 1
1 1 1 2 2 2 5 5 5 4 4 4 2 255 2 2
1 2 2 2 1 1 2 2 2 0 2 255 5 5 2 2
2 2 2 2 4 4 2 2 4 1 255 2 2 4 1 4
1 6 10 10 2 2 2 1 1 255 5 5 1 4 4 6
6 2 2 2 2 2 2 255 2 2 2 2 4 5 5 5
5 4 4 2 2 2 255 5 5 4 4 2 1 1 2 4
4 2 2 2 255 2 2 4 4 9 9 6 6 5 2 5
6 5 1 255 4 5 5 5 4 4 2 2 2 2 1 0
2 5 255 2 2 2 4 2 5 5 6 5 4 2 2 2
255 2 1 1 1 2 4 4 6 5 6 4 4 4 4 255
5 5 1 1 4 5 4 2 2 2 1 2 4 255 5 5
5 4 6 8 8 8 5 5 2 4 4 5 255 4 2 4
2 5 6 10 6 6 4 4 2 1 255 2 2 5 2 2
2 0 0 0 0 0 0 4 4 255 2 2 1 1 1 4
5 9 9 4 2 1 2 255 0 0 0 0 2 0 1 1
2 2 2 2 1 1 0 255 0 0 0 2 4 2 2 2
2 1 1 1 255 1 0 0 0 0 0 1 4 4 4 2
0 1 0 1 255 0 0 0 2 4 4 4 2 1 2 4
2 2 255 2 2 4 1 1 1 1 2 2 2 2 2 1
255 1 1 1 1 1 1 0 2 0 2 0 1 0 0 255
2 4 5 4 5 2 1 0 1 1 1 2 2 2 255 1
2 4 5 5 1 1 1 1 1 1 1 1 255 4 4 4
2 1 1 4 9 4 2 2 2 2 2 255 1 0 1 1
2 2 4 1 4 4 2 1 1 2 4 2 1 2 4 2
5 2 2 2 2 2 2 2 2 4 5 6 4 255 4 1
4 4 4 4 6 5 2 1 4 1 1 1 255 1 1 1
1 2 6 6 5 4 2 2 2 2 255 5 5 5 5 5
5 2 5 4 2 2 2 2 2 255 1 1 1 1 1 1
1 4 4 4 4 4 4 2 255 1 1 1 2 4 1 1
1 2 2 2 2 4 255 4 4 4 2 2 1 1 1 5
5 4 4 4 4 255 2 2 4 2 2 1 4 4 4 2
2 2 2 1 255 2 5 5 5 5 2 2 2 0 2 2
2 2 255 2 2 2 2 4 4 2 4 4 4 2 2 2
2 255 5 5 5 5 2 2 2 2 2 5 2 5 4 255
2 2 2 2 2 4 4 5 5 5 5 6 6 4 255 4
4 4 4 4 4 4 2 5 2 4 4 4 5 255 4 2
2 2 2 2 2 5 4 4 2 0 0 255 1 1 1 2
2 4 2 2 2 4 4 4 4 4 255 4 4 1 1 2
4 2 2 2 2 1 1 1 255 5 2 1 1 4 6 5
4 2 2 2 4 4 4 255 4 2 4 1 2 2 2 2
2 2 1 1 1 255 2 5 5 2 1 0 0 1 1 1
0 0 1 1 255 4 5 1 1 1 2 5 5 4 2 1
1 2 255 0 0 0 1 2 0 0 0 1 1 2 2 2
1 1 255 0 0 2 4 4 2 2 2 1 1 1 1 255
2 1 2 0 0 1 1 4 2 2 0 0 1 1 1 255
0 0 0 2 2 2 2 2 1 1 2 2 4 255 4 4
4 4 5 2 2 2 2 2 2 2 2 255 1 1 1 1
2 2 2 2 0 2 1 1 0 0 255 2 4 4 4 5
2 1 1 0 1 1 2 2 1 255 1 2 2 5 5 2
1 1 1 0 0 1 1 255 2 2 2 2 2 2 4 4
2 2 2 2 2 2 255 0 0 0 2 6 1 1 0 1
2 4 1 1 1 4 4 2 2 2 1 5 5 5 4 4
1 2 1 2 5 5 5 4 255 1 1 2 4 4 4 5
5 2 2 4 1 1 1 255 2 2 2 2 1 2 5 4
4 4 5 5 5 255 5 5 5 2 1 1 2 4 4 2
2 2 2 2 255 1 1 1 2 2 2 1 2 4 4 4
2 2 2 255 1 1 4 4 4 1 4 4 2 2 2 2
2 255 2 2 2 0 1 2 2 2 5 5 5 4 2 2
255 2 0 4 2 2 2 2 4 4 2 2 2 2 2 255
4 5 5 5 4 2 2 2 2 4 2 2 2 255 2 2
2 2 4 2 2 2 2 2 1 1 2 2 255 5 5 5
2 2 1 1 1 2 2 2 5 5 255 4 2 2 2 2
4 4 4 4 5 5 5 6 4 255 4 4 1 2 2 2
4 2 5 4 4 4 4 4 255 4 2 2 2 2 2 2
2 4 4 4 2 4 255 2 2 2 4 4 4 2 2 2
4 4 2 2 2 255 255 255 255 255 255 255 255 255 255 255
255 255 255 255 255 255 255 255 255 255 255 255 255 255 255 255
255 255 255 255 255 255 255 255 255 255 255 255 255 255 255 255
255 255 255 255 255 255 255 255 255 255 255 255 255 255 255 255
255 255 255 255 255 255 255 255 255 255 255 255 255 255 255 255
255 255 255 255 255 255 255 255 255 255 255 255 255 255 255 255
255 255 255 255 255 255 255 255 255 255 255 255 255 255 255 255
255 255 255 255 255 255 255 255 255 255 255 255 255 255 255 255
255 255 255 255 255 255 255 255 255 255 255 255 255 255 255 255
255 255 255 255 255 255 255 255 255 255 255 255 255 255 255 255
255 255 255 255 255 255 255 255 255 255 255 255 255 255 255 255
255 255 255 255 255 255 255 255 255 255 255 255 255 255 255 255
255 255 255 255 255 255 255 255 255 255 255 255 255 255 255 255
255 255 255 255 255 255 255 255 255 255 255 255 255 255 255 255
255 255 255 255 255 255 255 255 255 255 255 255 255 255 255 255
255 255 255 255 255 255 255 255 255 255 255 255 255 255 255 255
255 255 255 255 255 255 255 255 255 255 255 255 255 255 255 255
255 255 255 255 255 255 255 255 255 255 255 255 255 255 255 255
255 255 255 255 255 255 255 255 255 255 255 255 255 255 255 255
255 255 255 255 255 255 255 255 255 255 255 255 255 255 255 255
255 255 255 255 255 255 255 255 255 255 255 255 255 255 255 255
255 255 255 255 255 255 255 255 255 255 255 255 255 255 255 255
255 255 255 255 255 255 255 255 255 255 255 255 255 255 255 255
255 255 255 255 255 255 255 255 255 255 255 255 255 255 255 255
255 255 255 255 255 255 255 255 255 255 255 255 255 255 255 255
255 255 255 255 255 255 255 255 255 255 255 255 255 255 255 255
255 255 255 255 255 255 255 255 255 255 255 255 255 255 255 255
255 255 255 255 255 255 255 255 255 255 255 255 255 255 255 255
255 4 4 2 2 2 4 4 4 4 2 1 2 1 255 1
1 1 4 4 1 1 1 2 2 2 4 1 1 255 4 4
4 1 2 2 2 2 2 2 1 1 1 255 4 4 2 2
1 1 1 2 2 1 1 1 1 1 255 5 5 2 1 2
2 5 5 1 1 1 1 0 255 0 1 1 1 2 2 2
0 1 1 1 2 2 4 4 255 0 2 2 2 2 2 1
1 4 2 2 2 255 1 2 2 2 2 2 1 2 2 2
0 1 1 2 2 255 1 5 5 5 2 2 1 1 1 0
0 0 4 255 4 4 4 4 4 4 4 4 2 1 1 1
2 255 1 0 0 0 1 2 1 2 0 2 2 4 2 0
255 0 1 0 1 2 4 4 2 4 4 4 4 2 5 255
2 1 1 2 0 0 0 2 0 0 0 2 2 255 2 2
2 2 1 2 2 2 0 0 1 2 4 2 255 0 1 1
1 1 1 1 1 1 4 2 2 1 1 1 2 2 1 1
1 1 1 5 5 5 2 2 1 4 1 4 2 2 255 0
0 2 2 4 4 4 2 4 4 4 4 1 2 255 4 2
2 2 2 0 0 0 2 2 1 1 1 255 4 2 1 1
4 4 4 4 4 4 1 1 2 2 255 2 2 2 4 5
4 2 2 2 4 2 2 2 2 255 1 1 2 2 1 1
2 4 5 5 2 2 2 255 5 2 2 1 2 2 4 5
5 5 4 2 2 2 255 2 2 2 2 2 2 2 2 2
1 1 1 1 1 255 4 4 4 2 1 2 2 2 2 4
2 2 2 255 5 2 2 2 2 2 2 2 6 4 4 2
4 4 255 1 0 1 1 1 1 1 1 1 1 1 2 1
255 6 6 5 5 2 6 5 4 4 4 4 4 4 4 255
2 4 4 4 2 1 2 2 1 1 1 1 4 2 255 4
2 4 2 2 1 1 0 0 1 1 4 4 255 2 2 1
4 2 5 4 4 2 2 2 2 2 2 255 4 4 2 2
2 4 4 0 0 1 1 1 1 255 1 1 1 4 1 1
1 1 1 1 2 4 2 2 255 4 2 2 2 4 2 0
2 2 2 2 1 0 255 4 2 2 2 1 1 1 2 1
1 1 1 1 1 255 2 2 2 1 1 1 1 1 1 2
2 2 0 255 0 2 2 1 1 1 1 0 0 0 2 2
4 4 4 255 2 2 1 1 1 0 0 0 4 4 4 4
255 2 2 2 2 2 2 4 4 2 2 2 2 1 2 2
255 1 4 5 4 2 2 2 2 1 0 1 0 2 255 0
0 2 2 2 4 2 2 1 1 1 1 2 255 1 0 0
1 1 1 0 4 0 1 1 4 2 2 255 0 1 1 2
4 6 6 5 4 2 2 1 1 5 255 4 4 1 1 0
0 0 0 0 2 4 2 2 255 2 1 2 0 1 0 1
2 0 0 0 2 2 2 255 1 1 1 1 1 1 1 2
2 2 0 2 2 1 1 2 2 1 2 4 4 2 5 6
9 5 4 2 4 1 2 2 2 255 1 1 2 4 4 6
6 4 4 4 4 4 2 4 255 4 2 5 2 2 0 0
0 2 2 1 1 1 255 2 2 1 2 4 4 2 1 2
2 2 2 2 2 255 2 1 1 2 5 5 2 2 2 4
2 4 2 1 255 1 1 2 2 2 2 2 4 6 4 4
4 4 255 5 5 4 1 2 2 4 2 2 1 1 0 1
2 255 2 2 1 1 2 2 2 4 2 5 1 1 1 1
255 4 2 1 1 1 1 1 1 1 2 2 2 2 255 5
2 2 2 2 2 4 6 6 5 4 4 4 4 255 1 0
0 1 1 2 4 4 1 1 1 2 2 255 5 5 5 5
2 5 5 8 4 4 1 1 4 4 255 4 4 5 5 2
1 2 2 2 2 1 1 2 4 255 5 4 2 2 2 4
2 4 0 1 0 0 0 255 1 1 1 1 1 2 6 6
2 2 1 2 1 4 255 2 2 1 2 2 0 0 0 0
1 1 1 2 255 2 1 1 0 1 1 1 1 2 2 2
2 2 4 255 5 1 1 1 1 1 1 2 2 4 4 1
0 255 2 2 4 2 2 1 1 1 1 1 0 2 4 4
255 4 1 1 1 1 1 1 4 4 4 2 2 1 255 0
1 1 1 1 1 1 0 0 0 0 2 4 4 2 255 0
0 1 1 1 0 0 0 2 4 4 4 255 2 2 2 2
4 5 9 13 4 2 2 2 0 1 2 255 2 2 4 5
5 5 6 5 5 1 1 1 2 255 0 4 4 2 2 4
4 2 2 1 1 1 2 255 2 1 1 1 1 2 0 4
4 4 1 2 2 2 255 1 1 2 4 4 4 5 4 4
2 2 2 5 5 255 1 1 1 1 1 1 2 2 2 2
2 1 1 255 1 1 1 0 1 1 2 2 1 0 1 2
2 2 255 1 1 2 2 1 2 2 4 4 2 2 2 2
1 1 1 1 2 2 4 2 2 2 9 17 23 12 6 6
4 2 2 2 255 2 2 2 4 4 6 12 12 6 5 4
4 2 2 255 4 4 5 2 5 4 4 4 4 4 2 1
1 255 2 2 1 1 1 4 4 5 5 5 4 4 4 4
255 2 2 2 4 5 6 4 4 5 4 2 1 1 1 255
1 1 2 2 2 2 2 4 6 5 4 4 4 255 5 5
4 1 1 2 6 8 6 2 2 1 2 2 255 2 2 1
1 2 4 6 9 5 5 4 2 2 2 255 4 4 4 2
2 1 1 1 1 4 2 2 2 255 5 2 2 2 2 2
4 12 12 6 5 4 4 2 255 1 1 4 4 4 5 8
12 12 10 2 2 4 255 4 5 5 5 5 47 47 14 14
4 4 4 4 4 255 4 4 5 5 5 2 4 4 2 2
4 4 4 4 255 5 5 2 2 4 6 6 27 27 14 1
1 0 255 1 1 1 1 1 6 9 9 5 2 1 1 1
2 255 2 1 1 2 4 4 2 2 2 2 2 2 4 255
2 2 2 0 1 6 8 4 2 2 4 2 2 2 255 4
2 1 1 1 5 5 5 8 4 4 0 0 255 2 2 2
2 2 1 1 1 2 2 1 2 2 5 255 4 1 1 1
4 9 12 9 9 8 2 2 1 255 2 2 2 2 2 5
12 23 23 2 2 2 0 1 2 255 1 0 1 4 4 4
2 2 4 5 5 4 255 1 0 0 2 4 9 37 96 255
153 12 2 2 2 2 255 1 1 2 6 54 85 155 24 5
1 1 1 5 255 0 0 2 2 5 9 10 10 4 2 1
1 4 255 0 1 1 2 0 4 4 6 6 4 1 1 1
2 255 1 1 2 4 5 6 6 8 8 4 4 4 5 5
255 1 2 1 1 1 1 1 1 1 1 1 0 0 255 1
1 0 0 1 2 4 4 4 2 2 2 2 2 255 1 2
2 4 4 33 36 35 12 2 5 5 5 1 0 1 1 2
2 4 5 5 5 17 255 255 255 255 255 47 4 2 2 255
2 2 4 6 6 39 80 80 48 36 6 4 2 2 255 2
4 4 5 6 84 93 195 195 20 4 2 1 255 2 2 2
2 1 4 4 4 2 4 4 5 5 4 255 2 2 2 4
5 100 145 187 92 92 4 1 1 2 255 1 1 1 2 1
2 4 6 8 5 5 4 2 255 5 5 2 2 2 8 85
85 96 74 5 2 2 2 255 4 4 4 2 5 10 10 12
5 5 4 4 2 4 255 5 4 1 2 5 10 28 5 4
4 1 1 1 255 2 2 2 5 5 5 42 71 81 10 5
4 2 2 255 2 1 4 4 6 20 35 37 35 12 5 5
4 255 4 5 5 8 77 77 75 75 67 17 4 4 5 5
255 4 4 4 5 8 9 10 27 27 10 4 4 4 4 255
5 5 5 10 32 71 44 67 67 97 20 5 2 255 2 2
1 1 4 6 14 9 9 5 1 0 0 1 255 1 1 4
4 12 27 27 21 16 5 4 1 2 255 4 5 5 5 12
51 70 39 9 9 5 4 2 2 255 2 2 1 1 1 13
31 31 31 29 8 2 2 255 4 4 1 1 2 2 4 5
5 6 2 2 2 4 255 4 1 1 1 12 24 31 31 32
28 8 4 2 255 2 2 2 2 5 27 50 46 50 46 48
2 1 1 2 255 1 0 4 4 18 18 29 35 20 8 5
2 255 1 1 1 4 17 24 255 255 255 165 153 31 14 5
4 255 2 2 6 85 107 141 166 141 24 5 2 4 4 255
1 0 4 5 9 25 29 23 16 4 4 1 2 255 2 2
2 2 1 4 28 28 33 33 4 2 2 1 255 1 2 4
5 5 6 88 94 146 8 5 5 5 5 255 0 0 1 1
1 1 1 1 5 1 1 0 1 255 1 1 0 0 2 6
59 59 37 2 1 1 1 2 255 1 1 2 4 25 36 51
51 35 20 8 5 2 1 1 1 0 2 2 6 6 8 9
255 255 255 255 255 255 255 35 2 1 255 2 2 4 6 66
146 107 127 96 96 36 12 4 2 255 2 4 4 4 93 135
255 255 255 195 20 2 1 255 0 0 1 1 2 21 16 14
14 8 5 5 5 4 255 4 2 4 5 120 187 255 255 255
193 92 2 2 2 255 2 1 1 1 1 1 4 4 2 5
5 4 1 255 4 2 2 2 4 85 89 85 141 108 108 6
2 2 255 4 4 4 4 6 14 14 14 12 9 4 4 1
4 255 4 4 2 4 63 63 94 46 16 4 1 1 1 255
2 2 2 5 9 42 112 89 94 67 10 4 2 2 255 2
1 4 4 20 31 39 66 43 21 10 5 5 255 2 2 8
86 97 86 97 86 86 74 17 6 6 5 255 4 4 4 5
10 16 21 29 29 27 10 4 4 4 255 4 5 16 42 67
123 124 154 154 112 97 20 5 255 4 2 1 2 4 14 31
37 21 9 5 2 2 4 255 2 2 4 12 27 27 27 28
29 16 4 1 2 255 2 2 5 6 48 73 78 107 39 10
5 4 4 2 255 1 1 1 2 28 51 43 35 43 55 24
2 2 255 2 1 0 1 4 4 4 5 6 9 5 2 2
2 255 2 1 4 6 24 33 31 31 31 28 17 6 2 255
2 2 2 2 44 50 50 50 59 59 75 25 1 1 4 255
4 4 14 25 39 29 29 35 17 9 5 1 255 1 1 1
4 24 211 255 166 166 165 162 153 31 5 4 255 2 4 136
146 146 107 166 166 139 10 2 0 0 255 0 0 5 9 25
32 55 32 18 8 6 1 2 255 4 0 0 2 2 6 28
28 28 24 24 8 5 1 255 1 1 1 5 12 88 169 169
193 180 25 5 4 4 255 1 1 1 1 1 1 1 1 6
4 4 1 1 255 2 2 2 5 25 48 66 66 63 44 4
1 1 2 255 1 1 2 2 24 36 51 62 62 33 20 2
1 1 1 1 1 2 2 4 8 14 51 255 255 255 255 255
255 255 35 2 1 255 2 2 5 66 146 147 107 107 96 96
85 35 4 2 255 2 4 4 5 135 255 255 198 198 195 154
6 1 255 0 1 1 2 2 21 33 14 8 4 5 4 4
4 255 4 2 2 100 179 179 255 255 255 193 103 5 2 2
255 2 2 2 2 1 4 6 6 5 8 8 5 1 255 0
2 2 6 52 84 89 74 74 108 164 93 6 4 255 2 2
2 5 10 10 10 10 10 9 4 4 1 4 255 4 2 1
10 62 63 94 93 69 16 2 2 1 255 1 2 2 5 17
71 124 94 112 67 31 4 2 4 255 4 0 1 4 29 39
69 69 43 37 10 5 5 255 2 4 97 111 99 97 97 126
142 105 67 6 5 4 255 4 2 4 9 16 21 16 21 24
27 17 2 2 2 255 4 5 16 52 67 141 141 169 154 160
108 10 6 255 5 4 0 2 4 44 61 44 42 37 8 6
1 1 255 4 4 5 48 52 28 27 29 42 42 6 2 1
255 1 4 5 5 20 58 73 107 66 9 5 4 4 4 255
1 1 1 2 28 51 37 37 37 32 32 2 2 255 1 0
0 0 2 2 4 5 8 9 8 8 2 2 255 1 1 4
28 33 33 25 28 32 33 20 12 6 255 2 0 2 2 12
46 44 46 59 48 85 25 5 1 4 255 4 4 14 25 40
40 52 27 14 9 4 2 255 2 4 4 18 103 113 255 166
166 165 203 162 32 5 2 255 4 12 136 165 146 141 141 181
139 75 5 2 2 255 0 0 6 9 28 48 55 39 39 24
6 2 2 255 2 2 2 2 6 51 51 32 29 24 39 24
6 4 255 1 1 4 5 17 88 154 165 180 180 69 5 4
2 255 1 1 1 0 1 1 5 12 27 27 4 1 1 255
1 2 4 5 43 71 71 59 63 63 14 1 1 2 255 2
1 2 17 25 36 36 50 62 39 33 2 1 2 4 2 5
4 2 2 4 17 214 255 255 255 255 255 255 255 255 2 1
255 2 6 10 66 162 162 127 127 107 107 77 63 14 4 255
2 4 4 10 139 255 255 198 198 255 170 37 2 255 0 1
1 1 2 28 35 16 14 5 4 4 4 4 255 4 2 4
120 212 179 147 147 255 255 193 31 2 2 255 4 2 2 2
2 6 6 6 5 5 5 4 1 255 0 1 2 6 52 69
55 61 67 168 168 93 27 5 255 2 1 1 6 10 10 5
6 10 10 4 4 1 4 255 2 2 4 35 63 62 77 77
70 62 4 2 2 255 2 2 2 5 9 97 116 112 112 67
67 5 4 4 255 2 2 4 10 31 33 62 62 47 37 16
8 5 255 2 5 97 146 111 99 123 142 142 135 82 6 6
4 255 4 2 4 10 17 17 12 12 12 17 5 2 2 2
255 2 2 16 52 67 123 124 149 124 160 55 9 5 255 4
4 2 2 4 16 20 42 35 35 10 8 5 5 255 4 4
5 36 48 28 28 29 42 31 8 6 2 255 2 2 0 2
20 70 100 123 107 66 8 5 4 2 255 0 0 0 4 27
54 43 50 37 35 32 4 1 255 1 2 2 2 2 4 4
6 8 9 8 6 2 2 255 2 1 4 28 28 24 18 24
33 33 20 12 6 255 2 2 2 2 12 44 14 14 25 37
58 25 5 2 2 255 4 1 5 39 40 40 20 14 12 9
2 1 255 4 4 4 17 113 124 195 173 173 169 203 153 52
2 1 255 4 12 48 169 169 212 170 181 132 75 2 0 0
255 0 0 6 9 48 59 48 27 33 24 8 5 2 255 2
2 2 5 6 29 29 27 27 21 44 24 6 4 255 1 1
2 6 17 149 154 169 169 193 82 12 4 0 255 2 2 2
1 2 2 12 27 28 27 9 1 0 255 1 2 4 5 43
71 80 80 80 80 14 1 1 2 255 1 1 4 17 36 50
36 36 36 63 33 4 4 2 5 5 6 4 2 2 4 4
214 255 255 255 255 255 255 255 255 5 2 255 5 6 13 109
191 188 188 107 107 107 77 63 4 2 255 2 2 4 13 139
187 184 184 154 255 154 51 5 255 2 2 1 1 2 28 80
35 9 4 4 4 4 4 255 6 4 12 113 212 179 135 135
173 173 105 42 2 2 255 4 4 4 4 4 4 5 8 10
10 6 2 2 255 2 2 2 6 50 52 50 43 67 88 88
70 27 2 255 1 1 1 10 10 10 6 6 6 4 4 2
2 4 255 4 4 6 35 62 62 77 77 70 13 4 2 2
255 2 2 2 2 5 71 116 116 94 66 35 4 4 2 255
2 2 1 5 29 33 43 47 37 32 16 5 2 255 1 5
82 138 138 99 123 147 147 135 55 6 5 5 255 5 2 2
4 12 13 10 12 12 17 5 2 2 5 255 2 2 5 37
75 115 120 120 120 122 63 9 4 255 1 2 1 2 8 16
25 25 25 35 24 8 4 1 255 1 4 8 35 36 31 31
31 42 29 8 2 1 255 2 4 0 4 13 35 70 123 66
66 28 5 4 4 255 2 0 2 4 9 55 55 66 37 32
24 4 0 255 1 2 2 2 2 2 6 16 8 8 6 4
2 4 255 2 1 2 13 27 27 21 28 35 35 21 8 6
255 2 1 1 2 12 40 14 13 14 37 43 40 5 1 2
255 2 1 5 16 43 43 48 25 14 9 2 2 255 4 4
4 5 103 118 223 214 173 143 143 109 16 2 1 255 4 12
44 226 212 231 173 185 85 50 1 0 0 255 1 0 2 9
48 48 33 27 32 20 8 4 4 255 1 2 2 4 4 16
16 27 32 32 51 18 6 2 255 1 2 2 5 8 51 149
165 141 113 69 6 2 1 255 2 2 4 2 2 2 29 35
35 23 9 1 0 255 1 5 5 5 17 81 81 80 74 61
14 1 1 1 255 1 1 0 4 36 55 43 43 43 63 33
5 4 4 5 5 6 5 4 1 4 4 8 255 255 255 255
255 255 255 199 10 2 255 5 6 10 58 188 139 177 120 108
108 108 32 1 2 255 2 2 2 10 126 166 166 184 245 255
74 13 4 255 2 2 1 1 1 16 16 16 13 9 2 4
2 4 255 1 2 4 82 208 212 208 173 206 206 105 42 5
2 255 4 4 4 6 6 6 4 6 12 12 4 2 4 255
2 2 2 5 50 70 69 43 70 70 70 27 4 2 255 0
1 1 6 13 13 8 8 8 4 4 2 4 4 255 4 2
6 54 62 54 59 59 62 10 2 1 2 255 2 2 2 2
5 43 119 119 112 66 27 4 4 4 255 2 1 1 4 8
31 43 47 37 28 10 4 2 255 1 4 12 82 122 86 86
123 69 55 17 6 5 5 255 4 2 4 4 4 8 8 10
10 14 2 2 2 5 255 2 1 5 20 52 108 107 92 84
70 40 9 4 255 1 2 0 2 6 14 25 14 24 14 10
5 4 0 255 1 1 4 31 31 31 31 31 36 29 8 2
1 255 2 4 4 9 35 43 35 71 66 66 31 5 2 2
255 4 4 2 2 4 23 55 67 43 28 8 2 0 255 1
2 2 2 2 2 2 6 2 2 2 2 2 4 255 4 1
2 5 18 27 21 35 35 28 8 2 2 255 4 1 1 2
40 71 71 75 27 37 37 4 2 1 2 255 2 0 2 14
17 43 48 48 14 4 1 2 255 5 4 4 2 17 124 241
241 241 154 143 97 8 2 2 255 1 1 32 212 212 223 173
173 132 24 1 0 0 255 0 0 2 2 12 31 31 27 24
9 5 4 2 255 1 2 2 2 0 0 5 16 39 50 35
6 4 1 255 4 4 2 4 4 10 100 113 82 70 4 4
2 2 255 1 1 2 2 2 2 6 29 21 9 4 2 0
255 1 2 2 2 8 8 74 74 61 27 4 2 1 1 255
1 0 0 1 9 43 43 43 33 33 9 4 1 4 4 5
6 5 4 4 4 4 5 77 255 255 255 255 255 199 18 5
2 255 1 2 5 10 85 139 169 120 108 108 85 1 1 2
255 2 0 2 4 12 126 166 153 153 63 13 2 4 255 4
2 2 2 1 5 2 8 13 9 2 1 1 1 255 0 2
2 6 113 203 208 206 206 162 73 10 6 4 255 4 4 4
4 2 2 2 2 4 12 4 1 4 255 2 2 2 4 42
47 97 35 70 44 44 4 2 2 255 2 4 0 4 12 12
8 4 4 4 4 4 4 4 255 4 2 4 6 39 54 55
55 10 2 1 1 4 255 4 2 2 2 2 5 43 112 66
35 1 2 4 5 255 2 1 1 0 5 9 37 28 28 13
6 2 2 255 1 4 4 40 58 58 80 86 69 17 6 5
4 4 255 5 6 5 2 2 2 5 6 4 4 1 1 2
4 255 5 5 5 8 32 52 92 101 92 70 40 4 4 255
5 4 1 2 5 8 25 14 24 14 6 2 2 0 255 2
4 4 8 31 31 31 29 29 13 5 2 2 255 2 4 5
6 9 10 16 16 16 14 5 4 2 2 255 4 4 4 2
2 5 23 28 24 5 2 2 1 255 1 2 2 2 2 2
2 2 1 1 2 2 2 2 255 4 2 2 4 18 18 20
28 20 8 6 2 2 255 4 1 0 1 6 40 40 75 25
25 6 4 2 1 2 255 2 1 2 12 16 17 43 25 5
4 1 1 255 4 4 1 1 2 5 118 118 143 109 97 6
2 2 2 255 1 1 2 32 71 145 145 168 24 4 1 1
1 255 1 1 0 1 5 6 29 24 9 4 2 2 2 255
4 4 2 2 1 0 1 5 35 6 4 4 1 1 255 2
4 2 2 2 2 2 6 6 4 4 4 2 4 255 4 1
1 2 4 2 5 8 8 5 5 4 2 255 2 4 4 4
4 2 2 4 4 4 4 0 1 1 255 0 0 0 1 5
5 6 6 13 8 6 2 1 2 1 4 5 5 4 4 4
4 8 31 81 255 255 255 69 10 5 1 1 255 1 1 1
2 10 67 120 108 93 85 9 1 1 2 255 2 1 1 4
4 9 9 18 18 2 4 2 4 255 2 2 2 2 1 1
0 2 5 9 4 2 1 1 255 1 2 2 6 6 82 203
203 166 73 8 6 6 4 255 2 4 4 2 2 1 1 1
1 1 1 4 4 255 2 2 2 2 4 42 47 35 50 35
4 2 2 2 255 2 4 4 4 5 5 2 1 1 2 2
4 4 4 255 1 2 2 2 4 17 17 2 1 1 1 4
4 255 4 2 2 2 2 2 5 5 4 1 1 1 2 5
255 2 1 1 1 4 6 8 8 6 5 4 2 2 255 1
1 1 4 12 44 44 44 17 13 5 4 2 2 255 4 4
4 1 1 2 5 4 4 1 1 1 2 4 255 5 5 5
8 8 32 52 84 70 40 5 4 4 255 5 4 4 4 4
2 2 2 6 4 4 2 2 2 255 2 4 4 5 5 10
10 13 5 5 5 2 5 255 1 1 4 4 4 9 5 5
2 1 4 4 4 2 255 4 4 4 4 4 1 1 4 4
1 1 1 1 255 2 2 4 4 2 2 2 1 0 1 1
2 2 4 255 2 2 2 4 5 6 6 6 5 6 5 2
2 255 5 2 1 1 1 6 12 13 12 2 2 2 2 2
2 255 2 1 0 6 6 6 5 4 4 4 1 1 255 4
1 1 1 4 4 10 5 10 4 6 2 2 2 1 255 1
1 1 4 14 23 23 23 4 1 2 2 2 255 2 1 1
1 1 2 6 6 2 2 2 2 0 255 4 4 2 2 1
0 0 1 4 4 4 2 1 1 255 4 4 4 4 2 2
2 2 2 1 2 1 2 2 255 4 2 1 4 4 2 2
2 5 5 5 4 2 255 2 2 2 2 2 0 0 1 4
2 2 0 2 2 255 1 1 1 2 4 2 1 0 6 6
1 1 1 1 1 2 2 4 4 5 4 4 5 5 12 17
17 17 8 5 2 1 1 255 1 1 1 2 2 10 10 10
6 8 6 5 5 4 255 1 1 1 2 2 2 2 4 4
4 4 2 2 255 2 2 2 4 4 2 2 2 4 5 2
1 0 1 255 2 4 2 4 2 5 5 5 4 5 1 1
1 2 255 0 0 2 2 2 1 1 1 1 1 1 2 4
255 4 2 2 2 4 8 6 6 8 2 1 1 2 2 255
2 4 4 4 2 4 1 1 1 1 2 2 2 1 255 1
1 1 1 1 0 1 1 1 2 4 4 4 255 2 4 2
1 1 1 1 2 2 1 1 2 2 5 255 4 2 2 1
2 2 5 5 5 5 4 2 2 255 2 0 0 1 4 5
6 8 6 4 4 2 2 2 255 4 4 1 1 1 2 4
4 4 2 2 4 4 4 255 5 5 5 2 4 8 8 9
9 6 5 4 4 255 5 5 5 4 2 2 2 2 4 4
4 2 2 2 255 4 5 5 5 5 8 5 5 5 4 5
2 2 255 1 1 1 0 0 5 2 2 1 1 1 4 4
4 255 4 4 4 4 4 5 1 1 1 1 1 1 2 255
2 2 2 4 2 2 2 2 1 1 1 2 2 4 255 1
2 2 2 4 4 4 2 2 5 4 2 2 255 4 4 4
1 2 2 2 5 4 2 2 2 1 4 2 255 1 0 0
2 2 0 0 1 4 2 1 0 255 0 0 0 2 6 4
4 1 1 0 2 2 2 1 1 255 2 2 2 2 5 8
8 5 4 1 1 1 2 255 2 1 1 1 1 1 2 1
1 1 1 1 0 255 4 4 2 2 2 0 1 1 1 2
1 1 1 1 255 1 4 4 4 2 2 2 1 1 1 1
1 1 1 255 5 5 4 2 0 1 1 2 2 2 5 2
1 255 2 4 4 2 1 0 1 1 2 1 0 0 4 4
255 1 1 1 2 1 1 1 0 1 1 1 1 4 2 2
2 2 4 4 4 2 0 5 1 1 1 12 8 5 2 2
1 1 255 1 1 0 0 0 6 6 4 4 6 5 4 5
4 255 1 1 1 2 2 2 2 2 4 4 4 5 2 255
1 5 4 5 4 4 2 2 4 5 4 4 1 1 255 2
4 4 4 2 2 2 2 2 1 1 1 1 1 255 0 0
2 2 2 2 2 1 1 1 1 2 4 255 5 4 4 4
5 5 4 2 4 2 1 2 1 2 255 2 2 4 4 2
2 1 1 1 2 2 2 4 2 255 2 1 1 1 1 0
0 1 1 1 4 4 4 255 2 2 2 2 2 1 1 1
1 1 1 2 2 1 255 1 1 2 2 4 2 2 2 2
1 2 1 2 255 1 1 1 2 4 5 5 5 4 4 4
2 2 2 255 1 4 0 5 5 6 5 2 1 1 2 4
5 4 255 4 5 2 2 1 4 5 5 5 5 5 9 9
255 5 2 4 4 2 2 2 2 4 4 4 4 4 2 255
2 2 4 4 4 4 4 4 5 2 2 2 2 255 1 1
0 0 2 5 2 2 1 1 1 1 2 2 255 2 1 0
4 4 5 1 1 1 1 1 1 4 255 6 4 4 4 4
2 2 2 2 2 2 2 4 2 255 1 1 1 2 4 4
4 2 2 2 2 1 1 255 4 4 5 4 2 2 2 1
1 2 1 1 1 2 1 255 1 0 0 0 2 4 2 0
1 4 2 1 255 0 0 0 2 6 4 4 2 0 0 2
4 2 1 0 255 0 1 2 2 2 4 5 5 5 1 1
1 1 255 2 2 1 0 0 0 0 0 1 2 2 2 0
255 0 0 1 0 0 0 1 1 1 2 1 1 1 1 255
4 4 4 4 2 2 2 2 1 1 1 4 1 1 255 2
2 2 2 1 1 0 1 1 2 1 1 1 255 2 4 4
2 1 0 1 1 1 0 0 2 4 4 255 1 2 1 2
1 1 0 0 2 2 2 1 1 1 5 2 0 255 255 255
255 255 255 255 255 255 255 255 255 255 255 255 255 255 255 255
255 255 255 255 255 255 255 255 255 255 255 255 255 255 255 255
255 255 255 255 255 255 255 255 255 255 255 255 255 255 255 255
255 255 255 255 255 255 255 255 255 255 255 255 255 255 255 255
255 255 255 255 255 255 255 255 255 255 255 255 255 255 255 255
255 255 255 255 255 255 255 255 255 255 255 255 255 255 255 255
255 255 255 255 255 255 255 255 255 255 255 255 255 255 255 255
255 255 255 255 255 255 255 255 255 255 255 255 255 255 255 255
255 255 255 255 255 255 255 255 255 255 255 255 255 255 255 255
255 255 255 255 255 255 255 255 255 255 255 255 255 255 255 255
255 255 255 255 255 255 255 255 255 255 255 255 255 255 255 255
255 255 255 255 255 255 255 255 255 255 255 255 255 255 255 255
255 255 255 255 255 255 255 255 255 255 255 255 255 255 255 255
255 255 255 255 255 255 255 255 255 255 255 255 255 255 255 255
255 255 255 255 255 255 255 255 255 255 255 255 255 255 255 255
255 255 255 255 255 255 255 255 255 255 255 255 255 255 255 255
255 255 255 255 255 255 255 255 255 255 255 255 255 255 255 255
255 255 255 255 255 255 255 255 255 255 255 255 255 255 255 255
255 255 255 255 255 255 255 255 255 255 255 255 255 255 255 255
255 255 255 255 255 255 255 255 255 255 255 255 255 255 255 255
255 255 255 255 255 255 255 255 255 255 255 255 255 255 255 255
255 255 255 255 255 255 255 255 255 255 255 255 255 255 255 255
255 255 255 255 255 255 255 255 255 255 255 255 255 255 255 255
255 255 255 255 255 255 255 255 255 255 255 255 255 255 255 255
255 255 255 255 255 255 255 255 255 255 255 255 255 255 255 255
255 255 255 255 255 255 255 255 255 255 255 255 255 255 255 255
255 255 255 255 255 255 255 255 255 255 255 255 255 255 255 255
255 255 255 255 255 255 255 255 4 4 4 4 4 4 5 1
1 0 0 1 2 2 2 2 255 2 2 2 2 5 6 4
4 4 4 2 2 1 1 255 2 4 4 4 4 4 1 1
2 2 1 1 1 255 4 4 4 4 4 4 2 2 2 2
4 4 2 2 255 4 4 4 4 4 5 2 1 1 1 0
1 1 2 255 4 2 2 2 2 4 4 4 1 1 1 1
2 255 4 2 1 4 5 5 4 0 0 2 4 2 2 2
255 2 2 2 2 2 2 2 2 2 4 4 2 2 2 255
4 4 4 2 2 1 1 0 0 1 1 1 2 255 1 1
1 4 2 2 1 1 1 1 1 2 2 2 255 2 2 2
2 4 4 1 0 0 1 1 1 1 255 4 4 4 4 4
4 5 4 4 2 2 2 4 2 255 4 6 4 4 4 4
4 0 0 1 5 5 5 1 255 2 2 2 2 2 2 2
4 6 6 9 12 13 255 9 4 2 2 2 2 4 2 2
2 1 4 4 4 255 2 2 2 2 2 1 1 2 2 4
4 4 1 255 4 2 0 1 2 2 2 2 2 1 0 0
0 0 255 1 1 1 1 2 2 2 2 4 4 4 4 4
255 4 1 4 6 5 4 2 2 0 2 2 2 2 1 255
2 2 4 5 6 6 4 4 4 2 2 2 2 255 1 4
4 4 2 2 2 2 1 1 1 1 1 1 1 255 4 1
1 1 4 2 2 2 2 2 4 4 255 0 0 2 2 1
1 1 1 1 1 1 4 2 2 2 255 2 2 4 4 4
2 2 4 5 4 1 1 1 255 2 1 0 0 0 0 0
0 0 4 4 2 1 255 4 1 1 1 2 1 1 1 1
0 0 1 1 1 255 0 0 1 1 2 1 1 1 1 1
0 2 2 4 255 2 2 2 2 1 1 1 1 1 2 2
4 2 255 1 1 2 2 2 0 0 0 0 0 0 0 2
2 255 4 4 4 2 2 0 0 0 2 4 4 2 0 4
4 5 0 0 5 4 4 2 2 5 5 5 4 1 1 2
4 2 2 255 4 2 2 2 5 2 1 4 4 4 2 2
1 2 255 2 4 4 4 4 4 2 1 2 2 1 1 1
255 4 4 2 2 2 2 2 1 1 1 2 2 2 2 255
2 2 4 4 4 5 2 1 1 1 0 1 2 4 255 4
2 2 2 4 4 4 4 4 1 1 1 2 255 2 2 2
4 4 4 1 1 0 1 2 2 2 2 255 1 5 2 2
1 1 1 4 2 4 4 2 2 2 255 4 2 2 2 2
2 1 0 1 1 2 2 2 255 1 1 1 1 4 2 2
2 2 4 4 2 2 2 255 4 4 2 1 1 1 1 1
1 2 1 1 1 255 4 4 4 4 4 4 4 4 4 2
5 5 6 5 255 5 6 6 4 4 4 4 4 1 4 5
5 4 4 255 4 2 2 2 5 5 4 6 12 13 13 13
10 255 9 5 2 2 2 2 5 2 2 2 1 4 4 4
255 4 2 2 2 2 2 1 2 2 2 2 4 2 255 4
4 2 2 2 2 2 4 5 4 1 0 0 0 255 1 1
1 1 2 2 2 2 4 4 5 4 4 255 4 1 1 2
4 4 4 1 0 1 1 2 1 1 255 2 2 4 5 5
5 4 4 2 2 1 4 4 255 1 1 2 2 2 2 2
2 2 2 1 1 1 2 4 255 4 1 4 4 4 4 4
4 2 2 4 4 255 0 0 2 2 2 2 1 1 0 1
1 1 1 2 4 255 4 2 2 2 2 2 4 4 4 4
1 2 2 255 1 0 0 0 4 4 0 0 2 4 2 2
1 255 1 1 0 1 2 1 1 1 1 1 2 1 1 1
255 0 1 1 2 2 4 5 1 1 1 0 0 0 0 255
2 2 2 1 0 1 1 1 2 1 2 2 2 255 1 1
2 2 1 0 1 1 1 1 1 0 2 1 255 4 4 4
2 2 1 2 0 4 2 2 1 1 4 4 5 5 2 5
5 2 2 2 4 5 5 5 1 1 2 5 2 2 255 4
4 4 2 4 2 1 2 2 2 2 2 2 2 255 2 2
1 1 4 4 4 2 2 2 2 1 1 255 2 1 2 2
4 4 4 2 2 1 2 2 2 2 255 2 2 2 2 5
5 1 0 0 0 0 1 1 2 255 4 4 2 2 4 4
4 4 4 2 2 2 1 255 2 2 4 4 4 2 2 1
1 1 0 2 2 2 255 1 2 2 2 1 2 1 2 1
2 1 2 2 5 255 4 4 2 2 2 1 0 0 1 4
2 2 2 255 1 1 1 1 4 4 4 4 6 6 6 5
2 2 255 4 4 1 0 0 0 1 4 4 2 1 1 1
255 4 4 1 1 2 5 5 4 4 5 5 4 5 5 255
6 6 6 4 5 5 5 5 8 6 6 6 4 2 255 4
5 5 5 5 5 5 6 13 13 13 9 9 255 8 8 4
2 2 4 5 4 4 4 2 4 4 4 255 4 2 1 1
2 2 2 2 2 2 2 2 4 255 4 2 2 5 5 4
6 8 8 5 4 4 1 4 255 2 2 2 2 2 4 2
2 2 4 4 2 4 255 4 2 2 4 4 4 4 4 1
1 2 2 1 1 255 1 1 4 4 4 5 4 5 4 2
2 4 4 255 1 0 2 2 2 2 5 9 9 2 2 0
1 1 1 255 4 1 2 4 4 4 5 5 4 4 2 4
255 0 0 2 2 2 1 1 1 4 4 4 2 1 0 2
255 4 2 2 2 5 6 5 5 5 4 1 2 2 255 1
1 0 0 0 0 0 1 2 2 2 2 1 255 1 0 0
0 1 1 1 1 4 4 1 1 1 0 255 0 1 2 2
4 8 9 9 2 1 1 0 0 0 255 2 2 2 1 1
1 2 2 4 4 5 5 4 255 2 2 2 1 1 1 1
1 1 1 2 2 2 0 255 0 1 2 1 2 17 23 23
8 5 1 0 1 2 4 5 5 2 4 5 4 2 2 2
6 8 8 5 4 4 6 4 4 255 4 4 4 4 4 2
6 6 6 2 2 2 2 2 255 2 2 1 1 4 4 6
4 4 2 4 1 1 255 1 1 1 4 4 5 6 8 8
4 4 4 2 1 255 1 2 2 5 5 5 1 0 1 0
0 0 0 2 255 2 2 2 2 2 2 9 6 6 4 4
5 5 255 4 5 6 5 4 1 2 2 4 2 2 2 2
2 255 2 2 2 4 1 4 4 5 2 2 2 2 1 2
255 4 4 1 0 1 1 2 1 4 4 4 4 2 255 0
1 1 1 6 6 8 8 6 6 6 5 1 1 255 2 2
4 1 2 2 10 10 5 4 2 1 1 255 4 1 1 1
5 6 9 9 6 6 6 6 5 5 255 13 6 5 5 6
6 10 12 12 8 5 4 4 4 255 4 2 1 2 5 5
12 14 14 13 13 9 6 255 5 5 2 2 2 2 5 5
4 4 4 4 2 4 255 4 4 2 2 2 5 9 9 6
1 1 2 4 255 1 2 2 5 5 17 31 17 13 9 6
5 4 4 255 2 1 2 4 6 4 4 2 4 4 5 5
5 255 2 2 1 0 4 5 12 6 9 5 5 1 1 1
255 2 2 2 4 4 5 5 5 5 4 4 4 4 255 1
0 1 2 5 33 70 54 28 17 4 2 1 1 1 255 1
1 2 4 40 47 47 74 35 5 2 1 255 1 0 2 0
0 0 2 13 5 5 4 2 1 1 2 255 2 2 0 2
12 103 85 62 6 6 4 2 1 255 0 0 1 4 5 5
10 23 10 4 2 2 2 255 4 2 1 1 1 2 2 4
5 5 5 2 4 2 255 1 1 2 4 116 126 126 126 78
4 1 0 0 0 255 2 1 2 4 12 12 16 5 5 5
5 4 4 255 5 2 2 1 1 2 2 5 6 6 4 1
4 1 255 5 6 2 2 65 174 214 255 146 20 0 0 1
2 4 4 4 2 4 5 5 5 6 6 77 115 150 25 21
12 5 4 2 255 4 4 4 4 4 6 35 35 35 12 4
4 4 4 255 2 0 1 1 9 20 39 46 46 4 4 2
4 255 2 4 4 5 5 50 63 66 21 16 8 4 2 1
255 1 4 0 4 1 4 4 1 1 1 1 0 0 1 255
2 2 2 2 2 4 10 10 6 4 4 5 4 255 4 4
5 4 4 4 4 5 5 5 4 4 4 5 255 2 2 4
4 5 6 12 9 5 2 1 1 1 1 255 2 4 2 2
5 6 10 10 5 5 5 4 2 255 0 1 1 1 4 6
21 18 12 9 6 5 1 1 255 1 1 4 5 5 21 73
54 17 5 4 4 5 255 4 1 1 1 6 10 82 82 50
10 6 6 5 5 255 13 4 4 5 6 25 92 59 54 21
5 4 1 2 255 2 1 1 5 14 28 122 122 58 14 13
6 5 255 5 5 1 2 2 2 5 14 5 5 4 2 2
2 255 4 1 1 1 4 12 33 33 23 5 4 4 4 255
1 1 1 5 29 51 51 40 40 32 9 5 4 4 255 2
2 4 4 12 46 73 37 14 6 4 5 5 255 1 1 0
0 4 8 24 32 24 17 9 1 1 1 255 0 2 2 2
5 12 12 9 9 5 4 4 4 255 2 0 1 2 65 105
105 97 70 54 31 4 2 2 1 255 1 1 5 40 58 58
74 94 112 35 4 2 255 0 0 2 4 0 0 9 21 29
18 4 2 1 1 2 255 2 1 2 12 116 142 142 85 67
46 6 4 1 255 0 0 2 5 12 33 46 40 24 6 1
1 4 255 4 4 2 1 4 8 8 8 12 12 6 2 4
4 255 1 1 2 116 203 255 203 189 189 124 4 0 1 1
255 1 1 4 5 16 42 42 32 32 23 10 5 5 255 5
2 1 1 1 8 6 8 28 28 5 4 2 2 255 6 6
6 65 174 244 255 255 255 80 20 2 1 1 4 4 2 4
4 5 6 6 6 44 77 115 150 115 61 35 12 4 2 255
2 1 4 4 6 39 40 40 39 39 12 5 4 4 255 2
0 4 8 27 32 39 46 61 10 5 5 5 255 4 5 5
5 13 50 63 89 81 47 8 4 2 1 255 1 2 0 4
4 4 4 8 13 4 1 1 2 2 255 4 4 4 2 4
5 10 13 10 8 5 5 4 255 0 1 2 2 4 6 36
36 40 40 4 5 4 5 255 1 1 4 5 8 12 18 9
4 4 2 1 1 1 255 2 2 1 0 2 10 18 18 18
6 4 4 4 255 0 2 0 5 8 29 40 33 33 33 9
6 2 2 255 1 4 4 5 21 77 86 77 54 16 5 4
4 255 4 2 1 2 9 59 96 96 96 55 9 8 4 4
255 2 2 4 6 25 85 104 104 75 27 4 2 2 2 255
4 1 1 14 28 122 166 203 155 58 13 6 5 255 5 2
1 2 2 5 21 46 46 43 13 4 2 1 255 1 0 1
1 6 33 58 58 44 23 5 5 2 255 1 1 2 17 46
67 67 46 50 50 32 5 4 4 255 2 1 2 5 40 82
73 52 37 14 5 5 5 255 1 1 1 1 2 8 24 32
32 33 13 4 1 1 255 2 2 2 5 12 27 27 24 9
9 6 4 2 255 1 1 1 65 96 127 127 127 119 80 55
4 2 1 1 255 1 1 8 108 88 81 40 94 94 66 4
4 255 1 0 2 2 5 5 9 9 9 16 2 1 0 1
2 255 2 2 4 23 116 116 134 103 85 46 4 1 1 255
0 0 1 10 33 50 50 42 27 6 1 1 2 255 4 4
4 4 32 21 21 8 16 16 25 6 5 5 255 1 1 5
185 203 250 189 181 181 150 115 4 1 1 255 1 0 1 9
31 31 47 32 48 39 39 5 5 255 2 2 0 1 2 8
8 10 21 21 5 1 1 2 255 5 4 6 160 227 255 255
255 255 157 80 6 1 2 2 4 1 4 4 6 6 6 6
39 44 36 42 48 58 48 25 5 2 255 1 0 0 6 9
40 46 46 42 42 37 12 6 4 255 2 2 5 27 32 21
20 20 62 62 10 4 5 255 4 4 5 6 33 50 58 62
62 47 27 8 2 1 255 1 1 1 4 4 27 17 28 23
14 4 2 2 2 255 4 4 4 4 4 5 10 10 9 8
6 4 4 255 0 0 1 2 6 37 46 74 88 44 8 5
4 5 255 1 1 5 6 8 12 25 5 5 5 2 1 1
2 255 5 5 2 1 2 18 28 37 33 10 4 1 4 255
2 0 0 4 8 29 40 44 70 70 16 8 2 2 255 2
1 4 12 77 86 86 73 73 74 9 2 2 255 2 2 2
2 9 96 165 147 99 78 55 6 2 4 255 2 2 5 9
27 84 85 59 31 27 12 4 2 2 255 2 2 5 14 82
122 166 255 179 58 10 5 5 255 5 1 1 1 2 8 46
51 52 48 43 5 4 1 255 4 1 1 1 13 55 58 59
59 35 5 5 4 255 2 2 6 29 51 67 50 46 43 50
32 12 4 4 255 2 2 4 8 82 82 46 46 39 29 5
4 4 255 0 0 0 2 4 8 28 32 28 32 13 6 1
1 255 1 1 1 4 10 24 27 27 27 13 9 4 2 255
2 1 4 65 111 127 111 100 92 80 63 31 2 2 2 255
2 4 66 108 88 65 40 90 94 66 9 4 255 1 0 2
5 6 10 16 9 9 16 0 0 0 0 2 255 2 1 4
23 96 142 142 113 88 46 5 1 0 255 0 0 1 14 33
42 33 33 44 6 4 1 1 255 4 4 4 6 32 21 24
21 24 24 25 5 4 4 255 2 1 4 188 189 230 146 187
214 214 124 4 1 1 255 1 1 4 16 47 39 47 39 40
39 10 4 1 255 1 0 0 1 4 24 6 10 10 20 8
4 2 2 255 2 2 4 160 244 255 255 237 191 149 84 6
4 2 2 2 4 2 2 6 2 2 2 39 44 36 36 48
55 50 20 5 2 255 1 1 2 4 9 37 40 42 40 40
39 17 6 4 255 2 2 6 27 37 16 16 13 20 20 10
4 4 255 4 1 4 6 20 46 55 37 44 47 44 5 2
1 255 2 4 2 6 12 28 28 28 14 5 2 1 4 2
255 4 4 4 4 2 4 5 9 32 28 6 5 4 255 0
1 1 2 5 25 36 36 46 44 10 5 4 4 255 1 1
2 5 8 20 20 5 5 6 6 4 0 4 255 4 2 1
0 2 4 39 33 33 10 2 1 2 255 2 2 0 2 8
29 47 47 70 39 16 8 4 2 255 2 2 4 12 77 92
96 88 58 58 18 2 1 255 2 2 2 2 10 96 161 126
161 82 78 2 2 4 255 4 2 5 9 27 84 85 42 32
27 12 4 2 4 255 4 2 5 13 61 100 166 204 103 44
14 6 5 255 4 1 1 1 2 9 47 48 52 48 44 13
4 1 255 1 4 1 4 10 44 55 55 59 33 8 5 4
255 2 2 6 20 67 69 50 47 50 62 48 12 6 4 255
1 0 1 8 66 46 39 43 39 21 5 4 2 255 0 0
1 2 2 6 28 42 48 33 17 6 4 4 255 2 1 2
4 9 10 24 24 27 13 6 4 2 255 1 1 4 28 96
100 100 100 92 105 73 12 2 1 1 255 1 1 32 66 65
65 69 88 101 66 9 4 255 2 1 1 2 4 10 16 4
1 4 0 0 0 1 2 255 2 2 4 14 69 69 90 90
90 20 8 1 1 255 4 0 2 4 128 147 33 33 44 44
4 0 0 255 2 2 4 6 33 21 21 21 24 24 24 4
4 4 255 2 1 4 188 189 207 116 130 255 255 126 5 4
4 255 4 1 4 17 47 25 47 39 54 39 13 4 1 255
2 1 1 1 5 18 5 5 10 20 8 2 2 2 255 2
2 4 94 214 237 237 206 191 149 69 6 2 2 1 2 2
4 4 5 2 2 2 39 47 47 42 62 55 48 6 4 4
255 2 2 2 4 8 37 40 46 42 42 40 32 8 4 255
2 2 4 5 43 16 32 16 32 28 20 2 4 255 4 2
2 6 20 46 47 37 37 37 24 5 2 2 255 1 4 1
5 9 28 28 5 5 2 2 1 2 2 255 4 4 4 4
1 4 5 9 32 28 6 5 5 255 2 1 2 4 5 20
46 61 58 27 6 4 4 2 255 2 2 2 2 5 20 20
5 5 14 14 5 4 4 255 4 4 1 0 1 4 9 23
23 10 4 2 4 255 2 2 0 1 4 10 29 39 39 17
10 6 2 2 255 2 1 5 10 75 84 84 65 58 58 18
1 1 255 2 2 2 5 10 104 161 132 145 132 52 8 4
6 255 5 5 5 6 16 43 42 31 29 27 6 4 2 2
255 2 2 6 9 50 61 100 85 44 42 9 6 5 255 1
1 1 1 2 9 42 44 44 44 25 9 4 2 255 2 4
4 4 6 10 44 51 43 27 8 5 4 255 2 2 5 14
71 77 69 50 50 58 29 6 5 2 255 1 1 1 8 33
46 43 43 39 13 2 4 2 255 0 1 1 2 1 4 6
28 28 6 6 2 2 4 255 2 2 2 2 4 8 10 17
18 13 5 0 0 255 2 0 0 4 59 67 75 92 92 82
63 12 1 1 2 255 4 4 5 52 65 65 69 88 142 61
9 4 255 4 2 1 1 1 5 8 10 8 10 0 0 1
2 2 255 0 0 1 4 14 69 90 88 88 20 10 5 0
255 0 0 2 4 14 138 74 62 44 44 4 2 0 255 2
2 2 2 2 12 24 24 24 17 5 4 4 4 255 2 1
1 21 104 116 116 187 255 158 78 10 4 1 255 4 4 2
17 54 39 61 40 73 14 4 1 0 255 2 1 4 1 10
18 10 5 4 6 5 2 4 2 255 2 1 1 12 154 212
214 212 176 149 18 2 1 1 2 2 2 4 4 4 4 2
2 27 58 69 69 118 55 55 6 4 4 255 2 2 4 4
6 18 39 40 40 40 39 12 8 4 255 2 2 4 5 10
25 42 25 20 20 4 2 4 255 4 2 2 2 14 32 36
35 37 32 8 5 2 1 255 4 4 1 1 5 6 4 1
2 2 2 1 1 1 255 2 4 2 1 1 1 5 6 6
6 6 5 5 255 2 2 2 5 5 20 25 27 32 10 4
1 1 1 255 1 1 1 1 1 1 9 5 5 5 10 4
0 0 255 4 4 2 2 4 9 9 23 23 6 5 1 1
255 2 2 2 2 5 5 8 6 8 8 8 4 1 0 255
2 2 6 8 17 75 84 47 47 18 2 1 1 255 2 2
2 5 6 14 75 104 126 52 6 6 4 4 255 4 2 2
5 8 16 43 42 29 8 6 2 2 2 255 4 2 6 8
10 25 31 31 31 13 9 9 6 255 1 0 0 2 2 8
14 28 28 25 9 6 4 2 255 1 4 4 4 5 6 8
10 17 12 8 4 4 255 2 2 4 9 28 77 69 46 46
48 14 6 5 2 255 1 0 1 1 4 21 33 39 13 2
1 2 2 255 2 1 1 1 1 1 1 2 4 2 1 1
2 2 255 4 4 4 4 4 5 5 8 9 5 2 2 0
255 0 0 0 0 59 67 151 108 108 73 12 2 1 1 0
255 1 1 4 4 35 52 65 84 88 13 1 1 255 4 1
1 1 0 0 1 5 2 4 0 2 1 2 1 255 1 2
1 2 5 37 88 63 33 9 8 1 0 255 0 0 0 2
4 74 74 62 18 8 4 2 0 255 0 1 1 1 1 2
23 23 23 12 5 5 5 4 255 1 1 1 2 59 104 124
128 124 52 18 8 5 1 255 4 2 1 2 17 21 35 47
48 13 0 0 0 255 2 2 1 1 6 6 5 1 1 4
4 1 1 0 255 4 1 1 1 14 154 170 170 151 25 2
1 1 1 2 2 2 4 4 4 4 2 2 2 21 47 58
62 52 6 5 4 4 255 2 2 2 2 6 8 18 18 24
18 12 8 4 4 255 2 2 2 5 5 5 28 25 23 9
2 1 2 255 4 4 2 2 10 16 29 32 24 8 5 5
2 2 255 2 2 2 2 4 4 1 1 4 2 1 0 1
1 255 4 4 2 5 1 4 4 5 5 6 2 2 5 255
5 5 2 2 5 6 20 20 6 4 1 1 1 2 255 2
1 1 1 1 1 5 5 5 4 4 1 1 2 255 4 5
2 5 4 8 9 23 8 6 5 2 1 255 1 4 4 4
5 2 2 4 5 6 2 0 1 1 255 2 5 5 6 8
17 31 31 12 4 4 2 2 255 4 2 2 2 5 5 8
20 8 5 5 5 4 1 255 4 4 1 4 4 4 8 9
8 6 1 2 2 2 255 2 2 6 6 8 9 9 8 8
8 8 9 5 255 2 2 2 2 4 8 8 8 5 2 2
2 4 2 255 0 0 4 4 4 2 4 4 5 5 5 4
2 255 2 2 2 5 14 28 43 42 42 14 8 2 2 2
255 1 1 2 2 2 2 4 4 4 0 1 2 2 255 2
2 2 1 1 1 1 2 2 2 1 1 1 0 255 1 1
4 4 4 4 0 2 1 2 2 2 2 255 0 0 0 2
5 36 67 42 42 12 4 2 2 2 0 255 1 2 4 4
5 28 33 28 2 1 0 0 255 4 4 1 2 2 0 0
2 2 2 2 1 1 1 1 255 2 2 2 1 1 5 51
17 9 6 2 2 1 255 0 0 0 0 0 1 4 1 5
5 2 1 1 255 1 1 1 0 0 1 5 17 6 6 4
4 4 4 255 1 1 1 1 2 21 104 124 18 6 5 5
1 1 255 1 2 1 2 2 5 2 5 0 1 0 1 1
255 2 2 2 0 2 2 2 1 1 0 1 1 2 0 255
1 1 0 0 0 9 9 25 25 8 1 1 1 1 2 2
2 1 2 2 4 2 2 2 2 21 48 48 5 4 4 4
2 255 2 4 2 2 2 2 2 8 8 8 5 4 5 4
255 2 2 4 5 2 4 4 16 6 2 2 2 2 255 4
6 2 2 2 6 9 6 4 4 4 5 4 2 255 2 2
2 2 4 1 1 1 2 2 0 0 0 0 255 1 2 1
0 0 1 1 4 4 1 1 1 4 255 5 5 5 2 4
5 6 6 4 4 1 1 1 2 255 1 2 2 1 1 1
4 4 4 1 1 1 2 2 255 4 5 2 5 5 5 5
8 5 5 2 2 1 255 1 4 4 5 5 2 1 1 2
2 0 0 1 2 255 2 5 6 6 5 5 5 5 4 4
4 2 2 255 2 2 2 1 2 4 5 5 4 4 4 5
1 1 255 4 4 2 2 2 2 2 2 6 6 1 1 1
2 255 2 1 4 5 5 4 4 4 5 5 5 4 5 255
2 1 0 0 2 5 4 2 2 2 2 2 4 2 255 1
4 4 4 4 2 2 4 5 5 4 4 4 255 1 1 1
4 4 13 13 13 5 2 5 2 5 2 255 2 1 1 2
2 2 4 1 0 0 2 4 2 255 2 4 2 2 2 2
2 2 2 2 1 1 0 0 255 1 1 1 4 4 1 0
2 0 1 2 2 2 255 1 1 1 2 2 4 2 2 1
1 1 2 2 2 0 255 2 4 2 1 4 5 4 1 1
0 0 1 255 1 2 1 2 0 0 0 0 1 1 1 1
1 1 1 255 5 4 1 0 1 2 5 2 4 4 2 2
2 255 4 2 0 0 1 1 4 1 4 1 1 1 2 255
1 0 1 1 2 2 2 2 2 2 2 2 4 1 255 0
1 0 1 1 1 1 1 2 2 2 1 0 1 255 1 1
0 1 1 2 0 0 0 1 1 1 1 255 2 2 2 1
1 2 1 1 1 1 1 2 2 1 255 0 0 0 0 0
2 5 5 2 1 0 1 2 2 2 1 1 1 1 2 4
2 2 2 1 1 2 4 2 4 4 4 2 255 2 2 2
2 2 2 2 2 4 4 4 4 4 4 255 4 4 2 2
1 2 2 4 2 2 2 1 1 255 2 2 2 2 2 2
2 2 2 2 1 5 5 5 255 2 1 2 2 1 1 1
2 2 2 0 0 0 1 255 5 2 1 1 0 1 0 4
1 1 1 2 2 255 5 5 5 2 2 2 4 2 2 1
1 1 1 2 255 2 5 5 2 1 2 4 5 2 1 1
2 2 2 255 4 4 1 4 2 5 1 4 2 2 2 1
1 255 1 4 4 4 4 2 0 0 2 4 1 1 2 2
255 2 2 2 4 4 2 2 1 1 2 4 4 2 255 2
2 2 1 1 1 4 4 4 2 2 2 1 0 255 4 4
4 4 2 2 2 2 2 2 1 1 1 1 255 2 1 2
2 4 2 4 4 4 4 1 2 5 255 2 2 1 0 1
1 1 1 2 2 2 1 2 2 255 1 0 2 2 1 1
2 4 2 1 2 2 2 255 0 1 1 4 1 4 4 2
5 2 2 1 2 2 255 4 2 1 2 2 2 1 0 0
2 4 5 2 255 2 4 2 2 2 4 2 2 2 1 1
0 0 0 255 1 1 1 0 0 0 0 0 0 0 1 1
1 255 0 0 1 2 4 4 1 1 1 1 4 4 4 1
1 255 2 2 2 5 5 4 2 1 1 1 1 1 255 1
4 4 4 2 1 1 1 1 2 2 2 2 1 2 255 5
5 1 1 1 2 2 1 1 1 2 4 4 255 4 4 2
2 1 1 1 1 1 1 1 1 2 255 1 2 1 2 1
2 2 2 2 2 2 2 2 1 255 1 1 1 1 0 0
1 0 2 2 2 2 1 0 255 0 0 0 1 1 1 0
0 0 2 2 2 2 255 2 2 2 1 0 1 1 1 1
1 0 0 2 1 255 0 0 1 1 0 0 2 2 2 1
0 1 2 2 1 0 1 1 2 2 4 2 4 2 1 1
1 2 2 2 2 4 4 255 2 2 2 1 1 0 2 2
4 2 4 4 5 4 255 0 4 2 1 1 2 2 2 2
2 4 4 4 255 2 2 2 2 2 2 2 1 2 1 1
0 0 5 255 2 1 1 1 1 2 2 2 2 2 2 2
1 2 255 2 2 2 1 0 0 4 4 4 4 1 2 2
255 5 4 4 2 2 2 4 2 2 0 1 1 1 1 255
1 2 2 2 1 2 2 4 2 2 2 2 2 4 255 2
2 4 4 1 1 1 2 2 2 1 1 1 255 4 4 2
2 4 4 2 1 1 1 1 1 2 2 255 2 1 1 1
2 2 1 1 1 2 4 5 2 255 2 2 4 2 2 4
4 2 2 2 2 1 1 0 255 2 2 4 4 2 1 2
4 2 2 1 1 1 1 255 2 2 2 2 2 1 1 2
4 4 1 2 4 255 2 1 1 1 1 1 1 1 2 2
4 2 4 4 255 255 255 255 255 255 255 255 255 255 255 255
255 255 255 255 255 255 255 255 255 255 255 255 255 255 255 255
255 255 255 255 255 255 255 255 255 255 255 255 255 255 255 255
255 255 255 255 255 255 255 255 255 255 255 255 255 255 255 255
255 255 255 255 255 255 255 255 255 255 255 255 255 255 255 255
255 255 255 255 255 255 255 255 255 255 255 255 255 255 255 255
255 255 255 255 255 255 255 255 255 255 255 255 255 255 255 255
255 255 255 255 255 255 255 255 255 255 255 255 255 255 255 255
255 255 255 255 255 255 255 255 255 255 255 255 255 255 255 255
255 255 255 255 255 255 255 255 255 255 255 255 255 255 255 255
255 255 255 255 255 255 255 255 255 255 255 255 255 255 255 255
255 255 255 255 255 255 255 255 255 255 255 255 255 255 255 255
255 255 255 255 255 255 255 255 255 255 255 255 255 255 255 255
255 255 255 255 255 255 255 255 255 255 255 255 255 255 255 255
255 255 255 255 255 255 255 255 255 255 255 255 255 255 255 255
255 255 255 255 255 255 255 255 255 255 255 255 255 255 255 255
255 255 255 255 255 255 255 255 255 255 255 255 255 255 255 255
255 255 255 255 255 255 255 255 255 255 255 255 255 255 255 255
255 255 255 255 255 255 255 255 255 255 255 255 255 255 255 255
255 255 255 255 255 255 255 255 255 255 255 255 255 255 255 255
255 255 255 255 255 255 255 255 255 255 255 255 255 255 255 255
255 255 255 255 255 255 255 255 255 255 255 255 255 255 255 255
255 255 255 255 255 255 255 255 255 255 255 255 255 255 255 255
255 255 255 255 255 255 255 255 255 255 255 255 255 255 255 255
255 255 255 255 255 255 255 255 255 255 255 255 255 255 255 255
255 255 255 255 255 255 255 255 255 255 255 255 255 255 255 255
255 255 255 255 255 255 255 255 255 255 255 255 255 255 255 255
255 255 255 255 255 255 255 255 255 255 255 255 255 255 255 255
2 2 2 4 1 2 2 4 2 4 4 4 2 255 2 2
2 1 1 1 2 2 5 5 4 1 1 2 255 2 1 2
4 4 4 0 0 0 0 4 4 2 255 1 1 2 2 2
2 2 2 2 2 1 1 1 1 255 1 2 1 2 0 0
0 1 1 1 1 1 1 255 0 0 2 4 4 1 0 0
4 4 4 1 1 1 1 255 2 1 4 4 5 4 2 2
4 4 2 2 255 4 4 4 4 1 2 2 2 2 2 2
4 4 2 2 255 1 1 0 2 2 4 4 1 0 0 2
2 0 255 1 2 2 4 4 1 1 1 2 2 2 2 1
255 1 1 1 1 1 1 1 2 4 5 1 2 1 2 255
2 2 2 2 1 2 2 2 2 2 4 2 2 1 255 1
1 2 2 4 4 4 2 2 2 0 0 0 255 2 2 2
2 1 2 1 2 1 1 1 0 0 0 255 1 1 2 2
2 0 2 2 1 1 1 2 2 2 2 2 2 2 2 2
2 5 4 4 0 0 2 2 2 2 2 2 4 255 2 1
1 1 1 0 0 2 4 2 2 1 1 1 255 4 4 5
4 2 4 4 4 2 4 5 4 4 255 2 1 2 1 1
1 1 1 1 1 1 4 4 4 255 2 2 2 2 2 2
2 2 2 2 2 2 2 2 255 2 2 2 2 1 2 2
5 5 5 5 2 2 255 1 0 1 2 2 1 1 1 2
2 2 2 2 2 255 1 2 2 2 4 2 2 2 2 2
2 2 2 2 255 1 1 2 2 2 1 1 1 2 1 1
2 4 255 4 4 2 2 4 2 1 1 1 1 1 2 4
1 255 1 4 5 2 1 1 1 2 1 2 5 5 4 255
1 1 4 2 4 1 1 1 1 1 1 4 6 2 255 2
4 5 5 1 2 5 6 6 6 4 2 2 4 255 4 2
2 2 2 1 1 2 2 4 4 4 4 255 2 2 2 4
4 4 4 4 4 4 4 1 1 4 255 2 4 4 4 2
4 4 4 4 4 4 5 4 255 2 2 2 2 1 1 1
2 4 4 5 4 4 4 255 1 1 2 2 2 4 1 0
0 0 2 2 2 255 2 2 4 4 4 0 0 2 4 4
2 1 1 1 255 2 2 1 2 0 2 0 2 4 4 2
1 0 255 2 2 4 4 4 4 4 4 5 4 2 1 1
1 1 255 4 5 5 5 4 4 2 4 4 4 2 2 255
2 2 1 1 0 1 0 0 1 1 2 2 4 2 1 255
1 1 1 2 2 2 2 1 0 1 2 2 0 255 1 2
2 4 4 2 2 2 2 2 2 2 0 255 0 1 2 1
1 1 0 1 2 2 2 4 4 2 255 1 2 2 2 1
2 2 2 1 1 2 2 4 2 255 2 2 4 4 4 4
4 2 2 2 2 0 0 255 1 1 2 2 2 4 4 4
4 2 2 1 1 1 255 2 1 2 1 2 0 2 1 1
4 4 2 2 2 2 2 2 2 2 2 2 1 1 0 0
0 2 2 2 2 2 2 2 255 2 1 2 2 4 2 2
4 5 2 1 1 1 4 255 4 2 5 2 2 2 2 2
2 4 5 2 2 255 2 2 0 0 0 0 0 2 1 4
4 4 6 5 255 2 2 4 2 2 2 2 2 2 2 2
2 2 4 255 4 5 5 4 2 2 2 4 4 5 4 2
2 255 2 0 0 1 1 1 1 1 2 4 2 2 2 2
255 2 2 4 2 4 2 5 2 1 1 1 1 1 1 255
1 1 2 1 2 2 2 1 2 2 2 2 4 255 4 0
4 4 4 1 0 1 1 2 1 1 1 0 255 0 2 4
1 1 1 2 8 2 2 2 4 4 255 2 2 2 2 2
2 2 1 1 2 2 2 1 2 255 4 5 5 5 1 2
2 5 6 5 4 4 2 4 255 5 4 2 2 2 2 2
2 2 2 4 4 2 255 1 1 2 4 4 4 4 4 4
2 2 2 4 5 255 5 4 1 1 1 4 4 5 4 4
4 4 2 255 2 2 4 4 1 1 1 2 4 4 4 1
2 2 255 1 1 2 1 1 0 1 0 1 2 2 2 2
255 5 4 4 4 4 2 0 0 4 4 4 4 1 1 255
2 1 1 1 2 2 1 4 4 4 4 1 1 255 2 2
4 5 5 8 17 13 13 10 2 2 2 2 1 255 2 2
4 4 4 4 4 4 4 2 1 1 255 1 1 0 0 0
1 0 0 1 1 4 4 5 5 1 255 1 1 1 2 2
4 2 1 1 1 1 2 1 255 2 2 1 1 1 1 2
2 1 2 2 2 1 255 1 1 1 2 2 1 1 1 6
6 2 2 1 1 255 1 2 2 2 1 1 1 2 1 1
1 2 4 2 255 2 2 4 4 6 4 4 4 2 5 4
2 2 255 1 0 2 2 2 2 4 4 4 4 2 1 2
4 255 2 1 1 1 2 2 2 1 1 4 2 2 1 0
1 1 1 2 2 4 4 4 1 1 1 0 1 2 4 4
4 4 4 255 4 2 2 2 4 4 4 4 6 1 1 2
4 4 255 4 2 2 0 1 1 2 2 2 4 1 1 1
255 1 2 1 0 1 1 1 2 4 4 4 4 5 4 255
2 2 2 2 2 2 5 5 4 4 2 2 1 2 255 4
4 2 2 2 2 2 2 2 5 4 4 4 255 2 0 0
1 2 4 1 1 2 2 2 2 2 2 255 2 4 4 4
4 2 2 2 2 2 4 5 6 4 255 2 2 2 2 2
1 1 1 4 4 5 4 4 255 1 0 1 4 2 2 0
1 0 2 2 4 1 1 255 0 1 1 1 1 2 17 17
8 5 4 4 4 255 2 2 2 2 2 2 2 4 6 4
2 2 2 2 255 1 4 6 6 6 6 6 6 6 5 4
2 2 4 255 5 2 4 4 4 4 4 4 2 2 2 4
4 255 1 1 1 2 4 4 4 6 6 6 2 1 1 1
255 5 5 1 1 4 8 8 6 5 4 2 4 2 255 0
1 4 4 4 1 0 1 4 4 4 1 2 2 255 1 1
2 2 4 4 8 8 4 2 2 2 2 255 5 4 2 4
2 2 0 2 4 4 4 1 1 1 255 4 4 2 0 2
4 5 6 5 4 4 1 2 255 2 2 4 5 17 85 138
138 108 58 10 2 2 2 2 255 2 4 4 4 4 4 5
5 2 1 1 1 255 1 1 0 0 0 1 4 1 4 2
5 5 6 1 1 255 2 4 2 4 4 12 25 55 1 1
1 2 1 255 1 1 1 2 5 6 9 13 9 5 5 5
4 255 1 1 2 2 2 2 6 6 6 8 5 2 0 0
255 1 1 2 2 2 2 2 5 5 1 1 1 2 2 255
2 2 4 4 6 6 6 6 6 5 4 2 2 255 1 2
2 2 5 6 21 21 13 5 4 4 4 2 255 2 1 1
1 6 8 8 8 5 4 2 2 2 1 1 1 1 1 2
4 4 2 2 2 1 0 0 1 4 5 4 4 4 255 4
1 2 2 2 4 6 8 14 4 2 2 2 4 255 2 2
1 0 0 0 2 2 5 2 1 0 1 255 1 0 0 0
2 2 4 6 4 2 4 4 6 4 255 4 2 4 2 4
8 18 111 111 14 4 0 0 2 255 4 4 4 2 2 4
2 4 2 5 2 4 2 255 2 0 0 2 4 4 18 9
4 2 2 2 2 2 255 2 2 4 4 5 5 5 8 4
1 2 2 5 4 255 2 2 2 1 1 1 1 1 1 4
2 2 2 255 0 0 0 2 1 1 0 1 0 2 2 2
2 4 255 4 1 1 1 4 2 23 29 29 13 6 5 5
255 2 2 2 2 4 6 12 25 33 6 4 1 1 1 255
0 1 4 6 8 101 164 164 36 8 4 4 4 4 255 2
2 2 2 4 8 9 14 14 6 5 5 4 255 1 2 2
4 4 5 16 23 16 6 4 4 1 1 255 5 2 1 1
4 8 23 23 10 6 4 4 2 255 2 4 4 4 4 1
4 4 5 5 4 1 1 2 255 4 1 4 4 5 6 29
29 14 5 1 1 1 255 5 5 1 1 1 4 4 5 5
4 4 1 1 1 255 1 1 2 4 4 8 23 23 20 6
5 2 2 255 2 2 4 18 85 145 146 203 138 78 46 8
2 2 2 255 2 2 2 4 5 10 35 37 6 2 1 1
255 2 1 1 1 2 6 29 52 52 12 6 5 5 4 2
255 2 4 4 4 25 66 94 94 120 66 2 2 2 255 0
1 1 2 8 250 255 253 168 24 6 5 4 255 2 1 1
2 8 16 36 36 46 16 8 4 0 0 255 0 0 0 2
2 27 12 12 12 5 2 1 1 1 255 2 2 4 9 10
10 16 20 16 8 5 5 2 255 1 2 2 2 6 21 55
55 55 24 5 4 2 2 255 1 0 0 6 14 37 37 27
24 6 5 1 2 1 1 1 2 2 5 4 4 4 5 6
2 0 0 1 4 5 4 1 4 255 2 1 2 2 2 8
14 21 21 21 2 2 2 1 255 4 2 2 1 1 1 9
6 5 2 1 1 2 255 1 0 0 2 5 14 17 17 17
2 2 1 2 2 255 4 2 2 2 4 18 111 135 134 118
27 2 0 1 255 2 1 1 4 4 6 6 13 13 13 6
6 4 255 2 1 1 2 4 18 24 36 24 5 4 2 2
1 255 2 1 2 12 13 13 14 14 12 2 2 2 5 5
255 4 2 2 2 1 0 0 1 1 1 1 2 1 255 0
1 0 2 1 0 0 1 1 1 2 4 2 4 255 4 2
4 4 9 14 23 31 46 48 20 5 1 255 4 2 4 4
6 35 42 40 37 33 6 2 1 1 255 0 1 4 8 101
255 193 226 193 36 8 4 4 4 255 0 2 2 4 12 37
46 46 29 21 8 5 5 255 2 2 1 2 4 9 48 63
81 37 5 4 1 1 255 2 2 1 2 8 23 48 31 48
29 8 5 4 255 4 5 5 5 5 5 8 17 6 6 5
4 4 4 255 6 4 4 4 6 18 31 31 50 6 2 2
2 255 4 2 1 0 0 4 8 55 21 5 1 1 1 1
255 1 1 1 4 6 25 27 27 27 24 20 4 2 255 2
2 21 85 118 118 138 138 108 85 78 8 8 2 2 255 2
2 4 5 6 24 40 40 37 2 1 4 255 2 1 0 1
2 29 107 107 78 52 12 5 4 1 4 255 2 2 5 48
90 90 255 120 164 107 66 2 2 255 0 1 2 6 250 255
255 255 255 253 17 6 4 255 2 1 2 5 16 39 52 59
59 50 35 4 2 1 255 1 0 2 2 18 27 12 27 24
28 6 2 1 1 255 4 4 4 10 13 16 20 23 16 14
8 4 2 255 1 2 2 4 18 44 55 55 55 36 24 5
2 1 255 2 1 2 12 28 52 44 44 24 21 6 2 4
1 2 2 2 5 5 4 2 2 4 4 0 0 0 0 1
2 2 2 5 255 2 1 1 1 2 39 33 39 36 39 16
1 1 1 255 4 2 2 2 4 10 13 10 6 1 1 2
2 255 1 0 0 2 8 21 21 24 31 31 4 2 2 2
255 5 2 2 2 13 51 66 66 77 77 66 27 2 2 255
2 1 1 2 2 5 5 5 12 12 9 5 4 255 2 1
2 4 10 69 69 80 55 50 5 4 2 1 255 0 1 6
14 23 23 23 25 9 2 2 2 2 2 255 0 0 2 2
0 0 0 1 1 1 0 1 1 255 1 1 1 2 1 1
0 1 1 1 1 2 2 4 255 4 4 4 4 9 9 16
33 33 27 20 6 1 255 2 2 4 5 35 61 29 27 27
40 9 5 1 1 255 1 1 2 73 255 255 218 226 226 225
32 8 5 4 255 2 2 2 12 27 46 62 74 92 36 14
8 5 255 2 1 1 2 6 9 16 16 37 33 13 4 0
0 255 2 2 2 4 9 31 55 55 75 46 31 6 4 255
4 5 5 5 6 8 12 6 6 6 6 6 4 4 255 5
5 5 5 6 13 16 12 9 6 5 2 1 255 4 2 1
1 1 4 20 58 55 21 0 0 0 1 255 1 1 1 4
25 31 31 33 33 28 20 6 4 255 2 5 74 146 118 93
93 93 97 78 85 33 6 4 4 255 2 2 4 8 20 24
24 31 31 4 2 4 255 2 1 1 1 8 126 150 164 101
71 32 5 4 1 1 255 1 1 5 90 153 153 255 255 255
107 42 2 2 255 1 1 1 27 255 255 255 255 255 255 39
6 4 255 2 2 2 5 31 39 59 70 65 61 40 16 4
2 255 2 2 2 16 18 23 23 23 27 28 6 6 2 1
255 2 4 5 10 16 20 28 32 23 18 10 5 4 255 0
0 1 5 33 33 33 48 48 48 24 2 1 1 255 1 0
2 13 46 52 44 40 24 21 5 2 2 2 2 2 2 6
5 5 2 2 2 2 2 1 2 0 2 2 2 2 5 255
2 2 2 2 33 46 46 55 39 69 36 1 1 1 255 2
2 2 4 5 8 18 13 8 1 1 1 2 255 2 2 2
5 8 12 14 31 31 31 18 4 4 4 255 2 2 1 1
13 51 51 62 66 62 51 10 2 1 255 1 1 1 2 2
5 4 5 5 12 9 4 4 255 2 1 2 6 65 80 80
50 55 50 17 4 2 2 255 0 1 2 14 23 23 10 9
9 5 4 2 5 2 255 0 2 4 2 2 1 2 2 1
2 0 2 1 255 1 1 1 2 2 1 1 4 4 1 1
1 4 4 255 2 1 2 2 8 13 16 21 46 52 25 2
1 255 2 2 5 5 16 35 29 29 27 40 28 8 4 2
255 2 2 2 73 255 255 196 218 255 255 73 8 5 4 255
4 4 6 13 37 62 62 78 92 73 27 12 4 255 2 1
2 4 6 9 37 58 58 37 28 5 0 0 255 4 4 4
5 9 39 62 74 75 46 31 6 5 255 4 4 4 4 6
12 12 4 4 13 13 5 4 2 255 2 5 5 5 16 16
12 8 8 9 9 4 4 255 4 2 2 2 2 4 20 62
35 5 1 0 0 0 255 2 2 1 2 27 35 32 32 33
33 28 14 4 255 2 21 124 124 118 93 93 93 97 85 93
81 6 4 2 255 1 1 8 16 20 16 8 8 6 4 2
4 255 2 0 0 1 8 84 84 124 78 71 29 6 2 1
1 255 0 0 5 115 231 237 255 255 255 107 42 0 1 255
2 1 6 84 255 255 255 255 255 255 39 6 5 255 2 1
1 4 31 43 59 70 70 62 40 16 5 2 255 2 2 4
13 16 18 27 27 27 16 9 6 5 2 255 1 2 5 12
18 24 32 46 36 21 10 4 4 255 0 0 6 18 44 44
25 25 33 46 39 2 1 1 255 1 0 2 12 46 46 44
44 46 39 5 2 2 2 2 1 2 5 5 4 2 1 2
1 2 1 6 0 0 1 2 4 4 255 2 2 2 4 33
43 46 80 80 80 36 5 4 4 255 1 1 1 4 4 5
8 8 2 1 1 1 1 255 1 4 4 6 9 9 9 25
31 31 21 4 4 4 255 2 1 1 1 54 63 66 66 66
62 42 6 4 2 255 1 2 1 1 1 2 2 4 2 10
9 4 2 255 2 0 4 6 65 65 80 29 61 42 9 2
2 2 255 0 2 2 14 14 18 8 8 8 5 4 4 2
2 255 0 2 4 4 2 2 2 2 0 2 1 2 2 255
2 1 1 1 1 1 4 6 4 0 0 0 1 4 255 2
2 1 2 4 9 13 13 13 13 14 4 2 255 2 2 5
5 10 25 29 29 61 59 42 8 5 4 255 4 4 4 71
255 255 255 218 255 255 73 12 6 4 255 4 2 2 8 27
58 62 75 73 50 27 10 2 255 4 2 2 4 6 37 37
17 28 33 28 5 0 0 255 4 2 4 4 6 39 52 75
80 46 25 0 0 255 4 4 4 4 4 6 6 6 6 8
8 5 4 2 255 1 4 4 5 6 16 12 8 8 21 12
6 2 255 2 4 4 2 2 4 18 32 8 5 2 1 0
0 255 2 2 0 0 27 32 27 27 33 33 18 10 4 255
5 8 115 115 85 78 48 48 78 105 105 81 6 1 0 255
1 1 2 9 20 20 28 23 8 4 2 2 255 2 1 1
1 6 27 77 84 77 29 10 5 2 1 1 255 0 1 4
132 231 244 255 255 255 99 8 0 0 255 2 1 4 84 255
255 255 255 255 120 23 6 5 255 2 1 1 4 10 31 59
70 65 62 17 5 4 2 255 1 2 4 4 10 23 35 47
27 14 6 5 2 2 255 2 2 6 10 18 25 32 50 50
33 6 4 4 255 2 2 6 6 14 33 14 25 31 42 39
1 1 1 255 0 2 2 5 46 48 46 44 46 17 4 4
4 4 0 0 0 6 6 5 4 4 2 2 2 6 6 4
2 2 2 2 2 255 2 4 4 5 36 46 46 55 44 44
9 5 4 2 255 1 2 1 4 4 4 4 4 2 1 0
0 0 255 1 5 5 4 6 9 9 23 6 21 9 5 5
5 255 4 1 1 1 43 54 43 80 66 66 39 5 4 2
255 1 2 2 0 0 1 2 4 4 10 4 4 4 255 2
0 0 6 65 65 54 28 28 13 5 2 2 2 255 1 2
2 5 10 18 10 8 8 4 5 4 2 2 255 2 2 4
4 2 2 2 2 1 1 1 2 2 255 2 1 1 1 1
1 2 4 0 0 0 0 0 1 255 2 2 2 2 8 10
13 13 21 8 5 4 2 255 0 2 2 4 8 16 89 78
75 61 32 5 5 5 255 4 4 4 8 179 255 255 227 227
187 13 6 6 4 255 2 2 2 5 27 58 58 58 50 32
12 5 4 255 4 4 2 2 5 37 99 58 58 36 13 5
2 2 255 4 4 4 2 5 25 48 62 65 42 8 1 1
255 4 2 4 2 4 5 23 6 6 6 5 4 2 1 255
1 1 4 4 6 27 12 12 12 24 12 4 2 255 4 4
2 2 1 2 2 6 5 5 2 1 1 1 255 2 2 0
4 9 27 27 27 27 24 18 10 4 255 5 6 25 97 97
97 94 107 143 180 124 81 5 2 1 255 1 1 2 4 8
9 28 23 17 6 2 2 255 1 1 1 0 4 5 20 28
28 9 6 1 1 1 2 255 1 1 2 28 166 244 253 253
214 52 8 2 1 255 2 1 4 12 85 255 255 255 184 51
12 5 4 255 0 1 1 2 6 10 43 48 43 17 5 5
5 4 255 1 2 1 2 4 33 47 47 58 16 5 5 2
2 255 1 2 4 10 17 25 31 31 33 23 5 5 4 255
2 2 4 4 9 33 32 32 31 31 4 1 1 1 255 0
4 2 4 4 27 28 27 17 5 4 4 4 0 0 0 0
6 6 4 4 2 2 2 2 1 1 0 0 1 1 1 1
255 2 4 4 4 4 37 43 43 43 18 4 4 2 2 255
2 4 1 2 1 2 2 4 2 2 1 0 0 255 2 5
2 2 2 2 2 2 4 6 6 4 2 2 255 2 2 1
4 13 43 66 80 80 42 24 5 4 2 255 2 2 2 0
0 1 4 6 4 5 2 2 1 255 2 0 0 0 6 28
69 54 28 5 2 2 2 2 255 2 2 2 2 2 8 8
6 4 4 5 5 2 2 255 2 2 4 4 2 1 1 1
1 2 2 2 2 255 4 2 1 1 0 1 1 1 0 0
0 0 0 1 255 2 2 2 2 4 10 18 32 23 21 5
4 4 255 2 2 2 4 6 10 88 37 61 32 4 2 2
4 255 4 6 4 8 16 179 227 215 187 69 6 6 6 4
255 2 2 2 2 5 25 39 39 35 25 10 5 2 255 4
4 1 1 4 9 13 17 13 9 5 5 2 2 255 2 2
2 2 2 2 25 48 48 8 6 1 1 255 2 2 4 4
4 1 4 6 6 4 1 4 4 2 255 1 0 4 4 4
5 5 5 5 12 5 4 2 255 4 4 1 1 1 2 1
2 2 2 2 2 1 2 255 1 1 1 4 5 9 27 27
24 18 10 2 2 255 5 6 9 29 85 108 113 155 155 180
94 29 5 2 1 255 1 1 1 2 2 8 17 17 12 6
2 1 255 1 1 0 0 1 1 1 5 4 2 2 0 1
1 1 255 1 4 4 5 24 29 136 99 52 18 4 2 1
255 0 2 1 4 24 35 85 84 73 23 12 5 2 255 2
2 2 4 4 6 5 12 12 5 4 4 4 2 255 1 2
2 2 2 8 37 37 32 14 5 2 2 2 255 2 2 4
5 12 17 23 23 23 6 5 4 2 255 2 1 2 1 4
4 14 31 13 1 1 1 2 1 255 2 4 4 2 2 2
4 5 5 4 4 1 1 0 0 0 0 6 6 6 4 2
2 1 1 1 2 2 2 2 1 1 1 255 2 2 1 2
2 2 4 21 18 4 2 2 2 2 255 2 4 2 2 1
2 2 4 4 4 2 1 2 255 4 2 2 1 1 0 2
2 4 4 4 2 2 2 255 4 4 2 4 6 13 14 37
37 18 8 4 4 2 255 1 1 0 0 1 2 2 4 4
4 2 1 0 255 1 0 0 0 2 8 54 13 5 4 2
2 2 2 255 2 4 2 4 2 5 5 1 4 4 5 4
2 1 255 2 4 4 4 4 1 1 1 5 4 2 1 2
255 4 2 2 2 1 1 1 1 0 1 1 0 0 1 255
2 2 2 2 4 8 18 35 35 23 5 1 4 255 2 2
4 4 4 4 4 4 4 1 1 1 2 2 255 4 6 6
6 2 16 10 123 12 6 5 4 4 4 255 4 2 2 1
2 5 9 17 17 10 8 5 4 255 2 2 2 1 4 5
9 6 5 5 4 5 2 2 255 1 2 2 2 2 2 5
6 6 6 2 1 1 255 2 4 4 4 2 1 2 4 2
1 1 1 4 4 255 2 1 4 2 2 2 2 2 2 2
4 1 1 255 4 4 1 0 1 2 2 2 2 4 2 1
1 2 255 1 2 4 4 4 5 6 6 5 2 2 1 1
255 4 4 1 12 29 108 113 131 131 93 51 2 2 4 2
255 1 2 1 1 2 2 4 5 4 2 2 1 255 2 2
1 1 1 1 1 1 1 1 1 1 2 2 1 255 2 5
2 5 4 5 4 18 18 5 2 2 2 255 5 4 1 4
5 24 27 27 21 12 4 4 2 255 2 2 2 2 2 4
2 4 4 4 4 4 4 2 255 1 1 2 2 2 4 8
8 6 5 4 4 2 2 255 1 4 2 4 4 8 9 8
6 6 5 2 2 255 1 0 1 1 2 1 4 1 4 1
1 1 2 1 255 1 2 2 2 1 2 2 2 4 2 5
1 1 0 0 0 0 2 5 1 1 1 4 2 4 2 4
4 2 2 1 4 4 255 2 1 1 2 2 2 1 1 2
2 2 2 2 2 255 2 4 2 2 2 2 2 5 5 5
4 2 2 255 2 2 2 1 1 1 4 4 4 4 2 1
1 2 255 4 2 2 2 6 6 9 6 4 4 4 2 4
2 255 1 1 1 2 2 4 2 2 1 4 4 1 1 255
2 1 1 0 1 1 4 2 1 2 2 2 1 2 255 2
2 2 2 2 2 1 1 2 4 5 4 2 2 255 1 4
4 4 4 4 1 1 1 4 2 1 1 255 2 2 2 2
2 2 1 1 1 1 1 1 0 1 255 2 4 2 2 2
4 12 18 21 2 5 2 2 255 1 1 4 6 4 4 2
4 4 1 1 1 6 2 255 4 6 6 5 2 4 4 4
2 2 2 4 4 4 255 4 2 1 1 2 5 6 6 8
8 9 6 4 255 4 4 4 2 5 5 6 5 2 2 2
2 2 1 255 1 1 2 4 2 2 2 5 5 5 2 2
1 255 2 4 4 4 2 1 2 2 2 1 1 4 6 6
255 4 2 2 1 2 2 2 2 2 1 2 4 4 255 1
1 1 1 1 1 1 2 1 2 4 4 4 2 255 2 2
4 4 2 1 2 1 1 1 2 1 1 255 4 4 2 4
6 13 13 33 51 33 2 2 2 4 4 255 2 2 1 1
1 1 2 2 2 1 1 1 255 4 2 1 2 1 2 1
4 1 0 0 1 2 2 2 255 5 5 1 2 1 0 0
2 4 2 2 1 1 255 5 4 1 1 2 4 4 4 2
4 1 2 2 255 2 2 1 1 1 2 1 1 1 0 1
2 2 2 255 1 2 2 2 2 2 2 4 4 2 2 2
2 2 255 2 4 1 1 2 4 5 6 5 2 2 1 2
255 2 1 1 1 1 1 2 1 1 1 1 2 1 1 255
2 2 1 1 0 2 2 2 2 4 5 2 1 1 1 1
1 6 6 5 4 1 4 2 4 5 4 4 4 2 2 5
5 255 2 1 1 2 2 2 1 1 2 2 2 2 1 0
255 2 4 2 4 2 2 2 5 5 5 2 2 2 255 4
4 2 1 1 1 6 6 2 1 0 0 1 1 255 1 2
2 4 6 6 5 4 4 4 4 6 4 2 255 1 1 2
4 4 2 1 1 4 4 4 2 2 255 2 1 0 0 1
1 2 2 1 1 1 2 1 2 255 2 2 1 2 2 2
1 1 4 2 1 1 2 2 255 2 2 2 2 2 2 4
1 1 1 1 1 1 255 2 2 2 2 4 4 1 1 1
1 1 1 0 2 255 4 4 4 4 2 2 4 4 2 1
2 2 2 255 0 2 2 5 5 5 4 4 4 2 1 2
6 2 255 4 6 5 4 2 2 4 2 2 2 4 4 4
5 255 4 1 2 2 2 4 4 4 4 4 8 6 4 255
4 4 2 2 5 6 6 5 4 2 2 4 2 2 255 1
0 1 1 1 1 2 5 5 4 2 2 2 255 2 4 2
2 2 2 2 2 2 2 2 2 6 6 255 4 2 1 1
2 5 5 2 1 1 1 4 4 255 1 1 1 1 1 1
2 2 2 4 4 4 1 1 255 1 2 4 4 1 1 1
0 1 2 4 2 4 255 4 4 2 2 2 5 5 9 2
1 1 0 1 1 2 255 4 1 1 1 2 1 2 2 2
0 0 2 255 4 2 2 2 1 1 1 4 1 0 0 2
4 2 4 255 2 0 0 1 0 0 0 2 4 4 2 1
2 255 4 1 1 1 1 2 2 2 1 4 4 4 4 255
1 1 1 1 1 2 1 1 0 0 1 2 2 2 255 2
2 2 2 2 0 0 0 2 2 2 2 2 2 255 2 4
1 1 2 2 2 1 1 1 1 1 1 255 0 0 0 0
1 1 1 1 2 4 4 4 2 1 255 1 1 1 1 1
2 2 2 2 2 2 2 2 1 1 1 1 255 255 255 255
255 255 255 255 255 255 255 255 255 255 255 255 255 255 255 255
255 255 255 255 255 255 255 255 255 255 255 255 255 255 255 255
255 255 255 255 255 255 255 255 255 255 255 255 255 255 255 255
255 255 255 255 255 255 255 255 255 255 255 255 255 255 255 255
255 255 255 255 255 255 255 255 255 255 255 255 255 255 255 255
255 255 255 255 255 255 255 255 255 255 255 255 255 255 255 255
255 255 255 255 255 255 255 255 255 255 255 255 255 255 255 255
255 255 255 255 255 255 255 255 255 255 255 255 255 255 255 255
255 255 255 255 255 255 255 255 255 255 255 255 255 255 255 255
255 255 255 255 255 255 255 255 255 255 255 255 255 255 255 255
255 255 255 255 255 255 255 255 255 255 255 255 255 255 255 255
255 255 255 255 255 255 255 255 255 255 255 255 255 255 255 255
255 255 255 255 255 255 255 255 255 255 255 255 255 255 255 255
255 255 255 255 255 255 255 255 255 255 255 255 255 255 255 255
255 255 255 255 255 255 255 255 255 255 255 255 255 255 255 255
255 255 255 255 255 255 255 255 255 255 255 255 255 255 255 255
255 255 255 255 255 255 255 255 255 255 255 255 255 255 255 255
255 255 255 255 255 255 255 255 255 255 255 255 255 255 255 255
255 255 255 255 255 255 255 255 255 255 255 255 255 255 255 255
255 255 255 255 255 255 255 255 255 255 255 255 255 255 255 255
255 255 255 255 255 255 255 255 255 255 255 255 255 255 255 255
255 255 255 255 255 255 255 255 255 255 255 255 255 255 255 255
255 255 255 255 255 255 255 255 255 255 255 255 255 255 255 255
255 255 255 255 255 255 255 255 255 255 255 255 255 255 255 255
255 255 255 255 255 255 255 255 255 255 255 255 255 255 255 255
255 255 255 255 255 255 255 255 255 255 255 255 255 255 255 255
255 255 255 255 255 255 255 255 255 255 255 255 255 255 255 255
255 255 255 255 255 255 255 5 6 6 6 2 2 2 4 2
1 1 2 2 2 1 2 255 4 4 4 4 1 1 1 4
4 4 2 1 0 0 255 2 2 2 2 2 4 2 2 1
2 2 2 2 255 2 4 4 4 4 6 4 4 4 2 1
0 1 1 255 1 4 6 25 255 255 5 4 4 4 4 8
6 2 255 1 1 1 2 4 1 2 2 4 4 4 4 4
255 2 2 1 2 2 2 2 2 4 2 1 1 1 2 255
1 1 1 1 1 1 1 2 2 2 1 1 2 2 255 2
2 2 2 1 1 1 1 1 1 1 1 1 255 4 5 4
4 4 2 2 2 2 2 2 1 2 2 255 4 4 4 2
2 2 2 2 2 2 4 1 5 255 5 2 2 2 2 4
2 2 2 2 1 2 1 2 255 4 4 2 4 4 4 6
4 6 4 4 4 2 2 255 2 1 1 2 2 2 4 4
4 2 2 4 4 255 2 4 4 4 4 4 4 2 2 2
4 4 4 1 255 1 1 2 2 2 1 1 1 1 1 4
4 4 255 4 2 1 2 2 2 2 4 1 4 2 2 2
1 255 4 4 2 1 2 2 4 2 4 2 4 2 2 255
2 2 2 2 1 1 2 2 4 4 4 2 1 1 255 0
0 1 1 2 1 1 1 2 2 2 2 1 255 2 2 2
2 1 2 1 1 1 1 1 1 2 2 2 255 1 0 0
1 2 2 2 2 2 2 1 1 255 1 1 2 1 1 1
0 1 1 1 0 1 5 5 2 255 0 0 1 1 1 0
1 1 2 4 4 2 2 255 2 1 0 1 1 4 4 4
2 2 2 4 2 255 1 0 0 4 5 2 1 1 1 1
1 1 0 1 255 2 2 2 1 1 0 0 0 0 2 4
4 4 4 255 4 4 2 1 0 0 0 0 0 1 1 4
4 255 2 0 0 0 2 2 0 0 0 4 4 2 1 1
255 1 1 1 2 2 5 5 4 2 2 2 4 2 2 2
2 0 5 5 5 4 2 2 2 1 1 1 1 2 2 2
1 1 255 4 1 1 1 1 1 1 4 4 4 4 2 1
1 255 2 2 2 2 4 4 4 4 2 1 0 2 2 255
2 4 4 4 4 2 2 2 4 2 1 2 2 1 255 4
5 6 10 29 29 5 4 2 2 2 5 5 2 255 2 1
1 2 2 2 2 2 2 2 4 4 4 255 2 2 2 5
5 4 2 2 4 4 1 1 0 1 255 2 2 2 1 1
2 2 0 0 0 0 1 1 2 255 1 1 4 4 1 1
1 1 1 4 1 1 0 255 4 6 4 4 4 2 2 2
2 2 2 0 4 4 255 4 4 4 2 1 2 1 4 5
4 5 1 5 255 5 2 2 1 1 1 1 2 1 4 2
2 2 2 255 2 2 2 4 8 6 4 4 5 5 5 5
4 4 255 2 1 1 5 2 2 2 4 2 2 4 2 2
255 2 2 4 4 2 2 0 0 0 2 2 2 2 2 255
1 1 2 2 4 4 1 1 1 2 4 4 4 255 4 2
2 4 2 2 2 2 2 4 1 2 1 1 255 4 5 2
2 2 2 2 2 2 2 2 1 1 255 2 2 2 2 1
2 2 2 2 2 2 2 2 4 255 1 0 1 1 2 1
1 1 1 1 0 1 1 255 2 2 2 2 1 2 1 2
2 2 1 1 2 2 2 255 1 1 0 2 1 2 2 2
2 2 2 2 255 1 1 2 1 1 0 0 2 2 1 1
1 4 4 4 255 1 1 2 1 2 1 0 0 1 2 2
2 4 255 2 2 0 0 1 4 4 2 2 2 1 2 1
255 1 0 1 2 4 5 1 0 1 1 4 1 1 1 255
1 2 2 1 1 0 0 0 0 2 2 4 4 4 255 2
2 2 0 0 0 1 1 1 1 2 2 4 255 1 0 0
0 1 1 0 0 0 1 1 1 1 1 255 1 1 1 1
1 5 5 5 4 4 4 2 2 2 1 2 0 4 4 4
4 4 2 2 1 2 1 2 2 2 1 1 1 255 4 1
1 1 1 1 1 4 2 2 2 2 4 1 255 2 2 2
2 2 4 4 4 2 1 2 2 2 255 4 4 2 2 2
2 4 4 4 2 2 2 4 2 255 4 4 4 4 5 5
5 4 4 2 2 2 2 2 255 1 1 2 2 4 2 2
2 2 1 2 4 2 255 5 4 4 4 4 2 1 4 4
4 0 1 1 1 255 0 1 1 1 1 2 2 2 2 2
0 0 1 1 255 1 1 2 4 4 1 1 1 1 1 1
4 1 255 1 4 4 4 4 5 5 2 4 2 2 1 4
2 255 2 4 1 1 1 2 2 2 2 1 2 1 5 255
5 4 4 2 1 1 2 2 4 4 2 2 1 1 255 4
4 4 4 10 9 9 5 6 5 4 4 4 4 255 1 1
1 5 4 4 2 4 4 4 4 1 2 255 2 2 2 2
1 1 0 0 0 1 1 2 4 4 255 1 1 2 4 4
4 5 2 4 4 4 4 4 255 5 4 2 4 2 2 2
4 4 4 1 1 1 2 255 4 4 2 2 2 0 2 1
1 0 1 1 1 255 4 4 1 1 1 2 2 2 1 2
2 0 0 1 255 1 1 1 1 2 1 1 1 0 1 0
1 1 255 2 2 2 2 2 2 2 2 2 2 2 2 2
0 1 255 1 1 2 2 2 2 2 2 2 2 2 2 255
2 2 2 2 1 1 2 2 2 1 0 1 2 4 4 255
5 1 1 1 2 2 2 1 1 1 1 2 4 255 2 1
0 0 0 2 4 4 2 2 1 1 1 255 2 0 0 0
1 5 5 1 4 4 5 1 1 1 255 1 1 1 2 1
1 0 0 0 2 2 2 2 2 255 1 2 4 2 2 2
2 1 1 1 2 1 2 255 1 0 0 0 1 1 0 0
0 1 1 1 1 1 255 1 2 2 2 2 5 8 8 6
4 2 2 2 2 2 1 0 1 1 4 6 6 5 5 2
6 6 5 5 2 1 0 1 255 1 1 2 2 2 4 1
5 1 2 2 2 4 4 255 2 4 5 5 5 4 5 5
5 2 2 2 2 255 4 2 2 2 0 4 4 4 2 1
2 2 5 2 255 4 2 4 2 4 5 9 5 4 2 2
4 2 2 255 1 2 2 4 4 4 2 2 1 1 2 2
2 255 2 4 4 4 4 5 5 9 8 8 0 1 1 2
255 0 0 0 0 1 4 6 5 4 2 1 1 0 1 255
1 1 2 4 5 4 4 1 2 2 2 4 2 255 2 2
2 2 4 8 9 5 5 4 2 0 1 2 255 2 4 4
4 1 2 2 4 4 1 1 1 4 255 4 4 4 2 1
2 2 4 6 5 5 2 2 1 255 4 5 4 2 8 9
9 5 4 5 5 5 6 4 255 2 1 2 5 5 5 4
4 8 4 8 1 2 255 2 2 2 2 1 2 0 2 1
2 1 4 4 4 255 2 2 4 4 5 5 6 6 6 5
4 4 4 255 5 2 2 2 2 2 2 2 4 4 2 1
2 1 255 1 1 2 2 2 4 4 4 1 0 0 1 1
255 4 4 1 1 2 4 8 16 6 1 1 0 0 1 255
1 2 2 2 2 2 1 0 0 1 0 1 1 255 2 2
2 5 2 2 2 2 2 2 2 2 0 2 2 255 2 2
2 2 4 5 2 2 4 4 2 2 255 2 1 1 1 1
4 8 8 8 4 2 1 2 1 4 255 5 2 1 2 4
4 8 4 1 1 1 1 4 255 2 1 0 0 0 2 4
8 5 4 4 0 1 255 1 1 1 0 1 6 39 70 70
44 6 5 1 1 255 1 0 2 2 2 2 5 6 4 2
2 2 1 4 255 1 0 2 2 4 5 24 24 6 4 2
1 1 255 2 1 1 1 2 2 1 0 0 1 1 2 1
1 255 2 2 2 4 6 18 25 24 24 24 6 2 2 1
0 0 1 1 4 4 4 5 5 5 6 20 20 6 5 5
2 1 1 255 2 1 2 2 4 4 14 14 2 2 2 2
4 4 255 2 2 5 5 5 6 33 33 5 5 2 2 2
255 4 2 2 2 4 4 4 4 4 2 2 2 2 2 255
1 1 2 2 4 9 9 4 1 2 2 4 5 5 255 1
1 1 4 4 5 5 4 1 2 2 2 2 255 2 2 2
2 2 5 9 16 9 9 5 1 2 4 255 0 0 2 2
4 9 29 29 9 5 2 2 1 1 255 2 2 1 1 6
6 14 6 6 2 2 2 2 255 2 2 2 2 8 9 28
29 23 5 5 1 1 2 255 4 4 2 4 5 5 2 2
1 1 1 2 4 255 4 4 5 5 5 2 9 12 17 16
6 2 2 2 255 2 5 1 2 5 9 14 14 14 6 6
6 6 1 255 1 1 4 5 6 16 24 17 17 8 6 2
2 255 2 4 0 2 1 2 0 0 0 1 1 4 5 4
255 2 1 4 4 6 6 14 14 14 10 4 2 4 255 0
0 2 2 2 2 4 4 6 2 0 1 1 1 255 1 1
1 1 2 5 5 5 8 5 0 1 1 255 5 4 1 1
2 17 37 37 37 6 5 1 1 1 255 1 1 1 1 2
2 2 4 4 4 1 1 1 255 1 1 2 5 4 4 4
6 8 8 9 2 0 1 1 255 1 1 1 1 4 6 5
2 4 2 2 1 255 1 1 0 1 2 8 9 21 23 21
6 1 1 1 4 255 5 2 2 2 5 29 29 27 20 1
1 4 4 255 2 1 1 1 2 4 5 8 8 0 2 2
2 255 2 2 1 2 6 23 70 126 130 130 105 6 1 1
255 1 0 4 4 5 6 28 33 28 4 2 1 0 1 255
1 4 4 4 5 28 28 33 28 28 6 1 1 255 2 2
2 2 2 4 2 8 1 2 2 2 1 1 255 2 4 5
6 27 37 37 25 29 29 27 4 4 1 4 1 1 5 5
5 4 4 5 6 31 48 48 50 32 6 4 2 2 255 2
2 1 2 4 14 25 40 12 2 2 2 2 2 255 1 1
5 5 6 48 100 89 33 8 2 2 1 255 4 1 4 4
4 4 4 10 4 2 2 2 2 2 255 1 1 1 2 6
25 27 10 4 2 2 5 5 5 255 2 1 1 4 5 5
5 4 4 4 2 4 4 255 1 1 1 2 2 9 16 20
20 20 8 5 4 4 255 2 2 2 4 6 29 36 37 39
9 2 2 1 1 255 4 4 2 6 12 18 18 17 17 16
5 2 2 255 2 2 2 2 8 28 29 31 28 20 5 5
5 2 255 4 4 2 2 5 16 33 23 23 4 2 5 5
255 4 4 4 4 4 20 37 37 61 28 12 5 2 2 255
2 2 1 1 1 8 13 17 4 6 6 6 2 1 255 1
1 4 6 24 25 32 33 43 17 8 2 2 255 2 5 1
2 2 2 1 1 1 1 0 2 2 2 255 2 1 2 6
8 17 18 18 16 14 10 2 2 255 0 0 0 2 2 2
4 8 6 2 0 1 1 0 255 1 1 1 5 6 5 5
5 13 8 5 0 1 255 4 1 1 4 17 29 29 28 29
25 6 4 4 1 255 0 1 2 2 2 2 5 6 6 6
2 2 1 255 0 1 2 4 4 2 6 6 8 8 9 8
1 2 1 255 1 1 1 1 4 9 6 2 4 4 2 1
255 1 4 0 0 0 8 21 29 36 46 23 6 2 1 4
255 4 2 4 37 37 44 44 59 28 20 4 4 4 255 1
1 2 4 4 5 4 5 5 4 2 2 2 255 2 2 2
5 8 39 75 126 130 132 109 78 6 2 255 2 2 4 2
4 6 28 42 43 42 2 1 0 0 255 2 2 2 4 23
28 28 92 92 86 59 4 1 255 2 2 2 4 2 4 2
8 1 2 4 4 4 2 255 2 4 5 10 27 27 27 21
29 31 29 8 2 1 2 2 1 4 5 4 2 2 4 31
46 48 58 62 50 32 4 2 2 255 1 1 0 4 6 25
12 12 12 9 5 2 2 2 255 1 1 4 5 17 89 147
145 96 52 8 4 1 255 4 0 2 2 4 4 10 10 9
5 2 2 2 4 255 2 1 1 2 6 9 6 9 5 4
5 5 5 2 255 1 1 1 4 8 9 4 6 4 4 2
4 2 255 1 1 1 2 2 9 74 74 70 67 20 5 4
4 255 2 2 2 6 16 36 39 39 43 35 5 2 1 1
255 4 4 4 8 12 18 16 17 17 17 14 5 2 255 2
2 4 6 27 31 31 29 28 20 6 5 5 5 255 5 2
2 2 5 5 5 6 23 5 2 5 5 255 2 2 4 1
5 39 39 28 54 35 16 5 4 4 255 2 2 1 1 4
5 13 31 31 27 6 6 4 2 255 1 4 5 10 43 43
43 43 69 37 8 4 2 255 2 2 1 2 1 2 0 1
1 2 0 0 2 2 255 2 1 2 6 17 18 20 16 16
14 13 5 2 255 2 2 2 2 2 2 5 12 10 0 0
0 1 1 255 1 1 1 8 12 10 5 5 13 8 5 0
0 255 1 1 2 6 31 35 37 28 29 28 25 5 4 1
255 1 1 2 2 2 5 6 6 8 6 5 2 1 255 1
4 2 4 4 6 13 8 6 2 8 10 8 2 1 255 0
1 4 4 5 6 6 4 4 4 4 1 255 2 4 2 2
4 8 21 29 27 33 24 16 4 2 2 255 2 2 8 37
62 40 44 59 59 24 9 4 0 255 0 2 2 5 5 18
4 4 4 1 1 1 2 255 2 2 2 4 9 70 104 104
99 104 104 78 6 4 255 2 0 1 2 4 13 36 42 43
42 2 1 0 0 255 2 2 2 4 23 40 40 63 59 65
59 4 1 255 1 4 2 4 1 0 0 4 4 2 2 2
1 1 255 2 1 5 43 47 43 31 43 29 29 29 27 2
2 2 2 2 2 2 4 4 4 8 43 65 58 58 50 50
40 5 4 1 255 1 4 1 5 9 9 6 5 8 8 8
2 1 0 255 1 1 2 5 17 89 100 135 109 77 12 4
1 255 1 0 1 2 4 6 10 12 12 8 5 5 2 4
255 4 2 2 4 6 9 5 5 5 5 4 4 2 1 255
1 1 2 4 8 4 1 2 4 4 2 2 2 255 1 1
1 2 8 74 81 81 70 67 20 5 4 4 255 2 2 1
2 16 33 39 37 39 29 5 2 1 2 255 4 4 8 17
17 23 6 6 16 25 25 14 5 255 5 5 6 6 27 32
37 29 28 20 10 5 5 4 255 2 4 4 5 10 5 5
8 8 2 2 1 1 255 4 4 4 1 4 32 37 23 23
23 5 5 4 5 255 2 1 1 1 4 5 10 17 42 33
6 5 4 4 255 4 2 6 10 43 43 43 43 52 37 24
4 2 255 4 2 2 2 1 1 0 1 2 2 2 0 0
2 255 2 2 4 8 16 18 24 23 20 14 13 5 4 255
2 1 1 0 0 0 5 10 4 2 0 0 1 1 255 1
2 1 8 10 6 4 4 5 6 6 1 0 255 1 1 1
6 35 35 29 27 29 29 28 14 4 1 255 1 2 2 2
2 6 10 10 9 6 6 5 0 255 4 4 4 2 1 4
13 6 5 2 5 8 8 2 2 255 0 1 1 1 5 5
5 2 8 8 8 2 255 2 4 4 4 6 10 25 27 25
25 20 16 4 2 2 255 1 1 8 31 52 31 40 62 62
24 4 2 2 255 1 1 1 4 5 5 4 4 4 4 2
1 1 255 2 2 2 4 28 89 89 93 89 99 104 78 6
2 255 2 1 1 1 4 13 20 36 39 37 4 2 1 0
255 2 0 2 4 40 55 40 63 63 86 54 2 0 255 0
1 1 2 2 1 2 4 9 9 4 2 1 1 255 1 1
5 43 43 31 27 47 47 71 33 14 2 2 2 2 2 2
2 2 2 4 6 43 65 46 35 43 43 40 5 4 1 255
1 4 2 5 9 10 8 8 8 8 8 4 2 0 255 2
2 4 5 8 31 96 135 109 71 6 4 4 255 2 1 1
2 4 8 10 12 12 8 4 1 1 4 255 4 2 2 2
4 4 4 5 6 6 5 4 1 0 255 0 0 1 4 8
4 2 2 4 5 2 2 2 255 1 1 2 2 2 8 74
67 40 20 5 4 4 4 255 1 1 1 2 8 17 25 29
29 12 2 2 1 2 255 1 4 4 8 17 24 5 5 6
31 36 14 5 255 1 2 6 17 20 32 35 31 29 21 8
4 4 4 255 2 4 4 5 10 16 5 6 2 2 1 1
1 255 1 1 4 2 4 8 21 21 21 20 5 4 4 5
255 1 0 4 4 5 8 8 39 42 42 33 6 5 4 255
4 5 6 8 17 35 42 35 37 32 17 4 4 255 5 2
2 2 1 0 0 0 2 2 2 2 0 1 255 2 2 2
6 13 16 25 25 24 13 9 4 2 255 1 0 0 0 0
4 18 12 12 4 2 1 1 1 255 1 0 1 2 12 10
6 4 5 5 4 1 0 255 0 0 1 2 8 35 39 27
42 42 29 14 4 2 255 4 2 2 1 2 6 8 8 8
6 6 5 0 255 2 4 2 2 1 4 13 5 5 5 5
5 5 1 2 255 2 2 1 2 5 8 8 4 4 8 6
2 255 1 0 4 4 5 10 17 24 21 21 24 20 4 2
1 255 1 1 4 14 52 31 80 61 55 9 2 2 2 255
2 2 1 1 4 5 4 4 1 2 2 2 4 255 2 1
1 4 28 70 89 93 99 104 107 93 4 2 255 0 0 0
1 4 20 36 36 35 20 5 2 4 1 255 0 0 1 8
29 55 55 63 75 63 23 2 1 255 1 1 1 1 1 0
0 4 4 4 2 2 1 1 255 0 0 8 43 69 63 43
47 47 73 35 14 2 2 1 2 1 4 4 2 4 4 5
8 58 58 46 43 25 9 4 2 1 255 1 4 2 5 9
12 25 9 8 8 4 1 0 0 255 2 2 5 5 6 6
47 71 71 9 5 4 2 255 2 1 1 1 4 8 8 12
12 5 4 1 1 4 255 4 4 2 2 4 4 4 4 5
5 4 2 1 1 255 0 0 2 4 6 4 4 2 4 5
2 2 2 255 2 0 1 2 2 5 8 27 5 5 4 4
4 4 255 1 2 2 4 5 10 17 20 5 4 1 1 1
2 255 1 1 1 4 16 24 6 6 14 16 31 5 2 255
1 4 4 12 17 29 29 35 27 21 8 5 4 2 255 1
1 2 5 9 16 21 10 4 4 1 0 1 255 1 2 5
4 4 6 10 10 16 5 4 4 4 2 255 1 0 4 4
5 8 10 17 39 36 6 5 4 4 255 4 4 6 6 6
17 18 24 24 17 8 4 4 255 4 2 2 2 2 2 2
1 1 2 2 2 1 1 255 2 2 1 6 10 16 25 25
24 9 5 2 1 255 0 0 0 0 2 2 4 4 12 4
4 1 1 2 255 2 0 0 2 5 2 2 2 4 4 4
2 1 255 4 1 1 2 5 8 23 23 28 28 28 5 4
5 255 4 2 1 1 1 6 8 8 5 5 8 5 2 255
1 2 2 1 1 2 14 14 14 10 8 5 1 0 0 255
2 2 1 1 1 2 1 1 1 2 4 4 255 1 1 1
1 1 5 13 21 24 21 20 9 4 1 1 255 1 2 2
4 24 24 23 23 23 2 2 2 2 255 2 2 1 1 1
2 1 4 4 4 2 2 4 255 1 1 1 2 4 28 39
42 42 81 107 16 2 1 255 0 0 0 0 4 6 20 20
35 4 4 2 4 2 255 1 2 2 4 8 21 44 44 75
20 18 2 2 255 1 1 1 1 1 0 0 1 9 8 1
1 0 1 255 0 1 5 13 18 18 28 37 40 37 14 6
5 4 2 2 1 4 4 2 2 2 2 4 6 13 25 25
5 4 2 2 1 255 0 1 0 1 6 12 25 5 5 4
4 0 2 2 255 4 4 4 5 5 6 5 6 5 5 4
1 2 255 2 2 2 1 2 5 5 8 1 4 2 2 2
4 255 5 5 4 2 2 1 2 4 4 4 2 2 2 2
255 1 0 0 1 2 2 2 1 2 2 2 2 2 255 2
1 1 2 2 4 5 5 5 2 1 2 2 4 255 1 1
1 2 5 5 5 4 2 4 1 1 2 2 255 1 1 1
1 1 24 17 16 9 9 6 4 2 255 1 4 4 8 8
12 20 27 25 8 6 4 4 2 255 2 2 4 4 5 5
14 4 4 4 2 0 1 255 1 1 1 2 0 2 10 10
13 4 2 2 2 1 255 2 4 4 5 5 6 8 10 17
10 5 4 4 4 255 0 4 5 6 6 5 8 9 9 8
4 2 4 255 4 2 2 2 2 2 5 5 1 1 2 2
2 1 255 1 1 1 5 5 8 16 21 8 8 4 1 1
255 1 1 1 2 4 4 4 4 12 4 4 4 2 2 255
1 1 1 2 2 2 4 8 8 5 4 2 0 255 1 1
2 2 2 2 8 9 23 6 4 4 2 1 255 4 4 1
1 1 5 4 6 6 8 8 5 2 255 1 1 1 1 1
1 8 9 14 10 5 2 1 1 0 255 2 2 2 2 1
5 1 1 0 1 1 4 255 1 1 1 4 4 4 10 13
16 16 9 8 2 2 1 255 2 2 1 1 2 23 23 23
5 2 1 1 5 255 4 2 2 1 2 1 1 2 4 4
2 1 1 255 1 1 1 2 4 6 23 23 25 25 20 4
2 2 255 1 1 0 0 0 4 6 4 4 4 0 0 1
1 255 2 2 2 4 4 12 18 12 10 9 4 2 2 255
1 1 1 4 2 1 0 2 5 2 0 0 2 4 255 1
1 2 5 5 6 10 14 14 13 8 4 4 4 2 2 1
1 1 1 2 2 2 2 4 4 2 4 4 4 2 2 2
255 2 0 0 1 1 1 2 2 4 4 0 0 0 4 255
4 4 2 1 1 2 4 4 4 2 2 1 2 255 4 1
2 2 2 5 2 1 1 1 2 2 2 2 255 2 4 4
2 1 1 2 2 2 2 2 2 4 2 255 1 2 4 1
1 0 1 1 2 2 2 2 2 255 2 1 1 2 2 4
4 4 2 2 1 2 2 2 255 2 2 4 4 5 5 2
2 1 4 1 2 2 1 255 1 2 2 1 4 10 16 9
8 6 2 2 1 255 1 4 2 2 2 4 4 6 8 6
5 4 4 2 255 1 0 4 4 4 2 4 6 6 6 1
0 1 255 4 2 2 1 1 1 1 4 2 2 1 1 4
4 255 4 5 5 5 5 5 6 9 8 5 4 4 4 4
255 1 2 4 5 5 4 4 4 6 5 4 2 4 255 2
2 2 4 1 2 5 5 2 2 2 4 2 1 255 1 2
4 4 4 5 4 6 4 4 2 1 1 255 2 2 2 4
4 2 1 2 2 1 4 4 5 1 255 1 2 2 2 2
2 2 5 5 5 2 2 2 255 4 4 4 2 2 1 2
2 4 4 4 4 4 2 255 4 4 1 1 2 2 2 5
5 6 6 5 1 255 1 1 1 1 1 1 6 9 9 4
2 2 5 5 1 255 2 2 1 1 1 4 1 1 0 1
1 4 255 4 1 1 4 4 5 5 6 8 8 8 2 2
2 4 255 6 5 2 1 2 4 6 4 4 2 1 2 5
255 4 1 2 1 2 1 2 2 2 4 2 0 0 255 1
1 1 1 2 4 5 5 13 16 6 4 2 2 255 2 1
1 0 0 0 4 4 4 2 1 1 1 1 255 2 4 2
2 2 4 10 9 4 1 1 2 4 255 1 1 4 4 2
1 1 1 2 1 0 0 2 4 255 1 1 2 2 2 4
4 4 8 4 4 4 4 4 2 2 5 0 1 5 2 2
2 2 2 1 1 2 2 4 2 4 4 255 2 1 1 2
2 4 2 2 4 4 4 0 4 5 255 4 1 1 1 1
2 4 4 2 2 2 1 1 255 4 2 2 2 2 4 2
1 1 2 2 2 2 0 255 2 5 4 2 2 2 2 2
2 1 1 2 4 4 255 4 4 5 0 0 0 1 1 1
2 2 2 2 255 2 2 2 2 2 2 2 2 2 2 1
1 2 2 255 2 2 2 2 2 2 1 1 1 4 2 4
2 2 255 1 2 2 2 4 5 8 8 1 1 1 1 0
255 1 1 2 2 2 2 2 2 4 4 4 2 2 2 255
2 2 4 4 2 2 2 1 5 4 0 0 1 255 4 4
2 1 1 1 1 4 2 1 1 2 4 4 255 2 2 2
5 2 5 5 6 5 5 4 4 4 4 255 2 2 2 2
5 5 5 2 4 4 4 2 4 255 2 4 4 4 1 1
4 4 2 2 2 2 1 1 255 2 4 4 4 2 4 4
4 4 2 1 1 4 255 2 1 1 2 4 4 2 2 1
1 1 2 4 1 255 1 4 4 4 1 4 4 4 5 5
4 2 4 255 1 4 5 4 0 1 2 2 2 4 4 4
4 2 255 2 2 1 1 2 2 2 2 4 5 5 2 1
255 1 1 1 1 1 1 4 4 2 1 0 2 2 5 2
255 2 2 1 1 1 4 4 1 1 1 1 4 255 4 4
4 4 4 4 5 5 5 2 2 2 2 2 2 255 5 5
1 1 1 4 4 4 4 2 2 2 5 255 2 0 4 1
2 2 2 1 2 1 2 1 1 255 6 1 1 1 1 1
4 4 5 4 5 4 4 4 255 1 1 1 1 1 1 1
1 1 1 0 1 1 1 255 4 4 1 1 1 4 4 4
4 2 1 1 1 255 2 2 4 4 2 2 2 2 2 1
1 2 2 2 255 4 1 1 2 2 2 1 2 2 2 2
4 2 2 2 4 5 1 5 5 4 2 2 2 2 1 1
1 2 4 4 5 1 255 5 4 2 2 2 2 2 2 2
4 4 1 1 2 255 1 0 2 2 1 2 4 4 4 4
2 1 1 255 5 2 2 2 2 4 2 1 1 2 2 2
2 1 255 2 2 4 4 2 2 2 2 1 1 1 2 4
4 255 4 2 5 0 0 0 0 2 2 2 4 6 4 255
4 4 2 4 2 1 1 2 2 2 1 1 1 1 255 2
2 2 2 4 2 2 4 4 4 2 2 2 2 255 2 2
2 1 2 4 5 4 2 1 1 0 0 255 1 2 2 2
1 1 1 4 4 4 2 1 2 2 255 2 2 4 2 2
2 4 5 6 4 0 1 4 255 4 4 5 4 1 1 1
2 2 1 1 4 4 4 255 4 4 2 2 2 5 4 5
4 5 4 5 4 4 255 4 4 2 2 5 6 1 1 1
0 2 2 6 255 4 2 2 4 2 2 2 2 2 1 1
1 1 2 255 2 2 4 2 1 1 2 4 2 2 2 0
2 255 2 1 1 2 2 2 2 2 2 1 1 2 4 4
255 4 4 4 1 1 2 4 2 2 2 2 2 2 255 1
4 5 2 0 1 1 1 2 4 4 4 4 4 255 2 1
1 1 1 1 1 2 2 1 1 2 2 255 2 1 1 1
2 4 4 2 1 1 0 1 2 2 2 255 2 2 1 1
1 4 4 1 1 1 1 4 255 4 4 4 2 1 1 1
1 1 2 2 2 2 1 1 255 6 5 4 2 2 2 2
4 2 2 2 4 4 255 2 1 2 1 4 2 2 1 2
1 2 1 2 255 116 28 2 1 1 0 1 1 4 1 5
5 5 2 255 2 1 1 1 1 1 1 2 1 1 1 2
2 2 255 4 4 1 2 1 4 2 4 4 2 1 1 1
255 2 2 2 0 0 0 1 1 1 0 0 2 2 2 255
5 4 1 0 0 2 1 2 2 2 2 6 0 0 1 2
2 255 255 255 255 255 255 255 255 255 255 255 255 255 255 255
255 255 255 255 255 255 255 255 255 255 255 255 255 255 255 255
255 255 255 255 255 255 255 255 255 255 255 255 255 255 255 255
255 255 255 255 255 255 255 255 255 255 255 255 255 255 255 255
255 255 255 255 255 255 255 255 255 255 255 255 255 255 255 255
255 255 255 255 255 255 255 255 255 255 255 255 255 255 255 255
255 255 255 255 255 255 255 255 255 255 255 255 255 255 255 255
255 255 255 255 255 255 255 255 255 255 255 255 255 255 255 255
255 255 255 255 255 255 255 255 255 255 255 255 255 255 255 255
255 255 255 255 255 255 255 255 255 255 255 255 255 255 255 255
255 255 255 255 255 255 255 255 255 255 255 255 255 255 255 255
255 255 255 255 255 255 255 255 255 255 255 255 255 255 255 255
255 255 255 255 255 255 255 255 255 255 255 255 255 255 255 255
255 255 255 255 255 255 255 255 255 255 255 255 255 255 255 255
255 255 255 255 255 255 255 255 255 255 255 255 255 255 255 255
255 255 255 255 255 255 255 255 255 255 255 255 255 255 255 255
255 255 255 255 255 255 255 255 255 255 255 255 255 255 255 255
255 255 255 255 255 255 255 255 255 255 255 255 255 255 255 255
255 255 255 255 255 255 255 255 255 255 255 255 255 255 255 255
255 255 255 255 255 255 255 255 255 255 255 255 255 255 255 255
255 255 255 255 255 255 255 255 255 255 255 255 255 255 255 255
255 255 255 255 255 255 255 255 255 255 255 255 255 255 255 255
255 255 255 255 255 255 255 255 255 255 255 255 255 255 255 255
255 255 255 255 255 255 255 255 255 255 255 255 255 255 255 255
255 255 255 255 255 255 255 255 255 255 255 255 255 255 255 255
255 255 255 255 255 255 255 255 255 255 255 255 255 255 255 255
255 255 255 255 255 255 255 255 255 255 255 255 255 255 255 255
255 255 255 255 255 255 255 255 255 255 255 255 2 2 2 2
2 2 2 2 2 2 2 2 2 2 1 1 255 4 5 4
4 4 2 2 4 4 4 1 1 2 4 255 1 1 1 4
2 4 4 4 4 4 4 4 4 255 5 4 2 2 1 1
0 2 4 4 2 1 1 2 255 4 4 4 2 1 1 2
4 4 4 5 4 4 2 255 2 2 5 4 1 1 2 2
2 2 2 2 4 255 1 1 2 2 2 2 1 2 1 2
1 2 1 4 255 4 1 1 4 4 4 4 4 1 2 4
4 5 1 255 2 1 1 1 2 2 2 2 2 1 1 1
1 255 4 4 1 1 1 1 2 2 2 6 5 6 1 2
255 2 5 2 2 2 2 2 4 1 1 0 1 2 255 4
4 4 4 2 2 2 2 4 2 1 2 5 5 255 4 2
2 4 5 5 5 5 4 4 4 4 4 5 255 5 5 4
1 2 1 2 1 1 0 2 2 2 255 2 2 2 2 2
2 2 1 2 1 1 1 1 5 255 5 2 4 2 4 4
1 2 4 4 4 2 2 255 1 0 0 4 4 2 2 1
5 5 5 4 4 4 255 4 4 4 1 1 1 5 2 5
1 2 2 2 255 1 4 4 1 1 1 1 1 2 2 4
1 4 4 255 4 4 2 2 1 1 2 2 2 1 1 2
2 255 2 4 2 2 2 2 2 1 2 1 1 1 2 2
2 255 4 4 4 4 2 1 1 1 1 1 1 2 255 5
5 2 1 0 1 1 1 2 4 2 2 2 1 1 255 2
1 0 1 1 1 1 1 0 0 2 4 2 255 2 2 2
2 2 2 2 1 2 2 4 2 2 255 2 2 2 2 4
1 2 1 2 1 1 1 1 0 255 2 2 1 1 1 1
2 4 2 0 0 2 4 2 255 2 2 1 1 1 1 1
4 0 0 1 1 1 255 1 2 1 0 0 0 1 1 0
0 0 0 1 4 255 4 2 2 1 1 1 1 2 2 4
2 4 0 0 0 1 1 2 2 2 2 5 2 2 2 2
2 2 2 1 1 1 4 255 4 4 4 1 4 2 2 2
1 1 1 2 4 4 255 1 1 1 4 4 4 4 4 2
2 2 4 4 255 0 2 2 1 1 1 2 2 4 2 1
1 2 2 255 4 4 2 0 1 1 1 4 4 4 2 2
2 0 255 0 2 1 4 1 4 2 2 2 1 1 1 1
255 1 0 0 1 2 4 4 2 1 2 2 2 2 2 255
2 2 2 4 4 4 2 1 1 2 4 4 1 1 255 2
1 1 2 2 2 2 1 1 0 1 1 2 255 4 2 1
1 2 2 2 1 1 5 5 6 5 2 255 2 2 1 1
2 4 2 2 1 1 1 2 2 255 2 2 2 2 2 2
2 2 4 2 1 1 2 4 255 2 2 4 5 6 5 5
4 4 4 4 4 4 5 255 6 6 4 1 2 2 2 2
4 2 2 2 2 255 4 5 5 5 2 2 1 1 2 2
1 1 1 2 255 4 2 2 2 4 4 1 1 2 4 2
0 2 255 1 1 1 4 4 2 2 1 5 5 5 4 4
4 255 2 2 2 2 1 1 1 1 1 1 1 1 1 255
2 2 4 2 1 1 1 2 2 2 2 1 2 4 255 4
2 2 1 1 1 2 5 4 2 0 2 2 255 2 4 4
4 4 2 4 1 4 1 1 1 1 1 2 255 4 2 1
2 2 2 1 1 1 1 1 1 255 4 4 2 0 1 1
1 5 4 5 2 2 2 2 2 255 0 0 0 1 2 2
2 2 2 1 1 2 2 255 2 2 2 2 2 2 2 2
2 2 2 2 2 255 1 2 2 2 2 2 2 2 2 2
2 4 2 1 255 1 1 1 0 1 4 5 6 5 2 0
0 2 2 255 2 2 0 0 1 1 1 0 0 0 1 1
1 255 0 0 1 1 1 1 2 2 1 0 0 0 0 1
255 2 2 1 1 1 2 1 1 1 1 1 4 1 1 1
1 1 2 2 2 2 2 2 2 2 2 2 2 2 1 1
1 4 255 4 2 4 0 0 2 4 5 2 1 0 1 4
2 255 1 1 1 2 2 4 5 5 5 1 1 1 4 255
4 4 4 5 5 4 4 5 5 1 1 1 2 2 255 1
1 0 2 2 2 1 0 4 2 2 2 2 2 255 2 2
4 4 1 1 2 4 2 1 1 1 1 255 1 0 0 0
2 4 4 2 1 2 2 2 2 2 255 2 2 2 1 4
4 4 2 2 2 2 4 2 2 255 5 4 1 1 2 2
1 1 1 0 0 1 2 255 2 2 1 1 4 2 2 1
1 5 5 5 2 2 255 2 2 2 2 4 2 2 2 2
1 1 1 2 255 1 1 0 0 1 2 2 2 2 1 1
2 2 2 255 2 4 4 4 9 5 5 4 4 5 5 5
4 5 255 5 5 2 2 4 4 4 4 4 2 1 2 1
255 4 4 5 5 2 2 1 1 4 2 1 1 1 2 255
2 2 2 2 1 0 1 1 2 2 2 0 2 255 1 1
1 1 2 2 5 5 5 5 5 4 4 2 255 2 2 2
2 1 1 0 1 1 2 2 2 2 255 2 1 1 2 2
4 2 2 2 2 1 2 2 5 255 4 1 1 1 1 2
5 9 6 6 2 4 2 255 1 2 2 4 4 4 4 4
5 2 2 1 1 1 4 255 5 4 2 2 2 8 8 8
2 2 2 1 255 2 2 2 1 1 2 2 5 5 5 5
4 2 2 2 255 0 0 1 4 4 4 2 2 4 2 2
1 1 255 4 2 2 2 2 2 5 4 4 4 2 2 1
255 1 1 1 2 2 4 5 4 4 4 4 4 2 2 255
2 2 2 0 1 4 10 13 13 4 2 2 5 2 255 2
2 2 1 1 2 2 4 1 1 1 1 1 255 0 0 0
2 2 2 4 9 9 1 1 0 1 1 255 1 2 1 2
0 1 1 4 1 1 1 1 1 0 0 1 1 2 2 4
4 4 4 2 0 0 2 5 5 1 1 1 1 255 4 1
1 0 0 4 13 16 13 2 2 4 4 2 255 1 2 1
4 4 4 5 2 2 1 1 0 1 255 4 4 4 5 6
10 33 43 43 1 1 0 2 2 255 2 0 0 1 4 5
4 4 4 2 1 1 1 1 255 2 2 2 4 2 1 0
4 4 2 1 1 1 255 2 1 0 0 0 2 2 2 2
4 2 2 0 0 255 2 2 2 2 4 4 4 1 2 2
2 2 1 1 255 2 1 1 1 0 0 0 1 1 0 0
1 2 255 4 2 4 1 5 5 2 0 0 0 2 4 4
2 255 1 1 2 2 4 4 4 4 4 4 4 2 1 255
1 1 1 1 1 2 2 4 4 4 2 2 2 2 255 5
4 4 4 6 6 13 21 21 9 8 6 6 6 255 5 4
2 4 4 5 20 4 0 0 1 1 1 255 2 4 4 4
2 2 5 5 4 4 4 0 0 2 255 2 2 2 0 0
0 0 1 2 1 2 2 2 255 1 1 1 1 2 9 29
31 29 31 6 5 4 2 255 2 1 2 2 2 4 1 0
0 1 1 1 1 255 2 1 1 2 4 4 4 4 5 5
1 1 1 2 255 1 1 1 1 1 25 67 67 25 23 13
8 1 255 0 0 1 2 4 4 5 21 21 16 5 2 1
1 1 255 4 2 2 2 69 69 69 62 9 2 1 1 255
1 0 0 0 2 5 6 12 21 12 20 6 5 2 2 255
0 1 4 4 6 8 24 24 24 10 2 1 1 255 2 2
1 1 2 21 55 55 14 4 1 1 1 255 1 1 1 1
4 5 55 78 55 55 4 4 2 2 255 2 2 2 2 4
16 168 193 219 119 10 4 5 1 255 2 4 2 1 2 8
8 39 61 8 2 1 1 255 0 0 2 2 6 10 33 33
28 25 4 2 2 1 255 0 1 2 2 2 2 1 1 1
1 1 1 1 1 0 1 1 2 2 2 4 2 4 2 2
1 4 5 5 1 1 1 1 255 1 1 2 1 4 16 255
255 255 59 5 5 4 4 255 2 2 1 4 5 9 8 6
4 1 1 1 2 255 2 2 2 6 10 109 132 180 193 43
2 2 2 2 255 5 4 2 1 2 4 9 14 5 4 1
1 0 1 255 4 4 4 4 2 1 0 2 2 2 1 1
2 255 2 2 1 1 1 2 2 4 4 4 2 2 1 1
255 2 2 2 2 4 6 6 2 2 2 2 2 2 2 255
1 1 1 1 1 6 6 6 4 1 1 1 2 255 2 1
2 2 5 5 5 1 2 2 2 1 2 2 255 2 2 2
2 2 2 2 5 4 4 2 2 1 255 1 1 1 0 1
2 17 32 32 32 6 5 5 5 255 5 4 4 4 10 13
108 147 46 27 9 6 6 6 255 5 4 2 2 4 21 23
21 16 5 1 2 0 255 0 2 2 2 2 6 32 48 63
63 4 0 0 0 255 2 2 1 0 0 0 2 1 8 4
2 2 2 255 1 0 1 1 9 39 42 39 33 42 6 5
4 4 255 4 2 4 4 4 5 5 5 4 4 4 2 2
255 4 0 0 2 4 4 4 17 17 16 9 5 1 1 255
4 2 1 1 25 67 80 80 54 35 40 13 8 255 1 1
1 2 4 5 21 31 29 21 16 5 4 2 1 255 4 5
6 70 105 105 124 96 88 9 2 1 255 1 0 0 1 2
6 17 32 28 28 28 20 6 2 1 255 0 1 4 4 17
31 40 40 43 21 14 1 1 255 1 0 0 2 33 62 55
55 48 14 2 2 1 255 1 1 1 2 55 132 132 132 107
116 55 2 0 0 255 2 2 1 2 16 168 193 193 219 150
118 10 8 5 255 2 2 2 2 8 39 63 74 71 33 8
1 0 255 1 2 2 4 10 40 73 74 39 39 28 4 2
1 255 0 2 2 4 5 5 6 5 4 4 1 1 0 1
0 1 0 2 2 2 2 2 4 4 4 4 2 2 5 0
0 1 1 255 4 4 4 4 9 208 255 255 255 255 59 9
5 5 255 4 2 2 5 9 10 9 5 4 4 2 2 2
255 2 1 2 4 123 136 180 233 233 193 40 9 5 5 255
5 4 2 1 2 9 28 28 12 5 4 1 1 2 255 2
2 2 2 5 6 1 2 2 2 2 2 2 255 2 1 1
1 2 4 6 4 4 4 4 4 4 4 255 2 2 2 2
2 2 1 2 4 4 4 2 2 2 255 0 1 1 1 1
9 14 12 6 1 1 1 2 255 1 1 1 2 4 9 9
5 2 2 2 4 2 2 255 0 2 2 4 2 2 2 5
4 2 2 2 2 255 2 2 1 5 5 8 35 81 96 63
52 12 6 5 255 5 4 4 4 10 146 147 180 147 46 23
6 4 4 255 5 4 2 2 48 48 46 23 40 27 5 2
1 255 1 2 1 1 4 35 48 99 99 73 63 1 0 0
255 1 0 0 0 2 14 8 8 4 1 1 1 1 255 0
1 2 5 20 58 58 35 47 58 47 6 4 4 255 4 2
4 4 4 6 8 8 8 6 4 1 1 255 0 0 0 2
8 9 13 13 37 17 17 8 1 4 255 4 2 2 2 32
88 80 80 54 43 43 43 8 255 2 1 1 2 4 18 24
29 28 25 21 8 5 4 2 255 2 4 23 89 122 112 118
112 97 62 8 2 255 2 4 2 2 6 13 18 35 28 32
32 32 9 1 0 255 0 1 1 2 37 43 43 40 40 29
17 10 1 255 1 0 0 5 33 62 50 50 48 36 10 2
1 255 1 1 1 55 142 153 132 78 116 135 107 13 0 0
255 1 1 1 4 73 193 255 193 176 162 134 118 10 5 255
4 2 2 2 18 88 78 92 78 61 8 1 0 255 1 2
4 5 27 74 74 43 39 39 32 24 2 1 255 0 2 2
2 5 5 1 1 4 5 4 4 1 1 0 1 1 5 2
2 2 4 2 2 4 4 4 4 2 1 1 1 1 255 4
4 4 5 151 208 255 231 255 255 170 13 6 5 255 2 2
2 5 9 16 9 5 5 5 5 5 5 255 1 1 4 101
164 180 180 180 230 230 107 20 6 1 255 4 2 2 2 2
5 20 20 18 12 12 6 1 2 255 2 2 2 1 8 10
4 4 4 5 2 2 1 255 1 1 1 1 4 4 6 4
4 4 4 4 4 4 255 5 4 2 1 1 1 4 5 4
4 4 5 4 2 255 0 1 1 1 2 14 17 17 12 2
4 1 1 255 1 1 1 2 4 14 14 20 5 5 2 2
1 2 255 2 2 2 2 2 2 4 8 4 2 1 2 2
255 2 2 2 5 8 17 33 88 96 96 52 29 5 2 255
4 5 5 6 24 147 147 147 108 90 31 13 6 4 255 6
4 2 2 14 48 28 28 28 28 8 4 2 255 4 4 1
1 6 35 48 48 48 73 73 5 1 1 255 0 0 0 0
13 14 8 8 5 4 2 1 0 255 2 2 2 6 52 52
52 43 51 58 47 13 4 4 255 4 2 4 4 4 6 6
6 8 6 4 4 2 255 1 1 1 2 8 13 23 37 37
28 27 8 4 1 255 4 2 2 2 31 62 62 54 40 36
43 28 9 255 2 1 1 2 8 18 21 21 20 21 24 21
6 4 2 255 2 5 23 122 149 122 124 112 118 93 25 2
255 4 4 4 5 6 13 20 20 20 28 29 29 10 1 0
255 1 1 1 4 37 61 61 43 29 28 20 16 5 255 2
0 2 16 33 40 33 36 36 36 31 2 0 255 0 0 1
55 124 124 107 107 132 184 116 17 10 0 255 1 0 0 2
73 153 188 150 150 118 119 118 32 6 255 5 2 2 2 63
88 92 78 74 59 31 8 0 255 1 1 4 5 27 59 90
47 47 52 58 32 6 1 255 1 0 0 0 0 1 1 5
10 5 5 4 1 1 1 5 5 4 4 2 2 4 2 2
2 4 8 6 6 4 1 1 5 255 5 4 4 6 151 208
253 208 231 255 211 25 6 2 255 2 2 2 5 9 16 1
1 5 6 5 4 2 255 1 1 5 101 132 132 136 154 230
230 168 107 5 1 255 2 2 2 2 6 20 28 18 17 12
14 4 4 2 255 2 2 1 2 12 12 4 4 8 13 8
2 2 255 1 1 1 4 5 12 12 4 4 5 5 5 4
4 255 2 1 1 1 1 1 4 4 4 2 4 5 4 1
255 1 1 1 1 2 2 12 2 2 2 4 4 1 255 1
1 0 1 4 4 14 2 2 2 1 2 1 2 255 2 2
2 2 4 4 16 8 4 2 2 2 2 255 2 2 2 5
8 14 33 104 109 104 52 29 2 1 255 4 4 5 6 84
146 147 128 101 93 80 13 9 6 255 6 6 2 5 14 46
46 39 28 28 8 4 2 255 1 4 1 1 4 35 62 62
75 85 112 8 1 1 255 0 0 0 4 1 1 5 8 5
4 2 0 0 255 2 2 2 6 52 59 59 43 51 65 65
13 5 4 255 4 4 4 2 4 4 8 13 14 33 8 4
1 255 0 1 1 2 6 8 14 28 28 25 20 8 4 4
255 4 0 0 2 25 40 43 43 43 43 51 28 6 255 2
1 2 2 8 18 20 20 24 29 29 27 9 6 2 255 1
1 20 158 158 108 77 77 92 51 13 4 255 4 4 2 5
6 20 23 23 21 25 29 24 14 2 1 255 1 1 1 1
14 43 80 31 31 29 21 16 5 255 2 0 2 5 14 71
33 33 63 63 31 1 0 255 0 0 4 25 55 55 55 90
132 184 90 17 10 0 255 0 0 1 4 48 183 210 130 130
134 134 119 32 5 255 1 1 1 1 5 81 92 92 81 63
44 24 1 255 1 1 1 5 8 50 50 46 46 52 58 24
6 1 255 1 0 0 0 0 5 12 8 8 8 8 4 1
1 1 2 2 4 4 4 4 4 2 2 5 8 9 8 6
4 2 4 4 255 2 2 4 4 48 193 255 253 253 234 211
32 6 1 255 2 2 2 5 6 10 8 8 9 9 4 2
1 255 1 1 5 43 132 132 149 154 206 255 141 107 2 1
255 1 1 2 2 2 6 9 13 18 17 16 2 1 1 255
2 2 2 2 4 4 2 4 12 13 8 2 1 255 1 0
1 4 5 17 17 12 12 5 4 5 2 5 255 1 0 1
2 4 4 4 4 1 2 2 2 1 0 255 1 1 1 2
2 2 2 2 2 4 5 6 2 255 2 1 0 1 4 4
14 17 2 2 1 2 0 4 255 5 2 4 2 4 5 16
1 2 1 1 1 2 255 2 2 2 2 6 14 33 73 99
103 92 4 2 1 255 4 4 2 6 84 85 85 59 75 80
51 13 9 6 255 6 4 2 5 5 39 39 39 28 28 17
4 2 255 2 4 4 4 5 21 62 48 80 85 85 10 5
1 255 0 0 0 4 1 1 5 5 5 2 2 1 2 255
2 1 1 5 18 52 52 51 51 65 77 13 5 2 255 1
4 4 4 4 4 13 14 13 6 6 4 2 255 1 1 1
1 1 4 5 25 25 20 13 8 5 2 255 1 1 0 1
16 29 40 51 58 58 37 17 6 255 2 2 2 2 4 13
20 21 20 25 25 20 18 8 2 255 1 2 8 108 158 108
77 77 61 25 8 4 255 2 2 1 1 4 13 20 20 23
24 24 14 10 2 2 255 2 2 1 1 2 14 63 31 31
28 21 10 4 255 1 0 0 4 16 62 44 63 63 31 23
2 0 255 0 0 4 8 46 55 90 90 90 96 96 10 8
1 255 0 0 0 1 48 93 93 89 105 130 134 80 16 5
255 2 1 1 1 4 12 35 63 63 44 27 21 2 255 1
1 0 1 5 37 50 50 47 47 35 12 1 1 255 2 0
0 0 4 10 12 8 8 5 4 2 2 2 2 2 1 2
4 4 4 4 4 5 6 8 12 10 4 4 5 5 4 255
2 2 4 6 12 170 255 255 255 255 234 18 5 1 255 2
2 2 5 5 6 6 8 10 8 4 2 4 255 4 1 2
5 132 158 161 149 149 168 109 31 2 2 255 2 2 2 2
4 6 6 9 17 9 4 2 2 1 255 1 1 1 1 1
1 1 1 8 12 5 1 1 255 1 0 2 4 4 17 14
6 6 5 2 4 2 5 255 1 1 2 4 6 4 4 2
4 2 4 2 1 1 255 1 1 1 2 2 2 2 2 2
4 4 2 2 255 1 1 0 1 2 2 2 2 2 2 1
4 2 5 255 1 4 2 4 4 2 1 1 6 1 1 1
2 255 2 2 2 1 1 1 65 109 109 103 92 2 1 1
255 4 1 2 2 6 55 55 55 59 75 21 6 5 5 255
2 2 2 4 5 6 39 39 40 35 17 2 0 255 2 4
4 2 5 16 74 74 80 80 51 10 2 1 255 1 1 0
4 1 0 0 0 2 1 1 1 2 255 4 2 2 5 14
36 51 58 58 81 77 9 5 2 255 4 5 4 4 4 5
17 17 13 10 4 4 1 255 2 2 1 1 1 2 2 6
14 14 10 5 5 4 255 4 1 2 5 16 29 40 51 55
58 44 6 5 255 4 4 6 4 4 4 13 29 25 25 18
17 5 2 1 255 0 1 5 93 109 119 109 92 61 13 6
2 255 2 2 1 1 1 6 23 23 25 25 14 10 5 2
2 255 2 1 1 1 1 2 13 24 27 28 10 4 4 255
1 1 2 4 6 44 44 63 32 23 9 1 1 255 0 0
4 4 8 46 81 81 50 43 23 1 0 0 255 0 0 1
1 4 89 111 130 139 135 134 59 1 1 255 2 1 0 0
1 4 6 35 35 20 8 1 1 255 1 1 1 2 5 6
17 47 27 35 17 5 1 1 255 2 0 0 0 2 5 4
6 5 5 4 2 2 2 2 1 1 2 4 4 2 2 4
5 5 6 10 4 4 4 5 5 4 255 4 4 5 6 4
5 170 255 255 234 18 8 6 2 255 1 2 4 5 5 5
6 6 5 5 2 5 5 255 4 0 1 2 5 104 104 104
139 139 31 2 2 2 255 2 2 2 2 4 4 6 6 8
8 4 4 1 1 255 2 2 2 2 1 1 1 1 5 5
2 2 1 255 1 1 2 1 2 2 2 5 5 4 1 1
1 5 255 2 2 2 2 1 0 1 2 4 2 2 1 1
1 255 1 1 2 2 1 1 1 4 2 5 1 2 1 255
1 1 1 1 2 2 4 2 2 4 2 4 5 5 255 4
4 4 4 4 2 4 4 6 4 0 0 2 255 4 2 1
1 1 1 6 73 99 92 2 1 1 1 255 2 2 2 1
5 9 21 27 27 21 8 6 5 5 255 2 2 2 4 4
5 5 6 25 9 9 2 0 255 2 4 4 4 4 1 16
18 74 27 27 5 1 2 255 1 1 2 4 5 2 4 2
2 0 0 1 2 255 4 2 1 2 2 18 27 36 36 36
9 1 2 2 255 5 4 4 4 4 4 6 6 5 4 2
2 2 255 4 4 4 4 2 2 2 6 9 6 6 5 5
1 255 1 1 1 1 5 18 35 42 42 37 10 5 4 255
6 9 17 14 4 4 8 23 18 14 14 5 4 2 1 255
0 0 5 14 86 109 109 90 14 8 2 2 255 2 2 1
1 1 2 4 13 23 9 6 5 2 1 1 255 2 1 0
0 1 2 5 8 9 9 2 2 2 255 1 1 2 2 2
2 2 2 14 4 5 2 1 255 1 1 2 2 2 2 81
81 23 10 2 1 1 1 255 1 0 1 1 1 5 89 89
139 90 59 4 1 4 255 4 2 0 0 1 4 4 2 2
2 2 1 2 255 1 1 2 2 2 5 5 6 23 23 6
2 1 1 255 2 0 0 0 1 2 2 2 2 2 1 1
2 4 4 1 1 5 5 4 2 2 2 4 4 4 5 2
4 4 5 5 4 255 4 4 5 4 2 2 4 8 8 6
5 5 5 5 255 2 2 1 2 2 4 2 2 2 4 4
5 5 255 1 1 1 2 1 5 65 65 5 5 5 2 2
2 255 2 2 2 4 5 5 6 6 6 4 4 4 1 1
255 2 4 4 1 1 1 1 1 5 5 2 2 1 255 1
1 2 1 2 2 2 2 1 1 1 1 1 5 255 2 2
2 2 1 0 0 2 4 5 6 4 1 1 255 1 1 2
2 1 0 1 2 2 5 5 2 1 255 1 2 2 2 2
2 2 2 2 4 2 2 2 4 255 1 2 1 1 1 1
4 4 6 5 2 2 2 255 5 4 1 1 2 1 2 4
5 2 2 2 1 1 255 2 2 2 1 4 5 9 9 8
6 4 4 2 2 255 2 4 4 4 2 2 4 4 5 5
4 1 0 255 1 4 4 4 2 1 2 10 10 5 4 1
1 1 255 2 2 4 4 2 2 4 2 2 2 2 2 2
255 2 2 2 2 0 2 2 6 9 6 2 1 2 2 255
5 2 2 2 2 2 5 5 4 2 1 1 2 255 5 5
5 4 4 2 2 2 4 2 5 5 5 1 255 4 4 1
1 1 4 6 9 9 8 5 2 2 255 6 10 33 20 4
2 2 6 6 6 4 2 2 2 1 255 0 0 0 5 12
6 6 5 5 5 2 2 255 2 1 1 1 1 1 1 1
6 5 5 2 2 1 1 255 1 0 0 0 1 1 4 4
2 2 2 2 2 255 1 1 2 2 1 1 0 2 2 2
1 1 1 255 1 1 1 1 0 2 2 2 2 1 1 1
2 2 255 2 1 1 1 1 2 2 2 6 6 2 0 0
2 255 4 5 0 0 0 4 4 2 2 2 2 1 2 255
1 1 2 2 2 2 1 2 4 5 2 2 1 1 255 1
1 1 1 1 1 2 2 2 2 1 1 1 2 2 1 1
2 4 4 2 2 2 4 4 1 2 1 2 2 5 5 4
255 4 4 2 2 2 2 4 4 2 4 4 5 2 2 255
2 2 2 2 2 2 1 2 4 4 4 4 4 255 1 0
2 2 1 4 2 2 2 2 2 2 2 2 255 2 2 1
4 5 5 4 5 4 4 2 4 1 1 255 2 4 5 4
2 2 1 4 4 2 2 2 2 255 1 1 2 2 2 2
2 2 2 2 1 1 1 1 255 2 2 2 2 1 1 1
1 2 1 1 0 0 0 255 1 2 4 4 2 4 1 2
2 2 1 1 1 255 2 2 2 4 2 2 2 2 4 2
2 2 2 1 255 1 1 1 1 4 4 4 4 4 5 5
4 4 255 5 2 0 0 2 2 5 5 4 4 2 4 4
4 255 2 4 2 4 4 5 5 6 4 4 4 2 2 2
255 2 4 4 5 2 4 2 2 2 4 2 2 1 255 1
4 4 4 2 2 2 2 2 4 4 4 1 0 255 2 4
4 4 2 2 4 2 2 2 1 2 1 255 1 1 1 2
0 1 2 2 4 2 1 1 2 2 255 2 1 2 1 2
1 2 2 4 2 2 1 1 255 2 4 5 4 4 4 2
2 2 2 2 5 5 4 255 1 1 0 1 0 0 0 1
1 2 2 1 1 255 4 16 33 16 5 2 1 4 4 4
2 0 0 0 1 255 4 0 0 0 5 4 4 4 4 5
2 2 255 2 2 4 2 2 1 1 1 2 5 5 2 1
1 1 255 0 0 0 0 1 1 2 1 2 1 2 1 1
255 1 1 1 1 1 2 2 2 2 0 1 1 1 255 1
1 1 2 1 2 2 2 2 1 2 2 2 2 255 4 2
1 1 1 1 0 2 2 2 2 0 2 4 255 4 4 1
1 0 4 1 2 2 2 2 2 2 255 1 2 2 2 1
1 1 2 4 2 2 2 2 2 255 1 1 1 1 1 2
2 2 1 2 1 0 1 2 4 2 2 5 5 4 4 4
4 2 1 0 0 2 2 5 5 5 4 255 4 2 1 1
2 1 2 2 2 2 2 2 2 2 255 5 4 2 2 2
2 4 5 4 2 2 2 2 255 2 5 5 5 5 4 2
2 2 2 6 6 5 4 255 1 2 1 4 4 4 1 1
1 4 2 4 2 2 255 2 4 4 4 2 4 4 4 4
2 2 1 2 255 1 1 1 2 1 1 1 1 4 1 1
1 2 2 255 2 4 4 4 4 1 2 2 2 2 4 4
0 1 255 5 5 4 4 2 4 4 4 2 5 5 0 0
255 1 2 2 4 2 4 4 4 4 2 2 1 4 1 255
0 1 1 1 4 4 1 1 1 4 6 5 5 255 5 5
1 1 4 6 6 5 4 4 4 4 4 1 255 4 4 2
4 5 6 6 6 4 4 4 4 1 1 255 4 4 2 2
2 4 4 2 2 2 1 1 0 255 2 5 5 2 2 2
2 2 1 2 4 4 2 1 255 255 255 255 255 255 255 255
255 255 255 255 255 255 255 255 255 255 255 255 255 255 255 255
255 255 255 255 255 255 255 255 255 255 255 255 255 255 255 255
255 255 255 255 255 255 255 255 255 255 255 255 255 255 255 255
255 255 255 255 255 255 255 255 255 255 255 255 255 255 255 255
255 255 255 255 255 255 255 255 255 255 255 255 255 255 255 255
255 255 255 255 255 255 255 255 255 255 255 255 255 255 255 255
255 255 255 255 255 255 255 255 255 255 255 255 255 255 255 255
255 255 255 255 255 255 255 255 255 255 255 255 255 255 255 255
255 255 255 255 255 255 255 255 255 255 255 255 255 255 255 255
255 255 255 255 255 255 255 255 255 255 255 255 255 255 255 255
255 255 255 255 255 255 255 255 255 255 255 255 255 255 255 255
255 255 255 255 255 255 255 255 255 255 255 255 255 255 255 255
255 255 255 255 255 255 255 255 255 255 255 255 255 255 255 255
255 255 255 255 255 255 255 255 255 255 255 255 255 255 255 255
255 255 255 255 255 255 255 255 255 255 255 255 255 255 255 255
255 255 255 255 255 255 255 255 255 255 255 255 255 255 255 255
255 255 255 255 255 255 255 255 255 255 255 255 255 255 255 255
255 255 255 255 255 255 255 255 255 255 255 255 255 255 255 255
255 255 255 255 255 255 255 255 255 255 255 255 255 255 255 255
255 255 255 255 255 255 255 255 255 255 255 255 255 255 255 255
255 255 255 255 255 255 255 255 255 255 255 255 255 255 255 255
255 255 255 255 255 255 255 255 255 255 255 255 255 255 255 255
255 255 255 255 255 255 255 255 255 255 255 255 255 255 255 255
255 255 255 255 255 255 255 255 255 255 255 255 255 255 255 255
255 255 255 255 255 255 255 255 255 255 255 255 255 255 255 255
255 255 255 255 255 255 255 255 255 255 255 255 255 255 255 255
255 255 255 255 255 255 255 255 255 255 255 255 255 255 255 255
255 255 255 255 1 2 2 2 2 2 2 1 1 2 2 4
4 255 2 1 1 1 2 2 4 2 4 2 1 1 2 4
255 5 4 2 1 2 2 2 5 5 5 4 4 1 255 1
1 2 0 0 2 4 4 2 1 1 1 1 4 255 2 1
0 2 2 4 2 1 1 1 1 1 2 255 2 1 6 6
5 5 2 2 1 2 1 2 2 2 2 255 1 1 0 1
2 2 1 1 0 1 2 2 255 2 5 5 4 2 2 4
2 2 2 2 1 1 1 1 255 1 0 1 2 2 2 1
2 2 2 2 2 1 255 1 2 1 1 1 2 2 1 1
1 1 1 0 255 2 2 2 0 0 0 1 2 2 2 2
2 1 0 255 1 1 1 2 2 4 4 5 4 2 2 2
1 1 255 1 2 2 4 1 1 1 1 1 1 1 4 4
255 2 2 2 2 2 2 4 4 4 1 2 4 5 4 255
1 1 1 0 2 2 2 1 1 1 1 0 1 1 1 4
4 2 5 5 5 5 4 4 1 2 1 2 2 4 4 2
2 255 2 2 2 1 1 1 1 2 4 4 4 5 2 4
255 5 5 4 4 2 4 4 4 2 2 1 1 1 255 4
4 4 4 4 2 2 1 2 4 5 5 4 4 255 1 2
2 2 2 1 1 1 2 2 4 4 4 2 255 4 4 2
2 1 2 2 2 1 4 5 5 5 255 1 0 1 1 1
1 4 4 5 2 2 2 5 5 255 4 4 4 2 2 1
2 2 4 2 4 4 4 2 255 1 1 1 1 1 2 2
4 1 1 1 0 0 255 0 0 1 2 2 2 2 2 2
2 2 4 4 4 255 1 1 1 1 2 1 1 1 2 2
4 2 4 255 4 2 1 1 1 2 5 4 4 4 5 2
2 2 255 2 4 2 4 2 4 4 5 5 4 4 5 5
5 255 5 5 4 2 2 4 4 4 1 4 1 1 1 255
2 4 6 6 2 1 2 2 2 2 2 2 2 2 255 1
0 1 4 4 2 2 2 2 2 2 2 2 255 2 1 1
2 2 2 4 2 4 2 2 1 2 4 255 4 4 4 0
0 0 2 5 6 5 1 0 0 255 1 1 1 0 0 0
0 2 1 1 0 2 1 2 255 1 1 1 4 2 4 4
4 1 1 1 1 2 255 2 1 1 2 5 4 2 2 2
2 2 2 2 2 1 255 1 1 1 1 1 2 1 1 0
1 2 2 255 1 2 5 4 4 1 2 1 0 0 0 1
1 1 1 255 1 1 1 2 1 2 1 1 1 2 2 2
2 255 0 2 0 0 0 0 0 1 1 2 2 2 1 255
2 1 1 1 1 0 0 0 0 1 2 2 0 0 255 0
1 1 2 2 5 5 10 9 9 5 5 1 1 255 1 2
2 1 1 1 1 1 1 1 1 4 4 255 4 5 5 5
2 2 2 1 4 1 4 4 4 2 255 2 1 1 0 2
2 2 1 1 1 2 2 1 1 0 1 1 4 4 5 5
4 4 4 4 4 4 2 2 2 4 2 2 255 2 2 5
2 1 1 0 1 4 4 4 4 2 4 255 4 4 4 4
1 1 1 4 2 1 1 1 4 255 5 4 2 2 2 1
1 1 2 2 4 4 4 2 255 1 4 4 1 2 2 2
2 2 1 1 1 2 4 255 2 2 1 2 1 4 2 2
2 2 4 2 2 255 4 1 1 0 1 2 4 5 5 2
2 2 2 2 255 2 0 2 2 2 2 4 2 4 2 2
2 5 4 255 1 1 1 1 1 2 2 2 1 1 1 1
1 255 1 1 2 2 2 2 2 2 2 2 2 2 2 1
255 2 1 1 1 1 0 0 0 2 2 4 2 2 255 4
2 2 1 1 2 4 4 4 4 2 5 2 2 255 2 4
2 1 1 1 1 4 5 2 0 2 2 5 255 5 5 5
4 1 1 5 5 5 6 4 1 1 255 1 4 6 6 4
2 2 2 2 2 2 2 1 2 255 1 1 1 4 4 4
2 1 1 1 2 2 2 255 1 1 1 4 2 2 2 2
5 1 1 2 2 2 255 4 1 0 0 0 0 2 2 6
4 1 0 0 255 1 1 1 1 1 1 1 2 1 0 0
0 1 1 255 1 1 0 2 1 4 2 2 1 1 1 1
1 255 4 2 2 2 4 4 4 2 1 2 0 2 2 2
2 255 1 1 1 1 1 2 1 1 0 2 4 4 255 0
1 1 1 1 1 1 1 1 1 0 2 2 2 1 255 1
4 4 2 0 1 1 1 1 1 2 2 1 255 4 4 0
0 0 2 2 1 1 2 2 2 1 255 2 1 2 2 4
1 1 0 0 0 2 1 1 0 255 0 0 1 10 16 12
12 31 127 32 9 9 4 2 255 1 2 2 1 1 1 1
1 2 2 1 1 4 255 5 5 5 1 1 1 4 1 4
2 4 2 2 2 255 2 1 2 2 2 4 2 1 1 1
2 1 0 0 0 0 0 4 2 2 5 5 4 4 5 6
8 8 8 5 5 4 2 255 2 2 4 2 1 1 0 1
2 4 4 4 4 4 255 1 4 4 4 1 1 2 4 4
4 1 1 2 255 4 4 4 2 2 1 1 2 4 2 4
2 4 2 255 2 1 2 0 1 4 6 6 2 1 1 1
2 2 255 1 2 1 1 1 2 2 2 2 2 2 2 2
255 1 1 1 1 1 4 6 6 5 2 1 1 2 2 255
2 0 2 2 2 4 4 4 4 2 2 2 4 2 255 1
1 1 1 2 2 2 2 2 1 1 1 2 255 2 2 4
2 4 2 4 2 2 2 2 4 4 1 255 2 1 1 1
1 1 2 2 2 2 4 2 2 255 2 2 2 4 4 4
4 6 6 6 6 5 4 4 255 4 4 1 1 2 4 4
17 13 4 2 2 2 4 255 5 5 4 4 2 2 5 5
5 4 2 2 2 255 1 2 4 2 2 2 2 2 2 2
1 0 1 2 255 1 1 1 2 4 4 4 1 0 0 1
2 2 255 1 1 2 4 4 5 10 10 10 4 1 1 1
1 255 1 1 1 0 1 2 9 9 6 4 1 0 0 255
1 1 0 1 1 1 1 2 1 1 1 1 0 0 255 1
1 1 5 5 6 4 4 1 1 1 1 1 255 4 4 2
1 4 4 4 4 2 2 1 2 2 2 1 255 1 0 4
4 4 5 2 5 2 4 4 4 255 2 2 1 1 1 2
4 4 1 5 2 2 2 2 2 255 1 4 1 1 0 2
2 1 1 1 2 2 4 255 2 2 1 0 2 8 5 1
1 2 2 2 2 255 2 2 2 4 5 5 5 1 0 1
2 2 2 1 255 2 1 2 10 33 33 94 150 195 127 32
6 4 4 255 1 1 1 1 1 1 1 6 8 13 2 1
1 255 1 1 1 1 1 9 16 16 10 4 4 2 1 2
255 2 0 2 2 4 4 4 1 1 1 2 1 0 0 0
0 1 5 4 2 2 5 5 6 12 9 8 9 9 10 8
4 4 255 2 5 5 4 1 1 0 2 4 4 4 4 4
2 255 1 2 4 4 1 4 6 6 5 5 4 2 2 255
5 5 5 2 2 2 12 97 115 21 4 4 4 4 255 4
1 1 0 1 16 23 23 9 2 1 1 2 4 255 1 1
1 1 2 4 6 17 8 5 2 2 2 255 4 1 1 1
2 6 35 35 40 4 1 1 2 2 255 2 2 2 2 4
17 17 12 5 2 2 2 4 4 255 0 0 2 4 24 24
37 9 4 2 1 1 2 255 2 2 4 5 8 24 24 12
12 2 2 2 4 4 255 2 1 1 2 2 6 8 8 4
4 5 2 2 255 2 2 2 5 5 8 43 36 17 8 6
5 5 5 255 4 1 0 1 6 9 17 28 17 5 4 2
2 4 255 5 4 4 4 4 4 10 13 9 6 2 2 2
255 2 2 2 2 2 2 4 4 8 8 5 1 1 2 255
2 2 4 4 4 4 4 4 2 2 2 2 2 255 4 4
4 4 6 27 90 105 103 75 4 1 1 1 255 1 1 1
2 9 21 27 27 27 6 4 2 1 255 1 1 0 2 2
2 4 5 5 5 2 1 0 0 255 2 2 2 8 10 31
25 20 8 1 1 1 1 255 4 4 4 2 4 13 32 32
24 2 1 2 2 2 1 255 0 0 4 31 150 211 211 27
16 5 2 4 255 2 2 1 1 1 4 4 6 6 6 5
4 2 1 2 255 1 1 2 4 2 6 6 6 5 2 2
0 1 255 4 4 2 2 4 10 10 4 2 2 2 2 2
255 2 2 2 2 5 9 6 6 5 1 1 1 2 2 255
2 4 10 40 84 61 94 100 127 127 80 39 6 5 255 0
0 0 1 1 1 6 8 8 13 4 1 1 255 2 1 1
1 14 17 16 29 29 10 4 2 0 1 255 1 2 4 4
8 12 12 4 4 4 2 1 1 0 1 1 5 4 4 2
4 6 13 13 13 12 9 9 10 10 8 4 4 255 2 2
4 2 1 1 4 5 5 5 4 2 2 0 255 0 1 1
2 4 28 31 31 31 27 16 8 2 255 2 5 5 5 5
12 100 255 255 255 21 6 4 4 255 4 4 2 2 2 70
94 115 115 93 4 2 2 2 255 1 1 1 1 2 9 13
18 18 8 5 5 5 255 4 1 2 2 29 77 97 157 126
40 4 2 2 2 255 2 2 4 5 17 36 36 36 16 5
2 1 4 4 255 0 0 4 9 39 39 39 27 9 2 1
1 2 255 2 4 4 10 39 39 39 47 47 12 4 4 5
5 255 4 2 2 4 8 12 31 31 21 10 8 4 4 255
2 1 1 5 6 43 81 81 50 35 16 8 8 8 255 1
1 0 6 10 44 55 52 52 13 4 4 1 4 255 2 2
4 5 10 16 32 33 13 6 2 2 2 255 2 2 2 2
4 5 17 50 47 8 5 2 2 2 255 4 2 2 2 5
6 6 6 6 5 2 2 2 255 1 1 5 8 90 162 162
160 128 111 75 4 1 1 255 1 1 2 9 33 48 48 51
28 6 6 4 4 255 1 1 0 2 2 4 4 5 5 5
4 2 1 1 255 2 2 4 10 37 32 31 27 20 8 4
2 2 255 2 1 4 5 13 32 40 35 35 24 6 2 2
1 1 255 1 1 31 150 255 255 255 236 29 4 2 2 255
5 5 2 2 2 4 6 9 9 9 6 4 2 0 1 255
1 1 5 8 18 18 9 9 9 5 2 1 1 255 2 1
2 4 8 10 9 9 5 4 2 2 2 255 1 1 1 2
9 18 16 13 5 2 1 1 2 2 255 4 6 27 46 90
61 94 70 80 80 82 82 23 6 255 0 0 0 1 1 1
6 9 6 5 25 8 4 255 2 1 1 17 54 61 31 29
29 29 12 4 0 0 255 1 1 5 6 14 36 36 29 6
4 2 2 2 1 2 2 5 4 4 4 4 8 9 13 12
9 8 8 8 8 8 5 1 255 2 2 4 2 1 1 4
5 6 6 2 1 1 0 255 1 2 2 4 14 35 46 50
58 36 28 16 4 255 1 2 2 5 8 113 161 161 255 193
147 21 4 2 255 2 4 2 2 70 221 236 241 236 181 93
6 2 1 255 0 0 0 4 9 9 13 36 36 10 5 5
5 255 4 2 2 4 69 82 120 135 99 89 8 2 2 2
255 2 2 5 13 40 42 47 74 35 5 2 1 2 4 255
0 2 6 27 46 44 37 24 23 5 1 1 1 255 2 4
5 10 24 24 39 55 55 39 5 4 5 4 255 4 4 2
5 10 37 39 37 35 24 10 4 4 255 1 1 1 4 29
67 82 81 55 55 35 16 8 6 255 1 1 2 10 43 55
69 55 61 52 6 1 1 2 255 2 2 5 9 16 32 54
62 46 12 5 2 1 255 1 2 2 4 4 20 50 52 47
8 5 4 2 2 255 4 1 1 4 6 6 6 8 8 8
2 2 1 255 0 4 5 29 241 246 223 127 123 111 75 21
4 1 255 2 2 4 13 29 27 27 27 28 27 6 4 5
255 1 1 2 2 4 4 25 25 17 5 4 2 2 1 255
2 4 6 28 37 37 32 32 21 8 5 2 2 255 2 1
4 8 18 29 27 27 35 27 14 2 1 1 1 255 1 6
141 255 255 255 255 255 236 20 2 1 255 2 5 2 2 2
6 6 9 10 18 10 8 1 0 1 255 1 1 5 14 18
28 28 13 13 5 4 1 1 255 2 2 4 4 10 10 9
9 35 35 4 2 1 255 0 1 0 1 4 13 13 13 10
8 5 1 1 0 255 4 6 27 47 93 94 94 69 70 78
128 162 82 1 255 0 0 0 5 6 10 13 10 6 4 39
8 4 255 2 1 2 31 39 78 12 14 14 29 20 5 2
1 255 1 1 5 9 14 25 28 12 5 5 4 4 4 5
1 1 0 4 4 4 4 6 9 13 9 9 9 8 8 8
8 1 1 255 1 2 4 4 4 4 4 4 12 12 2 1
1 1 255 1 1 2 5 32 40 46 50 58 36 28 24 6
255 1 1 2 5 36 128 161 128 147 164 154 52 4 2 255
4 4 4 9 181 229 236 202 202 177 174 16 4 1 255 0
0 5 5 13 13 27 33 33 21 8 5 4 255 2 2 2
4 82 97 127 135 99 66 39 2 2 2 255 2 2 5 20
42 70 52 70 35 20 4 1 1 4 255 4 2 5 12 35
35 29 24 24 10 2 0 0 255 4 4 5 10 10 8 16
24 37 18 4 4 4 4 255 4 4 4 4 16 33 40 43
39 31 10 4 1 255 1 1 4 5 31 81 86 81 59 61
43 16 8 5 255 1 1 5 23 43 47 44 52 54 52 14
4 0 2 255 2 2 5 12 24 46 50 63 63 31 10 2
1 255 1 2 2 4 17 51 50 54 10 10 6 4 2 2
255 2 0 0 1 6 8 8 28 39 13 6 1 0 255 2
5 8 80 196 241 196 123 123 111 89 43 5 0 255 1 1
2 29 48 63 48 47 44 25 5 4 5 255 2 2 2 2
4 4 25 25 12 8 4 2 2 1 255 4 5 8 28 39
44 44 40 21 8 4 2 2 255 2 1 4 6 18 27 20
27 27 27 16 2 1 1 2 255 4 6 214 255 255 255 255
255 255 10 4 2 255 2 5 2 1 2 2 9 10 18 36
36 8 0 0 1 255 1 1 6 16 27 46 39 36 16 5
4 4 2 255 2 1 25 12 12 12 9 9 35 35 4 4
1 255 2 1 0 1 9 13 13 12 10 8 5 4 1 0
255 4 6 27 90 94 104 94 54 40 54 82 146 104 4 255
1 1 5 6 6 6 13 6 6 5 32 4 4 255 0 1
4 31 39 78 36 36 14 50 42 20 4 2 255 1 1 4
13 14 13 13 12 5 4 1 4 4 5 2 1 0 4 2
2 4 5 6 9 9 4 5 8 8 9 8 5 1 255 2
2 4 4 4 4 4 4 10 10 2 2 1 1 255 0 1
4 6 14 46 50 58 58 33 28 24 8 255 1 0 1 1
36 164 233 161 147 154 154 88 4 2 255 1 5 5 9 181
181 221 202 202 202 177 54 8 4 255 0 0 5 20 73 75
67 48 33 9 5 5 5 255 2 2 2 4 51 69 84 75
75 63 39 6 2 5 255 2 2 4 8 20 47 47 62 20
9 5 2 2 4 255 4 2 4 39 39 39 29 24 24 12
5 2 2 255 4 1 5 5 8 5 12 20 18 18 4 4
4 4 255 1 1 4 5 16 33 40 43 42 31 9 5 1
255 1 2 4 5 31 42 89 86 61 61 43 12 5 5 255
5 4 5 23 43 44 37 40 46 46 14 4 4 4 255 4
2 4 12 24 46 47 62 46 31 8 2 1 255 2 2 2
4 14 36 14 5 10 25 25 4 2 1 255 1 2 1 2
6 8 23 47 55 39 9 1 1 255 4 5 6 44 113 123
112 112 82 89 82 52 6 5 255 2 2 6 14 29 25 27
47 47 44 5 4 5 255 2 2 2 4 4 4 10 10 10
8 8 5 2 2 255 2 5 6 28 29 44 44 32 29 6
5 2 4 255 4 4 4 6 13 25 25 40 44 40 16 9
1 1 1 255 1 6 214 255 255 255 255 255 255 10 4 2
255 2 1 2 1 1 1 9 12 32 37 31 1 0 1 1
255 1 1 5 16 24 29 36 39 16 5 4 4 4 255 5
2 25 12 27 23 18 18 18 8 4 4 2 255 2 2 1
1 9 13 25 25 25 9 6 4 1 2 255 2 2 18 101
101 104 92 63 54 55 111 135 104 4 255 2 2 5 5 5
4 13 6 6 5 32 4 1 255 0 0 2 9 31 32 32
39 39 50 29 13 4 1 255 1 0 2 9 13 10 10 12
12 5 2 1 2 4 2 1 0 4 4 4 4 5 6 6
6 5 6 10 10 9 9 5 4 255 4 4 5 5 5 4
4 4 4 6 4 4 2 1 255 0 1 2 6 9 51 51
66 33 36 35 27 8 255 1 1 1 4 5 164 233 217 217
219 189 88 8 4 255 1 4 5 9 116 181 181 166 166 177
165 77 8 4 255 4 4 4 4 27 62 62 33 9 9 8
4 4 255 1 1 2 4 47 51 63 63 65 58 39 6 2
2 255 4 2 4 6 10 27 36 27 8 8 2 2 2 4
255 4 2 2 4 39 39 35 39 24 12 2 2 2 255 1
1 1 1 12 12 16 18 16 4 4 4 4 4 255 1 1
0 2 5 24 44 44 43 29 6 4 1 255 2 4 2 5
17 33 89 104 90 74 13 8 5 2 255 5 5 5 9 37
44 37 37 37 35 10 5 4 4 255 2 1 4 5 25 47
47 44 43 14 4 0 0 255 1 1 1 4 8 14 14 6
6 13 25 4 4 1 255 2 2 1 1 2 8 23 47 55
13 6 2 2 255 4 5 5 39 73 92 92 123 127 145 82
52 6 4 255 1 1 4 5 13 27 43 47 48 44 5 4
5 255 2 2 2 2 4 4 4 4 6 6 8 5 2 2
255 5 5 5 9 29 46 44 31 27 6 4 2 4 255 4
4 4 4 4 21 21 21 25 10 9 5 1 1 1 255 1
5 17 255 255 255 255 255 135 5 2 2 255 2 1 1 1
1 1 8 10 14 31 5 1 1 1 1 255 1 1 4 8
24 24 14 14 9 4 1 4 4 255 5 4 12 12 25 23
18 16 14 6 4 4 4 255 4 2 2 1 5 28 29 29
12 5 4 1 1 2 255 2 2 9 66 101 101 93 93 63
94 100 100 61 4 255 2 2 5 5 1 1 4 5 5 13
13 4 1 255 4 4 2 4 12 32 36 39 51 40 29 13
2 1 255 2 0 0 10 25 10 20 20 20 5 2 2 2
2 1 4 4 4 4 4 4 4 6 6 8 8 10 10 10
9 8 5 4 255 4 2 4 1 5 4 4 4 0 1 1
4 5 4 255 0 1 2 5 8 29 29 33 37 37 36 9
4 255 2 1 1 2 4 40 233 238 238 238 88 13 8 5
255 1 4 4 5 5 111 166 212 212 212 97 6 6 5 255
4 4 4 4 4 40 40 5 5 5 5 5 4 255 1 1
1 4 6 29 31 31 63 17 17 4 2 4 255 2 2 4
4 6 8 27 12 5 5 5 2 2 4 255 4 2 4 4
5 5 9 9 12 2 2 2 2 255 1 1 1 1 12 13
28 20 4 4 4 4 4 4 255 5 1 1 1 2 5 29
29 29 6 5 5 4 255 2 2 1 2 6 16 23 94 90
20 12 1 2 5 255 5 4 5 9 12 36 37 37 37 10
5 4 4 4 255 2 1 1 1 10 25 40 40 14 8 0
0 0 255 0 0 0 2 8 8 8 6 13 13 4 1 1
2 255 4 4 1 1 2 6 13 12 12 5 4 2 2 255
4 4 5 5 44 73 84 115 127 108 52 6 4 1 255 1
2 4 6 13 31 43 48 59 23 4 4 1 255 0 1 1
1 1 2 4 4 4 6 6 5 4 4 255 5 4 4 5
8 29 29 27 8 6 5 2 4 255 4 0 0 0 1 9
9 10 10 5 4 1 1 1 1 255 0 1 5 17 255 255
255 135 4 4 1 1 255 1 1 1 1 1 2 4 6 6
4 4 1 1 0 1 255 1 1 4 5 5 8 8 5 4
4 2 2 2 255 2 2 2 4 25 18 18 14 14 4 4
4 4 255 0 0 4 1 1 5 25 25 8 4 1 1 1
1 255 1 2 5 62 92 113 93 94 94 138 111 100 8 4
255 2 1 1 1 1 1 1 1 4 4 4 1 1 255 6
4 2 2 4 9 32 33 29 28 12 4 2 1 255 0 0
0 2 10 8 18 18 9 5 2 2 2 2 2 2 2 4
4 2 4 2 5 6 8 10 12 13 9 9 6 1 1 255
2 1 2 1 4 2 4 2 1 1 2 5 5 5 255 1
2 2 4 4 8 27 29 29 36 9 4 2 255 4 4 2
2 5 9 40 217 238 88 8 6 5 5 255 4 4 4 4
2 5 108 122 122 97 6 5 5 5 255 1 1 1 1 1
4 5 5 4 5 5 4 4 255 1 1 4 4 4 4 6
8 13 4 4 4 4 4 255 2 2 2 2 2 6 6 5
5 2 2 2 2 2 255 2 1 1 1 4 4 4 5 4
2 1 2 1 255 1 0 0 1 4 13 28 4 4 4 4
4 4 4 255 5 2 0 1 1 2 5 5 5 2 1 4
4 255 2 2 1 2 5 8 12 13 17 12 8 2 2 5
255 5 5 5 5 8 10 17 17 12 6 6 5 2 2 255
2 0 1 1 4 8 8 8 8 4 0 2 0 255 0 0
0 0 2 5 5 5 4 4 1 1 1 2 255 4 2 2
1 2 2 4 2 2 4 4 2 2 255 4 5 5 5 5
39 73 78 108 78 9 2 4 0 255 1 1 1 2 2 31
31 23 20 4 1 1 1 255 1 1 1 1 1 1 1 2
2 4 5 2 0 2 255 4 4 4 4 4 5 5 5 4
4 2 2 4 255 2 0 0 0 1 2 4 5 4 4 2
1 1 1 1 255 4 4 4 5 8 8 5 4 4 4 1
1 255 0 0 0 1 2 4 4 4 6 4 4 1 0 0
0 255 2 2 2 2 5 5 8 5 1 1 1 2 0 255
2 2 2 4 8 5 8 5 4 1 4 5 4 255 2 2
4 0 0 0 5 5 2 0 1 1 2 1 255 1 1 5
18 66 92 93 122 119 122 31 13 6 4 255 2 1 1 1
1 0 0 0 1 2 2 1 1 255 6 2 2 2 2 4
9 9 9 2 2 2 2 2 255 1 1 1 1 4 4 8
2 2 1 2 2 2 2 1 1 1 2 2 2 2 1 2
2 8 8 10 13 8 8 6 1 1 255 1 1 2 1 1
1 0 1 1 1 2 5 5 5 255 1 1 2 4 5 8
9 12 9 6 1 1 2 255 4 4 4 2 4 2 4 4
4 5 5 4 2 5 255 4 2 4 4 2 2 2 5 6
5 2 2 5 1 255 1 1 1 1 1 1 1 5 4 4
4 4 4 255 2 1 4 2 2 2 2 2 2 2 2 2
2 4 255 2 2 2 2 2 2 2 2 2 2 2 1 1
1 255 2 1 1 0 2 1 1 4 4 2 1 1 1 255
1 2 1 2 2 4 5 4 4 4 4 4 4 2 255 0
2 2 2 2 1 1 1 1 4 1 4 4 255 1 1 2
2 4 4 1 6 6 6 1 2 2 5 255 5 1 4 4
5 5 5 4 4 2 5 2 2 2 255 2 2 2 2 4
4 4 4 2 2 0 2 0 255 0 0 0 0 0 2 4
4 2 2 0 1 0 2 255 4 2 2 2 2 2 2 2
2 2 4 2 1 255 1 5 6 6 5 5 5 6 5 5
4 1 1 0 255 1 1 1 2 2 4 4 4 2 1 1
1 1 255 0 1 2 2 1 1 1 1 1 1 0 0 0
0 255 1 1 0 2 1 2 2 2 2 2 4 2 2 255
2 0 0 0 0 1 1 4 4 2 2 1 1 1 6 255
2 0 0 0 1 2 4 4 4 4 4 1 255 1 0 1
2 2 4 4 2 6 4 4 2 0 0 0 255 2 2 2
4 4 4 2 1 1 1 2 2 0 255 2 2 2 2 4
6 6 1 1 0 2 2 2 255 2 1 2 2 2 0 0
0 2 1 1 1 1 0 255 1 4 4 4 5 18 18 74
74 31 8 6 4 2 255 4 2 1 1 1 1 0 0 2
2 1 0 0 255 4 2 1 2 1 2 2 2 2 2 2
1 4 0 255 1 1 1 0 0 2 4 2 2 1 1 2
4 4 4 2 1 5 2 2 4 2 1 2 4 4 6 6
6 4 1 1 1 255 1 1 2 4 0 0 0 1 1 1
1 2 2 4 255 2 1 2 2 5 5 8 4 2 1 2
2 4 255 4 4 4 4 2 2 4 4 4 4 4 4 2
2 255 4 2 2 2 1 1 1 4 4 4 2 1 1 1
255 1 1 1 2 2 2 1 4 1 4 2 4 2 255 2
1 4 2 2 2 2 2 2 2 2 2 2 1 255 1 1
2 1 1 2 2 2 2 2 2 1 2 2 255 1 1 1
0 1 0 1 1 4 4 2 1 1 255 1 1 1 1 2
2 2 2 2 4 4 4 4 2 255 0 1 2 4 4 2
1 1 1 1 1 4 1 255 1 1 2 4 5 1 1 2
2 6 2 2 2 5 255 5 4 4 4 2 2 2 2 4
5 6 2 2 2 255 4 2 2 2 4 2 2 2 2 1
1 2 0 255 4 4 4 0 0 0 1 2 1 2 2 2
2 2 255 4 2 2 2 2 2 2 1 1 2 4 1 1
255 4 5 6 4 4 4 2 2 4 4 4 1 1 1 255
1 1 1 1 1 1 1 2 2 1 1 1 1 255 2 2
4 2 2 1 1 1 1 1 0 0 0 1 255 2 2 2
2 1 1 1 2 1 2 4 2 2 255 1 1 0 0 0
0 1 1 1 2 2 2 1 1 2 255 4 2 0 0 1
1 4 4 5 4 2 2 255 0 0 0 0 2 2 1 1
4 4 4 4 1 1 0 255 2 2 2 2 1 1 0 1
1 1 4 1 1 255 4 4 2 2 2 4 1 1 1 0
1 0 2 255 2 2 1 1 2 1 2 1 2 0 0 0
4 4 255 2 2 4 4 4 5 6 6 6 6 4 5 4
2 255 4 4 2 1 1 1 1 1 6 4 4 0 0 255
4 2 1 1 1 2 2 2 2 2 1 0 2 2 255 1
4 1 1 2 2 2 1 2 2 2 2 2 2 2 2 1
255 255 255 255 255 255 255 255 255 255 255 255 255 255 255 255
255 255 255 255 255 255 255 255 255 255 255 255 255 255 255 255
255 255 255 255 255 255 255 255 255 255 255 255 255 255 255 255
255 255 255 255 255 255 255 255 255 255 255 255 255 255 255 255
255 255 255 255 255 255 255 255 255 255 255 255 255 255 255 255
255 255 255 255 255 255 255 255 255 255 255 255 255 255 255 255
255 255 255 255 255 255 255 255 255 255 255 255 255 255 255 255
255 255 255 255 255 255 255 255 255 255 255 255 255 255 255 255
255 255 255 255 255 255 255 255 255 255 255 255 255 255 255 255
255 255 255 255 255 255 255 255 255 255 255 255 255 255 255 255
255 255 255 255 255 255 255 255 255 255 255 255 255 255 255 255
255 255 255 255 255 255 255 255 255 255 255 255 255 255 255 255
255 255 255 255 255 255 255 255 255 255 255 255 255 255 255 255
255 255 255 255 255 255 255 255 255 255 255 255 255 255 255 255
255 255 255 255 255 255 255 255 255 255 255 255 255 255 255 255
255 255 255 255 255 255 255 255 255 255 255 255 255 255 255 255
255 255 255 255 255 255 255 255 255 255 255 255 255 255 255 255
255 255 255 255 255 255 255 255 255 255 255 255 255 255 255 255
255 255 255 255 255 255 255 255 255 255 255 255 255 255 255 255
255 255 255 255 255 255 255 255 255 255 255 255 255 255 255 255
255 255 255 255 255 255 255 255 255 255 255 255 255 255 255 255
255 255 255 255 255 255 255 255 255 255 255 255 255 255 255 255
255 255 255 255 255 255 255 255 255 255 255 255 255 255 255 255
255 255 255 255 255 255 255 255 255 255 255 255 255 255 255 255
255 255 255 255 255 255 255 255 255 255 255 255 255 255 255 255
255 255 255 255 255 255 255 255 255 255 255 255 255 255 255 255
255 255 255 255 255 255 255 255 255 255 255 255 255 255 255 255
255 255 255 255 255 255 255 255 255 255 255 5 5 5 6 6
4 4 2 2 1 4 1 1 1 1 1 255 4 4 4 4
4 1 1 1 2 1 1 1 1 2 255 4 6 5 5 4
4 4 0 0 2 4 4 4 255 4 2 2 2 2 2 2
2 2 2 1 2 2 2 255 4 2 2 2 1 4 1 4
2 4 2 2 1 1 255 2 1 2 1 4 4 4 4 4
4 4 4 4 255 1 2 2 2 2 2 1 1 1 2 2
5 1 1 255 4 5 4 1 1 1 4 2 2 2 2 2
4 2 255 2 4 2 2 2 1 1 2 2 4 2 1 2
255 2 2 2 2 2 4 4 2 1 1 5 5 5 4 255
2 2 4 4 4 4 5 2 4 2 2 1 1 255 1 4
4 4 4 4 5 6 6 5 4 1 2 2 255 2 4 4
4 5 5 2 2 2 6 6 5 5 2 255 4 4 4 2
1 1 2 2 2 2 2 2 1 255 2 1 0 1 2 2
1 1 2 2 4 5 5 2 255 2 1 2 2 2 4 4
2 2 2 4 4 5 255 4 2 2 1 1 2 2 2 2
2 4 4 4 1 255 1 1 1 0 0 0 0 1 2 2
2 4 4 255 2 2 2 2 1 1 1 5 5 4 2 2
2 1 255 1 1 1 2 0 2 1 2 1 2 2 2 0
255 1 2 2 1 0 0 1 1 1 1 2 1 1 1 5
255 4 2 2 2 2 2 2 4 2 1 0 1 255 1 1
1 0 2 1 1 0 1 1 1 1 1 2 2 255 2 2
2 2 2 1 1 1 1 0 0 0 5 255 4 2 2 2
2 2 0 4 2 2 2 0 0 255 1 2 2 2 1 1
1 1 4 2 4 2 2 1 255 2 1 2 1 4 2 4
1 1 1 1 2 4 5 255 2 2 1 0 1 1 1 2
2 2 2 4 4 255 4 1 1 1 2 2 1 2 4 2
4 2 2 2 255 4 4 4 1 1 1 0 0 1 2 5
2 1 1 0 2 2 2 4 5 6 6 4 2 2 2 1
2 1 2 1 2 2 255 4 4 4 4 2 1 1 1 4
4 4 2 2 2 255 4 4 2 4 4 4 1 1 1 5
6 5 4 255 2 2 1 1 1 0 1 2 2 2 1 1
0 2 255 2 2 2 2 1 1 1 5 2 5 2 2 1
1 255 2 2 2 0 1 4 4 4 4 4 4 4 4 255
1 2 2 4 2 2 1 1 1 2 4 5 4 4 255 4
4 4 4 4 4 4 2 2 2 2 4 4 2 255 2 5
4 4 2 1 1 1 2 1 1 1 4 255 4 4 5 4
4 5 5 2 2 4 4 4 4 4 255 2 2 2 4 2
2 2 2 2 2 4 2 1 255 1 2 4 4 2 2 4
5 5 5 4 2 4 1 255 2 2 4 4 5 5 2 2
2 5 6 5 5 2 255 2 4 4 2 1 1 2 2 2
4 4 4 1 255 2 1 1 1 1 1 1 1 1 2 2
5 5 2 255 2 1 1 2 2 5 4 4 2 2 4 4
6 255 2 2 2 1 1 4 2 2 2 4 5 5 5 2
255 2 2 1 1 1 1 1 2 2 2 2 4 4 255 1
1 1 2 2 1 1 2 2 2 2 2 2 1 255 0 0
0 2 0 1 1 1 1 2 0 0 0 255 4 2 2 1
1 1 1 1 1 1 1 1 2 4 4 255 2 2 2 1
1 1 2 4 0 0 0 1 255 1 1 2 1 2 2 2
0 1 1 1 4 4 4 2 255 2 1 2 2 2 4 1
2 1 0 1 1 1 255 2 4 5 2 2 2 0 2 2
2 2 1 0 255 1 2 2 2 2 1 1 1 1 2 4
2 1 1 255 2 1 2 1 2 4 4 4 1 1 1 2
1 2 255 2 2 2 1 1 0 2 2 2 2 0 1 4
255 2 1 1 1 4 2 0 0 0 2 2 1 2 2 255
2 4 0 0 0 1 1 1 2 2 2 2 2 1 2 2
2 4 5 5 5 5 4 2 1 2 1 1 1 2 2 2
2 255 4 4 4 4 4 2 2 4 4 4 4 4 4 2
255 2 2 2 1 2 2 1 1 1 2 6 4 4 255 2
1 1 0 1 1 2 2 2 2 1 1 1 2 255 2 1
2 2 1 0 0 1 2 5 5 2 2 1 255 2 2 2
1 2 5 4 4 4 4 4 4 2 255 2 2 2 2 2
4 1 2 2 2 4 5 5 4 255 0 0 0 4 4 4
4 2 4 2 5 5 4 2 255 2 5 5 5 2 1 1
1 1 1 4 2 4 255 4 5 5 2 2 4 4 4 2
4 2 2 1 1 255 1 2 2 2 2 2 2 2 2 2
4 2 2 255 1 2 2 2 2 4 4 2 2 2 4 4
6 6 255 4 4 4 4 5 6 6 5 4 4 4 4 4
2 255 2 2 2 1 1 4 4 4 1 1 1 1 1 255
2 2 1 0 0 1 1 1 1 1 2 5 5 2 255 2
1 0 2 2 4 4 1 1 2 4 4 4 255 5 2 0
0 0 4 4 4 5 4 2 0 2 1 255 4 2 1 1
1 1 1 2 2 2 2 4 2 255 1 1 2 2 2 1
2 2 2 2 2 2 1 1 255 0 0 1 2 2 1 1
2 2 2 0 2 1 255 1 1 1 1 1 1 1 1 1
1 1 4 4 4 2 255 0 2 2 1 1 4 6 6 5
4 1 1 255 1 1 2 1 2 1 4 4 4 2 2 4
4 1 1 255 1 1 1 2 12 25 6 5 2 2 2 2
2 255 2 4 5 2 2 2 6 8 6 2 1 1 1 255
1 2 2 2 4 4 5 2 4 4 4 1 1 0 255 0
0 1 2 5 5 4 4 4 1 1 2 1 2 255 2 2
4 2 4 2 2 2 2 2 1 1 4 255 4 2 1 1
5 5 0 0 0 0 0 1 1 1 255 0 0 0 0 0
1 2 2 2 2 2 2 2 4 2 2 2 4 4 4 4
4 2 2 2 2 2 2 1 2 2 2 2 255 4 2 2
2 2 5 5 4 4 4 4 4 2 2 255 2 1 1 1
5 4 4 4 4 4 5 4 2 255 1 0 0 0 1 4
4 4 4 4 4 1 1 1 255 2 2 5 2 2 0 0
1 2 2 5 2 1 0 255 2 2 4 6 4 5 4 6
4 6 4 4 2 255 2 2 4 6 6 6 8 6 5 0
0 4 4 4 255 2 0 2 4 4 4 4 2 4 4 5
5 4 4 255 2 5 5 5 4 2 1 1 0 0 1 5
4 255 4 4 4 4 4 6 6 6 4 4 1 2 2 2
255 1 4 2 2 2 2 2 1 1 1 5 5 5 255 1
1 1 2 2 2 5 5 5 8 8 6 6 6 255 2 2
4 4 5 6 9 9 9 6 4 4 1 2 255 2 2 2
1 5 5 5 4 1 1 1 2 2 255 2 2 1 1 0
1 1 1 0 0 1 2 5 2 255 2 1 1 1 2 2
2 1 2 2 2 4 4 255 5 5 1 0 0 2 2 6
5 4 0 0 2 2 255 4 2 2 1 5 6 6 6 2
2 2 2 2 255 2 2 2 2 4 5 6 5 9 4 4
2 1 1 255 1 0 1 2 2 0 0 0 2 2 1 2
4 255 1 1 2 2 4 4 8 10 5 1 2 4 4 4
2 255 0 1 2 14 13 12 12 12 6 4 2 2 255 0
0 1 0 1 1 5 14 9 9 4 4 4 1 1 255 1
1 2 12 123 123 50 39 16 2 2 1 1 255 2 4 5
5 5 35 36 18 8 2 2 2 2 255 2 1 1 2 5
21 23 21 14 5 4 2 1 1 255 0 0 2 6 20 28
32 29 25 8 2 1 1 1 255 2 2 2 4 5 6 4
2 2 8 2 2 4 255 2 2 2 4 13 13 6 0 0
0 0 1 1 1 255 2 2 2 2 2 4 4 2 2 2
2 2 2 4 2 1 1 4 4 4 4 4 4 2 2 5
4 2 2 2 2 2 4 255 4 2 4 4 4 5 5 1
1 4 4 5 4 4 255 2 1 1 5 8 10 4 4 5
4 2 2 1 255 0 0 0 0 4 4 4 4 4 4 4
1 1 1 255 4 5 6 6 18 44 47 44 5 2 2 2
0 0 255 0 2 5 14 35 90 78 58 6 6 4 1 2
255 4 4 4 6 14 16 14 9 9 5 0 4 4 4 255
2 2 2 1 4 2 4 4 4 4 5 5 4 4 255 1
5 5 21 33 35 36 8 0 0 0 1 1 255 2 2 4
6 10 14 78 16 6 4 1 1 1 2 255 2 4 8 23
2 2 13 13 4 2 4 4 4 255 1 1 1 2 4 8
8 8 2 4 4 6 6 6 255 4 4 4 5 6 21 21
23 20 10 6 4 1 2 255 2 1 4 1 4 5 20 20
4 1 1 1 2 255 2 1 0 1 1 1 1 1 2 1
1 1 5 2 255 2 1 1 0 0 0 0 0 1 2 2
2 2 255 2 2 2 0 0 0 2 6 4 4 2 0 2
2 255 1 1 2 2 14 36 54 32 10 4 2 0 2 255
2 2 2 8 10 17 21 29 23 14 9 2 1 1 255 1
1 2 1 2 0 0 0 4 5 5 5 4 255 1 1 2
4 4 10 44 50 24 5 2 2 2 2 2 255 1 2 17
166 240 240 240 142 24 12 4 2 255 1 1 1 1 4 5
20 25 25 12 5 4 2 1 1 255 1 2 4 123 226 225
166 73 42 16 1 1 1 255 4 5 6 6 36 36 36 36
36 10 2 2 2 255 1 1 1 5 12 23 24 24 35 14
5 4 2 0 255 0 0 5 20 28 32 58 58 51 23 8
2 1 1 255 2 4 4 6 8 10 9 10 8 10 4 4
4 255 2 2 4 9 24 24 31 24 9 4 0 1 1 1
255 0 0 0 2 69 85 94 13 2 2 2 2 2 2 1
2 2 5 5 4 4 2 2 2 5 16 16 4 4 2 2
2 4 255 1 4 5 4 2 2 2 1 1 4 1 2 1
2 255 2 2 4 5 10 12 10 8 10 10 6 4 1 255
0 0 1 1 1 6 6 6 8 9 9 4 4 4 255 4
5 6 24 74 74 90 86 33 4 2 2 1 2 255 2 4
14 169 169 165 136 105 58 6 4 2 2 255 2 4 6 13
18 47 47 51 21 9 4 1 2 2 255 2 1 1 0 2
4 4 10 4 5 5 5 4 0 255 1 2 21 44 48 54
48 46 8 1 0 1 1 255 2 1 2 6 14 103 103 101
65 23 1 1 1 2 255 2 4 21 27 21 21 18 18 13
6 5 4 4 255 1 1 5 5 9 12 12 12 8 8 8
6 2 2 255 5 5 5 6 17 58 58 74 51 20 10 5
2 4 255 2 2 2 4 5 16 23 35 21 5 2 2 2
255 0 0 0 1 1 1 1 1 2 2 1 1 1 2 255
2 1 1 0 0 0 0 0 0 0 2 2 1 255 1 2
2 1 1 2 1 1 1 1 2 2 2 4 255 2 1 2
2 25 54 92 92 82 10 2 0 2 255 2 2 2 10 21
21 23 29 24 17 14 2 1 1 255 1 1 1 0 0 0
0 0 0 4 4 4 4 255 1 2 4 6 9 44 51 65
50 32 4 2 2 2 2 255 1 2 166 255 255 244 240 200
142 12 4 2 255 1 1 0 4 4 14 21 36 36 25 9
5 4 2 1 255 0 2 18 179 226 195 185 157 73 42 5
1 1 255 4 5 6 42 66 51 42 36 36 18 2 2 0
255 4 1 4 8 24 25 24 24 35 35 14 5 5 2 255
1 2 13 28 32 37 58 40 51 25 10 2 0 1 255 2
2 2 5 10 10 12 10 8 8 4 4 4 255 2 2 4
13 31 31 40 43 43 32 5 1 1 2 255 2 0 2 69
85 100 94 43 13 0 0 0 0 1 1 2 2 5 5 5
4 4 4 5 16 16 16 5 4 4 2 2 2 255 1 1
4 4 4 2 0 0 0 1 1 2 2 2 255 2 2 5
5 9 10 10 8 10 12 12 2 2 255 1 1 1 6 6
1 0 0 5 9 9 5 2 4 255 0 2 10 67 100 96
96 112 37 8 5 2 2 2 255 2 5 149 188 219 188 153
146 96 8 4 2 2 255 2 4 6 18 50 50 50 51 21
12 8 1 1 1 255 1 1 1 0 2 6 10 13 10 13
5 5 4 0 255 1 5 21 54 48 35 46 46 20 1 0
1 1 255 2 1 1 12 52 103 103 103 155 65 8 4 1
2 255 2 5 21 27 21 25 18 25 18 6 5 4 0 255
1 2 5 13 20 23 13 13 8 4 4 1 1 1 255 5
5 6 12 17 66 84 93 74 28 17 6 2 6 255 4 2
2 4 16 25 25 25 4 5 4 4 1 255 0 0 1 2
2 2 1 1 2 2 1 1 1 2 255 2 1 0 0 0
0 0 0 0 0 2 2 2 255 2 2 2 5 8 6 4
1 1 1 2 2 2 2 255 1 1 2 14 25 44 92 92
89 43 6 2 2 255 2 2 2 18 21 27 24 29 24 17
17 8 1 1 255 1 1 0 0 0 0 0 0 0 4 4
4 1 255 1 2 5 9 18 44 44 44 32 29 17 0 0
1 1 255 2 6 255 255 255 236 200 200 191 86 4 1 255
2 1 1 4 10 21 21 36 36 25 16 9 5 4 1 255
0 1 39 145 195 185 195 255 255 47 33 2 1 255 4 4
12 42 74 66 51 36 54 47 10 5 2 255 2 2 5 8
25 25 24 32 35 33 17 13 5 2 255 2 4 27 31 39
52 67 52 67 25 14 8 2 5 255 2 1 2 5 14 20
25 25 2 2 2 4 4 255 1 1 4 18 31 31 43 51
43 32 9 0 0 0 255 0 0 5 85 88 88 94 94 43
2 0 0 0 1 4 2 2 2 5 5 5 5 5 5 5
4 10 10 8 4 2 0 2 255 1 1 1 1 2 2 0
2 1 1 1 1 1 2 255 2 2 2 2 2 2 2 2
10 12 12 4 4 255 4 4 4 6 2 2 0 2 2 6
9 10 5 4 255 2 5 24 59 100 100 119 119 37 8 6
2 2 2 255 4 5 50 169 219 219 183 173 173 52 2 1
2 2 255 2 6 18 50 50 47 43 21 12 5 1 1 1
255 1 1 2 2 5 6 8 8 2 8 6 5 4 1 255
1 5 20 54 54 48 48 52 43 1 0 1 2 255 4 4
2 52 58 104 101 155 155 104 6 4 4 2 255 2 5 9
9 16 16 16 5 17 5 5 4 2 2 255 2 5 6 20
27 27 23 10 4 4 1 1 1 255 4 4 6 16 25 84
88 93 65 51 27 13 6 6 255 4 2 2 4 16 17 17
21 4 5 4 4 2 0 255 1 2 2 2 2 1 1 1
4 2 4 4 2 255 1 0 0 2 0 0 0 0 0 0
2 2 2 4 255 4 5 5 8 6 2 1 1 2 2 2
1 1 255 1 1 2 12 20 44 44 44 37 35 24 2 2
2 255 1 2 12 18 21 24 24 24 20 17 8 6 1 255
1 1 0 0 0 0 0 2 2 2 2 2 1 0 255 2
4 9 13 18 27 31 32 32 17 2 2 1 1 255 1 13
185 255 203 195 195 240 196 105 6 1 2 255 2 2 5 10
28 28 36 24 36 24 10 5 4 1 255 0 1 37 145 185
185 185 241 160 48 33 4 2 255 1 4 12 42 74 51 51
29 47 20 13 8 5 2 255 2 5 8 25 28 28 32 32
23 18 13 5 2 2 255 4 31 69 61 52 61 52 70 40
21 6 0 0 255 2 1 1 4 6 16 25 8 4 2 1
1 2 2 255 2 2 29 43 43 43 43 43 32 9 0 0
0 255 2 4 5 88 88 39 52 101 52 2 1 0 0 0
1 1 1 2 2 2 1 4 5 9 9 8 8 8 8 5
4 2 4 4 255 1 1 1 1 2 0 0 0 1 1 2
1 1 255 2 2 4 4 2 2 2 2 2 12 6 4 4
4 255 1 8 8 17 2 0 0 1 5 5 6 2 2 255
2 4 10 59 150 63 63 58 37 8 5 2 2 2 255 1
4 36 101 185 230 230 183 173 52 8 1 2 2 255 2 6
10 31 47 25 25 24 12 5 1 1 1 255 2 2 2 1
2 4 8 2 1 1 1 2 1 1 255 1 5 5 23 44
70 75 70 52 1 1 2 2 5 255 2 4 52 58 104 112
150 150 32 6 4 2 2 255 2 5 9 6 6 2 2 2
5 4 4 1 2 2 255 2 1 6 20 33 27 27 14 8
4 2 1 1 255 4 5 6 17 28 59 84 66 63 48 27
13 8 6 255 5 4 4 4 17 24 24 25 2 0 2 2
2 1 255 0 2 2 2 2 2 2 1 5 4 5 2 2
255 2 0 2 5 0 0 0 0 0 1 2 4 4 4 255
5 5 5 4 2 2 4 6 6 4 2 1 1 255 1 1
4 9 16 29 29 35 33 33 24 2 0 0 255 1 2 12
16 27 32 32 24 17 13 6 2 1 255 1 1 0 0 0
0 2 4 4 6 2 2 1 1 255 1 2 4 13 18 18
27 31 29 10 2 0 1 1 255 1 13 136 203 204 204 236
242 191 69 8 2 4 255 2 2 4 8 28 21 21 17 16
16 10 5 4 1 255 0 1 37 104 141 138 141 160 127 47
10 4 2 255 1 2 8 31 44 39 33 33 47 17 8 8
5 2 255 2 5 5 37 37 28 32 32 23 17 10 2 1
1 255 4 10 32 35 52 58 52 67 63 29 6 1 0 255
2 2 2 6 6 9 6 6 4 1 1 1 2 2 255 9
10 16 29 58 42 31 25 9 4 0 0 0 255 1 4 5
50 84 84 101 101 39 2 2 2 2 4 2 1 1 2 2
2 2 2 5 5 5 8 14 14 10 5 2 0 0 4 255
1 0 0 0 1 0 1 0 2 2 4 1 2 255 2 2
2 2 2 2 2 8 12 12 5 5 5 4 255 1 2 2
8 0 2 2 2 6 2 6 1 1 255 2 4 5 42 63
63 96 65 14 6 4 1 4 4 255 0 1 2 97 127 185
241 196 142 33 9 2 2 2 255 2 4 8 14 31 31 28
24 12 5 0 0 1 255 2 2 2 2 2 2 2 2 1
1 1 2 1 1 255 4 1 1 6 44 75 101 69 50 4
1 2 2 2 255 2 4 4 55 103 103 103 73 6 0 0
1 2 255 1 1 5 6 6 2 2 2 5 5 4 1 1
1 255 1 1 2 8 12 12 10 5 4 4 2 2 1 255
2 5 2 10 25 29 54 54 48 37 18 9 5 5 255 5
2 2 2 4 17 25 35 25 1 0 0 2 2 255 1 2
1 1 2 2 4 4 4 4 4 4 2 255 2 2 2 5
0 0 0 0 1 1 1 4 4 4 255 4 2 4 2 2
1 4 8 8 4 2 2 4 255 4 2 2 2 9 18 29
35 33 24 4 1 1 1 255 1 1 10 14 20 39 43 43
20 6 4 2 2 255 1 1 0 0 0 0 0 2 4 6
5 2 1 1 255 1 1 1 4 10 18 27 31 10 2 2
0 0 0 255 1 4 31 162 203 204 246 240 105 5 4 2
4 255 2 2 4 5 20 20 17 13 13 13 10 5 1 1
255 0 0 20 59 104 130 130 127 48 10 4 2 2 255 0
1 6 8 35 33 35 33 29 6 5 2 2 2 255 2 5
5 9 54 23 18 17 10 10 9 4 2 1 255 1 6 17
33 42 54 54 54 40 4 2 1 0 255 2 2 4 9 4
6 4 6 6 4 1 1 0 0 255 1 2 10 29 58 62
42 42 2 4 4 4 2 255 2 4 4 4 32 32 39 39
5 2 1 2 2 2 1 1 2 4 4 2 2 2 5 5
5 8 14 8 5 4 1 1 4 5 255 1 1 0 0 0
0 1 1 4 5 4 2 1 255 1 4 2 2 2 5 21
44 21 12 4 4 5 5 255 2 2 2 4 2 2 4 4
6 2 1 1 1 255 4 4 5 9 52 52 46 33 8 5
4 4 4 4 255 0 1 1 4 97 104 195 142 33 6 6
4 2 1 255 1 2 6 8 18 23 23 20 6 1 0 1
1 255 2 2 2 2 1 2 2 5 1 1 1 0 0 1
255 4 0 0 1 5 44 69 50 28 4 2 2 2 2 255
1 1 2 4 55 55 55 6 1 0 0 1 2 255 2 1
5 6 8 4 2 4 4 4 2 1 2 2 255 2 2 2
2 4 6 5 5 2 2 2 4 1 255 1 0 0 5 14
18 31 51 48 18 9 5 4 2 255 5 5 2 2 4 6
12 35 4 1 1 2 2 2 255 2 5 1 2 2 2 2
2 1 4 2 4 2 255 1 1 2 5 2 0 0 1 1
1 1 2 4 4 255 4 2 2 2 4 2 2 4 4 4
4 5 5 255 4 4 2 0 2 4 10 18 2 2 1 1
1 2 255 2 2 4 12 16 31 35 35 8 2 2 2 4
255 2 1 0 0 0 0 0 1 1 1 0 1 0 1 255
0 1 0 1 2 2 2 6 2 1 1 0 0 1 255 1
1 2 31 162 204 204 69 5 4 4 2 2 255 1 2 2
2 5 10 10 10 10 10 5 1 1 2 255 0 2 2 20
59 65 31 9 8 5 4 4 4 255 1 1 5 5 5 23
33 23 24 6 2 2 2 1 255 1 4 1 5 6 16 16
9 9 6 4 2 2 1 255 4 5 6 17 32 32 21 14
5 4 1 1 1 255 2 2 2 1 2 2 2 6 6 5
2 1 1 1 255 1 1 4 4 4 25 23 2 2 2 4
4 2 255 1 1 4 4 2 2 4 4 1 1 0 2 2
2 1 2 2 5 5 4 4 2 2 2 2 5 6 5 5
1 0 0 1 5 255 1 0 0 0 0 0 1 2 6 6
2 2 1 255 1 2 2 4 2 5 21 32 9 5 2 4
2 4 255 2 2 2 2 2 2 4 4 4 2 1 1 2
255 4 4 4 5 6 6 6 5 5 4 1 1 1 1 255
1 2 2 4 5 12 12 12 6 4 4 4 4 2 255 1
1 2 4 5 12 12 6 4 1 0 1 1 255 2 2 4
1 1 2 2 5 1 1 1 2 2 2 255 2 0 2 2
4 5 5 16 5 4 2 2 2 2 255 2 4 2 2 2
1 2 1 1 0 1 1 2 255 2 1 5 6 8 4 2
1 1 1 2 2 2 1 255 2 2 2 2 2 4 4 5
5 4 4 4 2 255 2 0 0 1 5 10 16 31 18 6
5 4 2 2 255 2 2 2 2 4 4 4 6 4 2 1
4 4 5 255 5 5 4 2 2 2 1 1 0 0 1 4
2 255 1 1 2 2 2 1 0 0 0 1 1 1 2 2
255 2 1 1 4 5 4 4 4 4 2 2 4 4 255 2
4 2 2 2 4 4 4 1 1 1 1 2 2 255 2 2
2 4 6 6 6 6 4 2 2 1 4 255 4 2 0 0
0 0 0 0 1 1 2 2 2 2 255 2 2 1 1 1
0 0 1 2 2 2 1 1 1 255 1 2 2 5 9 9
6 5 2 4 4 1 1 255 2 2 2 0 2 2 5 4
4 4 1 0 1 2 255 2 2 2 2 2 8 8 5 4
5 5 4 1 255 1 1 1 2 2 5 13 8 8 2 2
2 1 1 255 1 1 1 4 4 5 5 4 4 5 5 4
2 1 255 1 5 5 4 4 4 5 4 1 1 1 1 2
255 2 1 1 1 2 2 2 1 5 4 2 1 1 1 255
1 1 2 2 2 4 4 2 2 4 4 4 2 255 2 0
1 0 1 1 2 1 1 1 0 1 2 2 1 2 1 5
5 6 5 2 2 2 2 1 5 5 5 1 1 4 5 5
255 2 1 0 0 0 1 1 4 4 5 2 1 1 255 4
4 1 1 1 1 1 5 5 4 2 4 2 4 255 2 2
2 4 4 2 4 1 2 1 1 2 2 255 4 1 2 2
2 2 2 5 2 2 1 4 4 4 255 4 2 4 4 4
5 5 6 1 2 2 4 4 2 255 1 1 1 2 2 2
4 4 2 1 1 1 2 255 2 4 5 2 1 2 2 4
4 1 2 2 2 2 255 2 2 2 4 4 4 2 5 5
2 2 2 2 1 255 2 2 2 2 1 0 1 1 2 1
4 2 2 255 2 2 2 2 4 0 1 2 2 2 2 2
2 2 255 4 4 4 2 2 2 4 4 2 2 5 5 5
255 4 1 1 1 1 4 6 6 4 4 4 1 1 1 255
2 2 2 2 4 4 4 4 4 2 2 4 5 6 255 6
4 4 4 2 2 4 1 0 0 2 4 2 255 1 0 1
1 2 2 2 1 0 0 1 2 4 4 255 4 2 1 4
6 4 2 1 1 2 4 4 4 255 2 4 2 2 2 2
2 1 0 1 1 2 2 2 255 2 2 2 2 2 4 4
2 2 2 1 1 1 255 5 4 1 0 0 0 0 0 0
0 1 4 2 2 255 2 2 1 1 1 0 1 1 2 2
4 4 1 1 255 1 2 1 2 1 5 2 2 2 5 4
2 2 255 2 2 0 0 1 2 4 2 4 1 1 1 1
2 255 2 2 2 2 2 2 2 2 1 4 4 5 2 255
2 2 1 2 2 4 4 4 2 2 1 2 2 2 255 1
1 2 4 2 2 2 1 1 1 4 4 4 2 255 2 2
1 1 2 2 5 2 1 1 1 2 2 255 2 1 1 1
2 2 4 1 1 2 2 1 0 1 255 1 2 2 2 2
1 2 1 2 2 2 2 1 255 2 1 1 1 2 4 2
1 0 1 1 2 2 2 1 0 0 5 5 5 2 2 2
2 2 2 5 5 6 2 2 2 2 2 255 2 1 1 2
2 4 0 4 1 1 2 2 2 255 4 4 4 4 1 0
0 1 2 2 1 1 2 2 255 1 1 2 4 4 1 1
0 1 1 1 2 2 255 2 1 1 2 2 2 2 2 2
1 1 2 4 4 255 5 2 4 4 4 5 1 1 1 2
2 2 4 2 255 2 1 4 2 2 2 4 4 2 2 2
2 2 255 2 1 2 0 2 2 2 2 1 1 2 2 4
2 255 2 4 2 4 4 4 4 4 5 4 2 2 2 2
255 2 2 2 2 2 0 2 2 2 1 4 2 2 255 2
2 2 2 0 0 0 1 1 1 2 2 2 2 255 2 2
5 4 4 4 2 2 2 2 4 4 2 255 4 4 1 1
1 2 4 4 4 4 4 1 1 1 255 1 2 2 2 4
4 4 2 2 2 2 4 4 5 255 4 4 4 4 2 4
4 4 0 0 2 2 2 255 255 255 255 255 255 255 255 255
255 255 255 255 255 255 255 255 255 255 255 255 255 255 255 255
255 255 255 255 255 255 255 255 255 255 255 255 255 255 255 255
255 255 255 255 255 255 255 255 255 255 255 255 255 255 255 255
255 255 255 255 255 255 255 255 255 255 255 255 255 255 255 255
255 255 255 255 255 255 255 255 255 255 255 255 255 255 255 255
255 255 255 255 255 255 255 255 255 255 255 255 255 255 255 255
255 255 255 255 255 255 255 255 255 255 255 255 255 255 255 255
255 255 255 255 255 255 255 255 255 255 255 255 255 255 255 255
255 255 255 255 255 255 255 255 255 255 255 255 255 255 255 255
255 255 255 255 255 255 255 255 255 255 255 255 255 255 255 255
255 255 255 255 255 255 255 255 255 255 255 255 255 255 255 255
255 255 255 255 255 255 255 255 255 255 255 255 255 255 255 255
255 255 255 255 255 255 255 255 255 255 255 255 255 255 255 255
255 255 255 255 255 255 255 255 255 255 255 255 255 255 255 255
255 255 255 255 255 255 255 255 255 255 255 255 255 255 255 255
255 255 255 255 255 255 255 255 255 255 255 255 255 255 255 255
255 255 255 255 255 255 255 255 255 255 255 255 255 255 255 255
255 255 255 255 255 255 255 255 255 255 255 255 255 255 255 255
255 255 255 255 255 255 255 255 255 255 255 255 255 255 255 255
255 255 255 255 255 255 255 255 255 255 255 255 255 255 255 255
255 255 255 255 255 255 255 255 255 255 255 255 255 255 255 255
255 255 255 255 255 255 255 255 255 255 255 255 255 255 255 255
255 255 255 255 255 255 255 255 255 255 255 255 255 255 255 255
255 255 255 255 255 255 255 255 255 255 255 255 255 255 255 255
255 255 255 255 255 255 255 255 255 255 255 255 255 255 255 255
255 255 255 255 255 255 255 255 255 255 255 255 255 255 255 255
255 255 255 255 255 255 255 255 255 255 255 255 255 255 255 255
255 255 255 0 0 1 2 2 2 2 2 2 4 5 2 4
1 255 0 0 1 2 4 4 2 1 1 2 2 2 4 255
2 2 1 2 2 2 2 2 2 1 1 1 1 1 255 1
2 2 2 2 2 2 2 4 2 2 1 1 255 4 4 1
1 2 2 2 1 0 1 2 2 2 2 255 4 1 1 1
1 1 1 1 2 1 2 5 4 2 255 2 5 1 1 1
0 2 1 1 2 4 4 4 255 2 2 0 1 0 1 1
1 2 2 2 2 4 2 255 2 2 0 1 1 2 2 2
2 2 2 2 2 255 2 4 2 2 2 2 2 2 2 4
2 2 1 4 255 1 2 2 2 0 0 0 2 1 1 1
4 4 4 255 2 2 2 2 2 2 2 2 2 2 2 2
2 255 2 2 2 1 1 1 4 4 4 2 2 2 2 0
255 1 1 2 2 2 2 2 2 0 0 0 2 0 255 1
2 1 2 2 2 1 1 1 1 1 2 2 2 1 0 0
5 4 2 2 2 2 2 2 2 2 1 1 2 2 4 4
2 255 2 2 4 2 2 2 0 0 1 4 4 2 1 255
1 4 2 4 4 4 4 4 4 4 2 2 2 1 255 1
1 1 1 0 1 2 1 4 4 4 4 2 255 4 4 4
4 4 1 1 5 4 2 1 1 1 4 255 5 2 2 2
2 2 2 2 2 4 4 4 4 4 255 4 4 0 2 4
4 4 4 2 2 2 2 2 255 2 2 1 4 4 4 2
2 2 1 1 1 2 1 255 1 4 4 4 2 0 2 1
4 4 4 2 2 4 255 1 1 1 2 4 2 4 2 2
1 5 5 5 255 4 4 2 2 2 4 4 2 1 0 1
1 2 2 255 2 2 6 5 2 4 2 4 4 4 4 4
4 255 1 0 1 1 1 1 1 1 2 2 1 1 1 1
255 2 4 4 5 4 4 4 2 2 2 4 4 4 4 255
2 2 2 4 4 4 1 4 2 2 2 2 2 255 0 0
1 1 2 1 2 1 2 2 4 2 2 1 255 0 0 1
2 4 4 2 4 4 2 2 2 4 255 2 2 2 2 2
2 2 2 2 1 1 1 1 1 255 1 2 2 1 1 2
2 2 4 4 1 1 1 255 2 2 2 2 2 2 2 5
5 2 2 2 2 2 255 4 2 2 2 2 1 1 1 2
1 2 4 4 4 255 4 6 2 2 4 4 4 1 1 1
4 4 4 255 2 1 0 0 0 1 1 0 0 0 2 2
4 1 255 1 2 1 1 1 2 2 1 0 0 1 1 2
255 2 2 2 2 2 2 2 2 2 4 2 1 1 4 255
1 0 0 1 0 0 0 0 1 2 1 2 1 1 255 1
1 2 4 2 1 1 1 1 1 2 2 2 255 2 4 2
1 1 1 1 2 4 2 2 2 2 1 255 0 0 1 2
4 2 2 2 0 0 0 1 2 255 1 1 0 2 1 2
1 0 0 1 1 1 1 2 1 1 0 2 2 2 4 5
4 2 2 2 2 1 1 1 2 4 4 4 255 2 4 4
4 1 1 0 0 2 4 4 2 2 255 1 2 2 2 4
2 2 2 4 6 5 4 2 2 255 4 4 2 2 4 4
2 2 4 4 4 4 0 255 0 2 2 4 2 4 1 4
2 2 1 1 1 4 255 2 2 2 2 0 0 0 2 4
4 5 4 4 4 255 4 1 0 0 2 4 4 2 1 2
2 2 2 255 2 2 1 4 2 4 4 2 2 0 0 1
1 1 255 1 2 1 1 0 0 2 2 2 1 1 2 2
2 255 1 0 1 4 4 2 2 2 2 2 4 4 4 255
5 5 2 2 5 5 4 1 1 1 1 1 2 4 255 2
2 5 5 4 5 5 5 5 4 4 4 5 255 1 0 1
1 1 1 1 1 0 0 1 1 1 1 255 4 4 2 1
1 2 4 2 2 2 4 4 4 1 255 2 2 2 4 4
4 1 4 2 2 2 4 2 255 0 1 1 2 4 2 2
1 2 2 2 2 2 1 255 1 1 2 2 4 2 0 0
4 4 4 4 4 255 1 4 4 2 2 2 4 2 1 1
1 1 2 1 255 1 2 2 1 1 2 2 2 2 1 1
1 1 255 2 1 2 2 2 2 2 2 2 1 2 2 2
4 255 4 2 4 2 2 1 2 2 4 2 2 4 4 2
255 2 4 4 2 4 2 2 1 1 2 2 4 4 255 2
2 1 1 0 1 1 1 1 1 2 2 2 1 255 1 0
0 1 2 2 2 1 0 0 1 1 1 255 0 1 2 2
2 2 2 2 2 2 0 1 1 1 255 0 0 0 0 0
0 0 2 2 2 2 4 4 4 255 4 2 2 2 2 1
1 2 1 1 1 2 2 255 2 4 2 4 1 1 1 4
4 2 2 2 2 1 255 0 0 1 1 2 2 2 2 0
0 0 0 2 255 2 0 0 0 1 2 1 1 4 4 1
1 1 2 1 2 2 2 2 2 4 4 4 1 2 2 2
1 2 1 2 4 4 4 255 2 2 2 1 1 2 0 2
2 2 2 4 4 255 1 1 2 4 4 2 2 1 2 2
2 2 2 2 255 4 2 2 1 5 4 2 2 4 4 2
2 2 255 0 0 1 2 2 4 4 4 1 1 1 1 0
1 255 0 2 5 4 1 0 0 0 2 1 2 1 1 2
255 4 1 0 1 2 4 4 2 1 2 2 2 2 255 1
1 0 0 2 4 5 5 2 0 2 1 1 1 255 1 2
1 1 0 0 2 2 2 1 1 2 4 2 255 1 0 2
4 5 5 5 2 2 2 4 4 4 255 5 4 4 5 6
5 4 2 2 1 1 1 2 4 255 1 1 5 5 6 6
8 5 4 4 4 4 5 255 1 1 1 4 1 0 0 1
1 1 1 1 1 1 255 2 2 2 1 4 4 4 4 4
2 2 2 2 1 255 2 2 2 2 1 4 4 4 4 4
2 2 1 255 0 1 1 4 5 5 5 4 4 4 2 0
2 2 255 2 2 4 2 2 2 2 1 2 2 2 2 2
255 1 4 4 4 4 4 8 4 1 1 1 1 4 4 255
4 2 1 0 0 2 2 1 1 0 0 0 1 255 0 1
2 2 2 2 2 2 2 2 1 2 2 2 255 5 2 4
1 4 2 2 4 4 4 2 2 4 2 255 2 0 0 2
2 2 2 2 2 4 4 4 4 255 2 1 1 1 2 4
4 4 1 1 1 1 1 0 255 0 0 2 4 2 4 2
1 0 0 0 1 1 255 0 0 1 2 4 8 6 4 1
0 0 1 1 1 255 0 0 0 4 5 6 2 2 2 2
2 1 1 2 255 2 2 2 1 1 1 1 1 1 1 0
0 1 255 1 0 2 5 5 6 4 4 4 1 1 2 4
2 255 0 0 1 1 5 5 5 4 0 0 0 0 1 255
1 0 1 1 2 2 4 4 4 2 2 1 1 1 1 2
2 2 2 2 4 4 2 1 2 4 4 4 4 0 0 1
4 4 255 2 2 2 1 1 2 0 2 0 2 2 4 4
255 2 1 1 2 2 2 2 2 1 1 2 2 4 4 255
4 2 2 0 4 4 5 2 1 1 1 2 2 255 1 1
1 2 2 4 2 4 1 1 1 0 0 2 255 2 2 2
2 0 0 0 0 1 1 2 1 2 2 255 2 1 2 8
13 13 13 10 6 2 2 2 2 255 2 1 2 4 4 8
9 10 9 0 1 0 1 0 255 1 1 1 1 2 5 5
2 2 0 0 1 1 1 255 1 1 2 8 13 14 13 13
5 4 4 1 1 255 4 4 6 6 9 20 14 5 5 4
5 1 4 2 255 2 5 5 8 9 9 9 9 5 4 4
4 4 255 4 2 2 2 0 0 0 1 0 0 0 2 1
1 255 2 2 2 9 20 25 20 8 4 4 2 2 2 2
255 4 4 2 2 4 8 8 4 4 4 4 4 1 255 1
4 5 13 48 43 32 27 4 4 1 0 1 1 255 1 4
4 4 2 1 1 1 2 1 2 0 1 255 1 4 4 9
16 16 16 16 8 4 2 2 1 4 255 4 2 1 0 2
8 8 2 1 0 0 0 0 255 0 1 2 2 4 2 2
2 2 1 1 1 1 2 255 4 1 0 0 2 2 4 4
4 2 2 2 2 2 255 1 0 0 4 5 5 4 5 4
2 1 1 1 255 2 4 5 17 35 50 50 50 6 4 4
1 2 0 255 0 1 2 4 9 59 59 17 4 1 1 2
1 255 0 1 1 4 18 18 18 8 5 1 1 2 2 4
255 0 1 1 5 13 16 16 16 4 4 2 4 4 4 255
4 5 5 2 1 4 1 2 1 0 0 0 2 255 1 0
2 5 8 17 17 9 5 2 1 2 4 4 255 0 1 2
4 10 20 29 29 16 0 0 1 1 255 0 0 4 5 10
13 13 13 10 4 2 1 1 1 1 0 0 4 4 2 4
4 4 2 2 2 2 4 4 4 1 1 2 2 255 1 1
1 1 1 2 0 2 0 2 1 2 4 255 2 1 1 2
5 5 5 2 1 1 1 1 2 4 255 4 1 1 0 1
2 2 1 0 0 1 2 2 255 1 1 1 2 4 5 5
5 4 4 1 1 2 2 255 1 1 0 0 0 0 0 0
0 1 1 2 2 2 255 2 2 8 35 47 47 28 14 10
6 2 4 4 255 2 2 2 8 18 40 52 25 10 5 2
1 2 1 255 1 1 2 5 33 32 10 1 1 0 0 0
0 1 255 1 1 8 48 44 43 27 24 13 6 4 4 4
255 2 4 9 20 35 37 39 14 8 5 5 4 0 0 255
1 4 5 14 20 36 33 24 9 5 5 4 4 255 4 4
4 2 0 0 0 1 0 0 0 2 1 1 255 0 2 6
52 52 42 27 21 10 6 4 4 4 4 255 2 2 2 2
24 24 18 10 4 4 4 2 2 255 1 4 13 66 70 77
77 50 27 4 2 1 1 1 255 4 4 4 2 1 0 1
1 2 1 1 0 0 255 1 2 9 24 21 21 25 25 20
6 4 1 1 4 255 4 2 2 0 4 20 20 16 2 0
0 0 2 255 0 1 1 1 4 4 4 4 6 13 1 1
1 1 255 2 4 0 0 0 1 4 5 4 2 1 1 0
1 255 0 0 1 5 5 5 2 2 2 2 1 1 1 255
0 1 17 66 109 109 52 50 33 6 2 1 0 0 255 0
1 4 9 61 67 67 62 17 4 2 2 1 255 0 1 2
17 24 24 25 21 12 4 2 4 4 4 255 1 1 2 13
29 29 20 16 12 4 4 2 2 2 255 2 6 6 6 1
1 1 2 1 1 1 2 2 255 1 1 4 6 23 28 39
28 52 8 2 2 2 1 255 0 4 4 6 16 37 66 39
31 4 1 2 1 255 0 0 5 10 39 39 37 24 20 14
4 2 2 1 1 0 0 6 4 2 4 1 2 4 4 4
2 4 4 2 0 1 1 2 255 1 1 1 4 2 2 2
5 2 2 4 2 2 255 2 2 2 2 5 6 5 4 2
1 0 0 2 4 255 4 4 1 0 1 1 1 1 1 2
2 2 2 255 1 2 2 5 4 5 6 13 13 5 4 1
2 2 255 0 0 0 0 0 0 0 0 0 1 2 2 2
2 255 2 5 8 35 35 67 35 42 23 6 2 2 5 255
4 4 8 17 25 25 40 25 20 8 5 2 2 1 255 1
4 4 6 32 32 12 5 4 1 1 0 0 1 255 2 6
51 55 51 48 44 32 27 9 6 4 1 255 1 4 13 27
35 37 48 37 14 6 5 4 0 2 255 2 5 13 27 33
69 71 44 9 6 6 4 4 255 5 2 1 1 0 0 0
1 0 1 1 2 1 1 255 0 2 8 52 62 52 47 47
21 10 4 4 4 2 255 2 1 2 12 24 18 17 17 4
2 2 4 4 255 1 4 48 84 80 77 77 77 58 21 2
1 1 0 255 1 4 2 4 2 0 0 1 4 1 1 1
1 255 2 2 24 25 21 20 25 25 20 14 6 1 0 0
255 2 2 2 4 17 27 16 16 9 8 6 4 4 255 2
1 1 1 5 5 6 13 23 27 23 1 1 1 255 2 2
2 0 1 1 4 5 2 1 0 1 0 0 255 0 1 1
5 8 6 6 12 12 4 1 1 2 255 2 2 25 93 109
109 103 73 70 31 5 1 2 1 255 1 1 6 14 59 59
61 61 31 6 2 1 0 255 0 1 6 24 28 25 25 21
12 12 5 4 2 2 255 2 2 5 14 31 31 31 16 10
6 4 2 2 2 255 2 0 6 8 8 4 2 2 1 2
2 1 2 255 1 1 5 12 27 28 33 32 33 10 8 2
1 0 255 0 4 4 14 16 37 37 37 24 4 1 1 2
255 0 0 4 12 46 48 40 40 33 20 5 2 2 0 0
0 2 6 5 2 2 1 2 4 4 4 4 4 4 2 1
2 1 1 255 1 1 5 5 4 0 0 2 2 2 4 4
2 255 2 2 2 2 2 2 2 4 1 0 0 0 1 1
255 4 4 1 1 1 1 1 1 2 2 2 4 2 255 1
1 1 5 21 6 13 16 16 5 4 2 4 2 255 0 1
1 0 0 0 0 1 0 1 1 1 2 1 255 2 5 14
48 47 35 23 23 33 33 5 4 5 255 2 2 10 14 18
25 25 23 10 10 5 5 4 2 255 4 4 5 6 13 13
13 10 4 4 1 1 0 1 255 5 33 51 55 51 48 48
40 40 14 6 4 1 255 2 6 24 27 35 35 46 43 39
12 6 4 0 2 255 2 5 14 25 33 71 86 71 24 6
5 4 2 255 4 1 1 1 0 0 0 1 1 1 1 1
4 2 255 1 6 8 48 62 62 50 50 28 13 2 2 2
2 255 2 0 4 4 24 17 24 17 4 2 2 2 4 255
2 2 66 89 85 85 112 119 58 29 6 2 2 1 255 2
4 4 1 0 0 1 1 2 2 2 1 4 255 2 4 21
27 25 25 25 25 23 18 13 4 2 0 255 2 2 2 5
27 31 31 5 9 8 6 4 5 255 4 1 2 1 8 5
5 5 23 40 23 10 1 1 255 2 2 2 6 6 10 5
8 2 0 0 0 0 0 255 0 1 5 9 5 5 5 10
12 6 2 4 1 255 1 2 50 93 107 109 85 85 103 46
5 1 0 1 255 1 1 6 9 32 32 67 65 31 6 2
1 0 255 0 1 6 18 25 25 24 24 12 12 5 4 2
1 255 2 2 5 17 29 29 20 16 12 10 6 2 2 2
255 0 0 1 6 6 5 2 1 2 4 4 2 2 255 1
1 6 23 28 31 33 33 33 13 6 2 1 0 255 0 4
6 16 28 44 39 39 39 5 2 2 2 255 0 0 4 20
46 48 40 40 33 16 5 4 2 2 2 2 5 6 5 2
2 1 2 4 5 4 4 4 4 1 0 0 0 1 255 1
1 4 6 18 13 13 2 1 1 4 4 2 255 2 2 2
1 1 1 2 4 2 0 0 1 1 1 255 2 2 2 1
1 1 1 1 2 4 4 4 2 255 2 2 1 5 5 4
4 16 16 5 2 2 2 1 255 1 2 2 1 1 1 0
1 1 1 2 1 1 1 255 4 5 14 43 35 35 28 44
44 44 5 4 4 255 2 2 8 14 25 25 23 20 10 20
5 5 4 2 255 2 4 4 4 8 12 13 8 4 4 2
4 1 1 255 6 33 54 55 55 48 48 40 40 14 8 4
1 255 2 6 27 32 32 35 40 43 33 23 6 4 2 2
255 2 5 25 29 35 59 71 52 33 6 4 2 2 255 1
1 0 1 2 0 0 0 1 1 1 2 5 2 255 1 2
8 47 48 54 47 50 28 21 4 2 2 2 255 2 2 4
8 18 21 21 14 4 2 2 2 2 255 1 2 69 92 92
112 105 119 58 29 6 2 2 1 255 1 2 4 2 2 1
1 1 4 2 4 1 4 255 4 6 14 27 28 28 25 25
23 18 13 4 2 0 255 1 2 2 12 17 18 5 5 14
14 6 4 2 255 2 1 4 4 5 5 12 27 31 33 16
10 2 2 255 2 0 2 4 5 10 2 2 1 1 0 0
0 0 255 0 1 12 12 5 5 5 10 13 8 4 4 1
255 1 2 50 66 93 80 97 103 107 97 8 5 1 2 255
1 0 5 6 14 29 31 52 31 6 1 0 0 255 1 4
6 18 24 24 18 18 16 12 5 2 2 1 255 2 2 5
12 17 17 17 17 16 10 2 0 2 2 255 1 1 1 2
5 5 1 1 2 2 2 1 2 255 0 0 1 8 25 27
28 21 13 12 5 4 2 0 255 0 1 6 16 35 35 39
31 39 5 2 2 2 255 0 2 4 8 25 27 27 17 17
14 4 4 4 2 2 1 1 4 5 2 1 1 1 4 5
5 9 10 9 5 4 4 1 1 255 2 4 4 6 9 5
2 1 1 1 4 4 2 255 1 1 1 0 1 1 2 2
2 2 2 2 2 4 255 2 2 2 2 4 1 1 1 1
1 1 0 2 255 2 1 1 2 4 4 4 16 16 5 2
2 2 1 255 1 1 1 0 0 0 0 1 1 1 1 1
2 2 255 2 5 20 47 47 43 28 36 33 33 5 4 4
255 1 1 5 8 40 40 20 20 10 8 5 5 4 4 255
2 2 2 4 6 8 12 10 4 4 1 1 0 0 255 6
10 43 62 55 51 43 36 33 10 4 2 2 255 4 6 24
24 24 32 32 39 33 23 6 4 2 2 255 2 2 8 25
37 50 50 33 18 5 2 2 1 255 1 1 1 1 2 0
0 1 2 4 0 2 2 4 255 4 5 9 46 47 48 35
46 27 10 4 2 2 2 255 2 2 4 4 18 28 28 10
4 4 2 2 1 255 1 2 66 92 92 90 90 111 54 23
6 4 5 1 255 1 2 2 2 2 1 1 1 2 0 2
0 2 255 4 4 10 14 28 28 25 24 23 17 5 2 1
1 255 1 1 2 9 13 18 16 14 24 14 4 2 2 255
1 2 2 2 4 4 12 18 12 16 8 4 1 1 255 1
0 0 2 5 6 4 2 1 2 1 0 2 1 255 1 1
12 12 2 2 2 4 9 4 4 4 1 255 0 0 18 42
93 97 124 141 97 54 8 2 1 2 255 1 0 0 4 29
29 48 42 17 4 1 0 0 255 4 4 5 12 18 18 18
18 16 5 2 2 2 2 255 1 2 5 8 12 17 18 29
21 12 4 0 4 2 255 1 1 1 1 1 1 1 2 2
2 2 1 2 255 0 0 0 6 13 28 21 13 12 6 4
4 4 1 255 0 4 5 13 35 35 35 29 31 5 2 2
2 255 0 1 4 4 9 16 21 17 17 13 4 2 2 2
2 1 1 2 2 2 1 1 1 4 4 4 8 9 8 5
2 4 4 2 255 2 4 4 4 4 2 1 1 1 1 4
5 4 255 2 2 2 0 1 8 8 2 2 2 2 2 2
5 255 2 1 4 5 5 1 0 0 1 1 0 0 0 255
4 1 1 1 4 4 4 6 6 2 2 2 2 2 255 1
2 2 1 0 0 0 0 0 1 2 2 1 2 255 2 2
5 20 28 40 28 40 36 6 5 2 1 255 1 1 1 1
1 16 20 16 6 4 4 2 2 2 255 1 1 1 2 2
6 8 8 4 2 2 2 0 0 255 4 5 27 55 51 43
39 36 27 5 2 2 2 255 4 4 4 14 18 20 25 32
24 14 5 1 2 2 255 2 2 6 13 35 37 27 18 9
4 2 2 4 255 1 1 1 2 2 1 1 2 4 5 4
4 4 4 255 1 2 2 9 31 31 27 27 16 6 4 2
2 2 255 2 2 2 4 9 21 10 8 4 4 4 4 1
255 1 2 9 65 90 65 65 62 33 14 4 4 4 2 255
1 1 2 2 2 4 4 2 2 2 2 1 2 255 4 4
6 14 23 23 25 23 17 6 5 4 2 2 255 1 0 0
2 6 16 16 18 14 8 4 2 2 255 1 1 1 2 4
5 8 18 12 9 6 4 2 1 255 0 0 0 2 5 5
4 1 2 2 2 2 2 1 255 1 1 2 8 2 2 2
2 2 2 4 1 1 255 1 1 4 18 42 55 92 85 85
5 5 2 2 2 255 2 1 0 1 5 24 24 17 8 4
1 0 2 255 4 4 4 6 12 16 13 13 6 2 2 1
2 2 255 2 2 4 5 8 10 16 16 12 5 2 0 4
4 255 1 1 2 2 2 1 1 2 2 2 0 0 2 255
0 0 0 2 6 8 12 12 6 4 1 4 4 1 255 1
5 5 5 13 16 23 12 6 2 1 2 0 255 0 2 2
2 4 4 9 16 13 4 2 1 1 1 1 1 1 4 4
2 2 1 1 1 0 2 5 6 5 2 2 4 4 2 255
2 2 4 1 1 1 4 1 1 1 4 4 4 255 1 1
1 1 1 1 4 4 4 4 2 2 2 2 255 0 0 4
4 5 1 1 1 1 1 1 0 1 255 2 1 2 1 2
4 4 4 2 2 2 4 2 2 255 2 4 2 2 0 0
0 0 1 1 4 2 1 2 255 2 2 4 6 8 12 12
12 6 5 4 0 0 255 1 1 1 1 1 4 10 10 6
4 2 1 2 4 255 0 2 4 4 0 2 6 6 2 1
1 1 1 1 255 2 4 9 27 31 36 31 27 8 2 2
2 2 255 4 2 4 6 14 18 32 32 14 10 2 2 2
2 255 2 2 4 5 6 6 6 8 8 4 4 5 5 255
5 2 2 2 2 1 1 2 5 5 5 2 4 4 255 4
2 2 2 6 8 8 8 6 6 5 2 4 4 255 2 2
1 4 4 5 8 2 2 1 4 4 1 255 1 2 4 12
36 46 46 33 23 5 4 4 4 2 255 1 1 1 1 4
4 4 2 2 2 2 2 1 255 4 4 4 5 14 18 18
16 6 4 4 4 4 4 255 2 1 1 1 2 6 14 14
4 4 0 4 4 255 1 1 1 2 2 2 1 5 6 6
6 6 1 1 255 1 0 0 1 6 6 6 1 5 2 2
1 2 2 255 1 1 1 2 1 2 2 2 2 2 4 1
1 255 1 1 4 4 4 42 55 47 5 1 1 1 1 1
255 4 4 0 1 0 5 0 2 5 5 5 2 2 255 4
4 4 4 4 4 0 0 1 2 1 1 1 2 255 1 4
4 5 8 8 6 2 2 1 4 4 4 2 255 1 1 2
2 2 1 1 1 2 2 1 1 1 255 1 1 1 2 2
4 5 5 5 1 0 1 4 2 255 2 5 4 5 4 4
4 2 2 1 1 0 0 255 0 0 1 2 2 4 5 4
4 2 1 1 1 0 2 2 1 4 4 4 2 1 1 1
0 0 2 4 2 1 1 1 4 2 255 2 2 2 1 1
1 2 1 1 1 1 4 4 255 4 4 2 2 1 0 1
2 4 4 2 2 2 2 255 0 2 2 4 2 1 1 1
1 1 1 1 4 255 2 2 2 1 2 4 4 4 2 2
2 2 2 2 255 4 5 5 5 2 0 0 1 1 2 4
2 4 0 255 1 1 2 4 4 4 4 2 2 4 2 0
0 255 1 1 1 2 2 2 4 6 4 2 2 2 4 4
255 1 2 1 2 2 2 4 4 0 0 2 2 1 1 255
2 1 1 4 12 8 9 4 4 4 5 5 4 255 2 2
2 5 6 10 8 8 10 4 2 2 2 2 255 2 4 5
5 4 4 4 6 8 6 5 5 5 255 5 5 2 2 1
1 1 1 4 5 5 2 5 4 255 1 1 1 2 4 4
4 5 6 5 5 2 4 4 255 2 2 1 2 2 2 2
2 1 1 2 1 1 255 1 1 4 4 8 10 10 10 5
5 6 6 2 2 255 2 2 2 1 2 4 2 2 2 2
2 1 1 255 0 2 4 5 5 5 5 5 2 2 4 4
4 4 255 2 1 1 1 1 2 4 4 2 2 1 4 4
255 1 1 2 2 2 1 1 2 5 9 6 4 2 2 255
1 1 1 1 1 2 5 2 5 2 2 0 1 1 255 1
1 1 2 1 1 0 0 1 2 2 1 0 255 1 1 4
2 4 1 4 4 1 1 2 2 1 0 255 2 2 1 1
0 0 0 1 2 2 5 1 1 255 1 1 1 2 2 0
0 0 0 2 2 1 1 1 255 4 1 0 2 2 2 2
1 1 1 2 4 2 2 255 1 1 1 4 4 2 1 1
1 1 1 2 4 255 2 1 1 0 1 2 4 2 4 1
0 0 1 2 255 1 1 1 1 1 2 2 2 2 1 0
0 0 255 0 0 1 2 2 2 4 2 2 2 1 0 0
0 2 4 2 4 4 4 4 5 4 2 2 2 4 2 2
0 0 0 0 0 255 4 2 2 1 1 2 4 4 4 1
2 4 4 255 2 2 2 2 1 1 2 4 5 5 4 2
2 2 255 0 0 2 4 4 4 1 0 0 1 1 1 1
255 2 2 2 2 2 1 1 1 1 2 2 1 1 2 255
4 4 2 2 2 1 1 1 4 2 4 1 4 4 255 2
2 2 2 2 2 2 2 2 4 2 0 0 255 1 2 2
2 2 1 1 1 2 2 2 4 5 5 255 2 2 1 2
2 2 4 2 0 0 1 1 1 1 255 2 1 1 1 2
2 2 2 4 2 4 2 2 255 2 2 2 5 5 6 4
5 6 10 4 2 2 2 255 2 4 4 2 4 4 4 6
8 8 6 5 5 255 2 4 2 1 1 1 1 1 4 5
4 2 2 5 255 4 4 2 4 4 2 2 2 2 4 4
5 4 4 255 2 2 2 4 2 2 2 2 1 1 1 1
1 255 1 2 4 4 4 4 4 4 4 4 4 4 2 2
255 2 1 2 2 2 4 2 2 2 2 0 0 0 255 0
0 1 5 5 4 4 2 2 2 2 4 2 2 255 2 2
2 1 1 0 1 2 2 2 1 1 1 255 1 1 2 2
4 1 1 2 2 5 5 5 2 4 255 4 1 1 0 1
1 2 2 4 1 1 1 1 1 255 1 1 1 1 1 1
1 1 1 2 2 2 1 255 1 1 2 2 1 0 0 0
0 1 2 2 2 0 255 1 1 0 0 0 0 0 1 2
2 5 1 1 255 1 0 1 1 1 1 0 0 0 0 1
2 1 1 255 4 4 2 2 2 2 2 2 2 2 2 2
1 2 255 1 1 1 4 4 4 1 0 0 1 2 2 2
255 2 2 2 1 1 2 4 2 2 2 2 2 4 2 255
1 1 0 1 1 2 0 1 1 1 1 2 2 255 0 0
1 2 2 2 2 2 2 2 1 1 1 2 2 4 2 4
4 4 4 5 6 5 4 0 1 4 5 4 0 0 2 4
255 4 2 2 2 1 1 2 2 4 2 1 1 1 255 2
2 2 2 1 1 2 4 6 6 5 4 1 4 255 2 2
2 4 4 1 0 0 0 2 1 1 1 255 2 2 2 2
2 1 1 1 1 2 2 1 1 2 255 5 5 4 5 5
5 1 1 4 4 4 1 1 0 255 1 0 1 2 2 4
4 4 2 4 2 1 1 255 2 2 4 4 4 1 1 1
1 1 2 4 4 4 255 2 2 1 2 2 2 2 2 0
0 2 2 1 1 255 4 1 1 1 2 4 2 2 2 1
2 2 2 255 2 2 2 2 2 5 5 5 5 4 1 1
2 2 255 2 4 5 2 1 2 4 4 4 4 2 2 2
255 2 4 1 1 1 1 4 1 2 4 2 2 4 4 255
4 4 4 4 4 2 2 2 2 2 2 5 5 6 255 2
2 2 4 2 4 4 5 2 1 1 0 1 255 255 255 255
255 255 255 255 255 255 255 255 255 255 255 255 255 255 255 255
255 255 255 255 255 255 255 255 255 255 255 255 255 255 255 255
255 255 255 255 255 255 255 255 255 255 255 255 255 255 255 255
255 255 255 255 255 255 255 255 255 255 255 255 255 255 255 255
255 255 255 255 255 255 255 255 255 255 255 255 255 255 255 255
255 255 255 255 255 255 255 255 255 255 255 255 255 255 255 255
255 255 255 255 255 255 255 255 255 255 255 255 255 255 255 255
255 255 255 255 255 255 255 255 255 255 255 255 255 255 255 255
255 255 255 255 255 255 255 255 255 255 255 255 255 255 255 255
255 255 255 255 255 255 255 255 255 255 255 255 255 255 255 255
255 255 255 255 255 255 255 255 255 255 255 255 255 255 255 255
255 255 255 255 255 255 255 255 255 255 255 255 255 255 255 255
255 255 255 255 255 255 255 255 255 255 255 255 255 255 255 255
255 255 255 255 255 255 255 255 255 255 255 255 255 255 255 255
255 255 255 255 255 255 255 255 255 255 255 255 255 255 255 255
255 255 255 255 255 255 255 255 255 255 255 255 255 255 255 255
255 255 255 255 255 255 255 255 255 255 255 255 255 255 255 255
255 255 255 255 255 255 255 255 255 255 255 255 255 255 255 255
255 255 255 255 255 255 255 255 255 255 255 255 255 255 255 255
255 255 255 255 255 255 255 255 255 255 255 255 255 255 255 255
255 255 255 255 255 255 255 255 255 255 255 255 255 255 255 255
255 255 255 255 255 255 255 255 255 255 255 255 255 255 255 255
255 255 255 255 255 255 255 255 255 255 255 255 255 255 255 255
255 255 255 255 255 255 255 255 255 255 255 255 255 255 255 255
255 255 255 255 255 255 255 255 255 255 255 255 255 255 255 255
255 255 255 255 255 255 255 255 255 255 255 255 255 255 255 255
255 255 255 255 255 255 255 255 255 255 255 255 255 255 255 255
255 255 255 255 255 255 255 255 1 5 5 2 2 2 2 2
4 2 1 1 1 1 255 5 5 2 2 2 2 2 2 2
1 2 2 1 255 0 4 4 4 4 4 0 1 2 4 1
1 1 2 255 0 1 2 2 0 0 0 2 2 1 1 1
0 255 1 1 1 1 4 4 4 2 2 2 2 2 2 4
255 4 1 0 1 0 0 2 2 2 4 4 4 1 0 255
1 1 1 0 1 1 1 2 2 2 2 2 2 255 2 2
0 1 1 1 1 1 1 1 1 4 4 2 255 1 1 0
0 2 2 5 4 2 2 2 2 2 255 1 1 1 1 1
1 0 1 1 2 2 2 2 2 255 2 2 2 1 1 2
4 4 4 4 2 0 0 0 255 4 4 0 1 1 1 2
2 2 2 2 4 2 255 2 2 4 4 2 2 2 2 2
2 2 2 4 1 255 1 1 1 1 1 1 1 1 1 1
1 2 1 255 1 1 2 4 4 4 1 2 2 2 1 2
2 1 1 1 2 4 4 4 2 2 2 2 2 1 1 1
1 5 1 2 1 2 255 2 2 2 2 1 1 1 1 1
1 2 2 1 255 2 4 1 1 1 1 1 4 4 5 4
1 1 4 255 4 2 2 5 1 2 1 2 1 4 1 1
1 255 4 4 1 5 4 1 1 1 1 2 2 2 2 2
255 2 2 6 6 5 2 1 1 4 4 4 2 1 2 255
2 1 1 2 5 5 4 2 2 4 4 2 2 255 2 2
2 5 4 2 2 2 2 0 1 2 2 2 255 1 1 2
4 4 4 1 1 1 2 2 2 2 4 255 2 1 1 1
1 4 2 1 1 1 1 1 1 255 0 0 0 1 1 2
5 4 4 1 1 1 1 2 255 2 2 2 1 1 1 0
2 2 4 0 2 2 255 4 4 4 1 1 2 2 2 1
2 2 4 1 2 255 4 4 4 4 2 2 2 2 2 2
2 2 5 6 255 4 2 4 2 4 4 2 2 2 4 1
1 1 255 1 5 5 1 1 1 2 2 4 2 1 1 1
0 255 4 5 2 2 2 2 2 2 2 2 2 2 2 255
2 4 4 4 2 2 0 1 1 2 1 1 4 4 255 1
1 1 1 0 0 1 1 1 1 1 1 1 255 1 0 0
1 1 2 2 2 2 4 4 4 4 4 255 2 1 0 1
1 1 2 2 4 5 5 4 0 0 255 1 1 0 0 1
2 4 2 2 1 2 1 2 255 2 2 1 1 1 1 2
1 1 1 1 1 1 1 255 4 4 1 1 2 4 4 5
2 2 2 2 2 255 1 1 1 1 0 1 0 0 1 2
4 4 1 2 255 2 2 1 1 1 2 4 4 2 2 2
1 0 0 255 2 2 0 0 0 1 1 2 2 2 2 4
4 255 2 2 4 2 2 2 2 1 0 0 2 2 4 1
255 1 1 1 1 1 1 1 0 1 1 1 1 1 255 1
0 1 4 4 4 1 4 1 1 0 0 0 0 1 1 4
4 4 2 2 2 2 2 2 1 1 1 1 1 1 2 1
1 255 2 2 2 2 1 1 1 1 1 2 2 4 2 255
2 4 1 2 1 2 1 4 4 4 4 1 2 4 255 4
2 2 5 5 5 2 5 1 2 2 2 4 255 4 4 1
5 5 5 2 2 2 2 2 2 4 4 255 2 1 2 5
2 1 1 1 5 5 2 1 1 1 255 2 1 0 0 4
4 2 1 4 4 4 2 2 255 1 1 2 2 2 2 2
4 2 2 1 2 2 2 255 1 1 1 2 2 4 4 4
4 2 2 2 4 4 255 2 2 1 1 1 2 2 1 1
2 2 2 1 255 1 1 1 1 2 2 5 4 5 4 4
1 2 2 255 1 1 2 2 2 2 1 1 4 4 4 2
1 255 4 4 4 4 2 2 2 2 1 4 4 4 1 1
255 4 4 4 5 5 2 2 2 4 4 4 2 2 4 255
2 2 2 2 1 1 1 2 2 4 5 5 2 255 5 5
4 2 1 2 2 2 4 2 1 0 1 1 255 4 5 4
2 2 2 2 1 0 2 2 2 1 255 1 1 1 2 2
4 5 5 2 2 1 1 4 2 255 1 1 1 2 2 2
2 0 1 1 1 1 1 255 1 0 0 1 1 2 0 2
1 1 2 4 4 5 255 2 1 1 1 1 2 2 4 4
4 4 4 0 0 255 1 0 0 0 2 2 4 2 2 0
1 1 1 255 1 0 0 0 0 0 2 1 1 0 0 1
2 1 255 1 1 1 1 2 4 5 4 2 2 2 2 2
255 2 1 1 1 0 1 0 2 1 2 2 2 1 1 255
2 2 2 0 1 2 4 4 0 0 1 1 1 0 255 1
1 0 0 0 1 1 1 1 1 1 2 2 255 1 1 4
4 4 4 1 0 0 0 2 2 4 2 255 0 1 1 1
1 1 1 1 1 1 1 1 1 255 1 0 0 2 4 4
2 1 1 2 2 2 2 1 1 1 0 4 4 2 2 2
2 2 2 1 1 1 1 1 2 4 4 1 255 1 2 2
2 0 1 1 1 1 2 2 4 4 255 4 4 4 4 4
4 4 5 4 4 4 2 2 4 255 4 1 1 1 1 1
1 1 1 2 2 2 4 255 2 2 2 4 2 2 1 1
1 2 2 2 4 2 255 1 1 2 4 0 1 1 1 2
2 1 1 1 1 255 4 4 4 4 5 5 4 1 2 2
2 2 2 255 1 1 2 2 1 1 2 2 2 2 2 1
1 1 255 1 2 2 2 1 1 4 4 4 0 1 2 2
2 255 2 2 2 2 5 4 2 1 1 2 2 2 2 255
1 0 1 2 2 2 5 5 5 4 4 2 2 2 255 2
2 2 2 2 2 1 1 4 4 4 4 4 255 4 4 4
2 1 2 2 2 2 4 4 4 1 1 255 4 4 5 5
5 5 4 2 4 4 5 5 4 2 255 2 2 2 4 4
1 2 4 4 1 1 2 5 255 5 4 2 1 1 1 0
1 2 2 0 0 1 1 255 1 2 2 5 5 5 4 1
0 2 2 1 1 255 1 1 1 2 2 6 6 6 5 4
4 4 4 2 255 2 2 2 2 2 2 2 1 1 1 1
2 2 255 2 1 0 1 0 0 0 2 1 1 2 2 2
2 255 1 1 1 1 4 5 5 4 4 4 4 4 0 0
255 1 0 0 0 1 2 4 2 0 0 1 1 1 255 1
1 1 2 2 2 5 5 1 0 0 1 1 1 255 1 1
0 1 1 0 0 1 2 2 2 1 1 255 1 0 0 1
1 2 2 2 1 1 1 1 0 0 255 2 1 0 0 0
1 1 1 0 2 2 1 1 0 255 1 1 0 0 1 2
4 1 1 0 1 1 4 255 4 4 4 8 18 29 29 2
0 1 2 2 4 2 255 0 1 0 0 1 1 2 1 1
1 1 1 1 255 0 0 0 2 14 14 10 4 2 2 2
2 1 1 1 1 1 5 4 2 2 1 1 2 0 0 0
0 1 2 2 4 4 2 255 2 2 2 2 1 1 2 6
2 2 1 1 1 255 2 4 4 4 4 24 24 5 5 2
2 2 2 4 255 1 0 1 1 5 5 5 0 1 2 2
2 5 255 2 2 2 2 0 1 1 2 2 2 4 4 5
4 255 1 1 1 1 0 1 1 2 1 1 1 1 1 1
255 4 5 5 21 23 8 8 1 1 2 2 2 1 255 2
2 4 2 2 8 8 8 4 4 5 1 1 1 255 2 2
2 1 1 1 1 0 0 0 4 2 2 2 255 2 2 2
2 6 6 6 5 5 2 2 2 4 255 1 1 2 2 4
5 5 5 5 5 4 4 4 4 255 5 6 8 9 39 39
23 5 4 2 2 2 2 255 2 2 1 4 5 5 2 4
4 4 4 4 4 4 255 5 5 5 6 8 8 8 6 6
6 6 6 4 2 255 2 2 1 2 5 5 5 4 4 1
1 1 5 255 4 2 2 4 4 4 4 4 5 2 2 4
1 1 255 1 1 4 8 12 36 12 4 4 0 0 0 1
255 1 1 1 2 4 6 10 9 5 2 2 4 4 0 255
2 4 4 5 6 6 9 5 4 1 1 1 1 255 1 1
0 0 0 0 2 1 1 1 1 2 1 1 255 1 1 1
4 29 23 23 18 5 4 2 2 2 2 255 0 0 0 0
1 2 8 8 2 0 1 5 4 255 0 1 1 5 5 40
28 20 4 1 0 1 2 1 255 1 1 1 5 1 0 0
1 5 1 1 1 1 255 1 0 0 0 2 6 12 6 4
2 2 2 0 0 255 1 0 2 4 0 0 0 1 2 2
2 2 1 0 255 1 1 1 1 1 1 29 12 2 1 1
1 2 255 4 4 5 39 46 39 46 36 8 2 1 1 4
2 255 1 1 2 4 4 4 5 1 1 0 1 1 1 255
0 0 1 17 25 25 13 5 5 5 5 1 1 1 4 2
2 5 4 2 1 1 1 1 1 0 0 0 1 1 4 4
4 2 255 4 4 4 2 2 28 29 29 1 1 0 0 1
255 2 4 4 8 12 24 24 17 17 2 2 2 4 4 255
2 0 1 1 5 0 0 0 0 0 1 1 2 255 2 4
4 1 0 1 1 1 2 1 2 2 2 2 255 1 1 1
1 0 2 6 6 2 2 1 1 0 1 255 4 5 14 27
28 21 16 8 8 0 0 1 1 255 1 2 4 8 16 16
16 16 13 4 5 2 1 1 255 1 2 2 1 1 0 0
0 0 2 4 4 2 2 255 4 4 5 5 18 31 17 13
6 2 2 1 1 255 2 2 2 2 2 6 8 9 5 5
4 4 2 5 255 5 6 9 39 86 86 63 29 5 2 2
2 4 255 2 2 2 4 5 10 6 6 4 6 5 5 4
4 255 5 5 5 8 14 39 39 10 9 9 6 5 5 2
255 4 4 4 2 4 4 4 4 4 1 0 1 2 255 2
2 2 2 4 4 5 6 5 2 2 4 4 1 255 1 0
8 12 46 39 39 12 6 0 0 0 0 255 0 2 2 6
14 14 16 13 12 4 1 4 4 4 255 4 4 5 5 9
13 14 14 10 4 1 2 1 255 2 2 1 0 1 2 6
2 1 1 0 2 1 1 255 1 1 2 12 29 23 23 18
10 4 2 2 0 1 255 1 1 0 0 1 10 12 10 8
8 8 8 4 255 0 1 5 5 43 52 74 42 9 4 2
4 2 2 255 1 2 5 5 1 1 6 5 5 2 2 1
1 255 0 0 0 0 1 1 2 2 10 2 4 2 2 1
255 0 0 0 4 5 1 0 0 2 6 5 2 1 1 255
1 2 2 2 4 4 29 29 17 2 1 1 2 255 2 5
16 51 75 61 61 43 43 6 1 1 1 1 255 1 1 1
4 8 8 2 0 0 0 0 0 0 255 0 0 2 17 25
25 13 10 10 5 2 1 1 1 4 2 2 5 4 2 2
1 1 1 1 1 2 2 1 2 2 4 2 2 255 4 5
6 28 36 36 67 36 6 0 0 0 1 255 1 2 4 12
32 32 33 24 21 8 5 5 4 4 255 1 0 0 0 5
0 0 0 0 0 0 0 1 255 2 4 4 0 0 1 1
1 2 1 2 5 8 6 255 1 1 0 0 0 5 8 8
6 4 1 2 1 2 255 2 2 14 27 18 18 18 48 28
6 1 1 1 255 1 2 4 8 16 16 27 24 13 2 2
1 1 0 255 2 4 2 1 2 5 1 1 2 5 5 4
2 2 255 2 1 2 18 46 52 48 33 13 4 1 1 1
255 2 2 2 4 5 31 32 32 25 9 2 2 2 4 255
5 6 10 21 80 63 58 51 25 5 2 0 2 255 2 1
4 5 12 31 37 27 6 6 5 2 2 2 255 4 5 5
8 23 40 42 39 10 9 6 5 5 1 255 4 4 4 2
2 6 6 6 4 4 1 1 2 255 2 2 2 4 8 6
14 12 12 2 2 2 2 1 255 1 8 10 14 17 21 21
21 5 4 0 1 4 255 1 2 5 12 20 20 42 20 14
9 1 5 6 4 255 1 2 4 9 13 14 17 18 18 4
1 1 1 255 1 0 0 0 1 13 16 12 6 1 0 1
1 1 255 1 2 8 20 25 13 13 13 10 6 2 2 2
2 255 2 2 1 1 2 13 13 10 10 10 16 8 4 255
4 4 4 8 40 40 67 42 35 12 4 4 1 2 255 4
4 2 1 1 6 17 8 5 1 1 1 0 255 0 0 1
1 1 1 1 0 2 2 4 2 2 2 255 1 1 4 8
8 5 0 0 4 6 2 1 0 1 255 1 2 2 4 4
5 29 29 17 2 2 1 2 255 2 16 23 54 61 32 33
42 43 24 5 5 2 2 255 1 1 1 4 8 8 1 0
0 0 0 0 1 255 1 1 1 8 10 10 4 6 9 6
4 0 1 1 4 1 1 4 4 2 6 1 1 1 5 5
4 1 1 1 2 4 2 1 255 4 5 10 36 82 36 82
33 13 6 0 1 1 255 2 2 8 12 12 12 21 18 17
8 5 5 5 6 255 2 0 0 0 0 0 0 0 0 0
0 0 1 255 2 4 2 1 0 1 1 1 1 0 1 2
2 5 255 2 2 2 1 1 2 6 12 16 16 2 2 1
2 255 2 4 14 27 14 9 9 48 48 12 2 2 2 255
2 2 5 8 16 16 23 13 4 2 2 2 0 0 255 0
2 2 2 5 5 6 14 4 6 2 4 2 4 255 2 2
4 18 52 65 48 43 23 4 1 1 2 255 2 4 5 5
5 42 58 58 37 20 2 2 2 4 255 4 4 6 21 42
40 40 36 25 5 2 2 2 255 1 1 4 5 31 46 46
46 17 9 5 2 2 2 255 1 2 5 20 37 40 43 43
37 8 5 4 1 1 255 4 4 4 4 6 8 6 6 5
5 4 9 8 255 2 1 1 2 14 62 62 59 12 6 2
2 2 2 255 1 8 10 12 9 12 21 21 5 4 4 4
4 255 1 1 5 27 32 12 10 14 14 12 0 1 2 2
255 1 1 5 9 13 17 21 27 23 5 4 4 1 255 1
0 0 0 1 2 16 16 6 2 0 0 1 1 255 0 2
8 17 13 10 9 10 9 5 2 2 2 2 255 2 2 2
1 4 13 23 13 14 14 10 2 2 255 0 1 4 8 25
16 47 47 42 12 4 4 2 1 255 4 4 1 1 1 5
8 8 2 2 0 0 0 255 0 0 1 4 1 1 1 0
1 1 2 1 2 1 255 0 0 1 4 8 13 0 0 0
2 2 1 1 0 255 0 2 4 4 4 5 10 28 4 2
2 1 2 255 1 16 18 24 24 37 42 43 43 40 5 5
2 2 255 1 1 1 1 1 0 0 0 0 0 1 1 1
255 0 1 2 4 4 10 4 1 4 4 4 0 1 0 1
1 1 4 4 2 4 2 1 1 4 4 2 2 2 2 4
4 4 2 255 2 5 14 36 82 58 82 58 13 6 1 1
2 255 2 1 2 5 12 21 39 21 9 9 5 5 2 2
255 2 0 0 0 0 0 0 0 0 0 0 1 1 255 1
2 1 1 0 1 0 0 0 0 2 5 4 4 255 1 2
2 1 0 2 5 6 16 16 2 2 2 1 255 1 5 14
17 8 8 6 25 12 10 2 2 4 255 2 2 5 8 8
8 4 2 0 0 2 2 0 0 255 5 2 2 2 5 14
62 33 8 6 4 2 2 2 255 2 2 2 10 44 65 47
43 6 4 1 1 2 255 1 1 1 5 5 31 42 44 20
10 2 1 1 4 255 4 5 6 10 40 36 40 25 10 5
4 4 2 255 1 0 2 4 31 46 46 46 10 5 4 2
2 2 255 1 2 5 8 37 40 43 37 10 8 6 4 1
1 255 2 2 2 4 9 50 50 31 6 5 4 6 6 255
2 1 1 8 28 67 67 59 16 2 1 1 1 1 255 1
4 9 12 12 20 21 21 5 4 5 4 4 255 2 2 5
12 27 28 28 39 14 5 1 2 1 2 255 1 1 1 6
12 17 21 23 17 5 4 4 4 255 0 0 0 0 0 1
10 16 16 4 1 0 0 0 255 0 2 8 17 18 18 10
10 5 2 1 2 2 2 255 2 2 2 2 2 6 10 10
10 8 2 2 2 255 4 4 4 8 20 20 20 35 12 10
4 4 0 0 255 1 1 1 1 1 5 20 13 5 2 0
0 1 255 1 1 2 6 4 4 2 4 2 1 1 1 2
1 255 1 1 2 10 13 28 0 0 0 2 1 1 1 1
255 0 1 4 10 5 10 10 10 4 2 1 1 2 255 1
1 18 24 24 42 51 54 43 24 5 2 2 2 255 2 1
1 1 0 0 0 0 4 2 2 2 2 255 2 2 2 4
4 8 0 0 4 4 4 0 4 0 2 1 1 4 4 2
2 2 2 2 4 4 2 1 1 1 4 4 4 2 255 2
2 6 14 70 58 81 58 42 1 1 1 4 255 5 1 2
5 5 8 21 21 18 9 4 4 2 4 255 4 2 2 1
1 0 0 0 0 0 1 1 1 255 2 2 2 2 2 2
0 0 0 1 2 2 2 4 255 0 2 2 1 1 2 2
5 2 2 2 2 2 1 255 4 5 17 51 51 25 16 12
5 5 2 1 4 255 4 5 5 8 9 8 4 2 1 2
4 2 1 0 255 6 1 2 1 2 28 62 31 6 4 1
0 2 2 255 2 2 2 6 37 44 43 8 4 4 2 2
2 255 2 1 1 2 4 5 5 4 4 2 2 2 2 4
255 4 5 5 9 36 36 35 18 5 4 4 4 2 255 1
2 2 4 8 37 37 33 10 5 2 2 2 2 255 2 2
4 8 23 40 37 10 8 6 5 4 1 1 255 4 4 4
4 9 50 50 31 10 6 5 5 5 255 4 0 0 0 20
28 59 16 8 2 1 0 1 1 255 1 2 5 9 12 20
20 18 4 2 2 4 4 255 2 1 2 6 27 28 24 16
8 2 1 4 1 1 255 2 1 2 1 6 17 17 17 2
2 2 2 1 255 1 1 1 1 1 1 1 5 4 4 2
2 1 1 255 1 2 5 8 13 18 10 10 5 1 1 0
0 0 255 1 1 1 1 4 6 6 6 4 2 2 2 4
255 1 4 4 4 20 25 20 16 6 1 0 0 1 1 255
0 1 0 0 0 1 2 5 2 2 2 2 4 255 2 1
0 1 2 4 4 4 4 1 1 1 1 1 255 1 1 5
8 8 6 0 0 2 1 1 1 2 2 255 0 0 4 6
5 10 10 10 4 2 0 0 0 255 1 1 2 4 10 37
51 54 43 10 2 2 2 2 255 2 2 2 0 0 0 0
1 1 1 2 4 4 255 2 2 4 4 4 2 1 0 4
2 4 0 2 0 2 2 5 4 4 2 2 2 2 2 4
4 4 2 2 2 4 4 4 5 255 4 4 5 5 10 13
42 42 2 1 0 2 5 255 1 0 0 1 4 8 35 35
20 5 4 4 4 4 255 2 2 4 4 4 0 0 0 0
1 1 1 1 255 1 1 1 2 2 1 0 0 1 5 2
2 2 2 255 0 0 1 0 0 2 2 2 1 1 2 4
2 1 255 1 4 14 40 69 69 32 25 4 4 2 1 2
255 4 4 2 4 2 2 4 1 1 2 4 2 2 2 255
4 2 2 2 2 8 20 8 2 2 1 0 1 2 255 2
4 2 5 5 16 9 2 2 2 2 1 1 255 1 1 1
2 4 4 5 4 1 1 1 2 2 4 255 2 2 2 5
9 35 23 10 4 4 4 4 2 255 2 2 2 2 4 8
10 9 5 5 2 1 2 4 255 5 5 4 4 8 12 12
8 5 6 5 5 1 1 255 6 4 4 4 4 8 8 8
6 5 4 2 2 255 1 0 0 1 6 9 9 2 2 2
2 1 2 1 255 1 1 2 5 12 18 18 4 4 1 1
1 4 255 4 2 1 1 6 24 24 16 5 5 2 4 4
4 255 1 1 1 1 2 6 5 5 1 0 0 1 1 255
2 4 4 4 2 1 1 1 1 1 1 1 1 1 255 1
4 4 2 4 6 6 6 5 2 0 0 0 1 255 2 2
2 2 1 2 4 5 4 4 2 2 1 255 1 4 4 4
2 20 9 6 5 1 0 0 0 0 255 0 0 0 0 0
1 2 2 1 2 2 4 4 255 1 1 1 1 1 1 2
2 4 4 1 1 1 1 255 1 5 6 5 4 0 0 1
2 1 0 1 2 1 255 0 0 0 2 2 5 10 6 4
2 2 2 0 255 1 1 1 1 2 10 18 23 10 0 0
1 2 2 255 2 1 0 2 0 2 4 4 1 1 2 2
4 255 2 2 2 4 4 1 1 4 5 2 1 0 1 1
2 2 2 4 4 2 4 2 2 2 4 4 2 1 2 2
2 2 2 5 255 6 5 5 5 5 8 8 2 1 1 2
2 4 255 2 2 1 2 4 6 8 20 20 4 4 4 4
4 255 4 4 4 4 4 2 2 0 2 1 4 1 2 255
2 2 2 1 1 1 1 1 4 4 1 1 2 4 255 1
1 1 1 2 2 2 2 2 2 2 4 4 2 255 2 4
4 40 40 32 16 5 5 5 2 2 2 255 4 4 2 2
2 0 4 4 4 4 5 2 2 1 255 2 2 2 2 2
4 5 4 2 1 1 1 1 2 255 4 4 2 5 2 6
2 2 2 2 2 0 0 255 1 1 2 2 4 4 4 4
1 1 1 2 2 2 255 1 1 1 4 4 6 5 4 2
4 4 4 1 255 2 2 4 4 4 4 5 5 5 5 2
1 2 4 255 5 5 4 2 4 4 6 5 4 5 5 5
1 5 255 6 6 4 4 4 4 4 4 4 4 4 2 1
255 1 0 1 1 4 4 4 2 2 2 2 2 4 2 255
1 1 2 4 4 5 5 4 2 1 1 1 4 255 2 2
1 1 1 2 4 4 2 2 2 5 4 4 255 1 1 2
1 1 1 2 2 1 0 0 0 1 255 2 4 4 4 2
1 1 1 1 1 1 1 4 1 255 1 1 1 2 2 2
4 5 4 4 2 0 0 1 255 1 2 2 2 4 2 4
4 4 4 4 2 1 255 1 2 2 2 2 0 2 4 4
1 0 1 2 2 255 0 0 0 0 0 1 1 1 0 0
2 4 4 255 1 1 0 0 1 1 1 1 2 4 2 1
1 1 255 4 4 4 4 1 1 1 5 4 2 1 1 2
1 255 1 1 1 2 2 4 4 4 4 4 4 2 2 255
4 2 1 1 1 2 4 6 2 1 0 0 1 2 255 2
1 1 1 0 4 4 4 1 1 0 0 1 255 4 2 0
2 2 2 2 2 2 1 1 2 2 1 1 2 2 4 4
2 2 2 2 2 2 2 2 2 4 4 2 2 2 5 255
5 4 5 4 5 5 5 1 1 1 1 1 4 255 4 4
2 2 2 2 4 2 2 2 4 4 4 4 255 2 1 1
2 2 2 2 1 1 1 2 2 2 255 2 2 1 1 1
1 1 4 4 4 4 1 1 2 255 1 1 1 1 2 1
2 1 2 2 2 4 4 0 255 1 2 1 1 2 5 5
4 2 4 5 2 2 255 1 2 2 2 0 0 0 1 4
2 4 2 2 1 255 1 2 1 1 1 2 4 2 1 1
1 4 4 4 255 4 4 0 5 2 4 1 2 2 5 4
1 0 255 1 1 2 2 4 4 4 4 1 1 1 2 1
1 255 0 0 1 1 4 5 5 5 4 5 4 4 1 255
2 2 2 4 4 4 4 4 4 5 5 4 4 4 255 5
5 2 1 2 1 4 4 4 4 5 5 1 4 255 4 4
4 2 2 2 4 2 1 2 4 4 2 255 1 1 1 4
2 1 1 2 2 2 2 2 2 2 255 2 2 2 4 4
4 4 4 1 1 1 2 2 255 2 2 2 1 1 2 2
2 2 2 2 2 4 4 255 1 1 2 2 0 0 2 2
2 0 0 0 1 255 4 4 4 4 2 1 1 0 1 1
1 1 0 0 255 1 1 0 1 1 1 4 2 4 4 4
2 0 1 255 1 2 2 2 1 1 2 4 4 4 4 2
1 255 2 2 2 1 0 0 0 0 0 1 0 2 2 0
255 0 0 0 0 0 2 2 2 1 2 2 4 4 255 2
2 1 1 1 4 2 4 4 4 2 1 0 0 255 1 2
2 2 2 4 1 5 4 2 1 2 2 2 255 1 1 2
1 2 2 4 2 4 1 4 1 0 255 1 1 1 0 0
1 1 2 2 1 1 0 1 1 255 1 1 2 2 1 4
4 4 1 1 0 1 1 255 2 0 0 2 1 0 0 2
1 1 1 2 1 1 1 2 6 4 4 2 2 2 2 2
2 2 2 2 4 2 2 0 1 5 255 2 2 2 4 4
4 2 1 1 1 1 1 1 255 2 2 4 2 2 2 2
2 1 2 2 4 4 4 255 0 0 0 1 2 2 2 1
0 0 2 2 2 255 2 2 2 1 0 0 4 4 4 2
1 4 4 4 255 4 1 1 1 2 1 1 0 2 4 4
4 2 2 255 1 1 1 1 1 2 2 5 2 2 2 2
2 255 1 1 1 1 0 0 0 2 4 2 4 4 2 0
255 0 1 1 1 1 1 2 4 2 1 4 5 5 4 255
4 1 0 2 2 2 2 2 2 5 5 1 1 255 1 1
1 1 2 4 2 2 2 4 4 5 1 0 255 0 1 4
4 4 4 4 4 4 4 2 2 2 255 2 2 2 4 4
2 2 2 4 5 4 4 4 4 255 5 5 2 1 2 1
4 4 4 4 4 2 2 5 255 4 1 4 2 2 2 2
1 1 1 1 5 4 255 1 2 2 4 2 4 4 4 2
2 2 2 5 4 255 2 2 2 4 1 4 5 5 2 1
1 2 2 255 2 2 2 1 1 2 2 2 2 2 2 2
2 2 255 1 2 5 4 1 0 1 2 2 0 1 0 1
255 2 0 0 2 2 1 1 0 1 1 1 1 1 1 255
1 1 1 1 1 1 1 1 2 4 4 0 0 0 255 1
2 2 2 2 2 2 2 2 2 4 2 1 255 2 1 1
1 1 0 0 1 1 2 2 2 2 2 255 0 1 0 0
0 2 4 2 2 2 2 4 4 255 6 2 1 1 4 5
4 4 4 4 2 2 1 1 255 1 1 1 2 2 4 2
4 4 4 2 2 2 2 255 4 4 2 2 2 2 2 2
4 2 2 1 0 255 2 2 1 0 0 1 1 1 2 2
1 1 1 1 255 1 1 1 1 0 1 1 1 0 1 1
1 2 255 2 0 0 1 1 2 0 0 0 0 1 4 4
1 1 1 6 4 4 2 2 2 2 2 2 2 2 2 2
2 2 0 1 1 255 1 2 2 2 2 2 1 2 1 1
0 1 1 255 2 4 4 2 2 2 2 2 2 2 4 5
4 4 255 0 0 0 1 2 2 2 2 1 0 2 2 1
255 0 1 1 1 1 2 4 4 2 2 1 4 4 4 255
4 2 2 1 2 4 4 4 4 4 4 4 2 0 255 1
1 1 2 2 4 5 5 2 2 2 2 2 255 1 1 1
1 1 1 2 2 1 1 2 4 4 1 255 0 1 1 1
1 1 1 1 1 1 2 4 5 4 255 2 2 1 1 2
2 2 2 1 4 1 4 1 255 1 1 1 1 2 4 4
2 2 2 4 5 4 2 255 2 4 4 4 4 4 4 4
4 5 4 2 2 255 2 1 1 1 2 2 2 2 4 5
4 4 4 4 255 2 2 5 2 4 2 4 4 4 5 2
2 1 2 255 2 2 2 1 1 2 2 2 1 1 2 5
4 255 255 255 255 255 255 255 255 255 255 255 255 255 255 255
255 255 255 255 255 255 255 255 255 255 255 255 255 255 255 255
255 255 255 255 255 255 255 255 255 255 255 255 255 255 255 255
255 255 255 255 255 255 255 255 255 255 255 255 255 255 255 255
255 255 255 255 255 255 255 255 255 255 255 255 255 255 255 255
255 255 255 255 255 255 255 255 255 255 255 255 255 255 255 255
255 255 255 255 255 255 255 255 255 255 255 255 255 255 255 255
255 255 255 255 255 255 255 255 255 255 255 255 255 255 255 255
255 255 255 255 255 255 255 255 255 255 255 255 255 255 255 255
255 255 255 255 255 255 255 255 255 255 255 255 255 255 255 255
255 255 255 255 255 255 255 255 255 255 255 255 255 255 255 255
255 255 255 255 255 255 255 255 255 255 255 255 255 255 255 255
255 255 255 255 255 255 255 255 255 255 255 255 255 255 255 255
255 255 255 255 255 255 255 255 255 255 255 255 255 255 255 255
255 255 255 255 255 255 255 255 255 255 255 255 255 255 255 255
255 255 255 255 255 255 255 255 255 255 255 255 255 255 255 255
255 255 255 255 255 255 255 255 255 255 255 255 255 255 255 255
255 255 255 255 255 255 255 255 255 255 255 255 255 255 255 255
255 255 255 255 255 255 255 255 255 255 255 255 255 255 255 255
255 255 255 255 255 255 255 255 255 255 255 255 255 255 255 255
255 255 255 255 255 255 255 255 255 255 255 255 255 255 255 255
255 255 255 255 255 255 255 255 255 255 255 255 255 255 255 255
255 255 255 255 255 255 255 255 255 255 255 255 255 255 255 255
255 255 255 255 255 255 255 255 255 255 255 255 255 255 255 255
255 255 255 255 255 255 255 255 255 255 255 255 255 255 255 255
255 255 255 255 255 255 255 255 255 255 255 255 255 255 255 255
255 255 255 255 255 255 255 255 255 255 255 255 255 255 255 255
255 255 255 255 255 255 255 255 255 255 255 255 255 1 1 1
2 4 4 1 0 1 4 4 4 4 4 255 0 0 1 1
2 2 2 2 1 1 1 1 2 255 2 2 0 1 0 2
2 0 2 0 2 2 2 1 255 1 1 5 4 5 1 4
4 2 1 1 1 4 255 4 1 1 1 1 4 4 4 1
1 1 1 4 4 255 2 2 1 1 1 1 1 2 4 4
2 2 2 2 255 2 1 1 2 2 2 2 1 1 1 0
0 1 255 2 1 1 1 1 1 1 1 1 1 2 2 2
2 255 4 5 1 1 1 2 5 5 2 4 2 2 2 255
6 1 1 1 2 4 4 1 0 0 2 2 2 2 255 2
1 1 0 1 1 2 2 4 4 4 4 2 4 255 2 1
0 0 0 0 1 1 1 1 1 2 2 255 2 2 4 1
1 0 1 1 4 4 4 1 2 2 255 2 2 1 2 2
2 1 1 1 1 2 2 2 255 2 2 2 1 1 1 0
1 1 1 1 1 2 2 1 0 0 5 5 2 2 4 4
1 1 1 2 2 4 2 2 1 0 0 255 1 1 1 1
1 1 1 1 1 1 1 2 4 255 4 1 2 1 2 2
2 2 1 4 4 5 1 1 255 0 0 2 2 2 1 2
2 4 4 1 1 1 255 4 4 4 2 4 4 4 2 1
1 1 2 2 4 255 4 4 2 2 1 2 4 4 4 4
4 2 2 2 255 4 1 2 2 2 2 5 2 2 2 2
2 4 255 4 1 0 1 4 4 2 2 2 4 2 2 1
1 255 1 1 2 2 1 1 1 2 2 1 2 1 4 4
255 2 2 2 2 4 4 1 1 1 2 2 4 2 255 1
1 2 2 2 5 4 4 2 4 2 2 2 2 255 1 2
1 2 2 2 2 2 4 5 2 4 2 255 2 4 1 1
1 1 2 2 2 4 4 4 4 2 255 1 2 5 5 5
4 1 4 5 5 4 4 4 4 255 1 2 4 4 1 1
2 2 2 0 1 0 1 255 4 1 1 1 1 0 1 1
1 2 4 4 2 2 255 2 0 1 0 2 2 2 1 1
1 2 2 2 255 2 4 1 1 0 0 0 0 0 0 4
4 4 1 255 1 1 1 1 2 4 5 5 4 1 0 1
4 255 4 2 2 1 0 1 4 4 1 0 1 1 4 4
255 2 2 1 1 1 2 2 2 2 2 2 2 2 2 255
2 1 0 1 2 2 2 1 1 1 4 0 0 255 2 1
1 1 1 1 2 2 1 1 1 2 2 2 255 5 5 1
1 2 4 4 2 0 1 2 4 2 255 2 1 1 1 1
2 4 1 0 0 1 2 1 2 255 4 1 1 0 1 1
2 1 4 4 4 4 2 2 255 1 1 0 0 0 1 2
1 0 0 1 2 2 255 2 1 0 0 1 1 2 2 4
1 1 1 2 2 255 2 2 2 2 4 5 5 4 4 1
1 1 2 255 2 2 2 2 1 2 4 4 2 1 1 1
2 4 4 1 0 5 5 2 2 4 5 4 5 2 2 2
2 1 1 2 2 4 255 1 1 1 0 0 1 1 1 1
1 4 2 4 255 4 1 2 1 2 4 4 4 2 4 4
4 2 2 255 2 2 2 2 1 2 2 4 4 4 1 2
1 255 4 4 4 2 1 1 5 2 2 2 2 5 5 5
255 4 4 4 2 2 2 4 4 4 4 2 2 2 4 255
4 2 2 2 2 2 4 2 2 2 4 2 4 255 4 1
0 0 1 4 2 2 1 4 4 4 1 1 255 1 2 4
4 2 4 5 5 5 2 2 2 4 5 255 4 4 4 4
4 4 1 1 1 1 1 2 2 255 1 1 2 4 6 6
8 5 4 4 2 1 1 1 255 1 2 2 2 2 2 2
4 4 2 1 4 2 255 2 4 2 2 2 1 0 1 1
2 4 4 2 1 255 1 4 5 5 5 2 1 1 5 5
4 5 5 4 255 1 1 2 5 5 2 6 6 5 2 1
0 1 255 1 0 1 2 2 2 2 2 2 2 2 2 2
2 255 2 2 1 0 1 2 2 2 1 1 2 2 2 255
2 2 2 1 0 4 1 1 1 4 4 4 4 4 255 1
1 1 1 14 14 8 6 4 1 0 1 4 255 2 2 1
0 0 0 0 0 0 0 4 5 5 4 255 2 2 2 2
2 5 6 4 2 2 2 2 2 1 255 1 2 0 0 2
2 5 2 1 1 1 1 1 255 1 1 2 1 1 2 4
4 1 1 1 2 2 2 255 1 0 1 1 4 2 1 0
0 1 1 2 2 255 2 1 1 0 1 4 4 4 4 5
5 4 1 1 255 2 2 1 0 1 1 2 2 4 4 2
2 1 0 255 1 1 1 1 2 2 4 1 1 0 1 2
4 255 2 1 2 2 2 2 2 2 2 1 1 2 2 2
255 2 2 2 4 6 6 6 6 4 1 1 1 0 255 1
2 2 6 6 6 4 4 2 2 2 2 4 4 6 6 0
5 5 5 4 4 5 5 13 10 5 4 4 2 2 2 2
4 255 2 1 1 0 0 0 0 2 2 1 1 1 2 255
5 4 4 6 8 9 25 25 6 4 4 5 4 4 255 1
2 2 2 1 2 4 5 4 5 1 4 1 255 2 4 4
4 4 5 6 2 2 2 2 2 2 4 255 5 4 4 4
4 1 1 4 4 4 2 4 4 4 255 4 4 2 2 4
4 4 2 2 2 2 2 4 255 4 2 1 1 5 5 5
6 2 4 4 4 4 4 255 2 4 5 8 165 165 20 14
10 4 4 2 4 5 255 5 4 4 4 5 5 5 2 1
1 2 2 1 255 1 2 2 4 8 24 24 18 9 4 4
1 1 1 255 1 1 1 4 4 8 6 6 4 2 2 2
2 255 2 2 2 2 2 1 0 1 1 1 2 4 2 2
255 1 2 4 5 6 9 9 5 4 4 2 5 5 5 255
1 1 2 6 9 20 25 20 12 2 2 2 4 255 1 0
1 1 1 12 12 12 5 2 2 2 2 2 255 2 2 2
0 0 2 5 2 1 0 2 4 5 255 4 2 4 1 2
2 2 1 1 1 4 4 4 4 255 1 1 1 2 105 161
210 161 9 4 0 4 4 255 2 2 0 0 0 1 0 0
0 1 4 5 5 4 255 2 1 1 2 5 8 13 17 8
8 4 2 2 1 255 1 2 1 0 2 5 40 5 5 1
1 1 1 255 1 0 2 1 4 5 10 18 2 4 2 4
2 2 255 0 0 1 1 4 4 2 2 2 1 1 1 2
255 0 0 1 1 1 4 35 35 8 5 2 2 1 1 255
2 0 0 0 1 20 20 23 23 5 2 1 0 0 255 1
2 2 4 5 5 6 2 2 1 1 2 2 255 1 1 1
2 10 14 13 13 8 4 4 5 4 2 255 2 2 2 12
42 84 105 46 25 8 1 1 1 255 1 1 2 6 12 28
28 24 4 4 2 1 2 4 6 6 2 5 6 6 6 4
10 31 75 75 99 99 5 4 2 1 2 5 255 5 1 0
0 0 0 0 4 2 2 2 1 2 255 4 4 6 36 51
78 78 73 25 4 4 5 5 2 255 1 2 1 1 1 2
4 5 5 5 1 2 2 255 2 4 4 4 8 13 8 2
2 2 2 2 2 4 255 5 4 4 4 4 1 1 1 2
2 2 2 1 2 255 4 4 4 4 31 31 9 8 8 2
2 2 2 255 2 2 5 12 14 12 4 4 4 5 4 4
1 4 255 4 4 8 165 217 166 166 135 20 5 4 2 4
5 255 4 4 4 5 8 8 6 4 2 1 2 1 1 255
2 2 4 6 43 43 43 43 24 9 5 2 1 1 255 2
2 4 14 40 40 40 21 6 2 2 2 4 255 2 2 2
2 1 2 0 2 1 1 2 2 2 4 255 4 2 2 4
9 35 39 31 20 2 2 2 2 4 255 2 1 1 9 18
46 55 33 25 5 2 2 4 255 0 0 1 5 5 12 12
21 12 4 2 1 1 1 255 2 2 2 0 0 2 13 5
4 0 2 2 2 255 4 2 4 4 4 4 2 1 1 1
1 2 5 4 255 1 1 1 105 210 226 226 255 146 9 4
4 2 255 1 1 0 0 0 1 2 1 1 4 4 4 2
1 255 0 0 1 2 8 39 58 48 20 8 5 2 2 1
255 1 2 2 2 4 35 54 78 13 2 1 1 1 255 0
0 1 4 5 18 18 23 14 5 4 4 4 2 255 1 0
1 1 2 2 2 4 4 4 1 1 1 255 0 0 0 1
43 63 73 43 36 5 2 2 2 1 255 2 2 2 4 17
20 28 28 32 32 2 1 0 0 255 2 2 4 5 12 13
14 9 8 2 2 2 1 255 1 1 2 10 16 24 24 16
16 10 9 5 4 2 255 4 4 12 42 89 105 105 54 42
8 5 4 1 255 1 1 6 13 23 28 33 28 24 4 2
1 2 2 2 2 2 2 4 6 6 8 31 130 130 138 122
122 73 5 5 1 1 1 255 5 2 2 2 0 4 8 8
6 2 2 2 2 255 5 8 36 37 51 78 78 80 73 13
5 5 5 1 255 1 2 2 2 1 2 2 5 2 4 2
4 2 255 1 2 5 6 13 14 14 5 2 2 2 2 1
4 255 5 4 4 2 2 2 1 1 1 1 1 2 0 1
255 4 4 4 8 31 31 8 8 8 4 2 2 2 255 2
2 5 14 14 17 24 24 24 13 5 4 1 1 255 4 4
101 217 217 179 179 170 150 20 5 2 1 1 255 2 2 4
14 14 8 6 5 5 2 4 1 1 255 4 4 6 32 47
62 75 62 47 20 8 4 2 1 255 1 1 2 40 52 42
40 40 21 4 2 2 4 255 2 2 2 2 1 2 2 4
5 5 5 1 4 4 255 2 2 4 6 35 65 101 108 39
17 2 2 1 4 255 2 2 2 13 29 36 46 55 25 12
5 2 5 255 1 0 1 5 5 24 12 25 25 25 2 1
1 1 255 1 1 2 1 4 4 8 5 2 1 2 2 2
255 5 5 4 4 4 1 1 1 1 1 1 2 4 4 255
2 5 25 183 226 242 255 255 255 146 6 2 2 255 2 2
0 0 1 2 4 4 4 5 4 4 2 2 255 0 0 0
8 42 54 67 74 43 18 5 2 1 1 255 1 1 1 1
4 25 33 77 27 5 4 2 1 255 0 2 1 6 12 23
23 32 23 12 4 2 4 4 255 1 1 1 1 0 2 2
2 2 1 1 1 1 255 0 0 0 4 44 70 93 93 36
32 2 1 2 2 255 1 2 2 2 17 17 20 23 28 36
18 1 1 2 255 2 2 4 5 37 40 42 43 14 8 4
2 0 255 0 2 10 16 31 43 42 39 16 12 8 5 1
2 255 4 4 23 84 105 89 88 54 48 28 2 1 1 255
1 4 5 23 29 51 46 33 27 16 2 2 2 4 2 2
1 2 2 4 4 5 66 130 130 139 122 124 92 35 4 1
2 1 255 4 4 2 1 0 4 8 8 6 4 2 2 2
255 4 5 37 52 51 51 47 36 36 27 8 5 5 4 255
2 2 2 2 2 5 2 2 2 4 4 2 2 255 1 4
5 6 21 25 14 5 2 4 4 2 2 2 255 4 4 1
2 2 4 4 2 2 2 2 2 2 4 255 2 2 5 31
43 31 20 17 8 4 2 2 2 255 2 5 18 32 32 24
17 14 14 6 4 2 1 1 255 4 50 85 145 166 166 173
170 149 96 10 5 1 1 255 1 2 5 14 8 8 8 8
5 2 2 1 1 255 2 2 5 43 48 48 74 74 47 20
9 6 4 2 255 1 2 5 42 52 42 37 40 37 8 1
2 4 255 2 2 1 1 0 0 0 2 5 5 5 4 4
5 255 4 4 4 20 58 61 47 46 39 23 4 1 1 1
255 2 2 6 17 36 36 46 48 48 25 8 5 4 255 2
1 5 5 29 40 33 33 25 10 2 1 1 1 255 1 1
2 1 4 1 5 5 5 2 2 2 2 255 2 2 2 2
4 1 4 4 2 2 2 4 4 5 255 5 6 25 192 237
226 195 195 227 198 36 2 2 255 2 1 0 0 0 2 4
5 5 5 5 4 1 1 255 0 1 2 16 51 67 74 82
74 32 5 2 2 1 255 1 1 1 1 14 25 25 33 25
12 4 2 4 255 0 1 2 8 23 35 14 14 14 13 5
2 1 0 255 1 1 1 1 4 2 2 2 2 2 1 1
1 255 0 0 1 4 44 73 93 93 46 32 2 2 2 2
255 2 2 2 4 4 9 12 24 39 48 18 2 2 2 255
2 2 2 12 37 43 48 59 43 12 4 2 0 255 0 1
5 31 43 44 42 42 33 16 9 2 1 1 255 4 5 23
112 112 58 50 42 42 14 4 1 1 255 1 5 9 24 29
40 27 27 27 16 2 2 2 4 1 1 1 2 2 2 4
9 66 132 132 122 92 122 92 73 6 2 2 1 255 1 1
2 0 0 0 0 0 2 0 1 1 2 255 5 6 37 62
52 62 47 36 36 31 13 6 5 4 255 2 2 2 4 4
2 2 1 1 2 5 4 1 255 0 2 0 6 9 8 14
8 6 5 6 2 2 2 255 4 1 1 1 4 5 5 5
4 4 4 4 4 4 255 0 2 8 28 28 25 17 8 2
2 2 2 2 255 2 5 5 18 32 24 24 18 14 8 4
4 6 1 255 4 50 101 145 132 132 115 149 149 96 10 5
1 1 255 2 4 9 9 5 5 9 10 8 6 1 1 1
255 2 5 6 32 47 47 71 71 59 42 17 6 6 2 255
2 2 5 35 35 20 20 40 37 8 1 2 5 255 5 2
1 1 1 2 2 2 5 5 4 4 4 4 255 2 4 6
20 61 69 67 47 46 23 14 4 4 4 255 1 2 5 13
40 50 69 52 73 51 10 5 4 255 4 1 4 5 33 52
52 33 33 28 9 2 2 2 255 2 1 2 2 4 4 2
2 2 4 4 4 2 255 2 2 2 2 2 6 8 5 4
2 2 4 4 5 255 5 6 25 170 237 237 237 255 227 227
36 0 0 255 2 1 0 0 0 2 4 5 8 5 5 4
1 2 255 2 1 1 16 55 55 67 82 77 32 5 2 1
1 255 0 0 0 1 14 16 16 12 12 5 0 0 0 255
0 1 2 5 23 52 35 35 23 13 4 4 1 0 255 1
1 1 4 4 5 2 1 2 1 1 1 1 255 2 4 1
4 42 70 75 75 37 2 1 1 2 2 255 0 1 1 2
4 6 6 12 24 18 1 1 1 2 255 2 2 4 12 37
37 43 43 31 9 1 1 0 255 0 0 5 31 42 39 39
39 35 16 5 2 1 1 255 2 4 17 52 52 52 50 61
42 14 2 1 0 255 1 4 5 24 40 42 29 27 27 18
2 2 2 4 1 1 1 2 4 2 4 5 13 109 109 66
66 81 81 77 6 2 2 1 255 1 1 1 0 0 0 0
0 0 0 1 1 2 255 4 5 52 66 66 63 63 44 35
31 8 4 5 5 255 4 2 5 5 6 6 2 2 1 1
4 4 2 255 2 2 0 4 9 9 9 9 6 4 4 4
2 2 255 4 1 0 0 4 5 5 5 4 4 4 4 4
4 255 0 2 5 32 42 28 20 17 8 2 2 2 1 255
2 2 5 29 37 32 14 18 18 8 4 4 4 4 255 1
18 65 132 116 116 109 115 109 96 16 5 4 2 255 2 5
5 5 5 9 9 10 2 4 1 2 1 255 4 5 6 31
47 47 47 71 59 42 17 6 2 2 255 1 1 1 27 28
42 42 42 23 2 1 4 4 255 2 2 1 1 1 2 2
4 6 6 6 4 4 4 255 2 4 4 4 55 58 58 37
24 20 2 4 5 5 255 1 1 4 5 40 50 73 55 73
51 25 5 4 255 4 1 4 4 24 24 17 17 17 12 4
1 2 2 255 2 2 2 2 4 4 4 10 5 5 4 4
2 255 2 2 2 2 4 12 13 9 4 2 0 0 4 5
255 0 0 6 145 237 255 255 255 198 168 8 0 0 255 1
1 1 0 1 1 5 5 5 5 1 2 1 2 255 2 0
2 2 16 40 40 77 33 6 5 1 2 4 255 1 0 0
0 10 10 5 6 2 5 1 1 1 255 0 0 0 2 52
69 69 65 13 5 4 4 2 0 255 1 1 4 4 4 5
4 2 2 2 2 1 1 255 2 4 1 2 6 75 75 75
37 2 1 2 2 2 255 0 0 0 1 4 6 10 10 10
5 1 1 2 4 255 2 2 2 5 12 32 37 43 12 5
1 0 0 255 0 0 1 6 24 33 33 33 33 10 2 1
1 0 255 1 4 8 42 52 58 61 44 17 4 0 1 0
255 0 1 4 12 27 29 27 17 16 12 4 2 1 1 1
1 1 4 4 1 2 5 12 101 109 66 66 66 80 14 5
1 2 1 255 1 1 1 1 0 0 0 0 0 0 1 2
2 255 4 5 36 71 71 67 63 44 29 31 8 2 2 4
255 5 4 4 4 4 4 2 2 1 1 1 2 2 255 2
2 1 2 6 17 20 20 25 9 6 6 2 2 255 2 0
0 0 2 4 4 2 0 0 4 4 4 4 255 1 1 1
5 8 12 28 29 9 4 2 4 2 255 1 2 4 12 35
21 21 52 31 8 5 4 4 1 255 1 4 18 166 145 132
78 105 101 89 9 5 4 2 255 2 5 6 5 4 9 4
4 2 2 1 1 1 255 5 6 6 17 28 28 28 59 54
42 10 6 2 2 255 2 1 0 4 13 27 42 42 4 4
4 4 4 255 2 1 2 4 4 4 4 6 6 6 6 4
4 2 255 4 4 4 2 4 23 24 23 20 9 2 2 2
4 255 2 4 2 4 5 20 42 50 52 25 5 4 4 255
2 1 4 4 4 10 10 10 12 8 2 2 4 5 255 2
2 2 6 9 14 16 9 4 4 4 5 4 255 2 2 2
2 4 6 13 6 2 0 0 0 2 1 255 0 0 0 8
145 218 255 193 168 25 1 0 0 255 1 1 1 1 1 1
5 4 4 1 0 1 1 2 255 2 1 1 2 6 14 24
29 20 5 4 1 1 4 255 1 0 0 0 2 4 4 5
1 4 1 1 0 255 0 0 0 1 2 52 52 65 2 4
2 4 2 1 255 1 2 2 2 2 4 5 2 2 0 1
1 1 255 2 2 1 1 2 6 24 37 12 2 1 1 1
1 255 0 0 1 2 4 4 4 5 5 2 0 1 1 2
255 4 2 1 2 4 5 31 13 5 1 0 0 0 255 1
1 1 6 9 23 33 33 9 4 1 1 4 4 255 0 0
2 8 37 44 44 35 4 1 1 1 0 255 0 1 1 4
12 17 17 12 12 4 4 4 2 4 1 2 2 4 5 4
2 2 5 12 101 59 59 59 21 4 4 1 1 1 255 1
1 1 1 1 1 2 0 0 0 1 4 4 255 4 4 13
36 67 67 111 44 29 5 2 2 2 4 255 5 2 2 2
2 4 4 4 2 1 1 1 2 255 2 2 2 2 5 6
9 17 20 9 5 6 6 2 255 1 1 0 2 2 5 2
2 1 1 4 4 4 4 255 1 1 1 0 4 5 8 5
5 4 4 4 1 255 0 1 2 12 28 35 35 62 10 5
4 4 4 1 255 1 2 5 169 169 138 78 97 51 9 8
5 4 2 255 2 4 2 4 4 4 2 2 1 2 0 0
0 255 4 4 6 8 17 28 28 33 23 8 6 4 4 2
255 1 1 1 4 2 5 2 4 4 4 4 4 4 255 1
1 4 4 4 4 6 6 4 5 5 2 2 2 255 5 4
4 2 2 4 8 10 6 2 2 2 2 4 255 4 4 2
2 2 5 8 10 10 8 4 4 4 255 2 1 4 4 4
4 0 8 5 2 1 0 1 4 255 2 2 2 4 5 4
5 4 4 4 6 6 5 255 2 2 2 2 2 4 4 6
4 0 0 0 2 1 255 1 1 1 2 8 8 31 35 25
8 0 0 1 255 1 0 1 1 0 0 0 0 0 0 0
0 0 2 255 2 1 1 1 2 6 6 6 4 2 4 1
1 4 255 2 1 1 0 1 1 1 1 1 1 1 1 1
255 1 2 0 1 1 2 4 4 0 0 2 4 2 2 255
0 1 1 2 2 1 2 2 2 1 1 1 1 255 2 2
1 0 1 1 5 5 4 4 1 2 1 1 255 1 5 5
4 4 1 4 5 4 2 1 1 1 2 255 4 1 1 0
1 4 5 4 2 1 0 1 0 255 1 2 1 2 5 5
5 4 4 2 2 1 4 4 255 0 0 0 4 10 23 23
2 1 0 0 0 0 255 1 1 1 1 1 1 5 5 4
4 4 4 2 2 2 2 2 5 5 4 4 2 2 2 2
8 18 14 4 4 4 4 4 4 255 1 1 1 1 1 2
6 2 2 1 1 2 4 255 4 4 9 13 36 44 36 27
5 5 5 4 2 2 255 2 1 1 0 2 2 2 2 2
1 1 1 2 255 4 4 4 4 5 5 5 4 4 1 4
6 6 6 255 1 2 4 2 1 2 2 2 2 2 4 4
4 2 255 2 1 1 0 4 4 4 4 2 4 2 4 4
255 0 1 1 2 12 21 10 6 4 1 4 4 4 1 255
2 1 2 1 78 78 51 10 6 4 6 4 4 2 255 1
2 4 4 4 4 4 1 4 2 2 0 0 255 4 4 6
8 9 10 8 8 6 6 6 4 4 4 255 2 2 2 4
2 1 1 2 2 4 4 4 2 255 1 1 4 4 4 4
4 4 2 4 4 4 2 4 255 5 5 4 2 2 1 5
5 2 2 2 2 1 2 255 4 4 4 1 1 1 5 2
4 4 4 4 4 255 2 2 4 4 2 1 0 4 4 5
2 0 2 2 255 4 2 2 2 5 5 5 2 1 1 2
5 5 255 2 2 2 2 2 2 4 4 4 2 4 2 2
2 255 4 4 2 4 2 4 5 5 5 5 5 1 1 255
1 0 1 0 0 0 1 1 0 0 0 0 0 1 255 2
1 1 1 2 2 1 1 0 0 4 4 0 0 255 2 1
1 1 1 1 1 1 1 1 1 1 1 255 1 1 1 1
1 1 2 0 0 0 0 2 2 2 255 1 1 1 1 1
1 1 1 0 2 1 1 1 255 1 1 1 1 4 1 1
2 2 2 1 2 1 2 255 2 5 5 4 2 1 1 5
5 4 1 1 2 2 255 1 1 2 2 4 2 4 2 2
2 1 1 1 255 2 2 1 1 2 2 2 2 4 2 2
2 5 5 255 1 0 0 1 2 4 2 1 0 0 1 1
0 255 1 1 1 0 0 1 2 5 4 4 4 2 2 2
2 2 2 4 4 4 4 2 2 1 0 0 0 2 2 2
2 4 4 5 255 1 1 1 1 1 1 2 1 2 2 2
1 5 255 5 2 5 9 12 5 4 4 4 2 1 2 2
2 255 1 1 2 2 2 2 1 0 1 0 1 1 5 255
6 4 4 4 5 2 2 1 0 0 1 1 2 2 255 2
2 2 2 1 2 2 2 2 2 2 2 2 2 255 2 1
1 1 4 2 1 1 2 2 2 1 1 255 0 1 2 2
2 2 2 1 1 1 1 0 4 5 255 2 1 4 2 4
2 2 2 2 2 1 1 1 0 255 2 2 4 4 4 1
1 1 4 4 2 2 0 255 5 4 4 8 8 9 5 5
5 4 4 4 4 4 255 2 2 4 4 4 1 1 4 4
4 4 4 4 255 2 2 2 4 4 4 4 2 2 2 4
4 4 2 255 4 5 5 4 2 1 1 1 1 1 2 1
1 4 255 4 4 4 1 1 2 5 2 2 2 4 4 2
255 1 1 2 2 1 1 0 2 4 5 4 2 2 2 255
4 4 1 1 4 5 4 2 1 1 1 2 4 255 2 2
4 2 2 2 2 1 4 4 4 4 4 4 255 4 4 4
2 2 2 1 2 2 4 5 5 1 255 1 1 2 2 1
1 1 1 1 1 0 0 0 0 255 2 1 2 2 2 0
0 0 0 0 0 0 0 0 255 2 2 1 0 0 1 1
1 1 1 1 1 2 255 5 2 2 1 1 1 1 0 0
0 0 2 2 1 255 0 0 1 1 1 2 2 2 0 2
0 1 1 255 1 1 1 1 4 4 1 1 1 2 2 2
1 2 255 2 2 2 2 1 1 1 4 4 4 4 2 2
2 255 1 2 5 4 4 2 2 2 2 2 1 1 1 255
2 2 1 1 2 4 2 1 1 1 2 2 4 1 255 1
1 1 1 1 1 1 1 0 0 0 1 1 255 4 4 1
0 0 1 1 1 2 0 4 2 2 1 2 2 1 2 2
4 4 4 2 2 2 0 0 2 2 2 1 2 2 5 255
2 2 1 1 1 1 1 1 5 5 4 1 2 255 5 5
5 5 5 4 4 4 2 1 1 2 2 2 255 2 5 5
4 2 2 0 0 0 1 2 4 5 255 6 4 4 1 1
1 2 1 0 0 1 1 1 2 255 2 5 2 1 1 1
2 2 2 2 2 1 1 1 255 2 1 2 4 4 4 1
1 1 2 2 1 4 255 4 2 2 1 0 0 1 0 1
0 1 1 6 5 255 5 5 4 1 2 2 2 2 2 2
2 1 1 1 255 2 2 4 4 4 2 4 4 4 2 2
2 2 255 5 4 4 4 8 8 5 5 5 4 2 2 2
4 255 2 2 2 4 4 1 1 4 5 2 2 2 2 255
4 2 2 2 4 2 2 4 6 4 5 4 4 2 255 2
4 4 5 5 2 1 0 0 0 1 1 2 2 255 4 2
2 2 2 2 2 2 2 2 2 5 2 255 1 1 1 1
1 1 2 5 4 5 5 5 5 2 255 4 4 2 1 4
4 4 1 1 1 1 2 4 255 2 2 2 5 4 4 4
1 1 1 4 4 2 4 255 4 4 4 4 2 2 2 1
2 2 5 5 5 255 4 4 2 2 2 2 4 4 4 2
1 2 2 4 255 2 2 2 2 0 0 0 0 0 0 0
2 1 4 255 1 2 2 1 0 1 4 4 4 1 2 1
2 255 5 2 2 1 4 4 0 0 255 255 255 255 255 255
255 255 255 255 255 255 255 255 255 255 255 255 255 255 255 255
255 255 255 255 255 255 255 255 255 255 255 255 255 255 255 255
255 255 255 255 255 255 255 255 255 255 255 255 255 255 255 255
255 255 255 255 255 255 255 255 255 255 255 255 255 255 255 255
255 255 255 255 255 255 255 255 255 255 255 255 255 255 255 255
255 255 255 255 255 255 255 255 255 255 255 255 255 255 255 255
255 255 255 255 255 255 255 255 255 1 2 4 4 4 2 2
2 2 1 2 2 2 1 1 2 4 255 2 0 1 1 1
1 1 1 2 2 2 2 2 255 4 4 5 4 4 4 4
4 4 2 1 1 2 2 255 2 2 2 2 2 2 0 0
0 2 4 4 4 255 2 1 1 1 1 1 2 0 0 0
4 4 1 1 255 2 4 1 1 1 1 1 1 2 2 2
2 1 0 255 4 2 2 2 2 2 1 1 1 2 2 4
4 255 2 2 2 4 2 1 255 255 255 255 255 255 255 255
255 255 255 255 255 255 255 255 255 255 255 255 255 255 255 255
255 255 255 255 255 255 255 255 255 255 255 255 255 255 255 255
255 255 255 255 255 255 255 255 255 255 255 255 255 255 255 255
255 255 255 255 255 255 255 255 255 255 255 255 255 255 255 255
255 255 255 255 255 255 255 255 255 255 255 255 255 255 255 255
255 255 255 255 255 255 255 255 255 255 255 255 255 255 255 255
255 255 255 255 255 255 255 255 255 255 255 255 255 255 255 255
255 255 255 255 255 255 255 255 255 255 255 255 255 255 255 255
255 255 255 255 255 255 255 255 255 255 255 255 255 255 255 255
255 255 255 255 255 255 255 255 255 255 255 255 255 255 255 255
255 255 255 255 255 255 255 255 255 255 255 255 255 255 255 255
255 255 255 255 255 255 255 255 255 255 255 255 255 255 255 255
255 255 255 255 255 255 255 255 255 255 255 255 255 255 255 255
255 255 255 255 255 1 2 2 2 1 0 255 0 0 0 2
0 0 1 2 1 0 0 1 0 255 1 1 1 1 4 4
4 1 1 1 2 0 0 0 255 2 2 1 0 0 0 0
1 1 1 1 4 4 4 255 1 2 2 1 1 0 0 0
2 4 2 2 2 255 1 1 1 1 4 2 2 2 2 1
1 1 1 0 255 1 2 4 2 1 1 0 2 4 2 2
1 1 255 5 8 8 1 0 0 0 0 1 1 2 4 2
2 1 1 1 255 255 255 255 255 255 255 255 255 255 255 255
255 255 255 255 255 255 255 255 255 255 255 255 255 255 255 255
255 255 255 255 255 255 255 255 255 255 255 255 255 255 255 255
255 255 255 255 255 255 255 255 255 255 255 255 255 255 255 255
255 255 255 255 255 255 255 255 255 255 255 255 255 255 255 255
255 255 255 255 255 255 255 255 255 255 255 255 255 255 255 255
255 255 255 255 255 255 255 255 255 255 255 255 255 255 255 255
255 255 255 1 1 0 0 1 2 2 2 255 5 5 4 1
0 1 1 1 2 2 2 2 2 2 255 2 2 2 1 1
1 2 2 2 2 4 4 4 255 2 4 4 0 0 4 5
2 2 4 4 4 6 6 255 2 2 2 4 1 1 0 2
2 2 2 2 0 255 2 4 4 4 5 4 4 4 5 5
5 5 5 2 255 4 4 4 4 6 6 6 4 4 2 2
2 2 2 255 1 1 2 5 5 4 2 2 2 2 1 4
6 255 5 4 2 1 1 2 2 2 1 1 1 4 4 4
255 4 2 2 2 4 4 4 2 2 2 2 2 4 255 4
2 0 0 0 1 2 2 2 2 1 2 2 2 255 2 2
1 2 2 4 2 2 2 2 4 4 4 255 0 0 2 1
0 2 2 2 1 2 2 2 4 4 255 2 2 1 0 1
1 2 1 0 0 0 1 1 1 255 0 0 1 1 0 2
2 2 1 2 0 1 1 255 1 2 1 1 1 4 1 1
0 2 2 2 1 2 255 0 0 0 1 0 0 0 1 1
1 1 1 0 255 1 1 1 0 1 0 0 1 1 1 1
0 0 0 255 2 2 1 0 0 0 0 0 1 1 1 1
4 4 255 1 1 1 1 1 1 1 1 1 4 4 4 2
255 2 0 2 1 2 2 2 5 2 2 1 1 1 0 255
2 2 2 1 2 0 0 0 2 2 1 0 0 255 4 4
1 1 0 0 0 0 1 1 1 0 2 2 2 1 1 2
2 4 2 2 2 5 5 5 2 4 4 2 1 1 2 4
255 2 2 2 2 1 1 1 2 2 4 2 4 4 255 4
4 2 4 4 6 5 4 2 2 4 4 2 1 255 1 1
2 2 4 4 4 1 1 1 4 4 4 255 4 1 1 1
1 1 1 1 1 1 2 2 1 0 255 1 1 0 1 2
2 2 1 2 2 2 2 2 2 255 5 5 2 1 1 2
4 4 2 0 2 2 2 255 1 1 1 1 0 0 1 1
1 1 2 2 2 2 255 4 4 4 0 0 1 1 2 2
2 2 2 2 2 255 2 1 1 1 1 0 1 1 2 2
2 4 4 255 2 2 2 2 2 4 2 1 1 2 4 4
5 4 255 0 1 2 4 2 2 1 2 2 2 2 2 2
255 2 2 2 2 4 4 4 4 4 5 4 5 5 2 255
4 4 4 2 4 4 6 4 2 1 1 2 1 2 255 2
1 1 1 5 5 6 1 2 2 4 4 4 255 5 5 2
1 1 2 2 2 0 1 0 2 4 5 255 4 2 2 4
4 5 4 4 2 1 1 2 2 255 2 2 2 2 0 1
1 2 2 2 2 2 4 4 255 2 1 1 1 4 4 4
2 5 4 5 4 4 255 0 0 1 0 0 2 1 1 1
2 2 2 2 4 255 2 1 1 1 1 2 5 4 0 0
0 0 1 1 255 1 0 0 1 4 4 4 2 1 0 0
0 2 255 1 1 0 1 1 4 4 4 2 2 2 2 1
2 255 0 2 2 2 1 0 1 2 2 1 1 1 0 255
1 1 1 0 0 0 4 4 2 1 1 0 0 0 255 1
2 1 1 1 1 1 1 1 1 1 1 1 2 255 1 1
1 1 5 4 5 1 1 2 4 4 4 255 2 2 4 4
4 2 2 1 1 2 2 1 1 1 255 2 2 1 1 1
1 4 1 1 1 0 0 0 255 2 2 0 1 1 2 20
20 4 0 0 0 0 1 1 1 0 2 4 4 2 2 5
5 6 5 5 4 2 1 1 1 1 1 255 2 2 4 4
2 2 2 4 2 4 2 2 2 255 4 4 4 5 6 6
6 4 4 4 4 4 4 2 255 1 1 2 4 4 5 5
2 2 2 2 4 4 255 4 1 1 1 1 2 2 2 1
1 2 2 2 0 255 1 1 0 0 2 2 2 2 1 2
1 1 2 2 255 5 4 1 1 5 6 8 5 5 0 2
2 2 255 1 1 1 1 0 1 1 1 2 2 2 2 2
2 255 2 4 4 2 2 2 2 2 2 2 4 2 2 2
255 2 1 2 4 4 4 4 1 1 1 2 2 2 255 2
2 4 4 4 6 6 2 1 2 4 4 4 0 255 0 2
4 4 10 10 12 8 5 2 2 2 2 255 4 5 5 4
4 4 4 4 4 4 4 2 5 5 255 4 2 2 2 6
8 8 4 1 1 1 2 1 1 255 0 2 2 6 6 8
8 6 5 2 1 1 1 255 4 4 2 1 1 2 2 2
0 1 1 2 1 4 255 4 2 2 2 4 5 5 4 0
1 1 2 2 255 2 2 2 5 5 1 1 2 2 2 2
4 4 4 255 2 1 1 0 2 2 2 1 4 2 5 4
2 255 2 2 2 2 2 2 2 2 2 2 2 2 4 4
255 1 1 4 5 5 10 9 6 5 2 1 1 1 1 255
1 1 2 4 6 6 12 12 1 1 1 0 2 255 1 1
0 1 1 5 13 13 2 2 2 2 1 2 255 2 2 2
2 2 1 4 2 1 1 1 4 1 255 2 2 1 0 0
55 80 82 24 5 2 0 1 1 255 1 1 1 1 6 8
14 14 6 4 1 1 1 1 255 1 1 1 5 10 10 10
5 2 4 4 4 4 255 2 2 4 5 5 6 6 1 0
0 1 1 2 1 255 1 2 4 2 4 4 8 8 1 0
0 0 0 255 2 2 1 1 2 47 84 73 46 0 0 0
0 0 0 0 0 4 5 4 5 2 4 4 6 8 8 4
4 1 1 1 2 1 255 2 2 4 4 4 2 2 5 2
4 2 4 2 255 1 4 4 5 6 8 8 5 5 4 2
4 5 5 255 1 1 4 5 12 14 14 8 8 2 2 2
4 255 4 1 1 1 1 58 82 88 85 1 1 1 1 1
255 1 1 0 1 2 4 2 4 2 4 2 2 1 2 255
4 2 2 2 8 13 10 8 8 0 1 2 2 255 1 1
1 1 5 8 14 14 5 2 2 2 2 2 255 1 1 2
5 5 14 10 4 5 5 4 1 1 2 255 4 4 4 14
14 13 13 9 2 1 2 1 2 255 2 2 6 16 43 67
88 88 13 4 4 4 4 0 255 1 2 4 10 39 51 51
50 13 5 1 1 1 255 2 2 4 4 6 4 6 5 5
5 4 2 2 2 255 1 2 4 4 23 39 39 24 2 1
1 2 2 2 255 2 1 2 8 8 10 8 6 5 4 4
1 1 255 1 1 1 1 2 6 5 4 1 1 1 2 1
2 255 2 2 2 4 4 4 4 4 0 0 1 1 1 255
2 1 1 5 9 65 65 36 13 2 5 4 4 4 255 2
1 0 0 0 0 0 0 1 1 1 1 0 255 2 2 4
2 5 2 2 5 5 4 2 2 0 1 255 1 1 4 6
10 21 33 33 9 5 2 2 1 2 255 2 1 4 10 18
17 16 16 16 4 4 2 4 255 1 1 1 2 5 23 23
23 4 2 2 2 1 2 255 1 1 2 6 6 6 6 4
4 2 0 4 2 255 2 4 6 4 67 82 107 107 107 86
4 1 1 1 255 1 1 2 8 12 46 29 29 14 6 4
1 1 1 255 1 1 1 9 47 69 81 81 35 9 4 4
1 255 1 2 4 6 21 24 13 1 1 1 1 1 4 1
255 1 2 4 5 16 29 32 50 12 1 0 0 0 255 1
2 2 12 47 101 134 101 109 46 2 2 2 2 0 0 0
8 6 4 5 2 4 4 4 13 24 21 4 1 1 1 1
1 255 2 2 2 2 6 6 5 5 5 2 2 1 0 255
1 4 4 5 13 37 66 66 27 8 2 2 4 4 255 4
1 8 16 25 27 63 46 25 6 5 2 4 255 1 1 1
9 58 124 139 139 120 85 1 1 2 2 255 1 1 1 5
6 14 14 14 4 4 2 2 1 1 255 2 2 4 6 13
14 14 18 9 5 2 2 5 255 1 1 2 6 8 16 17
17 14 5 2 2 1 2 255 1 1 5 6 14 20 20 14
6 4 4 1 1 2 255 5 5 14 51 48 51 51 24 5
5 2 2 2 255 5 6 13 24 67 90 88 90 55 13 6
4 1 0 255 2 2 4 4 58 88 88 88 50 9 5 1
2 255 2 4 5 6 8 10 14 9 6 5 4 2 2 2
255 1 2 2 23 42 42 46 69 59 5 2 2 2 4 255
2 2 4 20 20 14 9 9 6 1 1 1 1 255 1 1
2 4 6 13 9 4 1 1 1 2 2 4 255 0 0 1
2 10 10 4 4 4 4 1 1 1 255 2 2 1 2 88
88 82 65 43 9 2 2 2 1 255 2 1 1 0 0 0
0 0 0 1 1 1 0 255 2 2 4 5 5 4 4 4
2 4 2 4 1 1 255 1 1 4 6 10 18 18 32 17
16 6 4 2 4 255 4 4 6 18 23 23 21 18 18 17
5 2 2 255 0 0 2 4 9 29 29 29 13 4 2 2
2 2 255 2 1 2 6 6 6 6 6 4 1 0 4 2
255 2 4 6 67 103 93 103 155 202 101 86 2 1 1 255
2 2 4 10 62 71 48 46 36 35 6 1 1 1 255 0
0 5 88 92 81 90 81 63 46 5 1 1 255 1 2 2
9 27 29 24 10 1 1 1 1 2 1 255 1 1 4 6
28 31 35 51 33 6 0 0 2 255 1 2 2 29 134 142
142 120 142 109 21 4 4 4 1 0 0 10 6 4 2 1
4 4 13 28 28 25 21 4 1 1 4 4 255 4 4 2
2 6 46 46 8 5 2 2 2 1 255 1 4 5 13 37
66 78 69 78 27 6 2 4 4 255 4 4 8 24 25 27
63 42 35 10 6 2 2 255 1 1 9 31 109 151 141 141
122 113 27 1 1 2 255 1 1 2 6 14 24 27 32 14
6 2 2 1 1 255 2 2 5 8 14 24 24 21 16 9
2 4 2 255 1 1 1 6 10 18 20 20 20 8 2 2
2 2 255 1 1 4 6 14 20 21 20 8 6 2 1 1
5 255 5 6 14 36 32 51 51 51 12 12 4 2 2 255
2 5 16 55 132 132 90 90 88 55 9 4 2 2 255 2
2 6 40 71 71 71 86 62 24 1 0 1 255 1 4 5
6 10 21 23 23 12 6 2 2 2 2 255 1 2 4 42
46 46 40 46 46 29 5 4 2 5 255 4 2 4 18 8
8 8 17 6 4 4 4 1 255 1 1 2 4 13 13 9
4 4 2 2 2 2 4 255 0 0 0 2 10 10 5 14
6 6 2 1 1 255 4 4 4 20 78 90 132 71 51 43
5 2 2 1 255 2 1 1 1 0 0 0 0 0 2 1
1 1 255 4 2 2 4 4 2 1 2 2 4 4 4 1
2 255 1 0 1 8 18 32 25 35 21 21 8 5 4 4
255 4 4 6 21 27 27 27 23 21 17 6 2 2 255 0
0 2 8 21 23 16 16 13 8 4 2 2 2 255 1 0
2 6 12 6 5 5 4 1 0 1 1 255 1 1 6 103
151 103 155 202 202 202 101 4 1 1 255 2 2 5 12 65
71 48 46 43 36 28 5 1 1 255 1 1 51 88 74 74
90 81 67 59 4 1 1 255 2 2 2 4 16 24 24 10
6 6 1 1 2 4 255 1 1 2 13 28 28 33 35 25
6 1 1 1 255 1 1 5 93 155 255 255 170 170 169 33
1 1 4 4 2 0 8 6 4 2 2 4 8 21 24 28
27 25 12 1 1 1 5 255 4 4 2 4 46 55 54 51
10 2 2 2 2 255 2 2 9 31 48 69 69 73 77 27
6 4 4 4 255 4 5 12 20 20 27 28 35 31 10 6
4 4 255 1 1 9 174 174 154 141 141 128 120 50 5 2
2 255 1 2 1 2 6 14 27 39 46 10 1 1 1 1
255 1 2 6 9 23 24 21 21 16 9 8 5 1 255 1
2 2 6 25 20 20 20 20 14 5 2 2 2 255 1 2
5 5 10 16 21 21 8 5 2 1 0 2 255 2 5 17
36 32 35 32 24 18 18 5 2 4 255 4 5 21 99 134
134 67 67 62 55 9 5 2 2 255 2 2 2 40 71 85
85 89 85 27 5 2 4 255 4 4 5 10 18 31 31 33
23 12 4 2 2 2 255 2 4 8 37 46 42 40 46 46
46 8 4 2 4 255 4 4 5 18 6 6 8 17 12 8
1 4 4 255 0 1 2 6 13 13 10 6 4 4 2 2
2 4 255 1 1 0 0 0 13 14 20 20 6 6 2 2
255 5 5 8 33 78 78 82 69 51 23 2 2 2 4 255
1 1 1 1 0 0 0 0 0 2 1 4 1 255 1 1
1 4 4 5 2 2 2 2 4 4 5 4 255 1 1 1
10 18 32 25 32 17 14 6 4 1 1 255 1 4 6 20
27 31 29 23 23 18 9 2 1 255 2 2 2 8 21 21
16 16 17 17 4 2 2 2 255 0 0 2 4 4 5 5
6 2 1 0 1 1 255 1 4 6 103 157 103 103 100 222
165 101 5 2 1 255 1 2 8 16 71 71 65 43 43 36
35 6 1 1 255 1 2 50 77 77 92 97 67 59 43 5
4 2 255 2 4 6 6 12 16 10 5 4 4 5 2 2
2 255 0 1 1 13 32 35 35 28 24 12 5 2 1 255
1 2 5 93 149 154 120 120 120 86 33 1 0 1 2 2
0 4 8 6 4 2 4 8 21 24 25 25 23 8 5 4
4 5 255 5 4 4 6 61 61 63 51 20 2 2 2 2
255 2 5 8 31 58 85 73 69 62 42 5 4 4 4 255
2 5 12 20 20 21 28 31 20 10 6 4 4 255 1 1
9 149 174 149 109 100 139 99 65 2 2 1 255 1 2 1
2 2 14 27 55 70 28 1 1 0 0 255 2 2 6 14
25 25 25 21 16 9 4 4 2 255 2 2 5 8 32 28
28 21 21 16 5 5 4 4 255 1 4 4 5 6 13 21
16 8 5 2 2 0 2 255 2 2 12 23 23 31 23 29
18 13 4 1 0 255 1 5 55 132 134 134 78 63 62 44
5 5 5 5 255 1 1 2 48 71 71 47 35 28 24 5
2 2 255 4 4 6 10 25 36 25 37 36 12 5 5 2
2 255 2 5 8 33 46 61 50 50 46 46 8 5 4 4
255 4 9 18 6 5 6 6 16 12 8 4 4 2 255 0
0 1 1 2 9 6 6 5 5 5 2 2 1 255 0 1
0 0 0 1 9 20 9 5 5 2 2 255 4 4 6 20
69 78 85 75 51 43 5 4 4 4 255 2 2 1 0 0
0 0 0 0 4 1 4 1 255 1 1 1 4 4 5 2
2 2 2 4 4 4 2 255 1 1 1 13 24 63 63 44
17 10 5 4 1 1 255 1 4 12 27 42 31 29 23 29
17 6 2 2 255 2 1 1 13 21 21 10 16 17 17 4
2 2 2 255 0 0 2 2 12 12 12 6 6 2 1 1
1 255 0 0 6 51 103 103 108 100 119 119 89 5 2 1
255 1 1 8 14 33 65 59 46 43 28 17 1 0 1 255
2 2 21 51 74 86 97 84 59 13 5 4 4 255 0 4
4 4 4 5 5 4 4 5 5 2 2 2 255 0 2 4
13 47 67 62 28 23 10 2 2 1 255 1 5 5 5 107
107 100 100 86 66 23 2 0 0 1 2 0 4 8 4 4
4 4 4 8 24 27 14 8 6 6 1 4 5 255 2 2
2 4 55 54 55 20 8 2 2 2 2 255 2 2 5 8
48 88 73 73 42 21 5 4 5 2 255 2 2 9 18 20
28 31 31 29 5 2 4 4 255 2 1 1 20 89 100 100
99 99 88 67 5 5 4 255 1 1 1 2 1 12 17 70
71 28 4 1 0 0 255 1 2 5 20 24 24 21 21 10
8 4 2 2 255 4 5 5 6 20 28 28 21 16 8 4
4 4 1 255 1 4 4 5 6 13 39 16 5 4 2 0
0 2 255 2 2 10 36 31 23 20 20 18 5 4 2 2
255 2 2 5 99 99 78 55 50 44 24 4 5 5 5 255
4 2 2 6 47 77 70 70 27 8 5 4 2 255 4 4
6 6 25 31 31 46 29 5 5 5 5 4 255 4 4 6
16 37 61 54 54 46 8 5 4 4 4 255 4 4 6 5
5 6 6 6 8 6 5 4 4 255 0 0 1 2 1 2
2 5 5 5 4 0 1 1 255 2 4 4 0 1 4 5
5 5 5 4 2 1 255 2 4 4 20 58 58 85 55 43
23 5 1 2 2 255 1 1 1 0 0 0 0 0 0 4
1 4 1 255 0 0 0 4 4 4 6 6 2 2 2 2
2 2 255 1 1 1 2 21 63 74 55 13 6 5 4 2
2 255 1 1 4 20 31 31 20 18 18 17 6 2 2 255
2 1 1 4 13 20 5 6 8 8 2 2 1 1 255 0
0 2 2 6 12 12 6 5 4 1 1 1 255 0 0 5
6 71 108 113 113 119 100 36 1 1 1 255 1 0 1 8
14 33 84 80 46 17 6 2 1 1 255 2 2 5 31 77
94 97 61 37 8 5 4 4 255 0 2 1 2 2 13 6
5 4 2 2 2 2 1 255 0 1 1 4 32 70 67 28
10 5 1 2 1 255 1 1 1 2 13 78 78 61 65 23
5 2 1 1 1 0 0 4 4 4 4 2 2 2 6 6
9 5 5 5 4 2 4 4 255 2 2 1 4 4 13 17
8 2 2 2 2 2 255 2 5 5 6 8 59 59 31 27
2 2 2 2 2 255 1 2 6 8 17 18 29 29 8 4
0 1 1 255 2 2 2 1 20 58 58 70 70 70 5 5
5 4 255 0 0 1 2 1 6 12 14 28 4 4 1 0
0 255 1 2 2 5 20 20 17 8 8 6 6 4 4 255
2 1 5 4 6 10 21 21 10 4 0 0 1 1 255 4
6 2 6 4 8 21 8 6 4 1 1 1 2 255 1 2
2 10 23 23 17 17 4 4 4 4 2 255 0 0 0 8
62 62 47 47 37 1 1 1 4 5 255 4 4 4 6 6
16 27 24 6 4 4 4 2 255 2 6 6 6 13 13 29
13 6 5 4 4 2 1 255 0 4 5 6 16 61 54 23
12 4 4 4 4 4 255 2 4 4 5 5 6 6 6 4
4 4 2 2 255 0 0 1 1 1 1 1 1 2 1 2
0 4 1 255 4 4 4 5 1 4 4 5 4 4 1 1
1 255 4 4 4 5 20 25 23 23 20 6 5 1 2 1
255 4 4 4 1 0 2 0 2 1 2 1 1 2 255 1
0 1 4 4 2 2 2 2 2 2 2 0 0 255 2 2
2 1 5 21 55 33 13 4 4 4 4 4 255 2 1 2
9 10 10 13 13 13 6 2 2 2 255 2 1 2 2 8
8 8 8 5 2 0 1 1 1 255 0 0 2 2 5 5
5 2 4 4 4 2 1 255 1 0 0 4 6 71 108 113
50 36 2 1 1 0 255 1 1 1 1 5 12 25 73 17
5 2 1 1 1 255 2 2 2 5 14 46 46 46 12 2
0 2 4 255 2 2 0 0 1 4 5 2 2 2 4 2
1 1 255 1 2 2 4 6 6 6 4 1 1 0 4 4
255 1 1 1 1 2 17 21 17 4 4 4 4 1 1 1
1 0 4 4 4 2 2 4 2 6 5 2 2 2 4 2
2 4 4 255 2 4 1 1 1 4 2 6 2 4 2 4
4 255 4 5 5 2 2 2 5 12 8 2 2 2 2 2
255 1 1 2 6 6 10 10 9 4 5 1 1 1 255 2
2 2 0 1 9 35 37 10 10 5 5 5 4 255 1 1
1 2 2 2 1 0 1 1 2 1 1 1 255 1 2 5
2 6 2 5 2 5 2 5 4 4 255 1 1 2 4 4
4 9 9 4 4 0 0 0 4 255 1 4 1 4 2 6
8 6 4 1 0 0 1 2 255 1 1 1 5 6 6 8
6 2 1 4 4 4 255 0 0 0 1 5 31 32 31 2
1 1 2 2 2 255 4 6 4 5 2 2 4 5 4 0
4 4 4 255 4 4 4 5 9 9 8 5 5 5 4 4
4 4 255 1 4 4 5 5 2 2 2 2 2 2 1 1
4 255 4 4 4 4 5 5 5 4 4 4 4 1 2 255
0 0 0 1 0 1 1 1 1 1 1 1 4 4 255 4
2 2 5 5 5 2 5 2 4 2 2 2 255 4 4 4
4 4 8 6 6 6 4 2 1 1 1 255 2 2 2 1
0 1 0 2 2 2 2 1 2 255 1 0 0 1 2 2
1 1 2 2 2 1 1 0 255 1 2 2 1 2 5 6
4 4 4 4 2 2 2 255 0 1 1 1 4 4 4 2
2 1 2 2 2 255 4 4 2 1 2 4 4 4 2 2
1 1 1 1 255 0 0 0 0 1 5 1 2 4 4 2
2 2 255 2 2 0 1 4 5 5 4 2 1 1 1 1
0 255 1 1 1 1 1 2 4 5 5 2 2 2 1 1
255 1 2 2 2 4 4 4 2 2 2 0 1 2 255 2
1 0 0 4 4 4 1 2 2 4 4 2 1 255 1 1
0 1 2 4 2 1 1 0 0 1 4 255 1 1 1 2
1 2 0 4 0 4 2 2 1 1 1 2 2 4 4 4
2 2 4 4 4 2 2 2 2 2 2 4 2 1 255 1
4 1 2 2 2 2 2 2 4 2 4 4 255 4 2 2
2 2 2 4 5 4 2 0 0 0 1 255 1 1 1 1
4 5 4 2 2 2 1 1 2 255 2 2 2 1 1 1
5 5 5 5 4 4 0 0 255 1 1 1 1 4 1 1
0 0 0 2 1 2 1 255 2 4 4 2 2 2 2 2
2 2 4 4 4 255 1 0 1 4 2 4 2 8 1 4
2 2 4 4 255 2 2 2 2 2 2 5 6 4 1 0
1 1 2 255 2 2 2 4 5 5 4 2 0 0 4 4
4 255 1 1 1 0 4 4 4 2 2 1 1 1 2 2
255 1 4 2 2 1 1 1 4 4 2 2 2 4 255 5
4 4 5 5 5 5 5 5 5 4 4 4 4 255 1 2
2 4 2 2 2 1 2 1 1 1 2 4 255 4 4 4
1 1 4 5 4 4 4 2 1 1 255 1 0 0 0 1
1 1 1 2 1 2 2 5 4 255 4 2 0 0 5 5
2 2 2 0 2 2 2 255 4 4 2 4 4 4 4 4
4 2 4 4 4 4 255 2 2 2 1 1 2 4 4 4
2 2 2 4 255 2 0 1 0 2 2 2 2 0 2 2
2 2 1 255 2 5 5 2 2 4 4 2 4 2 4 1
1 1 255 0 1 1 1 1 2 2 1 1 1 1 1 2
255 2 2 2 0 0 1 2 2 2 0 0 1 1 1 255
0 0 1 0 0 0 1 2 4 4 2 2 4 255 4 0
0 0 1 4 4 2 1 0 1 2 2 2 255 4 1 1
1 1 2 2 4 4 2 2 2 1 1 255 1 1 1 0
4 2 1 1 2 1 0 0 1 255 2 1 0 0 2 1
2 1 4 5 5 4 2 1 255 1 1 1 1 2 2 2
2 2 2 2 4 4 255 1 1 1 1 0 1 0 4 4
4 2 2 2 1 0 0 0 4 4 2 4 4 4 4 2
1 2 2 2 4 2 4 2 2 255 4 4 4 4 2 2
2 4 2 5 4 4 4 255 4 2 2 2 4 1 4 4
4 2 2 1 2 2 255 1 1 2 1 1 2 2 2 2
4 5 5 2 255 2 2 1 1 1 4 5 2 5 5 5
2 0 1 255 1 1 2 2 4 4 4 0 1 1 2 4
1 1 255 4 4 4 2 2 2 2 2 2 2 2 4 4
255 1 1 4 4 2 2 1 1 1 4 4 4 4 4 255
2 2 2 2 2 2 4 4 4 1 0 2 1 2 255 5
4 4 2 5 4 2 2 1 4 4 5 4 255 2 1 1
0 2 2 2 1 2 2 2 1 2 1 255 1 4 2 2
1 1 1 2 2 2 1 1 4 255 5 2 4 4 4 2
2 5 5 5 5 5 5 5 255 4 4 2 2 2 2 2
2 2 2 2 2 2 2 255 2 0 1 1 1 1 1 2
4 4 2 2 2 255 1 0 2 2 2 2 2 2 2 1
1 1 2 4 255 4 2 1 0 2 2 2 1 2 4 4
4 2 255 4 4 1 2 4 2 1 1 2 2 4 4 4
2 255 1 2 2 2 1 2 4 4 4 4 4 2 4 255
2 0 2 0 1 1 1 1 0 0 2 2 2 1 255 4
4 4 0 2 2 2 1 1 1 1 1 1 0 255 2 2
2 1 1 2 2 2 2 2 2 1 0 255 2 2 2 2
2 1 2 1 2 1 1 1 1 1 255 0 0 0 0 0
0 0 0 1 2 2 4 5 255 1 0 0 0 1 0 4
2 2 1 4 2 2 2 255 4 1 1 1 2 2 2 1
2 2 2 2 1 2 255 2 1 1 2 4 2 0 1 2
1 1 0 1 255 2 1 0 0 1 1 1 1 4 5 4
2 2 1 255 1 1 1 1 2 2 2 2 2 2 2 2
2 255 1 1 1 1 1 0 1 0 0 1 1 2 2 2
2 2 2 255 255 255 255 255 255 255 255 255 255 255 255 255
255 255 255 255 255 255 255 255 255 255 255 255 255 255 255 255
255 255 255 255 255 255 255 255 255 255 255 255 255 255 255 255
255 255 255 255 255 255 255 255 255 255 255 255 255 255 255 255
255 255 255 255 255 255 255 255 255 255 255 255 255 255 255 255
255 255 255 255 255 255 255 255 255 255 255 255 255 255 255 255
255 255 255 255 255 255 255 255 255 255 255 255 255 255 255 255
255 255 255 255 255 255 255 255 255 255 255 255 255 255 255 255
255 255 255 255 255 255 255 255 255 255 255 255 255 255 255 255
255 255 255 255 255 255 255 255 255 255 255 255 255 255 255 255
255 255 255 255 255 255 255 255 255 255 255 255 255 255 255 255
255 255 255 255 255 255 255 255 255 255 255 255 255 255 255 255
255 255 255 255 255 255 255 255 255 255 255 255 255 255 255 255
255 255 255 255 255 255 255 255 255 255 255 255 255 255 255 255
255 255 255 255 255 255 255 255 255 255 255 255 255 255 255 255
255 255 255 255 255 255 255 255 255 255 255 255 255 255 255 255
255 255 255 255 255 255 255 255 255 255 255 255 255 255 255 255
255 255 255 255 255 255 255 255 255 255 255 255 255 255 255 255
255 255 255 255 255 255 255 255 255 255 255 255 255 255 255 255
255 255 255 255 255 255 255 255 255 255 255 255 255 255 255 255
255 255 255 255 255 255 255 255 255 255 255 255 255 255 255 255
255 255 255 255 255 255 255 255 255 255 255 255 255 255 255 255
255 255 255 255 255 255 255 255 255 255 255 255 255 255 255 255
255 255 255 255 255 255 255 255 255 255 255 255 255 255 255 255
255 255 255 255 255 255 255 255 255 255 255 255 255 255 255 255
255 255 255 255 255 255 255 255 255 255 255 255 255 255 255 255
255 255 255 255 255 255 255 255 255 255 255 255 255 255 255 255
255 255 255 255 255 255 255 255 255 255 255 255 255 255 1 1
1 4 4 2 2 2 4 2 2 4 5 4 4 2 2 255
2 2 4 5 5 5 4 2 2 2 2 4 2 255 2 1
1 0 2 0 2 2 2 2 2 2 2 2 255 2 4 2
2 2 2 2 4 4 1 1 4 4 255 2 4 4 4 4
4 2 2 2 2 2 0 2 4 255 2 2 4 4 4 1
1 2 2 4 4 4 2 2 255 2 1 1 2 4 2 1
1 1 0 0 1 1 255 2 2 2 2 1 1 1 2 4
5 6 5 2 2 255 2 2 4 4 4 1 4 4 4 4
4 5 5 5 255 5 5 4 4 4 6 1 4 4 4 1
1 2 255 1 1 2 2 2 2 1 1 1 1 2 0 4
4 255 2 2 2 2 2 2 2 4 4 2 1 1 2 255
2 2 2 4 4 5 2 2 2 2 2 4 4 4 255 5
5 4 4 2 2 4 5 4 4 2 2 2 1 255 1 1
1 1 1 4 1 2 2 2 2 1 1 255 0 4 4 4
4 2 2 2 4 2 2 0 0 0 255 5 5 5 4 2
1 2 2 2 4 5 5 2 255 4 4 2 1 0 0 0
0 1 2 2 2 1 1 255 1 1 2 5 2 4 2 2
1 4 4 4 4 255 1 1 4 2 1 1 2 4 2 0
2 2 2 2 255 2 2 1 0 1 1 1 0 0 0 0
0 2 2 255 2 2 2 1 1 4 4 4 4 1 1 1
1 255 1 2 2 2 2 1 1 1 4 2 0 0 0 0
255 2 2 4 4 0 0 0 0 1 1 2 2 0 255 1
1 1 0 1 0 1 2 4 2 2 2 4 2 255 2 2
2 0 1 0 1 1 1 0 0 2 2 2 255 1 1 1
2 0 1 0 1 1 4 4 1 1 255 1 1 0 0 0
0 0 0 0 1 1 0 0 1 255 2 4 2 1 1 0
0 1 1 1 1 1 2 255 1 1 4 2 4 1 1 0
0 0 2 2 2 2 2 5 5 0 0 6 6 4 2 2
4 4 4 4 4 5 5 5 4 4 255 2 2 2 2 4
2 1 2 1 2 1 1 2 255 2 2 2 4 2 1 2
2 2 1 2 2 2 2 255 5 5 2 2 2 4 4 4
4 1 1 2 2 255 2 2 4 4 4 2 2 2 1 2
2 4 2 4 255 4 1 1 1 1 1 0 0 1 2 2
2 2 2 255 2 1 1 1 4 1 1 1 1 0 0 1
1 255 4 2 1 1 1 1 1 2 5 5 5 4 2 2
255 2 5 4 4 4 1 4 1 4 2 4 5 5 4 255
2 2 4 4 4 1 1 1 2 1 1 1 1 255 1 2
4 2 2 2 1 2 1 1 1 4 4 4 255 2 2 4
2 2 2 2 4 4 4 4 4 2 255 2 2 2 2 2
2 2 4 4 5 2 4 2 2 255 5 5 5 5 5 1
1 1 1 1 2 2 2 2 255 2 2 1 1 1 4 2
2 2 2 0 1 1 255 1 4 4 4 4 0 1 1 2
2 2 2 1 1 255 1 0 4 5 4 2 2 2 2 2
1 2 2 255 4 4 4 4 0 0 0 1 1 1 2 1
1 1 255 1 1 0 2 1 2 1 2 1 5 5 4 4
255 2 1 1 2 2 2 2 4 1 0 0 2 2 2 255
2 5 2 1 1 1 1 0 0 0 1 2 2 2 255 1
1 1 1 2 2 4 2 2 1 1 1 1 255 2 2 2
2 2 1 2 5 4 2 0 0 0 4 255 2 1 4 4
0 0 2 4 2 1 1 2 1 255 4 4 4 2 1 1
1 2 2 2 1 2 2 2 255 2 2 1 0 1 1 1
1 1 1 0 2 1 1 255 1 1 2 2 1 0 1 1
1 4 2 2 1 255 1 1 0 0 0 2 2 2 0 0
0 0 0 1 255 4 4 0 1 1 0 0 0 0 1 1
2 4 255 4 0 1 2 2 2 1 1 2 2 2 2 4
2 2 2 2 0 1 6 6 4 2 2 4 4 6 5 5
5 6 6 6 5 255 2 2 2 2 4 2 2 2 2 2
1 2 2 255 2 2 2 2 1 1 2 2 2 1 2 2
2 2 255 6 6 1 2 1 2 4 5 4 1 1 1 2
255 1 2 4 4 4 2 2 2 2 4 4 5 5 4 255
4 4 4 4 5 4 2 1 1 1 2 2 2 2 255 4
2 2 2 4 4 1 1 1 1 0 1 1 255 1 1 0
1 1 1 2 4 5 5 4 2 1 1 255 2 5 4 4
4 4 5 4 4 4 4 4 2 2 255 1 2 1 4 1
1 0 0 0 1 1 1 1 255 1 2 4 6 4 2 1
2 1 1 1 4 4 4 255 4 4 4 2 2 2 2 1
1 4 1 2 2 255 2 1 2 4 4 2 2 2 2 2
2 2 2 4 255 5 5 4 4 2 0 0 0 1 1 2
2 2 2 255 2 2 1 1 2 4 4 4 4 4 2 0
1 255 2 4 5 5 4 1 1 4 4 2 1 1 1 1
255 2 0 2 4 4 1 1 2 2 2 1 2 2 255 2
4 2 4 2 5 2 2 1 1 2 2 1 1 255 1 1
0 2 1 2 2 2 4 5 5 5 4 255 1 1 1 1
0 0 1 4 2 2 0 2 2 2 255 2 2 2 0 1
1 1 1 1 1 1 2 2 5 255 1 1 1 2 4 4
4 4 4 2 2 1 2 255 2 2 1 1 1 2 5 6
5 6 0 0 0 0 255 2 2 2 2 0 0 0 2 2
4 4 2 2 255 4 4 2 2 1 1 0 0 0 2 1
1 2 4 255 2 1 1 0 0 1 2 2 2 1 0 0
0 1 255 0 0 0 0 0 0 0 0 1 2 2 4 1
255 1 1 1 0 0 2 2 2 0 0 0 0 0 2 255
2 0 0 0 1 0 1 1 1 1 1 4 4 255 1 1
1 1 1 1 1 2 2 2 2 4 4 2 2 2 2 1
1 2 4 4 4 4 5 8 36 36 6 5 6 6 8 5
255 2 1 0 0 1 2 4 5 4 2 2 1 1 255 2
2 2 2 1 1 2 2 1 1 1 2 2 4 255 5 1
1 2 4 4 5 5 5 4 1 2 2 255 2 2 2 2
4 2 4 2 2 2 2 5 5 4 255 4 4 2 1 2
1 0 0 1 1 1 0 2 4 255 4 0 0 0 1 10
10 9 2 2 2 1 5 255 2 2 2 2 2 5 8 8
6 4 4 4 2 2 255 2 5 4 4 4 5 8 8 6
4 4 4 1 1 255 1 2 1 1 1 2 1 0 0 2
2 4 4 255 1 2 6 6 6 6 4 2 2 1 1 2
2 4 255 4 4 4 4 2 1 1 1 4 4 1 1 2
255 2 2 2 4 4 4 5 2 2 2 2 5 5 4 255
4 4 5 5 4 0 0 0 1 2 2 2 4 4 255 2
2 2 8 9 16 16 12 5 4 1 1 1 255 1 2 4
6 6 20 25 25 4 2 1 1 1 1 255 2 1 1 2
2 1 1 2 2 2 2 4 4 255 2 2 4 6 78 78
78 47 17 17 5 1 1 2 255 4 1 1 2 2 10 10
5 5 5 5 2 4 255 4 2 1 2 1 2 1 1 1
4 4 2 0 1 255 2 2 0 0 1 5 18 18 6 2
2 2 4 5 255 1 1 1 4 25 25 18 13 8 4 2
1 1 255 1 1 0 1 2 29 29 29 5 6 2 4 0
2 255 1 1 1 2 2 2 2 2 1 1 1 2 2 255
2 2 1 1 1 0 0 0 0 2 1 1 1 4 255 2
1 1 1 1 6 6 4 1 1 0 0 0 1 255 1 0
0 0 1 0 1 1 2 2 2 4 2 255 2 2 2 2
2 4 2 1 0 0 0 0 0 2 255 1 0 0 1 2
1 2 0 0 0 0 2 1 255 0 0 1 1 1 1 1
2 2 2 4 4 2 2 2 2 1 0 0 2 4 1 4
5 6 149 206 255 146 32 8 8 8 5 255 1 0 0 2
4 4 25 58 50 4 2 1 1 255 1 1 1 1 1 1
1 2 1 1 1 2 2 2 255 2 2 2 4 8 8 47
16 16 5 4 4 5 255 5 5 2 2 4 2 2 2 2
5 4 4 4 1 255 1 4 2 2 2 1 0 0 1 1
1 0 1 4 255 4 1 1 1 10 28 17 10 4 4 4
4 5 255 2 2 4 4 6 14 24 20 14 8 4 4 1
2 255 2 2 2 5 2 13 17 13 9 4 4 4 4 2
255 2 2 2 2 1 5 5 1 0 2 4 4 4 255 2
2 2 6 14 9 4 2 2 2 4 2 1 1 255 1 1
1 0 0 1 5 5 5 5 1 2 2 255 4 5 5 4
5 6 5 1 0 0 1 4 2 4 255 4 4 4 4 0
0 0 0 0 2 2 4 4 4 255 2 2 9 12 18 20
21 16 12 5 1 1 1 255 2 4 4 5 20 25 39 33
27 9 1 1 1 2 255 4 2 1 1 1 1 1 2 6
4 4 4 4 255 1 1 5 10 78 78 78 52 46 21 5
1 1 2 255 4 2 4 10 27 51 61 50 16 5 4 2
5 255 4 4 2 2 1 1 1 1 5 4 4 2 0 1
255 1 0 0 0 12 31 31 20 9 2 1 1 2 2 255
1 1 4 28 37 47 54 23 18 8 2 2 2 255 0 0
1 6 62 69 69 59 54 10 2 2 2 2 255 2 1 1
2 2 6 6 5 5 4 1 2 2 255 1 1 0 1 2
2 0 0 0 2 2 2 2 2 255 1 0 0 2 2 6
18 6 2 2 2 0 1 1 255 2 2 1 2 1 1 1
1 1 1 1 4 5 255 2 2 2 2 4 6 5 1 0
0 0 0 1 2 255 1 0 0 4 5 4 2 2 0 0
0 1 0 255 0 1 1 1 0 0 1 1 2 2 2 1
0 1 2 2 2 1 1 2 4 4 5 6 149 255 255 255
255 146 32 8 5 4 255 2 0 0 4 18 43 97 111 69
37 2 1 1 255 1 1 1 1 1 1 1 2 1 1 1
1 1 2 255 2 2 14 14 58 61 58 35 31 31 6 5
5 255 4 4 2 6 6 5 5 5 17 5 4 2 4 4
255 1 1 2 2 1 0 0 0 1 1 0 0 1 4 255
1 1 1 1 36 36 17 14 10 4 4 4 5 255 4 2
4 4 6 24 33 27 27 14 6 4 2 2 255 1 1 1
5 5 9 13 13 9 4 4 4 4 4 255 2 2 2 2
6 8 8 5 2 2 5 4 4 255 1 0 2 6 14 9
5 4 6 10 18 4 2 1 255 1 1 1 0 0 2 5
6 6 5 2 4 4 255 5 5 5 4 5 6 5 1 1
0 1 2 2 4 255 4 4 2 2 2 1 0 0 0 0
2 4 5 4 255 2 4 12 18 20 21 27 23 16 6 5
2 2 255 2 2 4 4 14 25 25 39 33 33 4 1 1
5 255 4 2 4 1 4 0 0 0 2 2 2 2 4 255
4 5 12 55 58 35 35 27 46 17 8 1 1 2 255 4
4 18 18 48 36 36 50 46 24 4 1 1 255 4 4 4
1 1 2 2 1 1 1 4 4 1 1 255 1 0 0 9
50 32 32 20 20 9 4 1 2 2 255 1 5 10 32 47
73 69 48 29 8 4 2 1 255 1 0 1 25 62 66 47
54 47 24 2 2 2 4 255 4 1 0 0 5 20 20 6
5 4 1 1 1 255 2 2 1 1 2 4 2 1 0 2
2 2 1 2 255 1 1 1 2 4 6 6 4 2 2 2
2 1 1 255 2 2 1 2 1 1 1 2 1 1 1 1
0 255 1 1 2 4 6 9 9 5 0 0 0 0 1 1
255 0 0 0 4 8 8 2 0 0 0 0 1 1 255 0
1 2 2 2 0 1 0 1 0 1 1 2 2 2 2 2
1 2 2 4 5 5 16 170 255 255 255 255 249 115 8 2
2 255 4 4 4 17 35 97 111 111 109 50 5 1 1 255
2 2 1 2 2 2 12 5 2 2 2 2 2 2 255 1
2 14 35 61 61 31 28 31 31 17 5 5 255 4 2 0
2 0 24 24 32 42 8 4 1 1 2 255 0 1 1 1
0 0 1 9 5 1 0 1 1 2 255 1 1 1 2 13
32 17 17 14 10 4 2 2 255 4 4 4 6 14 21 27
27 27 20 6 4 2 1 255 1 2 2 4 2 2 4 6
4 4 2 4 4 4 255 2 2 2 4 16 28 18 9 5
5 4 2 2 255 1 2 2 4 8 5 4 2 4 18 18
6 4 1 255 1 1 1 1 2 6 9 9 6 4 4 4
4 255 5 4 4 4 4 2 1 0 1 0 1 2 2 4
255 4 2 0 2 0 1 0 0 0 0 1 2 5 1 255
2 4 12 20 21 21 21 23 21 13 6 5 4 255 2 2
12 16 20 39 39 42 47 40 23 6 5 6 255 4 1 1
0 2 2 2 0 6 4 4 2 4 255 5 10 23 44 55
35 35 43 44 13 8 1 2 2 255 4 4 10 18 36 36
36 50 37 24 4 2 2 255 4 4 2 1 2 2 2 1
1 1 4 4 1 1 255 0 0 4 46 75 43 37 37 40
10 4 0 1 1 255 1 4 8 37 55 66 55 54 39 29
6 2 2 255 1 0 2 25 62 66 69 118 115 47 2 2
2 4 255 4 2 1 2 5 20 17 9 4 4 2 0 1
255 2 2 2 4 4 13 4 4 1 5 2 2 2 2 255
0 1 1 2 4 4 1 1 1 2 2 2 2 1 255 2
0 0 1 1 2 1 5 5 1 1 1 0 255 1 1 1
1 6 9 9 4 4 0 2 1 1 1 255 1 1 1 8
21 13 2 2 0 2 2 2 2 255 0 0 2 1 0 0
1 1 1 0 1 4 2 2 1 1 2 1 1 2 4 5
6 35 253 255 255 255 255 215 115 4 1 0 255 5 4 5
17 39 63 80 108 108 48 5 4 2 255 4 2 1 1 1
2 31 33 25 2 2 2 2 2 255 1 2 2 42 50 42
31 31 35 35 17 6 4 255 4 4 0 0 0 24 32 24
8 6 4 2 2 2 255 2 1 1 1 1 1 5 10 9
0 0 1 1 2 255 1 0 1 2 13 10 10 10 14 13
10 1 1 255 4 4 4 6 14 21 24 27 27 24 6 5
5 2 255 1 2 1 4 2 2 4 6 5 5 4 4 2
2 255 1 1 1 6 27 28 28 12 5 5 4 2 1 255
1 2 2 2 5 5 5 4 4 8 6 5 4 2 255 1
2 1 2 2 9 6 9 6 4 4 4 5 255 4 2 2
2 4 8 8 2 5 2 2 2 2 4 255 4 4 2 2
1 1 0 1 0 0 0 1 5 5 255 2 2 9 18 20
18 20 23 23 16 6 4 1 255 1 2 6 17 40 42 40
47 47 40 23 5 2 2 255 0 0 2 0 0 2 2 6
6 4 2 2 4 255 4 5 12 44 58 61 47 43 43 13
4 2 2 4 255 4 2 18 23 23 23 23 40 37 24 1
0 0 255 4 4 2 1 2 2 2 2 2 5 6 4 2
2 255 2 4 5 43 46 43 28 37 39 20 0 0 2 2
255 1 4 6 23 50 66 50 39 32 10 6 4 2 255 2
1 4 9 35 63 39 66 47 24 2 1 1 1 255 1 2
2 4 4 5 5 5 4 4 4 2 1 255 2 4 4 4
4 4 2 4 6 20 4 2 2 1 255 1 1 1 1 4
4 4 1 1 5 2 2 1 1 255 1 0 0 0 0 6
0 5 5 5 2 1 0 255 1 2 1 1 2 9 4 4
4 4 2 2 1 1 255 1 1 1 4 21 27 2 0 0
0 2 5 2 255 0 1 2 1 0 0 1 1 0 0 0
2 2 2 2 1 1 1 1 2 4 4 5 35 253 255 255
233 233 165 78 4 0 0 255 4 4 4 6 39 105 80 93
93 84 5 4 4 255 4 2 0 0 1 1 12 17 25 2
2 2 4 4 255 1 2 2 35 39 42 31 31 52 52 8
5 5 255 5 2 0 0 1 4 4 8 8 8 4 2 2
2 255 4 1 1 2 1 1 1 5 5 1 1 1 4 2
255 1 1 4 4 10 10 10 12 13 12 6 1 1 255 4
4 4 8 14 21 23 23 23 12 6 5 5 2 255 0 4
1 2 2 4 5 6 6 5 4 4 1 1 255 2 2 2
8 23 28 18 9 4 5 4 2 1 255 1 2 4 5 14
17 23 16 8 8 6 6 4 4 255 1 2 2 2 2 6
0 2 4 2 4 2 5 255 4 2 1 2 1 8 8 2
2 2 2 2 4 5 255 4 2 2 1 0 1 0 1 0
1 1 1 2 5 255 2 2 9 18 20 18 20 23 23 16
5 4 0 255 1 5 6 17 51 51 47 47 40 23 8 5
5 2 255 2 2 2 2 0 2 1 6 6 5 4 2 2
255 1 2 2 44 47 85 63 47 43 31 4 4 4 4 255
4 4 13 23 23 23 20 37 32 14 2 1 1 255 4 4
4 1 0 0 0 0 1 5 17 8 4 4 255 0 0 4
5 43 37 37 39 39 2 0 0 2 4 255 0 0 4 9
43 50 58 69 28 10 4 4 4 255 2 2 4 6 35 35
50 100 100 6 0 0 0 0 255 1 1 4 4 5 5 10
10 4 2 4 4 2 255 2 2 4 4 2 2 6 10 10
8 5 2 2 1 255 1 2 2 1 1 4 17 10 5 4
1 1 0 0 255 0 0 0 1 4 18 10 5 5 1 1
1 2 255 4 4 1 0 0 0 2 4 4 4 2 2 1
2 255 4 1 1 1 1 1 2 2 2 2 5 4 4 255
0 0 1 0 0 0 0 0 0 0 0 2 2 2 2 0
0 1 2 2 2 2 5 5 42 202 249 210 210 134 18 2
1 0 255 4 4 2 4 9 59 59 80 80 23 2 2 2
255 2 1 1 1 1 0 1 1 4 4 4 4 4 2 255
1 2 2 14 39 46 39 46 14 13 4 4 2 255 2 2
2 2 4 4 4 2 2 4 4 2 2 2 255 2 4 4
4 2 1 1 1 2 2 1 2 4 4 255 2 2 4 1
5 6 8 6 10 10 6 5 1 255 2 2 4 4 9 20
23 20 14 10 5 4 5 4 255 1 2 1 2 2 2 2
5 5 5 4 2 1 1 255 4 2 2 8 8 8 6 6
4 2 2 2 2 255 2 2 5 5 14 23 23 16 8 4
2 4 4 4 255 2 2 1 1 0 0 0 0 0 1 2
4 5 255 1 2 1 2 1 2 18 18 2 2 1 2 4
5 255 2 2 2 1 1 1 0 2 2 2 2 1 1 2
255 1 1 2 10 18 20 23 23 23 5 4 2 0 255 4
5 6 14 40 43 40 29 18 4 4 2 2 1 255 2 2
2 2 2 1 1 1 4 2 2 2 2 255 2 2 2 35
46 69 78 69 31 6 4 4 4 5 255 5 4 10 13 13
20 20 20 32 4 0 0 0 255 1 4 4 1 1 0 0
0 0 2 1 4 0 1 255 1 1 1 1 2 13 23 28
2 2 0 0 0 4 255 1 0 4 6 9 24 28 18 10
4 2 2 2 255 1 2 2 6 21 32 39 39 6 0 0
0 1 1 255 1 0 1 1 4 4 2 5 2 6 2 4
2 255 2 2 1 2 1 2 5 6 6 4 1 1 2 1
255 2 2 1 1 1 1 5 10 4 4 1 1 0 1 255
1 1 1 1 1 1 2 4 4 1 1 1 4 255 4 4
1 0 2 2 4 4 4 2 2 4 2 4 255 2 1 1
1 0 1 6 0 0 0 1 1 1 255 0 1 2 1 0
0 0 1 1 0 0 0 2 2 2 0 0 1 4 2 4
2 4 4 5 24 124 202 142 18 9 2 2 2 255 4 2
2 4 6 9 23 23 23 6 2 2 2 255 2 2 2 2
2 2 1 4 4 4 5 5 5 2 255 1 2 2 5 8
29 6 13 8 4 4 2 2 255 2 2 2 2 2 2 4
5 5 4 4 4 4 4 255 2 4 4 5 4 1 1 1
1 2 2 2 4 2 255 2 2 4 1 5 5 6 6 8
5 5 5 4 255 2 1 1 1 4 9 12 12 6 5 5
4 5 2 255 2 4 1 2 2 2 4 4 4 4 2 2
1 1 255 4 2 4 4 4 5 5 5 4 1 1 1 1
255 2 5 5 5 5 6 9 6 4 2 2 2 1 2 255
2 1 1 2 1 0 0 0 1 2 2 4 1 255 1 2
2 2 1 1 4 4 1 1 1 4 4 5 255 2 2 1
1 1 1 1 2 2 4 2 1 1 1 255 5 2 2 2
10 16 16 16 5 4 2 2 2 255 4 5 5 6 6 21
4 4 4 2 5 4 5 4 255 2 1 2 4 5 2 1
1 1 2 4 2 1 255 1 2 2 5 21 42 50 67 14
6 5 4 2 4 255 5 4 5 5 5 4 4 4 5 4
2 1 0 255 0 0 1 1 1 1 1 0 0 0 1 4
2 2 255 1 1 0 0 0 2 9 8 2 1 1 1 0
0 255 4 2 4 2 4 9 9 6 4 4 2 4 2 255
0 0 1 2 2 21 21 4 2 2 1 1 2 2 255 2
0 2 0 4 2 2 2 2 2 2 4 2 255 2 2 1
1 2 2 2 2 2 1 1 1 1 1 255 2 2 2 1
1 1 2 4 2 2 1 1 1 1 255 0 1 1 1 0
1 4 4 2 1 1 1 2 255 4 2 1 0 2 2 2
2 2 2 2 5 4 4 255 4 1 1 1 0 2 4 2
0 0 1 1 1 255 2 1 1 1 1 1 1 1 1 0
1 1 2 2 4 2 2 1 2 2 2 1 2 2 2 2
2 2 4 4 4 2 2 2 255 2 2 4 4 6 4 4
4 6 4 2 2 2 255 2 2 2 2 2 2 2 2 4
4 4 5 4 2 255 2 2 4 4 5 2 5 5 4 1
1 2 2 255 2 2 2 2 1 2 5 5 1 2 4 4
4 4 255 1 2 1 4 1 2 2 0 1 1 2 4 4
2 255 1 1 1 1 2 2 4 4 4 4 4 4 2 255
1 1 1 1 2 0 6 4 4 4 5 4 5 2 255 1
2 2 2 2 2 4 4 4 2 2 2 1 1 255 4 1
2 4 4 4 4 5 4 1 1 1 2 255 2 2 4 4
4 4 4 4 4 2 1 1 1 2 255 2 1 1 2 2
1 0 2 2 4 4 4 4 255 2 2 2 2 2 2 4
5 2 2 2 4 4 1 255 1 1 1 1 1 1 1 2
4 4 4 4 1 4 255 6 2 1 2 6 6 5 4 4
4 4 4 2 255 2 2 4 2 2 2 2 4 4 2 2
2 2 2 255 1 1 2 2 5 2 2 1 1 4 4 2
2 255 1 2 2 2 5 8 8 5 2 4 5 5 1 1
255 4 2 1 1 1 2 2 2 2 2 0 0 0 255 4
1 1 1 2 2 2 1 0 0 0 1 0 1 255 2 2
1 2 2 2 2 1 1 1 1 1 0 1 255 4 4 1
1 1 1 0 4 1 2 0 0 0 255 0 0 0 2 2
2 2 1 1 0 1 2 2 4 255 2 2 2 0 0 0
2 0 0 0 1 1 1 255 4 4 2 2 2 2 2 2
1 1 1 1 1 1 255 2 2 2 1 1 2 2 4 2
2 1 2 1 1 255 0 1 1 1 0 1 2 2 1 1
2 2 2 255 2 5 2 4 2 2 1 1 1 2 2 5
5 4 255 2 1 1 2 1 2 2 2 1 0 1 1 1
255 2 1 1 1 1 1 1 1 4 1 1 2 2 2 2
2 2 1 1 2 2 1 1 1 1 1 1 2 2 4 4
4 2 2 255 1 1 1 5 1 1 0 2 4 4 2 2
2 255 4 4 2 2 2 4 4 4 4 4 5 5 5 4
255 2 2 2 2 1 0 0 2 4 1 1 2 2 255 2
2 2 1 1 2 2 4 4 4 4 4 4 4 255 2 4
4 4 4 4 1 0 0 1 1 4 2 4 255 2 1 1
1 2 2 4 4 2 2 2 2 2 255 2 2 2 2 2
1 2 4 4 2 2 1 2 1 255 1 2 1 2 4 4
4 4 4 2 2 2 2 2 255 1 1 1 0 2 2 4
5 4 2 1 2 1 255 2 2 2 1 1 1 1 1 1
1 1 1 0 1 255 5 5 4 4 2 4 4 4 4 4
4 4 2 255 2 4 4 4 2 4 4 4 2 2 4 4
4 2 255 1 2 2 1 1 2 2 4 5 5 5 4 2
4 255 5 1 1 1 2 5 1 1 4 4 4 2 2 255
4 4 2 2 2 2 2 2 5 2 4 2 4 2 255 4
4 4 4 5 4 2 2 2 4 4 2 2 255 1 1 1
2 2 5 5 1 0 4 4 2 0 0 255 2 2 1 1
1 2 2 2 2 4 4 4 4 255 4 0 0 2 2 2
2 2 2 1 1 2 4 4 255 2 2 2 2 4 4 5
2 1 1 1 2 2 1 255 5 4 1 1 1 1 0 2
0 2 0 2 1 255 0 0 0 4 2 1 1 1 2 2
2 2 2 2 255 2 2 2 0 1 2 5 2 0 0 0
1 1 255 4 4 2 2 2 2 2 2 1 1 2 1 2
1 255 1 2 4 4 1 4 4 4 2 1 0 1 2 1
255 0 1 1 1 1 1 1 1 1 2 2 2 2 255 2
2 2 2 2 1 0 1 1 1 4 4 4 2 255 2 2
2 2 4 4 2 2 1 1 1 1 1 255 1 1 0 1
0 1 1 4 4 1 1 1 2 2 2 2 2 255 255 255
255 255 255 255 255 255 255 255 255 255 255 255 255 255 255 255
255 255 255 255 255 255 255 255 255 255 255 255 255 255 255 255
255 255 255 255 255 255 255 255 255 255 255 255 255 255 255 255
255 255 255 255 255 255 255 255 255 255 255 255 255 255 255 255
255 255 255 255 255 255 255 255 255 255 255 255 255 255 255 255
255 255 255 255 255 255 255 255 255 255 255 255 255 255 255 255
255 255 255 255 255 255 255 255 255 255 255 255 255 255 255 255
255 255 255 255 255 255 255 255 255 255 255 255 255 255 255 255
255 255 255 255 255 255 255 255 255 255 255 255 255 255 255 255
255 255 255 255 255 255 255 255 255 255 255 255 255 255 255 255
255 255 255 255 255 255 255 255 255 255 255 255 255 255 255 255
255 255 255 255 255 255 255 255 255 255 255 255 255 255 255 255
255 255 255 255 255 255 255 255 255 255 255 255 255 255 255 255
255 255 255 255 255 255 255 255 255 255 255 255 255 255 255 255
255 255 255 255 255 255 255 255 255 255 255 255 255 255 255 255
255 255 255 255 255 255 255 255 255 255 255 255 255 255 255 255
255 255 255 255 255 255 255 255 255 255 255 255 255 255 255 255
255 255 255 255 255 255 255 255 255 255 255 255 255 255 255 255
255 255 255 255 255 255 255 255 255 255 255 255 255 255 255 255
255 255 255 255 255 255 255 255 255 255 255 255 255 255 255 255
255 255 255 255 255 255 255 255 255 255 255 255 255 255 255 255
255 255 255 255 255 255 255 255 255 255 255 255 255 255 255 255
255 255 255 255 255 255 255 255 255 255 255 255 255 255 255 255
255 255 255 255 255 255 255 255 255 255 255 255 255 255 255 255
255 255 255 255 255 255 255 255 255 255 255 255 255 255 255 255
255 255 255 255 255 255 255 255 255 255 255 255 255 255 255 255
255 255 255 255 255 255 255 255 255 255 255 255 255 255 255 255
255 255 255 255 255 255 255 255 4 4 5 4 2 1 1 1
1 2 4 4 4 4 2 1 1 255 2 2 1 4 1 2
2 2 1 1 1 2 2 255 1 2 2 4 4 2 2 1
2 2 4 4 4 2 255 2 2 2 2 2 2 0 0 2
1 1 1 5 255 2 1 1 1 1 1 1 4 5 4 4
4 5 5 255 2 2 2 2 2 1 1 1 1 1 1 5
2 2 255 1 0 2 0 2 2 4 4 2 4 2 4 2
255 4 4 4 2 2 2 2 2 2 1 1 1 1 2 255
2 1 1 1 2 4 2 2 2 2 2 4 2 2 255 2
2 1 1 0 0 1 2 2 2 0 1 1 255 1 1 1
2 2 2 0 1 1 2 2 1 1 1 255 1 5 1 1
1 4 5 4 4 4 2 1 2 255 2 2 2 4 4 4
4 4 2 1 4 5 5 4 255 2 4 5 6 5 6 4
4 2 4 6 6 4 2 255 1 1 0 1 0 1 0 1
1 2 1 1 2 255 4 2 2 1 1 2 2 2 5 2
2 2 4 4 255 4 4 2 5 4 4 4 4 4 5 5
5 1 255 2 1 1 1 2 4 1 2 4 4 2 2 2
1 255 5 5 4 4 4 4 4 5 2 1 1 1 1 255
0 0 1 1 1 2 2 4 2 2 4 5 5 4 255 1
1 1 2 1 0 0 1 1 1 4 2 4 2 255 5 5
5 2 1 1 1 2 2 2 2 2 2 255 1 2 1 2
1 2 1 2 5 4 2 1 0 0 255 1 1 1 1 2
2 2 2 2 1 1 1 1 255 1 2 4 2 1 1 1
1 1 1 2 2 2 2 255 1 1 4 2 2 2 2 2
2 1 0 1 2 2 255 5 4 1 1 1 1 1 1 0
2 2 2 2 255 1 0 0 1 1 1 0 1 1 2 4
4 4 1 255 4 4 4 2 2 2 2 2 2 2 1 1
1 255 2 2 0 1 1 1 4 0 2 0 2 1 1 1
1 1 1 4 4 4 4 2 1 1 1 1 2 4 4 5
6 5 4 2 255 2 2 2 4 1 2 2 2 1 1 1
2 2 255 0 1 2 2 4 2 2 1 1 2 2 2 1
1 255 2 2 2 2 4 2 1 1 1 1 1 4 5 255
5 2 2 2 1 1 1 4 5 4 2 2 5 4 255 2
2 2 2 2 1 2 2 2 2 2 2 1 1 255 1 0
2 0 2 2 2 4 4 2 1 2 4 255 4 2 2 2
2 2 2 2 1 2 2 2 2 5 255 2 1 0 1 0
2 2 4 2 2 2 1 1 2 255 5 2 1 1 1 1
2 2 2 1 0 1 2 255 4 4 4 4 2 2 0 2
2 4 2 2 1 1 255 1 2 1 2 2 2 2 4 2
2 2 4 5 255 4 2 2 2 2 2 6 5 2 2 2
4 4 4 255 2 2 5 6 5 4 2 2 2 2 2 4
4 2 255 2 4 2 2 0 0 0 1 2 2 1 1 1
255 2 2 4 4 1 1 2 4 5 2 2 2 4 5 255
5 4 2 2 1 2 4 4 4 4 1 1 1 255 6 5
2 2 2 2 2 2 4 4 2 2 2 1 255 2 4 4
4 4 4 4 1 1 1 1 1 1 255 0 1 0 0 1
2 4 4 4 4 4 5 4 2 255 1 1 1 1 0 0
0 0 0 1 1 1 2 1 255 1 4 2 2 1 1 2
2 2 2 2 2 2 255 0 1 1 2 4 2 2 2 2
1 1 0 0 0 255 0 1 1 1 2 2 4 1 1 1
1 1 1 255 1 1 4 4 4 1 1 1 1 2 2 4
2 2 255 1 1 2 2 2 2 1 1 2 1 1 1 2
4 255 5 1 1 0 1 1 2 0 0 0 1 2 2 255
4 2 2 2 2 2 0 0 1 2 2 2 2 1 255 1
2 4 2 5 1 2 2 4 5 5 1 1 255 1 1 0
0 1 1 2 0 2 2 2 2 2 0 0 0 1 4 4
1 2 2 2 1 1 1 0 0 4 4 2 2 4 4 255
4 4 4 4 2 4 2 2 2 1 1 2 2 255 1 1
1 1 2 1 2 0 1 1 2 2 2 2 255 4 2 4
4 5 2 1 1 1 1 1 2 4 255 4 2 4 4 4
1 1 2 2 2 2 2 1 1 255 2 2 4 2 2 1
1 0 2 2 2 2 2 1 255 1 2 2 0 0 2 4
4 2 1 1 1 1 255 2 1 2 2 2 2 4 2 1
2 4 5 4 5 255 2 0 0 1 2 2 2 5 5 4
2 2 1 2 255 5 5 4 1 4 5 5 5 2 1 1
1 4 255 4 4 4 4 2 4 2 2 2 2 2 2 1
1 255 2 2 2 2 2 2 2 4 4 2 1 1 4 255
5 2 2 2 2 1 4 5 4 4 4 5 5 4 255 4
4 6 6 5 5 4 2 2 2 1 4 2 4 255 5 2
1 0 0 0 0 1 2 2 1 1 2 255 2 2 2 1
1 2 2 2 1 1 1 1 2 4 255 4 4 4 4 2
4 4 4 4 4 1 1 0 255 2 2 2 2 4 5 2
2 2 2 4 4 2 1 255 2 2 2 4 5 5 5 1
1 1 1 1 1 255 1 1 1 1 4 4 4 4 4 4
6 6 4 2 255 1 1 1 2 1 0 0 5 4 1 0
1 2 2 255 2 2 2 2 1 0 1 1 1 0 1 2
2 255 0 2 4 5 4 4 4 2 2 1 1 1 1 1
255 1 1 1 2 4 5 8 4 1 1 1 1 1 255 1
1 4 5 5 2 5 2 2 2 2 4 2 4 255 2 1
1 1 2 2 1 1 2 2 1 1 1 5 255 4 1 1
1 1 2 2 0 0 0 1 2 4 255 5 4 4 2 2
1 0 1 1 2 4 4 4 4 255 4 2 4 2 10 8
8 4 5 5 5 2 1 255 1 0 0 0 4 1 2 0
1 1 2 0 0 0 0 1 2 4 1 1 4 6 4 2
2 2 0 0 1 1 5 5 6 5 255 5 4 6 6 4
4 2 4 4 2 2 2 2 255 2 1 1 0 0 0 1
0 1 2 2 4 4 5 255 2 0 2 2 5 4 4 1
1 1 1 4 4 255 4 2 4 2 2 2 2 2 2 2
2 1 1 1 255 2 4 4 1 1 1 1 1 2 2 2
4 4 2 255 1 2 1 1 0 2 4 4 2 1 1 1
1 255 2 1 1 1 2 6 6 2 1 2 4 4 4 4
255 2 1 2 5 2 6 6 5 5 4 4 2 2 4 255
5 4 4 1 1 5 5 2 1 1 1 2 4 255 5 4
4 4 2 4 4 4 2 4 2 2 1 1 255 2 2 4
2 2 2 2 2 2 2 2 4 4 255 2 2 2 2 2
4 6 6 5 5 5 5 4 4 255 4 2 2 2 5 4
4 2 2 2 1 4 2 4 255 4 4 2 1 0 0 1
1 1 1 2 2 2 255 0 0 1 2 2 4 4 5 5
1 1 2 4 5 255 4 4 5 5 9 24 24 5 4 4
1 1 0 255 2 2 2 2 5 6 5 4 4 4 4 1
1 1 255 2 2 4 4 6 18 8 5 1 1 1 1 1
255 0 1 0 1 4 5 5 4 4 4 6 6 2 1 255
1 2 1 1 1 0 2 5 4 0 0 1 1 1 255 2
1 1 1 1 2 2 2 2 0 0 0 1 255 0 0 4
4 4 8 4 5 2 1 1 2 2 1 255 4 4 4 5
8 10 12 9 5 2 1 1 1 255 1 1 1 5 8 21
21 14 10 2 1 2 4 4 255 2 2 0 0 0 4 4
1 1 1 0 1 2 5 255 1 1 1 1 2 2 4 4
1 1 1 1 1 255 4 2 4 2 2 1 1 1 2 4
2 2 2 4 255 5 5 5 5 44 44 17 8 8 1 0
1 1 255 1 0 0 1 4 2 2 1 2 1 2 1 0
0 0 0 1 6 4 1 1 2 4 2 2 2 2 0 1
1 2 2 4 4 255 4 4 6 8 9 9 8 10 8 5
2 4 1 255 2 4 2 1 1 0 0 0 2 2 2 2
4 4 255 1 0 2 4 5 8 9 4 1 1 1 4 4
255 1 2 4 2 2 2 2 2 2 2 2 2 2 1 255
2 2 2 1 1 2 4 2 2 2 4 4 4 2 255 1
2 2 2 5 5 5 5 4 4 1 1 1 255 2 1 2
1 23 47 20 4 4 4 4 2 2 2 255 2 2 2 6
12 12 12 6 6 6 6 6 4 4 255 2 2 4 0 0
0 5 5 2 2 2 2 4 255 5 1 1 1 1 2 2
4 2 2 2 1 1 2 255 4 5 4 2 1 0 0 1
2 2 2 4 2 255 2 2 2 2 2 4 6 6 4 2
4 5 5 4 255 4 2 2 2 5 16 10 10 2 1 1
2 2 4 255 4 2 1 0 0 0 0 0 1 1 2 2
2 255 1 1 1 1 4 4 5 5 5 2 2 2 2 2
255 4 4 5 9 100 100 199 58 21 5 1 1 1 255 1
1 1 2 5 10 6 6 6 5 5 4 2 1 255 2 2
4 6 43 46 23 13 5 1 1 0 0 255 0 1 1 1
5 39 75 75 4 4 6 5 2 1 255 1 2 1 1 1
2 4 5 4 1 1 2 2 5 255 2 2 2 2 1 2
2 2 2 1 0 1 4 255 1 1 1 8 10 13 20 20
5 4 2 2 2 2 255 4 4 5 14 25 27 27 21 8
5 2 1 1 255 2 2 4 8 62 139 127 143 92 8 6
6 5 5 255 2 1 1 0 4 14 14 9 2 0 0 0
2 4 255 1 1 1 2 6 9 8 8 4 4 2 1 1
255 4 1 2 2 4 2 2 2 2 5 5 4 1 2 255
8 8 8 10 255 255 255 161 8 1 0 1 1 255 1 0
0 0 4 4 4 2 5 1 0 0 0 0 0 0 0 5
4 4 5 5 5 4 4 4 9 8 5 4 4 4 4 2
255 1 2 6 6 9 24 16 16 10 5 2 2 1 255 2
4 2 1 2 4 5 2 2 2 2 2 4 1 255 1 1
2 4 24 25 28 24 9 2 4 5 4 255 1 2 2 4
2 5 8 8 5 2 2 2 4 4 255 5 4 4 2 2
5 8 6 4 5 4 5 5 5 255 4 4 1 4 12 18
23 18 9 5 2 2 1 255 2 2 5 18 33 47 35 35
12 4 4 2 2 4 255 4 4 4 6 21 21 21 12 8
6 6 6 6 5 255 2 2 2 0 0 0 0 0 0 2
2 2 2 255 1 0 1 1 1 5 5 12 6 6 2 2
1 2 255 2 2 1 1 2 0 0 0 1 1 2 4 4
255 5 1 2 2 4 5 21 14 1 0 1 2 4 4 255
4 2 2 2 43 66 52 28 10 10 2 2 2 2 255 2
2 2 0 0 1 1 0 0 1 2 4 4 255 1 1 1
5 16 14 9 5 2 2 2 2 2 2 255 2 5 5 100
202 202 207 215 153 25 4 1 1 255 2 1 0 2 10 16
31 9 6 6 5 1 2 1 255 2 4 5 36 46 50 35
28 23 5 1 0 1 255 1 1 1 4 39 89 89 89 66
6 5 4 4 2 255 2 2 1 1 1 2 5 4 4 4
2 2 2 2 255 2 1 1 2 2 8 14 18 18 5 2
2 2 255 0 0 1 13 21 21 20 20 20 8 2 1 1
1 255 4 4 14 31 31 35 28 27 21 6 5 2 2 255
4 4 5 62 155 229 229 229 135 35 8 6 5 1 255 1
1 1 1 4 20 20 14 2 0 0 2 2 4 255 1 1
0 4 18 21 12 8 5 5 4 1 1 255 1 1 2 2
5 8 8 6 4 4 2 1 0 1 255 5 8 10 255 255
255 255 161 107 1 1 1 1 255 0 0 0 0 0 0 1
2 5 5 5 1 0 0 0 0 0 0 0 2 2 2 5
5 9 9 17 10 8 6 4 4 2 1 255 1 2 6 9
25 29 29 20 16 8 2 1 1 255 4 4 2 2 4 5
12 5 4 2 4 1 1 1 255 0 2 2 20 32 32 32
31 24 6 4 5 4 255 0 1 4 4 1 8 10 13 10
4 2 2 4 4 255 5 4 4 4 9 9 9 8 4 5
4 4 4 5 255 4 4 4 12 23 51 42 33 31 8 5
4 4 255 2 2 6 24 33 35 35 35 12 12 8 4 4
4 255 2 2 2 6 21 40 58 14 9 6 0 6 6 5
255 2 2 2 0 0 1 0 10 0 0 0 1 1 255 1
0 1 1 1 12 5 10 10 10 4 2 2 2 255 1 1
1 1 2 0 0 0 2 2 2 2 5 255 6 5 4 2
4 5 13 8 1 1 1 2 2 4 255 4 2 4 40 46
52 27 27 12 8 2 2 2 2 255 2 1 2 0 0 0
0 0 0 2 5 4 5 255 1 1 5 5 21 9 1 0
1 2 4 2 2 2 255 1 4 12 184 202 184 199 127 127
74 4 1 1 255 2 1 0 2 16 20 40 14 9 6 5
1 1 1 255 0 4 12 35 39 39 28 50 54 54 5 1
0 255 1 1 1 20 58 136 89 89 66 50 5 4 4 4
255 2 1 1 1 1 2 6 6 5 4 1 2 1 2 255
1 1 2 5 5 18 20 25 25 23 6 2 1 255 0 1
5 21 21 21 13 24 24 24 8 1 0 1 255 4 4 14
43 32 29 28 28 28 25 5 4 2 255 4 4 5 193 255
255 255 238 234 119 8 6 4 1 255 0 1 1 4 5 20
20 20 13 2 2 2 2 2 255 1 0 0 4 9 12 9
5 5 5 4 1 1 255 1 2 2 2 25 39 21 9 9
5 4 1 2 1 255 4 6 10 255 255 255 112 107 131 80
5 1 2 255 0 0 0 0 0 9 14 16 5 2 1 1
2 2 2 2 2 0 2 2 5 5 5 5 9 4 9 9
8 4 4 2 1 1 255 2 2 6 12 29 44 44 28 18
9 2 1 1 255 4 2 2 2 2 5 6 5 2 4 4
2 2 1 255 1 2 4 20 32 32 31 25 24 8 4 4
4 255 1 2 4 2 2 8 8 13 9 5 2 0 4 4
255 2 2 2 2 14 14 8 8 5 5 2 1 4 5 255
4 2 2 13 44 51 44 39 33 8 5 5 4 255 2 5
8 12 33 33 33 25 5 6 8 6 6 5 255 4 2 2
6 21 21 29 14 13 8 0 0 4 4 255 2 1 0 0
1 10 0 0 0 0 0 2 2 255 1 1 1 6 12 35
58 58 13 10 6 5 5 1 255 1 1 1 2 10 0 0
0 0 1 1 2 4 255 5 2 2 4 5 5 5 5 2
2 2 2 2 2 255 4 4 4 40 46 31 14 14 12 8
2 1 1 2 255 2 1 2 0 1 1 1 0 0 2 4
4 4 255 1 1 0 5 5 2 1 0 12 12 5 2 2
1 255 1 1 12 184 202 202 200 127 127 74 4 2 1 255
1 2 1 6 10 20 40 14 9 6 1 1 1 1 255 0
2 23 35 36 28 28 29 58 58 8 4 1 255 1 1 2
42 58 139 54 89 66 66 5 2 4 4 255 4 2 1 1
2 2 2 4 6 4 2 2 2 2 255 1 1 2 5 14
25 25 25 27 23 5 2 1 255 0 1 5 16 23 24 13
24 24 24 9 1 0 1 255 2 9 43 50 32 27 27 28
28 28 5 2 2 255 2 4 5 193 255 255 229 229 234 154
28 6 4 1 255 0 1 4 4 0 14 13 13 8 2 0
1 2 2 255 1 0 0 4 6 12 9 5 5 5 2 1
1 255 1 1 2 2 9 24 21 21 21 5 4 1 2 1
255 5 13 18 255 255 112 107 80 107 80 9 2 5 255 0
0 0 0 4 9 9 1 1 1 1 1 0 1 4 4 1
2 2 1 1 0 1 1 6 2 4 4 9 8 2 2 2
1 255 2 4 6 12 28 33 33 31 25 9 4 1 1 255
2 0 0 2 4 6 6 5 5 5 5 4 2 1 255 1
4 6 20 27 27 18 18 17 6 2 1 1 255 2 4 5
2 1 1 1 5 5 5 0 0 0 1 255 1 0 1 2
10 10 5 5 4 4 2 1 1 4 255 4 2 4 13 23
28 33 21 13 8 5 4 4 255 4 2 6 12 12 12 9
5 4 4 6 6 5 4 255 1 2 2 6 18 8 8 9
9 8 2 0 0 0 255 1 1 0 2 20 14 0 0 0
0 0 4 4 255 2 1 2 6 9 9 31 31 13 5 5
5 6 4 255 1 1 2 2 2 0 1 0 2 2 2 2
4 255 5 2 2 2 4 13 5 5 5 5 2 2 2 2
255 4 4 4 4 31 14 5 8 8 8 2 2 4 4 255
1 1 4 1 1 1 1 0 0 1 2 2 2 255 4 2
0 0 1 1 0 0 17 17 16 5 1 1 255 1 1 10
108 184 184 127 104 89 65 4 2 1 255 1 4 1 6 20
24 25 12 9 8 1 1 0 1 255 1 2 12 33 32 24
29 67 67 20 8 5 2 255 1 1 2 42 139 146 146 128
77 50 4 4 2 1 255 1 1 2 2 4 2 6 6 8
5 1 1 2 2 255 2 4 5 6 36 36 33 25 27 10
4 1 1 255 1 1 5 8 21 24 24 24 24 23 8 4
2 1 255 1 2 32 43 37 27 27 28 32 28 4 2 2
255 2 2 4 184 227 255 238 219 230 219 13 4 4 1 255
1 2 2 2 10 14 8 8 12 12 2 2 2 2 255 0
0 0 1 5 6 9 13 8 5 2 0 0 255 1 2 2
2 5 9 24 24 18 4 2 1 2 1 255 4 10 18 59
109 128 109 80 80 43 21 6 5 255 1 1 1 2 4 10
12 1 1 1 1 1 1 4 4 4 4 2 2 1 1 0
1 1 4 4 4 4 4 2 2 2 4 4 255 2 4 5
8 24 29 31 28 18 9 2 1 1 255 1 0 0 2 2
4 5 5 5 5 5 4 2 2 255 1 4 5 20 24 24
18 17 14 5 2 2 1 255 4 6 2 2 1 2 2 5
5 5 1 0 0 1 255 2 0 0 6 6 6 6 5 5
5 4 1 1 4 255 4 2 4 8 21 21 21 17 13 6
4 4 4 255 6 6 6 6 9 9 6 5 5 6 6 5
5 5 255 1 1 2 2 5 6 6 8 36 8 5 2 5
1 255 1 1 1 1 2 2 0 0 0 1 2 4 5 255
4 2 2 4 2 2 1 2 5 2 2 2 2 2 255 1
1 1 0 2 1 1 0 0 0 1 1 2 255 2 1 1
1 4 9 5 8 10 10 5 4 4 2 255 1 4 2 4
9 17 17 14 2 2 2 2 4 5 255 1 1 4 2 1
1 1 2 1 1 1 2 2 255 1 0 0 0 1 1 2
12 12 12 9 4 1 1 255 1 5 8 28 141 196 169 119
96 36 2 2 2 255 1 1 1 4 9 18 18 9 8 5
1 1 1 1 255 1 2 8 33 33 52 51 52 47 20 8
4 2 255 1 1 2 8 54 84 84 77 39 4 2 2 1
1 255 1 1 1 2 5 6 6 6 5 2 2 2 5 5
255 2 4 2 6 10 24 24 24 14 6 5 2 1 255 2
0 5 8 20 24 24 23 23 12 5 2 2 2 255 1 4
10 18 25 27 28 28 32 16 5 2 2 255 2 1 4 88
198 227 214 184 155 80 5 4 4 1 255 2 2 2 2 2
4 2 2 1 1 0 4 4 1 255 1 0 1 1 2 5
8 8 5 2 1 0 0 255 1 4 5 4 2 5 9 4
2 2 1 1 0 1 255 4 10 16 39 59 109 36 36 25
9 1 2 2 255 1 0 1 1 2 4 5 2 1 1 1
2 1 1 1 1 0 2 2 1 1 1 1 1 4 4 4
4 4 4 2 2 4 4 255 2 4 5 6 8 21 21 18
10 8 4 4 1 255 0 0 0 1 1 4 5 5 5 5
5 5 4 5 255 4 4 4 5 24 24 18 14 6 2 1
1 2 255 4 4 2 2 2 2 2 2 5 5 4 2 1
5 255 2 1 1 5 6 6 6 5 5 5 4 2 2 4
255 2 2 4 6 10 16 13 13 12 6 5 4 5 255 5
5 2 1 1 6 5 5 6 6 5 5 4 2 255 0 1
2 2 5 6 6 6 8 8 5 5 5 5 255 2 2 2
2 2 0 0 0 0 2 2 4 5 255 4 2 2 2 2
2 1 1 2 2 2 1 2 2 255 1 1 0 0 2 4
2 0 0 0 1 1 4 255 4 2 1 1 6 9 14 14
8 2 2 4 4 2 255 1 1 1 2 2 5 2 1 1
1 2 5 5 5 255 2 4 4 2 1 1 1 2 2 2
4 4 4 255 4 1 1 1 0 0 0 1 1 1 1 1
1 1 255 4 5 5 8 35 123 119 104 36 8 2 1 2
255 2 1 1 1 2 6 6 6 5 4 4 1 1 2 255
2 2 4 8 21 33 51 51 29 6 2 2 2 255 1 1
1 2 12 17 17 14 4 4 4 4 2 2 255 1 1 0
1 0 6 6 6 2 2 2 4 4 4 255 2 1 0 4
4 4 1 10 6 5 4 1 1 255 2 2 4 5 10 17
17 17 12 8 4 4 2 2 255 1 0 5 9 13 25 27
20 16 5 0 2 2 255 2 0 0 1 88 214 214 155 80
2 1 1 0 0 255 2 2 2 2 1 2 2 2 5 4
4 4 4 1 255 4 2 1 0 0 1 1 1 1 2 2
1 0 255 4 5 5 4 1 1 1 1 1 1 2 2 1
1 255 1 4 8 10 36 36 23 21 8 2 1 2 1 255
0 1 1 1 1 2 5 2 1 1 1 2 1 1 1 1
0 2 4 5 2 1 1 1 2 2 2 4 4 2 2 4
4 2 255 2 2 5 5 5 5 8 8 6 4 4 4 1
255 0 0 1 1 1 1 1 4 1 4 4 4 2 2 255
2 2 2 4 5 8 12 6 0 1 1 2 2 255 2 2
2 2 2 2 2 2 4 4 4 4 4 5 255 2 2 1
2 4 4 5 5 5 4 2 2 2 8 255 4 4 4 6
8 9 8 4 5 5 6 6 5 255 6 6 1 1 1 1
1 4 5 5 5 5 5 5 255 1 1 4 2 5 2 6
2 8 2 2 2 5 5 255 2 1 1 1 1 1 1 1
2 2 2 2 6 255 1 1 1 2 0 2 0 0 0 1
1 1 2 1 255 1 1 0 2 4 4 1 1 0 0 1
1 4 255 4 2 2 1 6 6 6 6 5 2 2 4 4
4 255 1 1 1 2 4 4 4 1 1 1 1 4 5 5
255 4 4 4 4 1 4 1 2 2 4 4 4 4 255 1
1 4 1 2 2 2 2 1 0 0 2 2 2 255 4 5
4 2 4 13 20 13 8 2 1 1 2 255 2 1 1 1
1 2 2 2 1 2 4 2 2 2 255 4 4 4 5 5
5 6 5 5 4 1 1 1 255 2 2 2 2 2 8 8
1 0 1 1 2 2 2 255 1 1 0 1 0 1 2 2
2 1 1 4 4 4 255 2 0 0 2 1 1 1 1 1
2 2 2 1 255 2 2 2 2 4 6 2 5 2 2 1
2 1 2 255 2 2 4 5 5 5 5 5 4 1 0 0
0 255 0 0 0 0 5 5 5 6 4 1 1 1 0 0
255 2 4 4 2 1 0 0 1 2 2 4 4 4 1 255
2 2 1 1 0 1 0 0 0 1 2 2 2 255 4 5
5 4 1 1 0 0 1 2 2 4 2 2 255 2 6 6
6 8 9 17 8 5 1 1 1 0 255 0 0 1 1 1
1 1 2 1 2 1 1 1 1 1 1 0 4 8 8 2
1 1 1 1 2 2 4 4 2 2 2 2 2 255 2 4
6 6 5 2 5 5 5 4 4 4 4 255 2 2 2 1
2 2 2 4 1 4 4 4 4 2 255 2 4 2 5 5
5 4 2 1 1 1 1 4 255 2 2 2 4 4 2 1
1 1 2 4 4 4 2 255 2 0 0 1 2 1 2 1
1 1 1 2 2 9 255 2 2 2 2 4 6 4 1 1
5 5 6 5 255 5 5 4 1 1 1 1 1 4 4 5
5 4 4 255 4 4 4 4 4 1 2 2 4 2 2 2
2 2 255 4 4 1 2 1 2 1 2 2 2 0 1 1
255 1 4 4 2 0 1 1 4 2 1 1 1 4 2 255
2 1 1 2 2 2 2 1 1 1 2 2 4 255 4 4
5 4 6 6 6 8 5 2 2 2 4 4 255 4 6 4
4 4 4 2 0 1 1 1 2 4 2 255 2 2 2 2
1 1 1 1 2 4 5 5 4 255 4 4 4 4 4 0
2 2 1 0 2 2 4 2 255 4 2 1 1 2 4 5
2 2 2 1 1 2 255 4 2 1 1 1 1 1 2 1
1 4 4 4 2 255 4 4 4 2 1 2 5 5 4 1
1 1 1 255 2 2 2 2 2 2 1 1 1 1 1 4
2 4 255 1 1 1 1 1 2 2 2 1 1 1 4 2
2 255 1 1 0 2 2 1 1 1 1 1 1 2 1 255
2 2 2 2 1 2 1 2 0 0 1 4 4 2 255 2
2 4 4 4 4 4 2 2 1 0 0 0 255 1 1 0
1 2 2 4 5 5 2 1 0 0 1 255 1 1 2 2
1 0 4 4 5 4 4 1 1 1 255 2 1 1 2 2
2 2 1 1 2 2 2 2 255 2 1 1 1 1 2 1
1 1 2 4 4 2 1 255 4 4 4 2 2 4 8 5
1 1 1 1 1 255 0 0 1 1 1 1 1 1 1 4
1 1 1 1 2 2 2 4 5 2 0 2 2 2 2 2
2 4 2 2 1 4 4 4 255 4 4 5 5 5 1 5
4 5 2 2 1 1 255 4 2 2 1 2 2 2 4 2
1 4 4 4 1 255 2 2 2 4 4 4 2 2 1 1
4 4 4 255 2 2 2 2 2 2 1 4 4 4 4 2
4 2 255 2 0 2 0 0 0 2 1 1 1 2 2 2
2 255 2 2 2 2 2 5 2 1 1 4 4 5 2 255
1 4 4 4 4 1 1 1 1 4 6 5 4 5 255 5
1 1 1 1 1 2 4 4 2 2 1 1 2 255 4 4
1 2 2 2 2 1 1 1 2 2 1 255 1 4 4 4
0 0 1 2 1 1 1 1 2 1 255 2 2 1 4 4
4 2 2 2 2 2 4 4 255 1 2 5 5 6 2 4
4 5 5 5 2 2 2 255 4 5 6 4 4 4 4 2
1 1 1 2 2 1 255 2 2 2 2 1 1 1 2 1
4 5 5 1 255 1 2 4 0 1 0 2 2 1 1 2
2 4 2 255 4 4 1 1 2 2 2 4 4 2 1 1
2 255 4 4 1 2 1 1 1 2 5 4 4 4 4 5
255 4 4 1 1 1 1 1 2 2 1 1 0 1 255 2
5 2 2 1 1 1 1 1 1 1 2 2 2 255 4 5
1 1 1 2 2 2 1 1 0 1 2 4 255 4 1 2
2 2 2 1 1 0 1 1 2 1 255 1 1 1 1 0
1 1 2 2 1 1 2 2 2 255 2 2 4 2 2 2
1 2 4 2 1 2 1 255 1 1 1 2 2 2 2 5
6 2 2 1 2 2 255 2 0 2 2 2 2 2 2 2
2 1 1 0 1 255 1 1 4 4 4 2 2 4 2 2
2 1 1 255 2 0 1 1 5 5 4 2 1 5 4 1
1 2 255 4 4 4 2 2 2 2 2 1 1 1 0 4
255 4 1 1 0 1 1 1 4 2 4 2 2 1 1 2
2 2 255 255 255 255 255 255 255 255 255 255 255 255 255 255
255 255 255 255 255 255 255 255 255 255 255 255 255 255 255 255
255 255 255 255 255 255 255 255 255 255 255 255 255 255 255 255
255 255 255 255 255 255 255 255 255 255 255 255 255 255 255 255
255 255 255 255 255 255 255 255 255 255 255 255 255 255 255 255
255 255 255 255 255 255 255 255 255 255 255 255 255 255 255 255
255 255 255 255 255 255 255 255 255 255 255 255 255 255 255 255
255 255 255 255 255 255 255 255 255 255 255 255 255 255 255 255
255 255 255 255 255 255 255 255 255 255 255 255 255 255 255 255
255 255 255 255 255 255 255 255 255 255 255 255 255 255 255 255
255 255 255 255 255 255 255 255 255 255 255 255 255 255 255 255
255 255 255 255 255 255 255 255 255 255 255 255 255 255 255 255
255 255 255 255 255 255 255 255 255 255 255 255 255 255 255 255
255 255 255 255 255 255 255 255 255 255 255 255 255 255 255 255
255 255 255 255 255 255 255 255 255 255 255 255 255 255 255 255
255 255 255 255 255 255 255 255 255 255 255 255 255 255 255 255
255 255 255 255 255 255 255 255 255 255 255 255 255 255 255 255
255 255 255 255 255 255 255 255 255 255 255 255 255 255 255 255
255 255 255 255 255 255 255 255 255 255 255 255 255 255 255 255
255 255 255 255 255 255 255 255 255 255 255 255 255 255 255 255
255 255 255 255 255 255 255 255 255 255 255 255 255 255 255 255
255 255 255 255 255 255 255 255 255 255 255 255 255 255 255 255
255 255 255 255 255 255 255 255 255 255 255 255 255 255 255 255
255 255 255 255 255 255 255 255 255 255 255 255 255 255 255 255
255 255 255 255 255 255 255 255 255 255 255 255 255 255 255 255
255 255 255 255 255 255 255 255 255 255 255 255 255 255 255 255
255 255 255 255 255 255 255 255 255 255 255 255 255 255 255 255
255 255 255 255 255 255 255 255 255 255 255 255 255 2 2 1
1 1 2 5 5 4 2 2 1 1 2 4 4 5 255 4
4 2 2 2 4 5 2 2 2 1 1 1 255 1 1 1
1 1 1 2 1 1 0 2 2 2 4 255 5 4 2 1
1 2 2 5 2 4 4 4 2 255 2 1 1 2 4 4
4 2 4 4 4 2 2 4 255 2 2 2 2 0 0 1
2 2 2 4 4 4 1 255 2 2 2 2 2 4 4 2
1 4 4 4 4 255 2 2 5 2 1 1 1 1 4 4
4 4 5 5 255 1 0 1 1 2 2 2 5 4 2 1
1 1 4 255 4 2 2 4 2 1 1 1 1 0 0 2
2 255 1 1 1 2 0 1 2 2 2 1 1 1 0 0
255 2 2 4 4 4 5 4 2 2 2 4 4 4 255 1
4 8 8 6 6 4 4 4 4 4 2 2 4 255 4 5
4 5 2 2 2 4 2 1 1 1 1 4 255 2 2 2
1 2 2 2 2 1 4 4 4 4 255 2 2 1 0 1
1 2 1 1 1 0 1 1 1 255 2 4 4 1 1 1
4 4 6 6 2 4 4 255 4 1 2 4 4 2 2 2
5 2 2 2 5 54 255 4 4 2 2 4 4 5 0 5
1 1 1 1 255 1 2 1 0 0 1 1 1 1 2 2
2 1 2 255 2 2 2 2 1 1 1 2 1 2 1 2
2 4 255 4 4 1 0 1 2 1 0 0 4 2 2 1
255 1 1 1 1 2 4 2 1 2 2 2 1 1 1 255
2 4 0 0 0 2 2 2 2 2 1 2 2 255 1 1
1 2 2 1 1 1 1 1 1 1 1 0 255 2 2 4
4 4 5 2 1 1 1 1 1 0 1 255 2 2 6 4
0 0 0 1 4 1 1 0 2 255 1 0 1 1 2 2
2 1 1 1 5 2 2 2 255 1 1 1 0 0 0 1
0 2 0 1 0 0 255 1 1 1 0 0 0 2 2 2
2 2 1 0 0 0 1 1 2 2 2 2 1 2 4 4
0 0 0 0 1 2 2 2 2 255 2 2 2 2 2 4
4 2 2 2 1 1 2 255 2 1 1 1 2 2 1 1
1 0 2 2 2 4 255 4 4 4 1 2 4 2 2 2
4 4 4 2 255 2 1 1 1 2 1 1 2 2 4 2
4 2 2 255 2 2 2 2 0 0 0 1 1 2 2 2
2 2 255 2 5 5 2 2 2 1 2 2 5 4 5 4
255 4 2 2 1 1 1 1 2 1 4 4 4 4 2 255
2 4 5 2 2 1 1 4 4 2 1 1 2 4 255 2
2 4 4 1 1 1 4 1 0 0 0 2 255 1 1 1
2 1 1 1 2 4 2 1 1 1 1 255 4 5 2 1
1 2 2 2 2 2 5 5 4 255 2 5 6 6 6 4
4 4 4 2 2 2 2 4 255 4 4 2 5 1 5 2
2 2 1 1 1 2 4 255 4 4 2 1 1 2 1 1
1 4 4 4 2 255 2 2 2 1 2 2 4 2 2 1
1 1 1 1 255 1 1 1 1 1 1 1 4 4 0 1
2 4 255 2 2 4 5 5 1 1 2 2 1 2 1 20
96 255 5 4 2 2 2 4 5 1 1 1 2 2 2 255
2 1 0 0 0 2 2 2 2 2 2 1 1 1 255 2
2 1 2 2 4 2 2 2 2 2 2 2 2 255 2 4
1 1 1 1 2 2 0 1 1 2 1 255 1 1 1 1
4 4 2 1 1 2 2 1 1 2 255 2 4 2 1 0
0 2 2 2 2 1 4 4 255 1 1 1 2 1 1 1
1 0 0 0 1 1 0 255 1 1 2 2 4 4 2 0
1 1 1 1 0 0 255 2 2 2 2 2 0 0 0 2
2 2 2 4 255 2 1 1 1 0 1 2 0 0 0 2
2 2 1 255 1 1 0 0 1 1 4 0 1 0 1 0
0 255 1 1 0 0 0 0 2 2 2 2 1 1 1 0
1 0 0 2 4 4 1 1 4 4 1 0 0 0 2 2
2 1 1 1 255 2 4 4 4 5 5 4 4 4 4 2
2 2 255 4 4 1 0 1 2 4 2 4 2 2 2 2
4 255 4 2 2 2 2 4 4 4 4 4 4 5 5 255
2 1 0 0 1 1 1 2 2 2 2 4 2 2 255 2
2 2 2 0 2 1 2 1 1 2 2 2 4 255 4 5
5 2 1 2 4 4 4 5 2 2 2 255 4 2 2 1
5 6 6 5 1 1 1 4 5 5 255 2 1 5 4 4
1 4 4 2 1 1 2 2 2 255 1 0 4 4 4 1
1 4 4 1 1 1 1 255 1 1 1 2 2 2 2 4
4 2 2 2 1 1 255 5 5 4 1 1 2 2 2 2
5 5 4 2 255 2 5 5 4 4 2 4 4 4 4 2
2 6 5 255 4 4 2 4 4 5 5 5 2 1 1 4
4 4 255 4 4 4 1 1 1 1 1 1 5 2 5 1
255 2 1 2 1 4 2 4 2 4 2 2 1 1 1 255
2 1 1 0 1 0 1 4 6 6 6 4 2 255 2 2
2 5 2 1 1 2 2 2 2 2 6 20 255 5 5 2
2 2 5 5 5 1 1 1 2 2 255 2 1 0 0 1
4 2 2 2 2 2 2 1 1 255 1 0 0 0 2 4
4 4 2 1 1 1 1 1 255 4 5 1 1 1 1 2
4 0 1 1 2 2 255 2 1 1 1 2 2 2 1 1
1 1 1 1 4 255 4 1 2 0 0 0 2 5 2 4
4 4 4 255 4 4 1 2 2 5 1 1 1 1 2 2
2 4 255 4 1 1 2 2 4 2 2 2 2 1 1 1
1 255 1 1 1 2 2 0 0 0 2 2 2 2 4 255
4 2 2 1 0 0 2 0 0 1 2 2 2 2 255 1
1 1 1 1 1 1 0 1 0 1 0 0 255 1 1 0
0 0 0 0 2 2 2 1 1 0 1 1 1 0 2 4
4 4 4 4 1 1 0 2 4 2 2 2 1 1 1 255
1 4 4 8 9 8 5 4 4 4 2 2 2 255 4 4
2 2 2 2 4 6 5 5 4 4 4 4 255 4 2 4
5 5 5 5 4 4 4 5 5 5 255 4 2 1 0 0
1 1 2 2 4 5 6 2 1 255 2 2 2 2 2 2
5 5 2 1 2 2 2 2 255 4 4 4 4 5 5 6
6 5 5 2 0 1 255 2 2 1 1 8 12 20 20 5
2 1 2 2 2 255 4 1 5 5 4 4 4 4 1 2
1 2 1 2 255 2 2 4 6 6 9 9 5 4 4 1
0 1 255 1 1 1 2 2 4 4 10 10 5 4 2 1
1 255 5 5 4 1 1 2 2 2 1 4 4 4 2 255
2 4 4 2 2 2 2 1 1 2 2 2 0 2 255 4
2 2 4 4 6 40 40 5 4 4 4 4 4 255 5 4
2 1 1 1 1 1 2 5 1 1 1 255 1 4 4 4
4 2 2 2 5 2 5 2 1 1 255 1 1 1 0 1
0 1 0 1 1 2 2 2 255 1 2 2 4 0 0 0
2 2 2 2 2 6 6 255 5 5 6 6 27 27 20 17
6 4 2 2 2 255 2 2 1 1 4 8 4 5 5 2
2 1 1 0 255 2 2 0 0 4 4 8 8 5 2 2
1 1 1 255 4 6 2 2 1 5 6 4 0 0 1 1
2 255 0 0 0 1 2 4 4 2 1 1 2 2 1 4
255 4 2 2 0 0 0 27 27 6 4 4 4 4 255 1
1 1 4 6 47 62 47 29 6 2 2 2 2 255 1 1
1 2 4 8 23 23 9 6 4 1 1 0 255 1 1 1
1 2 0 0 1 2 2 2 4 5 255 5 1 2 2 5
10 6 4 4 1 1 2 2 4 255 1 1 1 2 4 4
4 4 1 0 1 1 1 255 1 1 1 0 0 0 2 2
2 2 1 1 1 1 2 2 1 2 2 2 4 4 4 4
1 2 4 8 4 2 1 1 1 1 255 2 4 4 12 12
12 9 8 5 5 4 4 2 255 2 4 4 2 2 6 8
8 8 5 5 5 5 4 255 4 4 5 8 10 14 14 12
5 4 4 5 5 255 2 2 1 1 2 5 5 5 2 2
2 2 2 2 255 2 2 2 2 4 4 6 4 2 2 4
2 4 4 255 4 4 4 9 48 48 29 8 6 5 4 1
1 255 2 2 2 12 14 120 99 166 28 8 2 1 1 2
255 2 1 5 8 8 14 14 14 2 4 1 2 1 2 255
4 4 8 12 10 12 12 10 6 4 4 1 1 255 1 1
1 2 4 6 12 14 14 14 4 2 1 1 255 4 4 4
4 4 4 4 4 1 2 1 2 2 255 4 4 2 2 2
0 0 0 0 2 2 4 1 2 255 5 4 4 4 6 42
62 71 40 5 4 4 4 4 255 2 4 4 6 4 1 1
2 2 2 1 1 1 255 4 4 4 2 0 1 0 1 2
2 4 2 2 1 255 1 1 0 0 0 0 1 0 5 5
5 2 2 255 2 2 1 1 1 2 2 2 2 2 2 2
2 2 255 2 5 5 27 27 44 70 70 27 8 4 2 1
255 2 2 1 2 4 24 24 52 21 18 2 1 0 0 255
2 2 2 2 4 69 112 113 8 4 2 5 5 1 255 4
6 6 2 5 25 25 12 0 0 0 2 2 255 0 0 0
2 8 12 8 4 2 0 1 1 1 1 255 2 2 2 0
4 33 36 35 35 4 0 0 2 255 0 1 1 6 62 71
65 59 59 59 6 2 1 1 255 1 1 5 27 52 62 44
44 44 10 9 1 0 0 255 1 1 1 1 2 1 1 2
8 2 2 4 5 255 0 1 1 4 10 13 17 18 27 6
1 1 4 4 255 2 2 4 4 4 4 4 4 1 0 1
1 2 255 2 2 1 0 0 0 0 0 0 0 1 1 1
1 1 4 4 2 2 2 4 4 5 4 1 2 2 10 6
5 2 1 1 1 255 0 0 2 4 9 12 9 8 5 4
2 2 4 255 2 2 2 5 5 5 8 8 8 6 4 4
4 1 255 2 5 8 16 16 21 21 21 12 6 6 4 2
255 2 4 2 2 5 6 6 12 5 5 4 6 2 4 255
4 2 2 2 4 4 10 5 2 2 4 4 4 4 255 4
4 9 67 88 80 48 29 8 5 4 4 4 255 1 2 12
28 120 160 116 169 169 100 8 1 1 1 255 4 4 6 8
9 9 9 8 4 4 1 1 1 2 255 4 5 10 13 16
12 13 12 10 5 4 1 1 255 1 1 1 2 4 12 13
14 24 32 14 5 1 2 255 1 1 1 1 4 4 2 4
4 4 1 2 1 255 1 2 2 2 4 4 0 0 0 2
4 4 2 2 255 4 4 4 6 24 50 75 75 35 21 6
2 4 1 255 2 2 4 8 6 9 5 2 0 0 0 1
2 255 4 4 2 4 2 6 8 8 12 4 4 2 1 1
255 1 1 1 0 0 0 0 0 0 1 1 2 4 255 4
2 1 1 1 0 0 0 0 0 0 2 4 4 255 1 2
9 27 25 27 73 73 32 21 4 2 1 255 2 2 2 8
66 73 37 37 21 18 2 1 0 0 255 2 2 4 4 69
112 113 155 96 8 1 5 5 5 255 2 2 6 8 27 27
25 12 6 2 2 2 2 255 4 0 0 12 29 29 27 28
27 2 2 1 1 6 255 4 4 4 5 78 77 36 36 51
35 1 1 2 255 0 1 4 54 99 85 85 59 66 66 66
1 1 0 255 1 5 5 52 62 104 150 180 135 81 29 2
0 0 255 0 0 0 1 12 4 2 2 10 2 2 4 5
255 0 1 1 2 13 14 17 18 28 6 1 1 4 4 255
1 1 2 2 4 4 4 4 4 2 2 0 0 255 4 1
1 0 0 0 0 0 0 1 1 2 1 1 5 5 6 2
2 2 2 2 4 4 1 4 4 14 9 13 5 1 1 1
255 0 0 2 2 2 4 4 5 5 5 5 4 4 255 2
1 2 4 5 5 21 25 25 4 4 5 5 1 255 1 4
8 16 16 27 27 25 20 12 6 4 4 255 2 4 5 6
16 17 12 17 12 8 2 2 2 4 255 4 2 4 4 4
4 4 4 4 4 4 4 4 1 255 2 5 12 67 88 78
70 31 13 6 4 4 4 255 4 9 12 118 118 118 99 153
116 100 28 5 2 2 255 4 6 9 13 9 6 8 8 8
4 4 1 2 2 255 4 5 12 17 17 12 12 12 10 9
4 4 4 255 1 1 4 4 6 23 24 23 24 21 14 6
1 1 255 1 1 1 1 4 2 2 8 8 4 2 2 2
255 2 2 2 4 4 2 0 0 0 2 2 4 4 4 255
2 2 2 6 39 75 67 67 35 35 8 1 0 0 255 1
2 4 4 4 6 5 12 5 0 1 2 2 255 4 4 2
2 2 8 10 10 4 0 2 1 1 1 255 1 4 2 0
0 1 0 0 0 0 0 2 4 255 5 2 1 1 1 2
2 1 1 0 2 2 2 4 255 0 0 5 27 25 43 67
43 27 17 4 1 1 255 2 2 2 8 73 73 14 14 14
18 9 5 0 1 255 2 2 4 28 71 155 255 255 135 96
1 1 1 5 255 2 1 6 13 13 13 8 12 12 6 2
2 1 255 2 1 2 12 28 28 28 28 28 2 2 1 1
1 255 1 5 9 50 78 50 40 47 50 35 5 1 2 255
2 4 29 54 128 101 101 59 78 89 66 2 1 0 255 1
1 5 54 77 77 104 180 135 92 29 0 0 0 255 1 0
1 4 4 2 0 0 1 1 2 2 1 255 0 1 1 4
14 17 17 39 28 8 1 1 4 4 255 1 1 1 1 0
0 1 4 5 2 2 0 1 255 1 1 1 0 0 0 0
0 0 1 1 2 5 2 2 5 6 0 2 2 2 2 4
8 5 5 8 9 8 10 6 5 2 2 255 0 0 2 2
2 1 1 4 5 5 2 4 4 255 0 1 1 2 4 5
5 25 8 4 4 4 2 2 255 2 2 8 9 16 25 25
20 20 14 6 4 4 255 2 5 5 5 14 16 14 12 12
8 4 5 2 4 255 2 2 2 6 2 0 0 4 4 5
4 4 2 1 255 2 2 8 16 78 75 37 13 13 10 6
4 4 255 4 5 10 100 118 109 109 116 116 100 62 6 4
4 255 4 5 12 12 9 6 5 5 5 4 4 1 1 1
255 2 4 10 16 17 14 14 18 18 10 4 4 4 255 1
1 1 2 6 24 28 23 25 14 12 6 4 2 255 1 1
0 1 1 0 0 0 1 2 2 2 2 255 2 2 4 5
5 5 0 0 0 2 2 2 4 4 255 2 2 2 16 46
67 39 35 35 54 54 6 2 4 255 4 1 2 2 2 6
6 12 5 0 2 2 4 255 0 0 2 2 4 4 8 8
2 1 1 1 1 1 255 4 4 2 0 0 0 0 0 0
0 4 5 5 255 5 2 1 0 0 1 1 1 2 4 2
4 4 4 255 1 2 14 24 17 43 43 39 31 17 4 1
1 255 2 2 4 31 66 58 16 9 9 17 9 5 0 1
255 2 2 2 43 84 217 255 162 118 109 6 1 1 4 255
1 1 5 13 21 9 8 9 14 6 2 2 2 255 1 1
2 10 28 28 28 28 28 4 4 2 1 1 255 0 2 29
50 78 50 40 50 47 35 5 1 1 255 2 4 29 50 90
101 101 78 78 89 66 4 2 1 255 0 1 5 46 66 77
141 141 141 92 37 2 0 0 255 0 0 0 2 4 0 0
0 0 1 5 1 1 255 1 1 1 2 10 27 10 6 8
6 2 2 5 4 255 0 1 1 0 0 0 0 5 4 2
1 1 1 255 1 1 1 1 0 0 0 0 1 2 2 2
1 2 2 5 4 0 2 2 2 2 5 14 17 5 9 9
8 6 5 2 2 4 255 2 4 4 4 4 4 4 5 10
5 1 4 2 255 1 1 1 1 2 2 5 9 5 4 2
2 2 1 255 1 1 8 9 10 25 25 25 21 16 6 5
4 255 2 2 4 4 9 14 10 10 10 8 2 2 2 4
255 4 2 5 6 6 0 0 1 2 2 2 1 2 1 255
0 1 5 12 16 33 13 13 13 12 6 5 4 255 4 4
10 89 109 109 96 94 85 81 46 8 5 5 255 5 5 12
12 8 6 6 12 12 6 4 1 4 2 255 1 2 10 17
20 17 14 14 10 8 4 2 2 255 1 0 1 2 5 24
28 24 28 24 12 6 1 1 255 1 1 1 5 2 1 1
1 1 2 2 2 5 255 2 2 4 4 4 2 2 2 1
2 2 2 2 2 255 2 2 2 4 39 52 52 48 48 54
54 9 6 6 255 2 1 2 0 0 0 0 2 2 2 2
2 2 255 1 1 1 2 2 4 4 2 1 1 1 1 4
1 255 4 2 1 2 0 0 0 0 0 1 4 5 5 255
4 2 2 0 0 1 1 6 2 4 2 4 2 2 255 1
1 14 52 73 73 48 37 31 31 4 0 0 255 0 1 2
5 20 20 20 16 17 17 17 5 2 2 255 1 1 2 17
184 255 255 250 135 109 4 1 1 1 255 1 2 2 13 13
9 8 9 20 10 2 2 2 255 1 1 5 10 24 29 32
32 16 2 2 2 1 1 255 0 1 2 18 40 40 40 47
35 6 5 2 2 255 2 4 16 50 62 101 101 86 75 89
75 4 1 0 255 1 1 4 36 77 84 136 141 136 78 37
0 0 0 255 0 0 0 2 0 0 0 0 0 1 2 1
1 255 2 1 1 1 2 4 4 1 5 6 5 5 4 4
255 0 1 1 1 0 0 4 5 4 2 1 2 2 255 1
1 1 1 1 1 0 0 1 6 6 2 2 1 2 2 2
0 4 4 4 2 5 14 17 10 10 10 9 6 5 5 5
6 255 2 4 4 4 4 4 5 12 13 5 2 2 2 255
2 1 4 1 2 2 4 5 4 1 2 2 2 1 255 1
1 4 5 10 18 20 16 16 14 6 4 4 255 2 2 2
4 4 10 10 8 5 5 2 5 5 4 255 0 2 2 6
6 2 0 2 2 4 2 1 1 1 255 1 2 5 8 12
13 14 13 12 5 5 5 4 255 2 2 5 80 100 109 113
94 85 62 31 8 4 4 255 1 2 6 12 14 25 25 29
29 6 5 1 1 2 255 2 2 6 14 20 20 18 14 10
6 4 4 4 255 4 1 1 2 4 10 27 24 18 12 12
2 2 2 255 1 1 1 4 1 1 0 1 1 2 1 2
2 255 2 2 2 2 2 0 0 2 8 6 4 5 4 4
255 4 4 4 4 8 16 29 29 31 54 31 9 9 6 255
2 4 2 2 1 1 1 2 2 2 2 2 2 255 1 1
1 1 2 4 4 2 1 1 1 1 4 1 255 0 1 1
1 0 0 0 0 1 2 2 5 5 255 1 1 4 1 0
0 0 1 1 1 1 1 2 2 255 1 1 9 18 21 48
39 39 35 31 4 0 0 255 1 1 1 5 6 16 20 27
20 14 5 2 2 2 255 2 1 1 4 43 217 217 123 112
10 4 1 1 0 255 0 1 1 2 13 13 10 9 8 4
1 1 2 255 1 1 4 8 10 29 36 16 16 4 4 2
1 0 255 0 1 1 2 18 40 67 65 28 2 2 1 2
255 1 2 4 16 50 86 58 46 44 42 18 2 0 0 255
1 4 4 5 36 78 84 134 111 37 6 1 0 0 255 0
0 2 2 0 0 0 0 0 1 2 1 2 255 4 2 1
1 2 2 1 0 1 5 5 5 4 2 255 1 1 1 1
0 0 2 4 2 1 0 2 5 255 4 1 1 4 1 5
1 0 0 6 6 2 0 0 1 4 4 4 4 2 4 2
4 4 6 5 9 10 9 5 5 4 2 2 255 2 2 4
5 12 12 12 12 13 6 2 2 2 255 4 4 4 4 2
1 2 4 4 2 2 2 2 2 255 0 0 4 9 10 14
14 14 13 6 5 4 4 255 2 4 2 4 4 9 4 4
2 2 2 2 1 4 255 4 1 1 2 2 2 2 2 5
5 2 1 1 1 255 1 2 4 5 8 10 14 10 5 5
5 5 4 255 2 2 4 9 80 96 96 89 42 27 10 5
4 2 255 1 2 4 5 12 25 25 25 6 6 1 2 2
4 255 2 2 2 6 14 12 14 8 6 4 4 2 2 255
5 2 2 2 4 6 6 6 4 4 4 1 1 1 255 1
1 1 1 1 1 1 2 4 4 1 1 2 255 2 1 2
1 1 1 2 4 8 6 6 5 4 2 255 4 4 4 4
4 5 6 17 17 14 6 6 6 9 255 4 4 4 5 1
4 2 2 2 4 2 2 2 255 2 1 1 1 2 8 8
8 2 1 1 1 1 0 255 0 1 0 1 2 2 0 0
2 2 2 2 1 255 1 1 4 1 1 0 0 1 1 1
1 1 2 2 255 1 1 1 9 18 29 9 27 14 5 2
2 2 255 1 1 1 1 0 2 2 27 14 5 1 2 2
2 255 1 1 1 4 5 42 69 69 6 4 1 1 1 0
255 0 0 1 1 4 5 4 4 2 2 0 0 2 255 1
1 2 4 8 8 10 5 4 2 2 1 2 2 255 1 1
1 1 2 18 65 5 4 2 2 0 2 255 1 1 1 4
6 24 46 44 42 18 2 0 0 0 255 1 2 4 4 4
2 36 36 9 6 1 1 0 1 255 2 0 0 1 1 1
0 2 2 2 1 1 1 255 4 2 2 1 4 4 4 0
0 0 1 1 1 1 255 4 4 2 1 1 0 0 1 1
1 0 2 4 255 4 4 1 4 1 5 5 2 0 0 5
2 2 1 1 1 2 4 4 2 2 2 2 1 4 4 8
6 6 4 4 4 2 1 255 5 2 2 2 12 8 5 8
5 5 5 2 2 255 4 4 4 1 1 2 2 4 4 4
4 4 4 2 255 0 0 4 4 5 10 12 12 6 5 4
4 2 255 2 2 2 2 4 4 4 2 2 2 2 2 1
1 255 1 1 1 1 1 1 1 1 5 5 5 4 1 1
255 4 4 4 4 5 8 8 5 5 5 4 4 2 255 2
5 4 8 8 8 73 8 8 6 5 2 4 2 255 1 2
2 4 4 12 12 5 5 4 2 2 2 2 255 2 2 2
2 5 5 5 2 1 1 1 1 4 255 5 5 4 2 2
1 2 4 4 4 2 1 2 1 255 2 1 0 0 1 1
2 1 2 2 2 1 1 255 1 1 1 1 1 1 2 4
6 4 5 4 4 2 255 2 4 4 4 4 4 4 2 6
6 5 5 5 6 255 4 4 4 2 1 4 2 4 5 5
2 2 2 255 2 2 4 1 2 5 4 4 0 0 0 1
2 2 255 2 4 4 2 2 2 2 0 2 4 5 4 2
255 1 1 1 1 1 1 1 1 1 1 1 2 2 2 255
2 1 1 2 2 4 6 6 6 6 2 2 2 255 2 1
1 1 0 1 2 2 6 6 2 2 2 2 255 0 1 1
2 2 2 4 4 4 4 4 2 1 1 255 0 0 1 1
1 2 2 2 2 2 1 1 1 255 1 1 1 2 1 4
2 4 2 2 2 1 1 1 255 2 2 2 2 2 4 4
2 2 0 2 1 1 255 1 1 1 4 4 4 5 4 4
2 2 0 0 0 255 2 2 2 2 1 1 2 2 2 2
2 1 1 1 255 2 2 2 2 2 1 0 2 2 2 1
1 1 255 2 4 4 4 4 4 1 0 0 1 2 1 1
2 255 4 4 1 1 0 0 0 0 0 0 0 2 2 255
4 4 2 2 2 2 5 0 0 0 4 2 1 1 1 1
0 2 2 2 2 2 1 1 2 2 2 2 2 2 2 1
1 1 255 4 2 2 2 4 4 4 4 2 5 2 2 1
255 4 4 4 1 1 2 2 4 4 4 2 2 2 2 255
2 1 4 2 4 2 4 4 4 5 4 6 4 255 2 5
2 2 2 4 4 2 1 2 2 1 1 1 255 4 4 1
1 2 1 2 4 5 6 6 5 2 2 255 2 4 2 4
4 5 5 5 5 5 5 2 2 255 4 4 2 2 2 4
4 4 2 5 2 2 4 4 255 1 2 2 2 2 4 4
4 2 2 2 2 2 1 255 1 2 2 0 2 4 2 1
1 1 1 1 4 255 4 4 4 1 2 1 1 4 4 2
2 1 2 1 255 2 4 4 2 2 2 2 0 2 2 2
2 1 255 1 2 2 2 1 1 2 2 4 2 2 4 5
4 255 2 4 4 2 2 2 2 2 2 5 5 5 5 6
255 4 4 2 2 2 4 4 4 5 5 5 5 4 255 2
2 2 2 2 2 2 5 4 4 1 1 0 2 255 2 4
4 4 4 5 4 2 2 4 5 4 4 255 4 2 1 0
0 1 4 4 4 1 4 4 2 1 255 2 2 1 1 1
2 2 2 2 2 2 1 0 255 1 1 0 0 0 0 2
2 2 4 2 2 1 1 255 0 2 2 2 1 1 2 2
4 4 4 1 1 1 255 0 0 1 1 2 2 1 1 2
4 4 2 2 255 1 1 1 2 1 4 4 4 2 2 1
0 1 1 255 1 2 2 2 2 2 2 2 1 1 1 1
1 255 1 1 4 4 4 2 4 1 2 2 1 1 1 1
255 2 1 0 1 1 1 1 1 1 1 1 1 1 1 255
2 2 4 5 5 2 2 2 2 1 1 1 1 255 1 4
4 2 1 1 1 0 0 0 1 1 1 1 255 1 1 0
0 1 0 0 0 0 0 0 1 2 255 2 2 2 2 4
1 5 0 0 0 2 2 2 2 1 2 2 0 1 2 2
2 1 1 1 2 2 2 4 4 4 4 1 1 255 1 2
2 2 4 4 4 5 2 5 2 1 255 1 4 4 1 1
1 1 2 4 4 4 2 2 2 1 255 2 4 4 4 4
2 2 2 4 4 4 5 2 2 255 5 2 1 2 2 5
2 2 2 4 2 1 0 4 255 4 4 1 2 1 4 4
4 6 8 6 4 2 255 2 4 2 4 5 5 5 1 4
4 2 0 1 2 255 4 2 2 2 2 2 1 2 2 4
1 1 1 2 255 2 2 2 2 2 2 1 2 2 2 2
1 1 255 1 1 4 2 2 4 4 2 2 1 1 1 4
4 255 2 2 1 2 1 0 2 2 2 2 1 2 2 255
2 5 5 17 9 5 2 0 0 2 2 1 1 1 255 2
2 4 4 2 2 1 1 1 2 4 4 2 255 2 2 4
2 4 4 2 2 2 5 5 6 6 5 255 2 2 2 2
2 1 4 5 5 5 5 5 4 255 2 2 2 2 2 2
2 5 2 2 1 1 1 2 255 2 4 4 4 4 2 2
2 2 2 5 4 4 4 255 1 0 0 0 4 4 1 1
1 4 1 1 1 255 1 2 2 1 1 2 2 2 1 4
4 1 0 2 255 5 1 1 0 1 2 2 2 2 2 2
1 1 255 0 0 2 2 1 1 1 2 2 2 4 2 2
4 4 255 1 0 1 2 2 1 0 0 4 4 2 2 255
2 2 0 0 0 4 2 2 2 2 2 1 0 0 255 4
2 2 2 2 2 1 2 1 1 1 1 1 4 255 4 2
4 4 1 1 1 1 1 1 1 1 2 255 1 1 0 1
1 1 1 1 1 2 2 1 1 1 255 2 4 4 4 4
4 2 2 1 1 0 2 2 255 4 5 4 2 1 1 1
0 4 2 4 2 2 2 255 1 0 0 1 1 1 1 0
2 0 0 1 1 1 255 2 4 2 2 0 0 0 1 0
2 2 2 2 2 1 0 255 255 255 255 255 255 255 255 255
255 255 255 255 255 255 255 255 255 255 255 255 255 255 255 255
255 255 255 255 255 255 255 255 255 255 255 255 255 255 255 255
255 255 255 255 255 255 255 255 255 255 255 255 255 255 255 255
255 255 255 255 255 255 255 255 255 255 255 255 255 255 255 255
255 255 255 255 255 255 255 255 255 255 255 255 255 255 255 255
255 255 255 255 255 255 255 255 255 255 255 255 255 255 255 255
255 255 255 255 255 255 255 255 255 255 255 255 255 255 255 255
255 255 255 255 255 255 255 255 255 255 255 255 255 255 255 255
255 255 255 255 255 255 255 255 255 255 255 255 255 255 255 255
255 255 255 255 255 255 255 255 255 255 255 255 255 255 255 255
255 255 255 255 255 255 255 255 255 255 255 255 255 255 255 255
255 255 255 255 255 255 255 255 255 255 255 255 255 255 255 255
255 255 255 255 255 255 255 255 255 255 255 255 255 255 255 255
255 255 255 255 255 255 255 255 255 255 255 255 255 255 255 255
255 255 255 255 255 255 255 255 255 255 255 255 255 255 255 255
255 255 255 255 255 255 255 255 255 255 255 255 255 255 255 255
255 255 255 255 255 255 255 255 255 255 255 255 255 255 255 255
255 255 255 255 255 255 255 255 255 255 255 255 255 255 255 255
255 255 255 255 255 255 255 255 255 255 255 255 255 255 255 255
255 255 255 255 255 255 255 255 255 255 255 255 255 255 255 255
255 255 255 255 255 255 255 255 255 255 255 255 255 255 255 255
255 255 255 255 255 255 255 255 255 255 255 255 255 255 255 255
255 255 255 255 255 255 255 255 255 255 255 255 255 255 255 255
255 255 255 255 255 255 255 255 255 255 255 255 255 255 255 255
255 255 255 255 255 255 255 255 255 255 255 255 255 255 255 255
255 255 255 255 255 255 255 255 255 255 255 255 255 255 255 255
255 255 255 255 255 255 255 255 255 255 255 255 255 255 255 255
255 255 2 4 2 2 1 2 2 2 2 2 2 4 4 4
2 2 1 255 1 2 2 4 2 5 1 5 2 4 2 4
255 4 1 5 1 1 1 1 2 2 2 2 1 1 2 2
255 1 2 4 4 4 4 2 1 1 2 4 5 2 2 255
2 4 2 2 2 2 1 1 2 2 4 2 2 4 255 4
2 4 2 2 2 1 1 1 2 6 2 2 255 2 4 4
5 5 5 4 1 1 2 2 4 4 4 255 4 4 0 2
1 1 1 2 4 4 4 4 1 1 255 2 2 2 2 2
2 4 4 1 2 1 1 1 255 0 0 1 2 4 4 4
4 4 4 1 1 1 0 255 2 5 2 2 2 2 4 4
2 4 2 4 2 255 5 10 23 23 14 5 0 0 1 2
2 1 1 2 255 4 5 4 4 2 2 2 2 5 6 5
4 1 255 2 4 5 4 4 4 4 5 5 5 5 6 5
4 255 2 1 2 2 4 1 0 0 4 4 5 5 1 255
1 2 2 2 2 2 1 2 1 1 1 1 1 1 255 1
1 4 4 4 2 2 2 2 2 2 2 4 2 255 2 2
2 4 4 5 6 5 5 4 4 1 1 255 1 4 4 1
1 2 2 2 2 2 2 2 4 4 255 5 2 4 4 4
4 4 1 1 1 2 5 5 255 2 0 1 2 2 2 2
1 0 1 1 1 1 1 1 255 2 1 0 2 2 2 2
0 1 1 2 1 255 2 2 1 0 1 0 1 0 0 1
0 0 0 1 255 1 0 0 2 2 2 1 4 2 2 0
1 1 1 255 2 1 2 2 2 2 1 1 1 1 2 2
4 255 2 2 2 2 2 2 2 1 1 1 1 1 1 1
255 2 2 1 1 1 0 2 0 0 0 0 2 2 255 2
2 2 2 4 2 2 2 4 5 5 2 2 1 255 1 0
0 1 1 1 1 2 2 2 1 1 1 0 255 0 0 1
0 0 0 1 2 2 2 1 2 4 4 2 1 2 2 2
2 1 4 2 2 2 2 2 2 2 4 2 2 2 255 4
4 4 4 2 2 0 4 2 4 1 4 255 4 1 1 1
1 1 1 2 1 1 1 1 2 2 2 255 1 1 2 2
6 6 2 0 1 1 2 2 2 2 255 2 2 2 2 2
4 1 1 0 2 2 4 4 4 255 2 2 4 2 2 2
2 2 4 1 1 1 1 255 2 4 4 4 4 6 5 5
1 2 2 4 4 4 255 2 4 2 2 0 0 1 2 2
4 4 5 2 1 255 2 2 2 2 4 4 4 4 2 2
1 1 1 255 1 0 0 0 2 2 2 2 2 1 1 1
1 0 255 0 2 2 2 2 2 2 2 2 2 4 4 4
255 4 9 14 14 9 6 1 1 1 1 2 4 4 4 255
5 5 4 2 2 2 2 2 5 6 6 5 2 255 2 6
5 4 4 4 4 5 5 5 5 5 4 4 255 2 1 1
1 1 1 0 2 2 4 4 4 1 255 1 2 2 2 2
2 1 1 1 1 1 1 4 4 255 4 1 1 1 4 2
2 2 2 2 4 4 4 2 255 5 5 2 1 1 5 5
4 4 4 5 4 2 255 2 5 5 4 1 1 1 1 1
2 2 2 1 1 255 1 1 2 4 4 4 1 1 1 1
2 5 5 255 1 0 1 2 2 2 2 2 2 4 2 1
1 1 1 255 2 2 2 2 2 2 0 1 1 1 1 1
255 1 1 1 0 1 0 1 0 0 0 0 0 0 2 255
1 0 0 2 2 2 1 2 4 2 0 0 1 4 255 2
2 2 4 2 2 2 4 1 2 2 2 4 255 4 4 2
2 2 2 2 2 2 1 1 1 1 1 255 1 1 1 1
1 0 0 0 2 2 2 2 2 255 2 1 2 2 2 2
2 2 2 4 2 2 2 4 255 2 0 0 0 2 2 2
2 2 2 2 2 2 1 255 0 0 1 1 1 0 2 2
2 2 4 2 2 2 2 2 4 4 2 2 2 2 2 2
2 2 2 2 2 2 2 2 2 255 4 4 4 4 2 4
4 4 2 2 2 4 255 1 1 1 1 0 1 1 2 1
1 1 2 2 2 2 255 1 1 2 2 4 2 2 2 1
1 1 2 1 1 255 2 2 2 2 2 1 1 0 0 1
1 4 1 2 255 2 2 2 2 1 1 2 4 1 1 1
0 0 255 2 2 2 2 2 2 5 5 2 2 2 4 4
2 255 2 4 2 4 2 1 1 2 2 2 2 4 4 2
255 1 2 2 2 2 1 1 1 2 2 0 1 1 255 1
1 0 0 2 5 10 2 2 2 1 1 1 0 255 1 2
2 2 2 2 2 2 2 4 4 4 4 255 4 6 4 5
4 0 0 0 1 1 2 4 4 4 255 2 2 1 2 2
5 4 4 5 5 5 2 2 255 2 4 4 5 4 2 0
4 2 4 4 4 4 4 255 2 0 0 1 2 2 2 2
2 4 4 1 1 255 2 2 2 2 2 2 1 2 2 2
1 1 1 5 255 4 1 1 1 1 1 2 2 2 2 4
4 5 5 255 2 2 4 2 1 5 9 5 5 5 5 5
4 255 1 1 1 1 1 1 2 2 2 2 4 4 1 1
255 0 0 1 4 4 4 1 1 1 1 2 2 1 255 0
0 0 1 1 2 2 2 2 2 2 2 1 1 1 255 2
2 4 4 2 2 1 1 1 1 1 1 255 2 1 4 1
4 2 4 2 1 0 0 0 0 2 255 4 2 4 2 4
1 4 4 4 4 4 1 4 4 255 2 2 2 6 8 8
5 5 5 2 1 2 1 255 4 4 4 4 2 2 2 4
2 1 0 0 0 0 255 0 1 1 1 1 0 2 1 2
2 0 0 2 255 2 1 1 2 2 2 10 10 4 4 2
1 2 4 255 4 1 2 1 4 4 4 4 2 2 2 2
1 2 255 0 1 2 2 2 2 13 2 1 2 5 4 0
0 2 4 1 4 4 2 2 2 2 2 2 2 2 2 2
2 2 2 2 255 1 1 1 1 1 4 4 4 2 2 2
4 255 1 1 1 1 1 1 1 1 0 0 1 2 4 2
2 255 1 2 2 2 4 6 6 6 1 1 0 1 1 2
255 2 2 2 2 2 0 0 0 0 1 1 1 1 1 255
2 2 2 2 2 4 4 4 1 1 1 0 0 255 4 2
4 2 4 1 5 4 4 2 2 2 2 2 255 2 1 2
4 8 6 8 5 2 2 2 2 4 2 255 0 0 0 2
2 1 2 4 4 2 2 2 2 255 1 1 2 2 5 10
12 10 4 4 2 1 1 1 255 1 1 1 2 2 2 2
2 2 2 4 4 2 255 4 4 2 2 2 5 5 2 4
4 4 4 4 2 255 2 2 2 2 8 16 16 4 4 2
4 2 2 255 2 2 6 5 4 2 4 6 8 4 4 4
4 4 255 4 2 2 6 6 6 4 4 4 2 1 1 2
255 2 2 4 2 1 1 1 1 1 4 4 2 2 5 255
2 1 1 1 1 4 5 4 4 4 4 4 5 5 255 0
0 2 2 4 12 12 6 5 2 1 1 4 255 1 1 1
6 6 6 2 2 2 4 4 2 1 1 255 0 0 0 2
2 2 1 1 0 1 1 2 2 255 1 1 1 1 1 1
1 2 2 4 2 2 1 1 1 255 2 2 2 4 1 2
0 1 1 1 1 1 255 2 2 1 1 5 13 13 4 4
2 2 2 2 4 255 4 4 4 1 0 0 0 1 4 2
0 0 1 4 255 2 2 4 8 18 18 17 17 6 5 2
2 1 255 2 2 2 4 2 2 2 4 2 2 0 0 0
0 255 1 1 1 1 5 5 6 2 2 2 2 2 1 255
2 4 4 4 23 29 28 24 16 4 2 1 2 4 255 2
1 2 4 4 4 4 12 4 2 2 2 1 2 255 0 0
4 5 5 14 23 14 1 1 2 1 0 0 0 4 1 4
4 4 4 4 4 2 0 0 1 4 4 2 2 2 2 255
2 1 1 1 0 0 0 1 2 1 2 2 255 2 1 1
1 0 1 0 0 0 1 2 2 4 2 1 255 1 1 1
2 4 4 2 2 1 1 1 2 2 2 255 2 1 1 1
0 0 0 2 2 1 1 1 1 1 255 4 4 4 4 6
14 6 4 1 1 1 1 0 255 1 1 2 2 4 1 5
1 2 2 4 4 5 2 255 1 1 1 9 14 14 14 8
5 2 2 2 4 4 255 2 0 0 2 2 1 2 2 4
2 2 1 4 255 5 2 5 6 10 12 13 12 12 5 4
4 1 2 255 2 2 2 2 2 0 0 0 2 4 4 4
4 255 4 0 0 0 0 0 0 0 5 6 4 2 2 2
255 2 2 4 6 24 52 59 21 4 2 2 2 2 255 6
2 6 5 6 5 12 9 8 4 4 2 4 6 255 5 2
4 6 14 23 18 29 18 2 1 1 2 255 4 4 2 1
1 1 0 1 1 1 2 1 2 2 255 1 1 1 4 9
25 14 12 6 4 2 1 2 5 255 1 1 1 2 6 12
21 12 5 2 1 1 2 255 0 0 1 25 29 28 9 28
2 2 2 2 2 1 255 0 0 0 2 4 4 4 2 1
1 2 2 1 255 1 1 1 0 0 0 0 1 2 2 2
2 2 2 1 255 1 1 1 0 0 1 1 2 1 1 1
1 255 1 1 1 5 13 52 40 40 5 5 4 2 2 2
255 0 0 4 2 0 0 0 1 2 2 2 2 1 2 255
2 2 6 40 40 37 27 29 18 6 2 2 1 255 1 2
2 4 2 1 0 4 2 1 0 0 0 0 255 1 1 1
2 24 25 25 8 5 2 4 1 1 255 1 1 4 23 29
40 44 24 24 16 2 1 1 2 255 1 2 2 6 8 4
4 4 4 4 0 2 1 2 255 0 1 5 6 31 23 27
10 1 1 1 2 1 1 1 4 1 2 4 4 4 4 4
2 0 4 5 5 5 2 2 2 2 255 2 2 2 1 0
0 0 1 1 1 2 2 255 2 1 1 1 1 1 1 0
0 2 4 2 2 2 1 255 1 1 2 6 18 6 4 4
2 2 2 2 2 2 255 1 1 0 0 0 0 5 4 2
1 2 2 2 2 255 2 4 4 35 18 17 14 17 5 4
4 1 1 255 1 2 5 5 8 12 12 2 2 2 4 4
4 4 255 1 1 9 14 20 20 21 16 13 2 2 2 4
4 255 4 2 4 4 5 4 2 2 2 2 2 2 4 255
5 5 9 12 13 12 12 12 12 10 5 4 2 2 255 2
2 4 2 2 0 0 0 0 0 4 4 4 255 2 0 0
0 0 0 2 4 6 6 4 2 2 1 255 2 2 8 9
24 52 59 33 21 4 4 4 4 255 4 6 6 6 6 6
6 9 8 5 4 2 4 6 255 5 4 5 9 23 9 18
29 29 6 2 2 2 255 2 2 2 2 0 1 1 1 1
1 4 2 2 2 255 1 1 1 25 25 28 28 12 12 8
4 4 2 2 255 2 1 4 5 6 8 8 8 6 1 0
1 2 255 1 1 2 42 71 51 55 54 16 5 2 2 2
2 255 1 0 1 2 4 4 2 2 2 2 4 2 1 255
2 2 1 0 1 1 1 1 0 0 0 2 2 2 1 255
1 1 0 0 0 0 0 1 1 1 0 1 255 1 1 2
12 58 59 52 51 33 9 5 4 2 0 255 0 0 0 0
0 0 0 1 1 1 0 2 2 2 255 1 2 10 35 39
37 37 37 39 27 5 2 2 255 1 1 1 2 2 0 0
4 2 1 1 1 0 4 255 4 1 2 18 24 25 29 29
9 4 2 1 2 255 4 2 5 27 33 33 36 44 27 21
6 2 1 2 255 0 1 2 6 14 4 4 10 10 4 2
1 2 2 255 1 1 2 6 6 6 10 10 6 1 1 2
1 1 2 4 1 2 2 2 4 2 2 2 25 14 12 5
1 1 1 2 1 255 4 1 1 1 2 2 2 1 1 1
4 4 255 1 1 1 1 1 1 1 4 4 4 1 1 1
2 2 255 1 1 2 14 17 14 1 4 6 2 2 1 2
2 255 1 1 1 0 0 1 5 2 1 1 1 2 2 5
255 2 2 23 36 48 27 17 17 13 5 5 4 1 255 1
2 5 6 16 40 12 4 1 2 4 4 4 4 255 1 5
12 14 21 23 23 18 13 8 4 4 4 4 255 4 2 5
4 6 5 2 1 1 2 4 2 2 255 2 5 17 17 13
8 6 8 10 9 5 4 2 2 255 2 2 5 2 0 0
0 0 0 1 4 4 4 255 0 0 0 0 0 0 0 0
4 2 2 2 1 1 255 1 5 8 14 52 52 59 33 33
6 4 4 2 255 4 6 6 4 20 31 20 18 5 5 4
2 2 4 255 4 4 5 17 21 27 18 18 18 12 6 4
4 255 4 0 0 0 0 1 1 1 1 2 4 2 2 2
255 0 1 5 35 43 43 31 24 24 8 5 4 5 4 255
2 2 4 6 6 4 8 8 8 2 1 2 2 255 2 2
5 59 74 71 55 54 16 8 2 1 1 2 255 2 1 4
8 10 10 2 2 4 4 4 1 1 255 1 1 1 1 4
4 1 1 0 0 1 2 4 4 1 255 1 1 0 0 0
0 0 1 1 2 1 1 255 1 5 9 32 63 77 74 51
33 18 8 6 2 2 255 0 2 0 2 0 0 0 0 0
1 1 2 2 2 255 1 2 10 35 39 39 39 37 37 24
5 2 2 255 1 1 1 2 0 0 0 1 1 1 1 4
2 2 255 1 1 2 8 21 21 25 29 29 2 2 2 4
255 1 1 2 27 33 33 44 44 44 27 14 1 1 1 255
0 1 2 6 6 6 10 10 8 4 2 1 2 2 255 2
2 4 6 9 40 10 10 10 5 0 1 1 1 1 1 4
0 1 2 4 2 0 0 4 8 8 1 1 1 4 4 4
255 1 1 1 1 2 2 2 1 1 1 2 4 255 0 0
2 4 2 1 4 8 5 1 0 1 1 2 2 255 2 2
4 5 6 14 6 12 9 8 2 2 2 2 255 1 1 2
2 4 4 10 4 1 1 2 4 2 2 255 1 2 2 33
36 17 17 21 35 24 5 2 2 255 2 4 8 16 40 40
32 12 4 4 6 4 4 4 255 4 5 12 14 18 29 29
21 17 9 4 4 4 4 255 1 2 4 4 18 13 12 0
0 1 2 2 2 255 2 2 12 17 17 8 6 8 8 8
6 4 2 2 255 2 2 2 0 0 0 0 0 0 1 2
4 2 255 0 0 0 0 0 1 1 2 0 0 4 4 2
1 255 1 4 8 13 24 37 35 35 35 33 6 4 2 255
4 6 6 10 29 29 9 18 9 5 4 5 1 4 255 5
5 17 27 27 27 10 8 12 8 6 4 4 255 1 1 0
0 5 5 4 1 1 2 4 4 4 2 255 1 4 6 35
43 39 31 24 24 4 5 5 5 4 255 2 2 4 20 20
5 5 8 8 6 5 5 4 255 2 2 2 59 74 48 48
55 55 9 5 2 2 2 255 2 1 2 6 8 10 2 2
2 2 2 0 1 255 2 1 2 5 10 5 2 0 0 0
2 2 4 2 1 255 1 1 0 0 0 0 0 1 2 2
2 2 255 1 5 8 32 58 59 51 42 33 18 6 1 1
1 255 2 2 0 0 0 0 0 0 0 1 1 1 2 2
255 1 2 10 32 50 74 74 37 37 24 5 4 4 255 5
1 0 2 2 2 2 1 1 1 1 4 2 2 255 0 0
2 13 21 20 18 18 18 1 1 2 5 255 2 2 4 21
27 29 31 31 27 24 14 1 1 1 255 0 4 2 6 6
6 10 10 9 4 2 1 2 5 255 2 2 2 9 48 47
13 29 12 5 0 1 1 1 2 2 4 0 1 2 2 4
0 5 5 5 0 0 0 1 4 1 1 255 4 1 1 1
1 2 2 1 1 1 2 4 255 0 0 0 2 1 1 1
1 0 0 0 1 2 2 4 255 4 4 4 5 6 14 13
10 5 6 6 2 2 2 255 1 2 2 2 2 2 4 0
0 0 2 2 2 2 255 0 1 2 23 37 17 17 17 21
17 5 2 0 255 4 4 5 10 21 14 12 4 2 4 6
6 4 1 255 2 4 9 16 39 39 27 27 17 9 4 4
4 2 255 1 2 4 4 4 1 6 1 0 0 2 1 2
255 2 2 4 16 17 16 6 6 8 8 6 4 2 2 255
2 2 2 0 0 0 0 0 1 1 2 2 2 255 2 0
0 0 1 1 1 0 0 0 1 2 2 2 255 2 4 5
8 14 46 37 35 35 8 2 2 2 255 4 2 2 8 25
25 25 18 9 0 0 4 2 2 255 4 5 5 29 39 46
31 12 12 12 4 4 4 255 1 0 0 0 0 2 1 0
1 1 2 2 2 2 255 2 2 5 9 9 24 39 24 12
2 4 4 6 4 255 2 2 2 2 5 5 5 8 5 5
4 4 4 255 5 5 5 52 52 48 48 82 82 9 5 2
1 1 255 1 1 1 1 6 6 2 2 4 4 2 0 2
255 4 2 2 5 33 5 1 0 0 0 1 2 8 2 2
255 1 1 0 0 0 0 1 5 2 2 2 2 255 2 4
5 9 33 59 42 54 25 14 2 1 1 2 255 2 2 0
2 0 0 0 0 0 0 1 1 1 0 255 1 1 2 18
36 74 74 55 37 20 4 1 2 255 2 2 2 2 2 2
2 2 1 1 1 2 1 2 255 0 0 0 4 13 18 18
18 12 1 0 1 4 255 2 2 2 21 25 31 31 31 24
23 1 0 0 0 255 0 4 2 4 4 5 6 9 9 6
4 1 1 1 255 1 1 4 28 28 40 13 13 12 1 0
1 1 1 1 2 2 0 0 1 2 4 1 1 2 2 0
0 0 2 2 2 2 255 4 4 1 1 1 0 0 0 0
2 2 1 255 1 0 0 2 4 2 0 0 0 0 0 2
2 2 2 255 5 5 4 4 5 8 13 10 5 5 6 4
2 2 255 2 2 2 2 2 1 1 0 2 2 4 2 2
2 255 0 2 4 8 36 14 20 17 20 5 2 2 2 255
4 4 8 8 6 2 4 5 5 5 6 6 4 1 255 4
5 6 16 39 39 32 27 17 4 2 2 2 1 255 4 4
4 4 4 2 2 2 0 0 1 1 2 255 2 2 4 8
12 9 9 5 5 5 5 5 4 2 255 2 2 2 0 0
0 0 0 1 2 2 2 1 255 2 0 1 1 2 5 1
0 0 0 1 2 4 4 255 2 2 5 8 13 46 54 40
33 6 2 2 4 255 5 5 2 8 25 16 16 9 5 0
0 5 2 2 255 2 4 5 29 39 46 50 10 8 5 4
1 1 255 0 1 0 1 1 2 0 1 1 1 2 2 4
4 255 2 1 2 6 9 14 20 14 9 5 4 1 4 2
255 4 4 5 4 5 5 5 8 2 2 2 2 2 255 2
5 5 33 46 52 46 66 39 6 4 5 2 1 255 1 1
1 1 6 6 2 2 2 2 4 2 4 255 6 4 4 4
27 4 2 0 0 0 1 2 2 2 2 255 0 1 1 0
0 0 0 5 2 2 1 1 255 1 2 4 8 9 14 24
42 24 4 2 1 1 0 255 1 2 0 2 1 0 0 0
2 1 1 1 1 0 255 1 1 2 5 18 23 24 24 24
4 1 1 2 255 2 2 2 1 2 2 2 2 1 1 0
1 1 2 255 1 0 0 5 9 10 18 18 2 0 0 0
2 255 4 2 2 5 21 25 24 18 17 6 1 0 0 0
255 1 1 0 2 2 5 6 8 9 8 2 1 1 1 255
1 1 1 18 28 20 13 12 2 1 1 2 2 1 0 2
4 4 1 2 2 2 1 1 1 0 0 0 2 2 2 1
1 255 1 4 4 1 0 0 0 0 1 2 1 1 255 1
1 1 2 2 0 0 0 0 0 0 4 2 2 2 255 5
4 1 1 2 5 10 8 5 2 5 4 4 2 255 2 2
2 2 1 1 0 1 2 2 2 2 2 2 255 0 0 4
6 10 13 13 10 6 5 5 2 2 255 2 2 5 2 4
2 2 2 1 4 4 5 4 1 255 2 4 4 4 13 27
27 27 6 2 1 1 2 2 255 4 4 4 4 2 2 2
2 2 0 0 0 1 255 4 4 2 4 5 5 5 5 5
5 5 5 4 4 255 0 2 2 2 0 0 2 2 4 2
2 1 1 255 2 2 2 1 2 1 1 0 0 0 1 2
2 4 255 4 1 5 6 8 9 33 33 5 2 1 1 2
255 2 2 2 2 6 6 6 5 1 0 0 1 2 2 255
2 2 4 4 13 39 13 6 5 2 4 4 4 255 0 1
2 2 1 1 0 1 1 1 2 4 4 4 255 2 2 2
4 6 9 13 12 8 5 4 0 1 1 255 1 2 4 2
4 5 5 4 2 2 2 2 2 255 2 5 4 5 10 46
39 39 4 4 4 2 1 1 255 1 2 1 1 2 2 2
1 2 2 2 2 4 255 4 4 2 4 2 4 2 2 0
0 1 2 2 2 1 255 0 1 0 0 0 0 1 1 1
1 0 0 255 2 2 1 1 8 9 17 18 16 2 2 2
0 0 255 4 4 2 4 4 1 0 0 2 2 1 1 1
1 255 1 2 1 2 5 6 6 6 6 2 2 2 2 255
2 2 2 0 0 1 0 2 1 2 1 0 0 1 255 0
0 0 2 2 4 8 2 1 0 0 0 1 255 2 1 0
2 5 8 9 9 6 5 1 1 4 4 255 1 0 0 0
1 2 2 6 6 1 1 1 1 1 255 1 0 1 1 9
9 5 2 2 1 2 2 2 2 0 0 2 2 2 2 2
1 1 1 1 2 2 2 2 2 2 2 2 255 0 1 2
2 0 0 0 0 0 1 1 1 255 2 2 4 2 2 0
0 0 0 1 2 4 4 4 2 255 4 1 1 2 2 4
5 5 2 2 2 2 2 2 255 2 4 4 2 2 2 1
2 2 4 4 2 4 4 255 4 4 4 4 5 5 4 1
0 0 5 2 2 255 2 2 2 1 4 4 4 5 4 4
4 5 4 4 255 4 1 2 2 4 6 2 2 4 2 2
1 2 2 255 4 4 4 4 2 2 2 2 4 2 1 1
2 255 2 2 2 2 4 4 5 5 5 5 5 5 4 4
255 4 2 4 2 1 1 2 2 4 2 4 2 2 255 2
4 4 2 2 1 1 1 2 1 2 2 4 2 255 1 4
4 4 6 5 5 4 4 4 4 2 2 255 2 1 1 1
4 6 6 5 5 1 1 2 2 5 255 2 2 2 4 4
4 5 4 5 4 5 5 4 255 2 2 2 2 1 1 0
1 1 1 1 4 4 4 255 1 1 4 4 5 6 6 4
4 5 6 1 1 1 255 1 1 2 2 2 2 2 2 2
2 2 2 1 255 2 4 2 2 2 2 4 2 4 2 4
2 2 1 255 2 2 1 1 2 2 2 1 2 2 2 1
4 255 2 2 2 2 1 4 2 1 1 1 2 2 2 0
0 255 1 1 2 2 0 0 1 1 1 1 1 0 255 2
2 1 1 1 5 5 5 4 1 1 1 1 1 255 2 4
4 4 2 1 0 0 1 2 1 2 2 2 255 1 1 0
1 1 5 2 5 2 2 2 4 4 255 2 2 1 1 1
1 1 1 1 1 0 0 0 1 255 1 2 2 2 2 2
4 2 2 1 1 1 1 255 1 1 0 0 2 2 2 5
5 4 1 4 4 4 255 1 1 1 0 1 2 4 4 2
0 1 1 1 1 255 1 1 1 2 4 4 4 2 2 2
2 2 2 2 1 0 4 4 4 2 1 1 1 1 1 2
2 2 2 2 2 2 0 255 0 2 2 4 1 1 1 1
1 1 1 2 255 1 2 4 4 1 0 0 1 2 2 2
2 2 4 4 255 2 2 1 2 1 4 1 4 2 2 2
2 2 2 255 2 4 2 2 2 4 2 2 2 1 1 1
4 4 255 4 1 4 4 4 2 2 1 1 4 4 4 4
255 2 2 1 1 4 4 4 4 2 2 2 4 4 4 255
4 1 2 2 2 2 2 2 4 2 2 2 2 0 255 2
2 2 2 4 2 2 2 4 4 4 2 2 255 2 2 2
2 1 1 2 2 5 5 4 4 2 2 255 0 1 4 4
4 2 2 2 2 2 4 2 2 255 2 2 2 1 1 1
1 2 2 2 2 2 4 4 255 1 4 4 5 5 4 4
4 4 5 4 2 2 255 2 1 2 2 2 2 4 5 5
1 1 1 4 4 255 4 2 2 2 2 2 2 4 4 4
5 5 4 255 2 2 2 2 1 1 0 1 1 1 1 2
2 2 255 2 4 5 2 2 2 4 2 4 4 4 0 0
1 255 1 1 1 1 2 2 2 1 2 2 2 2 1 255
4 4 1 1 1 2 2 2 2 2 1 0 2 2 255 2
2 0 2 2 2 2 2 2 2 2 1 1 255 1 2 1
1 1 1 2 2 2 1 1 1 2 1 2 255 2 2 2
4 2 0 1 2 5 1 1 0 255 4 4 1 1 1 5
5 1 1 1 2 2 2 1 255 1 4 4 2 1 1 1
0 1 2 2 2 2 2 255 1 2 1 1 1 1 1 2
2 4 4 4 4 255 2 2 1 1 1 1 1 1 1 1
0 0 0 0 255 0 1 2 2 2 1 2 2 2 1 1
1 1 255 1 2 2 1 4 1 2 4 4 4 2 2 2
2 255 1 1 1 0 1 2 2 2 1 0 0 1 2 2
255 2 1 2 4 4 1 1 1 1 1 2 2 2 1 1
0 1 1 1 1 1 4 1 2 1 2 2 2 2 2 4
4 4 255 2 2 4 4 2 1 1 1 1 2 2 2 255
2 4 4 4 2 2 1 1 1 2 2 2 2 4 4 255
2 2 2 2 2 4 1 2 2 4 2 2 2 2 255 1
2 1 1 2 2 1 1 2 2 1 1 1 4 255 4 1
4 4 5 4 4 1 1 1 2 4 5 255 5 2 1 1
4 5 4 4 2 2 1 1 2 4 255 4 1 2 2 2
4 2 2 4 2 2 2 1 0 255 2 2 4 2 1 1
1 2 2 4 4 2 2 255 1 2 2 2 1 1 2 2
2 2 4 1 2 1 255 1 2 2 2 2 1 1 2 2
2 4 2 2 255 2 2 2 2 1 2 2 2 2 4 5
5 5 4 255 4 4 4 5 2 5 8 8 5 5 5 5
4 255 4 2 2 2 2 2 4 5 4 5 2 4 4 5
255 4 2 4 2 2 2 2 4 4 2 1 2 2 255 255
255 255 255 255 255 255 255 255 255 255 255 255 255 255 255 255
255 255 255 255 255 255 255 255 255 255 255 255 255 255 255 255
255 255 255 255 255 255 255 255 255 255 255 255 255 255 255 255
255 255 255 255 255 255 255 255 255 255 255 255 255 255 255 255
255 255 255 255 255 255 255 255 255 255 255 255 255 255 255 255
255 255 255 255 255 255 255 255 255 255 255 255 255 255 255 255
255 255 255 255 255 255 255 255 255 255 255 255 255 255 255 255
255 255 255 255 255 255 255 255 255 255 255 255 255 255 255 255
255 255 255 255 255 255 255 255 255 255 255 255 255 255 255 255
255 255 255 255 255 255 255 255 255 255 255 255 255 255 255 255
255 255 255 255 255 255 255 255 255 255 255 255 255 255 255 255
255 255 255 255 255 255 255 255 255 255 255 255 255 255 255 255
255 255 255 255 255 255 255 255 255 255 255 255 255 255 255 255
255 255 255 255 255 255 255 255 255 255 255 255 255 255 255 255
255 255 255 255 255 255 255 255 255 255 255 255 255 255 255 255
255 255 255 255 255 255 255 255 255 255 255 255 255 255 255 255
255 255 255 255 255 255 255 255 255 255 255 255 255 255 255 255
255 255 255 255 255 255 255 255 255 255 255 255 255 255 255 255
255 255 255 255 255 255 255 255 255 255 255 255 255 255 255 255
255 255 255 255 255 255 255 255 255 255 255 255 255 255 255 255
255 255 255 255 255 255 255 255 255 255 255 255 255 255 255 255
255 255 255 255 255 255 255 255 255 255 255 255 255 255 255 255
255 255 255 255 255 255 255 255 255 255 255 255 255 255 255 255
255 255 255 255 255 255 255 255 255 255 255 255 255 255 255 255
255 255 255 255 255 255 255 255 255 255 255 255 255 255 255 255
255 255 255 255 255 255 255 255 255 255 255 255 255 255 255 255
255 255 255 255 255 255 255 255 255 255 255 255 255 255 255 255
255 255 255 255 255 255 255 255 255 255 0 0 2 2 2 2
2 2 2 4 2 2 1 2 255 0 2 6 4 1 0 1
2 2 2 4 2 5 5 255 1 1 1 5 5 5 2 2
4 4 4 4 4 255 1 2 1 1 1 1 1 4 2 2
1 0 0 2 255 2 1 0 5 2 5 2 2 1 2 2
2 4 255 2 1 1 1 1 1 1 2 1 1 0 0 1
2 2 255 1 1 1 1 4 2 2 2 2 4 4 4 255
4 4 2 4 2 4 4 4 1 1 1 2 2 2 255 1
1 1 0 0 1 1 1 2 2 2 2 2 1 255 2 2
2 2 1 0 0 0 4 4 2 1 0 255 1 2 2 2
1 1 1 0 0 1 1 2 1 1 255 1 1 1 1 1
1 1 1 1 0 0 0 1 255 1 1 1 2 4 4 4
4 2 1 1 1 1 1 255 4 4 4 0 0 0 1 1
1 0 1 1 2 2 255 2 2 2 2 2 2 1 1 1
1 1 0 1 1 1 1 1 1 1 1 2 4 2 2 1
2 2 2 4 2 4 2 2 255 4 4 5 2 2 1 1
0 4 2 2 1 255 4 4 2 2 2 2 2 2 1 1
1 1 1 1 1 255 1 1 1 1 1 1 1 2 5 4
4 2 4 2 255 2 2 1 1 1 1 1 1 2 2 4
4 4 4 255 4 1 0 1 4 2 2 2 4 2 2 2
5 255 2 2 2 4 5 5 4 4 4 2 2 2 4 2
255 2 2 2 2 4 4 5 4 4 4 1 1 0 4 255
2 1 1 1 1 1 2 2 2 1 1 1 2 255 1 1
1 2 2 2 2 2 2 1 1 1 2 2 255 2 2 2
2 2 1 2 2 2 2 4 2 2 255 1 2 2 2 5
6 5 2 2 2 4 6 8 4 255 4 4 4 4 4 5
5 4 2 2 1 2 2 255 4 4 4 4 4 4 4 2
1 2 4 4 2 2 255 4 2 1 1 1 1 2 2 4
4 2 2 2 255 1 2 4 2 2 2 2 4 2 4 4
4 4 2 255 0 4 6 6 1 1 1 2 2 1 2 1
5 4 255 1 1 2 5 2 2 2 2 2 1 1 2 4
255 1 1 0 0 1 2 2 0 1 1 1 1 0 2 255
2 1 0 2 2 4 2 2 0 0 0 1 2 255 1 0
0 1 1 1 0 1 1 0 0 0 0 1 1 255 1 0
0 1 4 2 2 1 1 1 1 4 255 2 0 0 2 2
4 4 4 4 0 0 1 2 0 255 1 1 1 0 0 2
4 2 2 0 0 0 2 4 255 5 5 4 4 1 0 0
0 2 2 2 1 0 255 0 2 2 2 1 0 0 0 0
1 1 2 2 1 255 1 1 1 1 2 2 1 1 1 1
0 0 1 255 1 1 2 2 2 4 4 2 2 2 0 1
1 2 255 2 4 4 2 0 0 1 1 1 0 1 1 2
4 255 4 2 1 1 2 2 4 4 2 2 1 1 1 1
1 2 4 2 0 0 2 5 2 1 1 2 2 2 2 2
2 2 2 255 4 2 5 2 2 1 1 1 2 2 2 1
255 5 5 4 2 2 2 2 2 2 4 2 2 2 4 4
255 1 1 1 1 1 2 2 2 5 5 4 4 2 2 255
4 4 4 2 2 1 2 1 2 2 5 6 4 4 255 2
1 1 1 1 1 2 2 4 2 2 0 0 255 2 2 4
5 5 4 4 5 4 2 2 2 4 2 255 2 4 2 2
4 4 5 5 5 4 4 2 2 2 255 2 2 1 1 1
1 2 2 2 2 2 1 2 255 1 1 1 1 4 2 2
2 2 1 1 1 4 4 255 2 2 4 4 4 1 2 1
1 0 2 4 4 255 1 1 2 2 5 6 5 2 1 0
4 5 6 5 255 2 4 4 4 4 5 5 4 2 1 1
1 1 255 2 4 4 2 4 4 5 2 1 2 4 4 2
2 255 4 4 1 1 1 2 1 2 2 5 4 4 2 255
2 4 4 4 1 1 1 1 2 2 4 4 4 0 255 0
4 4 4 1 4 4 4 1 0 0 0 0 4 255 2 2
5 5 2 1 1 1 0 1 1 2 4 255 2 1 0 0
1 4 5 4 2 2 1 1 1 4 255 2 1 1 2 0
0 1 2 2 0 1 1 4 255 1 0 0 1 1 1 0
0 0 0 0 0 0 1 1 255 1 1 1 4 4 2 2
1 1 0 1 2 255 0 0 0 0 2 2 4 4 4 1
1 0 0 0 255 1 1 1 0 0 0 2 1 1 0 0
4 4 4 255 4 5 5 5 2 0 0 0 1 2 2 1
0 255 0 1 2 1 0 0 0 0 1 1 1 4 1 1
255 1 1 1 1 1 2 2 2 2 1 0 0 0 255 1
2 2 5 2 2 2 2 2 2 2 1 1 1 255 2 2
2 2 2 1 1 1 1 0 2 2 2 4 255 5 5 4
1 2 4 4 4 4 4 2 1 1 1 1 1 6 4 0
2 2 2 2 1 1 1 2 2 2 2 2 2 2 255 2
2 2 1 1 1 1 1 2 2 1 1 255 4 4 2 2
2 2 2 2 4 6 2 2 2 4 4 255 1 1 1 2
2 2 2 2 5 5 5 5 2 2 255 1 1 1 1 2
2 2 2 2 2 2 4 4 2 255 1 1 1 1 1 1
2 4 4 4 4 2 1 255 1 1 2 1 1 1 1 6
6 4 4 1 1 0 255 2 4 4 2 5 8 9 9 5
4 1 1 2 2 255 1 2 2 2 2 2 2 2 2 2
1 1 2 255 2 0 1 1 6 8 4 2 1 1 1 1
2 2 255 1 2 4 4 4 4 4 4 2 1 2 4 4
255 1 1 1 1 2 8 6 2 2 1 4 5 5 5 255
2 2 4 5 4 5 5 5 2 1 0 1 1 255 4 4
4 4 5 6 6 4 2 2 4 4 4 5 255 4 4 0
2 2 5 5 6 4 5 2 2 1 255 2 4 4 2 1
0 1 1 2 2 4 4 4 2 255 0 4 4 4 10 10
8 8 5 1 1 0 0 0 255 1 1 2 2 2 2 2
2 0 0 1 1 2 255 4 2 1 1 2 10 10 5 2
2 2 4 4 4 255 1 1 2 4 4 0 0 0 1 0
1 0 1 255 0 0 0 2 2 1 0 0 0 0 0 0
2 1 1 255 1 2 6 6 5 5 2 2 1 1 1 1
255 0 0 0 0 0 0 2 2 2 2 2 0 0 0 255
0 1 1 0 0 0 0 0 1 1 0 1 2 4 255 2
2 2 1 1 0 1 1 0 2 2 2 2 255 1 0 1
1 4 0 0 0 1 1 1 4 0 0 255 1 1 1 1
2 4 8 2 2 2 1 1 0 255 1 2 2 4 4 2
2 2 4 2 2 1 2 2 255 1 1 0 1 2 2 2
1 1 4 4 2 1 1 255 5 5 5 1 2 4 6 6
5 4 5 1 1 1 1 1 6 2 2 2 2 2 2 1
2 4 4 4 2 2 2 2 4 255 2 2 2 1 1 1
1 2 2 2 1 1 255 2 2 0 2 2 5 6 29 13
23 12 5 5 5 4 255 1 1 5 5 5 18 28 18 8
6 5 4 2 2 255 1 1 1 2 2 6 6 4 2 1
2 2 2 1 255 1 1 2 4 4 2 2 0 4 2 4
1 1 255 2 2 2 1 1 2 4 6 6 2 1 1 0
0 255 2 2 2 2 212 255 255 174 32 4 1 1 1 1
255 1 2 2 2 4 2 4 4 4 2 0 1 2 255 2
1 2 4 5 8 8 4 1 1 1 1 2 4 255 4 4
4 4 6 8 21 40 40 1 0 2 1 255 0 1 1 2
10 23 12 5 5 0 4 4 4 5 255 5 2 5 8 12
14 18 18 8 5 4 4 4 255 4 4 5 5 5 8 17
9 4 4 2 5 4 5 255 5 4 4 4 13 20 20 13
5 4 1 0 1 255 2 2 1 1 1 0 0 0 1 2
5 4 2 0 255 1 4 4 5 10 20 28 28 28 5 2
0 0 0 255 0 0 2 2 2 2 4 4 2 1 1 1
2 255 2 4 2 5 10 10 12 8 6 2 2 2 4 2
255 1 1 1 2 4 0 0 0 1 1 2 1 2 255 1
1 2 6 10 6 1 0 2 1 2 2 2 1 1 255 1
6 8 10 14 14 6 5 2 1 1 2 255 1 0 0 0
0 0 2 2 4 4 6 4 0 0 255 1 1 0 0 0
0 0 0 1 2 2 1 1 1 255 0 1 1 1 0 0
0 1 1 2 2 2 2 255 1 0 0 0 0 0 0 0
1 0 0 2 0 0 255 1 1 2 2 2 10 10 10 9
2 1 1 1 255 0 1 0 5 5 4 2 2 4 2 2
1 1 0 255 2 0 0 1 2 2 2 1 1 18 4 4
1 1 255 5 5 5 5 5 2 2 1 4 1 2 0 1
1 2 2 2 2 2 2 2 2 2 5 8 8 5 4 2
2 2 4 4 255 1 1 1 1 1 1 1 5 5 2 1
0 255 1 2 0 0 2 18 29 40 51 46 23 2 2 2
2 255 1 1 5 8 23 29 39 39 27 6 4 4 2 2
255 1 1 1 2 2 6 6 6 4 4 4 2 2 1 255
2 1 4 4 5 2 6 4 5 5 5 5 4 255 2 2
1 1 2 18 14 13 2 2 1 1 1 1 255 2 2 4
212 255 255 255 255 214 32 1 1 1 1 255 1 2 2 4
5 5 4 4 4 1 1 1 2 255 2 2 2 4 4 5
12 5 4 2 2 2 2 4 255 5 4 5 17 25 21 44
44 46 46 4 4 4 255 0 1 1 10 37 66 46 14 5
5 4 4 4 4 255 5 2 5 14 16 16 20 18 18 10
6 5 4 255 4 5 5 6 8 20 25 20 16 6 4 2
2 5 255 4 2 4 9 17 20 20 21 13 6 4 1 1
255 1 2 1 1 1 0 0 0 4 5 5 5 0 1 255
4 4 5 6 23 25 32 28 29 20 4 1 0 0 255 0
1 2 2 2 5 5 5 4 4 1 1 1 255 2 4 2
5 10 13 17 14 12 6 5 2 2 2 255 1 1 1 1
2 2 1 0 1 1 1 1 0 255 1 1 1 4 6 4
0 0 1 1 1 1 1 1 1 255 2 8 10 17 17 17
14 8 4 2 1 1 255 1 1 1 0 0 1 4 4 6
6 6 6 4 2 255 0 1 0 1 0 0 0 0 1 2
1 1 1 1 255 0 1 0 0 0 0 0 0 0 0 0
2 2 255 1 0 0 0 1 0 0 0 0 0 0 1 1
1 255 2 1 2 2 20 21 20 10 10 10 1 1 1 255
4 0 0 0 1 4 2 4 4 1 1 1 2 1 255 2
0 0 0 2 12 12 2 0 18 4 4 1 2 255 5 5
5 6 6 6 1 0 1 0 1 0 2 2 2 2 2 2
2 2 2 2 5 8 8 8 8 5 1 1 1 4 4 255
1 1 4 1 1 5 8 5 5 2 2 1 255 2 4 4
4 18 43 51 51 58 52 46 8 2 2 1 255 1 2 6
10 25 29 28 27 27 10 4 4 1 2 255 2 2 4 5
5 6 5 5 4 5 4 4 2 2 255 4 4 4 4 4
5 29 8 5 4 1 2 2 255 2 2 2 16 18 27 23
13 2 2 1 1 2 2 255 2 5 20 255 255 255 255 255
255 214 4 0 0 0 255 2 2 4 5 8 10 18 10 5
1 1 1 1 255 0 2 2 4 4 4 35 35 8 5 4
2 1 2 255 5 13 18 18 59 17 40 40 50 50 9 6
5 255 0 1 6 32 37 23 21 18 18 5 1 1 2 4
255 5 2 4 8 16 14 20 18 21 16 6 5 4 255 2
2 6 6 8 17 24 20 20 16 4 4 4 4 255 4 4
6 12 17 20 20 28 17 8 6 0 1 255 1 0 0 0
0 0 1 2 2 2 1 1 0 1 255 4 4 5 23 23
29 29 29 35 29 9 4 2 1 255 0 2 2 2 2 5
2 10 4 4 2 2 1 255 1 4 4 6 12 14 17 16
14 12 6 4 2 2 255 2 1 1 1 0 1 0 0 0
1 1 1 1 255 1 1 1 4 4 4 0 1 1 1 1
1 1 1 1 255 2 8 14 17 17 20 33 20 6 2 2
0 255 0 1 1 4 1 4 4 6 55 55 9 6 4 2
255 1 2 1 1 0 0 0 0 1 1 1 2 2 2 255
0 0 0 0 0 0 0 0 0 2 1 1 0 255 0 0
0 0 1 0 0 0 0 0 0 1 2 2 255 2 2 2
4 16 25 24 27 24 10 1 1 1 255 1 1 0 1 1
4 6 6 6 4 2 0 0 1 255 1 0 0 0 2 20
21 12 0 0 0 1 1 2 255 5 5 5 14 13 9 0
1 1 1 1 0 2 2 2 2 2 2 2 2 1 1 2
2 8 8 8 5 4 4 1 4 1 255 1 1 2 2 4
4 2 2 1 2 1 1 255 2 4 2 4 16 51 51 51
58 67 52 16 2 2 1 255 1 5 6 14 23 43 43 27
27 17 8 5 2 2 255 2 2 4 5 5 6 4 5 4
4 4 4 2 2 255 1 4 4 2 1 1 27 9 5 5
1 2 1 255 0 2 4 10 23 32 37 13 5 2 1 2
4 4 255 4 5 29 255 255 255 255 255 255 255 4 1 1
2 255 2 2 2 5 17 21 21 10 5 5 2 1 0 255
0 2 2 4 2 1 0 5 8 6 5 2 1 2 255 5
13 18 25 62 43 46 44 50 50 9 6 5 255 2 1 6
17 39 16 21 21 39 18 1 1 2 2 255 2 1 1 8
16 9 9 14 27 27 10 5 4 255 1 2 5 6 12 20
25 25 31 18 10 4 4 2 255 2 4 9 12 16 16 24
32 24 8 6 1 1 255 2 1 0 0 0 0 2 2 4
4 2 2 2 2 255 2 4 8 27 50 29 18 20 35 28
9 4 5 5 255 2 4 4 5 21 10 5 6 4 4 2
1 0 255 1 2 4 12 13 17 17 16 14 12 5 4 4
4 255 1 1 1 1 1 2 1 0 0 0 0 0 1 255
1 1 1 1 1 0 0 1 2 2 1 1 1 1 2 255
4 8 20 20 20 20 21 20 12 2 2 0 255 0 1 1
4 4 4 4 119 119 62 9 5 4 2 255 1 4 1 1
0 0 0 1 0 0 0 2 2 2 255 1 0 0 0 1
1 0 0 0 1 1 1 1 255 4 1 4 4 4 0 0
0 0 1 1 1 1 4 255 2 2 2 4 25 27 27 27
24 6 2 4 4 255 1 1 1 1 1 4 6 6 4 4
1 0 0 1 255 1 1 1 0 2 2 12 5 0 0 0
0 0 0 255 2 4 0 4 0 0 1 1 1 1 2 2
2 1 2 2 2 2 2 2 2 2 2 1 1 4 5 5
5 5 2 2 0 255 0 1 2 5 5 1 1 2 2 2
2 2 255 2 2 2 4 16 46 51 55 58 97 71 16 5
4 2 255 5 5 5 14 32 44 47 36 36 21 13 6 5
4 255 2 4 4 8 5 9 4 4 4 4 4 2 2 2
255 1 4 6 6 5 5 9 4 4 1 1 2 2 255 1
2 5 10 25 29 32 10 5 2 1 4 4 4 255 4 4
29 255 255 255 255 255 255 255 6 1 1 1 255 1 1 1
4 6 17 14 10 9 5 4 1 0 255 1 4 2 5 2
1 0 1 8 8 4 2 0 2 255 1 1 18 35 81 43
44 44 50 50 8 4 4 255 1 1 2 8 16 16 28 28
35 21 2 1 1 1 255 2 1 6 8 16 14 27 37 37
27 6 5 2 255 2 2 2 8 13 17 24 24 24 18 10
6 4 2 255 2 5 6 16 17 17 24 24 17 10 6 1
0 255 0 0 0 2 1 1 1 1 1 1 1 2 2 1
255 1 2 8 50 65 43 35 35 36 28 9 2 5 5 255
0 1 4 10 16 10 6 6 4 4 2 2 2 255 4 4
8 12 18 18 16 16 14 12 5 4 4 4 255 1 1 1
4 0 0 0 0 0 0 0 2 2 255 1 1 1 1 2
1 2 4 4 4 1 1 1 2 2 255 2 6 12 17 17
20 21 20 12 5 1 2 255 1 0 0 0 1 4 36 119
119 62 6 4 2 1 255 4 4 1 0 0 0 0 1 1
1 1 2 2 1 255 0 0 0 0 1 0 0 0 0 1
1 1 1 255 4 4 4 5 5 1 0 0 0 1 0 1
2 4 255 2 2 2 2 5 21 21 21 6 2 2 2 2
255 1 2 2 2 4 6 6 8 8 8 4 0 1 1 255
0 1 1 1 1 2 21 5 1 1 0 2 0 0 255 0
1 0 0 0 0 0 1 2 2 2 1 1 1 0 0 2
2 1 1 2 2 2 4 4 4 5 5 5 5 5 4 2
255 0 2 2 2 5 0 0 2 2 2 2 4 255 1 0
0 1 10 16 21 55 55 97 43 14 5 4 4 255 5 5
5 9 32 44 58 62 51 36 13 6 4 4 255 4 2 2
2 2 9 4 4 4 5 4 2 2 2 255 2 6 17 13
6 4 5 4 4 2 2 2 2 255 1 2 2 5 10 21
32 32 8 2 1 4 4 2 255 1 1 1 136 255 255 255
255 255 240 5 1 5 2 255 1 1 1 2 5 9 6 9
4 4 4 1 1 255 1 4 2 2 0 0 0 1 2 2
2 2 2 2 255 0 1 28 35 81 43 44 44 62 44 5
4 4 255 2 1 1 1 9 20 28 33 33 21 4 2 2
5 255 5 4 6 9 16 27 29 29 29 14 5 5 4 255
2 2 2 5 12 14 24 29 24 18 10 6 1 1 255 5
5 5 16 16 17 24 24 16 8 6 1 1 255 0 0 4
4 2 1 0 1 1 1 2 2 2 4 255 1 2 5 16
48 43 33 28 28 24 2 2 2 2 255 1 1 4 8 16
17 16 16 4 4 4 4 4 255 2 2 2 9 12 14 14
14 13 5 5 4 4 4 255 1 1 1 0 0 0 0 0
0 0 0 2 2 255 1 1 1 1 1 1 1 4 4 4
0 0 0 0 2 255 2 4 10 13 13 18 18 14 6 1
0 1 255 2 0 0 0 4 5 33 43 43 18 4 1 1
1 255 4 1 0 0 0 1 1 1 1 2 2 0 0 0
255 1 0 1 0 0 1 0 0 0 1 1 1 1 255 1
4 4 4 2 1 1 1 1 1 1 1 1 2 255 1 2
2 1 1 6 6 1 0 4 4 4 2 255 2 2 2 2
2 5 5 5 4 4 4 1 1 1 255 0 1 2 1 1
0 0 5 0 1 2 2 1 0 255 0 0 0 0 0 0
0 0 1 1 2 1 1 1 0 0 0 1 1 1 1 2
2 4 4 4 5 5 5 4 4 2 2 255 2 2 2 4
5 1 0 0 2 2 2 2 255 2 2 2 2 2 10 16
32 43 43 14 9 4 2 2 255 4 2 2 9 10 44 58
74 58 39 6 2 2 4 255 4 4 2 2 2 9 9 5
5 5 5 2 2 2 255 4 6 8 8 6 4 4 2 2
1 2 2 2 255 1 2 2 5 8 21 29 14 5 4 1
4 2 2 255 0 1 1 5 136 255 255 255 240 10 6 5
5 5 255 2 2 2 4 4 5 5 5 2 1 1 0 1
255 1 2 1 2 0 5 0 2 2 2 2 2 2 2 255
0 2 2 8 29 29 29 40 58 24 5 4 4 255 4 1
1 0 1 10 20 25 21 8 2 1 1 1 255 5 4 6
8 9 20 29 14 5 5 4 4 2 255 2 2 4 5 8
12 13 21 20 10 5 2 1 1 255 5 5 5 5 17 17
24 14 12 6 4 4 1 255 0 0 1 2 1 1 1 0
0 0 0 1 2 4 255 4 2 5 6 16 24 28 24 24
8 2 2 2 2 255 4 1 6 6 6 6 5 5 4 4
4 4 4 255 5 5 5 5 5 10 10 10 6 5 5 4
4 2 255 1 1 1 0 0 0 0 0 0 0 1 2 2
255 2 1 2 2 2 2 1 2 4 2 1 0 0 1 2
255 2 2 4 12 13 16 16 8 5 1 0 1 255 2 0
0 0 4 4 5 18 18 5 1 0 0 2 255 2 1 1
1 2 2 2 4 10 2 2 0 2 1 255 1 0 2 1
1 1 0 0 1 4 4 2 1 255 1 1 1 2 2 1
1 1 1 1 1 1 1 1 255 1 1 2 0 1 1 2
1 1 4 4 4 2 255 2 4 2 1 1 5 5 8 8
6 6 1 1 1 255 0 1 1 1 1 0 12 12 1 1
2 2 2 1 255 1 1 1 0 0 0 0 0 2 1 4
1 1 1 1 1 2 2 2 0 0 1 2 4 4 4 4
4 4 4 5 6 4 255 2 2 2 4 4 1 0 0 0
4 2 2 255 2 2 1 1 5 6 10 17 32 32 4 5
4 2 1 255 1 4 4 5 9 10 13 58 13 5 4 0
1 6 255 4 2 1 2 2 2 1 1 4 5 2 2 1
2 255 2 5 5 5 4 2 1 1 1 1 2 2 2 255
1 1 0 2 5 8 5 8 4 4 2 4 2 2 255 1
1 1 4 6 71 132 132 10 4 4 4 5 4 255 2 2
1 1 1 1 1 2 2 1 1 1 1 255 1 1 1 2
1 2 2 2 1 1 2 2 4 4 255 2 2 2 8 18
29 29 29 8 5 1 2 2 255 4 4 2 1 2 2 10
8 8 4 0 1 2 5 255 2 2 4 5 5 5 5 5
2 5 4 4 4 255 4 2 4 4 5 6 8 8 5 5
5 4 1 1 255 5 4 4 4 5 9 9 4 2 2 4
6 4 255 1 0 1 1 1 1 1 0 1 0 1 1 1
4 255 5 5 5 6 6 5 5 10 8 2 2 4 2 4
255 4 4 6 6 6 2 2 4 4 4 4 4 2 255 1
2 2 5 5 5 6 5 4 4 2 4 2 1 255 1 1
1 0 0 0 1 1 1 1 1 1 2 255 2 2 2 2
1 1 1 1 2 2 2 1 1 1 2 255 4 2 2 4
12 12 8 5 4 1 1 1 255 2 1 1 2 2 2 0
2 2 2 1 0 1 2 255 2 2 2 2 2 2 2 2
1 2 2 1 1 1 255 1 2 2 2 2 2 1 1 1
5 4 4 1 255 0 0 1 2 4 1 1 0 1 1 1
1 1 1 255 1 1 2 1 1 1 2 2 2 4 4 4
2 255 2 2 2 1 1 2 2 2 1 1 1 1 1 1
255 1 1 1 1 1 2 4 2 0 0 0 2 2 1 255
1 1 1 1 0 0 0 0 1 0 4 1 1 1 2 4
1 2 4 2 1 1 2 2 2 2 4 4 4 4 4 4
2 255 2 2 4 4 4 2 1 1 0 4 2 2 255 2
2 2 2 1 1 4 4 5 4 4 4 1 1 0 255 0
2 4 4 5 6 6 6 5 4 2 1 2 5 255 2 2
1 5 6 6 2 2 2 1 1 1 2 2 255 2 2 2
1 1 0 0 0 0 0 2 2 2 255 2 2 1 5 5
5 5 5 5 5 2 4 2 2 255 1 1 2 4 4 4
2 2 2 2 1 2 2 2 255 2 2 1 1 1 1 1
1 2 1 1 1 2 255 2 1 2 4 4 2 2 2 1
1 1 2 4 4 255 4 2 2 2 5 8 5 4 0 1
0 4 1 255 1 1 2 1 2 2 2 4 4 1 0 0
0 2 255 2 1 2 4 5 5 5 4 2 4 4 4 4
255 6 4 4 1 2 1 4 4 5 5 5 4 2 4 255
2 2 2 2 4 4 4 2 1 1 2 6 5 255 1 1
0 0 0 0 0 0 1 1 1 2 1 2 255 4 1 2
2 4 4 4 4 2 2 2 2 4 4 255 4 4 4 2
2 1 1 2 4 4 1 2 1 255 5 6 5 5 4 4
4 4 4 4 2 2 0 0 255 2 2 1 1 0 0 1
0 1 1 1 1 1 255 2 2 1 1 1 1 1 1 1
2 2 1 1 1 2 255 4 2 2 2 4 4 1 1 1
1 1 1 255 2 2 1 2 0 0 0 2 2 2 1 1
1 1 255 0 0 1 1 2 2 2 1 1 1 2 1 1
0 255 0 0 1 1 1 1 0 0 0 1 1 1 1 255
1 1 1 2 4 2 2 0 1 1 1 1 1 4 255 1
1 1 1 1 1 2 2 2 4 4 4 4 255 2 4 5
2 1 0 2 2 1 1 1 2 5 5 255 1 1 1 1
2 2 4 2 2 0 0 2 2 1 255 1 1 2 2 2
0 0 0 1 1 4 4 4 2 2 4 4 4 6 2 1
2 2 2 2 2 2 2 4 4 5 5 4 255 2 1 2
2 2 2 0 2 0 4 2 2 255 2 2 2 4 4 4
2 2 4 4 2 2 1 2 1 255 0 1 2 2 2 5
6 5 4 2 2 2 2 4 255 2 1 1 5 5 6 2
4 4 4 1 2 2 2 255 1 1 1 2 2 4 0 0
0 2 2 2 2 255 2 1 0 5 2 2 2 4 4 4
2 2 2 4 255 1 1 2 4 2 2 2 2 2 1 0
1 2 2 255 2 2 1 0 0 1 2 2 2 2 1 1
1 255 1 2 2 4 4 4 2 2 1 2 2 2 4 4
255 2 5 4 4 4 4 4 4 4 2 1 2 1 255 1
4 4 2 1 2 2 2 1 1 1 1 2 4 255 2 2
0 4 5 5 5 4 4 4 2 2 4 255 6 2 2 1
4 1 2 4 4 5 5 5 5 5 255 2 2 2 4 4
4 4 1 1 1 2 4 2 255 1 1 1 0 0 2 0
1 1 2 2 2 1 1 255 2 2 2 2 2 2 2 2
2 2 2 2 4 4 255 1 1 1 1 2 1 0 0 4
4 1 4 4 255 1 2 2 4 2 2 2 4 5 4 4
2 1 1 255 4 2 1 1 1 0 0 0 1 1 1 1
2 255 2 0 0 1 1 1 1 1 1 1 1 1 1 1
1 255 4 2 2 2 2 0 1 1 1 1 1 1 255 2
2 2 2 0 4 2 2 255 255 255 255 255 255 255 255 255
255 255 255 255 255 255 255 255 255 255 255 255 255 255 255 255
255 255 255 255 255 255 255 255 255 255 255 255 255 255 255 255
255 255 255 255 255 255 255 255 255 255 255 255 255 255 255 255
255 255 255 255 255 255 255 255 255 255 255 255 255 255 255 255
255 255 255 255 255 255 255 255 255 255 255 255 255 255 255 255
255 255 255 255 255 255 255 255 255 255 255 255 255 255 255 255
255 255 255 255 255 255 4 6 6 6 4 2 2 2 2 2
2 2 2 2 2 1 2 255 2 1 1 2 4 4 0 1
0 1 2 2 255 2 2 2 2 1 2 1 2 2 2 2
2 1 4 2 255 1 1 1 2 2 4 4 4 2 2 2
2 2 2 255 2 1 1 1 2 4 4 4 4 4 4 2
2 2 255 2 4 2 2 2 4 4 2 2 2 2 2 2
255 2 2 2 5 5 2 2 5 5 5 4 4 4 4 255
1 1 1 4 2 255 255 255 255 255 255 255 255 255 255 255
255 255 255 255 255 255 255 255 255 255 255 255 255 255 255 255
255 255 255 255 255 255 255 255 255 255 255 255 255 255 255 255
255 255 255 255 255 255 255 255 255 255 255 255 255 255 255 255
255 255 255 255 255 255 255 255 255 255 255 255 255 255 255 255
255 255 255 255 255 255 255 255 255 255 255 255 255 255 255 255
255 255 255 255 255 255 255 255 255 255 255 255 255 255 255 255
255 255 255 255 255 255 255 255 255 255 255 255 255 255 255 255
255 255 255 255 255 255 255 255 255 255 255 255 255 255 255 255
255 255 255 255 255 255 255 255 255 255 255 255 255 255 255 255
255 255 255 255 255 255 255 255 255 255 255 255 255 255 255 255
255 255 255 255 255 255 255 255 255 255 255 255 255 255 255 255
255 255 255 255 255 255 255 255 255 255 255 255 255 255 255 255
255 255 255 255 255 255 255 255 255 255 255 255 255 255 255 255
255 255 2 1 1 1 1 1 255 0 0 1 1 1 0 0
0 0 0 1 1 0 0 255 0 0 2 1 0 0 0 0
0 0 0 0 2 255 1 1 1 1 0 1 1 1 1 1
1 2 1 2 255 2 0 0 1 2 2 2 4 5 5 5
4 2 255 2 4 4 4 4 2 1 4 4 4 1 1 1
5 255 4 2 1 1 1 1 5 4 2 0 0 4 4 4
255 2 2 2 1 1 1 1 1 1 1 2 2 2 2 1
0 255 255 255 255 255 255 255 255 255 255 255 255 255 255 255
255 255 255 255 255 255 255 255 255 255 255 255 255 255 255 255
255 255 255 255 255 255 255 255 255 255 255 255 255 255 255 255
255 255 255 255 255 255 255 255 255 255 255 255 255 255 255 255
255 255 255 255 255 255 255 255 255 255 255 255 255 255 255 255
255 255 255 255 255 255 255 255 255 255 255 255 255 255 255 255
255 255 255 255 255 255 255 255 255 255 255 255 255 255 255 255
2 2 4 4 4 2 5 2 2 255 2 2 2 2 2 2
2 2 2 4 2 2 0 255 1 2 2 4 4 4 2 1
1 4 4 5 2 5 255 5 5 5 4 1 1 1 2 4
2 2 1 2 255 5 4 4 2 1 1 1 0 1 2 2
2 2 4 255 4 4 1 1 4 5 5 5 5 4 2 1
2 255 5 4 4 2 5 5 5 5 5 5 5 2 4 4
255 4 6 4 4 2 4 2 2 1 2 2 4 2 255 1
1 1 1 2 2 2 2 1 1 2 2 2 2 255 4 2
2 2 2 4 2 2 1 1 1 4 4 1 255 1 1 0
1 1 1 1 0 1 1 1 1 1 255 1 2 2 2 2
2 5 5 2 1 1 0 2 2 255 2 1 1 4 5 5
0 0 0 1 2 4 4 255 1 0 1 2 2 2 1 0
0 0 0 1 1 2 2 255 4 4 5 2 2 2 1 1
1 0 2 2 255 2 2 2 2 2 4 4 4 2 0 0
0 1 1 255 1 1 1 1 1 1 1 0 0 0 1 1
1 0 255 1 2 2 2 1 0 0 0 2 2 2 0 1
255 2 2 1 1 0 0 2 2 1 1 1 2 2 2 255
0 0 0 1 8 8 8 4 4 4 1 4 2 255 4 4
4 2 2 4 1 2 2 1 1 1 1 1 255 4 2 1
1 1 1 5 2 0 0 0 4 5 4 255 2 2 2 1
1 2 2 1 1 1 2 2 2 2 2 2 1 2 5 2
1 1 1 2 1 0 1 1 2 1 2 1 4 255 5 4
2 2 2 4 4 2 1 1 1 1 255 0 2 2 2 2
1 1 1 1 2 2 2 1 2 2 255 2 2 2 5 5
6 4 2 1 2 2 2 4 4 255 2 1 1 1 4 2
4 2 4 4 4 2 2 2 255 2 4 4 4 4 4 2
2 2 2 1 1 2 255 2 2 2 1 2 4 6 6 5
5 4 4 4 4 255 4 2 2 2 2 4 4 4 2 4
2 5 2 2 255 2 1 2 2 4 4 4 4 2 4 4
2 1 255 1 2 2 2 2 2 1 0 2 2 2 2 2
5 255 5 5 4 2 1 1 1 2 2 2 2 1 5 255
4 2 4 4 2 1 1 0 2 4 4 4 4 4 255 4
4 4 1 4 4 5 5 5 4 4 2 2 255 5 5 5
4 4 4 5 2 4 5 5 2 2 4 255 4 2 2 2
2 4 1 1 0 1 2 4 4 255 1 2 2 1 2 2
2 2 2 1 1 2 2 2 255 4 1 2 4 4 4 4
4 4 4 4 4 1 1 255 4 2 0 0 0 1 1 0
0 0 1 1 1 255 1 2 2 2 1 1 4 4 2 2
1 2 2 4 255 2 2 2 2 2 5 2 1 0 0 1
2 4 255 1 1 1 2 2 4 4 0 0 0 1 1 2
2 4 255 2 2 4 6 6 5 4 1 1 1 2 0 255
0 2 1 0 0 1 1 1 0 0 1 1 1 1 255 2
1 1 1 2 2 2 1 1 1 1 1 0 0 255 1 1
1 1 2 4 4 0 2 2 2 1 2 255 2 2 2 1
0 1 2 4 4 2 1 1 1 2 255 4 4 4 2 8
20 18 6 5 4 4 4 4 255 2 2 2 1 1 1 2
2 2 2 1 1 1 1 255 4 4 4 2 1 1 1 0
0 0 2 5 5 1 255 0 2 2 1 0 1 1 1 1
2 2 2 0 0 2 2 2 2 4 2 1 1 1 2 1
1 1 2 4 4 5 4 5 255 4 2 1 2 2 4 4
4 2 0 2 4 255 1 2 4 4 4 1 1 2 2 2
2 1 1 1 4 255 2 2 2 5 5 6 6 2 1 2
1 2 4 4 255 2 2 2 2 5 5 2 2 4 4 2
2 2 2 255 1 4 5 4 4 4 2 2 2 1 1 1
2 255 2 2 1 1 2 4 5 5 4 2 2 2 2 2
255 2 2 2 2 2 4 2 2 2 2 1 1 1 2 255
2 2 4 2 4 4 4 2 1 2 2 0 0 255 1 1
1 1 1 2 2 2 2 2 1 2 2 5 255 5 5 2
4 2 2 2 4 2 2 2 4 5 255 2 1 1 2 1
1 1 0 2 4 4 4 4 5 255 4 4 2 1 4 2
4 4 5 4 4 4 5 255 5 5 5 4 4 4 4 2
4 5 4 2 2 4 255 4 2 2 2 2 4 1 1 0
4 4 4 4 255 2 2 2 1 2 5 5 2 2 2 2
2 2 2 255 1 1 2 5 5 2 0 2 4 4 5 5
4 5 255 4 2 0 0 5 6 4 1 0 1 1 2 1
255 1 2 2 2 2 4 6 6 2 2 2 2 2 2 255
0 1 2 4 6 6 4 2 1 1 1 1 1 255 1 1
1 1 2 12 25 6 0 1 1 1 2 2 2 255 1 1
1 6 6 6 6 4 6 2 2 0 255 0 1 1 0 0
2 4 4 0 0 0 0 2 2 255 2 2 1 2 2 4
5 5 5 2 1 1 1 1 255 1 1 1 2 2 4 4
2 2 2 2 2 2 255 4 4 4 2 2 2 4 9 9
4 0 0 2 2 255 1 2 4 8 20 35 35 27 18 1
1 1 4 255 2 2 2 1 1 2 4 4 4 2 1 1
0 0 255 2 2 2 1 1 1 1 5 5 0 2 1 2
1 255 2 2 2 2 1 1 1 1 2 2 2 2 0 1
2 2 2 4 4 2 1 1 1 2 4 4 5 4 4 4
5 1 4 255 4 0 0 0 2 4 4 4 4 2 2 4
255 1 1 4 4 1 1 1 2 2 2 2 1 4 4 5
255 2 1 2 2 2 5 6 4 1 2 2 2 4 4 255
2 2 2 5 5 5 4 4 4 4 2 2 2 2 255 4
5 5 4 4 1 1 1 2 1 1 2 5 255 2 2 0
1 4 6 6 6 5 2 2 4 5 4 255 4 5 2 2
4 4 4 2 2 0 0 0 0 2 255 2 2 5 5 5
5 5 5 4 2 2 0 0 255 1 1 1 1 1 2 2
2 2 1 1 1 1 1 255 4 4 0 2 2 2 2 2
1 1 0 2 2 255 2 2 2 4 2 2 2 2 2 2
4 4 2 4 255 4 2 2 5 5 2 2 5 5 4 4
5 5 255 4 5 5 4 2 2 2 2 4 5 5 5 2
4 255 4 2 2 4 2 4 4 4 4 4 4 4 4 255
2 2 1 1 4 5 5 5 2 2 2 2 2 2 255 1
1 2 4 5 0 0 2 4 5 5 5 4 5 255 4 2
2 1 6 6 6 4 1 1 1 2 2 255 1 2 4 5
8 8 10 10 8 4 2 4 2 2 255 0 1 2 5 6
6 9 4 1 1 1 1 1 255 1 1 1 1 8 28 42
36 9 2 0 0 0 1 2 255 2 2 1 6 8 20 18
16 9 6 2 0 255 0 1 1 1 0 0 4 10 10 4
2 2 2 2 255 2 2 2 1 2 6 21 21 16 5 2
1 0 2 255 1 0 1 1 2 2 4 2 2 0 1 2
2 255 1 1 2 2 2 2 146 191 191 104 9 2 2 2
255 2 4 4 13 35 255 255 255 255 84 9 1 2 255 2
1 1 1 1 4 13 24 24 20 6 4 1 2 255 2 2
2 2 2 2 18 24 23 2 4 1 2 1 255 2 2 2
1 1 1 6 31 31 6 2 2 1 2 2 2 4 5 5
4 1 1 2 4 5 5 5 9 8 5 5 2 2 255 2
0 0 0 4 5 6 12 12 5 2 4 255 4 2 2 2
2 2 2 2 4 5 4 1 4 2 4 255 2 1 0 2
2 4 6 5 2 2 2 2 2 0 255 1 2 2 4 4
6 6 6 4 2 1 1 1 2 255 5 5 5 5 4 1
2 2 4 4 2 2 5 255 2 1 1 1 5 13 8 8
6 4 2 5 6 2 255 2 5 5 5 5 61 61 61 20
0 0 0 0 2 255 2 2 6 10 42 62 46 29 20 5
2 1 1 255 2 1 1 0 1 2 4 2 2 1 1 1
1 1 255 1 1 0 0 0 4 4 2 0 0 0 0 1
255 2 5 4 2 1 1 1 1 1 2 1 1 0 2 255
4 2 2 6 6 4 4 12 12 4 4 4 4 255 4 4
4 1 1 1 0 1 4 5 6 5 5 4 255 2 4 4
4 1 4 5 4 4 2 4 2 4 255 2 2 1 2 5
10 14 14 8 4 4 1 0 0 255 2 2 2 2 0 0
0 2 4 5 5 5 4 1 255 2 2 4 9 17 20 17
20 4 4 1 2 1 255 2 2 5 5 8 10 29 31 39
8 4 2 2 2 255 0 0 2 5 37 43 44 31 16 2
2 4 1 255 1 0 0 5 16 28 65 77 65 37 0 0
0 1 1 255 1 2 2 8 20 27 27 27 17 8 5 1
255 1 2 2 1 1 4 10 14 23 23 4 2 2 2 255
2 2 1 1 4 17 21 23 23 17 5 1 0 2 255 0
0 0 0 0 0 0 1 1 0 1 2 2 255 0 2 4
5 31 126 195 195 198 191 104 9 5 2 255 1 4 4 27
255 255 255 255 255 255 84 2 2 255 2 1 1 1 8 16
28 35 44 36 20 12 4 2 255 2 0 0 1 4 9 29
29 23 5 4 2 2 2 255 2 2 1 1 1 5 8 31
31 17 6 2 2 2 2 0 2 5 5 4 2 2 4 5
13 48 58 46 13 8 1 1 2 255 2 0 1 4 4 6
6 13 16 12 2 2 255 2 2 1 1 2 5 4 2 4
5 5 4 4 2 4 255 2 1 1 2 4 6 8 6 5
2 2 2 0 0 255 1 5 4 4 4 6 6 6 6 4
1 1 1 1 255 5 5 5 5 6 6 12 8 6 4 2
4 4 255 2 2 5 5 25 35 13 8 8 9 8 8 6
1 255 5 8 8 10 71 71 92 128 101 20 4 0 0 2
255 2 2 6 42 81 93 62 42 42 20 4 1 1 255 2
2 1 0 0 2 2 0 0 2 2 1 1 1 255 0 0
0 2 2 2 2 0 1 2 1 0 1 255 2 2 4 4
2 2 1 0 1 1 1 0 1 2 255 2 2 4 10 10
4 4 18 17 8 5 4 4 255 4 4 4 2 1 1 0
1 1 1 6 4 5 4 255 1 2 2 4 1 5 20 20
4 1 2 2 4 255 2 2 4 2 4 8 14 14 21 8
8 0 0 0 255 2 2 2 2 0 2 2 4 4 5 4
4 1 1 255 2 4 9 12 20 20 20 36 13 8 2 1
2 255 2 2 4 8 28 28 28 39 58 58 4 4 2 2
255 0 0 4 13 37 44 44 46 37 5 2 1 1 255 1
0 1 8 46 46 61 61 61 37 1 0 0 1 2 255 1
2 5 20 23 27 31 29 17 9 5 1 255 4 4 1 1
1 5 13 14 23 23 23 4 2 1 255 1 0 0 1 4
20 23 23 33 44 44 2 0 0 255 0 0 0 0 0 0
0 0 0 0 0 0 1 255 1 1 1 10 120 168 207 203
236 255 221 99 5 2 255 2 2 4 255 255 255 255 255 255
255 255 14 2 255 1 1 1 2 16 39 59 47 58 54 54
16 10 5 255 1 0 0 1 6 28 29 29 21 14 4 2
2 2 255 1 1 1 4 8 10 35 32 13 13 12 2 2
2 0 0 2 2 4 4 4 4 5 12 13 46 32 32 13
9 8 1 1 0 255 0 1 5 2 6 5 12 12 5 2
1 255 2 2 2 2 2 9 18 20 20 16 16 5 4 4
4 1 255 1 1 4 9 9 8 6 6 5 2 0 0 0
255 2 4 2 4 4 5 6 6 6 6 1 1 1 1 255
2 2 2 4 8 10 12 8 6 4 2 2 2 255 2 2
5 5 46 46 25 13 10 10 9 5 1 1 255 5 5 8
70 99 92 99 128 128 97 5 4 4 4 255 2 2 4 42
63 62 62 36 42 33 6 2 1 1 255 1 0 0 0 0
0 0 2 2 4 4 5 4 255 1 1 1 4 5 10 2
2 2 4 4 4 1 255 2 2 2 2 1 1 0 0 1
2 2 2 2 1 255 1 4 6 12 13 13 13 18 13 4
4 2 2 255 4 4 4 4 1 1 1 1 0 1 4 4
5 4 255 1 2 2 2 1 12 21 12 1 1 1 1 2
255 0 1 4 1 5 8 14 13 8 8 5 0 0 0 255
1 2 4 4 16 16 16 6 18 5 4 4 4 5 255 1
2 10 37 31 20 6 17 16 13 4 1 1 255 2 2 2
17 28 17 29 70 89 61 4 2 2 2 255 0 1 6 8
25 33 33 51 51 37 2 0 1 255 0 0 1 16 48 48
48 48 54 43 37 1 2 2 2 255 0 0 2 13 13 23
24 24 17 13 5 2 255 4 4 2 1 4 13 14 14 14
23 23 6 4 2 255 1 0 0 4 9 20 23 23 39 39
39 5 2 1 255 1 1 0 0 0 0 0 0 1 0 0
0 0 255 1 2 2 10 150 155 207 154 177 229 229 99 5
4 255 2 2 10 255 255 255 255 255 255 255 255 14 2 255
1 1 1 2 54 59 62 58 62 58 59 54 5 1 255 0
0 0 0 6 28 28 23 17 14 5 4 4 2 255 0 0
1 1 8 9 9 20 12 12 9 12 2 2 0 0 1 1
2 4 4 4 4 12 14 28 17 17 8 8 4 0 0 0
255 1 1 2 1 2 2 23 13 9 4 2 255 2 2 2
2 2 9 28 33 20 16 16 4 4 4 4 2 255 1 1
4 8 8 6 6 8 8 2 0 0 1 255 4 4 2 4
5 5 6 6 6 5 2 5 1 1 255 1 2 4 5 8
9 10 6 6 5 2 2 4 255 4 4 4 5 31 35 25
13 12 9 5 1 1 1 255 6 5 12 132 132 99 99 113
115 97 20 4 2 2 255 2 2 2 33 63 62 62 28 42
33 25 2 0 0 255 2 0 2 0 0 0 0 2 2 2
4 4 2 255 0 1 1 4 2 2 0 2 4 4 4 2
4 255 4 2 1 1 2 4 4 1 0 0 2 2 2 2
255 1 1 6 8 10 5 5 5 2 4 4 4 2 255 4
4 4 5 1 1 1 1 0 1 1 2 4 2 255 1 2
1 1 1 5 18 8 2 1 1 1 0 255 0 1 2 1
5 8 8 4 4 4 1 0 0 0 255 1 2 4 4 13
13 13 12 12 5 0 0 1 5 255 5 6 25 47 48 42
18 18 17 13 1 1 1 255 2 2 4 17 28 17 29 59
58 50 12 2 2 2 255 1 2 4 8 33 33 33 43 51
51 6 0 1 255 0 0 1 16 48 54 54 54 61 54 4
4 4 2 2 255 0 0 5 13 13 14 18 24 17 13 5
2 255 5 5 2 1 4 13 17 17 21 24 24 6 2 2
255 1 1 1 2 4 9 27 27 47 39 39 12 4 2 255
1 1 0 0 0 0 0 0 0 0 0 0 0 255 1 2
1 2 63 155 207 177 177 229 184 113 5 4 255 2 2 10
255 255 255 255 255 255 255 255 12 1 255 1 1 1 2 54
59 59 58 58 54 54 33 5 1 255 1 0 0 0 1 28
37 36 36 17 14 4 4 2 255 1 1 1 4 4 9 28
28 14 14 9 9 4 1 0 0 1 1 1 2 5 5 5
6 12 16 16 14 8 8 2 1 1 1 255 1 1 1 1
2 6 25 9 0 0 1 255 2 4 2 2 2 2 16 24
51 51 51 16 5 5 4 4 255 1 1 2 6 8 8 9
9 8 4 1 1 2 255 4 4 2 2 5 5 5 5 5
5 1 2 2 2 255 1 0 2 4 8 6 9 9 9 5
2 2 4 255 5 4 2 2 31 31 24 14 13 10 5 4
1 4 255 4 4 6 86 132 113 113 113 127 113 21 6 4
2 255 4 4 2 18 50 50 52 28 28 25 4 1 1 2
255 2 2 2 2 1 0 1 2 4 2 4 4 4 255 0
1 1 1 1 1 1 5 6 5 4 2 4 255 4 2 2
2 1 2 1 0 0 0 2 2 4 4 255 2 2 2 6
8 5 5 2 0 2 0 2 2 255 4 4 2 4 1 1
1 2 2 2 2 2 2 4 255 2 2 2 1 1 1 4
2 2 2 5 1 0 255 0 0 2 5 6 13 10 8 8
2 2 0 1 0 255 0 2 4 4 2 2 6 4 6 6
1 1 1 5 255 2 2 13 25 42 23 23 18 16 5 1
1 1 255 0 2 4 14 25 14 31 59 59 24 1 1 2
2 255 1 2 1 8 75 73 43 58 69 69 6 1 2 255
0 0 4 5 48 65 61 66 81 70 47 4 4 2 2 255
1 2 5 10 14 14 18 24 24 13 4 2 255 5 2 1
2 5 6 14 17 24 27 24 6 2 2 255 5 5 1 1
4 9 18 44 39 21 18 5 2 2 255 1 1 1 1 2
1 1 0 0 0 0 0 1 255 2 2 2 2 39 146 177
177 237 237 184 85 5 4 255 5 5 10 255 255 255 255 255
255 255 255 5 2 255 1 4 2 4 6 43 55 51 51 46
33 13 5 0 255 2 4 0 0 0 14 37 37 25 14 4
4 4 2 255 1 1 1 1 5 9 14 14 14 20 9 6
6 1 1 0 1 2 2 2 2 2 2 5 12 16 17 17
8 4 1 1 1 2 255 1 1 1 1 1 8 9 9 2
2 1 255 4 4 4 2 2 1 4 16 29 33 33 9 5
5 4 4 255 2 2 2 4 6 6 6 8 8 4 1 2
2 255 2 2 2 2 5 4 4 2 2 2 1 2 2 4
255 2 1 1 4 6 8 9 9 9 2 2 2 4 255 4
2 1 1 5 17 14 14 12 8 4 2 2 4 255 1 1
5 59 86 94 113 113 115 73 20 6 4 2 255 1 4 1
5 39 50 84 84 51 25 1 1 1 2 255 2 2 2 5
2 0 0 0 4 2 2 2 2 255 0 0 0 1 1 1
1 2 6 6 5 2 2 255 2 1 2 4 4 1 1 0
2 2 2 2 4 4 255 4 2 2 2 1 1 1 2 2
2 1 2 2 255 2 4 2 4 1 1 1 2 2 2 2
2 4 4 255 2 2 2 1 2 4 12 2 2 2 2 1
0 255 2 2 1 2 5 20 10 8 5 2 1 0 1 1
255 1 2 4 4 2 2 4 4 5 6 5 1 0 4 255
4 4 4 13 23 42 23 18 6 1 1 2 2 255 1 1
2 10 25 31 59 24 24 12 1 1 2 2 255 1 2 1
4 33 58 43 58 62 12 6 0 0 255 0 2 2 4 5
61 66 70 73 47 5 4 1 1 2 255 2 2 4 5 14
14 18 24 16 6 2 1 255 1 1 1 1 1 6 6 8
21 24 6 2 1 2 255 1 1 1 0 1 1 12 18 18
18 17 2 1 1 255 1 1 2 2 2 1 1 0 0 0
0 1 2 255 1 1 2 6 14 63 113 229 248 237 184 25
4 4 255 9 5 5 23 255 255 255 255 255 255 5 5 2
255 4 4 5 4 5 16 43 43 32 29 24 12 5 1 255
2 4 4 1 1 1 14 23 23 2 4 4 4 2 255 1
1 1 1 4 6 12 14 14 14 6 1 4 1 5 1 1
2 2 2 2 2 4 5 6 5 16 14 6 1 1 2 2
5 255 4 2 2 2 1 6 6 6 2 2 2 255 2 4
4 4 2 2 2 4 16 24 9 5 2 5 5 4 255 2
4 1 4 4 4 5 5 5 4 2 2 4 255 2 2 2
2 4 4 4 2 2 2 1 1 1 2 255 2 1 1 4
4 4 6 4 4 2 2 2 2 255 2 4 4 2 2 5
8 12 8 6 5 0 0 2 255 1 1 5 5 59 65 94
73 73 21 6 6 5 4 255 4 5 5 2 2 39 52 84
6 1 1 0 0 1 255 1 2 2 5 2 1 1 2 4
2 2 2 2 255 2 2 2 2 1 1 1 2 4 5 5
4 2 255 1 1 4 4 4 1 0 1 1 2 2 2 4
4 255 4 4 2 2 2 1 2 2 2 2 2 2 4 255
4 4 5 5 2 2 2 5 6 2 2 4 4 5 255 4
2 2 0 2 4 12 4 4 2 2 1 2 255 4 1 1
1 1 6 8 8 5 4 2 1 1 2 255 2 4 4 4
1 2 2 4 5 6 5 5 1 4 255 4 4 2 4 9
14 14 6 6 5 2 2 2 255 0 0 1 2 8 8 18
10 16 4 4 2 2 2 255 1 1 1 2 6 33 33 12
5 1 0 0 0 255 4 2 4 4 4 9 25 36 36 6
5 0 1 1 2 255 2 2 2 1 4 5 14 16 6 2
0 0 255 0 0 1 2 4 4 4 4 4 5 1 2 1
2 255 2 1 1 0 0 2 5 8 8 8 1 1 1 1
255 1 1 2 1 5 5 1 0 0 0 0 2 4 255 1
1 2 6 8 8 90 113 236 179 25 21 8 5 255 5 5
4 4 23 255 255 255 255 5 4 5 5 255 4 4 5 5
5 13 16 18 24 18 13 1 1 1 255 1 5 4 2 1
1 1 4 4 1 4 4 4 4 255 0 0 1 1 4 4
10 10 13 5 4 1 0 1 1 1 2 2 5 2 2 2
4 5 5 4 2 2 2 2 4 5 5 5 255 4 2 2
2 1 1 1 4 2 4 2 255 4 4 5 5 2 2 2
2 4 4 4 2 2 2 2 2 255 2 2 2 1 1 4
4 4 4 2 2 2 0 255 2 2 2 2 2 2 4 2
2 2 2 1 1 1 255 2 4 2 1 1 1 4 4 2
1 2 5 5 255 1 4 4 1 1 1 2 4 5 5 2
2 2 2 255 1 1 4 4 4 6 12 12 12 6 2 5
2 2 255 2 2 2 2 2 16 2 1 1 0 1 0 1
1 255 1 2 2 4 2 1 1 0 1 1 2 2 2 255
2 2 4 2 1 4 2 2 2 4 4 2 1 255 1 4
4 4 2 1 1 1 2 2 2 2 2 2 255 2 5 5
4 2 2 2 4 2 2 2 2 2 255 4 4 5 5 1
0 4 4 4 2 2 5 5 5 255 4 1 1 0 2 5
9 4 4 2 2 1 2 255 4 1 1 1 0 1 5 5
4 4 2 1 1 2 255 2 5 4 1 1 4 4 4 2
5 5 2 2 4 255 4 4 1 1 2 4 9 5 5 2
2 2 4 255 1 1 1 2 4 6 6 5 5 4 4 2
2 2 255 1 1 1 2 4 6 12 4 1 0 0 0 0
255 4 2 2 2 1 2 4 6 6 4 0 0 0 1 1
255 2 2 1 1 1 4 5 5 2 1 0 0 255 1 2
2 4 2 1 1 1 1 1 2 2 4 4 255 2 1 0
0 1 1 2 2 2 0 0 1 1 1 255 1 1 1 1
4 2 0 0 0 0 2 2 4 255 0 0 2 5 6 6
6 6 6 6 13 2 2 2 255 2 1 1 2 4 10 10
9 4 4 4 4 5 255 4 1 1 1 2 2 2 5 5
5 2 1 2 4 255 2 2 2 4 1 1 1 1 1 1
4 4 4 4 255 0 0 0 0 1 2 2 4 4 4 4
4 0 1 1 0 5 5 5 2 4 2 4 5 4 1 1
1 1 2 4 5 4 2 255 2 2 2 2 1 1 1 1
4 4 4 255 2 2 4 4 4 4 4 2 1 1 4 4
2 2 2 2 255 2 1 1 1 2 4 4 4 2 2 2
2 4 255 5 4 2 2 2 2 4 2 2 1 2 2 5
1 255 1 2 1 1 1 2 2 4 4 2 4 5 5 255
2 4 4 4 2 1 2 2 4 5 4 4 2 2 255 4
4 4 4 4 2 4 4 1 1 2 4 4 2 255 2 2
2 2 2 1 1 1 1 0 1 1 1 1 255 1 1 2
2 1 1 1 1 1 1 1 1 1 255 2 4 4 2 1
4 4 4 2 4 0 0 0 255 4 4 4 2 2 2 1
1 2 2 2 2 2 2 255 2 2 2 2 4 4 4 5
5 5 4 5 5 255 4 5 5 5 1 2 4 4 5 5
5 5 5 5 255 5 5 0 0 5 5 4 4 4 2 4
2 4 255 2 1 1 0 1 1 2 2 2 2 2 2 4
4 255 4 5 4 1 1 4 4 4 1 2 2 4 4 4
255 4 4 1 1 1 2 4 5 6 2 2 2 4 255 2
2 2 2 2 2 2 1 1 4 4 4 4 2 255 1 1
1 2 2 4 1 1 1 0 0 0 5 255 4 2 2 1
1 1 1 1 4 4 2 1 1 1 1 255 1 2 1 0
0 2 2 2 1 1 0 1 255 1 2 2 2 4 4 1
1 2 2 2 2 4 4 255 2 1 1 0 1 1 2 2
0 0 2 1 1 1 255 0 1 1 1 2 2 2 0 1
1 2 1 2 255 2 2 2 2 2 2 4 4 4 4 1
1 1 2 255 1 1 1 2 4 4 4 4 2 1 2 4
5 255 4 0 0 1 1 1 1 2 2 2 0 1 4 4
255 1 2 1 1 1 1 2 1 2 2 4 4 4 4 255
1 0 1 1 2 1 1 1 1 1 0 0 0 0 0 0
5 5 5 2 2 2 2 4 2 1 1 1 2 4 4 4
4 2 255 1 1 1 1 1 1 1 1 2 2 2 255 2
2 4 4 4 4 4 2 1 4 4 5 2 2 2 2 255
2 1 2 2 4 2 2 2 1 2 1 2 2 255 2 1
2 0 2 2 4 2 2 1 2 4 5 4 255 2 4 4
4 4 4 4 4 4 2 4 5 5 255 2 2 4 2 2
2 2 2 2 4 4 5 4 5 255 5 5 4 4 4 4
4 2 1 1 2 4 4 4 255 2 2 2 2 2 1 1
0 0 0 1 2 2 2 255 1 1 4 4 2 2 2 1
1 2 2 2 2 255 1 2 1 2 4 4 4 4 2 1
0 0 0 255 1 4 1 2 2 4 4 4 2 2 1 1
1 2 255 1 1 1 4 5 6 4 4 4 4 4 5 5
255 4 5 5 2 1 2 4 4 2 1 2 4 5 4 255
5 5 5 4 5 5 5 4 6 5 5 2 2 255 255 255
255 255 255 255 255 255 255 255 255 255 255 255 255 255 255 255
255 255 255 255 255 255 255 255 255 255 255 255 255 255 255 255
255 255 255 255 255 255 255 255 255 255 255 255 255 255 255 255
255 255 255 255 255 255 255 255 255 255 255 255 255 255 255 255
255 255 255 255 255 255 255 255 255 255 255 255 255 255 255 255
255 255 255 255 255 255 255 255 255 255 255 255 255 255 255 255
[truncated: 68,905 more chars]
