# Supplementary material for: M3G: Maximum Margin Microarray Gridding
Source: BMC Bioinformatics. 2010 Jan 25;11:49. doi: 10.1186/1471-2105-11-49 (PMC2823709; doi:10.1186/1471-2105-11-49)
Supplement: Additional file 1 — M3G Software. All algorithms have been implemented under a GNU/Linux environment. The M3G software is publicly available at the Downloads page of http://rtsimage.di.uoa.gr/ and also provided along with the manuscript as an additional file. [file 1471-2105-11-49-S1.TGZ › m3g-0.01/images/64346_ch1-24.grid]

line 0	149.999 444	149.999000
line 0	164.000 444	164.000000
line 0	178.999 444	178.999000
line 0	193.001 444	193.001000
line 0	207.999 444	207.999000
line 0	222.999 444	222.999000
line 0	237.507 444	237.485244
line 0	252.000 444	252.000000
line 0	267.464 444	266.295392
line 0	281.003 444	280.996340
line 0	18.500 444	18.500000
line 0	295.999 444	295.999000
line 0	310.000 444	310.000000
line 0	325.001 444	324.997448
line 0	339.504 444	339.494676
line 0	353.949 444	354.085752
line 0	368.499 444	368.499000
line 0	382.498 444	382.498000
line 0	397.500 444	397.500000
line 0	412.000 444	412.000000
line 0	33.000 444	33.000000
line 17.001	0 16.997544	432
line 31.499	0 31.500296	432
line 45.102	0 47.818848	432
line 60.496	0 60.503344	432
line 75.612	0 74.573472	432
line 89.994	0 90.000480	432
line 104.496	0 104.502912	432
line 118.497	0 118.503912	432
line 133.498	0 133.504048	432
line 147.998	0 147.998000	432
line 0	49.123 444	47.735944
line 163.498	0 163.498000	432
line 177.500	0 177.498704	432
line 191.346	0 192.409152	432
line 206.498	0 206.502320	432
line 220.846	0 221.972656	432
line 236.001	0 235.998840	432
line 250.497	0 250.504344	432
line 265.001	0 264.998408	432
line 279.498	0 279.504048	432
line 293.997	0 294.003048	432
line 0	62.499 444	62.499000
line 308.998	0 308.998000	432
line 323.497	0 323.503480	432
line 337.461	0 338.580312	432
line 353.000	0 353.000000	432
line 367.500	0 367.500000	432
line 381.997	0 382.003480	432
line 396.495	0 396.503208	432
line 410.998	0 411.001024	432
line 425.999	0 425.999000	432
line 0	77.502 444	77.489568
line 0	92.520 444	91.417992
line 0	106.499 444	106.499000
line 0	121.558 444	120.033304
line 0	135.005 444	134.995232
