# Supplementary material for: M3G: Maximum Margin Microarray Gridding
Source: BMC Bioinformatics. 2010 Jan 25;11:49. doi: 10.1186/1471-2105-11-49 (PMC2823709; doi:10.1186/1471-2105-11-49)
Supplement: Additional file 1 — M3G Software. All algorithms have been implemented under a GNU/Linux environment. The M3G software is publicly available at the Downloads page of http://rtsimage.di.uoa.gr/ and also provided along with the manuscript as an additional file. [file 1471-2105-11-49-S1.TGZ › m3g-0.01/images/64342_ch1-39.pgm]

P2
444 433
255
0 0 0 0 0 0 0 0 0 0 0 0 0 0 0 0
0 255 0 0 0 0 0 0 0 0 0 0 0 0 1 3
255 0 0 0 0 0 0 0 0 1 1 1 0 0 255 1
0 1 1 1 0 0 0 0 0 0 0 0 0 255 0 0
0 0 0 0 0 0 0 0 0 0 0 0 255 0 0 0
0 0 0 0 0 0 0 0 0 0 0 255 0 0 0 0
0 0 0 0 0 0 0 0 0 255 0 0 0 0 0 0
0 0 0 0 0 0 0 255 0 0 0 0 1 1 1 0
0 0 0 0 1 1 255 0 0 0 0 0 0 0 0 0
0 0 0 0 0 255 0 0 0 0 0 0 0 0 0 0
0 0 0 255 0 0 0 0 0 0 0 0 0 0 0 0
0 0 255 0 0 0 0 0 0 0 0 0 0 0 0 0
255 0 0 1 0 0 0 0 0 0 0 0 0 0 0 255
0 0 0 0 0 1 1 0 0 0 0 0 0 255 0 0
0 0 0 0 0 1 1 0 1 0 0 0 255 0 0 0
0 0 0 1 0 0 0 0 0 0 0 255 0 0 0 0
0 0 0 0 0 0 0 0 0 0 255 0 0 0 0 0
0 0 0 0 0 0 0 0 255 0 0 0 0 0 1 1
0 0 0 0 0 0 255 0 0 1 1 1 1 1 0 0
0 0 0 0 0 1 255 0 0 0 0 0 0 0 0 0
0 0 0 255 0 0 0 0 0 0 0 0 1 1 0 0
0 0 255 0 0 0 0 0 0 0 0 0 0 0 0 0
0 255 0 0 0 0 0 0 0 0 0 0 0 0 0 255
0 0 0 0 0 1 1 0 0 0 0 0 0 0 255 0
0 0 0 0 0 0 0 0 0 0 0 0 255 0 0 0
0 0 0 0 0 0 0 0 0 0 0 255 0 0 0 0
0 0 0 0 0 0 0 0 0 0 255 0 1 1 0 0
0 0 0 0 0 0 0 0 0 0 0 0 0 0 0 0
0 0 0 0 0 0 0 0 0 0 0 0 0 255 0 0
0 0 0 0 0 0 0 0 0 0 0 0 255 0 0 0
0 0 0 0 0 0 0 0 0 0 255 0 0 0 0 0
0 0 0 0 0 0 0 0 0 255 0 0 0 0 0 0
0 0 0 0 0 0 0 0 255 0 0 0 0 0 0 0
0 0 0 0 0 0 0 255 0 0 0 0 0 0 0 0
0 0 0 0 0 255 0 0 0 0 0 0 0 0 0 0
0 0 0 255 0 0 0 0 0 1 0 0 0 0 0 0
1 1 255 0 0 0 0 0 0 0 0 0 0 0 0 0
0 255 0 0 0 0 0 0 0 0 0 0 0 0 0 255
0 0 0 0 0 0 0 0 0 0 0 0 0 0 255 0
0 0 0 0 0 0 0 0 0 0 0 0 255 0 0 0
0 0 0 0 0 0 0 0 0 0 0 255 0 0 0 0
0 0 0 0 0 0 0 0 0 255 0 0 0 0 0 0
0 0 1 0 0 0 0 0 255 0 0 0 0 0 0 0
0 0 0 0 0 0 0 255 0 0 0 0 0 0 0 0
0 0 0 0 0 0 255 0 0 0 0 0 0 0 0 0
0 0 0 0 255 0 0 0 0 0 0 0 0 0 0 0
0 0 255 0 0 0 0 0 0 0 0 0 0 0 0 0
0 0 255 0 0 0 0 0 0 0 0 0 0 0 0 255
0 0 0 0 0 0 0 0 0 0 0 0 0 0 255 0
0 0 0 0 0 0 0 0 0 0 0 0 0 255 0 0
0 0 0 0 0 0 0 0 0 0 0 255 0 0 0 0
0 1 0 0 0 0 0 0 0 0 255 0 0 0 0 0
0 0 0 0 0 0 0 0 255 0 0 0 0 0 0 0
0 0 0 0 0 0 0 255 0 0 0 0 0 0 0 0
0 0 0 0 0 0 255 0 0 0 0 0 0 0 0 0
0 0 0 0 0 0 0 0 0 0 0 0 0 0 0 0
0 0 0 0 0 0 0 0 0 255 0 0 0 0 0 0
0 0 0 0 0 0 0 0 255 0 0 0 0 0 0 0
0 0 0 0 0 0 255 0 0 0 1 1 0 0 0 0
0 0 0 0 0 255 0 0 0 0 0 0 0 0 0 0
0 0 0 0 255 0 0 0 0 0 0 0 0 0 0 0
0 0 0 255 0 0 0 0 0 0 0 0 0 0 0 0
0 255 0 0 0 0 0 0 0 1 0 0 0 0 0 255
0 0 0 0 0 0 0 0 0 0 0 0 0 0 255 0
0 0 0 0 0 0 0 0 0 0 0 0 0 255 0 0
0 0 0 0 0 0 0 0 0 0 0 255 0 0 0 0
0 0 0 0 0 0 0 0 0 0 255 0 0 0 0 0
0 0 0 0 0 0 0 0 255 0 0 0 0 0 0 0
0 0 0 0 0 0 0 255 0 0 0 0 0 0 0 0
0 0 0 0 0 255 0 0 0 0 0 0 0 0 0 0
0 0 0 0 255 0 0 0 0 0 0 0 0 0 0 0
0 0 0 255 0 0 0 0 0 0 0 0 0 0 0 0
0 0 255 0 0 0 0 0 0 0 0 0 0 0 0 1
255 0 0 0 0 0 0 0 0 0 0 0 0 0 255 0
0 0 0 0 0 0 0 0 0 0 0 0 0 0 255 0
0 0 0 0 0 0 0 0 0 0 0 255 0 0 0 0
0 0 0 0 0 0 0 0 0 0 255 0 0 0 0 0
0 0 0 0 0 0 0 0 0 255 0 0 0 0 0 0
0 0 0 0 0 0 0 255 0 0 0 0 0 1 0 0
0 0 0 0 0 0 255 0 0 0 0 0 0 0 0 0
0 0 0 0 255 0 0 0 0 0 0 0 0 0 0 0
0 0 0 255 0 0 0 0 0 0 0 0 0 0 0 0
0 0 255 0 0 0 0 0 0 0 0 0 0 0 0 0
0 0 0 0 0 0 0 0 0 0 0 0 0 0 0 0
0 0 0 0 0 255 1 0 0 0 0 0 0 0 0 0
0 0 0 0 255 0 0 0 0 0 0 0 0 0 0 0
0 0 255 0 0 0 0 1 1 1 1 0 0 0 0 0
0 255 0 0 0 0 0 0 0 0 0 0 0 0 0 0
255 0 0 0 0 0 0 0 0 0 0 0 0 0 0 255
0 0 0 0 0 0 0 0 0 0 0 0 0 255 0 0
0 0 0 0 1 1 1 0 0 0 0 255 0 0 0 0
0 0 0 0 0 0 0 0 0 0 255 0 0 0 0 0
0 0 0 0 0 0 0 0 0 255 0 0 0 0 0 0
0 0 0 0 0 0 0 255 0 0 0 0 0 0 0 0
0 0 0 0 0 0 255 0 0 0 0 0 0 0 0 0
0 0 0 0 255 0 0 0 0 0 0 0 0 0 0 0
0 0 0 255 0 0 0 0 0 0 0 0 0 0 0 0
0 255 0 0 0 0 0 0 0 0 0 0 0 0 0 0
255 0 0 0 0 0 0 0 0 0 0 0 0 0 0 255
0 0 0 0 0 0 0 0 0 0 0 0 0 0 255 0
0 0 0 0 0 0 0 0 0 0 0 0 255 0 0 0
0 0 0 0 0 0 0 1 1 0 255 0 0 0 0 0
0 0 0 0 0 0 0 0 0 0 255 0 0 0 0 0
0 0 0 0 0 0 0 255 0 0 0 0 0 0 0 0
0 0 0 0 0 0 255 0 0 0 0 0 0 0 0 0
0 0 0 0 0 255 0 0 0 0 0 0 0 0 0 0
0 0 0 255 0 0 0 0 1 1 0 0 0 0 1 1
1 0 255 0 1 0 0 0 0 0 0 0 0 0 0 0
255 0 0 0 0 0 0 0 0 0 0 0 0 0 0 255
0 0 0 0 0 0 0 0 0 0 0 0 0 0 255 0
0 0 0 0 0 0 0 0 0 0 0 0 0 0 0 0
0 0 0 0 0 0 0 0 0 0 0 0 0 0 0 0
0 255 1 1 0 0 0 0 0 0 0 0 0 0 0 0
255 0 0 0 0 0 0 0 0 0 0 0 0 0 255 0
0 0 1 1 1 1 1 0 0 0 0 0 0 255 0 0
0 0 0 0 0 0 0 0 0 0 0 0 255 0 0 0
0 0 0 0 0 0 0 0 0 0 0 255 0 0 0 0
0 0 1 1 0 0 0 0 0 255 0 0 0 0 0 0
0 1 0 0 0 0 0 255 0 0 0 0 0 0 0 0
0 0 0 0 0 0 255 0 0 1 1 1 0 0 0 0
0 0 0 0 0 255 0 0 0 0 0 0 1 1 1 0
0 0 0 255 0 0 0 0 0 0 0 0 0 0 0 0
0 0 255 0 0 0 0 0 0 0 0 0 0 0 0 0
255 0 0 0 0 0 0 0 0 0 0 0 0 0 0 255
0 0 0 0 0 0 0 0 0 0 0 0 0 255 0 0
0 0 0 0 0 0 0 0 0 0 0 1 255 0 0 0
0 0 0 0 0 0 0 0 0 0 0 255 0 0 0 0
0 0 0 1 0 0 0 0 0 0 255 0 0 0 0 0
0 0 0 0 0 0 0 0 255 0 0 0 0 0 0 0
0 0 0 0 0 0 255 0 0 0 0 0 0 0 0 0
0 0 0 0 0 0 255 0 0 0 0 0 0 0 0 0
0 0 0 255 0 0 0 0 0 0 0 0 0 0 0 0
0 0 255 0 0 0 0 0 0 0 0 0 0 0 0 0
0 255 0 0 0 0 0 0 0 0 0 0 0 0 0 255
0 0 0 1 1 0 0 0 0 0 1 1 0 0 255 0
1 0 0 0 0 0 0 0 0 0 0 0 255 0 0 0
0 1 0 0 0 0 0 0 0 0 0 255 0 0 0 0
0 0 0 0 0 0 0 0 0 0 255 0 0 0 0 0
0 0 0 0 0 0 0 0 0 0 0 1 0 0 0 0
0 0 0 0 0 0 0 0 0 0 0 0 0 255 0 0
0 0 1 0 1 0 0 0 0 0 0 0 255 0 0 0
0 0 0 0 0 0 0 0 0 0 255 0 0 0 0 0
1 1 0 0 0 0 0 0 0 255 0 0 0 0 0 0
0 0 0 0 0 0 0 0 255 0 0 0 0 0 0 0
0 0 0 0 0 0 0 255 0 0 0 0 0 0 0 0
0 0 0 0 0 255 0 0 0 0 0 0 0 0 0 0
0 0 0 255 0 0 0 0 0 0 0 0 0 0 0 0
0 0 255 0 0 1 1 1 1 0 0 0 0 0 0 0
0 255 0 0 0 0 0 1 1 1 1 0 0 0 0 255
0 0 0 0 0 0 0 0 0 0 0 0 0 0 255 0
0 0 0 0 0 0 0 0 0 0 0 0 255 0 0 0
0 0 0 0 0 0 0 0 0 0 0 255 0 0 0 0
0 0 0 0 0 0 0 0 0 255 0 0 0 0 0 0
0 0 0 0 0 0 1 1 255 1 0 0 0 0 0 0
0 0 0 0 0 0 0 255 0 0 0 0 0 0 0 1
0 0 0 0 0 0 255 0 0 0 0 0 0 0 1 0
0 0 0 0 255 0 0 0 0 0 1 0 0 0 0 0
0 0 255 0 0 0 0 0 0 0 0 0 0 0 0 0
0 0 255 0 0 0 0 0 0 0 0 0 0 0 0 255
0 0 0 0 0 0 0 0 0 0 0 0 0 0 255 0
0 0 0 0 0 0 0 0 0 0 0 0 0 255 0 0
0 0 0 0 0 0 0 0 0 0 0 255 0 0 0 1
1 1 1 0 1 0 1 1 1 0 255 0 0 0 0 0
0 0 0 0 0 0 0 0 255 0 0 0 0 0 0 1
0 0 0 0 1 0 1 255 0 0 0 0 0 0 1 1
0 0 0 0 0 0 255 0 0 0 0 1 1 1 1 1
0 0 0 0 0 0 0 0 0 0 0 0 0 0 0 0
1 1 1 0 0 0 0 0 0 255 0 0 0 0 1 1
2 2 0 0 0 0 0 0 255 0 0 0 0 0 0 0
0 0 0 0 0 0 255 0 0 0 0 0 0 0 0 1
0 0 0 1 0 255 0 0 0 0 0 0 0 0 0 0
0 0 0 0 255 0 0 0 0 0 0 0 0 0 0 0
0 1 0 255 0 0 0 0 0 1 1 1 0 0 0 0
0 255 0 0 0 0 0 0 0 0 0 0 0 1 0 255
0 0 0 0 0 0 0 0 0 0 0 0 0 0 255 0
0 1 1 1 1 1 1 0 0 0 0 0 0 255 0 0
0 0 1 2 2 2 1 0 0 0 0 255 0 0 0 1
1 1 1 0 0 0 0 0 0 0 255 0 0 0 0 0
0 0 0 0 0 0 0 0 255 0 0 0 0 0 1 1
1 0 0 0 0 0 0 255 0 0 0 0 0 0 0 0
0 0 0 0 0 255 0 0 0 0 0 1 1 1 1 1
0 0 0 0 255 0 0 0 1 1 1 1 1 0 0 0
0 0 0 255 1 0 0 0 0 0 0 1 0 0 0 0
0 0 255 0 0 0 1 1 1 1 1 1 0 0 0 0
255 0 1 0 0 1 1 1 1 0 0 0 0 0 255 1
1 5 49 58 80 58 34 0 0 0 0 0 0 0 255 0
0 0 1 26 26 1 1 0 0 0 0 255 0 0 0 0
0 0 2 0 0 0 0 0 0 0 255 0 0 0 0 0
0 1 0 0 0 0 0 0 0 255 0 0 0 0 0 0
1 0 0 0 0 0 0 255 0 0 0 1 3 9 6 6
4 1 1 0 0 0 255 0 0 0 1 0 0 0 1 1
1 1 1 0 255 0 0 0 0 1 1 2 2 2 1 1
1 0 0 255 0 0 0 0 0 1 1 1 1 0 0 0
0 0 255 0 0 0 1 3 3 3 3 3 1 0 0 0
0 0 0 0 0 0 0 0 0 0 0 1 2 3 5 5
1 1 0 0 0 255 0 0 0 1 10 13 13 6 3 0
0 0 0 0 255 0 0 0 0 1 1 1 0 0 0 0
0 1 255 0 0 0 0 1 2 3 1 2 0 0 0 1
0 255 0 0 0 0 1 2 2 2 0 1 1 1 0 0
255 0 0 0 0 1 1 1 0 0 0 0 0 0 0 255
0 0 0 0 0 2 2 1 1 0 0 0 0 255 0 0
0 0 0 1 1 1 0 1 0 0 0 255 0 0 0 0
1 1 1 0 1 0 0 0 0 0 255 0 0 1 82 142
194 142 98 56 0 0 0 0 0 255 0 0 1 5 41 255
255 137 11 0 0 0 0 255 0 0 5 43 66 64 35 22
1 1 0 0 0 0 255 0 0 0 0 1 1 1 0 0
0 0 0 0 255 0 0 0 0 1 1 1 1 1 1 0
0 0 0 255 0 0 1 4 8 21 21 12 0 0 0 0
0 255 0 0 0 1 3 14 26 26 2 1 0 0 0 0
255 0 0 1 3 2 3 13 2 1 0 0 0 0 0 255
1 1 1 13 28 34 40 49 13 0 0 0 0 0 255 0
0 1 1 2 6 8 1 1 0 0 0 0 255 0 2 10
129 155 155 160 171 16 0 0 0 0 255 1 22 75 88 90
118 125 118 96 52 0 0 0 0 0 255 0 49 49 60 54
54 33 33 14 1 0 0 255 0 0 0 1 3 6 8 2
1 0 0 0 0 0 255 0 0 0 1 1 1 1 1 0
0 0 0 0 0 255 0 0 0 0 0 1 1 1 0 0
0 0 0 255 0 0 1 9 50 60 85 105 105 22 4 0
0 0 255 0 0 1 1 9 18 21 21 9 2 1 1 0
255 0 0 0 0 17 147 147 144 96 19 1 1 0 0 255
0 0 0 0 1 2 3 3 1 0 0 0 0 0 255 1
1 3 19 54 59 58 80 51 26 1 0 0 0 0 0 0
0 0 0 0 0 1 1 8 41 41 74 74 9 1 1 0
0 255 0 0 1 14 25 52 54 52 26 6 0 0 0 0
255 0 0 0 1 5 5 10 6 1 1 1 1 1 255 1
0 0 0 2 6 12 29 14 14 1 0 0 0 255 0 0
0 0 10 43 43 38 5 2 1 1 0 0 255 0 0 0
2 9 16 18 18 5 0 0 0 0 0 255 0 0 0 0
37 42 56 36 21 1 0 0 0 255 0 0 0 1 65 101
107 144 144 2 0 0 0 255 0 0 0 1 11 52 52 52
26 1 0 0 0 0 255 0 1 82 206 212 212 225 204 213
106 1 0 0 0 255 1 3 9 72 255 255 255 255 255 13
0 0 0 255 1 6 62 77 75 66 53 35 35 17 1 0
0 0 255 0 0 0 1 16 27 28 29 1 1 0 0 0
255 0 0 0 0 3 3 3 3 9 9 1 0 0 0 255
0 1 4 19 35 49 58 45 37 12 0 0 0 255 0 1
1 3 14 33 35 35 35 3 1 0 0 0 255 0 8 8
8 6 12 14 4 2 0 0 0 0 0 255 0 2 11 28
34 38 40 62 62 13 0 0 0 0 255 0 0 1 2 6
8 11 8 2 1 0 0 0 255 4 16 194 181 157 157 208
208 144 16 0 0 0 255 5 48 88 105 137 125 125 125 126
98 52 0 0 0 0 255 49 69 68 69 60 60 40 40 40
14 0 0 255 0 0 1 2 3 2 6 2 2 1 1 0
0 0 255 0 0 0 1 2 1 1 1 0 0 0 0 0
0 255 0 0 0 0 12 19 19 19 33 13 1 0 0 255
0 1 4 89 99 85 85 107 107 113 22 1 0 0 255 0
1 1 18 24 26 28 26 26 21 1 1 0 255 0 0 1
17 100 147 147 144 128 96 64 3 1 0 255 0 0 0 2
2 3 3 9 9 2 1 0 0 0 255 1 1 19 86 86
86 80 84 84 54 26 1 0 0 0 0 0 0 0 0 0
1 1 70 72 92 92 92 81 78 9 1 0 0 255 0 1
14 25 43 52 54 54 54 26 5 0 0 0 255 0 0 1
5 11 14 13 12 10 1 1 0 0 255 0 0 1 1 5
30 38 45 45 32 14 1 0 0 255 0 0 1 10 38 48
50 59 43 17 1 1 0 0 255 0 0 0 9 19 19 19
18 18 5 1 0 0 0 255 0 0 1 42 66 82 86 86
81 21 6 1 0 255 0 1 1 38 75 107 107 144 157 112
2 0 0 255 0 0 0 11 54 54 52 52 52 27 2 0
0 0 255 0 66 206 217 217 225 255 245 245 123 106 1 0
0 255 3 13 72 255 255 255 255 255 255 225 13 1 0 255
4 40 67 77 77 67 64 64 61 48 17 0 0 0 255 0
0 1 14 26 27 29 30 21 1 1 0 0 255 0 1 1
1 3 3 3 2 3 3 2 1 0 0 255 0 1 19 35
58 60 66 67 67 58 12 0 0 255 0 1 3 10 45 44
44 62 45 43 6 1 0 0 255 0 5 6 6 3 4 9
4 11 2 2 0 0 0 255 0 11 27 34 33 33 33 40
16 16 12 1 0 0 255 0 0 1 2 2 16 16 2 2
2 1 0 0 255 24 181 200 181 155 155 160 147 144 114 3
0 0 255 45 105 142 142 142 125 125 125 142 110 98 3 0
0 0 255 74 74 61 61 41 69 33 33 33 33 1 0 255
0 1 1 1 2 5 6 9 1 2 1 1 0 0 255 0
0 2 2 2 2 1 1 1 1 0 0 0 0 255 0 0
1 12 22 19 19 19 40 33 5 1 0 255 0 4 46 107
107 99 72 105 105 154 102 27 2 0 255 1 1 13 18 45
45 45 45 45 22 17 0 0 255 0 0 4 100 148 147 147
146 146 100 94 46 4 0 255 0 0 1 2 2 1 2 3
4 4 2 0 0 0 255 0 1 54 90 86 70 70 80 84
80 42 21 0 0 0 0 0 0 0 0 0 1 6 100 128
109 109 81 101 97 67 2 1 0 255 0 2 17 32 43 43
54 54 54 33 25 0 0 0 255 0 0 2 11 17 17 16
16 12 5 1 0 0 255 0 1 1 3 30 38 48 48 65
65 43 2 0 0 255 0 0 1 38 43 53 85 64 56 36
10 0 0 0 255 0 0 3 9 24 26 28 29 34 21 2
1 0 0 255 0 1 37 77 68 72 72 93 116 81 11 1
0 255 1 1 3 65 113 107 107 112 157 115 29 0 0 255
0 0 1 36 54 54 41 41 41 27 25 0 0 0 255 51
216 228 253 217 217 197 197 255 245 106 38 0 0 255 5 16
255 255 255 255 255 255 255 255 124 9 0 255 5 40 59 59
49 53 65 67 65 61 32 1 0 0 255 0 0 9 16 25
25 28 36 30 14 1 0 0 255 1 3 4 1 3 4 4
3 3 2 2 1 0 0 255 0 1 22 59 60 66 67 67
83 67 58 0 0 255 0 1 5 27 44 35 61 62 61 52
38 6 1 0 255 2 8 9 5 2 4 14 14 16 8 2
0 0 0 255 1 12 27 41 28 32 25 32 42 42 16 2
0 0 255 1 2 2 2 1 2 1 1 2 2 1 0 0
255 38 194 194 160 150 160 166 147 147 139 20 1 1 255 48
108 149 149 132 83 125 137 137 129 107 12 0 0 0 255 68
68 58 61 69 69 29 41 45 41 1 0 255 1 1 3 1
2 5 8 9 8 6 2 1 1 0 255 0 1 1 1 1
1 1 1 1 3 1 0 0 0 255 0 1 2 18 20 19
14 14 28 20 13 0 0 255 1 5 83 102 107 99 67 60
88 113 96 59 2 0 255 0 2 13 42 56 56 45 45 30
22 17 1 0 255 0 2 37 77 100 76 128 144 144 145 100
64 3 0 255 0 0 1 2 2 1 2 2 3 2 2 1
0 0 255 0 1 90 108 90 58 70 83 83 75 43 24 1
0 0 0 0 0 0 0 0 1 12 100 126 100 97 81 90
101 101 28 1 0 255 0 6 32 46 46 42 43 33 54 45
32 0 0 0 255 0 0 3 17 17 17 16 20 14 11 5
0 0 255 0 0 1 4 34 67 69 69 65 68 43 8 1
0 255 0 1 8 41 67 96 91 75 56 43 10 0 0 0
255 0 0 3 17 28 28 28 26 28 18 2 1 0 0 255
1 8 54 91 82 77 72 93 93 81 11 1 0 255 0 2
4 29 113 107 91 91 115 112 34 0 0 255 0 0 1 36
53 40 41 41 67 67 27 2 0 0 255 53 216 216 209 179
197 197 197 193 149 106 38 1 1 255 6 16 255 255 255 255
255 255 255 255 136 11 2 255 5 40 42 49 40 40 65 65
57 53 36 1 0 0 255 0 1 12 25 28 25 26 30 21
18 1 0 0 255 1 2 2 1 0 2 3 2 1 1 1
1 0 0 255 0 0 33 59 67 67 67 67 96 96 70 0
0 255 0 0 3 32 52 53 59 59 59 64 38 6 1 1
255 2 5 5 2 1 2 6 9 8 2 2 1 0 0 255
1 14 41 51 41 32 32 32 41 41 30 2 0 0 255 2
2 2 2 1 1 1 1 1 2 1 0 1 255 188 194 194
136 150 160 166 158 170 139 21 10 1 255 100 145 155 149 97
58 76 110 131 129 110 12 0 0 0 255 48 58 50 58 46
77 38 41 41 36 1 0 255 1 3 3 2 2 5 8 1
1 2 1 1 1 0 255 1 1 2 2 4 4 2 2 3
3 0 0 0 0 255 0 1 18 24 22 19 10 10 10 20
13 0 0 255 1 5 83 107 107 77 76 54 88 113 121 59
2 1 255 1 2 12 17 42 35 35 30 30 32 32 2 1
255 0 0 64 77 170 148 147 147 146 148 146 99 6 0 255
0 0 1 2 4 4 4 4 3 3 2 1 1 1 255 0
5 29 45 45 45 58 98 98 84 45 32 1 0 0 1 1
0 0 0 0 1 18 109 126 104 104 104 114 133 105 28 0
0 255 0 6 32 34 43 27 43 38 45 40 32 1 0 0
255 0 0 3 17 17 17 17 20 14 9 6 0 0 255 0
0 1 6 61 68 70 77 65 68 43 8 1 0 255 0 0
8 64 96 106 107 91 75 69 10 0 0 0 255 0 1 2
17 29 29 41 28 28 20 6 1 0 0 255 1 5 54 125
94 77 72 93 120 93 5 0 0 255 0 0 4 29 152 149
171 107 160 86 34 0 0 255 0 0 2 36 53 41 41 40
40 40 36 1 0 0 255 51 241 255 209 179 186 174 197 228
228 145 25 1 1 255 4 6 255 255 255 255 255 255 255 255
124 11 2 255 17 36 43 50 43 40 65 56 57 53 36 11
0 0 255 0 1 12 17 26 26 30 36 19 14 1 0 1
255 1 1 2 2 2 2 3 3 1 1 1 1 0 0 255
0 0 33 59 88 67 61 61 82 82 45 0 0 255 0 0
3 27 32 35 40 42 52 52 38 1 1 1 255 1 8 9
3 2 1 2 2 5 2 1 1 1 0 255 3 25 42 51
36 36 32 36 43 42 33 2 0 0 255 2 2 2 2 0
0 0 1 2 2 0 0 1 255 160 188 150 126 150 160 186
158 153 130 28 10 1 255 99 100 100 94 93 58 76 104 121
129 116 16 6 0 0 255 48 57 50 46 46 82 77 69 46
37 1 0 255 0 1 3 3 3 8 8 1 1 5 4 4
1 0 255 0 1 1 2 6 12 2 3 3 3 1 0 0
0 255 0 1 30 38 38 20 13 16 20 20 13 0 0 255
0 3 98 102 109 91 94 83 88 129 129 37 2 0 255 0
2 12 24 32 35 32 26 26 32 32 2 1 255 0 0 37
77 82 82 144 149 149 149 148 113 2 1 255 0 0 1 4
4 4 4 4 3 3 2 1 1 0 255 1 5 25 45 81
77 77 83 83 75 45 24 1 0 0 1 1 0 0 0 0
1 18 93 102 100 102 104 115 133 114 11 1 0 255 0 1
26 41 43 46 53 53 38 38 4 0 0 0 255 0 1 3
13 17 14 13 14 14 14 6 1 0 255 0 0 0 6 37
61 70 72 72 74 20 8 1 0 255 0 0 2 40 90 96
107 105 75 42 1 0 0 0 255 0 1 1 10 17 20 26
24 25 18 1 1 0 0 255 2 5 54 94 21 36 84 92
120 68 1 0 0 255 0 0 0 29 108 115 115 77 77 64
17 0 0 255 0 0 1 53 57 50 40 40 52 52 36 0
0 0 255 9 209 255 209 186 186 206 228 255 228 145 1 0
0 255 1 4 67 255 255 255 255 255 255 255 52 2 1 255
17 36 43 50 50 52 68 56 65 56 36 3 0 0 255 0
1 1 16 25 28 28 28 14 13 1 0 0 255 0 1 2
2 1 1 2 2 2 2 1 1 0 0 255 0 0 20 67
96 96 88 65 65 59 20 0 0 255 0 0 0 21 52 53
53 42 40 40 24 0 0 0 255 1 9 9 1 1 1 3
2 2 2 2 1 1 0 255 1 14 33 46 41 36 36 32
59 41 33 1 0 0 255 2 4 2 1 0 0 0 1 1
1 1 1 1 255 124 157 136 122 122 120 134 150 134 109 28
6 0 255 68 94 99 94 97 82 121 104 110 99 84 19 6
0 0 255 48 60 60 53 46 70 77 70 50 37 1 0 255
0 0 1 3 3 12 5 1 1 2 2 3 1 0 255 1
2 2 4 12 12 2 1 2 1 1 0 0 0 255 0 0
30 38 38 26 22 20 17 17 3 0 0 255 0 1 35 98
91 91 142 142 166 155 155 27 2 0 255 1 2 10 17 29
35 35 35 36 32 17 1 0 255 0 0 1 78 125 144 144
145 145 145 99 24 1 1 255 0 0 1 3 4 4 4 5
3 3 2 1 0 0 255 0 1 10 41 66 77 77 94 94
78 45 3 0 0 0 0 1 0 1 1 0 0 1 27 102
104 104 104 122 128 102 3 1 0 255 0 0 3 26 41 43
53 48 36 29 3 0 0 0 255 1 1 2 9 13 14 13
12 10 9 1 0 0 255 0 0 1 2 9 46 72 72 72
45 13 2 1 0 255 0 0 0 20 61 65 90 65 43 32
0 0 0 0 255 0 1 1 2 17 17 20 20 25 6 1
0 0 0 255 2 2 18 21 2 2 36 68 92 4 0 0
0 255 0 0 0 43 108 115 115 89 77 26 1 0 0 255
0 0 1 12 57 50 41 30 30 25 1 0 0 0 255 0
89 255 255 248 248 255 255 255 182 62 1 0 0 255 0 4
25 255 255 255 255 255 255 255 19 1 0 255 8 24 44 52
58 66 68 65 68 56 20 2 0 0 255 0 0 1 6 17
25 26 24 11 1 0 0 0 255 0 0 1 4 4 4 4
2 2 2 2 1 1 0 255 0 0 6 25 96 96 66 65
59 43 4 0 0 255 0 0 0 1 21 34 50 50 40 28
0 0 0 0 255 0 1 4 3 3 3 3 3 2 2 2
1 0 0 255 1 6 33 36 36 36 41 29 59 29 11 1
0 0 255 0 2 2 1 0 0 0 0 1 1 0 0 0
255 24 124 160 122 122 120 150 150 138 91 21 1 0 255 22
90 99 93 116 108 128 121 136 104 74 16 0 0 0 255 50
62 62 58 58 75 75 70 50 37 1 1 255 0 0 1 3
3 9 5 5 3 2 2 1 0 0 255 0 1 1 1 1
5 1 1 2 1 1 0 0 0 255 0 0 0 20 26 26
22 22 17 9 3 1 0 255 0 0 10 35 82 107 158 152
152 123 64 5 0 0 255 0 1 2 10 29 37 37 44 36
17 13 0 0 255 0 0 0 10 82 104 125 148 145 99 44
2 1 0 255 0 0 0 1 1 1 1 3 3 3 2 1
0 0 255 0 0 1 10 68 110 99 99 94 65 28 0 0
0 0 0 0 0 0 0 0 0 0 1 27 80 100 82 82
37 11 2 1 0 255 0 0 1 1 34 41 41 36 29 4
0 0 0 0 255 0 0 1 2 2 9 11 11 8 1 1
0 0 255 0 0 1 2 3 18 59 70 45 13 1 1 1
0 255 0 0 0 1 20 34 43 32 32 1 0 0 0 0
255 0 0 1 1 2 9 13 9 2 0 0 0 0 0 255
1 1 1 5 2 2 2 4 4 1 1 0 0 255 0 0
0 0 43 84 89 38 17 1 0 0 0 255 0 0 0 0
12 41 41 30 5 4 0 0 0 0 255 0 4 89 190 248
248 255 255 182 66 9 1 0 0 255 0 2 3 40 255 255
255 255 255 21 1 0 0 255 0 8 36 44 52 58 58 58
54 20 2 1 0 0 255 0 0 0 1 6 20 11 8 1
1 0 0 0 255 0 0 1 1 3 4 6 2 2 2 1
1 1 1 255 0 0 0 6 20 45 45 57 43 4 1 0
0 255 0 0 0 1 3 11 50 50 24 0 0 0 0 0
255 0 0 1 3 3 3 3 5 2 2 0 0 0 0 255
0 1 6 32 41 37 41 28 28 11 1 1 0 0 255 0
1 1 1 1 1 1 0 0 0 0 0 0 255 1 24 146
146 122 117 150 150 129 33 2 1 0 255 0 56 116 116 122
122 140 140 136 77 51 0 0 0 0 255 2 50 62 62 58
70 70 70 70 5 1 0 255 0 0 1 3 11 11 5 5
5 2 1 0 0 0 255 0 0 0 1 1 5 2 1 1
1 0 0 0 0 255 0 0 0 2 16 20 21 3 3 3
2 0 0 255 0 0 1 10 29 81 81 123 64 64 10 1
0 0 255 0 1 1 1 10 34 26 44 26 13 0 0 0
255 0 0 0 0 10 94 94 94 76 24 2 1 1 0 255
0 0 0 0 1 1 1 2 2 2 1 0 0 0 255 0
0 0 1 9 66 68 94 94 28 0 0 0 0 0 0 0
0 0 0 0 0 0 0 1 2 2 3 5 3 1 0 0
0 255 0 0 0 0 0 5 5 4 2 1 0 0 0 0
255 0 0 0 1 2 2 3 3 1 1 0 0 0 255 0
0 1 2 2 1 2 2 0 0 0 0 0 0 255 0 0
0 0 0 0 0 0 0 0 0 0 0 0 255 0 0 0
1 0 0 0 0 0 0 0 0 0 0 255 0 1 1 1
1 2 2 2 1 0 0 0 0 255 0 0 0 0 0 0
0 1 0 0 0 0 0 255 0 0 0 0 0 0 0 0
0 0 0 0 0 0 255 0 1 4 38 185 185 152 86 66
10 0 0 0 0 255 0 0 1 1 40 112 112 92 19 2
0 0 0 255 0 0 1 20 36 44 44 37 18 1 0 0
0 0 255 0 0 0 0 0 2 1 0 0 0 0 0 0
255 0 0 0 0 1 4 1 1 0 0 0 0 0 0 255
0 0 0 0 0 2 4 4 1 0 0 0 0 255 0 0
0 1 1 1 1 1 0 0 0 0 0 0 255 0 0 1
1 1 3 1 3 1 0 0 0 0 0 255 0 0 0 1
16 22 28 20 2 0 0 0 0 0 255 0 0 1 1 1
1 0 0 0 0 0 0 0 255 1 1 19 93 93 93 129
129 33 2 0 0 0 255 0 0 56 67 85 89 134 122 122
64 0 0 0 0 0 255 1 2 36 48 48 37 37 32 2
1 1 0 255 0 0 1 2 3 1 1 2 2 2 1 0
0 0 255 0 0 0 0 1 1 1 1 1 1 0 0 0
0 255 0 0 0 1 2 2 1 1 1 0 0 0 0 255
0 0 0 1 2 2 4 8 8 5 0 0 0 0 255 0
0 0 0 0 3 8 3 0 0 0 0 0 255 0 0 0
0 0 5 8 8 8 2 1 0 0 0 255 0 0 0 0
1 0 0 0 0 0 0 0 0 0 255 0 0 0 0 0
1 1 2 1 0 0 0 0 0 0 0 0 0 0 0 0
0 0 0 0 0 1 1 1 1 0 0 0 0 255 0 0
0 0 0 0 0 0 0 1 0 0 0 0 255 0 0 0
1 1 0 0 0 0 1 1 0 0 255 0 0 0 0 1
0 0 0 0 0 0 0 0 0 255 0 0 0 0 0 0
0 0 0 0 0 0 0 0 255 0 0 0 0 0 0 0
0 0 0 0 0 0 0 255 0 0 0 1 0 1 0 0
0 0 0 0 0 255 0 0 0 0 0 0 0 0 0 0
0 0 0 255 0 0 0 0 0 0 0 0 0 0 0 0
0 0 255 0 0 0 0 1 0 0 0 0 0 0 0 0
0 255 0 0 0 0 0 2 4 2 0 0 0 0 0 255
0 0 0 1 1 1 1 1 0 0 0 0 0 0 255 0
0 0 0 0 0 0 0 0 0 0 0 0 255 0 0 0
0 0 0 0 0 0 0 0 0 0 0 255 0 0 0 0
0 1 1 0 0 0 0 0 0 255 0 0 0 0 0 1
1 0 0 0 0 0 0 0 255 0 0 0 0 0 0 0
0 0 0 0 0 0 0 255 0 0 0 0 0 1 0 0
0 0 0 0 0 0 255 0 0 0 0 0 0 0 0 0
0 0 0 0 255 0 0 0 0 1 1 1 1 0 0 0
0 0 255 0 0 0 0 30 40 30 30 1 0 0 0 0
0 1 255 1 2 2 2 1 0 0 0 1 1 0 0 255
0 0 0 0 0 1 1 1 0 0 0 0 0 0 255 0
0 0 0 0 1 0 0 1 1 0 0 0 0 255 0 0
0 0 0 0 0 0 0 0 0 0 0 255 0 0 0 0
1 1 1 0 0 0 0 0 0 0 255 0 0 0 0 0
0 0 0 0 0 0 0 0 255 0 0 0 0 0 0 0
0 0 0 0 0 0 0 255 0 0 0 1 1 0 0 0
0 0 0 0 0 0 255 0 0 0 0 0 0 0 1 0
0 0 0 0 0 0 0 0 0 0 0 0 0 0 0 0
0 0 1 1 0 0 0 0 0 255 0 0 0 0 0 0
0 0 0 0 0 0 0 0 255 0 0 0 0 0 0 0
0 0 0 0 0 0 255 0 0 0 0 0 0 0 0 0
0 0 0 0 0 255 0 0 0 0 0 0 0 0 0 0
0 0 0 0 255 0 0 0 0 0 0 0 0 0 0 0
0 0 0 255 0 0 0 0 0 0 0 0 0 0 0 0
0 255 0 0 0 0 0 0 0 0 0 0 0 0 0 255
0 0 0 0 0 0 0 0 0 0 0 0 0 0 255 0
0 0 0 0 0 0 0 0 0 0 0 0 0 255 0 0
0 0 0 0 0 0 0 0 0 0 1 255 0 0 0 0
1 1 0 0 0 0 0 0 0 0 255 0 0 0 0 0
0 0 0 0 0 0 0 0 255 0 0 0 0 0 0 0
0 0 0 0 0 0 0 255 0 0 0 0 0 1 0 0
0 0 0 0 0 255 255 255 255 255 255 255 255 255 255 255
255 255 255 255 255 255 255 255 255 255 255 255 255 255 255 255
255 255 255 255 255 255 255 255 255 255 255 255 255 255 255 255
255 255 255 255 255 255 255 255 255 255 255 255 255 255 255 255
255 255 255 255 255 255 255 255 255 255 255 255 255 255 255 255
255 255 255 255 255 255 255 255 255 255 255 255 255 255 255 255
255 255 255 255 255 255 255 255 255 255 255 255 255 255 255 255
255 255 255 255 255 255 255 255 255 255 255 255 255 255 255 255
255 255 255 255 255 255 255 255 255 255 255 255 255 255 255 255
255 255 255 255 255 255 255 255 255 255 255 255 255 255 255 255
255 255 255 255 255 255 255 255 255 255 255 255 255 255 255 255
255 255 255 255 255 255 255 255 255 255 255 255 255 255 255 255
255 255 255 255 255 255 255 255 255 255 255 255 255 255 255 255
255 255 255 255 255 255 255 255 255 255 255 255 255 255 255 255
255 255 255 255 255 255 255 255 255 255 255 255 255 255 255 255
255 255 255 255 255 255 255 255 255 255 255 255 255 255 255 255
255 255 255 255 255 255 255 255 255 255 255 255 255 255 255 255
255 255 255 255 255 255 255 255 255 255 255 255 255 255 255 255
255 255 255 255 255 255 255 255 255 255 255 255 255 255 255 255
255 255 255 255 255 255 255 255 255 255 255 255 255 255 255 255
255 255 255 255 255 255 255 255 255 255 255 255 255 255 255 255
255 255 255 255 255 255 255 255 255 255 255 255 255 255 255 255
255 255 255 255 255 255 255 255 255 255 255 255 255 255 255 255
255 255 255 255 255 255 255 255 255 255 255 255 255 255 255 255
255 255 255 255 255 255 255 255 255 255 255 255 255 255 255 255
255 255 255 255 255 255 255 255 255 255 255 255 255 255 255 255
255 255 255 255 255 255 255 255 255 255 255 255 255 255 255 255
255 255 255 255 255 255 255 255 255 255 255 255 255 255 255 255
255 255 0 0 0 0 1 1 1 0 0 0 0 0 0 0
255 0 0 0 0 0 0 0 0 0 0 0 0 0 0 255
0 0 0 0 0 0 0 0 0 0 0 0 0 0 255 1
0 0 0 0 0 0 0 0 0 0 0 0 255 0 0 0
0 0 0 1 1 0 0 0 0 0 255 0 0 0 0 0
0 0 0 0 0 0 0 0 0 1 255 0 0 0 0 0
0 0 0 0 0 0 0 255 0 0 0 0 0 0 0 0
0 0 0 0 0 0 255 0 0 0 0 0 0 0 0 0
0 0 0 0 0 255 0 0 0 0 0 0 0 0 0 0
0 0 0 255 0 0 0 0 0 0 0 0 0 0 0 0
0 0 255 0 0 0 0 0 0 0 0 0 0 0 0 0
255 0 0 0 0 0 0 0 0 0 0 0 0 0 0 255
0 0 0 0 0 0 0 1 0 0 0 0 0 0 255 0
0 0 0 0 0 1 1 1 0 0 0 0 0 0 0 0
0 0 0 0 0 0 1 0 0 0 1 1 0 0 0 0
0 255 1 0 0 0 0 0 0 0 0 0 0 0 0 0
255 0 0 0 0 0 0 0 0 0 0 0 0 0 255 0
0 0 0 0 0 1 0 0 0 0 0 0 0 255 0 0
0 0 0 0 0 0 0 0 0 0 0 0 255 0 0 0
0 0 0 0 0 0 0 0 0 0 0 255 0 0 0 0
0 0 0 0 0 0 0 0 0 255 0 0 0 0 0 0
0 0 0 0 0 0 0 255 0 0 0 0 0 0 0 0
0 0 0 0 0 0 255 0 0 0 0 0 0 0 0 0
0 0 0 0 0 255 0 0 0 0 0 0 0 0 0 0
0 0 0 255 0 0 0 0 0 0 0 0 0 0 0 0
0 0 255 0 0 0 0 0 0 1 0 0 0 0 0 0
255 0 0 0 0 0 0 0 0 0 0 0 0 0 0 255
0 0 0 0 0 0 0 0 0 0 0 0 0 255 0 0
0 0 1 1 1 1 1 0 0 0 0 1 255 0 0 0
0 0 0 0 0 0 0 0 0 0 0 255 0 0 0 0
0 0 1 0 0 0 0 0 0 0 255 1 1 0 0 2
2 1 1 0 0 0 0 0 255 0 0 0 0 0 1 1
1 1 0 0 0 0 255 0 0 0 0 0 0 0 0 0
0 0 0 0 0 0 255 0 0 0 0 0 1 1 0 0
0 0 0 255 0 0 0 0 0 0 0 0 0 0 0 0
0 0 255 0 0 0 0 0 0 1 1 1 0 0 0 0
0 255 0 0 0 0 0 0 0 0 0 0 0 0 0 255
0 0 0 0 0 0 0 0 0 1 0 0 0 0 255 0
0 0 0 0 0 0 1 1 0 0 0 0 255 0 0 0
0 0 0 0 0 0 0 0 0 0 0 255 0 0 0 0
0 0 1 1 0 0 0 0 0 0 255 0 0 0 0 0
0 1 1 1 1 0 0 0 0 0 0 0 0 0 0 0
0 0 1 1 2 17 17 6 1 1 0 0 0 255 1 0
0 0 0 0 6 6 1 0 0 0 0 0 255 0 0 0
0 0 0 0 0 0 0 0 0 0 255 0 0 0 0 0
1 1 1 0 0 0 0 0 0 255 0 0 0 1 1 1
1 1 1 0 0 0 0 0 255 0 0 0 0 0 1 1
0 0 0 0 0 0 0 255 0 0 0 0 1 0 0 0
0 0 0 0 0 255 0 0 0 0 0 0 0 1 0 0
0 0 0 255 0 0 0 0 0 1 1 1 1 0 0 0
0 0 255 0 0 0 0 0 1 1 1 1 0 0 0 0
0 255 0 0 0 0 0 1 1 1 1 0 0 0 0 255
0 0 0 0 0 0 0 1 1 1 0 0 0 0 255 0
0 0 0 3 2 2 2 1 0 0 0 0 255 0 0 0
0 4 9 36 36 2 1 0 0 0 0 255 0 0 0 0
0 0 1 0 0 0 0 0 0 255 0 0 0 0 1 1
5 5 1 1 0 0 0 0 255 0 0 0 1 1 12 26
26 10 0 0 0 0 0 255 0 0 0 0 1 1 1 1
1 0 0 0 0 0 255 1 1 10 10 11 11 11 11 10
1 0 0 0 255 0 1 0 1 90 163 186 163 14 1 0
0 0 255 0 0 0 0 0 0 0 1 1 0 0 0 0
0 0 255 0 0 0 1 1 1 1 1 0 0 0 0 255
0 0 0 0 0 0 2 2 0 0 0 0 0 0 255 0
0 0 0 1 1 2 2 1 0 0 0 1 0 255 0 0
0 6 9 6 16 6 3 1 0 0 0 255 0 0 0 0
0 1 4 9 9 1 1 0 0 0 255 0 0 0 0 0
0 1 4 4 1 0 0 0 255 0 0 0 0 0 0 0
0 0 0 0 0 0 0 255 0 0 0 0 0 1 3 3
1 0 0 0 0 0 255 0 0 0 0 0 0 1 1 1
0 0 0 0 0 0 0 0 1 1 0 0 0 0 1 33
75 83 75 68 24 2 1 0 0 255 0 0 0 0 3 100
100 107 89 4 1 0 0 0 255 0 0 0 0 0 0 0
0 0 0 0 0 0 255 0 0 0 1 3 8 13 13 3
1 0 0 0 0 255 0 0 3 10 10 6 6 9 9 1
0 0 0 0 255 0 0 0 1 1 1 1 1 0 0 0
0 0 0 255 0 0 0 1 1 1 1 1 1 0 0 0
0 255 0 0 0 1 6 10 14 20 22 3 0 0 0 255
0 0 1 1 2 3 6 8 8 4 1 1 0 0 255 0
0 0 0 1 8 8 6 2 1 0 0 0 0 255 0 0
2 4 8 10 5 5 4 2 0 0 0 255 0 0 0 0
28 60 72 60 68 28 1 0 0 0 255 0 0 4 25 78
98 101 101 62 2 1 0 0 255 0 0 0 91 176 244 255
255 255 203 3 0 0 0 255 0 0 0 0 1 0 1 0
1 0 0 0 0 255 0 0 0 0 45 104 105 114 105 43
12 0 0 0 255 0 0 1 29 25 36 36 40 43 43 1
0 0 0 255 0 0 1 2 9 9 27 27 14 1 0 0
0 1 255 1 10 11 14 13 13 12 12 12 11 1 1 1
255 1 1 9 213 217 200 210 225 244 105 3 0 0 255 0
0 0 0 2 9 9 4 4 3 0 0 0 0 0 255 0
0 1 8 11 22 11 11 8 1 1 0 255 0 0 0 0
2 13 40 24 26 24 1 1 0 0 255 0 0 0 1 8
8 8 8 9 2 1 1 1 0 255 0 1 8 9 10 10
19 16 14 4 1 0 0 255 0 0 0 1 6 17 14 14
18 24 5 1 0 0 255 0 0 0 0 6 11 12 12 22
22 0 0 0 255 0 0 0 1 1 27 27 32 25 25 1
0 0 0 255 0 0 0 1 1 1 5 9 1 0 0 0
0 0 255 0 0 0 0 0 1 1 1 1 0 0 0 0
0 1 0 0 1 0 0 0 0 0 52 118 118 142 114 114
107 51 1 0 0 255 0 0 1 11 83 117 124 125 107 96
5 1 0 0 255 0 0 0 1 2 9 9 9 5 1 0
0 0 255 0 0 0 3 14 14 14 14 14 14 0 0 0
0 255 0 3 5 11 20 14 14 13 9 5 1 0 0 0
255 0 0 1 2 6 9 9 5 3 0 0 0 0 0 255
0 0 2 3 16 16 11 4 1 1 0 0 0 255 0 0
1 10 12 14 21 25 30 22 3 0 0 255 0 0 1 3
6 9 12 11 11 11 5 2 1 0 255 0 0 0 1 8
12 12 12 10 3 1 0 0 0 255 0 0 5 9 9 12
10 10 17 5 2 0 0 255 0 0 0 28 81 90 90 72
84 84 30 1 1 0 255 1 2 25 78 114 130 115 130 115
62 2 0 0 255 0 0 91 255 255 255 255 255 255 255 203
3 0 0 255 0 0 0 4 4 2 2 4 2 2 0 0
0 255 0 0 1 45 90 117 123 117 105 114 65 12 0 0
255 0 1 29 30 29 35 40 49 56 59 42 1 0 0 255
0 0 1 4 115 184 184 210 116 14 1 0 0 1 255 8
10 10 10 11 13 13 13 17 13 9 1 1 255 1 9 163
217 224 225 205 210 210 205 105 1 0 255 0 0 0 6 9
10 11 14 14 11 8 0 0 0 0 255 0 1 8 10 17
26 22 22 10 8 1 0 255 0 0 0 4 28 28 40 25
30 28 33 0 0 0 255 0 0 2 12 12 12 9 11 12
12 2 1 1 0 255 0 5 9 10 10 11 19 14 14 14
3 0 0 255 0 0 0 6 17 17 17 18 18 24 10 5
0 0 255 0 0 0 3 11 28 25 25 26 30 22 0 0
255 0 0 1 8 27 57 41 41 41 56 25 1 0 0 255
0 0 0 1 1 5 5 9 3 0 0 0 0 0 255 0
0 0 1 1 3 3 2 2 0 0 1 1 0 0 0 0
0 1 1 0 0 52 109 142 142 82 82 114 126 107 51 0
0 255 0 1 30 59 90 122 124 117 117 107 96 5 0 0
255 0 0 1 2 9 16 18 18 18 9 0 0 0 255 0
0 1 14 16 14 14 14 22 24 21 0 0 0 255 2 5
6 11 20 14 17 16 16 5 3 1 0 0 255 0 1 2
6 12 12 13 12 10 1 0 0 0 0 255 0 1 3 16
16 16 14 14 5 1 0 0 0 255 0 0 3 12 14 20
21 22 25 29 21 2 0 255 0 1 3 6 11 12 13 16
16 11 6 4 1 0 255 1 0 2 5 12 12 12 12 13
12 3 0 0 0 255 0 6 9 9 9 9 10 10 24 17
4 1 0 255 0 0 11 46 78 72 72 72 129 114 102 28
1 1 255 1 16 76 136 142 147 114 115 126 114 58 1 0
255 0 1 255 255 255 255 255 255 255 255 255 100 0 0 255
0 0 4 11 12 9 4 5 5 5 2 1 0 255 0 0
8 72 116 133 133 117 102 102 97 92 6 0 255 1 10 30
30 33 35 49 53 59 59 42 1 1 0 255 0 1 5 115
189 241 226 220 210 116 1 0 0 1 255 8 10 10 11 11
12 12 13 13 13 11 3 0 255 0 121 166 196 224 225 205
205 205 205 170 98 0 255 0 0 6 6 6 10 12 16 20
12 8 1 0 0 0 255 0 8 9 13 17 21 21 26 25
9 8 0 255 0 0 4 20 51 37 29 25 29 36 36 33
0 0 255 0 2 12 14 14 13 9 9 12 12 10 1 0
0 255 5 8 16 11 11 10 11 11 13 13 10 2 0 255
0 0 1 10 17 14 14 14 18 34 29 10 1 0 255 0
0 0 5 41 41 28 28 28 33 32 0 0 255 0 0 1
9 80 80 30 38 66 68 52 9 1 0 255 0 0 1 1
5 5 4 3 2 1 0 0 0 0 255 0 0 0 1 2
3 3 2 2 2 0 0 0 0 0 0 0 0 0 1 1
1 66 118 118 82 65 67 68 150 150 51 1 0 255 0 11
44 67 90 92 117 117 117 117 125 51 1 0 255 0 1 1
9 14 19 19 19 18 17 1 0 0 255 0 0 6 14 19
16 19 21 21 24 12 2 0 0 255 3 5 6 13 20 24
24 17 17 13 5 3 0 0 255 0 0 2 10 13 13 13
13 14 6 1 0 0 0 255 0 0 3 16 16 16 16 16
16 4 1 0 0 255 0 1 11 24 28 28 25 25 26 34
21 2 0 255 0 0 3 6 12 13 13 16 14 14 11 6
1 0 255 0 0 3 9 10 10 10 12 12 12 8 3 0
0 255 5 14 14 12 11 11 11 14 19 19 8 1 0 255
0 1 26 74 74 72 72 77 97 102 102 67 1 0 255 1
37 83 121 114 114 112 112 124 100 76 1 0 255 0 32 255
255 255 255 255 255 255 255 255 154 0 0 255 0 1 11 11
11 9 10 8 13 12 5 1 0 255 0 0 10 80 120 117
115 102 102 102 113 97 11 0 255 1 22 48 42 43 43 53
49 56 54 42 1 0 0 255 1 3 64 136 189 205 209 220
210 202 34 1 0 1 255 8 13 13 10 10 11 14 14 17
13 11 6 0 255 0 163 170 186 170 197 189 189 170 171 170
122 1 255 0 0 1 6 6 11 12 19 8 11 11 2 0
0 0 255 1 13 13 17 17 21 17 21 25 12 9 0 255
0 0 13 54 51 37 28 25 26 36 33 17 0 0 255 1
5 14 17 14 19 13 9 10 12 11 0 0 0 255 5 9
16 11 11 10 11 11 11 12 8 6 0 255 0 0 1 12
19 14 17 18 18 25 25 10 0 0 255 0 0 0 5 29
36 28 28 30 48 33 1 0 255 0 0 3 29 58 75 32
38 68 68 43 16 1 0 255 0 0 0 1 6 4 3 2
1 1 0 0 0 0 255 0 0 0 1 3 3 3 3 3
2 0 0 0 0 0 0 0 0 0 1 1 4 93 109 107
100 67 68 68 94 85 56 8 0 255 0 2 51 80 80 92
94 117 117 144 131 113 1 0 255 1 1 3 9 29 33 30
27 17 12 2 0 0 255 0 0 9 16 16 19 19 21 21
17 12 2 0 0 255 3 6 13 12 12 12 17 18 18 18
13 3 1 0 255 0 0 6 14 14 12 12 10 10 6 1
0 0 0 255 0 1 4 16 21 21 24 24 18 14 0 0
0 255 0 2 9 24 20 22 22 26 29 34 29 6 0 255
0 0 5 10 12 13 14 20 14 12 11 9 4 0 255 0
0 3 11 11 9 9 12 12 12 10 3 0 0 255 3 6
14 14 22 14 13 13 13 19 6 1 0 255 0 0 33 74
66 72 72 99 104 114 108 67 1 0 255 1 76 99 121 104
104 94 93 94 81 77 4 0 255 1 32 255 255 255 255 255
255 255 255 255 154 0 0 255 0 1 9 12 12 10 22 8
13 13 13 1 0 255 0 0 52 80 120 98 98 98 102 102
113 97 12 0 255 1 42 48 45 58 53 53 48 48 54 28
8 1 0 255 1 5 110 189 205 196 205 219 220 220 60 2
1 1 255 8 14 14 12 11 12 11 11 11 12 11 5 0
255 0 170 180 187 187 197 176 171 171 209 171 122 1 255 0
0 1 6 12 12 12 6 4 4 12 3 0 0 0 255 1
14 20 27 20 22 21 22 22 12 9 0 255 0 0 12 54
51 43 30 56 41 44 29 17 1 0 255 1 5 8 9 11
11 11 6 10 11 11 0 0 0 255 4 9 12 10 10 10
11 13 11 9 8 6 1 255 0 0 1 10 12 14 16 17
18 25 25 14 2 0 255 0 0 4 26 29 36 28 33 32
33 32 1 0 255 0 0 1 58 58 54 32 30 27 27 27
16 1 0 255 0 0 0 0 1 1 1 0 0 1 1 0
0 0 255 0 0 0 0 1 2 2 3 3 2 0 0 0
0 0 0 0 0 0 0 1 4 93 107 100 94 94 106 106
106 77 56 8 0 255 0 2 62 82 82 94 92 83 105 131
130 60 1 0 255 0 1 3 8 14 19 33 19 16 12 2
0 0 255 0 1 9 13 16 19 19 18 17 16 12 2 0
0 255 4 11 13 12 11 11 14 18 17 18 13 4 0 0
255 0 0 2 18 16 13 13 11 11 6 1 0 0 0 255
0 1 4 10 26 33 41 44 24 14 0 0 0 255 0 2
19 26 24 22 22 22 28 34 28 6 1 255 0 0 5 10
12 13 14 14 12 12 11 11 3 0 255 0 0 1 9 9
9 9 10 11 11 10 3 0 0 255 0 9 14 22 28 30
14 14 13 34 6 0 0 255 0 0 44 76 76 98 102 102
120 110 108 9 1 0 255 6 37 100 121 104 104 99 89 89
81 80 4 1 255 0 24 255 255 255 255 255 255 255 255 255
146 2 0 255 0 0 3 9 8 11 22 13 22 21 21 2
0 255 0 1 52 120 120 75 57 57 67 109 113 93 12 0
255 1 40 49 49 56 42 42 40 28 43 28 5 1 0 255
3 6 110 196 220 192 180 180 219 202 60 4 1 1 255 8
14 14 11 11 11 12 11 11 11 11 5 0 255 0 158 170
187 170 171 171 176 228 230 228 139 1 255 0 0 1 3 12
12 8 8 6 11 11 4 0 0 0 255 1 16 27 37 26
22 16 14 13 10 4 0 255 0 0 4 54 54 64 56 64
57 57 26 17 1 1 255 0 2 6 9 9 19 19 22 18
13 11 0 0 0 255 2 9 10 10 12 12 11 16 16 12
6 6 1 255 0 0 0 5 9 10 17 18 18 12 22 2
0 0 255 0 0 0 26 29 40 29 30 29 30 11 1 0
255 0 0 1 58 58 64 52 30 26 26 22 6 0 0 255
0 0 0 1 1 1 1 1 1 1 1 0 0 0 255 0
0 0 1 1 3 3 3 3 1 0 0 0 0 0 0 0
0 0 0 0 1 25 93 97 94 129 129 118 107 118 77 3
0 255 0 0 62 82 107 113 114 114 114 131 130 60 1 0
255 0 0 3 8 16 16 30 14 12 8 1 1 0 255 0
1 4 11 16 19 19 16 14 14 4 1 1 0 255 2 4
10 10 11 17 14 14 14 19 6 3 1 0 255 0 0 2
12 13 12 13 12 11 1 0 0 0 0 255 0 1 4 10
14 24 37 37 30 9 0 0 0 255 0 1 9 19 19 19
22 22 26 28 13 3 1 255 0 0 1 8 10 10 11 11
12 11 9 6 1 1 255 0 0 1 4 11 10 10 10 11
10 3 1 0 0 255 0 3 13 21 28 30 16 16 16 18
5 0 0 255 0 0 33 65 98 99 99 99 117 117 110 5
0 0 255 1 16 64 115 115 121 99 89 89 89 80 4 1
255 1 3 255 255 255 255 255 255 255 255 255 115 2 0 255
0 0 2 8 8 11 13 13 9 9 9 0 0 255 0 1
10 75 94 89 67 65 67 72 80 53 10 0 255 1 12 40
48 49 40 42 42 45 36 28 5 0 0 255 1 2 32 196
220 196 192 219 219 173 12 1 1 1 255 6 14 14 12 11
9 9 9 11 11 11 5 0 255 0 28 158 161 161 164 176
217 255 255 255 81 1 255 0 0 0 4 12 8 8 8 12
12 11 3 1 0 0 255 1 3 18 32 26 22 21 21 21
9 4 0 255 0 0 2 36 80 98 67 67 57 57 33 17
1 0 255 0 0 2 9 11 12 14 22 21 13 9 0 0
0 255 1 9 12 13 13 12 12 18 20 12 6 2 0 255
0 0 0 1 5 10 18 18 18 19 19 2 1 0 255 0
0 0 6 29 40 29 25 16 12 0 0 0 255 0 0 1
19 54 54 49 30 27 26 13 1 0 0 255 0 0 0 1
1 1 1 1 1 1 1 0 0 0 255 0 0 0 1 1
1 2 2 1 1 0 0 0 0 0 0 0 0 0 0 0
0 5 48 93 93 129 107 118 113 113 77 1 0 255 0 0
1 82 109 128 114 105 99 99 84 6 1 0 255 0 0 0
4 10 13 12 13 12 1 1 0 0 255 0 1 1 4 9
13 13 11 10 8 3 1 1 0 255 1 4 5 9 14 17
14 20 14 6 4 1 0 0 255 0 0 1 3 12 13 14
13 3 0 0 0 0 0 255 0 1 2 9 12 14 17 19
17 0 0 0 0 255 0 0 1 18 18 19 21 20 14 13
4 1 1 255 0 0 0 2 9 10 10 10 10 10 4 1
1 0 255 0 0 0 2 9 9 11 9 10 8 1 1 0
0 255 0 4 13 21 28 30 36 29 18 16 5 1 0 255
0 0 0 44 65 94 93 85 85 84 43 0 0 0 255 0
1 45 115 116 121 150 83 130 86 28 2 1 255 0 1 6
255 255 255 255 255 255 255 255 19 1 0 255 0 0 1 3
8 12 13 13 9 4 2 0 0 255 0 0 1 13 89 94
93 93 93 72 72 14 1 0 255 0 1 18 27 27 28 40
40 45 27 6 0 0 0 255 1 1 2 77 187 187 187 180
173 24 1 0 0 0 255 6 14 14 12 11 11 11 10 11
11 10 0 0 255 0 0 74 124 158 164 193 224 255 255 152
5 1 255 0 0 0 0 4 5 8 12 12 6 3 1 1
0 0 255 0 0 3 18 22 19 19 18 18 4 0 0 255
0 0 0 6 41 75 54 61 41 37 20 1 0 0 255 0
0 1 4 12 16 21 22 13 9 1 0 0 0 255 1 1
10 12 12 11 10 11 11 8 3 0 0 255 0 0 0 0
1 9 16 16 18 19 2 1 1 0 255 0 0 0 0 0
18 18 14 13 0 0 0 0 255 0 0 1 1 19 43 29
26 13 13 1 0 0 0 255 0 0 0 0 0 0 0 1
1 1 1 0 0 0 255 0 0 0 0 0 0 1 1 0
0 0 0 0 0 0 0 0 0 0 0 0 0 1 5 48
80 93 90 107 107 91 1 0 0 255 0 0 0 1 50 105
105 99 91 84 8 1 0 0 255 0 0 0 1 2 9 10
12 3 1 0 0 0 255 0 0 1 1 3 6 9 8 8
3 1 0 1 0 255 1 1 5 5 10 11 13 10 6 4
1 0 0 0 255 0 0 0 1 3 4 4 3 1 0 0
0 0 0 255 0 0 0 2 5 8 9 8 0 0 0 0
0 255 0 0 0 1 9 10 11 13 5 2 1 1 0 255
0 0 0 1 2 9 10 10 10 5 3 0 0 0 255 0
0 0 1 2 8 9 8 8 1 1 0 0 0 255 0 0
4 9 21 12 29 16 16 3 1 1 1 255 1 0 0 0
41 64 66 84 66 43 1 0 0 0 255 0 0 1 45 67
67 67 66 75 28 0 0 0 255 1 1 1 6 230 255 255
255 255 255 19 1 0 0 255 0 0 1 1 1 9 9 4
4 1 0 0 0 255 0 0 0 1 13 77 93 93 72 62
14 8 0 0 255 0 0 1 18 25 27 27 40 45 19 1
0 0 0 255 0 1 2 2 77 161 176 173 24 5 1 0
0 0 255 1 9 10 12 11 12 11 13 10 10 1 0 0
255 0 0 0 74 104 164 170 217 224 109 5 0 0 255 0
0 0 0 1 4 5 4 1 1 1 1 1 0 0 255 0
0 1 2 11 16 18 16 4 0 0 0 255 0 0 0 1
6 29 29 29 29 18 3 0 0 0 255 0 0 1 1 2
4 12 6 5 1 1 0 0 0 255 0 0 0 4 5 9
8 8 8 3 1 0 0 255 0 0 0 0 0 1 1 4
4 1 1 1 0 0 255 0 0 0 0 0 0 2 2 2
0 0 0 0 255 0 0 0 1 1 1 1 1 1 0 0
0 0 0 255 0 0 0 0 0 0 0 0 0 0 0 0
0 0 255 1 1 0 0 0 0 0 0 0 0 0 0 0
0 0 0 0 0 0 0 0 0 0 0 1 4 34 34 28
21 1 0 0 0 255 0 0 0 1 2 20 24 24 24 8
0 0 0 0 255 0 0 0 0 1 1 2 1 1 1 0
0 0 255 0 0 0 0 1 2 5 5 0 0 0 0 1
1 255 0 1 1 2 4 5 5 4 4 1 0 0 0 0
255 0 0 0 1 0 0 0 0 0 0 0 0 0 0 255
0 0 0 0 0 0 0 0 0 0 1 1 0 255 0 0
0 1 1 2 2 2 1 1 0 0 0 255 0 0 0 1
1 1 1 5 4 3 0 0 0 0 255 0 0 0 0 0
1 2 2 1 0 0 0 0 0 255 0 0 0 0 0 0
1 1 0 0 0 0 1 255 1 0 0 0 0 0 0 1
1 1 0 0 0 0 255 0 0 1 1 3 28 28 28 1
0 0 0 0 255 0 0 0 0 5 45 65 65 49 3 2
1 0 0 255 0 0 0 0 0 0 0 0 1 0 0 0
0 255 0 0 0 0 1 1 1 2 2 2 0 0 0 0
255 0 0 0 0 2 25 27 27 6 0 0 0 0 0 255
0 0 1 1 1 4 4 5 1 1 1 1 0 0 255 0
0 9 10 10 11 11 10 10 1 1 0 0 255 0 0 0
0 4 35 53 35 9 2 0 0 0 255 0 0 0 0 0
1 1 1 1 1 0 0 0 0 0 255 0 0 0 0 0
0 0 0 0 0 0 0 255 0 0 0 0 0 1 1 3
1 0 0 0 0 0 255 0 0 0 0 0 1 1 0 0
1 0 0 0 0 255 0 0 0 0 2 4 4 4 2 0
0 0 0 255 0 0 0 0 0 0 0 0 1 1 1 0
0 0 255 0 0 0 0 0 0 0 0 0 0 0 0 0
255 0 0 0 0 0 0 0 0 0 0 0 0 0 0 255
0 0 0 0 0 0 0 0 0 0 0 0 0 0 255 0
0 0 0 0 0 0 0 0 0 0 0 0 0 0 0 0
0 0 0 0 1 0 0 0 1 1 0 0 0 0 0 0
0 255 0 0 0 1 1 1 1 1 1 1 0 0 0 0
255 0 0 0 0 0 1 1 0 0 0 0 0 0 255 0
0 0 0 0 0 0 0 0 0 0 0 0 0 255 0 0
0 0 0 1 1 1 0 0 0 0 0 0 255 0 0 0
0 0 0 0 0 0 0 0 0 0 0 255 1 0 0 0
0 0 0 0 0 0 0 1 0 255 0 0 0 0 0 1
1 1 0 0 0 0 0 255 0 0 0 1 0 1 1 1
1 0 0 0 0 0 255 0 0 0 0 0 0 1 1 1
0 0 0 0 0 255 0 0 0 0 0 0 0 0 0 0
0 0 0 255 0 0 0 0 0 0 0 0 0 0 0 0
0 0 255 0 0 0 0 0 2 2 1 0 0 0 0 0
255 0 0 0 0 0 0 0 0 1 0 0 0 0 0 255
0 0 0 0 0 0 0 0 0 0 0 0 0 255 0 0
0 0 0 0 0 0 0 0 0 0 0 0 255 0 0 0
0 0 0 1 0 0 0 1 1 1 0 255 0 0 0 0
0 1 1 1 1 0 0 0 0 0 255 0 0 0 0 0
0 0 1 1 0 0 0 0 255 0 0 0 0 0 0 0
1 0 0 0 0 0 255 0 0 0 0 0 0 0 0 0
0 1 1 0 0 0 255 0 0 0 0 0 0 0 0 0
0 0 0 255 0 0 0 0 0 0 0 0 0 0 0 0
0 0 255 0 0 0 0 0 0 0 0 0 0 0 0 0
0 255 0 0 0 0 0 1 1 0 0 0 0 0 0 255
0 0 0 0 0 0 0 0 0 1 1 0 0 0 255 0
0 0 0 0 0 0 0 0 0 0 0 0 255 0 0 0
0 0 0 0 0 0 0 0 0 0 0 255 0 0 0 0
0 0 0 0 0 0 0 0 0 0 255 0 0 0 0 0
0 0 0 0 0 0 0 0 0 0 0 0 255 255 255 255
255 255 255 255 255 255 255 255 255 255 255 255 255 255 255 255
255 255 255 255 255 255 255 255 255 255 255 255 255 255 255 255
255 255 255 255 255 255 255 255 255 255 255 255 255 255 255 255
255 255 255 255 255 255 255 255 255 255 255 255 255 255 255 255
255 255 255 255 255 255 255 255 255 255 255 255 255 255 255 255
255 255 255 255 255 255 255 255 255 255 255 255 255 255 255 255
255 255 255 255 255 255 255 255 255 255 255 255 255 255 255 255
255 255 255 255 255 255 255 255 255 255 255 255 255 255 255 255
255 255 255 255 255 255 255 255 255 255 255 255 255 255 255 255
255 255 255 255 255 255 255 255 255 255 255 255 255 255 255 255
255 255 255 255 255 255 255 255 255 255 255 255 255 255 255 255
255 255 255 255 255 255 255 255 255 255 255 255 255 255 255 255
255 255 255 255 255 255 255 255 255 255 255 255 255 255 255 255
255 255 255 255 255 255 255 255 255 255 255 255 255 255 255 255
255 255 255 255 255 255 255 255 255 255 255 255 255 255 255 255
255 255 255 255 255 255 255 255 255 255 255 255 255 255 255 255
255 255 255 255 255 255 255 255 255 255 255 255 255 255 255 255
255 255 255 255 255 255 255 255 255 255 255 255 255 255 255 255
255 255 255 255 255 255 255 255 255 255 255 255 255 255 255 255
255 255 255 255 255 255 255 255 255 255 255 255 255 255 255 255
255 255 255 255 255 255 255 255 255 255 255 255 255 255 255 255
255 255 255 255 255 255 255 255 255 255 255 255 255 255 255 255
255 255 255 255 255 255 255 255 255 255 255 255 255 255 255 255
255 255 255 255 255 255 255 255 255 255 255 255 255 255 255 255
255 255 255 255 255 255 255 255 255 255 255 255 255 255 255 255
255 255 255 255 255 255 255 255 255 255 255 255 255 255 255 255
255 255 255 255 255 255 255 255 255 255 255 255 255 255 255 255
255 255 255 255 255 255 255 255 0 0 0 0 0 0 0 0
0 0 0 0 0 0 0 0 0 255 1 1 1 1 0 0
0 0 0 0 0 0 0 0 255 0 0 0 0 0 0 0
0 0 0 1 1 0 255 0 0 0 0 0 0 0 0 0
0 0 0 0 0 255 0 0 0 0 0 0 0 0 0 0
0 0 0 0 255 0 0 0 0 0 0 0 0 0 0 0
0 0 0 255 0 0 0 0 0 0 0 0 0 0 0 0
0 255 0 0 0 0 0 0 0 0 0 0 0 0 0 255
0 0 0 0 0 0 1 1 0 0 0 0 0 0 255 0
0 0 0 0 0 0 0 0 0 0 0 0 0 255 0 0
0 0 0 0 0 0 0 0 0 0 0 255 0 0 0 0
0 0 0 0 0 0 0 0 0 0 255 0 0 0 0 0
0 0 0 0 0 0 0 0 255 0 0 0 0 0 0 0
0 0 0 0 0 0 0 255 0 0 0 0 0 0 0 0
0 0 0 0 0 255 0 0 0 0 0 0 0 0 0 0
0 0 0 0 255 0 0 0 0 0 0 0 0 0 0 0
0 0 0 255 0 0 0 0 0 0 0 0 0 0 0 0
0 0 255 0 0 0 1 1 1 1 1 0 0 0 0 0
255 0 0 0 0 0 0 0 0 0 0 0 0 0 255 0
0 0 0 0 0 0 0 0 0 0 0 0 0 0 255 0
0 0 0 0 0 0 0 0 0 0 0 255 0 0 0 0
0 0 0 0 0 0 0 0 0 0 255 0 0 0 0 0
0 0 0 0 0 0 0 0 0 255 0 0 0 0 0 0
0 0 0 0 1 1 0 255 0 0 0 0 0 0 0 0
0 0 1 0 0 0 255 0 0 0 0 0 0 0 0 0
0 0 0 0 255 0 0 0 0 0 0 0 0 0 0 0
0 0 0 255 0 0 0 0 0 0 0 0 0 0 0 0
0 0 255 0 0 0 0 0 0 0 0 0 0 0 0 0
0 0 0 0 0 0 0 0 0 0 0 0 0 0 0 0
1 0 0 0 0 255 0 1 1 0 0 0 0 0 0 0
0 0 0 0 255 0 0 0 0 0 0 0 0 0 1 1
1 0 255 0 0 0 0 0 0 0 0 0 0 0 0 0
0 255 0 0 0 0 0 0 0 0 0 0 0 0 0 0
255 0 0 0 0 0 0 0 0 0 0 0 0 0 0 255
0 0 0 0 0 0 0 0 0 0 0 0 0 255 0 0
0 0 0 0 0 0 0 0 0 0 0 255 0 0 0 0
0 0 0 1 0 0 0 0 0 0 255 0 0 0 0 0
0 0 0 0 0 0 0 0 0 255 0 0 0 0 0 0
0 0 0 0 0 0 0 255 0 0 0 0 0 0 0 0
0 0 0 0 0 0 255 0 0 0 0 1 0 0 0 0
0 0 0 0 255 0 0 1 10 13 24 53 53 1 1 0
0 0 0 255 0 0 0 1 1 6 3 1 0 0 0 0
0 255 0 0 0 0 0 0 0 0 0 0 0 0 0 0
255 0 0 0 1 1 4 10 11 5 2 0 0 0 0 255
0 0 0 0 0 0 0 0 0 0 0 0 0 0 255 0
1 1 2 2 36 36 14 5 1 0 0 0 255 0 0 0
0 1 1 1 1 1 0 0 0 0 255 0 0 0 0 0
0 0 0 0 0 0 0 0 0 0 255 0 0 0 0 0
0 0 0 0 0 0 1 255 0 0 0 0 0 0 0 0
0 0 0 0 0 0 255 0 0 0 0 0 0 0 0 0
0 0 0 0 0 255 0 0 0 0 0 0 0 0 0 0
0 0 0 255 0 0 0 0 0 0 0 0 1 0 1 1
0 0 255 0 0 0 0 0 0 0 0 0 0 0 0 0
255 0 0 0 0 0 0 0 0 0 0 0 0 0 0 255
0 0 0 0 0 0 0 0 0 0 0 0 0 0 255 0
0 0 0 0 0 0 0 0 0 0 0 0 0 0 0 0
0 0 0 0 0 0 0 0 0 2 0 1 1 1 0 0
0 255 0 0 0 0 0 0 0 0 0 0 0 0 0 0
255 0 0 0 0 0 0 0 1 1 1 1 1 1 255 0
0 0 0 0 0 1 0 0 0 0 0 0 0 255 0 0
0 0 0 0 0 0 0 0 0 0 0 0 255 0 0 1
1 3 4 8 8 4 1 0 0 0 0 255 1 0 0 0
1 0 0 0 0 0 0 0 0 255 0 0 0 0 0 0
0 0 0 0 0 0 0 255 0 0 0 0 0 0 1 1
0 0 0 0 0 0 255 0 0 0 0 0 2 1 1 0
0 0 1 0 0 255 0 0 0 0 1 9 9 3 1 0
0 0 0 255 0 0 0 0 0 0 0 0 0 0 0 0
0 0 255 0 0 1 1 4 91 92 92 35 1 0 0 0
255 0 2 14 17 40 104 105 115 115 13 2 1 0 0 255
0 0 1 9 44 147 147 98 10 0 0 0 0 255 0 0
0 0 1 1 8 5 1 0 0 0 0 0 255 0 0 3
3 6 41 70 70 16 11 2 1 0 0 255 0 1 1 4
122 237 255 108 4 0 0 0 0 0 255 0 5 10 14 68
255 255 255 100 24 1 0 0 255 0 0 0 1 125 125 118
70 54 1 0 0 0 255 0 0 0 0 1 45 138 138 41
6 1 0 0 0 0 255 0 0 0 0 1 8 8 1 0
0 0 0 255 0 0 0 0 0 1 1 0 0 0 0 0
0 0 255 0 0 0 0 0 0 3 3 0 0 0 0 0
0 255 0 0 0 0 1 0 0 0 1 0 0 0 0 255
0 0 0 0 1 17 35 35 19 5 1 1 0 0 255 0
0 0 0 0 0 0 0 0 0 0 0 0 255 0 0 0
0 0 1 12 12 2 2 1 1 0 0 255 0 0 0 0
0 1 1 1 1 0 0 0 0 0 255 0 0 0 0 0
2 2 2 1 1 0 0 0 0 0 0 0 0 0 0 0
0 0 0 9 137 205 229 220 36 5 1 0 0 255 0 0
1 0 1 1 1 0 0 0 0 0 0 0 255 0 0 0
0 0 0 1 1 1 1 1 1 1 255 0 0 0 0 0
5 38 38 4 0 0 0 0 0 255 0 0 0 0 1 1
1 1 1 0 0 0 0 0 255 0 0 3 8 146 154 234
241 190 10 1 0 0 0 255 0 0 0 2 8 11 14 16
2 0 0 0 0 255 0 0 0 0 0 0 0 0 0 0
0 0 0 255 0 0 0 0 0 1 1 1 1 0 0 0
0 0 255 0 0 0 0 4 5 9 13 1 1 0 0 0
0 255 0 0 1 3 69 83 118 112 64 4 0 0 0 255
0 0 0 0 0 0 1 0 0 0 0 0 0 0 255 1
1 11 49 96 113 136 100 92 69 2 1 0 255 2 14 27
40 255 255 255 255 255 255 93 2 1 1 255 1 1 4 255
255 255 255 255 255 91 1 0 0 255 0 0 1 3 3 21
19 19 5 5 1 1 1 0 255 0 3 3 6 255 255 255
255 255 255 77 1 0 0 255 1 2 65 237 255 255 255 255
255 25 0 0 0 0 255 10 14 26 255 255 255 255 255 255
255 24 1 1 255 0 0 1 124 129 129 118 96 108 70 6
0 0 255 0 0 0 8 197 197 197 194 194 177 30 0 0
0 0 255 0 0 0 30 43 48 43 64 25 0 0 0 255
0 1 1 1 1 20 30 28 9 0 0 0 0 0 255 0
0 0 0 0 14 46 34 13 1 1 0 0 0 255 0 0
0 1 41 116 116 58 32 4 0 0 0 255 1 1 2 2
36 82 89 158 171 150 5 1 0 0 255 0 0 0 0 0
0 0 0 0 0 0 0 0 255 0 0 0 0 3 238 238
216 216 216 97 2 0 0 255 0 0 0 1 5 69 70 69
68 44 1 0 0 0 255 0 0 0 1 80 94 102 106 60
3 1 0 0 0 0 0 0 0 0 0 0 0 0 9 121
205 229 248 255 190 36 3 0 0 255 0 1 1 1 1 2
8 4 2 1 0 0 0 0 255 0 0 0 1 2 4 2
1 1 1 1 1 1 255 0 0 0 0 37 38 43 64 67
48 0 0 0 0 255 0 0 0 1 2 14 30 25 13 2
0 0 0 0 255 0 0 8 226 234 234 234 255 246 190 10
0 0 0 255 0 0 2 13 18 19 19 19 19 2 0 0
0 255 0 0 0 0 0 0 1 1 0 0 0 0 0 255
0 0 0 0 2 21 24 28 24 1 0 0 0 0 255 0
0 0 2 17 18 20 36 33 2 1 0 0 0 255 0 0
3 83 160 178 137 118 112 77 9 0 0 255 0 0 0 0
0 1 1 1 0 0 0 0 0 0 255 0 8 49 128 129
113 106 106 115 96 69 2 0 255 12 27 36 255 255 255 255
255 255 255 255 93 2 1 255 1 2 211 255 255 255 255 255
255 255 91 1 0 255 0 0 3 5 5 21 19 21 11 11
9 2 1 1 255 3 6 8 255 255 255 255 255 255 255 255
77 1 0 255 3 65 255 255 255 255 255 255 255 250 25 1
0 0 255 12 17 255 255 255 255 255 255 255 255 255 14 1
255 0 1 77 113 113 106 106 75 83 81 81 6 0 255 0
0 8 203 242 242 206 194 194 232 177 30 0 0 0 255 0
0 29 48 56 60 66 74 67 44 0 0 255 0 0 0 1
20 28 40 40 40 30 1 0 0 0 255 0 0 0 0 14
50 50 38 38 26 6 0 0 0 255 0 0 0 41 58 129
134 116 72 32 4 0 0 255 1 2 2 36 108 123 125 158
171 150 146 5 0 0 255 0 0 0 0 0 1 1 1 1
1 0 0 0 255 0 0 0 3 255 255 255 238 255 255 255
97 1 0 255 0 0 1 5 64 70 84 76 84 64 44 0
0 0 255 0 0 1 80 90 102 106 107 121 107 3 1 0
0 0 0 0 0 0 0 0 0 1 64 227 255 255 255 255
156 115 24 1 0 255 0 1 1 1 2 4 8 4 4 2
1 0 0 0 255 0 0 1 2 4 4 2 2 2 2 1
1 0 255 0 0 0 44 51 44 38 64 68 68 48 0 0
0 255 0 0 0 1 14 34 34 30 35 21 2 0 0 0
255 0 8 185 255 255 234 169 252 252 246 125 2 0 0 255
1 1 9 19 19 20 20 20 20 14 1 0 0 255 0 0
0 1 18 28 28 20 1 0 0 0 0 255 0 0 0 2
21 36 36 36 28 11 1 0 0 0 255 0 0 1 18 20
20 33 45 42 29 2 0 0 0 255 0 1 92 146 160 137
112 112 146 172 86 8 1 255 0 0 0 0 1 1 1 1
1 0 0 0 0 0 255 0 8 96 128 113 88 93 93 115
115 97 29 0 255 16 27 222 255 255 255 255 255 255 255 255
255 48 1 255 1 84 255 255 255 255 255 255 255 255 255 24
0 255 0 1 3 12 9 9 2 13 11 17 17 5 1 0
255 1 6 18 255 255 255 255 255 255 255 255 255 2 0 255
6 162 229 255 255 255 255 255 255 250 249 5 0 0 255 17
49 255 255 255 255 255 255 255 255 255 101 1 255 1 69 77
91 106 81 81 76 83 81 81 70 0 255 0 1 96 203 242
206 197 192 192 232 234 141 4 0 0 255 0 12 30 48 61
56 66 66 58 44 14 0 255 0 0 0 2 28 40 40 40
40 32 27 0 0 0 255 0 0 0 12 46 50 46 46 49
46 21 0 0 0 255 0 0 0 50 86 121 116 108 91 76
13 0 0 255 0 2 18 109 117 117 108 90 138 138 138 72
0 0 255 0 0 0 0 1 1 3 3 3 1 1 0 0
255 0 0 1 58 255 255 243 216 216 255 255 209 19 0 255
0 0 3 49 69 70 84 76 84 62 44 19 0 0 255 0
0 2 90 94 94 81 84 107 107 93 1 0 0 0 0 0
0 0 0 0 0 11 121 255 255 255 190 192 190 150 41 3
0 255 0 1 1 1 2 3 3 3 4 3 2 0 0 0
255 0 0 1 2 6 4 2 2 3 2 1 1 0 255 0
0 3 53 53 38 37 37 67 70 62 1 0 0 255 0 0
1 8 16 34 34 35 35 35 19 1 0 0 255 0 46 224
243 243 169 169 200 227 227 125 32 0 0 255 1 13 16 18
18 20 20 27 27 20 2 0 0 255 1 1 0 16 26 36
28 20 2 1 0 0 0 255 0 0 0 2 30 36 36 36
36 24 6 0 0 0 255 0 1 1 24 24 24 36 36 36
25 17 1 1 0 255 0 1 146 164 196 180 97 97 172 176
113 8 1 255 0 0 0 0 1 1 1 1 1 0 0 0
0 0 255 0 42 77 104 74 76 76 106 110 114 96 59 1
255 16 19 255 255 255 255 255 255 255 255 255 255 66 0 255
1 211 255 255 255 255 255 255 255 255 255 62 1 255 1 1
3 9 5 5 2 2 5 11 13 10 1 0 255 1 8 99
255 255 255 255 255 255 255 255 255 24 2 255 8 173 217 227
227 255 255 245 245 249 249 28 1 1 255 17 214 255 255 255
255 255 255 255 255 255 227 1 255 1 69 90 91 93 81 78
62 75 83 102 78 1 255 0 1 130 187 242 180 149 180 180
230 234 141 25 0 0 255 1 16 38 38 67 41 67 67 67
58 16 0 255 0 0 0 2 40 40 37 37 40 35 30 1
0 0 255 0 0 0 24 50 50 37 37 38 26 22 2 0
0 255 0 0 0 74 74 84 84 84 84 76 69 1 0 255
0 1 92 114 117 107 86 82 82 90 125 72 11 0 255 0
0 0 1 2 2 2 1 2 1 0 0 0 255 0 0 1
160 255 255 255 221 205 249 255 236 19 1 255 0 0 14 56
66 68 96 93 84 52 57 40 0 0 255 0 0 6 74 90
81 81 84 120 121 113 1 0 0 0 0 0 0 0 0 0
0 11 255 255 255 255 255 242 192 115 41 9 0 255 1 1
1 2 3 3 2 2 3 3 2 0 0 0 255 0 0 0
3 4 2 2 5 5 4 1 1 0 255 0 0 3 51 64
38 37 37 52 70 68 2 1 0 255 0 0 1 8 19 34
19 20 21 35 19 1 0 0 255 4 46 224 253 243 228 169
200 225 226 140 32 0 0 255 1 6 13 13 18 20 22 27
27 14 2 0 0 255 1 1 1 18 29 28 19 20 14 2
0 0 0 255 0 0 1 1 18 30 28 36 37 24 6 0
0 0 255 0 1 10 24 42 24 26 21 27 27 27 1 1
0 255 0 1 92 100 100 98 94 94 104 172 104 2 0 255
0 0 0 0 1 0 0 0 1 1 1 1 1 0 255 0
42 76 85 85 76 76 86 86 114 97 86 1 255 16 19 255
255 255 255 255 255 255 255 255 255 98 0 255 1 249 255 255
255 255 248 250 255 255 255 72 1 255 1 2 3 6 9 9
5 2 5 5 13 10 0 0 255 1 11 99 255 255 255 255
255 255 255 255 255 24 1 255 3 162 217 255 241 251 246 251
255 249 246 46 0 0 255 14 214 255 255 255 255 255 255 255
255 255 227 1 255 1 64 90 93 93 91 81 80 80 84 102
81 2 255 0 1 130 187 187 125 125 149 134 179 179 179 29
0 0 255 0 16 38 38 53 42 57 58 66 58 37 1 255
0 0 0 2 56 58 37 37 37 35 27 2 1 0 255 0
0 1 28 34 35 35 35 35 21 14 2 0 0 255 0 0
9 74 76 93 93 84 76 76 69 1 0 255 0 1 92 114
117 107 86 83 83 105 125 78 11 0 255 0 0 0 0 2
2 2 1 1 1 1 0 0 255 0 0 1 160 255 255 255
255 249 255 255 255 34 1 255 0 0 14 56 80 80 86 77
54 52 57 40 1 0 255 0 0 6 44 81 101 81 76 93
109 93 1 0 0 0 0 0 0 0 0 0 0 10 222 255
255 255 255 255 255 107 27 8 0 255 1 0 1 2 3 3
2 2 3 3 1 0 0 0 255 0 0 0 3 6 3 3
5 5 4 1 1 1 255 0 1 3 64 82 64 48 48 48
70 62 2 1 0 255 0 0 0 2 16 25 14 14 14 19
2 1 0 0 255 4 42 224 243 228 195 164 184 203 226 163
5 1 0 255 0 6 13 16 20 20 22 27 27 6 1 0
0 255 1 1 1 16 25 25 19 19 8 2 1 0 0 255
0 0 1 1 8 26 28 37 37 24 1 0 0 0 255 0
1 10 24 41 24 29 22 27 27 25 1 0 0 255 0 0
78 137 114 99 94 94 145 117 100 2 0 255 0 0 0 0
0 1 0 0 0 0 0 0 0 0 255 0 14 76 85 85
83 77 86 86 114 86 59 1 255 12 42 255 255 255 255 255
255 255 255 255 255 98 1 255 0 93 255 255 255 255 255 255
255 255 255 62 1 255 0 2 4 6 5 5 5 6 5 6
9 9 0 0 255 1 11 21 255 255 255 255 255 255 255 255
255 18 1 255 3 134 238 255 241 241 241 255 255 255 246 46
0 0 255 8 104 255 255 255 255 255 255 255 255 255 61 1
255 3 52 100 126 100 94 81 80 80 102 113 81 1 255 0
0 126 187 187 120 120 109 122 160 168 160 25 0 0 255 1
3 35 35 42 42 57 57 66 64 41 1 255 0 0 0 2
65 65 58 58 74 65 8 2 0 0 255 0 0 1 22 30
34 35 34 34 19 14 2 0 0 255 0 0 2 74 76 86
86 84 84 75 38 1 0 255 0 0 26 110 120 107 106 86
85 162 147 52 1 0 255 0 0 0 1 3 3 1 1 1
1 1 0 0 255 0 0 0 89 255 255 255 255 255 255 255
255 18 1 255 0 0 6 40 66 80 77 54 54 66 60 20
2 0 255 0 0 3 42 64 101 67 75 76 78 45 1 0
0 0 0 0 0 0 0 0 1 10 43 226 255 255 255 255
230 60 9 2 1 255 1 0 0 1 3 3 2 2 2 1
0 0 0 0 255 0 0 0 1 3 3 10 12 5 1 1
0 0 255 0 0 1 26 69 56 54 54 61 70 28 2 1
1 255 0 0 0 1 12 25 19 10 6 2 1 1 0 0
255 2 6 188 244 228 210 182 184 203 203 125 1 1 0 255
0 0 4 17 20 22 20 17 9 2 1 0 0 255 1 0
0 9 25 29 26 26 6 1 1 0 0 255 0 0 1 1
3 8 28 28 28 2 0 0 0 0 255 0 0 0 10 24
24 22 22 27 27 2 0 0 0 255 0 0 32 100 114 108
108 110 144 104 6 1 0 255 0 0 0 0 0 0 1 1
1 0 0 0 0 0 255 0 10 67 83 91 96 83 86 92
131 92 14 0 255 9 42 46 255 255 255 255 255 255 255 255
255 37 0 255 1 10 178 255 255 255 255 255 255 255 255 37
0 255 0 1 4 13 14 8 20 9 20 9 9 2 1 0
255 1 3 14 255 255 255 255 255 255 255 255 69 2 1 255
1 40 238 255 255 255 255 255 255 255 246 9 0 0 255 3
17 255 255 255 255 255 255 255 255 255 8 0 255 1 34 126
166 109 94 81 94 99 100 98 30 1 255 0 0 44 187 197
187 125 120 122 179 179 160 2 0 0 255 0 1 17 25 40
42 43 46 53 46 2 1 255 0 1 0 0 17 58 58 58
40 8 2 1 0 0 255 0 1 1 4 24 25 33 33 34
19 13 2 0 0 255 0 1 2 26 76 86 93 84 84 44
1 0 0 255 0 0 2 81 110 116 116 116 155 165 147 49
1 0 255 0 0 0 1 3 3 2 1 1 1 1 0 0
255 0 0 0 20 124 255 255 255 255 255 255 171 16 0 255
0 0 0 14 46 72 57 57 75 75 60 4 1 1 255 0
0 1 10 42 80 67 67 67 44 1 0 0 0 0 0 0
0 0 0 1 0 0 8 56 205 205 205 180 67 36 3 0
1 255 1 0 1 1 2 2 2 2 2 0 0 0 0 0
255 0 0 0 0 3 5 10 5 1 0 0 0 0 255 0
0 0 13 56 56 56 54 34 30 1 0 0 0 255 0 0
0 0 1 12 12 6 3 1 1 0 0 0 255 1 2 21
195 195 210 210 210 184 130 1 0 0 0 255 0 0 1 4
8 20 10 9 2 1 1 0 0 255 0 0 0 0 9 25
25 3 1 0 0 0 0 255 0 1 1 1 1 3 8 8
1 0 0 0 0 0 255 0 0 0 0 16 24 22 22 10
2 0 0 0 0 255 0 0 1 32 114 110 110 92 92 6
1 1 0 255 0 0 0 0 0 1 1 1 0 0 0 0
0 0 255 0 0 10 77 83 83 85 98 117 131 89 1 0
255 6 20 46 67 255 255 255 255 255 255 255 74 1 0 255
0 2 37 208 255 255 255 255 255 255 91 1 1 255 0 1
1 12 12 3 20 24 25 9 3 1 0 0 255 0 1 2
14 255 255 255 255 255 255 69 3 1 0 255 0 2 114 255
255 255 255 255 255 255 19 0 0 0 255 2 5 17 255 255
255 255 255 255 255 8 0 0 255 0 1 72 171 157 109 96
99 100 100 82 1 1 255 0 0 0 101 196 196 187 158 181
160 160 11 1 0 0 255 0 0 0 20 24 25 27 43 16
10 1 1 255 0 0 0 0 0 17 30 19 0 0 0 0
0 0 255 0 0 1 1 4 22 25 30 33 19 2 0 0
0 255 0 0 0 0 26 48 84 48 44 1 0 0 0 255
0 0 1 3 81 85 100 100 147 147 49 1 0 0 255 0
0 1 0 0 1 0 1 0 0 0 0 0 255 0 0 0
1 20 124 255 255 255 255 171 8 0 0 255 0 0 0 0
14 46 46 50 60 60 4 0 0 0 255 0 0 0 1 10
53 53 44 27 1 0 0 0 0 0 0 0 0 0 1 1
1 0 0 8 56 78 78 60 36 1 1 0 1 255 1 1
0 0 1 2 2 1 0 0 0 0 0 0 255 0 0 0
0 1 3 1 1 0 0 0 0 0 255 0 0 1 1 13
28 33 33 30 1 0 0 0 0 255 0 0 0 0 1 1
1 0 1 0 0 0 0 0 255 0 0 1 21 96 210 210
210 125 0 0 0 0 0 255 0 0 0 1 1 1 0 0
0 0 0 0 0 255 0 0 0 0 0 1 1 0 0 0
0 0 0 255 0 0 1 0 0 0 0 0 0 0 0 0
0 0 255 0 0 0 0 0 14 14 2 1 0 0 0 0
0 255 0 0 1 1 1 58 58 26 0 0 1 1 0 255
0 0 0 0 0 0 0 0 0 0 0 0 0 0 255 0
0 0 10 77 81 85 85 98 89 1 0 0 255 0 9 20
49 56 255 255 255 255 124 74 5 1 0 255 0 1 2 37
255 255 255 255 255 91 1 1 0 255 0 1 1 1 12 12
24 25 28 10 1 0 0 0 255 0 0 0 1 14 91 255
255 54 12 4 2 0 0 255 0 1 2 114 255 255 255 192
155 19 0 0 0 0 255 1 2 3 9 204 255 255 255 237
2 0 0 0 255 0 1 1 72 93 98 96 99 96 82 1
0 0 255 1 0 0 0 101 152 181 158 158 76 11 1 1
0 0 255 0 0 0 1 4 9 9 4 2 1 1 1 255
1 0 0 0 0 0 0 0 0 0 0 0 0 0 255 0
1 1 1 1 1 1 1 1 0 0 0 0 0 255 0 0
0 0 0 1 1 1 0 0 0 0 0 255 1 0 0 0
3 6 54 78 78 19 1 1 0 0 255 0 0 0 0 0
0 0 1 0 0 0 0 1 255 0 0 0 1 1 4 27
157 157 27 1 0 0 0 255 0 0 0 0 1 4 5 5
1 1 0 0 0 0 255 0 0 0 0 0 1 1 1 1
0 0 0 0 0 0 0 0 0 0 1 1 0 0 0 0
0 5 5 1 0 0 1 0 0 255 0 0 0 0 1 1
1 0 0 0 0 0 0 0 255 0 0 0 0 0 1 0
0 0 0 0 0 0 255 0 0 0 0 0 0 0 0 0
0 0 0 0 0 255 0 0 0 0 0 0 0 0 0 0
0 0 0 0 255 0 0 0 0 1 1 5 5 0 0 0
0 0 0 255 0 0 0 0 0 0 0 0 0 0 0 0
0 255 0 0 0 0 0 0 0 0 0 0 0 0 0 255
0 0 0 0 0 0 0 0 0 0 0 0 0 0 255 0
0 0 0 0 0 0 0 0 0 0 0 0 0 255 0 0
0 0 0 0 0 0 0 0 0 0 0 255 0 0 0 0
0 0 0 0 0 0 0 0 0 0 255 0 0 0 0 2
2 35 35 8 0 0 0 0 255 0 1 4 2 35 51 57
58 64 64 5 1 0 0 255 0 0 0 1 5 8 20 20
1 1 0 0 0 255 0 0 0 1 1 2 4 10 6 1
0 0 0 0 255 0 0 0 0 1 1 2 1 2 1 2
0 0 0 255 0 1 1 1 3 22 22 13 1 0 0 0
0 0 255 0 0 2 3 4 9 9 8 1 0 0 0 0
255 0 0 0 1 2 93 93 21 6 0 0 0 0 255 0
0 0 0 0 0 4 4 3 0 0 0 0 0 0 255 0
0 0 0 1 1 1 1 1 1 0 0 255 0 0 0 0
0 0 0 0 0 0 0 0 0 0 255 0 0 0 0 0
0 0 0 0 0 0 0 0 0 255 0 0 0 0 0 0
0 0 0 0 0 0 0 255 0 0 0 0 0 0 0 0
0 0 0 0 0 0 255 0 0 0 0 0 0 0 0 0
0 0 0 1 255 0 0 0 1 1 1 1 1 1 1 1
0 0 0 255 0 0 0 0 0 1 1 0 0 0 0 0
0 0 255 0 0 0 0 0 0 0 1 0 0 0 0 0
0 0 0 0 0 0 0 0 0 0 0 0 0 0 0 0
0 0 0 0 0 255 0 0 0 0 0 0 0 0 0 0
0 0 0 0 255 0 0 0 0 0 0 0 0 0 0 0
0 0 255 0 1 0 0 0 0 0 0 0 0 0 0 0
0 255 0 0 0 0 0 0 0 0 0 0 0 0 0 0
255 0 0 0 0 0 1 1 1 0 0 0 0 0 0 255
0 0 0 0 0 0 0 0 0 0 0 0 0 255 0 0
0 0 0 0 0 0 0 0 0 0 0 255 0 0 0 0
0 0 0 0 0 0 0 0 0 0 255 0 0 0 0 0
0 0 0 0 0 0 0 0 0 255 0 0 0 0 0 0
0 0 0 0 0 0 0 255 0 0 0 0 0 0 0 0
0 0 0 0 0 0 255 0 0 0 0 0 0 3 3 0
0 0 0 0 255 0 0 0 0 1 5 5 1 1 1 1
0 0 0 255 0 0 0 0 1 1 1 0 0 0 0 0
0 255 0 0 0 0 0 0 0 0 0 0 0 0 0 0
255 0 0 0 0 0 0 0 0 0 0 0 0 0 0 255
0 0 0 0 0 0 0 0 0 0 0 0 0 0 255 0
0 0 1 1 1 1 1 0 0 0 0 0 255 0 0 0
0 0 0 0 0 0 0 0 0 0 255 0 0 0 0 0
0 0 0 0 0 0 0 0 0 0 255 0 0 0 0 0
0 0 0 0 1 0 0 255 0 0 0 0 0 0 0 0
0 1 0 0 0 1 255 0 0 0 0 0 0 0 0 0
0 0 0 0 0 255 0 0 0 0 0 0 0 0 0 0
0 0 0 255 0 0 0 0 0 0 0 0 0 0 0 0
0 0 255 0 0 0 0 0 0 0 0 0 0 0 0 1
255 0 0 0 0 0 1 0 0 0 0 0 0 0 0 255
0 0 0 0 0 0 0 0 0 0 0 0 0 0 255 0
0 0 0 0 0 0 0 0 0 0 0 0 0 0 0 0
255 255 255 255 255 255 255 255 255 255 255 255 255 255 255 255
255 255 255 255 255 255 255 255 255 255 255 255 255 255 255 255
255 255 255 255 255 255 255 255 255 255 255 255 255 255 255 255
255 255 255 255 255 255 255 255 255 255 255 255 255 255 255 255
255 255 255 255 255 255 255 255 255 255 255 255 255 255 255 255
255 255 255 255 255 255 255 255 255 255 255 255 255 255 255 255
255 255 255 255 255 255 255 255 255 255 255 255 255 255 255 255
255 255 255 255 255 255 255 255 255 255 255 255 255 255 255 255
255 255 255 255 255 255 255 255 255 255 255 255 255 255 255 255
255 255 255 255 255 255 255 255 255 255 255 255 255 255 255 255
255 255 255 255 255 255 255 255 255 255 255 255 255 255 255 255
255 255 255 255 255 255 255 255 255 255 255 255 255 255 255 255
255 255 255 255 255 255 255 255 255 255 255 255 255 255 255 255
255 255 255 255 255 255 255 255 255 255 255 255 255 255 255 255
255 255 255 255 255 255 255 255 255 255 255 255 255 255 255 255
255 255 255 255 255 255 255 255 255 255 255 255 255 255 255 255
255 255 255 255 255 255 255 255 255 255 255 255 255 255 255 255
255 255 255 255 255 255 255 255 255 255 255 255 255 255 255 255
255 255 255 255 255 255 255 255 255 255 255 255 255 255 255 255
255 255 255 255 255 255 255 255 255 255 255 255 255 255 255 255
255 255 255 255 255 255 255 255 255 255 255 255 255 255 255 255
255 255 255 255 255 255 255 255 255 255 255 255 255 255 255 255
255 255 255 255 255 255 255 255 255 255 255 255 255 255 255 255
255 255 255 255 255 255 255 255 255 255 255 255 255 255 255 255
255 255 255 255 255 255 255 255 255 255 255 255 255 255 255 255
255 255 255 255 255 255 255 255 255 255 255 255 255 255 255 255
255 255 255 255 255 255 255 255 255 255 255 255 255 255 255 255
255 255 255 255 255 255 255 255 255 255 255 255 0 0 0 0
0 0 0 0 0 0 0 0 0 0 0 0 0 255 0 0
0 0 0 0 0 0 0 0 0 0 0 0 255 0 0 0
0 0 0 0 0 0 0 0 0 0 255 0 0 0 0 0
1 0 0 0 0 0 0 0 0 255 0 0 0 0 0 0
0 0 0 0 0 0 0 0 255 0 0 0 0 0 0 0
0 0 0 0 0 0 0 255 0 0 0 0 0 0 0 0
0 0 0 0 0 255 0 0 0 0 0 0 0 0 0 0
0 0 0 255 0 0 0 0 0 0 0 0 0 0 0 0
0 0 255 0 0 0 0 0 0 0 0 0 0 0 0 0
0 255 0 0 0 0 0 0 0 0 0 0 0 0 0 255
0 0 0 0 0 0 0 0 0 0 0 0 0 0 255 0
0 0 0 0 0 3 3 0 0 0 0 0 255 0 0 0
0 0 0 0 0 0 0 0 0 0 0 255 0 0 0 0
0 0 0 0 0 0 0 0 0 255 0 0 0 0 0 0
0 0 0 0 0 0 0 0 255 0 0 0 0 0 0 0
0 0 0 0 0 0 0 255 0 0 0 0 0 0 0 0
0 0 0 0 0 0 255 0 0 0 0 0 0 0 0 0
0 0 0 0 255 0 0 0 0 0 0 0 0 0 0 0
0 0 255 0 0 0 0 0 0 0 0 0 0 0 0 0
0 0 255 0 0 0 0 0 0 0 0 0 1 0 0 255
0 0 0 0 0 0 0 0 0 0 0 0 0 0 255 0
0 0 0 0 0 0 0 0 0 0 0 0 0 255 0 0
0 0 0 1 0 0 0 0 0 0 0 255 0 0 0 0
0 1 1 0 0 0 0 0 0 0 255 0 0 0 0 0
0 0 0 0 0 0 0 1 255 0 0 0 0 0 0 0
0 0 0 0 0 0 0 255 0 0 0 0 0 0 0 0
0 0 0 1 0 0 255 0 0 0 0 0 0 0 0 0
0 0 0 0 0 0 0 0 0 0 0 0 0 0 0 0
0 0 0 0 0 0 0 0 0 255 0 0 1 1 1 0
0 0 0 0 0 0 0 0 255 0 0 0 0 0 0 1
1 0 0 0 0 0 255 0 0 0 0 0 1 0 0 0
0 0 0 0 0 255 0 0 0 0 0 0 0 0 0 0
0 0 0 0 255 0 1 1 1 0 0 0 0 0 0 0
0 0 0 255 0 0 0 0 0 0 0 0 0 0 0 0
0 255 0 0 0 0 0 0 0 0 0 0 0 0 0 255
0 0 0 0 0 0 0 1 1 0 0 0 0 0 255 0
0 0 0 0 0 0 0 0 0 0 0 0 0 255 0 0
0 0 0 0 0 0 0 0 0 0 0 255 0 0 0 0
0 0 0 0 0 0 0 0 0 0 255 0 0 0 0 0
1 4 8 5 0 0 0 0 255 0 0 0 0 0 0 0
0 0 0 0 0 0 0 255 0 0 0 0 1 1 0 0
0 0 0 0 0 255 0 0 0 0 0 0 0 0 0 0
0 0 0 0 255 0 0 0 0 1 1 1 1 0 0 0
0 0 0 255 0 0 0 0 0 0 0 0 0 0 0 0
0 0 255 0 0 0 0 0 0 0 0 0 0 0 0 0
255 0 0 0 0 0 0 0 0 0 0 0 0 0 255 0
0 0 0 0 0 0 0 0 0 0 0 0 0 0 255 0
0 0 0 0 0 0 0 0 0 0 0 255 0 0 0 0
0 0 0 0 0 0 0 0 0 0 255 0 0 0 0 0
0 1 1 1 1 1 0 0 0 255 0 0 0 0 0 0
0 0 0 0 0 0 0 255 0 1 1 1 8 11 21 29
29 16 0 0 0 0 255 0 0 0 0 0 0 1 1 1
0 0 0 0 255 0 0 0 0 0 0 0 0 0 0 0
0 0 0 255 0 0 0 0 0 0 0 1 0 0 0 1
0 0 255 0 0 0 0 0 0 0 0 0 1 1 0 0
0 0 0 0 0 0 0 0 0 0 0 1 9 9 9 4
0 0 0 0 0 255 0 0 1 1 2 9 11 13 13 0
0 0 0 0 255 1 1 0 0 5 6 10 9 9 0 0
0 0 255 0 0 0 0 0 0 1 0 0 0 0 0 0
0 255 0 0 0 0 0 2 2 5 5 1 0 0 0 0
255 0 1 2 2 2 2 2 2 1 0 1 0 0 0 255
0 0 0 0 5 5 1 1 0 0 0 0 0 255 0 0
0 0 0 1 24 24 16 1 0 0 0 255 0 0 0 0
1 3 4 4 2 1 1 0 0 0 255 0 0 0 0 1
1 18 18 9 6 1 0 0 0 255 0 0 0 0 0 0
0 1 1 0 0 0 0 255 0 0 0 0 0 0 0 2
2 0 0 0 0 0 255 0 0 0 2 9 107 248 248 91
30 1 1 0 255 0 0 0 0 0 0 5 13 13 0 0
0 0 0 255 0 1 1 1 2 1 3 16 16 0 0 0
0 255 0 0 0 0 0 0 3 11 12 11 0 0 0 0
255 0 0 0 1 4 21 19 13 11 0 0 0 0 0 255
0 0 0 0 4 4 16 16 0 0 0 0 0 0 255 0
0 0 0 1 0 1 0 0 0 0 0 0 255 0 0 0
0 0 0 0 0 0 0 0 0 0 255 0 0 0 0 0
0 0 1 1 1 1 1 0 0 0 255 0 0 0 0 2
3 3 3 1 1 0 0 255 0 0 0 0 0 0 0 0
0 0 0 0 0 0 255 0 0 0 0 1 67 145 112 101
12 1 1 0 0 255 0 0 0 0 0 1 0 0 0 0
0 0 0 255 0 2 8 11 11 53 115 134 134 77 34 1
1 1 255 0 0 0 0 0 1 11 9 6 1 0 0 0
255 0 0 0 0 0 0 0 0 0 0 0 0 0 0 255
0 0 0 0 0 0 1 1 1 1 1 1 0 0 255 0
0 0 0 0 0 0 1 1 1 1 0 0 0 0 0 0
0 0 0 0 0 1 3 11 9 9 27 27 27 2 0 0
0 255 0 0 1 2 10 35 34 32 27 27 1 1 1 0
255 0 1 1 5 166 255 255 255 255 19 5 0 0 255 0
0 0 0 0 1 1 1 1 0 0 0 0 0 255 0 0
0 1 16 17 17 10 10 6 1 0 0 0 255 1 3 3
11 85 93 114 114 108 24 1 1 0 0 255 0 0 0 5
17 18 24 24 4 2 1 0 0 255 0 0 0 0 8 18
25 30 33 20 1 0 0 255 0 0 0 1 35 62 62 62
53 53 4 0 0 0 255 0 0 1 1 100 141 182 221 164
112 2 0 0 0 255 0 0 0 0 113 202 202 125 9 6
0 0 0 255 0 0 0 1 5 24 32 26 26 9 0 0
0 0 255 0 0 0 13 144 255 255 255 255 255 30 1 0
255 0 0 0 0 24 43 78 59 66 48 2 1 0 0 255
0 1 1 2 3 5 16 18 16 6 0 0 0 255 0 0
0 0 2 35 35 38 26 21 20 0 0 0 255 0 0 0
4 21 26 25 24 13 13 2 1 0 0 255 0 0 0 6
46 49 75 104 89 17 0 0 0 0 255 0 0 0 1 5
14 18 14 3 0 0 0 0 255 0 0 0 0 1 1 1
1 0 0 0 0 0 255 0 0 0 0 0 0 5 5 6
2 1 1 0 0 0 255 0 0 0 51 174 174 180 200 200
6 1 0 255 0 0 0 0 1 1 6 6 5 4 0 0
0 0 255 0 0 1 3 92 150 150 145 166 112 62 1 0
0 255 0 0 0 1 1 2 2 1 0 0 0 0 0 255
0 11 22 22 128 255 255 255 255 255 194 34 1 1 255 0
0 0 0 6 11 14 11 14 9 1 0 0 255 0 0 0
0 0 3 33 34 33 14 0 0 0 0 255 0 0 0 0
2 36 28 36 28 12 1 1 0 0 255 0 0 0 0 20
32 36 36 18 1 1 0 0 0 0 0 0 0 0 0 0
0 3 18 18 11 11 22 27 27 19 2 0 0 255 0 0
2 10 34 36 34 27 27 29 17 1 1 0 255 0 2 4
166 255 255 255 255 255 255 19 5 1 255 1 0 0 0 1
2 2 2 3 1 1 0 0 0 255 0 0 2 16 25 27
27 20 29 22 20 1 0 0 255 2 4 11 89 128 123 121
126 114 61 24 1 0 0 255 0 0 9 13 18 26 27 35
14 11 1 0 0 255 0 0 0 18 18 25 25 30 33 33
20 1 0 255 0 0 1 35 76 69 69 72 91 91 64 4
1 0 255 0 0 1 96 162 162 182 221 182 164 112 2 1
0 255 0 0 0 113 202 213 214 249 162 9 0 0 0 255
0 0 0 5 28 33 45 51 69 32 9 0 0 0 255 1
1 13 206 255 255 255 255 255 255 255 30 1 255 0 0 0
24 44 48 78 68 78 59 44 2 1 0 255 0 1 1 9
13 13 14 16 9 9 4 1 1 255 0 0 0 2 35 44
44 45 45 38 32 20 0 0 255 0 0 2 13 25 26 26
25 22 18 18 4 1 0 255 0 0 0 49 65 88 99 139
99 89 17 0 0 0 255 0 0 1 9 14 14 19 18 17
16 0 0 0 255 0 0 0 0 1 1 1 1 1 1 0
0 0 255 0 0 0 1 2 3 5 5 11 14 3 1 0
0 0 255 0 1 51 174 190 180 200 209 225 156 6 1 255
0 0 0 1 1 20 20 14 6 5 4 1 0 0 255 0
0 3 92 158 150 133 117 166 125 125 62 0 0 255 0 0
0 1 2 5 5 5 1 1 0 0 0 255 2 19 26 128
255 255 255 255 255 255 255 194 5 0 255 0 0 0 6 25
24 10 10 26 19 10 1 0 255 0 0 0 0 3 26 33
36 36 41 14 1 0 0 255 1 0 0 2 37 40 40 41
48 48 27 1 0 0 255 0 0 0 20 32 46 46 38 36
20 1 0 0 0 0 0 0 0 1 0 0 0 3 18 18
11 6 18 20 21 19 13 1 0 255 0 0 2 18 34 37
40 36 29 33 29 8 1 1 255 0 2 114 255 255 255 255
255 255 255 186 9 2 255 1 1 1 1 5 6 8 9 9
3 1 0 0 0 255 0 0 20 28 28 27 14 12 12 20
22 20 0 0 255 0 5 89 128 128 123 123 126 114 108 61
13 1 0 255 0 0 13 17 18 24 25 16 14 11 2 0
0 255 0 0 9 14 14 21 21 21 26 26 25 2 1 255
0 0 6 67 76 62 62 62 91 91 74 64 4 0 255 0
1 53 137 180 168 168 182 182 202 164 53 1 0 255 0 0
14 196 250 255 255 255 255 162 2 0 0 255 0 0 0 19
41 52 53 53 69 48 32 9 0 0 255 1 6 206 255 255
255 255 255 255 255 255 185 2 255 0 0 0 25 53 48 53
48 66 59 54 9 1 0 255 0 0 1 4 11 11 11 8
6 6 4 1 1 255 0 0 0 14 51 74 74 89 38 38
38 32 0 0 255 0 0 2 13 25 25 24 18 19 19 22
19 2 1 255 0 0 41 62 62 62 86 99 86 74 36 10
0 0 255 0 0 4 14 21 32 27 24 18 18 8 0 0
255 0 0 0 1 1 1 1 1 1 2 1 0 0 255 0
0 0 2 8 3 3 3 11 5 5 2 0 0 0 255 0
6 190 255 232 228 227 225 225 194 65 1 255 0 0 0 1
20 22 22 16 14 19 19 1 0 0 255 0 0 20 117 150
117 98 91 133 125 126 86 0 0 255 0 0 0 1 3 5
6 8 4 1 0 0 0 255 13 26 45 255 255 255 255 255
255 255 255 255 45 1 255 0 0 0 24 25 10 9 10 26
28 16 8 0 255 0 0 0 0 26 42 38 42 53 76 30
2 0 0 255 0 0 0 17 38 48 41 48 48 48 40 27
0 0 255 0 0 0 21 32 46 45 43 38 34 6 0 0
0 0 0 0 0 1 0 0 0 6 17 16 16 13 19 19
19 19 13 6 0 255 0 0 6 18 34 35 37 35 37 33
27 9 2 1 255 1 3 197 255 255 255 237 255 255 249 186
57 1 255 1 0 1 1 3 5 4 4 5 5 1 0 0
0 255 0 0 25 28 27 14 13 13 12 14 19 19 0 0
255 0 4 89 154 117 118 123 126 128 128 62 42 1 1 255
0 3 11 11 11 6 13 13 13 14 11 0 0 255 0 0
9 14 17 26 26 21 26 26 18 6 0 255 0 0 22 41
68 57 65 65 78 80 74 65 4 0 255 0 1 57 234 255
180 168 172 182 202 200 53 1 0 255 0 1 26 196 255 255
255 255 255 176 6 2 0 255 0 0 0 19 40 52 68 89
89 59 35 9 0 0 255 1 1 220 255 255 255 255 255 255
255 255 255 3 255 0 0 0 28 53 53 53 58 68 66 54
19 6 0 255 0 0 4 9 9 9 9 9 10 10 10 4
1 255 0 0 1 14 74 78 74 89 44 42 44 42 1 0
255 0 0 11 34 34 16 16 16 18 18 19 19 11 1 255
0 0 45 65 70 70 76 78 76 70 60 12 0 0 255 0
0 9 9 18 29 29 16 18 20 18 0 0 255 0 0 0
1 2 1 1 1 1 2 2 0 0 255 0 0 0 2 8
8 3 1 3 5 14 3 1 0 0 255 1 18 242 242 181
171 160 160 160 156 92 1 255 0 0 0 1 19 20 19 18
18 19 16 1 0 0 255 0 0 24 117 128 104 104 104 132
118 126 105 1 0 255 0 0 1 1 3 5 5 4 3 1
1 0 0 255 18 43 61 255 255 255 255 255 255 255 255 255
67 2 255 0 0 0 13 16 16 9 22 26 28 16 8 0
255 0 0 0 0 29 42 38 42 53 48 30 2 0 0 255
0 1 1 18 38 41 40 48 48 49 43 27 0 0 255 0
0 16 30 52 52 50 43 41 27 20 1 0 0 0 0 0
0 0 0 0 1 14 17 16 16 16 16 18 18 13 12 4
0 255 0 0 6 26 34 35 37 37 37 35 27 24 1 1
255 0 2 197 255 255 237 232 229 229 240 186 60 1 255 0
0 1 1 3 3 3 3 5 5 5 0 0 0 255 0 0
12 27 27 19 16 14 12 17 19 18 1 0 255 0 5 133
133 117 118 141 123 141 141 140 42 1 1 255 0 0 11 11
3 3 9 9 13 13 11 1 0 255 0 0 2 11 26 26
26 18 26 26 18 6 0 255 0 0 22 41 68 57 75 78
80 108 131 74 1 0 255 0 1 57 184 234 193 193 172 200
200 178 45 1 0 255 0 0 26 186 255 255 255 255 255 176
6 1 0 255 0 0 0 28 40 53 59 89 58 48 35 9
1 0 255 1 1 220 255 255 255 255 255 255 255 255 255 3
255 0 0 1 28 67 69 78 90 90 81 66 50 9 0 255
0 0 1 4 9 9 11 9 10 10 10 2 1 255 0 0
1 6 51 74 49 62 49 76 62 42 1 0 255 0 0 6
12 13 10 11 11 11 14 18 18 11 1 255 0 1 60 65
70 70 78 76 74 70 54 12 0 0 255 0 0 5 16 29
32 29 10 8 9 8 0 0 255 0 0 0 2 3 2 1
1 1 2 1 0 0 255 0 0 0 0 12 12 12 3 8
8 8 3 1 0 0 255 1 6 174 209 181 171 157 157 160
134 96 1 255 0 0 0 1 10 19 19 22 22 29 19 0
0 0 255 0 0 20 104 128 104 104 91 110 118 132 114 12
0 255 0 0 1 1 2 2 2 8 9 1 1 0 0 255
13 43 61 255 255 255 255 255 255 255 255 255 67 2 255 0
0 0 12 13 19 19 24 26 28 28 6 0 255 0 0 0
0 26 41 41 46 53 46 36 1 0 0 255 0 1 1 19
34 41 50 54 54 43 36 12 1 0 255 0 0 16 30 40
41 43 38 37 27 6 1 0 0 0 0 1 0 0 0 0
1 17 19 20 16 16 14 14 14 13 6 3 0 255 0 1
6 29 35 30 29 35 37 38 28 24 1 0 255 1 2 148
214 255 237 252 255 255 249 205 60 1 255 0 0 0 1 2
3 2 1 9 9 5 0 0 0 255 0 0 0 12 19 14
19 17 24 24 19 13 1 0 255 0 5 58 114 114 114 146
118 144 140 107 4 1 1 255 0 0 8 8 3 3 9 9
9 8 2 1 0 255 0 0 1 17 28 26 26 26 41 41
27 4 0 255 0 0 2 38 68 68 75 80 88 108 114 52
0 0 255 0 0 14 113 193 193 227 192 178 172 164 11 0
0 255 0 0 1 124 226 255 255 255 255 123 5 0 0 255
0 0 1 17 32 59 66 76 76 49 25 1 1 1 255 1
5 202 255 255 255 255 255 255 255 255 126 2 255 0 0 1
10 37 78 78 107 90 67 52 35 9 0 255 0 0 0 5
9 9 9 9 10 10 10 0 0 255 0 0 1 3 34 41
41 59 59 76 62 3 0 0 255 0 0 2 10 10 10 5
4 4 6 11 11 1 0 255 0 1 60 65 70 70 76 76
66 66 54 2 0 0 255 0 0 5 9 21 20 20 10 6
5 0 0 0 255 0 0 0 1 2 1 1 1 3 2 0
0 0 255 0 0 0 0 8 8 13 8 10 10 4 1 0
0 0 255 1 4 157 174 174 155 160 160 160 121 96 0 255
0 0 0 0 3 17 29 36 29 16 9 0 0 0 255 0
0 6 54 128 128 112 108 128 132 132 114 12 0 255 0 0
1 1 1 1 1 1 1 1 1 0 0 255 12 28 54 255
255 255 255 255 255 255 255 255 13 2 255 0 0 1 12 13
29 22 26 26 26 10 1 0 255 0 0 0 1 21 26 41
41 41 36 3 1 0 0 255 0 0 1 19 34 41 41 37
37 37 26 4 1 0 255 0 0 0 25 40 38 38 38 37
27 3 1 0 0 0 0 0 0 0 0 0 1 1 17 19
17 16 12 13 13 13 4 1 1 255 0 1 1 14 43 50
49 38 27 28 28 21 1 0 255 0 1 86 205 255 255 255
255 255 255 205 1 1 255 0 0 0 0 1 1 2 4 9
8 1 0 0 0 255 0 0 0 12 26 24 25 24 25 24
24 5 1 0 255 0 3 54 133 148 146 146 139 139 107 34
1 0 0 255 0 0 5 10 9 10 9 9 9 5 2 0
0 255 0 0 0 20 28 26 26 26 26 32 27 3 0 255
0 0 0 48 72 72 72 68 93 93 93 52 0 0 255 0
0 0 96 140 192 198 192 164 158 74 1 1 0 255 0 0
0 77 194 226 255 246 132 2 0 0 0 255 0 0 0 3
32 59 59 49 34 25 9 1 1 0 255 1 1 10 244 255
255 255 255 255 255 255 92 1 255 0 0 0 4 27 77 77
85 78 67 35 9 0 0 255 0 0 0 1 1 24 9 20
10 1 1 0 0 255 0 0 0 1 26 62 62 62 59 64
56 0 0 0 255 0 0 0 6 10 10 10 10 9 9 6
1 0 0 255 0 0 6 45 60 60 80 53 53 53 17 0
0 0 255 0 0 0 8 21 20 19 8 5 1 0 0 0
255 0 0 0 1 2 2 2 2 3 1 1 0 0 255 0
0 0 0 2 5 8 8 8 4 1 0 0 0 0 255 0
0 42 157 182 182 173 173 126 109 2 1 255 0 0 0 0
1 6 29 29 18 9 0 0 0 0 255 0 0 3 9 78
130 125 128 128 128 118 38 0 0 255 0 0 0 1 1 1
1 1 1 1 0 0 0 255 3 12 27 74 255 255 255 255
255 255 255 60 5 1 255 0 0 0 1 8 29 36 44 26
16 2 1 0 255 0 0 0 0 1 10 20 20 20 10 1
1 0 0 255 0 0 1 1 19 36 44 37 37 26 4 1
0 0 255 0 0 0 3 19 38 37 37 24 5 1 0 0
0 0 0 0 0 0 0 1 1 1 9 17 13 12 11 14
13 6 0 0 0 255 0 1 1 1 30 50 51 44 38 28
18 1 0 0 255 1 1 4 86 205 252 255 255 255 206 4
1 0 255 0 0 0 0 1 1 1 4 8 1 0 0 0
0 255 0 0 0 1 24 24 25 24 26 24 9 0 0 0
255 1 2 3 54 121 121 139 139 139 42 14 0 0 0 255
0 0 0 3 5 9 9 9 8 2 1 0 0 255 0 0
0 0 20 25 26 37 26 21 4 0 0 255 0 0 0 1
48 64 68 66 66 65 52 1 0 0 255 0 0 0 0 96
140 195 164 140 74 0 0 0 0 255 0 0 0 0 77 194
194 132 2 0 0 0 0 255 0 0 0 1 3 44 44 34
17 9 1 0 0 0 255 0 0 0 10 244 248 255 255 255
255 92 1 1 255 0 0 0 0 4 22 27 69 52 26 1
1 0 0 255 0 0 0 0 0 0 0 6 6 1 0 0
0 255 0 0 0 0 1 26 59 58 56 30 0 0 0 0
255 0 0 0 0 5 12 10 9 8 3 2 1 0 0 255
0 0 0 6 42 44 51 51 51 17 0 0 0 0 255 0
0 0 1 8 5 8 5 0 0 0 0 0 255 0 0 0
0 1 1 1 1 1 0 0 0 0 255 0 0 1 1 1
3 3 3 1 1 0 0 0 0 0 255 0 0 0 42 116
145 173 173 41 1 1 0 255 0 0 0 0 0 0 6 6
5 0 0 0 0 0 255 0 0 0 0 9 78 112 128 125
118 38 0 0 0 255 0 0 0 0 0 1 1 1 1 1
0 0 0 255 0 6 10 27 74 255 255 255 255 255 60 5
2 0 255 0 0 0 0 1 6 8 36 16 2 1 0 0
255 0 0 0 0 0 1 1 1 1 1 0 0 0 0 255
0 1 1 1 1 19 20 21 20 1 1 1 0 0 255 0
0 0 0 3 19 22 22 5 0 0 0 0 0 0 0 0
0 0 0 0 0 0 0 3 8 8 8 11 11 0 0 0
1 255 0 0 0 1 1 8 44 44 18 8 1 1 1 1
255 1 1 1 11 34 104 202 202 75 4 1 0 0 255 0
0 0 1 1 0 0 0 1 0 0 0 0 0 255 0 0
0 0 1 12 24 12 11 5 1 0 0 0 255 1 1 1
1 17 32 121 78 42 14 1 0 0 0 255 0 0 0 0
1 2 2 2 1 1 0 0 0 255 0 0 0 0 0 0
25 9 0 0 0 0 0 255 0 1 0 1 1 45 60 60
46 1 1 0 0 0 255 0 0 0 0 2 5 5 11 2
1 0 0 0 0 255 0 0 0 0 1 1 1 1 0 0
0 0 0 255 0 0 0 0 0 0 0 0 0 0 0 0
0 0 255 0 0 0 0 6 168 194 194 169 16 1 0 0
255 0 0 0 0 0 0 0 0 0 1 1 0 0 0 255
0 0 0 0 0 0 0 1 1 0 0 0 0 255 0 0
0 0 0 1 1 0 0 0 0 0 0 0 255 0 0 0
0 0 10 10 8 3 2 0 0 0 0 255 0 0 0 1
5 5 5 5 0 0 0 0 0 0 255 0 0 0 0 1
1 1 0 0 0 0 0 0 255 0 0 0 0 0 0 0
1 1 0 0 0 0 255 0 1 1 0 0 0 0 0 0
0 0 0 0 0 0 255 0 0 0 0 1 1 1 1 1
0 0 0 255 0 0 0 0 0 0 0 0 0 0 0 0
0 0 255 0 0 0 0 0 5 5 0 0 0 0 0 0
0 255 0 0 0 0 0 0 0 0 0 0 0 0 0 255
0 0 3 10 40 40 40 56 38 27 4 2 0 0 255 0
0 0 0 0 0 0 0 0 2 1 0 0 255 0 0 0
0 0 0 0 0 0 0 0 0 0 0 255 0 1 1 1
0 1 1 1 0 0 0 0 0 0 255 0 0 0 0 0
1 1 1 1 0 0 0 0 0 0 0 0 0 0 0 1
0 0 0 0 0 1 1 1 0 0 0 0 0 255 0 0
0 0 0 0 0 0 0 0 0 1 1 1 255 0 0 1
1 1 0 1 1 1 1 0 0 0 255 0 0 0 1 1
0 0 0 0 0 0 0 0 0 255 0 0 0 0 1 0
1 0 1 0 0 0 0 0 255 1 1 0 0 0 1 1
1 1 0 0 0 0 0 255 0 0 0 0 0 1 1 0
0 0 0 0 0 255 0 0 0 0 0 0 0 0 0 0
0 0 0 255 0 1 1 1 0 0 0 0 0 0 0 0
0 0 255 0 0 0 0 0 0 1 1 1 0 0 0 0
0 255 0 0 0 0 0 0 0 0 0 0 0 0 0 255
0 0 0 0 0 0 0 0 0 0 0 0 1 0 255 0
0 0 0 0 0 2 1 1 0 0 0 0 255 0 0 0
0 0 0 0 0 0 0 0 0 0 0 255 0 0 0 0
0 0 0 0 0 0 0 0 0 255 0 0 0 0 0 0
0 0 0 0 0 0 0 0 255 0 0 0 0 0 0 0
0 0 0 0 0 0 0 255 0 0 0 0 0 1 0 0
0 0 0 0 0 0 255 0 0 0 0 0 0 0 0 0
0 0 0 0 255 0 0 0 0 0 0 0 1 0 0 0
0 0 255 0 1 1 0 0 0 0 0 0 0 0 0 0
0 0 255 0 0 0 0 0 0 0 0 0 0 0 0 255
0 0 0 0 0 0 0 0 0 0 0 0 0 0 255 0
0 0 0 0 0 0 0 0 0 0 0 0 0 255 0 0
0 0 0 0 0 0 0 1 0 0 0 255 0 0 0 0
8 21 37 27 14 0 0 0 0 0 255 0 0 0 0 0
0 0 0 0 0 0 0 0 255 0 0 0 0 0 0 0
0 0 0 0 0 0 0 255 0 0 1 0 0 0 0 0
0 0 0 0 0 0 255 0 0 0 0 0 0 0 0 0
0 0 0 0 0 0 0 0 0 0 0 1 0 0 0 0
0 0 0 0 0 0 0 0 0 255 0 0 0 0 0 0
0 0 0 0 0 1 1 1 255 0 0 0 0 0 0 0
0 0 0 0 0 0 255 0 0 0 0 0 0 0 0 1
0 0 0 0 0 255 0 0 0 0 0 0 0 0 0 0
0 0 0 0 255 0 0 0 0 0 1 1 0 0 0 0
0 0 0 255 0 0 0 0 0 0 0 0 0 0 0 0
0 255 1 0 0 0 0 0 0 0 0 0 0 0 0 255
0 0 0 1 0 0 0 0 0 0 0 0 0 0 255 0
0 0 0 0 0 0 0 1 0 0 0 0 0 255 0 0
0 0 0 0 1 0 0 0 0 0 0 255 0 0 0 0
0 1 1 0 0 0 0 1 1 0 255 0 0 0 0 0
0 0 1 0 0 0 0 0 255 0 0 0 0 0 0 0
0 0 0 0 0 0 0 255 0 0 0 0 0 0 0 0
0 0 0 0 0 255 255 255 255 255 255 255 255 255 255 255
255 255 255 255 255 255 255 255 255 255 255 255 255 255 255 255
255 255 255 255 255 255 255 255 255 255 255 255 255 255 255 255
255 255 255 255 255 255 255 255 255 255 255 255 255 255 255 255
255 255 255 255 255 255 255 255 255 255 255 255 255 255 255 255
255 255 255 255 255 255 255 255 255 255 255 255 255 255 255 255
255 255 255 255 255 255 255 255 255 255 255 255 255 255 255 255
255 255 255 255 255 255 255 255 255 255 255 255 255 255 255 255
255 255 255 255 255 255 255 255 255 255 255 255 255 255 255 255
255 255 255 255 255 255 255 255 255 255 255 255 255 255 255 255
255 255 255 255 255 255 255 255 255 255 255 255 255 255 255 255
255 255 255 255 255 255 255 255 255 255 255 255 255 255 255 255
255 255 255 255 255 255 255 255 255 255 255 255 255 255 255 255
255 255 255 255 255 255 255 255 255 255 255 255 255 255 255 255
255 255 255 255 255 255 255 255 255 255 255 255 255 255 255 255
255 255 255 255 255 255 255 255 255 255 255 255 255 255 255 255
255 255 255 255 255 255 255 255 255 255 255 255 255 255 255 255
255 255 255 255 255 255 255 255 255 255 255 255 255 255 255 255
255 255 255 255 255 255 255 255 255 255 255 255 255 255 255 255
255 255 255 255 255 255 255 255 255 255 255 255 255 255 255 255
255 255 255 255 255 255 255 255 255 255 255 255 255 255 255 255
255 255 255 255 255 255 255 255 255 255 255 255 255 255 255 255
255 255 255 255 255 255 255 255 255 255 255 255 255 255 255 255
255 255 255 255 255 255 255 255 255 255 255 255 255 255 255 255
255 255 255 255 255 255 255 255 255 255 255 255 255 255 255 255
255 255 255 255 255 255 255 255 255 255 255 255 255 255 255 255
255 255 255 255 255 255 255 255 255 255 255 255 255 255 255 255
255 255 255 255 255 255 255 255 255 255 255 255 255 255 255 255
255 255 0 0 0 0 0 0 0 0 0 0 0 0 0 0
255 0 0 0 0 0 0 0 0 0 0 0 0 0 0 255
0 0 0 0 0 0 0 0 0 0 0 0 0 0 255 0
0 0 0 0 0 0 0 0 0 0 0 1 255 0 0 0
0 0 0 0 0 0 0 0 0 0 255 0 0 0 0 0
0 0 0 0 0 0 0 0 0 0 255 0 0 1 1 0
0 0 0 0 0 0 0 255 0 0 0 0 0 0 0 0
0 0 0 0 0 0 255 0 0 0 0 0 0 0 0 0
0 1 1 0 0 255 0 0 0 0 0 0 1 1 0 0
0 0 0 255 0 0 0 0 0 0 0 0 0 0 0 0
0 0 255 1 0 0 0 0 0 0 0 0 0 1 1 0
255 0 0 0 0 0 0 0 0 0 0 0 0 0 0 255
0 0 0 0 0 0 0 0 0 0 0 0 0 0 255 0
0 0 0 0 0 0 0 0 0 0 0 0 0 0 0 1
0 0 0 1 0 0 0 1 1 0 0 0 0 0 0 1
1 255 0 0 0 0 0 0 0 0 0 1 0 0 0 0
255 0 0 0 0 0 0 0 0 0 0 0 0 0 255 0
0 0 0 0 0 0 0 1 0 0 0 0 0 255 0 0
0 0 0 0 0 0 0 0 0 0 0 0 255 0 0 0
0 0 0 0 0 0 0 0 0 0 0 255 0 0 0 0
0 0 0 0 0 0 0 0 0 255 0 0 0 0 0 0
0 1 1 0 0 0 0 255 0 0 0 0 1 1 0 0
0 0 0 0 0 0 255 0 0 0 0 0 0 0 0 0
1 0 0 0 0 255 0 0 0 0 0 0 0 0 0 0
0 0 0 255 0 0 0 0 0 0 0 0 0 0 0 0
0 0 255 0 0 0 0 0 0 0 0 0 0 0 0 0
255 0 0 0 0 0 0 0 0 0 0 0 0 0 0 255
0 0 0 0 0 0 0 0 0 0 0 0 0 255 0 0
0 0 0 0 0 0 0 0 0 0 0 0 255 0 0 0
0 0 0 0 0 0 0 0 0 0 1 255 1 0 0 0
0 0 0 0 0 0 0 0 0 0 255 0 0 0 0 0
0 0 0 0 0 0 0 1 255 0 0 0 0 0 0 0
0 0 0 0 0 0 255 0 0 0 0 0 0 0 0 0
0 0 0 0 0 0 255 0 1 1 1 0 0 0 0 0
0 0 0 255 0 0 0 0 0 0 0 0 0 1 1 0
0 0 255 0 0 0 0 0 0 0 0 0 0 0 0 0
0 255 0 0 0 0 0 1 1 1 0 0 0 0 0 255
0 0 0 0 0 0 0 0 0 0 0 0 0 0 255 0
0 0 0 0 0 0 0 0 0 1 1 0 255 0 0 0
0 0 0 0 0 0 0 0 0 0 0 255 0 0 0 0
0 0 0 0 0 0 0 0 0 0 255 0 0 0 0 0
0 0 0 0 0 0 0 1 1 1 0 1 0 0 0 0
0 0 0 0 0 0 0 0 0 0 1 1 1 255 0 0
0 0 0 0 0 0 0 1 0 0 0 0 255 0 0 0
0 0 1 1 1 1 0 0 0 0 255 0 0 0 0 0
0 0 0 0 0 0 0 0 0 255 0 0 0 0 0 0
0 0 0 0 1 0 0 0 255 0 0 0 0 0 0 0
0 1 0 0 0 0 0 255 0 0 0 0 0 0 0 0
0 0 0 0 0 255 0 0 0 0 0 1 1 6 1 0
0 0 0 255 0 0 0 0 1 4 4 4 0 0 0 0
0 0 255 0 0 0 0 0 1 2 3 3 1 0 0 0
0 255 0 0 0 0 0 0 1 1 1 0 0 0 0 255
0 0 0 0 0 0 0 1 1 0 0 0 0 0 255 0
0 0 0 0 0 1 0 0 0 0 0 0 255 0 0 0
0 0 0 0 0 0 0 0 0 0 0 255 0 0 0 0
0 0 0 0 1 0 0 0 0 255 0 0 0 0 0 0
0 0 0 0 0 0 0 0 255 0 0 0 0 0 0 0
0 0 0 0 0 0 1 255 0 0 0 0 0 1 1 1
0 0 0 0 0 0 255 0 0 0 0 0 0 0 0 0
0 0 0 1 255 0 0 0 0 0 1 2 1 0 0 0
0 0 255 0 0 0 0 0 0 0 0 0 0 0 0 0
0 0 255 0 0 0 1 0 1 1 1 0 0 0 0 255
0 0 0 0 0 0 0 0 0 3 1 0 0 0 255 0
0 0 0 0 0 0 1 1 0 0 0 0 0 255 0 0
0 0 0 1 1 1 0 0 0 0 0 255 0 0 0 0
0 0 0 0 0 0 0 0 0 0 255 0 0 0 0 0
0 0 0 0 0 0 0 0 255 0 0 0 0 0 1 1
1 3 0 0 0 0 0 255 0 0 0 0 0 0 0 0
0 0 0 0 0 0 255 0 0 0 0 0 0 0 0 0
0 0 0 1 1 0 0 0 0 0 0 0 0 0 0 0
0 0 0 0 1 0 0 0 0 255 0 0 0 0 0 0
0 0 1 1 1 0 0 0 255 0 0 0 0 2 17 56
24 13 2 0 0 0 255 0 0 0 0 0 2 4 1 0
0 0 0 0 0 255 0 0 0 0 0 1 1 1 1 1
1 0 0 0 255 0 0 0 0 0 0 0 3 3 1 0
0 0 0 255 0 0 0 0 0 0 0 4 1 0 0 0
0 255 0 0 0 0 18 34 83 83 49 6 0 0 0 255
0 0 0 3 46 205 225 235 235 137 41 1 0 0 255 0
0 0 0 18 41 59 66 65 65 1 0 0 0 255 0 0
0 0 2 30 30 21 3 1 0 0 0 255 0 0 0 0
0 1 11 28 28 1 0 0 0 0 255 0 0 0 0 1
22 33 33 0 0 0 0 0 255 0 0 0 0 0 2 13
13 9 6 0 0 0 0 255 0 0 0 0 11 38 99 62
61 4 1 0 0 255 0 0 0 0 0 11 13 14 17 18
5 0 0 0 255 0 0 0 0 0 0 0 0 0 0 0
0 0 0 255 0 0 0 1 14 50 50 50 28 1 1 0
0 0 255 0 0 0 1 6 29 29 16 12 0 0 1 1
255 0 0 0 1 1 4 8 8 1 0 0 0 0 255 0
0 0 0 0 0 10 13 13 0 0 0 0 0 0 255 0
0 0 1 14 27 27 12 1 0 0 0 255 0 0 0 0
0 19 75 75 78 82 9 0 0 0 255 0 0 0 0 0
1 6 10 6 2 1 0 0 0 255 0 0 0 1 1 3
2 1 1 0 0 0 0 255 0 0 0 0 0 0 1 3
1 0 0 0 0 0 255 0 0 0 0 0 0 2 0 0
0 0 0 0 255 0 0 0 0 1 1 6 6 6 3 1
0 0 0 255 0 0 0 0 0 1 0 1 0 0 0 0
0 0 255 0 0 0 0 1 4 4 2 2 1 0 0 0
0 0 0 0 0 0 0 0 0 0 0 0 0 2 3 3
1 0 0 0 0 255 0 0 0 0 1 4 20 22 25 9
2 1 0 0 255 0 0 0 17 48 67 67 50 24 22 2
0 0 255 0 0 0 0 2 38 89 89 53 6 0 0 0
0 255 0 0 0 1 2 13 21 16 11 11 1 0 0 0
255 0 0 0 1 8 11 25 27 9 1 0 0 0 0 255
0 0 0 0 2 10 11 11 8 1 0 0 0 255 0 0
0 1 131 122 142 142 142 49 1 0 0 255 0 0 2 46
255 240 240 235 241 241 255 41 0 0 255 0 0 0 27 54
77 77 84 66 65 59 1 1 0 255 0 0 0 4 58 72
72 62 48 48 0 0 0 255 0 0 0 0 8 26 29 38
34 30 1 0 0 0 255 0 0 0 1 56 75 96 86 86
72 0 0 0 255 0 0 0 0 2 13 17 19 17 11 10
0 0 0 255 0 0 0 11 44 69 121 121 106 62 20 1
0 255 0 0 0 0 11 24 20 20 22 22 18 10 0 0
255 0 0 0 0 0 1 2 2 1 0 1 0 0 0 255
0 0 1 14 60 60 57 52 52 35 2 1 1 0 255 0
0 0 9 75 49 49 49 44 30 2 1 1 255 0 1 1
1 4 22 28 25 22 20 1 0 0 255 0 0 0 0 4
18 33 16 33 33 40 2 0 0 0 255 0 0 0 14 40
48 33 28 14 1 0 0 255 0 0 0 0 19 45 75 76
78 84 82 10 0 0 255 0 0 0 0 1 10 14 17 11
11 9 2 0 0 255 0 0 0 1 10 90 100 85 68 34
0 0 0 255 0 0 0 0 0 35 255 255 255 110 1 0
0 0 255 0 0 0 0 2 10 11 12 12 1 0 0 0
255 0 0 0 0 14 50 91 109 89 28 3 1 1 0 255
0 0 0 0 1 6 6 5 1 0 0 0 0 0 255 0
0 0 0 17 67 83 67 45 10 2 0 0 0 0 0 0
0 0 0 0 0 0 0 0 4 10 10 17 17 3 0 0
0 255 0 0 0 1 4 17 21 22 25 16 9 1 0 0
255 0 0 11 27 46 48 48 35 35 27 13 1 0 255 0
0 1 1 42 69 93 108 108 81 10 0 0 0 255 0 0
0 2 12 14 24 19 19 16 11 0 0 0 255 0 0 0
8 22 45 33 43 33 9 0 0 0 0 255 0 0 1 8
13 11 17 17 27 4 0 0 0 255 0 0 1 99 131 122
142 142 142 105 42 1 0 255 0 1 6 255 255 255 245 225
235 255 255 255 37 0 255 0 0 27 57 77 65 77 66 65
65 65 45 1 0 255 0 1 12 66 70 89 74 74 62 62
43 0 0 255 0 0 0 8 29 46 40 40 40 43 30 1
0 0 255 0 0 1 86 109 89 109 86 86 80 54 0 0
255 0 0 0 1 12 14 14 17 19 17 12 10 0 0 255
0 0 1 44 69 74 121 121 136 106 106 20 0 255 0 0
0 8 20 24 24 24 24 22 18 16 10 0 255 0 0 0
0 0 59 61 61 66 11 1 1 0 0 255 0 1 3 66
66 60 57 41 56 56 35 1 1 1 255 0 0 9 57 81
75 75 52 65 52 28 1 1 255 0 0 0 3 22 24 30
28 26 25 19 1 0 255 0 0 0 4 33 51 51 38 52
42 43 40 2 0 0 255 0 0 12 40 50 48 48 48 43
26 2 0 255 0 0 0 2 45 67 75 76 76 84 96 45
9 0 255 1 0 0 0 3 10 17 22 22 24 14 9 1
0 255 0 0 0 10 75 120 120 120 110 68 24 1 0 255
0 0 0 1 129 211 255 255 255 255 110 0 0 0 255 0
0 0 0 3 10 12 12 13 8 1 0 0 255 0 0 1
13 50 91 91 109 109 109 28 2 1 0 255 0 0 0 1
1 9 6 6 19 1 1 0 0 0 255 0 0 0 1 60
69 85 85 80 45 10 1 0 0 0 0 0 0 0 0 0
0 0 0 3 10 14 14 14 17 13 0 0 0 255 0 0
0 2 17 17 20 9 14 14 10 1 0 0 255 0 1 27
48 48 46 20 29 29 29 24 11 0 255 0 0 1 42 69
69 89 93 106 81 51 10 0 0 255 0 0 0 11 12 13
14 17 20 19 12 3 0 0 255 0 0 1 66 74 74 57
49 49 46 2 0 0 0 255 1 1 2 10 14 13 17 17
34 32 2 1 0 255 0 1 29 67 97 67 67 67 93 105
76 36 0 255 0 1 132 255 255 255 255 255 255 255 255 251
201 0 255 0 0 57 98 91 65 65 65 65 60 65 49 22
0 255 0 3 58 68 70 81 86 86 64 64 57 1 0 255
0 0 1 11 40 46 46 46 40 40 30 16 1 0 255 0
0 41 86 110 69 116 116 80 80 75 9 0 255 0 0 0
3 12 16 14 17 18 18 19 10 2 0 255 0 0 18 68
74 74 109 109 106 106 106 68 1 255 0 0 0 8 20 21
29 28 28 27 27 18 10 0 255 0 0 0 0 70 106 113
113 113 66 11 1 0 0 255 0 1 28 66 66 34 34 41
56 67 56 6 1 1 255 0 0 25 57 81 65 74 52 65
48 28 1 1 255 0 0 1 20 30 30 30 28 28 29 20
2 0 255 0 0 0 32 46 46 38 38 52 52 56 43 13
0 0 255 0 2 19 57 42 42 33 48 48 28 5 1 255
0 0 0 5 45 67 59 59 61 78 102 96 28 1 255 1
1 1 2 9 12 16 16 17 22 14 14 1 0 255 0 0
0 43 75 120 120 121 121 85 24 5 0 255 0 0 0 129
211 255 255 255 255 255 255 42 0 0 255 0 0 0 3 11
4 9 12 13 13 5 0 0 255 0 0 1 22 66 85 89
90 94 109 43 2 1 0 255 0 0 1 1 10 14 5 5
13 13 1 0 0 0 255 0 0 1 30 60 67 85 72 72
45 32 1 0 0 0 0 0 0 0 0 0 0 0 0 4
13 14 10 5 19 19 6 0 0 255 0 0 0 4 16 16
11 6 9 9 6 2 0 0 255 0 1 11 46 46 46 22
29 29 35 24 11 0 255 0 0 1 42 81 65 65 65 104
72 70 10 0 0 255 0 0 0 12 13 13 11 11 19 20
14 3 0 0 255 0 0 6 56 69 66 57 57 85 58 9
0 0 0 255 0 1 8 13 14 16 17 17 30 32 2 1
0 255 0 1 30 67 97 67 66 66 78 104 78 44 0 255
0 8 132 255 255 255 255 255 255 255 255 251 201 2 255 0
1 57 67 67 62 62 62 65 89 98 89 22 0 255 0 3
62 70 77 77 74 74 72 72 57 1 0 255 0 0 1 34
41 46 46 46 48 48 40 16 1 0 255 0 1 41 90 110
69 60 37 75 80 80 54 1 255 0 0 0 4 17 18 14
16 18 19 20 8 2 0 255 0 1 22 92 93 92 109 109
105 105 123 89 1 255 0 0 0 10 17 17 21 21 28 18
19 18 9 1 255 0 0 0 2 58 106 92 92 132 70 62
0 0 0 255 0 1 28 54 54 41 41 56 72 70 67 6
1 0 255 0 1 44 62 65 62 72 72 68 30 22 1 1
255 0 0 0 21 30 38 43 50 50 50 28 3 1 255 0
0 0 26 34 34 34 38 52 52 74 46 13 0 0 255 0
2 35 57 51 42 50 50 56 34 17 1 255 0 0 1 5
84 92 92 61 59 64 96 89 29 1 255 0 0 1 4 10
10 10 16 24 18 14 2 0 0 255 0 0 0 43 75 105
118 133 121 69 18 5 1 255 0 0 1 137 235 252 235 206
255 255 255 68 0 0 255 0 0 1 11 14 18 10 10 10
8 2 0 0 255 0 0 1 58 85 85 78 77 90 114 114
18 0 0 255 0 0 0 1 5 5 2 3 13 13 1 0
0 0 255 0 0 1 30 54 62 72 64 45 45 36 1 0
0 0 0 0 0 0 0 0 0 0 0 3 10 10 11 11
21 19 6 0 0 255 0 0 0 4 11 13 11 6 6 10
6 2 0 0 255 0 1 18 61 54 44 30 30 29 40 24
12 0 255 0 0 2 36 88 81 65 62 72 72 70 2 0
0 255 0 0 0 13 13 14 12 11 11 14 9 3 0 0
255 0 0 6 51 70 70 70 59 85 58 9 0 0 0 255
0 1 1 13 18 18 17 13 17 8 2 0 0 255 0 1
29 82 97 67 67 69 93 115 104 44 0 255 0 2 58 203
234 255 234 255 255 255 255 251 172 2 255 0 1 67 98 91
74 65 69 80 80 89 49 19 0 255 0 0 32 68 80 80
91 91 90 81 65 1 0 255 0 0 1 24 34 41 41 41
41 40 24 10 1 1 255 0 1 17 65 83 65 49 49 75
105 105 65 1 255 0 0 0 3 16 17 14 11 12 17 12
8 1 0 255 0 1 18 75 93 109 114 109 80 76 102 48
0 255 0 0 0 10 20 26 26 17 17 16 28 18 9 1
255 0 0 0 2 57 77 78 78 86 70 62 0 0 0 255
0 0 20 29 35 35 56 62 66 67 51 2 1 0 255 0
1 44 62 62 50 62 62 56 41 21 1 1 255 0 0 1
28 32 41 50 50 50 36 22 2 1 255 0 0 0 14 28
28 34 52 57 57 68 22 1 0 0 255 0 1 35 42 42
38 50 50 50 33 9 1 255 0 0 1 4 85 89 51 51
51 64 89 80 29 0 255 0 0 0 5 10 10 10 16 18
19 18 2 0 0 255 0 0 0 30 72 93 105 118 82 68
17 1 1 255 0 0 1 137 255 255 255 255 255 255 226 68
1 0 255 0 0 1 10 13 18 10 10 10 8 1 0 0
255 0 0 0 58 85 85 94 88 94 114 114 2 0 0 255
0 0 0 0 3 5 5 6 6 6 1 0 0 0 255 0
0 0 17 54 62 72 46 43 36 28 0 0 0 0 0 0
0 0 0 0 0 0 0 2 5 5 11 11 19 10 1 0
0 255 0 0 0 2 8 11 9 10 12 12 6 1 0 0
255 0 1 9 57 61 61 43 38 40 43 40 12 0 255 0
0 1 11 98 98 88 72 84 82 70 2 0 0 255 0 0
0 13 13 14 14 16 16 16 9 0 0 0 255 0 0 1
29 56 70 89 89 91 58 2 0 0 0 255 0 0 0 20
32 28 28 8 9 6 2 0 0 255 0 1 6 98 123 123
80 110 115 115 104 6 0 255 0 1 4 187 234 255 234 255
255 255 255 255 113 0 255 0 1 50 56 54 54 54 69 80
80 84 76 1 0 255 0 1 22 62 80 80 91 88 91 81
43 0 0 255 0 0 0 11 33 44 41 41 41 41 20 3
1 0 255 0 0 1 54 85 65 65 49 72 89 65 12 0
255 0 0 0 1 13 17 13 11 10 9 8 6 1 0 255
0 0 2 75 142 133 133 114 78 76 76 37 0 255 0 0
0 9 17 21 25 25 17 16 27 19 10 1 255 0 0 0
2 37 58 81 86 92 65 12 0 0 0 255 0 0 2 25
41 60 59 65 59 51 22 2 0 0 255 0 0 4 44 50
62 65 69 66 41 4 1 0 255 0 0 0 21 28 40 52
43 49 36 12 0 0 255 0 0 0 4 18 26 26 45 45
50 41 20 0 0 0 255 0 0 4 35 38 37 38 50 50
33 8 0 255 0 0 0 2 33 76 70 68 59 68 80 75
5 0 255 0 0 0 4 10 10 17 17 18 18 6 2 0
0 255 0 0 0 0 30 83 81 81 68 33 3 1 0 255
0 0 0 9 235 255 255 255 255 226 216 1 0 0 255 0
0 0 1 10 18 13 10 9 2 0 0 0 255 0 0 0
3 62 72 102 88 102 114 30 11 0 0 255 0 0 0 0
1 1 3 2 2 1 1 0 0 0 255 0 0 0 0 17
50 51 46 34 28 1 0 0 0 0 0 0 0 0 0 0
0 0 0 0 2 3 6 10 10 1 0 0 0 255 0 0
0 1 4 8 8 9 12 12 1 0 0 0 255 0 0 3
42 57 42 30 30 38 38 19 3 0 255 0 0 0 0 34
98 88 82 84 74 2 0 0 0 255 0 0 0 3 12 14
17 17 16 9 1 0 0 0 255 0 0 1 3 29 59 70
70 70 3 0 0 0 0 255 0 0 0 0 26 22 22 6
6 2 1 0 0 255 0 1 3 41 82 106 106 110 110 113
58 1 0 255 0 0 1 76 234 242 255 255 255 255 255 161
3 0 255 0 0 1 50 52 67 74 84 84 80 80 48 0
0 255 1 1 1 22 80 83 91 83 88 43 6 0 0 255
0 0 0 1 11 24 27 37 27 20 1 0 0 0 255 0
0 0 17 65 59 80 72 80 72 12 0 0 255 0 0 0
0 1 11 11 10 10 9 6 1 1 0 255 0 0 0 17
75 122 121 114 78 64 37 3 0 255 0 0 0 1 10 19
20 25 25 29 29 27 2 1 255 0 0 0 0 2 49 78
78 78 12 0 0 0 0 255 0 0 1 4 35 60 59 59
40 24 2 1 0 0 255 0 0 0 11 50 50 57 56 30
4 0 0 0 255 0 0 1 1 18 27 22 34 22 12 1
0 0 255 0 0 0 1 9 24 45 52 46 50 28 0 0
0 0 255 0 0 0 25 35 37 37 37 33 8 1 0 255
0 0 0 0 3 33 38 61 48 61 40 9 1 0 255 0
0 0 0 5 10 10 10 12 12 4 0 0 0 255 0 0
0 0 0 4 50 50 33 3 0 0 0 255 0 0 0 0
16 255 255 255 255 216 1 0 0 0 255 0 0 0 0 1
3 9 8 8 1 0 0 0 255 0 0 0 0 4 61 72
88 88 18 11 1 0 0 255 0 0 0 0 1 1 1 0
1 1 1 0 0 0 255 0 0 0 0 0 12 42 42 28
0 0 0 0 0 0 0 0 1 0 0 0 1 0 0 0
0 0 3 3 0 0 0 0 0 255 0 0 0 0 1 4
6 6 6 1 1 0 0 0 255 0 0 1 3 42 43 43
30 28 22 3 0 0 255 0 0 0 0 0 34 72 72 37
1 1 0 0 0 255 0 0 0 0 3 10 16 16 3 1
0 0 0 0 255 0 0 0 1 3 17 27 17 3 0 0
0 0 0 255 0 0 0 0 1 2 4 2 1 0 0 0
0 255 0 0 1 3 41 80 80 98 75 58 0 0 0 255
0 0 0 0 76 206 242 206 255 237 161 3 0 0 255 0
0 0 0 46 51 52 54 80 80 70 1 0 0 255 0 0
0 1 19 52 69 52 6 6 0 0 0 255 0 0 0 0
0 2 3 3 1 1 0 0 0 0 255 0 0 0 0 19
38 59 59 72 12 0 0 0 255 0 0 0 0 0 0 5
8 8 2 0 0 0 0 255 0 0 0 0 17 49 91 91
53 33 2 0 0 255 0 0 0 0 1 9 13 14 16 29
16 2 1 1 255 0 0 0 0 1 2 2 8 1 0 0
0 0 0 255 0 0 0 1 4 51 50 35 24 1 1 0
0 0 255 0 0 0 0 11 38 38 17 3 0 0 0 0
255 0 0 0 1 1 1 18 18 1 1 0 0 0 255 0
0 0 0 1 4 18 26 26 18 0 0 0 0 0 255 0
0 0 0 25 27 28 28 8 1 0 0 255 0 0 0 0
0 3 22 38 38 9 3 0 0 1 255 0 0 0 0 0
1 1 1 1 0 1 0 0 0 255 0 0 0 0 0 0
0 0 0 0 0 0 0 255 0 0 0 0 0 1 4 1
1 1 0 0 0 0 255 0 0 0 0 0 0 1 1 1
1 0 0 0 255 0 0 0 0 3 4 12 12 9 8 8
0 0 0 255 0 0 0 0 0 0 0 0 0 1 0 0
0 0 255 0 0 0 0 0 0 1 0 0 0 0 0 0
0 1 1 0 1 0 0 0 0 0 0 0 0 0 0 0
0 0 0 0 0 255 0 0 0 0 0 1 1 1 1 0
0 0 0 0 255 0 0 0 0 2 19 19 19 11 1 0
0 0 255 0 0 0 0 0 0 0 0 1 0 0 0 0
0 255 0 0 0 0 0 0 0 0 0 0 0 0 0 0
255 0 0 0 1 1 0 0 0 0 0 0 0 0 0 255
0 0 0 0 0 0 1 0 0 0 0 0 0 255 0 0
0 0 0 1 1 1 0 0 0 0 0 255 0 0 0 0
1 1 58 172 172 19 1 0 0 0 255 0 0 0 0 2
5 22 48 48 3 0 0 0 0 255 0 0 0 0 0 1
1 1 0 0 0 0 0 255 0 0 0 0 0 0 0 0
0 1 0 0 0 0 255 0 0 0 0 0 2 2 2 1
0 0 0 0 255 0 0 0 0 0 0 0 0 0 0 0
1 1 0 255 0 0 0 0 0 1 1 0 2 0 0 0
0 255 0 0 0 0 0 0 1 8 8 2 1 0 0 1
255 0 0 0 0 0 0 1 0 0 0 0 0 0 0 255
0 0 0 0 0 0 0 0 1 0 1 0 0 0 255 0
0 0 0 0 0 0 0 0 0 0 0 0 255 0 0 0
0 0 0 1 1 1 1 0 0 0 255 0 0 0 0 0
0 1 1 1 0 0 0 0 0 0 255 0 0 0 0 0
5 5 3 1 0 0 0 255 0 0 0 0 0 0 0 0
0 0 0 0 0 0 255 0 0 0 0 0 0 0 0 0
0 0 0 0 0 255 0 0 0 0 0 0 0 0 0 0
0 0 0 255 0 0 0 0 0 0 0 0 0 0 0 0
0 0 255 0 0 0 0 0 0 0 0 1 0 0 0 0
255 0 0 0 0 0 2 2 0 0 0 0 0 0 0 255
0 0 0 0 0 0 0 0 0 0 0 0 0 0 255 0
0 0 0 0 0 0 0 0 0 0 0 0 1 1 1 0
0 0 0 0 0 0 0 0 0 0 0 0 0 0 0 0
0 255 0 0 0 0 0 0 0 0 0 0 0 0 0 0
255 0 0 0 0 0 1 1 1 0 0 0 0 0 255 0
0 0 0 0 0 0 0 0 0 0 0 0 0 255 0 0
0 0 0 0 0 0 0 0 0 0 0 0 255 0 0 0
0 0 0 0 0 0 0 0 0 0 0 255 0 0 0 0
0 0 0 0 0 0 0 0 0 255 0 0 0 0 0 0
0 0 0 0 0 0 0 255 0 0 0 0 0 0 0 1
1 0 0 0 0 0 255 0 0 0 0 0 0 0 0 0
0 0 0 0 0 255 0 0 0 0 0 0 0 0 0 0
0 0 0 255 0 0 0 0 0 0 0 0 0 1 0 0
0 0 255 0 0 0 0 0 0 0 1 0 0 0 0 0
255 0 0 0 0 0 0 0 0 0 0 0 0 0 0 255
0 0 0 0 0 0 0 0 0 0 0 0 0 255 0 0
0 0 0 0 0 0 0 0 0 0 0 0 255 0 0 0
0 0 0 0 0 0 0 0 0 0 0 255 0 0 0 0
0 0 0 0 0 0 0 0 0 0 255 0 0 0 1 0
0 0 0 0 0 0 0 0 255 0 0 0 0 0 0 0
0 0 0 0 0 0 255 0 1 0 0 0 0 0 1 0
0 0 0 0 0 0 255 0 0 0 0 0 0 1 1 0
0 0 0 255 0 0 0 0 0 0 0 0 0 0 0 0
0 0 255 0 0 0 0 0 0 0 0 0 0 0 0 0
0 255 0 0 0 0 0 0 0 0 0 0 0 0 0 255
0 0 0 0 0 0 0 0 0 0 0 0 0 0 255 0
0 0 0 0 0 0 0 0 0 0 0 0 255 0 0 0
0 0 0 0 0 0 0 0 0 0 0 255 0 0 0 0
0 0 0 0 0 0 0 0 0 0 255 0 0 0 0 0
0 0 0 0 0 0 0 0 0 1 0 0 255 255 255 255
255 255 255 255 255 255 255 255 255 255 255 255 255 255 255 255
255 255 255 255 255 255 255 255 255 255 255 255 255 255 255 255
255 255 255 255 255 255 255 255 255 255 255 255 255 255 255 255
255 255 255 255 255 255 255 255 255 255 255 255 255 255 255 255
255 255 255 255 255 255 255 255 255 255 255 255 255 255 255 255
255 255 255 255 255 255 255 255 255 255 255 255 255 255 255 255
255 255 255 255 255 255 255 255 255 255 255 255 255 255 255 255
255 255 255 255 255 255 255 255 255 255 255 255 255 255 255 255
255 255 255 255 255 255 255 255 255 255 255 255 255 255 255 255
255 255 255 255 255 255 255 255 255 255 255 255 255 255 255 255
255 255 255 255 255 255 255 255 255 255 255 255 255 255 255 255
255 255 255 255 255 255 255 255 255 255 255 255 255 255 255 255
255 255 255 255 255 255 255 255 255 255 255 255 255 255 255 255
255 255 255 255 255 255 255 255 255 255 255 255 255 255 255 255
255 255 255 255 255 255 255 255 255 255 255 255 255 255 255 255
255 255 255 255 255 255 255 255 255 255 255 255 255 255 255 255
255 255 255 255 255 255 255 255 255 255 255 255 255 255 255 255
255 255 255 255 255 255 255 255 255 255 255 255 255 255 255 255
255 255 255 255 255 255 255 255 255 255 255 255 255 255 255 255
255 255 255 255 255 255 255 255 255 255 255 255 255 255 255 255
255 255 255 255 255 255 255 255 255 255 255 255 255 255 255 255
255 255 255 255 255 255 255 255 255 255 255 255 255 255 255 255
255 255 255 255 255 255 255 255 255 255 255 255 255 255 255 255
255 255 255 255 255 255 255 255 255 255 255 255 255 255 255 255
255 255 255 255 255 255 255 255 255 255 255 255 255 255 255 255
255 255 255 255 255 255 255 255 255 255 255 255 255 255 255 255
255 255 255 255 255 255 255 255 255 255 255 255 255 255 255 255
255 255 255 255 255 255 255 255 0 0 0 0 0 0 0 0
0 0 0 0 0 0 0 0 0 255 0 0 0 0 0 0
0 0 0 0 0 0 0 0 255 0 0 0 0 0 0 0
0 0 0 1 0 0 255 0 0 0 0 0 0 0 0 0
0 0 0 0 0 255 0 0 0 0 0 0 0 0 0 0
0 0 0 0 255 0 0 0 0 0 0 0 0 0 0 0
0 0 0 255 0 0 0 0 0 0 0 0 1 0 0 0
0 255 0 0 0 0 0 0 0 0 0 0 0 0 0 255
0 0 0 0 0 0 0 0 0 0 0 0 0 0 255 0
0 0 0 0 0 0 0 0 0 0 0 0 0 255 0 0
0 0 0 0 0 0 0 0 0 0 0 255 0 0 0 0
0 0 0 0 0 1 1 0 0 0 255 0 0 0 0 0
0 0 0 0 0 0 0 0 255 0 0 0 0 0 0 0
0 0 1 1 0 0 0 255 0 0 0 0 0 0 0 0
0 0 0 0 0 255 0 0 0 0 0 0 0 0 0 0
0 0 0 0 255 0 0 0 1 0 0 0 0 0 0 0
0 0 0 255 0 0 0 0 0 0 0 0 0 1 1 0
0 0 255 0 0 0 1 1 0 0 0 0 0 0 0 0
255 0 0 0 0 0 1 0 0 0 0 0 0 0 255 0
0 0 0 0 0 0 0 0 0 0 0 0 0 0 255 0
0 0 0 0 0 0 0 0 0 0 0 255 0 0 0 0
0 0 0 0 0 0 0 0 0 0 255 0 0 0 0 0
0 0 0 0 0 0 0 0 0 255 0 0 0 0 0 0
0 0 0 0 0 0 0 255 0 0 0 0 0 0 0 0
0 0 0 0 0 0 255 0 0 0 0 0 0 0 0 0
0 0 0 0 255 0 0 0 0 0 0 0 0 0 0 0
0 0 0 255 0 0 0 0 0 0 0 0 0 0 0 0
0 0 255 0 0 0 0 0 1 0 0 0 0 0 0 0
0 0 0 0 0 0 0 0 0 0 0 0 0 0 0 0
0 0 0 0 0 255 0 0 0 0 0 0 0 0 0 0
0 0 0 0 255 0 0 0 0 0 0 0 0 0 1 1
1 1 255 0 0 0 0 0 0 0 0 0 0 0 0 0
0 255 0 0 0 0 0 0 0 0 0 0 0 0 0 0
255 0 0 0 0 0 0 0 0 0 0 0 0 0 0 255
0 0 0 0 0 0 0 1 1 1 0 0 0 255 0 0
0 0 0 0 0 0 0 0 0 0 0 255 0 0 0 0
0 0 0 0 0 0 0 0 0 0 255 0 0 0 0 0
0 0 0 0 0 1 0 0 0 255 0 0 0 0 0 0
0 0 0 0 0 0 0 255 0 0 0 0 0 0 0 0
0 0 0 0 0 0 255 0 0 0 0 0 0 0 0 0
0 0 0 0 255 0 0 0 0 0 0 0 0 0 1 0
0 0 0 255 0 0 0 0 0 0 0 0 0 0 0 0
0 255 1 0 0 0 0 0 0 0 0 0 0 0 0 0
255 0 0 0 1 0 0 0 0 0 0 0 0 0 0 255
0 0 0 0 0 0 0 0 0 0 0 0 0 0 255 0
0 0 0 1 0 0 0 0 0 0 0 0 255 0 0 0
0 0 0 0 0 0 0 0 0 0 255 0 0 0 0 0
0 0 0 0 0 0 0 0 0 0 255 0 0 0 0 0
0 0 0 0 0 0 0 255 0 0 0 0 0 0 0 0
0 0 0 0 0 0 255 0 0 0 0 0 0 0 0 0
0 0 0 0 0 255 0 0 0 0 0 0 0 0 0 0
0 0 0 255 0 0 0 0 1 0 0 0 0 0 0 0
0 0 255 0 0 0 0 0 0 0 0 0 0 0 0 0
255 0 0 0 0 0 0 0 0 0 0 0 0 0 0 255
0 0 0 0 0 0 0 0 0 0 0 0 0 0 255 0
0 0 0 0 1 0 0 0 0 0 0 0 0 0 0 0
0 0 0 0 1 0 0 0 1 1 1 0 0 0 0 0
0 255 0 0 0 0 0 0 0 0 0 0 1 0 1 0
255 0 0 0 0 0 0 0 0 0 1 1 1 0 255 0
0 0 0 0 0 0 0 0 0 0 0 0 0 255 0 0
0 0 0 0 0 0 0 0 0 0 0 0 255 0 0 0
0 0 1 1 0 0 0 0 0 0 1 255 0 0 0 0
0 0 1 1 1 0 0 0 0 255 0 0 0 0 0 0
1 0 0 0 0 1 1 255 0 0 0 0 0 0 0 1
1 0 0 0 0 0 255 0 0 0 0 0 0 0 0 0
0 0 0 0 0 255 0 0 0 0 0 0 0 0 0 0
0 0 0 255 0 0 0 0 0 0 0 0 0 0 0 0
0 1 255 0 0 0 0 1 1 1 1 1 0 0 0 0
255 0 0 0 0 0 0 0 0 1 0 0 0 0 0 255
0 0 0 1 1 1 0 1 1 1 0 0 0 255 1 0
0 0 0 0 0 0 0 0 0 0 0 0 255 0 0 0
0 0 0 0 0 0 0 0 0 0 0 255 0 0 0 0
0 0 1 1 0 0 0 0 0 0 255 0 0 0 0 1
1 0 0 0 0 0 0 0 255 0 0 0 0 0 1 1
0 0 0 0 0 0 255 0 0 0 0 0 1 0 0 0
0 0 0 0 0 0 255 0 0 0 0 0 0 0 0 0
0 0 0 255 0 0 0 0 0 0 0 0 0 0 0 0
0 0 255 0 0 0 0 0 0 0 0 0 0 0 0 0
0 255 1 1 0 0 0 0 0 0 0 0 0 0 0 255
0 0 0 0 1 1 1 0 0 0 0 0 0 0 255 0
0 0 0 0 2 2 2 0 0 0 0 0 255 0 0 0
0 0 1 1 1 0 0 0 0 0 0 255 0 0 0 0
0 0 0 0 0 0 0 0 0 0 255 0 0 0 0 0
1 0 0 0 0 0 0 0 1 0 0 0 0 0 0 0
0 0 1 1 1 1 8 8 1 0 0 0 0 255 0 0
0 0 0 0 0 0 0 0 0 0 0 0 255 0 0 0
0 0 0 0 1 0 1 0 1 0 255 0 0 0 0 0
3 3 4 1 1 0 0 0 0 255 0 0 0 0 0 0
0 0 1 0 0 0 0 0 255 0 0 0 0 17 94 94
2 0 0 0 0 0 1 255 0 0 0 0 1 2 2 1
1 0 0 0 0 255 0 0 0 0 1 22 33 22 2 1
1 1 1 255 0 0 0 0 0 1 30 50 14 5 1 0
0 0 255 0 0 0 0 0 0 0 0 0 0 0 0 0
0 255 0 0 0 0 0 0 0 0 0 0 0 0 0 255
0 0 0 0 0 1 1 2 0 0 0 0 0 1 255 0
0 0 0 3 6 6 10 10 0 0 0 0 255 0 0 0
0 0 1 5 5 1 1 0 0 0 0 255 0 0 0 1
1 69 81 81 27 1 0 0 0 255 0 0 0 0 0 1
1 1 1 0 0 0 0 0 255 0 0 0 0 0 0 0
0 1 0 0 0 0 0 255 0 0 0 0 1 1 1 2
1 0 0 0 0 0 255 0 0 0 0 2 78 105 54 10
1 0 0 0 255 0 0 0 0 0 16 26 24 0 0 0
0 0 255 0 0 0 0 1 2 2 2 1 0 0 0 0
0 0 255 0 0 0 0 0 0 1 0 0 0 0 0 255
0 0 0 0 0 1 2 2 1 0 0 0 0 0 255 0
0 0 0 0 1 1 1 1 0 0 0 0 0 255 1 1
1 1 0 1 1 0 0 0 0 0 0 255 0 0 0 0
0 0 1 0 1 0 0 0 0 0 255 0 0 0 0 0
3 8 9 9 0 0 0 0 255 0 0 0 0 0 1 1
2 2 0 0 0 0 0 255 0 0 0 0 2 19 28 32
32 2 0 0 0 0 255 0 0 0 0 3 52 41 27 0
0 0 0 0 0 0 0 0 0 0 0 0 0 0 1 1
17 12 11 10 9 1 0 0 0 255 0 0 0 0 0 2
4 11 1 1 0 0 0 0 255 0 0 0 0 4 17 18
17 10 1 0 0 0 255 0 0 0 0 8 32 25 25 6
5 1 0 0 0 255 0 0 0 0 0 8 2 2 1 0
0 0 0 0 255 0 0 0 17 145 177 177 121 72 1 0
0 0 1 255 0 0 0 20 38 44 28 28 1 0 0 0
0 255 0 0 1 1 43 43 43 36 35 25 3 1 1 255
0 0 0 0 8 24 50 51 50 12 1 1 0 0 255 0
0 0 0 1 4 6 6 1 0 0 0 0 0 255 0 0
0 0 1 5 1 1 0 0 0 0 0 255 0 0 0 0
1 2 5 5 1 1 1 0 0 0 255 0 0 0 3 46
154 155 155 131 10 0 0 0 255 0 0 0 0 2 12 20
26 26 9 0 0 0 0 255 0 0 0 0 255 255 255 255
255 91 3 0 0 255 0 0 0 0 8 54 54 53 52 3
0 0 0 0 255 0 0 0 0 5 12 13 12 8 0 0
0 0 0 255 0 0 0 1 5 8 12 28 30 30 0 0
0 0 255 0 0 0 11 91 105 105 136 100 27 1 0 0
255 0 0 0 1 19 44 46 46 46 1 1 0 0 255 0
0 0 0 2 20 32 33 28 2 0 0 0 0 0 255 0
0 0 0 9 2 2 1 0 0 0 0 255 0 0 0 0
1 5 5 5 5 1 0 0 0 0 255 0 0 0 0 1
11 33 30 13 5 0 0 0 0 255 1 1 1 0 2 3
3 1 0 0 0 0 0 255 0 0 0 0 0 3 4 1
1 1 0 0 0 0 255 0 0 0 0 42 42 42 48 88
9 0 0 0 255 0 0 0 0 1 16 85 85 93 86 5
1 1 0 255 0 0 0 1 25 33 33 35 33 32 9 0
0 0 255 0 0 0 26 76 72 67 46 27 1 0 0 0
0 0 0 0 0 0 0 0 0 0 1 9 17 16 16 12
12 12 1 0 0 255 0 0 0 0 2 4 11 17 11 1
1 0 0 0 255 0 0 0 4 27 27 32 26 18 10 0
0 0 255 0 0 0 2 27 49 32 26 9 9 6 1 0
0 255 0 0 0 0 8 10 10 14 9 4 0 0 0 0
255 0 1 10 99 145 145 145 123 123 72 4 1 0 0 255
0 0 20 38 38 44 35 42 18 0 0 0 0 255 1 1
1 45 51 51 36 36 36 43 25 0 0 255 0 0 0 8
17 29 40 51 54 14 6 1 0 0 255 0 0 1 1 4
6 8 8 8 1 0 0 0 0 255 0 0 0 1 12 10
5 2 1 0 1 1 0 255 0 0 0 1 1 1 5 10
14 3 1 0 0 0 255 0 0 0 46 115 154 155 155 131
92 6 0 0 255 0 0 0 1 20 26 26 30 42 26 2
0 0 0 255 0 0 0 255 255 255 255 255 255 255 91 1
0 255 0 0 0 8 40 76 76 59 59 53 3 0 0 0
255 0 0 0 5 19 24 22 19 19 11 1 0 0 0 255
0 0 0 4 21 25 37 37 37 33 30 0 0 0 255 0
0 11 78 96 126 100 126 130 59 6 0 0 255 0 0 1
16 24 46 50 68 68 46 0 0 0 255 0 0 0 1 14
32 33 34 33 25 1 0 0 0 0 255 0 0 1 6 10
17 17 6 6 0 0 0 255 0 0 0 1 9 13 9 14
16 14 0 0 0 0 255 0 0 0 0 27 50 65 65 30
13 5 0 0 0 255 0 1 1 1 12 11 3 1 1 1
0 0 0 255 0 0 0 1 3 5 5 1 1 1 1 0
0 0 255 0 0 0 5 51 52 56 88 110 93 2 1 0
255 0 0 0 1 16 94 98 100 144 100 86 5 1 0 255
0 0 0 18 28 33 30 32 32 32 20 9 1 0 255 0
0 20 54 72 54 52 52 51 22 1 0 0 0 0 0 0
0 0 0 0 0 0 9 9 9 9 9 10 14 14 4 0
0 255 0 0 0 2 4 9 10 11 4 19 1 0 0 0
255 0 1 4 25 27 26 27 26 28 18 1 0 0 255 0
0 1 4 25 28 27 25 14 16 9 8 0 0 255 0 0
0 1 8 10 10 10 9 9 1 0 0 0 255 0 1 90
121 133 121 123 134 134 123 5 4 0 0 255 0 1 20 24
24 34 35 48 42 9 0 0 0 255 0 1 11 41 41 38
33 36 43 43 25 0 0 255 0 1 1 17 24 24 24 22
22 14 8 3 1 0 255 0 0 1 1 8 13 8 8 4
4 0 0 0 0 255 0 0 1 10 10 5 5 8 2 1
1 0 0 255 0 0 0 3 3 4 3 5 5 4 1 1
0 0 255 0 1 8 88 101 99 115 131 147 100 12 1 0
255 0 0 0 2 26 30 26 27 38 19 3 1 0 0 255
0 0 1 255 255 255 255 255 255 255 249 4 1 255 0 0
1 37 43 101 101 125 101 84 37 0 0 0 255 0 0 0
6 16 24 24 45 29 17 1 0 0 0 255 0 0 1 14
25 37 42 45 37 33 33 0 0 0 255 0 0 11 98 98
98 91 100 136 130 6 0 0 255 0 0 0 22 24 50 50
75 70 52 0 0 0 255 0 0 0 3 16 33 32 32 28
25 3 0 0 0 0 255 0 0 2 10 16 16 16 13 9
6 0 0 255 0 0 0 0 9 13 9 24 24 18 1 0
0 0 255 0 0 0 4 30 50 54 54 30 27 12 0 0
0 255 0 0 1 2 11 10 10 10 9 1 0 0 0 255
0 0 0 1 5 5 5 1 1 1 1 0 0 0 255 0
0 0 38 50 52 56 115 117 109 18 2 0 255 0 0 0
0 82 92 92 93 101 100 86 5 1 0 255 0 0 0 19
27 28 28 35 35 46 41 14 1 0 255 0 0 26 35 61
46 61 67 75 36 1 0 0 0 0 0 0 0 0 0 0
0 1 12 12 9 6 9 14 20 18 4 0 0 255 0 0
0 4 10 10 8 10 4 19 1 0 0 0 255 0 1 12
24 25 25 25 25 28 22 11 1 0 255 0 0 0 2 25
28 29 22 14 10 8 8 1 0 255 0 0 0 1 6 10
19 19 14 9 5 1 0 0 255 1 4 90 121 121 101 117
134 134 130 11 2 0 0 255 0 2 24 40 24 26 33 33
30 9 0 0 0 255 0 1 11 38 38 33 28 30 44 43
10 0 0 255 0 0 0 17 36 29 25 25 22 22 14 5
0 0 255 0 0 1 5 11 13 8 9 9 4 0 0 0
0 255 0 0 1 5 9 9 8 12 4 1 0 0 0 255
0 0 0 2 4 3 3 8 12 8 3 1 1 4 255 1
1 8 88 97 88 97 129 130 92 12 1 0 255 0 0 0
2 25 26 22 20 20 16 3 1 0 0 255 0 0 0 255
255 255 255 255 255 255 249 5 1 255 0 0 0 37 43 78
61 125 84 72 43 3 0 0 255 0 0 0 6 16 32 32
43 43 25 6 0 0 0 255 0 0 1 14 28 32 42 45
38 38 30 0 0 0 255 0 0 2 98 124 99 99 99 106
99 6 0 0 255 0 0 0 22 24 48 48 75 65 45 0
0 0 255 1 1 0 3 16 33 33 30 27 14 9 0 0
0 0 255 0 0 1 6 16 12 13 9 6 2 1 0 255
0 0 0 0 11 11 9 24 26 19 1 0 0 0 255 0
0 0 4 30 50 56 56 36 27 12 1 0 0 255 0 0
1 1 11 10 10 9 9 1 0 0 0 255 0 0 0 1
6 6 2 2 1 1 1 0 0 0 255 0 0 0 38 51
56 69 115 117 109 45 2 0 255 0 0 0 0 43 92 98
101 101 98 83 3 1 0 255 0 0 1 18 27 30 33 33
34 41 28 17 1 0 255 0 1 20 35 61 54 61 69 78
78 1 0 0 0 0 0 0 0 0 0 1 0 1 4 10
9 8 9 14 14 8 4 1 0 255 0 0 0 4 10 12
12 18 13 13 3 0 0 0 255 0 0 12 25 25 22 21
25 28 25 11 0 0 255 0 0 0 2 14 22 22 14 9
6 4 2 1 0 255 0 0 0 1 3 10 10 8 5 4
2 1 1 1 255 0 3 44 140 140 139 134 137 134 82 11
0 0 0 255 0 1 16 40 19 26 33 33 30 6 0 0
0 255 0 0 3 18 22 22 22 57 57 44 9 0 0 255
0 0 0 4 25 20 20 20 22 22 17 0 0 0 255 0
0 0 2 5 16 13 9 4 2 0 0 0 0 255 0 0
1 4 4 9 9 12 4 0 0 0 0 255 0 0 0 2
3 4 4 6 8 4 1 1 1 235 255 1 0 2 83 97
94 98 134 147 64 2 0 0 255 0 0 0 2 17 19 22
19 20 16 3 0 0 0 255 0 0 0 255 255 255 255 255
255 255 154 1 0 255 0 0 0 0 62 78 85 85 76 66
37 3 0 0 255 0 0 1 4 16 25 26 32 33 6 2
0 0 0 255 0 0 0 1 21 42 42 45 42 38 19 0
0 0 255 0 0 0 28 98 99 106 99 102 57 4 0 0
255 0 0 0 9 30 54 75 65 45 32 0 0 0 255 0
0 0 0 16 33 37 37 28 13 2 0 0 0 0 255 0
0 1 12 16 12 5 6 4 1 0 0 255 0 0 0 0
11 14 11 14 19 19 0 0 0 0 255 0 0 1 1 22
45 52 52 44 29 5 1 0 0 255 0 0 0 0 2 5
9 9 9 1 0 0 0 255 0 0 0 0 1 2 2 2
2 2 2 0 0 0 255 0 0 0 38 49 77 82 115 100
83 45 0 0 255 0 0 0 0 1 48 92 101 120 98 59
3 0 0 255 0 0 0 4 25 35 35 35 40 46 22 14
0 0 255 0 1 6 35 72 72 72 72 75 38 1 0 0
0 0 0 1 0 0 0 0 0 0 4 10 10 10 14 14
14 8 1 0 0 255 0 0 0 0 6 9 12 18 24 13
1 0 0 0 255 0 0 2 24 32 26 26 26 28 25 1
0 0 255 0 0 0 1 10 16 14 13 9 6 2 1 0
0 255 0 0 0 1 2 8 9 8 3 2 1 1 0 0
255 0 2 4 76 107 117 136 136 131 29 1 0 0 0 255
0 0 9 40 19 19 19 26 11 0 0 0 0 255 0 0
1 22 44 33 46 61 60 38 3 0 0 255 0 0 0 1
4 13 14 20 17 17 1 0 0 0 255 0 0 0 0 2
16 12 10 5 1 0 0 0 0 255 0 0 0 2 5 9
9 12 1 0 0 0 0 255 0 0 0 0 2 2 4 0
1 0 1 0 1 2 255 0 0 1 2 94 94 97 70 64
2 1 0 0 255 0 0 0 0 2 17 19 19 20 3 0
0 0 0 255 0 0 0 30 255 255 255 255 255 154 1 1
0 255 0 0 0 0 60 62 69 62 66 57 8 1 0 0
255 0 0 0 1 4 25 26 25 25 4 1 0 0 0 255
0 0 0 1 1 13 42 45 42 21 10 0 0 0 255 0
0 0 0 28 49 59 57 57 2 0 0 0 255 0 0 0
0 9 36 54 54 32 0 0 0 0 255 0 0 0 0 0
20 37 37 27 9 0 0 0 0 0 255 0 0 0 1 3
5 3 5 1 0 0 0 255 0 0 0 0 1 11 8 8
8 4 0 0 0 0 255 0 0 0 1 5 27 37 36 36
14 3 0 0 0 255 0 0 0 0 0 3 5 3 1 0
0 0 0 255 0 0 0 0 1 1 2 2 2 2 0 0
0 0 255 0 0 0 0 40 69 70 75 75 45 1 0 0
255 0 0 0 0 0 5 43 77 92 83 3 0 0 0 255
0 0 0 4 10 33 34 34 34 25 17 1 0 0 255 0
0 1 12 74 88 72 54 38 1 0 0 0 0 0 0 1
0 0 0 0 0 0 3 8 13 13 13 13 10 4 1 1
0 255 0 0 0 0 0 4 9 17 17 4 0 0 0 0
255 0 0 0 2 32 32 32 30 28 1 0 0 0 255 0
0 0 0 6 14 9 9 9 2 1 1 0 0 255 0 0
0 1 2 3 3 3 1 1 0 0 0 0 255 0 0 1
4 76 96 107 134 29 2 1 0 0 0 255 0 0 0 9
9 13 11 11 1 0 0 0 0 255 0 0 0 0 18 22
22 46 38 3 0 0 0 255 0 0 0 0 0 2 3 14
14 1 0 0 0 0 255 0 0 0 0 0 2 5 2 1
1 1 0 0 0 255 0 0 0 1 3 6 6 1 0 0
0 0 0 255 0 0 0 0 1 1 1 0 0 0 0 0
1 1 255 0 0 0 1 1 43 43 2 1 0 0 0 0
255 0 0 0 0 0 2 17 17 3 0 0 0 0 0 255
0 0 0 1 30 255 255 255 70 1 1 0 0 255 0 0
0 0 1 62 69 62 61 8 1 0 0 0 255 0 0 0
0 0 2 4 4 4 1 0 0 0 0 255 0 0 0 0
0 1 5 21 21 10 1 0 0 0 255 0 0 0 0 1
6 14 14 0 0 0 0 0 255 0 0 0 0 0 3 4
3 0 0 0 0 0 255 0 0 0 0 0 1 13 13 9
0 0 0 0 0 0 255 0 0 0 0 0 1 3 3 0
0 0 0 255 0 0 0 0 0 1 1 1 1 0 0 0
0 0 255 0 0 0 0 0 5 27 17 14 5 0 0 0
0 255 0 0 0 0 0 0 0 0 0 0 0 0 0 255
0 0 0 0 0 0 1 2 2 0 0 0 0 0 255 0
0 0 0 0 20 35 35 21 1 0 0 0 255 0 0 0
0 0 0 5 22 22 0 0 0 0 0 255 0 0 0 0
4 10 11 30 22 10 1 0 0 0 255 0 0 1 1 12
43 43 18 1 0 0 0 0 0 0 0 0 0 0 0 0
0 0 0 5 13 13 10 10 5 1 1 0 0 255 0 0
0 0 0 0 0 0 0 0 0 0 0 0 255 0 0 0
1 1 26 28 26 1 1 0 0 0 255 0 0 0 0 0
1 5 5 1 1 1 1 0 0 255 0 0 0 1 1 1
0 1 1 1 0 0 0 0 255 0 0 0 1 2 4 4
1 1 1 0 0 0 0 255 0 0 0 0 1 1 1 0
0 0 0 0 0 255 0 0 0 0 1 2 2 1 1 0
0 0 0 255 0 0 0 0 1 1 1 1 1 0 0 0
0 0 255 0 0 0 0 0 0 1 1 0 0 0 0 0
0 255 0 0 0 0 0 0 0 0 0 1 1 0 0 255
0 0 0 0 0 0 0 0 0 0 0 0 0 0 255 0
0 0 0 1 0 0 0 0 0 0 0 0 255 0 0 0
0 0 0 1 1 0 0 0 0 0 0 255 0 0 0 0
0 1 6 6 1 1 1 1 0 255 0 0 0 0 0 0
0 0 0 0 0 0 0 0 255 0 0 0 0 0 0 0
0 0 0 0 0 0 0 255 0 0 0 0 0 0 0 0
0 0 0 0 0 0 255 0 0 0 0 0 1 0 0 0
0 0 0 0 255 0 0 0 0 0 0 0 0 0 0 0
0 0 255 0 0 0 0 0 0 0 0 0 0 0 0 0
0 0 255 0 0 0 0 0 0 0 0 0 0 0 0 255
0 0 0 0 0 0 0 0 0 0 0 0 0 0 255 0
0 0 0 0 0 1 0 0 0 0 0 0 0 255 0 0
0 0 0 0 0 0 0 0 0 0 0 255 0 0 0 0
0 0 0 0 0 0 0 0 0 0 255 0 0 0 0 0
0 0 1 1 0 0 0 0 255 0 0 0 0 0 0 0
1 1 0 0 0 0 0 255 0 0 0 0 0 1 1 1
1 1 0 0 0 0 255 0 0 0 0 0 0 0 0 0
0 0 0 0 0 0 0 0 0 0 0 0 0 0 0 0
0 0 5 5 0 1 0 0 0 255 0 0 0 0 0 0
0 0 0 0 0 0 0 0 255 0 0 0 0 0 0 1
1 1 0 0 0 0 255 0 1 1 0 0 0 1 1 1
0 0 0 0 0 255 0 0 0 0 0 0 0 0 0 0
0 0 0 0 255 0 0 0 0 0 1 1 1 0 0 0
0 0 0 255 0 0 0 0 0 0 0 0 0 0 0 0
0 255 0 0 0 0 0 0 1 0 0 0 0 0 0 255
0 0 0 0 0 0 0 0 0 0 0 0 0 0 255 0
0 0 0 0 0 0 0 0 0 0 0 0 0 255 0 0
0 0 0 0 0 0 1 1 1 0 0 255 0 0 0 0
0 0 0 0 0 0 0 0 0 0 255 0 0 0 0 0
0 0 0 0 0 0 0 0 255 0 0 0 0 0 0 0
0 0 0 0 0 0 0 255 0 0 0 0 0 0 0 0
1 0 0 0 0 255 0 0 0 0 0 0 0 0 0 0
0 0 0 0 255 0 0 0 0 0 0 0 0 0 0 0
0 0 0 255 0 0 0 0 0 0 0 0 0 0 0 0
0 0 255 0 0 0 0 0 0 0 0 0 0 0 0 0
255 0 0 0 0 0 0 0 0 0 0 0 0 0 255 0
0 0 0 0 0 0 0 0 0 0 0 0 0 0 255 0
0 0 0 0 0 0 0 0 0 0 0 255 1 0 0 0
0 0 0 0 0 0 0 0 0 0 255 0 0 0 0 0
0 0 0 0 0 0 0 0 0 255 0 0 0 0 0 0
0 0 0 0 0 0 0 255 0 0 0 0 0 0 0 0
0 0 0 0 0 0 255 0 0 0 0 0 0 0 0 0
0 0 0 0 255 0 0 0 0 0 0 0 0 0 0 0
0 0 0 255 0 0 0 0 0 0 0 0 0 0 0 0
0 0 255 0 0 0 0 0 0 0 0 0 0 0 0 0
0 0 0 0 0 0 0 0 0 0 0 0 0 0 0 0
0 0 0 0 0 255 1 1 1 0 0 0 0 1 1 0
0 0 0 0 255 0 0 0 0 0 0 0 1 1 0 0
0 0 255 0 1 0 0 0 0 0 1 1 0 0 0 0
0 255 0 0 0 0 0 0 0 0 0 0 0 0 0 0
255 0 0 0 0 0 0 0 0 0 0 0 0 0 0 255
0 0 0 0 1 0 0 0 0 0 0 0 0 255 0 0
0 0 0 0 0 0 0 0 0 0 0 255 0 0 0 0
1 1 0 0 0 0 0 0 0 0 255 0 0 0 0 0
0 0 0 0 0 0 0 0 0 255 0 0 0 0 0 0
0 0 0 1 0 0 0 255 0 0 0 0 0 0 0 0
0 0 0 0 0 0 255 0 0 0 0 0 0 0 0 0
0 0 0 0 255 0 0 0 0 0 0 0 0 0 0 0
0 0 0 255 0 0 0 0 0 0 0 0 0 0 0 0
0 255 0 0 0 0 0 0 0 0 0 0 0 0 0 0
255 0 0 0 0 0 0 0 0 0 0 0 0 0 0 255
0 0 0 0 0 0 0 0 0 0 0 0 0 0 255 0
0 0 0 0 0 0 0 0 0 0 0 0 255 0 0 0
0 0 0 0 0 0 0 0 0 0 255 0 0 0 0 0
0 0 0 0 0 0 0 0 0 0 255 0 0 0 0 0
0 0 0 0 0 0 0 255 0 0 0 0 0 0 0 0
0 0 0 0 0 0 255 0 0 0 0 0 0 0 0 0
0 0 0 0 0 255 0 0 0 0 0 0 0 0 0 0
0 0 0 255 0 0 0 0 0 0 0 0 0 0 0 0
0 0 255 0 0 0 0 0 0 0 0 0 0 0 0 0
255 0 0 0 0 0 0 0 0 0 0 0 0 0 0 255
0 0 0 0 0 0 0 0 0 0 0 0 0 0 255 0
0 0 0 0 0 0 0 0 0 0 0 0 0 0 0 0
255 255 255 255 255 255 255 255 255 255 255 255 255 255 255 255
255 255 255 255 255 255 255 255 255 255 255 255 255 255 255 255
255 255 255 255 255 255 255 255 255 255 255 255 255 255 255 255
255 255 255 255 255 255 255 255 255 255 255 255 255 255 255 255
255 255 255 255 255 255 255 255 255 255 255 255 255 255 255 255
255 255 255 255 255 255 255 255 255 255 255 255 255 255 255 255
255 255 255 255 255 255 255 255 255 255 255 255 255 255 255 255
255 255 255 255 255 255 255 255 255 255 255 255 255 255 255 255
255 255 255 255 255 255 255 255 255 255 255 255 255 255 255 255
255 255 255 255 255 255 255 255 255 255 255 255 255 255 255 255
255 255 255 255 255 255 255 255 255 255 255 255 255 255 255 255
255 255 255 255 255 255 255 255 255 255 255 255 255 255 255 255
255 255 255 255 255 255 255 255 255 255 255 255 255 255 255 255
255 255 255 255 255 255 255 255 255 255 255 255 255 255 255 255
255 255 255 255 255 255 255 255 255 255 255 255 255 255 255 255
255 255 255 255 255 255 255 255 255 255 255 255 255 255 255 255
255 255 255 255 255 255 255 255 255 255 255 255 255 255 255 255
255 255 255 255 255 255 255 255 255 255 255 255 255 255 255 255
255 255 255 255 255 255 255 255 255 255 255 255 255 255 255 255
255 255 255 255 255 255 255 255 255 255 255 255 255 255 255 255
255 255 255 255 255 255 255 255 255 255 255 255 255 255 255 255
255 255 255 255 255 255 255 255 255 255 255 255 255 255 255 255
255 255 255 255 255 255 255 255 255 255 255 255 255 255 255 255
255 255 255 255 255 255 255 255 255 255 255 255 255 255 255 255
255 255 255 255 255 255 255 255 255 255 255 255 255 255 255 255
255 255 255 255 255 255 255 255 255 255 255 255 255 255 255 255
255 255 255 255 255 255 255 255 255 255 255 255 255 255 255 255
255 255 255 255 255 255 255 255 255 255 255 255 0 0 0 0
0 0 0 0 0 0 0 0 0 0 0 0 0 255 1 1
1 1 0 0 0 0 0 0 0 0 0 0 255 0 0 0
0 0 0 0 0 0 0 0 0 0 255 0 0 0 0 0
0 0 0 0 0 0 0 0 0 255 0 0 0 0 0 0
0 1 1 0 0 0 0 0 255 0 0 0 0 0 0 0
0 0 0 0 0 0 0 255 0 0 0 0 0 0 0 0
0 0 0 0 0 255 0 0 0 0 0 0 0 0 0 0
0 0 0 255 0 0 0 0 0 0 0 0 0 0 0 0
0 0 255 0 0 0 0 0 0 0 0 0 0 0 0 0
0 255 0 0 0 0 0 0 0 0 0 1 0 0 0 255
0 0 0 0 0 0 0 0 0 0 0 0 0 0 255 0
0 0 0 0 0 0 0 0 0 0 0 0 255 0 0 0
0 0 0 0 0 0 0 0 0 0 0 255 0 0 0 0
0 0 0 0 0 0 0 0 0 255 0 0 0 0 0 0
0 0 0 0 0 0 0 0 255 0 0 0 0 0 0 0
0 0 0 0 0 0 0 255 0 0 0 0 0 0 0 0
0 0 0 0 0 0 255 0 0 0 0 0 0 1 0 0
0 0 0 0 255 0 0 0 0 0 0 0 0 0 0 0
0 0 255 0 0 0 0 0 0 0 0 0 0 0 0 0
0 0 255 0 0 0 0 0 0 0 0 0 0 0 0 255
0 0 0 0 0 0 0 0 0 0 0 0 1 1 255 0
0 0 0 0 0 0 0 0 0 0 0 0 0 255 0 0
0 0 0 0 0 0 0 0 0 0 0 255 0 0 0 0
0 0 0 0 0 0 0 0 0 0 255 0 0 0 0 0
0 0 0 0 0 0 0 0 255 0 0 0 0 0 0 0
0 0 0 0 0 0 0 255 0 0 0 0 0 0 0 0
0 0 0 0 0 0 255 1 0 0 0 0 0 0 0 0
0 0 0 0 0 0 0 0 0 0 1 1 0 0 0 0
0 0 0 0 0 0 0 0 0 255 0 0 0 0 0 0
0 0 0 0 0 0 0 0 255 0 0 0 0 0 0 0
0 0 0 0 0 0 255 0 1 1 1 1 1 1 1 0
0 0 0 0 0 255 0 0 0 0 0 1 1 1 1 0
0 0 0 0 255 0 0 0 0 2 2 2 2 0 0 0
0 0 0 255 0 0 0 0 0 0 0 0 0 0 0 0
0 255 0 0 0 0 0 0 0 0 0 0 0 0 0 255
0 0 0 0 0 0 0 0 0 0 0 0 0 0 255 0
0 0 0 0 0 0 0 0 1 0 0 0 0 255 0 0
0 1 1 5 2 3 3 1 0 0 0 255 0 0 0 0
0 0 0 0 0 0 0 0 0 0 255 0 0 0 0 0
0 1 1 1 0 0 0 0 255 0 0 0 0 0 0 0
0 0 0 0 0 0 0 255 0 0 0 0 0 0 0 0
0 0 0 0 0 255 0 0 0 0 0 0 0 0 0 0
0 0 0 0 255 0 0 0 0 0 0 1 1 1 0 0
0 0 0 255 0 0 0 0 0 0 0 0 0 0 0 0
0 0 255 0 0 0 0 0 0 0 0 0 1 1 0 0
255 0 0 0 0 0 0 0 0 0 0 0 0 0 255 0
0 0 0 0 0 0 1 1 1 0 0 0 0 0 255 0
0 0 0 0 1 1 0 0 0 0 0 255 0 0 0 0
0 0 1 1 0 0 0 1 1 0 255 0 0 0 0 0
0 1 1 0 0 0 0 0 0 255 0 0 0 0 0 0
0 0 0 0 0 0 0 255 0 0 0 0 0 0 0 0
0 1 0 0 0 0 255 0 0 0 0 0 1 0 0 0
0 0 0 0 255 0 0 0 0 0 0 0 1 1 1 0
0 0 0 255 0 0 0 0 1 1 0 0 0 0 0 1
1 0 255 1 1 0 0 0 0 0 0 0 0 0 0 0
0 0 0 0 0 0 0 0 0 0 0 0 1 0 0 0
0 0 0 0 0 255 0 0 0 0 0 0 0 0 1 0
0 0 0 0 255 0 0 0 0 0 1 1 1 0 0 0
0 0 255 0 0 0 1 1 28 1 1 1 1 0 0 0
0 255 0 0 0 0 1 38 40 33 12 3 0 0 0 0
255 0 0 2 3 81 96 84 96 80 3 0 0 0 0 255
0 0 0 0 1 2 2 2 2 1 0 0 0 255 0 0
0 1 1 26 51 26 10 0 0 0 0 255 0 0 0 0
1 3 19 19 8 1 0 0 0 0 255 0 0 0 0 0
3 17 2 1 0 0 0 0 0 255 0 0 1 68 134 114
114 114 128 58 1 0 0 255 0 0 0 1 1 2 9 9
4 3 0 0 0 0 255 0 0 0 0 0 0 1 1 1
0 0 0 0 255 0 0 0 0 0 0 0 0 0 0 0
0 0 0 255 0 0 0 0 0 0 0 0 0 0 0 0
0 255 0 0 0 0 0 0 1 1 0 0 0 0 0 0
255 0 0 0 0 0 2 3 3 5 2 0 0 0 0 255
0 0 0 0 0 0 0 1 1 1 0 0 0 0 255 0
0 0 0 1 4 4 1 1 1 1 1 0 255 0 0 0
0 0 22 41 41 1 0 0 0 0 255 0 0 0 0 0
1 3 3 10 10 1 0 0 0 0 255 0 0 0 2 5
34 40 28 4 0 0 0 255 0 0 0 0 0 1 8 24
24 3 3 1 1 0 255 0 0 0 0 1 4 4 4 2
0 0 0 0 0 255 0 0 0 0 0 0 2 0 2 0
0 0 0 255 0 0 0 0 0 2 37 46 46 8 0 0
0 0 255 0 0 0 0 2 21 21 19 0 0 0 0 0
255 0 0 0 0 1 17 117 117 102 28 1 0 0 0 255
0 0 0 0 1 12 13 13 10 8 1 1 1 0 255 0
0 0 0 0 18 18 17 1 0 0 0 0 0 0 0 0
1 1 0 0 0 0 0 2 8 25 28 16 5 1 0 0
0 255 0 0 0 0 0 1 28 28 6 6 1 0 0 0
255 0 0 0 0 3 76 249 249 110 10 0 0 0 255 0
0 1 1 28 42 20 19 13 12 1 0 0 0 255 0 0
1 24 32 40 49 50 40 33 0 0 0 0 255 0 1 21
80 115 110 99 98 96 80 0 0 0 0 255 0 0 0 0
1 3 6 8 6 2 0 0 0 255 0 0 2 6 77 90
90 92 92 51 1 1 0 255 1 1 2 3 46 56 83 77
59 43 0 0 0 0 255 0 0 0 1 17 21 25 30 25
2 0 0 0 0 255 1 9 68 134 160 160 155 128 141 141
58 0 0 255 0 0 1 1 2 9 11 17 11 10 8 0
0 0 255 0 0 0 0 0 2 4 4 1 0 0 0 0
255 0 0 0 0 1 10 35 35 34 3 0 0 0 0 255
0 0 0 0 0 1 3 3 1 0 0 0 0 255 0 0
0 0 1 1 1 1 1 1 1 1 0 0 255 0 0 0
0 1 4 78 82 78 56 5 1 0 0 255 0 0 0 0
0 1 3 4 4 1 0 0 0 0 255 0 0 0 0 16
27 27 22 1 1 1 0 0 255 0 0 0 0 25 69 69
69 57 33 1 0 0 255 0 0 0 0 1 8 149 149 140
140 28 1 0 0 0 255 0 0 2 5 34 40 41 40 33
4 0 0 255 0 0 0 0 2 52 52 49 49 49 32 3
0 0 255 0 0 0 1 9 9 10 27 27 16 0 0 0
1 255 0 0 1 2 11 12 9 3 4 2 0 0 0 255
0 0 0 0 2 56 100 100 76 67 26 0 0 0 255 0
0 0 9 125 194 166 161 132 42 0 0 0 255 0 0 0
1 17 101 120 117 109 102 58 1 0 0 255 0 0 0 1
12 18 22 27 29 29 11 1 1 0 255 0 0 0 1 35
30 30 30 59 8 1 0 0 0 0 0 0 1 1 0 0
0 0 1 11 11 25 28 24 16 11 0 0 0 255 0 0
0 1 6 34 144 200 255 32 1 0 0 0 255 0 0 0
3 76 197 249 249 238 131 10 0 0 255 0 0 1 1 22
22 19 19 16 16 12 1 0 0 255 0 0 24 38 46 52
50 57 67 67 38 0 0 0 255 0 3 72 97 99 108 110
110 113 98 76 0 0 0 255 0 0 0 1 3 3 4 8
8 3 1 0 0 255 0 0 5 77 90 90 83 85 92 92
51 1 1 255 1 2 3 56 64 83 94 94 105 50 43 0
0 0 255 0 0 1 22 26 25 25 21 25 14 11 0 0
0 255 3 56 152 134 134 133 133 128 141 146 146 14 0 255
0 0 1 1 9 14 16 25 33 22 9 5 0 0 255 0
0 0 0 2 30 30 35 25 0 0 0 0 255 0 0 1
1 10 35 41 54 41 24 3 0 0 0 255 0 0 0 0
3 16 22 18 18 1 0 0 0 255 0 0 0 0 1 1
1 1 2 2 1 1 0 0 255 0 0 1 1 4 90 125
113 125 113 56 2 1 0 255 0 0 0 0 2 6 13 13
10 4 0 0 0 0 255 0 0 0 16 27 27 28 41 41
1 0 0 0 255 0 0 1 25 74 80 84 86 131 100 33
0 0 255 0 0 0 0 4 130 186 225 195 158 140 5 2
0 0 255 0 1 5 25 50 40 41 40 41 33 1 1 255
0 0 0 19 46 52 59 65 54 54 50 32 1 0 255 0
0 1 9 16 10 16 19 27 19 4 0 0 1 255 0 0
1 1 2 12 12 10 10 10 10 0 0 255 0 0 0 1
56 75 100 104 89 89 67 26 0 0 255 0 0 22 125 166
195 194 194 166 158 42 0 0 255 0 0 0 17 86 101 96
78 105 109 109 58 0 0 255 0 0 0 8 12 25 30 27
29 29 33 11 1 0 255 0 0 1 51 86 40 40 61 61
54 8 0 0 0 0 0 0 0 0 0 0 0 0 11 13
14 14 17 20 17 14 11 0 0 255 0 0 0 6 144 241
241 255 255 121 34 1 1 0 255 0 0 1 10 197 255 255
210 238 206 176 1 0 255 0 1 1 5 20 19 16 16 16
16 16 4 0 0 255 0 4 37 44 46 49 52 57 75 57
38 5 0 0 255 3 16 72 80 97 98 98 101 101 100 76
37 0 0 255 0 0 0 1 2 2 3 8 12 11 2 0
0 255 0 0 46 99 90 85 70 85 102 125 92 43 1 255
0 1 24 64 64 64 62 83 85 85 50 36 0 0 255 0
0 5 22 30 25 25 21 33 34 34 0 0 0 255 11 56
116 116 92 92 133 133 146 156 146 89 0 255 0 0 1 3
10 16 25 28 28 22 12 8 1 0 255 0 0 0 1 19
43 35 46 35 25 1 0 0 255 0 0 1 3 28 41 35
41 35 29 24 0 0 0 255 0 0 0 1 30 33 43 28
18 4 0 0 0 255 0 0 1 0 1 18 56 56 53 32
9 1 0 0 255 0 0 0 2 105 110 138 113 125 94 77
40 0 0 255 0 0 0 2 6 13 17 16 17 10 3 1
0 0 255 0 0 8 36 45 45 42 61 65 41 1 0 0
255 0 0 6 62 74 74 74 80 86 98 60 3 0 255 0
0 0 0 99 145 202 213 213 197 171 117 2 0 0 255 0
1 24 32 50 36 38 38 45 33 9 1 255 0 0 0 38
60 59 59 59 35 50 50 34 4 1 255 1 0 1 9 14
11 16 18 27 19 16 4 0 0 255 0 0 1 1 4 14
14 10 10 10 10 8 0 255 0 0 1 4 67 110 92 91
89 90 89 45 2 0 255 0 1 91 161 179 195 201 242 202
189 106 21 0 255 0 0 1 44 96 96 75 76 96 109 117
117 2 0 255 0 0 0 8 18 25 25 25 29 29 29 24
5 0 255 0 0 1 62 67 48 40 48 60 59 37 1 0
0 0 0 0 0 0 0 0 0 0 13 13 11 11 14 20
19 19 13 2 0 255 0 0 0 88 251 255 241 255 255 255
56 8 1 0 255 0 0 1 46 221 237 210 206 210 206 195
1 1 255 0 1 1 6 20 16 16 12 16 16 20 14 0
0 255 0 4 37 60 57 49 51 51 56 56 36 21 1 0
255 5 34 66 76 76 98 98 108 92 94 54 48 0 0 255
0 0 1 2 3 3 3 6 11 6 1 0 0 255 0 1
46 91 83 72 69 70 92 120 112 67 0 255 0 0 37 52
52 54 52 54 62 85 67 49 0 0 255 0 0 14 22 30
30 16 13 25 34 34 22 0 0 255 5 48 116 116 78 78
78 133 146 156 146 94 0 255 0 0 1 3 10 24 26 28
28 26 20 9 0 0 255 0 0 0 9 26 43 28 46 29
27 8 0 0 255 0 0 0 4 25 32 28 41 41 44 24
1 0 0 255 0 0 0 3 33 33 30 26 18 6 0 0
0 255 0 0 0 0 18 61 69 65 61 53 28 1 0 0
255 0 0 1 3 105 110 105 98 94 89 77 61 0 0 255
0 0 1 4 9 14 18 17 18 14 3 1 0 0 255 0
0 8 45 49 45 34 61 65 65 1 0 0 255 0 1 14
68 70 70 77 77 60 98 98 11 0 255 0 0 0 1 99
145 211 225 225 230 201 158 2 0 0 255 0 0 24 32 36
36 36 36 37 30 20 1 255 0 0 0 46 64 61 56 56
35 35 45 45 5 1 255 1 1 1 14 22 22 20 16 19
19 26 16 0 0 255 0 0 1 2 4 14 14 10 8 8
8 6 0 255 0 0 1 5 85 106 91 91 68 90 98 98
3 1 255 1 14 116 163 179 193 201 243 214 158 145 69 0
255 0 0 1 62 96 96 69 78 99 114 117 114 6 1 255
0 0 0 6 29 30 36 27 29 29 29 24 5 0 255 0
0 2 62 62 48 48 61 60 60 37 0 0 0 0 0 0
0 0 0 0 0 1 11 13 18 11 14 17 19 27 19 2
0 255 0 0 0 90 241 255 241 255 255 255 102 34 0 0
255 0 0 0 46 235 255 235 219 210 210 195 1 0 255 0
0 2 6 20 20 22 12 12 14 19 17 0 0 255 0 1
37 49 44 35 43 43 51 53 36 21 1 0 255 1 34 66
91 91 98 98 98 90 108 54 48 0 0 255 0 0 1 2
2 3 3 5 6 6 5 0 0 255 1 3 51 91 88 69
69 69 98 112 102 67 0 255 0 1 37 52 52 37 27 37
48 78 67 61 0 0 255 0 0 17 20 29 19 19 16 24
25 43 26 0 0 255 5 48 98 114 76 76 76 133 152 156
129 101 0 255 0 0 1 2 10 26 33 25 20 20 20 13
0 0 255 0 0 1 9 26 37 37 43 42 29 1 0 0
255 0 0 0 3 25 41 32 43 44 59 27 1 0 0 255
0 0 0 0 33 34 36 36 30 4 0 0 0 255 0 0
0 0 20 43 72 72 72 61 28 2 0 0 255 0 0 1
4 52 88 86 86 94 94 85 67 1 0 255 0 0 1 4
12 14 25 18 19 18 4 1 0 0 255 0 0 4 50 80
61 61 61 75 75 1 0 0 255 1 1 14 70 70 68 53
48 59 92 74 11 0 255 0 0 0 1 61 149 213 255 255
241 204 171 0 0 0 255 0 0 22 32 36 36 48 48 49
30 9 1 255 0 0 0 16 64 64 61 56 54 52 45 34
4 0 255 0 0 1 18 26 26 34 18 20 18 26 13 0
0 255 0 0 0 1 4 10 12 10 8 6 3 0 0 255
0 0 1 4 85 106 92 90 83 90 115 98 3 1 255 1
3 116 172 193 193 201 202 208 202 145 69 0 255 0 0 1
62 96 96 96 84 101 105 114 90 6 1 255 1 0 1 6
24 33 36 27 29 32 29 24 0 0 255 0 0 1 62 64
67 72 99 64 60 30 0 0 0 0 1 0 0 0 0 0
0 1 10 18 21 21 21 17 18 19 19 1 0 255 0 0
0 90 202 255 255 255 255 255 245 8 0 0 255 0 0 0
16 117 219 219 255 255 210 42 0 0 255 0 0 1 6 20
29 29 20 16 17 21 19 0 0 255 0 0 32 48 44 35
35 35 43 53 24 12 0 0 255 0 0 50 91 91 114 98
108 98 108 54 40 0 0 255 0 0 1 2 2 5 3 5
6 6 2 0 0 255 1 1 38 51 83 72 83 88 98 102
86 51 1 255 0 1 37 43 56 37 37 48 48 56 56 56
1 0 255 0 0 16 19 27 27 29 19 19 24 26 24 1
0 255 2 48 98 149 78 78 74 102 137 166 166 94 0 255
0 0 0 1 21 26 37 25 33 13 13 8 0 0 255 0
0 0 1 18 37 43 32 32 8 0 0 0 255 0 0 0
1 18 28 32 43 70 70 26 0 0 0 255 0 0 0 0
3 26 30 30 6 0 0 0 0 255 0 0 0 0 20 67
72 65 52 29 8 1 0 0 255 0 0 1 1 12 74 74
86 86 115 67 1 1 0 255 0 0 0 0 9 12 22 22
21 17 1 1 0 0 255 0 0 0 53 80 53 45 61 62
29 0 0 0 255 0 0 1 70 90 74 59 59 83 83 74
1 0 255 0 0 0 0 3 61 208 241 248 241 201 24 1
0 0 255 0 0 2 21 48 48 50 50 53 24 3 0 255
0 0 0 2 35 42 56 56 56 56 37 20 1 0 255 0
0 0 26 29 29 29 20 22 20 22 9 0 0 255 0 0
0 0 1 2 10 11 11 3 1 0 0 255 0 0 0 2
49 85 98 83 83 83 98 49 3 1 255 1 2 53 172 190
179 193 202 208 195 145 24 0 255 0 0 0 33 91 99 123
96 99 96 96 84 1 0 255 1 1 1 1 22 29 27 28
28 32 28 10 0 0 255 0 0 0 38 69 72 99 121 85
60 3 0 0 0 0 0 0 0 0 0 0 0 0 8 18
22 22 21 17 17 18 1 0 0 255 0 0 0 8 98 245
255 255 255 245 88 0 0 0 255 0 0 0 0 16 117 156
162 162 42 0 0 0 255 0 0 0 2 19 25 25 22 22
20 19 10 0 0 255 0 0 19 35 48 35 43 53 58 66
24 8 0 0 255 0 0 49 91 98 134 98 98 98 102 40
0 0 0 255 0 0 1 5 2 3 1 3 5 5 0 0
0 255 1 0 2 51 83 88 108 108 102 102 84 13 1 255
0 1 9 61 61 61 48 53 48 61 48 19 1 0 255 0
0 0 19 30 30 29 19 24 28 28 12 0 0 255 1 2
74 140 138 102 81 137 152 166 129 12 1 255 0 0 0 0
1 25 37 25 12 9 8 0 0 0 255 0 0 0 0 1
18 32 30 5 0 0 0 0 255 0 0 0 1 1 18 28
43 43 26 0 0 0 0 255 0 0 0 0 0 0 6 6
0 0 0 0 0 255 0 0 0 1 1 32 43 43 29 8
2 1 0 0 255 0 0 1 1 1 12 48 74 48 43 1
1 1 0 255 0 0 0 0 0 9 11 11 19 1 1 0
0 0 255 0 0 0 0 36 36 36 29 29 0 0 0 0
255 0 0 1 14 58 58 58 46 83 38 3 0 0 255 0
0 0 0 1 3 61 185 204 179 24 1 1 0 1 255 0
0 0 1 17 21 50 50 50 3 0 0 255 0 0 0 0
32 35 56 60 65 58 37 12 1 0 255 0 0 0 1 26
34 34 29 22 17 13 2 0 0 255 0 0 0 0 1 2
9 10 3 2 0 0 0 255 0 0 0 0 20 52 65 70
83 83 94 4 1 0 255 0 0 2 146 179 193 202 225 208
195 138 1 0 255 0 0 0 0 33 91 123 123 107 96 84
3 0 0 255 0 0 0 0 0 22 14 13 13 12 12 1
0 0 255 0 0 0 1 64 70 70 109 36 3 0 0 0
0 0 0 0 0 0 0 0 0 0 0 8 19 25 22 17
12 2 1 0 0 255 0 0 0 1 4 98 245 245 120 88
5 0 0 0 255 0 0 0 0 1 1 48 48 4 0 0
0 0 255 0 0 0 0 1 18 18 18 20 20 10 0 0
0 255 0 0 1 32 44 42 44 58 58 66 8 1 0 0
255 0 0 0 49 82 98 98 98 98 76 1 0 0 0 255
0 0 0 1 1 2 1 2 1 2 0 0 0 255 0 0
0 1 46 83 108 108 102 84 13 1 0 255 0 1 3 3
48 68 53 53 45 32 19 1 0 0 255 0 0 0 0 27
32 32 29 28 19 5 0 0 0 255 0 1 2 66 138 138
114 156 156 156 48 1 1 255 0 0 0 0 0 1 3 9
9 2 0 0 0 0 255 0 0 0 0 0 0 1 1 1
0 0 0 0 255 0 0 0 0 0 0 1 1 1 0 0
0 0 0 255 0 0 0 0 0 0 0 0 0 0 0 0
0 255 0 0 1 1 1 1 1 1 0 0 0 0 0 0
255 0 0 0 0 0 0 1 2 2 0 0 0 0 0 255
0 0 0 0 0 0 2 2 1 1 0 0 0 0 255 0
0 0 0 0 4 1 1 0 0 0 0 0 255 0 0 0
2 14 46 58 38 28 3 1 0 0 255 0 0 0 0 0
1 1 1 2 2 1 1 0 0 0 255 0 0 0 0 2
11 11 1 0 0 0 0 255 0 0 0 0 1 27 32 42
65 37 12 3 1 0 255 0 0 0 0 0 9 19 17 17
10 0 0 0 0 255 0 0 0 0 0 2 2 1 0 0
0 0 0 255 0 0 0 0 0 20 52 52 60 37 4 1
0 0 255 0 0 0 2 149 153 153 153 165 138 1 0 0
255 0 0 0 0 0 19 66 96 96 72 3 1 0 0 255
0 0 0 0 0 0 0 0 1 1 0 0 0 0 255 0
0 0 0 1 1 1 1 1 1 0 0 0 0 0 0 0
0 0 0 0 0 0 0 0 1 9 9 1 1 1 1 0
0 255 0 0 0 0 0 1 1 2 2 2 0 0 0 0
255 0 0 0 0 0 0 0 0 0 0 0 0 0 255 0
0 0 0 1 2 3 3 1 1 0 0 0 0 255 0 0
0 1 4 18 42 53 53 4 1 1 0 0 255 0 0 0
0 13 92 92 76 72 1 0 0 0 0 255 0 0 0 0
1 1 1 1 0 0 0 0 0 255 0 0 0 0 0 5
65 65 36 1 1 0 0 255 0 0 1 1 3 33 33 33
32 3 1 0 0 0 255 0 0 0 0 0 3 14 14 9
5 0 0 0 0 255 0 0 2 4 45 114 114 156 81 48
1 1 0 255 0 0 0 0 0 0 0 1 1 0 0 0
0 1 255 0 0 0 0 0 0 0 1 0 0 0 0 0
255 0 0 0 0 0 0 0 0 0 0 0 0 0 0 255
0 0 0 0 0 0 0 0 0 0 0 0 0 255 0 0
1 1 0 0 0 0 0 0 0 0 0 0 255 0 0 0
0 0 0 0 0 0 0 0 0 0 0 255 0 0 0 0
0 0 1 1 0 0 0 0 0 0 255 0 0 0 0 0
1 0 0 0 0 0 0 0 255 0 0 0 0 0 1 1
2 1 1 0 0 0 255 0 0 0 0 0 0 0 0 0
0 0 0 0 0 0 255 0 0 0 0 0 1 0 0 0
0 0 0 255 0 0 0 0 0 0 3 3 3 1 3 3
1 0 255 0 0 0 0 0 0 0 0 0 0 0 0 0
0 255 0 0 0 0 0 1 0 0 0 0 0 0 0 255
0 0 0 0 0 0 0 1 1 0 1 1 0 0 255 0
0 0 0 2 4 28 28 6 0 0 0 0 255 0 0 0
0 0 0 3 0 0 0 0 0 0 0 255 0 0 0 0
0 0 0 0 0 0 0 0 0 0 255 0 0 0 0 0
1 1 0 0 0 0 0 0 0 0 0 0 0 0 0 0
0 0 0 0 0 0 0 0 0 0 0 0 0 255 0 0
0 0 0 0 0 0 0 0 0 0 0 1 255 0 0 0
0 0 0 0 0 0 0 0 0 0 255 0 0 0 0 0
1 1 1 0 0 0 0 0 0 255 0 0 0 0 0 0
0 0 4 1 1 0 0 0 255 0 0 0 0 1 1 2
1 1 1 0 0 0 0 255 0 1 0 0 0 0 0 0
0 0 0 0 0 255 0 0 0 0 0 0 0 1 1 1
0 0 0 255 0 0 0 0 1 1 1 0 1 1 1 0
0 0 255 0 0 0 0 0 1 1 1 1 0 0 0 0
0 255 0 0 0 0 2 3 3 1 0 0 0 0 0 255
0 0 0 0 0 0 0 0 0 0 0 0 0 1 255 0
0 0 0 0 0 0 0 0 0 0 0 0 255 0 0 0
0 0 0 0 0 0 0 0 0 0 0 255 0 0 0 0
0 0 0 0 0 0 0 0 0 255 0 0 0 0 0 0
0 0 0 0 0 0 0 0 255 0 0 0 0 0 0 0
0 0 0 0 0 0 0 255 0 0 0 0 0 0 0 0
0 0 0 0 0 0 255 0 0 0 0 0 0 0 0 0
0 0 0 0 255 0 0 0 0 0 0 1 1 1 0 0
0 0 255 0 0 0 0 0 0 0 0 0 0 0 0 0
0 0 255 0 0 0 0 0 1 1 0 0 0 0 0 255
0 0 0 0 0 0 0 0 0 0 0 1 0 0 255 0
0 0 0 0 0 0 0 0 0 0 0 0 0 255 0 0
0 0 0 0 0 0 0 0 0 0 0 255 0 0 0 0
0 0 0 0 0 0 0 0 0 0 255 0 0 0 0 0
0 0 0 0 0 0 0 0 255 0 0 0 0 0 0 0
0 0 0 0 0 0 0 255 0 0 0 0 0 0 0 0
0 0 0 0 0 0 255 1 0 0 0 0 0 1 0 0
0 0 0 0 0 0 0 0 255 255 255 255 255 255 255 255
255 255 255 255 255 255 255 255 255 255 255 255 255 255 255 255
255 255 255 255 255 255 255 255 255 255 255 255 255 255 255 255
255 255 255 255 255 255 255 255 255 255 255 255 255 255 255 255
255 255 255 255 255 255 255 255 255 255 255 255 255 255 255 255
255 255 255 255 255 255 255 255 255 255 255 255 255 255 255 255
255 255 255 255 255 255 255 255 255 255 255 255 255 255 255 255
255 255 255 255 255 255 255 255 255 255 255 255 255 255 255 255
255 255 255 255 255 255 255 255 255 255 255 255 255 255 255 255
255 255 255 255 255 255 255 255 255 255 255 255 255 255 255 255
255 255 255 255 255 255 255 255 255 255 255 255 255 255 255 255
255 255 255 255 255 255 255 255 255 255 255 255 255 255 255 255
255 255 255 255 255 255 255 255 255 255 255 255 255 255 255 255
255 255 255 255 255 255 255 255 255 255 255 255 255 255 255 255
255 255 255 255 255 255 255 255 255 255 255 255 255 255 255 255
255 255 255 255 255 255 255 255 255 255 255 255 255 255 255 255
255 255 255 255 255 255 255 255 255 255 255 255 255 255 255 255
255 255 255 255 255 255 255 255 255 255 255 255 255 255 255 255
255 255 255 255 255 255 255 255 255 255 255 255 255 255 255 255
255 255 255 255 255 255 255 255 255 255 255 255 255 255 255 255
255 255 255 255 255 255 255 255 255 255 255 255 255 255 255 255
255 255 255 255 255 255 255 255 255 255 255 255 255 255 255 255
255 255 255 255 255 255 255 255 255 255 255 255 255 255 255 255
255 255 255 255 255 255 255 255 255 255 255 255 255 255 255 255
255 255 255 255 255 255 255 255 255 255 255 255 255 255 255 255
255 255 255 255 255 255 255 255 255 255 255 255 255 255 255 255
255 255 255 255 255 255 255 255 255 255 255 255 255 255 255 255
255 255 255 255 255 255 255 255 255 255 255 255 255 255 255 255
255 255 255 255 0 0 0 0 0 0 0 0 0 0 0 0
0 0 0 0 0 255 0 0 0 0 0 0 0 0 0 0
0 0 0 0 255 0 0 0 0 0 0 0 0 0 0 0
0 0 255 0 0 0 0 0 0 0 0 0 0 0 0 0
0 255 0 0 0 0 0 0 0 0 0 0 0 0 0 1
255 0 0 0 0 0 0 0 1 0 0 0 0 0 0 255
0 0 0 0 0 0 0 0 0 0 0 0 0 255 0 0
0 0 0 0 0 0 0 0 0 0 0 255 0 0 0 0
1 0 0 0 0 0 1 1 1 0 255 0 0 0 1 1
1 0 0 0 0 0 0 0 0 255 0 0 0 0 0 0
0 0 0 0 0 0 0 255 0 0 0 0 0 0 0 0
0 0 0 0 0 0 255 0 0 0 0 0 0 0 0 0
0 0 0 0 255 0 0 0 0 0 0 0 0 0 0 0
0 0 0 255 0 0 0 0 1 1 1 0 0 0 0 0
0 255 0 0 0 0 0 0 0 0 0 0 0 0 0 0
255 0 0 0 0 0 0 0 0 0 0 0 0 0 0 255
0 0 0 0 0 0 0 0 0 0 0 0 0 0 255 0
0 0 0 0 0 0 0 0 0 0 0 0 255 0 0 0
0 0 0 0 0 0 0 0 0 0 255 0 0 0 0 0
0 0 0 0 0 0 0 0 0 1 255 0 0 0 0 0
0 1 1 0 0 0 0 255 0 0 0 0 0 0 0 0
0 0 0 0 0 0 255 0 0 0 0 0 0 0 0 0
0 0 0 0 0 255 0 0 0 0 0 0 0 0 0 0
0 0 0 255 0 0 0 0 0 0 0 0 0 0 0 0
0 0 255 0 0 0 0 0 0 0 0 0 0 0 0 0
255 0 0 0 0 0 0 0 0 0 0 0 0 0 0 255
0 0 0 0 0 0 0 0 0 0 0 0 0 0 255 0
0 0 0 0 0 1 0 0 0 0 0 0 0 0 0 0
0 0 0 0 0 0 0 0 0 0 0 0 0 0 0 0
0 255 0 0 0 0 0 0 0 0 0 0 0 0 0 0
255 0 0 0 0 0 0 0 0 0 0 0 0 0 255 0
0 0 0 0 0 0 0 0 0 0 0 0 0 255 0 0
0 0 0 0 0 0 0 0 0 0 0 1 255 0 0 0
0 0 0 0 0 0 0 0 0 0 0 255 0 0 0 0
0 0 0 0 0 0 0 0 0 255 0 0 0 0 0 0
0 0 0 0 0 0 0 255 0 0 0 0 0 0 0 0
0 0 0 0 0 0 0 255 0 1 1 1 1 0 0 0
0 0 0 0 0 255 0 0 0 0 0 0 0 0 0 0
0 0 0 0 255 0 0 0 0 0 0 0 0 0 0 0
0 0 255 0 0 0 0 0 0 0 0 0 0 0 0 0
255 0 0 0 0 0 0 0 0 0 0 0 0 0 0 255
0 0 0 0 1 1 1 0 0 0 0 0 0 0 255 0
0 0 0 0 0 0 0 0 0 0 0 0 255 0 0 0
0 0 0 0 0 0 0 0 0 0 0 255 0 0 0 0
0 0 0 0 0 0 0 0 1 0 255 0 0 0 0 0
0 0 0 0 0 0 0 0 255 0 0 0 0 0 0 0
0 0 0 0 0 0 255 0 0 0 0 0 0 0 1 0
0 0 0 0 0 0 255 0 0 0 0 0 0 0 0 1
0 0 0 255 0 0 0 0 0 0 0 0 0 0 0 0
0 0 0 255 0 0 0 0 0 0 3 1 0 0 0 0
0 255 0 0 0 0 0 0 0 0 0 0 0 0 0 255
0 0 0 0 0 0 0 0 0 0 0 0 0 0 255 0
0 0 0 0 0 0 0 0 0 0 0 0 0 255 0 0
0 0 0 0 0 0 0 0 0 0 0 255 0 0 0 0
0 0 0 0 0 0 0 0 0 0 255 0 0 0 0 0
0 0 0 0 0 0 0 0 0 0 0 0 0 0 0 0
0 0 0 0 0 0 0 1 0 0 0 0 0 255 0 0
0 0 0 0 0 0 0 0 0 0 0 0 255 0 0 0
0 0 0 0 0 0 0 0 0 0 255 0 0 0 0 0
0 0 0 0 0 0 0 0 0 255 0 0 0 0 0 0
0 0 0 0 0 0 0 0 255 0 0 0 0 0 0 1
1 0 0 0 0 0 0 255 0 0 0 0 0 0 0 0
0 0 0 0 0 255 1 0 0 0 0 0 0 0 0 0
0 0 0 255 0 0 0 0 0 0 0 1 1 1 1 0
0 0 0 255 0 1 1 1 1 1 0 0 0 0 0 0
0 255 0 0 0 0 0 0 0 2 2 1 0 0 0 0
255 0 0 0 0 0 0 0 0 0 0 0 0 0 255 0
0 0 0 0 0 0 0 0 0 0 0 0 255 0 0 0
0 0 0 0 1 0 0 0 0 0 0 255 0 0 0 0
1 1 1 0 0 0 0 0 0 0 255 0 0 0 1 1
0 0 3 3 1 0 0 0 255 0 0 0 0 0 0 0
0 0 0 0 0 0 0 255 0 0 0 0 0 0 0 1
1 0 0 0 1 0 255 0 0 0 1 1 1 1 1 1
1 0 0 0 255 0 0 0 0 0 0 0 0 0 0 0
0 0 255 0 0 0 0 0 1 0 1 1 1 0 0 0
0 0 255 0 0 0 0 0 1 1 1 0 0 0 0 255
0 0 0 0 0 0 0 0 0 0 0 0 0 0 0 255
0 0 0 0 1 5 10 10 8 0 0 0 0 255 0 0
0 0 0 0 0 0 0 0 0 0 0 255 0 0 0 0
0 0 1 1 0 0 0 0 0 0 255 0 0 0 0 0
0 0 0 1 0 0 0 0 1 255 0 0 0 0 0 0
0 0 0 0 0 0 0 255 0 0 0 0 0 1 1 1
1 1 0 0 0 0 255 0 0 0 0 1 0 0 0 0
0 0 0 0 0 0 0 0 0 0 0 0 0 0 0 1
13 3 14 4 4 0 0 0 0 255 0 0 0 0 0 1
0 1 0 0 0 0 0 0 255 0 0 0 0 0 1 18
18 4 1 1 0 0 255 0 0 0 0 0 0 0 0 0
0 0 0 0 0 255 0 0 0 0 0 1 1 1 0 0
0 0 0 0 255 0 0 0 0 0 1 1 1 0 0 0
0 0 0 255 0 0 0 0 1 1 0 0 0 0 0 0
0 255 0 0 0 0 0 11 21 11 1 0 0 0 0 255
0 0 0 0 0 2 8 14 14 10 1 1 0 0 0 255
0 0 0 1 1 1 1 1 0 0 0 0 0 255 0 0
0 0 1 13 21 32 21 14 3 0 0 0 255 0 0 0
0 0 0 0 0 0 0 0 0 0 255 0 0 0 0 0
0 0 0 0 0 0 0 0 255 0 0 0 0 0 2 9
9 9 4 0 0 0 0 255 0 0 0 0 1 1 14 5
1 1 1 0 0 0 255 0 0 0 6 25 50 50 50 42
11 1 0 0 255 0 0 0 0 0 0 4 4 0 0 0
0 0 0 255 0 0 0 0 0 1 2 6 6 1 1 0
0 0 255 0 0 0 1 52 99 106 110 45 14 1 0 0
255 0 0 0 0 0 0 0 0 1 0 0 0 0 255 0
0 0 0 1 50 50 28 28 24 3 0 0 0 0 255 0
0 0 12 18 48 48 78 1 1 0 0 255 0 0 0 0
0 0 1 1 3 0 0 0 0 0 0 255 0 0 0 36
255 255 255 255 208 16 0 0 0 255 0 0 0 1 1 1
0 0 0 0 0 0 0 255 0 0 0 0 0 1 4 1
1 1 0 0 0 0 255 0 0 0 0 0 1 1 1 1
1 0 0 0 0 255 0 0 0 0 0 0 1 1 0 0
0 0 0 255 0 0 0 0 1 37 37 30 25 11 1 0
0 0 255 0 0 0 1 27 27 13 6 4 1 1 0 0
0 0 0 0 0 0 0 0 0 0 0 12 67 68 80 80
32 16 0 0 0 255 0 0 0 1 9 52 68 68 46 1
0 0 0 0 255 0 0 0 0 10 91 125 147 125 78 3
1 0 255 0 0 0 0 1 67 163 163 160 44 0 0 0
0 255 0 0 1 1 1 1 1 1 1 0 0 0 0 0
255 0 0 0 1 1 2 1 1 1 1 0 0 0 0 255
0 0 0 1 116 156 168 156 17 0 0 0 0 255 0 0
0 0 21 125 78 122 78 11 0 0 0 255 0 0 0 0
2 28 41 32 36 32 11 1 1 0 0 255 0 0 0 1
126 141 176 75 11 0 0 0 0 255 0 0 0 5 13 56
59 69 61 41 16 3 1 0 255 0 0 0 1 11 49 46
24 18 1 0 0 0 255 0 0 0 0 0 1 1 1 1
0 0 0 0 255 0 0 0 1 3 157 222 233 233 25 4
0 0 0 255 0 0 0 0 1 5 18 9 9 4 5 4
0 0 255 0 0 2 25 76 89 89 90 82 69 11 1 0
255 0 0 0 1 2 17 17 16 16 1 0 0 0 0 255
0 0 0 0 1 29 27 26 26 12 1 0 0 0 255 0
0 0 52 106 117 117 124 124 72 14 1 0 255 0 0 0
0 0 0 1 5 5 3 0 0 0 255 0 0 0 1 27
50 50 28 30 28 30 3 0 0 0 255 0 0 13 68 68
89 85 85 69 1 1 0 255 0 0 0 0 0 4 72 82
69 16 9 0 0 0 0 255 0 0 36 255 255 255 255 255
255 208 16 0 0 255 0 0 0 0 1 3 2 2 0 0
0 0 0 255 0 0 0 0 1 4 4 1 3 1 0 0
0 0 255 0 0 0 0 2 6 6 5 5 1 0 0 0
0 255 0 0 0 1 2 4 82 75 14 1 0 0 0 255
0 0 0 12 35 37 42 42 41 30 16 1 0 0 255 0
0 1 30 30 30 30 32 32 19 1 0 0 0 0 0 0
0 0 0 0 0 0 12 59 68 68 92 92 88 41 16 0
0 255 0 0 1 1 52 104 108 120 120 46 1 0 0 0
255 0 0 0 10 91 156 156 163 156 150 78 1 0 255 0
0 0 1 67 132 164 163 160 122 44 0 0 0 255 0 1
1 2 2 1 1 1 2 2 2 0 0 0 255 0 0 0
1 4 4 2 2 1 1 0 0 0 0 255 0 0 0 116
172 172 172 178 168 17 0 0 0 255 0 0 1 18 98 134
134 150 131 110 11 0 0 255 0 0 0 1 28 54 49 32
32 37 32 11 1 0 0 255 0 0 1 126 164 181 234 176
81 11 0 0 0 255 0 0 0 5 41 56 62 69 69 69
41 16 1 0 255 0 0 0 11 49 74 74 74 38 18 1
0 0 255 0 0 0 0 2 2 2 2 1 1 0 0 0
255 0 0 0 3 182 222 251 255 255 255 61 2 0 0 255
0 0 0 0 1 5 9 9 9 5 5 4 0 0 255 0
0 2 41 77 89 107 107 94 94 65 4 1 255 0 0 0
5 20 20 18 16 16 13 1 0 0 0 255 0 0 0 1
27 34 33 33 35 29 12 0 0 0 255 0 0 3 105 122
122 122 112 133 105 32 1 0 255 0 0 0 0 0 1 9
9 9 5 0 0 0 255 0 0 1 27 29 27 21 24 41
41 41 24 1 0 0 255 0 27 65 66 68 89 93 91 88
32 3 1 255 0 0 0 0 4 28 72 82 75 68 26 0
0 0 0 255 0 1 144 255 255 255 255 255 255 248 206 1
0 255 0 0 0 1 1 3 2 2 2 2 1 0 0 255
0 0 0 1 4 2 2 0 3 6 6 1 0 0 255 0
0 0 0 6 6 6 5 6 5 9 0 0 0 255 0 0
0 2 42 82 92 92 82 14 0 0 0 255 0 0 1 28
42 42 36 41 36 30 20 6 0 0 255 0 0 9 29 30
30 30 28 28 21 6 0 0 0 0 0 0 0 0 0 0
0 1 44 67 97 67 92 92 88 54 36 0 0 255 0 0
1 12 98 108 115 120 146 108 5 0 0 0 255 0 0 0
50 138 163 163 163 156 150 93 25 0 255 0 0 1 9 132
166 166 146 139 131 104 2 0 0 255 0 0 1 2 2 1
1 1 1 2 2 1 0 0 255 0 0 0 1 1 2 2
2 3 2 0 0 0 0 255 0 0 0 116 172 172 168 178
179 94 0 0 0 255 0 0 2 28 76 150 157 163 162 131
58 1 0 255 0 0 1 3 28 49 28 32 24 37 24 13
1 0 0 255 0 0 51 126 176 176 214 255 130 25 0 0
0 255 0 1 5 11 38 42 53 66 69 69 43 37 1 0
255 0 0 0 49 53 61 70 92 70 38 11 0 0 255 0
0 0 0 2 2 2 3 1 1 0 0 0 255 0 0 0
33 182 229 255 255 255 255 150 25 0 0 255 0 0 0 1
4 6 9 9 9 5 4 3 0 0 255 0 0 10 76 77
82 104 105 105 105 102 6 1 255 0 0 0 10 25 20 16
10 16 8 2 0 0 0 255 0 0 0 17 27 37 29 35
29 29 19 1 0 0 255 0 0 5 105 123 123 123 134 144
112 72 4 0 255 0 0 0 0 0 2 17 18 14 5 0
0 0 255 0 0 1 27 29 21 21 24 33 41 45 33 3
0 0 255 13 65 68 66 66 76 92 88 88 50 2 0 255
0 0 0 0 24 59 68 82 82 75 68 16 0 0 0 255
0 0 176 255 255 255 246 245 249 248 206 1 0 255 0 0
0 1 2 2 1 2 2 2 1 0 0 255 0 0 0 1
4 4 2 0 3 8 6 5 0 0 255 1 0 0 0 3
3 3 2 6 4 9 2 0 0 255 0 0 0 29 48 82
82 92 92 42 0 0 0 255 0 0 12 54 54 35 35 41
41 41 20 16 0 0 255 0 0 10 41 44 30 30 32 32
32 17 1 0 0 0 0 0 0 0 0 0 0 4 59 69
97 51 44 75 109 88 49 1 0 255 0 0 0 38 94 94
68 52 146 144 19 0 0 0 255 0 0 0 109 121 163 169
176 169 168 138 27 0 255 0 0 1 13 146 146 146 114 122
122 104 20 0 0 255 0 0 0 5 6 1 1 1 1 1
1 0 0 0 255 0 0 0 1 2 2 3 3 3 2 1
0 0 0 255 0 0 2 115 142 158 158 178 179 94 0 0
0 255 0 0 2 40 98 150 157 150 162 131 74 1 0 255
0 0 0 1 13 28 22 22 20 37 38 24 0 0 0 255
0 1 51 118 164 118 176 214 156 25 1 0 0 255 0 1
5 13 40 43 43 46 53 69 69 9 0 0 255 0 0 0
46 50 50 60 92 67 38 11 1 0 255 0 0 0 1 1
0 1 2 2 1 0 0 0 255 0 0 0 35 182 229 255
255 255 255 176 36 0 0 255 0 0 0 1 1 4 4 13
19 14 4 2 0 0 255 0 1 17 82 90 90 80 94 104
105 104 14 1 255 0 0 0 3 20 17 17 10 8 6 3
0 0 0 255 0 0 0 20 24 34 22 30 29 30 22 0
0 0 255 0 0 5 38 123 123 134 134 144 105 36 4 0
255 0 0 0 0 1 12 18 20 18 8 2 0 0 255 0
0 1 20 29 20 44 44 41 46 46 30 3 0 0 255 12
44 54 52 41 42 76 82 92 50 2 0 255 0 0 0 0
28 56 59 61 98 82 68 1 0 0 0 255 0 3 192 220
255 246 255 245 255 248 141 2 0 255 0 0 1 1 1 1
0 0 2 1 1 0 0 255 0 0 0 1 2 2 0 0
1 8 8 5 0 0 255 0 0 0 0 0 1 3 4 6
4 4 2 0 0 255 0 0 0 29 48 76 52 82 82 38
0 0 0 255 0 0 12 53 53 43 37 41 41 42 42 17
1 0 255 0 0 10 30 38 22 21 28 32 32 13 1 1
1 0 0 0 1 1 1 0 0 1 44 88 105 89 75 75
78 62 49 2 0 255 0 0 0 38 85 85 75 68 136 136
19 0 0 0 255 0 0 0 109 140 178 178 169 160 138 137
25 0 255 0 0 0 9 146 150 172 138 138 131 125 2 0
0 255 0 0 0 6 3 2 0 0 1 1 1 0 0 0
255 0 0 0 3 4 3 2 2 1 1 0 0 0 1 255
0 0 1 77 142 150 185 185 204 17 0 0 0 255 0 0
0 40 109 152 163 154 162 138 58 1 1 255 0 0 0 1
11 20 22 28 34 40 40 18 0 0 0 255 0 0 24 99
122 118 121 121 101 9 0 0 0 255 0 1 4 11 21 40
37 41 41 41 25 5 1 0 255 0 0 0 26 46 50 60
65 67 24 2 1 0 255 0 0 0 1 1 1 1 3 2
1 0 0 0 255 0 0 0 35 148 229 255 255 255 255 176
32 0 0 255 0 0 1 1 1 2 2 5 14 14 11 2
0 0 255 0 1 17 90 94 90 78 78 86 104 66 6 0
255 0 0 0 3 12 17 17 19 12 11 4 0 0 0 255
0 0 0 18 20 21 21 30 30 30 26 1 0 0 255 0
0 0 8 78 134 134 129 129 100 12 0 0 255 0 0 0
1 1 2 12 18 18 3 0 0 0 255 0 0 1 20 27
44 53 44 41 46 48 27 1 0 0 255 0 24 44 52 37
41 41 56 50 37 2 0 255 0 0 0 0 37 56 59 98
121 109 34 0 0 0 0 255 1 3 176 205 230 255 255 255
255 245 107 2 0 255 0 0 0 1 1 1 0 4 3 2
1 0 0 255 0 0 0 0 2 3 2 2 1 6 6 3
0 0 255 0 0 0 0 0 1 5 5 4 3 1 0 0
0 255 0 0 0 3 29 76 76 129 59 29 0 0 0 255
0 0 2 37 53 54 43 56 56 56 43 17 1 0 255 0
0 10 33 33 21 20 21 35 36 17 1 0 0 0 0 0
1 0 0 0 0 0 18 88 105 89 78 78 100 84 24 1
1 255 0 0 1 3 84 85 96 96 136 70 6 1 0 0
255 0 0 1 19 112 140 178 169 137 121 50 0 0 255 0
0 0 0 80 114 150 136 138 125 68 1 0 0 255 0 0
0 3 3 3 1 0 2 3 3 0 0 0 255 0 0 0
3 3 3 1 4 1 1 0 0 0 0 255 0 0 0 2
77 146 150 150 27 5 0 0 0 255 0 0 0 3 125 128
130 138 138 128 8 1 0 255 0 0 0 0 2 21 40 40
57 56 51 1 0 0 0 255 0 0 0 24 99 110 110 101
9 0 0 0 0 255 0 0 0 0 2 26 30 33 30 9
5 1 0 0 255 0 0 0 0 26 46 60 52 24 3 1
0 0 255 0 0 0 1 1 1 1 1 1 1 0 0 0
255 0 0 1 1 89 203 255 255 255 222 50 0 0 0 255
0 0 0 0 1 2 4 11 14 14 2 0 0 0 255 0
1 1 37 97 97 80 75 78 66 52 0 0 255 0 0 0
0 3 13 13 18 12 12 3 0 0 0 255 0 0 0 1
14 18 19 28 30 30 20 0 0 0 255 0 0 0 0 8
38 129 120 100 32 3 0 0 255 0 0 0 1 1 1 8
12 8 0 0 0 0 255 0 0 0 12 27 32 44 41 41
46 27 18 0 0 0 255 1 12 29 59 59 52 43 44 37
17 2 0 255 0 0 0 0 10 35 53 53 100 52 14 0
0 0 0 255 1 2 17 219 253 255 255 255 255 210 35 0
0 255 0 0 0 0 0 0 1 4 3 1 1 0 0 255
0 0 0 0 3 6 3 2 1 1 0 0 0 0 255 0
0 0 0 0 0 5 5 4 1 0 0 0 0 255 0 0
0 1 3 76 76 60 29 4 0 0 0 255 0 0 0 29
43 59 43 33 36 36 36 5 0 0 255 0 0 1 22 24
22 21 35 36 26 13 0 0 0 0 0 0 0 0 0 0
0 0 1 18 102 102 146 89 84 51 2 0 0 255 0 0
1 1 5 75 96 75 70 6 1 0 0 0 255 0 1 1
1 19 101 101 96 77 50 1 0 0 255 0 0 0 0 1
80 113 136 136 97 1 1 0 0 255 1 0 0 1 1 1
1 0 0 2 0 0 0 0 255 0 0 0 0 0 1 0
1 0 0 0 0 0 0 255 0 0 0 0 0 16 27 27
5 0 0 0 0 255 0 0 0 0 4 117 117 117 84 8
0 0 0 255 0 0 0 0 0 11 21 40 51 34 5 0
0 0 1 255 0 0 0 1 6 29 29 1 0 0 0 0
0 255 0 0 0 0 0 1 19 19 9 5 1 0 0 0
255 0 0 0 0 1 24 24 11 1 0 0 0 0 255 0
0 0 0 1 1 1 1 0 0 0 1 0 255 0 0 1
1 2 89 99 255 226 50 2 0 0 0 255 0 0 0 0
0 2 2 2 2 2 0 0 0 0 255 0 0 0 2 37
64 64 57 57 52 1 0 0 255 0 0 0 0 0 1 2
4 3 3 0 0 0 0 255 0 0 0 0 0 0 19 22
28 20 1 0 0 0 255 0 0 0 0 0 5 25 32 10
3 1 0 0 255 0 0 0 0 0 0 0 0 0 0 0
0 0 255 0 0 0 1 12 27 36 33 33 30 19 1 0
0 0 255 0 2 21 60 68 68 51 43 17 9 0 0 255
0 0 0 0 0 10 32 45 45 14 1 0 0 0 0 255
0 0 0 17 192 255 255 255 210 35 1 0 0 255 0 0
0 0 0 0 0 1 1 1 1 1 0 255 0 0 0 0
0 3 3 1 0 0 0 0 0 0 255 0 0 0 0 0
0 2 2 1 1 0 0 0 0 255 0 0 0 0 1 2
17 17 8 0 0 0 0 255 0 0 0 0 25 40 25 32
32 32 22 0 0 0 255 0 0 0 1 12 13 13 13 16
9 1 0 0 0 0 0 0 0 0 0 1 0 0 1 1
16 75 146 75 51 4 0 0 0 255 0 0 0 0 1 5
10 8 1 1 1 0 0 0 255 0 0 1 1 0 4 9
11 9 0 0 0 0 255 0 0 0 0 0 1 2 2 1
0 1 1 1 0 255 0 0 0 0 0 1 1 0 0 0
0 0 0 0 255 0 0 0 0 0 0 0 0 0 0 0
0 0 0 255 0 0 0 0 0 0 0 1 0 0 0 0
0 255 0 0 0 0 1 3 2 2 1 0 0 0 0 255
0 0 0 0 0 0 0 0 5 0 0 0 0 0 1 255
0 0 0 1 3 3 0 0 0 0 0 0 0 255 0 0
0 0 0 0 0 0 0 1 0 0 0 0 255 0 0 0
0 0 0 0 0 0 0 0 0 0 255 0 0 0 0 0
0 0 0 0 0 0 0 0 255 0 0 0 0 1 1 2
2 2 2 0 0 0 0 255 0 0 0 0 0 0 0 0
0 0 0 0 0 0 255 0 0 0 0 0 0 0 4 4
1 0 0 0 255 0 0 0 0 0 0 0 0 0 0 0
0 0 0 255 0 0 0 0 0 0 0 0 1 0 0 0
0 0 255 0 0 0 0 0 0 1 1 1 1 1 1 0
255 0 0 0 0 0 0 0 0 0 0 0 0 0 255 0
0 0 1 1 6 6 24 5 3 0 1 1 1 0 255 0
1 2 21 68 68 43 19 6 0 0 0 255 0 0 0 0
0 0 0 1 1 1 0 0 0 0 0 255 0 0 0 0
3 5 29 29 6 1 0 0 0 255 0 0 0 0 0 0
0 0 0 0 0 1 0 255 0 0 0 0 1 1 1 1
0 0 0 0 0 0 255 0 0 0 0 0 0 1 1 1
0 0 0 0 0 255 0 0 0 0 0 0 0 0 0 0
0 0 0 255 0 0 0 0 1 4 12 24 22 22 0 0
0 0 255 0 0 0 0 1 1 6 6 1 0 0 0 0
0 0 0 0 0 1 1 1 1 1 1 1 1 1 2 2
2 1 0 0 0 255 0 0 0 0 0 1 1 0 0 0
0 0 0 0 255 0 0 0 0 0 0 0 1 0 0 0
0 0 255 0 0 0 0 0 0 0 0 0 0 0 0 0
0 255 0 0 0 0 0 0 0 0 0 0 0 0 0 0
255 0 0 0 0 0 0 0 0 0 0 0 0 0 0 255
0 0 0 0 0 0 0 0 0 0 0 0 0 255 0 0
0 0 0 0 0 0 0 0 0 0 0 255 0 0 0 0
0 0 0 0 0 0 0 0 0 0 1 255 0 0 0 1
0 0 0 0 0 0 0 0 0 255 0 0 0 0 0 0
0 0 0 0 0 0 0 0 255 0 0 0 0 0 0 0
0 0 0 0 0 0 255 0 0 0 0 0 0 0 0 0
0 0 0 0 255 0 0 0 0 1 1 1 0 0 0 0
0 0 0 255 0 0 0 0 0 0 0 0 0 0 0 0
0 0 255 0 0 0 0 0 0 0 0 0 0 0 0 0
255 0 0 0 0 0 0 0 0 0 0 0 0 0 0 255
0 0 0 0 0 0 0 0 0 0 0 0 0 0 255 0
0 0 0 0 0 0 0 0 0 1 0 0 255 0 0 0
0 0 0 0 0 0 0 0 0 0 255 0 0 0 0 1
1 0 0 0 0 0 0 0 0 0 255 0 0 0 2 4
4 1 0 0 0 0 0 255 0 0 0 0 0 0 0 0
0 0 0 0 0 0 0 255 0 0 0 0 0 1 1 1
0 0 0 0 0 255 0 0 0 0 0 0 0 0 0 0
0 0 0 255 0 0 0 0 0 0 1 0 0 0 0 0
0 0 255 0 0 0 0 0 0 1 0 0 0 0 0 0
0 255 0 0 0 0 0 0 0 0 0 0 0 0 0 255
0 0 0 0 0 0 1 1 1 0 0 0 0 0 255 0
0 0 0 1 1 1 0 0 0 0 0 0 0 0 0 0
0 1 1 1 1 1 1 1 1 1 1 1 1 0 0 0
0 255 0 0 0 0 0 0 0 0 0 0 0 0 0 0
255 0 0 0 0 0 0 0 0 0 0 0 0 0 255 0
0 0 0 0 0 0 0 0 0 0 0 0 0 255 0 0
0 0 0 0 0 0 0 0 0 0 0 0 255 0 0 0
0 0 0 0 0 0 0 0 0 0 0 255 0 0 0 0
0 0 0 0 0 0 0 0 0 255 0 0 0 0 0 0
0 0 0 0 0 0 0 255 0 0 0 0 0 0 0 0
0 0 0 0 0 0 0 255 0 0 0 0 0 0 0 0
0 0 0 0 0 255 0 0 0 0 0 0 0 0 0 0
0 0 0 0 255 0 0 0 0 0 0 0 0 0 0 0
0 0 255 0 0 0 0 0 0 0 0 0 0 0 0 0
255 0 0 0 0 0 0 0 0 0 0 0 0 0 0 255
0 0 0 0 0 0 0 0 0 0 1 0 0 0 255 0
0 0 0 0 0 0 0 0 0 0 0 0 255 0 0 0
0 0 0 0 0 0 0 0 0 0 0 255 0 0 0 0
0 0 0 0 0 0 0 0 0 0 255 0 0 0 0 0
0 0 0 0 0 0 0 0 255 0 0 0 0 0 0 0
0 1 0 0 0 1 255 0 0 0 0 0 0 0 0 0
0 0 0 0 0 0 255 0 0 0 0 0 1 0 0 0
0 0 0 255 0 0 0 0 0 0 0 0 0 0 0 0
0 0 0 255 0 0 0 0 0 0 0 0 0 0 0 0
0 255 0 0 0 0 0 0 0 0 0 0 0 0 0 255
0 0 0 0 0 0 0 0 0 0 0 0 0 0 255 0
0 0 0 0 0 0 0 0 0 0 0 0 0 255 0 0
0 0 0 0 0 0 0 0 0 0 0 255 0 0 0 0
0 0 0 0 0 0 0 0 0 0 255 0 0 0 0 1
1 0 0 0 0 0 0 0 0 0 0 0 255 255 255 255
255 255 255 255 255 255 255 255 255 255 255 255 255 255 255 255
255 255 255 255 255 255 255 255 255 255 255 255 255 255 255 255
255 255 255 255 255 255 255 255 255 255 255 255 255 255 255 255
255 255 255 255 255 255 255 255 255 255 255 255 255 255 255 255
255 255 255 255 255 255 255 255 255 255 255 255 255 255 255 255
255 255 255 255 255 255 255 255 255 255 255 255 255 255 255 255
255 255 255 255 255 255 255 255 255 255 255 255 255 255 255 255
255 255 255 255 255 255 255 255 255 255 255 255 255 255 255 255
255 255 255 255 255 255 255 255 255 255 255 255 255 255 255 255
255 255 255 255 255 255 255 255 255 255 255 255 255 255 255 255
255 255 255 255 255 255 255 255 255 255 255 255 255 255 255 255
255 255 255 255 255 255 255 255 255 255 255 255 255 255 255 255
255 255 255 255 255 255 255 255 255 255 255 255 255 255 255 255
255 255 255 255 255 255 255 255 255 255 255 255 255 255 255 255
255 255 255 255 255 255 255 255 255 255 255 255 255 255 255 255
255 255 255 255 255 255 255 255 255 255 255 255 255 255 255 255
255 255 255 255 255 255 255 255 255 255 255 255 255 255 255 255
255 255 255 255 255 255 255 255 255 255 255 255 255 255 255 255
255 255 255 255 255 255 255 255 255 255 255 255 255 255 255 255
255 255 255 255 255 255 255 255 255 255 255 255 255 255 255 255
255 255 255 255 255 255 255 255 255 255 255 255 255 255 255 255
255 255 255 255 255 255 255 255 255 255 255 255 255 255 255 255
255 255 255 255 255 255 255 255 255 255 255 255 255 255 255 255
255 255 255 255 255 255 255 255 255 255 255 255 255 255 255 255
255 255 255 255 255 255 255 255 255 255 255 255 255 255 255 255
255 255 255 255 255 255 255 255 255 255 255 255 255 255 255 255
255 255 255 255 255 255 255 255 255 255 255 255 255 255 255 255
255 255 255 255 255 255 255 255 0 0 0 0 0 0 0 0
0 0 0 0 0 0 0 0 0 255 0 0 0 0 0 0
0 0 0 0 0 0 0 0 255 0 0 0 1 1 1 1
0 0 0 0 0 0 255 0 0 0 0 0 0 0 0 0
0 0 0 0 0 255 0 0 0 0 0 0 0 0 0 0
0 0 0 0 255 0 0 0 0 0 0 0 0 0 0 0
0 0 0 255 0 0 0 0 0 0 0 0 0 0 0 0
0 255 0 0 0 0 0 0 0 0 0 0 0 0 0 255
0 0 0 0 0 0 0 0 0 0 0 0 0 0 0 255
0 0 0 0 0 0 0 0 0 0 0 0 0 255 0 0
0 0 0 0 0 0 0 0 0 0 0 0 255 0 0 0
0 0 0 0 0 0 0 0 0 0 255 0 0 0 0 0
1 0 0 0 0 0 0 0 255 0 0 0 0 0 0 0
0 0 0 0 0 0 0 255 0 0 0 0 0 0 0 0
0 0 0 0 0 0 255 0 0 0 0 0 1 1 1 0
0 0 0 0 255 0 0 0 0 0 0 0 0 0 0 0
0 0 0 255 0 0 0 0 0 0 0 0 0 0 0 0
0 0 255 0 0 0 0 0 0 0 0 0 0 0 0 0
255 0 0 0 0 0 0 0 0 0 0 0 0 0 255 0
0 0 0 0 0 0 0 0 0 0 0 0 0 0 255 0
0 0 0 0 0 0 0 0 0 0 0 255 0 0 0 0
0 0 0 0 0 0 0 0 0 0 0 255 0 0 0 0
0 0 0 0 0 0 0 0 0 255 0 0 0 0 0 0
0 0 0 0 0 0 0 255 0 0 0 0 0 0 0 0
0 0 0 0 0 0 255 0 0 0 0 0 0 0 0 0
0 0 0 0 0 255 0 0 0 0 0 0 0 0 0 0
0 0 0 255 0 0 0 0 0 0 0 0 0 0 0 0
0 0 255 0 0 0 0 0 0 0 0 0 0 0 0 0
0 0 0 0 0 0 0 0 0 0 0 0 0 0 0 0
0 0 0 0 0 255 0 0 0 0 0 0 0 0 0 0
0 0 0 0 255 0 1 1 1 1 1 3 0 0 0 0
0 0 255 0 0 0 0 0 0 0 0 0 0 0 0 0
0 255 0 0 0 0 0 0 0 1 1 1 1 0 0 0
255 0 0 0 0 0 0 0 0 0 0 0 0 0 0 255
0 0 0 0 0 0 0 0 0 0 0 0 0 255 0 0
0 0 0 0 0 0 0 0 0 0 0 255 0 1 0 0
0 0 0 0 0 0 0 0 0 0 0 255 0 0 0 0
0 0 0 0 0 0 0 0 0 255 0 0 0 0 0 0
0 0 0 0 0 0 0 0 255 0 0 0 0 0 0 0
0 0 0 0 0 0 255 0 0 0 0 0 0 0 0 0
0 0 0 0 255 0 0 0 0 0 0 0 0 0 0 0
0 0 0 255 0 0 0 0 0 0 0 0 0 0 0 0
0 1 255 0 0 0 0 1 1 6 6 5 1 0 0 0
255 0 0 0 0 0 0 0 0 0 0 0 0 0 0 255
0 0 0 0 0 0 0 0 0 0 0 0 0 0 255 0
0 0 0 0 0 0 0 0 0 0 0 0 255 0 0 0
0 0 0 0 0 0 0 0 0 0 255 0 0 0 0 0
0 0 0 0 0 0 0 0 0 0 255 0 0 0 0 0
0 0 0 0 0 0 0 255 0 0 0 0 0 0 1 1
1 0 0 0 0 0 0 255 0 0 0 0 0 0 0 0
0 0 0 0 0 255 0 0 0 0 0 0 0 0 0 0
0 0 0 255 0 0 0 0 0 0 0 0 0 0 0 0
0 0 255 0 0 0 0 0 0 1 1 0 0 0 0 0
0 255 0 0 0 0 0 0 0 0 0 0 0 0 0 255
0 0 0 0 0 0 0 0 0 0 0 0 0 0 255 0
0 0 0 0 0 0 0 0 0 0 0 0 0 0 0 0
0 0 0 0 0 0 0 0 2 3 10 10 1 1 0 0
0 255 0 0 0 0 0 0 0 0 0 0 0 0 0 0
255 0 1 1 1 6 6 9 4 3 0 1 0 0 255 0
0 0 0 0 1 0 0 0 0 0 0 0 0 255 0 0
1 1 2 5 5 5 3 1 0 0 0 0 255 0 0 0
0 1 1 4 0 0 0 0 0 0 0 255 0 0 0 1
1 1 1 1 1 0 0 0 0 255 0 0 0 0 0 0
0 0 0 0 0 0 0 255 0 0 0 0 0 0 0 0
0 0 0 0 0 0 0 255 0 0 0 0 1 1 2 1
1 0 0 0 0 255 0 0 0 0 0 0 1 1 1 0
0 0 0 0 255 0 0 0 0 0 0 0 0 0 0 0
0 0 255 0 0 0 0 0 0 0 0 0 0 0 0 0
255 0 0 0 0 0 0 0 1 1 1 1 0 0 0 255
0 0 0 0 0 0 0 0 0 0 0 0 0 0 255 0
0 0 1 3 8 10 10 10 5 1 0 0 255 0 0 0
0 0 1 1 1 1 1 0 0 0 0 255 0 0 0 0
0 0 2 2 1 0 0 0 0 0 255 0 0 0 0 0
0 1 1 1 0 0 0 0 255 0 0 0 0 0 0 1
0 0 0 0 0 0 255 0 0 0 0 0 0 0 0 0
0 0 0 0 0 0 255 0 0 0 0 0 0 0 0 0
0 0 0 255 0 0 0 0 0 0 1 1 1 0 0 0
0 0 0 255 0 0 0 0 0 0 0 0 0 0 0 0
0 255 0 0 0 0 0 0 0 0 0 0 0 0 0 255
0 0 0 1 0 0 0 0 0 0 0 0 0 0 255 0
0 0 0 0 1 3 2 2 0 0 0 0 0 255 1 0
1 1 0 0 0 0 0 0 0 0 0 255 0 0 0 0
0 1 0 0 1 0 0 0 0 0 255 0 0 0 0 0
0 1 1 0 0 0 0 0 0 0 0 0 0 0 0 0
0 0 1 3 234 255 255 255 255 35 4 1 0 255 0 0
0 0 0 1 1 0 0 0 0 0 0 0 255 0 1 1
1 219 232 255 255 255 106 1 0 0 255 0 0 0 0 2
20 27 20 19 14 2 0 0 0 255 0 0 1 2 137 200
219 219 205 27 1 0 0 0 255 0 0 0 1 25 108 110
110 110 14 1 0 0 0 255 0 0 1 2 89 140 142 140
33 2 1 0 0 255 0 0 0 0 0 2 2 2 0 0
0 0 0 255 0 0 0 0 0 0 0 0 0 0 0 0
0 0 0 255 0 0 0 0 3 13 13 11 3 1 1 0
0 255 0 0 0 0 0 4 9 4 3 1 0 0 0 0
255 0 0 0 0 16 16 20 9 2 0 0 0 0 255 0
0 0 0 0 1 1 1 0 0 0 0 0 255 0 0 0
0 0 0 1 5 4 4 1 0 0 0 255 0 0 0 0
0 1 1 1 0 0 0 0 0 0 255 0 0 2 4 153
221 221 221 211 48 4 0 0 255 0 0 0 0 1 2 9
9 2 2 0 0 0 0 255 0 0 0 0 8 25 30 25
6 1 0 0 0 0 255 0 0 1 1 1 17 35 35 12
3 0 0 0 255 0 0 0 0 0 1 1 1 1 0 0
0 0 255 0 0 0 0 0 8 4 4 3 1 1 0 0
0 0 255 0 0 0 0 0 0 1 1 0 0 0 0 255
0 0 0 0 0 1 1 9 11 11 1 0 0 0 0 255
1 0 0 0 0 1 2 2 0 0 0 0 0 255 0 0
0 0 0 0 1 1 1 1 1 0 0 255 0 0 0 1
0 1 5 6 6 2 0 0 0 0 255 0 0 0 0 0
9 53 53 24 19 1 0 0 0 255 0 0 0 2 61 70
67 50 26 11 0 0 0 255 0 0 0 0 1 5 11 11
3 1 1 0 0 0 255 0 0 0 0 1 9 9 14 9
1 1 1 0 0 0 0 0 0 0 0 0 0 1 1 234
255 255 255 255 255 255 35 4 0 255 0 1 0 0 0 34
44 34 30 3 0 0 0 0 255 0 1 1 219 255 255 255
255 255 255 106 0 0 255 0 0 0 2 29 37 32 28 28
20 16 2 0 0 255 0 0 1 137 255 255 255 234 234 225
46 1 0 0 255 0 0 0 25 99 133 146 118 118 118 26
1 0 0 255 0 0 2 89 166 166 160 145 145 37 2 0
0 255 0 0 0 0 4 9 6 6 2 0 0 0 0 255
0 0 0 0 0 9 37 60 37 22 0 0 0 0 0 255
0 0 0 3 12 19 27 27 27 11 1 0 0 255 0 0
0 0 9 10 11 11 8 4 1 0 0 0 255 0 0 1
16 19 24 32 20 16 2 0 0 0 255 0 0 0 0 0
1 1 1 1 1 0 0 0 255 0 0 0 0 1 6 6
9 5 9 4 2 0 0 255 0 0 0 0 0 11 11 9
4 2 0 0 0 0 255 0 1 6 153 250 252 252 221 211
204 48 4 0 255 0 0 0 2 11 190 255 255 255 121 2
0 0 0 255 0 0 0 8 25 25 30 27 30 27 1 0
0 0 255 0 0 1 1 17 25 35 35 29 11 3 1 0
255 0 0 0 0 1 18 26 18 19 6 2 0 0 255 0
0 0 0 2 8 13 5 5 4 1 1 1 1 0 255 0
0 0 1 0 1 3 6 1 1 0 0 255 0 0 0 0
1 9 10 12 32 29 24 2 0 0 0 255 0 0 0 0
6 9 11 11 4 0 0 0 0 255 0 0 0 0 27 70
78 78 78 11 2 1 0 255 0 0 0 0 1 36 189 187
187 18 1 0 0 0 255 0 0 0 1 25 255 255 255 255
237 19 1 0 0 255 0 0 2 61 75 81 114 67 50 42
11 0 0 255 0 0 0 1 17 17 21 26 32 26 3 0
0 0 255 0 0 0 1 9 30 25 18 17 17 1 0 0
0 0 0 0 0 0 0 0 0 1 204 255 255 255 255 255
255 255 255 19 1 255 0 0 0 1 6 45 48 35 34 28
3 0 0 0 255 0 0 92 252 255 255 255 255 255 255 235
38 0 255 0 0 0 9 29 32 32 32 33 35 33 14 0
0 255 0 1 38 242 255 255 255 237 234 237 227 46 0 0
255 0 0 0 60 108 133 133 118 132 139 132 26 0 0 255
0 0 36 173 194 181 156 140 152 118 37 1 0 255 0 0
0 3 5 5 6 8 6 1 0 0 0 255 0 0 0 0
9 45 56 60 60 59 22 1 0 0 0 255 0 0 2 21
21 19 27 27 36 14 1 0 0 255 0 0 0 8 10 11
11 8 8 18 8 1 0 0 255 0 0 16 24 24 28 32
28 18 8 1 0 0 255 0 0 0 0 1 1 1 1 1
1 0 0 0 255 0 0 0 1 1 8 5 6 4 9 4
3 0 0 255 0 0 0 0 11 13 11 9 9 6 1 0
0 0 255 0 2 142 206 214 250 221 182 195 204 195 10 1
255 0 0 0 11 250 255 255 255 255 240 121 1 0 0 255
0 0 1 11 25 19 25 25 30 37 33 0 0 0 255 1
0 0 2 17 11 17 16 16 11 4 3 0 255 0 0 0
0 6 29 30 30 30 19 3 0 0 255 0 0 0 1 2
4 5 5 5 5 5 1 1 0 0 255 0 0 1 3 3
3 9 6 5 2 0 0 255 0 0 0 1 10 11 11 11
27 24 16 3 1 0 0 255 0 0 1 9 13 17 20 20
8 4 0 0 0 255 0 0 0 27 105 113 113 113 113 64
11 0 0 255 0 0 0 0 36 185 193 193 205 187 18 0
0 0 255 1 0 1 25 255 255 255 255 255 255 237 13 1
0 255 0 0 8 74 81 81 106 67 44 43 33 1 0 255
0 0 0 1 17 21 22 32 32 25 12 1 0 1 255 0
0 1 10 12 20 18 18 17 17 14 2 0 0 0 0 0
0 0 0 0 0 3 255 255 255 255 255 255 255 255 255 26
1 255 1 1 1 2 21 35 45 40 40 37 28 1 0 1
255 1 1 99 252 255 212 255 255 255 255 255 94 0 255 0
0 0 13 26 37 36 36 35 36 35 17 0 0 255 0 1
84 242 255 255 255 255 237 255 255 92 0 0 255 0 0 9
67 133 162 133 113 113 139 139 62 0 0 255 0 5 38 166
181 166 145 123 152 118 92 1 0 255 0 0 0 10 10 9
9 8 8 1 1 0 0 255 0 0 0 0 45 56 62 60
59 30 25 1 0 0 0 255 0 0 2 11 12 12 19 18
22 11 9 0 0 255 0 0 0 8 10 10 6 6 14 18
14 1 0 0 255 0 1 14 21 19 28 28 27 14 11 1
0 0 255 0 0 0 0 1 1 1 1 1 2 1 0 0
255 0 0 0 1 3 8 6 8 5 9 3 2 0 0 255
0 0 0 0 11 11 9 9 24 12 2 1 0 0 255 1
1 142 206 206 182 146 170 195 216 204 24 1 255 0 0 0
70 250 250 232 205 255 255 201 2 1 0 255 0 0 1 14
19 19 19 19 25 43 33 11 0 1 255 1 0 0 12 24
11 16 16 17 18 10 4 0 255 0 0 0 0 6 29 30
34 30 30 9 0 0 255 0 0 0 1 2 2 5 5 5
5 8 5 1 0 0 255 0 0 1 3 1 3 9 12 6
5 1 0 255 0 0 0 3 9 11 19 24 24 24 21 17
2 0 0 255 0 0 1 17 17 13 11 14 12 5 0 0
0 255 0 0 0 81 113 131 131 118 118 64 32 0 0 255
0 0 0 3 80 116 185 187 187 131 18 3 0 0 255 1
0 1 25 255 255 255 255 255 255 237 13 2 1 255 1 1
30 81 91 97 106 78 75 66 43 1 0 255 0 0 0 1
17 21 22 22 19 17 11 0 0 0 255 0 0 3 10 12
13 13 12 13 14 13 2 1 0 0 0 0 0 0 0 0
1 3 255 255 255 255 255 255 255 255 255 40 1 255 0 0
1 2 21 45 45 75 40 37 28 0 0 0 255 0 5 169
211 252 255 255 230 255 255 255 98 0 255 0 0 0 14 22
20 20 36 36 36 35 30 0 0 255 0 0 84 229 240 255
233 255 255 255 255 170 1 0 255 0 0 9 129 164 164 125
113 110 114 101 62 0 0 255 0 5 36 161 173 122 144 145
165 152 108 1 0 255 0 0 0 6 10 9 9 3 8 5
1 1 0 255 0 0 0 0 45 61 62 45 41 41 25 1
0 0 0 255 1 1 11 21 21 19 21 26 22 11 9 0
0 255 0 0 0 4 8 9 6 6 11 13 6 1 0 0
255 0 0 14 20 20 20 14 22 20 16 5 1 0 255 0
0 1 1 1 1 1 2 6 6 2 0 0 255 0 0 0
0 1 6 8 12 12 18 9 1 0 0 255 0 0 0 0
14 20 13 12 24 12 1 1 0 0 255 1 1 140 214 206
179 120 170 220 255 195 24 1 255 0 0 0 70 250 255 255
255 255 255 201 2 1 0 255 0 0 1 17 40 45 25 25
25 54 43 11 0 0 255 0 0 0 10 12 11 16 16 16
16 4 0 0 255 0 0 0 0 14 30 37 37 34 17 9
0 0 255 0 0 0 1 5 14 14 5 3 3 8 5 0
0 0 255 0 0 1 9 3 6 8 8 8 6 0 0 255
0 0 1 3 11 20 24 27 19 21 14 17 5 0 0 255
0 1 4 14 14 13 13 16 14 9 1 0 0 255 0 0
0 106 113 131 131 131 134 64 32 0 0 255 0 0 0 3
85 152 158 179 169 131 4 3 0 0 255 0 0 1 22 255
255 255 255 255 255 102 11 0 0 255 1 1 30 61 97 97
91 74 74 74 43 1 1 255 0 0 0 1 11 16 19 19
18 16 11 0 0 0 255 0 0 3 12 19 13 12 6 9
13 13 2 1 0 0 0 0 0 0 0 1 1 1 255 255
255 255 255 255 255 255 255 40 0 255 0 0 1 1 21 38
69 75 60 37 8 1 0 0 255 0 8 169 211 255 245 214
214 230 255 255 94 0 255 0 0 1 13 22 41 22 41 44
44 36 5 0 0 255 0 0 66 229 255 255 233 255 255 255
255 170 1 0 255 0 0 6 67 152 152 125 109 108 110 101
14 0 0 255 0 5 8 107 144 125 130 145 182 165 108 1
0 255 0 0 0 3 6 9 9 1 2 2 1 0 0 255
0 0 0 1 61 70 70 50 50 41 24 1 0 0 0 255
0 0 0 11 19 19 21 26 26 11 9 0 0 255 0 0
0 2 5 9 6 9 13 13 4 0 0 0 255 0 1 3
14 19 19 14 26 22 16 5 0 0 255 0 0 0 1 1
1 2 2 5 6 2 0 0 255 0 0 0 0 0 6 13
13 13 18 9 1 0 0 255 0 0 0 0 3 14 11 21
24 11 1 0 0 0 255 1 1 92 188 242 236 220 253 255
255 141 9 0 255 0 0 1 2 232 255 255 255 255 255 141
0 0 0 255 0 0 1 12 12 40 40 40 32 36 20 1
0 0 255 0 0 0 10 12 12 13 16 17 12 4 0 0
255 0 0 0 0 5 22 28 41 28 17 6 0 0 255 0
0 0 1 8 14 11 11 11 11 8 0 0 0 0 255 0
0 1 1 1 8 8 12 8 4 0 0 255 0 1 1 1
9 18 19 19 14 14 14 12 11 0 0 255 1 1 1 4
13 10 13 14 14 6 1 0 0 255 0 0 0 104 115 131
146 133 134 57 13 0 0 255 0 0 0 1 80 152 168 176
169 82 4 1 1 0 255 0 0 0 4 158 255 255 255 255
255 21 2 0 0 255 0 1 10 45 86 97 91 74 74 75
43 1 0 255 0 0 0 1 13 27 30 35 19 17 9 1
0 0 255 0 0 1 10 19 14 13 9 12 13 6 1 0
0 0 0 0 0 0 0 0 0 0 91 255 255 255 255 255
255 255 255 6 1 255 0 0 0 0 1 22 38 69 30 25
2 0 0 0 255 0 0 26 170 255 255 255 255 255 255 187
11 0 255 0 0 1 2 17 19 19 32 36 36 30 4 0
0 255 0 0 5 145 242 242 242 255 255 255 255 30 1 0
255 0 0 0 52 122 122 124 109 108 99 96 0 0 0 255
0 0 1 76 144 144 150 165 165 108 16 0 0 255 0 0
0 1 3 8 9 10 3 2 0 0 0 255 0 0 0 0
3 25 38 38 50 41 8 1 0 0 0 255 0 0 1 1
21 34 32 29 26 10 2 1 0 255 0 0 0 0 2 9
9 11 11 6 1 0 0 0 255 0 0 1 20 24 20 14
14 14 5 0 0 0 255 0 0 0 0 1 1 4 4 4
3 1 0 0 255 0 0 0 0 0 0 13 25 19 18 0
1 0 0 255 0 0 0 0 0 3 11 12 11 1 0 0
0 0 255 0 0 1 188 242 251 255 255 255 255 113 0 0
255 0 0 1 0 4 255 255 255 255 141 1 0 0 0 255
0 0 0 0 27 44 44 36 27 27 1 0 0 0 255 0
0 0 1 11 11 11 6 6 1 1 0 0 255 0 0 0
0 1 11 20 22 17 6 0 0 0 255 0 0 0 0 5
17 13 12 12 11 3 0 0 0 0 255 0 0 0 1 1
2 2 4 4 0 0 0 255 0 1 1 1 8 12 17 16
17 18 12 11 0 0 0 255 0 0 0 4 10 10 13 10
9 1 0 0 0 255 1 0 0 1 104 110 115 131 96 13
1 0 0 255 0 0 0 0 2 100 158 168 169 14 4 1
1 0 255 0 0 0 1 4 158 255 255 255 21 0 0 0
0 255 0 1 1 14 50 86 90 90 74 70 25 0 0 255
0 0 1 1 8 8 14 32 18 9 0 0 0 0 255 0
0 0 1 13 14 14 19 13 9 2 0 0 0 0 0 0
0 0 0 0 0 0 0 91 255 255 255 255 255 255 6 3
0 255 1 0 0 0 1 2 9 22 22 1 1 0 0 0
255 0 0 0 10 170 245 255 255 255 187 11 0 0 255 0
0 0 1 2 8 17 21 30 30 4 0 0 0 255 0 0
1 17 203 242 255 255 255 255 34 2 0 0 255 0 0 0
1 52 67 122 75 75 64 0 0 0 0 255 0 0 1 4
76 125 130 128 56 0 1 0 0 255 0 0 0 1 1 3
4 4 1 0 0 0 0 255 0 0 0 0 0 3 9 25
34 8 0 0 0 0 0 255 0 0 0 0 1 1 10 1
4 2 2 1 1 255 0 0 0 0 0 2 9 9 1 0
0 0 0 0 255 0 0 0 1 19 19 5 2 1 0 0
0 0 255 0 0 0 0 0 1 1 3 1 1 0 0 0
255 0 0 0 0 0 0 3 9 9 0 0 0 0 0 255
0 0 0 0 0 0 0 0 1 0 1 0 0 0 255 0
0 0 1 188 236 251 255 255 141 0 0 0 255 0 0 0
0 1 4 44 44 9 1 0 0 0 0 255 0 0 0 0
44 44 40 30 8 1 0 0 0 0 255 0 0 0 0 1
5 6 2 1 0 0 0 0 255 0 0 0 0 0 1 1
0 1 0 0 0 0 255 0 0 0 0 0 2 6 11 12
3 0 0 0 0 0 255 0 0 0 0 0 1 1 0 0
0 0 0 255 0 0 0 0 0 2 6 6 8 8 4 0
0 0 0 255 0 0 0 0 1 5 9 6 1 0 0 0
0 255 0 0 0 0 1 28 46 46 5 0 0 0 0 255
0 1 0 0 0 2 18 18 14 1 1 1 1 0 255 0
0 0 0 0 1 8 16 16 2 0 0 0 0 255 0 0
0 1 14 68 68 90 43 25 0 0 0 255 0 0 1 1
1 2 8 6 6 0 0 0 0 0 255 0 0 0 0 1
9 13 19 13 2 1 0 0 0 0 0 0 0 0 0 0
0 0 0 4 34 255 255 255 110 4 0 0 0 255 0 0
0 0 0 0 0 0 0 0 0 0 0 0 255 0 0 1
6 9 91 212 212 92 5 1 0 0 255 0 0 0 0 0
1 3 5 5 0 0 0 0 0 255 0 0 0 1 17 156
240 255 255 34 2 0 0 0 255 0 0 0 0 6 6 3
3 3 0 0 0 0 0 255 0 0 0 0 0 1 1 1
0 0 0 0 0 255 0 0 0 0 0 0 1 2 1 0
0 0 0 255 0 0 0 0 0 1 1 1 1 1 0 0
0 0 0 255 0 0 0 0 0 0 0 0 0 0 0 0
0 255 0 0 0 0 0 0 1 0 0 0 0 0 0 0
255 0 0 0 0 1 0 0 0 0 0 0 0 0 255 0
0 0 0 0 0 0 1 1 0 0 0 0 255 0 0 0
0 0 0 0 0 0 0 0 0 0 0 255 0 0 0 0
0 0 0 0 0 0 1 0 0 0 255 0 0 0 0 1
32 37 37 8 1 0 0 0 255 0 0 0 0 0 1 2
2 1 1 0 0 0 0 255 0 0 0 44 255 255 30 5
0 0 0 0 0 0 255 0 0 0 0 0 1 1 1 1
0 0 0 0 255 0 0 0 0 0 0 0 0 0 0 0
0 0 255 0 0 0 0 0 0 0 1 1 0 0 0 0
0 0 255 0 0 0 0 0 0 0 0 0 0 0 0 255
0 0 0 0 0 0 1 1 1 0 0 0 0 0 0 255
0 0 0 0 0 1 1 1 0 0 0 0 0 255 0 0
0 0 1 2 1 1 0 0 0 0 0 255 0 0 0 0
0 0 1 1 1 1 1 1 0 0 255 0 0 0 0 0
0 1 2 1 0 0 0 0 0 255 0 0 0 0 0 0
9 9 1 0 0 0 0 255 0 0 0 0 1 1 1 1
0 0 0 0 0 0 255 0 0 0 0 0 1 1 1 1
1 0 0 0 0 0 0 0 0 0 0 0 0 0 0 0
4 4 0 1 1 0 0 0 0 255 1 0 0 0 0 0
0 0 0 0 0 0 0 0 255 0 0 0 1 1 6 3
5 2 1 0 0 0 255 0 0 0 0 0 0 0 0 0
0 0 0 0 0 255 0 0 0 0 0 1 3 0 0 0
0 0 0 0 255 0 0 0 0 0 0 1 1 0 0 0
0 0 0 255 0 1 0 0 0 0 0 1 0 0 0 0
0 255 0 0 0 0 0 0 0 0 1 1 0 0 0 255
0 0 0 0 0 1 0 0 0 0 0 0 0 0 0 255
0 0 0 0 0 0 0 0 0 0 0 0 0 255 0 0
0 0 0 0 0 0 0 0 0 0 0 0 255 0 0 0
0 0 0 0 0 0 0 0 0 0 255 0 0 0 0 0
0 0 0 0 0 0 0 0 255 0 0 0 0 0 0 0
0 0 0 0 0 0 0 255 0 0 0 0 0 0 0 0
0 0 1 0 0 0 255 0 0 0 0 0 0 2 2 1
0 0 0 0 255 0 0 0 0 0 0 0 0 0 0 0
0 0 0 255 0 0 0 2 255 30 0 0 0 0 0 0
0 0 255 0 0 0 0 0 0 0 0 0 0 0 0 0
255 0 0 0 0 0 0 0 0 0 0 0 0 0 255 0
0 0 0 0 0 0 0 0 0 0 0 0 0 0 255 0
0 0 0 0 0 0 0 0 0 0 0 255 0 0 0 0
0 0 0 0 0 0 0 0 0 0 0 255 0 0 0 0
0 0 0 0 0 0 0 0 0 255 0 0 0 0 0 1
0 0 0 0 0 0 0 255 0 0 0 0 0 0 0 0
0 0 0 0 0 0 255 0 0 0 0 0 0 0 0 0
0 0 0 0 0 255 0 0 0 0 0 0 0 0 0 0
0 0 0 255 0 0 0 0 1 1 1 0 0 0 0 0
0 0 255 0 0 0 0 0 0 0 1 0 0 0 0 0
0 0 0 0 0 0 0 0 0 0 0 0 0 0 0 0
0 0 0 0 0 255 0 0 0 0 0 0 0 0 0 0
0 0 0 0 255 0 1 1 1 0 1 1 1 1 1 0
0 0 255 0 0 0 0 0 0 0 0 0 0 0 0 1
0 255 0 0 0 0 0 0 0 0 0 0 0 0 0 0
255 0 0 0 0 0 0 0 0 0 0 0 0 0 0 255
0 0 0 0 0 0 0 0 0 0 0 0 0 255 0 0
0 0 0 0 0 1 1 1 0 0 0 255 0 0 0 0
1 1 1 0 0 0 0 1 0 0 0 255 1 0 0 0
0 0 0 0 0 0 0 0 0 255 0 0 0 0 0 0
0 0 0 0 0 0 0 0 255 0 0 0 0 0 0 0
0 0 0 0 0 0 255 0 0 0 0 0 0 0 0 0
0 0 0 0 255 0 0 0 0 0 0 0 0 0 0 0
0 0 0 255 0 0 0 0 0 0 0 0 0 0 0 0
0 0 255 255 255 255 255 255 255 255 255 255 255 255 255 255
255 255 255 255 255 255 255 255 255 255 255 255 255 255 255 255
255 255 255 255 255 255 255 255 255 255 255 255 255 255 255 255
255 255 255 255 255 255 255 255 255 255 255 255 255 255 255 255
255 255 255 255 255 255 255 255 255 255 255 255 255 255 255 255
255 255 255 255 255 255 255 255 255 255 255 255 255 255 255 255
255 255 255 255 255 255 255 255 255 255 255 255 255 255 255 255
255 255 255 255 255 255 255 255 255 255 255 255 255 255 255 255
255 255 255 255 255 255 255 255 255 255 255 255 255 255 255 255
255 255 255 255 255 255 255 255 255 255 255 255 255 255 255 255
255 255 255 255 255 255 255 255 255 255 255 255 255 255 255 255
255 255 255 255 255 255 255 255 255 255 255 255 255 255 255 255
255 255 255 255 255 255 255 255 255 255 255 255 255 255 255 255
255 255 255 255 255 255 255 255 255 255 255 255 255 255 255 255
255 255 255 255 255 255 255 255 255 255 255 255 255 255 255 255
255 255 255 255 255 255 255 255 255 255 255 255 255 255 255 255
255 255 255 255 255 255 255 255 255 255 255 255 255 255 255 255
255 255 255 255 255 255 255 255 255 255 255 255 255 255 255 255
255 255 255 255 255 255 255 255 255 255 255 255 255 255 255 255
255 255 255 255 255 255 255 255 255 255 255 255 255 255 255 255
255 255 255 255 255 255 255 255 255 255 255 255 255 255 255 255
255 255 255 255 255 255 255 255 255 255 255 255 255 255 255 255
255 255 255 255 255 255 255 255 255 255 255 255 255 255 255 255
255 255 255 255 255 255 255 255 255 255 255 255 255 255 255 255
255 255 255 255 255 255 255 255 255 255 255 255 255 255 255 255
255 255 255 255 255 255 255 255 255 255 255 255 255 255 255 255
255 255 255 255 255 255 255 255 255 255 255 255 255 255 255 255
255 255 255 255 255 255 255 255 255 255 255 255 255 255 255 0
0 0 0 0 0 0 0 0 0 0 0 0 255 0 0 0
0 0 0 0 0 0 0 0 0 0 0 255 0 0 0 0
0 1 0 0 0 0 0 0 0 0 255 0 0 0 0 0
0 0 0 0 0 0 0 0 255 0 0 0 0 0 0 0
0 0 0 0 0 0 255 0 0 0 0 0 0 0 0 0
0 0 0 0 0 0 255 0 0 0 0 0 0 0 1 1
0 0 0 255 0 0 0 0 0 0 0 0 0 0 0 0
0 0 0 255 0 0 0 0 0 0 0 0 0 0 0 0
0 255 0 0 0 0 0 0 0 0 0 0 0 0 0 255
0 0 0 1 0 0 0 0 0 0 0 0 0 0 255 0
0 0 0 0 0 0 0 0 0 0 0 0 0 255 0 0
0 0 0 0 0 0 0 0 0 0 0 255 0 0 0 0
0 0 0 1 1 1 0 0 0 0 255 0 0 0 0 0
0 0 0 0 0 0 0 0 0 0 0 0 0 0 0 0
0 0 0 0 0 0 0 0 0 0 0 0 0 255 1 1
1 0 0 0 0 0 0 0 0 0 0 0 255 0 0 0
0 0 0 0 0 0 1 0 0 0 255 0 0 0 0 0
0 0 0 0 0 0 0 0 0 255 0 0 0 0 0 0
0 0 0 0 0 0 0 0 255 0 0 0 0 0 0 0
0 0 0 0 0 0 0 255 0 0 0 0 0 0 0 0
0 0 0 0 0 255 0 0 0 0 0 0 1 1 0 0
0 0 1 255 0 0 0 0 0 0 0 0 0 0 0 0
0 0 0 255 0 0 0 0 0 0 0 0 0 0 0 0
0 255 0 0 0 0 0 0 0 0 0 0 0 0 0 0
255 0 0 0 0 0 0 0 0 0 0 0 0 0 255 0
0 0 0 0 0 0 0 0 0 0 0 0 255 0 0 0
0 0 0 0 0 0 0 0 0 0 0 255 0 0 0 0
0 0 0 0 0 0 0 0 0 0 255 0 0 0 0 0
0 0 0 0 0 0 0 0 255 0 0 0 0 0 0 0
0 0 0 0 0 0 0 255 0 0 0 0 1 1 1 1
0 0 0 0 0 0 255 0 0 0 0 0 0 0 0 0
0 0 0 0 255 0 0 0 0 0 0 0 0 1 1 0
0 0 255 0 0 0 0 0 0 0 0 0 0 0 0 0
0 0 255 0 0 0 0 0 0 0 1 1 1 0 0 255
0 0 0 0 0 0 0 0 0 0 0 0 0 0 0 255
0 0 0 0 0 0 0 0 0 0 0 0 0 255 0 0
0 1 1 1 0 0 0 0 0 0 0 255 0 0 0 1
1 0 0 1 1 0 0 0 0 0 255 0 0 0 0 0
0 0 0 0 0 0 0 0 0 255 0 0 0 0 0 0
0 0 0 0 0 0 0 255 0 0 0 0 0 0 1 1
1 1 0 0 0 0 255 0 0 0 0 0 0 0 0 0
0 0 0 0 0 0 0 0 0 0 0 0 0 0 0 0
0 0 0 0 0 0 0 0 0 255 1 1 0 0 0 0
0 1 1 0 0 0 0 0 255 0 0 0 0 0 0 0
0 0 0 0 0 0 255 0 0 0 0 0 0 0 0 0
0 0 0 0 0 255 0 0 0 0 0 0 0 0 0 0
0 0 0 0 255 0 0 0 0 0 0 0 0 0 0 0
0 0 0 255 0 0 0 0 0 0 0 1 0 0 0 0
0 255 0 0 0 0 0 0 0 0 0 0 0 1 1 255
0 0 0 0 0 0 0 0 0 0 0 0 0 0 0 255
0 0 0 0 0 0 0 0 0 0 0 0 0 255 0 0
0 0 0 0 0 0 0 0 0 0 0 0 255 0 0 0
0 0 0 0 0 0 0 0 0 0 255 0 0 0 0 0
0 0 0 0 0 0 0 0 255 0 0 0 0 0 0 0
0 0 0 0 0 0 0 255 0 0 0 0 0 0 0 0
0 0 0 0 0 0 255 0 0 0 0 0 0 0 0 0
0 0 0 0 255 0 0 0 0 0 1 0 0 0 0 0
0 0 0 255 0 0 0 0 1 11 11 11 1 0 0 0
0 0 255 0 0 0 0 1 10 27 34 13 1 0 0 0
255 0 0 0 0 0 0 0 1 1 1 0 0 0 255 0
0 0 0 0 0 1 0 0 0 0 0 0 0 0 255 0
0 0 0 0 0 0 1 1 0 0 0 255 0 0 0 0
0 0 1 1 1 0 0 0 0 0 0 255 0 0 0 0
0 0 1 0 0 0 0 0 0 255 0 0 0 0 1 1
1 0 0 0 0 0 0 255 0 0 0 1 3 4 9 9
6 1 0 0 0 0 255 0 0 0 0 0 0 0 0 0
0 0 0 0 0 255 0 0 0 0 0 1 1 1 0 0
0 0 0 255 0 0 0 0 0 1 1 9 3 1 1 0
0 0 255 0 0 0 0 0 0 0 0 0 0 0 0 0
0 0 0 0 0 0 0 0 0 0 0 0 0 0 0 1
0 1 0 0 0 255 0 0 0 0 0 0 5 5 3 2
0 0 0 0 255 0 0 0 0 0 0 0 0 0 0 0
0 0 255 0 0 0 0 1 1 1 1 1 1 1 0 0
0 255 0 0 0 0 1 1 1 0 1 0 0 0 0 0
255 0 0 0 0 0 0 0 0 0 0 0 0 0 0 255
0 0 0 0 0 0 1 1 0 0 0 0 0 255 0 0
0 0 0 0 0 0 0 0 0 1 1 255 0 0 0 0
0 0 9 33 30 6 0 0 0 0 0 255 0 0 0 0
0 0 1 0 0 0 0 0 0 255 0 0 0 0 1 1
1 0 0 0 0 0 0 0 255 0 0 0 0 0 3 10
10 1 0 0 0 0 255 0 0 0 0 0 0 0 0 0
0 0 0 0 255 0 0 0 0 0 0 0 0 0 0 0
0 0 0 255 0 0 0 0 0 0 1 1 0 0 0 0
0 0 255 0 0 0 0 0 0 0 0 0 0 0 0 0
255 0 0 0 0 1 3 13 9 6 1 0 0 0 0 255
0 0 0 0 18 50 52 54 41 6 0 0 0 0 255 0
0 0 1 16 30 32 35 34 34 5 0 0 255 0 0 0
0 0 0 12 12 12 2 1 0 0 255 0 0 0 1 1
2 56 58 58 6 0 0 0 0 0 255 0 0 0 0 0
2 8 8 1 0 0 0 255 0 0 0 0 1 14 25 25
19 4 0 0 0 0 0 255 0 0 0 0 1 1 27 27
24 1 0 0 0 255 0 0 0 0 44 67 67 67 51 20
1 0 0 255 0 0 0 1 14 186 219 219 200 170 30 1
0 0 255 0 0 0 0 1 14 16 16 2 0 0 0 0
0 255 0 0 0 0 1 52 86 70 3 0 0 0 0 255
0 0 1 0 1 16 255 255 138 14 3 0 0 0 255 0
0 0 0 0 0 0 0 0 0 0 0 0 0 1 0 0
0 0 0 0 0 0 0 0 0 16 16 21 20 2 1 0
0 255 0 0 0 0 3 26 61 46 46 48 35 1 0 0
255 0 0 0 0 1 1 1 1 1 1 1 0 0 255 1
1 0 1 2 38 45 45 32 32 2 1 0 0 255 0 0
0 0 1 2 3 1 1 0 0 0 0 1 255 0 0 0
0 0 0 0 0 0 0 0 0 0 0 255 0 0 0 0
0 46 46 44 1 1 0 0 0 255 0 0 0 0 0 0
1 0 0 0 0 1 0 255 0 0 0 1 1 16 24 40
35 33 16 1 0 0 0 255 0 0 0 0 5 26 26 25
6 0 0 0 0 255 0 0 0 0 1 6 10 8 2 2
1 0 0 0 255 0 0 0 0 43 48 35 35 16 1 0
0 0 255 0 0 0 0 1 3 4 4 0 0 0 0 0
255 0 0 0 0 0 0 0 1 1 1 0 0 0 0 255
0 0 0 0 0 1 8 6 1 0 0 0 0 0 255 0
0 0 0 1 1 3 1 0 0 0 0 0 255 0 0 0
1 2 10 16 11 9 8 1 0 0 0 255 0 0 0 18
50 52 52 52 50 41 6 0 0 0 255 0 0 1 16 28
30 32 36 36 37 32 5 1 255 0 0 0 1 1 12 14
36 36 26 1 1 0 255 0 0 0 1 2 85 116 150 136
62 11 1 0 0 0 255 0 0 0 0 1 3 12 12 2
0 0 0 255 0 0 0 0 14 67 56 53 48 48 8 0
0 0 0 255 0 0 1 1 1 45 57 57 51 26 1 0
0 255 0 0 0 54 61 75 67 67 56 56 20 0 0 255
0 0 1 2 255 255 255 225 255 236 236 30 1 0 255 0
0 0 1 18 29 29 30 30 4 0 0 0 0 255 0 0
0 2 84 115 114 114 70 18 0 0 0 255 0 0 1 1
16 255 255 255 255 255 10 1 0 0 255 0 0 0 0 0
0 1 1 1 0 0 0 0 0 0 0 1 0 0 0 0
0 0 0 0 16 30 30 30 21 13 2 1 0 255 0 0
0 3 26 77 77 61 61 68 68 35 0 0 255 0 0 0
1 8 8 6 2 19 8 1 0 0 255 0 0 1 2 20
49 49 49 59 41 12 2 0 0 255 0 0 1 1 1 16
25 41 25 11 1 0 1 1 255 0 0 0 0 1 1 1
1 0 0 0 0 0 0 255 0 0 0 0 96 96 88 88
88 1 1 0 0 255 0 0 0 0 1 3 3 2 1 0
0 0 0 255 0 0 0 1 19 22 22 40 35 35 30 6
0 0 0 255 0 0 0 5 37 42 77 77 29 6 0 0
0 255 0 0 0 2 10 14 16 18 8 2 1 0 0 0
255 0 0 0 43 49 51 49 48 43 16 1 0 0 255 0
0 0 1 3 8 13 6 3 0 0 0 0 255 0 0 0
0 1 1 2 4 13 2 1 0 0 0 255 0 0 0 0
1 8 11 11 6 1 0 0 0 0 255 0 0 0 1 3
3 3 4 4 0 0 0 0 255 0 0 0 1 2 14 14
13 11 8 8 2 0 0 255 0 0 0 32 52 51 50 41
41 50 29 0 0 0 255 0 0 3 28 29 32 32 36 36
33 30 10 1 255 0 1 0 1 12 18 26 36 38 36 22
1 0 255 0 0 0 1 99 101 122 136 136 132 62 6 1
0 0 255 0 0 0 3 3 3 4 6 2 2 0 0 255
0 0 1 4 77 93 93 67 54 54 49 8 0 0 0 255
0 0 1 1 28 45 57 57 51 46 26 1 0 255 0 0
11 61 61 76 57 74 62 77 80 9 0 255 0 0 1 255
255 255 225 208 253 255 255 236 9 1 255 0 0 0 18 30
29 29 30 40 21 4 0 0 0 255 0 0 0 51 66 89
97 97 97 64 18 0 0 255 0 1 3 3 255 255 255 255
255 255 255 8 0 0 255 0 0 0 0 3 1 2 2 2
1 1 0 0 0 0 0 1 0 0 0 0 0 0 0 8
30 30 30 21 21 20 13 1 0 255 0 0 1 16 48 66
66 56 53 62 68 42 0 0 255 0 0 0 8 17 17 9
30 28 26 8 1 0 255 0 0 1 20 38 45 56 45 59
41 26 2 0 0 255 0 0 1 1 16 41 53 76 74 58
11 0 0 1 255 0 0 1 1 1 1 1 1 1 2 1
1 0 0 255 0 0 0 83 117 109 109 109 129 104 1 0
0 255 0 0 0 2 2 3 3 2 1 1 0 0 0 255
0 0 1 33 33 33 24 24 27 35 36 24 1 0 0 255
0 0 3 42 45 69 89 100 89 29 2 0 0 255 0 0
0 6 12 12 16 17 17 5 2 0 0 0 255 0 0 43
53 48 48 48 48 46 43 2 0 0 255 0 0 0 3 8
12 13 13 6 1 0 0 0 255 0 0 0 1 1 2 4
14 17 16 2 1 0 0 255 0 0 0 0 3 10 11 12
10 6 0 0 0 0 255 0 0 0 4 4 3 3 10 17
10 0 0 0 255 0 0 1 1 4 14 14 14 11 11 9
2 0 0 255 0 0 0 52 64 48 41 34 34 53 53 29
0 0 255 0 0 6 29 29 28 26 38 27 30 27 26 1
255 0 0 0 5 26 27 33 33 38 37 22 0 0 255 0
0 0 9 113 116 136 136 162 136 86 26 2 0 0 255 0
0 1 6 6 4 4 4 2 2 0 0 255 0 0 1 6
38 77 80 72 54 60 54 34 2 0 0 255 0 0 0 28
28 58 57 57 56 51 43 8 0 255 0 2 20 62 76 76
57 58 56 74 101 80 0 255 0 1 2 255 255 241 208 177
212 253 255 235 30 1 255 0 0 1 21 33 32 21 21 36
21 12 0 0 0 255 0 0 3 51 66 57 89 113 112 85
48 0 0 255 0 1 3 124 255 255 255 255 255 255 255 168
0 0 255 1 1 0 0 1 0 1 3 3 3 1 0 0
0 0 0 0 0 0 0 0 0 0 0 8 33 30 30 21
24 10 9 1 0 255 0 0 3 48 58 77 70 56 49 57
62 42 1 0 255 0 0 0 18 20 17 5 2 19 19 8
0 0 255 0 0 1 20 49 60 27 40 43 43 26 10 0
0 255 0 0 1 1 16 56 76 92 77 62 27 1 0 0
255 0 0 0 1 2 2 1 1 1 6 2 2 0 0 255
0 0 20 83 97 96 116 123 129 109 2 1 0 255 0 0
0 2 3 3 2 2 2 1 1 1 1 255 0 0 1 17
28 25 25 22 27 27 36 28 3 1 0 255 0 0 3 44
68 69 109 124 100 69 2 1 0 255 0 0 0 8 13 16
18 17 13 10 1 0 0 0 255 0 1 53 57 57 57 76
76 76 43 8 1 0 255 0 0 1 3 11 12 13 13 11
1 0 0 0 255 0 0 1 1 2 3 5 14 20 20 4
1 0 0 255 0 0 0 1 4 10 11 12 12 9 0 0
0 0 255 0 0 1 3 3 3 2 4 10 10 1 0 0
255 0 0 0 1 4 13 13 14 16 11 9 1 0 0 255
0 0 0 32 51 32 25 29 43 69 69 29 0 0 255 0
1 6 11 32 49 49 41 27 29 29 26 1 255 0 0 0
2 25 27 41 29 37 37 19 0 0 255 0 0 1 9 113
125 132 125 132 132 92 29 2 1 0 255 0 0 1 6 6
4 3 4 4 4 2 0 255 0 0 0 9 38 74 74 72
36 65 69 65 8 0 0 255 0 0 0 28 28 46 42 56
56 56 43 8 1 255 0 2 24 62 84 86 62 60 58 74
88 65 1 255 1 1 2 255 255 226 176 177 253 255 255 235
30 1 255 0 0 6 45 45 43 32 21 25 21 12 0 0
0 255 0 0 4 51 53 51 44 45 97 97 52 1 0 255
0 0 1 176 255 255 255 255 255 255 255 212 1 0 255 0
0 0 0 3 1 1 1 2 2 0 0 0 0 0 0 0
0 0 0 0 0 0 0 6 16 21 21 24 24 22 3 0
0 255 0 0 3 22 52 70 59 49 48 53 62 48 1 0
255 0 0 0 9 18 12 5 2 6 8 1 1 0 255 0
0 1 20 58 60 64 43 44 43 26 1 0 0 255 0 0
0 1 9 56 91 120 120 77 27 1 0 0 255 0 0 0
1 1 1 1 1 2 6 3 0 0 0 255 0 0 20 76
83 76 90 116 116 72 2 1 0 255 0 0 1 3 5 3
2 2 2 2 1 1 0 255 0 0 1 16 28 34 28 27
27 50 50 28 1 0 0 255 0 0 3 35 69 69 89 100
89 56 1 0 0 255 0 0 0 2 12 13 17 17 17 10
2 0 0 0 255 0 1 13 33 57 57 78 89 89 54 8
0 0 255 0 0 0 3 11 12 13 13 11 1 0 0 0
255 0 0 0 1 3 5 14 16 18 18 4 0 0 0 255
0 0 0 0 3 11 12 12 10 8 0 0 0 0 255 0
0 2 10 10 10 2 6 8 6 2 0 0 255 0 0 0
0 1 8 13 13 13 11 4 0 0 0 255 0 0 0 12
22 25 25 43 49 51 58 1 0 0 255 1 1 2 8 32
33 33 30 27 27 29 26 0 255 0 0 0 2 25 28 32
27 29 25 17 0 0 255 0 0 0 9 104 136 136 132 132
149 92 29 1 0 0 255 0 0 0 1 4 2 4 4 8
8 1 0 255 0 0 0 9 35 45 50 52 36 59 61 34
8 0 0 255 0 0 0 5 28 46 40 42 59 64 42 2
1 255 0 1 20 51 82 76 50 48 52 88 104 62 1 255
1 1 2 229 255 241 180 180 238 255 255 206 30 0 255 0
1 2 45 45 45 38 38 26 25 5 0 0 0 255 0 0
4 46 69 89 89 77 100 85 48 1 0 255 0 0 1 176
255 255 255 255 255 255 255 212 1 0 255 0 0 0 0 0
1 1 1 2 0 0 0 0 0 0 0 0 0 0 0 0
0 0 0 6 16 18 18 24 24 22 3 0 0 255 0 0
1 17 52 90 90 49 49 107 107 37 0 0 255 0 0 0
1 14 14 12 6 6 2 1 1 0 255 0 0 1 17 49
64 64 43 36 42 32 1 1 0 255 0 0 0 1 4 43
78 92 106 62 6 0 0 0 255 0 0 0 0 1 1 2
1 1 1 0 0 0 0 255 0 0 1 59 76 121 94 109
90 8 1 0 0 255 0 0 0 0 6 3 3 2 2 2
1 1 0 255 1 1 1 8 16 25 27 27 43 50 28 6
1 0 0 255 0 0 1 4 49 92 92 56 44 20 1 1
0 255 0 0 0 1 5 12 13 13 12 10 1 0 0 0
255 0 1 4 19 62 65 78 84 84 42 1 0 0 255 0
0 0 0 6 11 13 13 3 0 0 0 0 255 0 0 0
0 1 2 13 14 14 4 2 0 0 0 255 0 0 0 0
1 4 12 9 8 0 0 0 0 0 255 0 0 1 2 6
6 6 6 6 4 1 0 0 255 0 0 0 0 0 1 3
8 13 4 1 0 0 0 255 0 0 1 6 12 22 22 45
45 45 1 0 0 0 255 1 1 1 1 12 30 33 30 26
20 13 1 0 255 0 0 0 1 2 18 28 25 25 11 2
0 0 255 0 0 0 1 46 125 162 177 116 116 52 1 0
0 0 255 0 0 0 0 0 1 5 4 9 4 1 0 255
0 0 0 0 14 42 45 42 42 40 40 8 1 0 0 255
0 0 0 0 16 46 40 40 40 42 2 1 0 255 0 0
1 37 51 51 48 46 48 67 67 16 1 255 0 0 0 78
229 245 245 255 255 255 255 202 1 0 255 0 0 2 45 45
45 38 48 37 25 4 1 1 0 255 0 1 1 46 65 69
84 77 84 77 34 1 0 255 0 0 1 2 255 255 255 255
255 255 255 43 1 0 255 0 0 0 0 1 1 1 1 2
0 0 0 0 0 0 0 0 0 0 0 0 0 0 0 0
12 18 25 24 24 21 1 0 0 255 0 0 1 1 18 38
70 59 107 117 107 1 0 0 255 0 0 0 0 3 14 17
17 8 1 0 0 0 255 0 0 0 0 17 58 54 49 36
32 17 1 0 0 255 0 0 0 0 1 4 43 70 70 6
0 0 0 0 255 0 0 0 0 0 0 1 0 0 0 0
0 0 0 255 0 0 1 1 46 58 58 58 8 1 1 0
0 255 0 0 0 0 2 3 3 2 2 2 2 1 0 255
0 0 0 1 8 37 37 43 43 46 6 1 1 0 0 255
0 0 0 1 4 29 29 29 10 1 0 0 0 255 0 0
0 0 0 5 12 12 10 0 0 0 0 0 255 0 0 1
3 19 43 61 61 54 1 1 0 0 255 0 0 0 0 1
6 11 3 1 0 0 0 0 255 0 0 0 0 0 0 2
4 13 4 1 0 0 0 255 0 0 0 0 0 0 1 1
1 0 0 0 0 0 255 0 0 0 0 2 2 6 2 1
1 0 0 0 255 0 0 0 0 0 1 1 2 2 0 0
0 0 0 255 0 0 1 1 1 6 19 33 24 1 1 0
0 0 255 0 0 0 0 1 13 26 26 13 5 1 1 1
255 0 0 0 0 0 0 5 9 9 2 0 0 0 255 0
0 0 0 1 46 114 177 110 52 1 0 0 0 0 255 0
0 0 0 0 0 4 1 1 0 0 0 255 0 0 0 0
2 14 49 42 42 33 10 2 0 0 0 255 0 0 0 0
2 16 28 28 12 1 1 0 0 255 0 0 0 8 50 48
43 45 45 67 45 1 0 255 0 0 0 1 84 245 245 255
255 255 255 29 0 0 255 0 0 0 0 26 26 21 21 21
5 1 1 1 0 255 0 0 1 2 46 65 84 84 77 34
0 0 0 255 0 1 1 1 21 255 255 255 255 255 43 3
0 0 255 0 0 0 0 0 0 0 1 2 1 0 0 0
0 0 0 0 0 0 0 0 0 0 0 0 0 12 14 14
13 3 0 0 0 255 0 1 1 1 1 18 38 38 70 34
11 0 0 0 255 0 0 0 0 1 3 8 13 1 0 0
0 0 255 0 0 0 0 1 11 25 25 25 24 0 0 0
0 255 0 0 0 0 0 0 1 1 1 0 0 0 0 0
255 0 0 0 0 0 0 0 0 0 0 0 0 0 0 255
0 0 0 0 0 0 8 8 0 0 0 0 0 255 0 0
0 0 1 1 2 2 2 2 1 1 0 255 0 1 0 0
0 2 21 21 21 5 1 0 0 0 0 255 0 0 0 0
0 3 3 0 0 0 0 0 0 255 0 0 0 0 0 0
0 0 0 0 0 0 0 0 255 0 0 0 1 1 1 0
0 0 0 0 0 0 255 0 0 0 0 0 0 1 1 1
0 0 0 0 255 0 0 0 0 0 0 1 1 1 1 1
0 0 0 255 0 0 0 0 1 0 0 0 0 0 0 0
0 0 255 0 0 0 0 0 0 0 0 0 0 0 0 0
255 0 0 0 0 0 0 0 0 0 0 0 0 0 0 255
0 0 1 1 1 1 0 0 1 1 1 0 0 0 255 0
0 0 0 0 0 1 1 0 0 1 1 1 255 1 1 0
0 0 0 0 0 0 0 0 0 0 255 0 0 0 0 0
1 13 5 2 1 1 0 0 0 0 255 0 0 0 0 0
0 1 0 0 0 0 0 255 0 0 0 0 0 2 13 24
25 3 2 0 0 0 0 255 0 0 0 0 1 1 1 0
0 0 0 0 0 255 0 0 0 0 8 30 24 24 34 45
0 0 0 255 0 0 0 0 1 84 236 255 255 255 29 0
0 0 255 0 0 0 0 0 4 4 2 1 0 0 0 0
0 255 0 0 0 0 2 36 36 20 2 0 0 0 0 255
1 1 1 1 5 21 149 149 49 11 3 0 0 0 255 0
0 0 0 0 0 0 0 0 1 1 0 0 0 0 0 0
0 0 0 0 0 0 0 0 0 0 1 1 1 0 0 0
0 255 0 0 1 1 1 1 0 0 0 0 0 0 0 0
255 0 0 0 0 0 0 0 0 0 0 0 0 0 255 0
0 0 0 0 0 0 0 0 0 0 0 0 0 255 0 0
0 0 0 0 0 0 0 0 0 0 0 0 255 0 0 0
0 0 0 0 0 0 0 0 0 0 0 255 0 0 0 0
0 0 0 0 0 0 0 0 0 255 0 1 1 1 1 1
2 3 2 2 1 1 1 255 0 0 0 0 0 0 1 1
0 0 0 0 0 0 0 255 0 0 0 0 0 0 0 0
0 0 0 0 0 255 0 0 0 0 0 0 0 0 0 0
0 0 0 0 255 0 0 0 0 0 0 0 0 0 0 0
0 0 255 0 0 0 0 0 0 0 0 0 0 0 0 0
255 0 0 0 0 1 0 0 0 0 1 0 0 0 0 255
0 0 0 0 0 0 0 0 0 0 0 0 0 0 255 0
0 0 0 0 0 0 0 0 0 0 0 0 255 0 0 0
0 0 0 0 0 0 0 0 0 0 0 255 0 0 0 1
0 0 0 0 0 1 1 0 0 0 255 0 0 0 0 0
0 0 0 0 0 0 0 1 255 0 0 0 0 0 0 0
0 0 0 0 0 0 255 0 0 0 0 0 0 1 1 0
0 0 0 0 0 0 255 0 0 0 0 0 0 0 0 0
0 0 0 255 0 0 0 0 0 0 0 1 1 0 0 0
0 0 0 255 0 0 0 1 1 0 0 0 0 0 0 0
0 255 0 0 0 0 1 2 1 0 0 0 0 0 0 255
0 0 0 0 0 1 2 4 4 4 1 0 0 0 255 0
0 0 0 0 0 0 0 0 0 0 0 0 0 255 0 0
0 0 0 0 0 0 0 0 0 0 0 255 0 0 0 1
1 1 2 2 4 2 1 0 0 0 255 0 0 0 0 0
0 0 0 0 0 1 0 0 0 0 0 0 2 0 0 0
0 0 0 0 0 0 0 0 0 0 0 0 0 255 0 0
0 1 1 0 0 0 0 0 0 0 0 0 255 0 0 1
0 0 0 0 0 0 0 0 0 0 255 0 0 0 0 0
0 0 0 0 0 0 0 0 0 255 0 0 0 0 0 0
0 0 0 0 0 0 0 0 255 0 0 0 0 0 0 0
0 0 0 0 0 0 0 255 0 0 0 0 0 0 0 0
0 0 0 0 0 255 0 1 1 1 0 0 1 11 11 2
1 1 0 255 0 0 0 0 0 0 0 0 0 0 0 0
0 0 0 255 0 0 0 0 0 0 0 0 0 0 0 0
0 255 0 0 0 0 0 0 0 0 0 0 0 0 0 0
255 0 0 0 0 0 0 0 0 0 0 0 0 0 255 0
1 0 1 0 0 0 0 0 0 0 0 0 255 0 0 0
0 0 0 0 0 0 0 0 0 0 0 255 0 0 0 0
0 0 0 0 0 0 0 0 0 0 255 0 0 0 0 0
0 0 0 0 0 0 0 0 255 0 0 0 0 0 0 0
0 0 0 0 0 0 0 255 0 0 0 0 0 0 0 0
0 0 0 0 0 0 255 0 0 0 0 0 0 0 0 0
0 0 0 0 255 0 0 0 0 0 0 0 0 0 0 0
0 0 255 0 0 0 0 0 0 0 0 0 0 0 0 0
0 0 255 0 0 0 0 0 0 0 0 0 0 0 0 255
0 0 0 0 0 0 0 0 0 0 0 0 0 0 0 255
0 0 0 0 0 0 0 0 0 0 0 0 0 255 0 0
0 0 0 0 0 0 0 0 0 0 0 255 0 0 0 0
0 0 0 0 0 0 0 0 0 0 255 0 0 0 0 0
0 0 0 0 0 0 0 0 0 255 0 0 0 0 0 0
0 0 0 0 0 0 0 255 1 0 0 1 1 1 0 0
1 1 0 0 0 0 255 0 0 0 0 0 0 0 0 0
0 0 0 0 0 0 0 0 255 255 255 255 255 255 255 255
255 255 255 255 255 255 255 255 255 255 255 255 255 255 255 255
255 255 255 255 255 255 255 255 255 255 255 255 255 255 255 255
255 255 255 255 255 255 255 255 255 255 255 255 255 255 255 255
255 255 255 255 255 255 255 255 255 255 255 255 255 255 255 255
255 255 255 255 255 255 255 255 255 255 255 255 255 255 255 255
255 255 255 255 255 255 255 255 255 255 255 255 255 255 255 255
255 255 255 255 255 255 255 255 255 255 255 255 255 255 255 255
255 255 255 255 255 255 255 255 255 255 255 255 255 255 255 255
255 255 255 255 255 255 255 255 255 255 255 255 255 255 255 255
255 255 255 255 255 255 255 255 255 255 255 255 255 255 255 255
255 255 255 255 255 255 255 255 255 255 255 255 255 255 255 255
255 255 255 255 255 255 255 255 255 255 255 255 255 255 255 255
255 255 255 255 255 255 255 255 255 255 255 255 255 255 255 255
255 255 255 255 255 255 255 255 255 255 255 255 255 255 255 255
255 255 255 255 255 255 255 255 255 255 255 255 255 255 255 255
255 255 255 255 255 255 255 255 255 255 255 255 255 255 255 255
255 255 255 255 255 255 255 255 255 255 255 255 255 255 255 255
255 255 255 255 255 255 255 255 255 255 255 255 255 255 255 255
255 255 255 255 255 255 255 255 255 255 255 255 255 255 255 255
255 255 255 255 255 255 255 255 255 255 255 255 255 255 255 255
255 255 255 255 255 255 255 255 255 255 255 255 255 255 255 255
255 255 255 255 255 255 255 255 255 255 255 255 255 255 255 255
255 255 255 255 255 255 255 255 255 255 255 255 255 255 255 255
255 255 255 255 255 255 255 255 255 255 255 255 255 255 255 255
255 255 255 255 255 255 255 255 255 255 255 255 255 255 255 255
255 255 255 255 255 255 255 255 255 255 255 255 255 255 255 255
255 255 255 255 255 255 255 255 255 255 255 255 255 255 255 255
255 255 255 255 1 0 0 0 0 0 0 0 0 0 0 0
0 0 0 0 0 255 0 0 0 0 0 0 0 0 0 0
0 0 0 0 255 0 0 0 0 0 0 0 0 0 0 0
0 0 255 0 0 0 0 0 0 0 0 0 0 0 0 0
0 255 0 0 0 0 0 0 0 0 0 0 0 0 0 0
255 0 0 0 0 0 0 0 0 0 0 0 0 0 0 255
0 0 0 0 0 0 0 0 0 0 0 0 0 255 0 0
0 0 0 0 3 36 36 2 1 0 0 255 0 0 0 0
0 0 0 0 0 0 0 0 0 0 0 255 0 0 0 0
0 0 0 0 0 1 1 0 0 255 0 0 0 0 0 0
0 0 0 0 0 0 0 0 255 0 0 0 0 0 0 0
0 0 0 0 0 0 255 0 0 0 0 0 0 0 0 0
0 0 0 0 255 0 0 0 0 0 0 0 0 0 0 0
0 0 0 255 0 0 0 0 0 0 0 1 0 0 0 0
0 0 255 0 0 0 0 0 0 0 0 0 0 0 0 0
255 0 0 0 0 0 0 0 1 0 0 0 0 0 0 255
0 0 0 0 0 0 0 0 0 0 0 0 0 0 255 0
0 0 0 0 0 0 0 0 0 0 0 0 255 0 0 0
0 0 0 0 0 0 0 0 0 0 255 0 0 0 0 0
0 0 0 0 0 0 0 0 0 0 255 0 0 0 0 0
0 0 0 0 0 0 0 255 0 0 0 0 0 0 0 0
0 0 0 0 0 0 0 255 0 0 0 0 0 0 0 0
0 0 0 0 0 255 0 0 0 0 0 0 0 0 0 0
0 0 0 255 0 0 0 0 0 0 0 0 0 0 0 0
0 0 255 0 0 0 0 0 0 0 0 0 0 0 0 0
0 255 0 0 0 0 0 0 0 0 0 0 0 0 0 255
0 0 0 0 0 1 0 0 0 0 0 0 0 0 255 0
0 0 0 0 1 0 0 0 0 0 0 0 0 0 0 0
0 0 0 0 0 0 0 0 0 0 0 0 0 0 0 0
0 255 0 0 0 0 0 0 0 0 0 0 0 0 0 0
255 0 0 0 0 0 0 0 0 0 0 0 0 0 255 0
0 0 0 0 0 0 0 0 0 0 0 0 0 255 0 0
0 0 0 0 0 0 0 0 0 0 0 0 255 0 0 0
0 0 0 0 0 0 0 0 0 0 0 255 0 0 0 0
0 0 0 0 0 0 0 0 0 255 0 0 0 0 1 2
4 49 49 2 1 1 1 255 0 0 0 0 0 0 0 0
0 0 0 0 0 0 0 255 0 0 0 0 0 0 0 0
0 1 1 1 0 255 0 0 0 0 0 0 0 0 0 0
0 0 0 0 255 0 0 0 0 0 0 0 0 0 0 0
0 0 255 0 0 0 0 0 0 0 0 0 0 0 0 0
255 0 0 0 0 0 0 0 0 0 0 0 0 0 0 255
0 0 0 0 0 0 0 0 0 0 0 0 0 0 255 0
0 0 0 0 0 0 0 0 0 0 0 0 255 0 0 0
0 0 0 0 1 1 0 0 0 0 0 255 0 0 0 1
0 0 0 0 0 0 1 0 0 0 255 0 0 0 0 0
0 1 0 0 0 0 0 0 255 0 0 0 0 0 0 0
0 0 0 0 0 0 255 0 0 0 0 0 0 0 0 0
0 0 0 0 0 0 255 0 0 0 0 0 0 0 0 0
0 0 0 255 0 0 0 0 0 0 0 0 0 0 0 0
0 0 0 255 0 0 0 0 0 0 0 0 0 0 0 0
0 255 0 0 0 0 0 0 0 0 0 0 0 0 0 255
0 0 0 0 0 0 0 0 0 0 0 0 0 0 255 0
0 0 0 0 0 0 0 0 0 0 0 0 0 255 0 0
0 0 0 0 0 0 0 0 0 0 0 255 0 0 0 0
0 0 0 0 0 0 0 0 0 0 255 0 0 0 0 0
0 0 0 0 0 0 0 0 0 0 0 0 0 0 0 0
0 0 0 0 0 0 0 0 0 0 0 0 0 255 0 0
0 0 0 0 0 0 0 0 0 0 0 0 255 0 0 0
0 0 0 0 0 0 0 0 0 0 255 0 0 0 0 0
0 0 0 0 0 0 0 0 0 255 0 0 0 0 0 1
1 1 1 0 0 0 0 0 255 0 0 0 0 0 0 0
0 0 0 0 0 0 0 255 0 0 0 0 0 1 0 0
0 0 0 0 0 255 0 0 0 0 1 2 11 69 69 2
1 1 1 255 0 0 0 0 0 0 1 1 1 0 0 0
0 0 0 255 0 0 0 0 0 0 1 1 1 0 0 0
0 255 0 0 0 0 0 0 0 0 0 0 0 0 0 0
255 0 0 0 0 0 0 1 0 0 0 0 0 0 255 0
0 0 0 0 0 0 0 0 0 0 0 0 255 0 0 0
0 0 0 0 0 0 0 1 0 0 0 255 0 0 0 0
0 0 0 0 0 0 0 0 0 0 255 0 0 0 0 0
0 0 1 0 0 0 0 0 255 0 0 0 0 0 0 0
1 1 0 0 0 0 0 255 0 0 0 1 0 1 1 1
0 0 1 1 0 0 255 0 1 0 0 0 1 1 1 0
0 0 0 0 255 0 0 0 0 0 0 0 0 0 0 0
0 0 255 0 0 0 0 0 0 0 0 1 0 0 0 0
0 0 255 0 0 0 0 0 0 0 0 0 0 0 0 255
0 0 0 0 0 0 0 0 1 0 0 0 0 0 0 255
0 0 0 0 0 0 0 0 0 0 0 0 0 255 0 0
0 0 0 0 0 0 0 0 0 0 0 255 0 0 0 0
0 0 0 0 0 0 0 0 0 0 255 0 0 0 0 0
0 0 0 0 0 0 0 0 0 255 0 0 0 0 0 0
0 0 0 0 0 0 0 255 0 0 0 0 0 0 0 0
0 0 0 0 0 0 255 0 0 0 0 0 0 0 0 0
0 0 0 0 0 0 0 0 0 0 0 0 0 0 0 0
0 0 0 0 0 0 0 0 0 255 0 0 0 0 0 0
0 0 0 0 0 0 0 0 255 0 0 0 0 0 0 0
0 0 0 0 0 0 255 0 0 0 0 1 1 1 1 1
1 1 0 0 0 255 0 0 0 0 1 34 88 37 29 4
1 0 0 0 255 0 0 0 0 0 2 8 8 1 1 0
0 0 0 255 0 0 0 0 1 3 3 1 0 0 0 0
0 255 0 0 0 0 1 11 52 69 69 4 2 1 0 255
0 0 0 0 0 1 1 1 1 1 0 0 0 0 0 255
0 0 0 0 1 1 1 8 1 0 0 0 0 255 0 0
0 0 1 1 32 32 3 0 0 0 0 0 255 0 0 0
0 0 2 2 1 0 0 0 0 0 255 0 0 0 0 0
0 0 1 1 1 0 0 0 255 0 0 0 0 0 0 3
3 3 2 1 0 0 0 255 0 0 0 0 0 0 0 0
0 1 0 0 0 0 255 0 0 0 0 0 1 2 3 1
0 0 0 0 255 0 0 0 0 0 0 1 1 1 0 0
0 0 0 255 0 0 0 1 2 42 54 69 53 1 1 1
0 0 255 0 1 1 1 6 9 9 5 5 0 0 0 0
255 0 0 0 0 0 1 1 4 4 3 1 1 0 255 0
0 0 0 0 1 72 72 44 11 1 0 0 0 0 255 0
0 0 0 2 2 2 1 1 0 0 0 255 0 0 0 1
1 2 19 24 17 2 1 0 0 0 0 255 0 0 0 1
1 17 17 5 5 1 0 0 0 255 0 0 0 0 0 0
0 0 0 0 0 0 0 255 0 0 0 0 0 0 0 0
0 0 0 0 0 0 255 0 0 0 0 0 1 1 1 1
1 0 0 0 0 255 0 0 0 0 0 0 0 0 0 0
0 0 0 255 0 0 0 0 0 0 0 12 12 1 0 0
0 0 255 0 0 0 0 0 3 9 9 2 1 1 0 0
0 0 0 0 0 0 0 0 0 0 0 0 0 0 0 0
0 0 0 0 0 255 0 0 0 1 1 0 1 2 1 0
0 0 0 0 255 0 0 0 0 0 1 1 0 0 0 0
0 0 255 0 0 0 0 2 2 12 8 12 5 1 1 0
0 255 0 0 0 1 34 92 107 118 129 85 14 0 0 0
255 0 0 0 0 1 10 8 10 1 1 0 0 0 0 255
0 0 1 1 10 8 8 8 2 1 0 0 0 255 0 0
0 1 9 22 66 69 53 10 1 0 0 255 0 0 0 0
1 3 3 3 2 2 1 0 0 0 0 255 0 0 0 1
1 1 8 8 1 0 0 0 0 255 0 0 0 1 20 42
40 43 43 22 0 0 0 0 255 0 0 0 0 20 32 27
21 18 0 0 0 0 255 0 0 0 0 0 3 6 10 2
1 0 0 0 255 0 0 0 0 0 21 22 25 24 21 5
0 0 0 255 0 0 0 0 0 3 10 12 12 2 1 0
0 0 255 0 0 0 1 1 6 8 8 6 0 0 0 0
255 0 0 0 0 1 2 1 1 1 1 0 0 0 0 255
0 0 0 2 42 133 145 145 126 69 5 1 0 0 255 0
1 2 8 19 16 16 14 19 5 0 0 0 255 0 0 0
0 1 4 4 4 4 4 3 1 0 255 0 0 0 0 5
65 72 72 76 58 14 0 0 0 0 255 0 0 1 17 19
19 9 10 5 1 0 0 255 0 0 0 1 2 35 46 53
32 42 2 0 0 0 0 255 0 0 1 2 18 20 26 27
12 12 1 0 0 255 0 0 0 0 0 1 1 1 0 0
0 0 0 255 0 0 0 0 0 0 3 5 5 5 1 1
0 0 255 0 0 0 0 1 6 6 6 1 1 0 0 0
0 255 0 0 0 0 1 1 1 0 0 0 0 0 0 255
0 0 0 0 0 3 11 12 12 8 0 0 0 0 255 0
0 0 0 26 54 62 66 66 2 1 0 0 0 1 1 0
0 0 0 0 0 0 0 0 0 0 1 0 0 0 0 0
0 255 0 0 0 1 1 4 3 3 2 1 0 0 0 0
255 0 0 0 0 1 1 1 1 0 1 0 0 0 255 0
0 0 0 16 16 20 12 25 8 6 1 0 0 255 0 0
0 5 43 86 102 88 132 129 85 10 0 0 255 0 0 0
1 13 17 13 22 17 1 1 0 0 0 255 0 0 2 10
11 10 10 10 10 2 0 0 0 255 0 0 0 5 22 29
52 52 41 17 2 0 0 255 0 0 0 0 2 4 3 3
2 2 2 1 0 0 0 255 0 0 1 8 8 3 3 3
3 0 0 0 0 255 0 0 0 20 46 57 57 72 57 56
22 0 0 0 255 1 1 1 20 45 45 32 27 21 18 0
0 0 255 0 0 0 0 2 3 12 12 12 3 1 0 0
255 0 0 0 0 21 40 25 40 51 29 13 5 0 0 255
0 0 0 1 3 16 16 16 33 33 2 1 0 0 255 0
0 0 1 5 8 8 8 8 6 0 0 0 255 0 0 0
1 3 3 1 1 1 1 1 0 0 0 255 0 0 0 11
122 170 178 170 186 166 53 2 0 0 255 0 0 2 8 27
19 16 28 28 28 10 0 0 255 0 0 0 0 1 4 4
5 6 6 6 2 0 255 1 1 1 2 49 65 65 65 85
85 85 14 0 0 0 255 0 0 5 17 24 24 9 11 9
6 1 0 255 0 0 0 1 3 43 56 68 51 53 46 2
0 0 0 255 0 0 1 18 26 30 30 30 27 27 12 1
0 255 0 0 0 1 1 3 17 33 28 1 0 0 0 255
0 0 0 0 0 8 8 11 12 12 12 1 0 0 255 0
0 0 2 11 11 9 3 1 2 1 1 0 0 255 0 0
0 1 1 1 1 2 1 2 0 0 0 255 0 0 0 0
1 11 12 12 25 25 3 0 0 0 255 0 0 0 26 62
62 101 102 85 46 0 0 0 0 0 0 0 0 0 0 0
0 0 0 1 1 1 1 0 0 0 0 0 0 255 0 0
0 2 10 12 5 2 1 0 0 0 0 0 255 0 0 0
0 1 1 1 0 0 3 3 1 0 255 0 0 0 0 16
16 17 12 38 34 16 5 1 1 255 0 0 0 26 78 89
102 100 129 102 88 14 0 0 255 0 0 0 1 13 17 13
26 17 9 0 0 0 0 255 0 0 3 17 17 11 12 11
12 2 1 0 0 255 0 0 2 9 25 25 27 27 26 24
4 0 0 255 0 0 0 2 11 16 5 3 1 2 19 2
0 0 0 255 0 0 1 6 4 3 3 1 0 0 0 0
0 255 0 0 0 20 56 69 57 62 57 62 56 2 0 0
255 0 0 4 21 46 46 41 41 41 21 0 0 0 255 0
0 0 2 2 3 6 11 12 4 1 0 0 255 0 0 0
1 41 41 25 25 33 33 16 5 0 0 255 0 0 0 1
10 19 13 13 28 28 20 1 0 0 255 0 0 0 5 8
6 5 6 8 6 1 0 0 255 0 0 1 1 2 3 3
2 2 2 1 0 0 0 255 0 0 0 53 123 144 178 166
206 178 133 2 0 0 255 0 0 8 19 24 18 16 18 28
28 10 0 0 255 0 0 0 0 4 4 4 6 6 5 4
2 1 255 1 1 2 40 56 65 65 65 75 74 74 61 0
0 0 255 0 0 3 5 3 9 9 9 14 14 2 1 255
0 0 0 1 35 54 62 62 51 53 48 16 0 0 0 255
0 0 3 17 28 32 35 34 40 40 22 1 0 255 0 0
0 1 2 13 17 33 28 16 1 0 0 255 0 0 0 0
8 9 9 11 9 12 9 1 1 0 255 0 0 1 10 17
5 1 1 1 2 6 6 0 0 255 0 0 0 1 10 27
27 27 38 9 1 0 0 255 0 0 0 1 9 14 14 9
9 25 8 0 0 0 255 0 0 0 53 56 102 102 106 85
58 1 0 0 0 0 0 0 0 0 0 0 0 0 0 0
1 1 1 0 1 0 0 0 0 255 0 0 0 2 11 13
6 2 1 1 0 0 0 0 255 0 0 0 0 1 1 1
1 2 3 3 1 0 255 0 0 0 0 16 17 17 11 11
16 16 11 1 0 255 0 0 0 26 69 86 86 85 86 100
88 22 1 0 255 0 0 1 2 17 19 25 19 17 9 0
0 0 0 255 0 0 5 17 17 11 11 10 10 4 0 0
0 255 0 0 2 25 33 27 20 17 26 26 4 0 0 255
0 0 0 2 16 18 18 6 2 3 2 1 0 0 0 255
0 0 1 1 1 2 3 3 3 1 0 0 0 255 0 0
0 56 70 78 69 69 62 62 44 0 0 0 255 0 1 4
28 46 40 43 43 49 36 0 0 0 255 0 0 0 2 2
2 3 4 4 4 1 0 0 255 0 0 0 1 37 41 38
52 41 33 16 2 0 0 255 0 0 0 1 19 21 19 19
21 21 17 2 1 0 255 0 0 0 5 8 8 5 9 9
1 0 0 0 255 0 0 1 1 2 3 3 4 2 3 1
0 0 0 255 0 0 0 60 123 152 152 166 193 166 108 0
0 0 255 0 0 0 10 21 18 18 28 34 44 10 0 0
255 0 0 0 2 14 8 10 10 13 6 6 4 1 255 1
1 1 44 66 67 104 65 74 72 72 66 0 0 0 255 0
0 5 5 8 9 9 18 14 14 1 0 255 1 1 1 1
43 54 58 51 43 41 41 16 1 0 0 255 0 1 13 22
37 37 41 41 52 41 22 1 0 255 0 0 1 2 6 6
2 10 16 10 1 0 0 255 0 0 0 1 14 12 9 11
9 11 4 1 0 0 255 0 0 1 2 2 1 1 1 1
2 8 6 0 0 255 0 0 0 10 32 32 32 38 38 33
8 0 0 255 0 0 0 1 10 17 17 18 25 27 25 1
0 0 255 0 0 0 53 56 102 83 83 66 46 1 0 0
0 0 0 0 0 0 0 0 0 0 0 1 1 1 1 0
1 0 0 0 0 255 0 0 0 0 10 12 8 6 1 1
0 0 0 0 255 0 0 0 0 1 2 2 2 2 1 1
0 0 255 0 0 0 0 9 14 14 13 13 13 11 3 1
0 255 0 0 0 25 52 89 89 100 100 86 80 22 0 0
255 0 0 1 1 19 25 25 19 14 1 0 0 0 0 255
0 0 5 17 17 11 10 10 12 4 0 0 0 255 0 0
0 21 25 20 10 17 26 18 3 0 0 255 0 0 0 0
11 16 8 9 9 9 1 0 0 0 0 255 0 0 1 1
0 1 1 1 0 0 0 0 0 255 0 0 0 19 70 70
70 78 69 48 10 0 0 0 255 0 0 2 21 28 29 40
49 49 36 0 0 0 255 0 0 0 3 5 5 3 4 4
4 0 0 0 255 0 0 0 1 25 38 38 51 41 17 4
0 0 0 255 0 0 0 1 19 19 19 36 28 21 16 1
0 0 255 0 0 0 2 8 8 8 8 5 1 0 0 0
255 0 0 0 1 2 3 4 6 3 3 0 0 0 0 255
0 0 0 53 123 137 152 193 177 112 30 0 0 0 255 0
0 0 20 21 18 17 17 18 8 6 0 0 255 0 0 0
2 14 11 9 6 8 6 4 3 1 255 0 0 1 29 66
67 80 65 65 70 67 56 0 0 0 255 0 1 6 4 8
8 12 28 24 14 1 0 255 0 0 1 0 13 42 43 42
21 21 19 8 1 0 0 255 0 0 3 14 17 27 35 34
40 34 2 1 0 255 0 0 0 1 5 5 2 10 10 5
0 0 0 255 0 0 0 1 14 12 11 11 13 12 3 1
0 0 255 0 0 0 1 1 1 1 1 2 2 4 0 0
0 255 0 0 0 10 33 33 26 27 33 24 1 0 0 255
0 0 0 0 4 10 8 8 18 27 8 0 0 0 255 0
0 0 10 53 60 83 66 66 33 1 0 0 0 0 0 0
0 0 0 0 0 0 0 0 1 1 1 0 1 0 0 0
0 255 0 0 0 0 0 3 3 1 1 1 1 0 0 0
255 0 0 0 0 1 2 2 2 1 0 0 0 0 255 0
0 0 0 8 19 19 18 18 13 11 1 0 0 255 0 0
0 0 48 69 100 100 80 74 36 1 0 0 255 0 0 0
1 1 19 19 4 1 0 0 0 0 0 255 0 0 1 5
9 14 10 10 9 4 0 0 0 255 0 0 0 3 21 35
36 17 17 3 0 0 0 255 0 0 0 0 1 11 11 9
9 3 0 0 0 0 0 255 0 0 0 0 0 0 1 1
1 1 0 0 0 255 0 0 0 2 69 69 70 78 62 10
0 0 0 0 255 0 0 1 10 29 29 30 40 36 1 0
0 0 255 0 0 0 1 3 5 5 11 3 0 0 0 0
255 0 0 0 0 2 25 38 41 41 9 1 0 0 0 255
0 0 0 1 1 18 19 19 19 16 1 1 1 0 255 0
0 0 1 2 8 8 8 1 0 0 0 0 255 0 0 0
0 1 2 2 4 1 0 0 0 0 0 255 0 0 0 0
84 137 152 193 160 30 0 0 0 0 255 0 0 0 1 20
10 17 14 17 5 1 0 0 255 0 0 0 0 1 9 9
8 8 4 4 1 0 255 0 0 0 1 44 67 80 65 65
70 56 10 0 0 0 255 0 1 8 8 12 13 20 28 24
1 0 0 255 0 0 0 0 3 13 13 21 19 19 8 0
0 0 0 255 0 0 1 12 29 41 41 33 33 14 2 0
0 255 0 0 0 1 1 5 6 10 3 0 0 0 0 255
0 0 0 0 6 12 12 12 13 11 3 1 0 0 255 0
0 1 1 1 1 5 2 5 4 1 0 0 0 255 0 0
0 5 26 33 26 26 19 11 0 0 0 255 0 0 0 0
1 1 4 8 8 8 1 0 0 0 255 0 0 0 0 10
14 60 52 33 0 0 0 0 0 0 0 0 0 0 0 0
0 0 0 0 0 0 0 0 0 0 0 0 0 255 0 0
0 0 0 0 0 0 0 0 0 0 0 0 255 0 0 0
0 0 1 1 0 0 0 0 0 0 255 0 0 0 0 0
8 18 18 18 3 1 0 0 0 255 0 0 0 0 0 48
100 100 70 36 1 1 0 0 255 0 0 0 0 0 1 0
0 0 0 0 0 0 0 255 0 0 0 0 9 10 9 9
9 0 0 0 0 255 0 0 0 1 3 6 6 6 1 0
0 0 0 255 0 0 0 0 0 1 6 6 6 0 0 0
0 0 0 255 0 0 0 0 0 0 0 1 0 1 0 0
0 255 0 0 0 1 2 48 50 48 1 0 0 0 0 0
255 0 0 0 0 10 25 25 17 0 0 0 0 0 255 0
0 0 0 1 3 3 3 1 0 0 0 0 255 0 0 0
0 0 2 11 11 4 1 1 0 0 0 255 0 0 0 0
1 1 4 6 6 1 0 0 0 0 255 0 0 0 0 0
0 0 0 0 0 0 0 0 255 0 0 0 0 0 1 1
1 0 0 0 0 0 0 255 0 0 0 0 8 84 86 86
10 0 0 0 0 0 255 0 0 0 0 9 9 10 1 1
1 1 0 0 255 0 0 0 0 1 1 5 1 1 1 1
0 0 255 0 0 0 0 1 29 65 59 65 42 10 0 0
0 0 255 0 1 1 4 6 13 19 19 1 1 0 0 255
0 0 0 0 0 2 4 5 5 1 0 0 0 0 0 255
0 0 0 1 5 13 13 8 8 2 1 0 0 255 0 0
0 0 0 1 3 3 0 0 0 0 0 255 0 0 0 0
0 6 11 11 3 1 1 0 0 0 255 0 0 1 1 1
2 3 2 2 1 0 0 0 0 255 0 0 0 0 5 26
26 19 6 0 0 0 0 255 0 0 0 0 0 1 1 1
0 1 0 0 0 0 255 0 0 0 0 1 3 3 0 0
0 0 0 0 0 0 0 0 0 0 0 0 0 0 0 0
0 0 0 0 0 0 0 0 0 255 0 0 0 0 0 0
0 0 0 0 0 0 0 0 255 0 0 0 0 0 0 0
0 0 0 0 0 0 255 0 0 0 0 0 0 1 1 0
0 0 0 0 0 255 0 0 0 0 0 0 0 1 0 0
0 0 0 0 255 0 0 0 0 0 0 0 0 0 0 0
0 0 0 255 0 0 0 0 0 0 0 0 0 0 0 0
0 255 0 0 0 0 0 0 0 0 0 0 0 0 0 255
0 0 0 0 0 0 0 0 0 0 0 0 0 0 0 255
0 0 0 0 0 0 0 0 0 1 1 1 0 255 0 0
0 0 1 1 0 0 0 0 0 0 0 0 255 0 0 0
0 0 0 0 0 0 0 0 0 0 255 0 0 0 0 0
0 0 0 0 0 0 0 0 255 0 0 0 0 0 0 0
1 1 0 0 0 0 0 255 0 0 0 0 0 0 1 1
1 1 0 0 0 0 255 0 0 0 0 0 0 0 0 0
0 0 0 0 255 0 0 0 0 0 0 0 0 0 0 0
0 0 0 255 0 0 0 0 1 1 0 0 0 0 0 0
0 0 255 0 0 0 0 0 0 0 0 0 0 0 0 0
255 0 0 0 0 0 0 1 1 1 0 0 0 0 255 0
0 0 0 0 1 1 1 1 1 1 0 0 0 0 255 0
0 0 0 0 6 1 1 1 1 0 0 255 0 0 0 0
0 0 0 0 0 0 0 0 0 1 0 255 0 0 0 0
1 1 1 1 0 1 0 0 0 255 0 0 0 0 0 0
0 0 0 0 0 0 0 255 0 0 0 0 0 0 0 0
0 0 1 0 0 0 255 0 0 0 1 1 1 1 0 0
0 0 0 0 0 255 0 0 0 0 0 1 1 1 1 0
0 0 0 255 0 0 0 0 0 0 0 0 0 1 0 0
0 0 255 0 0 0 0 0 0 0 0 0 0 0 1 1
0 0 0 0 0 0 0 0 0 0 0 0 0 0 0 0
0 0 0 0 0 255 0 0 0 0 0 0 0 0 0 0
0 0 0 0 255 0 0 0 0 0 0 0 0 0 0 0
0 0 255 0 0 0 0 0 0 0 0 0 0 0 0 0
0 255 0 0 0 0 0 0 0 0 0 0 0 0 0 0
255 0 0 0 0 0 0 0 0 0 0 0 0 0 0 255
0 0 0 0 0 0 0 0 0 0 0 0 0 255 0 0
0 0 0 0 0 0 0 0 0 0 0 255 0 0 0 0
0 0 0 0 0 0 0 0 0 0 0 255 0 0 0 0
0 0 0 0 0 0 1 1 1 255 0 0 0 0 0 0
0 0 0 0 0 0 0 0 255 0 0 0 0 0 0 0
0 0 0 0 0 0 255 0 0 0 0 0 0 0 0 0
0 0 0 0 255 0 0 0 0 0 0 0 0 0 0 0
0 0 0 255 0 0 0 0 0 0 0 0 0 0 0 0
0 0 255 0 0 0 0 0 0 0 0 0 0 0 0 0
255 0 0 0 0 0 0 0 0 0 0 0 0 0 0 255
0 0 0 0 0 0 0 0 0 0 0 0 0 0 255 0
0 0 0 0 0 0 0 0 0 0 0 0 255 1 0 0
0 0 0 0 0 0 0 0 0 0 255 0 0 0 0 0
0 1 1 0 0 1 1 0 0 0 255 0 0 0 0 0
1 1 1 1 1 0 0 255 0 0 0 0 0 0 0 0
0 0 0 0 0 0 0 255 0 0 0 0 0 0 0 0
0 0 0 0 0 255 0 0 0 0 0 0 0 0 0 0
0 0 0 255 0 0 1 0 0 0 0 0 0 0 0 0
0 0 255 0 0 0 0 0 1 0 0 0 0 0 0 0
1 255 0 0 0 0 0 0 0 1 1 0 0 0 0 255
0 0 0 0 0 0 0 0 0 0 0 0 0 0 255 0
0 0 0 0 0 0 0 0 0 0 0 0 0 0 0 0
0 0 0 0 0 0 0 0 0 0 0 0 0 0 0 0
0 255 0 0 0 0 0 0 0 0 0 0 0 0 0 0
255 0 0 0 0 0 0 0 0 0 0 0 0 0 255 0
0 0 0 0 0 0 0 0 0 0 0 0 0 255 0 0
0 0 0 0 0 0 0 0 0 0 0 0 255 0 0 0
0 0 0 0 0 0 0 0 0 0 0 255 0 0 0 0
0 0 0 0 0 0 0 0 0 255 0 0 0 0 0 0
1 0 0 0 0 0 0 255 0 0 0 0 0 0 0 0
0 0 0 0 0 0 0 255 0 0 0 0 0 0 0 0
0 0 0 1 0 255 0 0 0 1 0 0 0 0 0 0
0 0 0 0 255 0 0 0 0 0 0 0 0 0 0 0
0 0 255 0 0 0 0 0 0 0 0 0 0 0 0 1
255 0 0 0 0 0 0 0 0 0 0 0 0 0 0 255
0 0 0 0 0 0 0 0 0 0 0 0 0 0 255 0
0 0 0 0 0 0 0 0 0 0 0 0 255 0 0 0
0 0 0 0 0 0 0 0 0 0 0 255 0 0 0 0
0 0 0 0 0 0 0 0 0 0 255 0 0 0 0 0
0 0 0 0 0 0 0 0 255 0 0 0 0 0 0 0
0 0 0 0 0 0 255 0 0 0 0 0 1 1 0 0
0 0 0 0 0 0 255 0 0 0 0 0 0 0 0 0
0 0 0 255 0 0 0 0 0 0 0 0 0 0 0 0
0 0 0 255 0 0 0 0 0 0 0 0 0 0 0 0
0 255 0 0 0 0 0 0 0 0 0 0 0 0 0 255
0 0 1 0 0 0 0 0 0 0 0 0 0 0 255 0
0 0 0 0 0 0 0 0 0 0 0 0 0 255 0 0
0 0 0 0 0 0 0 0 0 0 0 255 1 0 0 0
0 0 0 0 0 0 0 0 0 0 255 0 0 0 0 0
0 0 0 0 0 0 1 1 0 0 0 0 255 255 255 255
255 255 255 255 255 255 255 255 255 255 255 255 255 255 255 255
255 255 255 255 255 255 255 255 255 255 255 255 255 255 255 255
255 255 255 255 255 255 255 255 255 255 255 255 255 255 255 255
255 255 255 255 255 255 255 255 255 255 255 255 255 255 255 255
255 255 255 255 255 255 255 255 255 255 255 255 255 255 255 255
255 255 255 255 255 255 255 255 255 255 255 255 255 255 255 255
255 255 255 255 255 255 255 255 255 255 255 255 255 255 255 255
255 255 255 255 255 255 255 255 255 255 255 255 255 255 255 255
255 255 255 255 255 255 255 255 255 255 255 255 255 255 255 255
255 255 255 255 255 255 255 255 255 255 255 255 255 255 255 255
255 255 255 255 255 255 255 255 255 255 255 255 255 255 255 255
255 255 255 255 255 255 255 255 255 255 255 255 255 255 255 255
255 255 255 255 255 255 255 255 255 255 255 255 255 255 255 255
255 255 255 255 255 255 255 255 255 255 255 255 255 255 255 255
255 255 255 255 255 255 255 255 255 255 255 255 255 255 255 255
255 255 255 255 255 255 255 255 255 255 255 255 255 255 255 255
255 255 255 255 255 255 255 255 255 255 255 255 255 255 255 255
255 255 255 255 255 255 255 255 255 255 255 255 255 255 255 255
255 255 255 255 255 255 255 255 255 255 255 255 255 255 255 255
255 255 255 255 255 255 255 255 255 255 255 255 255 255 255 255
255 255 255 255 255 255 255 255 255 255 255 255 255 255 255 255
255 255 255 255 255 255 255 255 255 255 255 255 255 255 255 255
255 255 255 255 255 255 255 255 255 255 255 255 255 255 255 255
255 255 255 255 255 255 255 255 255 255 255 255 255 255 255 255
255 255 255 255 255 255 255 255 255 255 255 255 255 255 255 255
255 255 255 255 255 255 255 255 255 255 255 255 255 255 255 255
255 255 255 255 255 255 255 255 255 255 255 255 255 255 255 255
255 255 255 255 255 255 255 255 0 0 0 0 0 0 0 0
0 0 0 0 0 0 0 0 0 255 0 0 0 0 0 0
0 0 0 0 0 0 0 0 255 0 0 0 0 0 0 0
0 0 0 0 0 0 255 0 0 0 0 0 0 0 0 0
0 0 0 0 0 255 0 0 0 0 0 0 0 0 0 0
0 0 0 0 255 0 0 0 0 0 0 0 0 0 0 0
0 0 0 255 0 0 0 0 0 0 0 0 0 0 0 0
0 255 0 0 0 0 0 0 0 0 0 0 0 0 0 255
0 0 0 0 0 0 0 0 0 0 0 0 0 0 0 255
0 0 0 0 0 0 0 0 0 0 0 0 0 255 0 0
1 0 0 0 0 0 0 0 0 0 0 0 255 0 0 0
0 0 0 0 0 0 0 0 0 0 255 0 0 0 0 0
0 0 0 0 0 0 0 0 255 0 0 0 0 0 0 0
0 0 0 0 0 0 0 255 0 0 0 0 0 0 0 0
0 0 0 0 0 0 255 0 0 0 0 0 0 0 0 0
0 0 0 0 255 0 0 0 0 0 0 0 0 0 0 0
0 0 0 255 0 0 0 0 0 0 0 0 0 0 0 0
0 0 255 0 0 0 0 1 1 1 1 0 0 0 0 0
255 0 0 0 0 0 0 0 0 0 0 0 0 0 255 0
0 0 0 0 0 0 0 0 0 0 0 0 0 0 255 0
0 0 0 0 0 0 0 0 0 0 0 255 0 0 0 0
0 0 0 0 0 0 0 0 0 0 0 255 0 0 0 0
0 0 0 0 0 0 0 0 0 255 0 0 0 1 0 0
0 0 0 0 0 0 0 255 0 0 0 0 0 0 0 0
0 0 0 0 0 0 255 0 0 0 0 0 0 0 0 0
0 0 0 0 0 255 0 0 0 0 0 0 0 0 0 0
0 0 0 255 0 0 0 0 0 0 0 0 0 0 0 0
0 0 255 0 0 0 0 0 0 0 0 0 0 0 0 0
0 0 0 0 0 0 0 0 0 0 0 0 0 0 0 0
0 0 0 0 0 255 0 0 0 0 0 0 0 0 0 0
0 0 1 0 255 0 0 0 0 0 0 0 0 0 0 0
0 0 255 0 0 0 0 0 0 0 0 0 0 0 0 0
0 255 0 0 0 0 0 0 0 0 0 0 0 0 0 0
255 0 0 0 0 0 0 0 0 0 0 0 0 0 0 255
0 0 0 0 0 0 0 0 0 0 0 0 0 255 0 0
0 0 0 0 0 0 0 0 0 0 0 255 0 0 0 0
0 0 0 0 0 0 0 0 0 0 0 255 0 0 0 0
0 0 0 0 0 0 0 0 0 255 0 0 0 0 0 0
0 0 0 0 0 0 0 0 255 0 0 0 0 0 0 0
0 0 0 0 0 0 255 0 0 0 0 0 0 0 0 0
0 0 0 0 255 0 0 0 0 0 0 1 1 0 0 0
1 0 0 255 0 0 0 0 0 0 1 0 0 0 0 0
0 0 255 0 0 0 0 0 0 0 0 0 0 0 0 0
255 0 0 0 0 0 0 0 0 0 0 0 0 0 0 255
0 0 0 0 0 0 0 0 0 0 0 0 0 0 255 0
0 0 0 2 2 2 2 0 0 0 0 0 255 0 0 0
0 0 0 0 0 0 0 0 0 0 255 0 0 0 0 0
0 0 0 0 0 0 0 0 0 0 255 0 0 0 0 0
1 2 2 0 0 0 0 255 0 0 0 0 0 1 1 0
1 0 0 0 0 0 0 255 0 0 0 0 0 0 0 0
0 0 0 0 1 255 0 0 0 1 0 2 1 0 0 0
0 0 0 255 0 0 0 0 0 0 0 0 0 0 0 0
0 0 255 0 0 0 0 0 0 0 1 2 1 0 0 0
0 255 0 0 0 0 0 0 0 0 0 0 0 0 0 255
0 0 0 0 0 0 0 0 0 0 0 0 0 0 255 0
0 0 0 0 0 1 1 1 0 0 0 0 0 0 0 0
0 0 0 0 0 0 0 0 0 0 0 0 0 0 0 0
0 255 0 0 0 0 0 0 0 1 0 0 0 0 0 0
255 0 0 0 0 0 0 1 1 1 0 0 0 0 255 0
0 0 0 0 0 0 1 0 0 0 0 0 0 255 0 0
0 0 0 0 1 1 1 1 0 0 0 0 255 0 0 0
0 0 1 1 0 0 0 0 0 0 0 255 0 0 0 0
0 0 0 0 0 0 0 0 0 255 0 0 0 0 0 0
0 0 0 0 0 0 0 255 0 0 0 0 0 0 0 1
4 3 1 0 0 0 0 255 0 0 0 0 0 2 1 1
0 0 0 0 0 255 0 0 0 0 5 14 20 14 6 0
0 0 0 0 255 0 0 0 0 0 0 0 0 0 0 0
0 0 255 0 0 0 0 0 0 0 0 0 0 0 0 0
255 0 0 0 0 0 1 8 8 3 0 0 0 0 0 255
0 0 0 0 1 2 2 3 2 1 0 0 0 0 255 0
0 0 0 0 0 1 0 0 0 0 0 0 255 0 0 0
0 0 0 2 2 2 1 0 0 0 0 255 0 0 0 0
0 0 0 0 0 0 0 0 0 0 255 0 0 0 0 16
17 17 18 5 0 0 0 0 255 0 0 0 0 0 1 1
0 0 0 0 0 0 255 0 0 0 0 0 0 2 2 2
0 0 0 0 0 0 255 0 0 0 0 1 10 14 14 11
0 0 0 255 0 0 0 0 0 1 52 52 64 12 10 0
0 0 0 255 0 0 0 0 1 0 0 0 0 0 0 0
0 255 0 0 0 0 0 4 6 6 0 0 0 0 0 255
0 0 0 0 0 0 0 0 0 0 0 0 0 0 255 0
0 0 0 0 0 4 4 6 6 1 1 0 0 255 0 0
0 0 1 1 8 8 1 0 0 0 0 255 0 0 0 0
2 43 44 48 36 1 1 0 0 0 255 0 0 0 0 19
68 77 77 65 25 1 0 0 0 0 0 0 0 0 0 0
0 0 0 0 0 12 20 11 6 1 0 0 0 255 0 0
0 0 1 1 1 1 0 0 0 0 0 0 255 0 0 0
0 0 2 13 13 1 1 1 0 0 255 0 0 0 0 0
1 18 28 1 0 0 0 0 0 255 0 0 0 0 0 6
6 6 5 1 0 0 0 0 255 0 0 0 0 1 1 1
1 0 0 0 0 0 0 255 0 0 0 0 0 3 4 4
1 0 0 0 0 255 0 0 0 0 0 1 1 1 1 1
0 0 0 255 0 0 0 0 0 8 9 12 30 32 16 0
0 0 0 255 0 0 0 0 12 28 28 10 2 1 0 0
0 255 0 0 0 4 32 35 27 27 24 16 0 0 0 0
255 0 0 0 0 0 0 0 0 0 0 0 0 0 255 0
0 0 0 0 0 0 0 0 0 0 0 0 255 0 0 0
0 0 8 13 13 20 4 0 0 0 1 255 0 0 0 0
2 11 11 11 4 3 1 0 0 0 255 0 0 0 0 0
0 1 1 1 0 0 0 0 255 0 0 0 0 1 4 4
6 6 6 3 0 0 0 255 0 0 0 0 0 0 1 0
0 0 0 0 0 0 255 0 0 1 11 22 22 20 19 19
10 0 0 0 255 0 0 0 0 1 14 17 17 16 5 1
0 0 255 0 0 0 0 0 0 2 2 4 4 4 1 0
0 0 255 0 0 0 1 10 18 18 20 20 13 0 0 255
0 0 0 0 1 49 64 66 66 76 72 10 1 0 0 255
0 0 1 1 2 4 4 1 0 0 0 0 0 255 0 0
0 1 56 56 56 67 54 19 0 0 0 255 0 0 0 0
0 1 0 0 0 0 0 0 0 0 255 0 0 0 0 0
11 20 25 13 13 11 1 0 0 255 0 0 0 0 3 10
11 9 9 4 0 0 0 255 0 0 0 0 26 56 54 54
53 48 2 1 0 0 255 0 0 0 19 68 99 99 108 99
65 25 0 0 0 1 0 0 0 0 0 0 0 0 0 0
13 20 22 28 11 9 0 0 0 255 0 0 0 0 1 6
13 12 4 0 0 0 0 0 255 0 0 0 0 3 24 24
19 17 3 1 0 0 255 0 0 0 0 1 18 52 52 52
28 0 0 0 0 255 0 0 0 2 6 6 6 6 6 2
1 0 0 0 255 0 0 0 1 1 1 2 1 2 0 0
0 0 0 255 1 1 1 1 3 6 9 11 4 1 0 0
0 255 0 0 0 0 0 8 10 8 14 6 1 1 0 255
0 0 0 0 3 8 10 13 30 42 26 9 0 0 0 255
0 0 0 30 41 41 41 41 16 2 1 0 0 255 0 0
0 11 35 52 46 33 27 20 13 0 0 0 255 0 0 0
0 2 2 1 1 0 0 0 0 0 255 0 0 0 0 0
1 1 0 0 0 0 0 0 255 0 0 0 0 9 18 18
19 20 19 5 1 1 0 255 0 0 0 1 3 11 12 11
12 9 13 1 0 0 255 0 0 0 0 1 1 1 2 1
1 0 0 0 255 0 0 0 0 4 5 6 9 9 6 4
0 0 0 255 0 0 0 0 0 1 1 1 1 0 0 0
0 0 255 0 1 3 19 37 34 29 21 21 14 5 0 0
255 0 0 0 1 14 34 33 32 28 28 5 0 0 255 0
0 0 0 1 3 3 2 2 4 4 1 0 0 0 255 0
1 1 8 18 18 18 24 29 24 11 0 255 0 0 0 1
48 57 66 75 66 77 72 67 2 0 0 255 0 0 1 1
2 4 4 3 1 1 0 0 0 255 0 0 0 49 59 83
56 70 70 54 19 0 0 255 0 0 0 0 1 1 2 1
0 0 1 0 0 0 255 0 0 0 0 11 20 25 29 25
26 26 20 1 0 255 1 0 1 3 10 13 11 9 9 9
4 0 0 255 0 0 0 13 43 60 43 53 53 53 45 2
0 0 255 0 0 2 51 99 99 89 100 100 99 46 8 0
0 0 0 0 0 0 0 0 0 0 1 12 17 17 16 28
20 20 1 0 0 255 0 0 0 1 4 13 18 18 12 2
1 0 0 0 255 0 0 0 3 24 25 24 24 24 19 2
0 0 255 0 0 0 1 14 36 53 74 74 74 1 0 0
0 255 0 0 0 6 9 6 6 6 6 5 2 0 0 0
255 0 0 0 0 1 1 1 1 2 3 0 0 0 0 255
0 0 0 1 5 9 12 12 11 1 0 0 0 255 0 0
0 0 5 11 29 24 24 18 8 1 0 255 0 0 0 0
4 9 11 13 26 26 18 11 0 0 0 255 0 0 30 44
44 42 44 44 59 10 1 0 0 255 0 0 1 11 28 52
42 38 32 32 18 1 1 0 255 0 0 0 2 3 3 3
2 2 0 0 0 0 255 0 0 0 0 1 2 1 1 1
0 0 0 0 255 0 0 0 3 9 18 12 18 20 20 9
5 1 1 255 0 0 1 3 9 13 13 12 12 9 12 1
1 1 255 0 0 0 1 1 4 2 4 2 1 0 0 0
255 0 0 0 1 4 6 6 10 13 12 12 3 1 0 255
0 0 0 0 0 1 1 1 1 0 0 0 0 0 255 0
1 11 18 34 29 21 14 21 14 10 0 0 255 0 0 0
2 38 34 28 33 34 37 28 1 0 255 0 0 0 0 2
2 3 1 3 4 4 1 0 0 0 255 0 0 1 9 18
18 18 29 30 36 17 0 255 0 0 1 1 48 53 60 60
60 66 72 67 2 1 0 255 0 0 1 2 6 6 10 4
4 1 0 0 0 255 0 0 0 59 59 56 43 65 70 65
34 1 0 255 0 0 0 0 0 1 2 0 0 1 6 5
5 1 255 0 0 0 0 17 20 20 18 22 26 26 24 0
0 255 1 1 1 4 11 11 11 11 11 10 9 2 0 255
0 0 0 37 43 43 32 46 46 53 53 13 0 0 255 1
1 2 91 99 91 81 99 99 99 61 36 1 0 0 0 0
1 0 0 0 0 0 2 20 24 20 17 20 20 20 3 1
0 255 0 0 0 0 6 13 17 13 13 9 1 0 0 0
255 0 0 0 4 24 26 24 19 19 18 3 0 0 255 0
0 0 1 20 53 53 74 82 82 42 1 0 0 255 0 0
2 9 9 5 4 4 6 6 3 0 0 0 255 0 0 0
1 1 1 1 1 2 2 1 0 0 0 255 0 0 0 3
11 11 18 11 11 2 0 0 0 255 0 0 0 0 11 40
41 29 24 22 8 1 0 255 0 0 0 0 4 10 11 11
8 11 18 11 0 0 0 255 0 1 19 33 42 44 60 44
41 16 1 0 0 255 0 0 3 26 28 37 38 32 20 19
18 13 0 0 255 0 0 0 1 3 3 1 1 2 1 0
0 0 255 0 0 0 0 1 2 1 1 1 1 1 0 0
255 0 0 0 4 11 18 12 18 19 19 12 9 1 0 255
0 0 2 5 9 9 12 12 12 9 12 1 1 0 255 0
0 0 1 5 5 2 2 2 2 0 0 0 255 0 0 0
1 5 6 9 9 10 10 13 3 1 0 255 0 0 0 0
0 0 1 1 2 2 0 0 0 0 255 0 0 11 19 21
18 14 14 12 13 9 0 0 255 0 0 0 17 38 38 28
28 32 34 28 1 0 255 0 0 1 1 2 4 4 3 1
4 2 1 0 0 0 255 0 0 0 11 18 20 24 24 19
24 14 0 255 0 0 0 1 37 53 53 53 38 60 67 67
10 0 0 255 0 0 3 5 5 5 5 4 1 1 0 0
0 255 0 0 0 50 50 56 43 57 61 61 35 1 0 255
0 0 0 0 0 2 3 2 4 4 4 2 1 0 255 0
0 0 0 10 18 16 16 16 17 26 11 1 0 255 0 0
1 11 12 11 11 11 12 10 9 2 0 255 0 0 2 44
46 43 30 28 32 45 45 36 0 0 255 1 2 2 84 84
56 52 70 96 100 96 42 1 0 0 0 0 0 0 0 0
0 0 2 20 20 20 17 20 20 9 1 0 0 255 0 0
0 1 4 13 14 13 12 8 1 0 0 0 255 0 0 0
5 13 24 26 28 28 12 5 0 0 255 0 0 0 1 48
53 53 74 74 74 24 1 0 0 255 0 0 0 5 9 5
4 4 8 10 6 0 0 0 255 0 0 0 1 2 1 1
1 2 2 1 0 0 0 255 0 0 0 1 11 11 19 11
11 1 0 0 0 255 0 0 0 0 5 40 40 40 22 19
5 0 0 255 0 0 0 0 5 13 21 21 11 11 18 18
0 0 0 255 0 0 2 19 41 60 64 60 27 11 1 0
0 255 0 0 3 28 37 28 26 32 29 29 18 10 0 0
255 0 0 0 2 3 3 2 2 2 2 0 0 0 255 0
0 0 0 1 1 1 0 0 1 1 1 0 255 0 0 0
4 11 12 9 8 19 20 12 6 0 0 255 0 0 2 16
16 10 10 6 14 6 6 1 0 0 255 0 0 0 1 4
6 2 2 2 2 0 0 0 255 0 0 0 1 5 9 9
9 10 13 13 3 1 0 255 0 0 0 0 0 0 0 1
2 1 0 0 0 0 255 0 0 8 18 18 18 14 14 21
14 9 0 0 255 0 0 0 4 25 25 25 27 28 28 4
1 0 255 0 0 1 1 1 4 4 8 8 11 4 0 0
0 0 255 0 0 0 4 16 24 24 20 19 19 5 0 255
0 0 0 0 35 52 60 60 46 60 77 66 10 0 0 255
0 0 3 5 5 5 5 4 1 1 0 0 0 255 0 0
0 50 50 56 50 57 52 52 35 3 0 255 0 0 0 0
0 1 1 2 4 4 4 2 1 0 255 0 0 0 0 10
19 16 12 12 17 24 8 0 0 255 0 0 0 8 12 11
11 11 12 10 9 0 0 255 0 0 2 44 53 41 29 16
32 34 34 13 0 0 255 1 2 2 51 68 68 66 81 92
102 102 54 1 0 0 0 1 1 0 0 0 0 0 0 3
14 20 20 21 18 8 1 0 0 255 0 0 0 0 1 13
13 13 8 1 0 0 0 0 255 0 0 0 2 5 13 16
18 12 8 1 0 0 255 0 0 0 1 48 53 53 51 65
24 14 0 0 0 255 0 0 0 2 5 5 5 6 9 10
2 0 0 0 255 0 0 1 1 2 1 1 2 2 1 1
0 0 0 255 0 0 0 1 4 11 11 11 11 0 0 0
0 255 0 0 0 0 0 29 29 34 19 5 1 1 1 255
0 0 0 0 1 5 14 19 21 22 19 6 0 0 0 255
0 0 1 14 41 52 60 25 11 1 0 0 0 255 0 0
1 34 37 36 36 34 29 19 11 0 0 0 255 0 0 0
0 3 3 2 2 2 2 0 0 0 255 0 0 0 0 1
1 1 0 0 0 0 1 0 255 0 0 0 0 11 17 19
17 19 8 8 6 0 0 255 0 0 0 2 11 8 10 8
26 14 1 0 0 0 255 0 0 0 0 1 1 1 1 1
0 0 0 0 255 0 0 0 0 4 5 9 9 9 8 5
1 0 0 255 0 0 0 0 0 0 0 1 1 1 0 0
0 0 255 0 0 8 16 18 14 11 14 11 9 3 0 0
255 0 0 0 1 8 20 20 20 14 4 0 0 0 255 0
0 0 0 1 4 8 12 11 11 2 0 0 0 0 255 0
0 0 1 11 16 20 14 14 12 0 0 255 0 0 0 0
10 56 69 69 83 99 77 19 1 0 0 255 0 0 1 2
5 5 4 4 1 1 0 0 0 255 0 0 0 9 50 56
56 69 52 38 34 1 0 255 0 0 0 0 0 1 1 1
1 4 2 0 0 0 255 0 0 0 0 6 22 22 17 17
25 11 3 0 0 255 0 0 0 4 11 12 11 10 10 10
8 0 0 255 0 0 1 41 53 52 50 29 60 60 32 1
1 0 255 0 0 1 26 68 70 76 76 76 92 83 54 1
1 0 1 1 0 0 0 0 0 0 0 0 3 5 6 18
9 0 0 0 0 255 0 0 0 0 0 1 10 5 1 0
0 0 0 0 255 0 0 0 1 3 4 6 9 1 0 0
0 0 255 0 0 0 0 1 36 48 36 22 14 0 0 0
0 255 0 0 0 0 2 5 5 5 5 2 1 0 0 0
255 0 0 1 1 2 1 1 1 1 1 0 0 0 0 255
0 0 0 1 1 1 1 1 0 0 0 0 0 255 0 0
0 0 0 0 1 1 1 1 1 1 1 255 0 0 0 0
0 1 13 19 21 19 6 1 0 0 0 255 0 0 0 0
16 41 25 6 1 1 0 0 0 255 0 0 0 2 34 24
24 34 29 10 0 0 0 0 255 0 0 0 0 2 1 2
2 1 1 0 0 0 255 0 0 0 0 1 2 1 0 0
0 0 1 1 255 0 0 0 0 0 8 17 20 20 10 6
1 0 0 255 0 0 0 0 2 8 10 9 26 1 0 0
0 0 255 0 0 0 0 0 0 0 0 0 0 0 0 0
255 1 1 1 0 1 2 4 6 6 5 1 0 0 0 255
0 0 0 0 0 0 0 1 1 0 0 0 0 0 255 0
0 0 8 10 9 10 9 4 3 0 0 0 255 0 0 0
0 1 2 8 9 1 0 0 0 0 255 0 0 0 0 0
0 4 8 8 2 0 0 0 0 0 255 0 0 0 0 1
4 13 12 12 0 0 0 255 0 0 0 0 1 12 59 56
83 51 19 1 0 0 0 255 0 0 0 0 0 0 0 1
1 1 0 0 0 255 0 0 0 1 9 50 17 56 34 34
3 0 0 255 0 0 0 0 0 0 1 1 1 1 0 0
0 0 255 0 0 0 0 0 19 13 12 12 11 3 0 0
0 255 0 0 0 0 4 9 9 9 8 8 0 0 0 255
0 0 0 1 41 50 50 62 60 44 3 1 0 0 255 0
1 1 2 29 91 91 91 72 72 50 2 0 0 0 0 0
1 0 0 0 0 0 0 0 0 1 1 1 0 0 0 0
0 255 0 0 0 0 0 0 0 0 0 0 0 0 0 0
255 0 0 0 0 0 0 1 1 0 0 0 0 0 255 0
0 0 0 0 0 1 1 1 1 0 0 0 0 255 0 0
0 0 0 2 2 1 1 1 0 0 0 0 255 0 0 0
0 0 0 1 0 0 0 0 0 0 0 255 0 0 0 0
0 0 0 0 0 0 0 0 0 255 0 0 0 0 0 0
0 0 0 0 1 1 1 255 0 0 0 0 0 0 0 0
1 0 0 0 0 0 0 255 0 0 0 0 0 0 0 0
0 0 0 0 0 255 0 0 0 0 1 2 3 4 4 0
0 0 0 0 255 0 0 0 0 0 0 0 0 0 1 0
0 0 255 0 0 0 0 0 0 0 0 0 0 0 0 0
255 0 0 0 0 0 0 11 17 10 6 1 0 0 0 255
0 0 0 0 0 2 8 8 5 0 0 0 0 0 255 0
0 0 0 0 0 0 0 0 0 0 0 0 255 1 1 1
0 0 0 0 0 0 0 0 0 0 0 255 0 0 0 0
0 0 0 0 0 0 0 0 0 0 255 0 0 0 0 0
4 4 1 1 1 0 0 0 255 0 0 0 0 0 0 0
0 0 0 0 0 0 255 0 0 0 0 0 0 0 0 0
0 0 0 0 0 0 255 0 0 0 0 0 0 0 1 0
0 0 0 255 0 0 0 0 0 1 9 6 6 1 1 1
0 0 0 255 0 0 0 0 0 0 0 1 1 1 0 0
0 255 0 0 0 0 1 3 8 10 10 1 0 0 0 255
0 0 0 0 0 0 0 0 0 0 0 0 0 0 255 0
0 0 0 0 0 0 0 0 0 0 0 0 0 255 0 0
0 0 0 0 1 1 0 0 0 0 0 255 0 1 0 0
1 10 41 44 41 3 1 0 0 0 255 0 0 1 1 2
29 76 72 50 11 0 0 0 0 0 0 0 0 0 0 0
0 0 0 0 0 0 1 1 0 0 0 0 0 255 0 0
0 0 0 0 0 0 0 0 0 0 0 0 255 0 0 0
0 0 0 0 0 0 0 0 0 0 255 0 0 0 0 0
0 0 0 1 0 0 0 0 0 255 0 0 0 0 0 1
0 0 0 0 0 0 0 0 255 0 0 0 0 0 0 0
0 0 0 0 0 0 0 255 0 0 0 0 0 0 0 0
0 0 0 0 0 255 0 0 0 0 0 0 0 0 0 0
0 1 0 255 0 0 0 0 0 0 0 0 0 0 0 0
0 0 0 255 0 0 0 0 0 0 0 0 0 0 0 0
0 255 0 0 0 0 1 1 1 0 0 0 0 0 0 0
255 0 0 0 0 0 0 0 0 0 0 0 0 0 255 0
0 0 0 0 0 0 0 0 0 0 0 0 255 1 0 0
0 0 0 0 2 0 0 0 0 0 0 255 0 0 0 0
0 0 0 0 0 0 0 0 0 0 255 0 0 0 0 0
0 0 0 0 0 0 0 0 255 1 1 0 0 0 0 0
0 0 0 0 0 0 0 255 0 0 0 0 0 0 0 0
0 0 0 0 0 0 255 0 0 0 0 0 0 0 0 0
1 1 0 0 255 0 0 0 0 0 0 0 0 0 0 0
0 0 255 0 0 0 0 0 0 0 0 0 0 0 0 0
0 0 255 0 0 0 0 0 0 0 0 0 0 0 0 255
0 0 0 0 0 0 0 1 1 0 0 0 0 0 0 255
0 0 0 0 0 0 0 0 0 1 0 0 0 255 0 0
0 0 0 0 0 0 0 0 0 0 0 255 0 0 0 0
0 0 0 0 0 0 0 0 0 0 255 0 0 0 0 0
0 0 0 0 0 0 0 0 0 255 0 0 0 0 0 0
0 0 0 0 0 0 0 255 0 0 0 0 0 0 0 0
1 0 0 0 0 0 255 0 0 0 1 1 9 27 27 11
1 0 0 0 0 0 0 0 0 0 0 0 0 0 0 0
0 0 1 1 1 0 0 0 1 255 0 0 0 0 0 0
0 0 0 0 0 0 1 0 255 0 0 0 0 0 0 0
0 0 0 0 0 0 255 0 0 0 0 0 0 0 0 0
0 0 0 0 0 255 0 0 0 0 0 0 0 0 0 0
0 0 0 0 255 0 0 0 0 0 0 0 0 0 0 0
0 0 0 255 0 0 0 0 0 0 0 0 0 0 0 0
0 255 0 0 0 0 0 0 0 0 0 0 0 1 0 255
0 0 0 0 0 0 0 0 0 0 0 0 0 0 0 255
0 0 0 0 0 0 0 0 0 0 0 0 0 255 0 0
0 0 0 0 0 0 0 0 0 0 0 0 255 0 0 0
0 0 0 0 0 0 0 0 0 0 255 0 0 0 0 0
0 0 0 0 0 0 0 0 255 0 0 0 0 0 0 0
0 0 0 0 0 0 0 255 0 0 0 0 0 0 0 0
0 0 0 0 0 0 255 0 0 0 0 0 0 0 0 0
0 0 0 0 255 0 0 0 0 0 0 0 0 0 0 0
0 0 0 255 0 0 0 0 0 0 0 0 0 0 0 0
0 0 255 0 0 0 0 0 0 0 0 0 0 0 0 0
255 0 0 0 0 0 0 0 0 0 0 0 0 0 255 0
0 0 0 0 0 0 0 0 0 0 0 0 0 0 255 0
0 0 0 0 0 0 0 0 0 0 0 255 0 0 0 0
0 0 0 0 0 255 255 255 255 255 255 255 255 255 255 255
255 255 255 255 255 255 255 255 255 255 255 255 255 255 255 255
255 255 255 255 255 255 255 255 255 255 255 255 255 255 255 255
255 255 255 255 255 255 255 255 255 255 255 255 255 255 255 255
255 255 255 255 255 255 255 255 255 255 255 255 255 255 255 255
255 255 255 255 255 255 255 255 255 255 255 255 255 255 255 255
255 255 255 255 255 255 255 255 255 255 255 255 255 255 255 255
255 255 255 255 0 0 0 0 0 0 0 0 0 0 0 1
1 0 0 0 0 255 0 0 0 0 0 0 0 0 0 0
0 0 0 0 255 0 0 0 0 0 0 0 0 0 0 0
0 0 255 0 0 0 0 0 0 0 0 0 0 0 0 0
0 255 0 0 0 0 0 0 0 0 0 0 0 0 0 0
255 0 0 0 0 0 0 0 0 0 0 0 0 0 0 255
0 0 0 0 0 0 0 0 0 0 0 0 0 255 0 0
0 0 0 255 255 255 255 255 255 255 255 255 255 255 255 255
255 255 255 255 255 255 255 255 255 255 255 255 255 255 255 255
255 255 255 255 255 255 255 255 255 255 255 255 255 255 255 255
255 255 255 255 255 255 255 255 255 255 255 255 255 255 255 255
255 255 255 255 255 255 255 255 255 255 255 255 255 255 255 255
255 255 255 255 255 255 255 255 255 255 255 255 255 255 255 255
255 255 255 255 255 255 255 255 255 255 255 255 255 255 255 255
255 255 255 255 255 255 255 255 255 255 255 255 255 255 255 255
255 255 255 255 255 255 255 255 255 255 255 255 255 255 255 255
255 255 255 255 255 255 255 255 255 255 255 255 255 255 255 255
255 255 255 255 255 255 255 255 255 255 255 255 255 255 255 255
255 255 255 255 255 255 255 255 255 255 255 255 255 255 255 255
255 255 255 255 255 255 255 255 255 255 255 255 255 255 255 255
255 255 255 255 255 255 255 255 255 255 255 255 255 255 255 255
255 0 0 0 0 0 0 255 0 0 0 0 1 1 0 0
0 0 0 0 0 255 0 0 0 0 0 0 0 0 0 0
0 0 0 255 0 0 0 0 0 0 0 0 0 0 0 0
0 0 255 0 0 0 0 0 0 0 0 0 0 0 0 0
0 255 0 0 0 0 0 0 0 0 0 0 0 0 0 255
0 0 0 0 0 0 0 0 0 0 0 0 0 0 255 0
0 0 0 1 4 28 28 2 2 0 0 0 0 0 0 0
255 255 255 255 255 255 255 255 255 255 255 255 255 255 255 255
255 255 255 255 255 255 255 255 255 255 255 255 255 255 255 255
255 255 255 255 255 255 255 255 255 255 255 255 255 255 255 255
255 255 255 255 255 255 255 255 255 255 255 255 255 255 255 255
255 255 255 255 255 255 255 255 255 255 255 255 255 255 255 255
255 255 255 255 255 255 255 255 255 255 255 255 255 255 255 255
255 255 255 255 255 255 255 255 255 255 255 255 255 255 255 0
0 0 0 0 0 0 0 255 0 0 0 0 0 0 0 0
0 0 0 0 0 0 0 255 0 0 0 0 0 0 0 0
0 0 0 1 0 255 0 0 0 0 0 0 0 0 0 0
0 0 0 0 255 0 0 0 0 0 0 0 0 0 0 0
0 0 255 0 0 0 0 0 0 0 0 0 0 0 0 0
255 0 0 0 0 0 0 0 0 0 0 0 0 0 0 255
0 0 0 0 0 0 0 1 0 0 0 0 0 0 255 0
0 0 0 0 0 0 0 0 0 0 0 0 255 0 0 0
0 0 0 0 0 0 1 0 0 0 0 255 0 0 0 0
0 0 0 0 0 0 0 0 0 0 255 0 0 0 0 0
0 0 0 0 0 0 0 0 255 0 0 0 0 0 0 0
0 0 0 0 0 0 255 0 0 0 0 0 0 0 0 0
0 0 0 0 0 0 255 0 0 0 0 0 0 0 0 0
0 0 0 255 0 0 0 0 0 0 0 0 0 0 0 0
0 0 0 255 0 0 0 0 1 1 0 0 0 0 0 0
0 255 0 0 0 0 0 0 0 0 0 0 0 0 0 255
0 0 0 0 0 0 0 0 0 0 0 1 0 0 255 0
0 0 0 0 0 0 0 0 0 0 0 0 0 255 0 0
0 0 0 0 0 0 0 0 0 0 0 255 0 0 0 0
0 0 0 0 0 0 0 0 0 0 255 0 0 0 0 1
8 41 41 2 1 0 0 0 0 1 0 0 0 0 0 0
0 0 0 0 0 0 0 0 0 0 0 0 0 255 0 0
0 0 0 0 0 0 0 0 0 0 0 0 255 0 0 0
0 0 0 0 0 0 0 0 0 0 255 0 0 0 0 1
1 1 0 0 0 0 0 0 0 255 0 0 0 0 0 0
0 0 0 0 0 0 0 0 255 0 0 0 0 0 1 1
0 0 0 0 0 0 0 255 0 0 0 0 0 0 0 0
0 0 0 0 0 255 0 0 0 0 0 0 0 0 0 0
0 0 0 255 0 0 0 0 0 0 0 0 0 0 0 0
0 0 0 255 0 0 0 0 0 0 0 0 0 0 0 0
0 255 0 1 0 0 0 0 0 0 0 0 0 0 0 0
255 0 0 0 0 0 0 0 0 0 0 0 0 0 255 0
0 0 0 0 0 0 0 0 0 0 0 0 255 0 0 0
0 0 0 0 0 0 0 0 0 0 0 255 0 0 0 0
0 0 0 0 1 0 0 0 0 0 255 0 0 0 0 0
0 0 0 0 0 0 0 0 255 0 0 0 0 0 0 0
0 0 0 0 0 0 0 255 0 0 0 0 0 0 0 0
0 0 0 0 0 0 255 0 0 0 0 1 0 0 0 0
0 0 0 0 255 0 0 0 0 0 0 0 0 0 0 0
0 0 255 0 0 0 0 0 0 0 0 0 0 0 0 0
0 0 255 0 0 0 0 0 0 0 0 0 0 0 0 255
0 0 0 0 0 0 0 0 0 0 0 0 0 0 0 255
0 0 0 0 0 1 0 0 0 0 0 0 0 255 0 0
0 0 0 0 0 0 0 0 0 0 0 255 0 0 0 0
0 0 0 0 0 1 1 3 0 0 255 0 0 0 0 0
0 0 0 0 0 0 0 0 0 255 0 0 0 0 0 0
0 0 0 0 0 0 0 255 0 0 0 0 0 0 0 0
0 0 0 0 0 0 255 0 0 0 0 0 8 22 22 1
0 1 1 0 0 0 0 0 0 0 0 0 0 1 0 0
0 0 0 0 0 0 0 0 0 255 0 0 0 0 0 0
0 1 0 0 0 0 0 0 255 0 0 0 0 0 0 0
0 0 0 0 0 0 255 0 0 0 0 1 1 1 0 0
0 0 0 0 0 255 0 0 0 0 0 0 0 0 0 0
0 0 0 0 255 0 0 0 0 1 4 8 20 20 2 1
0 0 0 255 0 0 0 0 0 1 0 0 0 0 0 0
0 255 0 0 0 0 0 0 0 0 0 0 0 0 0 255
0 0 0 0 0 0 0 0 0 0 0 0 0 0 0 255
0 0 0 0 0 0 0 0 0 0 0 0 0 255 0 0
0 0 0 0 1 3 3 3 2 0 0 0 255 0 0 0
0 0 1 6 11 11 0 0 0 0 255 0 0 0 0 0
0 0 0 0 0 0 0 0 255 0 0 0 0 0 0 0
0 0 0 0 0 0 0 255 0 0 0 0 0 0 0 4
8 1 0 0 0 0 255 0 0 0 0 0 0 2 1 1
1 1 0 0 255 0 0 0 0 0 0 0 0 0 0 0
0 0 0 255 0 0 0 0 0 0 0 0 0 0 0 0
0 0 255 0 0 0 0 0 0 1 0 1 1 0 0 0
255 0 0 0 0 0 0 1 4 4 0 0 0 0 255 0
0 0 0 0 0 0 1 0 0 0 0 0 0 0 255 0
0 0 0 0 1 1 1 0 0 0 0 255 0 0 0 0
0 0 0 0 0 0 0 0 0 0 0 255 0 0 0 0
0 2 17 30 17 6 0 0 0 255 0 0 0 0 0 0
0 0 0 0 0 0 0 255 0 0 0 0 0 0 0 1
1 1 1 0 0 0 255 0 0 0 0 0 0 0 0 0
0 0 0 0 0 255 0 0 0 0 0 1 1 1 1 0
0 0 0 255 0 0 0 0 0 0 0 0 0 0 0 0
0 0 255 0 0 0 0 0 13 21 22 9 1 1 1 1
0 0 0 0 0 0 0 0 0 0 0 0 0 0 0 0
0 0 0 0 0 255 0 0 0 0 0 0 1 2 1 0
0 0 0 0 255 0 0 0 0 0 1 3 3 2 1 0
0 0 255 0 0 0 0 1 1 1 1 0 0 0 0 0
0 255 0 0 0 0 0 0 2 0 1 0 0 0 0 0
255 0 0 0 1 11 32 35 35 35 27 5 1 0 0 255
0 0 0 1 20 20 20 32 32 0 0 0 0 255 0 0
0 0 0 2 1 0 0 0 0 0 0 255 0 0 0 0
1 3 28 28 6 0 0 0 0 0 0 255 0 0 0 0
1 1 3 3 2 0 0 0 0 255 0 0 0 0 1 2
4 4 13 13 8 0 0 0 255 0 0 0 0 12 14 24
28 28 11 0 0 0 255 0 0 0 0 4 25 45 45 38
2 1 1 0 255 0 0 0 0 0 0 0 0 1 1 0
0 0 0 255 0 0 0 0 0 4 6 4 5 4 1 0
0 0 255 0 0 0 0 3 255 255 255 255 217 14 0 0
255 0 0 0 0 0 1 1 1 0 0 0 0 0 0 255
1 0 0 0 0 1 1 0 0 0 0 0 0 0 255 0
0 0 0 1 8 27 36 20 2 1 0 0 255 0 0 0
0 1 9 10 10 10 10 1 0 0 255 0 0 0 0 0
0 4 29 36 36 1 0 0 0 0 255 0 0 0 0 17
24 17 9 6 1 0 0 255 0 0 0 0 0 0 12 9
4 1 0 0 0 0 0 255 0 0 0 0 2 41 66 46
61 42 13 1 0 255 0 0 0 0 0 1 4 4 2 0
0 0 0 255 0 0 0 0 0 36 54 54 56 56 6 1
0 0 255 0 0 0 1 1 1 0 0 0 0 0 0 0
0 255 0 0 0 0 1 8 11 18 9 1 1 0 0 255
0 0 0 0 0 0 1 2 5 0 0 0 0 0 255 0
0 0 0 5 17 17 13 12 9 2 1 0 0 0 0 0
0 0 0 0 0 0 0 0 0 0 3 2 2 0 0 0
0 255 0 0 0 0 0 0 3 4 3 1 0 0 0 0
255 0 0 0 1 1 16 20 16 11 4 1 1 0 255 0
0 0 0 1 11 13 24 24 1 1 1 1 0 255 0 0
0 0 0 8 16 19 17 1 0 0 0 0 255 0 0 0
11 36 57 66 49 49 49 18 1 1 0 255 0 0 0 22
32 32 52 51 35 32 0 0 0 255 0 0 0 0 1 4
4 1 0 1 0 0 0 255 0 0 0 1 3 28 32 32
27 16 13 0 0 0 0 255 0 0 0 0 4 10 10 17
3 2 0 0 0 255 0 0 0 0 1 4 6 13 17 13
8 3 0 0 255 0 0 0 14 36 37 26 26 24 17 3
0 0 255 0 0 0 4 24 35 45 45 45 25 2 1 0
255 0 0 0 0 0 0 12 16 16 16 1 0 0 0 255
0 0 0 0 6 6 4 4 4 5 4 1 0 0 255 0
0 0 1 255 255 255 255 255 255 217 14 0 255 0 0 0
1 1 11 27 27 25 11 0 0 0 0 255 0 0 0 0
1 6 6 6 1 1 0 0 0 0 255 0 0 0 0 8
27 48 48 41 28 2 1 0 255 0 0 0 0 11 13 13
10 13 16 16 1 0 255 0 0 0 0 0 14 29 36 38
36 28 1 0 0 0 255 0 0 1 24 26 32 32 21 16
6 1 0 255 0 0 0 0 0 12 12 18 8 4 1 1
0 0 0 255 0 0 0 1 41 76 77 72 67 61 61 13
0 255 0 0 0 0 2 10 16 11 11 5 0 0 0 255
0 0 0 0 22 57 54 54 64 65 65 1 0 0 255 0
0 0 1 2 8 8 1 1 1 0 0 0 0 255 0 0
0 0 9 13 18 33 40 24 1 0 0 255 0 0 0 0
0 1 2 4 8 2 0 0 0 0 255 0 0 0 5 9
17 17 14 14 14 9 1 0 0 0 0 0 0 0 0 0
0 0 0 0 0 2 4 9 4 2 0 0 0 255 0 0
0 0 0 3 3 4 3 1 1 0 0 0 255 0 0 0
1 16 19 20 20 20 11 2 1 0 255 0 0 0 0 11
16 20 29 35 24 1 1 1 1 255 0 0 0 0 5 16
18 21 28 21 1 0 0 0 255 0 0 0 19 36 57 60
56 56 64 35 5 1 0 255 0 0 22 32 32 32 52 37
35 32 32 0 0 255 0 0 0 1 5 6 5 1 1 5
5 1 0 255 0 0 1 3 20 32 32 32 35 35 28 16
0 0 0 255 0 0 0 1 4 11 17 17 3 2 0 0
0 255 0 0 0 0 2 9 6 16 16 16 8 3 0 0
255 0 0 10 34 36 36 26 26 24 18 4 1 0 255 0
0 1 4 35 41 34 41 66 27 19 0 0 255 0 0 0
0 0 5 16 27 27 18 18 1 0 0 255 1 0 0 0
6 6 3 1 4 5 4 1 0 0 255 0 1 5 94 255
255 255 255 255 255 255 33 0 255 0 0 0 1 11 28 29
27 29 27 11 0 0 0 255 0 0 0 0 3 10 12 12
1 1 1 0 0 0 255 0 0 0 1 18 59 66 64 45
40 28 1 0 255 0 0 0 1 12 13 13 10 20 20 20
10 0 255 0 0 0 0 14 19 33 29 29 29 28 12 0
0 0 255 0 0 4 24 32 40 38 24 24 16 3 0 255
0 0 0 0 0 5 5 10 5 6 4 1 0 0 0 255
0 0 0 19 42 66 75 62 66 67 85 27 1 255 0 0
0 1 10 16 16 16 12 11 4 1 0 255 0 0 0 11
74 74 45 45 56 65 85 25 1 0 255 0 0 0 1 8
9 6 1 1 1 0 0 0 0 255 0 0 0 13 16 18
20 33 40 24 9 1 0 255 0 0 0 1 0 1 1 4
6 6 2 0 0 0 255 0 0 0 6 30 30 14 14 24
20 16 1 0 0 0 0 0 0 0 0 0 0 0 0 0
0 0 4 12 17 6 2 0 0 255 0 0 0 0 1 2
3 3 3 1 1 1 0 0 255 0 0 0 6 16 19 16
20 20 17 6 1 0 255 0 0 0 0 16 27 24 34 34
24 6 1 1 1 255 0 0 0 0 8 14 17 18 27 27
4 0 0 0 255 0 0 0 14 51 58 64 67 77 80 77
9 0 0 255 0 1 22 22 18 17 25 36 38 40 38 4
0 255 0 0 0 1 5 5 5 1 5 6 5 1 0 255
0 0 0 1 20 28 27 27 27 35 32 20 3 0 0 255
0 0 0 0 0 9 17 17 3 2 0 0 0 255 0 0
0 0 1 13 12 16 12 8 3 1 0 0 255 0 0 10
34 37 36 36 21 21 21 17 1 0 255 0 1 1 33 41
35 34 35 44 44 20 0 0 255 0 0 0 0 1 12 16
30 30 19 18 1 0 0 255 1 1 1 0 3 3 3 3
4 5 4 1 0 0 255 0 2 6 193 255 255 255 255 255
255 255 117 0 255 0 0 0 0 17 28 29 29 35 33 16
1 0 0 255 0 0 0 0 9 12 10 5 1 1 1 0
0 0 255 0 0 0 3 19 59 66 66 56 51 37 1 0
255 0 0 0 1 11 11 11 11 19 19 16 8 0 255 0
0 0 0 19 33 42 24 24 28 28 20 0 0 0 255 0
1 5 26 36 38 27 27 27 24 4 0 255 0 0 0 0
2 5 4 3 4 6 8 6 0 0 0 255 0 0 1 19
57 81 77 77 75 67 74 27 1 255 0 0 0 6 10 13
11 11 11 8 5 1 0 255 0 0 1 20 61 85 51 51
60 65 93 25 3 0 255 0 0 0 0 1 3 3 3 3
3 1 1 1 1 255 0 0 0 11 16 20 30 33 38 38
22 1 0 255 0 0 0 1 1 1 1 3 4 4 2 0
0 0 255 0 0 0 6 18 30 33 33 35 24 20 1 0
0 0 0 0 0 0 0 0 0 0 0 0 0 1 2 12
17 2 1 0 0 255 0 0 0 1 1 2 8 8 4 4
4 1 0 0 255 0 0 0 8 19 16 16 17 32 27 6
0 0 255 0 0 0 0 24 33 16 26 34 26 6 1 0
0 255 0 0 0 0 9 14 18 26 28 27 4 0 0 0
255 0 0 0 9 49 51 49 64 80 123 77 9 0 0 255
0 1 9 18 18 17 17 17 36 40 38 4 0 255 0 0
0 1 1 1 1 1 6 2 2 0 0 255 0 0 0 1
20 25 25 27 42 49 34 28 3 0 0 255 0 0 0 0
0 2 2 9 8 3 0 0 0 255 0 0 0 0 0 13
13 16 12 4 1 0 0 0 255 0 0 1 22 34 21 21
21 35 35 30 6 1 255 0 1 1 33 41 40 41 62 65
65 20 0 0 255 0 0 0 0 1 5 16 35 35 32 18
1 0 0 255 1 0 0 0 1 3 9 3 9 5 4 1
0 0 255 0 6 13 193 255 255 255 255 255 255 255 117 1
255 0 0 0 0 17 28 33 35 37 33 9 1 0 0 255
0 0 0 0 2 12 5 1 1 1 0 0 0 0 255 0
0 1 3 38 60 60 51 45 40 18 0 0 255 0 0 0
1 11 12 19 20 20 20 11 8 0 255 0 0 0 0 32
34 40 24 24 24 28 12 0 0 0 255 0 0 5 21 36
37 27 28 27 24 4 0 255 0 0 0 0 1 3 2 1
2 6 8 1 0 0 0 255 0 1 1 5 57 81 81 78
81 88 85 6 1 255 0 0 0 4 11 17 11 11 8 8
4 1 0 255 0 0 0 20 61 86 86 51 46 60 46 18
3 0 255 0 0 0 0 0 2 3 3 5 4 2 1 0
1 255 0 0 1 9 21 20 28 32 32 32 14 1 0 255
0 0 0 1 1 2 1 1 2 4 4 0 0 0 255 0
0 0 3 18 33 18 24 33 24 13 0 0 0 0 0 0
0 0 0 0 0 0 0 0 0 1 4 4 5 5 1 0
0 255 0 0 0 1 1 1 9 9 8 1 1 0 0 0
255 0 0 0 6 30 16 16 22 29 19 6 0 0 255 0
1 0 0 18 24 18 18 16 16 4 1 0 0 255 0 0
0 0 9 12 20 26 27 9 0 0 0 0 255 0 0 0
2 18 51 49 51 80 80 56 9 0 0 255 0 0 6 18
19 18 17 36 40 40 13 0 0 255 0 0 0 0 1 1
1 4 5 2 1 0 0 255 0 0 0 0 4 22 27 42
42 42 33 5 0 0 0 255 0 0 0 0 0 0 2 4
4 1 0 0 0 255 0 0 0 0 0 0 12 4 1 0
0 0 0 0 255 0 0 0 6 14 19 21 20 21 21 16
6 0 255 0 0 0 1 40 40 44 42 62 44 4 0 0
255 0 0 0 1 1 2 17 27 29 24 4 0 0 0 255
0 0 0 0 2 9 9 3 3 5 4 1 0 0 255 0
1 6 160 255 255 255 255 255 255 255 110 0 255 0 0 0
0 13 27 35 37 37 19 6 0 0 0 255 0 0 0 0
1 3 3 2 2 1 0 0 0 0 255 0 0 0 2 9
46 38 26 26 25 17 0 0 255 1 0 0 1 8 11 21
21 19 19 11 3 0 255 0 0 0 0 5 33 40 24 24
24 28 1 0 0 0 255 0 0 1 21 25 25 25 27 25
22 0 0 255 0 0 0 0 1 6 6 3 4 14 9 1
0 0 0 255 1 1 1 1 17 81 81 78 78 56 9 1
0 255 0 0 0 0 9 17 10 9 9 8 4 0 0 255
0 0 0 5 41 61 86 66 66 61 42 11 0 0 255 0
0 0 0 0 2 3 11 11 10 3 1 0 0 255 0 0
1 3 12 28 32 32 32 18 11 1 0 255 0 0 0 0
1 2 2 2 2 4 4 0 0 0 255 0 0 0 0 18
27 18 19 21 17 5 0 0 0 0 0 1 0 0 0 0
0 0 0 0 0 1 2 4 4 2 0 0 0 255 0 0
0 0 0 0 1 12 13 5 0 0 0 0 255 0 0 0
1 16 16 21 22 24 10 0 0 0 255 0 0 0 0 1
18 18 18 16 11 1 1 0 0 255 0 0 0 0 0 11
13 20 20 1 0 0 0 0 255 0 0 0 0 2 18 18
26 50 50 9 0 0 0 255 0 0 0 6 19 25 25 25
28 17 1 0 0 255 0 0 0 0 0 1 2 3 2 1
1 0 0 255 0 0 0 0 1 4 20 28 40 33 11 0
0 0 0 255 0 0 0 0 0 0 0 0 1 0 0 0
0 255 0 0 0 0 0 0 0 0 0 0 0 0 0 0
255 0 0 0 2 10 13 13 16 16 16 6 0 0 255 0
0 0 0 10 35 38 35 35 4 0 0 0 255 0 0 0
0 0 0 2 13 11 10 0 0 0 0 255 0 0 0 0
1 11 12 3 8 4 4 0 0 0 255 1 0 1 2 160
255 255 255 255 255 110 1 0 255 0 0 0 0 0 13 22
37 19 6 0 0 0 0 255 0 0 0 0 0 1 2 2
2 0 0 0 0 0 255 0 0 0 0 2 9 8 18 17
17 0 0 0 255 0 0 0 1 8 21 28 22 19 19 9
1 0 255 0 0 0 0 0 5 22 20 20 20 18 0 0
0 0 255 0 0 0 1 11 14 14 24 22 1 0 0 255
0 0 0 0 0 1 2 6 4 14 1 0 0 0 0 255
0 1 1 1 2 17 62 62 48 9 1 1 0 255 0 0
0 0 1 9 9 9 9 4 0 0 0 255 0 0 0 0
21 41 50 66 66 45 18 2 0 0 255 0 0 0 0 0
2 3 11 10 5 1 0 0 0 255 0 0 1 1 12 22
32 32 18 11 0 0 0 255 1 1 0 0 1 1 1 1
1 1 0 0 0 0 255 0 0 0 0 11 11 14 18 18
8 0 0 0 0 1 1 1 0 0 0 0 0 0 0 0
0 0 0 1 0 1 0 0 0 255 0 0 0 0 0 0
0 1 1 0 0 0 0 0 255 0 0 0 0 1 8 11
10 10 0 0 0 0 255 1 1 0 0 0 1 18 11 8
0 0 0 0 0 255 0 0 0 0 0 0 2 1 0 0
0 0 0 0 255 0 0 0 0 1 1 17 18 17 3 1
0 0 0 255 0 0 0 0 3 25 25 25 25 11 0 0
0 255 0 0 0 0 0 0 1 2 2 0 1 0 0 255
0 0 0 0 1 0 0 8 8 2 0 0 0 0 0 255
0 0 0 0 0 0 0 0 0 0 0 0 0 255 0 0
0 0 0 0 0 0 0 0 0 0 0 0 255 0 0 0
0 2 10 2 13 3 3 0 0 0 255 0 0 0 0 1
10 26 26 0 0 0 0 0 255 0 0 0 0 0 0 0
0 1 0 0 0 0 0 255 0 0 0 0 0 1 3 3
4 3 0 0 0 0 255 0 0 0 0 1 66 217 217 133
83 0 0 0 255 0 0 0 0 0 0 0 1 1 0 0
0 0 0 255 0 0 0 0 0 0 0 1 1 0 0 0
0 0 255 0 0 0 0 0 1 1 1 1 0 0 0 0
255 0 0 0 0 1 8 17 17 17 9 1 0 0 255 0
0 0 0 0 0 0 12 14 12 0 0 0 0 0 255 0
0 0 0 0 3 3 2 1 0 0 0 255 0 0 0 0
0 0 1 2 2 0 0 0 0 0 0 255 0 0 1 1
1 0 0 0 0 1 0 0 0 255 0 0 0 0 0 2
5 5 2 0 0 0 0 255 0 0 0 0 0 28 40 66
66 11 2 0 0 0 255 0 0 0 0 0 1 1 1 1
1 0 0 0 0 255 0 0 0 1 10 12 29 12 8 0
0 0 0 255 1 1 0 0 0 1 0 0 0 0 0 0
0 0 255 0 0 0 0 1 6 11 11 5 0 0 0 0
0 0 0 1 0 0 0 0 0 0 0 0 0 0 0 0
0 0 0 0 0 255 0 0 0 0 0 0 0 0 0 0
0 0 0 0 255 0 0 0 0 0 0 1 0 0 0 0
0 0 255 0 0 0 0 0 0 0 0 0 0 0 0 0
0 255 0 0 0 0 0 0 0 0 0 0 0 0 0 0
255 0 0 0 0 0 0 1 0 0 0 0 0 0 0 255
0 0 0 0 1 1 1 0 0 0 0 0 0 255 0 0
0 0 0 0 0 0 0 0 0 0 0 255 0 0 0 0
0 0 0 0 0 0 0 0 0 0 0 255 0 0 0 0
0 0 0 0 0 0 0 0 0 255 0 0 0 0 0 0
0 0 0 0 0 0 0 0 255 0 0 0 0 0 1 1
2 0 0 0 0 0 255 0 0 0 0 0 0 0 0 0
0 0 0 0 255 0 0 0 0 0 0 0 0 0 0 0
0 0 0 255 0 0 0 0 0 0 0 0 0 0 0 0
0 0 255 0 0 0 0 0 1 1 2 2 1 0 0 0
255 0 0 0 0 0 0 0 1 1 0 0 0 0 0 255
0 0 0 0 0 0 0 0 0 0 0 0 0 0 255 0
0 0 0 0 0 0 0 0 0 0 0 0 255 0 0 0
0 0 0 1 0 0 0 0 0 0 255 0 0 0 0 0
0 0 0 1 0 0 0 0 0 0 255 0 0 0 0 0
0 0 0 0 0 0 0 255 0 0 0 0 0 0 0 0
0 0 0 0 0 0 0 255 0 0 0 0 0 0 0 0
0 0 0 0 0 255 0 0 0 0 0 0 1 1 0 0
0 0 0 255 0 0 0 0 0 0 0 0 3 2 0 0
0 0 255 0 0 0 0 0 0 1 1 0 0 0 0 0
0 255 0 0 0 1 1 1 0 0 0 0 0 0 0 255
0 0 0 0 0 0 0 0 0 0 0 0 0 0 255 0
0 0 0 0 0 1 1 1 0 0 0 0 0 0 0 0
0 0 0 0 0 0 0 0 0 0 0 0 0 0 0 0
0 255 0 0 0 0 0 0 0 0 0 0 0 0 0 0
255 0 0 0 0 0 0 0 0 0 0 0 0 0 255 0
0 0 0 0 0 0 0 0 0 0 0 0 0 255 0 0
0 0 0 0 0 0 0 0 0 0 0 0 255 0 0 0
0 0 0 0 0 0 0 0 0 0 0 255 0 0 0 0
0 1 0 0 0 0 0 0 0 255 0 0 0 0 0 0
0 0 0 0 0 0 0 255 0 0 0 0 0 0 0 0
0 0 0 0 0 0 0 255 0 0 0 0 0 0 0 0
0 0 0 0 0 255 0 0 0 0 0 0 0 0 0 0
0 0 0 0 255 0 0 0 0 0 0 0 0 0 0 0
0 0 255 1 0 0 0 0 0 0 0 0 0 0 0 0
255 0 0 0 0 0 0 0 0 0 0 0 0 0 0 255
0 0 0 0 0 0 0 0 0 0 0 0 0 0 255 0
0 0 1 0 0 0 1 0 0 0 0 0 255 0 0 0
0 0 0 0 0 0 0 0 0 0 0 255 0 0 0 0
0 0 0 0 0 0 0 0 0 0 255 0 0 0 0 0
0 0 0 0 0 0 0 0 255 0 0 0 0 0 0 0
0 0 0 0 0 0 255 0 0 0 0 0 0 0 0 0
0 0 0 0 0 0 255 0 0 0 0 0 0 0 0 0
0 0 0 255 0 0 0 0 0 0 0 0 0 0 0 0
0 0 0 255 0 0 0 0 0 0 0 0 0 0 0 0
0 255 0 0 0 0 0 0 0 0 0 0 0 0 0 255
0 0 0 0 0 0 0 0 0 0 0 0 0 0 255 0
0 0 0 0 0 0 0 0 0 0 0 0 0 255 0 0
0 0 1 0 0 0 0 0 0 0 0 255 0 0 0 0
0 0 0 0 0 0 0 0 0 0 255 0 0 0 0 0
0 0 0 0 0 0 0 0 0 0 0 0 255 255 255 255
255 255 255 255 255 255 255 255 255 255 255 255 255 255 255 255
255 255 255 255 255 255 255 255 255 255 255 255 255 255 255 255
255 255 255 255 255 255 255 255 255 255 255 255 255 255 255 255
255 255 255 255 255 255 255 255 255 255 255 255 255 255 255 255
255 255 255 255 255 255 255 255 255 255 255 255 255 255 255 255
255 255 255 255 255 255 255 255 255 255 255 255 255 255 255 255
255 255 255 255 255 255 255 255 255 255 255 255 255 255 255 255
255 255 255 255 255 255 255 255 255 255 255 255 255 255 255 255
255 255 255 255 255 255 255 255 255 255 255 255 255 255 255 255
255 255 255 255 255 255 255 255 255 255 255 255 255 255 255 255
255 255 255 255 255 255 255 255 255 255 255 255 255 255 255 255
255 255 255 255 255 255 255 255 255 255 255 255 255 255 255 255
255 255 255 255 255 255 255 255 255 255 255 255 255 255 255 255
255 255 255 255 255 255 255 255 255 255 255 255 255 255 255 255
255 255 255 255 255 255 255 255 255 255 255 255 255 255 255 255
255 255 255 255 255 255 255 255 255 255 255 255 255 255 255 255
255 255 255 255 255 255 255 255 255 255 255 255 255 255 255 255
255 255 255 255 255 255 255 255 255 255 255 255 255 255 255 255
255 255 255 255 255 255 255 255 255 255 255 255 255 255 255 255
255 255 255 255 255 255 255 255 255 255 255 255 255 255 255 255
255 255 255 255 255 255 255 255 255 255 255 255 255 255 255 255
255 255 255 255 255 255 255 255 255 255 255 255 255 255 255 255
255 255 255 255 255 255 255 255 255 255 255 255 255 255 255 255
255 255 255 255 255 255 255 255 255 255 255 255 255 255 255 255
255 255 255 255 255 255 255 255 255 255 255 255 255 255 255 255
255 255 255 255 255 255 255 255 255 255 255 255 255 255 255 255
255 255 255 255 255 255 255 255 255 255 255 255 255 255 255 255
255 255 255 255 255 255 255 255 0 0 0 0 0 0 0 0
0 0 0 0 0 0 0 0 0 255 0 0 0 0 0 0
0 0 0 0 0 0 0 0 255 0 0 0 0 0 0 1
1 1 0 0 0 0 255 0 0 0 0 0 0 0 0 0
0 0 0 0 0 255 0 0 0 0 0 0 0 0 0 0
0 0 0 0 255 0 0 0 0 0 0 0 0 0 0 0
0 0 0 255 0 0 0 0 0 0 0 0 0 0 0 0
0 255 0 0 0 0 0 0 0 0 0 0 0 0 0 255
0 0 0 0 0 0 0 0 0 0 1 0 0 0 0 255
0 0 0 0 0 0 0 0 0 0 0 0 0 255 0 0
0 0 0 0 0 0 0 0 0 0 0 0 255 0 0 0
0 0 0 0 0 0 0 0 0 0 255 0 0 0 0 0
0 0 0 0 0 0 0 0 255 0 0 0 0 0 0 0
0 0 0 0 0 0 0 255 0 0 0 0 0 0 0 0
0 0 0 0 0 0 255 0 0 0 0 0 0 0 0 0
0 0 0 0 255 0 0 0 0 0 0 0 0 0 0 0
0 0 0 255 0 0 0 0 0 0 0 0 0 0 0 0
0 0 255 0 0 0 0 0 0 0 0 0 0 0 0 0
255 0 0 0 0 0 0 0 0 1 1 0 0 0 255 0
0 0 0 0 0 0 0 0 0 0 0 0 0 0 255 0
0 0 0 0 0 0 0 0 0 0 0 255 0 0 0 0
0 0 0 0 0 0 0 0 0 0 0 255 0 0 0 0
0 0 0 0 0 0 0 0 0 255 0 0 0 0 0 0
0 0 0 0 0 0 0 255 0 0 0 0 0 0 0 0
0 0 0 0 0 0 255 0 0 0 0 0 0 0 0 0
0 0 0 0 0 255 0 0 0 0 0 0 0 0 0 0
0 0 0 255 0 0 0 0 0 1 1 0 0 0 0 0
0 0 255 0 0 0 0 0 0 0 0 0 0 0 0 0
0 0 0 0 0 0 0 0 0 0 0 0 0 0 0 0
0 0 0 0 1 255 0 0 0 0 0 0 0 0 0 0
0 0 0 0 255 0 0 0 0 0 0 1 1 0 0 0
0 0 255 0 0 0 0 0 0 0 0 0 0 0 0 0
0 255 0 0 0 0 0 0 0 0 0 0 0 0 0 0
255 0 0 0 0 0 0 0 0 0 0 0 0 0 0 255
0 0 0 0 0 0 0 0 0 0 0 0 0 255 0 0
0 0 0 0 0 1 0 0 0 0 0 255 0 0 0 0
0 0 0 0 0 0 1 1 0 0 0 255 0 0 0 0
0 0 0 1 0 0 0 0 0 255 0 0 0 0 0 0
0 0 0 0 0 0 0 0 255 0 0 0 0 0 0 0
0 0 0 0 0 0 255 0 0 0 0 0 0 0 0 0
0 0 0 0 255 0 0 0 0 0 0 0 0 0 0 0
0 0 0 255 0 0 0 0 0 0 0 0 0 0 0 0
0 0 255 0 0 0 0 0 0 0 0 0 0 0 0 0
255 0 0 0 0 0 0 0 0 0 0 0 0 0 0 255
0 0 0 0 0 0 0 0 0 0 0 0 0 0 255 0
0 0 0 0 0 0 0 0 0 0 0 0 255 0 0 0
0 0 0 0 0 0 0 0 0 0 255 0 0 0 0 0
0 0 0 0 0 0 0 0 0 0 255 0 0 0 0 0
0 0 0 0 0 0 0 255 0 0 0 0 0 0 0 0
0 0 0 0 0 0 0 255 0 0 0 0 0 0 1 1
1 0 0 0 0 255 0 0 0 0 0 0 0 0 0 0
0 0 0 255 0 0 0 0 0 0 0 0 0 0 0 0
0 0 255 0 0 0 0 0 0 0 0 0 0 0 0 0
0 255 0 0 0 0 0 0 0 0 0 0 0 0 0 255
0 0 0 0 1 4 6 6 4 1 0 0 0 0 255 0
0 0 0 0 0 0 0 0 0 0 0 0 0 0 0 0
0 0 0 0 0 0 0 0 0 0 0 0 0 0 0 0
0 255 0 0 0 0 0 0 0 0 0 0 0 0 0 0
255 0 0 0 0 0 0 1 2 1 1 0 0 0 255 0
0 0 0 0 0 1 1 5 1 1 0 0 0 255 0 0
0 0 0 0 0 0 0 0 0 0 0 0 255 0 0 0
0 1 0 0 0 1 0 0 0 0 0 255 0 0 0 0
0 0 0 0 0 1 0 0 0 255 0 0 0 0 0 0
1 2 1 0 0 0 0 255 0 0 0 0 0 0 1 2
1 1 1 1 0 0 0 255 0 0 0 0 0 0 0 1
0 0 0 0 0 255 0 0 0 0 0 0 0 0 0 0
0 0 0 0 255 0 0 0 0 0 0 0 0 0 0 0
0 0 255 0 0 1 0 0 0 0 0 0 0 0 0 0
255 0 0 0 0 0 0 0 1 1 0 0 1 0 0 255
0 0 0 0 0 0 0 0 0 0 0 0 0 0 255 0
0 0 0 0 0 0 0 0 0 0 0 0 255 0 0 0
0 0 0 0 0 0 0 0 0 0 0 255 0 0 0 0
0 0 0 0 0 0 0 0 0 0 255 0 0 0 0 0
0 0 0 0 0 0 0 0 255 0 0 0 0 0 1 0
1 0 0 0 0 0 255 0 0 0 0 0 0 0 0 0
0 0 0 0 0 0 255 0 0 0 0 0 0 0 0 0
0 0 0 255 0 0 0 0 0 0 0 0 0 0 0 0
0 0 0 255 0 0 0 0 0 0 1 1 1 0 0 0
0 255 0 0 0 0 0 0 0 0 0 0 0 0 0 255
0 0 0 0 0 0 0 0 0 0 0 0 0 0 255 0
0 0 1 1 1 1 1 0 0 0 0 0 0 255 0 0
0 0 0 0 0 0 0 0 0 0 0 255 0 0 1 2
4 9 137 122 70 9 1 0 0 0 255 0 0 0 0 0
0 0 0 0 0 0 0 0 0 0 0 0 0 0 0 0
0 0 0 0 0 0 0 0 0 0 0 0 0 255 0 0
0 0 0 0 0 0 0 0 0 0 0 0 255 0 0 0
0 0 1 70 112 112 56 2 1 0 255 0 0 0 0 0
2 16 24 24 12 8 0 0 0 255 0 0 0 0 0 0
0 1 1 0 0 0 0 0 255 0 0 0 1 1 12 57
57 16 5 0 0 0 0 255 0 0 0 0 2 60 86 60
10 1 1 0 0 255 0 0 0 0 0 0 2 4 4 1
0 0 0 255 0 0 0 0 0 8 9 9 4 2 1 1
0 0 0 255 0 0 0 0 0 1 1 1 1 0 0 0
0 255 0 0 0 0 0 0 1 1 0 0 0 0 0 0
255 0 0 0 0 0 1 1 1 0 0 0 0 0 255 0
0 0 0 0 0 1 0 0 0 0 0 0 255 0 0 0
0 0 1 6 8 8 8 6 4 1 0 255 0 0 0 0
0 1 3 3 3 1 0 0 0 0 255 0 0 0 0 0
0 0 0 0 0 0 0 0 255 0 0 0 0 0 0 0
0 0 0 0 0 0 0 255 0 0 0 0 0 0 0 1
1 1 0 0 0 0 255 0 0 0 0 0 1 1 1 1
0 0 0 0 255 0 0 0 0 0 0 0 0 0 0 0
0 0 255 0 0 0 0 0 0 1 1 0 0 0 0 0
0 0 255 0 0 0 0 0 0 0 0 0 0 0 0 255
0 0 0 0 0 0 0 0 0 0 0 0 0 0 0 255
0 0 0 0 0 0 1 1 0 0 0 0 0 255 0 0
0 0 0 0 0 0 0 0 0 0 0 255 0 0 0 0
0 0 0 4 0 0 0 0 0 0 255 0 0 0 1 1
17 30 30 11 1 0 0 0 0 255 0 0 0 0 0 0
1 1 0 0 0 0 0 255 0 0 1 4 14 241 243 243
255 255 242 1 0 0 255 0 0 0 0 1 1 1 1 0
0 0 0 0 0 0 0 1 0 0 0 0 0 0 0 1
8 13 29 51 35 1 0 0 0 255 0 0 0 0 0 0
1 1 1 0 0 0 0 0 255 0 0 0 0 1 91 140
140 138 112 56 2 1 255 0 0 0 0 2 24 255 255 255
255 148 5 0 0 255 0 0 0 0 0 1 20 20 13 1
0 0 0 0 255 0 0 0 1 145 255 255 255 141 80 5
0 0 0 255 0 0 1 82 86 107 154 116 109 42 2 0
0 255 0 0 0 0 0 42 42 42 41 13 1 0 0 255
0 0 0 1 19 24 24 18 18 18 2 1 0 0 0 255
0 0 0 0 5 6 6 12 1 0 0 0 0 255 0 0
0 0 0 2 3 9 3 0 0 0 0 0 255 0 0 0
0 1 9 13 11 8 1 1 0 0 255 0 0 1 1 1
3 11 11 6 0 0 0 0 255 0 0 0 0 0 9 10
10 10 10 16 8 1 0 255 1 0 0 0 1 6 6 12
11 9 1 0 0 0 255 0 0 0 0 0 1 1 0 0
0 0 0 0 255 0 0 0 0 0 0 1 1 1 0 0
0 0 0 255 0 0 0 0 5 8 8 9 12 12 1 0
0 0 255 0 0 0 0 1 2 3 3 1 0 0 0 0
255 1 0 0 0 0 1 1 1 0 0 0 0 0 255 0
0 0 0 0 0 3 5 5 0 0 0 0 0 0 255 0
0 0 0 37 20 10 1 1 0 0 0 255 0 0 0 0
1 1 0 0 1 1 1 0 0 0 0 255 0 0 0 0
1 14 65 65 3 0 0 0 0 255 0 0 0 0 1 1
1 1 0 0 0 0 0 255 0 0 0 0 0 24 36 36
30 8 1 0 0 0 255 0 0 0 1 19 30 36 30 20
16 1 0 0 0 255 0 0 0 0 0 40 44 41 35 4
1 0 0 255 0 0 0 4 255 255 255 255 255 255 255 242
0 0 255 0 0 0 1 17 17 18 17 13 13 0 0 0
0 0 0 0 0 0 0 0 0 1 1 8 25 32 36 52
51 32 0 0 0 255 0 0 0 0 0 0 1 0 0 0
0 0 0 0 255 0 0 0 0 91 129 140 140 138 105 65
25 1 255 0 0 0 1 24 255 255 255 255 255 255 148 1
0 255 0 0 0 1 8 20 64 75 59 38 1 0 0 0
255 0 0 0 145 255 255 255 255 255 255 80 1 0 0 255
0 0 82 98 107 116 154 147 134 98 42 1 0 255 0 0
0 0 52 61 52 42 41 25 13 0 0 255 1 1 1 4
37 37 30 24 42 42 20 2 0 0 0 255 0 1 1 11
11 13 18 21 9 1 1 0 0 255 0 0 0 0 2 11
13 12 12 8 0 0 0 0 255 0 0 0 1 14 16 14
18 13 8 1 0 0 255 0 0 0 1 3 13 13 11 8
5 2 0 0 255 0 0 0 0 5 10 10 10 10 10 17
17 12 1 255 0 0 0 1 8 13 14 16 13 9 8 1
0 0 255 0 0 0 0 0 1 1 0 0 0 0 0 0
255 0 0 0 0 1 1 1 1 1 4 2 0 0 0 255
0 0 0 5 13 13 9 16 16 16 12 0 0 0 255 0
0 0 0 2 5 10 18 8 1 0 0 0 255 1 0 0
0 3 5 11 11 8 1 0 0 0 255 0 0 0 0 0
38 38 45 20 14 0 0 0 0 0 255 0 0 1 37 45
45 42 20 18 0 0 0 255 0 0 1 1 1 1 5 8
8 2 1 0 0 0 0 255 0 0 3 3 30 201 210 210
104 1 1 0 0 255 0 0 0 0 2 3 4 9 9 0
0 0 0 255 0 0 0 0 24 29 38 51 36 32 8 0
0 0 255 0 0 0 19 28 45 41 28 20 16 11 1 0
0 255 0 0 0 0 22 44 46 51 50 35 4 0 0 255
0 0 1 59 255 255 243 255 255 255 255 255 30 0 255 0
0 1 8 12 8 10 10 10 9 1 1 0 0 0 0 0
0 0 0 0 0 0 1 24 29 29 29 36 50 35 27 0
0 255 0 0 0 0 1 1 0 0 0 0 0 0 0 0
255 0 0 0 6 105 116 129 140 142 105 84 28 1 255 0
1 1 1 255 255 255 255 255 255 255 255 33 1 255 0 0
0 8 32 56 69 75 60 52 38 0 0 0 255 0 0 45
255 255 255 255 255 255 255 172 13 0 0 255 0 0 83 112
147 147 126 126 126 99 77 6 0 255 0 0 0 25 52 54
32 29 32 51 17 4 1 255 1 1 1 21 37 37 33 25
26 41 26 12 1 0 0 255 0 0 6 8 6 6 13 16
12 2 1 0 0 255 0 0 0 2 17 17 17 13 13 10
5 0 0 0 255 0 0 1 4 13 16 17 27 18 11 6
1 0 255 0 0 0 1 9 17 9 8 10 8 5 0 0
255 0 0 0 1 8 11 11 10 10 10 17 17 12 1 255
0 0 0 13 17 14 13 14 13 11 8 3 1 0 255 0
0 0 0 1 1 11 3 3 1 0 0 0 255 0 0 0
0 2 2 1 1 1 2 2 2 0 0 255 0 0 1 8
11 9 5 5 12 16 12 0 0 0 255 0 0 0 1 3
9 18 21 21 6 0 0 0 255 0 0 0 3 10 11 11
12 11 8 0 0 0 255 0 0 0 0 24 38 38 45 26
28 14 1 0 0 0 255 0 0 18 48 42 37 30 30 38
20 0 0 255 0 0 0 0 1 2 9 10 10 8 2 1
0 0 0 255 0 1 10 30 235 255 255 255 176 84 1 0
0 255 0 0 0 1 4 4 3 3 9 3 0 0 0 255
0 0 0 8 25 33 45 53 53 50 9 1 0 0 255 0
0 0 19 27 45 21 21 16 19 13 1 0 0 255 0 0
0 2 35 44 51 56 51 35 26 2 0 255 0 0 3 59
236 255 236 255 255 255 255 255 62 0 255 0 0 0 8 10
8 11 11 10 12 3 0 0 0 0 0 0 0 0 0 0
0 0 12 24 38 22 20 22 35 43 32 0 0 255 0 0
0 0 0 0 0 0 0 0 0 0 0 0 255 0 1 1
6 110 116 110 116 116 97 84 37 1 255 1 1 1 6 255
255 255 255 255 255 255 255 37 1 255 0 0 0 8 49 56
62 56 52 52 44 1 0 0 255 0 9 45 255 255 255 234
255 255 255 172 61 1 1 255 0 0 57 146 190 190 126 137
136 114 77 8 0 255 0 0 0 25 42 33 25 25 25 36
21 8 1 255 0 0 1 26 41 33 24 25 27 28 26 16
1 0 0 255 0 1 6 6 6 5 13 12 9 2 1 0
0 255 0 0 0 2 11 14 14 14 14 12 8 1 0 0
255 0 1 1 6 13 16 14 18 18 18 6 0 0 255 0
0 0 0 9 10 8 8 8 8 5 2 0 255 0 0 0
1 6 11 11 10 9 8 9 12 10 0 255 0 0 0 10
17 13 13 13 14 14 11 5 1 0 255 0 0 0 0 3
22 25 22 10 1 0 0 0 255 0 0 1 1 1 1 1
0 0 2 2 2 0 0 255 0 0 1 8 9 8 0 3
9 12 8 1 0 0 255 0 0 0 2 10 13 21 21 20
6 1 0 0 255 0 0 1 3 11 11 10 11 11 11 1
0 0 255 0 0 0 0 26 38 38 50 50 42 28 1 0
0 0 255 0 3 20 48 20 20 25 30 38 27 0 0 255
0 0 1 1 2 8 10 12 11 10 5 1 0 0 0 255
0 1 21 123 228 255 246 246 185 104 3 0 0 255 0 0
0 1 4 4 4 6 6 3 0 0 0 255 0 0 0 19
33 33 45 52 52 52 17 3 1 0 255 0 0 0 19 27
40 40 28 14 14 12 5 0 0 255 0 0 1 8 35 40
41 58 60 50 27 2 0 255 0 0 2 18 236 255 240 253
255 255 255 238 62 0 255 0 0 0 8 9 9 10 10 9
9 6 1 0 0 0 0 0 0 0 0 0 0 0 12 35
42 22 17 17 43 51 35 0 0 255 0 0 0 0 0 0
0 0 0 0 1 0 0 0 255 0 0 1 1 74 83 89
94 101 97 84 37 1 255 2 2 2 6 255 255 255 255 255
255 255 255 37 1 255 0 0 1 8 54 62 62 56 52 52
44 1 0 0 255 1 9 33 255 255 255 212 212 255 255 172
61 1 1 255 0 0 57 113 150 150 147 153 153 136 94 8
0 255 0 0 1 18 36 33 21 20 25 36 22 4 0 255
0 0 1 26 29 33 35 29 28 28 26 16 1 0 0 255
0 0 1 4 6 4 10 10 9 3 0 0 0 255 0 0
0 0 11 14 17 14 14 12 6 1 0 0 255 0 0 1
6 12 14 14 19 19 9 2 0 0 255 0 0 0 0 5
9 8 8 10 10 5 0 0 255 0 0 0 1 10 11 11
11 9 9 10 10 9 0 255 0 0 0 6 26 12 14 12
14 14 14 5 0 0 255 0 0 0 0 1 13 22 22 11
6 0 1 1 255 0 0 1 0 2 5 8 4 1 2 2
1 0 0 255 0 0 0 8 8 1 0 1 5 8 2 1
0 0 255 0 0 0 1 13 13 20 20 19 1 1 0 0
255 0 0 0 3 11 11 11 11 11 11 1 0 0 255 0
0 0 0 24 32 33 33 33 42 34 1 0 0 0 255 0
4 34 43 20 17 17 25 25 13 1 0 255 0 0 0 0
2 8 10 10 10 8 5 1 0 0 0 255 0 0 21 123
202 211 220 220 176 84 1 0 0 255 0 0 0 1 4 4
4 6 5 3 0 0 0 255 0 0 0 8 41 41 41 52
33 33 11 9 1 0 255 0 0 0 9 26 34 40 40 16
24 12 1 0 0 255 0 0 1 2 36 41 60 75 83 60
28 2 0 255 0 0 0 3 200 244 253 253 255 255 255 237
11 0 255 0 0 0 6 9 11 13 12 12 10 9 1 0
0 0 0 0 1 1 0 0 0 0 0 35 45 45 42 27
43 43 5 0 0 255 0 0 0 0 0 0 0 0 1 1
2 0 0 0 255 0 0 0 0 28 83 89 101 101 97 74
35 0 255 0 0 1 2 188 255 255 255 255 255 255 255 16
0 255 0 0 1 2 34 62 62 51 44 44 17 1 0 0
255 1 1 10 186 255 255 255 255 255 195 170 6 1 1 255
0 0 57 99 146 101 108 108 137 110 82 0 0 255 0 0
1 4 33 27 21 20 21 27 21 0 0 255 0 0 0 18
28 30 40 35 35 35 27 5 0 0 0 255 0 0 0 3
10 4 10 4 8 3 0 0 0 255 0 0 0 0 2 11
17 14 14 10 3 1 0 0 255 0 0 0 6 16 16 12
12 9 6 1 0 0 255 0 0 0 0 4 9 9 9 8
8 1 0 0 255 0 0 0 1 6 10 11 9 9 8 8
8 3 0 255 0 0 0 1 10 12 14 13 14 14 14 3
0 0 255 0 0 0 0 0 1 13 13 6 2 0 1 0
255 0 0 1 0 1 1 9 4 4 1 1 0 0 0 255
0 0 0 3 8 4 1 3 4 8 2 1 0 0 255 0
0 0 0 1 13 13 13 1 1 0 0 0 255 0 0 0
0 6 11 11 11 11 1 0 0 0 255 0 0 0 0 11
36 36 37 40 42 18 1 0 0 0 255 0 4 24 34 20
20 25 27 25 11 1 0 255 0 0 0 1 1 3 10 10
10 8 1 1 0 0 0 255 0 1 4 123 181 186 202 211
152 51 1 0 0 255 0 0 0 1 5 5 6 6 6 0
0 0 0 255 0 0 0 1 29 29 29 29 28 33 17 11
0 0 255 0 0 0 5 26 40 42 40 22 22 12 1 0
0 255 0 0 0 1 12 26 41 65 75 65 28 0 0 255
0 0 0 0 21 234 253 253 255 255 255 105 0 0 255 1
0 0 2 9 13 13 13 6 6 3 1 0 0 0 0 1
1 1 0 0 0 0 0 19 35 43 35 35 45 24 1 1
0 255 0 0 0 0 1 1 1 1 2 1 1 0 0 0
255 0 0 0 0 0 28 74 83 62 62 35 0 0 255 0
0 1 1 2 188 255 255 255 255 255 19 1 0 255 0 0
1 1 8 34 36 44 36 17 1 0 0 0 255 0 1 1
27 186 255 255 206 195 173 41 1 1 0 255 0 0 4 65
113 113 117 108 108 82 8 0 0 255 0 0 0 0 6 19
21 20 21 21 10 0 0 255 0 0 0 0 22 30 48 40
49 43 37 0 0 0 0 255 0 0 0 1 10 4 4 3
3 0 0 0 0 255 0 0 0 0 0 2 12 12 10 3
0 1 1 1 255 0 0 0 1 12 12 12 10 6 2 1
0 0 255 0 0 0 0 1 4 5 6 5 1 1 0 0
255 0 0 0 0 1 9 10 9 9 9 8 3 0 0 255
0 0 0 0 5 12 14 13 14 12 3 0 0 0 255 0
0 0 0 0 0 1 4 4 0 0 1 0 255 0 0 0
0 1 1 9 4 4 1 0 0 0 0 255 0 0 0 1
8 4 2 2 4 5 1 0 0 0 255 0 0 0 0 0
0 0 1 0 0 0 0 0 255 0 0 0 0 0 2 11
11 1 0 0 0 0 255 0 0 0 0 1 14 30 33 33
18 3 0 0 0 0 255 0 0 13 24 34 29 29 29 11
1 0 0 255 0 0 0 0 0 1 2 8 8 1 1 0
0 0 0 255 0 1 1 4 123 181 181 190 60 5 0 0
0 255 0 0 0 0 2 4 6 6 5 0 0 0 0 255
0 0 0 1 8 26 26 26 18 18 8 0 0 0 255 0
0 0 0 5 25 25 18 18 18 1 0 0 0 255 0 0
0 0 0 12 26 32 37 36 0 0 0 255 0 0 1 1
2 21 179 186 253 186 105 0 0 0 255 0 0 0 1 2
6 9 5 3 3 1 0 0 0 0 0 0 0 0 0 0
0 0 0 0 19 25 27 27 24 1 0 0 0 255 0 0
0 0 1 1 1 1 2 1 0 0 0 0 255 0 0 0
0 0 0 13 19 19 2 1 0 0 255 0 0 0 0 2
8 140 255 255 52 19 9 2 1 255 0 0 0 0 0 8
19 12 0 1 1 1 0 0 255 0 0 0 1 27 140 179
179 141 41 1 0 0 0 255 0 0 0 4 36 92 92 92
33 8 1 0 0 255 0 0 0 0 0 4 6 19 19 10
0 0 0 255 0 0 0 0 0 18 30 30 37 35 1 0
0 0 0 255 0 0 0 0 3 4 3 1 0 0 0 0
0 255 0 0 0 0 0 0 0 0 0 0 0 0 1 1
255 0 0 0 0 1 1 1 1 1 0 0 0 0 255 0
0 0 0 0 0 1 1 1 0 1 0 0 255 0 0 0
0 1 2 6 9 9 6 3 0 0 0 255 0 0 0 0
0 5 10 10 10 1 0 0 0 0 255 0 0 0 0 0
0 0 0 1 0 0 0 0 255 0 0 0 1 1 1 1
1 1 0 0 0 0 0 255 0 0 0 0 1 2 2 2
2 4 1 0 0 0 255 0 0 0 0 0 0 0 0 0
0 0 0 0 255 0 0 0 0 0 1 1 1 0 0 0
0 0 255 0 0 0 0 0 0 3 3 3 0 0 0 0
0 0 255 0 0 0 8 14 18 29 1 1 0 0 0 255
0 0 0 0 0 0 0 0 1 1 0 0 0 0 0 255
0 1 0 1 1 40 72 60 5 0 0 0 0 255 0 0
0 0 0 2 4 1 0 0 0 0 0 255 0 0 0 0
1 1 17 18 18 2 0 0 0 0 255 0 0 0 0 0
1 0 1 0 1 1 0 0 0 255 0 0 0 0 0 0
0 0 1 0 0 0 0 255 0 0 1 1 1 1 1 1
1 0 0 0 0 0 255 0 0 0 0 0 0 1 1 1
1 0 0 0 0 0 0 0 0 0 0 0 0 0 0 0
0 1 1 1 1 0 0 0 0 255 0 0 0 0 0 0
0 0 0 0 0 0 0 0 255 0 0 0 0 0 0 0
0 1 1 0 0 0 255 0 0 0 0 0 0 2 1 1
1 1 1 1 1 255 0 0 0 0 0 0 1 0 0 0
0 0 0 0 255 0 0 0 0 0 1 2 2 1 0 1
1 0 0 255 0 0 0 0 0 3 6 3 6 1 0 0
0 255 0 0 0 0 0 0 1 1 1 0 0 0 0 255
0 0 0 0 0 0 0 0 0 1 1 0 0 0 0 255
0 0 0 0 0 1 1 0 0 0 0 0 0 255 0 0
0 0 0 0 0 0 0 0 0 0 0 0 255 0 0 0
0 0 0 0 0 0 0 0 0 0 255 0 0 0 0 0
0 0 0 0 0 0 0 0 255 0 0 0 0 0 0 2
2 1 0 0 0 0 0 255 0 0 0 0 0 0 0 0
1 1 0 0 0 0 255 0 0 0 0 0 0 0 0 0
0 0 0 0 255 0 0 0 1 1 1 0 0 0 0 0
0 0 0 255 0 0 0 0 0 0 0 0 0 1 0 0
0 0 255 0 0 0 0 0 0 0 0 0 0 0 0 0
255 0 0 0 1 1 1 0 0 0 0 0 0 0 255 0
0 0 0 0 0 0 1 0 0 0 0 0 0 0 255 0
0 0 0 1 0 0 0 0 0 0 0 255 0 0 0 0
0 0 0 0 0 0 0 0 0 0 0 255 0 0 0 0
0 0 0 0 0 0 0 0 0 255 0 0 0 0 0 0
0 0 0 0 0 0 0 255 0 0 0 0 0 0 0 0
1 0 0 0 0 0 255 0 0 0 0 0 0 0 0 0
0 0 0 0 0 255 0 0 0 0 0 0 0 0 0 0
0 0 0 255 0 0 0 0 1 0 1 0 0 0 0 0
0 0 255 0 0 0 0 0 0 0 0 0 0 0 0 0
0 0 0 0 0 0 0 0 0 0 0 0 0 0 1 0
0 0 0 0 0 255 0 0 0 0 0 0 0 0 0 0
0 0 0 0 255 0 0 0 0 0 0 0 0 0 0 0
0 0 255 0 0 0 0 0 0 0 0 0 0 0 1 1
1 255 0 0 0 0 0 0 0 0 0 0 0 0 0 0
255 0 0 1 0 0 0 0 0 0 0 0 0 0 0 255
0 0 0 0 0 1 1 1 0 0 0 0 0 255 0 0
0 0 0 0 0 1 1 0 0 0 0 255 0 0 0 0
0 0 0 0 0 0 0 0 0 0 0 255 0 0 0 0
0 0 0 0 0 0 0 0 0 255 0 0 0 0 0 0
0 0 0 0 0 0 0 0 255 0 0 0 0 0 0 0
0 0 0 0 0 0 255 1 1 0 0 0 0 0 0 0
0 0 0 0 255 0 0 0 0 0 0 1 1 0 0 0
0 0 0 255 0 0 0 0 0 0 0 0 0 0 0 0
0 0 255 0 0 0 0 0 0 0 0 0 0 0 0 0
255 0 0 0 0 0 0 0 0 0 0 0 0 0 0 255
0 0 0 0 0 0 0 0 0 0 0 0 0 0 255 0
0 0 0 0 0 0 0 0 0 0 0 0 255 0 0 1
1 1 1 1 0 0 0 0 0 0 255 0 0 0 0 0
0 0 0 0 0 0 0 0 0 0 255 0 0 0 0 0
0 0 0 0 0 0 0 255 0 0 0 0 0 0 0 0
0 0 0 0 0 0 0 255 0 0 0 0 0 0 0 0
0 0 0 0 0 255 0 0 0 0 0 0 0 0 0 0
0 0 0 255 0 0 0 0 0 0 0 0 0 0 0 0
0 0 255 0 0 0 0 0 0 0 0 0 0 0 0 1
1 255 0 0 0 0 0 0 0 0 0 0 0 0 0 255
0 0 0 0 0 0 0 0 0 0 0 0 0 0 255 0
0 0 0 0 0 0 0 0 0 0 0 0 0 0 1 1
0 0 0 0 0 0 0 0 0 0 0 0 1 0 0 0
0 255 0 0 0 0 0 0 0 0 0 0 0 0 0 0
255 0 0 0 0 0 0 0 0 0 0 0 0 0 255 0
0 0 0 0 0 0 0 0 0 0 0 0 0 255 0 0
0 0 0 0 0 0 0 0 0 0 0 0 255 0 0 0
0 0 0 0 0 0 0 0 0 0 0 255 0 0 0 0
0 0 0 0 0 0 0 0 0 255 0 0 0 0 0 0
0 0 0 0 0 0 0 255 0 0 0 0 0 0 0 0
0 0 0 0 0 0 0 255 0 0 0 0 0 0 0 0
0 0 0 0 0 255 0 0 0 0 0 0 0 0 0 0
0 0 0 0 255 0 0 0 0 0 0 0 0 0 0 0
0 0 255 1 1 0 0 0 0 0 0 0 0 0 0 0
255 0 0 0 0 0 0 0 1 0 0 0 0 0 0 255
0 0 0 0 0 0 0 0 0 0 0 0 0 0 255 255
255 255 255 255 255 255 255 255 255 255 255 255 255 255 255 255
255 255 255 255 255 255 255 255 255 255 255 255 255 255 255 255
255 255 255 255 255 255 255 255 255 255 255 255 255 255 255 255
255 255 255 255 255 255 255 255 255 255 255 255 255 255 255 255
255 255 255 255 255 255 255 255 255 255 255 255 255 255 255 255
255 255 255 255 255 255 255 255 255 255 255 255 255 255 255 255
255 255 255 255 255 255 255 255 255 255 255 255 255 255 255 255
255 255 255 255 255 255 255 255 255 255 255 255 255 255 255 255
255 255 255 255 255 255 255 255 255 255 255 255 255 255 255 255
255 255 255 255 255 255 255 255 255 255 255 255 255 255 255 255
255 255 255 255 255 255 255 255 255 255 255 255 255 255 255 255
255 255 255 255 255 255 255 255 255 255 255 255 255 255 255 255
255 255 255 255 255 255 255 255 255 255 255 255 255 255 255 255
255 255 255 255 255 255 255 255 255 255 255 255 255 255 255 255
255 255 255 255 255 255 255 255 255 255 255 255 255 255 255 255
255 255 255 255 255 255 255 255 255 255 255 255 255 255 255 255
255 255 255 255 255 255 255 255 255 255 255 255 255 255 255 255
255 255 255 255 255 255 255 255 255 255 255 255 255 255 255 255
255 255 255 255 255 255 255 255 255 255 255 255 255 255 255 255
255 255 255 255 255 255 255 255 255 255 255 255 255 255 255 255
255 255 255 255 255 255 255 255 255 255 255 255 255 255 255 255
255 255 255 255 255 255 255 255 255 255 255 255 255 255 255 255
255 255 255 255 255 255 255 255 255 255 255 255 255 255 255 255
255 255 255 255 255 255 255 255 255 255 255 255 255 255 255 255
255 255 255 255 255 255 255 255 255 255 255 255 255 255 255 255
255 255 255 255 255 255 255 255 255 255 255 255 255 255 255 255
255 255 255 255 255 255 255 255 255 255 255 255 255 255 255 255
255 255 255 255 255 255 255 255 255 255 255 0 0 0 0 0
0 0 0 0 0 0 0 0 255 0 0 0 0 0 0 0
0 0 0 0 0 0 0 255 0 0 0 0 0 0 0 0
0 0 0 0 0 0 255 0 0 0 0 0 0 0 0 0
0 0 0 0 255 0 0 0 0 1 0 0 0 0 0 0
0 0 255 0 0 0 0 0 0 0 0 0 0 0 0 0
0 0 255 0 0 0 0 0 0 0 0 0 0 0 0 255
0 0 0 0 0 0 0 0 0 0 0 0 0 0 0 255
0 0 0 0 0 0 0 0 0 0 0 0 0 255 0 0
0 0 0 0 0 0 0 0 0 0 0 255 0 0 0 0
0 0 0 0 0 0 0 0 0 0 255 0 0 0 0 0
0 0 0 0 0 0 0 0 0 255 0 0 0 0 0 0
0 0 0 0 0 0 0 255 0 0 0 0 0 0 0 0
0 0 0 0 0 0 255 0 0 0 0 0 0 0 0 0
0 0 0 0 0 0 0 0 0 0 0 0 0 0 0 0
0 0 0 0 0 0 0 0 0 255 0 0 0 0 0 0
0 0 0 0 0 0 0 0 255 0 0 0 0 0 0 0
0 0 0 0 0 0 255 0 0 0 0 0 0 0 0 0
0 0 0 0 0 255 0 0 0 0 0 0 0 0 0 0
0 0 0 0 255 0 0 0 0 0 1 1 0 0 0 0
0 0 0 255 0 0 0 0 0 0 0 0 0 0 0 0
0 255 0 0 1 1 1 0 0 0 0 0 0 0 0 255
0 0 0 0 0 0 0 0 1 0 0 0 0 0 1 255
0 0 0 0 0 0 0 0 0 0 0 0 0 255 0 0
0 0 0 0 0 0 0 0 0 0 0 0 255 0 0 0
0 0 0 0 0 0 0 0 0 0 255 0 0 0 0 0
0 0 0 0 0 0 0 0 255 0 0 0 0 0 0 0
0 0 0 0 0 0 0 255 0 0 0 0 0 0 0 0
0 0 0 0 0 0 255 0 0 0 0 0 0 0 0 0
0 0 0 0 255 0 0 0 0 0 0 0 0 0 0 0
0 0 0 255 0 0 0 0 0 0 0 0 0 0 0 0
0 0 255 0 0 0 0 0 0 0 0 0 0 0 0 0
255 0 0 1 0 0 0 0 0 0 0 0 0 0 255 0
0 0 0 0 0 0 0 0 0 0 0 0 0 0 255 0
0 0 0 0 0 0 0 0 0 0 0 255 0 0 0 0
0 0 0 0 0 0 0 0 0 0 0 255 0 0 0 0
0 0 0 0 0 0 0 0 0 255 0 0 0 0 0 0
0 0 0 0 0 0 0 255 0 0 0 0 0 0 0 0
0 0 0 0 0 0 255 0 0 0 0 0 0 0 0 0
0 0 0 0 0 255 0 0 0 0 0 0 0 0 0 0
0 0 0 255 0 0 0 0 0 0 0 0 0 0 0 0
0 0 255 0 0 0 0 0 0 0 0 0 0 0 0 0
0 0 0 0 0 0 0 0 0 0 0 0 0 0 0 0
0 0 0 0 0 255 0 0 0 0 0 0 0 0 0 0
0 0 0 0 255 0 0 0 0 0 1 1 0 0 0 0
0 0 255 0 0 0 0 0 0 0 0 0 0 0 0 0
0 255 0 0 0 0 0 0 0 0 0 0 0 0 0 0
255 0 0 0 0 1 1 1 1 0 0 0 0 0 0 255
0 0 0 0 0 1 0 0 0 0 0 0 0 255 0 0
1 0 0 0 0 0 0 0 0 0 0 255 0 0 0 0
0 0 0 2 2 0 0 0 0 0 0 255 0 0 0 0
0 0 0 0 0 0 0 0 0 255 0 0 0 0 0 0
0 0 0 0 0 0 0 0 255 0 0 0 0 0 0 0
0 0 0 0 0 0 255 0 0 0 0 0 0 0 0 0
0 0 0 0 255 0 0 0 0 0 0 0 0 1 0 0
0 0 0 255 0 0 0 0 0 0 0 0 0 0 0 0
0 0 255 0 0 0 0 0 0 0 0 0 0 0 0 0
255 0 0 0 0 0 0 0 0 0 0 0 0 0 0 255
0 0 0 0 0 0 0 0 0 0 0 0 0 0 255 0
0 0 0 0 1 1 0 0 0 0 0 0 255 0 0 0
0 0 0 0 0 0 0 0 0 0 255 0 0 0 0 0
0 0 0 0 1 0 0 0 0 0 255 0 0 0 0 0
0 0 0 0 0 0 0 255 0 0 0 0 0 0 0 0
0 0 0 0 0 0 0 255 0 0 0 0 0 0 0 0
0 0 0 0 0 255 0 0 0 0 0 0 0 1 1 1
0 0 0 255 0 0 0 0 0 0 0 0 0 0 0 0
0 0 255 0 0 0 0 0 0 0 0 0 0 0 0 0
0 255 0 0 0 0 0 1 1 0 0 0 0 0 0 255
0 0 0 0 0 0 0 0 0 0 0 0 0 0 255 0
0 0 0 0 0 0 0 0 0 0 0 0 0 0 0 0
0 0 0 0 0 0 0 0 10 14 20 20 2 0 0 0
0 255 0 0 0 0 0 1 0 0 0 0 0 0 0 0
255 0 0 1 1 4 5 2 2 2 0 0 0 0 255 0
0 0 0 1 1 9 17 9 6 0 0 0 0 255 0 0
0 0 1 2 3 1 0 0 0 0 0 0 255 0 0 0
1 2 2 1 2 2 0 0 0 0 0 255 0 0 0 1
4 6 4 2 0 0 0 0 0 255 0 0 1 0 0 0
1 1 0 0 0 0 0 255 0 0 0 1 2 13 16 2
2 0 0 0 0 0 0 255 0 0 0 0 0 0 0 0
0 0 0 0 0 255 0 0 0 0 0 0 0 0 0 0
0 0 0 0 255 0 0 0 0 0 0 0 0 0 0 0
0 0 255 0 0 0 0 0 6 17 3 0 0 0 0 0
255 0 0 0 0 0 0 0 3 3 1 0 0 0 0 255
0 0 0 0 0 0 0 0 0 0 0 0 0 0 255 0
0 0 0 0 0 0 0 0 0 0 0 0 255 0 0 0
0 0 0 0 1 1 0 0 0 0 0 255 0 0 0 0
0 9 9 0 0 0 0 0 0 0 255 0 0 0 0 0
3 6 6 0 0 0 0 0 255 0 0 0 0 0 0 5
1 0 0 0 0 0 255 0 0 0 0 0 0 1 5 5
1 1 0 0 0 0 255 0 0 1 1 1 1 2 1 1
0 0 0 255 0 0 0 0 0 0 4 4 1 0 0 0
0 0 0 255 0 0 0 0 11 17 25 1 1 0 0 0
0 255 0 0 0 1 1 70 70 22 5 2 1 0 0 255
0 0 0 0 0 1 1 1 0 0 0 0 0 0 255 0
0 0 0 0 9 9 6 2 0 0 0 0 0 255 0 0
0 0 12 61 69 89 14 12 1 0 0 255 0 0 0 0
1 10 14 10 6 0 0 0 0 0 255 0 0 0 0 6
16 16 3 1 0 0 0 0 0 0 0 0 0 0 0 0
0 0 0 10 48 59 89 89 51 12 0 1 0 255 0 0
0 0 0 1 1 1 0 0 0 0 0 0 255 0 0 1
4 13 18 13 6 4 2 1 0 0 255 0 0 0 0 1
16 30 30 17 12 6 0 0 0 255 0 0 0 0 3 11
29 17 12 0 0 0 0 0 255 0 0 1 5 21 25 25
18 13 2 0 0 0 0 255 0 0 0 19 28 28 32 12
0 0 0 0 0 255 0 0 0 0 0 1 12 6 1 0
0 0 0 255 0 0 0 1 13 105 131 144 144 35 0 0
0 0 0 255 0 0 2 84 255 255 255 179 1 1 0 0
0 255 0 0 0 0 1 3 3 3 1 0 0 0 0 0
255 0 0 0 1 3 19 13 13 6 0 0 0 0 255 0
0 0 0 4 26 32 28 17 2 0 0 0 255 0 0 0
0 0 0 3 3 3 3 1 0 0 0 255 0 0 0 0
0 1 1 0 0 0 0 0 0 0 255 0 0 0 0 0
1 1 1 0 0 0 0 0 255 0 0 0 0 5 8 8
16 16 6 0 0 0 0 255 0 0 0 0 8 10 20 5
1 0 0 0 0 0 255 0 0 0 1 8 8 9 10 10
0 0 0 0 255 0 0 0 0 5 5 5 5 5 0 0
0 0 255 0 0 0 0 0 46 93 172 140 9 1 0 0
0 0 255 0 1 1 1 2 2 2 1 1 1 0 0 255
0 0 0 0 2 16 30 20 13 1 0 0 0 0 0 255
0 0 0 11 28 34 42 34 25 1 0 0 0 255 0 0
0 1 81 83 83 70 52 2 1 0 0 255 0 0 0 0
4 10 10 5 3 1 1 0 0 0 255 0 0 0 0 9
13 17 19 19 10 1 0 0 0 255 0 0 0 12 61 69
89 91 83 16 12 0 0 255 0 0 0 1 25 27 27 25
25 6 0 0 0 0 255 0 0 0 6 75 141 126 126 46
0 0 0 0 0 0 0 0 0 0 0 0 0 0 8 54
68 74 89 110 83 51 12 1 0 255 0 0 0 0 0 2
2 1 0 0 0 1 0 0 255 0 0 4 12 18 20 16
13 9 4 1 0 0 255 0 0 0 0 16 17 34 33 32
12 16 1 0 0 255 0 0 0 2 32 32 32 34 32 12
0 0 0 0 255 0 0 3 12 25 27 30 25 20 6 0
0 0 0 255 0 0 14 28 34 35 32 25 24 2 0 0
0 255 0 0 0 0 0 8 12 6 3 1 0 0 0 255
0 0 0 8 106 131 131 144 144 142 35 0 0 0 0 255
0 0 84 255 255 255 255 255 179 1 1 1 0 255 0 0
0 1 5 6 12 12 8 0 0 0 0 0 255 0 1 1
11 19 19 19 14 13 6 1 0 0 255 0 0 0 3 8
26 36 30 30 17 2 0 0 255 0 0 0 0 0 0 0
3 3 3 2 1 0 0 255 0 0 0 0 1 1 1 2
1 0 0 0 0 0 255 0 0 0 0 1 2 1 1 1
0 0 0 0 255 0 0 0 2 8 9 17 17 18 18 1
0 0 0 255 0 0 0 0 12 14 20 11 5 0 0 0
0 0 255 0 0 1 9 9 9 12 12 12 9 0 0 0
255 0 0 0 9 9 13 13 13 10 3 0 0 0 255 0
0 0 0 46 145 181 181 172 124 9 0 0 0 0 255 0
0 1 1 2 2 2 1 1 0 0 0 255 0 0 0 2
16 42 54 36 32 20 2 1 0 0 0 255 0 0 0 24
28 28 40 40 34 27 1 0 0 255 0 0 0 42 81 91
118 118 118 56 1 1 0 255 0 0 0 1 5 10 10 9
6 5 1 0 0 0 255 0 0 0 6 9 13 17 19 19
14 5 0 0 0 255 0 0 2 54 61 61 62 90 83 53
16 1 0 255 0 0 0 17 33 33 33 40 41 34 0 0
0 0 255 0 0 0 75 141 152 146 146 146 46 1 0 0
0 0 0 0 0 0 0 0 0 1 22 58 68 59 83 129
98 64 30 1 0 255 0 0 0 0 0 1 1 1 0 0
1 1 0 0 255 0 0 11 20 20 20 8 9 9 6 1
0 0 255 0 0 0 1 9 9 17 12 5 5 16 6 0
0 255 0 0 0 13 32 32 34 34 34 19 11 0 0 0
255 0 0 12 28 37 34 27 25 22 20 0 0 1 1 255
0 0 14 33 28 28 25 32 24 12 0 0 0 255 0 0
0 0 1 8 8 6 3 3 1 0 0 255 0 0 0 14
147 154 122 122 142 142 88 1 0 0 0 255 0 1 255 255
255 255 255 255 255 28 1 0 0 255 0 0 0 5 6 8
12 14 14 5 0 0 0 0 255 0 1 3 24 19 19 19
20 25 13 1 0 0 255 0 0 0 3 9 26 36 32 36
28 8 0 0 255 0 0 0 0 0 0 0 0 3 3 2
1 0 0 255 0 0 0 2 5 5 1 0 1 1 0 0
0 0 255 0 0 0 1 2 2 2 1 1 1 0 0 0
255 0 0 1 6 11 10 11 8 18 20 14 0 0 0 255
0 0 0 8 20 20 20 11 10 5 0 0 0 0 255 0
0 9 12 9 9 9 12 10 9 0 0 0 255 0 0 6
10 10 6 8 10 10 9 0 0 0 255 0 0 0 12 93
212 212 212 177 140 116 1 0 0 0 255 0 0 1 2 2
2 1 1 1 0 0 0 255 0 0 1 2 42 54 54 45
45 37 13 2 0 0 0 255 0 0 5 22 28 28 41 40
34 26 2 0 0 255 0 0 0 45 84 84 84 121 132 78
21 1 0 255 0 0 0 2 10 16 17 16 9 6 3 0
0 0 255 0 0 1 6 13 13 21 19 14 14 9 1 0
0 255 0 0 11 54 57 54 43 54 82 82 43 4 0 255
0 0 0 20 65 53 42 41 41 34 12 0 0 0 255 0
0 3 102 115 108 86 100 138 100 26 0 0 0 0 0 0
0 0 0 0 0 1 22 54 58 58 74 98 98 82 30 1
0 255 0 0 0 0 0 1 1 1 1 1 2 1 0 0
255 0 0 8 12 12 10 10 17 20 19 8 1 0 255 0
0 0 1 9 9 10 10 5 4 16 6 1 0 255 0 0
1 13 30 24 24 22 22 22 13 0 0 0 255 0 0 12
13 30 35 35 25 24 19 0 0 0 1 255 0 0 14 25
19 21 25 50 44 22 1 0 0 255 0 0 0 0 1 3
5 6 3 3 1 0 0 255 0 0 0 37 136 136 107 107
142 142 129 2 0 0 0 255 0 1 255 255 255 255 255 255
255 97 0 0 0 255 0 0 0 0 1 8 12 12 12 2
0 0 0 0 255 0 2 8 24 19 18 18 20 32 25 1
1 0 255 0 0 0 8 36 40 43 38 29 13 8 0 0
0 255 0 0 0 0 0 0 0 5 8 2 0 0 0 0
255 0 0 2 4 4 4 1 4 1 0 0 0 0 255 0
0 0 0 4 5 2 1 1 1 0 0 0 0 255 0 1
8 13 18 13 6 6 18 6 1 0 0 0 255 0 0 20
20 22 17 12 10 4 0 0 0 0 255 0 0 4 9 9
10 10 10 8 8 2 0 0 0 255 0 6 6 10 10 10
10 10 9 3 0 0 0 255 0 0 12 129 177 190 177 177
124 116 1 0 0 0 255 0 0 1 1 2 1 2 1 0
0 0 0 255 0 0 0 1 54 54 45 45 45 45 13 0
0 0 0 255 0 1 21 22 28 28 30 32 34 26 2 0
0 255 0 0 1 42 84 91 102 142 142 89 21 1 0 255
0 0 2 4 9 8 10 9 12 9 3 0 0 0 255 0
0 1 9 14 11 14 14 14 13 6 1 0 0 255 0 0
11 54 54 54 43 54 57 85 53 4 0 0 255 0 0 64
77 65 42 41 41 24 12 1 1 1 0 255 0 14 102 108
89 84 90 137 133 26 1 0 0 0 0 1 0 0 0 0
0 1 5 58 59 59 93 100 100 50 28 1 1 255 0 0
0 0 0 1 1 1 1 1 3 2 0 0 255 0 0 3
26 10 10 10 17 24 29 14 1 0 255 0 0 0 2 9
9 10 12 10 17 17 13 0 0 255 0 0 0 11 13 24
24 24 22 22 18 1 0 0 255 0 0 11 28 30 35 35
35 24 19 0 0 0 0 255 0 0 10 21 18 21 41 50
32 12 0 0 0 255 0 0 0 0 1 1 2 3 3 3
1 0 0 255 0 0 0 37 136 149 136 122 171 138 88 2
0 0 0 255 0 0 229 255 255 255 255 255 255 97 0 0
0 255 0 0 0 1 1 8 11 12 12 10 0 0 0 0
255 0 1 8 17 17 17 16 25 37 35 1 0 0 255 0
0 0 3 27 36 40 38 24 16 8 0 0 0 255 0 0
0 1 1 2 4 5 6 2 0 0 0 0 255 0 0 2
4 1 0 1 6 5 0 0 0 0 255 0 0 0 2 5
6 2 2 0 0 0 0 0 0 255 0 0 8 13 13 11
6 6 20 6 1 0 0 0 255 0 0 1 20 24 20 19
4 2 0 0 0 0 255 0 0 0 4 2 6 2 8 8
8 2 0 0 0 255 0 2 6 11 10 11 10 8 5 3
0 0 0 255 0 0 6 68 140 140 160 177 133 106 0 0
0 0 255 0 0 1 1 2 1 2 2 2 0 0 0 255
0 0 0 1 40 45 40 29 37 37 2 0 0 0 0 255
0 0 21 21 29 29 30 30 26 20 2 0 0 255 0 0
1 35 91 91 102 113 115 62 16 0 0 255 0 0 0 3
9 10 18 16 11 5 2 0 0 0 255 0 0 1 8 9
11 16 14 14 10 9 1 0 0 255 0 0 8 40 54 57
57 57 84 84 68 2 0 0 255 0 0 20 64 66 66 42
32 13 1 1 1 1 0 255 0 14 90 115 90 86 100 106
100 8 0 0 0 0 0 0 0 0 0 0 0 0 4 42
58 58 56 84 94 84 14 1 1 255 0 0 0 0 0 0
1 1 1 1 2 0 0 0 255 0 0 1 6 9 16 24
28 29 29 13 0 0 255 0 0 0 1 4 20 12 12 12
19 19 13 0 0 255 0 0 0 4 11 24 24 24 24 22
1 0 0 0 255 0 0 8 10 30 32 38 58 28 14 0
0 0 0 255 0 0 10 11 21 22 70 69 22 0 0 0
0 255 0 0 0 0 0 0 0 1 3 1 0 0 0 255
0 0 0 0 37 120 136 184 184 138 12 0 0 0 0 255
0 0 179 255 255 255 255 255 255 35 0 0 0 255 0 0
0 0 1 2 8 10 10 1 0 0 0 0 255 0 0 1
13 17 18 18 25 35 4 0 0 0 255 0 0 0 1 27
36 40 38 24 16 8 0 0 0 255 0 0 0 1 2 2
4 5 5 1 0 0 0 0 255 0 0 1 1 1 0 0
0 0 0 0 0 0 255 0 0 0 0 2 5 2 0 0
0 0 0 0 0 255 0 0 0 11 27 27 19 19 20 9
0 0 0 0 255 0 0 1 4 24 22 19 2 0 0 0
0 0 255 0 0 0 0 0 4 10 9 8 2 0 0 0
0 255 0 1 10 14 11 11 18 8 4 0 0 0 0 255
0 0 0 34 140 160 160 142 121 38 1 0 0 0 255 0
1 1 1 1 1 2 2 2 0 0 0 255 0 0 0 0
4 26 26 18 18 5 1 0 0 0 0 255 0 0 2 21
29 30 30 30 26 6 0 0 0 255 0 0 1 11 35 83
83 102 113 40 2 0 0 255 0 0 0 1 4 10 13 13
11 3 0 0 0 0 255 0 0 1 1 8 9 16 16 14
9 4 0 0 0 255 0 0 0 40 48 57 57 57 58 68
14 0 0 0 255 0 0 0 36 49 66 34 13 1 0 0
1 0 0 255 0 12 89 90 109 106 137 106 46 1 0 0
0 0 0 0 0 0 0 0 0 0 0 8 44 45 45 56
56 28 0 0 0 255 0 0 0 0 0 0 0 1 1 1
1 0 0 0 255 0 1 1 2 9 16 16 24 29 29 3
0 0 255 0 0 0 0 27 28 28 20 19 19 13 0 0
0 255 0 0 0 0 4 13 19 24 22 6 1 1 0 0
255 0 0 0 2 10 30 30 46 14 3 0 0 0 0 255
0 0 1 9 10 11 30 12 1 0 0 0 0 255 0 0
0 0 0 0 0 1 1 0 0 0 0 255 0 0 0 0
0 37 120 184 88 12 0 0 0 0 0 255 0 0 2 179
255 255 255 255 35 1 1 0 0 255 0 0 0 0 1 1
2 1 1 0 0 0 0 0 255 0 0 0 0 1 10 10
10 4 0 0 0 0 255 0 0 0 0 1 8 28 24 24
9 0 0 0 0 255 0 0 0 0 0 2 2 3 0 1
0 0 0 0 255 0 0 0 0 0 0 0 0 0 0 0
0 0 255 0 0 0 0 1 1 1 1 0 0 0 0 1
1 255 0 0 0 5 5 11 19 20 20 2 0 0 0 0
255 0 0 1 1 4 19 2 0 0 0 0 0 0 255 0
0 0 0 0 0 1 8 8 0 0 0 0 0 255 0 1
1 10 8 5 4 3 0 0 0 0 0 255 0 0 0 1
34 140 142 138 38 1 1 0 0 0 255 0 0 1 1 1
1 2 2 2 1 0 0 255 0 0 0 0 2 9 14 14
5 2 1 0 0 0 0 255 0 0 0 2 18 27 29 20
6 0 0 0 0 255 0 0 0 1 11 33 48 56 40 6
0 0 0 255 0 0 0 0 0 3 11 5 2 0 0 0
0 0 255 0 0 1 1 8 8 9 10 8 4 0 0 0
0 255 0 0 0 0 18 41 48 59 19 14 1 0 0 0
255 0 0 0 0 0 8 8 1 0 0 0 0 0 0 255
0 0 12 80 109 106 106 46 0 0 0 0 0 1 0 0
0 0 0 0 0 0 0 0 8 42 42 42 19 0 0 0
0 255 0 0 0 0 0 0 0 0 0 0 0 0 0 0
255 0 0 1 1 2 5 5 8 20 3 0 0 0 255 0
0 0 0 0 8 27 8 8 8 0 0 0 0 255 0 0
0 0 0 1 8 8 6 1 1 1 0 0 255 0 0 0
0 0 6 9 6 3 0 0 0 0 0 255 0 0 0 0
0 1 1 0 0 0 0 0 0 255 0 0 0 0 0 0
0 0 0 0 0 0 0 255 0 0 0 0 0 1 3 6
6 0 0 0 0 0 0 255 0 1 1 2 43 77 77 3
1 1 1 0 0 255 0 0 0 0 1 1 0 0 0 0
0 0 0 0 255 0 0 0 0 0 1 1 1 0 0 0
0 0 255 0 0 0 0 0 0 5 5 1 0 0 0 0
0 255 0 0 0 0 0 0 0 0 0 0 0 0 0 0
255 0 0 0 0 0 0 0 0 0 0 0 1 0 255 0
0 0 0 0 1 1 0 0 0 0 0 0 0 255 0 0
0 0 1 2 2 2 2 0 0 0 0 0 255 0 0 0
1 1 1 0 0 0 0 0 0 0 255 0 0 0 0 0
0 1 1 0 0 0 0 0 0 255 0 1 1 1 1 1
1 0 0 0 0 0 0 255 0 0 0 1 1 1 1 1
0 0 0 0 0 0 255 0 0 1 1 1 1 1 1 1
1 0 0 255 0 0 0 0 1 2 2 1 1 1 1 0
0 0 0 255 0 0 0 0 1 1 1 1 0 0 0 0
0 255 0 0 0 0 1 3 4 6 4 0 0 0 0 255
0 0 0 0 0 0 0 0 0 0 0 0 0 0 255 0
0 0 0 0 1 2 1 0 0 0 0 0 0 255 0 0
0 0 1 1 9 8 8 1 0 0 0 0 255 0 0 0
0 0 0 0 0 0 0 0 0 0 0 255 0 0 0 1
0 0 0 0 0 0 0 0 0 0 0 0 0 0 0 0
0 0 0 0 0 0 0 0 0 0 0 0 0 255 0 0
0 0 0 0 0 0 0 0 0 0 0 0 255 0 0 0
0 0 0 0 0 0 0 0 0 0 255 0 0 0 0 0
1 0 0 0 0 0 0 0 0 255 0 0 0 0 0 0
0 0 0 0 1 1 0 0 255 0 0 0 0 0 0 0
0 0 0 0 0 0 0 255 0 0 0 0 0 0 0 0
0 0 0 0 0 255 0 0 0 0 0 0 0 0 0 0
0 0 0 255 0 0 0 0 0 0 0 0 0 0 0 0
0 0 0 255 0 0 0 0 0 1 1 0 0 0 0 0
0 255 1 0 0 0 0 0 0 0 0 0 0 0 0 0
255 0 0 0 0 0 0 0 0 0 0 0 0 0 255 0
0 0 0 0 0 0 0 0 0 0 0 0 0 255 0 0
0 0 0 0 0 0 0 0 0 0 0 0 255 0 0 0
0 0 0 0 0 0 0 0 0 1 255 0 0 0 0 0
0 0 0 0 0 0 0 0 0 255 0 0 0 0 0 1
1 1 0 0 0 0 0 0 255 0 0 0 0 0 0 0
0 0 0 0 0 0 255 0 0 0 0 0 0 0 0 0
0 0 0 0 0 255 0 1 1 1 1 0 0 0 0 0
0 0 0 255 0 0 0 0 1 1 0 0 0 0 0 0
0 0 255 0 0 0 1 1 1 1 1 0 0 0 0 255
0 0 0 0 0 1 1 0 0 0 0 0 0 0 0 255
0 0 0 0 0 0 1 1 0 0 0 0 0 255 0 0
0 0 0 0 0 0 0 0 0 0 0 255 0 0 0 0
0 0 0 0 0 0 0 0 0 0 255 0 0 0 0 1
1 1 0 0 0 0 0 0 0 255 0 0 0 0 0 1
1 0 0 0 0 1 1 0 255 0 0 0 0 0 0 0
0 0 0 0 0 0 0 255 0 0 0 0 0 0 0 0
0 0 0 0 0 0 0 0 0 0 0 0 0 0 0 0
0 0 0 0 0 0 0 0 0 255 0 0 0 0 0 0
0 0 0 0 0 0 0 0 255 0 0 0 0 0 0 0
0 0 0 0 0 0 255 0 0 0 0 0 0 0 0 0
0 0 0 0 0 255 0 0 0 0 0 0 0 0 0 0
0 0 0 0 255 0 0 0 0 0 0 0 0 0 0 1
0 0 0 255 0 0 0 0 0 0 0 0 0 0 0 0
0 255 0 0 0 0 0 0 0 0 0 0 0 0 0 255
0 0 0 0 0 0 0 0 0 0 0 0 0 0 0 255
0 0 0 0 0 0 0 0 0 0 0 0 0 255 1 0
0 0 0 0 0 0 0 0 0 0 0 0 255 0 0 0
0 0 0 0 0 0 0 0 0 0 255 0 0 0 0 0
0 0 0 0 0 0 0 0 0 255 0 0 0 0 0 0
0 0 0 0 0 0 0 0 255 0 0 0 0 0 0 0
0 0 0 0 0 0 255 0 0 0 0 0 0 0 0 0
0 0 0 0 0 255 0 0 0 0 0 0 0 0 0 0
0 0 0 0 255 0 0 0 0 0 0 0 0 0 0 0
0 0 255 0 0 0 0 0 0 0 1 0 0 0 0 0
1 255 0 0 0 0 0 0 0 0 0 0 0 0 0 255
0 0 0 0 0 0 0 0 0 0 0 0 0 0 255 0
0 0 0 1 1 1 0 0 0 0 0 255 0 0 0 0
0 0 0 0 0 255 255 255 255 255 255 255 255 255 255 255
255 255 255 255 255 255 255 255 255 255 255 255 255 255 255 255
255 255 255 255 255 255 255 255 255 255 255 255 255 255 255 255
255 255 255 255 255 255 255 255 255 255 255 255 255 255 255 255
255 255 255 255 255 255 255 255 255 255 255 255 255 255 255 255
255 255 255 255 255 255 255 255 255 255 255 255 255 255 255 255
255 255 255 255 255 255 255 255 255 255 255 255 255 255 255 255
255 255 255 255 0 0 0 0 0 0 0 0 0 0 0 0
0 0 0 0 0 255 0 0 0 0 0 0 0 0 0 0
0 0 0 0 255 0 0 0 0 0 0 0 0 0 0 0
0 0 255 0 0 0 0 0 0 0 0 0 0 0 0 0
0 255 0 0 0 0 0 0 0 0 0 0 0 0 0 0
255 0 0 0 0 0 0 0 0 0 0 0 0 0 0 255
0 0 0 0 0 0 0 0 0 0 0 0 0 255 0 0
0 0 0 255 255 255 255 255 255 255 255 255 255 255 255 255
255 255 255 255 255 255 255 255 255 255 255 255 255 255 255 255
255 255 255 255 255 255 255 255 255 255 255 255 255 255 255 255
255 255 255 255 255 255 255 255 255 255 255 255 255 255 255 255
255 255 255 255 255 255 255 255 255 255 255 255 255 255 255 255
255 255 255 255 255 255 255 255 255 255 255 255 255 255 255 255
255 255 255 255 255 255 255 255 255 255 255 255 255 255 255 255
255 255 255 255 255 255 255 255 255 255 255 255 255 255 255 255
255 255 255 255 255 255 255 255 255 255 255 255 255 255 255 255
255 255 255 255 255 255 255 255 255 255 255 255 255 255 255 255
255 255 255 255 255 255 255 255 255 255 255 255 255 255 255 255
255 255 255 255 255 255 255 255 255 255 255 255 255 255 255 255
255 255 255 255 255 255 255 255 255 255 255 255 255 255 255 255
255 255 255 255 255 255 255 255 255 255 255 255 255 255 255 255
255 0 0 0 0 0 0 255 0 0 0 0 0 0 1 1
0 0 0 0 0 255 0 0 0 0 0 0 0 0 0 0
0 0 0 255 0 0 0 0 0 0 0 0 0 0 0 0
0 0 255 0 0 0 0 1 0 0 0 0 0 0 0 0
0 255 0 0 0 0 0 0 0 0 0 0 0 0 0 0
255 0 0 0 0 0 0 0 0 0 0 0 0 0 0 255
0 0 0 0 0 0 0 0 0 0 0 0 0 0 0 0
255 255 255 255 255 255 255 255 255 255 255 255 255 255 255 255
255 255 255 255 255 255 255 255 255 255 255 255 255 255 255 255
255 255 255 255 255 255 255 255 255 255 255 255 255 255 255 255
255 255 255 255 255 255 255 255 255 255 255 255 255 255 255 255
255 255 255 255 255 255 255 255 255 255 255 255 255 255 255 255
255 255 255 255 255 255 255 255 255 255 255 255 255 255 255 255
255 255 255 255 255 255 255 255 255 255 255 255 255 255 255 0
0 0 0 0 0 0 0 255 0 0 0 0 0 0 0 0
0 0 0 0 0 0 0 255 0 0 0 0 0 0 0 0
0 0 0 0 0 255 0 0 0 0 0 0 0 0 0 0
0 0 0 0 255 0 0 0 0 0 0 0 0 0 1 1
0 0 255 0 0 0 0 0 0 1 1 0 0 0 0 0
0 255 0 0 0 0 0 0 0 0 0 0 0 0 0 0
255 0 0 0 0 0 0 0 0 0 0 0 0 0 255 0
0 0 0 0 0 0 0 0 0 0 0 0 0 255 0 0
0 0 0 0 0 0 0 0 0 0 0 0 255 0 0 0
0 0 0 0 0 0 0 0 0 0 255 0 0 0 0 0
0 0 0 0 0 0 0 0 0 255 0 0 0 0 0 0
0 0 0 0 0 0 0 255 0 0 0 0 0 0 0 0
0 0 0 0 0 0 255 0 0 0 0 0 0 0 0 0
0 0 0 255 0 0 0 0 0 0 0 0 0 0 0 0
0 0 0 255 0 0 0 0 0 0 0 0 0 0 0 0
0 255 0 0 0 0 0 1 0 0 0 0 0 0 0 255
0 0 0 0 0 0 0 0 0 0 0 0 0 0 255 0
0 0 0 0 0 0 0 0 0 0 0 0 0 255 0 0
0 0 0 0 0 0 0 0 0 0 0 0 255 0 0 0
0 0 0 0 0 0 0 0 0 0 0 255 0 0 0 0
0 0 0 0 0 0 0 0 0 0 0 0 0 0 0 0
0 0 0 0 0 0 0 0 0 0 0 0 0 255 0 0
0 0 0 0 0 0 0 0 0 0 0 0 255 0 0 0
0 0 0 0 0 0 0 0 0 0 255 0 0 0 0 0
0 0 0 0 0 0 0 0 0 255 0 0 0 0 0 0
0 0 0 0 0 0 0 0 255 0 0 0 0 0 0 0
0 0 0 0 0 0 0 255 0 0 0 0 0 0 0 0
0 0 0 0 0 255 0 0 0 0 0 0 0 0 0 0
0 0 0 255 0 0 0 0 0 0 0 0 0 0 0 0
0 0 0 255 0 0 0 0 0 0 0 0 0 0 0 0
0 255 0 0 0 0 0 0 0 0 0 0 0 0 0 0
255 0 0 0 0 0 0 0 0 0 1 1 0 0 255 0
0 0 0 0 0 0 0 0 0 0 0 0 0 255 0 0
0 0 0 0 0 0 0 0 0 0 0 0 255 0 0 0
0 0 0 0 0 0 0 0 0 0 255 0 0 0 0 0
0 0 0 0 0 0 0 0 0 255 0 0 0 0 0 0
0 0 0 0 0 0 0 0 255 0 0 0 0 0 0 0
0 0 0 0 0 0 255 0 0 0 0 0 0 0 0 0
0 0 0 0 0 255 0 0 0 0 0 0 0 1 1 0
0 0 0 255 0 0 0 0 0 0 0 0 0 0 0 0
0 0 255 0 0 0 0 0 0 0 0 0 0 0 0 255
1 0 0 0 0 0 0 0 0 0 0 0 0 0 0 255
0 0 0 0 0 0 0 0 0 0 0 0 0 255 0 0
0 0 0 0 0 0 0 0 0 0 0 255 0 0 0 0
0 0 0 0 0 0 0 0 0 0 255 0 0 0 0 0
0 0 0 0 0 0 0 0 0 255 0 0 0 0 0 0
0 0 0 0 0 0 0 0 255 0 0 0 0 0 0 0
0 0 0 0 0 0 0 255 0 0 0 0 0 0 0 0
0 0 0 0 0 0 0 0 0 0 0 1 0 0 0 0
1 1 1 1 0 0 0 0 0 255 0 0 0 0 0 0
0 0 0 0 0 0 0 0 255 0 0 0 0 0 0 0
0 0 0 0 0 0 255 0 0 0 0 0 0 0 0 0
0 0 0 0 0 255 0 0 0 6 6 4 1 1 1 0
0 0 0 0 255 0 0 0 0 0 0 0 0 0 0 0
0 0 0 255 0 0 0 0 0 0 0 0 0 0 0 1
1 255 0 0 0 0 0 0 0 0 0 0 0 0 0 255
0 0 0 0 0 0 0 0 0 0 0 0 0 0 0 255
0 0 0 0 0 0 0 0 0 0 0 0 0 255 0 0
0 0 0 0 0 0 0 0 0 0 0 0 255 0 0 0
0 0 0 0 0 0 0 0 0 0 255 0 0 0 0 0
0 0 0 0 0 0 0 0 0 255 0 0 0 0 0 0
0 0 0 0 0 0 0 0 255 0 0 0 0 1 1 1
1 0 0 0 0 0 255 0 0 0 0 0 1 1 1 0
0 0 0 0 0 255 0 0 0 0 0 1 0 0 0 0
0 0 0 0 255 0 0 0 0 0 0 0 0 0 0 0
0 0 255 0 0 0 0 0 0 0 0 0 0 0 0 0
0 255 0 0 0 0 0 0 0 1 0 0 0 0 0 255
0 0 0 0 0 0 0 0 0 0 0 0 0 0 255 0
0 0 1 1 0 0 0 0 0 0 0 255 0 0 0 0
0 0 1 1 1 0 0 0 0 0 0 255 0 0 0 0
0 0 0 0 0 0 0 0 0 255 0 0 0 0 0 0
0 0 0 0 0 0 0 255 0 0 0 0 0 0 0 0
0 0 0 0 0 0 255 0 0 0 0 0 0 0 0 0
0 0 0 0 0 255 0 0 0 0 0 0 0 0 0 0
0 0 0 0 255 0 0 0 0 0 1 1 1 0 0 0
0 0 0 255 0 0 0 0 0 0 0 0 0 0 0 0
0 0 0 0 0 0 0 0 0 0 0 2 9 9 5 1
1 1 0 0 0 255 0 0 0 0 0 0 0 0 0 0
0 0 0 0 255 0 0 0 0 0 0 1 1 1 0 0
0 0 255 0 0 0 0 0 0 0 0 0 0 0 0 0
0 255 0 0 6 20 57 255 255 248 25 3 0 0 0 0
255 0 0 0 0 0 0 0 0 0 0 0 0 0 0 255
0 0 0 0 0 1 1 0 0 0 0 0 0 255 0 0
0 0 0 0 0 0 0 0 0 0 0 255 0 0 0 0
0 1 1 0 0 0 0 0 0 0 0 255 0 0 0 0
14 20 20 18 1 0 0 0 0 255 0 0 0 0 0 2
3 2 0 0 0 0 0 0 255 0 0 0 0 1 1 1
0 0 0 0 0 0 255 0 0 0 0 0 0 0 0 0
0 0 0 0 0 255 0 0 0 0 0 0 0 1 1 0
0 0 0 0 255 0 0 0 1 8 8 9 4 1 0 0
0 0 255 0 0 0 0 5 43 46 37 25 1 0 0 0
0 255 0 0 0 0 1 8 12 0 0 0 0 0 0 0
255 0 0 0 0 0 0 0 0 0 0 0 0 0 255 0
0 0 0 1 1 3 3 1 0 0 0 0 0 255 0 0
0 0 1 0 0 1 1 0 0 0 0 255 0 0 0 0
0 0 1 1 1 0 0 0 0 0 255 0 0 0 1 4
6 6 4 0 0 0 0 255 0 0 0 0 1 16 30 16
5 5 0 0 0 0 0 255 0 0 0 0 0 0 0 1
0 0 0 0 0 255 0 0 0 0 0 0 0 0 0 0
0 0 0 255 0 0 0 0 1 2 11 17 4 1 0 0
0 0 255 0 0 0 0 0 4 17 11 5 1 0 0 0
0 255 0 0 0 0 0 2 2 2 0 0 0 0 0 0
255 0 0 0 0 2 62 74 74 33 0 0 0 0 0 255
0 0 0 0 0 0 0 0 0 0 0 0 0 0 0 0
0 0 0 0 0 1 2 28 36 46 51 28 1 1 0 0
0 255 0 0 0 0 0 0 0 0 1 1 0 0 0 0
255 0 0 0 1 1 27 27 27 17 1 0 0 0 255 0
0 0 0 0 2 2 2 3 0 0 0 0 0 255 0 0
11 57 255 255 255 255 255 249 4 0 0 0 255 0 0 1
1 2 2 0 0 0 0 0 0 0 0 255 0 0 0 1
1 1 1 1 0 0 0 0 0 255 0 0 0 0 0 0
0 0 0 0 0 0 0 255 0 1 0 0 0 1 1 0
0 0 0 0 0 0 0 255 0 0 0 12 37 54 37 24
18 1 0 0 0 255 0 0 1 1 9 9 8 3 5 1
0 0 0 0 255 0 0 0 1 1 6 6 4 1 0 0
0 0 255 0 0 0 0 0 0 0 0 0 0 0 0 0
0 255 0 0 0 0 0 0 1 2 2 2 0 0 0 0
255 0 0 1 8 9 12 12 12 4 1 0 0 0 255 0
1 1 5 46 72 85 66 58 25 1 0 0 0 255 0 0
0 2 8 12 12 12 3 0 0 0 0 0 255 0 0 0
1 17 26 26 6 2 0 0 0 0 255 0 0 0 2 4
9 9 6 4 3 0 0 0 0 255 0 0 0 1 1 2
5 5 4 1 0 0 0 255 0 0 0 0 0 0 2 3
2 1 0 0 0 0 255 0 0 1 4 6 6 8 5 4
1 0 0 255 0 0 0 1 28 43 44 48 54 36 6 0
0 0 0 255 0 0 1 1 2 5 5 5 1 0 0 0
0 255 0 0 0 0 1 1 1 2 2 1 0 0 0 255
0 0 0 0 2 13 38 38 21 17 0 0 0 0 255 0
0 0 1 4 17 20 16 12 5 2 1 0 0 255 0 0
0 0 3 5 4 4 2 0 0 0 0 0 255 0 0 0
3 64 74 89 89 72 33 0 0 0 0 255 0 0 0 0
1 1 1 0 0 0 0 0 0 0 0 0 0 0 0 0
0 0 2 41 46 59 59 54 28 1 1 0 0 255 0 0
0 0 0 0 0 5 5 1 0 0 0 0 255 0 0 1
1 27 74 74 54 27 17 0 0 0 255 0 0 0 0 0
2 1 1 1 1 0 0 0 0 255 1 0 25 255 255 255
255 255 255 255 249 2 0 0 255 0 0 1 1 6 9 1
1 0 0 0 0 0 0 255 0 0 0 1 3 10 3 1
1 1 0 0 0 255 0 0 0 0 0 0 6 6 2 0
0 0 0 255 0 1 0 0 0 1 2 1 0 0 0 0
0 0 0 255 0 0 0 30 65 65 74 61 35 2 0 0
0 255 0 1 2 9 9 9 6 4 6 5 1 0 0 0
255 0 0 1 1 10 10 10 8 4 1 0 0 0 255 0
0 0 0 2 2 2 1 0 0 0 0 0 0 255 0 0
0 0 0 0 0 1 2 2 1 0 0 0 255 0 0 1
8 9 9 12 9 6 3 0 0 0 255 0 0 3 43 72
72 85 66 66 37 22 0 0 0 255 0 0 2 4 8 12
16 16 14 3 0 0 0 0 255 0 0 0 17 28 29 36
36 2 0 0 0 0 255 0 0 2 4 12 12 9 8 6
3 0 0 0 0 255 0 0 0 1 8 9 9 9 6 4
0 0 0 255 0 0 0 0 0 1 2 3 2 0 0 0
0 0 255 0 0 1 3 4 6 13 5 3 1 0 0 255
0 0 0 1 51 51 54 54 66 48 28 6 0 0 0 255
0 1 1 3 8 8 6 8 6 1 0 0 0 255 0 0
0 1 2 9 10 4 3 2 1 0 0 255 0 0 0 1
13 17 42 42 36 28 19 0 0 0 255 0 0 0 1 14
17 20 16 30 12 3 1 0 0 255 0 0 0 4 5 6
5 5 3 1 0 0 0 0 255 0 0 3 54 64 72 89
110 110 68 21 0 0 0 255 0 0 0 1 1 1 2 1
0 0 0 0 0 0 0 0 0 0 0 0 0 0 5 36
45 46 51 51 43 3 0 0 0 255 0 0 0 0 4 4
5 11 11 5 1 0 0 0 255 0 0 1 13 34 70 75
66 40 40 4 0 0 255 0 0 0 0 0 0 1 4 5
12 0 0 0 0 255 1 1 248 255 255 255 255 255 255 255
255 4 0 0 255 0 0 1 4 4 3 0 0 0 1 0
0 0 0 255 0 0 0 5 9 10 1 1 1 1 0 0
0 255 0 0 0 0 2 10 11 11 9 2 0 0 0 255
0 0 0 0 0 0 0 0 0 0 0 0 0 0 0 255
0 0 2 27 65 65 44 61 61 17 0 0 0 255 0 1
4 21 21 20 9 12 12 4 1 0 0 0 255 0 0 1
3 10 9 8 5 4 3 0 0 0 255 0 0 0 0 2
2 2 2 2 1 0 0 0 0 255 0 0 0 1 3 1
1 0 1 0 0 0 0 0 255 0 0 6 10 8 8 12
9 8 6 1 0 0 255 0 0 3 66 68 68 66 66 70
68 37 0 0 0 255 0 0 4 5 8 6 8 12 14 11
0 0 0 0 255 0 1 4 28 28 29 29 40 20 0 0
0 0 255 0 0 2 6 14 18 11 9 8 4 2 0 0
0 255 0 0 0 12 20 11 10 9 10 4 0 0 0 255
0 0 1 2 2 1 1 2 1 0 0 0 0 0 255 0
1 4 6 6 6 9 5 5 5 0 0 255 0 0 0 29
78 70 70 69 69 62 36 12 0 0 0 255 0 1 1 8
11 11 11 9 6 1 0 0 0 255 0 0 0 1 3 9
9 3 3 3 1 0 0 255 0 0 0 1 13 17 21 32
30 30 28 0 0 0 255 0 0 0 2 14 16 20 22 30
30 12 0 0 0 255 0 0 1 4 5 13 13 13 9 2
0 0 0 0 255 0 1 25 77 89 89 89 136 89 68 60
1 0 0 255 0 0 1 2 2 2 2 1 0 0 0 0
0 0 0 0 0 0 0 0 0 0 5 40 48 53 53 50
42 3 0 0 0 255 0 0 0 4 4 4 5 5 9 5
0 0 0 0 255 0 0 5 25 51 60 70 67 67 67 33
0 0 255 0 0 0 0 0 1 1 2 1 1 0 0 0
0 255 1 5 255 255 255 255 255 255 255 255 255 8 0 0
255 0 0 1 1 3 3 0 1 1 1 0 0 0 0 255
0 0 0 5 10 10 1 1 1 1 0 0 0 255 0 0
1 2 4 10 13 13 9 4 0 0 0 255 0 0 0 0
0 0 0 0 1 0 0 0 0 0 0 255 0 0 2 27
53 44 43 46 51 19 0 0 0 255 0 0 3 20 20 20
20 20 12 5 4 0 0 0 255 0 1 2 9 13 9 5
5 4 3 0 0 0 255 0 0 0 0 1 2 3 3 5
2 0 0 0 0 255 0 0 0 0 1 1 1 1 0 0
0 0 0 0 255 0 0 10 10 11 6 12 6 8 6 0
0 0 255 0 0 3 67 72 72 68 65 67 67 37 0 0
0 255 0 0 5 6 8 8 8 11 11 4 0 0 0 0
255 0 1 21 28 28 28 28 40 24 0 0 0 0 255 0
0 2 8 11 9 11 11 8 4 1 0 0 0 255 0 0
1 12 12 9 10 9 11 2 0 0 0 255 0 0 0 1
2 2 1 1 1 4 0 0 0 0 255 0 1 9 10 6
6 9 9 11 5 0 0 255 0 0 0 33 53 41 54 68
66 62 45 21 0 0 0 255 0 1 1 11 11 11 10 9
9 4 0 0 0 255 0 0 0 1 8 6 5 5 5 3
1 0 0 255 0 0 0 3 11 21 21 30 30 30 18 0
0 0 255 0 0 0 2 14 16 22 25 26 26 12 0 0
0 255 0 0 1 5 9 16 18 18 12 6 0 0 0 0
255 0 2 25 54 77 92 105 136 106 102 60 0 0 0 255
0 0 1 1 2 2 2 1 1 0 0 0 0 0 0 0
0 0 0 0 0 1 26 40 66 66 81 50 24 3 0 0
0 255 1 0 0 3 4 4 5 5 12 5 1 0 0 0
255 0 0 1 25 51 52 65 58 67 67 33 0 0 255 0
0 0 0 1 3 1 1 2 2 1 0 0 0 255 1 5
248 255 255 255 255 255 255 255 255 8 0 0 255 0 0 0
3 3 3 1 1 1 1 2 0 0 0 255 0 0 0 1
2 2 1 1 1 1 0 0 0 255 0 0 1 2 10 14
14 14 9 3 0 0 0 255 0 0 0 0 0 0 0 0
0 0 0 0 0 0 0 255 0 0 0 27 54 53 46 46
51 19 0 0 0 255 0 0 1 8 9 16 14 14 9 5
2 0 0 0 255 0 1 1 3 11 10 5 5 4 2 0
0 0 255 0 0 0 0 1 2 4 4 4 2 0 0 0
0 255 0 0 0 0 9 2 1 1 0 0 0 0 0 0
255 0 0 10 10 11 8 14 14 8 6 1 0 0 255 0
0 14 67 80 84 82 78 76 68 25 0 0 0 255 0 0
6 8 6 8 8 11 11 5 1 1 1 0 255 0 0 4
26 26 28 20 36 20 0 0 0 0 255 0 0 1 6 8
8 8 8 5 4 1 0 0 0 255 0 0 0 0 12 11
10 6 3 2 0 0 0 255 0 0 0 0 2 2 2 2
2 1 0 0 0 0 255 0 0 3 14 11 6 6 6 11
5 0 0 255 0 0 0 29 41 37 41 68 68 68 45 13
0 0 0 255 0 0 1 11 13 13 11 9 9 1 0 0
0 255 0 0 1 2 4 4 4 4 4 3 1 0 0 255
0 0 0 1 9 21 21 22 29 30 18 0 0 0 255 0
0 0 2 13 14 16 19 14 12 8 0 0 0 255 0 0
1 3 6 8 14 14 12 5 0 0 0 0 255 0 1 8
52 89 92 89 102 83 83 22 0 0 0 255 0 0 1 1
2 2 2 4 4 0 0 0 0 0 0 0 0 0 0 0
0 1 3 40 77 82 82 42 12 0 0 0 0 255 0 0
0 0 4 4 4 2 5 1 0 0 0 0 255 0 0 0
5 34 52 52 57 57 57 0 0 0 255 0 0 0 1 1
11 3 1 1 1 0 0 0 0 255 1 4 70 255 255 255
255 255 255 255 165 5 1 0 255 0 0 0 0 2 2 1
1 1 0 0 0 0 0 255 0 0 0 1 1 3 1 1
1 0 0 0 0 255 0 0 0 1 6 9 11 6 3 0
0 0 0 255 0 0 0 0 0 0 0 1 0 0 0 0
0 0 0 255 0 0 0 19 53 53 51 46 38 6 0 0
0 255 0 0 0 1 9 14 14 14 9 5 2 0 0 0
255 0 0 1 2 5 5 4 4 4 0 0 0 0 255 0
0 0 1 1 2 2 4 4 2 0 0 0 0 255 0 0
0 0 0 1 1 1 1 0 0 0 0 0 255 0 0 2
8 11 11 14 6 5 3 0 0 0 255 0 0 3 64 80
86 82 78 75 65 14 0 0 0 255 0 0 1 8 8 17
14 13 8 4 0 0 0 0 255 0 0 5 22 26 28 20
20 9 0 0 0 0 255 0 0 1 3 6 6 6 4 4
1 0 0 0 0 255 0 0 0 0 0 10 12 12 2 1
0 0 0 255 0 0 0 0 0 2 2 2 1 1 0 0
0 0 255 0 0 1 14 11 11 6 11 11 0 0 0 255
0 0 0 0 27 29 37 40 54 45 24 1 0 0 0 255
0 0 0 2 11 11 9 9 5 0 0 0 0 255 0 0
1 2 4 5 5 6 5 3 0 0 0 255 0 0 0 0
10 18 22 29 29 20 6 0 0 0 255 0 0 0 0 2
13 12 12 10 9 0 0 0 0 255 0 0 1 2 4 6
8 8 5 0 0 0 0 0 255 0 1 1 30 77 88 78
78 78 77 0 0 0 0 255 0 0 1 1 1 1 2 2
1 0 0 0 0 0 0 0 0 0 0 0 0 0 1 26
61 66 81 12 1 0 0 0 0 255 0 0 0 0 0 1
4 2 2 1 0 0 0 0 255 0 0 0 0 5 34 37
52 37 3 0 0 0 255 1 0 1 0 1 3 3 1 1
1 0 0 0 0 255 1 1 9 86 255 255 255 255 255 165
9 1 0 0 255 0 0 0 1 1 1 1 1 1 0 0
0 0 0 255 0 0 0 0 0 0 0 0 0 0 0 0
0 255 0 0 0 0 1 2 2 2 1 0 0 0 0 255
0 0 0 0 0 0 1 1 0 0 0 0 0 0 0 255
0 0 0 0 26 43 43 38 2 0 0 0 0 255 0 0
0 0 1 9 9 9 8 2 0 0 0 0 255 0 0 0
0 2 4 4 2 0 0 0 0 0 255 0 0 0 1 1
1 1 2 1 0 0 0 0 0 255 0 0 0 0 0 0
0 0 0 0 0 0 0 0 255 0 0 0 2 3 5 3
3 3 0 0 0 0 255 0 0 0 11 64 64 74 75 74
14 1 0 0 0 255 0 0 1 2 5 8 8 11 5 1
1 0 0 0 255 0 0 0 0 9 14 9 4 0 0 0
0 0 255 0 0 1 2 3 4 4 4 2 0 0 0 0
0 255 0 0 0 0 0 0 0 2 0 0 0 0 0 255
0 0 0 0 0 0 1 1 1 0 0 0 0 0 255 0
0 0 0 3 6 1 6 0 0 0 0 255 0 0 0 0
1 8 27 29 32 13 1 1 0 0 0 255 0 0 0 0
2 6 6 1 0 0 0 0 0 255 0 1 1 1 2 3
4 4 3 2 0 0 0 255 0 0 0 0 0 10 18 20
20 6 1 0 0 0 255 0 0 0 0 0 1 2 6 6
0 0 0 0 0 255 0 0 0 1 2 3 3 3 0 0
0 0 0 0 255 0 0 0 1 30 77 74 74 74 1 0
0 0 0 255 0 0 0 0 0 0 0 1 0 0 0 0
0 0 0 0 0 0 0 0 0 0 0 0 1 4 4 1
0 0 0 0 0 255 0 0 0 0 0 0 1 1 1 1
0 0 0 0 255 0 0 0 0 0 2 14 14 3 0 0
0 0 255 0 0 0 0 0 0 1 1 0 0 0 0 0
0 255 0 1 1 13 86 255 255 255 160 9 3 0 0 0
255 0 0 0 0 0 0 0 0 1 0 0 0 0 0 255
0 0 0 0 0 0 0 0 0 0 0 0 0 255 0 0
0 1 1 0 0 0 0 0 0 0 0 255 0 0 0 0
0 0 1 1 0 0 0 0 0 0 0 255 0 1 0 0
1 5 5 2 0 0 0 0 1 255 0 0 0 0 0 0
1 0 0 0 0 0 0 0 255 0 0 0 0 0 1 0
0 0 0 0 0 0 255 0 0 0 0 0 0 0 0 0
0 0 0 0 0 255 0 0 0 0 0 0 0 0 0 1
1 1 0 0 255 0 0 0 1 1 2 2 2 0 0 0
0 0 255 0 0 0 0 5 25 28 28 13 1 0 0 0
0 255 0 0 0 0 1 1 1 1 0 0 0 0 0 0
255 1 0 0 0 0 1 1 0 0 0 0 0 0 255 0
1 1 2 2 0 1 1 0 0 0 0 0 0 255 0 0
0 0 0 0 0 0 0 0 0 0 0 255 0 0 0 0
0 0 1 1 1 0 0 0 0 0 255 0 0 0 0 0
0 0 0 0 0 0 0 255 0 0 0 0 0 0 0 1
1 1 1 0 0 0 0 255 0 0 0 0 0 0 0 0
0 0 0 0 0 255 0 1 1 1 2 1 1 1 1 1
0 0 0 255 0 0 0 0 0 0 0 0 0 0 0 0
0 0 255 0 0 0 0 0 0 0 0 0 0 0 0 0
0 255 0 0 0 0 0 0 0 0 0 0 0 0 0 0
255 0 0 0 1 1 8 2 3 1 0 0 0 0 0 255
0 0 0 0 0 0 0 0 0 0 0 0 0 0 0 0
0 0 0 0 0 0 0 0 0 1 0 0 0 0 0 0
0 255 0 0 0 0 0 0 0 1 1 0 0 0 0 0
255 0 0 0 0 0 0 0 0 0 0 0 0 0 255 0
0 0 0 0 0 0 0 0 0 0 0 0 0 255 0 0
0 1 8 12 4 4 4 1 0 0 0 0 255 0 0 0
1 0 0 0 0 1 0 0 0 0 0 255 0 0 0 0
0 0 0 0 0 0 0 0 0 255 0 0 0 0 0 0
0 0 0 0 0 0 0 255 0 0 0 0 0 0 0 0
0 0 0 0 0 0 0 255 0 0 0 0 0 1 2 1
0 0 0 0 0 255 0 0 0 0 0 0 0 0 0 0
0 0 0 0 255 0 0 0 0 0 0 0 0 0 0 0
0 0 255 0 0 0 0 0 0 0 0 0 0 0 0 0
0 255 0 0 0 0 0 0 0 0 0 0 0 1 0 0
255 0 0 0 0 0 0 0 0 0 0 0 0 0 255 0
0 0 0 0 0 0 0 0 0 0 0 0 0 255 0 0
0 0 0 0 0 0 0 0 0 0 0 0 255 0 0 0
0 0 0 0 0 0 0 0 0 0 255 0 1 2 2 1
0 0 0 0 0 0 0 0 0 255 0 0 0 0 0 0
0 0 0 0 0 0 0 255 0 0 0 0 0 0 0 0
0 0 0 0 0 0 255 0 0 0 0 0 0 0 0 0
0 0 0 255 0 0 0 0 0 0 0 0 1 1 0 0
0 0 0 255 0 0 0 0 0 0 0 0 0 0 0 0
0 255 0 1 1 1 1 1 0 0 0 0 0 0 0 255
0 0 0 0 0 0 0 0 0 0 0 0 0 0 255 0
0 0 0 0 0 0 0 0 0 0 0 0 0 255 0 0
0 0 0 0 0 0 0 0 0 0 0 0 255 0 0 0
0 0 1 1 1 0 0 0 0 0 0 255 0 0 0 0
0 0 0 0 0 0 0 0 0 0 0 0 0 0 0 0
0 0 0 1 0 0 0 0 0 0 0 0 0 255 0 0
0 0 0 0 0 0 0 0 0 0 0 0 255 0 0 0
0 0 0 0 0 0 0 0 0 0 255 0 0 0 0 0
0 0 0 0 0 0 0 0 0 255 0 0 0 0 0 0
0 0 0 0 0 0 0 0 255 0 0 0 1 1 0 0
0 0 0 0 0 0 0 255 0 0 0 0 0 0 0 0
0 0 0 0 1 255 0 0 0 0 0 0 0 0 0 0
0 0 0 255 0 0 0 0 0 0 0 0 0 0 0 0
0 0 0 255 0 0 0 0 0 0 1 1 0 0 0 0
0 255 0 0 0 0 0 0 0 0 0 0 0 0 0 0
255 0 0 0 0 0 0 0 0 0 0 0 0 0 255 0
0 0 0 0 0 0 0 0 0 0 0 0 0 255 0 0
0 0 0 0 0 0 0 0 0 0 0 0 255 0 0 0
0 0 0 0 0 0 0 0 0 0 255 0 0 0 0 0
0 0 0 0 0 0 0 0 0 255 0 0 0 0 0 0
0 0 0 0 0 0 0 0 255 0 0 0 0 0 0 0
0 0 0 0 0 0 255 0 1 1 1 0 0 0 0 0
0 0 0 0 0 255 0 0 0 0 0 0 0 0 0 0
0 0 0 255 0 0 0 0 0 0 0 0 0 0 0 0
0 0 255 0 0 0 0 0 0 0 0 0 0 0 0 255
0 0 0 0 0 0 0 0 0 0 0 0 0 0 0 255
0 0 0 0 0 0 0 0 0 0 0 0 0 255 0 0
1 1 1 0 0 0 0 0 0 0 0 255 0 0 0 0
0 0 0 0 0 0 0 0 0 0 255 0 0 0 0 0
0 0 0 0 0 0 1 0 0 255 0 0 0 0 0 0
0 0 0 0 0 0 0 0 255 0 0 0 0 0 0 0
0 0 0 0 0 0 0 255 0 0 0 0 0 0 0 0
0 0 0 0 0 0 0 0 255 255 255 255 255 255 255 255
255 255 255 255 255 255 255 255 255 255 255 255 255 255 255 255
255 255 255 255 255 255 255 255 255 255 255 255 255 255 255 255
255 255 255 255 255 255 255 255 255 255 255 255 255 255 255 255
255 255 255 255 255 255 255 255 255 255 255 255 255 255 255 255
255 255 255 255 255 255 255 255 255 255 255 255 255 255 255 255
255 255 255 255 255 255 255 255 255 255 255 255 255 255 255 255
255 255 255 255 255 255 255 255 255 255 255 255 255 255 255 255
255 255 255 255 255 255 255 255 255 255 255 255 255 255 255 255
255 255 255 255 255 255 255 255 255 255 255 255 255 255 255 255
255 255 255 255 255 255 255 255 255 255 255 255 255 255 255 255
255 255 255 255 255 255 255 255 255 255 255 255 255 255 255 255
255 255 255 255 255 255 255 255 255 255 255 255 255 255 255 255
255 255 255 255 255 255 255 255 255 255 255 255 255 255 255 255
255 255 255 255 255 255 255 255 255 255 255 255 255 255 255 255
255 255 255 255 255 255 255 255 255 255 255 255 255 255 255 255
255 255 255 255 255 255 255 255 255 255 255 255 255 255 255 255
255 255 255 255 255 255 255 255 255 255 255 255 255 255 255 255
255 255 255 255 255 255 255 255 255 255 255 255 255 255 255 255
255 255 255 255 255 255 255 255 255 255 255 255 255 255 255 255
255 255 255 255 255 255 255 255 255 255 255 255 255 255 255 255
255 255 255 255 255 255 255 255 255 255 255 255 255 255 255 255
255 255 255 255 255 255 255 255 255 255 255 255 255 255 255 255
255 255 255 255 255 255 255 255 255 255 255 255 255 255 255 255
255 255 255 255 255 255 255 255 255 255 255 255 255 255 255 255
255 255 255 255 255 255 255 255 255 255 255 255 255 255 255 255
255 255 255 255 255 255 255 255 255 255 255 255 255 255 255 255
255 255 255 255 255 255 255 255 255 255 255 255 255 255 255 255
255 255 255 255 0 0 0 0 0 0 0 0 0 0 0 0
0 0 0 0 0 255 0 0 0 0 0 0 0 0 0 0
0 0 0 0 255 0 0 0 0 0 0 0 0 0 0 0
0 0 255 0 0 0 0 0 0 0 0 0 0 0 0 0
0 255 0 0 0 0 0 0 0 0 0 0 0 0 0 0
255 0 0 0 0 0 0 0 0 0 0 0 0 0 0 255
0 0 0 0 0 0 0 0 0 0 0 0 0 255 0 0
0 0 0 0 0 0 0 0 0 0 0 255 0 0 0 0
0 0 0 0 0 0 0 0 0 0 0 255 0 0 0 0
0 0 0 0 0 0 0 0 0 255 0 0 0 0 0 0
0 0 0 0 0 0 0 0 255 0 0 0 0 0 0 0
0 0 0 0 0 0 255 0 0 0 0 0 0 0 0 0
0 0 1 1 1 255 0 0 0 0 0 0 0 0 0 0
0 0 0 0 255 0 0 0 0 0 0 0 0 0 0 0
0 0 255 0 0 0 0 0 0 0 0 0 0 0 0 0
0 255 0 0 0 0 0 0 0 0 0 0 0 0 0 0
255 0 0 0 0 0 0 0 0 0 0 0 0 0 255 0
0 0 0 0 0 0 0 0 0 0 0 0 0 255 0 0
0 0 0 0 0 0 0 0 0 0 0 255 0 0 0 0
0 0 0 0 0 0 0 0 0 0 255 0 0 0 0 0
0 0 0 0 0 0 0 255 0 0 0 0 0 0 0 0
0 0 0 0 0 0 0 255 0 0 0 0 0 0 0 0
0 0 0 0 0 255 0 0 0 0 0 0 0 0 0 0
0 0 0 255 0 0 0 0 0 0 0 0 0 0 0 0
0 0 255 0 0 0 0 0 0 0 0 0 0 0 0 0
0 255 0 0 0 0 0 0 0 0 0 0 0 0 0 0
255 0 0 0 0 0 0 0 0 0 0 0 0 0 0 255
0 0 0 0 0 0 0 0 0 0 0 0 0 0 0 0
0 0 0 0 0 0 0 0 0 0 0 0 0 0 0 0
0 255 0 0 0 0 0 0 0 0 0 0 0 0 0 0
255 0 0 0 0 0 0 0 0 0 0 0 0 0 255 0
0 0 0 0 0 0 0 0 0 0 0 0 0 255 0 0
0 0 0 0 0 0 0 0 0 0 0 0 255 0 0 0
0 0 0 0 0 0 0 0 0 0 0 255 0 0 0 0
0 0 0 0 0 0 0 0 0 255 0 0 0 0 0 0
0 0 0 0 0 0 0 255 0 0 0 0 0 0 0 0
0 0 0 0 0 0 0 255 0 0 0 0 0 0 0 0
0 0 0 0 0 255 0 0 0 0 0 0 0 0 0 0
0 0 0 0 255 0 0 0 0 0 0 0 0 0 0 0
0 0 255 0 0 0 0 0 0 0 0 0 0 0 0 0
0 255 0 0 0 0 0 0 0 0 0 0 0 0 0 0
255 0 0 0 0 0 0 0 0 0 0 0 0 0 255 0
0 0 0 0 0 0 0 0 0 0 0 0 0 255 0 0
0 0 0 0 0 0 0 0 0 0 0 0 255 0 0 0
0 0 0 0 0 0 0 0 0 0 255 0 0 0 0 0
0 0 0 0 0 0 0 0 0 255 0 0 0 0 0 0
0 1 0 0 0 0 0 255 0 0 0 0 0 0 0 0
0 0 0 0 0 0 255 0 0 0 0 0 0 0 0 0
0 0 0 255 0 0 0 0 0 0 0 0 0 0 0 0
0 0 0 255 0 0 0 0 0 0 0 0 0 0 0 0
0 255 0 0 0 0 0 0 0 0 0 0 0 0 0 255
0 0 0 0 0 0 0 0 0 0 0 0 0 0 255 0
0 0 0 0 0 1 1 1 0 0 0 0 0 255 0 0
0 0 0 0 0 0 0 0 0 0 0 0 255 0 0 0
0 0 0 0 0 0 0 0 0 0 0 255 0 0 0 0
0 0 0 0 0 0 0 0 0 0 0 1 0 0 0 0
0 0 0 0 0 2 2 2 1 0 0 0 0 255 0 0
0 0 0 0 0 0 0 0 0 0 0 0 255 0 0 0
0 0 0 0 0 0 0 0 0 0 255 0 0 0 0 0
0 0 0 0 0 0 0 0 0 255 0 0 0 0 0 0
0 0 0 0 0 0 0 0 255 0 0 0 0 0 0 0
0 0 0 0 0 0 0 255 0 0 0 0 0 0 0 0
0 0 0 0 0 255 0 0 0 0 0 0 0 2 0 0
0 0 0 255 0 0 0 0 0 0 0 0 0 0 0 0
0 0 0 255 0 0 0 0 0 0 0 0 0 0 0 0
0 255 0 0 0 0 1 0 1 0 0 0 0 0 0 0
255 0 0 0 0 0 0 0 0 0 0 0 0 0 255 0
0 0 0 0 1 0 0 0 0 0 0 0 0 255 0 0
0 0 0 0 0 0 0 0 0 0 0 0 255 0 0 0
0 0 0 0 0 0 0 0 0 0 255 0 0 0 0 0
0 0 0 0 0 0 0 0 0 255 0 0 0 0 0 0
0 0 0 0 0 0 0 0 255 0 0 0 0 0 1 1
0 0 0 0 0 0 255 0 0 0 0 0 0 0 0 0
0 0 0 0 0 255 0 0 0 0 0 0 0 0 0 0
0 0 0 255 0 0 0 0 0 0 0 0 0 0 0 0
0 0 255 0 0 0 0 0 0 0 0 0 0 0 0 255
0 0 0 0 0 0 0 0 0 0 0 0 0 0 0 255
0 0 0 0 0 0 0 0 0 0 0 0 0 255 0 0
0 0 0 0 0 1 0 0 0 0 0 255 0 0 0 0
0 0 0 0 0 0 0 0 0 0 255 0 0 2 4 8
9 9 5 4 0 0 0 0 0 255 0 0 0 0 1 17
30 30 14 0 0 0 0 0 255 0 0 0 0 0 0 1
1 0 0 0 0 0 0 255 0 0 0 0 0 0 0 0
0 0 0 0 0 0 0 1 0 0 0 0 0 0 0 0
8 25 13 11 6 3 0 0 0 255 0 0 0 0 0 1
1 0 0 0 0 0 0 0 255 0 0 0 0 0 0 0
0 0 0 0 0 0 255 0 0 0 0 0 0 0 0 0
0 0 0 0 0 255 0 0 0 0 2 4 4 4 0 0
0 0 0 0 255 0 0 0 0 0 0 0 0 0 0 0
0 0 0 255 0 0 0 0 0 1 2 2 0 0 0 0
0 255 0 0 0 0 0 1 9 11 9 0 0 0 0 255
0 0 0 0 0 0 0 0 0 0 0 0 0 0 0 255
0 0 0 0 1 1 0 0 0 0 0 0 0 255 0 0
0 0 1 1 1 1 1 0 0 0 0 0 255 0 0 0
0 0 0 0 0 0 0 0 0 0 255 0 0 0 0 1
11 11 6 1 0 0 0 0 0 255 0 0 0 0 0 0
1 0 0 0 0 0 0 0 255 0 0 0 0 0 0 0
0 0 0 0 0 0 255 0 0 0 0 0 0 0 0 0
0 0 0 0 0 255 0 0 0 0 0 1 1 0 0 0
0 0 0 0 255 0 0 0 17 17 32 6 6 1 0 0
0 0 255 0 0 0 0 1 3 10 9 0 0 0 0 0
0 255 0 0 0 0 0 0 0 0 0 0 0 0 0 255
0 0 0 0 0 2 5 5 0 0 0 0 0 0 255 0
0 0 0 0 0 0 2 1 0 0 0 255 0 0 0 0
0 0 0 1 1 0 0 0 0 0 0 255 0 0 0 0
3 9 9 0 0 0 0 0 0 255 0 0 0 0 0 0
0 2 0 0 0 0 0 255 0 0 0 0 1 1 0 0
0 0 0 0 0 0 255 0 0 1 2 10 108 255 255 211
29 0 0 0 0 255 0 0 1 1 17 26 30 36 30 14
0 0 0 0 255 0 0 0 0 0 3 2 0 0 0 0
0 0 0 255 0 0 0 0 0 0 0 0 0 0 0 0
0 0 0 0 1 0 0 0 0 0 0 3 27 28 27 20
20 13 3 0 0 255 0 0 0 0 0 2 5 5 1 0
0 0 0 0 255 0 0 0 0 18 2 2 0 0 0 0
0 0 255 0 0 0 0 0 0 0 0 0 0 0 0 0
0 255 0 0 0 2 4 8 6 4 1 0 0 0 0 0
255 0 0 0 0 0 0 1 1 0 0 0 0 0 0 255
0 0 0 0 1 21 21 19 9 0 0 0 0 255 0 0
0 0 1 11 11 11 11 9 0 0 0 255 0 0 0 0
0 0 0 0 0 0 0 0 0 0 0 255 0 0 0 1
5 9 11 10 1 0 0 0 0 255 0 0 0 0 1 5
9 9 8 0 0 0 0 0 255 0 0 0 0 8 9 8
5 0 0 0 0 0 255 0 0 0 0 11 93 114 114 9
1 0 0 0 0 255 0 0 0 0 0 4 12 12 0 0
0 0 0 0 255 0 0 0 0 1 1 1 0 0 0 0
0 0 255 0 0 0 0 0 1 8 8 1 1 0 0 0
0 255 0 0 0 0 3 3 3 4 1 0 0 0 0 0
255 0 0 32 44 43 43 21 41 8 1 0 0 0 255 0
0 0 1 3 3 10 9 1 0 0 0 0 0 255 0 0
1 1 1 1 0 0 1 0 0 0 0 255 0 0 0 0
2 8 11 12 5 1 0 1 0 0 255 0 0 0 0 9
18 18 18 3 0 0 0 255 0 0 0 0 0 1 2 3
3 3 0 0 0 0 0 255 0 0 0 18 32 46 46 51
1 1 0 0 0 255 0 0 0 0 0 0 1 2 2 1
0 0 0 255 0 0 0 0 0 1 0 0 0 1 1 0
0 0 255 0 0 0 4 108 255 255 255 255 211 29 0 0
0 255 0 0 1 13 21 28 28 26 24 14 3 0 0 0
255 0 0 0 3 6 18 18 6 2 0 0 0 0 0 255
0 0 0 0 0 2 2 1 0 0 0 0 0 0 0 0
0 0 0 0 0 0 0 8 27 34 21 20 32 34 24 0
0 255 0 0 0 0 0 2 5 5 6 1 1 0 0 0
255 0 0 0 10 20 21 18 6 6 1 0 0 0 255 0
0 0 0 0 0 0 0 0 0 0 0 0 0 255 0 1
1 3 9 8 8 4 1 0 0 0 0 0 255 0 0 0
0 0 1 1 1 0 0 0 0 0 0 255 0 0 0 1
21 21 21 19 16 9 0 0 0 255 0 0 0 0 11 17
18 9 16 9 1 0 0 255 0 0 0 0 0 0 0 0
0 0 0 0 0 0 0 255 0 0 0 5 24 51 51 53
10 1 0 0 0 255 0 0 0 1 5 14 14 12 11 0
0 0 0 0 255 0 0 0 6 8 10 12 16 5 0 0
0 0 255 0 0 0 9 136 210 197 202 114 6 1 0 0
0 255 0 0 0 1 4 12 14 13 8 0 0 0 0 0
255 0 0 0 1 6 6 5 1 1 0 0 0 0 255 0
0 0 0 1 9 10 9 8 3 1 0 0 0 255 0 0
0 1 3 6 6 8 5 1 0 0 0 0 255 0 24 44
48 33 20 21 46 41 1 0 0 0 255 0 0 1 3 3
4 4 4 3 1 0 0 0 0 255 0 0 1 1 1 3
3 1 1 0 0 0 0 255 0 0 0 1 5 8 12 18
18 5 1 1 1 0 255 0 0 0 12 16 18 18 18 17
2 0 0 255 0 0 0 0 1 8 3 3 8 4 3 0
0 0 0 255 0 0 18 29 29 46 46 56 9 1 0 0
0 255 0 0 1 2 1 0 1 2 2 2 1 1 0 255
0 0 0 0 0 0 0 0 0 0 1 0 0 0 255 0
0 0 37 255 255 255 255 255 255 158 17 0 0 255 0 0
1 13 21 26 26 26 32 16 5 0 0 0 255 0 0 3
6 10 14 14 6 6 1 1 0 0 0 255 0 0 0 0
1 3 3 3 1 0 0 0 0 0 1 1 0 0 0 0
0 0 5 12 19 34 21 20 28 32 27 1 0 255 0 0
0 0 2 3 3 1 1 0 0 0 0 0 255 0 0 6
18 20 21 11 6 6 4 0 0 0 255 0 0 0 0 0
0 0 0 0 0 0 0 0 0 255 0 1 2 6 8 8
4 4 4 0 0 0 0 0 255 0 0 0 0 1 1 1
0 0 0 0 0 0 0 255 0 0 1 3 21 21 21 29
21 16 0 0 0 255 0 0 0 0 1 1 4 5 9 5
0 0 0 255 0 0 0 0 1 2 5 11 2 1 1 0
0 0 0 255 0 0 2 24 38 59 59 75 59 1 0 0
0 255 0 0 0 1 8 10 11 10 10 0 0 0 0 0
255 0 0 0 8 10 11 16 17 17 0 0 0 0 255 0
0 1 181 184 210 197 202 197 82 1 0 0 0 255 0 0
1 4 10 13 16 12 8 1 0 0 0 0 255 0 0 0
8 11 17 17 6 1 0 0 0 0 255 0 0 0 0 6
9 9 9 8 5 1 0 0 0 255 0 0 0 1 1 1
4 6 4 0 0 0 0 0 255 0 18 26 26 25 20 21
28 27 1 0 0 0 255 0 1 1 3 3 1 1 3 4
3 0 0 0 0 255 0 0 0 1 1 4 4 3 1 0
0 0 0 255 0 0 0 6 8 9 11 18 18 11 1 1
1 0 255 0 0 5 16 16 12 18 21 18 5 0 0 255
0 0 0 0 8 9 3 3 8 4 3 0 0 0 0 255
0 0 18 29 34 52 52 56 16 2 0 0 0 255 0 0
1 1 1 0 1 2 2 4 4 1 1 255 0 0 0 0
0 0 0 0 0 0 1 0 0 0 255 0 0 0 102 255
255 255 255 255 255 208 17 0 0 255 0 0 0 13 21 26
44 45 37 16 5 0 0 0 255 0 0 3 16 6 6 10
16 16 3 1 0 0 0 255 0 0 0 1 1 3 3 4
2 0 0 0 0 0 1 1 0 0 0 0 0 0 8 19
19 21 17 21 32 32 27 1 0 255 0 0 0 0 1 3
1 1 1 1 0 0 0 0 255 0 0 6 8 10 6 11
14 9 6 0 0 0 255 0 0 0 0 0 0 0 1 0
0 0 0 0 0 255 0 1 2 6 9 4 8 8 6 3
0 0 0 0 255 0 0 0 0 1 1 1 0 1 0 0
0 0 0 255 0 0 3 25 27 27 27 36 27 22 0 0
0 255 0 0 0 1 1 17 12 12 8 5 0 0 0 255
0 0 0 0 1 5 14 14 6 1 0 0 0 0 0 255
0 0 2 24 38 62 59 75 59 1 0 0 0 255 0 0
0 0 9 10 11 11 10 2 0 0 0 0 255 0 0 1
6 10 16 17 17 13 0 0 0 0 255 0 0 1 181 197
210 197 200 134 82 2 0 0 0 255 0 0 1 2 6 16
16 13 8 1 0 0 0 0 255 0 0 0 11 14 19 19
10 3 0 0 0 0 255 0 0 0 0 0 6 9 9 9
1 1 0 0 0 255 0 0 0 1 1 4 5 8 5 1
1 0 0 0 255 0 1 25 26 25 20 27 28 18 1 0
0 0 255 0 1 3 8 6 2 2 3 6 3 0 0 0
0 255 0 0 0 1 1 5 10 4 1 0 0 0 0 255
0 0 0 6 9 9 11 18 18 11 0 0 0 0 255 0
0 5 14 14 12 12 17 16 5 0 0 255 0 0 0 1
5 12 12 9 4 4 1 0 0 0 0 255 0 0 20 41
41 52 52 48 16 2 0 0 0 255 0 0 0 0 0 0
1 2 2 2 1 1 1 255 0 0 0 0 0 1 2 1
0 0 1 1 0 0 255 0 0 1 102 255 255 255 255 255
255 208 12 1 0 255 0 0 0 9 20 19 28 45 44 16
2 0 0 0 255 0 0 1 6 6 10 10 13 8 6 1
0 0 0 255 0 0 0 2 6 3 3 3 1 0 0 0
0 0 0 0 0 0 0 0 0 0 5 19 18 18 17 28
33 33 27 1 0 255 0 0 0 1 3 3 1 0 0 1
0 0 0 0 255 0 0 2 2 4 4 11 14 6 1 0
0 0 255 0 0 0 0 0 1 1 1 0 0 0 0 0
0 255 0 1 2 3 6 3 4 8 4 3 1 0 0 0
255 0 0 0 0 0 1 2 3 4 1 0 0 0 0 255
0 0 1 10 33 40 40 38 25 13 0 0 0 255 0 0
0 1 1 3 3 17 12 2 0 0 0 255 0 0 0 0
1 5 13 11 5 1 1 0 0 0 0 255 0 0 1 2
37 68 83 70 27 1 0 0 0 255 0 0 0 0 0 9
9 10 2 1 0 0 0 0 255 0 0 1 6 16 16 12
13 2 0 0 0 0 255 0 0 0 41 208 226 203 200 123
10 1 0 0 0 255 0 0 1 1 5 12 13 12 4 1
0 0 0 0 255 0 0 1 11 14 14 19 3 0 0 0
0 0 255 0 0 0 0 0 1 6 9 4 1 0 0 0
0 255 0 0 0 1 1 5 5 6 2 1 0 0 0 0
255 0 1 18 30 34 28 19 18 3 1 0 0 0 255 0
0 1 3 3 2 3 6 6 3 0 0 0 0 255 0 0
0 1 1 4 10 4 3 0 0 0 0 255 0 0 0 2
9 11 13 11 11 8 0 0 0 0 255 0 0 0 14 14
18 16 18 9 1 0 0 255 0 0 0 1 2 5 12 12
4 1 0 0 0 0 0 255 0 0 6 34 43 48 48 30
21 2 0 0 0 255 0 0 0 0 0 6 6 3 0 0
0 0 0 255 0 0 0 0 1 5 2 1 0 0 0 0
0 0 255 0 1 8 22 255 255 255 255 255 255 74 2 1
0 255 0 0 0 0 18 18 28 46 28 2 0 0 0 0
255 0 0 1 5 11 17 16 16 13 8 0 0 0 0 255
0 0 0 2 6 3 0 0 0 0 0 0 0 0 0 0
0 0 0 0 0 0 0 12 18 18 17 17 29 28 2 0
0 255 0 0 0 0 1 1 1 0 0 0 0 0 0 0
255 0 0 0 1 2 2 16 21 6 0 0 0 0 255 0
0 0 0 0 1 0 0 0 0 0 0 0 0 255 0 0
1 3 10 3 3 3 1 1 1 0 0 0 255 0 0 0
0 0 1 1 2 2 0 0 0 0 0 255 0 0 1 3
27 33 27 14 13 1 0 0 0 255 0 0 0 0 1 3
12 16 12 2 0 0 0 255 0 0 0 0 0 2 5 5
1 1 0 0 0 0 0 255 0 0 0 0 2 68 70 27
1 0 0 0 0 255 0 0 0 0 0 0 1 1 1 0
0 0 0 0 255 0 0 0 1 6 10 9 2 1 0 0
0 0 255 0 0 0 0 41 208 203 134 10 2 1 0 0
0 255 1 0 0 0 1 4 4 4 2 1 0 0 0 0
255 0 0 0 1 9 9 8 2 0 0 0 0 0 255 0
0 0 0 0 0 1 3 1 0 0 0 0 0 255 0 0
0 0 1 5 5 9 1 1 0 0 0 0 255 0 0 1
30 34 19 3 2 1 0 0 0 0 255 0 0 0 1 3
3 3 3 3 1 0 0 0 0 255 0 0 0 0 1 4
4 2 0 0 0 0 0 255 0 0 0 0 2 9 9 9
8 1 0 0 0 0 255 0 0 0 0 12 12 9 5 4
0 0 0 255 0 0 0 0 1 1 1 4 1 1 0 0
0 0 0 255 0 0 1 10 34 34 43 28 6 0 0 0
0 255 0 0 0 0 8 10 3 0 0 0 0 0 0 255
0 0 1 0 1 1 2 1 0 0 0 0 0 0 255 0
1 2 9 62 255 255 255 255 74 2 1 0 0 255 0 0
0 0 0 9 18 16 2 1 0 0 0 0 255 0 0 0
2 11 20 17 13 2 1 0 1 0 0 255 0 0 0 0
3 2 0 0 0 0 0 0 0 0 0 0 0 0 0 0
0 0 0 1 6 18 18 17 10 4 0 0 0 255 0 0
0 1 1 1 0 0 0 0 0 0 0 0 255 0 0 0
0 1 2 11 1 0 0 0 0 0 255 0 0 0 0 1
1 0 0 0 0 0 0 0 0 255 0 0 0 1 1 3
1 1 0 0 0 0 0 0 255 0 0 0 0 0 1 1
1 1 0 0 0 0 0 255 0 0 0 0 1 5 12 5
0 0 0 0 0 255 0 0 0 0 1 1 2 12 0 0
0 0 0 255 0 0 0 0 0 0 1 1 1 1 0 0
0 0 0 255 0 0 0 0 1 1 1 0 0 0 0 0
0 255 0 0 0 0 0 0 0 0 0 0 0 0 0 0
255 0 0 0 0 0 0 1 0 0 0 0 0 0 255 0
0 0 0 0 2 2 1 1 0 0 0 0 0 255 0 0
0 0 0 0 0 0 0 0 0 0 0 0 255 0 0 0
0 1 2 1 0 0 0 0 0 0 255 0 0 0 0 0
0 0 0 0 0 0 0 0 0 255 0 0 0 0 0 0
1 1 1 0 0 0 0 0 255 0 0 0 0 0 0 0
0 0 0 0 0 0 255 0 0 0 0 0 1 3 1 1
0 0 0 0 0 255 0 0 0 0 0 0 1 0 0 0
0 0 0 255 0 0 0 0 0 1 1 2 1 0 0 0
0 0 255 0 0 0 0 1 3 4 3 1 0 0 0 255
0 0 0 0 0 0 1 0 1 0 0 0 0 0 0 255
0 0 0 0 10 16 21 6 0 0 0 0 0 255 0 0
0 0 0 1 1 0 0 0 0 0 0 255 0 0 0 0
0 0 0 0 0 0 0 0 0 0 255 0 1 1 2 14
62 83 83 19 2 1 0 0 0 255 0 0 0 0 0 0
0 0 0 0 0 0 0 0 255 0 0 0 0 2 10 6
2 0 0 0 0 0 0 255 0 0 0 0 0 0 0 0
0 0 0 0 0 0 0 0 0 0 0 0 0 0 1 1
1 5 10 10 2 0 0 0 0 255 0 0 0 0 0 0
0 0 0 0 0 0 0 0 255 0 0 0 0 0 0 0
0 0 0 0 0 0 255 0 0 0 0 0 0 0 0 0
0 0 0 0 0 255 0 0 0 0 1 2 1 0 0 0
0 0 0 0 255 0 0 0 0 0 0 0 0 0 0 0
0 0 0 255 0 0 0 0 0 1 1 1 0 0 0 0
0 255 0 0 0 0 0 0 0 0 0 0 0 0 0 255
0 0 0 0 0 0 0 1 1 0 0 0 0 0 0 255
0 0 0 0 0 0 0 0 0 0 0 0 0 255 0 0
0 0 0 0 0 0 0 0 0 0 0 0 255 0 0 0
0 0 0 0 0 0 0 0 0 0 255 0 0 0 0 0
0 0 0 0 0 0 0 0 0 255 0 0 0 0 0 0
0 0 0 0 0 0 0 0 255 0 0 0 0 1 1 0
0 0 0 0 0 0 255 0 0 0 0 0 0 0 0 0
0 0 0 0 0 255 0 0 0 0 0 0 0 0 0 0
0 0 0 0 255 0 0 0 0 0 0 0 0 0 0 0
0 0 255 0 0 0 0 0 0 0 0 0 0 0 0 0
0 255 0 0 0 0 0 0 1 0 0 0 0 0 0 255
0 0 0 0 0 0 0 0 0 0 0 0 0 0 255 0
0 0 0 0 0 1 0 0 0 0 0 255 0 0 0 0
0 0 0 0 0 0 0 0 0 0 0 255 0 0 0 0
0 1 1 0 0 0 0 0 0 255 0 0 0 0 1 1
0 0 0 0 0 0 0 255 0 0 0 0 0 0 0 0
0 0 0 0 0 0 255 0 0 0 0 2 9 12 6 2
1 0 0 0 0 255 0 0 0 0 0 0 0 0 0 0
0 0 0 0 255 0 0 0 0 0 0 0 0 0 0 0
0 0 1 255 0 0 0 0 0 0 0 0 0 0 0 0
0 0 0 0 0 0 0 0 0 0 0 0 0 0 1 2
1 0 0 0 0 255 0 0 0 0 0 0 0 0 0 0
0 0 0 0 255 0 0 0 0 0 0 0 0 0 0 0
0 0 255 0 0 0 0 0 0 0 0 0 0 0 0 0
0 255 0 0 0 0 0 0 0 0 0 0 0 0 0 0
255 0 0 0 0 0 0 0 0 0 0 0 0 0 0 255
0 0 0 0 0 0 0 0 0 0 0 0 0 255 0 0
1 1 0 0 0 0 0 0 0 0 0 255 0 0 0 0
0 0 0 0 0 0 0 0 0 0 0 255 0 0 0 0
0 0 0 0 0 0 0 0 0 255 0 0 0 0 0 0
0 0 0 0 0 0 0 0 255 0 0 0 0 0 0 0
0 0 0 0 0 0 255 0 0 0 0 0 0 0 0 0
0 0 0 0 0 255 0 0 0 0 0 0 0 0 0 0
0 0 0 0 255 0 0 0 0 0 0 0 0 0 0 0
0 0 255 0 0 0 0 0 0 0 0 0 0 0 0 0
0 255 0 0 0 0 0 0 0 0 0 0 0 0 0 0
255 0 0 0 0 0 0 0 0 0 0 0 0 0 255 0
0 0 0 0 0 0 0 0 0 0 0 0 0 255 0 0
0 0 0 0 0 0 0 0 0 0 0 255 0 0 0 0
0 0 0 0 0 0 0 0 0 0 255 0 0 0 0 0
0 0 0 0 0 0 0 255 0 0 0 0 0 0 0 0
0 0 0 0 0 0 0 255 0 0 0 0 0 0 0 0
0 0 0 0 0 255 0 0 0 0 0 0 0 0 0 0
0 0 0 255 0 0 0 0 0 0 0 0 0 0 0 0
0 0 255 0 0 0 0 0 0 0 0 0 0 0 0 0
0 255 0 0 0 0 0 0 0 0 0 1 0 0 0 0
255 0 0 0 0 0 0 0 0 0 0 0 0 0 0 255
0 0 0 0 0 0 0 0 0 0 0 0 0 0 0 0
255 255 255 255 255 255 255 255 255 255 255 255 255 255 255 255
255 255 255 255 255 255 255 255 255 255 255 255 255 255 255 255
255 255 255 255 255 255 255 255 255 255 255 255 255 255 255 255
255 255 255 255 255 255 255 255 255 255 255 255 255 255 255 255
255 255 255 255 255 255 255 255 255 255 255 255 255 255 255 255
255 255 255 255 255 255 255 255 255 255 255 255 255 255 255 255
255 255 255 255 255 255 255 255 255 255 255 255 255 255 255 255
255 255 255 255 255 255 255 255 255 255 255 255 255 255 255 255
255 255 255 255 255 255 255 255 255 255 255 255 255 255 255 255
255 255 255 255 255 255 255 255 255 255 255 255 255 255 255 255
255 255 255 255 255 255 255 255 255 255 255 255 255 255 255 255
255 255 255 255 255 255 255 255 255 255 255 255 255 255 255 255
255 255 255 255 255 255 255 255 255 255 255 255 255 255 255 255
255 255 255 255 255 255 255 255 255 255 255 255 255 255 255 255
255 255 255 255 255 255 255 255 255 255 255 255 255 255 255 255
255 255 255 255 255 255 255 255 255 255 255 255 255 255 255 255
255 255 255 255 255 255 255 255 255 255 255 255 255 255 255 255
255 255 255 255 255 255 255 255 255 255 255 255 255 255 255 255
255 255 255 255 255 255 255 255 255 255 255 255 255 255 255 255
255 255 255 255 255 255 255 255 255 255 255 255 255 255 255 255
255 255 255 255 255 255 255 255 255 255 255 255 255 255 255 255
255 255 255 255 255 255 255 255 255 255 255 255 255 255 255 255
255 255 255 255 255 255 255 255 255 255 255 255 255 255 255 255
255 255 255 255 255 255 255 255 255 255 255 255 255 255 255 255
255 255 255 255 255 255 255 255 255 255 255 255 255 255 255 255
255 255 255 255 255 255 255 255 255 255 255 255 255 255 255 255
255 255 255 255 255 255 255 255 255 255 255 255 255 255 255 255
255 255 255 255 255 255 255 255 255 255 255 255 0 0 0 0
0 0 0 0 0 0 0 0 0 0 0 0 0 255 0 0
0 0 0 0 0 0 0 0 0 0 0 0 255 0 0 0
0 0 0 0 0 0 0 0 0 0 255 0 0 0 0 0
0 0 0 0 0 0 0 0 0 255 0 0 0 0 0 0
0 0 0 0 0 0 0 0 255 0 0 1 0 0 0 0
0 0 0 0 0 0 0 255 0 0 0 0 0 0 0 0
0 0 0 0 0 255 0 0 0 0 0 0 0 0 0 0
0 0 0 255 0 0 0 0 0 0 0 0 0 0 0 0
0 1 0 255 0 0 0 0 0 0 0 0 0 0 1 1
1 255 0 0 0 0 0 0 0 0 0 0 0 0 0 0
255 0 0 0 0 0 0 0 0 0 0 0 0 0 255 0
0 0 0 0 0 0 0 0 0 0 0 0 0 255 0 0
0 0 0 0 0 0 0 0 0 0 0 0 255 0 0 0
0 0 0 0 0 0 0 0 0 0 255 0 0 0 0 0
0 0 0 0 0 0 0 0 0 255 0 0 0 0 0 0
0 0 0 0 0 0 0 0 255 0 0 0 0 0 0 0
0 0 0 0 0 0 255 0 0 0 0 0 0 0 0 0
0 0 0 0 0 255 0 0 0 0 0 0 0 0 0 0
0 0 0 255 0 0 0 0 0 0 0 0 0 0 0 0
1 0 255 0 0 0 0 0 0 0 0 0 0 0 0 255
0 0 0 0 0 0 0 0 0 0 0 0 0 0 0 255
0 0 0 0 0 0 0 0 0 0 0 0 0 255 0 0
0 0 0 0 0 0 0 0 0 0 0 255 0 0 0 0
0 0 0 0 0 0 0 0 0 0 255 0 0 0 0 0
0 0 0 0 0 0 0 0 0 255 0 0 0 0 0 0
0 0 0 0 0 0 0 0 255 0 0 0 0 0 0 0
0 0 0 0 0 0 0 255 0 0 0 0 0 0 0 0
0 0 0 0 0 0 0 0 0 0 0 0 0 0 0 0
0 0 0 0 0 0 0 0 0 255 0 0 0 0 0 0
0 0 0 0 0 0 0 0 255 0 0 0 0 0 0 0
0 0 0 0 0 0 255 0 0 0 0 0 0 0 0 0
0 0 0 0 0 255 0 0 0 0 0 0 0 0 0 0
0 0 0 0 255 0 1 1 0 0 0 0 0 0 0 0
0 0 0 255 0 0 0 0 0 0 0 0 0 0 0 0
0 255 0 0 0 0 0 0 0 0 0 0 0 0 0 255
0 0 0 0 0 0 0 0 0 0 0 0 0 0 0 255
0 0 0 0 0 0 0 0 0 0 0 0 0 255 0 0
0 0 0 0 0 0 0 0 0 0 0 0 255 0 0 0
0 0 0 0 0 0 0 0 0 0 255 0 0 0 0 0
0 0 0 0 0 0 0 0 0 255 0 0 0 0 0 0
0 0 0 0 0 0 0 0 255 0 0 0 0 0 0 0
0 0 0 0 0 0 255 0 0 0 0 0 0 0 0 0
0 0 0 0 0 255 0 0 0 0 0 0 0 0 0 0
0 0 0 0 255 0 0 0 0 0 0 0 0 0 0 0
0 0 255 0 0 0 0 0 0 0 0 0 0 0 0 0
0 255 0 0 0 0 0 0 0 0 0 0 0 0 0 255
0 0 0 0 0 0 0 0 0 0 0 0 0 0 255 0
0 0 0 0 0 0 0 0 0 0 0 255 0 0 0 0
0 0 0 0 0 0 0 0 0 0 0 255 0 0 0 0
0 0 0 0 0 0 0 0 0 255 0 0 0 0 0 0
0 0 0 0 0 0 0 255 0 0 0 0 0 0 0 0
0 0 0 0 0 0 255 0 0 0 0 0 0 0 0 0
0 0 0 0 0 255 0 0 0 0 0 0 0 0 0 0
0 0 0 0 255 0 0 0 0 0 0 0 0 0 0 0
0 0 0 255 0 0 0 0 0 0 0 0 0 0 0 0
0 0 0 0 0 0 0 0 0 0 0 0 0 0 0 0
0 0 0 0 0 255 0 0 0 0 0 0 0 0 0 0
0 0 0 0 255 0 0 0 0 0 0 0 0 0 0 0
0 0 255 0 0 0 0 0 0 0 0 0 0 0 0 0
0 255 0 0 0 0 0 0 0 0 0 0 0 0 0 0
255 0 1 1 0 0 0 0 0 0 0 0 0 0 0 255
0 0 0 0 0 0 0 0 0 0 0 0 0 255 0 0
0 0 0 0 1 0 0 0 0 0 0 255 0 0 0 0
0 1 1 1 0 0 0 0 0 0 0 255 0 0 0 0
1 0 0 0 0 0 0 0 0 255 0 0 0 0 1 0
0 0 0 0 0 0 0 0 255 0 0 0 0 0 0 0
0 0 0 0 0 0 255 0 0 0 0 0 0 0 0 0
0 0 0 0 0 255 0 0 0 0 0 0 0 0 0 0
0 0 0 0 255 0 0 0 0 0 0 1 0 0 0 0
0 0 255 0 0 0 0 0 0 0 0 0 0 0 0 0
0 255 0 0 0 0 0 0 0 0 0 0 0 0 0 0
255 0 0 0 0 0 0 0 0 0 0 0 0 0 255 0
0 0 0 0 0 0 0 0 0 0 0 0 0 255 0 0
0 0 0 0 0 0 0 0 0 0 0 255 0 0 0 0
0 0 0 0 0 0 0 0 0 0 255 0 0 0 0 0
0 0 0 0 0 0 0 255 0 0 0 0 0 0 0 0
0 0 0 0 0 0 0 255 0 0 0 0 0 0 0 0
0 0 0 0 0 255 0 0 0 0 0 1 1 1 0 0
0 0 0 255 0 0 0 0 0 0 0 0 0 0 0 0
0 0 255 0 0 0 0 0 0 0 0 0 0 0 0 0
0 255 0 0 0 0 0 0 0 0 0 0 0 0 0 0
255 0 0 0 0 0 0 0 0 0 0 0 0 0 0 255
0 0 0 0 0 0 0 0 0 0 0 0 0 0 0 0
0 0 0 0 0 0 0 0 0 0 0 0 0 0 0 0
0 255 0 0 0 0 0 0 0 0 0 0 0 0 0 1
255 0 0 0 0 0 0 1 0 0 0 0 0 0 255 0
0 0 0 0 0 0 0 0 0 0 0 0 0 255 0 0
0 0 0 0 0 0 0 0 0 0 0 0 255 0 0 1
1 1 1 1 0 0 0 0 0 0 0 255 0 0 0 0
4 4 4 2 1 1 0 0 0 255 0 0 0 0 1 3
2 1 0 0 0 0 0 255 0 0 0 0 0 6 6 9
6 0 0 0 0 0 0 255 0 0 0 1 1 1 0 0
0 0 0 0 0 255 0 0 0 0 1 0 0 0 0 0
0 0 0 0 255 0 0 0 0 0 0 0 0 0 0 0
0 0 255 0 0 0 0 1 3 0 0 0 0 0 0 0
0 255 0 0 0 0 0 0 0 0 0 0 0 0 0 0
255 0 0 0 1 1 4 4 1 1 0 0 0 0 255 0
0 0 0 0 0 0 1 1 1 0 0 0 0 255 0 0
0 0 0 0 0 0 0 0 0 0 0 0 255 0 0 0
0 4 3 1 1 1 0 0 0 0 255 0 0 0 0 0
0 0 0 0 0 0 0 0 0 255 0 0 0 0 0 0
0 0 0 0 0 0 0 255 0 0 0 0 0 0 0 0
0 0 0 0 0 0 255 0 0 0 0 0 0 0 0 0
0 0 0 255 0 0 0 0 0 0 0 0 0 0 0 0
0 0 0 255 0 0 0 0 0 0 0 0 0 0 0 0
0 255 0 0 0 1 8 10 13 13 8 0 0 0 0 255
0 0 0 0 0 0 0 0 0 0 0 0 0 0 255 0
0 0 0 0 0 1 1 1 1 0 0 0 0 255 0 0
0 0 5 26 26 5 1 0 0 0 0 0 255 0 0 0
0 1 0 0 0 0 0 0 0 0 0 255 0 0 0 1
1 1 1 0 0 0 0 0 0 0 0 0 0 0 0 0
0 0 0 0 1 16 24 22 0 0 0 0 0 255 0 0
0 0 0 0 0 1 0 0 0 0 0 0 255 0 0 0
0 4 5 5 5 2 1 0 0 0 255 0 0 0 0 1
5 8 6 4 4 0 0 0 0 255 0 0 0 0 0 1
0 1 1 1 0 0 0 0 255 0 0 1 1 3 4 4
8 6 2 0 0 0 0 255 0 0 0 11 27 25 25 25
44 1 0 0 0 255 0 0 0 1 4 4 10 6 6 0
0 0 0 255 0 0 0 0 10 140 217 194 194 27 0 0
0 0 0 255 0 0 0 1 25 17 14 5 0 0 0 0
0 255 0 0 0 0 0 0 0 1 0 0 0 0 0 0
255 0 0 0 0 0 0 0 1 0 0 0 0 0 255 0
0 0 1 2 2 8 11 11 0 0 0 0 0 255 0 0
0 0 0 1 1 1 0 0 0 0 0 0 255 0 0 1
2 12 13 19 8 4 1 0 0 0 255 0 0 0 0 0
3 4 4 4 1 0 0 0 0 255 0 0 0 0 0 0
0 0 0 0 0 0 0 0 255 0 0 0 8 6 3 3
3 1 1 0 0 0 255 0 0 0 0 2 6 6 6 6
1 0 0 0 0 255 0 0 0 0 1 0 0 0 0 0
0 0 0 255 0 0 0 0 0 0 8 9 5 0 0 0
0 0 255 0 0 0 0 0 0 1 0 0 0 0 0 255
0 0 0 0 0 0 0 1 0 0 0 0 0 0 0 255
0 0 0 0 0 0 0 0 0 0 0 0 0 255 0 0
1 10 14 14 24 21 17 8 0 0 0 255 0 0 0 0
0 0 2 2 1 0 0 0 0 0 255 0 0 0 0 0
2 9 10 6 5 1 0 0 0 255 0 0 0 1 26 43
60 33 9 3 1 0 0 0 255 0 0 0 1 5 8 12
3 1 0 0 0 0 0 255 0 0 1 3 19 19 21 14
0 0 0 0 0 0 0 0 0 0 0 0 0 0 0 0
10 20 36 35 22 0 0 0 0 255 0 0 0 0 1 1
1 1 1 1 0 0 0 0 255 0 0 0 4 9 9 9
9 8 3 0 0 0 255 0 0 0 0 3 8 10 8 8
6 4 1 0 0 255 0 0 0 0 0 4 6 6 0 2
0 0 0 0 255 0 0 0 1 4 5 4 8 8 6 2
1 0 0 255 0 0 11 49 51 45 45 45 67 44 1 0
0 255 0 0 1 3 5 5 10 6 10 6 0 0 0 255
0 0 1 10 140 182 255 237 237 194 33 0 0 0 0 255
0 0 1 32 43 25 17 16 13 1 0 0 0 255 0 0
0 0 0 1 3 6 1 0 0 0 0 0 255 0 0 0
0 0 0 1 1 1 0 0 0 0 255 0 0 0 1 11
11 11 17 21 11 1 0 0 0 255 0 0 0 0 2 4
8 6 6 1 0 0 0 0 255 0 0 1 13 18 19 20
20 9 4 1 0 0 255 0 0 0 0 3 5 5 6 10
10 1 0 0 0 255 0 0 0 0 1 0 0 0 0 0
0 0 0 0 255 0 0 5 8 8 5 3 2 1 1 1
0 0 255 0 0 1 2 10 10 8 8 9 6 0 0 0
0 255 0 0 0 0 1 1 1 0 0 0 0 0 0 255
0 0 0 0 0 9 10 10 10 5 0 0 0 0 255 0
0 0 1 2 2 2 2 1 0 0 0 255 0 0 0 0
0 0 1 1 1 0 0 0 0 0 0 255 0 0 0 0
0 1 1 1 0 0 0 0 0 255 0 0 1 13 20 20
24 17 17 16 8 0 0 255 0 0 0 0 0 2 9 10
5 3 2 1 0 0 255 0 0 0 0 1 10 16 20 20
14 5 0 0 0 255 0 0 2 21 33 49 60 54 26 16
3 0 0 0 255 0 0 0 5 8 12 12 10 6 1 0
0 0 0 255 0 1 9 17 19 19 21 17 14 0 0 0
0 0 0 1 0 0 0 0 0 0 0 5 10 18 35 35
22 13 0 0 0 255 0 0 0 0 1 1 1 1 1 1
0 0 0 0 255 0 0 0 6 10 10 9 9 9 6 3
0 0 255 0 0 0 2 5 8 17 10 8 6 4 1 0
0 255 0 0 0 0 0 2 2 8 2 4 2 0 0 0
255 0 0 0 1 5 10 10 10 10 10 6 1 0 0 255
0 0 32 52 52 45 45 50 64 64 42 0 0 255 0 0
1 4 5 5 8 6 8 6 4 0 0 255 0 0 3 104
171 182 180 190 202 212 212 27 0 0 0 255 0 1 24 27
32 27 29 29 20 13 1 1 0 255 0 0 0 0 0 6
13 9 9 3 0 0 0 0 255 0 0 0 0 0 0 0
1 1 0 0 0 0 255 0 0 0 5 11 11 11 17 20
11 1 0 0 0 255 0 0 0 1 2 5 8 6 6 6
0 0 0 0 255 0 0 5 17 19 19 22 22 21 9 4
0 0 255 0 0 0 1 3 5 6 8 11 10 3 0 0
0 255 0 0 0 1 1 0 0 0 0 1 1 0 0 0
255 0 1 5 8 8 3 2 2 1 2 1 0 0 255 0
0 2 5 13 11 9 8 9 8 2 0 0 0 255 0 0
0 1 2 2 2 0 0 0 0 0 0 255 0 0 0 1
10 24 24 16 10 3 0 0 0 0 255 0 0 1 1 2
4 4 3 2 0 0 0 255 0 0 0 0 0 1 1 1
2 1 1 0 0 0 0 255 0 0 0 1 1 1 1 2
2 0 0 0 0 255 0 0 18 20 24 21 24 20 26 20
26 16 1 255 0 0 0 0 1 8 16 17 12 3 2 1
0 0 255 0 0 0 1 6 16 32 30 30 18 8 1 0
0 255 0 1 3 26 43 48 49 51 51 26 3 1 0 0
255 0 0 5 8 8 9 11 10 9 5 0 0 0 0 255
0 1 11 17 12 12 17 14 14 0 0 0 0 0 0 1
0 0 0 0 0 0 0 5 10 18 29 35 35 13 9 0
0 255 0 0 0 0 1 1 1 1 2 1 1 0 0 0
255 0 0 3 9 10 9 9 9 9 6 4 0 0 255 0
0 1 4 5 8 8 8 8 5 5 1 0 0 255 0 0
0 0 1 5 6 2 2 3 3 0 0 0 255 0 0 0
2 8 10 12 12 10 10 4 1 0 0 255 0 0 40 49
45 35 35 45 53 59 25 0 0 255 0 0 3 4 5 4
5 4 8 10 8 1 0 255 0 0 3 155 182 220 171 154
190 212 212 33 0 0 0 255 0 1 24 27 28 27 29 29
29 13 0 0 0 255 0 0 0 0 1 2 6 6 6 1
0 0 0 0 255 0 0 0 0 1 1 1 1 0 0 0
0 0 255 0 0 0 10 11 14 11 17 21 21 11 1 0
0 255 0 0 0 1 4 5 5 6 6 6 1 0 0 0
255 0 1 5 13 16 18 22 30 22 21 9 0 0 255 0
0 0 0 5 8 9 11 14 10 3 1 0 0 255 0 0
0 1 0 0 0 0 1 1 1 0 0 0 255 0 1 3
8 8 3 2 1 1 2 1 0 0 255 0 0 2 8 13
11 9 8 9 8 2 0 0 0 255 0 0 1 1 1 1
2 1 0 0 0 0 0 255 0 0 0 4 18 24 41 14
11 8 0 0 0 0 255 0 0 1 1 4 4 3 2 2
1 0 0 255 0 0 0 0 1 1 1 1 1 1 1 0
0 0 0 255 0 0 0 0 0 1 1 3 3 1 0 0
0 255 0 0 5 18 21 20 20 12 22 22 26 16 0 255
0 0 0 0 1 8 17 18 12 4 2 0 0 0 255 0
0 0 1 6 30 32 30 30 20 14 1 0 0 255 0 2
14 33 43 43 49 51 54 48 9 0 0 0 255 0 0 5
8 8 9 9 10 9 6 1 0 0 0 255 0 3 9 10
11 10 13 13 13 1 0 0 0 0 0 0 0 0 0 0
0 0 1 5 14 27 35 35 29 13 8 0 0 255 0 0
0 0 0 1 0 0 2 1 0 0 0 0 255 0 1 3
9 9 10 12 12 14 9 6 0 0 255 0 0 0 2 5
6 8 6 8 5 5 1 1 0 255 0 0 0 0 1 6
6 2 6 4 3 1 0 0 255 0 0 0 1 8 12 13
16 12 8 1 0 0 0 255 0 0 40 52 49 43 40 43
50 50 11 0 0 255 0 0 0 4 5 5 8 8 8 8
4 1 0 255 0 0 3 155 193 193 154 154 192 202 193 18
1 0 0 255 0 10 24 27 27 27 29 29 29 14 0 0
0 255 0 0 0 0 1 2 6 1 3 1 0 0 0 0
255 0 0 0 1 1 1 1 1 1 0 0 0 0 255 0
0 0 1 10 8 9 14 20 21 9 0 0 0 255 0 0
0 0 4 5 5 5 5 2 0 0 0 0 255 0 0 4
5 6 16 30 30 22 16 12 0 0 255 0 0 0 0 4
8 14 18 14 5 3 0 0 0 255 0 0 0 1 1 0
0 1 1 1 1 0 0 0 255 0 1 3 8 9 3 2
1 1 2 1 0 0 255 0 0 0 6 9 9 9 8 9
5 2 0 0 0 255 0 0 1 1 1 1 2 1 1 0
0 0 0 255 0 0 0 4 19 19 24 14 11 2 0 0
0 0 255 0 0 0 1 1 4 4 4 3 2 0 0 255
0 0 0 0 0 1 1 1 1 1 1 0 0 0 0 255
0 0 0 0 0 0 0 2 2 0 0 0 0 255 0 0
5 18 35 25 21 20 22 26 26 11 0 255 0 0 0 0
0 1 4 12 4 1 0 0 0 0 255 0 0 0 1 3
6 32 34 30 26 9 1 0 0 255 0 0 14 38 58 56
51 56 54 53 4 0 0 0 255 0 0 3 9 9 8 10
10 9 5 1 0 0 0 255 0 0 9 12 20 20 13 6
3 1 0 0 0 0 0 0 0 0 0 0 0 0 0 2
24 28 35 35 18 8 0 0 0 255 0 0 0 0 0 1
2 0 0 0 0 0 0 0 255 0 0 2 8 9 10 10
10 14 10 6 0 0 255 0 0 0 2 5 6 8 8 8
6 5 1 1 0 255 0 0 0 1 1 6 2 2 2 2
1 1 0 0 255 0 0 0 1 3 8 12 12 5 3 1
0 0 0 255 0 0 40 49 49 40 40 43 50 35 2 0
0 255 0 0 0 4 6 6 8 8 8 9 2 1 0 255
0 0 3 80 161 193 164 164 214 193 147 16 1 0 0 255
0 5 22 22 20 20 29 27 25 14 0 0 0 255 0 0
0 0 0 0 0 0 0 0 0 0 0 0 255 0 0 0
0 0 1 1 1 1 0 0 0 0 255 0 0 0 0 3
6 6 6 9 9 1 0 0 0 255 0 0 0 0 0 4
3 3 2 0 0 0 0 0 255 0 0 0 3 5 9 16
30 16 12 0 0 0 255 0 0 0 0 4 12 19 19 14
3 1 0 0 0 255 0 0 0 0 0 0 0 0 1 1
0 0 0 0 255 0 0 3 8 8 4 2 2 1 1 0
0 0 255 0 0 0 2 6 8 8 5 5 4 1 0 0
0 255 0 0 0 1 1 1 1 0 0 0 0 0 0 255
0 0 0 0 11 16 14 11 9 2 1 0 0 0 255 0
0 0 0 1 3 3 3 3 1 0 0 255 0 0 0 0
0 0 1 1 1 1 0 0 0 0 0 255 0 0 0 0
0 1 1 0 0 0 0 0 0 255 0 1 1 18 22 24
24 25 36 36 19 4 0 255 0 0 0 0 0 0 1 1
1 0 0 0 0 0 255 0 0 0 0 1 3 5 18 18
5 2 0 0 0 255 0 0 0 26 38 54 56 56 53 40
4 0 0 0 255 0 0 1 8 9 9 10 10 6 1 1
0 0 0 255 0 0 5 13 29 29 22 5 1 0 0 0
0 0 0 0 1 0 0 0 0 0 0 0 2 27 24 5
1 1 0 0 0 255 0 0 0 0 0 1 0 0 0 0
0 0 0 0 255 0 0 0 3 6 8 8 8 8 6 0
0 0 255 0 0 0 1 2 6 9 9 8 6 3 1 1
1 255 0 0 0 0 0 1 1 1 1 1 1 0 0 0
255 0 0 0 0 1 3 8 8 4 1 0 0 0 0 255
0 0 3 41 41 41 49 49 49 11 4 0 0 255 0 0
0 0 5 6 8 8 5 3 0 0 0 255 0 0 0 4
88 164 164 192 192 147 18 1 0 0 0 255 0 0 10 24
18 27 25 25 18 2 0 0 0 255 0 0 0 0 0 0
0 0 0 0 0 0 0 0 255 0 0 0 0 0 0 1
1 1 0 0 0 0 255 0 0 0 0 1 3 3 5 5
1 0 0 0 0 255 0 0 0 0 0 0 0 0 0 0
0 0 0 0 255 0 0 0 0 0 4 6 13 11 0 0
0 0 255 0 0 0 0 0 4 12 11 0 0 0 0 0
0 255 0 0 0 0 1 1 0 0 0 0 0 0 0 0
255 0 0 1 4 6 5 8 2 1 0 0 0 0 255 0
0 0 0 2 4 5 5 4 1 0 0 0 0 255 0 0
0 0 0 1 0 0 0 0 0 0 0 255 0 0 0 0
0 11 9 8 1 0 0 0 0 0 255 0 0 0 0 0
1 2 2 1 0 0 0 255 0 0 0 0 0 0 0 1
0 0 0 0 0 0 0 255 0 0 0 0 1 1 0 0
0 0 0 0 0 255 0 0 0 1 22 24 24 25 36 11
4 0 0 255 0 0 0 0 0 0 0 0 0 0 0 0
0 0 255 0 0 0 0 1 1 1 1 0 0 0 0 0
0 255 0 0 0 1 17 33 37 40 37 4 0 0 0 0
255 0 0 0 1 8 8 8 3 1 0 0 0 1 0 255
0 0 0 12 20 22 6 2 0 0 0 0 0 0 0 0
0 0 0 0 0 0 0 0 0 1 1 1 0 0 0 0
0 255 0 0 0 0 0 0 0 0 0 0 0 0 0 0
255 0 0 0 0 3 8 8 5 4 0 0 0 0 255 0
0 0 0 0 3 8 8 6 3 0 0 0 0 255 0 0
0 0 0 0 0 0 0 0 0 0 0 0 255 0 0 0
0 0 1 1 1 1 0 0 0 0 0 255 0 0 0 2
33 33 33 17 2 2 2 0 0 255 0 0 0 0 0 3
5 5 3 0 0 0 0 255 0 0 0 1 4 88 110 128
110 5 0 0 0 0 0 255 0 0 0 5 13 14 18 18
14 0 0 0 0 255 0 0 0 0 0 0 0 0 0 0
0 0 0 0 255 0 0 0 0 0 0 0 0 0 0 0
0 0 255 0 0 0 0 1 1 1 2 1 0 0 0 0
0 255 0 0 0 0 0 0 0 0 0 0 0 0 0 0
255 0 0 0 0 0 0 0 1 0 0 0 0 0 255 0
0 0 0 0 0 0 0 0 0 0 0 0 0 255 0 0
0 0 0 0 1 0 0 0 0 0 0 0 255 0 0 0
0 1 2 5 1 0 0 0 0 0 255 0 0 0 0 0
1 1 1 1 0 0 0 0 0 255 0 0 0 0 0 0
0 0 0 0 0 0 0 255 0 0 0 0 0 0 1 1
2 0 0 0 0 0 255 0 0 0 0 0 0 0 0 0
0 0 0 255 0 0 0 0 0 0 0 0 0 0 0 0
0 0 0 255 0 0 0 0 0 1 0 0 0 0 0 0
0 255 0 0 0 0 0 6 10 6 2 0 0 0 0 255
0 0 0 0 0 0 0 0 0 0 0 0 0 0 255 0
0 0 0 0 1 0 0 0 0 0 0 0 0 255 0 0
0 0 0 0 0 0 1 1 0 0 0 0 255 0 0 0
0 0 1 1 1 0 0 0 0 1 0 255 0 0 0 0
0 2 2 1 0 0 0 0 0 0 0 0 0 0 0 0
0 0 0 0 0 0 0 0 0 0 0 0 0 255 0 0
0 0 0 0 0 0 0 0 0 0 0 0 255 0 0 0
0 1 1 1 0 0 0 0 0 0 255 0 0 0 0 0
0 0 0 1 0 0 0 0 0 255 0 0 0 0 0 0
0 0 0 0 0 0 0 0 255 0 0 0 0 0 0 0
0 0 0 0 0 0 0 255 0 0 0 0 0 1 0 0
0 1 2 0 0 255 0 0 0 0 0 0 0 0 0 0
0 0 0 255 0 0 0 0 1 1 1 1 1 1 0 0
0 0 0 255 0 0 0 0 0 1 1 2 0 0 0 0
0 255 0 0 0 0 0 0 0 0 0 0 0 0 0 0
255 0 0 0 0 0 0 0 0 0 0 0 0 0 255 0
0 0 0 0 0 0 0 0 0 0 0 0 0 255 0 0
0 0 0 0 0 0 0 0 0 0 0 0 255 0 0 0
0 0 0 0 0 0 0 0 0 0 255 0 0 0 0 0
0 0 0 0 0 0 0 0 0 255 0 0 0 0 0 0
1 1 0 0 0 0 0 1 255 0 0 0 0 0 0 0
0 0 0 0 0 0 255 0 0 0 0 0 0 0 1 0
0 0 0 0 0 255 0 0 0 0 0 0 0 0 0 0
0 0 0 255 0 0 0 0 0 0 1 1 1 0 0 0
0 0 255 0 0 0 0 0 0 0 0 0 0 0 0 255
0 0 0 0 0 0 0 0 0 0 0 0 0 0 0 255
0 0 0 0 0 0 0 0 0 0 0 0 0 255 0 0
0 0 0 0 0 0 0 0 0 0 0 255 0 0 0 0
0 0 0 0 0 0 0 0 0 0 255 0 0 0 0 0
0 0 0 0 0 0 0 0 0 255 0 0 0 0 0 0
0 0 0 0 0 0 0 0 255 0 0 0 0 0 0 0
0 0 0 0 0 0 0 255 0 0 0 0 0 0 0 0
0 0 0 0 0 0 0 0 0 0 0 0 0 0 0 0
0 0 0 0 0 0 0 0 0 255 0 0 0 0 0 0
0 0 0 0 0 0 0 0 255 0 0 0 0 1 1 0
0 0 0 0 0 0 255 0 0 0 0 0 0 0 0 0
0 0 0 0 0 255 0 0 0 0 0 0 0 0 0 0
0 0 0 0 255 0 0 0 0 0 0 0 0 0 0 0
0 0 0 255 0 0 0 0 0 0 0 0 0 0 0 0
0 255 0 0 0 0 0 0 0 0 0 0 0 0 0 255
0 0 0 0 0 0 0 0 0 0 0 0 0 0 0 255
0 0 0 0 0 0 0 0 0 0 0 0 0 255 0 0
0 0 0 0 0 0 0 0 0 0 0 0 255 0 0 0
0 0 0 0 0 0 0 0 0 0 255 0 0 0 0 0
0 0 0 0 0 0 0 0 0 255 0 0 0 0 0 0
0 0 0 0 0 0 0 0 255 0 0 0 0 0 0 0
0 0 0 0 0 0 255 0 0 0 0 0 0 0 0 0
0 0 0 0 0 255 0 0 0 0 0 0 0 0 0 0
0 0 0 0 255 0 0 0 0 0 0 0 0 0 0 0
0 0 255 0 0 0 0 0 0 0 0 0 0 0 0 0
0 255 0 0 0 0 0 0 0 0 0 0 0 0 0 255
0 0 0 0 0 0 0 1 1 1 0 0 0 0 255 0
0 0 0 0 0 0 0 0 0 0 0 255 0 0 0 0
0 0 0 0 0 0 0 0 0 0 0 255 0 0 0 0
0 0 0 0 1 0 0 0 0 255 0 0 0 0 0 0
0 0 0 0 0 0 0 255 0 0 0 0 0 0 0 0
0 0 0 0 0 0 255 0 0 0 0 0 0 1 0 0
0 0 0 0 0 255 0 0 0 0 0 0 0 0 0 0
0 0 0 0 255 0 0 0 0 0 0 0 0 0 0 0
0 0 0 255 0 0 0 0 0 0 0 0 0 0 0 0
0 0 0 0 255 255 255 255 255 255 255 255 255 255 255 255
255 255 255 255 255 255 255 255 255 255 255 255 255 255 255 255
255 255 255 255 255 255 255 255 255 255 255 255 255 255 255 255
255 255 255 255 255 255 255 255 255 255 255 255 255 255 255 255
255 255 255 255 255 255 255 255 255 255 255 255 255 255 255 255
255 255 255 255 255 255 255 255 255 255 255 255 255 255 255 255
255 255 255 255 255 255 255 255 255 255 255 255 255 255 255 255
255 255 255 255 255 255 255 255 255 255 255 255 255 255 255 255
255 255 255 255 255 255 255 255 255 255 255 255 255 255 255 255
255 255 255 255 255 255 255 255 255 255 255 255 255 255 255 255
255 255 255 255 255 255 255 255 255 255 255 255 255 255 255 255
255 255 255 255 255 255 255 255 255 255 255 255 255 255 255 255
255 255 255 255 255 255 255 255 255 255 255 255 255 255 255 255
255 255 255 255 255 255 255 255 255 255 255 255 255 255 255 255
255 255 255 255 255 255 255 255 255 255 255 255 255 255 255 255
255 255 255 255 255 255 255 255 255 255 255 255 255 255 255 255
255 255 255 255 255 255 255 255 255 255 255 255 255 255 255 255
255 255 255 255 255 255 255 255 255 255 255 255 255 255 255 255
255 255 255 255 255 255 255 255 255 255 255 255 255 255 255 255
255 255 255 255 255 255 255 255 255 255 255 255 255 255 255 255
255 255 255 255 255 255 255 255 255 255 255 255 255 255 255 255
255 255 255 255 255 255 255 255 255 255 255 255 255 255 255 255
255 255 255 255 255 255 255 255 255 255 255 255 255 255 255 255
255 255 255 255 255 255 255 255 255 255 255 255 255 255 255 255
255 255 255 255 255 255 255 255 255 255 255 255 255 255 255 255
255 255 255 255 255 255 255 255 255 255 255 255 255 255 255 255
255 255 255 255 255 255 255 255 255 255 255 255 255 255 255 255
255 255 255 255 255 255 255 255 255 255 255 255 255 255 255 255
0 0 0 0 0 0 0 0 0 0 0 0 0 0 0 0
0 255 0 0 0 0 0 0 0 0 0 0 0 0 0 0
255 0 0 0 0 0 0 0 0 0 0 0 0 0 255 0
0 0 0 0 0 0 0 0 0 0 0 0 0 255 0 0
0 0 0 0 0 0 0 0 0 0 0 0 255 0 0 0
0 0 0 0 0 0 0 0 0 0 0 255 1 0 0 0
0 0 0 0 0 0 0 0 0 255 0 0 0 0 0 0
0 0 0 0 0 0 0 255 0 0 0 0 0 0 0 0
0 0 0 0 0 0 0 255 0 0 0 0 0 0 0 0
0 0 0 0 0 255 0 0 0 0 0 0 0 0 0 0
0 0 0 0 255 0 0 0 0 0 0 0 0 0 0 0
0 0 255 0 0 0 0 0 0 0 0 0 0 0 0 0
0 255 0 0 0 1 0 0 0 0 0 0 0 0 0 0
255 0 0 0 0 0 0 0 0 0 0 0 0 0 255 0
0 0 0 0 0 0 0 0 0 0 0 0 0 255 0 0
0 0 0 0 0 0 0 0 0 0 0 0 255 0 0 0
0 0 0 0 0 0 0 0 0 0 255 0 0 0 0 0
0 0 0 0 0 0 0 0 0 255 0 0 0 0 0 0
0 0 0 0 0 0 0 255 0 0 0 1 0 0 0 0
0 0 0 0 0 0 255 0 0 0 0 0 0 0 0 0
0 0 0 255 0 0 0 0 0 0 0 0 0 0 0 0
0 0 0 255 0 0 0 0 0 0 0 0 0 0 0 0
0 255 0 0 0 0 0 0 0 0 0 0 0 0 0 255
0 0 0 0 0 0 0 0 0 0 0 0 0 0 255 0
0 0 0 0 0 0 0 0 0 0 0 0 0 255 0 0
0 0 0 0 0 0 0 0 0 0 0 0 255 0 0 0
1 0 0 0 0 0 0 0 0 0 0 255 0 0 0 0
0 0 0 0 0 0 0 0 0 0 0 0 0 0 0 0
0 0 0 0 0 0 0 0 0 0 0 0 0 255 0 0
0 0 0 0 0 0 0 0 0 0 0 0 255 0 0 0
0 0 0 0 0 0 0 0 0 0 255 0 0 0 0 0
0 0 0 0 0 0 0 0 0 255 0 0 0 0 0 1
0 0 0 0 0 0 0 0 255 0 0 0 0 0 0 0
0 0 0 0 0 0 0 255 1 1 0 0 0 0 0 0
0 0 0 0 0 255 0 0 0 0 0 0 0 0 0 0
0 0 0 255 0 0 0 0 0 0 0 0 0 0 0 0
0 0 0 255 0 0 0 0 0 0 0 0 0 0 0 0
0 255 0 0 0 0 0 0 0 0 0 0 0 0 0 0
255 0 0 0 0 0 0 0 0 0 0 0 0 0 255 0
0 0 0 0 0 0 0 0 0 0 0 0 0 255 0 0
0 0 1 0 0 0 0 0 0 0 0 0 255 0 0 0
0 0 0 0 0 0 0 0 0 0 255 0 0 0 0 0
0 0 0 0 0 0 0 0 0 255 0 0 0 0 0 0
0 0 0 0 0 0 0 0 255 0 0 0 0 0 0 0
0 0 0 0 0 0 255 0 0 0 0 0 0 0 0 0
0 0 0 0 0 255 0 0 0 0 0 0 0 0 0 0
0 0 0 255 0 0 0 0 0 1 0 0 0 0 0 0
0 0 255 0 0 0 0 0 1 0 0 0 0 0 0 255
0 0 0 0 0 0 0 0 0 0 0 0 0 0 0 255
0 0 0 0 0 0 0 0 0 0 0 0 0 255 0 0
0 0 0 0 0 0 0 0 0 0 0 255 0 0 0 0
0 0 0 0 0 0 0 0 0 0 255 0 0 0 0 0
0 0 1 0 0 0 0 0 0 255 0 0 0 0 0 0
0 0 0 0 0 0 0 0 255 0 0 0 0 0 0 0
0 0 0 0 0 0 0 255 0 0 0 0 0 0 0 0
0 0 0 0 0 0 0 0 0 0 0 0 0 0 0 0
0 1 0 0 0 0 0 0 0 255 0 0 0 0 0 0
0 0 0 0 0 0 0 0 255 0 0 0 0 0 0 0
1 1 0 0 0 0 255 0 0 0 0 0 0 0 0 0
0 0 0 0 0 255 0 0 0 0 0 1 1 1 0 0
0 0 0 0 255 0 0 0 0 0 0 0 0 0 0 0
0 0 0 255 0 0 0 0 0 0 0 0 0 0 0 0
0 255 0 0 0 0 0 0 1 1 1 0 0 0 0 255
0 0 0 0 0 0 0 0 0 0 0 0 0 0 0 255
0 0 0 0 0 0 0 0 0 0 0 0 0 255 0 0
0 0 0 0 0 0 1 0 0 0 0 0 255 0 0 0
0 0 0 0 0 0 0 0 0 0 255 0 0 0 0 0
0 0 0 0 0 0 0 0 0 255 0 0 0 0 1 1
0 0 0 0 0 0 0 0 255 0 0 0 0 0 0 0
0 0 0 0 0 0 255 0 0 0 0 0 0 0 0 0
0 0 0 0 0 255 0 0 0 0 1 1 1 1 0 0
0 0 0 0 255 0 0 0 0 0 1 0 0 0 0 0
0 0 255 0 0 0 0 0 2 2 1 0 0 0 0 0
0 255 0 0 0 0 0 0 0 0 0 0 0 0 0 255
0 0 0 0 0 1 0 1 0 0 0 0 0 0 255 0
0 0 0 1 3 3 0 0 0 0 0 255 0 0 0 0
0 0 0 0 0 0 0 0 0 0 0 255 0 0 0 0
0 0 0 0 0 0 0 0 0 255 0 0 0 0 0 0
0 0 1 0 0 0 0 255 0 0 0 0 0 1 1 1
0 0 0 0 0 0 255 0 0 0 0 0 0 2 2 1
0 0 0 0 0 255 0 0 0 0 1 1 0 0 0 0
0 0 0 0 255 0 0 0 0 1 2 6 2 0 0 0
0 0 0 255 0 0 0 0 0 1 0 0 0 0 0 0
0 0 0 0 0 0 0 0 0 0 0 0 0 2 1 1
0 0 0 0 0 255 0 0 0 0 0 0 0 0 0 0
0 0 0 0 255 0 0 0 0 1 12 12 19 10 2 0
0 0 255 0 0 0 0 1 1 4 4 2 1 0 0 0
0 255 0 0 0 0 0 18 81 100 65 1 0 0 0 0
255 0 0 0 0 1 8 29 24 20 8 0 0 0 0 255
0 0 0 0 0 0 0 1 0 0 0 0 0 255 0 0
0 0 0 6 9 12 12 2 0 0 0 255 0 0 0 0
0 1 1 1 1 1 0 0 0 0 0 255 0 0 0 0
16 83 83 50 1 0 0 0 0 255 0 0 0 0 0 1
2 1 1 0 0 0 0 0 255 0 0 0 0 0 0 0
0 0 0 0 0 0 255 0 0 0 0 0 0 1 1 1
0 0 0 0 0 255 0 0 0 0 2 11 11 1 1 0
0 0 0 0 255 0 0 0 0 1 6 2 2 0 0 0
0 0 255 0 0 0 0 0 0 0 0 0 0 0 0 0
0 255 0 0 1 1 26 60 80 80 33 2 0 0 0 0
255 0 0 0 1 2 13 11 11 0 0 0 0 0 255 0
0 1 4 27 37 48 32 5 0 0 0 0 0 255 0 0
0 0 1 1 1 1 0 0 0 0 0 255 0 0 0 4
44 128 162 117 89 6 0 0 0 0 255 0 0 0 2 6
8 6 6 5 0 0 0 255 0 0 0 0 0 0 3 3
3 1 0 0 0 0 0 255 0 0 0 0 17 20 21 17
1 0 0 0 0 255 0 0 0 0 0 5 12 25 25 2
0 0 0 255 0 0 0 0 1 3 3 3 4 4 0 0
0 0 255 0 0 0 0 0 3 4 5 4 1 0 0 0
0 255 0 0 0 4 10 13 20 20 19 3 0 0 0 0
255 0 0 0 0 32 161 184 184 45 0 0 0 0 0 255
0 0 0 0 1 0 0 0 0 0 0 0 0 0 0 0
0 0 0 0 0 0 0 0 12 42 42 42 11 3 0 0
0 255 0 0 0 0 0 0 0 0 0 0 0 0 0 0
255 0 0 0 0 25 54 44 56 29 19 2 0 0 255 0
0 0 1 1 46 94 94 43 30 1 0 0 0 255 0 0
0 1 18 61 81 100 101 68 3 1 0 0 255 0 0 1
1 8 44 58 44 38 24 8 1 0 0 255 0 0 0 0
0 1 1 1 1 0 0 0 0 255 0 0 0 0 2 12
12 12 12 12 2 0 0 255 0 0 0 0 1 10 10 4
4 2 1 0 0 0 0 255 1 1 1 126 181 181 216 216
197 1 0 0 0 255 0 0 0 0 0 1 2 1 1 0
0 0 0 0 255 0 0 0 0 0 0 0 0 0 0 0
0 0 255 0 0 0 0 1 5 14 5 4 2 0 0 0
0 255 0 0 0 1 106 179 142 114 12 1 0 0 0 0
255 0 0 0 1 11 11 14 13 2 0 0 0 0 255 0
0 0 0 0 0 0 0 0 0 0 0 0 0 255 0 0
1 33 92 93 93 97 97 35 2 1 0 0 255 0 0 1
14 14 26 26 26 11 1 0 0 0 255 0 0 1 35 37
54 69 54 48 17 0 0 0 0 255 0 0 0 1 1 1
2 1 0 0 0 0 0 255 0 0 4 44 161 178 178 178
150 89 6 0 0 0 255 0 1 2 12 13 13 9 9 6
5 1 0 255 0 0 0 0 2 3 4 5 5 5 2 0
0 0 0 255 0 0 0 29 58 58 57 21 21 1 1 0
0 255 0 0 0 4 14 33 35 40 36 18 2 1 0 255
0 0 0 0 6 8 8 8 11 9 6 0 0 0 255 0
0 0 0 3 4 4 9 6 5 1 0 0 0 255 0 0
2 13 13 22 26 25 25 19 3 0 0 0 255 1 0 0
81 172 243 214 243 214 45 0 0 0 0 255 0 0 0 2
2 1 0 0 0 0 0 0 0 0 0 0 0 0 0 0
0 0 0 12 43 43 43 44 48 48 3 0 0 255 0 0
0 0 0 0 0 0 0 1 1 0 0 0 255 0 0 1
41 54 56 56 59 59 85 14 0 0 255 0 0 0 1 44
75 122 94 86 86 30 0 0 0 255 0 0 1 17 43 46
48 68 68 68 64 3 1 0 255 0 0 1 1 48 66 60
46 46 45 38 4 1 0 255 0 0 0 1 1 3 5 3
3 1 0 0 0 255 0 0 0 1 6 12 12 12 11 12
12 1 0 255 0 0 0 1 6 19 11 10 8 4 2 1
0 0 0 255 1 1 139 144 181 232 232 232 216 197 1 0
0 255 0 0 0 0 1 3 2 0 0 2 2 0 0 0
255 0 0 0 0 0 1 0 0 0 0 0 0 0 255 0
0 0 1 14 14 17 13 14 4 0 0 0 0 255 0 0
1 106 220 220 179 142 118 12 0 0 0 0 255 0 0 0
11 16 16 17 13 9 3 0 0 0 255 0 0 0 0 0
0 0 1 1 0 0 0 0 0 255 0 1 33 74 93 97
97 118 134 97 35 1 0 0 255 0 1 13 21 28 26 28
26 24 3 0 0 0 255 0 1 33 43 43 43 54 53 53
46 10 0 0 0 255 0 0 0 0 2 2 2 1 0 0
0 0 0 255 0 0 3 106 161 209 210 201 162 134 80 1
0 0 255 0 1 6 19 27 27 10 9 9 6 3 0 255
0 0 0 0 3 3 5 5 8 13 5 1 0 0 0 255
0 0 11 41 57 57 56 45 60 17 1 0 0 255 0 0
3 10 21 33 35 40 43 36 17 1 1 255 0 0 0 1
13 13 16 11 17 9 9 4 0 0 255 0 0 0 2 4
4 4 5 5 5 3 1 0 0 255 0 1 4 13 16 20
26 20 20 17 3 1 0 0 255 0 1 53 179 255 243 230
243 255 228 20 0 0 0 255 0 0 0 0 2 1 1 0
0 0 0 0 0 0 0 0 0 0 1 0 0 0 0 27
41 41 40 40 68 51 8 0 0 255 0 0 0 0 0 0
0 0 8 8 2 1 0 0 255 0 0 2 42 62 62 56
78 78 78 29 5 0 255 0 0 0 33 58 75 90 99 99
99 86 3 0 0 255 0 0 3 33 54 54 48 48 64 80
64 14 0 0 255 0 0 1 3 60 66 57 46 66 82 66
5 2 0 255 0 0 0 1 1 6 3 2 2 1 0 0
0 255 0 0 1 6 8 14 14 14 11 5 18 2 0 255
0 0 0 1 2 11 6 4 4 9 4 1 0 0 0 255
1 3 144 157 157 158 202 216 216 203 6 0 0 255 0 0
0 1 1 1 1 0 0 3 3 1 0 0 255 0 0 0
0 0 0 0 0 0 0 0 0 0 255 0 0 0 9 22
24 24 13 18 9 4 0 0 0 255 0 0 1 133 192 179
158 142 139 114 1 0 0 0 255 0 0 5 16 19 14 14
13 13 6 0 0 0 255 0 0 0 0 0 0 0 1 1
1 0 0 0 0 255 0 0 41 93 98 98 100 130 134 130
67 0 0 0 255 0 1 13 14 22 22 24 14 6 5 1
0 0 255 0 17 32 43 43 57 67 57 57 49 17 0 0
0 255 0 0 0 2 1 1 0 0 0 0 0 0 0 255
0 0 3 110 209 216 225 232 201 150 80 12 0 0 255 0
1 9 19 28 28 17 11 11 11 5 0 255 0 0 0 2
3 3 5 5 20 14 8 2 0 0 0 255 0 0 35 42
53 56 56 69 69 59 1 0 0 255 0 0 3 14 27 27
44 52 48 44 34 1 1 255 0 0 0 1 16 16 16 10
13 11 10 5 0 0 255 0 0 0 3 3 4 4 4 5
6 3 2 1 0 255 0 1 4 13 16 18 25 24 24 18
5 1 0 0 255 0 3 81 232 232 208 222 255 255 255 41
0 0 0 255 0 0 0 1 2 5 5 1 1 0 0 0
0 0 0 0 0 0 1 0 0 0 0 27 36 37 33 38
68 51 8 0 0 255 0 0 0 1 0 0 0 8 12 11
4 1 0 0 255 0 0 2 61 68 62 74 74 78 78 38
5 0 255 0 0 1 33 58 78 83 74 74 74 64 9 0
0 255 0 0 1 54 54 43 40 42 64 72 64 14 0 0
255 0 0 0 16 51 66 60 57 66 66 59 6 2 0 255
0 0 0 1 1 8 1 1 1 1 0 0 0 255 0 0
0 6 8 13 16 16 16 18 18 2 0 255 0 0 0 1
4 6 10 6 6 12 12 1 0 0 0 255 0 3 139 186
158 165 225 225 225 147 9 1 0 255 0 0 0 1 1 5
1 0 1 6 2 1 0 0 255 0 0 0 0 0 0 0
0 0 0 0 0 0 255 0 0 0 17 22 21 21 20 20
18 4 0 0 0 255 0 0 4 101 158 152 158 171 155 116
1 0 0 0 255 0 1 6 16 19 10 10 10 13 11 1
0 0 255 0 0 0 0 0 1 1 1 1 0 0 0 0
0 255 0 0 38 93 114 98 100 130 134 130 67 0 0 0
255 0 5 13 22 24 22 8 14 14 5 0 0 0 255 2
17 32 43 43 57 57 46 54 46 10 0 0 0 255 0 0
1 3 5 5 2 0 0 0 0 0 0 255 0 0 3 110
146 249 255 251 249 172 78 12 0 0 255 0 0 13 19 19
29 18 11 8 8 8 0 255 0 0 0 2 5 5 5 5
8 14 9 1 1 0 0 255 0 0 25 42 53 56 56 59
59 27 1 0 0 255 0 0 1 30 30 25 27 44 44 44
34 1 0 255 0 0 0 1 17 17 19 13 13 13 11 10
1 0 255 0 0 0 3 4 4 4 6 5 5 3 2 1
0 255 0 0 4 11 13 16 17 25 18 18 14 0 0 0
255 0 1 53 189 230 230 230 255 255 255 41 0 0 0 255
0 0 0 1 1 2 3 3 1 0 0 0 0 0 0 0
0 0 0 0 0 0 0 27 33 38 38 38 50 30 6 0
0 255 0 0 0 0 0 0 1 12 14 13 11 0 0 0
255 0 0 1 62 68 52 52 53 75 45 37 1 0 255 0
0 1 19 54 72 83 83 83 64 51 9 0 0 255 0 0
1 37 54 54 40 38 48 72 58 8 1 0 255 0 0 0
3 46 57 57 57 75 75 59 6 0 0 255 0 0 0 0
1 1 1 1 1 1 0 0 0 255 0 0 0 0 9 16
16 18 37 37 19 2 0 255 0 0 0 1 4 4 6 6
12 12 5 0 0 0 0 255 0 1 70 225 233 225 243 243
232 121 9 1 0 255 0 0 0 1 1 5 1 3 1 3
1 1 0 0 255 0 0 0 0 0 1 1 1 0 0 0
0 0 255 0 0 0 17 21 21 24 25 25 19 1 0 0
0 255 0 0 4 92 145 145 145 139 116 90 1 0 0 0
255 0 1 5 11 17 11 17 19 21 11 1 0 0 255 0
0 0 0 0 1 1 0 0 0 0 0 0 0 255 0 0
24 93 114 100 98 98 130 124 30 0 0 0 255 0 0 14
25 25 24 10 25 14 5 0 0 0 255 2 4 20 22 40
54 57 54 54 41 8 0 0 0 255 0 0 1 4 9 8
0 0 0 0 0 0 0 255 0 0 1 117 146 255 255 255
251 201 53 0 0 0 255 0 0 11 18 16 22 16 13 11
8 5 0 255 0 0 0 2 5 8 5 5 5 9 9 1
0 0 0 255 0 0 25 53 53 56 62 59 54 12 0 0
0 255 0 0 1 24 27 25 26 44 42 38 12 0 0 255
0 0 0 1 16 17 16 13 11 14 11 10 1 0 255 0
0 0 2 4 6 6 6 6 6 3 1 0 0 255 0 0
2 6 13 16 25 32 25 18 13 0 0 0 255 1 1 53
189 232 255 255 255 255 255 12 0 0 0 255 0 0 0 1
1 3 3 3 0 0 0 0 0 0 0 0 0 0 0 0
0 0 0 25 30 38 50 38 37 12 1 0 0 255 0 0
0 1 0 1 1 4 12 11 1 0 0 0 255 0 0 1
40 68 68 53 65 74 43 12 0 0 255 0 0 0 3 52
58 74 83 74 62 30 0 0 0 255 0 0 1 12 69 48
43 42 43 46 27 2 1 0 255 0 0 0 2 43 52 58
74 76 74 22 1 0 0 255 0 0 0 0 1 1 1 2
2 1 0 0 0 255 0 0 0 0 3 9 13 16 37 37
8 0 0 255 0 0 0 1 4 6 10 13 12 12 5 1
0 0 0 255 0 0 36 219 233 233 255 255 232 57 1 0
0 255 0 0 0 0 2 5 2 5 1 1 0 0 0 0
255 0 0 0 0 0 0 0 1 0 0 0 0 0 255 0
0 0 2 14 20 21 25 20 11 0 0 0 0 255 0 0
3 17 101 145 145 130 90 1 0 0 0 0 255 0 1 2
11 13 13 17 13 13 2 0 0 0 255 0 0 0 0 0
0 0 0 0 0 0 0 0 0 255 0 0 4 69 126 123
113 114 115 114 9 0 0 0 255 0 0 8 25 25 25 22
25 17 0 0 0 0 255 1 1 18 22 42 54 61 54 54
35 4 0 0 0 255 0 0 0 1 8 8 2 0 0 0
0 1 0 255 0 0 1 35 125 141 255 255 249 78 20 0
0 0 255 0 0 3 14 14 16 13 13 13 9 1 0 255
0 0 0 1 4 8 8 5 5 4 4 0 0 0 0 255
0 0 18 25 60 60 62 54 27 1 0 0 0 255 0 0
0 19 24 24 25 26 33 24 2 0 0 255 0 0 0 0
1 16 16 16 6 14 5 1 0 0 255 0 0 0 0 2
9 6 6 6 4 2 0 0 0 255 0 0 0 5 16 25
32 32 19 13 1 0 0 0 255 1 0 2 69 189 255 255
255 248 115 1 0 0 0 255 0 0 0 0 1 1 2 3
0 0 0 0 0 0 0 0 0 0 0 0 0 0 0 0
25 30 50 30 12 1 0 0 0 255 0 0 0 0 0 1
1 1 4 1 0 0 0 0 255 0 0 0 0 29 52 52
53 53 12 0 0 0 255 0 0 0 0 5 52 66 83 83
30 2 0 0 0 255 0 0 0 3 12 46 43 38 38 33
2 1 0 0 255 0 0 0 1 2 43 52 52 74 22 1
0 0 0 255 0 0 0 0 0 0 1 2 2 0 0 0
0 255 0 0 0 0 0 3 10 10 8 2 0 0 0 255
0 0 0 0 2 2 4 4 5 5 1 0 0 0 0 255
0 0 0 36 110 110 110 104 57 1 0 0 0 255 0 0
0 0 0 4 2 3 1 1 0 0 0 0 255 0 0 0
0 0 0 0 1 0 1 0 0 0 255 0 0 0 0 2
10 21 11 8 0 0 0 0 0 255 0 0 0 3 17 130
96 65 1 0 0 0 0 0 255 0 0 1 2 13 13 13
13 2 0 0 0 0 255 0 0 0 0 0 0 0 0 0
0 0 0 0 0 255 0 0 0 4 69 81 85 85 85 9
0 0 0 0 255 0 0 1 8 17 17 17 17 0 0 0
0 0 255 0 0 0 18 22 45 54 54 41 5 0 0 0
0 255 0 0 0 0 3 0 0 0 0 0 0 0 0 255
0 0 0 1 35 94 125 94 78 20 0 0 0 0 255 0
0 0 3 5 10 10 12 12 1 0 0 255 0 0 0 0
1 4 6 3 3 3 0 0 0 0 0 255 0 0 0 14
24 14 27 11 1 0 0 0 0 255 1 0 0 0 19 22
24 24 24 2 0 0 0 255 0 0 0 0 1 1 3 3
3 2 1 1 0 0 255 0 0 0 0 0 2 4 6 4
2 0 0 0 0 255 0 0 0 0 5 16 26 19 10 1
1 0 0 0 255 0 0 0 0 69 251 251 228 115 1 0
0 0 0 255 0 0 0 0 0 1 1 0 0 0 0 0
0 0 0 0 0 0 0 0 0 0 0 0 0 3 3 1
0 0 0 0 0 255 0 0 0 0 0 0 1 1 1 0
0 0 0 0 255 0 0 0 0 0 29 29 20 12 0 0
0 0 255 0 0 0 0 0 5 51 51 18 2 0 0 0
0 255 0 0 1 1 1 8 24 24 13 0 0 0 0 0
255 0 0 0 0 0 0 1 1 1 0 0 0 0 0 255
0 0 0 0 0 0 0 0 0 0 0 0 0 255 0 0
0 0 0 0 0 0 0 0 0 0 0 255 0 0 0 0
0 0 0 0 0 0 0 0 0 0 0 255 0 0 0 0
0 10 10 10 1 0 0 0 0 255 0 0 0 0 0 0
0 0 0 0 0 0 0 0 255 0 0 0 0 0 0 0
0 0 0 0 0 0 255 0 0 0 0 0 0 1 1 1
1 1 1 0 0 255 0 0 0 0 0 0 1 0 0 0
0 0 0 0 255 0 0 0 1 1 0 0 0 0 0 0
0 0 255 0 0 0 0 0 0 0 0 0 0 0 0 0
0 255 0 0 0 0 1 5 5 8 1 0 0 0 0 0
255 0 0 0 1 3 3 3 0 0 0 0 0 0 255 0
0 0 0 1 1 1 4 4 0 0 0 0 0 255 0 0
0 0 0 0 0 0 0 0 0 0 0 255 0 0 0 0
0 0 0 1 3 1 0 0 0 0 255 0 0 0 0 1
1 0 0 0 0 0 0 255 0 0 0 0 0 0 2 2
1 0 0 0 0 0 0 255 0 0 0 0 0 1 1 1
0 0 0 0 0 255 0 0 0 0 0 0 0 0 0 0
0 0 0 255 0 0 0 0 0 1 0 1 1 1 1 0
0 0 255 0 0 0 0 0 0 0 0 0 0 0 0 0
0 255 0 0 0 0 1 1 1 2 1 1 0 0 0 0
255 0 0 0 0 2 2 1 1 0 0 0 0 0 0 255
0 0 0 0 0 0 0 0 0 0 0 0 0 0 0 0
0 0 0 0 0 0 0 0 0 0 0 0 0 0 0 0
0 255 0 0 0 0 0 0 0 0 0 0 0 0 0 0
255 0 0 0 0 0 0 1 1 1 0 0 0 0 255 0
0 0 0 0 0 1 1 1 0 0 0 0 0 255 0 0
0 0 0 1 6 6 0 0 0 0 0 0 255 0 0 0
0 0 0 1 1 0 0 0 0 0 0 255 0 0 0 0
0 0 0 0 0 0 0 0 0 255 0 0 0 0 0 0
0 0 0 0 0 0 0 255 0 0 0 0 0 0 0 0
0 0 0 0 0 0 0 255 0 0 0 0 0 0 0 0
0 0 0 0 0 255 0 0 0 0 0 0 0 0 0 0
0 0 0 0 255 0 0 0 0 0 0 0 0 0 0 0
0 0 255 0 0 0 0 0 0 0 0 0 0 0 0 0
0 255 0 0 0 0 0 0 0 0 0 0 0 0 0 0
255 0 0 0 0 0 0 0 0 0 0 0 0 0 255 0
0 0 0 0 0 0 0 0 0 0 0 0 0 255 0 0
0 0 0 0 0 0 0 0 0 0 0 0 255 0 0 0
0 1 0 0 0 0 0 0 0 0 255 0 0 0 0 0
0 0 0 0 0 0 0 0 0 255 0 0 0 0 0 0
0 0 0 0 0 0 0 255 0 0 0 0 0 0 0 0
0 0 0 0 0 0 255 0 0 0 0 0 0 0 0 0
0 0 0 255 0 0 0 0 0 0 0 0 1 0 0 0
0 0 0 255 0 0 0 0 0 0 0 0 0 0 0 0
0 255 0 0 0 0 0 0 0 0 0 0 0 0 0 255
0 0 0 0 0 0 0 0 0 0 0 0 0 0 255 0
0 0 0 0 0 0 0 0 0 0 0 0 0 255 0 0
0 0 0 0 0 1 0 1 0 0 0 0 255 0 0 0
0 0 0 0 0 0 0 0 0 0 0 255 0 0 0 0
0 0 0 0 0 0 0 0 0 0 0 0 0 0 0 0
0 0 0 0 0 0 0 0 0 0 0 0 0 255 0 0
0 0 0 0 0 0 0 0 0 0 0 0 255 0 0 0
0 0 0 0 0 0 0 0 0 0 255 0 0 0 0 0
0 1 0 0 0 0 0 0 0 255 0 1 1 1 0 0
0 0 0 0 0 0 0 0 255 0 0 0 0 0 0 1
1 0 0 0 0 0 0 255 0 0 0 0 0 0 0 1
0 0 0 0 0 255 0 0 0 0 0 0 0 0 0 0
0 0 0 255 0 0 0 0 0 0 0 0 1 1 0 0
0 0 0 255 0 0 0 0 0 0 0 0 0 0 0 0
0 255 0 0 0 0 0 0 0 0 0 0 0 0 0 0
255 0 0 0 0 0 0 0 0 0 0 0 0 0 255 0
0 0 0 0 0 0 0 0 1 1 0 0 0 255 0 0
0 0 0 0 0 0 0 0 0 0 0 0 255 0 0 0
0 0 0 0 0 0 0 0 0 0 255 0 0 0 1 1
0 0 0 0 0 0 0 0 0 255 0 0 0 0 0 0
0 0 0 0 0 0 0 1 255 0 0 0 0 0 0 0
0 0 0 0 0 0 255 0 0 0 0 0 0 0 0 0
0 0 0 0 0 255 0 0 0 0 0 0 0 0 0 0
0 0 0 255 0 0 0 0 0 0 0 0 0 0 0 0
0 0 255 0 0 0 0 0 0 0 0 0 0 0 0 255
0 0 0 0 0 0 0 0 1 0 0 0 0 0 0 255
0 0 0 0 0 0 0 0 0 0 0 0 0 255 0 0
0 0 0 0 0 0 0 0 0 0 0 255 0 0 0 0
0 0 0 0 0 0 0 0 0 0 255 0 0 0 0 0
0 0 0 0 0 0 0 0 0 255 0 0 0 0 1 1
0 0 0 0 0 0 0 0 255 0 0 0 0 0 0 0
0 0 0 0 0 0 0 255 0 0 0 0 0 0 0 0
0 0 0 0 0 0 0 0 255 255 255 255 255 255 255 255
255 255 255 255 255 255 255 255 255 255 255 255 255 255 255 255
255 255 255 255 255 255 255 255 255 255 255 255 255 255 255 255
255 255 255 255 255 255 255 255 255 255 255 255 255 255 255 255
255 255 255 255 255 255 255 255 255 255 255 255 255 255 255 255
255 255 255 255 255 255 255 255 255 255 255 255 255 255 255 255
255 255 255 255 255 255 255 255 255 255 255 255 255 255 255 255
255 255 255 255 255 255 255 255 255 255 255 255 255 255 255 255
255 255 255 255 255 255 255 255 255 255 255 255 255 255 255 255
255 255 255 255 255 255 255 255 255 255 255 255 255 255 255 255
255 255 255 255 255 255 255 255 255 255 255 255 255 255 255 255
255 255 255 255 255 255 255 255 255 255 255 255 255 255 255 255
255 255 255 255 255 255 255 255 255 255 255 255 255 255 255 255
255 255 255 255 255 255 255 255 255 255 255 255 255 255 255 255
255 255 255 255 255 255 255 255 255 255 255 255 255 255 255 255
255 255 255 255 255 255 255 255 255 255 255 255 255 255 255 255
255 255 255 255 255 255 255 255 255 255 255 255 255 255 255 255
255 255 255 255 255 255 255 255 255 255 255 255 255 255 255 255
255 255 255 255 255 255 255 255 255 255 255 255 255 255 255 255
255 255 255 255 255 255 255 255 255 255 255 255 255 255 255 255
255 255 255 255 255 255 255 255 255 255 255 255 255 255 255 255
255 255 255 255 255 255 255 255 255 255 255 255 255 255 255 255
255 255 255 255 255 255 255 255 255 255 255 255 255 255 255 255
255 255 255 255 255 255 255 255 255 255 255 255 255 255 255 255
255 255 255 255 255 255 255 255 255 255 255 255 255 255 255 255
255 255 255 255 255 255 255 255 255 255 255 255 255 255 255 255
255 255 255 255 255 255 255 255 255 255 255 255 255 255 255 255
255 255 255 255 255 255 255 255 255 255 255 255 255 255 255 255
255 255 255 255 0 0 0 0 0 0 0 0 0 0 0 0
0 1 1 0 0 255 0 0 0 0 0 0 0 0 0 0
0 0 0 0 255 0 0 0 0 0 0 0 0 0 0 0
0 0 255 0 0 0 0 0 0 0 0 0 0 0 0 0
0 255 0 0 0 0 0 0 0 0 0 0 0 0 0 0
255 0 0 0 0 0 0 0 0 0 0 0 0 0 0 255
0 0 0 0 0 0 0 0 0 0 0 0 0 255 0 0
0 0 0 0 0 0 0 0 0 0 0 255 0 0 0 0
0 0 1 1 1 0 0 0 0 0 0 255 0 0 0 0
0 0 0 0 0 0 0 0 0 255 0 0 0 0 0 0
0 0 0 0 0 0 0 0 255 0 0 0 0 0 0 0
0 0 0 0 0 0 255 0 0 0 0 0 0 0 0 0
0 0 0 0 0 255 0 0 0 0 0 0 0 0 0 0
0 0 0 0 255 0 0 0 0 0 0 0 0 0 0 0
0 0 255 0 0 0 0 0 1 1 1 0 0 0 0 0
0 255 0 0 0 0 0 0 0 0 0 0 0 0 0 1
255 0 0 0 0 0 0 0 0 0 0 0 0 0 255 0
0 0 0 0 0 0 0 0 0 0 0 0 0 255 0 0
0 0 0 0 0 0 0 0 0 0 0 255 0 0 0 0
0 0 0 0 0 0 0 0 0 0 255 0 0 0 0 0
0 0 0 0 0 0 0 255 0 0 0 0 0 0 0 0
0 0 0 0 0 0 0 255 0 0 0 0 1 1 0 0
0 0 0 0 0 255 0 0 0 0 0 0 0 0 0 0
0 0 0 255 0 0 0 0 0 0 0 0 0 0 0 0
0 0 255 0 0 0 0 0 0 0 0 0 0 0 0 0
0 255 0 0 0 0 0 0 0 0 0 0 0 0 0 0
255 0 0 0 0 0 0 0 0 0 0 0 0 0 0 255
0 0 0 0 0 0 0 0 0 0 0 0 0 0 0 0
0 0 0 0 0 0 0 0 0 0 0 0 0 0 1 0
0 255 0 0 0 0 0 0 0 0 0 0 0 0 0 0
255 0 0 0 0 0 0 0 0 0 0 0 0 0 255 0
0 0 0 0 0 0 0 0 0 0 0 0 0 255 0 0
0 0 0 0 0 0 0 0 0 0 0 0 255 0 0 0
0 0 0 0 0 0 0 0 0 0 0 255 0 0 0 0
0 0 0 0 0 0 0 0 0 255 0 0 0 0 0 0
0 0 0 0 0 0 0 255 0 0 0 0 0 0 1 1
1 0 0 0 0 0 0 255 0 0 0 0 0 0 0 0
0 0 0 0 0 255 0 0 0 0 0 0 0 0 0 0
0 0 0 0 255 0 0 0 0 0 0 0 0 0 0 0
0 0 255 0 0 0 0 0 0 0 0 0 0 0 0 0
0 255 0 0 0 0 0 0 0 0 0 0 0 0 0 0
255 0 0 0 0 0 0 1 0 0 0 0 0 0 255 0
0 0 0 0 1 1 1 0 0 0 0 0 0 255 0 0
0 0 0 0 0 0 0 0 0 0 0 0 255 0 0 0
0 0 0 0 0 0 0 0 0 0 255 0 0 0 0 0
0 0 0 0 0 0 0 0 0 255 0 0 0 0 0 0
0 0 0 0 0 0 0 255 0 0 0 0 0 0 0 0
0 0 0 0 0 0 255 0 0 0 0 0 0 0 0 0
0 0 0 255 0 0 0 0 0 0 0 0 0 0 0 0
0 0 0 255 0 0 0 0 1 0 0 0 0 0 0 0
0 255 0 0 0 0 0 0 0 0 0 0 0 0 0 255
0 0 0 0 0 0 0 1 0 0 0 0 0 0 255 0
0 0 0 0 0 0 0 0 0 0 0 0 0 255 0 0
0 0 0 0 0 0 0 0 0 0 0 0 255 0 0 0
0 0 0 0 0 0 0 0 0 0 0 255 0 0 0 0
0 0 0 0 0 0 0 0 0 0 0 0 0 0 0 0
0 0 0 0 0 0 0 0 0 0 0 0 0 255 0 0
0 0 0 0 0 1 1 0 0 0 0 0 255 0 0 0
0 0 0 0 0 0 0 0 0 2 255 0 0 0 0 0
0 0 0 0 0 0 0 0 0 255 0 0 0 0 0 0
0 0 0 0 0 0 0 0 255 0 0 0 0 0 0 0
0 0 0 0 0 0 0 255 0 0 0 0 0 4 4 2
1 0 0 0 0 255 0 0 0 0 0 1 0 0 0 0
0 0 0 255 0 0 0 0 0 1 1 3 1 0 0 0
0 0 0 255 0 0 0 0 0 0 0 0 0 0 0 0
0 255 1 0 0 0 0 0 0 0 0 0 0 0 0 1
255 0 0 0 1 0 0 0 0 0 0 0 0 0 255 0
0 0 0 0 0 2 2 1 0 0 0 0 0 255 0 0
0 0 0 0 0 0 0 0 0 0 0 0 255 0 0 0
0 5 5 5 2 0 0 0 0 0 255 0 0 0 0 0
1 1 0 0 0 0 0 0 0 255 0 0 0 0 6 13
58 58 8 0 0 0 0 0 255 0 0 0 0 1 4 4
0 0 0 0 0 0 255 0 0 0 0 0 0 0 0 0
0 0 0 0 0 255 0 0 0 0 0 0 0 0 0 0
0 0 0 255 0 0 0 0 0 0 0 1 0 0 0 0
0 0 255 0 0 0 0 2 4 20 20 0 0 0 0 255
0 0 0 0 0 0 2 42 41 5 0 0 0 0 0 255
0 0 0 0 1 1 1 1 1 1 1 0 0 255 0 0
0 0 0 0 0 0 0 0 0 0 0 255 0 0 0 0
0 0 10 78 78 26 0 0 0 0 255 0 0 0 0 0
0 0 0 0 0 0 0 0 0 255 0 0 0 0 0 0
0 0 0 0 0 0 0 0 255 0 0 0 0 0 0 1
0 0 0 0 0 0 0 255 0 0 0 0 0 0 0 0
0 0 0 0 0 0 0 0 0 0 0 0 0 0 0 0
0 0 0 0 0 0 0 0 0 255 0 0 0 0 1 6
37 35 35 29 1 0 0 0 255 0 0 0 0 0 0 0
0 0 0 0 0 2 255 0 0 0 0 0 0 0 0 0
0 0 0 0 0 255 0 0 0 0 0 0 0 0 0 0
0 0 0 0 255 0 0 0 0 0 0 0 0 0 0 1
1 1 0 255 0 0 0 0 6 11 13 13 17 1 0 0
0 255 0 0 0 1 1 5 5 4 3 0 0 0 0 255
0 0 0 0 1 24 97 138 129 29 0 0 0 0 0 255
0 0 0 0 2 5 6 3 0 0 0 0 0 255 0 0
0 0 0 0 1 1 1 0 0 0 0 0 255 0 0 0
0 0 1 4 4 1 0 0 0 0 255 0 0 0 0 2
6 18 18 18 17 0 0 0 0 255 0 0 0 0 0 0
0 0 0 0 0 0 0 0 255 0 0 1 6 6 6 6
6 4 0 0 0 0 255 0 0 0 0 1 1 1 1 0
0 0 0 0 0 255 0 0 0 0 37 68 93 68 67 11
0 0 0 0 255 0 0 0 0 6 10 10 10 9 1 0
0 0 255 0 0 0 0 0 1 1 1 0 0 0 0 0
0 255 0 0 0 0 0 0 0 1 1 1 0 0 0 255
0 0 0 1 4 36 43 43 18 2 0 0 0 0 255 0
1 0 9 21 49 62 64 32 0 0 0 255 0 0 0 0
0 14 42 45 41 45 10 0 0 0 0 255 0 0 0 1
1 4 4 4 2 1 1 0 0 255 0 0 0 0 0 0
0 0 0 0 0 0 0 255 0 0 0 0 1 27 89 141
141 130 28 0 0 0 255 0 0 0 0 0 0 0 0 0
0 0 0 0 0 255 0 0 0 0 2 6 10 10 10 0
0 0 0 0 255 0 0 0 0 0 6 8 6 3 0 0
0 0 0 255 0 0 0 0 0 0 0 0 0 0 0 0
0 0 0 0 0 0 0 0 0 0 0 0 1 104 109 109
109 4 0 0 0 255 0 0 0 1 6 51 51 48 48 53
49 1 0 0 255 0 0 0 0 0 1 1 1 0 0 0
0 0 255 0 0 0 0 0 2 2 2 1 1 0 0 0
0 255 0 0 0 0 0 0 0 0 0 0 0 0 0 0
255 0 0 0 0 0 0 0 1 0 0 0 1 0 0 255
0 0 0 2 16 21 17 21 21 18 1 0 0 255 0 0
1 1 5 8 8 8 4 3 0 0 0 255 0 0 0 1
24 158 177 177 142 142 29 0 0 0 0 255 0 0 0 2
5 8 8 4 3 0 0 0 0 255 0 0 0 0 0 1
1 1 1 0 0 0 0 0 255 0 0 0 0 1 6 11
5 1 0 0 0 0 255 0 0 0 2 28 44 32 30 20
27 17 0 0 0 255 0 0 0 0 0 19 21 10 5 0
0 0 0 0 255 0 1 5 9 6 9 6 10 8 4 1
0 0 255 0 0 0 0 2 5 8 9 9 4 1 0 0
0 255 0 0 0 37 70 82 93 70 70 54 11 0 0 0
255 0 0 0 6 10 13 13 12 14 11 0 0 0 255 0
0 0 0 1 2 5 5 1 0 0 0 0 0 255 0 0
0 0 5 10 10 10 3 1 0 0 0 255 0 0 0 4
36 43 43 44 61 18 1 0 0 0 255 0 1 12 24 45
62 70 91 88 32 0 0 255 0 1 0 0 2 41 42 42
34 58 27 10 0 0 0 255 0 0 0 1 4 6 6 6
2 1 0 0 0 255 0 0 0 0 0 0 4 12 11 10
0 0 0 255 0 0 0 1 27 85 114 120 130 114 61 28
0 0 255 0 0 0 0 0 4 4 1 0 0 0 0 0
0 255 0 0 0 0 3 12 17 17 17 11 0 0 0 0
255 0 0 0 0 13 13 9 5 5 3 0 0 0 0 255
0 0 0 0 0 0 1 1 0 0 0 0 0 0 0 0
0 0 0 0 0 0 0 1 109 118 140 166 166 120 4 0
0 255 0 0 0 6 41 67 58 58 61 61 49 26 0 0
255 0 0 0 0 0 1 1 3 1 1 0 0 0 255 0
0 0 0 0 0 4 4 4 2 0 0 0 0 255 0 0
0 0 0 0 0 1 1 1 0 0 0 0 255 0 0 0
1 1 1 0 1 0 0 0 0 0 0 255 0 0 1 5
24 22 24 21 22 19 13 0 0 255 0 0 1 3 6 9
8 8 4 4 3 0 0 255 0 0 0 3 97 136 110 129
129 153 130 9 0 0 0 255 0 0 0 2 6 6 6 4
3 3 0 0 0 255 0 0 0 0 0 1 2 2 2 2
0 0 0 0 255 0 0 0 0 4 11 11 11 5 0 0
0 0 255 0 0 1 8 28 32 30 51 38 57 19 6 1
0 255 0 0 0 1 14 21 30 27 13 5 0 0 0 0
255 1 3 5 9 6 9 6 10 9 6 1 0 0 255 0
0 0 1 4 5 9 17 10 11 4 0 0 0 255 0 0
3 41 82 82 86 69 74 67 45 1 0 0 255 0 0 1
9 11 11 10 11 30 18 8 0 0 255 0 0 1 1 2
3 6 5 5 1 0 0 0 0 255 0 0 0 5 11 12
11 10 9 3 1 0 0 255 0 0 3 29 38 38 36 44
61 60 11 0 0 0 255 0 2 24 45 49 56 77 120 91
67 20 0 255 0 0 0 1 19 46 41 28 27 34 36 24
4 0 0 255 0 0 0 2 1 5 0 0 0 0 0 0
0 255 0 0 0 0 0 0 3 12 11 11 10 0 0 255
0 0 0 1 44 83 94 114 120 123 89 34 0 0 255 0
0 0 0 0 0 0 1 0 1 1 0 0 0 255 0 0
0 1 3 13 13 12 10 1 0 0 0 0 255 0 0 0
19 16 16 16 20 20 4 0 0 0 0 255 0 0 0 0
2 1 2 0 0 0 1 0 0 0 0 0 0 0 0 0
0 0 0 24 118 131 131 148 166 148 4 0 0 255 0 0
0 41 50 67 58 58 58 61 44 37 0 0 255 0 0 0
0 0 1 1 3 1 1 0 1 0 255 0 0 0 0 0
0 0 6 8 4 1 0 0 0 255 0 0 0 0 0 0
0 1 0 0 0 0 0 0 255 0 0 1 1 1 1 0
1 0 0 0 0 0 0 255 0 1 5 9 22 22 24 21
18 18 12 1 0 255 0 0 1 4 6 8 8 9 13 12
3 0 0 255 0 0 0 19 136 150 110 113 113 157 130 28
0 0 0 255 0 0 2 6 10 9 4 4 4 3 0 0
0 255 0 0 0 0 0 1 2 2 4 4 0 0 0 0
255 0 0 0 1 2 6 11 6 2 0 0 0 0 255 0
0 1 8 22 32 45 51 38 42 34 6 1 0 255 0 0
0 4 14 25 26 26 13 10 1 0 0 0 255 1 4 5
8 6 9 6 6 6 6 4 0 0 255 0 0 0 0 2
2 9 17 9 11 4 0 0 0 255 0 1 10 58 106 82
86 74 84 84 54 4 0 0 255 0 0 1 9 11 11 11
11 30 29 11 1 0 255 0 0 2 3 5 4 6 4 4
2 1 0 0 0 255 0 0 1 9 11 11 10 9 8 3
1 0 0 255 0 2 24 44 45 38 33 34 46 44 11 1
0 0 255 0 2 24 99 86 77 86 120 98 83 34 1 255
0 0 0 1 19 41 28 28 37 43 43 24 12 1 0 255
0 0 0 2 1 5 1 1 0 0 0 0 0 255 0 0
0 0 0 1 11 12 11 11 5 1 0 255 0 0 0 0
59 83 89 83 77 77 59 32 1 0 255 0 0 0 0 0
0 0 1 1 1 1 0 0 0 255 0 0 0 1 3 12
8 6 6 1 0 0 0 0 255 0 0 8 18 13 12 11
3 3 3 0 0 0 0 255 0 0 1 1 5 3 3 1
0 0 0 0 0 0 0 0 0 0 0 0 0 0 0 50
141 147 140 147 147 138 4 0 0 255 0 0 0 38 50 67
58 58 58 54 51 37 0 0 255 0 0 0 0 0 4 4
5 5 3 0 0 0 255 0 0 0 0 0 0 0 2 6
2 0 0 0 0 255 0 0 0 0 0 0 0 0 0 1
0 0 0 0 255 0 0 0 0 2 2 2 2 1 1 0
0 0 0 255 0 0 5 14 20 20 21 19 18 13 5 0
0 255 0 0 1 3 6 8 6 4 13 16 3 0 0 255
0 0 1 19 136 136 110 89 108 113 108 28 0 0 0 255
0 0 2 10 13 9 4 5 5 5 1 0 0 255 0 0
0 0 0 1 2 2 2 2 2 0 0 0 255 0 0 0
1 2 6 9 11 6 0 0 0 0 255 0 0 1 8 22
25 35 45 44 42 34 14 0 0 255 0 0 0 4 18 35
35 27 16 12 0 0 0 0 255 1 5 6 9 9 9 6
6 6 6 4 0 0 255 0 0 0 0 1 2 3 19 5
5 2 0 0 0 255 0 1 10 58 106 105 105 86 86 91
84 12 0 0 255 0 0 1 3 11 10 9 9 10 18 1
1 0 255 0 1 3 4 10 9 9 4 9 4 1 0 0
0 255 0 0 0 9 10 10 10 10 8 3 1 0 0 255
0 1 24 42 44 40 44 44 46 34 10 1 0 0 255 0
2 99 116 106 98 98 100 115 97 34 1 255 0 0 0 1
52 52 28 28 53 53 54 36 12 0 0 255 0 1 1 2
6 9 4 1 0 0 0 0 0 255 0 0 0 0 0 2
3 6 6 5 1 0 0 255 0 0 0 0 44 88 89 89
89 123 59 27 1 0 255 0 0 0 0 0 0 0 1 5
3 0 0 0 0 255 0 0 1 3 10 12 8 6 6 2
0 0 0 0 255 0 0 6 12 12 12 14 18 18 1 0
0 0 0 255 0 0 1 4 5 3 3 3 3 0 0 0
0 0 0 0 0 0 0 0 0 0 0 50 131 147 136 141
138 132 0 0 0 255 0 0 1 16 44 48 58 66 66 65
54 42 0 0 255 0 0 0 0 0 1 1 4 5 1 0
0 0 255 0 0 0 0 0 0 0 5 5 0 0 0 0
0 255 0 0 0 0 0 1 1 0 0 0 0 0 0 0
255 0 0 0 0 0 2 5 4 2 1 0 0 0 0 255
0 0 1 9 16 20 21 18 13 9 3 0 0 255 0 0
0 2 8 8 9 9 13 16 1 1 0 255 0 0 0 8
145 145 129 128 131 137 82 18 0 0 0 255 0 0 1 5
9 13 9 5 5 3 0 0 0 255 0 0 0 0 0 1
1 2 2 2 0 0 0 0 255 0 0 0 0 2 6 9
9 6 0 0 0 0 255 0 0 0 14 35 41 41 32 32
32 25 14 0 0 255 0 0 0 4 35 38 37 27 12 1
0 0 0 0 255 0 3 5 6 6 8 6 6 6 6 4
0 0 255 0 0 0 1 4 9 8 8 3 2 1 0 0
0 255 1 1 1 51 85 105 106 105 98 91 42 6 0 0
255 0 0 0 3 10 11 10 9 9 8 1 1 0 255 0
1 3 4 10 9 4 4 2 2 0 0 0 0 255 0 0
0 4 9 10 9 9 8 1 0 0 0 255 0 0 9 26
42 41 41 41 43 34 2 0 0 0 255 0 1 66 99 112
112 112 129 115 97 16 1 255 0 0 0 1 18 40 40 50
53 52 46 24 5 0 0 255 0 0 1 2 9 9 9 4
8 1 0 0 0 255 0 0 0 0 1 2 6 9 9 3
1 0 0 255 0 0 0 0 29 96 97 122 122 122 50 8
1 0 255 0 0 0 0 0 1 2 3 3 0 0 0 0
0 255 0 0 1 1 5 10 6 10 13 11 1 0 0 0
255 0 0 3 6 8 11 14 17 2 0 0 0 0 0 255
0 0 1 6 8 3 3 3 2 0 0 0 0 0 0 0
0 0 0 0 0 0 0 4 57 136 136 136 107 5 0 0
0 255 0 1 1 1 38 43 58 66 74 74 54 2 0 0
255 0 0 0 0 0 1 1 4 5 1 0 0 0 255 0
0 0 0 1 1 0 0 0 0 0 0 0 0 255 0 0
0 0 0 1 1 0 0 1 0 0 0 0 255 0 0 0
0 0 0 5 5 1 0 0 0 0 0 255 0 0 0 0
14 18 13 13 8 5 0 0 0 255 0 0 0 2 4 8
9 9 9 4 1 0 0 255 0 0 0 0 85 128 129 128
129 89 45 0 0 0 0 255 0 0 0 2 4 6 6 5
3 1 0 0 0 255 0 0 0 0 0 1 0 0 0 0
0 0 0 0 255 0 0 0 0 1 9 9 9 1 0 0
0 0 255 0 0 0 5 41 41 27 24 33 33 21 0 0
0 255 0 0 0 0 18 38 37 27 0 0 0 0 0 0
255 0 1 4 6 8 16 16 14 8 6 1 1 0 255 0
0 0 1 9 11 8 5 2 0 0 0 0 0 255 1 1
2 9 51 80 85 64 59 35 18 1 0 0 255 0 0 0
1 3 9 9 9 8 1 0 0 0 255 0 0 1 2 2
2 2 2 2 0 0 0 0 0 255 0 0 0 1 8 10
9 9 2 0 0 0 0 255 0 0 1 9 40 41 44 42
42 17 1 0 0 0 255 1 1 4 66 112 120 129 129 97
61 1 0 255 0 0 0 0 3 36 46 46 53 52 46 24
0 0 0 255 0 0 0 1 5 9 9 4 1 0 0 0
0 255 0 0 0 0 1 3 3 4 4 2 0 0 0 255
0 0 0 0 0 41 85 96 122 122 8 1 0 0 255 0
0 0 0 0 1 1 1 3 1 0 0 0 0 255 0 0
0 1 4 9 9 10 11 2 1 0 0 0 255 0 0 1
3 8 16 25 22 17 1 0 0 0 0 255 0 0 0 1
8 8 6 2 1 0 0 0 0 0 0 0 0 0 0 0
0 0 0 0 4 57 57 18 0 0 0 1 1 255 0 0
1 1 1 43 44 44 66 37 2 1 0 0 255 0 0 0
0 0 0 1 1 1 0 0 0 0 255 0 0 0 0 1
1 1 0 0 0 0 0 0 0 255 0 0 0 0 0 0
0 0 0 0 0 0 0 0 255 0 0 0 0 0 0 1
1 0 0 0 0 0 0 255 0 0 0 0 1 2 2 2
2 0 0 0 0 255 0 0 0 0 2 5 9 9 2 0
0 0 0 255 0 0 0 0 0 85 128 128 108 45 0 0
0 0 0 255 0 0 0 0 2 4 3 2 1 0 0 0
0 255 0 0 0 0 0 0 0 0 0 0 0 0 0 0
255 0 0 0 0 0 0 0 1 1 1 0 0 0 255 0
0 0 0 10 17 24 17 24 13 0 0 0 0 255 0 0
0 0 0 1 0 0 0 0 0 0 0 0 255 0 0 1
3 5 10 10 14 6 1 0 0 0 255 0 0 0 0 4
8 2 1 0 0 0 0 0 0 255 1 1 1 4 5 24
29 29 27 3 0 0 0 0 255 0 0 0 0 0 3 8
8 6 0 0 0 0 255 0 0 1 1 1 0 0 0 0
0 0 0 0 0 255 0 0 0 0 1 4 4 2 0 0
0 0 0 255 0 0 0 1 9 41 41 21 17 1 1 0
0 0 255 0 1 1 2 50 72 120 69 61 1 0 0 255
0 0 0 0 1 3 36 40 45 43 24 0 0 0 0 255
0 0 0 0 0 4 2 1 0 0 0 0 0 255 0 0
0 0 1 2 2 3 3 1 1 0 0 255 0 0 0 0
0 0 41 51 51 1 1 0 0 0 255 0 0 0 0 0
1 1 1 0 0 0 0 0 0 255 0 0 0 0 0 0
4 4 1 1 0 0 0 0 255 0 0 0 1 1 6 22
17 1 1 0 0 0 0 255 0 0 0 0 1 2 2 0
0 0 0 0 0 0 0 0 0 0 0 0 0 0 0 0
0 1 1 0 0 0 0 0 0 255 0 0 0 0 0 0
3 3 3 1 1 0 0 0 255 0 0 0 0 0 0 0
0 0 0 0 0 0 255 0 0 0 0 1 1 0 0 0
0 0 0 0 0 255 0 0 0 0 0 0 0 0 0 0
0 0 0 0 255 0 0 0 0 0 0 1 0 0 0 0
0 0 0 255 0 0 0 0 0 0 1 1 1 0 0 0
0 255 0 0 0 0 0 1 1 1 0 0 0 0 0 255
0 0 0 0 0 0 1 1 1 1 0 0 0 0 0 255
0 0 0 0 0 0 0 0 0 0 0 0 0 255 0 0
0 0 0 0 0 0 0 0 0 0 0 0 255 0 0 0
0 0 0 0 0 1 1 0 0 0 255 0 0 0 0 0
0 0 0 0 0 0 0 0 0 255 0 0 0 0 0 0
0 0 0 0 0 0 0 0 255 0 0 0 0 3 5 5
3 0 0 0 0 0 255 0 0 0 0 0 0 0 0 0
0 0 0 0 0 255 0 0 0 0 0 1 0 1 0 0
0 0 0 0 255 0 0 0 0 0 0 0 0 0 0 0
0 0 255 0 0 0 0 0 0 0 0 0 0 0 0 0
0 255 0 0 0 0 1 1 1 0 0 0 0 0 0 255
0 0 0 0 1 0 1 1 1 1 0 0 0 0 255 0
0 0 0 1 1 1 1 1 0 0 0 255 0 0 0 0
0 1 1 1 1 1 0 0 0 0 0 255 0 0 0 0
0 0 0 0 0 0 0 0 0 255 0 0 0 0 0 0
0 0 1 0 0 0 0 255 0 0 0 0 0 0 0 0
0 0 0 0 0 0 255 0 0 0 0 0 0 0 0 0
0 0 0 0 0 255 0 0 0 0 0 0 0 0 0 0
0 0 0 0 255 0 0 0 0 0 0 0 0 0 1 0
0 0 0 255 0 0 0 0 0 0 1 1 0 0 0 0
0 0 0 0 0 0 0 0 0 0 0 0 0 0 0 0
0 0 0 0 0 255 0 0 0 0 0 0 0 0 0 0
0 0 0 0 255 0 0 0 0 0 0 0 0 0 0 0
0 1 255 0 0 0 0 0 0 0 0 0 0 0 0 0
0 255 0 0 0 0 0 0 0 0 0 0 0 0 0 0
255 0 0 0 0 0 0 0 0 0 0 0 0 0 0 255
0 0 0 0 0 0 0 0 0 0 0 0 0 255 0 0
0 0 0 0 0 0 0 0 0 0 0 255 0 0 0 0
0 0 0 0 0 0 0 0 0 0 0 255 0 0 0 0
0 0 0 0 0 0 0 0 0 255 0 0 0 0 0 0
0 0 0 0 0 0 0 0 255 0 0 0 0 0 0 0
0 0 0 0 0 0 255 0 0 0 0 0 0 0 0 0
0 0 0 0 0 255 0 0 0 0 0 0 0 0 0 0
0 0 0 0 255 0 0 0 0 0 0 0 0 0 0 0
0 0 255 0 0 0 0 0 0 0 0 0 0 0 1 0
0 255 0 0 0 0 0 0 0 0 0 0 0 0 0 0
255 0 0 0 0 0 0 0 0 0 0 0 0 0 255 0
0 0 0 0 0 0 0 0 0 0 0 0 0 255 0 0
0 0 0 0 0 0 0 0 0 0 0 255 0 0 0 0
0 0 0 0 0 0 0 0 0 0 255 0 0 0 0 0
1 1 1 0 0 0 0 255 0 0 0 0 0 0 0 1
0 0 0 0 0 0 0 255 0 0 0 0 0 0 0 0
0 0 0 0 0 255 0 0 0 0 0 0 0 0 0 0
0 0 0 255 0 0 0 0 0 0 0 0 0 0 0 0
0 0 255 0 0 0 0 0 0 0 0 0 0 0 0 0
0 255 0 0 0 0 0 0 0 0 0 0 0 0 0 0
255 0 0 0 0 0 0 0 0 0 0 0 0 0 0 255
0 0 0 0 0 0 0 0 0 0 0 0 0 0 0 0
255 255 255 255 255 255 255 255 255 255 255 255 255 255 255 255
255 255 255 255 255 255 255 255 255 255 255 255 255 255 255 255
255 255 255 255 255 255 255 255 255 255 255 255 255 255 255 255
255 255 255 255 255 255 255 255 255 255 255 255 255 255 255 255
255 255 255 255 255 255 255 255 255 255 255 255 255 255 255 255
255 255 255 255 255 255 255 255 255 255 255 255 255 255 255 255
255 255 255 255 255 255 255 255 255 255 255 255 255 255 255 255
255 255 255 255 255 255 255 255 255 255 255 255 255 255 255 255
255 255 255 255 255 255 255 255 255 255 255 255 255 255 255 255
255 255 255 255 255 255 255 255 255 255 255 255 255 255 255 255
255 255 255 255 255 255 255 255 255 255 255 255 255 255 255 255
255 255 255 255 255 255 255 255 255 255 255 255 255 255 255 255
255 255 255 255 255 255 255 255 255 255 255 255 255 255 255 255
255 255 255 255 255 255 255 255 255 255 255 255 255 255 255 255
255 255 255 255 255 255 255 255 255 255 255 255 255 255 255 255
255 255 255 255 255 255 255 255 255 255 255 255 255 255 255 255
255 255 255 255 255 255 255 255 255 255 255 255 255 255 255 255
255 255 255 255 255 255 255 255 255 255 255 255 255 255 255 255
255 255 255 255 255 255 255 255 255 255 255 255 255 255 255 255
255 255 255 255 255 255 255 255 255 255 255 255 255 255 255 255
255 255 255 255 255 255 255 255 255 255 255 255 255 255 255 255
255 255 255 255 255 255 255 255 255 255 255 255 255 255 255 255
255 255 255 255 255 255 255 255 255 255 255 255 255 255 255 255
255 255 255 255 255 255 255 255 255 255 255 255 255 255 255 255
255 255 255 255 255 255 255 255 255 255 255 255 255 255 255 255
255 255 255 255 255 255 255 255 255 255 255 255 255 255 255 255
255 255 255 255 255 255 255 255 255 255 255 255 255 255 255 255
255 255 255 255 255 255 255 255 255 255 255 255 0 0 0 0
0 0 0 0 0 0 0 0 0 0 0 0 0 255 0 0
0 0 0 0 0 0 0 0 0 0 0 0 255 0 0 0
0 0 0 0 0 0 0 0 0 0 255 0 0 0 0 0
0 0 0 0 0 0 0 0 0 255 0 0 0 0 0 0
0 0 0 0 0 0 0 0 255 0 0 0 0 0 0 0
0 0 0 0 0 0 0 255 0 0 0 0 0 0 0 0
0 0 0 0 0 255 0 0 0 0 0 0 0 0 0 0
0 0 0 255 0 0 0 0 0 1 0 0 0 0 0 0
0 0 0 255 0 0 0 0 0 0 0 0 0 0 0 0
0 255 0 0 0 0 1 1 0 0 0 0 0 0 0 0
255 0 0 0 0 0 0 0 0 0 0 0 0 0 255 0
0 0 0 0 0 0 0 0 0 0 0 0 0 255 0 0
0 0 0 0 0 0 0 0 0 0 0 0 255 0 0 0
0 0 0 0 0 0 0 0 0 0 255 0 0 0 0 0
0 0 0 0 0 0 0 0 0 255 0 1 38 38 13 0
0 0 0 0 0 0 0 0 255 0 0 0 0 0 0 0
0 0 0 0 0 0 255 0 0 0 0 0 0 0 0 0
0 0 0 0 0 255 0 0 0 0 0 0 0 0 0 0
0 0 0 255 0 0 0 0 0 0 0 0 0 0 0 0
0 0 255 0 0 0 0 0 0 0 0 0 0 0 0 255
0 1 1 0 0 0 0 0 0 0 0 0 0 0 0 255
0 0 0 0 0 0 0 0 0 0 0 0 0 255 0 0
0 0 0 0 0 0 0 0 0 0 0 255 0 0 0 0
0 0 0 0 0 0 0 0 0 0 255 0 0 0 0 0
0 0 0 0 0 0 0 0 0 255 0 0 0 0 0 0
0 0 0 0 0 0 0 0 255 0 0 0 0 0 0 0
0 0 0 0 0 0 0 255 1 1 0 0 0 0 0 0
0 0 0 0 0 0 0 0 0 0 0 0 0 0 0 0
0 0 0 0 1 1 0 0 0 255 0 0 0 0 0 0
0 0 0 0 0 0 0 0 255 0 0 0 0 0 0 0
0 0 0 0 0 0 255 0 0 0 0 0 0 0 0 0
0 0 0 0 0 255 0 0 0 0 0 0 0 0 0 0
0 0 0 0 255 0 0 0 0 0 0 0 0 0 0 0
0 0 0 255 0 0 0 0 0 0 0 0 0 0 0 0
0 255 0 0 0 0 0 0 0 0 0 0 0 0 0 255
0 0 0 0 0 0 0 0 0 0 0 0 0 0 0 255
0 0 0 0 0 0 0 0 0 0 0 0 0 255 0 0
0 0 0 0 0 0 0 0 0 0 0 0 255 0 0 0
0 0 0 0 0 0 0 0 0 0 255 0 0 0 0 0
0 0 0 0 0 0 0 0 0 255 0 0 0 0 0 0
0 0 0 0 0 0 0 0 255 0 0 0 0 0 0 0
0 0 0 0 0 0 255 0 0 0 0 0 0 0 0 0
0 0 0 0 0 255 0 0 1 13 1 0 0 0 0 0
0 0 0 0 255 0 0 0 0 0 0 0 0 0 0 0
0 0 255 0 0 0 0 0 0 0 0 0 0 0 0 0
0 255 0 0 0 0 0 0 0 0 0 0 0 0 0 255
0 0 0 0 0 0 0 0 0 0 0 0 0 0 255 0
0 0 0 0 0 0 0 0 1 0 0 255 0 0 1 1
1 0 0 0 0 0 0 0 0 0 0 255 0 0 0 0
0 0 0 0 0 0 0 0 0 255 0 0 0 0 0 0
0 0 0 0 0 0 0 255 0 0 0 0 0 0 0 0
0 0 0 0 0 0 255 0 0 0 0 0 0 0 0 0
0 0 0 0 0 255 0 0 0 0 0 0 0 0 0 0
0 0 0 0 255 0 0 0 0 0 0 0 0 0 0 0
0 0 0 255 0 0 0 0 0 0 0 0 0 0 0 0
0 0 0 0 0 0 0 0 0 0 0 0 0 0 0 0
1 0 0 0 0 255 0 0 0 0 0 0 0 0 0 0
0 0 0 0 255 0 0 0 0 0 0 0 0 0 0 0
0 0 255 0 0 0 0 1 0 0 0 0 0 0 0 0
0 255 0 0 0 0 0 0 0 0 0 0 1 0 0 0
255 0 0 0 0 0 0 0 0 0 0 0 0 0 0 255
0 0 0 0 0 0 0 0 0 0 0 0 0 255 0 0
0 0 0 0 0 0 0 0 0 0 0 255 0 0 0 0
0 0 0 0 0 0 0 0 0 0 0 255 0 0 0 0
0 0 0 0 0 0 0 0 0 255 0 0 0 0 0 0
0 0 0 0 0 0 0 0 255 0 0 0 0 0 0 0
0 0 0 0 0 0 255 0 0 0 0 0 0 0 0 0
0 0 0 0 0 255 0 0 0 0 0 0 0 0 0 0
0 0 0 0 255 0 0 0 0 0 0 0 0 0 0 0
0 0 255 0 0 0 1 0 0 0 0 0 0 0 0 0
0 255 0 0 0 0 0 0 1 1 0 0 0 0 0 0
255 0 0 0 0 1 1 0 0 0 0 0 0 0 255 0
0 0 0 0 0 0 0 0 0 0 0 0 0 255 0 0
0 0 0 0 0 0 0 0 0 0 0 255 0 0 0 0
0 0 0 0 0 0 0 0 0 0 255 0 0 0 0 0
0 0 1 0 1 0 0 255 0 0 0 0 1 0 1 0
0 0 0 0 0 0 0 255 0 0 0 0 0 0 0 0
0 0 0 0 0 255 0 0 0 0 0 0 0 0 0 0
0 0 0 255 0 0 0 0 0 0 0 0 0 0 0 0
0 0 255 0 0 0 0 0 0 0 0 0 0 1 0 0
0 255 0 0 0 0 0 0 0 0 0 0 0 0 0 0
255 0 0 0 0 0 0 0 0 0 0 0 0 0 0 255
0 0 0 0 0 0 0 0 0 0 0 0 0 0 0 0
0 0 0 0 0 0 0 0 0 0 0 1 0 0 0 0
0 255 0 0 0 0 0 0 0 0 0 0 0 0 0 0
255 0 0 0 0 0 0 0 0 0 0 0 0 0 255 0
0 1 1 1 0 1 1 0 0 0 0 0 0 255 0 0
0 0 0 0 0 0 0 1 0 0 0 0 255 0 0 0
0 0 0 0 0 0 0 0 0 0 0 255 0 0 0 0
0 0 1 1 0 0 0 0 0 255 0 0 0 0 0 0
0 0 0 0 0 0 0 255 0 0 0 0 0 0 0 0
0 0 0 0 0 0 0 255 0 0 0 0 0 0 0 0
0 0 0 0 0 255 0 0 0 0 0 0 0 0 0 0
0 0 0 0 255 0 0 0 0 0 0 3 3 0 0 0
0 0 255 0 0 0 0 0 0 1 1 1 0 0 0 0
0 255 0 0 0 0 0 0 0 0 0 0 0 0 0 0
255 0 0 0 0 0 0 0 0 0 0 0 0 0 255 0
0 0 0 0 0 0 0 0 0 0 0 0 0 255 0 0
0 0 1 1 1 1 1 0 0 0 0 0 255 0 0 0
0 3 3 1 1 0 0 0 0 0 255 0 0 0 0 0
0 0 0 0 0 0 0 0 0 255 0 0 0 0 0 0
1 0 0 0 0 0 0 255 0 0 0 0 0 0 1 0
1 1 1 0 0 0 255 0 0 0 0 0 5 3 2 1
0 0 0 255 0 0 0 0 1 1 1 1 1 1 0 0
0 0 0 255 0 0 0 0 0 3 3 1 0 0 0 0
0 255 0 0 0 0 0 0 0 0 0 0 0 0 0 255
0 0 0 0 0 0 0 0 0 0 0 0 0 0 255 0
0 0 0 0 0 1 1 1 1 1 1 0 0 255 0 0
0 0 0 0 0 0 0 0 0 0 0 0 255 0 0 0
0 0 0 0 1 1 0 0 0 0 0 255 0 0 0 0
0 0 0 0 0 0 0 0 0 0 0 0 0 0 0 0
0 0 0 1 1 5 6 8 3 0 0 0 0 255 0 0
0 0 0 1 1 2 2 1 0 0 0 0 255 0 0 0
0 0 0 1 2 2 1 1 1 1 255 0 0 0 0 0
0 6 6 3 1 0 0 0 0 255 0 0 0 0 0 0
1 1 1 1 1 1 0 0 255 0 0 0 0 0 1 1
1 1 0 0 0 0 0 255 0 0 0 0 2 5 2 1
1 1 1 0 0 255 0 0 0 0 0 1 1 1 1 1
0 0 0 255 0 0 0 0 0 0 0 2 2 1 1 0
0 0 0 255 0 0 0 0 2 2 2 4 1 1 0 0
0 255 0 0 0 0 0 0 0 0 0 0 0 0 0 0
255 0 0 0 0 0 0 13 5 3 1 0 0 0 255 0
0 0 0 1 1 1 1 1 0 0 0 0 0 255 0 0
0 0 0 0 0 0 0 0 0 0 0 0 255 0 0 0
0 0 0 0 2 2 0 0 0 0 255 0 0 0 1 1
1 1 0 0 0 0 0 0 0 255 0 0 0 0 42 42
35 32 24 0 0 0 0 0 255 0 0 0 3 9 11 11
4 1 0 0 0 0 255 0 0 0 0 1 3 4 4 2
2 1 0 0 0 255 0 0 0 1 1 3 3 1 0 0
0 0 0 255 0 0 0 0 1 2 4 2 2 1 1 0
0 0 255 0 0 0 0 6 17 11 5 3 1 0 0 255
0 0 0 0 1 4 5 5 5 5 2 0 0 0 0 255
0 0 0 4 6 6 6 11 3 0 0 0 0 255 0 0
0 0 0 0 0 1 0 0 0 0 0 255 0 0 0 0
0 1 0 0 0 0 0 0 0 0 255 0 0 0 0 0
1 3 17 21 6 1 0 0 0 255 0 0 0 0 0 0
1 1 1 0 0 0 0 0 255 0 0 0 0 0 0 0
1 0 0 0 0 0 0 255 0 0 0 0 0 0 0 0
0 0 0 0 0 0 0 0 0 0 0 0 0 0 0 1
5 8 9 11 9 4 0 0 0 255 0 0 0 0 1 2
2 4 4 2 1 0 0 0 255 0 0 0 0 0 6 6
8 8 4 1 1 1 255 0 0 0 0 0 11 11 11 12
10 1 0 0 0 255 0 0 0 0 0 2 4 4 6 1
1 0 0 0 255 0 0 0 0 0 9 9 9 9 4 1
0 0 0 255 0 0 0 0 9 9 5 5 3 3 1 0
0 255 0 0 0 0 1 6 6 2 2 1 0 0 0 255
0 0 0 0 1 3 3 4 4 4 1 0 0 0 0 255
0 0 0 2 2 3 5 5 4 0 0 0 0 255 0 0
0 0 1 1 0 0 0 0 0 0 0 0 255 0 0 0
0 2 3 4 4 5 4 0 0 0 255 0 0 0 1 5
9 10 10 4 4 2 0 0 0 255 0 0 0 0 0 1
0 0 1 0 0 0 0 0 255 0 0 0 0 0 0 0
2 5 5 0 0 0 255 0 0 0 0 1 1 1 1 1
0 0 0 0 0 255 0 0 0 44 58 58 42 35 29 21
0 0 0 0 255 0 0 3 9 11 25 20 5 4 0 0
0 0 255 0 0 0 1 4 16 8 17 8 2 0 0 0
0 255 0 0 1 9 13 18 10 5 1 0 0 0 0 255
0 0 0 1 8 8 6 4 4 1 0 0 0 0 255 0
0 0 5 6 19 19 19 9 4 1 0 255 0 0 0 0
4 5 5 5 6 6 6 2 1 0 0 255 0 0 1 6
13 16 21 18 11 3 0 0 0 255 0 0 0 0 0 8
17 17 2 0 0 0 0 255 0 0 0 0 0 4 4 1
0 0 0 0 0 0 255 0 0 0 0 0 4 30 27 27
27 4 0 0 0 255 0 0 0 0 1 1 1 1 2 0
0 0 0 0 255 0 0 0 0 0 0 8 8 0 0 0
0 0 0 255 0 0 0 0 0 0 0 0 0 0 0 0
0 0 0 0 0 0 0 0 0 0 0 1 9 9 11 12
11 5 1 0 0 255 0 0 0 0 2 9 10 6 6 4
1 0 0 0 255 0 0 0 0 6 13 13 12 9 8 4
1 0 255 0 0 0 0 9 11 11 12 13 12 3 0 0
0 255 0 0 0 0 2 9 8 8 6 2 1 0 0 0
255 0 0 0 0 8 11 11 13 9 9 0 0 0 0 255
0 0 0 3 11 11 2 1 1 3 1 0 0 255 0 0
0 0 1 3 6 6 6 1 0 0 0 255 0 0 0 0
3 5 4 4 3 4 3 1 0 0 0 255 0 0 0 5
5 3 3 5 5 1 0 0 0 255 0 0 0 0 1 1
0 0 0 0 1 0 0 0 255 0 0 0 0 1 2 4
4 5 4 1 0 0 255 0 0 0 1 5 10 10 2 2
6 3 0 0 0 255 0 0 0 0 1 1 1 0 1 0
0 0 0 0 255 0 0 0 0 0 0 0 0 2 1 0
0 0 255 0 0 0 0 1 1 1 2 1 1 0 0 0
0 255 0 0 10 45 58 45 42 46 46 29 0 0 0 0
255 0 0 9 16 19 25 20 10 5 3 0 0 0 255 0
0 1 6 18 18 18 32 18 3 0 0 0 0 255 0 0
9 13 18 24 24 10 5 1 0 0 0 255 0 0 1 2
8 8 6 6 4 1 0 0 0 0 255 0 0 2 6 8
18 19 19 16 5 1 0 255 0 0 0 0 4 5 5 5
5 5 5 2 1 1 0 255 0 0 4 16 16 18 16 16
13 11 2 0 0 255 1 0 0 0 20 21 25 28 21 2
0 0 0 255 0 0 0 0 4 4 4 1 0 1 1 1
0 0 255 0 0 0 0 4 30 30 30 36 36 27 2 0
0 255 0 0 0 0 1 1 1 1 2 1 0 0 0 0
255 0 0 0 0 2 3 8 9 8 0 0 0 0 0 255
0 0 0 0 1 2 2 0 0 0 0 0 0 0 0 0
0 0 0 0 0 0 0 1 9 8 8 8 8 5 1 0
0 255 0 0 0 0 4 10 11 10 9 6 2 0 0 0
255 0 0 0 0 8 12 12 11 10 9 5 0 0 255 0
0 0 0 9 12 12 13 13 13 6 0 0 0 255 0 0
0 0 2 9 8 5 2 1 0 0 0 0 255 0 0 0
3 8 13 13 13 12 9 0 0 0 0 255 0 0 0 3
9 9 1 1 1 3 0 0 0 255 0 0 0 0 1 1
11 11 10 1 0 0 0 255 0 0 0 0 4 5 5 4
3 4 4 0 0 0 0 255 0 0 1 5 5 2 3 5
5 2 0 0 0 255 0 0 0 0 1 0 0 0 1 1
1 0 0 0 255 0 0 0 1 2 3 3 3 1 1 1
0 0 255 0 0 0 0 0 3 2 3 2 6 1 0 0
0 255 0 0 0 0 1 2 1 1 0 0 0 0 0 0
255 0 0 0 0 0 0 0 0 0 0 0 0 0 255 0
0 0 1 3 1 1 0 1 1 1 0 0 0 255 0 0
10 45 58 49 54 49 59 42 0 0 0 0 255 0 0 8
16 19 25 20 10 8 4 0 0 0 255 0 0 1 12 19
18 19 19 18 8 0 0 0 0 255 0 1 10 19 24 28
28 26 5 0 0 0 0 255 0 1 1 2 5 5 4 6
4 3 0 0 0 0 255 0 0 2 5 8 16 14 25 11
3 1 0 255 0 0 0 0 3 5 5 5 6 5 4 3
1 1 0 255 0 0 13 16 16 16 14 14 12 10 2 0
0 255 0 0 0 13 25 32 30 33 21 3 0 0 0 255
0 0 0 0 1 9 6 5 2 2 2 1 0 0 255 0
0 0 0 20 30 30 30 28 46 27 3 0 0 255 0 0
0 1 1 1 0 0 1 1 0 0 0 0 255 0 0 0
1 3 8 8 8 8 4 0 0 0 0 255 0 0 0 0
2 3 3 3 1 0 0 0 0 0 0 0 0 0 0 0
0 0 0 2 6 8 14 9 8 5 1 0 0 255 0 0
0 0 2 4 9 10 9 6 2 0 0 0 255 0 0 0
0 6 12 12 11 10 8 5 0 0 255 0 0 0 0 9
9 10 12 13 11 5 1 0 0 255 0 0 0 0 3 10
9 5 1 0 0 0 0 0 255 0 0 0 1 6 13 20
13 13 3 1 0 0 0 255 0 0 0 6 10 10 3 1
1 2 0 0 0 255 0 0 0 0 1 3 8 8 5 1
1 0 0 255 0 0 0 0 4 5 4 3 3 4 3 0
0 0 0 255 0 0 1 6 5 5 11 11 12 11 0 0
0 255 0 0 0 0 0 0 0 0 1 1 1 0 0 0
255 0 0 0 0 1 1 9 1 1 0 0 0 0 255 0
0 0 0 0 1 2 6 3 3 0 0 0 0 255 0 0
0 1 3 3 3 3 1 0 0 0 0 0 255 0 0 0
0 0 0 0 0 1 0 0 0 0 255 0 0 1 3 6
1 0 0 0 0 0 0 0 0 255 0 1 3 34 45 45
54 59 74 42 0 0 0 0 255 0 0 6 8 10 14 10
10 6 4 0 0 0 255 0 0 0 6 18 18 26 18 16
3 0 0 0 0 255 0 1 6 19 24 25 25 18 6 0
0 0 0 255 0 1 1 4 5 9 6 8 4 3 0 0
0 0 255 0 0 1 4 16 18 14 12 11 2 0 0 255
0 0 0 1 3 5 5 5 11 5 4 3 1 0 0 255
0 0 13 16 16 16 14 14 12 10 0 0 0 255 0 0
0 13 28 32 32 34 34 21 0 0 0 255 0 0 0 0
3 9 3 4 4 3 3 1 0 0 255 0 0 0 0 20
30 30 50 50 50 27 3 0 0 255 0 0 0 1 1 1
0 1 2 1 0 0 0 0 255 0 0 0 1 8 8 6
6 9 4 0 0 0 0 255 0 0 0 0 1 2 2 1
0 0 0 0 0 0 0 0 0 0 0 0 0 0 0 1
3 6 8 8 6 3 0 0 0 255 0 0 0 0 0 3
5 10 10 6 1 0 0 0 255 0 0 0 0 1 6 11
9 9 6 1 0 0 255 0 0 0 0 4 9 9 11 11
8 4 0 0 0 255 0 0 0 0 0 3 6 5 2 0
0 0 0 0 255 0 0 0 1 4 13 20 13 10 1 0
0 0 0 255 0 0 0 2 9 9 3 1 2 2 0 0
0 255 0 0 0 1 1 3 8 8 3 1 0 0 0 255
0 0 0 0 2 4 4 4 4 4 3 0 0 0 0 255
0 0 1 1 3 11 13 11 10 2 0 0 0 255 0 0
0 0 0 0 1 1 2 2 0 0 0 0 255 0 0 0
0 1 1 0 0 0 0 0 0 0 255 0 0 0 0 0
0 2 6 3 2 0 0 0 0 255 0 0 0 0 1 2
5 8 9 8 0 0 0 0 255 0 0 0 0 0 0 0
0 1 0 0 0 0 255 0 0 0 1 1 0 0 0 0
0 0 0 0 0 255 0 0 1 20 34 34 43 42 42 4
0 0 0 0 255 0 0 5 6 10 14 13 9 8 1 0
0 0 255 0 0 0 2 12 14 19 16 6 1 0 0 0
0 255 0 1 1 17 25 25 25 16 1 0 0 0 0 255
0 0 1 4 5 9 4 5 3 1 0 0 0 0 255 0
0 0 1 6 11 9 9 3 2 0 0 255 0 0 0 0
3 4 5 5 11 4 4 3 0 0 0 255 0 0 4 13
14 16 17 18 10 9 0 0 0 255 0 0 0 9 13 32
32 34 34 13 0 0 0 255 0 0 0 0 0 1 1 4
4 3 2 1 0 0 255 0 0 0 0 8 21 25 50 46
46 11 0 0 0 255 0 0 0 0 1 1 1 2 2 1
0 0 0 0 255 0 0 0 0 8 12 9 9 4 1 0
0 0 0 255 0 0 0 0 0 0 0 0 0 0 0 0
0 0 0 0 0 0 0 0 0 0 0 0 2 3 8 8
2 0 0 0 0 255 0 0 0 0 0 0 2 4 5 1
0 0 0 0 255 1 0 0 0 0 1 3 3 2 1 1
0 0 255 0 0 0 0 0 4 6 8 8 4 0 0 0
0 255 0 0 0 0 0 0 0 1 1 0 0 0 0 0
255 0 0 0 1 1 4 10 9 1 0 0 0 0 0 255
0 0 0 1 2 2 0 1 1 1 0 0 0 255 0 0
0 0 0 1 2 2 0 0 0 0 0 255 0 0 0 0
1 2 3 4 5 4 0 0 0 0 0 255 0 0 0 1
3 11 11 8 2 0 0 0 0 255 0 0 0 0 0 0
0 0 0 0 0 0 0 0 255 0 0 0 0 0 0 0
0 0 0 0 0 0 255 0 0 0 0 0 0 2 2 2
0 0 0 0 0 255 0 0 0 0 0 1 2 6 8 0
0 0 0 0 255 0 0 0 0 0 0 0 0 1 0 0
0 0 255 0 0 0 0 0 0 0 0 0 0 1 0 0
0 255 0 0 0 1 20 24 24 21 4 0 0 0 0 0
255 0 0 0 5 6 6 6 5 1 0 0 0 0 255 0
0 0 0 2 11 6 5 1 0 0 0 0 0 255 0 0
0 1 6 25 16 1 0 0 0 0 0 255 0 0 0 2
4 5 4 3 2 0 0 0 0 0 255 0 0 0 0 1
3 3 3 2 0 0 0 255 0 0 0 0 1 3 3 3
4 4 3 0 0 0 0 255 0 0 0 5 14 17 17 17
9 1 0 0 0 255 0 0 0 0 9 13 14 18 14 4
0 0 0 255 0 0 0 0 0 0 1 1 4 1 1 0
0 0 255 0 0 0 0 0 8 10 17 24 4 2 0 0
0 255 0 0 0 0 0 1 1 1 1 1 0 0 0 0
255 0 0 0 0 2 4 9 3 1 0 0 0 0 0 255
0 0 0 0 0 0 0 0 0 0 0 0 0 0 0 0
0 0 0 0 0 0 0 0 0 1 1 1 1 0 0 0
0 255 0 0 0 0 0 0 0 1 1 0 0 0 0 0
255 1 0 0 0 0 0 0 0 1 0 0 0 0 255 0
0 0 0 0 0 1 1 2 0 0 0 0 0 255 0 0
0 0 0 0 0 0 0 0 0 0 0 0 255 0 0 0
0 0 0 0 0 0 0 0 0 0 0 255 0 0 0 1
1 0 0 0 0 0 0 0 0 255 0 0 0 0 0 0
0 0 0 0 0 0 0 255 0 0 0 0 0 1 1 4
4 0 0 0 0 0 0 255 0 0 0 0 0 1 1 1
0 0 0 0 0 255 0 0 0 0 0 0 0 0 0 0
0 0 0 0 255 0 0 0 0 0 0 0 0 0 0 0
0 0 255 0 0 0 0 0 0 0 0 0 0 0 0 0
0 255 0 0 0 0 0 0 0 1 1 0 0 0 0 0
255 0 0 0 0 0 0 0 0 0 0 0 0 0 255 0
0 0 0 0 0 0 0 0 0 0 0 0 0 255 0 0
0 0 0 2 0 1 0 0 0 0 0 0 255 0 0 0
0 3 3 3 0 0 0 0 0 0 255 0 0 0 0 0
0 0 0 0 0 0 0 0 0 255 0 0 0 1 1 1
1 0 0 0 0 0 0 255 0 0 0 1 1 2 2 1
0 0 0 0 0 0 255 0 0 0 0 0 0 1 0 0
0 0 0 255 0 0 0 0 0 1 2 2 2 2 0 0
0 0 0 255 0 0 0 0 5 10 17 2 0 0 0 0
0 255 0 0 0 0 0 4 11 13 8 1 0 0 0 255
0 0 0 0 0 0 0 1 0 0 0 0 0 0 255 0
0 0 0 0 0 0 1 1 1 0 0 0 0 255 0 0
0 0 0 0 0 0 0 0 0 0 0 0 255 0 0 0
0 1 0 0 0 0 0 0 0 0 0 255 0 0 0 0
0 0 0 0 0 0 0 0 0 0 0 0 0 0 0 0
0 0 0 0 0 0 1 0 0 0 0 0 0 255 0 0
0 0 0 0 0 0 0 0 0 0 0 0 255 1 1 0
0 0 0 0 0 0 0 0 0 0 255 0 0 0 0 0
0 0 0 0 0 0 0 0 0 255 0 0 0 0 0 0
0 0 0 0 0 0 1 0 255 0 0 0 0 0 0 0
0 0 0 0 0 0 0 255 0 0 0 1 1 0 0 0
0 0 0 0 0 255 0 0 0 0 0 0 0 0 0 0
0 0 0 255 0 0 0 0 0 1 1 1 1 0 0 0
0 0 0 255 0 0 0 0 0 0 0 0 0 0 0 0
0 255 0 0 0 0 0 0 0 0 0 0 0 0 0 0
255 0 0 0 0 0 0 0 0 0 0 0 0 0 255 0
0 0 0 0 0 0 0 0 0 0 0 0 0 255 0 0
0 0 0 0 0 0 0 0 0 0 0 0 255 0 0 0
0 0 0 0 0 0 0 0 0 0 255 0 0 0 0 0
0 0 0 0 0 0 0 0 0 255 0 0 0 0 0 0
0 0 0 0 0 0 0 0 255 0 0 0 0 0 0 0
0 0 0 0 0 0 255 0 0 0 0 0 0 0 0 0
0 0 0 0 0 255 0 0 0 0 0 1 0 0 0 0
0 0 0 255 0 0 0 0 0 0 0 0 0 0 0 0
0 0 255 0 0 0 0 0 0 0 0 0 0 0 0 255
0 0 0 0 0 0 0 0 0 0 0 0 0 0 0 255
0 0 0 0 0 1 1 0 0 0 0 0 0 255 0 0
0 0 0 0 1 1 1 0 0 0 0 255 0 0 0 0
0 0 0 0 0 0 0 0 0 0 255 0 0 0 0 0
0 0 0 0 0 0 0 0 0 255 0 0 0 0 0 0
0 0 0 0 0 0 0 0 255 0 0 0 0 0 0 0
0 0 0 0 0 0 0 255 0 0 0 0 0 0 0 0
0 0 0 0 0 0 0 0 0 0 0 0 0 0 0 0
0 0 0 0 0 0 0 0 0 255 0 0 0 0 0 0
0 0 0 0 0 0 0 0 255 0 0 0 0 0 0 0
0 0 0 0 0 0 255 0 0 0 0 0 0 0 0 0
0 0 0 0 0 255 0 0 0 0 0 0 0 0 0 0
0 0 0 0 255 0 0 0 0 0 0 0 0 0 0 0
0 0 0 255 0 0 0 0 0 0 0 0 0 0 0 0
0 255 0 0 0 0 0 0 0 0 0 0 0 0 0 255
0 0 0 0 0 1 1 0 0 0 0 0 0 0 0 255
0 0 0 0 0 0 0 0 0 0 0 0 0 255 0 0
0 0 0 0 0 0 0 0 0 0 0 0 255 0 0 0
0 0 0 0 0 0 0 0 0 0 255 0 0 0 0 0
0 0 0 0 0 0 0 0 0 255 0 0 0 0 0 0
0 0 0 0 0 0 0 0 255 0 0 0 0 0 0 0
0 0 0 0 0 0 255 0 0 0 0 0 0 0 0 0
0 0 0 0 0 255 0 0 0 1 0 0 0 0 0 0
0 0 0 0 255 0 0 0 0 0 0 0 0 0 0 0
0 0 255 0 0 0 0 0 0 0 0 0 0 0 0 0
0 255 0 0 0 0 0 1 0 0 0 0 0 0 0 255
0 0 0 0 0 0 0 0 0 0 0 0 0 0 255 0
0 0 0 0 0 0 0 0 0 0 0 255 0 0 0 0
0 0 0 0 0 0 0 0 0 0 0 255 0 0 0 0
0 0 0 0 0 0 0 0 0 255 0 0 0 0 0 0
0 0 0 0 0 0 0 255 0 0 0 0 0 0 0 0
0 0 0 0 0 0 255 0 0 0 0 0 0 0 0 0
0 0 0 0 0 255 0 0 0 0 0 0 0 0 0 0
0 0 0 0 255 0 0 0 0 0 0 0 0 0 0 0
0 0 0 255 0 0 0 0 0 0 0 0 0 0 0 0
0 0 0 0 255 255 255 255 255 255 255 255 255 255 255 255
255 255 255 255 255 255 255 255 255 255 255 255 255 255 255 255
255 255 255 255 255 255 255 255 255 255 255 255 255 255 255 255
255 255 255 255 255 255 255 255 255 255 255 255 255 255 255 255
255 255 255 255 255 255 255 255 255 255 255 255 255 255 255 255
255 255 255 255 255 255 255 255 255 255 255 255 255 255 255 255
255 255 255 255 255 255 255 255 255 255 255 255 255 255 255 255
255 255 255 255 255 255 255 255 255 255 255 255 255 255 255 255
255 255 255 255 255 255 255 255 255 255 255 255 255 255 255 255
255 255 255 255 255 255 255 255 255 255 255 255 255 255 255 255
255 255 255 255 255 255 255 255 255 255 255 255 255 255 255 255
255 255 255 255 255 255 255 255 255 255 255 255 255 255 255 255
255 255 255 255 255 255 255 255 255 255 255 255 255 255 255 255
255 255 255 255 255 255 255 255 255 255 255 255 255 255 255 255
255 255 255 255 255 255 255 255 255 255 255 255 255 255 255 255
255 255 255 255 255 255 255 255 255 255 255 255 255 255 255 255
255 255 255 255 255 255 255 255 255 255 255 255 255 255 255 255
255 255 255 255 255 255 255 255 255 255 255 255 255 255 255 255
255 255 255 255 255 255 255 255 255 255 255 255 255 255 255 255
255 255 255 255 255 255 255 255 255 255 255 255 255 255 255 255
255 255 255 255 255 255 255 255 255 255 255 255 255 255 255 255
255 255 255 255 255 255 255 255 255 255 255 255 255 255 255 255
255 255 255 255 255 255 255 255 255 255 255 255 255 255 255 255
255 255 255 255 255 255 255 255 255 255 255 255 255 255 255 255
255 255 255 255 255 255 255 255 255 255 255 255 255 255 255 255
255 255 255 255 255 255 255 255 255 255 255 255 255 255 255 255
255 255 255 255 255 255 255 255 255 255 255 255 255 255 255 255
255 255 255 255 255 255 255 255 255 255 255 255 255 255 255 255
0 1 0 0 0 0 0 0 0 0 0 0 0 0 0 0
0 255 0 0 0 0 0 0 0 0 0 0 0 0 0 0
255 0 0 0 0 0 0 0 0 0 0 0 0 0 255 0
0 0 0 0 0 0 0 0 0 0 0 0 0 255 0 0
0 0 0 0 0 0 0 0 0 0 0 0 255 0 0 0
0 0 0 0 0 0 0 0 0 0 0 255 0 0 0 0
0 0 0 0 0 0 0 0 0 255 0 0 0 0 0 0
0 0 0 0 0 0 0 255 0 0 0 0 0 0 0 0
0 0 0 0 0 0 0 255 0 0 0 0 0 0 0 0
0 0 0 0 0 255 0 0 0 0 0 0 0 0 0 0
0 0 0 0 255 0 0 0 0 0 0 0 0 0 0 0
0 0 255 0 0 0 0 0 0 0 0 0 0 0 0 0
0 255 0 0 0 0 0 0 0 0 0 0 0 0 0 0
255 0 0 0 0 0 0 0 0 0 0 0 0 0 255 0
0 0 0 0 0 0 0 0 0 0 0 0 0 255 0 0
0 0 0 0 0 0 0 0 0 0 0 0 255 0 0 0
0 0 0 0 0 0 0 0 0 0 255 0 0 0 0 0
0 0 0 0 0 0 0 0 0 255 0 0 0 0 0 0
0 0 0 0 0 0 0 255 0 0 0 0 0 0 0 0
0 0 0 0 0 0 255 0 0 0 0 0 0 0 0 0
0 0 0 255 0 0 0 0 0 0 1 0 0 0 0 0
0 0 0 255 0 0 0 0 0 0 0 0 0 0 0 0
0 255 0 0 0 0 0 0 0 0 0 0 0 0 0 255
0 0 0 0 0 0 0 0 0 0 0 0 0 0 255 0
0 0 0 0 0 0 0 0 0 0 0 0 0 255 0 0
0 0 0 0 0 0 0 0 0 0 0 0 255 0 0 0
0 0 0 0 0 0 0 0 0 0 0 255 0 0 0 0
0 0 0 0 0 0 0 0 0 0 0 0 0 0 0 0
0 0 0 0 0 0 0 0 0 0 0 0 0 255 0 0
0 0 0 0 0 0 0 0 0 0 0 0 255 0 0 0
0 0 0 1 0 0 0 0 0 0 255 0 0 0 0 0
0 0 0 0 0 0 0 0 0 255 0 0 0 0 0 0
0 0 0 0 0 0 0 0 255 0 0 0 0 0 0 0
0 0 0 0 0 0 0 255 0 0 0 0 0 0 0 0
0 0 0 0 0 255 0 0 0 0 0 0 0 0 0 0
0 0 0 255 0 0 0 0 0 0 0 0 0 0 0 0
0 0 0 255 0 0 0 0 0 0 0 0 0 0 0 0
0 255 1 1 0 0 0 0 0 0 0 0 0 0 0 0
255 0 0 0 0 0 0 0 0 0 0 0 0 0 255 0
0 0 0 0 0 0 0 0 0 0 0 0 0 255 0 0
0 0 0 0 0 0 0 0 0 0 0 0 255 0 0 0
0 0 0 0 0 0 0 0 0 1 255 0 0 0 0 0
0 0 0 0 0 0 0 0 0 255 0 0 0 0 0 0
0 0 0 0 0 0 0 0 255 0 0 0 0 0 0 0
0 0 0 0 0 0 255 0 0 0 0 0 0 0 0 0
0 0 0 0 0 255 0 0 0 0 0 0 0 0 0 0
0 0 0 255 0 0 0 0 0 0 0 0 0 0 0 0
0 0 255 0 0 0 0 0 0 0 0 0 0 0 0 255
0 0 0 0 0 9 9 1 0 0 0 0 0 0 0 255
0 0 0 0 0 0 0 0 0 0 0 0 0 255 0 0
0 0 0 0 0 0 0 0 0 0 0 255 0 0 0 0
0 0 0 0 0 0 0 0 0 0 255 0 0 0 0 0
0 0 0 0 0 0 0 0 0 255 0 0 0 0 0 0
0 0 0 0 0 0 0 0 255 0 0 0 0 0 0 0
0 0 0 0 1 0 0 255 0 0 0 0 0 0 0 0
0 0 0 0 0 0 0 0 0 0 0 0 0 0 0 0
0 0 1 0 0 0 0 0 0 255 0 0 0 0 0 0
0 0 0 0 0 0 0 0 255 0 0 0 0 0 0 0
0 0 0 0 0 0 255 0 0 0 0 0 0 0 0 0
0 0 0 0 0 255 0 0 0 0 0 0 0 0 0 0
1 0 0 0 255 0 0 0 0 0 0 0 0 0 0 0
0 0 0 255 0 0 0 0 0 0 1 0 0 0 0 1
0 255 0 0 0 0 0 0 0 0 0 0 0 1 0 255
0 0 0 0 0 0 0 0 0 0 0 0 0 0 0 255
0 0 0 0 0 0 0 0 0 0 0 0 0 255 0 0
0 0 0 0 0 0 0 0 0 0 0 0 255 0 0 0
0 0 0 0 0 0 0 0 0 0 255 0 0 0 0 0
0 0 0 0 0 0 0 0 0 255 0 0 0 0 0 0
0 0 0 0 0 0 0 0 255 0 0 0 0 0 0 2
1 0 0 0 0 0 255 0 0 0 0 0 0 0 0 0
0 0 0 0 0 255 0 0 0 0 0 0 0 0 0 0
0 0 0 0 255 0 0 0 0 0 0 0 0 0 0 0
0 0 255 0 0 0 0 0 0 0 0 0 0 0 0 0
0 255 0 0 0 1 1 1 1 1 0 0 0 0 0 255
0 0 1 0 0 0 1 1 0 0 0 0 0 1 255 0
0 0 0 0 0 0 0 0 0 0 0 255 0 0 0 0
6 9 9 9 1 0 0 0 0 0 0 255 0 0 0 0
0 0 0 0 0 0 0 0 0 255 0 0 0 0 0 0
0 0 0 0 0 0 0 255 0 0 0 0 0 0 0 1
0 0 0 0 0 0 255 0 0 0 0 0 0 0 0 0
0 0 0 0 0 255 0 0 0 0 0 0 0 0 0 0
0 0 0 0 255 0 0 0 0 0 0 0 0 0 0 1
1 0 0 255 0 0 0 0 0 0 0 0 0 0 0 0
0 0 0 0 0 0 0 0 0 0 0 0 1 2 4 4
1 1 0 0 0 255 0 0 0 0 0 0 0 0 0 0
0 0 0 0 255 0 0 0 0 0 0 0 0 0 0 0
0 0 255 0 0 0 0 1 2 4 0 0 0 0 0 0
0 255 0 0 0 0 0 1 1 2 2 2 1 0 0 0
255 0 0 0 1 1 1 1 1 1 1 0 0 0 0 255
0 0 0 0 1 4 4 1 0 0 0 0 0 255 0 0
0 0 0 1 4 3 0 0 0 0 0 255 0 0 0 0
0 1 0 0 0 0 0 0 0 0 0 255 0 0 0 0
1 3 1 0 0 0 0 0 0 255 0 0 0 0 0 0
1 1 1 0 0 0 0 0 255 0 0 0 0 1 0 0
0 0 0 0 0 0 255 0 0 0 0 0 0 0 0 0
0 0 0 0 0 255 0 0 0 0 0 0 0 0 0 0
0 0 0 0 255 0 0 0 0 0 3 5 3 2 0 0
0 0 255 0 0 0 0 0 0 4 4 4 4 0 0 0
0 255 0 0 0 1 6 8 10 13 12 0 0 0 0 0
255 0 0 0 0 0 0 0 0 0 0 0 0 0 255 0
0 0 0 1 27 35 35 4 0 0 0 0 0 255 0 0
0 1 8 36 36 18 2 0 0 0 0 255 0 1 0 0
0 1 1 1 0 0 0 0 0 0 255 0 1 1 1 1
1 1 0 0 0 0 0 255 0 0 0 11 9 9 9 9
8 8 1 1 0 0 0 255 0 0 0 0 0 0 0 0
1 1 1 0 0 255 0 0 0 0 1 21 21 9 0 0
0 0 0 255 0 0 0 0 0 1 4 9 9 5 2 0
0 0 255 0 0 0 0 0 1 1 1 0 0 0 0 0
0 255 0 0 0 0 0 0 0 0 0 0 0 0 0 0
255 0 0 0 0 0 0 0 0 0 0 0 0 0 0 255
0 0 0 0 1 1 1 0 0 0 0 0 0 0 0 0
0 0 0 0 0 0 0 1 5 5 5 5 4 3 0 0
0 255 0 0 0 0 0 0 0 0 0 0 0 0 0 0
255 0 0 0 0 0 0 0 0 0 0 0 0 0 255 0
0 0 1 4 21 22 18 11 4 1 0 0 0 255 0 0
0 0 1 5 5 5 4 3 2 0 0 0 255 0 0 0
0 5 6 9 12 12 1 0 0 0 0 255 0 0 0 0
9 10 10 5 5 3 0 0 0 255 0 0 0 0 4 9
14 12 8 1 1 0 0 255 0 0 0 0 1 2 5 2
5 1 0 0 0 0 0 255 0 0 0 3 11 10 13 3
1 0 0 0 0 255 0 0 0 0 0 1 3 2 2 0
0 0 0 0 255 0 0 1 1 6 1 1 0 1 0 0
0 0 255 0 0 0 0 1 5 3 2 1 1 0 0 0
0 255 0 0 0 0 1 3 1 0 0 0 0 0 0 0
255 0 0 1 4 5 5 5 11 5 2 0 0 0 255 0
0 0 0 8 12 12 14 12 8 0 0 0 0 255 0 0
0 0 29 65 68 68 68 12 1 1 0 0 255 0 0 0
0 0 0 0 1 0 0 0 0 0 255 0 0 0 4 33
42 54 54 59 6 0 0 0 0 255 0 0 1 35 53 53
44 30 22 2 1 0 0 255 0 0 0 0 1 2 2 1
1 0 0 0 0 0 255 0 0 0 1 1 1 0 0 0
0 0 0 255 0 0 6 16 6 3 3 8 12 12 12 4
1 0 0 255 0 0 0 0 3 4 4 2 1 1 1 1
0 255 0 0 0 1 21 32 32 29 14 5 0 0 0 255
0 0 0 0 1 9 9 9 14 14 5 2 0 0 255 0
0 0 0 4 10 4 3 1 0 0 0 0 0 255 0 0
0 0 0 1 1 1 0 0 0 0 0 0 255 0 0 0
1 2 2 2 2 1 0 0 0 0 0 255 0 0 0 1
16 8 5 0 0 0 0 0 0 0 0 0 0 0 0 0
0 0 1 5 8 8 10 6 6 6 4 0 0 255 0 0
0 0 1 1 1 0 0 0 0 0 0 0 255 0 0 0
0 0 0 0 0 0 0 0 0 0 255 0 0 0 2 8
32 43 32 18 13 4 1 0 0 255 0 0 0 1 5 8
11 11 8 5 3 0 0 0 255 0 0 0 5 8 9 13
14 16 9 1 0 0 0 255 0 0 0 5 13 18 18 13
13 6 0 0 0 255 0 0 0 0 8 14 14 14 12 5
1 0 0 255 0 0 0 0 10 12 12 5 10 12 10 0
0 0 0 255 0 0 1 5 11 10 13 8 11 1 0 0
0 255 0 0 0 0 1 6 6 4 3 2 0 0 0 0
255 0 0 1 4 8 4 0 0 0 0 0 0 0 255 0
0 0 0 5 5 5 2 2 1 0 0 0 0 255 0 0
0 5 9 10 4 4 1 1 0 0 0 0 255 0 0 1
12 12 12 9 12 9 2 1 0 0 255 0 0 0 2 22
24 22 14 9 9 8 0 0 0 255 0 0 0 29 65 86
83 83 98 82 1 1 0 0 255 0 0 0 0 0 0 1
2 2 1 0 0 0 255 0 1 4 21 42 54 57 54 59
32 6 0 0 0 255 0 1 16 43 50 46 40 35 35 11
1 0 0 255 0 0 0 0 1 1 1 1 1 0 0 0
0 0 255 0 0 0 1 5 1 1 1 0 0 0 0 255
0 0 6 16 6 4 4 8 12 12 13 9 1 0 0 255
0 0 0 3 4 5 5 2 2 1 0 0 0 255 0 0
1 21 28 32 32 35 29 14 4 0 0 255 0 0 0 1
5 10 13 10 12 12 11 5 0 0 255 0 0 0 0 6
11 9 6 1 0 0 0 0 0 255 0 0 0 1 2 10
26 26 2 1 0 0 0 0 255 0 0 0 1 2 3 2
2 0 0 0 0 0 0 255 0 0 0 1 16 9 9 3
1 0 0 0 0 0 0 0 0 0 0 0 0 0 2 6
8 10 5 5 6 6 5 1 0 255 0 0 0 0 6 1
1 2 2 2 0 0 0 0 255 0 0 0 0 0 0 1
1 1 0 0 0 0 255 0 0 0 8 24 43 43 16 16
16 6 2 1 0 255 0 0 1 4 6 6 8 5 6 6
5 0 0 0 255 0 0 0 5 8 13 17 14 14 11 1
0 0 0 255 0 0 2 9 13 11 16 14 14 10 0 0
0 255 0 0 0 8 9 12 11 11 11 6 2 0 0 255
0 0 0 2 10 12 6 5 5 20 12 0 0 0 0 255
0 0 1 10 11 19 13 13 12 8 0 0 0 255 0 0
0 1 3 3 3 4 4 3 1 0 0 0 255 0 0 2
3 6 2 0 0 1 0 0 0 0 255 0 0 0 3 5
5 5 2 2 6 0 0 0 0 255 0 0 0 9 10 10
12 13 13 0 0 0 0 0 255 0 0 1 10 12 6 9
9 9 5 2 0 0 255 0 0 0 0 22 25 24 16 12
9 5 0 0 0 255 0 0 13 34 61 83 68 82 98 82
2 1 0 0 255 0 0 0 0 0 0 0 2 0 0 0
0 0 255 0 0 16 33 48 57 58 54 77 68 68 0 0
0 255 0 1 33 35 43 35 37 35 35 18 3 0 0 255
0 0 0 1 1 1 1 1 1 0 0 0 0 0 255 0
0 0 1 3 1 1 1 0 0 0 0 255 0 0 3 3
3 3 4 12 12 12 11 2 1 0 0 255 0 0 0 1
3 3 4 2 2 1 0 0 0 255 0 1 3 25 28 30
32 26 26 17 5 0 0 255 0 0 0 1 5 10 10 10
12 19 11 8 0 0 255 0 0 0 1 4 1 1 1 1
1 0 0 0 0 255 0 0 0 1 5 22 28 28 25 2
1 0 0 0 255 0 0 0 1 2 3 2 2 0 0 0
0 0 0 255 0 0 0 1 9 9 9 9 6 0 0 0
0 0 0 0 0 0 0 0 0 0 1 5 6 10 8 8
6 8 4 1 0 255 0 0 0 0 1 0 0 2 2 2
0 0 0 0 255 0 0 0 0 1 2 2 2 1 0 0
0 0 255 0 0 0 2 21 21 24 14 16 17 17 4 1
0 255 0 1 1 4 11 6 5 5 6 6 5 0 0 0
255 0 0 1 5 17 27 17 11 8 9 2 0 0 0 255
0 0 2 13 18 18 16 14 14 10 6 0 0 255 0 0
0 8 16 12 8 10 11 6 2 0 0 255 0 0 0 2
8 8 4 2 2 6 5 0 0 0 0 255 0 0 1 5
24 24 12 12 12 8 0 0 0 255 0 0 1 2 4 5
5 5 4 4 1 0 0 0 255 0 0 0 2 3 2 1
0 1 0 0 0 0 255 0 0 0 3 3 3 3 1 1
6 0 0 0 0 255 0 0 0 10 14 10 1 12 10 0
0 0 0 0 255 0 0 0 6 8 6 6 6 1 1 0
0 0 255 0 0 0 2 22 26 20 16 16 16 5 0 0
0 255 0 0 13 40 61 69 69 82 82 65 2 0 0 0
255 0 0 0 0 0 0 0 2 2 0 0 0 0 255 0
0 16 43 58 58 58 43 72 68 68 0 0 0 255 0 0
33 35 38 33 33 37 38 18 1 0 0 255 0 0 1 4
1 1 1 1 1 1 0 0 0 0 255 0 0 0 1 1
1 4 2 1 0 0 0 255 0 0 3 3 3 6 8 14
12 11 9 2 1 0 0 255 0 0 0 2 3 3 5 5
2 1 0 0 0 255 0 1 3 26 30 30 32 26 32 22
4 0 0 255 0 0 0 1 5 6 13 13 13 12 10 8
0 0 255 0 0 0 0 1 1 0 1 0 0 0 0 0
0 255 0 0 0 1 2 12 22 25 5 2 1 0 0 0
255 0 0 0 0 0 3 1 0 0 0 0 0 0 0 255
0 0 1 4 9 9 9 9 9 1 0 0 0 0 0 0
0 0 0 0 0 0 1 4 5 6 6 8 6 6 3 1
0 255 0 0 0 0 0 0 0 2 2 2 0 0 0 0
255 0 0 0 0 1 2 2 2 1 0 0 0 0 255 0
0 0 0 14 12 12 11 14 17 14 4 1 0 255 0 1
1 9 11 6 5 5 5 5 3 0 0 0 255 0 0 1
5 6 27 17 8 8 6 1 0 0 0 255 0 0 1 10
17 10 9 14 14 10 4 0 0 255 0 0 1 5 17 17
12 11 11 6 2 0 0 255 0 0 0 1 2 4 4 6
6 6 2 0 0 0 0 255 0 0 0 2 19 22 16 12
12 3 0 0 0 255 0 0 0 2 3 3 5 8 5 3
1 0 0 0 255 0 0 0 1 1 2 1 0 0 0 0
0 0 255 0 0 0 1 3 8 8 3 6 1 0 0 0
0 255 0 0 0 1 4 2 2 10 10 0 0 0 0 0
255 0 0 0 5 8 8 6 6 1 1 0 0 0 255 0
0 0 1 9 11 9 9 9 5 4 0 0 0 255 0 0
4 40 69 69 69 69 69 32 1 0 0 0 255 0 0 0
0 0 0 1 2 4 1 0 0 0 255 0 0 13 44 52
53 53 49 49 45 20 0 0 0 255 0 0 19 35 35 29
29 37 38 34 1 0 0 255 0 1 1 1 1 1 1 1
0 1 0 0 0 0 255 0 0 0 1 1 1 4 1 1
0 0 0 255 0 0 3 14 3 3 8 14 13 11 9 2
0 0 0 255 0 0 0 1 1 1 5 5 5 1 0 0
0 255 0 0 1 13 26 26 36 26 38 22 4 0 0 255
0 0 0 1 2 11 25 29 27 27 8 3 0 0 255 0
0 0 0 0 1 1 1 1 1 0 0 0 0 255 0 0
0 0 1 1 5 5 4 1 0 0 0 0 255 0 0 0
1 1 2 1 1 0 0 0 0 0 0 255 0 0 1 12
14 16 13 9 2 0 0 0 0 0 0 0 0 0 0 0
0 0 0 4 5 6 6 6 6 6 3 0 0 255 0 0
0 0 0 0 0 1 1 0 0 0 0 0 255 0 0 0
0 0 2 1 1 0 0 0 0 0 255 0 0 0 0 0
12 12 12 17 17 12 2 0 0 255 0 0 1 4 9 8
8 11 12 6 3 0 0 0 255 0 0 0 1 5 13 8
6 6 3 1 0 0 0 255 0 0 1 1 10 9 9 11
11 8 1 0 0 255 0 0 0 1 6 17 17 8 11 6
0 0 0 255 0 0 0 0 1 8 11 11 6 2 0 0
0 0 0 255 0 0 0 1 5 5 10 4 4 0 0 0
0 255 0 0 0 0 2 4 5 5 4 1 1 0 0 0
255 0 0 0 0 1 2 1 0 0 0 0 0 0 255 0
0 0 0 2 9 14 3 1 0 0 0 0 0 255 0 0
0 0 1 1 1 2 0 0 0 0 0 0 255 0 0 0
0 1 8 1 1 1 0 0 0 0 255 0 0 0 0 2
8 6 5 5 4 0 0 0 0 255 0 0 0 14 69 72
69 61 34 18 1 0 0 0 255 0 0 0 0 0 0 3
3 3 1 0 0 0 255 0 0 1 32 49 53 53 53 49
43 1 0 0 0 255 0 0 2 35 35 33 30 37 38 11
1 0 0 255 0 0 1 1 1 1 0 0 0 0 0 0
0 0 255 0 0 0 0 1 1 1 1 0 0 0 0 255
0 0 1 14 14 10 10 14 12 11 9 5 0 0 0 255
0 0 0 1 1 2 5 5 1 0 0 1 1 255 0 0
0 9 24 36 40 36 33 5 1 0 0 255 0 0 0 0
2 6 25 29 25 13 3 0 0 0 255 0 0 0 0 0
1 1 0 0 0 0 0 0 0 255 0 0 0 0 0 0
1 0 0 0 0 0 0 0 255 0 0 0 1 3 2 1
1 0 0 0 0 0 0 255 0 1 1 1 3 13 3 1
0 0 0 0 0 0 0 1 0 0 0 0 0 0 0 1
4 4 4 4 5 3 1 0 0 255 0 0 1 1 0 0
1 1 1 0 0 0 0 0 255 0 0 0 0 0 0 0
1 0 0 0 0 0 255 0 0 0 0 1 4 11 17 19
17 2 1 0 0 255 0 0 0 1 4 4 8 8 8 3
1 0 0 0 255 0 0 0 0 2 4 5 6 3 1 0
0 0 0 255 0 0 0 1 1 8 8 9 4 1 0 0
0 255 0 0 0 0 0 6 8 6 6 0 0 0 0 255
0 0 0 0 0 1 11 11 1 0 0 0 0 0 0 255
0 0 0 0 2 3 3 0 0 0 0 0 0 255 0 0
0 0 1 2 4 2 1 0 0 0 0 0 255 0 0 0
0 0 1 1 0 0 0 0 0 0 255 0 0 0 0 0
2 10 1 1 0 0 0 0 0 255 0 0 0 0 0 1
1 0 0 0 0 0 0 0 255 0 0 0 0 0 1 0
0 0 0 0 0 0 255 0 0 0 0 1 1 5 1 1
0 0 0 0 0 255 0 0 0 0 14 48 61 32 18 0
0 0 0 0 255 0 0 0 0 0 0 1 1 0 0 0
0 0 255 0 0 0 1 32 49 49 49 42 1 1 0 0
0 255 0 0 0 2 9 29 29 29 11 1 0 0 0 255
0 0 0 1 0 0 0 0 0 0 0 0 0 0 255 0
0 0 0 1 0 0 0 0 0 0 0 255 0 0 0 4
5 4 8 8 10 9 9 3 0 0 0 255 0 0 0 0
0 1 1 1 0 0 0 0 0 255 0 0 0 1 9 14
33 6 5 2 1 1 0 255 0 0 0 0 0 0 3 5
5 2 0 0 0 0 255 0 0 0 0 0 0 1 0 0
0 0 0 0 0 255 0 0 0 0 0 0 0 0 0 0
0 0 0 0 255 0 0 0 1 1 1 1 1 0 0 0
0 0 1 255 1 1 1 1 1 1 0 0 0 0 0 0
0 0 0 0 0 0 0 0 0 0 0 0 0 1 2 2
1 1 0 0 0 255 0 0 0 1 0 0 0 1 0 0
0 0 0 0 255 0 0 0 0 0 0 0 0 0 0 0
0 0 255 0 0 0 0 0 0 3 11 19 1 0 0 0
0 255 0 0 0 1 1 1 1 1 1 1 1 0 0 0
255 0 0 0 0 0 1 1 1 0 0 0 0 0 0 255
0 0 0 0 0 1 1 1 0 0 0 0 0 255 0 0
0 0 0 0 0 0 0 0 0 0 0 255 0 0 0 0
0 0 1 1 0 0 0 0 0 0 0 255 0 0 0 0
0 0 0 0 0 0 0 0 0 255 0 0 0 0 0 1
1 1 0 0 0 0 0 0 255 0 0 0 0 0 0 0
0 0 0 0 0 0 255 0 0 0 0 0 0 0 1 0
0 0 0 0 0 255 0 0 0 0 0 0 0 0 0 0
0 0 0 0 255 0 0 0 0 0 0 0 0 0 0 0
0 0 255 0 0 0 0 0 0 0 0 0 0 0 0 0
0 255 0 0 0 0 0 0 0 0 0 0 0 0 0 0
255 0 0 0 0 0 0 0 0 0 0 0 0 0 255 0
0 0 1 1 1 1 1 0 1 0 0 0 0 255 0 0
0 0 1 1 1 0 0 0 0 0 0 255 0 0 0 0
0 0 0 0 0 0 0 0 0 0 255 0 0 0 0 0
0 0 0 0 0 0 0 255 0 0 0 0 4 4 4 3
3 2 1 0 0 0 0 255 0 0 0 0 0 0 0 0
0 0 0 0 0 255 0 0 0 0 1 2 1 1 0 0
1 1 0 255 0 0 0 0 0 0 0 0 0 0 0 0
0 0 255 0 0 0 0 0 0 0 0 0 0 0 0 0
0 255 0 0 0 0 0 0 0 0 0 0 0 0 0 0
255 0 0 0 1 0 0 0 0 0 0 0 0 0 0 255
1 1 1 1 0 0 0 0 0 0 0 0 0 0 0 0
0 0 0 0 0 0 0 0 0 0 0 1 1 1 0 0
0 255 0 0 0 0 0 0 0 0 0 0 0 0 0 0
255 0 0 0 0 0 0 0 0 0 0 0 0 0 255 0
0 0 0 0 0 0 0 0 0 0 0 0 0 255 0 0
0 1 0 1 0 0 0 0 0 0 0 0 255 0 0 1
0 0 0 0 0 0 0 0 0 0 0 255 0 0 0 0
0 0 0 0 0 0 0 0 0 255 0 0 0 0 0 0
0 0 0 0 0 0 0 255 0 0 0 0 0 0 0 0
0 0 0 0 0 0 0 0 255 0 0 0 0 0 0 0
0 0 0 0 0 255 0 0 0 0 0 0 1 0 0 0
0 0 0 0 0 255 0 0 0 0 0 0 0 0 0 0
0 0 255 0 0 0 0 0 0 0 0 0 0 0 0 0
0 255 0 0 0 0 0 0 0 0 0 0 0 0 0 0
255 0 0 0 0 0 0 0 0 0 0 0 0 0 0 255
0 0 0 0 0 0 0 0 0 0 0 0 0 255 0 0
0 0 0 0 0 0 0 0 0 0 0 0 255 0 0 0
0 0 0 0 0 0 0 0 0 0 255 0 0 0 0 0
0 0 0 0 0 0 0 0 0 255 0 0 0 0 0 0
0 0 0 0 0 0 0 255 0 0 0 0 0 0 0 0
0 0 0 0 0 0 255 0 0 0 0 0 0 0 0 0
0 0 0 255 0 0 0 0 1 0 3 2 2 1 0 0
0 0 0 0 255 0 0 0 0 0 0 0 0 0 0 0
0 255 0 0 0 0 0 1 0 0 0 0 0 1 0 255
0 0 0 0 0 0 0 0 0 0 0 0 0 0 255 0
0 0 0 0 0 0 0 0 0 0 0 0 0 0 255 0
0 0 0 0 0 0 0 0 0 0 0 0 255 0 0 0
0 0 0 0 0 0 0 0 0 0 0 255 0 0 0 0
0 0 0 0 0 0 0 0 0 0 0 0 0 0 0 0
0 0 0 0 0 0 0 0 0 0 0 0 0 255 0 0
0 0 0 0 0 0 0 0 0 0 0 0 255 0 0 0
0 0 0 0 0 0 0 0 0 0 255 0 0 0 0 0
0 0 0 0 0 0 0 0 0 255 0 0 0 0 0 0
0 0 0 0 0 0 0 0 255 0 0 0 0 0 0 0
0 0 0 0 0 0 0 255 0 0 0 0 0 0 0 0
0 0 0 0 0 255 0 0 0 0 0 0 0 0 0 0
0 0 0 255 0 0 0 0 0 0 0 0 0 0 0 0
0 0 0 0 255 0 0 0 0 0 0 0 0 0 0 0
0 255 0 0 0 0 0 0 0 0 0 0 0 0 0 0
0 255 0 0 0 0 0 0 0 0 0 0 0 0 255 0
0 0 0 0 0 0 0 0 0 0 0 0 0 255 0 0
0 0 0 0 0 0 0 0 0 0 0 0 255 0 0 0
0 0 0 0 0 0 0 0 0 0 0 255 0 0 0 0
0 0 0 0 0 0 0 0 0 255 0 0 0 0 0 0
0 0 0 0 0 0 0 0 255 0 0 0 0 0 0 0
0 0 0 0 0 0 255 0 0 0 0 0 0 0 0 0
0 0 0 0 0 255 0 0 0 0 0 0 0 0 0 0
0 0 0 255 0 0 0 0 1 1 0 0 0 0 0 0
0 0 255 0 0 0 0 0 0 0 0 0 0 0 0 255
0 0 0 0 0 0 0 0 0 0 0 0 0 0 0 0
255 0 0 0 0 0 0 0 0 0 0 0 0 255 0 0
0 0 0 0 0 0 0 0 0 0 0 255 0 0 0 0
0 0 0 0 0 0 0 0 0 0 255 0 0 0 0 0
0 0 0 0 0 0 0 0 0 0 255 0 0 0 0 0
0 0 0 0 0 0 0 0 255 0 0 0 0 0 0 0
0 0 0 0 0 0 0 255 0 0 0 0 0 0 0 0
0 0 0 0 0 0 0 0 255 255 255 255 255 255 255 255
255 255 255 255 255 255 255 255 255 255 255 255 255 255 255 255
255 255 255 255 255 255 255 255 255 255 255 255 255 255 255 255
255 255 255 255 255 255 255 255 255 255 255 255 255 255 255 255
255 255 255 255 255 255 255 255 255 255 255 255 255 255 255 255
255 255 255 255 255 255 255 255 255 255 255 255 255 255 255 255
255 255 255 255 255 255 255 255 255 255 255 255 255 255 255 255
255 255 255 255 255 255 255 255 255 255 255 255 255 255 255 255
255 255 255 255 255 255 255 255 255 255 255 255 255 255 255 255
255 255 255 255 255 255 255 255 255 255 255 255 255 255 255 255
255 255 255 255 255 255 255 255 255 255 255 255 255 255 255 255
255 255 255 255 255 255 255 255 255 255 255 255 255 255 255 255
255 255 255 255 255 255 255 255 255 255 255 255 255 255 255 255
255 255 255 255 255 255 255 255 255 255 255 255 255 255 255 255
255 255 255 255 255 255 255 255 255 255 255 255 255 255 255 255
255 255 255 255 255 255 255 255 255 255 255 255 255 255 255 255
255 255 255 255 255 255 255 255 255 255 255 255 255 255 255 255
255 255 255 255 255 255 255 255 255 255 255 255 255 255 255 255
255 255 255 255 255 255 255 255 255 255 255 255 255 255 255 255
255 255 255 255 255 255 255 255 255 255 255 255 255 255 255 255
255 255 255 255 255 255 255 255 255 255 255 255 255 255 255 255
255 255 255 255 255 255 255 255 255 255 255 255 255 255 255 255
255 255 255 255 255 255 255 255 255 255 255 255 255 255 255 255
255 255 255 255 255 255 255 255 255 255 255 255 255 255 255 255
255 255 255 255 255 255 255 255 255 255 255 255 255 255 255 255
255 255 255 255 255 255 255 255 255 255 255 255 255 255 255 255
255 255 255 255 255 255 255 255 255 255 255 255 255 255 255 255
255 255 255 255 255 255 255 255 255 255 255 255 255 255 255 255
255 255 255 255 0 0 0 1 1 0 0 0 0 0 0 0
0 0 0 0 0 255 0 0 0 0 0 0 0 0 0 0
0 0 0 0 255 0 0 0 0 0 0 0 0 0 0 0
0 0 255 0 0 0 0 0 0 0 0 0 0 0 0 0
0 255 0 0 0 0 0 0 0 0 0 0 0 0 0 0
255 0 0 0 0 0 0 0 0 0 0 0 0 0 0 255
0 0 0 0 0 0 0 0 0 0 0 0 0 255 0 0
0 0 0 0 0 0 0 0 0 0 0 255 0 0 0 0
0 0 0 0 0 0 0 0 0 0 0 0 255 0 0 0
0 0 0 0 0 0 1 1 0 255 0 0 0 0 0 0
0 0 0 0 0 0 0 0 0 255 0 0 0 0 0 0
0 0 0 0 0 0 255 0 0 0 0 0 0 0 0 0
0 0 0 0 0 255 0 0 0 0 0 0 0 0 0 0
0 0 0 0 255 0 0 0 0 0 0 0 0 0 0 1
0 0 0 255 0 0 0 0 0 0 0 0 0 0 0 0
0 255 0 0 0 0 0 0 0 0 0 0 0 0 0 0
255 0 0 0 0 0 0 0 0 0 0 0 0 0 255 0
0 0 0 0 0 0 0 0 0 0 0 0 0 255 0 0
0 0 0 0 0 0 0 0 0 0 0 255 0 0 0 0
0 0 0 0 0 0 0 0 0 0 255 0 0 0 0 0
0 0 0 0 0 0 0 255 0 0 0 0 0 0 0 0
0 0 0 0 0 0 0 0 255 0 0 0 0 0 0 0
0 0 0 0 0 255 0 0 0 0 0 0 0 0 0 0
0 0 0 255 0 0 0 0 0 0 0 0 0 0 0 0
0 0 255 0 0 0 0 0 0 0 0 0 0 0 0 0
0 0 255 0 0 0 0 0 0 0 0 0 0 0 0 0
255 0 0 0 0 0 0 0 1 0 0 0 0 0 0 255
0 0 0 0 0 0 0 0 0 0 0 0 0 0 0 0
0 0 0 0 0 0 0 0 0 0 0 0 0 0 0 0
0 255 0 0 0 0 0 0 0 0 0 0 0 0 0 0
255 0 0 0 0 0 0 0 0 0 0 0 0 0 255 0
0 0 0 0 0 0 0 0 0 0 0 0 0 255 0 0
0 0 0 0 0 0 0 0 0 0 0 0 255 0 0 0
0 0 0 0 0 0 0 0 0 0 0 255 0 0 0 0
0 0 0 0 0 0 0 0 0 255 0 0 0 0 0 0
0 0 0 0 0 0 0 255 1 0 0 0 0 0 0 0
0 0 0 0 0 0 0 0 255 0 0 0 0 0 0 0
0 0 0 0 0 255 0 0 0 0 0 0 0 0 0 0
0 0 0 0 0 255 0 0 0 0 0 0 0 0 0 0
0 0 255 0 0 0 0 0 0 0 0 0 0 0 0 0
0 255 0 0 0 0 0 0 0 1 1 1 1 0 0 0
255 0 0 0 0 0 0 0 0 0 0 0 0 0 0 255
0 0 0 0 0 0 0 0 0 0 0 0 0 255 0 0
0 0 0 0 0 0 0 0 0 0 0 0 255 0 0 0
0 0 0 0 0 0 0 0 0 0 255 0 0 0 0 0
0 0 0 0 0 0 0 0 0 255 0 0 0 0 0 0
0 0 0 0 0 0 0 255 0 0 0 0 0 0 0 0
0 0 0 0 0 0 255 0 0 0 0 0 0 0 0 0
0 0 0 255 0 0 0 0 0 0 0 0 0 0 0 0
0 0 0 0 255 0 0 0 0 0 0 0 0 0 0 0
0 255 0 0 0 0 0 0 0 0 0 0 0 0 0 255
0 0 0 0 0 0 0 0 0 0 0 0 0 0 255 0
0 0 0 0 0 0 0 0 0 0 0 0 0 0 255 0
0 0 1 1 0 0 0 0 0 0 0 0 255 0 0 0
0 0 0 0 1 0 0 0 0 0 0 255 0 0 0 0
0 0 0 0 0 0 0 0 0 0 0 0 0 0 0 0
0 0 0 0 0 0 0 0 0 0 0 0 0 255 0 0
0 0 0 0 0 0 0 0 0 0 0 0 255 0 1 1
0 0 0 0 0 0 0 0 0 0 255 0 0 0 0 0
0 0 1 1 0 0 0 0 0 255 0 0 0 0 0 0
0 1 0 0 0 0 0 0 255 0 0 0 0 0 0 0
0 0 0 0 0 0 0 255 0 0 0 0 0 0 2 2
0 0 0 0 0 255 0 0 0 0 0 0 0 0 0 0
0 0 0 255 0 0 0 0 0 0 0 0 0 0 0 0
0 0 0 0 255 0 0 0 0 0 0 0 0 0 0 0
0 255 0 0 0 0 0 0 1 3 3 1 1 0 0 0
0 255 0 0 0 0 0 0 0 0 0 0 0 0 255 0
0 0 0 0 0 0 0 0 0 0 0 0 0 255 0 0
0 0 2 64 70 70 36 3 2 0 0 0 255 0 0 0
0 0 0 0 0 0 0 0 0 0 0 255 0 0 0 0
0 0 0 0 0 0 0 0 0 255 0 0 0 0 0 1
1 1 1 0 0 0 0 0 255 0 0 0 0 0 0 0
0 0 0 0 0 0 255 0 0 0 0 0 0 0 0 0
0 0 0 0 0 255 0 0 0 0 0 1 1 1 0 0
0 0 0 255 0 0 0 0 0 0 1 1 1 0 0 0
0 0 255 0 0 0 0 0 0 0 0 0 0 0 0 255
0 0 0 0 0 0 0 1 1 0 0 0 0 0 0 0
255 0 0 0 0 1 1 0 0 0 0 0 0 255 0 0
0 0 0 0 0 0 0 0 0 0 0 255 0 0 0 0
0 0 0 0 0 0 0 0 0 0 255 0 0 0 0 0
0 0 0 0 0 0 0 0 0 0 255 0 0 0 1 10
10 3 3 1 0 0 0 0 255 0 0 0 0 0 0 1
1 1 0 0 0 0 0 255 0 0 0 0 0 0 0 0
0 0 0 0 0 0 0 0 0 0 0 0 0 0 0 0
0 0 0 0 0 0 0 0 0 255 0 0 0 0 0 0
0 0 0 0 0 0 0 0 255 0 1 0 0 0 0 9
9 1 1 0 0 0 255 0 0 0 0 0 0 0 1 0
0 0 0 0 0 255 0 0 0 0 0 0 1 2 1 0
0 0 0 0 255 0 0 0 0 1 1 2 2 0 0 0
0 0 0 255 0 0 0 0 0 9 5 5 2 0 0 0
0 255 0 0 0 0 0 0 1 1 1 0 0 0 0 255
0 0 0 0 0 0 13 5 2 2 1 0 0 0 0 0
255 0 0 0 1 14 20 20 17 1 0 0 0 255 0 0
0 0 1 0 5 5 8 5 1 1 0 0 0 255 0 0
0 0 0 4 1 1 0 0 0 0 255 0 0 0 0 0
2 6 19 14 2 1 0 0 0 255 0 0 0 12 91 121
100 107 100 66 3 0 0 0 255 0 0 0 1 3 2 1
0 0 0 0 0 0 0 255 0 0 0 0 0 3 3 0
0 0 0 0 0 255 0 0 0 1 10 11 10 10 9 1
0 0 0 0 255 0 0 0 0 0 1 1 1 0 0 0
0 0 255 0 0 0 0 0 4 4 2 2 0 0 0 0
0 255 0 0 0 0 1 1 1 1 0 0 0 0 0 255
0 0 0 0 1 6 9 13 22 5 1 0 0 0 255 0
0 0 0 0 0 0 0 0 0 0 0 255 0 0 0 0
0 0 1 2 6 2 1 0 0 0 0 0 255 0 0 0
0 1 1 0 0 0 0 0 0 255 0 0 0 0 0 1
1 5 0 0 0 0 0 255 0 0 0 0 0 1 21 30
36 30 14 0 0 0 255 0 0 0 0 0 1 10 9 9
0 0 0 0 0 0 255 0 0 0 41 51 51 42 29 4
1 0 0 0 255 0 0 0 1 4 34 34 25 2 1 0
0 0 0 255 0 0 0 0 0 2 2 1 1 0 0 0
0 0 0 0 0 0 0 0 0 0 0 0 0 0 1 4
4 1 1 0 0 255 0 0 0 0 0 0 1 1 0 0
0 0 0 0 255 0 0 0 0 1 11 11 16 9 5 1
0 0 255 0 0 0 0 0 0 1 0 0 0 0 0 0
0 255 0 0 0 0 1 3 5 6 3 3 0 0 0 0
255 0 0 0 1 1 1 2 2 1 0 0 0 0 0 255
0 0 0 6 6 9 8 9 8 2 0 0 0 255 0 0
0 0 1 3 5 5 10 1 0 0 0 255 0 0 0 0
0 17 18 13 5 4 2 0 0 0 0 0 255 0 0 2
14 25 27 28 28 26 1 0 0 255 0 0 0 2 9 6
5 3 5 8 8 1 0 0 0 255 0 0 0 0 1 8
2 1 0 0 0 0 255 0 0 0 0 6 21 21 21 19
17 4 0 0 0 255 0 0 12 128 137 142 137 142 146 114
66 0 0 0 255 0 0 0 6 11 5 2 1 1 1 1
0 0 0 255 0 0 0 2 9 9 16 16 3 0 0 0
0 255 0 0 1 9 16 19 21 36 32 9 0 0 0 0
255 0 0 0 0 1 3 10 3 1 0 0 0 0 255 0
0 0 0 6 12 19 19 16 4 1 0 0 0 255 0 0
0 1 1 1 1 1 1 0 0 0 0 255 0 0 0 3
9 10 10 17 22 21 5 0 0 0 255 0 0 0 0 0
0 0 0 0 0 0 0 255 0 0 0 0 0 1 2 6
9 4 4 1 0 0 0 0 255 0 0 0 1 0 0 0
0 1 1 0 0 255 0 0 0 0 0 9 8 10 8 0
0 0 0 255 0 0 0 0 0 36 60 48 48 62 41 14
0 0 255 0 0 0 0 2 10 12 12 13 10 0 0 0
0 0 255 0 0 41 54 57 56 52 52 42 4 0 0 0
255 0 0 1 4 27 37 43 35 25 2 1 0 0 0 255
0 0 1 6 2 4 2 4 1 1 0 0 0 0 0 0
0 0 0 0 0 0 0 0 2 4 8 9 11 4 1 0
0 255 0 0 0 0 5 5 1 1 1 1 0 0 0 0
255 0 0 0 1 13 13 9 5 5 5 1 0 0 255 0
0 0 0 1 1 0 0 0 0 0 0 0 0 255 0 0
0 1 2 2 1 5 5 4 1 0 0 0 255 0 0 0
0 3 2 2 1 1 0 0 0 0 0 255 0 0 1 10
17 17 9 9 9 9 0 0 0 255 0 0 0 1 3 3
2 4 6 6 1 0 0 255 0 0 0 0 3 17 17 6
6 5 4 1 0 0 0 0 255 0 1 8 24 24 27 36
42 33 11 0 0 255 0 0 1 4 5 11 6 5 5 8
8 0 0 0 0 255 0 0 0 1 5 8 1 1 0 0
0 0 255 0 0 0 2 10 21 21 21 19 19 17 1 0
0 255 0 1 81 128 142 142 142 142 152 152 114 0 0 0
255 0 0 1 9 12 5 2 1 2 6 1 0 0 0 255
0 1 14 25 25 16 25 26 16 0 0 0 0 255 0 0
1 16 19 17 21 36 32 13 0 0 0 0 255 0 0 0
2 9 9 12 11 11 0 0 0 0 255 0 0 0 6 16
14 16 19 19 16 4 0 0 0 255 0 0 1 2 2 0
1 1 1 0 0 0 0 255 0 0 0 8 10 11 11 13
21 21 18 0 0 0 255 0 0 0 0 0 0 0 0 0
0 0 0 255 0 0 0 0 0 2 3 6 8 9 4 3
0 0 0 0 255 0 8 2 1 0 0 0 0 0 0 0
0 255 0 0 0 0 9 14 14 14 16 8 0 0 0 255
0 0 0 0 36 66 66 66 62 68 41 28 1 0 255 0
0 0 1 10 10 10 10 17 14 10 0 0 0 0 255 0
0 42 56 56 52 46 54 54 41 1 0 0 255 0 0 1
21 37 43 43 43 41 18 1 0 0 0 255 0 1 1 5
3 4 4 8 5 1 0 0 0 0 0 0 0 0 0 0
0 0 0 1 4 9 8 8 9 8 0 0 0 255 0 0
0 0 4 2 1 0 1 1 0 0 0 0 255 0 0 0
9 12 11 9 5 5 8 4 0 0 255 0 0 0 0 0
0 0 0 0 1 1 0 0 0 255 0 0 0 1 1 2
1 6 11 10 1 0 0 0 255 0 0 0 0 1 1 1
1 1 2 1 0 0 0 255 0 0 5 9 13 17 13 9
9 8 2 0 0 255 0 0 0 3 5 2 2 6 6 6
1 1 0 255 0 0 0 0 3 17 17 6 6 9 8 1
0 0 0 0 255 0 1 17 36 27 27 28 33 26 11 0
0 255 0 0 2 8 11 11 6 2 2 5 1 0 0 0
0 255 0 0 0 1 3 1 0 0 0 0 0 0 255 0
0 0 8 13 27 27 22 22 24 21 2 0 0 255 1 1
100 128 164 163 156 152 152 136 114 16 0 0 255 0 0 0
5 5 5 3 2 2 2 1 0 0 0 255 0 2 22 22
12 11 12 27 17 3 0 0 0 255 0 0 1 19 30 20
38 38 38 16 2 0 0 0 255 0 0 3 4 9 9 13
10 5 0 0 0 0 255 0 0 0 6 21 14 14 14 18
17 5 0 0 0 255 0 0 1 2 1 0 1 2 1 0
0 0 0 255 0 0 1 10 17 11 11 13 17 17 6 0
0 0 255 0 0 0 0 0 0 0 0 1 0 1 0 255
0 0 0 0 0 2 3 5 8 9 4 3 0 0 0 0
255 0 0 1 0 0 0 0 0 0 0 0 0 255 0 0
0 1 5 14 14 14 8 1 0 0 0 255 0 0 0 2
60 75 66 72 72 72 41 28 1 0 255 0 0 0 1 13
21 17 10 10 14 10 1 0 0 0 255 0 3 54 56 50
50 46 52 46 36 1 0 0 255 0 0 17 37 37 37 27
40 40 30 1 0 0 0 255 0 1 5 6 5 3 4 8
8 4 0 0 0 0 0 0 0 0 0 0 0 0 0 1
3 6 3 3 3 0 0 0 0 255 0 0 0 1 1 2
1 0 1 1 0 0 0 0 255 0 0 1 9 10 9 9
8 8 8 4 0 0 255 0 0 0 0 0 1 0 0 0
1 1 1 0 0 255 0 0 0 1 1 2 1 2 11 9
5 1 0 0 255 0 0 0 0 1 2 2 1 1 0 0
0 0 0 255 0 0 2 8 11 13 25 9 10 8 1 0
0 255 0 0 0 4 4 4 2 6 11 6 1 1 0 255
1 1 0 0 3 6 17 10 11 11 8 0 0 0 0 0
255 0 0 11 21 22 18 22 18 17 5 0 0 255 0 0
2 6 8 8 2 0 1 1 0 0 0 0 0 255 0 0
0 1 5 0 0 0 0 0 0 0 255 0 0 0 3 13
30 27 20 21 24 21 1 0 0 255 1 1 81 144 147 163
138 138 138 136 115 16 0 0 255 0 0 0 2 5 5 3
3 2 2 1 0 0 0 255 0 1 25 25 12 11 11 17
17 0 0 0 0 255 0 0 0 22 30 17 14 20 21 13
2 0 0 0 255 0 0 2 4 9 9 10 8 8 1 0
0 0 255 0 0 1 14 27 14 10 10 14 14 1 0 0
0 255 0 0 1 1 1 1 2 2 1 1 0 0 0 255
0 0 0 10 17 16 16 16 16 13 6 0 0 0 255 0
0 0 1 1 1 1 0 1 0 1 0 255 0 0 0 0
0 1 3 5 9 9 3 2 0 0 0 0 255 0 0 0
0 1 1 1 0 0 0 0 0 255 0 0 0 0 5 10
12 12 5 2 1 0 0 255 0 0 0 4 66 85 84 74
82 74 72 18 5 0 255 0 0 0 1 22 24 22 16 16
14 8 1 0 0 0 255 0 3 38 54 51 50 51 52 52
32 1 0 0 255 0 0 17 53 66 40 27 27 37 30 0
0 0 0 255 0 0 1 3 3 2 2 6 6 3 1 0
0 0 0 0 0 0 0 0 0 0 0 1 1 5 1 1
1 0 0 0 0 255 0 0 0 1 1 2 2 2 2 1
0 0 0 0 255 0 0 0 3 9 9 10 10 12 12 8
0 0 255 0 0 0 0 0 1 1 1 0 1 1 1 0
0 255 0 0 0 0 1 4 8 10 11 5 2 1 0 0
255 0 0 0 0 1 1 1 2 2 2 1 1 1 1 255
0 1 1 4 5 4 13 10 13 4 2 1 0 255 0 0
0 2 4 5 5 11 11 2 1 1 0 255 0 0 0 0
3 6 6 8 10 10 8 0 0 0 0 0 255 0 0 9
20 35 20 19 13 5 1 0 0 255 0 0 1 6 11 11
2 0 0 0 0 0 0 0 0 255 0 0 0 1 3 0
4 2 0 0 0 0 255 0 0 0 3 13 30 30 24 22
22 21 1 0 0 255 1 1 67 144 145 147 99 131 131 128
108 2 0 0 255 0 0 0 0 1 1 3 3 6 2 1
1 0 0 255 0 0 11 22 12 12 12 22 11 0 0 0
0 255 0 0 1 4 22 20 20 21 21 6 1 0 0 0
255 0 0 0 4 6 6 5 5 5 1 0 0 0 255 0
0 0 2 29 34 14 10 10 6 0 0 0 0 255 0 0
0 1 1 1 1 1 1 1 0 0 0 255 0 0 0 4
13 16 16 16 8 5 0 0 0 0 255 0 0 0 0 0
0 0 0 0 0 0 0 255 0 0 0 0 0 0 1 1
2 2 2 0 0 0 0 0 255 0 0 0 0 1 1 0
0 0 0 0 0 255 0 0 0 0 4 6 6 5 1 1
0 0 0 255 0 0 0 4 26 96 96 82 74 72 53 17
1 0 255 0 0 0 0 22 24 24 17 13 6 1 0 0
0 0 255 1 9 26 50 54 54 69 52 36 8 0 0 0
255 0 0 0 66 67 67 27 27 27 12 0 0 0 0 255
0 0 0 4 6 2 1 2 3 3 1 0 0 0 0 0
0 0 0 0 0 0 0 0 1 0 0 0 0 0 0 0
0 255 0 0 0 1 1 2 3 2 3 1 1 0 0 0
255 0 0 0 0 6 11 18 14 12 2 1 0 0 255 0
0 0 0 0 1 1 1 0 0 0 0 0 0 255 0 0
0 0 1 1 4 0 0 1 0 0 0 0 255 0 0 0
0 0 1 2 2 1 1 1 1 1 0 255 0 0 1 2
4 4 5 4 4 0 0 0 0 255 0 0 0 0 1 3
3 3 2 0 0 0 0 255 0 0 0 0 0 2 2 6
9 8 0 0 0 0 0 0 255 0 0 1 9 13 13 10
5 1 0 0 0 255 0 0 0 2 9 13 9 0 0 0
0 0 0 0 0 255 0 0 0 1 1 0 2 0 0 0
0 0 255 0 0 0 0 3 13 20 32 22 21 1 0 0
0 255 0 1 2 138 145 147 86 105 105 105 3 0 0 0
255 0 0 0 0 0 1 3 3 3 1 1 1 0 0 255
0 0 0 12 11 10 6 10 1 0 0 0 0 255 0 0
0 2 8 8 9 4 6 1 0 0 0 0 255 0 0 0
0 2 5 5 5 0 1 0 0 0 255 0 0 0 0 29
34 6 6 6 0 0 0 0 0 255 0 0 0 0 1 1
1 1 1 0 0 0 0 255 0 0 0 1 4 10 8 8
5 1 0 0 0 0 255 0 0 0 0 0 0 0 0 0
0 0 0 255 0 0 0 0 0 0 0 0 0 0 0 0
0 0 0 0 255 0 0 0 0 1 1 0 0 0 0 0
0 255 0 0 0 0 0 4 4 1 1 0 0 0 0 255
0 0 0 0 5 48 67 50 50 48 22 3 1 1 255 1
0 0 0 1 22 20 16 4 1 1 0 0 0 0 255 0
1 1 26 54 43 43 37 8 0 0 0 0 255 0 0 0
1 52 52 27 25 12 0 0 0 0 0 255 0 0 0 0
1 1 1 1 1 1 0 0 0 0 0 0 0 0 0 0
0 0 0 0 0 0 0 0 0 0 0 0 0 255 0 0
0 0 1 2 2 2 1 1 0 0 0 0 255 0 0 0
0 0 6 16 11 2 0 0 0 0 255 0 0 0 0 0
1 1 5 1 0 0 0 0 0 255 0 0 0 0 0 0
0 0 0 0 0 0 0 0 255 0 0 0 0 0 0 1
1 1 1 0 0 0 0 255 0 1 1 1 1 1 3 1
0 0 0 0 0 255 0 0 0 0 0 1 1 0 0 0
0 0 0 255 0 0 0 0 0 0 1 1 1 1 0 0
0 0 0 0 255 0 0 0 0 0 0 0 0 0 0 0
0 255 0 0 0 0 2 13 8 0 0 0 0 0 0 0
0 255 0 0 0 0 0 0 0 0 0 0 0 0 255 0
0 0 0 0 1 4 6 4 0 0 0 0 0 255 0 1
1 1 99 99 83 83 54 3 0 0 0 0 255 0 0 0
0 0 0 0 0 0 0 0 0 0 0 255 0 0 0 1
3 1 1 0 0 0 0 0 0 255 0 0 0 0 2 2
1 1 1 0 0 0 0 0 255 0 0 0 0 0 0 0
0 0 0 0 0 0 255 0 0 0 0 0 1 1 1 0
0 0 0 0 0 255 0 0 0 0 0 0 0 0 0 0
0 0 0 255 0 0 0 0 0 0 0 0 0 0 0 0
0 0 255 0 0 0 0 0 0 0 0 0 0 0 0 255
0 0 0 0 0 0 0 0 0 0 0 0 0 0 0 0
255 0 0 0 1 1 0 0 0 0 0 0 0 255 0 0
0 0 0 0 0 0 0 0 0 0 0 255 0 0 0 0
1 5 35 35 29 22 1 0 0 1 255 1 0 0 0 0
1 1 1 1 0 0 0 0 0 0 255 0 0 0 0 4
1 1 0 0 0 0 0 0 255 0 0 0 0 1 3 3
1 0 0 0 0 0 0 255 0 0 0 0 1 0 0 0
0 0 0 0 0 0 0 0 0 0 0 0 0 0 0 0
0 0 0 0 0 0 0 0 0 255 0 0 0 0 0 0
0 0 0 0 0 0 0 0 255 0 0 0 0 0 0 0
0 0 0 0 0 0 255 0 0 0 0 0 0 1 0 0
0 0 0 0 0 255 0 0 0 0 0 0 0 0 0 0
0 0 0 0 255 0 0 0 0 0 0 0 1 1 0 0
0 0 0 255 0 1 1 0 0 0 1 1 0 0 0 0
0 255 0 0 0 0 0 0 0 0 0 0 0 0 0 255
0 0 0 0 0 0 0 0 1 1 1 0 0 0 0 0
255 0 0 0 0 0 0 0 0 0 0 0 0 255 0 0
0 0 0 0 0 0 0 0 1 0 0 0 0 255 0 0
0 0 0 0 0 0 0 0 0 0 255 0 0 0 0 0
0 0 1 1 0 0 0 0 0 255 0 0 0 0 0 0
0 0 0 0 0 0 1 0 255 0 0 0 0 0 0 0
0 0 0 0 0 0 0 255 0 0 0 1 1 0 0 0
0 0 0 0 0 255 0 0 0 0 0 0 0 0 0 0
0 0 0 0 255 0 0 0 0 0 0 0 0 0 0 0
0 0 255 0 0 0 0 0 0 0 0 0 0 0 0 0
0 255 0 0 0 0 0 0 0 0 0 0 0 0 0 255
0 0 0 0 0 0 0 0 0 0 0 0 0 0 255 0
0 0 0 0 0 0 0 0 0 0 0 255 0 0 0 0
0 0 0 0 0 0 0 0 0 0 0 0 255 0 0 0
0 0 0 0 0 0 0 0 0 255 0 0 0 0 0 0
0 0 0 0 0 0 0 255 0 0 0 0 1 1 1 0
0 0 0 0 0 0 255 0 0 0 0 0 0 0 0 0
0 0 0 0 0 0 255 0 0 0 0 0 0 0 0 0
0 0 0 0 255 0 0 0 0 0 0 0 0 0 0 0
0 0 0 255 0 0 0 0 0 0 0 0 0 0 0 0
0 0 0 0 0 0 0 0 0 0 0 0 0 1 1 0
0 0 0 0 0 255 0 0 0 0 0 0 0 0 0 0
0 0 0 0 255 0 0 0 0 0 0 0 0 0 0 0
0 0 255 0 0 0 0 0 0 0 0 0 0 0 0 0
0 255 0 0 0 0 0 0 0 0 0 0 0 0 0 0
255 0 0 0 0 0 0 0 0 0 0 0 0 0 0 255
1 1 1 0 0 0 0 0 0 0 0 0 0 255 0 0
0 0 0 0 0 0 0 0 0 0 0 255 0 0 0 0
0 0 0 0 0 0 1 0 0 0 0 0 255 0 0 0
0 0 0 0 0 0 0 0 0 255 0 0 0 0 0 0
0 0 0 0 0 0 0 0 0 255 0 0 0 0 0 0
0 0 0 0 0 0 255 0 0 0 0 0 0 0 0 0
0 0 0 0 0 255 0 0 0 0 0 0 0 0 0 0
0 0 1 0 255 0 0 0 0 0 0 0 0 0 0 0
0 0 0 255 0 0 0 1 0 0 0 0 0 0 0 0
0 255 0 0 0 0 0 0 0 0 0 0 0 0 0 0
255 0 0 0 0 0 0 0 0 0 0 0 0 0 255 0
0 0 0 0 0 0 0 0 0 0 0 0 0 255 0 0
0 0 0 0 0 0 0 0 0 0 0 255 0 0 0 0
0 0 0 0 0 0 0 0 0 0 255 0 0 0 0 0
0 0 0 0 0 0 0 255 0 0 0 0 0 0 0 0
0 0 0 0 0 0 0 0 255 0 0 0 0 0 0 0
0 0 0 0 0 255 0 0 0 0 0 0 0 0 0 0
0 0 0 255 0 0 0 0 0 0 0 0 0 0 0 0
0 0 255 0 0 0 0 0 0 0 0 0 0 0 0 0
0 0 255 0 0 0 0 0 0 0 0 0 0 0 0 0
255 0 0 0 0 0 0 0 0 0 0 0 0 0 0 255
0 0 0 0 0 0 0 0 0 0 0 0 0 0 0 0
255 255 255 255 255 255 255 255 255 255 255 255 255 255 255 255
255 255 255 255 255 255 255 255 255 255 255 255 255 255 255 255
255 255 255 255 255 255 255 255 255 255 255 255 255 255 255 255
255 255 255 255 255 255 255 255 255 255 255 255 255 255 255 255
255 255 255 255 255 255 255 255 255 255 255 255 255 255 255 255
255 255 255 255 255 255 255 255 255 255 255 255 255 255 255 255
255 255 255 255 255 255 255 255 255 255 255 255 255 255 255 255
255 255 255 255 255 255 255 255 255 255 255 255 255 255 255 255
255 255 255 255 255 255 255 255 255 255 255 255 255 255 255 255
255 255 255 255 255 255 255 255 255 255 255 255 255 255 255 255
255 255 255 255 255 255 255 255 255 255 255 255 255 255 255 255
255 255 255 255 255 255 255 255 255 255 255 255 255 255 255 255
255 255 255 255 255 255 255 255 255 255 255 255 255 255 255 255
255 255 255 255 255 255 255 255 255 255 255 255 255 255 255 255
255 255 255 255 255 255 255 255 255 255 255 255 255 255 255 255
255 255 255 255 255 255 255 255 255 255 255 255 255 255 255 255
255 255 255 255 255 255 255 255 255 255 255 255 255 255 255 255
255 255 255 255 255 255 255 255 255 255 255 255 255 255 255 255
255 255 255 255 255 255 255 255 255 255 255 255 255 255 255 255
255 255 255 255 255 255 255 255 255 255 255 255 255 255 255 255
255 255 255 255 255 255 255 255 255 255 255 255 255 255 255 255
255 255 255 255 255 255 255 255 255 255 255 255 255 255 255 255
255 255 255 255 255 255 255 255 255 255 255 255 255 255 255 255
255 255 255 255 255 255 255 255 255 255 255 255 255 255 255 255
255 255 255 255 255 255 255 255 255 255 255 255 255 255 255 255
255 255 255 255 255 255 255 255 255 255 255 255 255 255 255 255
255 255 255 255 255 255 255 255 255 255 255 255 255 255 255 255
255 255 255 255 255 255 255 255 255 255 255 255 0 0 0 0
0 0 0 0 0 0 0 0 0 0 0 0 0 255 0 0
0 0 0 0 0 0 0 0 0 0 0 0 255 0 0 0
0 0 0 0 0 0 0 0 0 0 255 0 0 0 0 0
0 0 0 0 0 0 0 0 0 255 0 0 0 0 0 0
0 0 0 0 0 0 0 0 255 1 0 0 0 0 0 0
0 0 0 0 0 0 0 255 0 0 0 0 0 0 0 0
0 0 0 0 0 255 0 0 0 0 0 0 0 0 0 0
0 0 0 255 0 1 0 0 0 0 0 0 0 0 0 0
0 0 0 0 255 0 0 0 0 0 0 0 0 0 0 0
0 255 0 0 0 0 0 0 0 0 0 0 0 0 0 0
0 255 0 0 0 0 0 0 0 0 0 0 0 0 255 0
0 0 0 0 0 0 0 0 0 0 0 0 0 255 0 0
0 0 0 0 0 0 0 0 0 0 0 0 255 0 0 0
0 0 0 0 0 0 0 0 0 0 0 255 0 0 0 0
0 0 0 0 0 0 0 0 0 255 0 0 0 0 0 0
0 0 0 0 0 0 0 0 255 0 0 0 0 0 0 0
0 0 0 0 0 0 255 0 0 0 0 0 0 0 0 0
0 0 0 0 0 255 0 0 0 0 0 0 0 0 0 0
0 0 0 255 0 0 0 0 0 0 0 0 0 0 0 0
0 0 255 0 0 0 0 0 0 0 0 0 0 0 0 255
0 0 0 0 0 0 0 0 0 0 0 0 0 0 0 0
255 0 0 0 0 0 0 0 0 0 0 0 0 255 0 0
0 0 0 1 0 0 0 0 0 0 0 255 0 0 0 0
0 0 0 0 0 0 0 0 0 0 255 0 0 0 0 0
0 0 0 0 0 0 0 0 0 0 255 0 0 0 0 0
0 0 0 0 0 0 0 0 255 0 0 0 0 0 0 0
0 0 0 0 0 0 0 255 0 0 0 0 0 0 0 0
0 0 0 0 0 0 0 0 1 0 0 0 0 0 0 0
0 0 0 0 0 0 0 0 0 255 0 0 0 0 0 0
0 0 0 0 0 0 0 0 255 0 0 0 0 0 0 0
0 0 0 0 0 0 255 0 0 0 0 0 0 0 0 0
0 0 0 0 0 255 0 0 0 0 0 0 0 0 0 0
0 0 0 0 255 1 0 0 0 0 0 0 0 0 0 0
0 0 0 255 0 0 0 0 0 0 0 0 0 0 0 0
0 255 0 0 0 0 0 0 0 0 0 0 0 0 0 255
0 0 0 0 0 0 0 0 0 0 0 0 0 0 0 0
255 0 0 0 0 0 0 0 0 0 0 0 0 255 0 0
0 0 0 0 0 0 0 0 0 0 0 0 0 255 0 0
0 0 0 0 0 0 0 0 0 0 255 0 0 0 1 1
0 0 0 0 0 0 0 0 0 255 0 0 0 0 0 0
0 0 0 0 0 0 0 0 255 0 0 0 0 0 0 0
0 0 0 0 0 0 0 255 0 0 0 0 0 0 0 0
0 0 0 0 0 255 0 0 0 0 0 0 0 0 0 0
0 0 0 0 255 0 0 0 0 0 1 1 0 0 0 0
0 0 255 0 0 0 0 0 0 0 0 0 0 0 0 0
0 255 0 0 0 0 0 0 0 0 0 0 0 0 0 255
0 0 0 0 0 0 0 0 0 0 0 0 0 0 255 0
0 0 0 0 0 0 0 0 0 0 0 255 0 0 0 0
0 0 0 0 0 0 0 0 0 0 0 0 255 0 0 0
6 8 3 1 0 0 0 0 0 255 0 0 0 0 1 1
0 0 0 0 0 0 0 255 0 0 0 0 0 0 0 0
0 0 0 0 0 0 255 0 0 0 0 0 0 0 0 0
0 0 0 0 0 0 255 0 0 0 0 0 0 0 0 0
0 0 0 0 255 0 0 0 0 0 0 0 0 0 0 0
0 0 0 255 0 0 0 0 0 0 0 0 0 0 0 1
1 0 0 0 0 0 0 0 0 0 0 0 0 0 0 0
0 0 0 0 0 255 0 0 0 0 0 0 0 0 0 0
0 0 0 0 255 0 0 0 0 0 0 0 0 0 0 0
0 0 255 0 0 0 0 0 0 0 0 0 0 0 0 0
0 255 0 0 0 0 0 0 0 0 0 0 0 0 0 0
255 1 0 0 0 0 0 0 0 0 0 0 0 0 0 255
0 0 0 0 0 0 0 0 0 0 0 0 0 255 0 0
0 0 0 0 0 0 0 0 0 0 0 255 0 0 0 0
0 0 0 0 0 0 0 0 0 0 0 0 255 0 0 0
0 0 0 0 0 0 0 0 0 255 0 0 0 0 0 0
0 0 0 0 0 0 0 0 0 255 0 0 0 0 0 0
0 0 0 0 0 0 255 0 0 0 1 1 1 0 1 1
1 0 0 0 0 255 0 0 0 0 0 0 0 0 0 0
0 0 0 0 255 0 0 0 0 0 0 0 0 0 0 0
0 0 0 255 0 0 0 0 0 0 0 0 0 0 0 0
0 255 0 0 0 0 0 0 0 0 0 0 0 0 0 0
255 0 0 0 1 4 4 4 1 0 0 0 0 0 255 0
0 0 0 0 0 0 0 0 0 0 0 0 0 255 0 0
0 0 0 0 0 0 0 0 0 0 0 255 0 0 0 0
0 0 1 1 0 0 0 0 0 0 255 0 0 0 0 0
0 0 0 0 0 0 0 255 0 0 0 0 0 0 0 0
0 0 0 0 0 0 0 0 255 0 0 9 10 12 8 3
3 0 0 0 0 255 0 0 0 1 1 1 0 0 0 0
0 0 0 255 0 0 0 0 0 0 0 0 0 0 0 0
0 0 255 0 0 0 0 0 0 0 0 0 0 0 0 0
0 0 255 0 0 0 0 0 0 0 0 0 0 0 0 0
255 0 0 0 0 0 0 0 0 0 0 0 0 0 0 255
0 0 0 0 0 0 0 0 0 0 0 1 1 0 0 0
0 0 0 0 0 0 0 0 0 2 2 0 0 0 0 0
0 255 0 0 0 0 0 0 0 0 0 0 0 0 0 0
255 0 0 0 0 0 1 1 1 0 0 0 0 0 255 0
0 0 0 0 1 0 0 0 0 0 0 0 0 255 0 0
0 0 0 0 1 2 0 0 0 0 0 0 255 0 0 0
0 0 0 0 0 0 0 0 0 1 0 255 0 0 0 0
1 0 0 0 0 0 0 0 0 255 0 0 0 0 0 0
0 0 0 0 0 0 0 255 0 0 0 0 0 0 2 3
3 0 0 0 1 1 0 0 255 0 0 0 3 3 0 0
0 0 0 0 0 255 0 0 0 1 1 1 3 3 3 1
0 0 0 0 0 255 0 0 0 0 1 0 0 0 0 0
0 0 255 0 0 0 1 1 6 4 6 4 2 0 0 0
0 255 0 0 0 0 0 3 5 5 2 1 0 0 0 0
255 0 0 0 1 1 1 1 0 0 0 0 0 0 0 255
0 0 0 3 3 2 1 1 0 0 0 0 0 255 0 0
0 0 0 0 0 0 0 0 0 0 0 0 255 0 1 2
22 193 193 193 158 24 0 0 0 0 255 0 0 0 0 2
2 5 5 5 1 0 0 0 0 255 0 0 0 0 1 3
3 2 0 0 0 0 0 255 0 0 0 0 0 8 19 19
1 1 0 0 0 0 255 0 0 0 0 0 0 0 0 0
0 0 0 255 0 0 0 0 0 0 0 0 3 3 0 0
0 0 0 0 255 0 6 12 6 11 6 11 3 3 0 0
0 255 0 0 0 0 1 1 1 0 0 0 0 0 0 255
0 0 0 0 0 0 0 0 0 0 0 0 0 0 255 0
0 0 0 0 0 4 1 1 0 0 0 0 0 0 255 0
0 0 0 0 0 0 0 0 0 0 0 0 255 0 0 0
0 0 0 0 3 3 0 0 0 0 0 255 0 0 0 0
0 1 1 1 0 0 0 0 0 0 0 0 0 0 0 0
0 0 0 0 5 8 14 8 3 0 0 0 0 255 0 1
0 0 0 3 5 5 1 0 0 0 0 0 255 0 0 0
0 1 2 4 12 4 0 0 0 0 255 0 0 0 0 0
1 1 0 1 0 1 0 0 0 255 0 0 0 0 0 1
2 5 4 4 0 0 0 0 255 0 0 0 0 0 4 4
4 1 0 0 0 0 0 255 0 0 0 0 0 0 0 0
0 0 0 0 0 255 0 0 0 0 0 0 1 0 0 0
0 0 0 255 0 0 0 0 1 2 14 14 18 5 1 1
1 1 0 0 255 0 1 5 9 9 9 3 0 0 0 0
0 255 0 0 1 1 37 37 18 18 18 12 0 0 0 0
0 255 0 0 0 3 4 6 6 0 0 0 0 0 255 0
0 0 9 13 16 13 9 8 9 2 0 0 0 255 0 0
1 1 3 5 8 8 5 3 1 0 0 0 255 0 0 1
1 3 3 3 1 1 0 0 0 0 0 255 0 1 3 4
10 10 14 2 0 0 0 0 0 255 0 0 0 0 3 11
4 2 1 0 0 0 0 1 255 0 2 22 193 241 241 213
227 204 24 0 0 0 255 0 0 0 2 12 12 18 19 17
5 1 0 0 0 255 0 0 0 5 26 26 18 9 3 0
0 0 0 255 0 0 0 0 8 17 19 19 11 3 1 0
0 0 255 0 0 0 2 2 2 1 1 0 0 0 0 255
0 0 0 0 0 1 1 1 9 9 3 0 0 0 0 0
255 5 5 6 6 8 10 11 4 3 0 0 0 255 0 0
0 0 0 1 1 1 1 0 0 0 0 255 0 0 0 0
0 1 0 0 0 0 0 0 0 0 255 0 0 0 0 1
3 8 2 5 5 0 0 0 0 0 255 1 0 0 0 0
0 1 3 2 0 0 0 0 255 0 0 0 0 0 1 3
9 6 2 0 0 0 0 255 0 0 0 0 1 1 1 1
0 0 0 0 0 0 0 0 0 0 0 0 0 0 0 4
8 16 18 18 8 3 0 0 0 255 1 1 1 1 1 5
8 8 5 1 0 0 0 0 255 0 0 0 0 5 8 10
12 6 2 0 0 0 255 0 0 0 0 0 1 1 1 1
0 0 0 0 0 255 0 0 0 0 1 3 4 5 5 4
2 0 0 0 255 0 0 0 1 3 6 8 8 10 1 0
0 0 0 255 0 0 0 0 0 0 0 0 0 0 0 0
0 255 0 0 0 0 0 0 1 1 1 0 0 0 0 255
0 0 0 0 1 14 18 18 18 13 13 1 0 0 0 0
255 0 4 12 20 20 16 16 10 0 0 0 0 255 0 0
1 19 40 40 33 32 32 20 5 0 0 0 0 255 0 0
0 3 6 9 8 6 0 0 0 0 255 0 0 0 12 16
16 14 9 6 9 6 0 0 0 255 0 0 0 1 4 5
8 8 9 5 3 0 0 0 255 0 1 1 4 6 5 5
4 6 4 1 0 0 0 255 0 1 5 10 12 13 14 5
2 1 0 0 0 255 0 0 0 3 9 11 4 4 3 1
0 0 0 3 255 4 5 156 216 216 213 213 235 235 195 4
0 0 255 0 0 0 12 18 18 18 12 17 17 6 1 0
0 255 0 0 2 13 28 28 26 21 19 3 1 0 0 255
0 0 0 6 8 10 17 11 11 11 3 1 0 0 255 0
0 1 3 4 3 2 1 1 1 0 0 255 0 0 0 0
1 2 2 1 2 9 8 0 0 0 0 0 255 5 5 5
6 6 6 5 4 3 1 0 0 255 0 0 0 0 0 2
5 3 2 1 1 0 0 255 0 0 0 0 0 1 1 1
0 1 0 0 0 0 255 0 0 0 0 8 8 8 4 5
6 1 0 0 0 0 255 0 0 0 0 0 1 8 13 13
2 0 0 0 255 0 0 0 0 0 9 3 11 8 8 0
0 0 0 255 0 0 0 0 1 1 1 0 0 0 0 0
0 0 0 0 0 0 0 0 0 0 0 8 8 14 13 22
13 8 3 0 0 255 0 0 1 1 5 6 10 11 11 3
1 1 0 0 255 0 0 0 3 5 8 10 9 9 5 1
0 0 255 0 0 0 0 0 1 2 2 2 0 0 0 0
0 255 0 0 0 1 3 4 5 5 5 4 2 0 0 0
255 0 0 0 4 4 4 4 8 11 10 0 0 0 0 255
0 0 0 0 0 0 0 1 1 0 0 0 0 255 0 0
0 0 0 0 0 1 1 4 0 0 0 255 0 0 0 0
4 12 12 12 13 13 13 0 0 0 0 1 255 1 11 17
25 25 18 17 12 0 0 0 0 255 0 0 1 19 24 33
32 21 32 20 16 0 0 0 0 255 0 0 0 3 6 6
6 6 0 0 0 0 255 0 0 0 16 18 18 14 8 6
17 6 1 0 0 255 0 0 1 1 4 8 9 9 9 5
2 1 0 0 255 0 1 1 4 6 3 6 4 11 4 3
0 0 0 255 0 1 3 3 5 5 8 2 2 1 0 0
0 255 0 0 0 3 5 5 5 11 11 8 0 0 0 0
255 1 4 173 211 198 182 198 227 245 227 30 0 0 255 0
0 0 12 18 12 12 8 12 17 12 1 0 0 255 0 0
6 19 26 19 18 35 19 10 0 0 0 255 0 0 3 6
8 9 8 8 8 11 4 0 0 0 255 0 0 1 2 2
4 2 1 1 1 1 0 255 0 0 0 0 1 2 2 1
2 11 6 0 0 0 0 1 255 5 5 5 3 3 4 5
5 4 3 0 0 255 0 0 0 0 2 3 3 1 1 1
1 0 0 255 0 0 0 0 0 1 1 1 2 2 1 0
0 0 255 0 0 0 0 8 8 6 3 3 6 6 0 0
0 0 255 0 0 0 0 1 3 11 18 18 2 0 0 0
255 0 0 0 0 13 13 9 9 8 8 2 0 0 0 255
0 0 0 0 1 2 2 0 0 0 0 0 0 0 0 0
0 0 0 0 0 0 0 4 14 16 13 17 9 8 5 0
0 255 0 0 0 0 0 1 10 11 11 9 2 0 0 0
255 0 0 0 3 8 4 6 6 6 5 1 0 0 255 0
0 0 0 1 1 2 2 0 0 0 0 0 0 255 0 0
0 2 6 6 6 5 5 3 2 0 0 0 255 0 0 1
6 6 6 2 6 8 8 0 0 0 0 255 0 0 0 0
0 0 0 1 1 0 0 0 0 255 0 0 0 0 0 0
1 1 5 5 0 0 0 255 0 0 0 0 5 12 12 9
12 13 8 0 0 0 0 0 255 0 4 16 19 28 25 25
14 3 0 0 0 255 0 0 1 18 21 24 24 21 32 17
5 0 0 0 0 255 0 0 1 5 8 9 9 8 0 0
0 0 255 0 0 0 10 16 16 11 6 6 17 16 2 0
0 255 0 0 1 1 4 9 9 9 10 10 5 0 0 0
255 1 1 2 5 6 5 5 4 12 3 1 0 0 0 255
0 1 3 4 4 4 4 3 4 1 0 0 0 255 0 0
0 4 5 4 4 5 9 3 0 0 0 0 255 4 16 216
228 211 182 198 204 245 233 30 0 0 255 0 0 0 5 17
5 5 8 12 29 29 1 0 0 255 0 0 2 17 19 17
20 20 26 19 0 0 0 255 0 0 3 6 9 9 8 8
9 14 4 0 0 0 255 0 0 1 1 1 2 1 1 1
1 0 0 255 0 0 0 0 1 4 2 0 0 6 6 0
0 0 0 0 255 5 10 5 3 3 3 5 6 5 1 0
0 255 0 0 0 0 2 3 3 1 1 1 1 0 0 255
0 0 0 0 0 1 1 1 2 2 1 0 0 0 255 0
0 0 0 17 16 6 3 2 2 1 0 0 0 0 255 0
0 0 0 1 3 9 13 13 1 0 0 0 255 0 0 0
0 13 17 10 5 6 6 6 0 0 0 255 0 0 0 0
1 2 2 0 0 0 0 0 0 0 0 0 0 0 0 0
0 0 0 4 16 17 17 17 13 8 5 1 0 255 0 0
0 2 5 6 10 11 11 9 2 0 0 0 255 0 0 0
3 10 12 12 10 10 9 1 0 0 255 0 0 1 1 1
2 2 1 1 1 0 0 0 0 255 0 0 0 1 2 6
5 5 5 5 1 0 0 0 255 0 0 0 6 6 6 2
2 1 1 0 0 0 0 255 0 0 1 1 0 0 1 1
1 0 0 0 0 255 0 0 0 0 3 9 10 9 12 5
0 0 0 255 0 0 0 0 3 5 9 9 17 11 2 0
0 0 0 0 255 0 1 17 19 25 18 18 14 3 0 0
0 255 0 0 1 9 21 24 21 21 28 28 4 0 0 0
0 255 0 0 8 10 8 8 6 0 0 0 0 0 255 0
0 0 5 10 18 6 6 6 10 10 2 0 0 255 0 0
0 1 17 19 11 9 9 9 2 0 0 0 255 0 0 2
5 5 5 5 9 18 2 1 0 0 0 255 0 1 3 5
6 6 6 5 4 1 0 0 0 255 0 0 0 3 5 4
5 5 9 3 0 0 0 0 255 1 4 173 234 188 182 188
200 233 134 20 0 0 255 0 0 0 2 18 18 16 8 8
13 12 1 0 0 255 0 0 1 17 19 20 24 24 24 5
0 0 0 255 0 0 2 6 12 10 10 19 22 14 3 0
0 0 255 0 0 1 2 1 1 1 5 6 0 0 0 255
0 0 0 0 1 3 3 1 1 4 6 2 0 0 0 0
255 4 10 9 3 3 6 13 13 5 1 0 0 255 0 0
0 0 1 1 1 0 1 0 1 0 0 255 0 0 0 0
0 1 1 1 1 3 2 0 0 0 255 0 0 0 0 3
13 9 6 2 2 0 0 0 0 0 255 0 0 0 0 0
2 10 11 4 1 0 0 0 255 0 0 0 0 10 13 9
4 4 4 0 0 0 0 255 0 0 0 0 2 1 1 1
1 0 0 0 0 0 0 0 0 0 0 0 0 0 0 3
16 29 21 10 8 8 1 0 0 255 0 0 0 1 13 13
10 10 9 2 0 0 0 0 255 0 0 0 8 10 6 8
8 10 6 0 0 0 255 0 0 0 1 1 2 1 1 0
1 0 0 0 0 255 0 0 0 1 2 2 5 5 5 5
0 0 0 0 255 0 0 0 1 6 10 8 6 1 1 1
0 0 0 255 0 0 0 1 1 1 1 0 0 0 0 0
0 255 0 0 0 0 1 8 9 8 0 0 0 0 0 255
0 0 0 0 1 4 17 17 4 4 2 0 0 0 0 0
255 0 0 10 16 25 25 25 4 1 0 0 0 255 0 0
0 1 18 21 21 21 28 6 0 0 0 0 0 255 0 0
2 8 8 6 0 0 0 0 0 0 255 0 0 0 1 5
16 19 19 6 10 10 2 0 0 255 0 0 0 1 4 8
8 8 9 5 0 0 0 0 255 0 0 1 5 6 6 9
11 11 1 0 0 0 0 255 0 0 4 5 8 8 6 6
4 1 0 0 0 255 0 0 0 3 5 4 4 4 3 0
0 0 0 0 255 1 0 128 216 216 216 204 200 197 134 0
0 0 255 0 0 0 2 10 16 16 14 13 13 1 0 0
0 255 0 0 0 5 17 26 26 24 20 0 0 0 0 255
0 0 1 4 17 17 18 27 27 22 0 0 0 0 255 0
0 1 2 2 1 1 1 1 0 0 0 255 0 0 0 0
1 3 3 4 0 1 1 1 0 0 0 0 255 1 4 5
5 5 14 14 8 1 0 0 0 255 0 0 0 0 1 1
1 1 0 0 0 0 0 255 0 0 0 0 0 1 1 0
0 1 1 0 0 0 255 0 0 0 0 2 6 3 1 0
0 0 0 0 0 0 255 0 0 0 0 0 0 3 4 1
0 0 0 0 255 0 0 0 0 0 4 4 2 2 0 0
0 0 0 255 0 0 0 0 0 1 1 1 0 0 0 0
0 0 0 0 0 0 0 0 0 0 0 0 3 12 10 8
6 0 0 0 0 255 0 0 0 0 2 10 10 1 1 1
0 0 0 0 255 0 0 0 0 8 10 8 8 8 0 0
0 0 255 0 0 0 0 1 1 1 0 0 0 0 0 0
0 255 0 0 0 0 1 2 2 2 2 2 0 0 0 0
255 0 0 0 0 0 6 6 1 1 1 0 0 0 0 255
0 0 0 0 1 1 1 0 0 0 0 0 0 255 0 0
0 0 0 1 1 0 0 0 0 0 0 255 0 0 0 0
0 0 4 4 4 2 0 0 0 0 0 0 255 0 0 0
6 6 6 4 1 0 0 0 0 255 0 0 0 0 1 21
21 14 6 0 0 0 0 0 1 255 0 0 0 0 0 0
0 0 0 0 0 0 255 0 0 0 0 4 8 11 11 2
2 1 0 0 0 255 0 0 0 0 1 3 6 3 0 0
0 0 0 0 255 0 0 0 1 4 5 9 9 1 0 0
0 0 0 255 0 0 0 5 6 6 6 2 1 0 0 0
0 255 0 0 0 0 3 3 2 1 0 0 0 0 0 0
255 0 0 0 128 162 188 188 176 134 4 0 0 0 255 0
0 0 0 2 14 14 6 2 1 0 0 0 0 255 0 0
0 0 5 19 19 5 0 0 0 0 0 255 0 0 0 1
4 5 5 5 21 1 0 0 0 0 255 0 0 0 1 1
1 1 0 0 0 0 0 255 0 0 0 0 0 1 3 4
1 1 1 0 0 0 0 0 255 0 3 3 5 13 14 14
5 1 0 0 0 255 0 0 0 0 0 0 0 0 0 0
0 0 0 255 0 0 0 0 0 0 0 0 0 0 0 0
0 0 255 0 0 0 0 0 0 0 0 0 0 0 0 0
0 0 255 0 0 0 0 0 0 0 0 0 0 0 0 0
255 0 0 0 0 0 0 0 0 0 0 0 0 0 0 255
0 0 0 0 0 0 1 0 0 0 0 0 0 0 0 0
0 0 0 0 0 0 0 0 0 1 2 1 2 0 0 0
0 255 0 0 0 0 0 0 0 0 0 0 0 0 0 0
255 0 0 0 0 0 3 3 1 0 0 0 0 0 255 0
0 0 0 0 0 0 0 0 0 0 0 0 0 255 0 0
0 0 0 0 0 0 0 0 0 0 0 0 255 0 0 0
0 0 0 0 0 0 0 0 0 0 0 255 0 0 0 0
1 0 0 0 0 0 0 0 0 255 0 0 0 0 0 0
0 0 0 0 0 0 0 255 0 0 0 0 0 0 0 0
0 0 0 0 0 0 0 0 255 0 0 0 0 0 0 0
0 0 0 0 0 255 0 0 0 0 0 0 0 0 0 0
0 0 0 0 0 255 0 0 0 0 0 0 0 0 0 0
0 0 255 0 0 0 0 0 2 4 2 2 1 0 0 0
0 255 0 0 0 0 0 0 0 0 0 0 0 0 0 0
255 0 0 0 0 0 0 0 1 0 0 0 0 0 0 255
0 0 0 0 0 0 0 0 0 0 0 0 0 255 0 0
0 0 0 1 0 0 0 0 0 0 0 0 255 0 0 0
2 10 34 34 10 4 0 0 0 0 255 0 0 0 0 0
0 0 0 0 0 0 0 0 0 255 0 0 0 0 0 1
1 0 0 0 0 0 0 255 0 0 0 0 1 1 1 1
1 0 0 0 0 0 255 0 0 0 0 0 0 0 0 0
0 0 0 255 1 0 0 0 0 0 0 0 0 0 0 0
0 0 0 0 255 0 0 1 3 5 6 5 0 0 0 0
0 255 0 0 0 0 0 0 0 0 0 0 0 0 0 255
0 0 0 0 0 0 0 0 0 0 0 0 0 0 255 0
0 0 0 0 0 0 0 0 0 0 0 0 0 0 255 0
0 0 0 0 0 0 0 0 0 0 0 0 255 0 0 0
0 0 0 0 0 0 0 0 0 0 0 255 0 0 0 0
0 0 0 0 0 0 0 0 0 0 0 0 0 0 0 0
0 0 0 0 0 1 0 0 0 0 0 0 0 255 0 0
0 0 0 0 0 0 0 0 0 0 0 0 255 0 0 0
0 0 0 1 1 0 0 0 0 0 255 0 0 0 0 0
0 0 0 0 0 0 0 0 0 255 0 0 0 0 0 0
0 0 0 0 0 0 0 0 255 0 0 0 0 0 0 0
0 0 0 0 0 0 0 255 0 0 0 0 0 0 0 0
0 0 0 0 0 255 0 0 0 0 0 0 0 0 0 0
0 0 0 255 0 0 0 0 0 0 0 0 0 0 0 0
0 0 0 0 255 0 0 0 0 0 0 0 0 0 0 0
0 255 0 0 0 0 0 0 0 0 0 0 0 0 0 0
0 255 0 0 0 0 0 0 0 0 0 0 0 0 255 0
0 0 0 0 0 0 0 0 0 0 0 0 0 255 0 0
0 0 0 0 0 0 0 0 0 0 0 0 255 0 0 0
0 0 0 0 0 0 0 0 0 0 0 255 0 0 0 0
0 0 0 0 0 0 0 0 0 255 0 0 0 0 0 0
0 0 0 0 0 0 0 0 255 0 0 0 1 0 2 1
1 0 0 0 0 0 255 0 0 0 0 0 0 0 0 0
0 0 0 0 0 255 0 0 0 0 0 0 0 0 0 0
0 0 0 255 0 0 0 0 0 0 0 0 0 0 0 0
0 0 255 0 0 0 0 0 0 0 0 0 0 0 0 255
0 0 0 0 0 0 0 0 0 0 0 0 0 0 0 0
255 0 0 0 0 0 0 0 0 0 0 0 0 255 0 0
0 0 0 0 0 0 0 0 0 0 0 255 0 0 0 0
0 0 0 0 0 0 0 0 0 0 255 0 0 0 0 0
0 0 0 0 0 0 0 0 0 0 255 0 0 0 0 0
0 0 0 0 0 0 0 0 255 0 0 0 0 0 0 0
0 0 0 0 0 0 0 255 0 0 0 0 0 0 0 0
0 0 0 0 0 0 0 0 0 0 0 0 0 0 0 0
0 0 0 0 0 0 0 0 0 255 0 0 0 0 0 0
0 0 0 0 0 0 0 0 255 0 0 0 0 0 0 0
0 0 0 0 0 0 255 0 0 0 0 0 0 0 0 0
0 0 0 0 0 255 0 0 0 0 0 0 0 0 0 0
0 0 0 0 255 0 0 0 0 0 0 0 0 0 0 0
0 0 0 255 0 0 0 0 0 0 0 0 0 0 0 0
0 255 0 0 0 0 0 0 0 0 0 0 0 0 0 255
0 1 0 0 0 0 0 0 0 0 0 0 0 0 0 0
255 0 0 0 0 0 0 0 0 0 0 0 0 255 0 0
0 0 0 0 0 0 0 0 0 0 0 0 0 255 0 0
0 0 0 0 0 0 0 0 0 0 255 0 0 0 0 0
0 0 0 0 0 0 0 0 0 255 0 1 0 0 0 0
0 0 0 0 0 0 0 0 255 0 0 0 0 0 0 0
0 0 0 0 0 0 255 255 255 255 255 255 255 255 255 255
255 255 255 255 255 255 255 255 255 255 255 255 255 255 255 255
255 255 255 255 255 255 255 255 255 255 255 255 255 255 255 255
255 255 255 255 255 255 255 255 255 255 255 255 255 255 255 255
255 255 255 255 255 255 255 255 255 255 255 255 255 255 255 255
255 255 255 255 255 255 255 255 255 255 255 255 255 255 255 255
255 255 255 255 255 255 255 255 255 255 255 255 255 255 255 255
255 255 255 255 255 255 255 255 255 255 255 255 255 255 255 255
255 255 255 255 255 255 255 255 255 255 255 255 255 255 255 255
255 255 255 255 255 255 255 255 255 255 255 255 255 255 255 255
255 255 255 255 255 255 255 255 255 255 255 255 255 255 255 255
255 255 255 255 255 255 255 255 255 255 255 255 255 255 255 255
255 255 255 255 255 255 255 255 255 255 255 255 255 255 255 255
255 255 255 255 255 255 255 255 255 255 255 255 255 255 255 255
255 255 255 255 255 255 255 255 255 255 255 255 255 255 255 255
255 255 255 255 255 255 255 255 255 255 255 255 255 255 255 255
255 255 255 255 255 255 255 255 255 255 255 255 255 255 255 255
255 255 255 255 255 255 255 255 255 255 255 255 255 255 255 255
255 255 255 255 255 255 255 255 255 255 255 255 255 255 255 255
255 255 255 255 255 255 255 255 255 255 255 255 255 255 255 255
255 255 255 255 255 255 255 255 255 255 255 255 255 255 255 255
255 255 255 255 255 255 255 255 255 255 255 255 255 255 255 255
255 255 255 255 255 255 255 255 255 255 255 255 255 255 255 255
255 255 255 255 255 255 255 255 255 255 255 255 255 255 255 255
255 255 255 255 255 255 255 255 255 255 255 255 255 255 255 255
255 255 255 255 255 255 255 255 255 255 255 255 255 255 255 255
255 255 255 255 255 255 255 255 255 255 255 255 255 255 255 255
255 255 255 255 255 255 255 255 255 255 255 255 255 255 255 255
255 255 0 255 0 0 0 0 0 0 0 0 0 0 0 0
0 255 0 0 0 0 0 0 0 0 0 0 0 0 0 0
255 0 0 0 0 0 0 0 0 0 0 0 0 0 255 0
0 0 0 0 0 0 0 0 0 0 0 0 0 255 0 0
0 0 0 0 0 0 0 0 0 0 1 255 1 0 0 0
0 0 0 0 0 0 0 0 0 0 255 0 0 0 0 0
0 0 0 0 0 0 0 255 0 0 0 0 0 0 0 0
0 0 0 0 0 0 0 0 255 0 0 0 0 0 0 0
0 0 0 0 0 255 0 0 0 0 0 0 0 0 0 0
0 0 0 255 0 0 0 0 0 0 0 0 0 0 0 0
0 0 255 0 1 1 1 0 0 0 0 0 0 0 0 0
0 0 255 0 0 0 0 0 0 0 0 0 0 0 0 0
255 0 0 0 0 0 0 0 0 0 0 0 0 0 0 255
0 0 0 0 0 0 0 0 0 0 0 0 0 0 0 0
0 0 0 0 0 0 0 0 0 0 0 0 0 0 0 0
0 255 0 0 0 0 0 0 0 0 0 0 0 0 0 0
255 0 0 0 0 0 0 0 0 0 0 0 0 0 255 0
0 0 0 0 0 0 0 0 0 0 0 0 0 255 0 0
0 0 0 0 0 0 0 0 0 0 0 0 255 0 0 0
0 0 0 0 0 0 0 0 0 0 0 255 0 0 0 0
0 0 0 0 0 0 0 0 0 255 0 0 0 0 0 0
0 0 0 0 0 0 0 255 0 0 0 0 0 0 0 0
0 0 0 0 0 0 0 0 255 0 0 0 0 0 0 0
0 0 0 0 0 255 0 0 0 0 0 0 0 0 0 0
0 0 0 0 0 255 0 0 0 0 0 0 0 0 0 0
0 0 255 0 0 0 0 0 0 0 0 0 0 0 0 0
0 255 0 0 0 0 0 0 0 0 0 0 0 0 0 0
255 0 0 0 0 0 0 0 0 0 0 0 0 0 0 255
0 0 0 0 0 0 0 0 0 0 0 0 0 255 0 0
0 0 0 0 0 0 0 0 0 0 0 0 255 0 0 0
0 0 0 0 0 0 0 0 0 0 255 0 0 0 0 0
0 0 0 0 0 0 0 0 0 255 0 0 0 0 0 0
0 0 0 0 0 0 0 255 0 0 0 0 0 0 0 0
0 0 0 0 0 0 255 0 0 0 0 0 0 0 0 0
0 0 0 255 0 0 0 0 0 0 0 0 0 0 0 0
0 0 0 0 255 0 0 0 0 0 0 0 0 0 0 0
0 255 0 0 0 0 1 1 1 0 0 0 0 0 0 255
0 0 0 0 1 1 1 0 0 0 0 0 0 0 255 0
0 0 0 0 0 0 0 0 0 0 0 0 0 0 255 0
0 0 0 0 0 0 0 0 0 0 0 0 255 0 0 0
0 0 0 0 0 0 0 0 0 0 0 255 0 0 0 0
0 0 0 0 0 0 0 0 0 0 0 0 0 0 0 0
0 0 0 0 0 0 0 0 0 0 0 0 0 255 0 0
0 0 0 0 0 0 0 0 0 0 0 0 255 0 0 0
0 0 0 0 0 0 0 0 0 0 255 0 0 0 0 0
0 0 0 0 0 0 0 0 0 255 0 0 0 0 0 0
0 0 0 0 0 0 0 0 255 0 0 0 0 0 0 0
0 0 0 0 0 0 0 255 0 0 0 0 0 0 0 0
0 0 0 0 0 255 0 0 0 0 0 0 0 0 0 0
0 0 0 255 0 0 0 0 0 0 0 0 0 0 0 0
0 0 0 0 255 0 0 0 0 0 0 0 0 0 0 0
0 255 0 0 0 0 0 0 0 0 0 0 0 0 0 0
0 255 0 0 0 0 0 0 0 0 0 0 0 0 255 0
0 0 0 0 0 0 0 0 0 0 0 0 0 255 0 0
0 0 0 0 0 0 0 0 0 0 0 0 255 0 0 0
0 0 0 0 0 0 0 0 0 0 0 255 0 0 0 0
0 0 0 0 0 0 0 0 0 255 0 0 0 0 0 0
0 0 0 0 0 0 0 0 255 0 0 1 0 0 0 0
0 0 0 0 0 0 255 0 0 0 0 0 0 0 0 0
0 0 0 0 0 255 0 0 0 0 0 0 0 0 0 0
1 1 0 255 0 0 0 0 0 0 0 0 0 0 0 0
0 0 255 0 0 0 0 0 0 0 0 0 0 0 0 255
1 0 0 0 0 0 0 0 0 0 0 0 0 0 0 0
255 0 0 0 0 0 0 0 0 0 0 0 0 255 0 0
0 0 0 0 1 0 0 0 0 0 0 255 0 0 0 9
81 84 53 49 46 21 2 1 0 0 255 0 0 0 0 0
0 0 0 0 0 0 0 0 0 0 255 0 0 0 0 0
0 0 1 1 0 0 0 0 255 0 0 0 0 1 1 1
1 1 0 0 0 0 0 255 0 0 0 0 0 0 0 0
0 0 0 0 0 0 0 0 0 0 0 0 0 0 0 0
0 0 1 1 0 0 0 0 0 255 0 0 0 0 0 0
0 0 0 0 0 0 0 0 255 0 0 0 0 0 0 0
0 0 0 0 0 0 255 0 0 0 0 0 0 0 0 0
0 0 0 0 1 255 0 0 0 0 0 0 0 0 0 0
0 0 0 0 255 0 0 0 0 0 0 0 0 0 0 0
0 0 0 255 0 0 0 0 0 0 0 0 0 0 0 0
0 255 0 0 0 0 0 0 0 0 0 0 0 0 0 255
0 0 0 0 0 0 1 3 2 5 3 0 0 0 0 0
255 0 0 0 0 0 1 0 0 0 0 0 0 255 0 0
0 0 0 0 0 0 0 0 0 0 0 0 0 255 0 0
0 0 0 0 0 1 0 0 0 0 255 0 0 0 0 0
0 0 0 0 0 0 0 0 0 255 0 0 0 0 0 1
1 0 0 0 0 0 0 0 255 0 0 0 0 0 1 0
0 0 0 0 0 0 0 255 0 0 0 0 0 0 1 0
0 0 0 0 0 255 0 0 0 0 0 0 0 0 0 0
0 0 0 0 255 0 0 0 0 1 1 1 0 0 0 0
0 0 255 0 0 0 0 0 0 0 0 1 0 0 0 0
0 255 0 0 0 0 0 0 0 0 0 0 0 0 0 255
0 0 0 0 0 0 0 0 0 0 0 0 0 0 255 0
0 0 0 0 0 0 0 0 0 0 0 255 0 0 0 0
0 0 0 1 2 2 1 0 0 0 0 0 255 0 0 0
0 0 1 8 8 0 0 0 0 255 0 0 0 0 0 0
2 5 0 0 0 0 0 255 0 1 9 84 97 108 108 123
61 101 61 28 0 0 255 0 0 0 0 0 1 3 4 3
1 0 0 0 0 0 255 0 0 0 1 1 1 3 2 1
0 0 0 0 255 0 0 0 1 19 76 76 56 35 2 0
0 0 0 255 0 0 0 1 3 5 4 4 4 0 0 0
0 0 0 0 0 0 0 0 0 0 0 0 0 3 3 3
2 0 0 0 0 255 0 0 0 0 0 0 0 0 0 0
0 0 0 0 255 0 0 0 0 0 0 0 0 0 0 0
0 0 255 0 0 0 0 0 0 0 0 1 0 0 0 0
0 255 0 0 0 0 0 0 0 0 0 0 0 0 0 0
255 0 0 0 0 0 0 0 0 0 0 0 0 0 0 255
0 0 0 0 0 0 0 0 0 0 0 0 0 255 0 0
0 0 0 1 1 1 1 1 1 0 0 255 0 0 0 0
0 1 17 21 24 17 3 1 0 0 0 0 255 0 0 0
0 0 0 0 0 0 0 0 0 255 0 0 0 0 1 1
1 1 1 0 0 0 0 0 0 255 0 0 0 0 0 1
0 0 0 0 0 0 255 0 0 0 0 0 1 2 1 1
0 0 0 0 0 255 0 0 0 0 1 3 4 4 1 0
0 0 0 0 255 0 0 0 1 1 2 1 1 0 0 0
0 0 0 255 0 0 0 0 1 1 1 0 0 0 0 0
0 255 0 0 0 0 0 0 0 0 0 0 0 0 0 0
255 0 0 0 1 2 3 9 9 0 0 0 0 0 255 0
0 0 0 1 0 1 1 1 0 0 0 0 0 255 0 0
0 0 0 0 0 0 0 0 0 0 0 255 0 0 0 0
12 4 3 3 3 0 0 0 0 0 255 0 0 0 0 4
5 4 2 2 1 0 0 255 0 0 0 0 0 0 1 29
50 49 12 1 0 0 0 0 255 0 0 0 9 9 8 14
22 12 1 1 0 255 0 0 0 0 0 5 18 32 41 18
1 0 0 255 1 3 81 84 108 114 108 84 84 137 104 100
28 0 255 0 0 0 0 0 1 9 11 13 13 1 0 0
0 0 255 0 0 0 2 3 8 5 5 3 1 0 0 0
255 0 0 1 19 86 89 86 89 89 50 2 0 0 0 255
0 0 0 3 3 5 4 4 4 4 0 0 0 0 0 0
0 0 0 0 0 0 0 1 1 3 4 4 4 2 0 0
0 255 0 0 0 0 0 0 0 0 0 0 0 0 0 0
255 0 0 0 0 0 0 0 0 1 0 0 0 0 255 0
0 0 0 0 0 0 0 1 0 0 0 0 0 255 0 0
0 0 0 1 1 1 1 0 0 0 0 0 255 0 0 0
0 0 0 0 0 0 0 0 0 0 0 255 0 0 0 0
0 0 0 1 0 0 0 0 0 255 0 0 0 0 1 2
2 3 3 3 1 0 0 255 0 0 0 0 1 17 21 21
21 17 9 2 0 0 0 0 255 0 0 0 0 8 3 0
0 0 0 0 0 255 0 0 0 1 3 3 3 4 4 1
0 0 0 0 0 255 0 0 0 5 2 1 1 1 0 0
0 0 255 0 0 0 0 3 3 3 2 2 1 0 0 0
0 255 0 0 0 0 2 4 4 4 4 1 1 0 0 0
255 0 0 0 1 1 1 2 1 1 0 0 0 0 0 255
0 0 0 1 2 4 4 4 1 0 0 0 0 255 0 0
0 0 0 0 0 0 0 0 0 0 0 0 255 0 0 0
3 3 9 9 9 5 1 1 1 0 255 0 0 0 1 1
0 2 2 2 1 0 0 0 0 255 0 0 0 1 0 0
0 0 0 0 0 0 0 255 0 0 0 4 12 5 4 4
3 3 0 0 0 0 255 0 0 0 4 5 6 4 3 5
3 1 0 255 0 0 0 0 1 1 16 50 56 50 42 12
1 0 0 0 255 0 0 5 29 29 13 13 33 33 8 1
0 255 0 0 0 0 1 20 20 32 41 29 2 1 0 255
1 3 52 82 187 142 123 123 141 155 155 100 38 0 255 0
0 0 0 1 11 14 22 22 16 3 1 0 0 0 255 0
0 1 8 8 8 4 6 6 2 0 0 0 255 0 1 3
101 101 86 76 98 98 89 49 0 0 0 255 0 0 1 3
3 3 4 4 8 6 1 0 0 0 0 0 0 0 0 0
0 0 0 1 3 3 4 4 4 3 1 0 0 255 0 0
0 0 0 1 1 1 0 0 0 0 0 0 255 0 0 0
0 0 0 1 1 1 0 0 0 0 255 0 0 0 0 0
1 1 2 3 3 0 0 0 0 255 0 0 0 0 1 2
3 3 3 1 1 0 0 0 255 0 0 0 0 0 0 0
2 1 0 0 0 0 0 255 0 0 0 0 0 0 0 2
0 0 0 0 0 255 0 0 0 0 0 1 1 2 2 1
1 0 0 255 0 0 0 0 6 14 19 22 21 19 9 3
1 0 0 0 255 0 0 0 0 0 0 0 0 0 0 0
0 255 0 0 0 1 4 8 1 1 1 1 1 0 0 0
0 255 0 0 1 4 2 1 1 1 0 0 0 0 255 0
0 0 0 3 3 3 2 3 3 0 0 0 0 255 0 0
0 0 2 3 4 5 5 3 1 0 0 0 255 0 0 0
1 1 0 3 1 4 1 1 0 0 0 255 0 0 1 1
1 4 4 4 1 0 0 0 0 255 0 0 0 0 0 0
0 0 0 0 0 0 0 0 255 0 0 0 4 4 4 4
9 9 3 1 0 0 255 0 0 0 2 5 0 0 2 2
2 0 0 0 0 255 0 1 0 1 1 3 1 1 0 0
0 0 0 255 0 0 1 5 12 12 5 4 4 8 4 0
0 0 255 0 0 0 5 6 6 5 5 8 5 1 1 255
0 0 0 0 1 5 16 38 50 50 40 33 5 0 0 0
255 0 0 17 29 29 11 11 33 33 17 1 0 255 0 0
0 0 18 20 14 9 14 18 17 2 0 255 0 28 52 115
187 173 144 114 155 155 155 88 56 0 255 0 0 0 0 6
12 49 36 27 25 5 1 0 0 0 255 0 0 2 8 8
8 6 9 9 8 1 0 0 255 0 1 2 101 101 84 62
67 91 91 50 1 0 0 255 0 0 1 6 3 3 2 3
8 4 2 1 0 0 0 0 0 0 0 0 0 0 1 3
3 3 4 4 4 3 1 1 0 255 0 0 0 0 0 1
1 0 0 0 0 0 0 0 255 0 0 0 0 0 0 1
1 1 0 0 0 0 255 0 0 0 0 2 2 2 3 3
4 1 0 0 0 255 0 0 0 0 1 2 1 1 3 3
2 0 0 0 255 0 0 0 0 0 0 0 2 1 0 0
0 0 0 255 0 0 1 1 0 0 0 0 0 0 0 0
0 255 0 0 0 0 0 1 1 2 2 2 1 0 0 255
0 0 0 1 6 9 21 19 18 12 9 3 1 0 0 0
255 0 0 0 0 8 0 0 0 0 0 0 0 255 0 0
0 0 2 8 2 3 1 1 0 0 0 0 0 255 0 0
1 1 1 0 1 2 2 0 0 0 255 0 0 0 0 9
12 9 3 6 5 1 0 0 0 255 0 0 0 0 1 2
2 4 4 3 1 0 0 0 255 0 0 0 2 0 0 0
1 2 1 1 0 0 0 255 0 0 0 1 0 0 4 5
4 0 0 0 0 255 0 0 0 0 1 1 0 0 0 0
0 0 0 0 255 0 0 1 3 3 4 5 9 9 1 0
0 0 255 0 0 2 10 8 1 0 2 2 3 2 0 0
0 255 0 0 0 1 11 3 1 1 0 1 0 0 0 255
0 0 1 4 10 11 10 9 9 8 6 1 0 0 255 0
0 0 5 6 8 5 5 8 8 4 0 255 0 0 0 0
1 16 20 20 38 40 40 36 5 1 0 0 255 0 0 5
17 13 6 10 16 20 19 1 0 255 0 0 0 0 14 14
9 4 14 19 17 6 0 255 1 28 56 122 144 187 173 114
112 105 104 88 69 0 255 0 0 0 0 9 53 53 37 36
35 16 1 0 0 0 255 0 0 1 8 8 8 6 11 13
9 1 0 0 255 0 1 2 51 84 84 84 89 106 93 66
1 0 0 255 0 1 5 6 6 6 3 3 6 6 4 1
0 0 0 1 0 0 0 0 0 0 0 2 3 3 3 3
3 4 3 2 0 255 0 0 0 0 0 0 1 1 1 0
0 0 0 0 255 0 0 0 0 0 1 1 1 0 0 0
0 0 255 0 0 0 0 2 4 3 3 3 4 1 1 0
0 255 0 0 0 0 1 2 1 1 1 2 2 0 0 0
255 0 0 0 0 0 0 0 1 1 0 0 0 0 0 255
0 0 0 1 1 1 0 0 0 0 0 0 0 255 0 0
0 0 0 0 0 1 2 2 2 0 0 255 0 0 0 1
6 9 21 18 12 12 12 5 1 0 0 0 255 0 0 0
1 1 0 0 0 0 0 0 0 255 0 0 0 0 1 3
2 2 2 1 0 0 0 0 0 255 0 0 0 0 1 1
1 3 2 0 0 0 255 0 0 0 1 6 9 9 8 2
4 1 0 0 0 255 0 0 0 0 1 2 2 10 6 1
0 0 0 0 255 0 0 0 0 0 0 1 2 2 0 0
0 0 0 255 0 0 0 0 0 0 1 1 3 0 0 0
0 255 0 0 0 0 0 0 1 0 0 0 0 0 0 0
255 0 0 1 4 4 5 5 11 9 1 0 0 0 255 0
0 0 8 5 2 1 2 2 5 1 0 0 0 255 0 0
1 1 9 0 0 0 0 0 0 0 0 255 0 0 0 2
10 16 11 11 10 8 2 0 0 0 255 0 0 0 3 6
8 9 9 11 11 4 0 255 0 0 0 0 1 20 34 20
27 30 36 36 5 1 0 0 255 0 0 2 13 13 6 10
20 19 17 0 0 255 0 0 0 0 5 14 14 9 25 25
19 10 0 255 0 4 64 122 137 173 144 137 105 105 104 100
65 0 255 0 0 0 1 6 45 45 37 28 27 25 3 0
0 0 255 0 0 1 5 5 8 6 6 6 2 1 0 0
255 0 0 1 25 56 90 90 70 70 93 66 1 1 0 255
0 0 3 6 6 6 6 4 4 4 2 0 0 0 0 1
0 0 0 0 0 0 0 1 3 4 4 3 3 4 4 0
0 255 0 0 0 0 0 0 0 1 2 1 0 0 0 0
255 0 0 0 0 1 1 1 1 0 0 0 0 0 255 0
0 0 0 0 2 2 1 1 1 1 0 0 0 255 0 0
0 0 1 2 2 1 1 1 1 0 0 0 255 0 0 0
0 0 0 0 0 0 0 0 0 0 0 255 0 0 0 0
0 0 0 0 0 0 0 0 0 255 0 0 0 0 2 2
0 6 6 3 3 0 0 255 0 0 0 0 6 6 21 9
9 11 9 2 0 0 0 0 255 0 0 0 0 1 0 0
0 0 0 0 0 255 0 0 0 0 1 2 2 3 2 1
0 0 0 0 0 255 0 0 0 0 1 1 3 3 1 0
0 0 255 0 0 0 2 8 12 12 8 2 1 0 0 0
0 255 0 0 0 0 0 0 1 4 4 1 1 1 0 0
255 0 0 0 0 4 1 1 2 2 0 0 0 0 0 255
0 0 0 0 0 1 1 1 1 0 0 0 0 255 0 0
0 0 0 0 1 0 1 0 1 0 0 0 255 0 0 1
1 4 11 11 11 2 1 0 0 0 255 0 0 0 0 0
0 1 3 5 5 0 0 0 0 255 0 0 0 0 0 0
0 0 0 0 0 0 0 255 0 0 0 1 3 11 10 11
9 2 0 0 0 0 255 0 0 0 1 4 6 9 9 9
9 1 1 255 0 0 0 0 0 20 40 30 30 30 37 8
5 1 0 0 255 0 0 0 6 9 10 10 10 10 0 0
0 255 1 0 0 0 2 6 22 25 41 33 33 0 0 255
0 4 56 96 108 137 86 137 112 112 104 81 65 0 255 0
0 0 1 4 25 25 28 20 27 3 0 0 0 0 255 0
0 0 1 8 8 6 6 4 1 0 0 0 255 0 0 0
1 36 80 100 70 70 43 3 1 0 0 255 0 0 0 3
5 6 6 6 5 3 0 0 0 0 0 1 0 0 0 0
0 0 0 0 2 3 3 3 3 1 0 0 0 255 0 0
0 0 0 0 1 1 1 0 0 0 0 0 255 0 0 0
0 1 0 0 0 0 0 0 0 0 255 0 0 0 0 0
0 1 1 1 1 0 0 0 0 255 0 0 0 0 0 1
2 1 1 1 0 0 0 0 255 0 0 0 0 0 0 0
0 0 0 0 0 0 0 255 0 0 0 0 0 0 0 0
0 0 0 0 0 255 0 0 0 0 1 2 1 1 1 3
3 1 0 255 0 0 0 0 1 6 9 11 11 12 9 0
0 0 0 0 255 0 0 0 0 0 0 0 0 0 0 0
0 255 0 0 0 0 0 1 1 1 1 1 0 0 0 0
0 255 0 0 0 0 0 0 1 1 0 0 0 0 255 0
0 0 1 0 6 2 1 1 1 0 0 0 0 255 0 0
0 0 0 0 0 0 0 0 0 0 0 0 255 0 0 0
0 0 0 1 2 2 0 0 0 0 0 255 0 0 0 1
1 1 1 1 0 0 0 0 0 255 0 0 0 0 0 0
0 0 0 0 0 0 0 0 255 0 0 0 1 1 4 2
2 0 0 0 0 0 255 0 0 0 0 0 0 1 2 5
1 0 0 0 0 255 0 0 0 0 0 0 0 0 1 1
1 0 0 255 0 0 0 0 1 3 6 2 2 0 0 0
0 0 255 0 0 0 0 1 4 6 6 3 0 0 0 255
0 0 0 0 0 1 27 27 27 13 8 5 1 1 1 0
255 0 0 0 0 6 10 10 10 0 0 0 0 255 0 0
0 0 0 4 16 22 26 26 0 0 0 255 0 0 19 61
82 82 82 137 120 120 81 65 12 0 255 0 0 0 0 1
1 18 18 6 2 1 0 0 0 0 255 0 0 0 0 1
2 2 2 2 0 0 0 0 255 0 0 0 1 3 36 70
43 40 1 1 1 0 0 255 0 0 0 0 3 6 6 5
3 1 0 0 0 0 0 1 0 0 0 0 0 0 0 0
0 2 2 2 1 0 0 0 0 255 0 0 0 0 0 0
1 1 0 0 0 0 0 0 255 0 0 0 0 0 0 0
0 0 0 0 0 0 255 0 0 0 0 0 0 1 1 1
0 0 0 0 0 255 0 0 0 0 0 0 0 0 0 0
0 0 0 0 255 0 0 0 0 0 0 0 0 0 0 0
0 0 0 255 0 0 0 0 0 0 0 0 0 0 0 0
0 255 0 0 0 0 0 1 1 1 1 1 0 0 0 255
0 0 0 0 1 1 1 1 5 1 0 0 0 0 0 0
255 0 0 0 0 0 0 0 0 0 0 0 0 255 0 0
0 0 0 0 0 0 0 0 0 0 0 0 0 255 0 0
0 0 0 0 0 0 0 0 0 0 255 0 0 0 0 0
0 1 1 1 0 0 0 0 0 255 0 0 0 0 0 0
0 0 0 0 0 0 0 0 255 0 0 0 0 0 0 0
0 0 0 0 0 0 0 255 0 0 0 1 1 0 0 0
0 0 0 0 0 255 0 0 0 0 0 0 0 0 0 0
0 0 0 0 255 0 0 0 0 0 0 0 0 0 0 0
0 0 255 0 0 0 0 0 0 0 0 1 1 0 0 0
0 255 0 0 0 0 0 0 0 0 1 1 0 0 0 255
0 0 0 0 0 0 1 1 1 0 0 0 0 0 255 0
0 0 0 0 0 0 0 0 0 0 0 255 0 0 0 0
0 0 1 11 11 2 1 0 1 1 1 0 255 0 0 0
0 0 0 0 0 0 0 0 0 255 1 0 0 0 0 0
4 5 5 0 0 0 0 255 0 0 0 19 59 61 78 81
78 77 64 12 1 0 255 0 0 0 0 0 0 0 0 0
1 1 0 0 0 0 255 0 0 0 0 0 0 0 0 0
0 0 0 0 255 0 0 0 0 1 5 6 6 1 0 0
0 0 0 255 0 0 0 0 1 3 6 2 1 1 0 0
0 0 0 0 0 0 0 0 0 0 0 0 0 0 1 0
0 0 0 0 0 255 0 0 0 0 0 0 0 0 0 0
0 0 0 0 255 0 0 0 0 0 0 0 0 0 0 0
0 0 255 0 0 0 0 0 0 0 0 0 0 0 0 0
0 255 0 0 0 0 0 0 0 0 0 0 0 0 0 0
255 0 0 0 0 0 0 0 0 0 0 0 0 0 0 255
0 0 0 0 0 0 0 0 0 0 0 0 0 255 0 0
0 0 0 0 0 0 0 0 0 0 0 255 0 0 0 0
0 0 0 0 0 0 0 0 0 0 1 0 255 0 0 0
0 0 0 0 0 0 0 0 0 255 0 0 0 0 0 0
0 0 0 0 0 0 0 0 0 255 0 0 0 0 0 0
0 0 0 0 0 0 255 0 0 0 0 0 0 0 0 0
0 0 0 0 0 255 0 0 0 0 0 0 0 0 0 0
0 0 0 0 255 0 0 0 0 0 0 0 0 0 0 0
0 0 0 255 0 0 1 1 0 0 0 0 0 0 0 0
0 255 0 0 0 0 0 0 0 0 0 0 0 0 0 1
255 1 0 1 0 0 0 0 0 0 0 0 0 0 255 0
0 0 0 0 0 0 0 0 0 0 0 0 0 255 0 0
0 0 0 0 0 0 0 0 0 0 0 255 0 0 0 0
0 0 0 0 0 0 0 0 0 0 255 0 0 0 0 0
0 0 0 0 0 0 0 255 0 0 0 0 0 0 0 0
0 0 0 0 0 0 0 0 255 0 0 0 0 0 0 0
0 0 0 0 0 255 0 0 0 0 0 0 0 0 0 0
0 0 0 255 0 0 0 0 3 18 42 42 40 22 5 1
0 0 255 0 0 0 0 0 0 0 0 0 0 0 0 0
0 0 255 0 0 0 0 0 0 0 0 0 0 0 0 0
255 0 0 0 0 0 3 4 0 0 0 0 0 0 0 255
0 0 0 0 0 1 0 0 0 0 0 0 0 0 0 0
0 0 0 0 0 0 0 0 0 0 0 0 0 0 0 0
0 255 0 0 0 0 0 0 0 0 0 0 0 0 0 0
255 0 0 0 0 0 0 0 0 0 0 0 0 0 255 0
0 0 0 0 0 0 0 0 0 0 0 0 0 255 0 0
0 0 0 0 0 0 0 0 0 0 0 0 255 0 0 0
0 0 0 0 0 0 0 0 0 0 0 255 0 0 0 0
0 0 0 0 0 0 0 0 0 255 0 0 0 0 0 0
0 0 0 0 0 0 0 255 0 0 0 0 0 0 0 0
0 0 0 0 0 0 0 0 255 0 0 0 0 0 0 0
0 0 0 0 0 255 0 0 0 0 0 0 0 0 0 0
0 0 0 0 0 255 0 0 0 0 0 0 0 0 0 0
0 0 255 0 0 0 0 0 0 0 0 0 0 0 0 0
0 255 0 0 0 0 0 0 0 0 0 0 0 0 0 0
255 0 0 0 0 0 0 0 0 0 0 0 0 0 255 255
255 255 255 255 255 255 255 255 255 255 255 255 255 255 255 255
255 255 255 255 255 255 255 255 255 255 255 255 255 255 255 255
255 255 255 255 255 255 255 255 255 255 255 255 255 255 255 255
255 255 255 255 255 255 255 255 255 255 255 255 255 255 255 255
255 255 255 255 255 255 255 255 255 255 255 255 255 255 255 255
255 255 255 255 255 255 255 255 255 255 255 255 255 255 255 255
255 255 255 255 255 255 255 255 255 255 255 255 255 255 255 255
255 255 255 255 255 255 255 255 255 255 255 255 255 255 255 255
255 255 255 255 255 255 255 255 255 255 255 255 255 255 255 255
255 255 255 255 255 255 255 255 255 255 255 255 255 255 255 255
255 255 255 255 255 255 255 255 255 255 255 255 255 255 255 255
255 255 255 255 255 255 255 255 255 255 255 255 255 255 255 255
255 255 255 255 255 255 255 255 255 255 255 255 255 255 255 255
255 255 255 255 255 255 255 255 255 255 255 255 255 255 255 255
255 255 255 255 255 255 255 255 255 255 255 255 255 255 255 255
255 255 255 255 255 255 255 255 255 255 255 255 255 255 255 255
255 255 255 255 255 255 255 255 255 255 255 255 255 255 255 255
255 255 255 255 255 255 255 255 255 255 255 255 255 255 255 255
255 255 255 255 255 255 255 255 255 255 255 255 255 255 255 255
255 255 255 255 255 255 255 255 255 255 255 255 255 255 255 255
255 255 255 255 255 255 255 255 255 255 255 255 255 255 255 255
255 255 255 255 255 255 255 255 255 255 255 255 255 255 255 255
255 255 255 255 255 255 255 255 255 255 255 255 255 255 255 255
255 255 255 255 255 255 255 255 255 255 255 255 255 255 255 255
255 255 255 255 255 255 255 255 255 255 255 255 255 255 255 255
255 255 255 255 255 255 255 255 255 255 255 255 255 255 255 255
255 255 255 255 255 255 255 255 255 255 255 255 255 255 255 255
[truncated: 67,346 more chars]
