# Supplementary material for: M3G: Maximum Margin Microarray Gridding
Source: BMC Bioinformatics. 2010 Jan 25;11:49. doi: 10.1186/1471-2105-11-49 (PMC2823709; doi:10.1186/1471-2105-11-49)
Supplement: Additional file 1 — M3G Software. All algorithms have been implemented under a GNU/Linux environment. The M3G software is publicly available at the Downloads page of http://rtsimage.di.uoa.gr/ and also provided along with the manuscript as an additional file. [file 1471-2105-11-49-S1.TGZ › m3g-0.01/images/64350_ch1-27.pgm]

P2
442 432
255
1 1 0 1 0 0 0 0 1 1 1 1 0 0 0 1
255 0 0 0 0 0 0 0 1 2 0 0 1 1 255 0
0 0 0 0 0 0 1 1 1 0 1 1 1 255 0 0
0 1 0 1 1 1 1 1 0 0 0 255 1 1 1 0
0 1 1 1 2 2 1 2 0 0 255 1 1 0 1 0
1 2 2 0 0 0 0 1 255 1 1 1 0 0 0 0
0 0 1 1 1 2 2 255 0 0 1 1 1 1 0 0
0 0 0 0 0 255 0 1 1 1 0 1 1 1 1 0
0 0 0 0 255 0 0 3 3 2 2 2 2 2 1 0
0 0 0 255 0 0 0 1 1 1 1 0 0 0 0 0
0 255 0 0 1 1 1 1 0 0 0 0 0 0 0 0
255 0 0 0 0 0 0 0 0 0 0 0 0 0 1 255
1 0 1 1 0 0 0 0 0 0 0 0 0 255 0 1
1 1 1 1 1 1 1 1 0 0 0 0 255 0 0 0
0 0 0 0 0 1 1 1 1 0 0 255 0 1 1 0
0 0 0 0 0 1 1 1 0 255 0 0 0 1 0 0
0 2 2 1 0 0 0 255 2 2 1 1 1 2 2 1
0 0 0 1 1 2 255 1 1 1 1 0 0 2 2 0
0 0 0 0 0 255 1 1 1 0 2 8 8 0 0 0
0 0 0 255 1 1 1 0 0 1 1 1 1 2 1 1
1 0 255 0 0 0 0 0 0 0 0 1 1 0 0 0
255 0 0 0 0 0 0 0 0 0 0 0 1 1 3 1
255 0 1 0 0 1 1 1 1 1 1 2 0 0 255 0
1 1 1 0 0 0 1 1 1 1 1 1 255 2 2 1
1 0 1 0 1 1 1 2 1 1 0 255 0 2 1 1
0 0 0 0 1 1 1 1 0 0 255 1 1 1 1 1
1 1 1 1 0 0 0 1 255 1 0 0 0 0 0 0
0 0 0 0 0 2 2 1 1 1 1 0 0 0 1 0
0 0 1 1 1 1 0 0 0 0 255 0 0 0 0 0
0 0 1 2 0 1 1 1 255 0 0 0 0 0 0 0
1 1 1 0 1 1 1 255 0 0 0 1 0 1 1 1
1 1 0 0 0 255 0 1 1 0 0 0 0 1 1 2
2 2 0 0 255 1 1 1 1 0 0 2 2 0 0 0
1 1 255 1 1 0 0 0 0 0 0 0 0 0 0 0
1 255 0 0 1 1 1 0 0 0 0 0 0 0 0 255
0 1 0 1 0 1 1 1 1 0 0 0 0 0 255 0
1 1 2 0 0 0 1 0 0 0 0 0 0 255 0 0
1 2 1 1 1 0 0 0 0 0 0 255 0 0 0 0
1 1 0 0 0 0 0 0 0 0 255 1 0 0 0 1
0 0 0 0 0 0 0 0 1 255 0 0 0 1 0 1
0 0 0 0 0 0 0 255 0 1 2 1 1 1 1 1
1 0 0 0 0 0 255 0 0 0 0 0 1 1 1 1
1 1 1 0 1 255 0 1 1 1 0 0 0 0 1 1
1 0 1 255 1 1 1 1 0 1 1 2 1 0 0 0
0 255 1 1 1 1 1 1 2 1 1 1 1 1 1 1
255 1 0 1 1 1 1 1 2 1 0 1 1 1 1 255
1 1 0 0 0 6 6 1 0 0 0 0 0 255 1 1
1 0 0 1 1 1 1 2 1 1 1 0 255 0 0 0
0 0 0 0 0 1 1 1 0 0 255 0 0 0 0 0
1 0 0 0 0 1 1 1 2 2 255 1 1 1 1 1
1 1 1 1 1 1 0 0 255 0 0 1 1 1 0 0
0 1 1 1 1 1 255 1 1 0 0 0 0 0 1 1
1 1 1 1 0 255 0 1 0 0 0 0 0 0 1 1
1 1 0 0 255 1 1 1 1 1 1 1 1 1 0 0
0 1 255 1 0 0 1 0 0 0 0 0 0 0 0 2
1 1 0 1 0 0 0 0 1 0 1 1 1 1 1 1
1 0 0 0 255 1 1 0 0 0 0 0 0 0 0 1
1 1 255 0 1 1 0 0 0 0 1 1 1 1 1 1
1 255 0 1 1 1 1 1 1 1 0 0 0 0 0 255
0 0 0 0 0 0 1 1 1 1 1 1 0 0 255 1
1 1 1 0 0 2 2 2 0 0 1 1 255 1 0 0
0 0 0 0 0 0 0 0 0 0 0 255 0 0 0 0
0 0 0 0 0 1 0 0 0 255 0 1 0 0 0 1
1 1 0 0 0 0 0 0 255 0 1 1 1 1 1 0
1 0 0 0 0 0 0 255 0 0 1 3 1 1 1 0
1 1 1 0 1 255 0 0 0 0 0 0 0 0 0 0
0 0 0 0 255 1 0 1 0 1 1 1 0 0 0 0
1 1 1 255 0 0 0 0 1 1 1 0 0 0 0 0
0 255 0 0 2 1 0 1 1 1 0 0 0 1 1 1
255 0 0 0 0 1 1 1 1 1 1 1 1 0 1 255
0 0 1 1 1 0 1 1 1 0 0 0 1 255 1 1
1 1 0 1 1 1 0 0 0 0 0 255 0 1 1 1
1 1 0 1 1 1 1 1 1 1 255 1 0 1 2 1
2 0 1 0 0 1 1 1 1 255 0 0 0 0 0 3
3 1 1 0 0 0 0 255 0 0 0 0 1 1 1 0
0 1 1 1 0 0 255 0 0 0 1 1 0 0 0 1
1 1 1 0 255 0 0 0 1 1 1 1 0 0 0 0
0 1 1 1 255 1 1 1 1 0 0 0 0 1 0 1
0 1 255 0 0 1 1 1 1 0 0 0 1 1 1 1
255 0 1 0 0 0 0 0 0 1 1 2 1 1 0 255
0 0 0 1 1 1 0 0 1 1 1 0 0 1 255 1
1 1 0 0 0 1 1 1 0 0 0 0 255 0 0 1
1 1 0 0 0 0 0 0 0 0 0 1 1 1 0 0
1 0 1 0 1 2 2 1 1 0 0 0 1 0 255 1
1 0 0 1 1 0 0 0 0 1 1 1 255 1 1 1
0 0 1 1 1 1 1 1 1 1 1 255 0 0 0 1
1 1 1 1 1 1 1 0 0 255 0 0 1 1 1 1
1 1 1 1 1 1 0 0 255 1 1 1 1 0 0 0
1 0 0 0 1 1 255 1 1 0 0 0 0 0 0 0
0 1 0 0 0 255 0 0 1 0 0 0 0 0 1 0
0 0 0 255 1 1 0 0 0 1 1 0 0 0 0 0
0 0 255 0 1 1 1 0 0 0 1 1 1 1 1 0
0 255 0 0 1 1 1 1 2 1 1 0 0 0 0 255
0 0 0 0 0 1 0 0 0 1 0 0 0 0 255 0
0 0 0 1 1 1 0 0 0 1 0 0 0 255 0 1
0 1 1 1 0 0 0 0 0 0 0 255 0 0 1 1
1 1 1 1 1 0 0 1 1 1 255 0 1 1 0 0
1 1 1 1 1 1 1 0 1 255 2 0 1 0 0 0
1 1 1 1 0 0 0 255 1 1 1 1 1 1 1 0
0 0 0 0 0 255 0 0 0 1 0 0 0 0 2 2
1 1 0 0 255 0 0 0 2 1 2 1 1 0 0 0
0 1 1 255 0 0 0 0 0 1 1 1 1 0 0 0
0 255 1 0 0 0 0 1 1 1 0 0 0 0 0 0
255 0 0 0 0 0 0 0 0 1 1 1 1 1 255 0
0 0 1 1 1 0 0 0 0 0 1 1 2 2 255 1
1 1 1 0 0 1 1 1 0 1 1 1 255 1 0 1
1 1 1 0 0 1 1 2 1 1 255 0 0 1 1 0
0 0 0 0 0 1 1 1 0 255 0 1 0 0 0 1
1 1 2 1 1 0 0 0 255 1 1 1 0 0 0 1
1 2 1 0 0 0 255 0 0 1 1 1 1 0 1 0
0 0 0 0 0 1 1 0 0 0 0 1 1 1 1 2
2 1 1 0 0 0 1 1 255 1 1 0 0 1 1 0
0 0 0 1 1 1 255 1 1 1 0 0 2 2 2 1
1 1 1 1 1 255 0 0 0 1 1 1 1 0 0 1
1 1 0 255 0 0 0 1 1 1 1 1 1 1 0 0
0 0 255 0 1 1 1 0 1 0 2 0 0 0 1 1
255 1 1 0 0 0 0 0 0 1 1 1 0 0 0 255
1 0 1 0 0 0 0 1 1 1 0 0 0 255 1 0
0 0 0 0 1 0 0 0 0 0 0 0 255 0 0 1
1 1 1 0 1 1 1 1 1 0 0 255 0 0 0 0
0 0 0 0 0 0 0 0 0 255 0 0 0 0 0 1
2 2 1 1 0 0 0 0 255 0 0 0 0 1 2 1
1 0 0 1 1 1 0 255 0 1 1 2 2 1 0 0
0 1 0 0 0 255 0 0 1 1 1 1 1 1 1 0
0 0 1 1 255 0 0 1 1 1 1 1 1 1 1 0
1 0 1 255 0 0 0 0 0 0 0 1 1 1 0 0
0 255 1 1 1 1 1 1 1 0 0 0 0 0 0 255
0 1 1 1 1 1 0 1 1 1 1 0 0 0 255 0
0 0 1 1 1 1 0 0 0 0 0 0 0 255 0 0
0 0 0 0 0 0 0 0 0 0 0 255 0 0 0 0
0 1 1 1 0 0 0 0 0 0 255 0 0 0 0 0
0 0 0 1 1 1 1 1 255 0 0 0 0 0 1 0
0 0 0 0 0 1 1 1 255 0 1 1 1 0 0 1
1 1 1 1 1 1 255 1 1 1 1 1 1 1 0 0
1 2 1 1 255 0 0 1 1 0 0 0 0 0 0 1
1 2 0 255 0 1 1 1 0 0 0 1 1 1 0 0
0 0 255 0 0 0 0 0 0 0 0 1 1 0 0 0
255 0 0 1 1 1 1 0 1 1 1 0 0 0 0 1
1 1 0 0 1 1 1 1 1 2 2 1 0 0 0 1
1 1 255 1 0 0 0 1 1 1 1 1 1 1 0 0
255 1 1 0 0 0 2 2 2 2 1 1 0 0 0 255
0 0 0 0 0 0 0 0 0 1 1 1 0 255 0 1
1 1 1 1 1 2 2 1 0 0 0 0 255 0 1 1
2 1 1 0 1 0 0 0 1 1 255 1 1 1 0 0
1 1 1 1 1 1 0 0 1 255 2 1 1 0 0 0
0 1 0 1 0 0 0 255 1 0 0 0 1 1 2 0
1 0 0 0 0 0 255 0 0 0 1 0 1 0 1 0
1 0 1 0 1 255 0 0 0 0 0 2 2 0 0 0
0 0 0 255 0 1 0 1 2 6 7 7 7 2 1 1
0 0 255 0 0 1 2 4 5 4 6 2 2 1 1 1
1 255 0 0 2 2 16 24 29 29 1 1 1 1 2 255
0 0 1 1 1 1 2 2 1 0 0 0 0 1 255 1
1 1 2 3 2 3 2 1 0 0 1 1 1 255 1 0
0 0 0 0 1 1 1 1 0 0 0 255 1 1 1 1
1 1 2 1 0 0 0 0 0 255 1 1 1 1 1 2
4 4 3 1 1 0 0 0 255 0 0 0 0 1 1 2
1 0 0 0 0 0 0 255 0 0 0 0 0 0 0 0
0 0 0 0 0 255 0 0 0 0 0 0 1 1 1 0
0 0 0 0 255 0 1 0 0 0 0 0 2 1 2 1
2 1 255 1 0 0 1 1 1 1 1 0 0 0 1 1
1 1 255 1 1 1 1 0 1 1 1 1 1 1 1 1
255 1 1 1 1 1 1 1 1 1 1 1 1 1 255 1
1 1 1 1 1 0 0 0 0 0 1 1 1 255 0 1
0 1 0 0 0 2 2 1 0 0 0 0 255 0 1 0
1 0 0 0 0 2 1 1 1 1 255 0 0 0 1 1
1 0 1 1 2 2 0 0 0 1 1 1 2 1 1 1
1 1 1 4 4 4 1 1 1 1 1 1 255 1 0 0
0 1 3 3 4 1 1 1 0 0 255 0 0 1 1 2
7 8 3 2 2 2 0 0 0 255 0 0 0 0 0 0
2 0 0 1 1 1 0 255 0 0 1 1 1 2 6 6
6 4 1 0 1 0 255 0 1 1 1 1 1 1 2 1
1 0 0 0 255 1 2 2 1 0 1 1 1 1 1 1
0 0 0 255 1 1 1 1 1 1 0 1 0 1 1 1
1 255 0 0 0 0 1 3 7 6 4 1 1 1 0 1
255 0 0 0 2 1 13 13 4 2 1 0 1 1 1 255
0 0 0 1 1 3 2 3 0 0 0 0 0 255 1 1
1 2 176 184 187 200 200 148 14 5 1 2 255 1 1 15
46 255 255 255 255 255 30 3 2 1 1 255 0 1 23 58
98 167 153 95 95 59 1 1 1 255 0 1 1 10 23 118
118 105 4 1 0 0 0 1 255 1 1 2 4 46 92 104
92 24 2 0 0 0 1 255 0 0 0 3 22 22 10 5
1 1 1 1 0 255 1 1 1 1 5 26 29 29 17 2
2 1 1 255 2 1 1 1 32 135 135 135 115 57 6 1
0 0 255 0 1 1 1 1 2 6 3 2 1 0 0 1
0 255 0 1 1 1 0 0 0 0 0 0 1 1 0 255
0 1 1 1 0 0 1 1 1 0 0 0 0 0 255 0
1 1 1 1 1 2 2 2 3 3 2 1 255 1 1 1
1 2 3 3 1 2 2 2 1 1 0 0 255 2 2 2
1 1 2 2 1 1 1 1 1 1 255 1 1 0 0 1
1 1 1 1 1 1 1 1 255 1 1 1 1 1 1 1
1 1 1 1 2 2 1 255 1 1 0 0 0 0 3 3
2 2 0 0 0 0 255 0 1 0 0 0 0 0 0 0
1 1 2 2 255 1 1 1 1 1 2 2 6 6 3 1
1 0 1 1 1 1 2 2 1 1 1 2 3 6 7 7
7 2 2 2 2 1 255 0 0 0 1 24 57 27 10 5
1 1 0 0 255 0 0 2 4 7 57 146 255 146 5 2
0 0 0 255 0 0 0 1 4 14 30 14 8 1 1 0
0 255 0 1 2 3 3 27 177 177 59 10 5 2 2 1
255 0 1 1 2 3 7 8 8 5 2 0 0 0 255 1
1 2 1 1 1 1 1 4 1 1 0 0 0 255 1 1
1 1 1 2 5 3 1 1 1 1 1 255 1 0 1 1
3 3 7 11 11 10 3 1 1 1 255 1 1 1 2 22
98 98 77 74 20 1 1 1 2 255 0 0 1 1 8 8
8 10 7 3 1 1 1 255 1 2 5 230 255 255 255 255
255 255 148 14 2 2 255 2 15 243 255 255 255 255 255 255
255 52 3 2 1 255 1 23 90 156 190 190 185 167 153 108
59 1 1 255 0 1 10 62 162 255 255 237 180 105 1 1
1 1 255 1 2 19 158 202 230 241 216 173 46 2 1 1
1 255 0 2 3 26 98 98 67 59 40 5 1 0 0 255
1 1 1 13 82 87 87 77 57 49 10 1 1 255 1 1
1 62 193 250 255 255 247 134 62 6 2 0 255 1 1 2
2 5 6 7 6 6 2 1 1 1 0 255 0 0 0 0
0 1 3 3 0 0 0 0 0 255 0 1 1 1 1 0
1 1 1 0 0 0 1 1 255 0 1 1 1 1 2 2
2 4 4 3 1 1 255 1 2 2 2 5 11 15 20 15
3 3 2 0 0 0 255 1 2 2 3 3 4 3 6 2
1 1 1 1 255 1 1 1 0 1 1 1 2 2 1 1
0 0 255 1 0 0 1 1 1 1 2 4 3 2 2 1
1 255 1 0 0 1 2 5 16 14 3 2 1 0 0 0
255 2 2 1 0 0 0 0 1 2 2 2 2 2 255 1
1 1 1 2 3 16 16 16 8 2 1 0 1 1 1 1
1 2 2 2 1 3 8 13 8 13 8 7 6 2 1 0
255 0 1 1 26 63 63 57 27 26 5 1 0 0 255 0
2 2 6 108 255 255 255 255 249 5 2 1 1 255 0 0
1 4 30 46 46 72 41 8 1 1 1 255 0 1 2 7
83 255 255 255 255 131 15 7 2 1 255 1 1 1 2 19
19 25 14 12 5 2 2 0 255 0 0 1 1 1 1 13
25 17 7 2 1 0 0 255 0 0 0 1 2 19 16 12
5 2 2 1 1 255 0 0 1 3 6 6 6 10 11 13
13 3 1 1 255 0 1 2 22 98 139 126 120 116 87 20
2 2 2 255 0 0 1 17 21 14 13 10 10 7 2 1
1 255 1 5 230 255 255 255 255 255 255 255 255 34 3 1
255 8 243 255 255 255 255 255 255 255 255 255 52 2 1 255
11 90 154 165 190 190 185 185 185 185 105 19 1 255 1 5
116 208 255 255 255 242 242 237 106 2 1 1 255 2 19 158
202 235 246 255 255 216 200 46 3 1 1 255 1 3 39 109
143 143 102 87 86 40 5 1 1 255 1 2 13 95 95 95
99 99 97 59 57 10 1 255 1 1 62 153 220 255 255 255
249 221 134 57 2 0 255 1 1 3 4 7 8 10 10 10
11 2 1 1 0 255 0 1 0 0 0 0 3 3 0 0
0 0 0 255 0 1 2 2 1 1 1 0 0 0 0 1
1 1 255 0 0 3 3 6 10 10 10 6 6 2 1 1
255 1 2 2 12 12 14 20 26 21 17 5 3 0 0 0
255 0 2 3 4 5 6 11 11 7 6 2 2 1 255 1
1 1 1 1 1 3 4 4 1 1 1 0 255 0 0 0
1 1 2 3 6 5 4 3 3 1 1 255 1 1 2 2
5 8 16 14 6 3 2 1 0 0 255 2 2 1 0 1
1 4 4 3 2 2 2 1 255 1 1 1 1 3 40 40
40 40 33 23 0 0 1 1 1 1 1 1 1 1 1 4
17 20 19 32 33 13 6 2 0 0 255 1 1 24 48 53
63 49 39 33 26 6 1 1 255 1 2 4 108 255 255 255
255 255 255 82 2 2 1 255 1 1 3 27 59 61 93 88
72 41 4 2 0 255 0 1 4 83 255 255 255 255 255 255
131 11 4 2 255 1 1 2 12 19 26 26 26 21 12 3
3 1 255 1 0 1 1 2 25 29 29 26 26 7 1 1
0 255 0 0 0 1 19 22 22 22 16 16 3 0 0 255
1 1 3 3 6 6 6 11 11 13 8 6 0 0 255 0
1 14 96 139 144 126 118 118 118 87 5 2 2 255 1 1
8 16 21 14 13 8 7 7 5 1 1 255 1 68 255 255
255 255 255 255 255 255 255 164 3 1 255 21 255 255 255 255
255 255 255 255 255 255 124 8 2 255 48 130 152 165 186 185
170 161 176 182 108 21 2 255 2 116 253 255 255 255 255 242
242 242 230 87 1 1 255 1 109 167 218 230 241 255 255 252
252 192 6 3 1 255 1 39 109 158 152 137 133 129 98 86
32 1 0 255 1 7 74 107 107 117 117 106 97 90 73 54
1 255 1 2 153 193 231 231 249 247 247 221 221 129 4 1
255 1 1 4 4 7 7 8 8 11 14 14 2 0 0 255
0 1 0 0 0 0 0 0 0 0 0 0 0 255 0 1
2 2 2 1 0 0 0 0 1 1 1 1 255 0 0 2
2 6 10 10 10 6 6 2 1 1 255 0 2 10 17 20
21 21 26 22 23 17 8 0 0 0 255 1 1 4 5 12
12 11 11 11 6 2 2 1 255 0 1 1 1 3 3 3
4 8 4 2 1 1 255 1 0 1 2 2 17 8 8 6
5 3 3 1 1 255 0 0 3 5 5 7 8 8 5 5
3 1 1 0 255 1 1 1 1 1 6 6 8 4 2 2
2 1 255 1 1 1 1 22 49 44 44 44 44 27 0 0
1 1 1 1 1 1 1 1 1 16 21 29 30 36 38 36
10 1 1 1 255 3 5 48 53 53 52 52 44 48 39 7
2 1 255 1 1 41 255 255 255 255 255 255 255 199 4 2
1 255 1 1 22 59 61 93 95 93 83 57 23 3 0 255
0 4 7 239 255 255 255 255 255 255 255 12 4 1 255 0
1 5 12 25 26 27 27 26 21 3 3 3 255 1 1 1
1 11 36 46 36 31 31 23 1 1 0 255 0 0 0 1
24 31 24 24 31 31 13 1 0 255 0 1 3 3 11 12
15 16 14 13 8 4 1 0 255 0 0 62 96 130 124 120
112 121 128 119 17 2 1 255 0 1 6 13 21 13 10 3
6 5 2 1 1 255 2 193 255 255 255 255 255 255 255 255
255 223 32 1 255 53 255 255 255 255 255 255 255 255 255 255
242 10 1 255 69 150 152 153 170 186 170 149 149 182 154 21
4 255 4 253 255 255 255 234 242 242 230 242 230 87 2 0
255 3 150 176 182 218 219 219 218 216 225 200 6 3 1 255
1 108 159 159 129 129 129 129 105 105 40 1 1 255 1 34
79 107 107 127 121 117 90 90 82 60 1 255 1 4 255 255
231 211 248 247 200 200 251 251 15 1 255 1 1 5 5 7
8 11 7 8 14 14 2 0 0 255 1 1 0 0 0 0
0 0 1 1 0 0 0 255 0 0 2 2 2 1 1 0
0 1 1 1 1 1 255 1 1 2 2 2 10 10 10 3
4 2 1 1 255 0 2 17 23 26 31 22 22 22 26 30
21 2 2 1 255 1 1 5 7 14 13 11 11 11 11 3
2 1 255 0 1 2 3 3 4 3 3 8 8 3 1 0
255 1 1 1 2 12 21 21 8 5 5 5 3 1 1 255
1 2 6 6 6 7 7 6 4 3 3 1 1 0 255 1
1 1 2 6 12 15 17 10 2 1 1 1 255 1 1 1
1 44 55 49 44 50 50 32 2 1 1 1 1 1 1 1
0 1 7 16 21 27 30 36 45 51 36 2 1 1 255 3
5 53 58 61 60 60 54 61 54 21 2 1 255 1 1 41
255 255 255 255 255 255 255 246 8 2 1 255 1 2 22 54
62 149 149 135 83 57 43 3 0 255 2 5 8 239 255 255
255 255 255 255 255 11 4 1 255 0 0 5 12 25 27 27
33 33 29 21 3 2 255 1 1 1 1 11 35 51 51 50
40 26 1 1 1 255 0 0 0 2 38 44 42 42 31 31
13 0 0 255 1 1 5 5 14 16 27 22 15 8 6 3
2 0 255 0 1 77 87 110 110 112 112 128 129 129 17 2
1 255 1 1 6 6 15 13 22 6 6 6 5 1 1 255
4 193 255 255 255 255 255 255 255 255 255 233 32 2 255 70
255 255 255 255 255 255 255 255 255 255 242 23 1 255 86 152
152 146 153 180 170 146 143 154 154 23 4 255 4 255 255 255
210 210 247 247 230 230 230 74 3 1 255 2 150 196 182 196
218 216 203 206 206 181 11 6 1 255 2 108 159 158 123 123
129 133 111 105 40 1 0 255 1 34 81 107 107 127 130 117
90 82 73 60 6 255 1 7 252 252 252 250 248 231 190 190
252 251 16 0 255 1 2 7 10 19 19 19 6 6 8 8
2 0 0 255 1 1 1 0 0 0 1 1 3 4 1 0
0 255 0 0 1 1 1 2 2 2 1 1 1 1 1 1
255 1 0 1 1 1 3 1 4 3 3 2 2 1 255 1
2 23 26 30 31 22 22 22 24 31 31 13 2 1 255 1
2 7 14 14 12 8 8 12 12 5 2 1 255 1 1 1
2 3 4 2 2 2 3 2 1 0 255 1 1 1 2 12
21 24 8 8 11 11 2 1 1 255 0 0 4 6 5 6
6 4 2 2 2 1 1 1 255 0 0 0 2 12 20 20
22 13 2 1 1 1 255 0 1 1 3 43 45 45 41 44
50 50 2 1 0 0 1 1 0 0 0 1 7 16 21 26
27 26 44 51 17 1 1 1 255 1 4 23 61 73 64 61
60 68 54 21 3 1 255 1 4 30 255 255 255 255 255 255
255 231 8 2 1 255 0 2 5 45 62 120 134 135 93 57
33 3 0 255 2 5 8 205 255 255 255 255 255 255 255 7
1 1 255 0 0 3 14 21 27 34 44 38 33 21 3 2
255 1 1 1 2 3 31 35 50 50 45 13 2 1 1 255
1 0 0 2 24 44 36 36 27 24 15 1 0 255 0 1
11 11 12 12 27 22 13 8 4 3 3 1 255 0 1 77
87 107 109 124 121 129 129 129 17 1 1 255 1 1 5 6
19 19 22 13 13 6 5 2 1 255 4 146 255 255 255 255
255 255 255 255 255 233 5 1 255 70 255 255 255 255 255 255
255 255 255 255 252 24 1 255 86 177 180 163 153 180 168 146
144 161 154 33 4 255 4 255 255 255 248 242 249 242 206 255
255 46 3 1 255 4 150 195 187 195 190 190 193 206 200 148
17 3 1 255 2 68 134 120 115 115 129 133 116 97 36 2
1 255 1 19 90 127 127 128 130 104 90 82 68 17 5 255
1 7 209 250 252 255 255 231 185 232 251 220 121 0 255 1
2 16 19 21 19 19 5 4 4 3 2 1 1 255 1 1
1 0 1 1 2 2 3 4 1 0 0 255 0 0 0 1
1 2 4 4 1 0 1 0 0 0 255 1 1 1 2 1
2 2 2 2 3 3 2 2 255 1 1 23 30 32 32 31
22 22 22 21 19 2 1 0 255 1 5 10 13 14 11 11
8 11 6 3 1 1 255 1 1 2 2 3 4 3 2 2
2 2 1 0 255 0 0 1 1 8 8 19 8 5 5 4
2 1 0 255 0 0 3 4 5 6 6 3 2 2 2 1
0 1 255 0 0 0 2 12 20 20 24 17 2 1 1 1
255 0 1 1 4 33 43 43 33 38 49 49 2 1 0 0
0 1 0 0 0 1 1 7 16 17 26 24 22 17 2 1
1 0 255 0 1 5 35 73 60 60 60 68 24 3 3 1
255 0 2 4 255 255 255 255 255 255 255 139 6 2 0 255
0 2 3 24 52 59 93 120 81 39 6 1 0 255 1 4
8 93 255 255 255 255 255 255 136 4 1 1 255 0 0 2
13 16 23 29 44 35 35 7 3 2 255 1 1 1 1 3
11 30 35 40 15 5 2 1 1 255 1 1 0 1 10 36
27 27 24 20 15 1 1 255 1 2 24 24 22 8 22 16
8 8 8 4 3 1 255 1 1 55 77 107 110 131 121 133
133 102 3 0 1 255 2 1 2 6 19 24 22 15 13 10
6 2 1 255 1 49 255 255 255 255 255 255 255 255 255 150
2 1 255 23 255 255 255 255 255 255 255 255 255 255 255 23
2 255 53 161 191 191 184 178 164 164 159 161 158 35 2 255
2 104 255 255 255 249 249 224 235 255 235 26 2 2 255 4
82 195 195 215 187 186 186 206 206 120 17 3 2 255 2 26
101 110 101 115 133 153 138 70 20 2 1 255 1 5 90 107
99 92 104 104 127 82 50 6 2 255 1 7 128 231 250 255
255 231 181 232 220 178 74 1 255 0 1 5 19 19 19 8
5 2 2 2 2 1 1 255 1 1 1 0 0 0 1 2
3 4 0 0 0 255 0 0 0 1 1 2 2 2 1 1
1 1 0 0 255 0 0 1 2 1 2 2 2 2 5 5
2 2 255 0 1 22 23 35 41 36 23 19 21 19 16 2
1 0 255 2 2 5 11 11 8 8 6 6 3 2 1 1
255 1 1 1 1 3 8 12 3 2 2 1 1 1 255 0
0 0 1 2 8 8 7 5 3 2 2 1 0 255 0 0
0 1 2 3 3 3 5 2 2 1 1 1 255 0 0 0
2 6 12 20 32 13 2 2 1 1 255 1 1 1 2 17
38 35 33 32 27 22 2 1 0 0 0 1 0 0 0 1
1 3 11 13 14 13 13 7 1 1 1 0 255 0 1 1
11 35 35 35 25 25 3 3 2 1 255 0 2 4 27 242
242 255 255 255 139 6 2 1 0 255 0 2 2 5 31 45
59 51 39 6 1 1 1 255 1 3 6 8 120 255 255 255
255 156 7 3 1 1 255 0 0 2 3 14 15 23 23 23
7 2 2 2 255 1 1 1 1 2 4 11 13 13 5 2
2 1 1 255 1 0 0 1 1 10 15 24 20 15 1 1
1 255 1 2 3 5 14 8 16 29 29 8 8 8 1 1
255 1 1 15 55 92 110 131 131 133 116 42 2 0 1 255
2 2 2 5 15 19 13 13 10 7 4 0 0 255 0 8
158 255 255 255 255 255 255 255 216 52 1 1 255 1 255 255
255 255 255 255 255 255 255 255 255 8 1 255 6 85 161 191
191 184 164 164 159 159 104 35 2 255 3 11 135 248 255 249
247 224 224 227 128 4 2 0 255 3 24 124 187 195 187 186
195 200 200 90 3 1 0 255 1 6 27 101 101 115 115 144
87 51 3 2 1 255 1 2 40 92 92 83 86 86 127 73
30 2 1 255 1 2 33 162 235 255 212 212 166 197 146 96
4 1 255 0 1 2 11 13 13 2 2 2 2 2 1 1
1 255 0 0 0 0 0 0 1 2 3 3 0 0 1 255
1 0 1 1 1 1 1 1 1 1 1 2 1 1 255 0
1 2 3 2 2 2 2 2 2 2 2 1 255 1 1 7
22 35 41 36 12 12 12 16 4 1 0 0 255 0 1 2
4 6 6 6 4 3 1 1 1 1 255 1 1 1 1 1
3 10 3 3 2 1 1 1 255 0 0 1 2 2 7 8
7 5 2 1 1 1 0 255 1 1 1 1 2 3 3 3
5 2 2 2 2 0 255 0 0 1 1 2 3 12 32 3
2 2 2 0 255 1 1 0 0 2 17 31 27 24 16 2
2 1 0 0 0 0 0 0 0 1 1 2 3 4 11 4
7 3 1 0 0 0 255 0 0 1 2 11 11 11 6 3
2 2 1 1 255 0 1 3 4 23 27 143 143 44 4 2
0 0 0 255 1 1 2 2 3 14 34 14 4 2 1 1
0 255 1 1 5 6 8 120 191 191 156 7 2 2 1 1
255 0 0 1 1 3 8 10 8 3 2 1 1 2 255 1
0 1 0 1 1 4 4 4 2 2 2 1 1 255 0 0
1 1 1 1 10 10 4 2 1 1 0 255 1 2 2 3
5 5 16 29 29 8 2 2 1 1 255 1 1 1 15 51
82 110 119 119 107 3 1 1 1 255 1 1 1 1 4 6
5 7 7 2 1 0 0 255 0 1 8 186 255 255 255 255
255 229 58 13 1 1 255 1 50 255 255 255 255 255 255 255
255 255 23 2 1 255 1 20 85 157 164 178 164 159 156 104
38 2 1 255 2 2 11 135 216 216 222 222 222 128 5 2
1 0 255 1 2 24 82 174 174 174 186 170 143 11 1 0
0 255 2 4 6 30 93 111 93 87 51 4 2 1 1 255
1 1 2 40 83 76 83 76 86 39 3 1 1 255 1 1
4 43 177 235 181 181 146 146 74 4 3 1 255 0 1 1
2 1 2 1 2 0 2 1 1 0 1 255 0 0 0 0
0 1 1 2 3 2 1 0 1 255 1 0 1 1 1 0
0 1 1 2 2 2 1 1 255 1 1 2 2 2 2 2
2 1 1 1 1 0 255 1 1 2 2 7 2 7 7 10
10 4 1 1 1 0 255 0 1 1 1 4 5 4 3 1
1 1 1 1 255 1 1 1 1 1 1 2 2 2 1 1
1 1 255 0 0 2 2 2 6 8 7 1 0 1 1 2
2 255 2 1 1 1 1 1 1 1 1 1 2 1 1 0
255 0 0 1 1 1 1 3 3 1 1 1 0 0 255 1
1 1 1 1 2 17 16 3 2 2 2 2 1 0 0 0
0 0 2 1 1 1 2 2 2 2 2 1 1 1 0 1
255 0 0 1 1 1 2 2 2 1 1 1 1 1 255 1
1 2 3 3 3 2 2 2 0 0 0 0 0 255 1 1
0 0 1 2 4 4 2 1 1 1 0 255 0 1 1 5
5 4 3 2 2 2 1 1 1 0 255 0 0 1 0 1
0 0 1 2 2 1 1 1 255 1 0 0 0 0 0 1
2 2 2 1 1 0 1 255 0 0 0 1 1 1 1 1
0 0 0 0 1 255 1 1 2 2 2 3 3 8 5 2
1 1 1 0 255 1 1 0 0 2 46 62 107 107 3 1
1 1 0 255 1 1 0 0 1 4 4 2 1 1 0 0
0 255 0 0 0 2 158 209 209 209 195 58 13 1 1 1
255 1 2 50 251 255 255 255 255 255 255 23 2 1 0 255
1 1 20 79 131 137 137 86 77 38 2 1 1 255 2 1
3 5 63 108 143 143 114 5 2 1 0 0 255 1 1 1
5 35 91 91 105 46 11 2 0 0 0 255 1 4 5 6
27 30 30 5 4 1 1 0 1 255 1 0 0 1 22 42
54 48 39 3 1 0 1 255 1 1 2 2 33 49 38 38
65 65 4 2 2 1 255 0 2 0 0 0 1 1 0 0
1 1 1 0 1 255 0 0 0 1 1 1 1 1 0 0
1 1 1 255 1 0 0 0 0 0 1 1 1 1 0 0
0 1 255 1 1 1 2 1 2 1 1 1 0 0 0 0
255 0 1 0 0 0 1 1 2 2 1 1 1 1 1 1
255 1 0 0 0 2 3 3 1 1 1 2 1 1 255 1
1 1 1 1 0 1 1 1 1 1 1 0 255 0 1 1
2 2 3 6 1 1 0 1 1 2 1 255 1 1 1 1
1 1 1 1 0 1 0 1 1 0 255 0 0 1 1 1
1 1 1 1 1 1 0 0 255 1 1 1 0 1 1 1
1 1 1 1 1 2 1 1 0 0 0 1 1 1 1 1
1 1 1 1 1 1 0 0 0 1 255 1 0 1 1 1
1 1 1 1 1 1 0 0 255 1 1 1 1 2 2 2
1 1 0 0 0 0 0 255 1 1 0 0 0 1 2 0
0 0 0 0 0 255 0 0 1 1 1 1 1 1 1 1
0 0 0 0 255 1 1 1 0 0 0 0 1 1 1 1
1 0 255 1 1 0 0 0 0 0 0 1 1 1 1 0
1 255 0 0 0 0 0 1 1 1 0 0 0 0 0 255
0 1 1 1 1 1 1 1 1 1 0 0 0 0 255 0
0 0 0 1 1 1 0 1 1 1 1 1 0 255 1 1
0 0 1 1 1 1 1 1 0 0 0 255 0 1 0 1
1 3 4 3 2 2 0 0 1 1 255 0 1 1 4 19
29 33 36 33 5 2 1 1 1 255 1 0 0 2 4 32
32 23 2 1 1 1 1 255 1 0 1 1 1 1 1 2
2 1 1 1 0 0 255 1 1 0 1 1 1 3 3 2
1 1 0 1 0 255 0 1 4 4 1 1 1 1 1 0
0 0 1 255 1 0 0 0 0 0 0 2 3 1 1 0
1 255 1 1 1 1 1 2 2 2 2 2 2 2 1 1
255 0 0 0 0 0 0 0 0 0 0 1 1 0 0 255
0 0 0 0 0 0 0 0 0 0 1 1 1 255 0 0
0 0 0 0 2 2 1 1 1 0 0 0 255 1 1 0
0 0 1 1 1 1 1 0 0 0 255 0 0 0 0 0
0 0 1 1 1 1 1 1 1 1 255 1 1 1 1 2
2 1 0 0 1 1 1 1 255 1 1 1 1 1 0 1
0 0 0 0 1 0 255 0 1 0 1 1 1 1 1 0
0 0 1 2 1 255 1 1 1 1 0 0 0 1 0 0
0 0 0 1 255 1 1 1 1 1 1 0 1 1 1 1
0 0 255 1 1 1 1 1 0 0 0 1 1 1 1 1
1 0 0 0 255 255 255 255 255 255 255 255 255 255 255 255
255 255 255 255 255 255 255 255 255 255 255 255 255 255 255 255
255 255 255 255 255 255 255 255 255 255 255 255 255 255 255 255
255 255 255 255 255 255 255 255 255 255 255 255 255 255 255 255
255 255 255 255 255 255 255 255 255 255 255 255 255 255 255 255
255 255 255 255 255 255 255 255 255 255 255 255 255 255 255 255
255 255 255 255 255 255 255 255 255 255 255 255 255 255 255 255
255 255 255 255 255 255 255 255 255 255 255 255 255 255 255 255
255 255 255 255 255 255 255 255 255 255 255 255 255 255 255 255
255 255 255 255 255 255 255 255 255 255 255 255 255 255 255 255
255 255 255 255 255 255 255 255 255 255 255 255 255 255 255 255
255 255 255 255 255 255 255 255 255 255 255 255 255 255 255 255
255 255 255 255 255 255 255 255 255 255 255 255 255 255 255 255
255 255 255 255 255 255 255 255 255 255 255 255 255 255 255 255
255 255 255 255 255 255 255 255 255 255 255 255 255 255 255 255
255 255 255 255 255 255 255 255 255 255 255 255 255 255 255 255
255 255 255 255 255 255 255 255 255 255 255 255 255 255 255 255
255 255 255 255 255 255 255 255 255 255 255 255 255 255 255 255
255 255 255 255 255 255 255 255 255 255 255 255 255 255 255 255
255 255 255 255 255 255 255 255 255 255 255 255 255 255 255 255
255 255 255 255 255 255 255 255 255 255 255 255 255 255 255 255
255 255 255 255 255 255 255 255 255 255 255 255 255 255 255 255
255 255 255 255 255 255 255 255 255 255 255 255 255 255 255 255
255 255 255 255 255 255 255 255 255 255 255 255 255 255 255 255
255 255 255 255 255 255 255 255 255 255 255 255 255 255 255 255
255 255 255 255 255 255 255 255 255 255 255 255 255 255 255 255
255 255 255 255 255 255 255 255 255 255 255 255 255 255 255 255
255 255 255 255 255 255 255 255 255 255 255 255 255 255 1 1
0 0 0 1 1 2 1 1 0 0 0 1 1 1 255 1
0 1 0 1 1 1 2 1 1 1 1 1 255 0 0 0
0 0 0 0 0 0 0 0 0 0 0 255 0 0 0 0
1 1 1 0 0 0 0 0 0 255 1 1 0 0 0 0
0 1 1 1 1 0 0 0 255 1 1 1 1 2 1 1
0 0 1 0 0 0 255 1 1 1 1 1 0 0 0 1
1 1 1 1 2 255 1 1 1 1 0 0 0 1 0 0
0 0 0 255 0 1 1 1 1 1 1 1 0 1 1 0
0 0 255 0 0 1 1 1 0 1 0 0 0 1 1 1
0 255 1 0 1 1 1 1 1 0 1 0 0 0 0 255
0 1 1 1 0 1 1 1 0 0 0 0 0 0 255 0
1 1 1 0 0 1 1 1 0 1 1 1 1 255 0 0
0 1 2 1 1 0 0 0 0 1 0 255 0 2 1 0
0 0 0 0 1 0 1 0 1 1 255 1 1 0 1 0
0 0 0 1 1 0 0 0 1 255 1 1 1 0 0 0
0 1 1 0 0 0 0 255 1 1 1 0 0 0 0 0
1 1 1 1 1 255 0 0 0 0 1 2 2 1 0 1
2 2 1 1 255 0 0 0 0 0 0 0 0 0 0 0
0 0 0 255 0 0 1 0 1 0 0 0 1 1 0 0
1 255 1 0 0 0 0 0 1 1 1 1 1 1 1 1
255 0 0 0 0 0 1 1 1 1 2 1 1 0 255 0
0 0 0 1 1 1 1 1 1 2 1 1 1 1 255 1
1 1 2 2 2 1 1 0 1 1 1 1 255 1 1 1
1 0 0 1 1 1 0 0 0 0 255 0 1 0 1 0
0 1 1 1 0 0 0 0 0 255 0 1 1 0 0 1
1 1 1 0 0 0 1 1 255 1 1 1 1 0 0 0
1 1 0 0 0 0 255 1 1 2 1 0 1 0 1 1
1 2 2 2 1 1 1 0 0 0 0 0 0 0 2 3
2 2 1 0 0 0 1 1 255 1 0 1 0 1 0 1
2 1 1 1 1 1 255 0 0 0 0 0 1 0 0 0
0 1 1 1 0 255 0 0 0 0 1 1 1 1 1 1
0 1 0 255 0 0 0 0 1 2 2 2 2 1 1 0
0 0 255 0 1 1 1 2 1 1 0 0 0 0 0 0
255 1 1 1 2 3 4 4 4 4 3 1 1 1 1 255
1 1 2 3 3 3 3 3 1 0 0 0 0 255 0 0
1 1 2 2 4 2 2 2 1 1 0 0 255 1 1 1
0 0 0 1 1 0 0 0 0 1 0 255 0 0 1 1
1 1 2 1 2 0 1 1 1 255 0 1 0 0 0 2
2 1 0 1 1 1 0 0 255 0 1 1 1 1 2 2
2 2 1 1 1 1 0 255 0 0 0 0 1 1 1 0
1 0 1 1 0 255 0 1 0 0 0 0 0 1 1 0
1 1 1 1 255 0 0 0 1 0 0 0 1 1 1 0
0 0 1 255 1 1 1 0 0 0 0 1 1 0 0 0
0 255 0 1 1 0 0 0 1 1 1 1 0 0 1 255
0 0 0 0 1 2 2 1 0 2 2 2 1 1 255 1
1 1 0 1 0 1 0 0 0 0 0 0 0 255 0 0
1 0 2 1 2 1 1 1 0 0 0 255 1 1 0 0
0 0 1 1 3 1 1 1 1 1 255 0 0 0 0 0
0 1 1 1 2 1 1 0 255 0 0 0 0 1 1 1
1 1 1 1 1 1 0 0 255 0 1 1 1 4 4 2
1 1 1 1 1 1 255 0 1 1 0 0 1 1 1 1
1 1 0 0 255 0 1 1 1 0 1 1 1 2 1 0
0 1 0 255 0 1 1 1 1 2 2 2 1 1 1 1
1 1 255 1 1 0 0 0 0 1 2 2 0 0 0 0
255 0 3 1 1 1 2 5 5 3 2 2 2 2 1 1
1 0 0 0 0 0 0 0 3 12 12 11 4 2 1 0
1 1 255 1 1 2 1 1 2 2 2 2 1 1 1 1
255 0 0 0 0 1 1 3 2 1 1 1 1 0 0 255
0 0 0 0 1 1 1 1 1 1 0 0 0 255 1 0
0 1 2 5 10 7 2 1 1 0 1 0 255 1 1 1
1 1 1 1 0 0 0 0 0 0 255 1 1 2 3 17
131 171 171 105 16 6 1 1 1 255 1 2 2 3 20 25
25 26 26 20 1 0 0 255 0 0 1 1 79 85 90 85
54 52 31 3 0 0 255 1 1 1 2 2 2 1 2 1
0 1 1 1 0 255 0 0 1 1 1 2 7 12 3 1
1 1 1 255 1 1 1 1 20 45 63 50 43 29 2 1
0 0 255 0 1 1 2 4 7 11 15 10 1 1 0 1
1 255 0 0 1 2 2 2 2 2 2 1 1 0 0 255
0 1 0 0 0 0 1 1 1 1 1 1 2 1 255 0
0 0 0 0 4 1 1 1 2 1 0 0 0 255 0 1
1 1 0 2 2 2 1 1 1 0 0 255 0 0 1 1
0 3 3 2 2 1 1 0 0 255 0 0 0 1 1 2
8 14 8 4 2 1 0 1 255 1 0 0 0 1 12 15
16 3 3 1 1 0 0 255 0 0 0 1 10 27 27 25
12 2 1 1 0 255 0 0 0 0 0 2 5 12 12 4
1 1 1 2 255 0 1 1 1 1 1 1 2 2 2 1
1 0 255 0 0 0 1 1 2 2 3 6 1 2 1 1
0 0 255 0 1 1 1 4 4 4 2 1 1 2 1 1
255 1 1 1 1 1 1 1 1 2 1 1 0 0 255 0
1 1 1 1 1 2 2 3 2 2 1 1 0 255 0 1
1 0 1 10 55 57 57 24 2 1 0 0 255 0 0 0
0 1 3 16 16 4 1 0 0 0 255 1 1 1 1 1
23 55 41 27 21 2 2 2 1 1 0 0 0 0 0 0
0 3 68 124 143 124 91 46 2 2 1 0 255 0 2 3
10 22 69 31 31 31 4 1 1 1 255 0 0 0 0 1
10 12 8 1 0 0 1 1 1 255 1 0 1 2 10 10
12 12 7 1 1 0 1 255 1 1 1 1 10 20 20 10
7 6 1 0 0 0 255 0 0 0 1 3 3 4 7 4
1 0 0 1 255 1 1 3 124 255 255 255 255 255 255 34
6 1 1 255 1 2 3 20 38 44 67 62 44 40 20 2
1 255 0 0 2 79 109 109 127 127 129 127 52 31 0 0
255 0 0 0 2 30 38 34 39 22 19 1 1 1 1 255
1 1 2 4 8 12 13 25 24 5 2 1 0 255 0 2
2 20 51 108 129 131 114 54 29 2 1 0 255 0 0 2
4 7 13 15 15 15 7 1 1 1 1 255 0 0 1 2
34 21 20 20 14 3 1 0 0 255 0 1 0 0 0 2
2 2 2 2 2 2 1 0 255 0 0 0 0 5 12 5
4 2 2 1 0 0 0 255 0 0 1 1 2 4 5 7
5 2 1 0 0 255 0 0 0 1 4 12 10 8 8 5
1 1 0 255 0 0 1 1 5 15 20 21 19 14 4 1
0 1 255 1 0 0 1 12 20 21 20 14 13 3 1 0
0 255 0 0 0 10 34 69 69 57 32 24 1 1 0 255
0 0 0 1 1 10 22 42 42 21 8 1 1 2 255 0
0 1 2 2 2 4 4 3 2 1 0 0 255 0 1 0
1 2 4 4 25 25 25 7 2 2 1 1 255 0 1 1
2 4 6 5 2 2 1 2 1 0 255 1 1 1 1 1
1 2 3 3 2 1 0 0 255 0 1 1 1 1 15 33
34 26 26 12 2 1 0 255 2 2 1 1 45 129 165 196
165 134 35 2 1 0 255 0 0 0 1 15 82 85 85 43
6 1 0 0 255 2 3 2 5 46 58 61 55 53 41 21
2 1 1 1 0 0 1 0 0 0 2 68 223 223 223 186
170 161 46 2 1 0 255 0 1 6 59 70 73 54 54 42
34 4 1 1 255 1 1 0 2 4 10 13 8 6 1 0
1 1 1 255 1 1 2 15 20 13 15 13 12 7 4 0
1 255 2 1 4 5 16 27 20 15 8 7 6 1 1 1
255 1 1 2 4 4 6 7 10 8 8 1 1 1 255 1
2 124 255 255 255 255 255 255 255 255 34 1 1 255 1 4
12 38 44 87 95 79 60 59 23 2 1 255 1 2 10 117
133 127 131 148 131 131 98 41 3 0 255 0 0 2 38 73
43 39 40 36 45 19 3 2 1 255 1 1 4 12 16 21
30 31 31 24 2 2 0 255 0 1 6 51 112 128 148 148
114 99 54 14 2 1 255 0 0 3 4 16 16 21 15 10
10 10 2 1 1 255 1 0 1 16 38 34 26 26 19 16
3 0 0 255 0 1 0 1 2 6 6 5 5 4 3 1
1 0 255 0 0 0 4 12 14 12 7 4 4 1 0 0
0 255 0 0 1 2 5 6 7 7 6 4 2 1 0 255
0 0 1 4 13 14 14 26 17 12 3 1 0 255 0 1
1 2 12 20 25 27 25 21 15 1 0 0 255 1 0 0
11 14 21 21 16 14 13 13 3 1 0 255 0 0 2 31
69 90 89 89 77 48 24 2 0 255 0 0 1 2 10 29
42 58 54 44 22 3 0 0 255 0 0 1 2 3 6 6
6 5 3 2 1 0 255 0 0 0 2 4 8 8 25 25
26 24 2 2 1 0 255 1 1 1 4 5 6 5 2 1
1 1 1 1 255 2 1 1 1 1 3 6 8 7 3 1
0 0 255 1 1 1 1 15 41 65 62 49 49 26 12 1
0 255 2 2 1 45 166 242 211 211 196 219 134 35 2 1
255 0 0 1 26 119 116 114 85 86 43 6 1 1 255 2
3 3 46 58 58 58 55 57 54 53 8 1 0 0 0 0
1 1 1 1 22 232 255 252 223 223 196 241 161 3 2 0
255 0 1 22 63 61 69 54 57 44 44 32 1 1 255 1
1 2 4 4 3 4 8 8 5 1 1 1 1 255 1 2
15 39 34 20 20 20 13 7 6 4 2 255 2 2 5 5
10 16 15 13 11 11 13 6 1 1 255 1 1 3 13 13
14 7 14 12 11 5 2 1 255 1 22 255 255 255 255 255
255 255 255 255 126 1 1 255 3 8 26 38 44 87 95 99
60 60 41 3 1 255 1 2 68 128 128 127 133 159 148 145
98 93 5 1 255 0 0 2 54 80 73 46 43 39 43 36
11 2 2 255 1 1 7 19 21 30 31 34 31 25 12 2
1 255 0 2 51 109 123 128 148 153 131 106 67 15 5 2
255 0 0 4 14 22 20 16 13 11 10 10 7 2 1 255
1 1 14 23 27 27 27 39 26 20 16 1 0 255 0 1
1 2 6 7 6 6 5 5 4 2 1 0 255 1 1 1
10 12 14 8 14 5 7 1 0 0 0 255 0 0 2 3
7 7 7 6 6 6 3 1 0 255 0 1 2 14 14 14
14 26 22 12 5 1 0 255 0 0 3 10 14 25 15 25
25 29 29 15 1 0 255 0 0 0 14 25 25 16 12 12
13 15 15 1 1 255 0 1 12 62 105 116 123 99 99 91
44 2 0 255 0 1 1 4 22 38 59 59 57 45 42 22
1 0 255 0 1 1 3 7 7 12 10 12 6 2 1 1
255 0 0 0 2 8 14 16 25 25 26 24 20 1 1 1
255 1 1 1 4 6 6 2 1 1 0 0 0 1 255 2
2 1 1 3 8 10 10 10 7 2 0 0 255 0 1 1
4 41 58 65 63 62 62 52 38 1 0 255 1 1 2 166
255 255 242 211 196 219 174 49 3 2 255 0 1 26 119 134
131 116 85 86 82 17 1 1 255 1 5 21 55 91 55 57
61 76 68 57 31 1 0 0 0 0 0 0 1 1 123 255
255 255 220 196 220 255 255 29 1 1 255 1 6 63 73 61
61 55 55 44 44 44 1 1 255 1 1 5 7 4 1 1
2 4 5 3 1 0 0 255 1 4 40 40 39 24 23 22
19 8 6 4 1 255 1 4 10 10 10 15 15 13 13 15
19 11 1 1 255 1 1 4 13 13 21 12 21 16 16 5
2 1 255 1 136 255 255 255 255 255 255 255 255 255 163 0
0 255 4 25 33 38 39 39 42 99 60 60 32 6 2 255
1 2 128 128 128 133 159 159 126 97 93 93 5 1 255 0
1 26 54 80 74 61 38 43 43 39 11 2 2 255 1 1
10 17 21 31 34 34 24 20 20 7 1 255 0 2 81 112
124 128 128 166 118 135 106 34 5 2 255 0 2 4 29 30
23 16 14 14 14 11 8 2 1 255 1 4 14 17 22 22
31 48 48 26 19 2 1 255 0 0 1 4 6 7 6 7
6 5 4 2 1 1 255 1 0 1 7 8 8 7 7 7
7 5 0 0 0 255 0 2 2 3 11 8 8 6 6 6
4 1 0 255 0 1 7 15 15 14 14 31 29 12 5 2
0 255 0 1 4 14 25 29 13 13 11 27 29 17 7 0
255 0 0 2 29 36 36 16 12 12 20 15 15 2 1 255
1 2 36 87 127 126 144 127 138 105 48 2 1 255 0 1
1 6 29 39 69 69 58 54 58 33 1 1 255 1 1 1
6 11 11 12 13 13 6 2 1 1 255 1 0 1 3 8
14 16 23 24 24 24 20 1 1 1 255 1 0 1 4 5
5 2 2 1 1 0 1 1 255 2 1 1 1 10 10 10
8 10 7 3 1 0 255 1 1 2 5 46 58 63 59 58
58 52 38 0 0 255 1 1 34 232 255 255 255 211 186 186
174 73 5 1 255 0 2 40 134 134 117 99 80 82 61 46
1 0 255 0 1 42 57 74 57 63 76 76 73 63 55 2
0 0 1 1 0 1 1 1 123 255 255 241 162 170 216 255
255 29 2 1 255 1 8 83 83 68 61 62 55 48 48 44
1 1 255 0 1 7 7 3 1 1 2 4 6 6 1 0
0 255 1 4 35 40 39 24 24 22 27 21 6 1 1 255
1 8 19 20 20 16 16 13 13 16 19 11 1 1 255 1
1 4 11 13 17 16 17 30 30 5 1 0 255 6 136 255
255 255 255 255 255 255 255 255 163 0 0 255 1 26 33 36
38 32 32 70 70 62 32 7 3 255 0 1 128 143 129 158
133 128 123 97 89 76 12 2 255 1 1 36 54 72 68 61
43 43 43 42 7 2 1 255 1 1 10 17 31 34 34 34
24 20 20 7 1 255 0 2 81 109 124 124 133 166 135 153
105 51 5 1 255 0 2 29 41 30 23 21 16 16 16 12
3 2 1 255 2 4 8 22 22 22 31 41 48 32 20 2
1 255 0 0 2 4 5 6 5 7 7 5 3 2 1 1
255 1 1 2 7 8 7 7 15 15 15 7 2 0 0 255
0 2 3 3 11 11 11 6 6 6 5 2 0 255 0 0
7 12 13 26 15 26 22 13 7 1 0 255 0 1 4 14
25 26 21 13 11 11 29 15 7 0 255 0 0 2 31 36
36 31 22 20 20 15 12 5 1 255 1 2 36 93 127 126
144 144 144 105 62 1 0 255 0 1 1 6 27 39 64 64
58 58 58 42 2 1 255 0 1 1 5 11 11 11 11 11
5 2 1 0 255 1 0 1 3 8 14 20 23 24 22 20
11 2 1 1 255 1 1 1 4 4 4 3 4 3 1 1
1 2 255 1 1 1 1 3 7 12 7 12 7 3 1 1
255 1 1 3 5 46 55 62 44 50 50 50 30 2 0 255
1 1 34 232 243 255 242 223 186 193 193 73 5 0 255 1
2 42 134 139 117 108 61 96 61 46 0 0 255 0 0 42
52 57 57 63 63 72 63 58 55 2 1 0 1 1 0 0
1 1 121 241 255 241 162 170 216 255 255 23 1 1 255 1
8 74 74 74 70 68 62 62 58 48 1 1 255 0 0 5
5 1 1 1 2 4 12 8 1 1 0 255 0 2 8 23
35 23 22 14 27 21 11 1 1 255 2 13 21 24 22 19
19 13 16 21 16 2 1 0 255 0 0 2 11 16 20 16
16 29 29 5 1 0 255 6 110 255 255 255 255 255 255 255
255 255 118 0 0 255 1 26 34 36 38 36 38 70 79 62
32 21 3 255 0 1 93 139 129 152 129 123 111 115 89 76
12 2 255 1 1 36 62 72 62 41 43 57 57 57 5 1
1 255 1 2 6 12 31 34 34 30 23 12 12 1 1 255
0 2 55 115 135 135 145 172 116 114 95 83 5 1 255 0
2 17 29 23 23 27 17 16 16 12 2 1 0 255 0 4
7 17 24 17 15 35 41 35 13 2 2 255 0 0 2 3
5 6 6 8 6 4 3 1 1 0 255 0 1 1 11 11
7 6 7 23 15 8 2 1 1 255 0 0 2 3 10 14
14 10 6 5 2 1 0 255 0 0 2 11 11 26 15 19
19 14 7 1 0 255 0 1 2 14 25 25 21 20 20 11
17 14 2 1 255 0 0 1 31 36 36 29 29 29 30 20
11 1 1 255 1 1 21 77 118 106 127 127 116 102 62 2
1 255 0 0 0 0 16 35 59 59 58 49 50 14 2 2
255 1 1 1 4 7 10 10 11 6 4 2 1 0 255 1
1 1 1 7 17 23 23 22 15 11 4 1 1 0 255 0
0 1 2 3 3 3 3 3 1 1 1 1 255 1 1 1
1 2 6 22 8 10 4 3 1 1 255 1 1 2 3 15
46 63 59 51 50 40 11 2 0 255 1 1 10 150 228 242
228 182 186 193 193 15 1 0 255 1 2 42 77 139 108 108
100 100 96 26 0 0 255 0 0 16 42 57 57 76 63 58
58 48 29 1 1 1 1 1 1 1 1 1 58 159 162 162
162 216 240 240 189 19 3 1 255 1 2 20 64 74 74 74
70 69 64 14 1 1 255 0 0 1 5 1 1 3 4 7
12 7 1 1 0 255 0 1 2 8 23 14 22 22 27 21
10 1 0 255 2 2 13 22 22 16 16 22 23 22 16 2
1 0 255 0 1 3 6 20 20 16 15 14 7 4 0 0
255 2 11 255 255 255 255 255 255 255 255 255 23 0 0 255
1 23 23 33 38 38 38 54 70 62 35 21 2 255 0 1
40 93 119 133 105 105 111 123 115 74 2 1 255 1 1 8
52 62 62 65 67 57 57 42 3 1 1 255 0 2 3 12
19 19 30 17 17 11 2 0 0 255 0 1 12 96 131 135
165 166 137 114 95 83 5 1 255 0 1 10 23 27 27 31
25 27 16 12 2 1 0 255 0 0 4 25 27 24 15 19
35 32 6 1 1 255 0 0 1 2 3 6 6 10 5 4
3 1 1 0 255 0 1 1 5 5 5 5 7 15 8 6
2 1 1 255 0 0 0 3 5 12 12 12 7 4 1 0
0 255 1 1 1 7 11 19 15 15 16 15 2 0 0 255
0 0 1 14 14 14 20 20 20 11 15 2 1 1 255 0
0 0 8 12 10 10 16 31 30 21 1 1 1 255 1 1
2 21 78 93 105 105 102 63 22 1 0 255 0 0 0 0
1 16 42 43 49 41 22 3 2 1 255 1 1 2 3 4
7 6 10 6 4 2 1 0 255 0 0 1 1 4 17 23
16 14 11 10 1 1 1 0 255 0 0 0 2 2 2 1
0 0 0 1 1 1 255 1 1 1 1 2 7 14 7 4
3 2 1 1 255 1 1 1 1 2 15 55 58 40 35 17
2 2 1 255 1 1 2 25 150 220 139 139 139 181 48 3
1 0 255 1 1 3 45 100 109 109 100 100 34 2 0 0
255 0 0 7 26 43 38 55 55 55 53 38 14 1 1 1
1 1 1 1 1 1 2 58 92 159 161 204 189 189 43 7
3 1 255 1 1 1 20 64 64 62 62 62 24 2 1 0
255 0 1 1 2 2 0 0 5 6 7 6 1 0 0 255
0 0 1 2 8 11 12 12 14 10 2 1 1 255 1 1
2 4 12 13 13 16 23 23 7 1 0 0 255 0 1 2
3 13 20 15 7 3 3 1 0 0 255 2 2 78 255 255
255 255 255 255 255 229 4 1 0 255 1 2 22 23 38 38
25 25 54 26 22 10 2 255 1 1 2 40 93 105 98 89
101 111 106 24 1 0 255 0 1 1 8 52 53 53 65 52
48 14 3 1 0 255 0 1 2 3 12 15 13 12 11 3
2 0 0 255 1 1 2 12 100 131 139 114 108 108 95 40
1 0 255 1 1 2 10 17 25 25 17 20 13 2 1 1
0 255 0 0 2 13 24 19 8 8 15 4 1 1 1 255
0 0 1 2 2 3 6 7 4 3 2 1 0 0 255 0
0 0 1 2 3 3 3 3 3 2 1 1 0 255 0 0
0 1 3 6 10 11 4 1 0 0 0 255 1 1 1 3
11 15 15 14 15 11 0 0 0 255 0 0 0 3 10 8
10 11 11 11 3 2 1 1 255 0 0 0 1 4 2 2
2 16 25 2 1 1 1 255 1 1 1 2 13 40 62 61
62 22 1 1 1 255 0 0 0 0 1 6 14 26 26 22
3 1 0 0 255 1 1 1 2 3 4 4 5 4 2 1
1 0 255 0 1 1 2 2 7 14 13 10 3 1 1 1
1 0 255 0 0 0 2 2 2 1 0 0 0 1 1 0
255 0 1 1 1 1 1 13 3 3 3 1 0 0 255 1
1 1 1 1 1 2 22 22 17 2 2 2 2 255 1 1
2 3 25 115 115 110 110 48 3 1 1 0 255 0 1 0
1 45 52 88 88 34 2 1 1 0 255 0 0 1 7 26
19 34 34 55 38 36 2 1 1 1 1 0 1 1 1 1
1 2 39 54 145 166 161 43 7 3 2 1 255 1 1 1
2 11 23 30 30 14 2 1 1 0 255 0 1 1 1 1
0 1 2 2 6 2 2 0 0 255 1 0 1 1 2 8
10 10 3 2 1 1 1 255 1 0 1 1 3 10 8 5
5 3 1 1 0 0 255 1 1 1 1 3 7 3 2 2
1 0 0 0 255 1 1 3 78 255 255 255 255 255 229 4
1 1 0 255 1 1 2 13 22 20 20 20 24 22 10 1
1 255 1 1 1 2 40 74 73 70 70 70 24 1 1 1
255 1 1 0 1 8 21 52 48 48 14 3 1 1 0 255
0 0 0 1 3 3 3 3 3 2 1 0 0 255 1 1
1 2 14 46 72 72 72 52 40 2 0 0 255 1 1 1
2 4 4 5 5 4 2 1 1 0 0 255 0 0 1 1
3 3 3 4 4 2 1 1 1 255 0 0 0 1 1 2
3 3 3 2 1 1 1 1 255 0 1 1 1 1 2 3
2 0 0 0 1 1 1 255 0 0 1 1 2 2 3 3
3 0 0 0 0 255 1 1 1 1 3 5 5 5 11 0
0 0 0 255 0 0 0 0 3 3 3 5 6 3 2 1
1 1 255 0 0 0 0 1 1 1 2 2 2 0 1 1
1 255 1 0 0 1 2 7 11 8 3 1 1 0 0 255
0 0 0 0 0 1 5 2 3 1 1 0 0 0 255 1
0 0 0 2 2 2 2 1 1 1 1 0 255 1 1 1
1 2 3 5 1 1 0 1 1 1 0 0 255 0 0 0
2 2 2 1 0 0 0 1 1 1 255 1 1 1 1 1
1 1 2 1 2 0 0 0 255 1 1 1 1 1 1 1
2 1 2 1 1 1 0 255 1 1 1 2 2 10 21 21
8 3 2 1 1 0 255 0 1 0 0 0 12 12 2 2
1 0 1 0 255 0 1 1 1 3 7 10 19 34 32 2
1 1 1 1 1 1 1 1 2 2 1 1 1 2 7 7
6 6 0 0 0 0 255 1 1 1 1 1 2 2 1 1
1 0 1 0 255 0 1 1 1 1 0 1 1 1 2 2
2 0 1 255 1 0 0 0 1 1 2 2 2 1 1 1
0 255 0 0 1 1 2 2 2 2 1 1 1 0 0 0
255 1 1 1 1 1 1 0 2 1 1 1 1 0 255 1
1 1 3 16 128 172 172 138 4 1 1 1 1 255 0 1
1 1 1 1 2 5 5 5 5 1 1 255 1 1 1 1
1 14 14 14 21 21 2 1 1 0 255 1 1 0 0 0
1 2 1 1 1 1 1 0 0 255 0 1 0 0 1 1
2 1 1 1 1 0 0 255 1 1 1 1 2 8 14 16
16 2 2 1 0 0 255 0 1 1 0 0 1 3 3 2
1 0 0 0 0 255 0 0 0 0 0 2 2 1 1 1
1 1 1 255 0 0 1 1 1 1 1 2 2 2 2 2
2 2 255 1 1 1 0 1 1 1 0 0 0 0 0 2
2 255 0 1 1 1 1 1 0 1 0 0 0 0 0 255
1 1 1 1 2 2 2 3 1 0 0 0 1 255 1 1
0 0 0 0 0 1 1 2 2 2 1 1 255 0 0 0
0 1 1 1 1 1 1 1 1 1 1 255 0 0 0 1
2 2 2 1 1 0 1 0 0 255 0 0 0 0 0 0
1 1 1 0 0 0 0 0 255 1 0 0 0 0 0 1
1 1 1 1 1 0 255 1 1 1 0 1 1 1 1 1
0 1 0 0 0 0 255 1 1 1 2 2 2 1 1 0
0 0 1 2 255 1 1 1 1 1 1 1 1 1 1 0
0 0 255 0 0 1 1 1 0 0 1 1 1 1 1 0
0 255 1 1 1 0 1 1 1 4 2 2 1 1 1 0
255 0 0 0 0 0 0 2 1 1 0 0 0 0 255 0
0 1 1 1 1 1 2 2 2 1 1 0 1 0 1 0
0 0 0 1 0 0 0 1 1 2 2 1 0 0 0 1
255 1 1 0 1 1 1 1 1 1 1 1 1 0 255 0
1 1 1 1 0 1 1 1 1 1 1 0 1 255 1 1
1 0 1 1 1 1 1 0 0 0 0 255 0 0 1 1
1 0 0 1 1 1 1 0 0 0 255 1 1 0 0 0
0 0 0 0 1 0 1 1 255 1 1 1 1 2 3 4
4 2 1 1 1 1 1 255 1 1 0 0 0 0 0 1
2 1 1 1 1 255 1 0 0 0 0 1 1 1 2 1
0 0 0 0 255 1 1 0 1 0 1 1 1 1 1 0
1 2 2 255 1 0 0 0 0 0 1 1 1 1 1 0
0 255 1 1 0 0 0 1 3 1 1 0 1 1 1 0
255 0 0 0 0 0 0 1 1 1 1 0 0 0 0 255
0 0 0 0 0 1 1 1 0 1 0 0 0 255 0 0
0 0 1 1 1 1 2 1 2 2 2 2 255 255 255 255
255 255 255 255 255 255 255 255 255 255 255 255 255 255 255 255
255 255 255 255 255 255 255 255 255 255 255 255 255 255 255 255
255 255 255 255 255 255 255 255 255 255 255 255 255 255 255 255
255 255 255 255 255 255 255 255 255 255 255 255 255 255 255 255
255 255 255 255 255 255 255 255 255 255 255 255 255 255 255 255
255 255 255 255 255 255 255 255 255 255 255 255 255 255 255 255
255 255 255 255 255 255 255 255 255 255 255 255 255 255 255 255
255 255 255 255 255 255 255 255 255 255 255 255 255 255 255 255
255 255 255 255 255 255 255 255 255 255 255 255 255 255 255 255
255 255 255 255 255 255 255 255 255 255 255 255 255 255 255 255
255 255 255 255 255 255 255 255 255 255 255 255 255 255 255 255
255 255 255 255 255 255 255 255 255 255 255 255 255 255 255 255
255 255 255 255 255 255 255 255 255 255 255 255 255 255 255 255
255 255 255 255 255 255 255 255 255 255 255 255 255 255 255 255
255 255 255 255 255 255 255 255 255 255 255 255 255 255 255 255
255 255 255 255 255 255 255 255 255 255 255 255 255 255 255 255
255 255 255 255 255 255 255 255 255 255 255 255 255 255 255 255
255 255 255 255 255 255 255 255 255 255 255 255 255 255 255 255
255 255 255 255 255 255 255 255 255 255 255 255 255 255 255 255
255 255 255 255 255 255 255 255 255 255 255 255 255 255 255 255
255 255 255 255 255 255 255 255 255 255 255 255 255 255 255 255
255 255 255 255 255 255 255 255 255 255 255 255 255 255 255 255
255 255 255 255 255 255 255 255 255 255 255 255 255 255 255 255
255 255 255 255 255 255 255 255 255 255 255 255 255 255 255 255
255 255 255 255 255 255 255 255 255 255 255 255 255 255 255 255
255 255 255 255 255 255 255 255 255 255 255 255 255 255 255 255
255 255 255 255 255 255 255 255 255 255 255 255 255 255 255 255
255 255 255 255 255 255 255 1 1 1 1 1 1 0 0 0
0 0 0 0 0 255 1 1 1 1 1 1 0 0 0 0
0 0 0 255 1 1 1 1 2 2 1 1 1 1 1 0
1 255 1 1 1 0 0 1 1 1 1 1 1 0 0 0
255 0 0 0 0 0 0 0 1 1 1 1 1 1 1 255
0 0 0 0 1 2 2 1 1 1 1 0 0 255 0 0
0 0 0 0 1 0 0 0 1 1 1 0 255 1 1 1
1 1 0 0 1 1 0 0 1 1 255 0 0 0 0 0
1 1 1 0 0 0 0 0 0 0 255 0 1 1 2 2
1 1 1 0 1 0 1 2 255 0 0 1 1 1 0 0
1 1 1 1 1 1 255 1 0 1 0 1 1 1 1 0
0 0 1 1 1 255 1 1 0 0 1 1 1 1 1 1
1 1 1 1 255 0 0 0 0 0 0 0 0 0 1 1
1 0 255 0 0 0 0 0 0 0 0 0 0 0 0 0
1 1 1 0 1 0 0 0 0 1 1 1 1 2 2 1
0 0 1 2 255 1 1 1 1 1 1 1 1 1 1 1
1 1 255 1 1 1 0 0 0 0 1 1 1 0 0 0
1 255 1 0 1 0 1 0 1 0 1 0 1 1 0 255
0 1 1 1 1 0 0 0 0 0 0 0 0 1 255 1
1 0 0 1 1 1 1 0 0 0 0 1 255 1 0 1
1 0 0 0 0 1 1 1 1 1 1 255 0 0 0 0
0 0 0 0 1 1 2 2 2 255 0 0 0 0 0 0
0 1 1 1 1 1 1 1 255 0 1 1 1 1 1 1
0 1 0 0 0 1 1 255 0 0 0 0 0 0 1 1
0 0 0 0 0 255 1 1 0 0 0 0 0 0 0 0
0 1 1 1 255 1 0 0 0 0 1 0 0 0 1 1
1 0 0 255 0 0 0 1 1 1 1 1 1 1 0 0
1 255 1 1 0 0 0 1 2 2 2 0 1 0 0 1
255 1 1 1 1 1 1 0 0 0 0 0 0 0 0 255
1 1 1 1 1 1 1 0 0 0 0 0 0 255 1 1
1 0 1 1 1 1 0 0 1 1 1 255 1 1 1 1
1 1 1 1 2 1 1 1 1 0 255 0 0 0 0 0
0 0 1 1 0 0 1 1 1 255 0 0 1 1 1 2
2 2 2 1 1 0 0 255 0 0 1 1 1 2 1 1
1 1 1 1 1 1 255 1 1 1 1 1 1 1 1 1
1 1 1 1 255 0 0 0 0 1 2 2 2 1 0 0
0 0 0 1 255 0 1 1 2 2 2 1 1 0 1 0
0 0 255 0 0 1 1 2 1 1 1 1 1 1 1 1
255 0 0 1 1 1 1 1 1 1 1 1 1 1 1 255
0 1 0 1 0 0 0 0 0 1 1 1 1 1 255 1
1 1 1 0 0 0 0 0 1 1 1 1 255 1 0 0
0 0 0 0 0 0 0 0 0 0 1 1 1 0 0 0
1 0 1 1 1 3 2 2 1 1 0 0 0 1 255 1
1 1 1 1 1 1 1 1 0 0 1 1 255 1 1 1
0 0 0 1 0 1 0 0 0 0 1 255 1 0 0 0
1 2 1 0 1 0 1 0 0 255 0 1 1 1 1 1
0 0 0 0 1 1 1 1 255 1 1 1 1 1 1 1
1 1 1 1 1 2 255 1 0 1 1 1 0 0 0 1
1 1 1 2 1 255 0 0 0 1 0 1 0 1 1 1
2 1 1 255 1 1 0 0 0 0 0 1 1 1 1 1
1 1 255 0 1 1 1 2 2 2 2 1 0 0 0 0
0 255 0 0 0 0 0 2 2 1 0 0 0 0 0 255
1 2 0 0 0 2 2 2 0 1 0 1 1 1 255 1
1 1 1 1 1 1 0 0 0 1 1 1 0 255 1 2
2 1 1 2 6 6 2 2 1 0 0 255 1 1 1 0
1 1 3 3 3 1 1 0 0 0 255 1 1 1 1 2
1 1 1 0 0 0 0 0 0 255 1 0 0 0 1 1
1 1 1 1 1 1 1 255 1 1 1 1 1 1 1 1
1 1 1 0 0 255 1 1 1 1 1 1 1 1 2 1
1 1 1 0 255 0 0 1 1 1 6 13 13 1 1 0
1 0 0 255 1 2 3 16 240 255 255 255 32 5 1 0
0 255 0 0 0 2 3 5 32 32 7 7 1 1 1 1
255 1 1 1 2 7 17 40 40 12 3 2 2 1 255 1
0 0 0 1 2 25 25 4 2 0 0 1 1 1 255 1
1 1 3 2 2 1 1 0 1 1 0 0 255 1 1 2
4 85 109 147 109 58 7 1 1 1 255 0 0 0 1 2
16 237 237 190 5 1 1 1 1 255 1 2 2 2 1 1
1 1 1 1 1 1 1 1 255 1 1 1 1 1 0 1
1 1 1 1 1 1 255 1 0 0 0 0 0 0 0 0
0 0 0 1 1 1 1 0 0 1 1 1 1 1 1 3
3 4 2 2 1 1 1 1 255 1 1 1 1 1 2 1
1 1 1 1 1 0 255 0 0 0 1 1 1 1 1 1
0 0 0 0 1 255 1 1 2 2 2 26 26 7 2 0
1 1 0 255 0 0 0 1 1 1 1 0 0 1 1 1
1 1 255 0 1 1 1 2 1 2 2 2 2 1 1 1
255 1 0 0 1 1 1 2 2 2 1 1 1 1 1 255
1 1 1 2 1 2 4 4 2 2 2 1 0 255 1 1
1 0 0 0 1 12 11 2 1 1 1 1 255 0 0 1
3 21 114 114 86 77 1 1 0 0 0 255 1 1 1 2
7 15 32 14 1 0 0 0 0 255 1 1 1 0 1 2
10 15 13 1 0 1 1 1 255 1 1 0 1 1 2 2
2 1 1 1 1 1 1 255 2 3 3 3 167 255 255 255
142 8 2 1 1 255 1 1 1 0 1 11 25 35 35 6
2 0 1 1 255 0 1 2 4 6 14 14 10 5 2 0
0 0 0 255 0 0 0 0 3 13 15 6 2 2 1 1
1 255 1 1 1 1 1 2 11 11 2 1 2 0 0 255
1 1 1 1 1 1 2 7 7 1 1 1 1 0 255 0
0 1 4 97 228 228 202 163 93 0 0 0 0 255 2 11
55 255 255 255 255 255 255 252 8 1 0 255 0 0 1 3
91 216 216 211 194 189 19 1 1 1 255 1 1 1 8 87
100 77 74 68 26 3 2 0 255 1 0 0 1 2 54 154
154 116 31 3 1 1 1 1 255 1 1 0 1 2 3 3
3 1 1 1 1 0 255 1 2 4 109 255 253 253 251 219
167 20 1 0 255 0 0 0 3 194 255 255 255 255 255 177
2 1 1 255 1 2 3 3 5 7 7 2 2 2 2 1
1 1 255 1 1 1 1 2 19 58 58 5 1 1 1 1
255 0 0 0 0 1 1 34 34 15 7 1 1 0 1 1
1 1 0 1 1 1 0 1 5 7 40 22 38 22 3 1
0 0 255 0 0 1 1 2 16 46 46 17 2 1 1 0
255 0 0 0 1 1 1 5 4 4 1 1 0 0 0 255
1 1 4 14 60 62 60 62 26 4 1 1 0 255 0 0
0 1 5 12 12 10 5 5 5 4 1 1 255 0 1 1
2 3 3 3 3 16 4 2 1 1 255 1 0 0 0 3
6 55 55 46 7 1 1 0 1 255 2 2 2 3 4 8
10 10 5 2 1 0 0 255 0 1 1 1 1 5 12 14
14 11 2 1 0 0 255 0 0 1 33 154 186 170 170 165
77 2 1 1 1 255 1 1 2 15 51 53 88 46 32 3
1 1 1 255 1 1 1 2 24 30 30 27 26 22 2 1
1 1 255 1 1 0 2 2 31 16 16 11 5 2 1 1
1 255 4 7 8 255 255 255 255 255 255 189 8 1 1 255
1 1 2 2 41 255 255 255 255 215 20 1 1 0 255 0
1 2 4 44 68 54 42 22 5 2 0 0 0 255 1 2
2 5 23 44 41 27 20 6 2 1 1 255 1 1 1 2
4 31 33 33 21 3 2 0 0 255 1 1 1 1 1 13
60 65 65 27 1 0 0 0 255 1 1 5 97 255 255 255
255 255 224 93 0 0 0 255 11 55 255 255 255 255 255 255
255 255 252 8 1 255 0 1 6 91 255 255 255 255 255 255
194 19 5 1 255 1 1 7 87 102 102 77 77 77 87 26
0 0 255 0 0 0 2 81 146 185 232 232 189 69 2 2
1 1 255 2 1 0 3 24 34 61 34 16 2 1 1 1
255 2 4 109 255 255 255 255 255 255 255 167 20 1 255 0
0 3 194 255 255 255 255 255 255 255 177 1 1 255 1 1
3 5 17 17 17 13 23 20 19 2 1 1 255 1 1 2
2 30 255 255 255 168 17 2 1 1 255 0 0 0 1 10
38 38 34 16 14 7 1 0 1 1 1 2 0 0 0 1
1 5 32 52 61 48 39 39 23 3 1 0 255 1 1 1
2 21 58 91 88 68 17 2 1 0 255 0 0 0 0 1
1 5 3 3 3 2 0 0 0 255 1 2 14 102 102 99
99 100 64 33 4 1 0 255 0 0 0 5 11 17 14 14
10 6 5 4 2 2 255 0 0 1 3 6 5 6 12 19
12 4 1 1 255 1 1 0 1 6 55 175 118 118 46 7
1 1 1 255 2 3 2 4 8 17 13 13 10 6 2 1
0 255 0 1 1 1 13 12 13 13 14 14 11 2 0 0
255 1 0 33 186 193 193 170 206 186 165 69 2 1 1 255
1 1 27 51 73 96 88 78 60 44 4 1 1 255 1 1
2 24 50 50 33 32 33 27 13 2 1 0 255 0 1 0
4 33 53 36 59 32 31 5 1 1 1 255 4 7 255 255
255 255 255 255 255 255 189 7 1 255 1 1 2 41 255 255
255 255 255 255 215 20 1 1 255 1 1 2 44 53 68 54
54 54 31 3 2 0 0 255 1 2 5 23 40 44 41 31
31 20 8 2 1 255 1 1 1 4 38 38 38 38 38 21
2 1 1 255 1 1 1 1 13 60 101 73 73 65 27 1
0 1 255 1 1 65 255 255 255 255 255 255 255 224 53 0
0 255 7 255 255 255 255 255 255 255 255 255 255 145 2 255
1 2 20 255 255 255 255 255 255 255 255 184 5 1 255 1
3 65 115 112 100 74 97 99 111 87 17 0 255 2 0 3
106 175 175 214 232 255 192 175 69 2 1 1 255 1 1 1
24 76 72 63 59 59 16 0 0 1 255 2 78 255 255 255
255 251 255 255 255 221 62 1 255 0 3 64 255 255 255 255
255 255 255 255 255 30 1 255 0 1 3 14 26 26 32 41
32 32 31 3 2 2 255 2 2 2 30 255 255 255 255 255
168 17 1 1 255 0 0 1 3 25 31 31 31 24 21 16
4 2 2 1 1 1 1 1 1 1 1 25 110 123 157 92
61 54 34 6 1 0 255 1 1 1 16 51 96 96 91 88
79 11 1 0 255 0 0 1 1 1 1 1 1 1 2 2
0 0 0 255 1 5 86 102 102 99 99 101 101 64 26 2
0 255 0 0 0 3 11 16 11 12 11 8 5 2 2 1
255 1 1 2 13 21 14 13 12 16 12 5 1 1 255 2
1 1 1 33 175 205 175 152 110 27 1 1 1 255 1 2
3 7 20 20 13 13 13 14 7 0 0 255 1 1 1 13
24 22 13 13 14 21 15 3 0 0 255 1 2 143 230 218
206 154 170 186 186 109 12 1 1 255 0 2 52 77 77 77
73 78 65 65 44 1 1 255 1 1 2 35 46 46 32 31
33 35 26 4 2 0 255 0 1 4 31 38 53 39 61 39
31 23 2 1 1 255 3 7 255 255 255 255 255 255 255 255
255 7 1 255 0 1 6 255 255 255 255 255 255 255 255 91
1 0 255 2 2 2 52 53 52 49 54 62 62 31 2 1
1 255 1 3 13 32 40 44 27 27 31 31 11 2 1 255
0 0 2 6 38 45 33 40 30 26 2 1 1 255 1 0
1 3 38 95 114 65 65 111 111 5 1 1 255 1 3 255
255 255 255 255 255 255 255 255 135 15 2 255 5 255 255 255
255 255 255 255 255 255 255 201 2 255 1 8 172 255 255 255
255 255 255 255 255 204 16 1 255 1 13 102 117 102 90 68
89 99 166 166 51 2 255 2 2 106 146 203 175 175 172 214
175 175 142 5 2 1 255 1 2 14 36 77 72 48 57 59
57 1 1 1 255 4 232 255 255 255 255 238 247 238 255 221
97 1 255 1 3 255 255 255 255 255 255 255 255 255 255 52
6 255 0 1 3 26 27 32 41 45 32 38 31 3 2 2
255 2 2 2 139 255 255 255 255 255 255 35 1 1 255 0
0 1 25 27 25 23 24 31 31 16 14 3 2 2 1 1
1 0 1 1 3 31 110 157 177 177 79 77 23 10 1 1
255 1 1 1 21 88 96 96 79 79 79 49 2 1 255 0
0 1 1 5 1 1 3 1 2 0 0 0 1 255 2 12
86 91 102 88 85 99 106 87 40 5 2 255 1 0 0 3
11 11 7 6 6 11 11 2 1 0 255 0 1 3 21 30
21 13 12 15 10 8 1 1 255 1 1 1 1 102 175 225
175 170 118 78 1 1 2 255 1 2 4 15 21 21 12 11
11 14 11 0 0 255 1 1 1 24 24 20 11 13 14 19
15 6 2 1 255 2 3 158 218 204 166 121 121 121 144 142
12 1 0 255 1 24 63 91 77 73 63 63 72 69 64 1
1 255 0 1 31 41 45 45 32 32 43 40 26 3 1 1
255 0 1 16 38 38 39 36 39 34 30 25 6 1 1 255
3 42 255 255 255 255 255 255 255 255 255 12 1 255 0 2
7 255 255 255 255 255 255 255 255 126 2 1 255 2 2 21
53 53 35 35 54 93 93 46 4 1 0 255 1 3 16 35
40 32 25 25 34 34 21 1 0 255 0 1 3 13 32 45
31 31 30 26 2 1 1 255 0 0 1 3 76 85 81 50
50 120 120 5 3 1 255 1 3 255 255 255 255 255 255 255
255 255 135 15 2 255 6 255 255 255 255 255 255 255 255 255
255 247 2 255 2 3 196 255 255 255 255 255 255 255 255 255
16 1 255 1 13 117 117 106 90 74 76 89 99 96 51 2
255 1 2 106 203 203 175 172 172 170 170 171 170 5 2 1
255 0 1 16 76 106 57 48 50 57 50 1 0 1 255 4
232 255 255 255 255 223 241 221 250 221 104 1 255 1 1 255
255 255 255 255 255 255 255 255 255 52 6 255 0 1 19 27
34 34 36 36 25 31 25 6 1 1 255 1 2 2 190 255
255 255 255 255 255 35 1 1 255 0 0 1 27 27 11 11
24 31 39 26 16 2 2 1 1 1 1 1 0 0 3 34
54 114 157 124 79 55 29 10 1 1 255 1 1 1 11 88
96 96 85 89 79 49 2 1 255 0 0 1 2 7 6 6
6 4 3 0 0 0 1 255 2 12 86 88 88 83 65 83
90 90 40 3 2 255 2 0 1 2 5 8 6 6 6 11
16 2 1 0 255 0 1 4 34 34 20 21 13 21 10 8
1 1 255 2 0 1 2 102 175 187 185 185 152 78 3 0
1 255 0 1 4 15 21 21 11 12 13 14 11 0 0 255
1 0 1 20 23 20 10 11 15 17 15 6 2 2 255 1
3 158 218 204 178 121 104 121 144 142 3 0 0 255 1 15
50 77 68 63 58 63 65 65 64 1 1 255 0 1 16 41
45 41 31 49 49 40 26 1 1 1 255 0 0 16 38 39
39 39 39 39 30 25 6 1 1 255 3 42 255 255 255 255
255 255 255 255 255 12 2 255 0 2 10 255 255 255 255 255
255 255 255 126 2 0 255 2 2 21 116 116 61 49 70 104
86 46 4 1 1 255 1 3 27 35 32 25 25 25 31 34
21 1 1 255 0 1 3 21 32 45 31 31 31 26 2 1
1 255 0 0 0 1 76 85 81 89 89 98 95 3 1 0
255 1 3 255 255 255 255 255 255 255 255 255 127 3 1 255
6 255 255 255 255 255 255 255 255 255 255 247 2 255 2 3
196 255 255 255 255 255 255 255 255 255 13 1 255 1 11 77
106 90 85 76 76 96 96 85 21 1 255 0 1 36 161 220
220 173 181 170 170 170 170 5 2 0 255 0 1 16 46 86
80 63 57 57 35 1 1 1 255 1 222 255 255 255 255 223
241 240 255 255 97 1 255 1 4 255 255 255 255 255 255 255
255 255 255 31 3 255 1 1 19 27 31 30 26 25 25 25
21 6 1 1 255 1 2 3 190 255 255 255 255 255 255 14
1 1 255 0 0 1 26 26 11 11 31 33 44 19 4 2
1 2 1 1 1 0 0 0 3 13 50 90 119 79 55 48
22 1 0 0 255 1 1 1 2 85 100 99 99 99 74 11
2 1 255 0 0 1 2 7 6 12 6 6 4 1 0 0
0 255 2 10 76 88 89 83 65 82 90 90 5 1 1 255
1 0 1 3 5 8 7 7 11 12 16 5 1 1 255 0
0 1 7 20 16 16 15 17 7 3 1 1 255 1 1 1
2 78 168 185 185 181 149 44 3 1 1 255 1 1 1 6
17 21 12 12 11 13 11 2 1 255 1 0 0 20 22 20
10 12 13 15 6 2 2 2 255 1 1 80 182 229 178 111
107 145 142 102 1 0 0 255 1 2 27 65 68 65 59 58
58 58 54 1 1 255 0 1 2 31 41 33 33 49 49 33
22 1 0 0 255 1 1 1 29 42 50 39 39 34 30 11
2 1 0 255 2 10 255 255 255 255 255 255 255 255 255 4
1 255 1 2 6 200 255 255 255 255 255 255 255 25 3 0
255 1 2 14 52 77 77 77 104 111 86 14 2 1 1 255
1 2 24 35 33 25 25 25 30 31 15 1 1 255 0 1
1 21 24 30 30 27 27 14 2 1 0 255 0 0 0 1
32 76 72 89 89 95 34 1 1 0 255 1 1 116 255 255
255 255 255 255 255 255 31 1 0 255 6 224 255 255 255 255
255 255 255 255 255 109 2 255 1 2 53 255 255 255 255 255
255 255 255 255 4 1 255 1 2 46 106 106 89 85 89 101
96 62 16 0 255 0 1 3 48 161 235 216 216 177 171 166
85 2 1 0 255 0 0 7 27 80 86 67 63 50 2 1
1 1 255 2 73 255 255 255 255 247 255 255 255 255 62 1
255 1 4 68 255 255 255 255 255 255 255 255 255 3 2 255
1 1 1 24 31 31 26 25 26 22 11 3 1 1 255 1
2 3 30 255 255 255 255 222 119 3 1 1 255 0 0 1
8 11 11 13 31 31 31 8 3 2 1 1 1 1 1 0
0 1 5 5 41 49 49 42 29 29 22 1 0 0 255 0
0 0 1 24 85 99 99 89 25 2 2 1 255 1 1 1
2 2 5 6 6 11 3 2 1 0 0 255 0 2 48 87
87 81 78 78 52 17 2 1 1 255 1 1 1 2 4 5
5 10 11 11 5 1 1 1 255 2 0 0 1 16 16 16
12 7 3 1 1 0 255 2 2 1 2 7 88 157 157 149
95 8 2 0 1 255 1 1 1 5 16 17 13 10 10 10
2 2 2 255 1 0 0 11 20 22 17 13 12 12 3 2
2 2 255 1 1 35 130 178 130 118 107 118 102 33 1 1
1 255 1 1 3 42 65 65 65 58 58 41 19 1 0 255
0 1 1 1 16 25 29 25 33 24 11 0 0 0 255 1
1 1 19 42 50 41 39 24 24 2 1 1 0 255 2 6
189 255 255 255 255 255 255 255 85 3 1 255 1 1 2 3
200 255 255 255 255 255 50 5 1 0 255 1 1 2 14 52
61 77 86 86 19 2 1 1 1 255 1 1 4 24 25 25
25 21 21 15 1 1 1 255 0 0 1 1 21 23 25 19
14 5 1 1 0 255 0 0 0 1 5 32 57 63 51 41
4 1 1 0 255 0 1 3 131 255 255 255 255 255 255 140
10 1 1 255 4 58 255 255 255 255 255 255 255 255 255 11
1 255 1 1 10 176 255 255 255 255 255 255 255 98 2 1
255 1 2 2 72 88 89 90 98 101 72 33 2 1 255 0
1 1 19 136 220 216 181 166 138 85 3 2 1 0 255 0
0 1 7 31 63 63 58 5 2 1 1 1 255 1 5 114
255 255 255 255 255 255 250 112 4 1 255 1 4 8 238 255
255 255 255 255 255 255 115 1 1 255 1 1 1 10 30 31
31 26 26 11 2 1 1 0 255 2 2 1 1 30 255 255
214 119 1 1 0 0 255 0 1 1 2 8 11 25 27 27
19 3 0 0 0 1 1 0 0 0 0 2 3 4 4 4
22 8 8 16 3 1 0 0 255 0 1 0 1 2 24 45
45 25 2 1 1 1 255 1 1 1 0 0 1 5 5 2
2 1 1 0 0 255 0 0 1 48 78 78 78 52 38 2
1 1 1 255 1 1 2 2 3 4 5 6 8 5 1 1
0 0 255 1 0 0 0 1 7 4 4 2 2 1 1 0
255 0 1 0 1 1 7 69 95 69 8 4 1 0 0 255
0 0 1 2 5 16 10 6 6 3 2 2 1 255 1 1
1 2 11 11 13 12 10 3 2 2 2 2 255 1 1 1
35 121 107 107 92 83 33 2 1 1 1 255 1 1 1 5
42 65 65 58 42 19 1 0 0 255 0 0 0 0 0 8
16 12 12 5 1 1 0 0 255 0 0 0 2 19 29 14
14 14 2 1 1 0 0 255 0 2 2 189 255 255 255 255
255 85 2 1 1 255 1 1 1 1 2 193 255 255 255 50
5 0 0 0 255 1 1 1 2 7 26 35 26 14 2 1
1 1 1 255 1 1 2 4 11 16 16 15 13 1 1 1
1 255 0 0 0 1 1 2 7 7 2 2 1 1 0 255
0 0 0 1 2 2 17 33 33 4 1 1 0 1 255 1
1 1 3 131 255 255 255 166 140 10 1 1 0 255 2 4
58 255 255 255 255 255 255 255 16 2 1 255 0 1 1 10
176 255 255 255 255 255 98 0 1 1 255 1 1 1 2 46
88 89 49 72 33 2 2 1 255 0 0 1 1 19 136 163
81 65 43 3 2 1 1 1 255 0 0 0 2 7 27 31
5 0 1 1 1 1 255 1 1 6 114 247 255 255 255 209
112 4 1 1 255 1 1 7 26 238 255 255 255 255 255 115
4 0 0 255 1 1 1 2 10 30 30 20 10 2 1 1
1 0 255 2 2 1 1 1 2 20 20 2 1 1 0 0
255 0 0 1 1 1 1 11 17 4 3 1 0 0 0 1
1 1 0 0 0 1 2 1 1 1 4 4 4 3 2 0
0 0 255 1 1 0 0 1 2 2 2 1 1 1 1 0
255 0 0 0 0 0 1 2 2 1 1 0 0 0 0 255
1 1 0 1 13 23 38 23 2 0 0 1 1 255 1 1
1 2 1 1 3 3 5 0 0 0 0 0 255 1 0 0
0 0 1 0 2 1 1 1 1 1 255 0 0 0 0 1
2 2 6 6 6 0 0 0 0 255 0 0 1 1 2 2
3 1 1 1 2 2 1 255 0 0 1 2 2 2 7 8
3 2 2 2 2 2 255 1 1 1 1 2 6 10 6 3
2 2 1 1 0 255 0 0 0 1 5 11 42 32 1 0
0 0 0 255 0 0 0 0 0 1 6 5 1 0 1 1
1 0 255 0 0 0 1 2 2 2 2 2 1 1 1 0
0 255 0 1 1 2 74 255 255 227 59 1 1 1 0 255
0 0 1 1 1 2 4 4 4 3 0 0 1 0 255 0
1 1 1 2 4 4 2 1 1 1 1 1 0 255 2 0
0 0 0 1 3 3 2 1 1 0 0 255 1 0 0 0
1 1 2 2 0 0 0 0 0 255 0 0 0 0 1 2
1 1 2 2 1 1 1 1 255 1 1 1 1 1 24 106
106 17 2 0 0 1 1 255 1 1 1 34 224 255 255 255
126 16 1 0 0 255 1 1 1 1 4 90 209 209 182 69
1 0 1 1 255 1 1 1 1 2 23 27 17 17 2 1
1 1 255 1 0 0 0 1 1 3 3 3 2 2 1 1
1 1 255 1 0 0 1 2 2 1 1 1 2 1 1 1
255 1 1 1 6 30 54 74 74 17 3 1 1 1 255 1
1 2 6 26 87 255 255 238 26 4 1 0 0 255 1 1
2 1 2 2 2 2 1 1 1 0 0 0 255 1 1 0
0 0 0 0 0 0 0 0 0 0 255 0 0 0 0 0
1 1 1 1 1 0 0 0 0 0 1 1 0 0 0 1
1 0 1 1 1 1 1 1 0 0 0 0 255 1 1 1
0 1 1 1 1 1 1 0 0 0 255 1 0 0 0 0
1 1 1 1 1 0 0 0 1 255 1 0 0 0 0 1
1 0 0 0 0 1 0 255 1 1 1 1 1 1 1 2
0 0 0 0 0 0 255 0 0 0 0 0 0 0 1 1
1 1 2 2 255 0 0 0 0 0 1 2 2 2 1 0
0 0 0 255 0 0 0 0 1 0 1 0 0 0 0 1
0 255 0 0 1 1 1 1 1 1 1 1 1 1 1 1
255 1 1 1 1 1 0 0 0 0 0 0 0 0 0 255
0 0 0 0 2 2 1 1 0 0 0 0 0 255 0 0
0 1 0 0 1 1 0 0 0 0 0 0 255 0 0 0
1 1 0 0 0 0 0 0 1 0 0 255 0 0 1 1
1 1 1 1 1 1 1 1 1 255 0 0 1 1 2 1
2 1 1 0 0 0 1 1 255 0 0 1 1 1 0 1
0 0 0 1 1 1 1 255 1 0 0 0 0 1 1 2
1 1 1 1 1 255 1 0 0 0 1 1 1 1 0 0
0 0 0 255 0 0 0 0 1 0 0 0 1 2 2 2
1 1 255 1 1 1 1 1 1 4 4 1 0 0 0 0
1 255 1 1 1 1 1 1 4 1 1 1 1 0 1 255
1 1 0 1 1 2 3 3 3 1 1 0 1 1 255 1
1 1 1 1 1 1 1 1 1 1 1 1 255 0 0 0
0 1 1 1 1 2 2 1 1 1 1 1 255 1 1 1
2 2 1 1 1 1 1 1 1 1 255 1 1 1 2 3
3 1 1 2 1 1 1 0 255 0 0 1 2 2 1 3
3 1 1 1 1 0 0 255 0 0 1 1 1 0 0 0
1 1 1 2 0 1 255 1 0 0 0 0 0 0 0 0
0 1 0 0 255 0 0 0 0 0 1 1 1 1 1 0
0 0 1 1 1 1 255 255 255 255 255 255 255 255 255 255
255 255 255 255 255 255 255 255 255 255 255 255 255 255 255 255
255 255 255 255 255 255 255 255 255 255 255 255 255 255 255 255
255 255 255 255 255 255 255 255 255 255 255 255 255 255 255 255
255 255 255 255 255 255 255 255 255 255 255 255 255 255 255 255
255 255 255 255 255 255 255 255 255 255 255 255 255 255 255 255
255 255 255 255 255 255 255 255 255 255 255 255 255 255 255 255
255 255 255 255 255 255 255 255 255 255 255 255 255 255 255 255
255 255 255 255 255 255 255 255 255 255 255 255 255 255 255 255
255 255 255 255 255 255 255 255 255 255 255 255 255 255 255 255
255 255 255 255 255 255 255 255 255 255 255 255 255 255 255 255
255 255 255 255 255 255 255 255 255 255 255 255 255 255 255 255
255 255 255 255 255 255 255 255 255 255 255 255 255 255 255 255
255 255 255 255 255 255 255 255 255 255 255 255 255 255 255 255
255 255 255 255 255 255 255 255 255 255 255 255 255 255 255 255
255 255 255 255 255 255 255 255 255 255 255 255 255 255 255 255
255 255 255 255 255 255 255 255 255 255 255 255 255 255 255 255
255 255 255 255 255 255 255 255 255 255 255 255 255 255 255 255
255 255 255 255 255 255 255 255 255 255 255 255 255 255 255 255
255 255 255 255 255 255 255 255 255 255 255 255 255 255 255 255
255 255 255 255 255 255 255 255 255 255 255 255 255 255 255 255
255 255 255 255 255 255 255 255 255 255 255 255 255 255 255 255
255 255 255 255 255 255 255 255 255 255 255 255 255 255 255 255
255 255 255 255 255 255 255 255 255 255 255 255 255 255 255 255
255 255 255 255 255 255 255 255 255 255 255 255 255 255 255 255
255 255 255 255 255 255 255 255 255 255 255 255 255 255 255 255
255 255 255 255 255 255 255 255 255 255 255 255 255 255 255 255
255 255 255 255 255 255 255 255 255 255 255 255 255 255 255 255
0 0 0 0 0 0 0 0 1 1 1 1 0 0 0 0
255 0 0 0 0 0 0 0 0 1 1 1 0 0 255 0
0 0 1 0 0 0 0 1 0 0 0 1 1 255 1 0
0 0 0 1 1 0 0 0 0 1 0 255 0 0 0 1
2 2 2 1 1 1 2 1 0 0 255 1 1 1 0 0
0 0 0 0 1 1 1 1 255 1 1 1 3 1 0 0
0 1 1 0 0 0 0 255 0 0 0 0 0 0 0 1
0 0 0 1 1 255 1 1 0 0 0 0 1 0 1 0
0 0 0 1 255 1 0 0 0 0 0 0 1 0 1 0
0 1 1 255 0 0 1 1 2 0 0 0 0 0 0 1
1 255 1 1 1 1 0 1 0 0 0 0 0 0 0 0
255 0 0 0 1 0 0 0 1 1 1 0 0 0 0 255
0 0 0 1 1 1 0 0 0 0 0 1 0 255 0 0
0 1 1 1 0 0 1 0 0 0 0 1 255 1 0 1
0 1 0 0 0 0 0 0 0 0 1 255 1 0 1 0
1 1 1 1 0 0 0 0 1 255 0 0 0 1 1 1
1 0 0 0 0 0 0 255 1 0 1 1 1 1 1 0
0 0 0 0 1 1 255 0 0 1 1 1 1 1 1 0
0 0 0 0 1 255 1 0 1 1 1 0 0 0 1 1
0 0 0 255 1 1 1 0 0 0 0 0 1 0 1 1
1 1 255 1 0 0 1 1 1 0 1 0 0 0 0 0
255 0 0 0 0 1 0 1 1 1 1 0 0 0 0 0
255 1 0 1 3 3 1 0 0 0 0 0 1 0 255 1
2 2 2 1 0 1 0 0 0 0 0 0 255 0 1 2
2 0 0 1 1 0 0 0 1 1 1 255 2 1 1 1
0 0 0 0 0 1 1 0 0 0 255 1 0 1 1 1
0 0 0 1 1 1 1 1 255 1 0 0 0 1 1 0
0 0 0 0 0 1 1 1 1 1 1 0 0 0 0 0
0 0 1 1 1 1 0 0 0 1 255 0 1 1 0 0
0 1 1 1 0 1 0 0 255 0 0 0 1 0 0 0
0 0 0 0 0 1 1 255 0 0 0 0 0 1 2 2
1 0 0 0 0 255 0 0 0 1 2 2 2 2 2 2
2 2 1 0 255 1 1 1 0 0 0 0 0 0 1 1
1 1 255 1 1 1 1 1 1 1 1 1 1 1 1 1
1 255 1 1 1 1 0 0 1 1 0 0 0 1 1 255
1 1 0 0 0 0 0 0 1 0 0 0 0 1 255 1
0 0 0 0 0 1 2 1 1 1 1 1 1 255 0 0
1 0 0 0 0 0 1 1 1 2 2 255 1 1 0 0
1 1 1 0 0 1 1 0 0 0 255 0 0 0 0 0
0 0 0 1 1 0 1 0 0 255 0 0 0 0 0 0
0 0 0 0 0 1 1 255 0 0 0 0 0 0 0 1
1 1 0 0 0 1 255 1 0 1 1 1 1 0 1 1
1 0 0 0 0 255 2 1 1 0 0 0 0 0 0 0
0 0 0 255 0 0 0 1 1 1 1 2 0 0 0 0
1 255 1 1 1 1 1 1 1 1 2 0 0 0 1 1
255 0 0 1 1 1 2 2 2 0 1 0 0 0 0 255
1 0 0 1 1 0 0 0 1 1 0 0 0 255 1 1
2 1 1 0 0 0 1 1 1 1 1 0 255 0 0 0
1 2 2 2 2 0 0 0 0 0 255 0 1 0 0 0
0 1 1 1 0 0 1 1 1 0 255 1 0 1 3 3
0 0 0 0 0 0 1 1 255 1 2 2 1 0 0 1
1 1 1 0 1 0 255 1 2 1 1 0 0 1 2 0
0 0 0 0 1 255 2 2 1 1 0 0 0 0 1 1
0 0 0 0 255 1 1 1 1 1 0 0 0 1 0 0
0 0 255 1 1 1 0 1 0 0 0 0 1 1 1 1
1 1 1 1 0 0 0 0 0 1 1 1 3 3 1 1
0 1 1 2 255 1 1 1 1 0 1 1 1 1 0 1
0 1 255 0 0 0 1 1 1 1 1 1 0 0 0 0
0 255 0 1 1 1 3 19 21 19 2 0 0 0 0 255
0 0 0 1 2 4 7 22 7 3 2 2 1 1 255 1
1 1 0 0 0 1 1 1 1 1 1 1 255 1 1 0
0 0 3 13 13 3 1 1 1 1 1 255 2 1 1 1
1 2 13 13 5 1 1 0 1 255 1 1 0 0 0 1
1 2 2 0 0 0 1 1 255 1 0 0 0 0 1 3
3 2 1 1 0 0 0 255 0 0 0 0 0 0 0 1
1 1 2 2 1 255 0 0 0 0 2 7 4 8 8 3
1 1 0 0 255 0 1 0 1 1 1 0 0 1 1 1
1 1 0 255 0 0 0 0 0 0 0 0 0 0 0 1
1 255 0 0 0 0 0 0 1 2 2 1 0 0 0 1
255 1 0 1 1 2 2 1 1 1 1 0 0 0 0 255
1 1 1 0 0 0 0 0 1 1 1 0 0 255 0 0
0 0 0 1 7 10 10 1 0 0 0 255 1 1 2 1
2 2 6 10 10 2 1 1 1 1 255 0 1 0 1 2
12 25 12 11 3 2 2 1 1 255 1 1 1 0 1 0
0 2 1 1 0 0 0 255 1 1 1 1 1 0 0 1
1 1 1 1 1 0 255 0 1 2 2 2 5 34 34 20
2 1 1 1 255 1 1 0 1 2 2 19 21 21 12 1
1 1 1 1 255 1 1 1 3 3 1 0 0 0 0 0
0 0 255 1 1 1 1 0 0 2 3 2 2 2 2 0
255 0 1 1 1 1 1 7 11 2 0 0 0 0 1 255
1 1 1 1 0 0 0 3 3 2 1 1 0 1 255 0
0 0 1 1 1 17 17 2 0 0 0 0 255 1 0 0
0 1 1 1 2 2 1 1 0 1 0 1 0 0 0 0
0 0 0 1 1 8 60 60 48 5 1 1 2 2 255 0
1 1 1 1 1 1 1 1 0 0 0 0 255 0 0 1
1 2 2 3 4 2 2 1 0 0 0 255 0 1 2 5
49 42 34 29 26 20 1 0 0 255 1 0 0 2 39 194
255 255 202 193 14 2 1 1 255 1 1 1 0 0 14 24
24 21 3 1 0 0 255 1 1 1 0 14 21 36 48 78
41 6 2 1 1 255 2 1 1 1 16 22 39 61 61 16
3 0 1 255 1 0 0 0 0 7 7 11 6 6 1 0
1 1 255 1 0 0 2 3 8 5 4 4 2 1 0 0
0 255 0 0 0 0 0 1 1 2 1 2 2 2 0 255
1 1 1 2 13 255 255 255 255 255 23 1 1 0 255 0
0 0 1 2 6 6 3 3 3 2 1 1 1 255 0 0
0 0 0 0 0 0 0 0 0 0 0 255 0 0 0 0
1 5 7 10 4 4 2 0 0 1 255 0 0 1 2 11
105 123 123 98 60 4 0 0 0 255 1 1 1 1 2 85
99 99 48 3 1 0 0 255 1 1 1 2 23 57 63 63
72 27 1 1 1 255 0 0 2 2 4 50 70 74 70 25
16 4 1 1 255 0 0 0 1 34 61 68 49 44 36 11
2 1 1 255 1 1 1 1 1 2 2 3 2 1 1 0
0 255 1 1 1 1 1 2 5 6 4 2 2 1 0 0
255 0 0 1 2 48 79 97 97 91 36 2 1 1 255 0
0 0 2 3 61 111 114 114 76 12 1 1 0 1 255 1
1 1 3 4 4 2 2 1 1 0 1 0 255 0 1 0
1 1 1 6 13 13 3 2 2 0 255 0 1 1 1 1
14 110 138 110 78 4 1 1 1 255 1 1 1 1 0 2
3 4 5 3 1 1 1 1 255 0 1 0 1 76 88 183
183 138 19 0 0 0 255 1 1 1 1 1 1 11 14 14
4 1 1 1 0 0 0 1 0 0 0 0 1 1 8 67
88 88 80 48 5 3 1 1 255 0 1 1 1 1 1 1
1 1 0 0 1 1 255 0 0 1 1 3 16 15 15 15
7 1 0 0 0 255 1 1 5 43 52 46 42 41 40 22
19 0 0 255 1 1 2 39 253 255 255 255 255 255 202 14
2 1 255 1 1 1 7 22 30 45 57 57 21 1 1 1
255 2 1 2 14 44 48 59 64 78 63 39 6 0 0 255
1 1 2 16 45 45 69 88 95 77 25 3 1 255 0 0
0 0 7 39 36 36 33 33 6 1 1 1 255 1 0 0
2 11 8 6 4 6 5 1 0 0 0 255 0 0 0 0
6 6 6 6 3 2 0 0 0 255 1 1 2 12 255 255
255 255 255 255 255 23 0 0 255 1 0 0 2 6 11 16
19 27 7 3 1 0 0 255 0 0 1 1 1 1 1 1
0 0 0 0 0 255 0 1 0 1 5 20 22 14 11 11
5 0 0 0 255 0 0 2 11 118 177 180 180 174 111 60
1 0 1 255 1 0 1 1 85 210 206 195 129 48 3 0
0 255 1 2 2 23 57 82 82 72 74 69 27 1 1 255
0 0 2 4 50 90 114 111 111 70 32 16 3 1 255 1
1 1 34 83 91 72 52 49 49 36 11 2 1 255 1 1
1 3 2 11 7 11 3 1 0 0 0 255 1 1 1 1
2 5 7 8 8 6 3 1 1 1 255 1 1 2 48 79
99 112 112 128 91 36 2 0 255 0 1 2 3 61 111 115
115 133 112 76 12 1 0 0 255 1 1 2 4 4 5 7
7 4 1 1 1 0 255 0 0 0 1 2 13 17 31 31
17 2 1 0 255 0 1 1 1 7 138 255 255 255 255 78
4 1 1 255 1 1 1 2 2 7 10 10 8 7 3 1
0 0 255 0 0 1 88 203 255 255 255 255 138 19 1 0
255 0 1 2 2 3 27 34 30 30 19 4 1 1 0 0
1 1 0 0 0 1 1 8 67 134 153 147 130 73 16 5
1 1 255 1 1 1 1 2 2 1 1 1 1 1 1 1
255 0 0 1 1 16 23 23 23 23 19 8 2 0 1 255
1 2 43 52 52 45 46 48 43 24 19 3 1 255 1 1
4 194 255 255 255 255 255 255 255 24 6 1 255 1 1 7
22 35 35 45 57 65 43 10 3 1 255 2 2 3 57 59
65 68 73 78 60 41 16 0 0 255 0 1 14 58 57 57
83 95 99 89 62 25 2 255 0 0 0 1 39 49 45 49
36 36 24 3 0 0 255 1 1 2 14 13 5 5 6 13
13 2 1 1 0 255 0 0 1 6 17 23 17 15 15 14
0 0 0 255 3 3 5 255 255 255 255 255 255 255 255 255
1 1 255 1 0 1 2 7 15 16 22 27 16 6 1 0
0 255 0 0 0 6 6 6 2 3 1 0 0 0 0 255
0 0 0 2 11 24 30 24 14 14 14 5 2 0 255 0
1 7 118 189 189 189 196 180 154 111 4 1 1 255 0 0
1 22 210 224 224 255 195 116 5 2 2 255 0 0 6 52
98 98 95 73 97 69 49 6 1 255 0 0 2 42 117 117
117 121 115 101 70 32 5 1 255 1 1 20 68 83 91 63
52 59 59 58 21 10 2 255 0 2 3 6 7 11 11 11
7 7 3 1 1 255 0 1 1 2 5 7 8 8 10 7
5 3 1 1 255 0 0 10 78 102 112 116 116 133 129 111
5 0 255 1 1 3 17 135 135 131 118 126 126 114 76 1
0 0 255 1 1 2 4 8 10 8 7 4 2 1 1 1
255 0 0 0 1 11 20 17 31 31 31 17 1 1 255 0
0 1 2 118 255 255 255 255 255 255 22 3 1 255 1 1
1 2 8 13 17 16 16 8 5 1 0 0 255 0 1 5
203 255 255 251 251 255 191 30 1 1 255 1 1 2 3 27
38 39 38 39 25 19 2 1 0 0 1 2 0 0 0 1
2 53 120 153 153 134 128 120 22 3 1 1 255 1 1 1
1 6 5 1 1 1 1 1 1 0 255 1 1 1 12 17
30 26 46 33 33 16 8 2 0 255 1 29 52 52 50 45
46 48 48 38 19 3 1 255 0 1 78 255 255 255 255 255
255 255 255 57 6 0 255 1 4 8 35 45 35 36 44 44
43 14 3 1 255 1 2 5 59 59 65 64 64 60 50 39
33 0 0 255 0 1 73 73 62 59 83 86 89 87 76 25
2 255 0 0 1 17 77 77 54 54 44 55 27 3 1 1
255 1 1 14 16 14 6 6 6 13 13 4 2 0 0 255
0 0 2 13 21 23 23 17 21 17 15 0 0 255 2 3
8 255 255 255 255 255 255 255 255 255 2 1 255 1 1 2
6 7 14 17 19 22 11 6 1 0 0 255 0 0 0 1
1 2 2 3 2 1 1 1 0 255 0 0 0 10 25 25
30 30 14 11 14 7 2 0 255 1 2 10 167 192 189 189
194 180 154 114 4 0 0 255 0 0 2 95 220 250 255 255
195 125 5 2 2 255 0 0 6 64 105 105 98 82 97 82
67 6 1 255 0 1 2 108 124 120 102 110 111 101 89 63
5 1 255 1 1 33 82 83 67 63 63 63 98 59 21 10
2 255 1 1 3 6 8 15 11 11 7 13 4 1 0 255
0 0 1 3 7 7 8 7 10 7 5 4 1 1 255 0
1 51 80 115 114 114 114 133 146 133 7 1 255 1 1 3
98 135 135 115 115 115 118 114 99 2 0 0 255 1 1 2
7 12 12 6 3 2 2 1 1 1 255 1 1 1 20 20
20 17 17 17 20 13 2 1 255 1 0 1 4 255 255 255
255 255 255 255 99 1 1 255 1 1 1 4 12 13 14 14
12 8 6 1 0 0 255 0 1 30 253 255 248 230 230 251
191 34 1 1 255 1 1 2 4 53 62 53 38 39 29 19
2 1 0 0 1 1 1 1 1 1 2 76 148 162 154 149
140 128 26 1 1 1 255 1 0 1 4 6 4 1 1 1
1 1 1 0 255 0 1 1 14 16 20 26 49 51 51 19
3 2 0 255 0 29 58 58 45 40 45 46 46 38 24 3
1 255 0 0 78 255 255 255 255 255 255 255 255 106 2 1
255 1 4 25 46 46 35 34 35 36 31 15 1 0 255 1
2 3 59 60 65 52 50 38 49 39 33 1 0 255 0 1
73 76 76 65 81 81 87 82 76 25 2 255 1 1 1 17
83 83 64 57 65 57 44 5 1 0 255 1 1 12 16 14
8 6 8 11 13 6 3 1 0 255 0 0 1 14 20 14
20 15 21 15 15 2 0 255 1 2 8 255 255 255 255 255
255 255 255 255 2 1 255 1 2 2 10 11 12 11 13 13
7 7 4 0 0 255 0 0 0 1 0 1 2 2 2 2
1 1 0 255 0 0 2 11 27 30 31 24 12 10 19 10
2 1 255 1 2 11 192 195 194 202 197 194 161 131 2 0
0 255 0 0 1 95 222 237 250 209 174 125 2 1 1 255
0 1 4 64 98 105 105 101 101 82 70 3 1 255 0 0
1 108 120 112 87 102 101 95 79 72 5 1 255 1 1 33
72 72 51 49 63 63 98 59 11 5 2 255 0 1 1 4
8 13 8 13 11 13 11 0 0 255 0 0 1 3 6 8
5 7 8 7 5 4 1 1 255 1 3 51 115 117 116 114
116 133 156 133 7 2 255 1 1 2 98 135 143 142 124 118
121 121 114 6 1 0 255 1 1 2 7 12 12 6 3 2
2 1 1 1 255 1 1 1 13 24 16 16 17 20 20 13
2 2 255 1 0 1 8 255 255 255 255 255 255 255 99 1
0 255 1 1 1 8 12 14 12 12 12 12 7 2 0 0
255 1 1 30 253 255 248 177 164 175 164 34 1 1 255 2
2 1 2 69 69 39 34 39 31 12 1 1 0 0 0 0
1 2 2 2 2 76 120 137 136 136 136 128 26 1 1 1
255 1 0 1 2 6 1 1 1 1 1 1 1 0 255 0
1 1 14 16 19 19 26 51 51 19 2 1 1 255 0 6
58 58 50 30 43 40 43 38 27 2 1 255 1 2 41 255
255 255 255 255 255 255 255 106 3 1 255 1 2 25 60 60
32 29 29 34 22 15 1 1 255 1 0 2 59 60 59 52
46 38 49 39 21 1 0 255 0 1 42 77 83 77 85 81
87 76 76 23 1 255 1 1 1 6 64 67 65 69 99 99
44 5 1 1 255 1 1 1 10 12 11 11 12 12 15 10
3 1 1 255 1 0 0 13 16 14 20 14 20 15 4 1
0 255 0 0 2 255 255 255 255 255 255 255 255 255 3 1
255 1 2 2 7 10 11 10 7 7 6 6 2 1 0 255
0 0 1 1 0 1 2 2 2 2 0 0 0 255 0 0
0 25 36 45 33 19 12 7 10 2 1 0 255 1 1 11
167 195 202 202 202 202 161 114 1 0 0 255 0 0 1 39
195 199 195 172 161 65 1 0 0 255 1 1 3 27 78 105
115 112 112 100 70 2 1 255 0 0 1 44 112 112 90 90
95 95 79 35 2 1 255 0 1 19 72 91 67 48 46 59
76 55 5 0 0 255 1 1 1 3 8 11 5 13 16 16
7 0 0 255 0 0 1 2 4 5 5 6 6 6 4 3
0 0 255 1 3 27 119 125 119 114 121 130 146 114 2 1
255 1 1 1 63 146 156 156 156 142 136 121 99 6 1 0
255 0 1 1 7 7 10 6 7 3 2 1 1 1 255 1
1 1 2 15 16 25 25 20 13 2 2 1 255 1 0 1
8 216 255 255 255 255 255 255 30 1 0 255 0 0 1 5
11 12 11 12 12 14 8 1 0 0 255 0 1 12 167 230
230 196 164 164 134 3 1 0 255 2 2 0 1 29 36 36
32 34 21 7 1 1 1 1 0 0 1 2 2 2 2 5
76 135 136 136 136 67 7 2 1 0 255 1 1 1 1 2
2 2 1 1 0 0 1 1 255 0 1 1 4 15 20 19
23 32 32 16 2 1 1 255 1 2 43 45 53 30 45 30
38 27 22 2 1 255 1 2 6 255 255 255 255 255 255 255
255 38 3 1 255 1 1 6 41 41 34 29 29 34 21 11
1 1 255 1 0 2 27 59 59 54 52 49 49 39 6 1
1 255 1 1 8 58 76 76 81 81 98 73 49 13 1 255
1 1 1 4 36 64 64 69 99 99 23 2 0 0 255 1
1 1 1 8 12 13 12 12 15 11 2 1 1 255 0 0
0 1 14 16 20 14 14 4 1 1 0 255 0 0 1 156
255 255 255 255 255 255 255 205 5 1 255 1 2 2 2 7
10 8 6 6 4 4 1 1 1 255 0 1 1 1 1 2
3 2 2 1 0 0 0 255 0 0 0 13 39 45 39 19
12 10 2 1 0 0 255 1 1 2 100 178 194 202 202 202
108 46 1 1 0 255 0 0 1 4 77 159 161 159 80 12
1 1 0 255 1 1 1 11 76 86 115 112 112 70 32 1
1 255 0 0 0 15 63 78 90 90 90 79 72 6 1 0
255 1 1 2 31 70 70 46 46 46 55 25 0 0 0 255
0 0 1 6 7 8 3 5 16 7 3 0 0 255 0 0
1 1 2 4 5 5 5 4 3 2 0 0 255 0 2 14
74 125 110 110 114 125 114 61 1 1 255 1 0 0 7 99
146 156 156 150 136 116 23 1 0 0 255 1 1 1 5 6
5 6 7 6 2 0 0 0 255 0 0 1 1 7 13 25
25 20 2 1 1 1 255 1 1 1 2 64 216 255 255 255
255 116 4 1 0 255 0 0 1 1 7 11 11 12 12 14
5 0 0 0 255 0 0 1 17 167 167 175 156 149 48 1
0 0 255 0 0 0 0 2 29 32 25 21 12 4 2 1
1 1 1 0 0 1 1 2 2 2 5 59 67 67 67 7
2 2 1 0 255 0 1 2 2 2 2 2 2 1 0 0
1 1 255 0 0 0 1 8 21 21 23 23 22 16 2 2
2 255 1 1 5 31 53 31 30 26 26 23 14 1 1 255
1 2 5 33 255 255 255 255 255 255 174 5 3 1 255 0
1 3 7 25 25 24 29 24 21 2 1 1 255 1 0 0
4 36 53 53 49 49 42 30 4 0 1 255 1 1 1 22
58 61 65 67 72 67 19 1 0 255 1 1 1 1 6 36
36 54 54 23 2 1 0 0 255 0 0 0 0 1 5 12
4 11 11 2 1 1 1 255 1 0 0 1 2 5 7 7
4 2 1 1 0 255 0 0 0 1 174 255 255 255 255 255
205 6 2 1 255 1 1 1 1 2 5 8 8 6 2 1
1 0 0 255 0 1 1 1 1 2 3 1 0 0 1 1
0 255 0 0 0 0 13 19 33 19 10 2 1 0 0 0
255 0 0 1 1 100 149 178 117 108 54 2 1 0 0 255
0 0 1 1 4 77 80 80 12 2 1 1 0 255 0 1
1 1 11 51 58 51 58 32 1 1 1 255 0 0 0 0
15 57 78 57 77 40 6 3 0 0 255 1 1 1 2 31
70 45 36 32 25 2 0 0 0 255 1 1 1 2 3 1
1 5 5 4 1 1 0 255 0 0 0 1 1 2 3 5
4 3 1 1 1 0 255 0 0 2 14 74 110 110 81 81
61 1 1 0 255 0 0 0 0 14 99 140 150 136 76 23
1 0 0 0 255 1 1 1 2 3 2 3 3 2 0 0
0 0 255 0 0 0 1 1 7 8 8 3 2 1 1 1
255 1 1 0 1 3 64 162 162 130 108 5 3 1 0 255
0 0 1 1 1 5 7 7 7 5 1 0 0 0 255 0
0 0 2 17 100 140 134 48 3 0 0 0 255 0 0 0
0 1 2 13 13 10 4 2 2 1 1 1 2 2 1 1
1 1 2 2 2 12 11 11 1 1 1 1 1 1 255 0
1 1 2 1 2 2 2 1 0 0 1 0 255 0 0 1
1 3 8 16 14 14 2 2 1 1 1 255 1 1 1 5
31 22 20 20 20 15 1 0 1 255 1 1 2 6 33 183
212 183 174 162 4 3 1 0 255 0 0 0 3 7 16 16
16 17 2 2 1 1 255 1 1 1 2 4 27 39 42 39
30 2 1 1 1 255 1 1 1 1 22 51 51 51 49 19
2 1 0 255 1 1 1 1 1 1 25 25 11 2 0 0
0 0 255 1 1 1 1 1 2 2 1 0 0 2 1 0
0 255 0 0 1 1 1 1 2 2 2 2 1 1 1 255
0 0 1 1 4 174 255 255 255 147 2 1 1 1 255 1
2 2 1 1 2 4 6 3 2 1 1 1 0 255 1 1
1 1 1 2 0 0 0 0 1 1 1 255 0 0 0 0
0 1 10 10 1 1 1 1 1 0 255 1 1 1 1 2
77 85 85 46 2 1 1 1 1 255 0 0 1 1 1 2
2 2 1 1 1 1 0 255 0 0 0 1 1 3 3 2
2 0 0 0 1 255 0 0 0 0 2 4 45 40 21 5
3 2 1 0 255 1 1 1 2 2 3 26 26 16 2 1
1 0 0 255 0 1 1 1 1 0 0 1 1 1 1 1
0 255 0 0 1 1 1 1 1 2 0 0 0 1 1 1
255 0 0 2 2 1 25 25 19 17 0 0 1 1 255 0
0 0 1 3 14 61 61 45 13 1 0 0 0 0 255 1
0 0 2 2 2 2 2 1 0 0 1 0 255 0 0 1
1 1 1 1 1 1 1 1 1 1 255 0 1 0 0 0
3 4 3 5 5 1 1 1 0 255 0 1 1 1 0 0
0 2 2 0 0 0 0 0 255 0 0 0 1 2 2 2
1 0 1 0 0 0 255 1 1 1 1 0 1 1 2 1
1 1 1 0 0 0 1 2 0 0 0 0 0 1 1 1
1 1 0 1 1 1 1 1 255 2 1 1 2 1 3 1
1 0 0 0 0 0 255 0 0 1 1 1 2 3 2 1
1 0 0 1 1 255 1 1 0 1 2 8 8 8 6 2
1 0 0 255 1 1 1 1 2 2 4 4 4 3 1 1
1 0 255 0 0 0 0 1 2 2 2 1 0 0 0 1
255 1 1 0 1 0 2 2 2 2 1 1 1 1 1 255
0 0 0 1 0 19 19 14 12 2 1 1 0 255 0 0
1 1 1 1 1 1 0 0 0 0 0 1 255 1 1 1
1 1 1 1 1 1 1 1 0 0 1 255 1 1 1 1
1 0 0 0 2 2 1 1 1 255 1 1 1 1 3 3
7 7 2 2 1 1 0 0 255 0 1 1 1 1 1 2
2 1 2 1 0 0 0 255 1 1 1 2 1 2 0 0
0 0 1 1 0 255 0 1 0 0 0 1 1 1 0 0
1 1 1 1 255 0 1 0 1 1 2 2 2 1 1 1
1 1 0 255 0 0 1 1 1 1 1 0 0 1 1 1
1 255 0 1 1 1 1 1 1 1 0 0 0 0 1 255
1 0 0 0 0 2 2 2 2 2 2 1 1 0 255 1
1 1 1 1 2 1 2 1 1 1 1 0 0 255 0 0
0 1 1 0 1 1 1 1 0 0 0 255 0 0 0 1
1 1 1 1 0 1 0 0 0 0 255 0 0 0 0 0
0 0 0 0 0 0 1 1 255 0 0 0 2 1 2 2
2 3 1 1 0 0 0 1 255 0 0 0 2 2 1 1
1 1 1 1 1 1 255 0 0 0 1 1 1 0 0 0
1 1 1 1 255 0 1 0 1 0 1 2 1 2 2 1
1 0 0 255 1 1 0 0 0 0 0 0 0 0 0 0
0 0 255 0 0 0 0 2 1 0 1 0 0 0 0 1
255 1 1 1 1 0 1 0 1 1 1 1 1 1 0 0
0 1 1 0 0 0 0 0 0 1 1 1 1 1 1 1
1 1 255 1 1 0 1 1 2 1 1 0 0 0 0 0
255 0 0 1 1 1 1 2 2 1 0 0 0 0 1 255
1 0 0 0 0 1 3 3 2 1 0 0 1 255 1 1
0 1 1 2 2 3 2 1 1 1 1 0 255 0 0 0
0 0 1 2 2 0 0 0 2 2 255 1 1 0 1 0
1 1 1 1 1 1 1 1 1 255 0 1 0 0 0 0
0 1 1 1 1 1 0 255 0 0 0 0 1 2 1 0
0 0 0 0 1 2 255 1 1 1 2 2 1 1 1 1
2 1 1 1 1 255 0 0 1 0 0 0 0 0 1 2
1 0 0 255 1 1 1 1 2 2 2 2 1 1 1 0
0 0 255 0 1 2 1 1 1 1 1 1 2 1 1 1
1 255 0 1 1 1 0 1 0 1 0 1 1 0 0 255
0 0 0 0 0 0 1 0 1 0 1 1 1 1 255 0
0 0 1 1 2 1 1 1 1 1 1 1 0 255 0 1
1 1 1 1 1 0 0 0 0 1 0 255 0 0 1 1
1 1 0 1 0 0 0 0 0 255 2 0 0 0 1 1
0 0 0 0 0 0 0 0 255 0 1 1 2 1 1 0
1 1 1 1 1 0 0 255 0 0 0 0 0 0 1 1
1 1 0 0 0 255 0 1 1 1 1 1 1 1 1 2
2 0 0 0 255 0 0 0 0 0 0 0 0 0 0 0
1 1 255 0 0 1 2 1 2 1 1 1 1 1 1 1
1 1 255 0 0 0 2 2 2 1 1 1 2 1 1 1
255 0 0 0 1 1 1 0 0 0 0 1 1 1 255 0
1 0 0 0 1 1 1 1 2 1 0 0 0 255 1 0
0 0 0 0 0 0 0 0 0 0 0 0 255 0 0 0
0 0 0 0 0 0 0 0 0 0 255 1 1 1 1 0
0 0 1 1 1 2 2 1 1 1 0 0 255 255 255 255
255 255 255 255 255 255 255 255 255 255 255 255 255 255 255 255
255 255 255 255 255 255 255 255 255 255 255 255 255 255 255 255
255 255 255 255 255 255 255 255 255 255 255 255 255 255 255 255
255 255 255 255 255 255 255 255 255 255 255 255 255 255 255 255
255 255 255 255 255 255 255 255 255 255 255 255 255 255 255 255
255 255 255 255 255 255 255 255 255 255 255 255 255 255 255 255
255 255 255 255 255 255 255 255 255 255 255 255 255 255 255 255
255 255 255 255 255 255 255 255 255 255 255 255 255 255 255 255
255 255 255 255 255 255 255 255 255 255 255 255 255 255 255 255
255 255 255 255 255 255 255 255 255 255 255 255 255 255 255 255
255 255 255 255 255 255 255 255 255 255 255 255 255 255 255 255
255 255 255 255 255 255 255 255 255 255 255 255 255 255 255 255
255 255 255 255 255 255 255 255 255 255 255 255 255 255 255 255
255 255 255 255 255 255 255 255 255 255 255 255 255 255 255 255
255 255 255 255 255 255 255 255 255 255 255 255 255 255 255 255
255 255 255 255 255 255 255 255 255 255 255 255 255 255 255 255
255 255 255 255 255 255 255 255 255 255 255 255 255 255 255 255
255 255 255 255 255 255 255 255 255 255 255 255 255 255 255 255
255 255 255 255 255 255 255 255 255 255 255 255 255 255 255 255
255 255 255 255 255 255 255 255 255 255 255 255 255 255 255 255
255 255 255 255 255 255 255 255 255 255 255 255 255 255 255 255
255 255 255 255 255 255 255 255 255 255 255 255 255 255 255 255
255 255 255 255 255 255 255 255 255 255 255 255 255 255 255 255
255 255 255 255 255 255 255 255 255 255 255 255 255 255 255 255
255 255 255 255 255 255 255 255 255 255 255 255 255 255 255 255
255 255 255 255 255 255 255 255 255 255 255 255 255 255 255 255
255 255 255 255 255 255 255 255 255 255 255 255 255 255 255 255
255 255 255 255 255 255 1 1 0 0 1 1 1 1 1 1
0 0 0 0 0 0 255 0 0 0 1 2 2 2 2 1
1 1 1 1 255 1 1 2 1 1 1 1 1 2 2 0
0 0 0 255 0 0 0 0 1 0 0 1 1 0 0 0
1 255 1 0 0 2 1 1 1 1 1 1 1 0 1 0
255 0 0 0 0 0 2 2 2 0 1 1 2 2 255 1
0 0 0 1 1 1 1 1 1 0 0 0 0 255 0 0
0 1 0 0 0 0 1 1 1 0 0 255 0 0 0 1
2 2 2 1 0 0 1 1 1 1 255 1 1 1 2 2
1 0 0 2 2 1 1 1 0 255 0 1 1 0 0 0
0 1 1 1 1 0 0 255 0 0 1 0 1 1 1 2
2 1 0 0 0 0 255 0 1 1 1 1 1 1 1 1
1 1 1 1 0 255 1 1 1 0 1 1 1 1 1 1
1 1 1 255 1 0 0 0 0 0 0 1 0 0 0 0
0 0 255 0 0 0 0 0 1 1 1 1 2 0 0 0
0 255 0 0 1 1 1 0 0 0 0 0 0 1 1 255
0 0 0 0 0 0 0 0 0 0 0 0 0 255 1 0
0 0 0 1 1 1 0 0 0 0 0 0 255 1 2 1
2 2 2 0 0 2 2 0 0 0 0 255 0 0 0 0
0 0 0 1 1 1 0 0 1 255 0 0 0 1 0 0
0 0 0 0 1 1 1 0 255 0 0 1 1 1 1 1
1 0 0 0 1 1 255 0 1 1 1 0 0 1 1 1
0 1 1 1 1 1 255 0 0 2 4 4 2 1 1 1
1 1 1 1 255 1 0 0 0 1 1 1 1 1 1 1
0 1 255 1 1 1 1 0 1 1 2 1 1 0 0 0
1 255 0 0 0 0 1 0 0 0 0 0 0 0 0 0
255 0 0 0 1 0 0 0 0 0 1 1 1 0 255 0
1 1 1 0 1 1 1 1 1 1 1 1 1 2 2 0
1 0 0 0 1 1 2 1 1 1 0 0 0 0 0 0
255 1 1 0 1 2 3 5 3 1 1 1 1 1 255 1
1 1 1 1 1 1 1 1 1 1 1 2 0 255 0 0
1 1 2 2 1 1 1 1 0 0 0 255 2 1 0 2
1 1 1 1 1 1 0 0 0 0 255 0 0 0 0 0
2 2 2 0 2 1 1 1 255 1 0 1 1 1 1 2
2 2 1 1 1 0 0 255 0 0 0 0 0 0 0 0
1 0 0 0 1 255 0 0 0 1 2 3 3 4 4 1
1 1 1 1 255 0 0 0 1 1 1 0 0 1 1 1
1 1 0 255 1 1 1 1 1 1 1 2 1 1 1 0
0 255 1 1 1 1 1 1 2 3 2 2 1 0 0 0
255 0 1 1 1 1 2 2 5 5 1 1 1 1 0 255
1 1 1 1 1 2 2 2 1 1 1 1 1 255 1 0
0 0 1 2 29 29 7 2 0 0 0 0 255 1 0 0
0 0 1 1 2 2 2 0 0 0 0 255 0 0 1 1
1 1 0 0 0 0 1 1 1 255 0 0 0 0 0 0
1 1 1 0 0 0 0 255 1 0 0 0 0 1 2 2
1 1 0 1 0 0 255 1 0 0 1 1 2 0 3 3
3 1 0 0 0 255 0 0 0 0 0 0 0 0 0 0
0 0 0 255 0 0 0 1 0 0 0 1 0 0 0 1
0 0 255 0 1 1 1 1 4 4 4 1 0 0 0 0
255 0 1 1 0 0 1 1 2 1 2 2 2 1 1 1
255 1 1 4 23 22 22 30 30 1 1 1 1 0 255 0
0 0 0 1 2 2 2 1 1 0 1 1 255 1 1 1
2 1 1 2 5 2 1 0 0 0 0 255 0 0 0 0
0 0 0 0 0 0 0 0 0 0 255 0 0 0 0 0
0 0 0 0 0 1 1 1 255 0 1 1 1 1 1 1
1 1 2 1 1 1 1 2 2 1 0 1 0 0 0 1
2 2 2 2 1 1 0 0 0 0 255 1 4 4 4 6
8 8 5 3 3 2 1 1 255 1 2 1 0 1 1 1
2 2 1 0 0 1 1 255 0 0 0 0 2 3 7 6
2 1 1 0 0 255 1 1 0 2 1 1 1 1 1 1
0 0 0 0 255 0 1 1 0 0 2 2 2 2 2 1
1 1 255 1 1 2 2 2 2 4 4 3 1 1 0 0
0 255 0 0 0 0 0 1 1 2 2 0 0 0 1 255
0 0 1 1 3 127 128 128 130 130 22 3 1 1 255 1
0 0 0 0 0 0 1 2 1 1 1 1 0 255 1 1
1 2 14 51 70 70 48 2 1 0 0 255 1 1 1 1
1 2 3 3 3 3 2 1 1 0 255 1 1 2 2 30
232 232 244 229 31 1 1 1 1 255 1 0 1 1 2 4
13 13 3 3 0 0 1 255 0 0 0 2 45 78 143 130
117 85 31 1 0 0 255 0 0 0 0 10 61 67 67 57
5 1 0 0 0 255 0 0 0 1 1 1 1 1 1 0
1 0 1 255 0 0 0 0 1 52 143 155 67 41 1 0
0 255 0 0 0 0 0 3 4 7 3 2 1 0 0 0
255 1 0 0 1 1 2 20 59 59 6 2 1 0 0 255
0 0 0 0 0 0 1 1 1 0 0 0 0 255 0 0
0 1 1 1 7 22 22 3 1 1 1 1 255 2 2 2
3 3 11 34 35 34 6 1 1 0 255 1 1 0 0 0
1 8 12 8 6 4 2 0 0 0 255 0 1 38 70 101
70 49 45 45 26 2 1 0 255 0 0 0 1 3 15 72
72 14 2 1 1 1 255 1 1 1 1 2 2 7 13 13
2 0 0 0 0 255 0 0 0 0 0 0 1 4 4 0
0 0 1 1 255 0 0 0 1 2 2 1 1 0 0 0
1 1 255 0 1 1 1 2 8 105 144 144 99 1 1 0
0 0 1 1 0 0 0 0 0 2 2 2 7 33 12 2
2 2 0 0 255 10 10 10 10 8 8 8 8 2 2 2
2 1 255 2 1 0 0 1 6 8 27 8 1 0 0 1
1 255 0 0 0 0 7 46 50 46 43 2 1 1 0 255
0 1 1 2 1 1 1 1 1 1 0 0 0 0 255 1
1 1 1 2 2 2 4 3 2 1 1 1 255 1 2 3
4 4 39 39 46 36 23 1 1 1 0 255 1 1 0 0
0 3 4 3 5 3 0 0 0 255 1 1 1 5 127 250
225 225 225 255 149 22 3 1 255 1 1 0 0 0 0 0
2 2 1 1 1 1 1 255 1 2 2 51 64 90 104 97
91 54 2 0 0 255 1 1 1 1 4 5 6 7 8 8
4 1 1 0 255 1 2 3 30 255 255 255 255 255 255 31
2 1 1 255 1 0 0 1 13 33 41 31 30 7 3 0
0 255 1 0 1 45 133 137 161 143 143 130 123 31 1 0
255 0 0 1 10 61 114 114 114 91 83 5 1 0 0 255
0 0 1 1 3 17 57 31 35 4 1 1 1 255 1 0
0 1 52 153 187 199 199 126 41 1 0 255 0 0 0 0
3 5 8 10 8 3 2 0 0 0 255 0 0 0 1 3
33 62 89 85 70 6 1 0 0 255 0 0 0 0 1 7
10 7 7 1 0 0 0 255 0 0 0 1 2 50 52 70
70 60 4 1 1 1 255 2 2 2 4 38 55 77 90 74
58 6 1 1 255 1 0 0 0 1 21 42 42 42 40 6
4 0 0 0 255 1 1 38 68 206 101 62 60 65 60 12
0 0 255 0 0 0 2 22 101 155 163 86 14 1 1 1
255 1 1 2 2 7 13 41 43 43 14 1 0 0 0 255
0 0 1 0 1 95 137 137 130 4 0 0 1 2 255 1
0 1 1 3 51 58 51 8 1 0 1 0 255 1 1 1
1 10 255 255 255 255 255 99 2 0 0 0 1 1 0 1
1 2 0 3 3 33 46 59 59 12 2 2 0 0 255 10
11 11 10 6 8 3 3 3 3 5 5 3 255 2 1 1
1 25 54 59 40 35 29 0 0 0 1 255 0 0 0 3
50 70 70 64 54 36 2 1 0 255 0 1 1 2 1 1
0 1 1 1 1 1 1 1 255 1 1 1 1 2 3 6
7 6 2 1 1 1 255 1 2 4 7 48 67 67 70 54
54 23 1 0 0 255 1 1 0 1 1 4 5 16 25 19
5 0 0 255 1 1 3 41 250 255 252 255 255 255 237 149
10 2 255 1 1 1 0 0 0 1 1 1 1 1 1 1
1 255 0 3 51 65 118 118 129 129 128 115 54 2 0 255
1 1 1 4 6 7 10 10 10 10 8 4 1 0 255 1
3 6 255 255 255 255 255 255 255 255 19 1 1 255 1 0
1 13 40 46 46 61 61 31 7 1 0 255 0 1 17 133
161 161 181 174 174 150 150 92 2 0 255 0 1 2 50 111
124 123 120 105 105 83 5 2 1 255 1 1 1 2 31 57
64 60 60 35 4 1 0 255 0 0 1 41 153 177 205 206
202 200 126 21 1 255 0 1 0 1 4 14 14 12 10 8
7 1 0 1 255 1 1 1 3 33 79 89 89 86 73 61
2 0 0 255 0 0 0 0 13 13 13 11 10 7 1 0
0 255 0 0 0 2 52 72 92 99 99 92 60 4 1 1
255 2 2 3 38 77 105 90 100 90 80 58 3 2 255 1
0 0 0 21 76 114 82 86 80 48 4 0 0 0 255 0
1 38 68 70 101 62 62 62 60 12 0 0 255 1 0 0
15 101 148 174 174 163 86 11 1 0 255 0 1 1 7 21
53 70 70 63 54 14 0 0 0 255 1 0 0 1 95 202
210 210 211 130 3 1 1 1 255 1 1 1 3 58 111 146
111 101 8 1 0 0 255 1 1 1 10 255 255 255 255 255
255 255 33 1 0 0 0 1 1 1 1 2 2 3 11 46
64 67 93 59 3 0 0 2 255 11 12 11 8 4 6 3
2 2 4 11 8 5 255 2 1 1 25 39 77 82 82 45
32 1 1 1 0 255 0 1 3 44 74 74 68 64 64 45
27 1 0 255 0 0 0 0 0 1 1 1 0 1 0 1
1 1 255 0 0 0 1 2 6 7 13 13 7 1 1 1
255 2 2 2 48 86 72 67 68 54 73 35 4 0 0 255
1 1 1 1 8 13 21 21 34 25 25 0 0 255 1 1
5 95 255 255 255 255 255 255 237 215 17 1 255 1 1 1
1 1 1 1 1 1 1 1 1 1 1 255 1 2 65 117
144 133 129 121 128 128 115 15 2 255 0 0 1 8 10 11
12 13 16 16 10 7 2 0 255 1 3 83 255 255 255 255
255 255 255 255 82 2 1 255 0 0 6 33 54 57 54 68
51 51 29 1 0 255 0 1 69 147 161 158 161 174 174 170
170 123 6 1 255 1 1 24 90 102 114 102 100 93 105 93
8 2 2 255 2 2 2 25 33 70 76 76 85 60 6 0
0 255 0 1 6 153 156 205 205 206 200 199 145 90 5 255
0 0 1 2 8 20 14 10 10 8 8 2 1 1 255 1
1 2 30 79 89 86 79 79 76 63 29 0 0 255 0 0
0 1 15 15 15 15 14 12 2 1 0 255 0 0 1 3
69 88 99 102 114 92 82 6 1 0 255 1 2 3 83 105
114 93 93 100 105 81 5 2 255 2 0 0 1 65 74 117
119 119 98 76 7 0 0 0 255 0 1 32 68 70 114 62
62 61 60 10 1 1 255 2 1 1 49 112 148 182 182 163
137 74 2 1 255 0 1 1 13 53 80 83 96 80 80 54
3 0 0 255 0 0 0 1 230 255 255 246 246 211 38 1
0 0 255 0 0 0 43 146 173 190 168 159 101 4 0 0
255 1 1 3 96 255 255 255 255 255 255 255 82 1 0 0
0 1 1 1 2 2 2 3 40 57 91 91 104 90 11 0
0 0 255 7 12 11 8 4 3 2 3 4 4 11 11 5
255 1 1 1 39 54 90 85 86 58 32 1 1 1 1 255
0 1 6 60 60 60 51 63 67 45 43 3 0 255 0 1
0 0 0 3 2 2 1 1 0 0 1 1 255 0 0 0
1 6 16 10 16 20 20 1 1 1 255 1 2 2 83 106
72 54 54 54 86 54 24 0 0 255 1 1 1 8 13 21
21 21 25 25 25 0 0 255 1 2 5 167 255 255 255 255
255 238 238 230 22 1 255 0 0 1 2 2 1 1 1 1
1 1 1 1 1 255 0 1 108 158 176 158 137 121 119 119
115 15 3 255 0 0 1 10 12 12 12 13 14 14 10 7
3 0 255 1 6 197 255 255 255 255 255 255 255 255 229 2
1 255 0 1 6 57 67 70 67 64 51 46 31 1 0 255
0 0 69 147 161 161 161 174 174 174 172 168 24 1 255 1
2 38 89 90 102 97 100 97 105 97 35 3 2 255 2 2
5 33 48 70 70 82 85 82 6 0 0 255 1 1 26 177
177 237 227 227 199 162 159 90 5 255 0 0 1 4 14 20
16 11 11 8 7 3 2 1 255 2 2 4 32 73 73 50
70 73 73 61 29 1 0 255 1 1 1 2 20 20 15 20
25 25 7 1 0 255 1 1 1 3 69 87 99 97 88 87
82 46 0 0 255 1 2 6 61 110 110 93 93 107 119 86
11 2 255 2 1 0 1 69 77 117 131 131 121 86 7 3
1 1 255 0 1 8 55 96 111 92 62 60 52 3 1 1
255 1 1 2 58 142 149 183 183 163 137 82 7 2 255 0
1 1 13 68 83 92 96 104 87 78 3 0 0 255 0 0
1 8 230 255 255 255 255 222 38 2 0 0 255 0 0 1
79 172 190 190 168 159 101 4 1 0 255 1 1 3 223 255
255 255 255 255 255 255 118 1 0 0 0 1 1 1 2 1
2 2 54 74 91 91 104 80 11 0 0 0 255 5 13 13
8 4 3 2 4 4 4 7 11 10 255 1 1 1 39 61
95 85 86 58 44 2 1 1 0 255 0 0 6 60 65 63
65 81 102 74 45 3 1 255 0 0 0 1 1 3 2 2
2 1 1 0 1 1 255 1 0 0 0 6 17 16 16 20
20 1 1 1 255 1 2 2 53 106 106 62 50 68 78 69
24 1 0 255 1 1 1 13 20 21 21 15 17 33 33 1
0 255 0 2 6 193 255 255 255 232 253 238 238 204 22 0
255 0 1 2 3 3 3 1 1 1 1 2 2 1 1 255
1 1 108 135 176 158 111 105 104 105 96 7 2 255 1 0
2 13 14 13 13 13 13 10 10 4 3 1 255 1 5 197
255 255 255 255 255 255 255 255 229 2 0 255 0 1 1 44
67 70 64 51 44 36 31 1 0 255 0 1 73 114 149 184
174 186 174 184 172 168 24 2 255 1 2 38 89 91 106 102
100 97 124 97 35 2 2 255 2 2 7 35 50 70 70 80
85 70 6 1 0 255 1 1 26 220 220 220 192 199 189 163
159 61 2 255 0 0 1 5 10 20 16 11 11 8 4 3
2 2 255 2 2 4 32 49 73 50 79 77 76 72 14 0
0 255 1 1 2 2 19 19 19 20 21 21 13 1 1 255
1 1 1 1 43 87 114 87 87 82 81 46 1 0 255 1
1 6 55 107 107 93 93 106 125 86 11 2 255 2 1 0
0 69 77 78 109 121 109 81 6 1 1 0 255 0 1 2
38 59 96 69 69 52 14 2 1 1 255 1 1 2 58 142
193 184 184 149 117 82 7 1 255 0 0 1 11 80 82 92
92 100 83 68 4 1 0 255 0 0 1 8 224 255 255 255
255 149 19 2 0 0 255 1 0 1 79 154 191 206 185 159
92 1 1 0 255 0 0 3 223 255 255 255 255 255 255 255
118 1 0 1 1 1 1 1 2 1 1 1 34 59 91 81
80 55 6 0 0 0 255 5 13 13 5 4 4 4 7 11
7 7 10 5 255 1 1 1 24 61 92 87 80 53 27 2
1 1 1 255 0 0 1 45 60 65 81 97 102 78 43 4
1 255 0 0 0 1 1 2 2 2 2 2 2 1 1 1
255 1 1 0 0 4 17 19 19 19 11 1 1 1 255 1
2 2 20 83 65 65 58 78 78 69 4 1 0 255 0 1
1 7 20 19 25 19 27 33 17 1 0 255 1 3 6 193
255 255 242 232 252 246 238 183 13 0 255 0 0 1 3 6
7 5 1 1 2 2 2 1 0 255 0 1 45 123 135 105
99 99 99 104 88 7 2 255 1 1 2 8 13 14 14 12
12 6 8 4 3 1 255 1 5 161 255 255 255 255 255 255
255 255 90 1 0 255 0 0 1 41 59 61 59 38 33 31
17 1 0 255 0 0 73 81 149 159 159 180 147 180 168 126
2 1 255 1 1 29 86 111 111 107 106 97 101 97 3 1
1 255 2 2 7 35 50 68 68 68 70 42 2 0 1 255
1 1 2 136 138 172 172 189 189 183 159 26 1 255 0 0
0 4 8 16 16 11 11 7 4 3 2 1 255 1 1 2
5 48 83 83 83 74 72 53 5 0 0 255 0 1 1 1
7 7 11 6 20 13 1 1 1 255 1 1 1 1 23 82
111 111 87 81 63 4 0 0 255 1 1 5 54 92 92 83
83 86 86 63 5 3 255 2 1 1 1 34 77 77 80 86
86 68 4 2 1 1 255 1 1 1 1 38 59 59 68 49
3 2 1 1 255 1 1 1 8 97 193 181 181 149 99 7
2 1 255 0 0 1 5 82 82 80 70 72 68 38 4 1
0 255 1 1 2 2 120 224 255 255 255 149 4 2 2 0
255 0 1 1 31 106 154 196 159 114 4 1 1 0 255 0
1 3 104 255 255 255 255 255 255 255 15 1 0 1 0 0
1 1 1 1 1 1 22 34 36 55 46 30 2 0 0 0
255 5 12 6 6 4 4 4 12 15 15 15 11 3 255 1
1 1 2 24 72 62 60 44 8 1 1 1 1 255 1 0
1 30 45 65 65 81 74 54 5 2 1 255 0 0 0 1
1 1 1 2 1 2 2 1 0 0 255 0 1 0 1 1
4 19 16 11 6 2 1 1 255 2 2 2 7 20 58 58
54 68 54 30 1 1 0 255 1 1 1 2 7 8 13 14
27 31 2 1 0 255 2 4 6 65 222 255 249 242 246 214
183 59 1 0 255 0 0 0 3 6 8 7 3 2 2 2
1 1 0 255 1 1 21 90 105 99 92 92 99 104 48 4
2 255 1 0 1 3 8 13 14 12 12 11 8 4 0 0
255 1 4 16 255 255 255 255 255 255 255 255 11 0 0 255
0 0 0 7 41 58 44 36 31 17 5 1 0 255 0 1
2 57 81 137 159 170 170 168 142 110 1 1 255 0 1 2
36 111 111 111 106 90 76 23 2 1 1 255 2 2 2 2
35 49 49 46 42 1 1 0 0 255 0 0 1 48 125 138
138 163 168 163 62 3 1 255 0 0 1 1 4 10 10 8
7 7 3 2 1 0 255 0 0 2 3 48 83 83 83 74
64 8 1 0 0 255 1 1 1 1 1 4 6 4 6 2
1 1 1 255 1 1 1 1 3 63 95 95 80 70 19 1
1 1 255 1 1 2 16 61 67 63 63 63 63 35 3 1
0 255 1 1 1 1 34 53 73 77 68 6 0 0 0 1
255 1 0 0 1 3 17 26 26 2 1 1 1 0 255 0
0 1 2 8 97 164 164 99 30 2 1 1 255 1 0 1
1 10 63 63 63 43 38 5 2 1 1 255 1 1 1 1
2 120 173 173 149 7 1 0 0 0 255 0 0 1 1 31
106 155 114 4 2 0 0 0 255 0 1 2 3 124 255 255
255 255 255 87 2 1 0 1 1 1 1 1 1 2 1 1
1 22 23 30 12 2 1 0 0 0 255 3 6 6 6 6
4 5 13 15 15 15 6 2 255 1 1 1 1 2 10 45
27 8 1 1 1 1 1 255 2 1 1 2 30 30 38 42
21 3 2 1 1 255 1 0 0 0 1 2 1 1 1 1
1 0 0 0 255 0 1 1 1 1 2 2 2 2 2 1
1 1 255 1 2 1 2 2 12 13 23 31 30 3 0 0
0 255 1 1 1 1 2 2 7 8 26 2 1 0 0 255
2 4 6 11 82 222 242 242 215 171 59 2 0 0 255 1
0 0 0 3 7 7 5 2 1 1 1 1 1 255 1 1
1 36 99 72 57 72 92 72 4 1 1 255 0 0 1 2
3 4 11 11 11 11 5 2 0 0 255 1 2 5 49 255
255 255 255 255 255 20 2 0 0 255 0 0 1 3 8 22
31 30 17 5 1 1 1 255 0 0 1 8 57 90 137 137
147 146 110 1 0 0 255 0 0 1 1 36 91 106 76 62
23 2 1 1 1 255 2 1 2 2 2 17 17 14 2 1
1 0 0 255 1 0 0 2 48 82 99 99 73 62 3 2
1 255 1 1 1 1 1 4 5 5 7 4 2 2 1 1
255 0 0 1 1 3 61 61 26 24 8 2 1 0 0 255
0 0 0 1 1 1 4 3 2 2 1 0 0 255 0 0
0 0 1 3 44 63 44 19 1 1 1 1 255 1 1 1
1 16 39 41 41 45 35 2 1 1 0 255 0 1 1 1
1 24 25 25 4 3 0 0 1 1 255 1 0 0 0 0
0 2 2 1 1 0 1 1 255 1 0 0 1 1 7 76
76 30 5 1 1 1 255 1 1 1 1 1 10 14 27 27
2 1 1 1 1 255 1 1 1 1 2 3 20 20 7 2
1 1 0 1 255 0 0 1 2 3 8 8 1 1 0 0
0 0 255 0 1 1 2 5 124 214 214 140 87 2 2 1
1 1 1 1 1 1 0 0 0 0 0 2 2 2 1 1
0 0 0 0 255 1 3 3 6 6 5 5 5 7 3 6
3 2 255 1 1 1 1 2 2 2 3 3 1 1 1 1
1 255 2 2 1 1 2 13 13 6 2 1 1 1 0 255
1 1 0 1 1 1 1 1 1 1 0 0 0 0 255 0
1 1 1 0 1 1 1 1 1 0 0 0 255 1 1 1
1 1 1 1 1 2 2 2 0 0 0 255 0 0 1 1
1 1 1 1 2 1 1 0 0 255 1 1 1 1 2 65
126 126 106 39 2 1 0 1 255 1 1 0 0 0 0 0
1 2 1 0 0 1 1 255 1 1 0 0 36 50 46 50
27 1 1 1 1 255 1 1 1 1 2 2 2 2 5 4
1 0 0 0 255 0 1 4 8 49 255 255 255 255 20 2
1 1 0 255 0 2 2 2 2 2 8 2 1 1 1 1
1 255 0 0 1 1 8 40 82 82 96 96 1 0 0 0
255 0 0 1 1 2 20 48 48 13 1 1 1 1 1 255
1 0 1 1 1 1 2 0 0 0 1 1 1 255 1 1
1 1 2 12 24 24 10 2 0 0 1 255 1 1 1 1
1 1 1 1 1 1 1 1 1 1 255 1 0 1 1 2
1 1 1 1 1 1 1 0 1 255 1 0 1 0 1 1
1 1 1 1 1 1 0 255 0 0 0 1 1 1 2 0
0 0 1 1 1 1 255 1 1 1 1 0 2 11 11 2
1 1 0 0 0 255 0 1 1 1 0 1 1 1 1 0
0 0 1 1 255 1 1 1 0 0 0 1 1 1 1 0
0 0 255 0 0 1 1 1 2 4 4 4 1 1 1 1
255 1 0 0 0 0 0 1 1 1 1 1 1 1 1 255
0 0 0 1 2 1 2 2 1 1 1 1 0 0 255 1
0 0 1 1 1 1 0 0 0 0 0 0 255 0 1 0
0 3 3 3 3 3 2 2 2 1 1 1 1 1 1 0
0 0 0 0 0 0 0 1 0 0 0 0 0 0 255 1
1 2 2 3 4 5 4 3 1 1 2 2 255 0 0 1
1 1 1 0 0 1 1 1 1 0 0 255 1 1 1 1
1 1 2 2 1 1 0 0 0 255 1 1 1 1 1 1
0 0 0 0 0 0 1 0 255 0 1 0 0 0 0 1
1 1 1 0 1 1 255 1 1 1 1 1 1 1 1 1
0 1 0 0 0 255 0 0 0 1 1 1 1 1 1 1
1 0 0 255 0 0 1 1 1 1 2 3 3 2 0 0
0 1 255 1 0 0 0 0 0 0 1 1 0 0 0 0
1 255 1 0 0 0 0 2 2 1 0 0 0 1 0 255
1 1 1 1 1 1 1 1 1 1 1 0 0 0 255 0
0 1 4 5 8 2 2 2 2 1 1 1 1 255 0 2
2 1 1 0 0 0 1 1 1 1 0 255 0 0 0 0
1 1 3 3 2 1 1 0 0 0 255 0 0 0 0 1
1 2 0 0 1 1 1 1 1 255 0 0 0 0 0 0
1 0 1 1 1 1 1 255 1 1 1 0 0 0 0 1
1 0 0 0 0 255 1 0 0 0 0 0 1 0 0 0
1 1 1 1 255 1 0 1 1 1 1 1 1 1 1 0
0 0 1 255 1 0 1 1 1 0 0 0 1 1 0 0
0 255 0 0 0 1 1 0 0 0 0 0 1 1 1 0
255 0 1 1 1 0 0 0 1 0 0 1 1 1 1 255
0 0 0 1 0 0 0 1 1 0 0 1 1 1 255 1
2 1 1 0 1 1 1 0 1 0 1 0 255 0 0 0
1 1 1 0 0 0 0 1 0 1 255 1 1 0 0 0
0 0 0 0 0 1 0 0 0 255 0 0 0 1 2 0
0 0 0 0 1 1 0 0 255 0 0 0 1 1 1 0
0 0 0 1 1 1 255 0 0 0 1 2 2 2 2 2
1 1 1 1 1 0 0 1 1 0 0 0 0 0 0 0
0 1 0 0 0 0 0 0 255 0 0 1 1 2 3 3
1 1 1 1 1 1 255 1 0 0 1 1 1 0 0 0
1 0 0 0 0 255 0 0 1 1 1 0 0 1 1 1
1 1 1 255 1 1 0 1 1 1 0 0 0 0 1 2
2 0 255 0 1 0 0 0 0 0 1 1 1 1 1 0
255 1 1 1 1 1 1 1 1 1 0 0 1 1 1 255
0 0 1 1 1 0 1 1 2 1 1 0 0 255 0 0
0 0 0 1 1 2 2 0 0 0 1 1 255 0 0 0
0 0 0 1 1 1 1 0 0 0 0 255 1 0 0 0
0 0 0 0 0 0 0 2 2 255 2 0 1 0 1 1
1 0 0 0 0 1 1 0 255 0 0 1 0 0 0 0
1 0 1 0 1 1 1 255 1 1 1 0 0 0 0 0
0 1 1 1 0 255 0 1 0 0 0 0 0 1 1 0
1 0 0 0 255 255 255 255 255 255 255 255 255 255 255 255
255 255 255 255 255 255 255 255 255 255 255 255 255 255 255 255
255 255 255 255 255 255 255 255 255 255 255 255 255 255 255 255
255 255 255 255 255 255 255 255 255 255 255 255 255 255 255 255
255 255 255 255 255 255 255 255 255 255 255 255 255 255 255 255
255 255 255 255 255 255 255 255 255 255 255 255 255 255 255 255
255 255 255 255 255 255 255 255 255 255 255 255 255 255 255 255
255 255 255 255 255 255 255 255 255 255 255 255 255 255 255 255
255 255 255 255 255 255 255 255 255 255 255 255 255 255 255 255
255 255 255 255 255 255 255 255 255 255 255 255 255 255 255 255
255 255 255 255 255 255 255 255 255 255 255 255 255 255 255 255
255 255 255 255 255 255 255 255 255 255 255 255 255 255 255 255
255 255 255 255 255 255 255 255 255 255 255 255 255 255 255 255
255 255 255 255 255 255 255 255 255 255 255 255 255 255 255 255
255 255 255 255 255 255 255 255 255 255 255 255 255 255 255 255
255 255 255 255 255 255 255 255 255 255 255 255 255 255 255 255
255 255 255 255 255 255 255 255 255 255 255 255 255 255 255 255
255 255 255 255 255 255 255 255 255 255 255 255 255 255 255 255
255 255 255 255 255 255 255 255 255 255 255 255 255 255 255 255
255 255 255 255 255 255 255 255 255 255 255 255 255 255 255 255
255 255 255 255 255 255 255 255 255 255 255 255 255 255 255 255
255 255 255 255 255 255 255 255 255 255 255 255 255 255 255 255
255 255 255 255 255 255 255 255 255 255 255 255 255 255 255 255
255 255 255 255 255 255 255 255 255 255 255 255 255 255 255 255
255 255 255 255 255 255 255 255 255 255 255 255 255 255 255 255
255 255 255 255 255 255 255 255 255 255 255 255 255 255 255 255
255 255 255 255 255 255 255 255 255 255 255 255 255 255 255 255
255 255 255 255 255 255 255 255 255 255 255 255 255 255 255 1
0 1 1 1 0 0 0 0 0 1 0 1 0 255 0 0
0 0 0 1 1 1 0 1 1 1 1 255 1 1 0 1
1 1 0 0 0 1 0 0 0 255 1 1 1 1 1 0
0 0 0 0 0 0 0 0 255 1 1 1 1 1 1 0
0 1 1 1 0 0 1 255 1 0 1 0 0 0 0 0
0 0 0 0 0 255 0 1 0 1 1 0 0 0 1 1
1 1 1 1 255 0 0 0 1 1 1 0 0 0 0 1
2 2 1 255 0 0 1 1 0 0 0 0 0 0 0 0
0 1 255 0 1 1 0 0 1 0 0 0 0 1 1 1
255 1 0 0 0 1 1 0 0 0 0 0 0 1 255 2
2 0 0 0 0 0 0 0 0 0 0 0 0 255 0 0
0 0 1 0 1 0 0 0 0 1 1 0 255 0 0 0
0 1 1 1 0 0 0 1 1 1 255 0 0 0 0 0
0 0 0 0 0 1 1 1 1 1 1 2 1 1 0 1
0 0 0 1 2 2 1 1 0 0 0 0 255 0 0 0
0 0 0 0 0 1 0 1 1 1 255 1 1 0 0 0
1 0 0 0 1 0 0 0 1 255 0 0 1 0 0 0
1 1 1 1 1 1 1 255 1 1 1 1 2 1 1 0
0 0 1 1 1 0 255 0 1 1 1 1 0 1 1 1
0 0 0 0 255 1 1 1 1 1 0 1 1 0 0 0
0 0 1 255 0 0 1 1 1 1 1 1 1 1 1 0
0 255 1 1 0 0 0 0 2 2 2 2 0 0 0 1
255 0 1 1 1 0 1 1 1 1 1 0 0 0 0 255
1 0 0 0 0 0 0 0 0 0 0 0 0 255 1 1
1 0 0 0 0 1 0 1 0 2 0 0 255 0 2 2
1 1 2 2 0 0 0 0 0 0 1 255 1 1 1 0
0 0 0 0 0 0 0 0 0 255 0 0 0 1 1 1
0 0 0 0 0 0 1 1 255 1 0 1 1 0 0 0
0 0 0 1 1 1 0 255 0 0 0 0 0 1 0 0
0 0 0 0 0 255 0 1 1 1 1 2 1 1 1 1
0 0 0 255 1 1 1 1 0 0 0 0 1 1 0 0
0 0 255 0 1 1 1 1 1 0 0 0 1 1 1 1
1 255 0 0 1 2 2 0 0 0 0 0 0 0 0 255
0 0 0 0 0 0 1 1 1 0 0 1 1 1 255 0
0 0 1 1 1 0 0 0 0 0 0 1 0 255 0 1
1 1 0 0 0 0 0 0 0 0 0 1 255 0 1 1
0 0 1 1 0 0 0 1 1 1 255 1 1 0 0 0
0 0 1 1 0 0 1 1 255 2 1 1 1 1 0 0
0 0 1 1 1 0 0 255 0 0 0 0 1 1 1 0
0 0 0 0 0 0 255 0 0 1 1 1 1 1 0 0
0 0 1 1 255 0 1 1 0 0 0 0 0 0 0 1
1 1 1 1 2 2 1 1 1 1 1 0 0 0 2 2
2 1 0 0 0 0 255 1 1 0 0 0 0 2 0 0
0 0 1 1 255 1 0 0 0 0 1 1 1 1 1 1
0 0 1 255 0 0 0 0 0 0 1 1 1 1 1 0
0 255 0 1 1 1 2 2 1 0 0 0 1 1 1 0
255 0 0 1 0 0 0 1 2 1 0 0 0 1 255 2
0 0 0 1 2 2 2 1 1 0 0 0 0 255 0 1
0 1 1 1 1 1 1 1 1 0 0 255 2 1 1 0
0 0 2 2 2 2 2 0 0 1 255 1 1 1 1 1
1 1 1 1 0 0 0 0 0 255 1 0 0 0 0 1
1 1 0 0 0 0 0 255 0 1 1 1 0 0 0 1
1 1 1 1 0 0 255 1 2 2 2 2 4 4 4 3
0 0 1 0 1 255 2 1 1 1 1 0 0 0 1 1
1 0 0 255 0 0 0 1 1 1 2 1 1 1 1 0
0 0 255 1 1 1 1 0 0 0 0 0 0 1 1 0
0 255 0 0 0 0 0 1 0 0 0 0 0 1 1 255
0 1 1 2 23 33 27 24 19 1 0 0 0 255 1 1
1 1 1 0 1 4 3 1 0 1 0 0 255 1 1 1
1 0 0 0 0 0 1 1 0 1 1 255 0 0 0 2
2 0 0 0 0 0 0 0 1 255 0 0 0 0 1 1
1 0 0 0 1 0 0 0 255 0 0 0 1 0 0 0
0 0 0 0 0 0 0 255 0 0 1 1 0 0 0 0
0 0 1 1 1 1 255 1 1 1 1 2 11 11 1 0
0 0 1 0 255 0 0 0 0 0 0 0 1 1 1 1
1 1 255 0 0 1 1 1 0 0 1 1 1 0 0 0
0 255 0 0 1 1 1 1 1 1 1 0 0 0 0 0
255 0 1 0 0 0 1 1 1 0 0 0 0 0 255 0
1 0 0 0 1 1 1 0 0 0 0 0 0 1 1 2
1 1 1 1 0 0 0 0 2 2 2 2 1 1 0 0
255 0 1 2 2 3 4 5 4 1 0 0 0 1 255 1
0 0 0 1 2 2 12 3 1 1 1 1 2 255 0 0
0 0 0 0 1 1 1 0 1 1 1 255 0 0 0 0
1 2 2 1 1 1 1 2 2 0 255 0 0 1 1 1
1 2 2 2 1 0 0 1 255 3 1 0 0 2 3 7
3 3 1 0 0 0 0 255 1 1 1 1 1 1 1 1
1 1 1 0 0 255 0 1 1 1 1 2 30 45 30 24
2 0 0 0 255 1 1 1 1 1 2 2 1 1 1 1
0 0 0 255 1 0 0 0 0 1 2 2 1 0 1 0
0 255 0 1 1 1 0 1 3 3 1 2 1 1 0 0
255 2 2 2 2 7 7 8 8 19 10 2 1 1 1 255
1 1 1 1 2 17 17 11 11 1 1 0 0 255 0 0
0 1 2 14 17 11 11 4 1 0 0 0 255 1 1 1
1 0 0 0 0 1 1 1 0 0 0 255 0 0 0 0
1 2 1 1 1 0 0 0 0 255 1 1 1 36 82 73
44 43 34 33 1 0 0 255 1 1 1 1 1 1 17 41
41 3 2 1 0 0 255 1 1 1 1 0 0 0 1 1
1 1 0 0 0 255 0 0 0 1 1 0 0 1 1 1
0 0 1 255 0 0 0 0 0 1 1 1 2 2 2 0
0 0 255 0 1 0 1 1 1 0 0 0 0 0 0 0
0 255 0 0 0 1 0 2 0 0 0 1 1 1 1 1
255 1 1 1 6 14 14 14 12 11 1 0 1 0 255 0
0 0 0 0 1 2 2 2 1 1 1 1 255 0 0 1
1 1 1 1 13 13 4 1 0 0 0 255 0 0 1 1
1 2 7 7 5 0 0 0 0 0 255 0 1 1 1 0
1 2 2 1 1 0 0 0 255 0 0 0 0 0 1 11
11 2 0 0 0 0 0 1 1 0 1 1 1 1 0 0
0 0 2 4 4 2 1 0 0 0 255 0 1 2 2 50
90 117 117 63 1 0 0 0 255 0 0 0 0 2 12 23
16 14 3 1 1 1 1 255 0 0 0 0 0 2 2 1
1 0 0 0 0 255 0 1 0 0 1 5 126 170 106 4
3 2 2 1 255 0 0 0 0 1 2 3 2 2 2 0
0 1 255 1 1 1 1 3 11 158 233 233 57 6 0 0
0 255 0 0 0 1 1 2 8 3 3 2 1 0 0 255
0 1 1 2 2 61 120 148 149 90 24 2 0 0 255 0
1 1 1 2 2 32 35 32 4 1 0 0 0 255 1 1
0 2 3 21 21 10 3 2 1 1 0 255 0 0 0 1
1 8 63 68 43 7 2 1 0 0 255 2 2 2 7 22
22 35 21 35 21 16 1 1 0 255 1 1 1 2 17 33
39 35 15 13 4 1 0 255 0 0 0 1 12 29 21 20
17 12 4 0 0 0 255 1 1 1 1 2 0 0 0 5
1 1 0 0 0 255 0 0 0 1 7 20 20 16 10 1
0 0 0 255 1 5 36 58 82 73 69 65 43 43 33 1
1 255 0 0 0 1 2 22 78 78 78 61 3 1 1 1
255 1 1 1 0 0 0 2 2 2 1 0 0 0 0 255
0 0 0 0 1 1 1 5 5 1 1 0 0 255 0 0
0 1 1 1 10 19 4 2 2 0 0 0 255 0 1 1
1 2 4 4 3 0 0 0 0 0 0 255 0 0 0 0
0 2 3 1 2 2 2 1 1 0 255 1 2 6 25 25
15 14 12 12 10 1 1 0 255 0 0 0 0 2 4 4
4 4 1 1 1 1 255 0 0 0 1 2 41 63 77 63
33 4 1 1 0 255 0 0 1 1 2 21 38 29 26 5
2 0 1 1 255 0 1 1 1 3 10 8 8 3 1 0
0 0 255 0 0 0 0 6 25 25 25 20 15 1 0 0
0 0 0 0 1 1 1 1 0 1 0 2 2 4 4 4
1 1 0 0 255 0 1 2 50 129 166 171 193 162 63 1
1 0 255 1 1 0 2 12 23 24 23 23 12 3 2 2
1 255 0 0 0 1 2 3 7 3 2 1 1 1 0 255
0 1 1 1 5 126 255 255 199 106 7 3 2 2 255 0
0 0 1 2 7 10 7 4 2 2 1 1 255 1 1 1
2 11 193 255 255 255 233 57 1 0 1 255 1 0 1 2
7 12 25 11 11 4 2 0 0 255 0 1 1 2 61 176
248 255 255 208 90 2 1 0 255 1 1 1 1 2 35 39
38 38 26 4 1 0 1 255 1 1 2 3 21 22 21 20
10 2 2 1 1 255 0 0 0 0 8 63 81 81 79 62
7 1 0 0 255 2 3 6 20 24 26 43 36 43 21 16
4 1 0 255 0 1 1 17 33 33 35 33 19 14 13 1
1 255 0 0 1 12 27 34 32 21 21 24 22 1 1 0
255 1 1 1 1 3 2 3 1 5 3 2 0 0 0 255
0 0 1 7 26 48 30 30 20 10 0 0 0 255 1 25
42 51 57 57 44 44 43 43 38 4 2 255 1 1 0 1
17 76 82 82 82 78 61 2 0 0 255 0 1 1 0 0
4 5 4 3 2 0 0 0 0 255 1 1 1 1 2 6
11 10 6 5 0 0 0 255 0 0 0 1 1 10 59 62
38 19 2 1 0 0 255 1 0 1 1 4 12 12 11 3
2 1 1 0 0 255 0 1 0 0 2 5 10 5 5 3
2 1 1 0 255 2 4 14 32 30 15 12 11 11 10 1
0 0 255 0 0 0 2 5 5 4 4 5 4 2 1 1
255 1 0 1 2 41 101 104 104 83 77 33 3 1 0 255
0 0 0 1 41 42 50 45 45 23 4 2 2 1 255 0
1 1 3 11 14 10 12 8 3 1 1 1 255 0 0 0
6 25 29 29 31 31 17 12 1 1 1 1 0 0 1 0
0 1 1 2 2 2 2 4 4 4 2 1 1 0 255 0
1 3 129 166 182 171 193 193 125 2 1 1 255 1 1 0
5 20 27 27 23 32 31 10 1 1 1 255 0 0 0 1
2 17 25 17 7 2 1 0 0 255 0 1 2 2 52 255
255 255 255 199 42 4 3 2 255 2 1 0 2 10 10 10
10 8 4 2 1 1 255 0 1 2 6 158 255 255 255 255
255 145 1 1 1 255 1 0 1 6 22 26 26 25 19 7
4 0 0 255 1 1 1 3 176 244 255 255 255 255 173 36
1 0 255 1 1 1 1 15 52 52 52 58 54 10 1 0
0 255 0 1 2 17 29 17 11 20 20 12 2 1 0 255
0 0 0 2 27 95 98 99 96 93 62 1 1 0 255 1
2 11 21 24 35 43 41 31 25 25 4 1 0 255 1 0
1 33 39 33 33 15 15 13 11 1 1 255 1 1 2 27
34 34 34 32 41 27 24 2 2 1 255 1 1 2 1 5
3 5 8 11 5 2 0 0 0 255 1 1 3 26 44 49
46 38 35 20 0 0 0 255 2 39 43 50 50 43 41 43
43 45 39 13 2 255 1 1 0 1 76 87 87 87 87 98
82 44 1 0 255 0 0 0 1 2 5 5 6 6 3 1
0 0 0 255 1 1 2 2 4 10 11 10 6 5 2 1
0 255 0 0 0 1 2 26 79 89 83 27 4 1 1 0
255 0 0 1 2 5 15 17 34 14 3 1 1 1 0 255
0 0 0 0 2 12 12 12 6 5 1 0 1 0 255 2
6 41 42 32 22 16 14 25 10 1 0 1 255 0 0 1
3 5 4 4 6 7 6 2 1 1 255 1 0 1 15 97
123 121 115 115 115 64 3 1 0 255 1 1 1 3 61 67
77 82 68 34 10 2 1 1 255 1 1 2 10 12 17 14
12 10 10 1 1 1 255 0 1 2 19 29 29 36 31 32
22 15 2 1 1 1 0 0 1 0 0 1 1 2 2 3
2 4 4 10 7 2 2 1 255 0 1 3 163 182 173 164
164 181 181 2 1 1 255 1 1 2 11 29 29 29 29 33
33 26 1 1 1 255 1 0 1 1 5 29 31 29 16 3
2 1 0 255 0 1 2 2 227 255 255 255 255 237 157 4
3 2 255 2 0 2 10 10 10 12 13 10 6 2 1 1
255 0 1 2 6 255 255 255 255 255 255 255 3 1 1 255
0 0 1 17 29 33 26 25 19 7 4 0 0 255 1 1
1 5 176 243 255 255 255 255 248 114 1 0 255 3 3 2
10 52 76 65 68 68 54 33 1 0 0 255 0 0 1 17
17 11 11 14 23 12 8 1 0 255 0 0 0 2 92 107
100 107 96 93 62 1 0 0 255 1 2 7 14 15 30 43
41 31 30 30 4 1 1 255 1 0 0 17 30 27 27 15
12 11 5 1 1 255 1 2 6 27 36 34 36 39 49 49
25 3 2 1 255 1 1 3 3 5 3 5 8 6 3 1
1 0 0 255 1 2 13 27 44 49 46 38 36 35 1 0
0 255 2 39 42 50 50 41 35 43 45 43 40 19 2 255
1 1 1 5 86 110 110 110 87 110 82 44 2 0 255 0
0 1 1 3 5 6 12 8 6 3 1 0 0 255 1 1
2 3 6 10 10 11 6 5 3 2 1 255 1 0 1 1
16 26 60 83 69 52 21 2 1 0 255 0 0 1 2 5
15 30 34 30 12 2 1 1 1 255 0 0 0 1 5 12
12 12 10 2 1 1 1 1 255 3 33 36 42 34 32 23
35 41 25 1 1 1 255 0 0 1 5 5 4 4 7 7
6 2 0 0 255 1 1 1 30 144 144 115 114 115 117 81
3 0 0 255 1 1 1 8 67 86 90 86 68 54 10 1
1 1 255 1 1 4 10 12 15 10 10 7 5 2 1 1
255 1 1 2 19 29 31 42 42 42 20 15 3 2 1 1
0 0 1 0 0 1 1 1 1 3 2 6 4 14 14 5
2 1 255 0 1 3 139 173 164 154 149 149 149 2 1 1
255 1 1 1 11 30 30 30 31 43 33 26 1 1 1 255
2 1 0 0 8 31 39 31 16 10 2 1 1 255 0 0
0 1 227 255 255 255 255 253 157 4 1 1 255 1 0 2
4 10 10 13 13 10 6 2 1 1 255 0 2 2 6 255
255 255 255 255 255 255 3 2 1 255 0 0 0 11 29 38
33 15 15 7 3 0 0 255 1 1 1 5 170 202 255 255
255 255 248 114 0 0 255 2 3 2 10 52 85 72 72 68
61 33 1 0 0 255 0 0 0 3 13 13 14 16 25 12
8 1 0 255 0 1 1 2 95 107 100 107 92 90 50 1
0 0 255 2 3 7 14 15 30 41 41 30 30 30 3 1
0 255 1 0 0 11 21 20 27 20 15 7 1 1 1 255
1 2 17 24 39 32 39 41 49 49 24 3 1 1 255 1
1 3 3 3 3 6 11 6 2 1 0 0 0 255 1 2
13 24 41 49 46 38 33 20 2 0 0 255 3 39 42 52
49 49 40 51 51 43 39 19 1 255 0 0 2 5 76 110
127 127 107 107 86 39 2 0 255 0 0 0 1 2 5 6
8 8 5 3 1 0 1 255 1 1 2 3 4 10 10 11
7 5 3 2 1 255 1 1 1 1 7 22 49 78 62 52
7 1 1 1 255 0 1 1 2 5 8 27 30 13 5 1
1 1 0 255 0 0 0 1 7 8 12 12 6 2 1 1
0 1 255 2 15 34 34 30 23 23 35 41 26 1 0 0
255 0 1 1 3 6 3 4 10 10 6 2 0 0 255 1
1 1 30 137 137 115 114 115 117 64 3 1 1 255 1 1
1 8 70 93 91 63 61 50 2 1 0 0 255 1 1 4
5 12 15 15 10 5 4 2 1 0 255 1 1 2 11 23
36 48 48 32 22 15 3 2 1 1 0 0 1 0 0 0
0 1 1 3 2 5 2 8 5 0 1 0 255 0 0 2
57 139 154 145 145 129 76 2 0 0 255 0 1 1 3 21
26 30 31 33 31 7 1 0 0 255 1 1 0 0 8 31
31 22 13 6 1 1 1 255 0 0 0 1 64 255 255 255
255 237 70 1 1 0 255 0 0 1 2 10 10 13 7 7
2 2 1 1 255 0 1 1 7 229 255 255 255 255 255 246
3 2 1 255 0 0 0 1 11 29 22 15 8 3 0 0
0 255 1 0 1 4 78 171 255 255 255 255 147 17 0 0
255 1 2 2 2 17 89 72 68 61 46 12 0 0 0 255
0 0 1 1 10 11 14 14 15 6 2 0 0 255 0 1
0 1 40 96 96 92 81 59 5 1 0 1 255 2 3 8
19 27 30 39 39 30 30 11 4 1 0 255 0 0 0 1
11 11 21 32 15 7 1 1 1 255 1 1 3 17 23 26
39 50 42 42 21 1 1 1 255 1 0 0 1 2 3 6
6 2 1 1 0 1 0 255 0 1 3 23 40 50 49 33
25 8 2 0 1 255 3 36 42 55 49 50 40 54 44 43
33 1 0 255 0 0 1 2 39 110 127 116 106 89 39 4
0 0 255 0 0 0 1 1 3 5 6 6 4 1 1 0
1 255 1 1 1 2 3 7 10 13 11 5 3 1 1 255
1 1 1 1 1 17 43 51 49 23 3 1 1 1 255 0
0 1 1 2 8 10 13 5 1 1 0 0 0 255 1 0
0 0 2 4 4 5 5 2 1 0 0 1 255 1 3 30
30 23 22 22 22 22 4 1 0 0 255 0 1 0 2 3
4 5 10 7 3 1 0 0 255 1 1 1 1 62 97 97
97 114 78 13 1 0 1 255 0 0 0 1 51 93 63 57
50 23 1 0 0 0 255 0 1 1 3 5 12 15 10 4
3 2 1 1 255 1 0 0 2 11 27 32 31 27 26 11
2 1 1 1 1 1 0 0 0 0 0 0 1 1 1 1
1 1 1 0 1 0 255 0 1 1 2 57 127 139 121 86
7 2 0 0 255 0 0 0 1 3 21 26 30 31 7 2
1 0 1 255 1 0 0 0 1 11 15 10 8 1 1 0
1 255 0 0 0 1 1 64 255 255 237 70 1 1 0 0
255 1 0 1 1 2 4 4 3 2 2 2 1 0 255 0
2 2 7 13 255 255 255 255 246 81 3 2 2 255 0 1
1 1 1 5 15 15 8 2 1 1 1 255 1 1 1 1
4 91 205 255 255 255 67 2 0 0 255 1 0 0 2 2
33 42 42 29 12 1 0 0 0 255 0 1 0 0 0 3
10 6 6 1 1 0 0 255 0 1 1 1 2 40 44 62
44 10 1 1 1 1 255 1 1 10 19 27 29 36 39 26
26 10 3 1 0 255 0 0 0 0 2 8 16 32 24 3
1 0 1 255 1 1 1 3 17 19 35 43 35 21 1 0
1 1 255 1 0 0 1 2 3 4 6 1 0 0 0 0
0 255 0 1 1 5 30 40 39 25 16 4 2 0 0 255
1 36 39 59 49 54 40 54 43 43 6 1 0 255 1 0
1 0 2 39 106 106 86 58 4 2 0 0 255 0 0 0
1 1 2 2 3 1 1 1 1 0 1 255 1 1 1 1
2 3 5 8 7 3 1 1 1 255 0 0 1 0 1 1
7 48 23 10 1 0 0 1 255 1 0 0 0 1 5 7
5 1 0 0 0 0 1 255 0 0 0 1 1 2 2 3
2 1 0 0 1 1 255 1 1 12 15 22 21 22 22 19
1 0 0 0 255 0 0 0 2 2 4 5 4 3 2 1
0 0 255 1 1 1 0 1 62 74 89 89 26 0 0 0
2 255 1 0 0 1 1 51 51 39 23 2 1 1 0 0
255 0 1 1 1 2 7 12 7 2 1 1 1 1 255 1
0 0 2 2 6 19 27 26 11 2 2 0 1 1 1 1
0 0 0 0 0 1 1 1 1 1 1 1 1 0 0 0
255 0 0 0 1 2 33 106 76 7 5 2 0 0 255 0
0 0 0 1 2 11 11 6 2 1 1 1 1 255 1 0
0 0 0 2 5 2 1 1 1 0 1 255 1 0 1 1
1 3 17 17 15 1 1 0 0 0 255 1 1 1 1 1
1 1 1 1 1 1 1 1 255 0 0 1 4 4 13 195
195 150 81 3 3 2 1 255 1 1 1 1 1 1 3 3
2 1 1 1 1 255 2 2 1 0 0 10 78 205 212 67
2 0 0 1 255 1 0 0 1 1 2 11 11 2 1 1
0 0 0 255 0 0 0 0 0 1 3 3 1 0 0 0
0 255 0 1 1 1 1 3 4 10 4 1 1 1 1 1
255 0 0 8 16 19 27 27 32 23 11 8 1 1 1 255
0 0 0 0 1 2 8 16 3 1 1 1 1 255 1 0
1 0 3 6 16 16 16 1 1 0 1 1 255 0 0 0
1 1 2 3 0 0 0 0 0 0 0 255 0 0 1 2
3 30 23 8 4 2 1 0 0 255 1 1 32 48 32 48
27 40 31 30 2 0 0 255 1 1 1 0 1 2 13 30
30 3 2 0 0 0 255 0 0 0 1 0 1 1 1 1
1 0 0 0 1 255 1 1 0 0 0 0 1 1 1 1
1 1 1 255 1 0 0 0 1 1 2 1 2 1 0 0
0 1 255 0 0 0 1 1 2 2 2 0 0 0 0 0
1 255 1 0 0 1 1 1 2 2 1 0 0 0 1 1
255 0 1 1 11 21 21 22 7 4 1 0 0 0 255 0
0 0 0 0 2 4 3 1 1 0 0 0 255 0 0 1
0 1 2 12 26 26 1 0 0 0 2 255 1 0 0 0
1 1 7 7 1 1 0 0 0 0 255 1 1 0 1 2
2 2 2 1 0 1 1 1 255 0 0 0 1 2 2 5
5 2 2 2 1 0 0 1 2 2 0 0 0 1 0 1
1 1 1 1 1 1 1 0 0 0 255 0 0 1 1 1
1 1 3 3 1 1 1 1 255 1 0 0 0 1 1 0
0 1 1 1 1 1 1 255 1 0 0 0 0 1 2 1
1 1 1 1 1 255 1 1 0 0 1 1 1 1 1 1
1 0 0 1 255 0 0 0 1 1 1 1 0 1 1 1
1 2 255 1 0 1 1 2 2 2 2 2 2 1 1 1
1 255 1 1 1 1 1 1 1 1 1 1 1 1 1 255
1 2 1 0 0 0 3 4 4 2 1 0 0 0 255 1
1 2 2 0 0 0 1 1 1 1 0 0 0 255 0 0
0 0 0 1 1 0 0 0 0 0 0 255 0 1 1 1
1 1 2 2 0 1 1 1 1 1 255 0 0 2 12 12
16 14 16 8 1 1 1 1 1 255 1 0 0 0 1 2
2 2 1 1 1 1 1 255 1 0 1 1 1 1 2 1
1 1 1 0 1 0 255 0 0 0 1 1 1 1 0 0
0 0 0 0 0 255 0 0 0 1 2 1 1 1 1 0
0 0 0 255 0 0 1 13 13 22 10 20 7 2 1 0
0 255 0 1 1 0 0 0 1 1 2 1 1 0 0 0
255 0 0 0 0 0 1 0 1 0 0 0 1 1 1 255
1 1 0 0 0 0 0 1 1 1 0 0 0 255 1 0
0 0 0 1 0 0 0 0 0 0 1 1 255 1 1 1
1 1 1 1 1 0 1 1 1 0 1 255 0 0 0 1
1 1 2 1 1 1 0 0 1 1 255 1 1 1 3 4
4 7 5 1 1 0 0 0 255 0 0 0 0 1 1 1
1 1 1 1 0 0 255 0 1 1 1 1 1 1 1 1
0 0 0 0 1 255 0 0 0 0 1 1 2 2 1 1
1 1 1 1 255 1 1 1 1 1 2 2 1 1 0 0
1 1 255 0 0 0 1 1 1 1 1 1 1 1 1 0
1 0 1 1 0 0 0 1 0 1 1 1 0 1 1 1
1 0 0 0 255 0 0 1 1 1 0 0 0 1 0 0
1 1 255 1 0 0 0 1 1 0 0 0 0 1 1 1
1 255 1 1 0 0 0 1 1 1 1 0 0 0 1 255
1 1 0 0 0 1 1 1 1 1 1 1 1 1 255 1
1 1 1 1 1 1 0 1 1 1 1 1 255 1 0 1
1 1 1 1 1 1 1 1 1 1 1 255 1 1 1 1
0 0 0 0 1 1 1 1 1 255 0 1 1 0 0 0
2 2 2 1 1 0 0 0 255 1 1 1 1 0 0 0
1 1 1 1 0 0 0 255 0 1 1 0 1 1 1 1
1 0 0 0 0 255 1 1 1 1 1 0 0 0 0 0
0 0 0 0 255 0 0 0 2 2 2 1 1 1 1 1
0 0 0 255 1 1 1 1 1 2 1 1 1 0 0 1
1 255 0 0 0 1 1 1 0 0 1 1 1 0 0 0
255 0 0 0 0 1 1 1 0 0 0 0 0 1 0 255
1 1 1 1 1 0 1 1 1 0 1 1 0 255 0 0
1 0 1 1 2 2 2 1 0 0 0 255 0 0 1 1
1 0 0 0 2 2 0 0 1 1 255 0 0 0 0 0
0 1 1 1 0 0 0 0 1 255 1 1 0 0 0 0
0 1 0 1 1 0 0 255 2 1 0 0 0 0 0 0
0 0 0 0 1 1 255 1 1 1 1 1 1 1 1 1
1 1 1 0 0 255 1 0 0 0 1 1 2 1 1 1
0 0 1 1 255 1 1 1 0 1 1 1 1 1 1 1
0 0 255 0 0 0 0 0 0 1 1 1 1 1 1 0
255 1 1 1 1 1 0 0 1 1 1 0 0 0 0 255
0 0 1 1 1 1 2 2 1 1 1 0 1 1 255 2
1 1 1 0 0 0 0 1 0 0 0 1 255 1 0 0
0 1 1 1 1 1 1 0 0 0 2 2 2 0 255 255
255 255 255 255 255 255 255 255 255 255 255 255 255 255 255 255
255 255 255 255 255 255 255 255 255 255 255 255 255 255 255 255
255 255 255 255 255 255 255 255 255 255 255 255 255 255 255 255
255 255 255 255 255 255 255 255 255 255 255 255 255 255 255 255
255 255 255 255 255 255 255 255 255 255 255 255 255 255 255 255
255 255 255 255 255 255 255 255 255 255 255 255 255 255 255 255
255 255 255 255 255 255 255 255 255 255 255 255 255 255 255 255
255 255 255 255 255 255 255 255 255 255 255 255 255 255 255 255
255 255 255 255 255 255 255 255 255 255 255 255 255 255 255 255
255 255 255 255 255 255 255 255 255 255 255 255 255 255 255 255
255 255 255 255 255 255 255 255 255 255 255 255 255 255 255 255
255 255 255 255 255 255 255 255 255 255 255 255 255 255 255 255
255 255 255 255 255 255 255 255 255 255 255 255 255 255 255 255
255 255 255 255 255 255 255 255 255 255 255 255 255 255 255 255
255 255 255 255 255 255 255 255 255 255 255 255 255 255 255 255
255 255 255 255 255 255 255 255 255 255 255 255 255 255 255 255
255 255 255 255 255 255 255 255 255 255 255 255 255 255 255 255
255 255 255 255 255 255 255 255 255 255 255 255 255 255 255 255
255 255 255 255 255 255 255 255 255 255 255 255 255 255 255 255
255 255 255 255 255 255 255 255 255 255 255 255 255 255 255 255
255 255 255 255 255 255 255 255 255 255 255 255 255 255 255 255
255 255 255 255 255 255 255 255 255 255 255 255 255 255 255 255
255 255 255 255 255 255 255 255 255 255 255 255 255 255 255 255
255 255 255 255 255 255 255 255 255 255 255 255 255 255 255 255
255 255 255 255 255 255 255 255 255 255 255 255 255 255 255 255
255 255 255 255 255 255 255 255 255 255 255 255 255 255 255 255
255 255 255 255 255 255 255 255 255 255 255 255 255 255 255 255
255 255 255 255 255 255 255 255 0 0 0 0 1 1 0 1
0 1 0 1 0 0 0 1 255 0 0 0 2 1 1 0
0 1 1 1 1 2 255 1 1 1 0 0 1 1 0 0
0 0 1 1 1 255 1 1 1 1 0 0 1 1 1 0
0 0 0 255 1 1 0 0 0 1 1 1 1 1 1 1
1 1 255 0 0 1 1 1 1 1 1 1 1 0 1 0
255 0 1 1 1 1 0 0 0 0 0 0 1 1 1 255
1 1 0 1 0 0 0 0 1 2 1 1 1 255 0 0
0 1 0 0 0 1 0 0 0 0 2 1 255 1 1 0
0 0 0 0 1 1 1 1 1 0 1 255 1 1 1 1
1 1 1 1 1 2 0 0 0 255 0 0 0 0 0 0
0 1 1 1 0 0 0 0 255 0 0 0 1 1 1 1
1 1 1 1 1 1 0 255 1 1 1 1 1 0 0 0
0 0 0 0 0 255 0 1 0 1 0 1 0 0 0 0
0 0 1 1 255 1 0 0 0 0 1 1 2 1 0 1
1 1 1 255 0 0 1 1 0 0 1 1 1 0 1 1
1 255 1 0 0 0 1 1 1 1 1 0 0 0 0 255
0 0 0 0 1 1 1 0 0 1 1 1 0 1 255 1
1 1 0 0 1 1 1 1 0 0 0 1 1 255 1 0
0 0 1 1 1 0 0 0 1 0 0 255 0 1 1 1
0 0 0 0 0 0 0 1 0 1 255 1 1 1 1 1
1 1 1 0 1 1 0 0 1 255 2 1 1 1 1 1
1 1 1 0 1 0 0 0 255 1 2 2 2 1 1 0
1 1 1 1 1 1 255 1 0 0 0 0 0 1 1 1
1 1 1 1 255 1 0 0 0 0 1 1 1 1 1 0
0 0 1 255 1 1 1 1 1 1 1 1 2 1 0 0
0 1 255 0 0 0 0 0 0 1 0 1 0 0 0 0
255 1 0 0 0 1 1 1 1 1 1 1 1 1 1 2
1 0 1 0 0 0 1 1 1 1 1 1 1 1 1 1
1 1 255 0 0 0 1 1 1 1 2 2 1 1 1 2
255 1 1 1 0 0 1 1 2 0 0 0 0 1 1 255
1 1 1 1 1 1 1 1 1 1 0 1 1 255 1 1
0 1 1 1 2 1 1 1 1 1 1 1 255 0 0 1
1 1 2 2 2 1 1 0 0 0 255 1 1 1 1 1
1 2 1 1 0 0 0 1 0 255 0 0 0 1 1 1
1 2 2 2 1 1 1 255 0 0 1 1 1 1 5 3
1 0 0 0 0 0 255 1 1 0 0 0 0 0 1 0
1 0 1 0 1 255 1 1 1 1 1 1 1 1 2 2
1 0 0 255 0 0 0 0 0 0 1 1 2 1 1 1
1 1 255 0 0 0 0 1 1 1 2 1 0 0 1 1
1 255 1 1 1 0 0 0 1 1 0 1 0 0 0 255
1 1 1 1 1 0 0 0 0 0 1 1 1 1 255 1
1 1 1 1 2 2 2 2 1 1 1 1 1 255 0 0
0 0 0 0 0 1 1 0 0 0 1 255 1 0 0 0
0 1 0 1 0 0 0 0 0 255 0 0 0 0 1 1
1 1 0 0 1 1 0 0 255 1 1 0 0 0 1 0
0 0 0 0 0 1 1 255 1 0 0 0 1 2 2 2
1 1 1 1 0 255 0 1 1 1 1 1 1 1 1 1
1 1 0 0 255 0 0 0 0 1 1 1 1 1 1 1
0 0 0 255 1 1 2 1 4 3 3 1 1 1 1 0
0 0 255 1 1 1 2 1 0 0 1 1 1 1 0 0
255 1 1 1 0 1 1 1 2 1 0 1 0 0 255 0
0 0 0 2 3 2 1 1 1 0 0 0 1 255 1 1
1 1 2 2 3 2 2 1 1 0 0 0 255 0 0 0
0 2 2 3 3 3 1 1 1 0 255 1 0 0 0 1
2 1 2 1 2 1 1 1 1 1 1 0 1 1 0 0
1 1 1 1 1 2 2 1 1 1 1 1 255 0 0 1
1 1 3 2 2 2 2 2 1 1 255 1 1 1 2 2
2 2 2 2 1 0 0 1 1 255 1 1 1 1 2 3
6 6 1 0 0 1 1 255 0 0 0 1 2 10 51 51
15 3 1 1 1 1 255 0 1 1 2 20 64 30 14 3
1 0 1 1 255 1 1 1 1 1 2 8 8 2 1 1
1 1 1 255 0 0 1 3 3 4 5 5 4 2 1 0
0 255 0 0 1 1 2 8 19 19 3 0 0 0 0 0
255 1 1 0 0 0 1 1 2 0 1 0 0 0 1 255
1 1 1 3 6 36 36 19 10 3 3 1 0 255 1 1
0 0 0 1 2 2 2 2 1 1 1 1 255 0 0 0
0 1 1 10 13 13 2 0 1 1 1 255 0 0 1 0
0 1 1 1 1 1 1 1 0 255 0 1 0 0 0 0
0 0 0 1 1 1 1 1 255 1 1 1 1 1 5 15
61 61 2 2 1 1 0 255 0 0 0 0 0 0 0 0
0 0 0 0 1 255 1 1 1 0 0 2 1 1 1 1
1 1 0 255 0 0 0 0 1 1 1 1 1 1 0 1
0 0 255 1 1 1 1 0 1 0 0 0 0 0 0 1
1 255 0 0 0 0 1 2 6 6 2 1 0 0 0 255
0 1 1 1 2 1 1 14 14 10 2 1 0 0 255 1
0 0 0 1 1 3 2 2 1 0 0 0 1 255 1 1
1 4 10 16 10 4 1 1 1 0 0 0 255 1 1 1
1 1 1 1 2 1 0 0 0 0 255 1 1 1 2 3
6 16 17 17 1 1 1 1 255 0 0 0 2 7 15 15
2 2 1 0 0 0 1 255 1 1 1 2 3 10 13 13
6 1 1 1 1 1 255 0 0 0 1 4 112 228 218 44
2 1 1 1 255 0 0 0 0 2 5 7 5 2 2 1
1 0 0 0 1 1 1 1 1 0 1 1 2 4 10 3
3 2 2 1 1 1 255 1 1 1 3 6 16 16 16 4
2 2 0 1 255 1 1 1 1 2 3 4 4 3 1 1
1 1 1 255 1 1 1 10 144 212 212 145 76 1 1 1
1 255 0 0 2 4 46 116 127 127 100 53 2 1 1 1
255 0 1 2 20 64 79 72 52 32 30 1 1 1 255 1
1 1 1 4 21 31 21 21 15 2 1 1 1 255 0 1
3 4 17 21 21 21 24 4 1 0 0 255 0 0 1 2
17 31 31 23 23 13 4 1 0 0 255 1 1 1 0 1
2 3 2 1 1 0 0 0 1 255 1 1 1 31 57 60
60 48 42 10 2 1 0 255 0 1 1 2 6 7 24 17
26 7 1 1 0 0 255 0 0 0 0 2 73 173 234 234
57 2 1 1 1 255 1 1 1 0 0 1 2 2 1 1
1 1 1 255 0 1 1 1 1 1 1 2 1 1 1 1
1 1 255 1 1 1 1 34 190 190 190 182 157 10 1 1
0 255 1 1 1 1 1 1 1 2 0 0 0 0 0 255
1 1 1 1 12 17 13 11 11 1 1 0 0 255 1 1
0 0 1 1 22 22 3 1 1 1 0 0 255 1 1 1
1 0 0 0 0 0 0 0 0 0 0 255 0 0 0 0
3 6 11 13 11 10 2 1 0 255 0 1 1 1 2 15
15 72 72 55 11 1 0 0 255 0 0 0 1 2 5 8
7 7 1 0 0 0 0 255 1 1 1 10 25 25 68 34
32 1 1 0 0 1 255 1 1 1 1 1 1 8 2 1
0 0 0 0 255 0 1 2 7 67 67 67 76 76 19 3
1 1 255 0 0 0 6 34 44 33 21 10 6 1 0 0
0 255 0 0 1 6 12 16 32 34 20 6 1 1 1 1
255 0 0 1 4 244 255 255 255 243 44 1 1 0 255 0
0 0 1 10 15 14 14 16 5 1 1 1 0 1 1 1
1 0 0 0 1 2 6 13 24 10 11 3 2 1 1 0
255 0 1 3 15 24 36 48 45 32 4 1 0 0 255 1
1 1 2 3 5 5 5 5 4 1 1 1 1 255 1 1
2 144 255 255 255 253 237 89 4 2 1 255 1 2 7 60
134 137 134 153 153 118 53 3 1 1 255 0 2 20 60 76
79 72 72 51 52 30 2 1 255 0 0 1 4 34 57 39
32 39 46 36 1 1 1 255 1 1 3 17 25 25 24 24
25 24 5 1 0 255 1 1 2 17 44 44 38 36 38 34
13 4 0 0 255 1 1 1 0 0 2 3 2 2 2 1
1 0 0 255 2 3 31 61 80 80 80 85 85 42 4 1
0 255 0 1 2 6 29 30 33 46 49 32 7 0 0 0
255 0 0 0 3 93 255 255 255 255 234 57 1 1 1 255
1 0 1 0 1 3 12 12 7 2 1 1 1 255 0 1
1 1 0 1 1 4 1 1 1 1 2 1 255 1 1 1
34 206 243 255 255 255 250 157 10 1 0 255 0 1 1 2
2 2 2 2 0 0 0 0 1 255 1 1 1 12 19 21
19 21 21 17 2 1 1 255 0 1 0 0 31 255 255 255
248 14 6 3 0 0 255 1 1 1 1 1 0 1 2 1
0 0 0 0 0 255 0 0 0 1 6 10 13 13 13 11
11 0 0 255 0 1 1 1 15 44 77 95 95 78 55 10
0 1 255 2 1 0 1 5 8 10 7 7 5 0 0 0
0 255 0 1 1 36 60 60 83 83 67 32 1 0 0 0
255 1 1 1 0 1 8 15 15 2 1 1 0 1 255 1
1 7 73 108 93 91 91 88 62 19 2 1 255 0 0 2
34 35 49 34 27 21 17 6 0 0 0 255 1 2 3 16
17 17 20 22 20 11 2 1 1 1 255 0 0 4 244 255
255 255 255 255 218 16 1 0 255 0 1 1 7 16 22 22
31 36 23 5 2 1 1 1 0 1 1 0 0 0 2 4
19 24 32 25 26 11 6 1 0 0 255 0 1 15 36 48
48 58 52 45 30 2 0 0 255 0 0 0 2 5 6 7
7 10 7 2 1 1 1 255 1 2 52 255 255 255 255 255
255 237 89 2 1 255 1 4 46 115 137 137 127 159 172 172
118 3 1 0 255 0 16 41 64 79 79 72 72 68 74 51
3 1 255 1 1 4 25 44 57 44 39 46 54 54 2 2
1 255 1 2 4 20 27 27 12 12 24 24 23 2 1 255
1 2 5 31 48 48 36 36 43 43 34 10 1 1 255 1
1 1 1 0 0 3 2 2 2 4 0 0 0 255 2 5
60 109 109 80 80 85 87 85 33 2 0 255 0 0 4 29
34 34 43 50 58 58 30 1 1 0 255 0 0 3 93 255
255 255 255 255 255 176 2 1 1 255 1 1 1 1 12 21
36 43 40 7 1 1 1 255 1 1 1 0 0 1 5 5
4 1 1 1 1 1 255 0 1 3 133 244 255 255 255 255
255 246 42 1 0 255 0 1 1 1 2 2 2 2 2 0
0 1 2 255 1 1 1 19 29 21 21 22 23 26 17 1
1 255 0 0 1 31 255 255 255 255 255 248 14 3 3 0
255 1 1 1 1 1 1 1 2 2 1 1 1 0 0 255
0 0 1 4 8 10 13 13 13 10 7 1 0 255 1 1
1 1 41 67 77 104 92 80 62 21 2 1 255 2 1 1
1 8 10 13 7 7 5 2 0 0 0 255 0 1 36 58
60 60 97 97 79 65 12 0 0 0 255 1 1 1 0 3
6 15 15 11 1 1 1 1 255 1 1 21 73 93 92 78
92 90 88 24 1 1 255 0 0 12 34 34 36 33 27 20
20 14 1 0 1 255 1 3 17 17 17 16 12 12 19 17
2 2 1 1 255 0 0 55 255 255 255 255 255 255 255 157
2 0 255 0 1 6 15 17 22 22 31 38 36 23 2 2
1 1 1 1 1 0 0 1 2 13 23 31 32 31 33 25
6 0 0 0 255 0 0 58 58 64 58 59 52 49 32 22
0 0 255 0 0 1 3 5 6 8 7 10 7 2 1 0
0 255 1 4 164 255 255 255 253 255 255 255 184 1 0 255
1 15 111 115 134 108 91 105 137 164 130 20 1 0 255 2
21 60 80 81 81 74 74 69 79 74 6 2 255 1 1 4
25 34 41 39 39 39 54 54 3 1 1 255 1 2 12 20
20 14 10 8 12 27 23 6 2 255 1 2 7 31 40 31
35 36 43 45 42 11 1 1 255 1 1 2 2 0 0 0
1 1 1 1 0 0 0 255 2 15 61 109 109 61 49 70
85 79 41 3 0 255 0 2 4 50 50 53 50 65 63 63
30 2 1 1 255 0 1 3 215 255 255 255 255 255 255 232
5 1 1 255 1 1 1 3 21 44 36 55 50 43 1 1
1 255 1 1 0 0 0 2 5 5 5 1 0 0 1 1
255 1 1 8 255 255 249 249 255 255 255 246 42 1 1 255
0 0 0 1 1 2 2 2 0 0 0 1 2 255 1 1
3 29 29 19 17 24 32 29 26 2 1 255 0 0 1 134
255 255 255 255 255 255 69 3 0 0 255 1 1 1 1 1
1 1 3 3 2 2 2 1 0 255 0 0 2 4 8 10
13 10 10 7 4 1 0 255 0 0 1 1 41 54 69 92
86 86 80 23 2 0 255 2 1 1 1 8 13 13 7 7
4 2 0 0 0 255 0 1 41 58 60 58 60 79 79 73
15 0 0 0 255 1 1 1 1 3 6 19 19 11 2 1
1 1 255 1 1 31 51 78 76 76 77 90 77 22 1 1
255 0 0 15 31 34 35 27 26 20 20 14 1 1 1 255
2 3 23 24 17 12 4 4 11 11 7 2 0 1 255 0
0 58 255 255 255 255 255 255 229 157 5 1 255 0 1 6
17 21 29 24 24 36 36 23 2 2 1 1 1 1 1 1
1 1 2 19 25 32 32 32 32 25 5 1 0 0 255 0
1 58 58 64 44 52 52 65 48 22 2 1 255 0 0 1
3 4 6 10 8 10 8 3 2 1 1 255 2 4 180 255
255 255 255 255 255 255 184 1 0 255 0 15 111 114 114 81
67 81 133 139 137 24 1 0 255 0 19 77 80 86 78 76
74 69 78 74 6 2 255 1 1 3 26 34 41 39 34 36
53 40 25 3 1 255 1 3 24 24 16 14 14 8 23 23
23 6 2 255 1 3 11 31 41 31 30 30 42 48 43 26
2 1 255 3 2 2 2 1 1 0 1 0 1 1 1 0
0 255 2 15 92 108 108 43 43 64 79 73 46 2 1 255
1 2 4 63 63 63 52 65 52 45 19 2 1 1 255 0
1 3 215 255 255 255 255 255 255 232 5 0 0 255 1 1
1 7 44 50 44 50 50 50 1 1 1 255 1 1 1 1
2 3 5 4 4 2 0 0 0 1 255 1 2 15 255 255
255 255 255 255 255 138 20 1 1 255 1 0 0 1 1 2
2 2 1 0 0 0 2 255 1 1 3 26 26 23 23 24
36 29 26 2 1 255 1 1 1 134 255 255 255 255 255 255
69 1 0 0 255 1 1 0 1 2 2 2 3 3 2 2
2 1 0 255 0 2 2 4 7 7 15 7 7 7 4 1
0 255 0 0 1 1 41 48 68 72 72 86 81 27 2 0
255 1 1 2 4 13 13 11 10 7 4 2 2 1 1 255
0 2 41 58 60 54 60 79 79 79 15 1 1 1 255 1
1 2 2 6 23 25 19 11 3 1 1 1 255 1 1 31
51 76 73 76 76 90 58 22 1 1 255 1 1 15 23 31
36 31 31 25 25 20 1 0 1 255 1 3 21 27 23 17
4 17 17 16 7 1 0 1 255 0 2 58 255 255 255 255
255 255 229 107 6 1 255 0 0 6 17 21 29 27 24 31
33 21 2 1 1 1 1 1 1 1 0 1 2 19 20 26
26 26 22 11 5 1 1 1 255 1 2 17 34 42 40 44
48 65 51 16 0 0 255 0 1 1 3 4 6 8 8 8
6 3 2 1 0 255 1 2 180 255 255 255 255 255 255 255
114 1 0 255 1 8 111 114 114 88 67 99 133 149 139 24
1 1 255 0 15 74 78 80 77 74 74 78 79 59 3 1
255 0 1 1 30 33 38 33 34 33 38 36 25 3 0 255
0 3 14 15 15 15 16 14 16 21 6 2 2 255 1 1
10 46 46 41 35 36 42 48 43 26 2 1 255 3 2 2
2 2 2 1 1 1 1 0 1 0 1 255 2 12 90 105
90 61 49 73 81 73 42 1 1 255 0 0 2 36 36 35
52 55 52 45 15 0 0 0 255 0 1 3 200 255 255 255
255 255 255 181 2 1 1 255 0 1 1 7 44 50 46 46
40 21 1 1 1 255 1 1 1 1 2 3 3 3 3 3
0 0 0 1 255 1 1 15 255 255 255 255 255 255 255 91
13 1 1 255 1 1 1 1 1 2 2 2 2 1 0 0
0 255 1 1 1 26 26 26 31 36 38 31 5 2 1 255
1 1 2 81 255 255 255 255 255 255 34 1 0 1 255 1
1 1 1 3 3 3 3 3 2 1 1 1 1 255 0 2
2 5 7 10 10 7 7 7 1 0 0 255 0 0 0 1
41 46 55 55 72 86 86 23 1 0 255 0 1 2 15 15
12 11 10 7 4 2 2 2 2 255 0 0 17 54 54 54
63 87 79 59 13 1 1 1 255 1 0 1 2 7 22 25
19 15 2 1 1 1 255 1 1 24 46 76 73 76 70 77
48 11 0 0 255 0 0 11 26 31 34 32 33 32 25 14
1 0 0 255 0 1 3 23 23 19 17 22 22 15 6 1
0 1 255 1 1 35 255 255 255 255 255 255 255 57 5 1
255 0 0 1 6 24 29 29 31 33 21 5 2 0 0 1
1 1 1 0 0 0 2 3 16 26 26 26 16 7 4 1
1 1 255 1 1 2 17 31 40 44 44 48 19 3 0 0
255 1 1 1 3 4 4 6 5 5 3 2 1 1 1 255
1 2 101 234 255 255 255 255 255 175 21 1 1 255 2 5
69 114 129 124 99 102 139 149 78 2 2 1 255 0 7 24
73 74 74 64 63 63 72 34 3 0 255 0 1 2 17 33
38 36 36 33 38 32 8 3 1 255 0 1 5 12 14 15
16 16 14 6 0 1 1 255 1 1 10 23 54 45 43 43
50 49 43 3 1 0 255 1 0 1 1 2 1 1 1 1
1 1 1 1 1 255 2 4 31 92 108 112 86 81 86 65
42 1 0 255 0 0 2 19 29 35 53 55 52 42 0 0
0 0 255 0 1 2 20 200 255 255 255 255 205 68 2 1
1 255 0 0 1 1 14 46 46 40 21 2 1 1 1 255
1 1 1 1 1 2 2 2 2 3 1 1 1 1 255 0
0 2 93 255 255 255 255 255 138 45 1 1 0 255 0 0
0 1 1 1 1 1 1 1 0 0 0 255 1 0 1 12
26 27 31 35 38 13 2 1 1 255 0 1 1 5 253 255
255 255 255 191 2 1 1 1 255 1 1 1 1 3 3 2
2 2 1 1 0 1 1 255 0 0 1 3 6 7 4 4
5 2 0 0 0 255 0 0 1 1 3 46 46 48 49 49
27 2 1 1 255 0 0 0 2 6 11 6 7 2 2 2
2 2 2 255 1 0 0 17 50 53 72 87 79 25 1 1
0 1 255 1 1 1 2 7 14 14 14 6 1 1 1 1
255 1 0 11 39 73 70 62 58 58 39 5 0 1 255 1
1 6 11 26 34 33 36 32 25 7 1 1 0 255 0 1
1 10 19 19 26 22 22 15 2 0 0 0 255 1 0 2
92 255 255 255 255 255 89 6 1 0 255 0 1 1 3 10
27 31 35 33 17 3 0 0 0 1 1 1 0 0 0 0
2 2 2 13 20 22 11 2 1 1 1 1 255 1 1 1
3 17 33 36 34 23 3 1 0 0 255 1 1 1 2 2
3 3 3 2 1 1 0 0 0 255 1 1 1 101 234 255
255 255 175 21 1 1 0 255 1 4 8 78 107 124 99 101
101 79 21 2 1 1 255 0 4 14 51 65 64 55 55 62
34 3 1 0 255 0 0 2 2 30 36 33 36 29 33 8
3 1 0 255 0 0 1 1 4 7 7 7 6 3 0 0
0 255 0 0 0 10 45 45 45 43 50 43 8 1 0 0
255 0 0 0 0 2 1 2 1 2 1 2 1 1 1 255
1 2 4 40 90 106 82 78 78 42 3 0 0 255 0 0
0 2 29 35 44 44 44 17 0 0 0 0 255 1 1 2
3 20 140 140 106 106 68 5 1 1 1 255 1 1 1 1
1 14 17 10 3 2 1 2 2 255 1 1 1 1 1 1
2 1 1 1 1 1 1 1 255 0 0 1 1 93 150 220
220 137 49 2 1 0 0 255 1 0 0 0 0 0 0 0
1 1 1 0 0 255 0 0 0 1 12 27 27 27 13 2
1 1 1 255 0 0 0 2 5 253 255 255 191 2 1 1
1 1 255 0 1 1 1 1 1 0 1 1 1 1 1 1
1 255 0 0 0 1 1 0 0 0 4 0 0 0 1 255
1 0 0 0 1 2 8 25 35 23 5 1 1 1 255 0
0 0 1 2 2 2 2 2 1 1 1 1 2 255 0 0
0 2 10 16 50 72 25 1 1 1 1 1 255 1 1 1
1 1 5 5 3 1 1 1 1 1 255 1 0 0 11 39
46 46 41 39 5 1 1 1 255 1 1 1 6 11 26 26
21 20 7 1 1 1 1 255 0 0 1 1 10 15 17 16
16 5 1 0 0 0 255 1 1 1 2 92 242 255 238 89
6 1 0 0 255 0 0 1 1 3 10 20 30 17 3 2
1 0 0 1 1 1 0 0 0 0 1 1 1 1 5 2
1 1 0 0 0 1 255 1 0 0 2 3 12 33 12 1
1 0 1 1 255 1 1 1 1 1 1 2 1 1 0 1
0 0 0 255 1 1 1 1 48 87 139 139 16 1 0 0
0 255 0 0 5 8 78 90 72 72 58 21 3 1 1 1
255 1 4 4 14 45 45 45 31 22 4 1 1 1 255 0
0 0 0 3 17 24 24 24 6 1 0 1 1 255 0 0
0 1 1 3 4 4 4 2 0 0 0 255 0 0 0 1
5 23 42 34 34 8 1 1 0 0 255 0 0 0 0 1
1 1 0 1 1 2 1 1 1 255 1 2 3 5 40 67
65 46 23 2 0 0 0 255 0 0 0 0 1 19 36 36
17 0 0 0 0 0 255 0 1 2 2 2 2 3 3 5
5 2 1 1 1 255 1 1 1 0 0 0 1 1 1 1
1 1 1 255 1 1 1 1 0 1 1 0 1 0 0 0
0 0 255 1 1 1 0 1 24 77 77 49 2 1 1 1
0 255 1 1 0 0 0 1 1 1 1 1 1 0 1 255
1 0 1 1 1 1 2 2 1 1 1 1 1 255 0 0
0 1 1 1 4 4 2 1 0 0 0 0 255 0 0 1
1 0 0 0 1 1 1 1 1 1 0 255 0 0 0 1
1 0 0 0 0 0 0 1 2 255 2 1 0 1 1 1
1 1 1 5 2 2 1 1 255 0 0 1 1 1 0 0
0 1 0 0 0 0 1 255 2 1 0 0 1 2 6 6
1 1 1 1 1 1 255 1 1 1 1 0 1 0 1 1
1 1 0 1 255 1 0 0 0 1 1 2 2 2 1 1
1 1 255 0 0 1 1 2 2 5 5 2 0 0 0 1
1 255 1 1 1 1 2 10 13 13 5 1 1 0 0 0
255 0 0 1 1 1 6 11 11 2 1 0 0 0 255 0
0 0 0 0 2 8 8 1 1 1 1 1 1 1 1 1
1 0 1 0 1 0 1 1 1 1 1 0 0 0 0 1
255 1 0 0 1 2 2 1 1 0 0 0 1 1 255 1
0 0 0 0 1 1 1 1 0 1 1 1 0 255 0 0
1 1 1 6 6 6 1 1 0 0 0 255 0 0 0 1
2 3 3 6 4 3 1 1 1 0 255 1 2 2 2 2
4 4 4 1 1 1 1 1 255 1 1 0 0 0 1 1
1 1 2 2 0 0 0 255 1 1 0 0 1 1 2 2
2 0 0 1 1 255 0 0 0 1 1 1 1 1 2 1
1 1 0 0 255 0 0 0 0 0 0 0 0 1 1 1
0 0 0 255 1 2 0 1 1 1 1 2 2 1 0 0
0 255 0 1 0 0 0 1 1 1 0 0 0 0 0 0
255 1 2 2 2 1 1 1 1 2 2 2 1 1 1 255
1 1 1 1 0 0 0 0 0 0 0 1 1 255 1 1
1 1 1 1 1 1 1 0 0 0 0 0 255 1 1 0
0 0 0 0 0 1 1 1 1 1 1 255 1 1 1 0
0 0 0 0 0 1 1 1 1 255 1 0 1 1 1 0
0 0 0 0 0 1 0 255 0 0 1 1 1 0 1 1
0 0 0 0 0 0 255 0 0 0 0 0 0 0 1 1
1 1 1 1 1 255 1 0 0 0 0 0 0 0 0 0
1 2 2 255 2 0 0 1 1 1 1 0 1 1 2 2
2 0 255 0 1 1 1 1 0 0 0 0 0 1 1 0
1 255 1 1 1 1 1 1 1 1 1 1 1 1 1 1
255 1 1 1 1 0 0 0 0 0 2 1 0 0 255 1
0 0 0 0 1 1 1 1 1 0 0 0 255 0 0 0
1 1 1 0 0 0 0 0 0 0 1 255 1 0 1 1
1 0 0 0 0 0 0 0 0 0 255 0 1 1 1 0
0 1 1 1 0 0 0 0 255 0 0 0 0 0 0 1
1 1 1 1 1 1 2 1 0 0 2 1 1 0 1 0
0 0 1 1 1 0 0 0 0 1 255 1 0 0 0 1
1 1 1 0 0 0 1 1 255 0 0 0 0 1 1 1
1 1 0 0 0 0 0 255 0 0 1 1 1 2 2 2
1 0 0 1 1 255 1 0 0 0 1 1 1 1 1 0
0 0 0 0 255 1 1 1 1 1 1 0 0 0 0 1
1 1 255 1 1 0 0 0 0 1 1 1 1 1 0 1
1 255 1 1 1 1 1 1 2 0 0 0 1 1 1 255
0 0 0 1 1 1 1 1 0 0 0 0 0 0 255 0
0 0 0 1 0 0 0 0 1 0 0 0 0 255 1 1
0 0 1 1 1 1 1 0 0 0 0 255 0 1 0 0
0 1 1 0 0 0 0 0 0 0 255 1 2 1 1 1
0 0 0 1 1 2 2 0 0 255 0 1 0 1 0 0
0 0 0 0 0 0 0 255 1 1 1 1 1 1 1 1
1 0 0 0 0 0 255 255 255 255 255 255 255 255 255 255
255 255 255 255 255 255 255 255 255 255 255 255 255 255 255 255
255 255 255 255 255 255 255 255 255 255 255 255 255 255 255 255
255 255 255 255 255 255 255 255 255 255 255 255 255 255 255 255
255 255 255 255 255 255 255 255 255 255 255 255 255 255 255 255
255 255 255 255 255 255 255 255 255 255 255 255 255 255 255 255
255 255 255 255 255 255 255 255 255 255 255 255 255 255 255 255
255 255 255 255 255 255 255 255 255 255 255 255 255 255 255 255
255 255 255 255 255 255 255 255 255 255 255 255 255 255 255 255
255 255 255 255 255 255 255 255 255 255 255 255 255 255 255 255
255 255 255 255 255 255 255 255 255 255 255 255 255 255 255 255
255 255 255 255 255 255 255 255 255 255 255 255 255 255 255 255
255 255 255 255 255 255 255 255 255 255 255 255 255 255 255 255
255 255 255 255 255 255 255 255 255 255 255 255 255 255 255 255
255 255 255 255 255 255 255 255 255 255 255 255 255 255 255 255
255 255 255 255 255 255 255 255 255 255 255 255 255 255 255 255
255 255 255 255 255 255 255 255 255 255 255 255 255 255 255 255
255 255 255 255 255 255 255 255 255 255 255 255 255 255 255 255
255 255 255 255 255 255 255 255 255 255 255 255 255 255 255 255
255 255 255 255 255 255 255 255 255 255 255 255 255 255 255 255
255 255 255 255 255 255 255 255 255 255 255 255 255 255 255 255
255 255 255 255 255 255 255 255 255 255 255 255 255 255 255 255
255 255 255 255 255 255 255 255 255 255 255 255 255 255 255 255
255 255 255 255 255 255 255 255 255 255 255 255 255 255 255 255
255 255 255 255 255 255 255 255 255 255 255 255 255 255 255 255
255 255 255 255 255 255 255 255 255 255 255 255 255 255 255 255
255 255 255 255 255 255 255 255 255 255 255 255 255 255 255 255
255 255 255 255 255 255 255 255 255 255 255 255 255 255 255 255
255 1 1 1 0 0 0 0 0 0 0 1 1 1 1 255
0 0 0 0 0 0 0 0 0 0 1 1 0 255 0 1
1 1 0 1 1 1 0 0 1 0 0 255 0 1 2 1
1 0 1 1 0 0 1 2 2 0 255 1 1 1 1 1
1 1 1 1 1 1 1 1 1 255 1 0 0 0 1 1
1 2 1 0 0 0 0 255 0 0 0 1 1 1 0 1
1 1 1 1 1 1 255 0 0 0 1 1 1 0 0 0
0 1 1 1 1 255 1 1 1 1 1 0 0 0 0 0
0 0 0 0 255 0 0 1 1 1 1 1 1 1 1 0
0 1 255 0 1 0 0 0 0 1 1 1 1 0 0 1
255 1 1 1 1 1 1 1 1 1 1 0 0 0 1 255
1 1 1 1 1 1 0 0 0 0 0 0 0 0 255 0
1 1 1 1 1 1 0 0 0 0 0 0 255 0 0 0
0 0 0 1 1 1 1 1 1 1 1 1 1 1 1 0
0 0 1 1 1 1 1 1 2 1 1 1 1 1 255 0
0 1 1 1 1 1 1 1 0 0 1 1 255 0 0 0
0 1 1 1 1 1 1 1 0 0 0 255 1 2 1 1
1 1 0 0 0 0 0 0 0 255 0 0 0 0 0 1
0 0 0 1 0 0 0 1 255 1 1 1 1 1 0 0
0 0 0 0 1 1 255 1 1 1 0 0 1 1 1 1
1 1 1 1 1 255 1 1 1 1 1 1 1 1 1 1
1 0 0 255 0 0 1 0 1 0 0 0 0 0 0 0
0 1 255 0 1 3 3 1 0 0 0 0 1 0 0 0
1 255 1 1 1 1 0 0 0 0 0 0 0 1 1 255
0 0 0 0 1 1 1 0 0 0 0 0 0 0 255 1
1 1 1 0 0 0 1 1 1 0 1 0 1 255 0 0
0 1 0 0 0 1 1 1 0 0 0 255 1 1 1 0
1 0 1 1 1 0 0 0 0 0 255 1 1 1 0 0
1 1 1 0 0 0 0 0 0 255 0 0 0 0 0 0
0 0 0 0 0 0 0 255 0 0 1 1 0 1 1 1
1 1 1 1 1 255 0 1 1 1 0 0 0 0 1 1
1 1 1 0 255 0 1 1 1 1 1 1 0 0 0 0
1 1 1 255 0 0 1 2 5 10 15 15 11 2 0 0
0 255 0 0 0 1 0 0 0 2 0 0 0 1 1 1
255 0 0 0 1 1 0 0 0 0 0 1 1 1 0 255
1 1 1 1 0 0 0 0 0 0 0 0 0 0 255 0
0 0 1 1 1 1 1 1 1 0 0 1 255 0 0 0
0 0 0 0 1 1 1 1 1 1 255 1 1 0 0 0
1 1 1 1 0 0 1 1 1 255 1 1 1 1 1 1
1 0 1 0 0 0 0 0 255 0 1 1 0 0 0 0
0 0 0 0 0 0 255 0 0 0 0 0 0 1 1 1
0 1 1 1 1 1 1 1 1 1 1 0 1 1 1 1
1 1 1 1 1 1 1 0 255 0 0 1 1 2 2 2
1 1 0 0 2 1 255 0 0 0 0 0 0 1 1 1
1 1 0 0 0 255 1 2 1 2 2 2 0 0 0 0
0 0 0 255 1 0 0 0 1 1 1 1 1 0 0 0
1 2 255 1 1 1 0 0 1 0 0 0 0 1 1 1
255 0 1 1 0 0 1 1 1 1 1 1 1 1 1 255
0 1 1 2 1 1 1 1 1 1 0 0 0 255 0 0
0 0 1 0 0 0 1 1 0 0 0 1 255 0 0 2
2 1 0 0 0 0 1 1 0 0 0 255 0 0 1 1
0 0 0 0 0 0 0 1 1 255 0 0 0 0 1 1
0 0 0 0 1 0 0 0 255 1 1 1 1 1 0 0
1 1 1 0 1 1 1 255 0 0 0 1 1 0 0 0
1 0 0 0 0 255 2 1 1 0 1 1 1 1 1 1
0 0 0 0 255 2 1 0 0 1 2 2 0 0 0 0
0 1 0 255 0 0 0 0 0 0 0 0 0 0 0 0
0 255 0 1 0 1 0 1 1 3 2 1 1 2 1 255
0 0 1 0 1 0 0 0 1 1 1 1 1 1 255 0
2 1 1 1 1 1 0 0 1 1 1 1 2 255 1 1
6 21 19 24 41 41 22 17 1 0 0 255 0 0 0 0
0 0 2 2 0 0 0 1 1 0 255 1 1 1 1 1
1 2 0 1 1 1 1 1 0 255 1 1 1 1 0 0
0 0 0 0 0 0 0 0 255 1 0 0 0 1 1 1
1 1 0 0 0 1 255 0 0 0 0 0 0 0 1 1
1 0 0 0 255 1 1 0 1 1 1 0 0 0 1 1
1 1 1 255 2 1 1 1 1 1 1 1 1 0 0 0
1 0 255 0 1 1 0 0 0 0 0 0 0 0 0 0
255 1 0 0 0 0 1 2 2 2 1 1 1 1 1 1
0 0 1 1 1 0 1 1 1 1 0 1 1 1 1 0
0 0 255 1 1 2 2 6 13 82 82 11 2 2 2 1
255 0 1 0 0 0 0 1 1 1 1 1 0 0 0 255
0 1 2 3 11 24 12 8 7 1 0 0 1 255 1 1
1 1 1 2 2 2 1 0 0 0 0 1 255 2 1 1
0 1 1 1 1 1 1 2 3 1 255 0 0 0 0 0
1 1 1 1 1 1 1 1 1 255 1 1 1 1 1 2
1 1 1 0 0 0 0 255 0 0 0 0 1 1 1 1
1 0 0 0 0 0 255 0 0 1 1 1 1 1 2 2
1 1 1 1 1 255 0 0 1 1 0 0 0 1 0 0
0 0 0 255 0 0 0 0 0 1 1 1 0 2 2 1
0 0 255 0 1 1 1 1 0 2 1 1 0 0 1 1
1 255 0 0 1 1 1 0 0 0 0 0 0 1 1 255
1 1 1 1 1 1 1 2 2 2 0 0 0 0 255 1
0 0 0 1 1 1 0 0 0 0 0 0 0 255 0 0
0 0 0 0 0 0 0 0 0 0 0 255 0 1 0 1
2 12 19 19 13 2 1 1 1 255 1 0 0 0 1 1
1 4 11 5 1 0 0 0 255 0 1 1 1 1 1 6
11 11 5 1 1 1 1 255 1 6 15 22 67 255 255 255
255 255 17 1 0 255 1 1 1 1 1 0 4 4 1 1
1 1 0 0 255 1 1 1 1 2 3 6 5 3 1 1
1 1 0 255 1 1 1 1 0 0 1 1 1 1 1 0
1 0 255 0 0 0 0 1 1 1 1 1 0 0 0 1
255 0 0 0 0 0 0 0 0 0 0 0 0 0 255 0
0 0 0 0 0 0 0 0 1 1 1 1 1 255 1 1
1 1 1 1 3 1 1 1 1 0 1 1 255 1 1 1
0 0 1 1 1 1 1 0 0 1 255 1 0 0 1 2
21 58 58 53 2 1 1 1 1 1 0 0 1 1 1 0
2 1 1 1 0 0 0 0 0 0 0 1 255 1 1 2
5 13 143 214 255 120 11 2 2 1 255 1 1 0 0 0
0 1 2 2 1 1 0 0 0 255 0 0 3 11 89 167
126 120 83 7 1 1 0 255 1 1 1 1 2 4 11 5
2 1 0 0 1 1 255 1 1 0 0 0 1 1 2 1
2 255 255 6 255 0 0 0 0 1 2 63 63 62 8 5
1 1 1 255 1 1 1 1 2 2 10 10 3 0 0 0
0 255 0 0 0 0 1 1 2 2 2 1 0 0 0 0
255 1 0 0 1 1 1 2 2 3 3 1 1 1 0 255
0 0 0 1 1 1 6 6 2 1 1 0 0 255 0 0
0 0 0 1 1 1 1 2 2 1 0 0 255 0 0 1
1 1 1 3 3 2 0 0 1 1 1 255 0 0 1 1
1 1 1 1 0 0 0 1 0 255 0 0 1 1 1 2
3 19 19 8 2 0 0 0 255 0 0 0 1 1 1 0
0 0 0 0 0 1 1 255 0 0 0 2 2 3 3 1
0 0 0 0 0 255 1 1 1 4 49 82 52 36 30 13
1 0 0 255 0 0 0 0 1 1 8 19 19 11 5 1
1 0 255 0 1 1 1 1 6 16 34 30 14 5 2 1
1 255 3 6 22 88 255 255 255 255 255 255 255 11 1 255
1 1 2 2 6 23 45 45 8 1 1 1 0 0 255 1
1 1 2 4 11 20 12 12 3 1 1 2 0 255 0 1
0 0 1 6 11 11 2 1 1 0 0 0 255 1 1 1
1 14 11 11 2 1 0 0 0 1 255 1 0 1 1 1
1 0 0 0 0 0 0 1 255 0 0 0 1 1 1 1
1 0 1 1 1 1 0 255 1 0 0 1 2 3 4 1
1 1 1 0 0 0 255 1 1 1 1 1 1 1 4 3
1 0 0 1 255 1 0 1 2 44 143 125 147 111 53 2
1 1 0 0 0 0 1 0 1 0 2 2 2 1 1 1
1 0 0 0 0 1 255 1 1 3 5 143 214 255 255 255
120 3 1 1 255 1 1 0 0 1 1 6 16 8 3 1
1 1 0 255 0 0 5 89 135 167 167 167 167 83 2 1
0 255 0 1 1 2 4 14 14 10 3 2 1 1 1 1
255 1 0 0 0 2 3 10 3 2 2 30 30 6 255 0
0 0 0 2 63 234 234 170 137 8 5 2 1 255 1 2
2 3 3 255 255 255 255 3 1 0 0 255 0 0 0 2
3 13 200 200 88 6 1 0 0 0 255 1 1 1 1 1
2 2 33 38 11 2 2 2 1 255 1 0 0 1 2 17
20 20 20 15 1 0 0 255 0 1 0 0 0 1 1 1
2 2 2 1 0 0 255 0 0 0 1 1 5 6 6 6
1 1 1 1 1 255 1 1 1 2 2 10 10 6 3 1
1 1 0 255 0 0 0 1 1 20 45 58 58 23 10 2
0 0 255 0 0 0 1 1 0 0 0 1 0 0 0 0
1 255 1 0 0 2 3 4 7 5 1 1 1 1 1 255
1 1 4 49 61 82 73 72 40 30 1 1 0 255 1 0
0 0 0 4 13 30 30 27 10 2 1 0 255 0 0 0
1 4 17 24 34 34 30 14 3 2 0 255 6 17 88 255
255 255 255 255 255 255 255 30 2 255 0 1 2 6 23 54
57 74 45 7 1 1 0 0 255 1 1 1 11 13 13 20
16 16 5 2 2 2 0 255 0 0 0 0 11 15 15 19
11 2 1 1 0 0 255 0 1 2 11 16 21 25 11 2
0 0 0 1 255 1 1 1 2 2 2 2 1 0 1 1
1 1 255 0 0 1 1 1 2 8 8 1 1 2 1 0
0 255 0 0 1 1 3 5 4 0 0 1 1 0 0 0
255 1 1 1 1 1 3 4 11 7 3 1 0 0 255 1
2 4 44 140 147 140 147 115 102 16 4 2 0 0 0 0
1 1 1 0 1 1 1 7 4 4 3 2 0 0 0 0
255 0 0 3 55 183 234 255 255 255 243 21 1 1 255 2
2 0 0 1 6 20 23 23 23 3 2 2 0 255 0 0
31 135 184 165 168 168 168 111 48 1 0 255 0 1 1 3
4 14 13 10 3 2 2 2 2 1 255 0 0 1 2 3
3 10 3 2 2 2 7 1 255 1 0 1 2 17 218 252
250 250 239 137 7 2 0 255 1 2 3 3 255 255 255 255
255 255 2 0 0 255 0 0 2 3 13 235 255 255 255 88
6 0 0 0 255 1 1 1 1 0 2 43 67 67 38 11
1 1 1 255 0 0 0 2 6 22 31 29 31 30 16 1
0 255 1 1 0 0 1 1 1 2 5 7 3 1 0 0
255 0 0 0 1 5 10 8 8 10 10 1 0 0 0 255
1 2 2 2 10 13 13 14 13 3 1 1 0 255 0 0
0 1 35 52 86 83 86 58 23 7 1 0 255 0 0 0
1 0 0 0 1 1 1 0 0 1 1 255 1 2 2 4
4 4 7 5 5 1 1 1 1 255 1 1 15 50 53 62
72 76 65 40 4 1 1 255 1 1 0 0 2 13 22 35
30 27 25 3 1 0 255 1 1 1 1 16 23 27 35 43
43 16 2 2 0 255 10 19 255 255 255 255 255 255 255 255
255 120 2 255 0 1 2 23 30 60 60 74 57 27 7 1
1 0 255 0 1 7 13 13 15 20 16 20 26 3 2 1
0 255 0 0 0 14 15 15 15 24 20 2 1 0 0 0
255 1 1 10 16 21 21 21 21 2 0 0 1 1 255 1
1 1 1 2 2 2 2 0 1 1 1 1 255 0 0 0
1 2 3 11 11 11 1 1 0 0 0 255 0 0 0 2
11 11 4 2 0 1 0 0 0 0 255 0 0 1 2 3
8 8 14 8 4 1 0 0 255 2 3 7 119 150 147 130
129 115 106 81 6 1 1 0 0 2 1 1 1 1 1 1
1 15 15 10 3 2 0 0 0 1 255 1 1 3 55 229
255 255 255 255 235 55 1 1 255 2 1 0 1 3 16 23
23 20 23 10 2 1 1 255 0 1 101 183 183 165 165 155
152 111 48 1 0 255 0 0 1 3 10 15 13 10 4 4
3 3 1 1 255 0 0 1 3 7 3 8 3 2 2 2
2 1 255 1 1 2 10 70 234 255 255 255 250 239 5 3
0 255 1 2 3 5 255 255 255 255 255 255 41 1 0 255
0 0 0 3 157 255 255 255 255 255 53 0 0 0 255 1
1 1 1 1 33 68 85 92 64 11 2 1 1 255 0 0
0 2 6 29 33 35 38 30 20 1 0 255 0 0 0 0
0 1 1 5 10 11 11 2 0 0 255 0 0 0 2 3
10 8 8 15 15 2 0 0 0 255 1 2 2 3 10 20
22 24 24 21 1 1 1 255 0 0 0 1 35 52 88 87
104 87 40 7 1 1 255 0 0 0 1 0 1 1 1 1
1 0 0 0 1 255 0 2 6 7 7 4 5 5 5 3
1 0 0 255 1 1 17 53 53 50 62 85 85 43 10 1
1 255 1 1 1 1 2 13 22 30 30 30 25 12 2 1
255 0 1 1 2 10 23 27 35 34 29 17 2 1 0 255
11 34 255 255 255 255 255 255 255 255 255 120 5 255 0 1
1 29 34 42 39 44 44 27 14 2 1 1 255 1 2 10
13 13 15 13 16 26 26 19 2 0 0 255 0 0 0 16
16 16 16 23 21 3 1 1 0 0 255 0 1 10 19 19
21 21 21 6 1 1 1 1 255 1 0 0 0 0 2 2
2 0 0 0 1 1 255 0 0 0 0 2 8 13 13 13
2 0 0 0 0 255 0 0 0 1 14 14 5 4 3 1
0 0 0 0 255 0 0 0 3 7 8 8 14 11 11 1
0 0 255 1 2 6 119 150 140 130 129 127 106 81 2 2
1 0 0 0 0 0 0 1 1 1 2 15 15 11 4 1
1 1 0 1 255 1 1 1 32 229 255 255 247 243 212 55
1 1 255 1 0 0 1 3 22 23 22 17 17 10 2 0
0 255 0 1 101 159 170 170 170 174 137 111 31 1 0 255
0 0 1 5 10 13 13 12 12 4 3 1 1 1 255 1
1 1 2 3 2 3 1 3 3 2 1 1 255 1 1 2
10 70 225 255 255 255 255 246 3 0 0 255 2 1 5 5
255 255 255 255 255 255 41 4 1 255 1 0 0 1 184 255
255 255 255 255 105 2 0 1 255 2 1 1 0 1 46 70
101 105 98 35 1 1 1 255 0 0 0 0 6 16 33 38
32 30 16 1 0 255 0 0 0 0 0 1 1 8 10 13
6 2 0 0 255 0 0 1 2 3 10 10 15 15 15 2
1 0 0 255 1 1 1 7 10 33 24 34 31 31 1 1
1 255 0 0 0 1 17 48 52 87 89 54 40 2 1 1
255 0 0 0 1 0 1 1 1 1 1 0 1 1 1 255
0 0 4 6 6 4 4 5 5 3 0 0 0 255 1 1
17 67 77 60 62 77 77 43 10 1 1 255 2 1 2 2
2 6 22 24 25 25 25 4 1 1 255 1 1 1 1 3
19 25 41 27 29 16 2 1 1 255 7 34 255 255 255 255
255 255 255 255 255 82 7 255 1 1 1 27 39 44 42 44
44 21 14 2 1 1 255 1 2 7 14 15 29 29 29 26
26 19 1 0 1 255 0 0 1 4 10 16 21 23 20 3
1 1 0 1 255 1 1 5 16 19 20 21 21 6 0 1
1 1 255 0 0 0 0 0 0 1 1 0 0 0 0 1
255 0 0 0 0 2 8 15 15 13 5 0 0 0 0 255
0 0 0 0 8 8 6 6 6 3 1 0 0 1 255 1
1 3 3 7 8 8 13 11 11 0 0 0 255 0 0 5
90 150 137 137 152 154 147 70 1 1 1 0 0 0 0 0
0 1 1 2 3 15 15 13 5 1 1 1 1 1 255 1
1 0 14 174 231 231 185 185 156 6 2 1 255 1 0 0
0 2 6 20 17 17 10 1 0 0 0 255 1 2 30 126
159 170 186 186 137 100 11 1 0 255 0 0 2 4 10 12
14 12 12 4 1 0 1 1 255 1 1 1 1 3 2 4
1 3 3 3 1 1 255 1 1 1 3 15 126 250 255 255
255 124 3 1 1 255 6 6 5 5 255 255 255 255 255 255
14 2 2 255 0 0 0 0 178 255 255 255 255 255 105 2
1 1 255 1 0 0 0 1 55 82 97 101 78 35 0 0
1 255 1 0 0 0 3 12 24 38 30 20 3 2 1 255
0 0 0 0 0 0 1 6 7 6 4 2 0 0 255 0
0 0 1 2 3 10 12 12 12 2 1 0 0 255 1 1
0 4 12 22 17 24 17 4 1 1 1 255 0 0 0 0
2 23 46 48 51 51 17 2 0 0 255 0 0 0 0 0
1 1 1 1 1 0 1 1 0 255 0 0 1 4 4 2
2 4 4 0 0 0 0 255 1 2 3 62 77 67 77 77
77 25 2 1 1 255 1 1 1 1 0 3 21 21 14 4
4 1 1 1 255 1 0 1 1 1 4 10 25 22 22 7
2 1 1 255 2 11 149 255 255 255 255 255 255 255 255 22
7 255 1 1 2 13 39 42 53 44 38 19 3 2 1 1
255 1 1 2 10 14 25 26 29 26 26 5 1 0 1 255
0 0 1 3 4 13 21 22 15 2 1 1 1 2 255 0
0 1 6 19 20 22 10 3 0 0 1 1 255 0 0 0
0 0 1 1 1 1 1 0 1 1 255 0 0 0 0 2
7 13 13 7 1 0 0 1 1 255 0 0 0 0 1 1
3 3 3 2 1 0 1 1 255 1 3 3 1 3 10 10
6 6 1 0 1 1 255 0 0 3 16 90 130 137 137 149
121 16 1 1 0 0 0 0 0 0 0 1 2 2 2 3
8 8 1 1 1 1 1 1 255 1 1 0 0 14 133 133
133 110 6 2 1 1 255 1 0 0 0 1 2 11 17 15
1 0 0 0 0 255 1 2 6 31 108 131 161 174 100 20
2 0 0 255 1 1 2 2 5 12 13 10 6 2 1 0
0 0 255 1 1 1 1 1 1 1 1 1 2 1 1 1
255 1 1 1 3 4 45 126 184 184 124 11 1 1 1 255
2 2 2 2 149 255 255 255 255 44 3 1 1 255 0 0
0 1 13 178 255 255 255 229 22 2 1 1 255 0 0 0
0 0 11 55 78 78 40 12 1 1 1 255 1 1 0 1
2 3 12 30 22 13 2 2 1 255 0 0 0 0 0 0
1 2 4 4 2 1 1 0 255 0 0 0 1 1 2 8
10 10 2 1 0 0 0 255 1 1 1 1 4 12 12 8
4 1 0 0 0 255 0 1 1 1 2 2 23 26 26 17
2 1 0 0 255 0 0 0 0 0 0 0 1 0 0 0
1 1 1 255 0 0 0 4 4 1 1 1 1 0 0 0
0 255 0 2 2 7 62 70 70 70 33 2 1 1 1 255
1 1 0 0 0 0 13 13 3 2 1 1 1 1 255 1
0 0 0 1 1 1 10 16 7 2 2 1 1 255 2 7
22 255 255 255 255 255 255 255 255 14 2 255 1 2 2 3
13 40 53 44 38 3 2 0 0 0 255 1 1 1 2 4
14 25 26 17 7 1 1 0 1 255 0 0 1 1 3 10
10 13 1 1 1 1 1 2 255 1 0 1 4 6 15 10
1 0 0 1 1 1 255 1 0 0 1 0 1 1 1 1
1 0 1 1 255 0 1 0 0 0 2 7 5 1 0 0
0 1 1 255 1 1 0 1 1 1 1 1 2 1 1 1
1 1 255 1 1 2 1 1 3 6 5 1 1 0 1 0
255 0 1 1 3 29 89 112 121 121 16 1 1 1 0 1
1 1 0 0 0 1 1 2 1 2 2 2 1 1 1 1
1 1 255 1 0 0 0 1 7 7 3 3 2 2 1 1
255 1 0 0 0 0 1 3 4 2 0 0 0 1 0 255
1 2 3 3 31 43 78 78 20 3 1 0 0 255 0 0
1 2 3 12 12 4 1 1 1 0 0 0 255 0 0 1
1 1 0 0 0 0 1 0 1 1 255 0 1 1 2 1
3 45 45 26 11 2 1 1 1 255 0 2 2 2 2 149
157 108 44 3 1 1 1 255 0 0 0 1 2 13 133 206
206 22 2 0 0 0 255 0 0 0 0 0 1 11 38 34
12 1 1 1 1 255 1 1 1 1 1 2 3 4 3 3
2 2 1 255 1 1 0 1 0 1 0 0 3 2 2 1
1 1 255 0 0 0 0 0 1 0 0 0 0 0 0 0
0 255 0 1 1 1 1 1 1 1 1 1 0 0 0 255
1 1 1 0 0 1 3 8 8 3 2 1 1 1 255 1
0 0 0 0 0 0 0 0 0 0 1 1 1 255 0 0
1 1 1 1 1 1 1 0 0 0 0 255 0 0 1 2
7 12 19 33 2 2 1 0 0 255 0 0 0 0 0 0
1 1 1 1 1 1 1 1 255 1 0 0 0 1 1 1
0 1 1 1 1 1 1 255 2 7 14 22 255 255 255 255
255 255 14 10 2 255 1 2 2 3 1 7 14 14 3 1
1 0 0 0 255 0 1 1 2 2 2 5 12 5 1 0
1 0 0 255 0 0 0 0 1 2 2 2 1 1 1 1
1 2 255 1 1 1 1 2 2 1 0 1 1 1 0 0
255 1 1 0 0 0 1 1 1 0 0 0 0 0 255 0
1 1 0 0 0 1 1 1 0 0 0 1 1 255 0 1
0 1 0 1 0 0 0 0 1 1 1 1 255 1 1 1
1 1 1 1 1 1 1 1 1 0 255 0 1 0 1 2
29 32 32 3 1 1 1 1 1 1 1 1 0 1 1 0
0 0 0 1 1 1 1 2 1 1 0 0 255 0 0 0
0 0 1 1 1 1 2 1 0 1 255 1 1 0 0 1
2 2 2 1 0 0 1 1 1 255 1 2 2 1 1 1
1 4 3 2 0 0 0 255 0 0 0 0 2 3 0 0
1 1 1 1 1 1 255 0 0 1 1 1 0 0 0 0
0 0 0 0 255 0 0 0 1 1 1 0 1 1 1 1
0 0 0 255 0 0 1 2 2 2 3 3 3 2 1 1
0 255 0 0 0 1 1 1 2 2 2 2 1 0 0 1
255 1 1 1 0 0 0 1 2 2 1 1 0 1 0 255
0 1 1 1 0 0 1 1 1 2 1 1 1 255 1 1
1 1 1 1 0 0 1 1 1 1 1 1 255 0 0 0
0 0 0 0 0 0 0 1 1 0 0 255 0 0 0 1
1 0 0 1 1 1 1 1 1 255 1 1 1 0 0 0
2 2 3 2 0 0 0 1 255 0 0 0 1 1 1 0
0 0 0 0 1 1 1 255 0 0 1 1 1 1 1 1
1 1 0 1 1 255 0 1 1 1 0 1 1 1 1 1
1 1 0 255 1 0 0 0 1 0 1 1 1 1 1 1
1 1 255 0 0 0 0 0 0 1 0 1 0 0 0 0
0 255 2 3 7 14 14 95 255 255 11 11 11 10 2 255
1 1 1 2 1 1 1 1 1 1 1 0 0 0 255 0
0 0 1 1 2 2 1 0 0 0 0 0 1 255 1 0
1 0 0 0 0 1 0 1 1 1 1 2 255 2 1 1
1 1 1 0 0 1 1 1 0 0 255 1 0 0 0 0
1 1 1 0 0 0 0 0 255 0 1 1 1 0 0 0
0 0 0 1 1 1 0 255 0 0 0 0 0 1 0 0
0 0 1 1 1 1 255 1 1 1 1 1 1 0 0 0
1 0 0 0 255 0 0 0 1 1 2 2 2 1 1 0
1 2 1 1 1 0 2 2 1 0 0 0 0 1 1 1
1 2 1 1 1 1 255 0 0 0 0 0 0 0 0 0
1 2 1 1 255 1 0 0 0 1 1 2 1 1 0 1
1 1 1 255 2 2 1 1 1 1 1 1 1 2 1 1
1 255 1 0 0 0 0 0 0 0 1 0 1 1 1 1
255 0 0 0 1 1 1 0 0 0 0 0 0 0 255 0
0 0 0 0 1 1 1 1 1 1 0 1 0 255 0 1
1 1 1 1 1 1 1 1 0 0 0 255 1 1 0 1
1 0 0 1 1 1 0 0 0 1 255 1 0 0 1 1
0 0 0 1 0 1 0 1 1 255 1 1 1 1 0 0
0 0 0 0 1 0 1 255 1 1 1 1 1 1 1 1
1 1 1 1 1 0 255 0 0 0 0 1 0 0 0 0
0 1 1 1 0 255 0 0 0 0 1 1 1 1 1 1
1 1 0 255 0 1 1 0 0 0 2 2 2 1 1 1
1 1 255 0 0 0 1 2 1 1 1 0 0 1 1 1
1 255 0 0 1 1 1 0 0 2 2 1 1 1 1 255
0 0 0 0 0 0 0 0 1 1 1 1 1 255 1 1
1 0 1 0 1 1 1 0 1 1 1 0 255 0 0 0
0 1 1 1 0 0 0 1 0 0 0 255 2 2 2 2
3 4 6 4 4 4 11 10 2 255 1 1 1 2 1 1
0 0 1 1 1 1 1 1 255 0 0 0 1 1 2 0
0 0 0 0 0 1 1 255 1 1 1 1 1 0 0 0
0 0 0 1 1 2 255 2 1 1 1 1 0 0 1 1
1 1 0 0 255 1 1 0 0 1 1 1 1 0 0 0
1 0 255 1 1 1 1 0 0 1 1 2 0 1 1 1
1 255 0 0 0 0 0 1 1 0 0 1 1 1 1 1
255 1 1 1 0 0 0 0 0 0 0 0 0 0 255 0
0 0 1 1 1 1 1 1 1 0 1 0 1 1 1 0
255 255 255 255 255 255 255 255 255 255 255 255 255 255 255 255
255 255 255 255 255 255 255 255 255 255 255 255 255 255 255 255
255 255 255 255 255 255 255 255 255 255 255 255 255 255 255 255
255 255 255 255 255 255 255 255 255 255 255 255 255 255 255 255
255 255 255 255 255 255 255 255 255 255 255 255 255 255 255 255
255 255 255 255 255 255 255 255 255 255 255 255 255 255 255 255
255 255 255 255 255 255 255 255 255 255 255 255 255 255 255 255
255 255 255 255 255 255 255 255 255 255 255 255 255 255 255 255
255 255 255 255 255 255 255 255 255 255 255 255 255 255 255 255
255 255 255 255 255 255 255 255 255 255 255 255 255 255 255 255
255 255 255 255 255 255 255 255 255 255 255 255 255 255 255 255
255 255 255 255 255 255 255 255 255 255 255 255 255 255 255 255
255 255 255 255 255 255 255 255 255 255 255 255 255 255 255 255
255 255 255 255 255 255 255 255 255 255 255 255 255 255 255 255
255 255 255 255 255 255 255 255 255 255 255 255 255 255 255 255
255 255 255 255 255 255 255 255 255 255 255 255 255 255 255 255
255 255 255 255 255 255 255 255 255 255 255 255 255 255 255 255
255 255 255 255 255 255 255 255 255 255 255 255 255 255 255 255
255 255 255 255 255 255 255 255 255 255 255 255 255 255 255 255
255 255 255 255 255 255 255 255 255 255 255 255 255 255 255 255
255 255 255 255 255 255 255 255 255 255 255 255 255 255 255 255
255 255 255 255 255 255 255 255 255 255 255 255 255 255 255 255
255 255 255 255 255 255 255 255 255 255 255 255 255 255 255 255
255 255 255 255 255 255 255 255 255 255 255 255 255 255 255 255
255 255 255 255 255 255 255 255 255 255 255 255 255 255 255 255
255 255 255 255 255 255 255 255 255 255 255 255 255 255 255 255
255 255 255 255 255 255 255 255 255 255 255 255 255 255 255 255
255 255 255 255 255 255 255 255 255 255 1 1 1 1 1 0
0 1 1 1 1 0 1 1 1 1 255 1 1 1 1 0
0 0 1 1 1 1 1 1 255 0 0 0 0 0 0 1
1 1 0 0 0 0 0 255 1 1 2 1 2 1 1 0
0 1 1 0 1 255 1 1 1 1 1 1 1 1 1 0
0 0 1 1 255 0 0 0 0 0 0 0 0 1 1 1
1 1 255 0 0 0 0 0 1 1 1 1 0 1 1 1
1 255 1 1 1 1 1 1 1 1 1 0 0 0 1 255
1 1 1 0 0 0 0 0 0 0 0 0 0 0 255 0
0 0 0 1 0 0 0 0 0 0 1 2 2 255 0 0
0 0 1 0 0 0 0 0 1 0 1 255 1 0 1 1
1 1 1 1 1 1 0 0 0 0 255 1 1 0 0 0
0 1 0 1 1 0 0 1 1 255 1 2 2 0 0 1
1 1 0 0 0 0 0 255 1 1 1 1 1 1 2 1
1 1 1 1 1 1 255 1 0 1 1 1 1 1 0 0
0 1 1 1 1 255 1 1 1 1 0 0 0 0 0 0
0 0 0 255 0 0 0 0 0 1 1 0 0 1 2 1
1 255 1 1 1 0 1 0 1 1 1 0 0 0 0 0
255 0 0 0 0 0 1 1 1 1 2 2 2 0 0 255
1 1 1 0 0 0 1 0 0 0 1 1 1 255 1 0
0 0 0 1 1 0 0 1 1 1 0 0 255 1 1 1
1 0 1 0 1 0 1 0 1 1 2 255 2 1 1 0
1 1 0 0 1 0 0 1 1 1 255 0 1 1 1 0
0 0 0 0 0 1 1 1 255 1 1 1 1 0 1 1
1 0 0 0 1 1 255 1 1 1 0 0 1 1 2 1
1 0 0 0 0 255 0 0 0 0 0 0 0 0 0 0
0 0 0 0 255 1 1 1 1 1 1 1 1 1 0 0
0 1 255 1 1 1 2 2 1 1 0 1 0 0 0 0
0 1 1 1 1 1 1 1 1 2 0 1 1 1 1 0
1 1 1 0 255 1 0 1 1 1 1 1 1 1 1 0
0 1 255 0 0 0 0 0 1 2 2 1 0 0 0 0
1 255 0 1 2 1 1 1 1 1 0 0 0 1 1 255
1 1 1 1 1 1 1 1 1 0 0 0 1 1 255 1
1 1 1 0 0 1 1 2 2 2 1 1 255 0 0 0
0 0 1 1 1 1 1 1 0 1 1 255 1 0 0 0
0 1 1 1 1 1 0 0 1 255 1 0 0 0 0 0
0 0 1 1 1 0 0 0 255 0 0 0 1 1 0 0
0 0 1 1 1 1 1 255 0 0 0 0 0 0 0 0
0 1 1 1 1 255 1 1 1 1 1 1 1 1 1 1
1 0 0 1 255 1 1 0 0 0 0 1 1 1 0 0
0 1 1 255 1 2 2 0 0 1 1 1 0 0 0 0
1 255 1 1 1 1 2 2 2 2 2 2 2 1 1 1
255 0 0 1 0 1 1 1 0 0 0 0 1 0 1 255
2 1 1 1 1 1 1 1 1 0 0 0 0 255 0 1
1 1 0 1 0 0 1 1 1 0 1 255 1 0 0 0
0 0 0 1 1 0 0 0 0 0 255 0 0 0 0 0
0 1 1 1 1 1 1 1 1 255 1 1 0 0 0 0
0 0 0 0 0 0 1 255 1 1 0 0 0 0 0 0
0 1 1 1 0 0 255 1 1 1 1 0 0 1 2 1
1 0 0 0 2 255 1 1 0 0 1 1 1 1 1 1
0 0 0 0 255 0 0 1 1 1 0 0 0 0 0 0
1 1 255 0 0 0 0 0 0 1 1 1 0 1 1 1
255 1 1 1 0 0 0 0 1 0 1 1 1 0 0 255
1 0 0 0 0 0 0 0 0 0 0 0 0 0 255 1
1 1 1 1 1 1 1 1 0 0 0 1 255 1 1 1
1 1 1 1 1 0 0 0 0 0 0 0 1 1 1 1
0 1 1 2 2 2 6 4 2 0 0 0 1 0 255 1
1 1 2 5 3 3 3 3 1 0 0 1 255 0 0 0
1 1 4 17 17 4 0 0 0 0 1 255 0 0 1 0
0 0 1 1 1 0 0 1 1 255 1 1 1 0 0 1
1 1 0 0 0 0 1 1 255 1 1 1 1 1 1 2
2 2 2 1 1 0 255 0 0 0 0 0 2 39 52 43
3 2 1 0 1 255 0 0 1 1 2 2 2 3 2 2
0 0 0 255 1 0 0 0 0 0 1 1 1 1 1 1
0 0 255 0 0 1 3 3 0 0 1 1 1 1 1 1
1 255 0 0 0 0 0 0 0 2 2 1 0 1 0 255
1 1 1 1 2 2 2 2 1 1 1 1 1 0 255 0
0 0 1 1 2 2 1 1 0 0 0 1 1 255 1 1
1 0 1 1 1 1 1 0 0 1 1 255 1 1 1 2
2 2 2 2 4 4 3 2 1 1 255 1 0 0 0 1
1 1 1 0 0 0 1 1 1 255 1 0 1 1 2 20
20 13 2 1 0 0 0 255 0 0 0 0 0 2 2 0
0 1 1 0 0 255 0 0 0 0 0 0 0 1 1 0
0 0 0 0 255 0 0 0 0 0 0 0 1 1 1 1
1 1 0 255 0 0 1 1 1 1 1 1 1 0 0 0
0 255 1 1 1 0 0 0 0 0 0 0 0 0 0 0
255 1 1 1 0 0 1 2 11 4 1 0 0 0 2 255
1 0 0 0 0 2 1 1 0 0 1 1 0 0 255 0
0 0 1 2 1 0 0 0 1 1 1 1 255 0 0 0
0 0 0 1 1 1 1 1 0 1 255 1 1 0 0 0
0 0 1 1 1 1 1 1 1 255 1 1 0 0 0 0
1 1 0 0 0 0 0 0 255 1 1 1 0 0 0 1
1 0 0 0 0 1 255 1 1 1 1 2 15 15 8 1
1 1 0 1 1 1 1 1 1 1 1 1 2 2 2 6
8 6 4 1 0 0 0 0 255 0 0 0 2 13 24 29
19 12 8 0 0 0 255 0 0 0 1 21 26 46 40 31
4 0 0 1 1 255 0 0 0 0 0 1 1 1 2 1
1 1 1 255 1 1 0 0 0 3 2 2 1 0 0 0
1 1 255 1 1 1 1 1 7 7 12 6 2 2 1 0
255 0 1 1 1 22 52 69 102 85 51 5 2 1 1 255
0 0 1 3 65 74 87 79 41 5 1 0 0 255 0 1
0 0 0 2 5 7 5 4 2 1 0 0 255 0 1 1
3 3 3 3 7 13 7 4 3 1 1 255 0 0 0 0
0 0 10 10 6 1 0 1 1 255 1 1 2 2 2 5
6 7 3 1 1 0 1 0 255 0 1 1 2 2 3 2
2 2 0 0 0 0 0 255 1 1 0 0 1 2 11 7
2 1 1 1 1 255 0 1 1 2 2 3 34 35 61 36
4 3 2 1 255 0 0 0 0 2 3 3 1 1 0 0
0 0 0 255 1 1 1 10 38 44 46 22 16 2 1 0
0 255 0 0 0 1 2 11 22 11 2 1 1 0 0 255
0 0 0 0 0 0 0 1 0 0 0 0 0 0 255 1
1 0 0 0 1 2 2 1 1 1 1 1 1 255 0 0
0 1 1 1 1 1 1 1 0 0 0 255 0 1 1 1
0 1 1 1 0 1 1 1 0 0 255 0 0 0 0 1
3 11 12 11 4 1 0 0 1 255 2 0 0 0 0 3
2 2 0 1 1 1 0 0 255 0 0 0 6 14 6 3
3 1 1 1 1 0 255 0 0 0 0 1 2 2 1 1
1 1 1 1 255 1 0 0 0 0 0 3 4 4 4 2
1 1 2 255 2 1 1 0 0 0 3 3 0 0 0 0
0 0 255 1 0 0 0 0 1 1 1 1 0 0 1 1
255 1 1 1 2 42 45 45 45 14 1 1 1 1 1 1
1 1 0 0 1 1 2 2 7 8 13 8 5 4 1 0
0 0 255 0 0 0 13 33 33 33 44 26 12 7 1 0
255 0 0 0 20 27 32 46 44 35 32 4 1 1 1 255
0 0 0 0 1 5 5 5 5 2 1 0 1 255 1 0
2 2 5 7 7 3 3 3 0 0 1 0 255 1 2 2
1 7 15 21 24 16 10 2 1 0 255 0 1 2 22 57
104 85 112 93 93 80 5 2 1 255 0 0 3 74 99 139
144 130 79 41 2 0 0 255 0 1 0 1 2 6 8 15
13 5 2 2 1 1 255 1 1 1 1 3 41 92 115 115
64 13 1 1 1 255 0 0 0 0 0 32 74 95 70 13
0 0 0 255 1 1 2 2 6 10 11 11 11 5 1 0
0 0 255 0 0 1 3 6 6 6 6 7 2 0 0 0
0 255 1 1 1 2 4 5 20 7 7 2 1 1 0 255
0 1 2 3 3 49 101 105 107 76 36 4 2 1 255 0
0 0 1 3 4 3 1 0 0 0 0 0 0 255 0 2
10 32 45 44 46 46 54 17 2 0 0 255 0 0 0 1
22 22 29 27 27 1 1 0 0 255 0 1 1 0 0 0
2 3 2 0 0 0 0 0 255 1 0 0 0 1 20 25
19 11 4 1 1 1 1 255 0 0 1 1 4 4 4 7
3 1 1 0 0 255 1 1 1 1 0 3 35 35 12 6
2 1 0 0 255 0 0 0 1 5 7 14 15 11 7 3
1 1 1 255 1 0 0 0 0 6 6 2 1 1 2 1
1 0 255 0 0 6 10 20 16 14 14 3 3 1 0 1
255 1 0 0 0 2 10 12 14 6 1 2 1 2 255 0
0 0 0 0 8 12 26 14 10 6 2 2 2 255 2 1
0 0 0 0 3 3 0 0 0 0 0 1 255 1 0 0
0 1 2 2 1 0 0 0 0 0 255 0 1 2 42 61
58 58 45 52 21 1 1 1 1 1 1 1 0 0 1 1
2 3 5 7 10 7 6 5 2 0 0 0 255 1 1 1
35 35 44 44 58 46 48 12 2 1 255 0 0 3 33 49
33 44 40 35 35 22 2 1 1 255 1 0 0 0 14 14
12 12 15 15 1 0 1 255 2 0 4 10 14 7 7 5
6 6 0 0 0 0 255 1 1 2 2 15 21 25 25 17
16 3 2 0 255 0 2 4 69 78 105 81 101 93 99 93
80 3 2 255 1 1 22 98 139 139 144 116 108 79 35 0
0 255 0 1 1 1 5 8 13 13 8 4 2 1 1 1
255 1 1 1 1 41 123 124 124 159 137 64 1 1 1 255
0 0 0 0 32 111 95 128 112 112 13 0 0 255 1 1
2 3 13 14 13 13 13 8 3 1 0 0 255 0 1 2
6 7 7 6 7 7 6 2 0 0 0 255 1 1 4 6
6 10 21 8 16 12 2 1 1 255 0 0 2 3 49 101
131 129 129 96 76 5 2 1 255 0 0 0 1 3 4 4
1 0 0 0 0 0 0 255 1 3 24 38 41 27 45 63
69 63 15 1 1 255 0 0 1 13 22 22 26 27 27 16
1 1 0 255 1 1 1 0 1 3 5 6 7 3 0 0
0 0 255 1 1 0 0 24 39 39 20 19 11 1 0 0
1 255 1 0 1 4 4 7 10 12 10 2 1 1 0 255
1 1 0 1 3 38 69 64 64 43 6 2 0 0 255 0
0 2 3 10 16 16 23 14 16 4 1 1 1 255 1 1
0 0 4 17 17 6 2 2 1 1 0 0 255 1 2 6
8 21 21 21 23 23 2 0 0 0 255 1 0 1 1 10
14 16 17 16 8 2 2 1 255 0 0 0 0 4 12 14
42 33 43 12 2 0 0 255 1 1 1 0 0 0 2 2
0 0 0 0 0 0 255 0 1 1 1 1 2 2 2 2
1 1 1 1 255 0 1 10 53 61 54 53 52 58 52 21
1 1 1 1 1 1 0 0 1 1 3 3 4 4 4 5
5 6 4 0 0 0 255 0 1 12 35 35 41 41 46 46
54 34 3 2 255 1 2 34 39 60 33 29 32 32 32 16
2 0 0 255 1 1 0 2 21 21 14 14 17 17 4 0
0 255 0 1 10 24 24 7 7 7 8 8 4 1 1 1
255 1 1 2 2 15 21 29 29 23 16 3 2 0 255 0
1 15 78 99 105 76 76 76 99 99 82 4 3 255 1 2
64 104 125 124 124 104 108 104 89 0 0 255 0 1 1 5
8 10 10 10 5 5 3 2 1 1 255 1 1 1 7 138
138 157 186 186 181 126 1 0 0 255 0 0 1 21 90 130
119 135 144 144 15 1 0 255 0 0 2 11 17 17 13 13
13 10 5 2 1 0 255 0 1 5 8 8 11 7 7 7
6 5 1 0 0 255 0 3 6 7 10 10 17 15 21 15
6 1 1 255 1 1 2 4 69 112 123 117 96 93 86 73
2 1 255 0 0 0 1 2 2 2 1 0 0 0 0 1
0 255 1 2 26 40 43 22 45 60 69 50 17 1 1 255
0 0 1 14 17 21 26 27 23 17 2 1 0 255 1 1
1 1 2 5 6 7 10 5 2 0 0 0 255 0 0 0
1 40 40 39 19 29 19 1 0 0 1 255 1 1 2 13
11 11 11 14 14 2 1 1 1 255 1 1 1 2 32 76
77 77 77 69 32 2 0 0 255 0 1 2 5 11 26 25
24 16 16 4 1 1 1 255 0 0 1 2 21 21 20 15
10 2 1 0 0 0 255 2 3 6 12 19 21 19 23 13
3 2 0 1 255 1 1 1 2 10 22 23 21 17 14 4
2 1 255 0 0 0 0 5 12 22 43 46 46 27 7 0
0 255 0 0 0 1 1 2 2 2 2 2 1 0 0 0
255 1 1 1 1 1 1 0 1 2 1 1 1 0 255 0
1 42 54 61 61 61 57 58 57 29 1 1 1 1 1 0
0 0 1 1 3 4 4 3 3 3 7 7 6 1 1 1
255 0 1 12 35 49 53 34 34 46 54 54 3 2 255 1
2 32 34 39 20 29 29 29 24 16 1 0 0 255 1 1
0 2 11 17 17 17 20 17 7 3 2 255 1 1 4 19
20 14 14 12 17 17 8 1 0 0 255 1 1 1 13 15
17 29 32 23 12 5 3 1 255 1 2 20 87 99 95 76
61 63 96 99 80 4 1 255 1 6 104 115 124 116 108 91
104 104 89 1 0 255 0 0 1 4 12 13 13 8 5 5
3 2 1 1 255 1 1 2 20 138 142 157 186 186 183 137
1 0 0 255 0 0 1 21 119 135 125 135 187 187 39 2
1 255 0 0 3 11 14 16 15 16 21 21 6 2 0 0
255 0 1 4 7 7 12 7 6 5 6 5 1 0 0 255
0 1 6 7 15 15 24 22 22 15 6 2 0 255 1 1
1 4 69 112 114 107 95 93 86 73 2 1 255 0 0 0
1 2 1 1 1 0 1 1 1 1 1 255 1 1 26 40
41 26 49 49 54 43 15 1 1 255 1 1 2 15 17 20
36 36 21 10 2 2 1 255 0 0 1 2 2 4 7 7
7 5 2 1 0 0 255 0 0 0 3 40 40 31 29 32
31 1 1 1 2 255 1 1 2 13 13 11 11 14 14 2
1 1 1 255 1 1 1 2 32 69 77 77 100 60 32 2
0 0 255 1 2 2 3 25 26 24 23 23 10 2 0 0
0 255 0 0 1 4 14 17 15 14 10 5 0 0 0 0
255 1 5 6 13 15 19 19 19 13 2 0 0 1 255 1
1 1 2 13 16 16 21 24 17 8 4 1 255 0 0 0
0 3 8 22 34 27 27 19 5 1 0 255 0 0 1 1
2 2 2 2 2 2 0 0 0 0 255 1 1 1 1 1
0 0 0 1 1 1 1 0 255 0 2 42 55 73 79 76
76 58 55 29 1 1 1 1 1 0 1 1 1 1 1 4
4 5 3 3 7 7 6 1 1 1 255 0 1 3 41 51
53 35 34 35 50 50 2 1 255 1 1 19 23 32 20 36
42 42 24 11 1 0 0 255 1 1 1 2 10 17 20 17
22 17 8 3 2 255 0 0 1 12 19 19 15 15 15 15
3 1 1 1 255 0 0 0 3 13 14 15 29 23 12 5
4 1 255 1 1 20 87 99 87 70 60 60 63 70 63 4
1 255 2 6 104 115 125 106 99 90 91 91 60 1 1 255
0 0 0 1 4 13 22 13 10 8 6 3 1 1 255 1
0 1 20 109 150 157 176 183 183 120 1 0 0 255 0 0
1 8 119 145 145 180 187 180 39 2 1 255 0 1 2 8
13 13 13 15 15 12 3 1 0 0 255 0 1 1 5 8
12 8 6 6 6 5 0 0 0 255 0 1 2 6 24 36
36 26 22 13 2 1 0 255 1 1 1 2 60 89 110 96
93 93 70 17 1 1 255 0 0 1 1 1 1 0 1 0
1 1 1 1 1 255 1 1 26 40 43 33 48 49 50 43
11 1 0 255 0 1 2 14 19 21 42 36 17 7 2 2
1 255 1 0 0 2 2 4 7 7 6 5 2 1 0 1
255 1 0 0 3 34 34 32 31 32 15 2 2 1 2 255
1 1 1 12 13 11 11 11 11 2 1 1 1 255 1 2
2 2 15 32 76 64 60 32 5 1 1 1 255 1 1 1
2 5 14 11 21 15 10 2 0 0 0 255 0 0 1 4
5 14 14 13 10 2 0 0 1 1 255 1 5 6 13 15
19 19 19 10 2 1 1 1 255 1 1 1 2 13 16 16
17 21 13 2 2 1 255 0 0 0 0 2 7 26 26 26
19 7 1 1 0 255 0 0 0 0 0 2 4 6 4 1
0 0 0 1 255 1 1 1 1 1 1 1 0 1 0 1
0 0 255 1 2 27 55 79 82 87 79 64 55 14 2 1
1 1 1 0 0 0 0 1 1 1 3 6 6 10 13 13
3 1 1 1 255 0 1 2 41 49 53 35 35 40 43 11
1 0 255 0 1 8 16 20 20 33 34 34 24 8 1 0
0 255 1 1 1 1 6 17 23 17 25 10 8 3 2 255
1 0 1 11 15 19 15 15 10 3 1 1 1 0 255 0
0 0 1 6 10 13 17 17 10 5 4 2 255 1 1 1
72 74 72 70 65 63 68 63 50 5 2 255 2 2 88 108
129 106 106 89 85 60 14 3 1 255 1 0 1 1 2 11
14 14 11 10 6 2 1 1 255 1 1 1 2 38 136 150
157 157 120 48 0 0 0 255 1 1 1 1 62 145 153 156
153 95 13 3 1 255 1 1 1 3 7 11 11 11 12 8
3 0 0 0 255 0 0 0 2 7 7 7 7 6 5 3
0 0 0 255 1 1 1 1 6 16 23 23 13 5 2 1
0 255 1 1 1 2 4 70 95 95 93 85 27 2 2 1
255 1 1 1 1 1 1 1 1 1 1 1 1 0 1 255
1 1 21 30 33 30 33 40 49 43 2 1 0 255 0 1
1 4 19 20 36 12 10 2 2 2 1 255 1 0 0 0
2 3 8 6 6 4 1 1 1 1 255 1 1 2 2 8
25 31 25 19 3 1 2 1 2 255 1 0 0 3 12 6
6 6 4 1 1 1 1 255 2 2 2 1 4 15 32 32
23 5 1 1 1 1 255 2 1 1 1 3 7 7 8 10
6 0 0 0 0 255 1 0 0 0 4 11 11 8 6 1
1 1 1 1 255 0 2 5 13 15 25 19 15 4 1 0
1 1 255 1 1 0 1 3 6 14 8 8 3 2 1 1
255 0 0 0 1 2 7 17 19 19 5 1 1 1 1 255
0 1 0 0 0 0 3 6 1 1 0 0 0 0 255 1
1 1 1 2 2 2 0 1 0 1 0 0 255 1 2 3
27 72 76 79 76 58 14 1 1 1 2 2 1 0 0 0
0 0 0 0 1 7 7 10 10 10 2 1 0 0 255 0
0 2 2 16 45 33 35 35 11 1 0 0 255 0 0 2
8 19 20 27 29 29 20 4 1 1 1 255 1 1 1 1
3 8 20 10 10 7 2 2 1 255 0 0 1 1 15 22
17 15 2 1 1 1 1 1 255 0 0 0 0 2 2 10
8 4 2 2 2 1 255 0 0 1 13 63 65 70 68 68
54 50 13 2 1 255 1 1 22 82 108 91 99 87 67 38
3 1 1 255 1 1 1 1 1 4 11 10 10 10 3 1
0 1 255 1 0 0 1 1 57 136 136 117 48 3 0 0
0 255 1 1 1 1 3 62 153 153 95 13 5 3 0 255
0 1 1 1 2 3 10 10 8 3 1 0 0 0 255 0
0 0 1 1 7 7 7 5 3 2 2 0 0 255 0 0
1 1 4 6 7 7 5 2 1 1 1 255 1 1 1 1
2 14 85 85 85 34 2 2 1 1 255 1 1 1 2 2
0 2 2 1 0 0 1 1 1 255 0 1 2 15 31 24
24 24 30 12 1 1 1 255 1 1 1 1 3 4 12 4
2 2 1 1 1 255 1 1 0 0 0 3 3 3 3 1
1 1 1 1 255 1 1 1 0 2 8 16 15 3 2 1
1 0 1 255 1 1 1 1 3 5 4 3 1 0 0 0
1 255 2 2 2 1 2 2 2 1 1 1 1 1 1 1
255 1 1 1 1 1 3 5 7 6 1 0 0 0 0 255
1 1 0 0 1 4 6 5 2 1 0 0 1 1 255 0
0 3 7 12 15 12 5 1 1 0 1 1 255 1 0 0
1 1 3 5 5 2 2 2 1 1 255 0 1 0 1 0
2 8 13 3 1 0 1 1 1 255 1 1 1 0 0 0
2 2 1 1 0 0 0 0 255 1 1 1 1 2 1 1
0 0 0 1 0 0 255 1 0 0 3 14 35 58 58 14
2 0 1 1 1 2 1 1 0 0 0 1 1 0 1 2
5 5 5 2 1 1 0 0 255 0 0 0 1 2 11 11
10 3 3 1 0 0 255 0 0 2 2 8 16 16 16 11
4 1 0 1 1 255 1 1 1 1 1 3 8 6 1 1
1 1 1 255 1 0 1 1 1 17 10 1 1 1 1 1
2 1 255 0 0 1 1 2 2 3 3 2 1 1 1 1
255 1 1 1 1 13 44 45 48 48 48 13 2 1 1 255
1 2 2 22 82 87 87 45 38 3 1 1 0 255 1 1
1 1 1 2 3 4 4 3 0 1 0 1 255 0 0 0
0 0 1 57 57 21 3 1 1 0 0 255 1 1 1 1
3 4 3 3 3 3 3 3 1 255 1 0 0 0 1 2
2 2 1 1 0 0 0 0 255 0 0 0 0 1 1 1
2 2 2 2 2 2 1 255 0 0 1 1 1 1 6 2
2 1 1 1 1 255 1 0 1 1 1 2 4 23 21 3
0 1 1 1 255 1 1 1 1 0 0 0 1 0 0 0
0 1 1 255 0 1 1 3 15 17 17 12 12 3 1 0
1 255 1 1 1 0 1 1 1 0 0 1 1 1 1 255
1 1 0 0 1 1 3 2 0 1 1 1 1 1 255 0
0 1 0 0 0 1 1 0 1 1 1 0 0 255 1 1
1 1 1 2 1 1 1 1 0 0 1 255 2 2 1 1
1 1 1 0 0 0 1 1 1 1 255 1 1 1 0 1
2 2 1 1 1 0 0 0 0 255 1 1 0 0 1 1
1 1 1 0 0 0 0 0 255 0 0 1 2 7 5 2
3 1 0 0 0 0 255 1 1 1 1 1 2 2 2 1
1 1 1 1 255 0 0 0 0 0 0 0 1 0 0 0
1 1 1 255 2 1 1 0 0 1 1 1 1 1 0 0
0 0 255 1 1 1 1 1 1 1 0 0 1 1 0 0
255 1 0 0 0 2 2 2 2 1 1 0 1 0 1 1
1 1 0 0 0 1 1 1 1 2 2 1 1 1 1 0
0 0 255 0 0 0 0 1 2 2 2 1 1 1 1 0
255 1 1 0 0 1 2 3 3 3 0 0 0 1 1 255
1 1 1 0 1 1 1 0 0 0 0 0 1 255 1 1
1 1 1 1 2 1 1 1 2 2 2 1 255 0 0 1
1 1 1 2 2 1 0 0 0 0 255 0 0 0 0 0
3 3 8 8 3 1 1 0 0 255 1 1 1 1 4 30
30 8 1 1 1 1 0 255 1 1 1 0 1 1 1 1
1 1 0 0 0 0 255 0 0 0 0 0 1 2 2 1
1 1 1 1 0 255 0 0 0 1 2 3 2 1 2 2
1 0 0 255 0 0 0 0 0 1 1 1 1 0 0 0
0 0 255 0 0 1 0 0 0 0 1 1 1 2 2 2
1 255 1 0 0 0 1 1 1 1 0 0 0 1 1 255
1 0 0 0 1 1 1 1 1 1 0 0 0 0 255 1
1 1 1 0 0 0 0 0 0 0 0 1 1 255 1 0
1 1 1 3 1 1 1 1 1 1 1 255 2 2 1 0
1 0 0 0 0 2 1 1 1 255 1 1 0 0 0 0
0 0 0 0 0 1 1 1 255 0 0 1 1 0 0 0
0 0 0 1 1 0 0 255 1 1 0 0 0 0 1 1
1 1 0 0 0 255 1 1 1 1 0 0 0 1 0 0
1 0 1 1 255 1 1 1 0 1 1 1 1 1 0 0
0 1 1 255 1 1 1 1 1 1 1 1 0 0 0 0
0 0 255 0 0 1 1 2 2 1 1 1 1 0 0 0
255 0 0 1 1 1 1 1 1 0 0 0 1 1 255 0
1 1 1 0 0 0 0 0 0 0 0 0 0 255 1 1
0 0 0 1 1 1 1 0 0 0 0 0 255 0 0 1
1 1 1 0 0 0 1 1 0 0 255 1 0 0 0 1
2 2 2 0 1 0 1 1 1 1 1 1 1 1 1 1
1 1 1 1 1 0 0 0 0 0 0 0 255 0 0 0
0 1 1 1 0 0 1 1 0 0 255 1 1 0 0 0
1 1 1 1 0 0 0 0 1 255 1 1 1 0 0 0
0 0 0 0 0 0 1 255 2 1 0 0 0 1 1 1
1 1 1 1 1 1 255 0 0 1 1 1 0 2 1 1
1 0 0 0 255 0 0 0 1 0 0 0 1 0 0 0
1 1 1 255 1 1 1 1 1 2 2 1 1 1 1 1
0 255 0 1 1 1 1 1 1 1 0 1 0 1 0 0
255 0 0 0 0 0 0 1 1 1 0 1 1 1 1 255
0 0 0 0 1 1 1 1 0 1 0 0 0 255 1 0
0 0 0 0 0 1 1 1 1 1 1 1 255 0 0 0
0 0 0 0 0 0 1 1 1 0 0 255 2 2 0 0
1 0 0 0 0 0 0 0 1 255 1 0 0 0 1 1
1 1 1 1 1 1 0 0 255 1 2 1 1 0 0 0
0 0 0 0 0 0 1 255 1 1 1 0 1 1 1 1
0 0 0 0 0 255 1 1 1 1 1 1 1 0 0 0
0 0 0 255 1 1 0 0 0 1 1 0 0 0 0 0
0 0 255 0 0 0 0 0 0 0 0 0 1 1 1 1
1 255 1 0 0 0 0 0 1 1 1 1 0 0 0 255
1 1 1 0 0 1 1 1 0 0 1 1 1 1 255 1
0 0 0 1 1 1 0 0 0 0 1 1 1 255 1 1
1 1 1 1 1 1 0 0 0 0 0 1 255 0 0 1
1 1 2 1 1 1 1 0 0 0 255 0 0 1 0 0
0 1 1 0 0 0 1 1 255 0 0 1 1 1 0 0
0 0 0 0 0 0 0 255 0 0 0 0 0 1 1 1
0 0 0 0 0 0 255 0 0 0 0 1 1 1 0 0
1 1 0 0 255 1 0 0 0 1 1 1 1 0 1 0
1 0 0 1 1 1 255 255 255 255 255 255 255 255 255 255
255 255 255 255 255 255 255 255 255 255 255 255 255 255 255 255
255 255 255 255 255 255 255 255 255 255 255 255 255 255 255 255
255 255 255 255 255 255 255 255 255 255 255 255 255 255 255 255
255 255 255 255 255 255 255 255 255 255 255 255 255 255 255 255
255 255 255 255 255 255 255 255 255 255 255 255 255 255 255 255
255 255 255 255 255 255 255 255 255 255 255 255 255 255 255 255
255 255 255 255 255 255 255 255 255 255 255 255 255 255 255 255
255 255 255 255 255 255 255 255 255 255 255 255 255 255 255 255
255 255 255 255 255 255 255 255 255 255 255 255 255 255 255 255
255 255 255 255 255 255 255 255 255 255 255 255 255 255 255 255
255 255 255 255 255 255 255 255 255 255 255 255 255 255 255 255
255 255 255 255 255 255 255 255 255 255 255 255 255 255 255 255
255 255 255 255 255 255 255 255 255 255 255 255 255 255 255 255
255 255 255 255 255 255 255 255 255 255 255 255 255 255 255 255
255 255 255 255 255 255 255 255 255 255 255 255 255 255 255 255
255 255 255 255 255 255 255 255 255 255 255 255 255 255 255 255
255 255 255 255 255 255 255 255 255 255 255 255 255 255 255 255
255 255 255 255 255 255 255 255 255 255 255 255 255 255 255 255
255 255 255 255 255 255 255 255 255 255 255 255 255 255 255 255
255 255 255 255 255 255 255 255 255 255 255 255 255 255 255 255
255 255 255 255 255 255 255 255 255 255 255 255 255 255 255 255
255 255 255 255 255 255 255 255 255 255 255 255 255 255 255 255
255 255 255 255 255 255 255 255 255 255 255 255 255 255 255 255
255 255 255 255 255 255 255 255 255 255 255 255 255 255 255 255
255 255 255 255 255 255 255 255 255 255 255 255 255 255 255 255
255 255 255 255 255 255 255 255 255 255 255 255 255 255 255 255
255 255 255 255 255 255 255 255 255 255 255 255 255 255 255 255
1 1 1 1 1 0 0 1 1 1 1 0 0 0 0 0
255 0 1 1 1 1 1 1 1 0 0 0 1 1 255 0
0 0 0 0 0 0 1 1 1 0 2 0 0 255 1 0
0 0 0 0 1 0 0 0 1 1 0 255 1 1 0 0
0 0 0 0 0 0 1 1 1 1 255 0 0 1 0 0
0 1 1 1 1 0 0 0 255 0 0 1 1 1 1 0
0 0 0 0 0 0 0 255 1 1 1 1 1 1 1 1
0 0 0 0 0 255 0 0 2 1 1 1 1 2 2 1
1 1 1 0 255 1 1 1 0 0 0 0 1 1 0 0
0 1 1 255 0 0 0 0 0 1 1 1 1 1 0 1
0 255 0 0 0 0 0 0 0 0 0 1 1 1 1 0
255 0 0 1 2 0 1 1 1 1 1 2 1 1 1 255
0 0 1 1 1 0 0 1 0 0 0 1 1 255 1 1
1 0 0 0 0 0 1 1 1 1 1 0 255 1 1 0
0 0 1 1 0 0 0 0 0 0 0 255 0 1 0 0
0 0 0 1 0 0 0 1 1 255 1 1 1 1 1 1
1 1 1 1 1 1 1 255 1 1 0 0 0 0 0 0
0 0 0 0 1 1 255 1 0 0 0 1 1 1 1 1
1 1 1 1 1 255 1 1 1 0 1 1 1 1 1 0
0 0 0 255 1 0 1 0 1 1 1 1 1 1 1 1
1 2 255 0 0 0 0 0 0 0 0 0 0 0 0 0
0 255 1 1 1 0 0 0 1 1 1 0 1 0 0 0
255 1 0 0 1 2 4 2 1 0 0 0 0 0 255 1
1 0 0 0 0 1 1 0 0 0 1 1 255 1 1 1
1 1 0 0 0 0 0 0 0 0 0 255 0 1 0 0
0 0 0 0 0 1 1 1 0 0 255 2 0 0 0 1
1 1 0 0 0 0 0 0 255 0 0 0 0 0 1 0
1 1 1 0 1 1 1 1 1 2 2 1 1 1 0 0
1 2 2 2 1 1 0 0 0 1 255 1 1 1 1 0
0 1 1 1 1 1 1 1 255 0 0 0 0 0 0 1
1 1 0 0 1 1 1 255 0 0 0 0 0 0 1 1
1 1 1 1 0 255 1 1 1 0 1 1 0 0 0 0
1 1 1 1 255 0 0 0 0 0 0 0 1 1 1 0
1 0 255 0 0 1 1 1 1 1 0 1 0 1 0 0
0 255 1 1 1 1 1 1 1 1 1 0 0 0 0 255
0 1 2 1 2 1 2 2 2 2 2 1 1 0 255 1
1 1 0 0 0 0 1 1 1 1 1 1 0 255 0 1
1 1 1 1 1 1 1 1 1 1 0 255 0 0 0 0
1 1 0 0 0 0 0 0 0 0 255 0 0 1 1 1
1 1 1 1 1 2 2 0 0 255 0 0 0 0 0 1
0 0 0 0 0 2 1 255 1 1 1 0 0 0 0 0
0 1 1 1 0 0 255 1 1 1 1 1 1 1 1 0
0 0 0 0 0 255 0 0 0 0 0 0 0 0 0 0
0 1 1 255 1 1 1 1 1 2 1 1 1 1 1 1
1 255 0 0 0 1 0 0 0 0 0 1 0 0 1 1
255 1 1 1 0 0 1 2 2 2 1 1 0 0 0 255
1 0 1 0 1 1 1 1 0 0 0 0 0 255 0 0
1 1 1 1 1 1 1 0 0 0 1 2 255 1 1 0
1 1 1 1 1 1 1 0 0 0 0 255 1 1 1 0
0 1 2 2 2 1 1 0 0 1 255 1 1 0 2 4
5 7 3 1 0 0 0 1 255 1 0 1 1 1 1 0
1 0 0 0 1 1 255 1 1 1 1 1 1 0 0 0
0 0 0 1 0 255 0 1 1 0 0 0 1 1 1 1
1 0 0 0 255 2 2 1 1 1 1 1 1 1 1 0
0 0 255 0 0 0 0 0 0 0 1 1 1 0 0 1
1 1 1 1 1 0 0 1 1 1 1 2 3 3 3 2
0 0 0 1 255 1 1 1 0 0 0 0 1 1 1 1
1 1 255 0 0 0 0 0 0 1 1 1 1 0 1 0
0 255 0 0 0 0 0 1 1 1 0 1 1 1 1 255
1 0 0 1 1 1 0 0 0 1 1 1 1 1 255 0
0 0 0 0 0 0 1 1 1 1 1 1 255 1 0 1
1 1 1 1 3 1 1 1 0 0 0 255 1 1 1 1
1 2 2 10 10 0 0 0 0 255 0 0 1 1 4 17
17 19 19 13 2 1 0 0 255 1 1 1 1 1 1 1
0 1 1 1 1 1 0 255 1 2 1 1 0 0 0 1
1 0 0 0 0 255 0 0 0 0 1 1 0 0 0 0
0 0 0 0 255 0 0 1 0 1 1 2 1 3 2 2
1 1 0 255 0 0 0 0 0 1 1 0 0 0 0 2
0 255 1 2 2 1 1 0 0 0 0 0 1 1 1 0
255 1 1 1 1 1 1 1 1 1 1 0 1 0 0 255
0 0 0 0 0 0 0 0 0 1 0 1 1 255 1 1
1 1 1 2 2 2 2 2 1 1 1 255 0 0 0 0
0 0 0 1 1 1 1 1 1 1 255 1 1 1 1 1
19 40 72 72 3 1 1 1 1 255 1 0 0 0 0 1
1 1 1 1 0 0 0 255 0 0 1 0 0 0 0 1
1 1 0 0 0 1 255 1 1 0 0 0 1 1 3 3
1 0 0 0 0 255 1 1 1 1 1 2 2 6 3 2
2 1 0 1 255 1 6 2 4 12 10 7 5 6 1 1
1 1 255 0 0 0 1 0 1 0 1 0 0 0 1 1
255 1 1 1 1 2 2 2 7 3 1 1 0 1 0 255
0 1 1 0 0 0 3 3 3 1 1 0 0 1 255 2
1 1 2 3 3 1 1 1 1 1 0 0 255 0 0 0
0 0 1 0 1 2 1 1 0 1 1 1 1 1 1 1
0 0 1 1 2 23 23 23 21 5 1 0 0 1 255 1
1 1 0 0 0 1 0 0 0 1 0 0 255 0 0 0
0 0 2 3 3 2 1 0 1 1 0 255 0 0 1 1
1 1 1 1 1 1 1 1 1 255 0 0 0 0 1 1
3 1 1 1 1 1 0 0 255 1 1 0 0 0 0 1
1 1 1 1 1 1 255 2 0 1 1 1 3 5 5 3
1 1 1 1 1 255 1 1 1 1 2 36 45 48 45 31
2 1 0 255 0 0 0 1 17 22 34 35 33 25 13 1
0 0 255 1 1 1 0 0 0 0 0 0 1 1 1 0
0 255 0 2 1 1 0 0 0 0 1 1 1 0 0 255
0 0 0 1 1 2 2 2 1 1 1 0 0 0 255 1
1 1 0 1 1 13 23 5 2 2 0 0 0 255 0 0
0 0 1 2 4 0 0 0 0 0 0 255 1 2 2 2
1 1 0 1 1 1 1 1 1 1 255 1 1 1 1 1
1 2 2 1 1 0 0 0 1 255 0 0 0 0 0 0
0 1 2 1 0 0 0 255 1 1 1 1 1 2 4 4
2 2 1 1 1 255 0 0 0 0 0 0 0 1 1 1
1 1 0 0 255 0 0 1 1 39 120 126 147 126 81 3
1 1 1 255 0 0 0 0 2 33 33 27 3 2 1 0
0 255 1 1 1 0 0 0 0 0 1 1 0 0 0 1
255 1 1 0 1 1 3 5 10 21 3 0 0 0 0 255
0 1 1 1 1 6 14 15 15 3 2 1 1 1 255 2
8 10 10 16 21 10 7 10 10 2 1 0 255 0 0 0
1 1 1 1 1 1 0 0 1 1 255 1 1 1 1 2
15 11 15 10 15 1 0 1 1 255 0 0 0 0 2 8
10 13 25 14 1 1 0 0 255 1 0 1 3 6 8 6
4 2 1 1 1 1 255 1 1 1 1 1 1 4 15 15
2 1 1 1 1 0 0 0 1 1 1 1 1 2 17 30
26 32 42 42 5 0 0 0 255 0 1 0 0 0 0 1
1 1 0 1 1 1 255 0 1 1 0 0 3 4 4 4
1 1 1 1 0 255 1 1 1 1 2 5 5 7 3 1
0 0 1 255 1 0 0 0 1 6 6 6 6 3 1 1
0 0 255 1 1 1 0 0 2 3 5 5 2 1 1 1
255 1 1 1 2 3 5 10 12 10 3 2 1 1 1 255
1 1 1 1 36 72 53 63 63 63 31 2 0 255 0 0
0 6 22 34 34 45 35 35 24 2 0 0 255 1 1 0
0 0 0 0 0 0 0 1 1 0 0 255 1 1 1 0
0 2 0 1 1 1 0 0 0 255 0 2 1 1 1 2
6 7 4 2 1 0 0 0 255 1 1 1 1 2 10 23
27 23 5 1 0 0 0 255 0 0 0 1 2 12 12 5
2 2 1 0 0 255 0 0 1 1 1 1 3 4 1 1
1 1 1 1 255 1 1 1 1 1 1 2 2 2 1 0
0 0 1 255 0 0 0 0 0 0 1 1 2 1 1 1
0 255 1 1 1 1 4 4 4 6 6 2 2 0 1 255
0 0 0 0 0 0 1 2 11 8 2 2 1 0 255 0
0 1 39 120 177 147 163 164 163 81 3 1 1 255 0 0
1 2 40 85 85 68 50 3 2 1 0 255 0 1 1 0
0 0 0 0 1 1 1 0 0 0 255 0 1 0 0 1
5 10 21 34 20 1 0 0 0 255 0 0 0 1 6 8
15 22 22 8 3 2 1 1 255 2 8 12 12 51 51 23
12 23 12 4 0 0 255 0 0 0 1 1 17 22 22 2
1 1 1 0 255 1 1 1 1 14 17 14 20 38 39 39
0 0 1 255 1 0 0 0 4 11 13 21 25 23 2 1
0 1 255 1 0 1 4 6 10 8 12 8 4 1 1 1
255 1 1 2 1 5 17 22 31 22 15 1 1 1 1 0
0 0 0 1 1 1 1 17 31 32 26 32 40 40 10 1
0 0 255 0 0 0 1 1 1 1 1 2 2 2 1 1
255 0 0 0 1 3 4 4 4 4 3 1 1 1 1 255
1 1 1 1 5 7 7 8 7 1 0 0 0 255 1 1
1 1 7 12 10 11 11 10 3 1 0 0 255 1 1 1
1 1 3 5 6 7 5 2 1 1 255 1 1 2 2 5
10 12 21 12 12 3 1 1 1 255 1 1 1 20 64 83
77 77 72 63 50 3 1 255 0 0 1 22 34 45 38 46
39 40 20 4 2 1 255 1 0 0 0 0 0 0 0 0
0 1 1 0 0 255 1 1 1 1 2 2 2 5 4 3
1 1 1 255 0 2 2 1 1 5 7 8 6 3 2 0
0 0 255 1 1 1 1 2 8 14 24 23 15 1 0 0
0 255 0 0 1 2 12 14 14 13 7 3 1 1 1 255
0 0 1 1 1 3 6 8 5 2 1 0 0 1 255 1
1 2 5 2 2 2 3 4 4 0 0 0 1 255 0 0
0 1 1 0 1 1 1 1 1 1 0 255 0 0 1 3
4 4 4 6 7 3 1 0 1 255 1 0 0 0 0 0
2 11 23 11 8 2 1 0 255 0 0 0 54 181 184 171
158 158 158 99 3 1 0 255 0 0 2 40 70 95 95 72
62 38 2 1 1 255 0 0 0 1 1 0 0 1 1 1
1 0 1 1 255 0 0 0 0 1 7 10 31 31 20 2
0 0 0 255 0 0 0 0 7 19 30 30 30 22 3 1
1 1 255 2 5 6 11 48 48 29 21 19 12 3 1 0
255 0 0 0 1 17 23 39 39 29 2 1 0 0 255 0
1 1 13 21 21 16 23 38 42 42 0 0 1 255 1 0
0 2 11 19 20 25 27 25 8 2 1 1 255 0 0 1
10 10 16 13 16 12 8 1 1 1 255 2 1 2 3 17
42 31 36 36 36 5 1 0 0 0 0 0 0 0 0 0
2 29 31 32 29 32 40 39 23 2 1 1 255 0 0 0
0 0 3 6 8 6 2 2 1 1 255 0 0 1 2 4
4 3 3 4 3 2 1 1 1 255 1 1 1 10 10 8
6 8 6 5 0 0 0 255 1 1 1 2 7 13 14 16
11 6 3 0 0 0 255 1 2 1 1 1 5 5 8 12
12 2 1 1 255 0 0 1 2 12 12 12 22 22 17 12
1 0 0 255 1 1 1 30 53 83 73 73 77 63 58 3
1 255 1 1 1 30 36 42 38 64 55 55 20 8 1 1
255 1 0 0 0 0 0 2 2 0 0 0 1 0 0 255
1 1 1 1 2 5 5 7 5 2 2 1 0 255 0 2
1 1 4 6 8 4 3 2 2 1 0 0 255 1 1 0
1 2 6 11 12 15 12 0 0 0 1 255 0 0 1 1
14 26 20 16 7 3 1 1 1 255 0 1 1 1 1 3
7 10 10 10 1 1 0 1 255 1 1 2 6 5 2 3
4 4 6 4 0 0 1 255 0 0 1 2 2 1 1 1
1 1 1 1 1 255 0 0 2 4 4 3 3 7 7 4
2 0 0 255 1 0 1 0 1 1 4 24 26 15 6 1
1 1 255 0 0 1 115 184 184 146 146 158 158 99 3 1
0 255 1 2 3 64 70 80 95 82 72 43 6 2 2 255
0 0 0 0 0 1 1 4 4 2 1 0 1 1 255 0
0 0 0 6 10 10 21 26 20 2 0 0 0 255 0 0
0 1 6 19 30 31 30 25 14 1 1 1 255 5 6 6
10 26 32 26 19 15 6 4 2 1 255 1 0 0 1 23
36 39 43 36 8 1 1 1 255 0 1 1 15 22 21 23
25 33 38 25 1 0 1 255 0 0 2 4 19 26 21 25
23 23 16 1 1 1 255 0 1 2 10 11 16 13 16 16
10 1 1 1 255 2 1 1 5 39 42 14 22 36 36 8
1 1 0 1 0 2 0 0 0 0 12 29 32 32 34 34
40 35 23 2 1 1 255 0 0 0 0 0 3 6 11 5
2 2 2 1 255 0 0 0 2 4 4 4 3 4 3 2
1 2 1 255 0 1 1 4 4 7 6 7 6 5 0 0
0 255 1 1 1 2 6 10 14 14 11 6 2 1 0 0
255 1 2 1 1 4 8 10 11 13 13 1 1 1 255 0
0 0 2 12 14 12 17 12 17 12 2 0 0 255 1 1
1 30 45 73 77 89 89 79 60 1 0 255 1 1 2 30
36 35 42 51 55 55 15 8 1 1 255 0 0 0 0 0
0 2 2 1 0 0 1 0 0 255 0 1 1 1 2 5
5 5 3 2 2 0 0 255 0 0 0 1 6 7 4 4
4 2 1 1 1 0 255 0 1 1 0 2 6 11 12 12
10 0 0 1 1 255 1 1 1 1 14 29 26 16 6 2
1 0 1 255 1 1 0 0 1 3 7 10 10 11 5 1
0 0 255 0 1 2 5 5 7 4 4 4 6 3 0 1
1 255 1 0 0 6 6 7 6 11 1 1 1 1 0 255
0 1 1 3 5 4 4 7 7 4 1 1 1 255 1 0
1 0 1 1 1 12 24 11 2 0 1 0 255 0 0 1
115 184 184 149 137 149 137 98 1 1 1 255 1 2 3 64
64 54 54 82 82 38 6 1 2 255 0 0 0 0 0 1
1 4 2 2 0 0 0 1 255 1 0 0 0 5 7 10
15 26 19 10 0 0 0 255 0 0 1 1 3 16 31 33
30 24 12 1 1 1 255 6 7 10 11 13 26 15 14 3
3 4 4 2 255 1 0 1 5 24 36 39 44 44 16 1
1 1 255 0 1 2 2 22 26 33 25 27 25 23 1 1
1 255 0 0 0 4 26 29 25 25 20 20 16 1 1 1
255 0 0 1 12 19 19 13 13 13 10 1 1 1 255 1
1 1 17 25 15 10 10 24 24 8 1 1 0 1 2 2
0 0 0 2 3 23 45 45 45 35 45 30 17 1 0 0
255 0 1 1 0 0 7 7 6 2 2 2 1 0 255 0
1 1 2 4 4 4 4 5 3 2 0 2 0 255 0 0
1 3 4 5 5 7 6 2 1 0 1 255 1 1 1 1
3 7 13 13 10 6 2 1 1 1 255 1 2 1 1 4
10 10 11 10 4 1 1 1 255 0 0 0 1 12 12 12
10 8 6 5 2 0 0 255 1 1 1 8 42 53 85 101
89 79 49 0 0 255 1 1 2 10 32 32 40 51 54 45
14 3 1 0 255 0 0 0 0 1 0 1 1 1 0 0
1 0 0 255 2 2 1 1 1 5 5 5 3 2 1 0
1 255 0 0 0 1 1 8 4 4 4 4 1 0 0 0
255 0 0 0 0 1 6 10 12 11 7 0 0 0 0 255
1 1 1 1 8 26 16 13 3 1 0 0 0 255 1 1
0 0 0 2 5 7 10 10 3 1 0 0 255 0 1 1
2 6 7 3 3 3 1 1 1 1 1 255 1 0 0 1
6 11 7 11 11 2 1 1 0 255 1 1 1 2 4 4
4 4 4 2 1 1 0 255 0 0 1 1 1 1 1 3
5 3 0 0 0 0 255 1 0 1 51 123 142 142 137 149
131 13 1 1 0 255 0 1 2 14 41 52 52 91 82 22
3 1 0 255 0 0 1 0 0 0 0 1 1 0 0 0
1 1 255 1 1 0 1 1 5 7 10 14 19 3 0 0
0 255 0 0 0 1 2 15 30 30 24 14 1 1 1 1
255 6 12 12 13 10 14 12 12 4 4 5 4 2 255 1
0 1 5 24 29 30 43 43 12 1 1 1 255 0 1 1
2 15 25 25 25 25 25 10 1 1 0 255 0 0 0 2
6 29 20 22 20 16 1 1 0 1 255 1 0 1 12 19
19 13 11 10 3 1 1 1 255 1 1 1 17 25 30 14
15 24 14 1 1 1 1 2 1 1 1 1 1 2 2 12
31 32 32 32 35 24 1 1 0 0 255 0 0 0 0 1
7 7 1 1 1 2 1 1 255 1 1 1 1 2 4 4
4 3 2 1 1 1 1 255 0 0 1 1 3 5 5 5
3 2 1 1 1 255 0 0 1 1 2 7 12 12 8 4
2 2 1 1 255 1 1 0 0 1 5 10 10 4 1 1
1 1 255 0 0 0 0 1 5 8 5 5 3 2 1 0
1 255 2 1 1 1 14 45 54 89 79 60 8 0 0 255
1 1 1 8 16 26 40 49 51 38 13 2 1 0 255 0
0 0 0 1 1 1 0 0 0 0 0 0 0 255 2 1
1 1 1 2 3 5 3 2 0 0 1 255 1 1 0 1
1 2 3 4 4 1 1 0 1 0 255 1 1 1 1 1
1 6 10 10 0 0 0 0 0 255 0 1 1 0 1 8
13 5 2 1 0 0 0 255 1 1 0 0 0 1 1 5
5 5 1 1 0 0 255 0 0 1 2 5 5 3 2 1
0 1 1 1 1 255 1 0 0 0 3 6 3 7 2 1
1 0 0 255 0 1 1 1 2 4 4 3 3 1 1 1
0 255 0 0 1 1 1 1 1 1 1 0 0 0 0 1
255 1 1 1 3 51 107 111 131 131 41 2 1 0 0 255
0 0 2 3 14 52 52 82 52 3 0 0 0 255 1 1
2 1 1 0 0 1 1 0 0 0 2 1 255 1 1 1
1 1 3 3 6 8 3 3 1 1 0 255 0 0 1 1
2 3 15 24 12 1 1 1 1 1 255 6 7 10 10 10
14 12 8 7 7 5 2 1 255 1 0 1 3 8 24 26
29 12 0 0 1 1 255 1 1 0 1 1 6 16 16 16
12 0 0 0 0 255 0 0 0 0 4 8 12 16 16 8
1 0 0 1 255 1 0 1 2 10 19 10 8 3 2 2
1 1 255 1 1 1 2 20 29 26 26 17 4 1 1 1
1 1 1 1 3 2 1 2 2 2 8 23 30 25 24 1
1 1 1 1 255 1 1 0 1 1 2 1 1 0 1 1
1 1 255 1 1 1 0 0 2 2 2 1 1 1 1 1
1 255 0 0 0 1 1 3 3 2 2 1 1 1 1 255
0 0 1 1 1 3 6 4 1 2 2 2 1 1 255 1
1 0 0 0 1 3 3 1 1 1 1 0 255 0 1 1
1 0 1 4 3 2 2 1 0 0 1 255 1 1 0 1
2 8 42 54 49 12 4 1 1 255 2 1 1 2 8 16
26 40 45 21 2 1 1 0 255 0 0 1 0 0 0 0
0 0 0 0 0 0 1 255 2 1 1 1 1 1 1 3
3 1 1 1 1 255 1 1 0 0 1 1 1 1 1 1
0 0 1 1 255 1 1 0 1 1 1 1 1 1 0 0
0 0 0 255 0 0 0 0 0 1 2 1 1 1 1 1
0 255 1 1 1 1 0 0 0 0 2 1 1 1 0 0
255 0 0 1 1 2 2 2 1 0 0 1 1 1 1 255
0 0 0 1 1 2 1 1 1 2 2 1 0 255 0 0
1 1 1 2 2 3 2 1 1 0 0 255 0 0 0 2
2 2 1 1 1 0 0 0 1 1 255 1 0 1 1 3
40 43 43 41 2 1 1 0 0 255 0 0 0 2 2 5
30 52 11 2 0 0 0 255 1 1 2 1 1 0 0 0
1 0 0 0 2 2 255 1 1 0 1 0 1 1 2 1
1 0 0 0 0 255 1 1 1 1 1 1 1 1 1 1
0 0 1 1 255 2 3 6 1 8 12 10 7 6 4 2
0 0 255 0 0 0 1 3 8 8 2 1 0 0 1 1
255 1 1 0 0 0 2 3 6 3 2 0 0 0 0 255
0 0 0 1 2 2 5 8 8 1 1 0 0 0 255 1
1 1 2 2 6 6 2 2 1 1 1 1 255 1 1 1
1 2 20 26 26 4 2 1 1 1 1 1 1 0 4 2
1 1 1 2 2 2 3 2 1 1 1 1 1 1 255 1
1 1 1 1 1 1 1 0 1 1 1 1 255 1 1 1
1 0 0 0 0 0 0 0 1 1 1 255 1 0 0 0
0 1 2 1 1 0 1 0 1 255 0 0 1 1 1 1
1 1 1 1 2 1 1 1 255 1 1 0 0 0 1 2
2 1 0 0 0 0 255 1 1 1 0 0 0 1 2 1
1 1 1 1 1 255 1 1 0 1 1 1 1 1 2 2
1 1 1 255 2 1 1 1 3 5 7 17 17 3 1 1
1 1 255 1 1 1 1 0 1 0 0 0 0 1 0 0
0 255 1 0 1 1 1 1 1 1 1 1 1 1 1 255
0 0 0 0 1 1 1 0 0 0 0 0 1 1 255 1
1 0 1 1 1 1 1 0 0 0 0 0 0 255 0 0
1 0 1 1 1 1 1 0 1 2 1 255 1 1 1 2
1 0 0 0 0 1 1 1 0 0 255 0 0 1 1 1
1 1 1 0 0 0 1 1 1 255 0 1 1 1 1 1
0 0 0 2 2 2 0 255 0 0 0 0 0 0 1 1
1 1 1 0 0 255 0 0 0 1 2 2 0 0 0 0
1 1 1 1 255 1 0 1 1 1 2 2 2 2 1 1
1 0 1 255 1 2 0 0 0 2 5 3 2 2 0 0
0 255 1 1 1 1 1 0 0 0 1 0 1 0 1 1
255 1 0 0 0 0 0 1 1 1 1 0 0 0 0 255
1 2 2 2 1 1 0 0 0 0 0 1 1 1 255 1
1 1 0 1 8 8 6 2 2 2 0 1 255 1 0 0
0 0 0 0 0 0 0 0 0 0 255 1 1 0 1 0
2 2 2 2 0 0 0 0 0 255 1 0 0 1 1 2
2 2 1 0 0 0 1 1 255 1 1 1 2 1 1 1
0 0 0 0 1 1 255 1 1 1 2 2 1 1 1 1
2 2 1 1 1 1 1 1 4 2 0 0 1 2 2 2
2 0 0 0 1 1 1 1 255 1 1 1 1 1 1 1
1 0 0 1 1 1 255 0 0 0 0 0 0 0 0 0
0 0 1 1 1 255 1 0 0 0 0 1 1 1 1 0
1 0 1 255 1 1 0 0 0 1 1 1 1 1 1 1
1 1 255 1 1 0 0 0 1 1 1 0 0 0 0 0
255 0 1 1 1 0 0 0 0 0 1 1 1 1 1 255
0 0 0 1 1 1 0 0 1 1 1 1 1 255 1 1
1 1 2 2 2 1 1 1 1 1 1 1 255 1 1 1
0 0 0 0 0 0 0 1 1 1 1 255 1 0 1 0
1 0 0 0 0 0 1 1 1 255 1 0 0 0 1 1
1 0 0 0 0 0 0 1 255 1 1 0 0 0 1 1
1 0 0 0 0 0 0 255 0 0 1 1 1 1 1 1
1 1 1 0 1 255 1 2 2 1 1 0 0 0 0 1
1 0 0 0 255 0 0 1 1 1 1 1 1 0 0 0
1 0 0 255 1 0 1 1 1 0 0 0 0 1 1 2
1 255 0 1 1 1 0 0 1 0 1 1 1 1 0 255
0 1 1 1 2 0 0 0 0 1 1 1 1 1 255 0
0 1 1 1 1 0 0 0 0 0 1 1 1 255 1 1
0 0 0 1 3 2 2 1 0 0 0 255 1 0 1 0
0 0 1 0 1 0 1 0 1 0 255 0 0 0 0 0
0 1 1 1 1 1 0 0 0 255 1 2 2 2 1 1
0 0 0 0 0 1 1 1 255 0 0 0 0 0 0 2
1 1 1 1 0 0 255 1 0 0 0 0 0 0 0 0
0 0 0 0 255 1 1 1 1 1 2 2 1 0 0 1
0 1 1 255 1 1 1 1 1 1 1 0 0 0 0 1
1 1 255 0 1 1 1 0 1 1 0 0 0 0 0 0
255 1 1 2 2 0 0 0 0 1 1 2 1 1 1 1
1 1 255 255 255 255 255 255 255 255 255 255 255 255 255 255
255 255 255 255 255 255 255 255 255 255 255 255 255 255 255 255
255 255 255 255 255 255 255 255 255 255 255 255 255 255 255 255
255 255 255 255 255 255 255 255 255 255 255 255 255 255 255 255
255 255 255 255 255 255 255 255 255 255 255 255 255 255 255 255
255 255 255 255 255 255 255 255 255 255 255 255 255 255 255 255
255 255 255 255 255 255 255 255 255 255 255 255 255 255 255 255
255 255 255 255 255 255 255 255 255 255 255 255 255 255 255 255
255 255 255 255 255 255 255 255 255 255 255 255 255 255 255 255
255 255 255 255 255 255 255 255 255 255 255 255 255 255 255 255
255 255 255 255 255 255 255 255 255 255 255 255 255 255 255 255
255 255 255 255 255 255 255 255 255 255 255 255 255 255 255 255
255 255 255 255 255 255 255 255 255 255 255 255 255 255 255 255
255 255 255 255 255 255 255 255 255 255 255 255 255 255 255 0
0 1 1 1 1 1 1 0 0 0 0 0 0 255 1 0
1 0 1 0 0 0 1 1 1 1 1 255 1 1 0 0
0 0 0 0 0 0 0 0 0 255 1 1 1 0 0 0
0 0 0 0 1 1 1 0 255 0 0 0 0 0 0 0
0 0 0 0 0 0 1 255 1 1 1 2 2 2 2 1
0 0 0 0 0 255 0 0 1 0 0 0 1 0 0 0
0 0 1 0 255 0 0 0 0 0 1 1 1 1 2 2
1 0 0 255 1 1 2 2 0 0 0 1 0 0 1 2
2 1 255 1 0 0 0 0 1 1 0 0 1 1 0 0
255 1 0 0 0 1 0 0 0 0 0 0 0 0 255 0
0 1 1 1 1 1 0 0 0 0 0 1 1 255 1 1
1 0 1 0 0 0 0 0 0 1 1 1 255 1 1 1
0 0 0 0 0 0 0 0 0 0 255 1 1 2 1 1
1 1 1 1 1 2 2 1 1 1 1 1 1 1 0 0
0 0 0 1 1 0 0 0 1 1 1 1 255 1 2 1
1 1 1 1 1 0 0 0 0 1 255 1 1 0 0 0
1 1 1 0 0 1 1 1 1 255 2 1 0 0 0 1
1 1 1 1 1 1 1 255 1 1 1 1 1 1 0 1
0 0 0 0 1 1 255 1 0 0 0 0 1 1 1 1
1 1 0 0 255 0 1 1 1 2 2 0 0 0 0 0
0 0 0 255 1 1 1 1 1 1 0 0 0 0 0 1
1 255 0 1 1 1 0 0 0 1 1 2 1 1 1 1
255 1 0 0 0 0 0 0 0 0 0 1 2 2 1 255
1 0 0 0 1 1 1 0 0 0 1 0 1 255 1 0
0 0 0 0 1 1 1 1 1 1 0 0 255 1 1 1
0 1 1 2 1 0 0 0 1 2 1 255 0 0 1 1
0 0 0 0 1 1 1 0 0 255 0 0 0 0 0 0
0 0 0 0 1 0 1 1 255 255 255 255 255 255 255 255
255 255 255 255 255 255 255 255 255 255 255 255 255 255 255 255
255 255 255 255 255 255 255 255 255 255 255 255 255 255 255 255
255 255 255 255 255 255 255 255 255 255 255 255 255 255 255 255
255 255 255 255 255 255 255 255 255 255 255 255 255 255 255 255
255 255 255 255 255 255 255 255 255 255 255 255 255 255 255 255
255 255 255 255 255 255 255 255 255 255 255 255 255 255 255 255
255 255 255 255 255 255 255 255 255 255 255 255 255 255 255 255
255 255 255 255 255 255 255 255 255 255 255 255 255 255 255 255
255 255 255 255 255 255 255 255 255 255 255 255 255 255 255 255
255 255 255 255 255 255 255 255 255 255 255 255 255 255 255 255
255 255 255 255 255 255 255 255 255 255 255 255 255 255 255 255
255 255 255 255 255 255 255 255 255 255 255 255 255 255 255 255
255 255 255 255 255 255 255 255 255 255 255 255 255 255 255 255
255 255 255 255 255 255 0 0 0 0 0 0 0 0 1 0
0 0 1 2 1 1 255 1 2 2 1 2 2 1 1 1
1 0 1 1 255 1 1 1 0 0 1 1 1 0 0 0
1 1 1 255 1 0 0 0 1 1 2 2 1 0 1 1
1 255 1 1 1 1 1 0 0 0 0 0 0 0 0 0
255 1 0 0 0 0 0 0 1 1 1 0 0 0 255 0
0 1 1 1 1 0 0 0 0 0 0 0 0 255 2 2
1 1 2 1 0 0 0 0 0 1 1 255 0 1 1 0
0 0 0 1 1 1 1 1 1 0 255 1 1 0 0 1
0 0 0 1 1 2 3 2 1 255 0 0 0 1 1 1
2 1 1 0 1 0 0 255 0 0 0 0 0 0 1 1
1 1 1 0 0 0 255 1 1 1 0 1 1 1 1 0
0 1 1 2 1 255 0 1 1 1 1 0 0 0 1 1
1 1 0 255 0 0 0 0 0 0 0 0 0 0 1 0
1 1 255 1 1 1 1 1 1 1 1 0 0 0 0 0
0 255 0 0 0 0 1 1 0 0 1 0 0 0 0 255
1 0 0 0 1 1 1 0 0 0 0 0 1 255 1 0
0 0 0 0 1 1 1 1 1 0 0 0 255 0 0 1
1 0 0 0 0 0 1 0 0 0 1 255 1 1 1 1
1 0 0 0 0 0 0 0 0 255 0 0 0 1 0 0
0 1 0 0 0 0 1 1 255 1 1 1 0 1 1 2
4 30 30 5 2 1 1 255 1 1 1 0 0 0 0 1
1 0 0 1 1 0 255 0 0 0 0 1 1 1 1 1
1 1 1 1 255 1 0 1 1 1 1 0 0 0 1 1
1 1 255 1 0 1 1 1 0 1 1 1 1 0 0 1
1 255 1 1 1 0 1 0 0 0 0 0 0 0 0 1
255 1 0 0 0 0 0 0 0 1 1 1 1 1 255 0
1 2 1 1 1 1 1 1 1 1 1 0 0 0 1 1
0 0 0 1 0 0 0 0 1 0 0 0 1 2 1 1
255 1 1 1 1 2 2 1 1 1 1 1 0 1 255 1
0 0 0 1 1 2 1 2 1 1 1 1 1 255 1 0
1 1 1 1 2 2 1 0 0 1 1 255 0 0 1 1
0 0 0 0 0 0 0 0 0 0 255 1 1 1 0 0
0 0 0 1 0 0 0 0 255 0 0 1 1 1 1 1
0 0 0 0 0 0 0 255 2 1 0 0 2 2 1 1
1 0 0 1 1 255 0 0 0 0 0 0 0 0 1 1
1 0 1 1 255 1 1 0 0 1 0 2 1 1 1 2
2 1 1 255 1 0 2 1 1 1 2 1 1 0 0 0
0 255 0 0 0 0 0 0 1 2 2 1 1 1 1 0
255 0 0 1 1 1 1 1 1 0 1 1 1 1 1 255
0 0 0 1 0 0 1 1 1 1 1 1 0 255 0 0
0 0 0 0 0 0 0 0 0 0 1 1 255 1 1 1
0 0 1 1 1 1 0 0 0 0 0 255 0 0 0 0
1 1 0 0 0 0 1 0 0 255 1 0 0 0 1 1
1 1 0 0 0 1 1 255 1 1 0 0 0 1 1 1
1 1 1 0 0 0 255 1 1 1 1 1 0 0 0 0
1 0 0 0 1 255 1 1 1 1 1 1 5 5 1 0
2 1 1 255 0 0 0 0 0 1 1 2 2 1 1 1
1 1 255 1 2 3 1 4 4 6 77 157 77 3 2 1
1 255 1 1 1 0 0 0 1 1 1 0 0 0 0 0
255 0 0 1 1 1 1 2 2 2 1 1 1 1 255 0
0 1 1 1 1 1 1 0 0 0 0 1 255 1 1 1
1 1 1 2 2 2 1 0 0 1 1 255 1 0 0 1
1 1 1 1 1 1 0 0 0 0 255 0 0 0 0 0
0 0 0 0 1 1 1 0 255 0 1 1 1 1 1 1
1 0 0 0 0 0 0 0 1 1 0 0 0 0 1 1
1 1 1 0 1 0 1 1 2 1 255 0 1 0 1 2
3 2 1 1 2 1 1 1 255 1 0 0 0 1 2 4
4 4 2 2 1 0 0 255 1 0 1 1 1 4 7 10
0 0 0 0 0 255 0 0 1 1 0 0 0 2 1 1
1 0 0 0 255 1 1 1 0 0 0 0 1 0 0 0
0 0 255 0 0 0 0 1 1 1 1 0 0 0 0 0
0 255 1 1 0 1 2 4 2 2 2 1 0 1 0 255
0 1 0 0 1 1 1 1 1 1 1 0 1 0 255 0
0 0 0 0 0 0 2 3 3 3 2 0 0 255 0 0
0 0 1 1 7 5 5 0 0 0 0 255 0 0 0 1
1 1 6 27 27 1 0 0 1 1 255 1 1 1 1 1
1 1 1 0 1 1 1 1 1 255 0 0 0 0 0 1
2 2 1 1 1 1 0 255 0 0 0 0 0 0 0 0
0 0 0 0 1 1 255 1 1 0 0 0 1 2 2 2
1 1 0 0 0 255 0 0 0 1 1 1 1 1 1 1
1 0 1 255 1 0 0 0 1 1 1 1 1 0 1 1
1 255 1 1 1 1 1 1 7 7 14 3 1 1 1 0
255 1 1 1 1 1 1 0 1 1 1 0 0 0 1 255
1 1 1 1 6 19 39 42 19 2 1 1 1 255 0 0
1 1 5 76 77 77 68 67 10 2 2 1 255 0 0 3
3 8 98 157 178 157 34 3 1 1 1 255 1 1 1 1
0 0 2 2 1 0 0 0 0 0 255 0 0 2 2 2
2 24 24 3 2 1 0 0 255 0 0 1 1 1 1 6
4 1 0 0 0 0 255 1 1 1 1 1 2 3 5 5
2 0 0 1 1 255 0 0 0 0 1 4 1 3 2 2
1 0 0 0 255 0 0 0 1 1 1 0 0 0 1 1
1 0 255 1 1 1 1 3 3 3 3 2 2 1 0 0
0 0 1 1 0 0 0 1 1 1 1 1 1 2 2 0
1 1 1 1 255 0 0 0 1 2 5 2 2 1 2 0
0 0 255 0 0 0 1 6 11 14 17 15 10 3 2 1
0 255 1 1 1 1 12 14 12 12 12 2 0 0 0 255
0 0 1 0 0 0 3 6 22 2 1 0 0 0 255 1
1 1 0 0 0 1 1 1 0 0 1 1 255 0 0 0
0 0 1 2 2 1 0 0 0 0 1 255 1 1 1 2
4 23 120 120 68 4 1 1 1 255 0 0 0 0 0 1
11 38 53 2 2 0 0 0 255 0 0 1 0 1 2 5
10 13 10 3 1 0 0 255 1 1 1 0 15 45 48 49
19 2 2 1 0 255 0 0 0 0 0 57 68 110 110 53
0 0 0 1 255 1 1 1 1 1 4 10 10 2 2 0
0 0 0 255 0 0 0 0 0 0 0 2 2 1 1 1
1 255 0 0 0 1 1 0 0 2 0 0 0 0 0 0
255 0 0 0 1 3 12 31 27 27 7 1 0 0 0 255
1 1 1 1 2 3 2 1 1 0 1 0 1 255 1 1
2 1 1 1 2 2 2 1 0 0 0 255 2 2 1 2
2 29 31 43 29 23 2 1 1 1 255 1 1 0 1 2
2 1 1 2 3 0 0 0 1 255 0 1 1 8 23 29
39 44 40 19 1 1 1 255 1 1 3 6 100 111 121 134
136 106 67 2 2 1 255 1 0 3 8 98 178 201 221 157
34 3 1 1 1 255 1 1 1 1 2 2 3 3 3 0
0 0 0 0 255 0 0 1 4 23 24 31 32 32 3 0
0 0 255 0 0 0 1 5 10 10 8 6 0 0 0 0
255 1 1 1 1 1 3 8 10 8 5 3 2 1 1 255
0 0 0 0 4 10 10 10 8 2 1 0 0 0 255 0
0 0 2 2 2 1 1 0 1 1 1 2 255 1 1 0
1 3 4 6 16 8 3 2 0 0 0 0 1 1 1 1
1 1 1 1 1 1 0 1 1 1 0 0 0 0 255 0
0 0 1 6 5 5 3 2 2 1 0 0 255 0 0 0
1 11 13 17 22 20 13 10 2 1 0 255 0 1 2 12
15 14 14 16 16 4 1 0 0 255 0 0 1 0 1 3
15 35 35 22 2 0 0 0 255 0 0 0 0 0 0 1
0 0 0 0 1 0 255 0 0 0 1 1 1 3 8 8
2 2 0 0 0 255 1 1 1 2 23 130 162 180 180 68
4 1 1 255 0 0 0 0 1 11 74 74 74 72 3 0
0 0 255 0 0 0 0 0 2 20 21 24 15 3 1 0
0 255 1 1 1 15 48 92 92 91 86 19 2 0 0 255
0 0 0 1 57 129 129 129 143 143 53 1 1 1 255 1
2 2 4 4 8 13 10 10 2 2 0 0 0 255 0 0
1 1 0 0 2 3 3 2 1 1 1 255 0 0 0 0
1 1 6 7 7 1 0 0 0 0 255 0 0 0 3 21
33 45 45 45 27 7 1 0 0 255 0 0 1 2 4 4
3 1 1 0 0 0 1 255 1 1 2 1 1 1 2 5
3 2 1 0 0 255 2 2 1 1 27 35 43 51 51 29
5 2 1 1 255 0 0 0 0 2 2 2 2 3 3 2
1 1 1 255 0 1 8 22 34 34 35 44 40 39 2 1
0 255 1 1 5 97 121 121 121 120 134 136 106 5 2 2
255 1 1 1 98 201 224 233 233 233 118 13 1 1 1 255
0 0 2 3 4 3 4 6 12 7 0 0 0 0 255 0
1 4 23 27 27 31 43 48 22 3 0 0 255 0 0 0
5 14 16 12 8 7 6 1 0 1 255 1 1 1 1 1
5 8 10 10 10 8 2 0 0 255 0 0 0 0 6 12
16 15 8 4 2 1 1 1 255 0 0 1 2 2 1 1
2 2 1 1 1 1 255 0 0 0 1 3 14 24 19 16
4 2 1 0 0 0 1 1 1 0 1 1 2 2 7 4
1 1 1 1 1 1 0 0 255 0 0 2 2 6 5 2
2 2 2 2 0 0 255 0 0 0 6 15 15 23 23 20
13 11 2 1 0 255 0 1 5 14 22 19 22 16 17 13
1 0 1 255 2 0 2 1 2 6 53 72 72 50 10 1
0 0 255 0 0 0 0 0 0 0 0 0 1 1 1 0
255 0 1 1 1 0 1 2 10 10 4 0 0 0 0 255
1 0 0 2 129 184 186 181 181 150 10 1 1 255 1 0
0 0 5 76 77 79 95 79 24 2 1 0 255 0 0 0
0 1 7 20 20 40 22 13 1 1 1 255 1 1 1 30
97 97 97 92 100 85 7 2 0 255 1 1 0 1 129 174
139 139 155 143 89 2 1 1 255 1 2 2 5 8 10 14
10 13 8 2 0 0 0 255 0 0 1 1 1 0 3 7
12 2 2 1 1 255 0 0 0 1 1 6 11 12 8 6
1 1 1 0 255 0 0 0 12 23 38 57 48 45 31 16
1 0 0 255 0 0 1 3 5 5 3 2 1 1 0 0
1 255 1 1 1 1 1 1 2 5 4 4 1 0 0 255
2 2 2 2 31 38 39 52 52 29 11 2 1 1 255 1
1 0 1 2 3 2 2 2 3 2 1 0 0 255 1 1
15 36 40 40 35 41 39 39 8 1 1 255 1 1 4 97
121 121 116 119 119 126 117 16 2 1 255 1 2 3 193 255
255 255 255 255 230 39 1 1 1 255 0 0 2 3 3 3
4 7 17 12 6 0 0 0 255 1 1 4 25 34 31 31
48 48 33 5 1 0 255 1 1 1 10 17 19 14 10 10
10 2 1 1 255 1 1 1 1 3 5 12 12 12 10 10
3 0 0 255 1 0 0 1 6 12 16 16 6 4 2 1
1 1 255 0 0 0 1 1 1 1 1 3 2 1 1 1
255 0 0 1 3 3 10 19 17 12 4 3 2 1 1 0
1 1 1 1 2 2 2 3 7 4 1 1 1 2 2 1
0 0 255 0 0 2 0 2 1 2 1 2 2 1 1 0
255 0 0 1 20 26 24 23 15 11 10 8 2 0 0 255
1 1 4 14 26 26 31 17 17 12 1 0 0 255 0 1
2 2 2 53 72 83 95 82 20 2 1 1 255 0 0 0
0 0 0 0 0 0 0 1 1 1 255 0 1 1 1 1
1 2 2 4 2 0 0 0 0 255 1 1 0 1 148 202
202 150 181 150 15 1 1 255 1 0 0 1 21 76 76 79
91 91 31 3 0 0 255 0 0 0 0 0 19 20 20 34
34 15 3 1 0 255 0 1 1 54 72 91 86 86 97 86
19 0 0 255 0 0 1 3 189 195 178 143 143 121 89 2
1 1 255 0 1 2 8 10 8 10 10 16 8 3 2 0
0 255 0 0 1 0 1 2 6 10 12 8 2 1 0 255
0 0 0 1 4 10 11 12 7 6 2 1 1 2 255 1
0 1 12 23 34 57 60 45 31 16 1 0 0 255 0 0
1 6 7 7 5 7 1 0 0 0 1 255 0 0 0 0
1 2 2 2 2 4 1 1 0 255 2 1 2 4 27 35
35 31 32 26 17 2 0 0 255 1 1 1 2 3 4 1
0 1 2 1 1 0 0 255 0 1 15 49 49 41 38 41
39 33 8 1 1 255 1 1 2 93 125 125 116 119 126 129
118 16 1 1 255 1 3 5 193 255 255 255 233 252 140 43
1 0 1 255 1 1 2 3 2 2 3 4 7 10 6 0
0 1 255 1 1 2 24 46 51 43 48 43 33 5 2 1
255 1 1 6 13 16 20 21 10 12 10 1 1 1 255 1
1 1 1 5 8 8 10 14 10 10 0 0 0 255 1 1
0 1 6 14 15 15 5 3 2 1 1 0 255 0 0 1
1 2 1 1 1 2 2 1 1 1 255 1 1 2 5 6
7 12 10 10 4 3 2 1 1 1 1 1 0 0 1 1
3 4 7 4 1 1 1 2 2 1 0 0 255 0 0 0
0 0 0 1 1 1 1 1 1 1 255 0 1 1 6 24
15 14 14 11 8 7 1 0 0 255 1 1 2 8 26 27
30 30 21 12 0 0 1 255 1 0 0 1 3 69 73 83
91 82 14 1 1 1 255 0 0 0 0 0 0 3 1 1
0 1 1 1 255 1 1 1 1 0 1 2 1 1 1 1
0 0 0 255 1 1 1 1 148 172 172 144 150 134 15 1
1 255 1 0 0 1 21 72 77 77 77 51 31 2 0 0
255 0 0 0 0 2 10 19 19 30 34 15 1 1 1 255
0 0 1 54 63 82 82 86 95 85 19 2 0 255 1 1
1 3 136 189 189 178 155 116 51 2 1 2 255 0 0 1
10 14 10 14 14 15 10 3 2 1 1 255 0 0 0 0
2 4 10 10 5 2 2 1 0 255 0 0 0 1 2 6
7 11 7 6 2 2 1 1 255 1 1 1 3 13 31 44
63 50 27 10 1 0 0 255 0 0 1 6 11 10 4 4
1 0 0 0 0 255 1 1 0 1 3 2 1 0 1 1
1 1 1 255 1 1 1 4 21 39 39 27 31 26 17 2
0 0 255 1 1 1 2 2 3 1 1 1 1 1 0 0
1 255 0 1 7 40 40 40 38 41 41 33 1 1 1 255
2 2 2 79 144 144 124 126 131 133 118 12 2 1 255 1
2 5 109 214 224 232 224 232 136 43 1 0 0 255 1 1
2 1 1 1 3 3 3 6 2 1 1 1 255 1 0 1
22 24 51 39 39 33 7 2 1 0 255 1 1 7 13 15
14 21 12 12 2 0 0 0 255 1 1 1 2 8 8 5
6 10 7 5 1 0 0 255 1 1 0 1 6 14 15 15
4 3 1 1 0 0 255 1 1 1 0 2 1 1 1 1
1 1 1 1 255 1 1 1 6 7 7 10 7 7 3 3
1 1 1 1 1 1 0 1 1 1 2 3 7 4 3 1
1 3 2 1 0 0 255 0 0 0 0 0 0 1 0 0
0 0 1 1 255 0 0 1 4 6 8 12 13 12 8 1
0 0 1 255 1 1 1 2 7 27 30 29 22 7 1 0
1 255 1 1 1 1 1 11 54 61 61 30 14 1 1 0
255 1 1 1 0 1 1 3 0 0 0 0 1 1 255 0
1 1 1 1 1 3 1 1 1 1 0 0 0 255 1 1
1 1 77 120 139 134 134 100 3 1 1 255 0 0 0 1
7 70 72 77 54 31 15 2 0 0 255 1 0 0 1 2
8 12 12 20 30 19 3 1 1 255 1 1 1 11 58 69
82 86 91 48 3 0 0 255 0 1 1 1 51 174 178 178
131 116 10 1 1 0 255 0 0 0 3 17 20 16 14 13
4 2 1 0 0 255 0 0 0 0 2 2 5 2 2 2
1 0 0 255 0 1 0 0 1 2 5 5 5 4 2 0
0 1 255 1 1 1 2 4 23 39 50 38 16 1 1 0
0 255 0 0 0 1 6 7 4 4 1 1 0 0 0 255
0 1 1 1 2 1 1 0 0 0 1 1 1 255 1 1
1 1 6 21 27 27 31 31 17 1 0 0 255 1 1 1
1 2 1 1 1 1 0 0 0 1 1 255 0 0 1 23
29 29 29 41 41 13 0 0 0 255 2 2 1 30 110 144
124 129 133 175 105 4 2 1 255 1 1 3 19 112 199 224
199 140 107 7 1 0 0 255 1 1 1 1 2 2 3 3
0 0 2 2 1 0 255 1 1 1 3 14 24 24 25 23
2 2 1 0 255 1 1 1 7 11 7 7 11 10 0 0
0 0 255 1 0 0 0 8 8 8 5 6 6 1 1 0
1 255 2 1 1 1 6 15 15 15 3 3 1 1 1 0
255 0 1 1 1 1 1 1 1 1 1 1 1 1 255 1
0 0 5 8 8 7 3 3 2 1 1 1 1 2 2 2
0 1 1 1 1 1 4 4 5 3 1 1 1 1 0 0
255 0 0 0 0 0 0 0 0 0 1 0 1 1 255 0
0 1 1 1 2 3 12 12 5 1 0 0 1 255 1 1
1 2 6 20 24 22 17 1 1 0 1 255 1 0 0 0
1 3 11 25 25 14 2 1 0 0 255 1 1 1 0 1
1 1 1 0 0 0 0 0 255 0 0 1 0 0 0 1
0 0 0 1 0 0 0 255 1 1 0 1 1 77 120 120
100 6 2 1 0 255 0 1 1 1 1 7 62 42 20 15
2 2 1 1 255 1 0 0 1 1 2 5 5 5 6 2
1 1 1 255 1 1 1 1 11 57 69 69 48 7 2 1
1 255 2 2 1 1 1 51 107 131 107 10 2 1 1 0
255 0 0 0 2 4 16 16 13 4 2 1 1 1 1 255
0 1 0 1 1 2 2 2 2 1 0 0 0 255 1 1
0 0 0 1 1 2 3 2 0 0 0 0 255 1 1 0
1 1 11 14 38 10 1 1 1 1 1 255 1 0 0 0
1 1 3 2 1 1 1 1 1 255 1 1 1 1 0 0
0 0 0 0 0 1 1 255 0 0 1 1 1 6 23 24
24 23 2 1 0 1 255 1 1 0 1 1 1 1 1 1
0 0 0 0 1 255 1 1 1 3 17 15 15 15 15 1
0 0 0 255 2 2 0 0 67 110 104 104 104 105 14 3
2 2 255 1 1 2 2 19 112 186 156 114 7 1 1 1
1 255 1 1 1 1 1 2 2 2 0 0 0 1 0 0
255 1 1 1 1 3 8 8 8 2 1 1 1 0 255 0
0 0 1 6 6 6 7 5 0 0 0 1 255 1 1 0
0 1 4 5 4 1 1 1 1 1 1 255 1 1 1 1
1 6 6 5 3 2 1 1 1 0 255 0 0 1 1 0
0 0 1 1 1 1 1 1 255 0 0 0 0 1 1 1
1 1 1 1 1 1 1 1 1 1 1 1 1 1 1 1
1 1 3 3 1 1 1 1 1 1 255 0 0 0 0 0
0 0 0 0 1 0 1 1 255 0 0 1 1 1 1 1
0 1 1 1 1 0 1 255 1 1 1 1 1 6 6 3
1 0 0 0 1 255 2 2 0 0 1 1 1 1 2 2
0 0 0 0 255 1 1 1 1 1 1 1 0 0 0 0
0 0 255 0 0 0 0 0 0 0 0 0 0 1 1 1
0 255 0 0 0 1 1 1 20 20 6 1 1 1 1 255
0 1 1 1 1 1 2 2 2 2 2 1 1 1 255 1
1 1 1 1 1 1 1 2 1 0 0 0 1 255 1 1
0 1 2 7 14 14 7 3 3 0 1 255 1 1 0 0
1 2 3 3 3 1 1 1 1 0 255 0 0 0 0 0
4 4 1 1 1 1 1 0 0 255 1 0 0 0 1 1
1 0 0 0 0 0 1 255 1 1 0 0 0 0 0 0
1 0 0 0 0 0 255 1 1 1 1 1 1 4 10 1
1 1 0 0 0 255 1 0 0 0 0 0 1 1 1 1
1 1 1 255 1 1 1 0 0 0 0 0 0 0 0 1
1 255 0 0 1 0 1 1 1 8 8 3 1 1 1 1
255 1 0 0 0 1 1 0 0 0 0 0 0 0 1 255
1 2 1 2 1 11 13 8 1 1 1 0 0 255 1 1
0 0 1 67 81 61 60 14 1 1 1 2 255 1 1 0
0 2 17 91 91 4 0 0 0 1 1 255 1 2 2 1
0 0 1 1 1 0 0 0 0 0 255 1 1 1 1 1
1 1 1 2 1 2 2 2 255 0 0 0 1 1 1 1
2 2 1 1 1 1 255 1 0 0 0 0 1 2 1 1
1 1 1 1 1 255 1 1 1 1 0 0 1 3 2 2
1 1 1 0 255 0 0 1 1 0 0 0 1 1 1 0
0 0 255 1 1 1 0 0 0 0 0 0 1 0 1 1
1 1 1 1 1 1 2 1 1 1 1 0 1 1 1 1
1 1 1 1 255 0 0 0 0 1 1 0 1 1 1 1
1 1 255 1 1 1 2 1 1 0 0 0 1 1 1 0
0 255 1 1 1 1 1 1 0 0 0 0 0 1 1 255
2 0 0 0 1 1 1 1 1 0 0 0 0 1 255 0
0 0 1 1 1 1 1 1 0 0 0 0 255 0 0 0
0 0 0 0 0 0 0 0 1 1 1 255 1 1 0 0
0 0 0 1 1 1 1 1 1 255 1 1 1 1 1 1
1 1 0 0 0 1 1 1 255 1 0 0 1 1 0 0
0 0 0 0 0 0 0 255 0 0 0 0 1 3 5 5
2 2 3 2 1 255 0 0 0 0 0 2 2 1 1 0
0 0 1 1 255 0 1 1 0 0 0 0 0 0 0 1
1 1 0 255 0 0 0 0 1 1 1 0 0 0 0 0
1 255 1 1 0 0 0 0 0 0 0 0 0 0 0 0
255 1 1 1 1 1 1 1 1 0 0 0 0 0 1 255
1 1 1 0 0 0 1 0 1 0 0 0 1 255 0 0
0 0 0 1 1 1 1 1 1 1 0 255 0 0 1 0
1 1 1 1 2 1 1 0 1 1 255 1 0 0 0 1
1 1 0 0 0 0 0 0 0 255 1 2 1 0 0 0
0 1 1 1 1 1 1 255 1 1 0 0 0 1 2 1
1 1 0 1 1 2 255 1 1 1 1 1 2 0 0 0
0 0 0 1 1 255 1 2 2 0 0 0 0 0 0 0
0 0 0 0 255 0 0 0 0 0 0 0 0 2 2 1
1 0 255 0 0 0 0 0 0 0 0 0 0 0 1 1
255 1 0 0 0 0 1 1 1 1 0 0 1 1 0 255
1 1 1 1 1 0 0 1 2 2 1 1 1 1 255 0
0 0 0 1 1 1 1 1 0 0 0 0 255 1 1 1
0 0 0 0 0 0 1 0 1 1 1 1 1 1 1 1
1 1 1 1 1 0 0 0 0 0 0 0 1 1 255 1
1 0 1 1 0 0 0 1 2 1 1 1 255 1 1 0
1 1 1 1 0 0 1 1 1 0 0 255 1 0 0 0
1 0 0 0 0 0 0 1 1 255 2 1 0 0 1 1
1 1 1 0 0 0 0 0 255 0 0 0 0 0 0 0
0 0 0 0 0 0 255 1 2 2 1 0 0 1 1 1
0 1 2 2 1 255 1 1 1 0 0 0 0 1 1 0
0 0 1 255 0 1 1 1 1 1 1 0 0 0 0 0
0 1 255 1 0 0 1 1 0 0 0 0 0 0 0 1
1 255 0 0 0 0 0 0 2 1 1 1 2 0 0 255
0 0 0 0 0 1 1 1 0 0 0 0 0 1 255 0
0 1 0 0 0 0 0 0 0 0 0 0 0 255 0 0
0 0 1 1 1 0 0 0 0 0 1 255 1 1 0 1
1 1 0 0 1 1 1 1 0 0 255 1 1 0 1 1
1 1 0 0 0 0 0 0 1 255 1 1 1 0 0 0
0 0 0 1 0 0 0 255 0 0 0 0 1 1 1 1
0 0 0 0 0 255 0 0 1 1 1 1 1 1 0 0
1 0 1 1 255 0 0 0 0 1 1 1 1 1 0 0
0 0 1 255 1 1 1 0 0 0 0 0 1 1 1 1
1 255 1 1 1 0 0 0 0 0 0 0 0 0 0 1
255 1 1 1 1 1 0 0 0 0 0 0 0 0 0 255
1 1 1 0 0 0 0 0 0 0 0 0 0 0 255 0
0 0 0 0 0 0 0 1 2 1 1 1 255 0 0 0
1 0 0 0 0 0 0 1 1 1 255 0 0 0 0 0
1 1 1 1 1 0 1 0 1 255 1 1 1 1 1 0
0 0 1 2 1 1 1 1 255 0 0 1 0 1 1 1
1 1 0 0 0 0 255 1 0 0 0 0 0 0 0 0
1 1 1 1 1 1 1 2 255 255 255 255 255 255 255 255
255 255 255 255 255 255 255 255 255 255 255 255 255 255 255 255
255 255 255 255 255 255 255 255 255 255 255 255 255 255 255 255
255 255 255 255 255 255 255 255 255 255 255 255 255 255 255 255
255 255 255 255 255 255 255 255 255 255 255 255 255 255 255 255
255 255 255 255 255 255 255 255 255 255 255 255 255 255 255 255
255 255 255 255 255 255 255 255 255 255 255 255 255 255 255 255
255 255 255 255 255 255 255 255 255 255 255 255 255 255 255 255
255 255 255 255 255 255 255 255 255 255 255 255 255 255 255 255
255 255 255 255 255 255 255 255 255 255 255 255 255 255 255 255
255 255 255 255 255 255 255 255 255 255 255 255 255 255 255 255
255 255 255 255 255 255 255 255 255 255 255 255 255 255 255 255
255 255 255 255 255 255 255 255 255 255 255 255 255 255 255 255
255 255 255 255 255 255 255 255 255 255 255 255 255 255 255 255
255 255 255 255 255 255 255 255 255 255 255 255 255 255 255 255
255 255 255 255 255 255 255 255 255 255 255 255 255 255 255 255
255 255 255 255 255 255 255 255 255 255 255 255 255 255 255 255
255 255 255 255 255 255 255 255 255 255 255 255 255 255 255 255
255 255 255 255 255 255 255 255 255 255 255 255 255 255 255 255
255 255 255 255 255 255 255 255 255 255 255 255 255 255 255 255
255 255 255 255 255 255 255 255 255 255 255 255 255 255 255 255
255 255 255 255 255 255 255 255 255 255 255 255 255 255 255 255
255 255 255 255 255 255 255 255 255 255 255 255 255 255 255 255
255 255 255 255 255 255 255 255 255 255 255 255 255 255 255 255
255 255 255 255 255 255 255 255 255 255 255 255 255 255 255 255
255 255 255 255 255 255 255 255 255 255 255 255 255 255 255 255
255 255 255 255 255 255 255 255 255 255 255 255 255 255 255 255
255 255 255 255 255 255 255 255 255 255 255 255 255 255 255 255
255 255 1 1 0 1 1 1 1 1 1 1 0 0 0 0
0 0 255 1 1 0 0 0 1 1 0 0 1 1 1 1
255 1 0 0 0 0 1 1 1 1 1 0 0 1 1 255
0 0 0 0 1 1 1 1 1 2 1 0 0 255 0 0
0 1 1 1 1 1 0 0 0 0 0 0 255 0 0 0
0 0 0 1 1 1 1 1 1 0 255 0 1 1 1 1
1 1 1 1 0 0 0 1 1 255 1 0 0 0 1 1
1 1 1 0 0 1 0 255 0 1 1 1 1 0 1 0
0 1 1 1 1 1 255 0 0 0 2 1 0 0 0 1
0 0 1 1 1 255 0 0 0 0 0 0 0 0 0 1
1 0 0 255 1 1 1 1 0 0 0 0 0 0 0 0
0 0 255 1 1 1 0 0 0 0 1 1 1 1 1 0
0 255 0 1 1 0 1 1 1 0 0 0 0 1 1 255
1 0 1 1 1 0 0 0 1 1 0 1 0 1 255 1
0 0 0 0 0 1 0 0 0 0 0 0 0 255 2 2
2 0 1 1 0 0 0 1 1 1 0 255 0 0 0 0
1 1 1 0 0 0 0 0 0 255 0 0 0 0 0 0
0 0 0 0 0 0 0 0 255 0 0 0 0 1 1 1
1 1 1 1 1 1 1 255 1 1 1 0 0 1 1 1
1 1 1 0 0 255 1 1 1 1 0 0 1 1 0 0
0 0 0 0 255 1 1 1 0 1 1 2 1 1 1 1
1 1 1 255 1 1 0 0 0 0 0 1 1 1 1 1
1 1 255 0 0 0 0 0 0 0 1 1 1 1 0 0
255 0 1 1 1 0 0 0 0 1 1 1 1 1 255 0
0 0 0 0 1 1 1 0 1 0 1 0 0 255 0 1
0 0 0 0 0 0 0 2 1 1 0 0 255 0 0 0
0 0 1 1 1 1 1 0 0 0 255 0 0 0 0 0
1 1 1 0 1 1 0 0 0 1 1 1 1 1 1 1
1 1 1 1 1 1 1 1 0 0 0 0 255 1 1 0
0 1 1 1 1 1 1 1 1 1 255 1 0 0 0 0
0 0 1 1 0 0 0 0 1 255 0 0 1 1 1 1
1 1 1 1 1 1 0 255 0 0 0 1 1 1 0 0
0 0 1 1 1 1 255 0 0 0 1 1 1 1 1 1
1 1 0 0 255 1 1 1 1 1 1 0 0 0 0 0
0 2 1 255 0 0 0 1 1 1 1 1 0 0 0 1
0 255 1 1 2 2 1 0 1 0 0 1 1 1 1 1
255 0 0 1 1 0 0 0 1 1 1 0 0 0 0 255
0 0 0 0 0 1 1 0 0 0 1 1 0 255 0 1
1 1 1 0 0 0 0 0 0 0 0 0 255 1 1 1
1 0 0 0 1 1 1 1 1 1 1 255 1 1 1 0
0 1 1 0 0 0 1 1 1 255 1 0 0 0 0 0
0 0 0 0 0 0 0 1 255 0 0 0 0 1 0 1
0 1 0 1 0 0 0 255 1 0 1 0 0 1 1 1
1 1 1 2 1 255 0 0 0 1 1 1 1 1 8 1
1 1 1 255 0 0 0 0 0 0 0 0 0 0 0 0
0 0 255 0 0 0 1 1 1 1 1 0 1 1 1 1
1 255 1 1 1 0 0 1 1 1 1 1 1 0 0 255
1 1 1 0 0 1 1 2 2 0 0 0 1 0 255 1
1 1 1 2 2 2 2 1 1 1 1 1 1 255 0 0
0 0 0 0 0 1 1 1 1 1 0 0 255 0 0 0
0 0 0 0 1 1 1 0 0 0 255 1 1 1 1 1
0 0 0 0 1 0 0 0 255 0 0 0 0 0 0 1
1 0 1 1 1 0 0 255 0 0 0 0 0 0 1 1
0 1 0 1 0 0 255 0 0 0 0 1 2 3 3 1
1 1 0 1 255 0 0 0 0 1 2 3 2 2 1 1
1 0 0 1 1 1 1 1 1 1 1 2 2 1 1 1
1 1 1 1 0 0 255 1 0 0 0 0 1 1 1 1
2 1 1 0 255 0 0 0 0 0 1 0 1 1 1 0
0 0 0 255 0 0 1 1 1 1 4 4 2 1 1 1
1 255 1 1 1 2 2 3 2 1 1 1 1 1 1 0
255 0 1 1 1 1 1 1 1 1 1 1 0 0 255 1
1 1 1 1 1 1 0 0 0 2 2 2 0 255 0 0
1 2 2 1 1 1 0 0 0 1 0 255 1 1 1 1
0 0 1 1 0 1 1 1 1 1 255 1 0 0 0 0
0 1 1 0 0 0 0 1 1 255 0 0 0 0 1 1
1 0 0 0 1 1 2 255 0 0 1 1 1 0 0 0
0 1 0 0 0 0 255 0 1 1 1 0 0 1 1 1
1 1 1 0 0 255 0 1 1 1 1 0 0 0 0 0
1 1 1 255 0 0 1 1 1 1 1 1 1 1 0 0
0 1 255 0 0 0 0 0 0 0 0 1 1 1 0 0
0 255 0 0 0 0 1 1 1 2 1 1 1 0 0 255
0 0 1 2 2 2 2 12 26 15 2 1 0 255 0 0
0 0 3 4 6 8 6 6 1 1 0 0 255 0 1 2
2 3 2 2 3 1 1 1 1 1 1 255 1 1 1 1
1 1 2 2 3 3 2 1 0 255 0 0 0 0 0 1
2 7 7 3 1 0 0 0 255 0 1 1 1 2 15 34
34 15 5 1 1 1 1 255 0 0 0 0 0 0 2 2
3 1 0 0 0 0 255 0 0 0 0 0 0 0 0 1
1 0 0 0 255 1 1 1 1 1 1 0 0 0 0 0
0 0 255 1 1 1 0 0 1 3 4 4 1 1 1 0
0 255 0 0 0 0 0 1 1 2 2 2 1 1 0 0
255 0 0 0 2 3 53 93 93 36 2 1 0 1 255 1
0 0 0 5 26 32 44 46 12 2 1 1 0 1 1 1
0 0 1 1 2 2 3 38 38 21 3 2 1 1 1 1
255 1 0 0 0 2 1 1 1 2 2 2 1 0 255 0
0 0 1 6 13 13 10 2 1 0 0 0 0 255 0 0
0 2 20 27 43 27 14 1 2 2 2 255 1 1 2 3
14 46 74 74 52 1 1 1 0 0 255 0 0 1 1 0
0 1 1 1 1 1 0 0 255 1 1 0 1 1 1 1
0 1 3 3 2 2 0 255 0 1 1 2 2 3 1 1
1 0 0 1 0 255 1 1 1 0 0 0 0 2 1 1
1 0 0 0 255 1 1 0 0 0 1 1 1 0 0 0
0 0 0 255 0 1 1 1 1 1 2 2 0 0 0 1
1 255 0 0 0 1 1 0 0 0 0 0 0 0 0 0
255 0 0 0 1 0 1 5 5 2 1 0 0 0 0 255
0 0 1 1 1 1 0 0 0 1 1 1 1 255 1 1
1 1 2 2 2 3 2 2 0 0 1 1 255 0 0 0
0 0 0 0 2 2 1 1 1 1 0 255 0 0 1 2
3 14 14 2 2 2 1 0 0 255 0 0 1 2 3 5
16 101 101 51 13 2 0 255 0 0 0 4 7 15 15 13
13 15 7 2 0 0 255 1 1 2 4 8 17 17 17 20
2 2 2 1 1 255 1 0 1 1 11 38 34 17 12 7
3 1 0 255 0 0 0 0 1 2 7 11 10 5 3 0
0 0 255 0 0 1 2 35 46 42 42 40 40 5 1 1
1 255 0 1 1 1 1 8 12 12 12 1 0 0 1 1
255 0 1 1 1 0 0 0 0 2 1 2 1 0 255 1
1 1 1 0 1 0 0 0 1 0 0 0 255 1 1 1
1 0 1 12 12 16 5 2 2 0 0 255 0 0 0 0
1 11 25 8 3 2 1 1 1 1 255 0 0 2 13 165
255 255 255 189 36 2 1 1 255 1 0 0 2 77 74 52
74 93 61 12 2 2 2 2 1 0 0 0 0 1 2 2
69 154 154 149 80 2 1 1 1 1 255 1 1 0 1 2
1 1 1 1 1 1 1 0 255 0 0 1 8 13 30 14
25 14 10 1 0 0 0 255 0 0 0 20 31 43 43 39
34 14 3 2 1 255 1 2 2 14 46 153 153 140 130 57
1 0 0 0 255 0 1 1 0 0 0 0 1 2 1 1
1 1 255 0 0 0 1 1 1 2 4 4 4 4 4 1
0 255 1 1 2 2 2 2 2 2 2 2 1 1 1 255
1 1 0 0 0 1 2 3 2 1 1 0 0 0 255 0
0 0 1 2 2 3 2 1 0 0 0 1 1 255 0 1
1 1 1 2 3 3 2 0 0 0 1 255 0 0 0 1
1 0 0 0 0 0 0 0 0 1 255 0 0 0 1 1
10 14 13 13 1 0 0 0 0 255 0 0 1 1 1 1
1 1 1 1 1 0 0 255 0 1 1 3 7 7 10 8
5 3 2 1 0 1 255 0 0 0 0 0 0 0 0 0
0 0 1 1 0 255 0 0 2 3 14 25 25 21 3 2
1 0 0 255 1 0 1 1 3 60 101 120 119 112 51 2
0 255 1 0 1 7 14 27 19 15 17 20 20 7 1 0
255 1 1 2 6 20 20 23 31 33 20 2 1 1 1 255
1 1 1 11 40 62 40 38 31 13 7 1 0 255 0 0
0 1 2 7 16 7 7 5 6 1 0 0 255 0 0 2
40 67 61 46 46 55 55 41 3 1 1 255 1 1 1 1
12 14 20 15 15 11 3 1 1 1 255 0 0 1 1 0
0 0 1 2 1 2 1 1 255 1 1 1 1 1 1 8
14 5 3 2 1 0 255 1 1 1 1 1 8 13 15 23
23 15 3 1 1 255 0 0 0 1 11 31 36 36 40 24
2 1 1 1 255 0 1 13 165 255 255 255 255 255 189 21
1 1 255 1 1 2 62 77 74 67 67 80 67 26 2 2
2 1 0 0 0 0 1 1 2 69 173 171 170 157 157 123
2 2 1 1 255 1 1 1 1 3 1 2 1 2 1 1
1 1 255 0 0 1 27 27 32 20 30 32 32 10 1 1
0 255 0 0 5 31 39 41 41 41 39 33 7 2 1 255
1 2 4 40 112 155 153 140 131 130 57 4 0 0 255 0
0 0 0 0 0 0 1 3 1 0 0 1 255 0 0 0
1 1 2 5 5 5 5 7 11 1 1 255 0 0 1 2
3 3 4 4 2 2 2 1 0 255 1 0 0 0 1 2
4 5 4 1 1 0 0 0 255 0 1 1 1 2 3 3
3 2 1 1 0 0 0 255 0 1 1 1 2 3 4 3
2 0 0 0 0 255 0 0 0 1 1 0 1 1 1 0
0 0 0 1 255 0 0 0 1 15 16 16 14 14 12 0
0 0 0 255 0 0 1 1 1 1 1 1 1 1 1 1
0 255 0 1 2 10 15 11 11 10 8 4 2 1 0 1
255 0 0 0 0 1 3 3 2 2 1 1 1 1 0 255
0 0 3 4 7 21 21 21 13 2 1 0 0 255 1 1
1 4 33 96 112 117 119 112 76 4 1 255 1 0 1 7
24 31 38 19 19 20 25 12 2 1 255 0 2 2 6 23
20 23 29 33 22 3 1 1 1 255 1 1 2 17 62 62
45 38 38 38 13 3 1 255 1 1 0 1 3 20 16 5
5 5 6 3 0 0 255 0 0 16 60 76 74 59 58 64
64 49 4 1 1 255 1 1 1 12 16 20 24 24 24 13
8 2 1 1 255 0 0 2 2 1 1 2 1 1 1 2
1 1 255 1 1 1 1 4 20 14 20 8 5 2 1 0
255 1 1 1 1 13 15 15 16 24 29 23 15 2 1 255
0 0 1 10 14 31 25 40 42 42 16 2 1 1 255 1
2 79 255 255 255 255 255 255 255 60 3 2 255 1 1 8
50 62 62 52 65 65 67 32 6 2 1 1 0 0 0 1
1 2 3 161 178 178 157 154 165 149 10 2 2 1 255 1
1 1 1 2 1 2 1 2 1 1 1 1 255 1 1 4
36 36 36 20 30 20 32 16 1 1 1 255 0 1 22 31
36 36 39 41 62 38 26 1 1 255 1 2 12 91 130 130
96 79 130 131 131 6 1 0 255 1 1 1 0 0 0 0
1 1 0 0 0 0 255 0 0 0 1 1 5 6 6 5
5 7 13 14 1 255 0 0 0 1 3 3 6 6 6 3
2 1 0 255 0 1 1 1 2 3 6 6 5 2 2 1
0 0 255 0 0 1 1 2 3 3 3 2 2 1 0 0
0 255 0 1 1 1 3 4 4 3 3 2 0 0 0 255
1 0 1 1 1 1 0 1 1 1 0 0 0 1 255 1
1 1 15 15 15 16 15 14 12 1 0 0 0 255 0 0
1 1 0 0 0 1 1 1 1 0 0 255 0 1 2 4
11 11 13 11 11 8 3 1 0 0 255 1 1 1 0 1
2 3 5 5 1 0 0 0 0 255 0 1 2 4 7 13
16 17 16 7 1 0 0 255 2 1 1 11 79 96 110 112
117 112 77 35 1 255 1 1 1 7 15 24 38 24 20 24
29 29 2 1 255 0 2 3 16 21 20 27 29 31 21 11
1 1 1 255 1 1 2 62 64 62 40 38 38 38 21 3
1 255 0 0 0 2 24 24 16 14 8 6 6 3 0 0
255 0 2 19 57 72 74 67 64 64 59 49 8 2 1 255
1 1 1 15 22 22 39 32 39 13 11 1 1 1 255 0
0 0 1 1 0 2 1 1 1 1 1 1 255 1 0 1
4 14 15 14 14 8 7 2 1 1 255 1 0 0 3 15
24 21 15 16 29 17 15 2 1 255 1 1 1 10 14 31
22 33 40 35 20 2 0 0 255 2 5 192 255 255 255 255
255 255 255 178 6 2 255 2 2 12 50 51 49 43 43 63
67 63 14 2 1 1 1 2 1 1 1 1 3 161 178 201
165 157 165 149 10 3 2 1 255 1 1 1 1 1 1 2
3 5 5 1 1 1 255 1 1 4 36 50 45 32 22 20
26 19 1 1 1 255 0 0 22 36 41 39 41 62 74 74
26 1 0 255 1 1 12 108 112 112 73 79 108 126 126 6
2 1 255 1 0 1 1 0 0 0 1 1 0 0 0 0
255 0 1 1 1 1 5 5 5 5 5 5 11 14 11 255
0 0 1 1 2 3 5 5 5 3 2 1 1 255 1 1
1 1 2 3 10 10 6 4 2 1 1 1 255 1 0 0
1 2 3 3 3 2 2 2 0 0 0 255 1 1 1 1
3 3 3 3 5 5 0 0 0 255 1 1 1 1 2 1
0 0 0 1 0 1 1 1 255 0 1 2 10 12 15 14
15 14 6 2 1 0 0 255 0 0 1 1 1 1 0 0
0 0 1 0 0 255 0 1 2 3 4 4 8 8 8 11
8 1 1 0 255 0 0 1 1 1 2 3 6 11 5 1
0 0 1 255 0 0 1 4 7 8 8 8 8 7 1 0
0 255 2 2 2 11 88 110 96 110 134 114 102 35 1 255
1 1 1 6 13 19 24 24 31 29 29 29 1 1 255 0
0 3 16 21 21 29 29 29 21 11 1 1 1 255 1 1
2 74 74 60 40 38 41 38 21 3 1 255 0 0 0 5
22 22 16 13 11 8 6 3 1 1 255 1 3 19 48 72
77 74 78 65 65 49 8 1 1 255 1 1 2 16 23 29
42 29 24 16 13 1 1 1 255 0 0 0 0 0 2 2
1 1 1 2 1 1 255 1 0 0 4 14 14 8 8 8
8 4 1 1 255 0 0 0 2 7 32 26 15 12 17 16
4 2 1 255 1 1 1 10 14 33 22 31 33 31 16 2
0 1 255 2 6 192 255 255 255 255 255 255 255 178 6 2
255 2 2 12 46 49 45 41 43 63 70 68 14 2 1 1
2 2 1 1 1 1 3 88 189 230 201 165 149 116 5 3
2 2 255 1 1 1 1 1 3 3 4 5 5 1 1 1
255 1 1 1 31 52 52 38 22 20 23 19 2 1 1 255
0 0 21 48 48 45 45 62 95 82 17 0 0 255 0 1
7 78 105 105 105 108 126 108 100 2 1 1 255 1 1 1
0 0 0 0 1 1 0 0 0 2 255 1 1 1 0 0
3 5 6 5 5 2 4 14 13 255 1 1 1 0 1 2
3 3 5 3 2 1 1 255 2 1 1 1 1 3 5 11
7 4 2 1 0 1 255 1 0 0 1 2 2 3 2 2
2 1 1 0 0 255 0 1 1 1 3 3 3 3 4 3
1 0 0 255 1 1 1 1 1 0 0 0 0 0 1 1
1 1 255 0 1 2 2 10 12 14 15 14 4 1 0 0
0 255 1 1 1 1 1 1 0 0 0 1 1 0 0 255
0 0 2 2 3 4 5 6 8 8 2 1 0 0 255 1
1 1 1 2 2 2 11 12 5 1 0 0 1 255 1 0
1 13 21 13 8 8 8 3 1 0 0 255 1 1 1 8
74 104 88 112 161 161 102 6 1 255 1 1 1 4 10 15
15 24 24 26 23 3 1 1 255 0 0 2 16 21 34 34
34 27 21 6 1 1 1 255 1 1 1 27 74 60 36 36
69 69 21 1 1 255 0 0 0 1 7 21 15 10 13 13
10 3 2 1 255 1 2 3 41 57 72 72 67 59 59 48
2 1 1 255 1 1 2 15 23 29 32 29 17 16 1 0
0 1 255 1 0 0 0 0 2 2 0 0 1 1 1 1
255 1 0 1 2 14 14 8 5 10 7 2 1 0 255 0
0 0 0 3 13 21 12 12 15 12 4 2 1 255 1 1
1 4 14 33 38 33 31 20 1 0 0 1 255 1 6 147
255 255 255 255 255 255 255 74 3 1 255 1 2 11 34 43
43 43 46 68 74 68 3 2 1 1 1 2 0 0 1 0
1 27 159 201 201 170 136 44 3 1 1 2 255 0 0 0
1 1 3 3 5 5 3 1 1 1 255 2 1 2 14 31
38 35 22 19 22 14 2 2 1 255 0 0 5 35 48 60
61 76 82 32 3 1 0 255 1 1 4 30 86 116 142 142
126 100 58 2 0 0 255 0 0 0 0 3 1 1 1 1
0 0 0 2 255 2 2 2 0 0 1 2 5 5 2 1
1 1 1 255 0 0 1 0 1 1 2 2 2 1 1 1
1 255 2 1 1 1 1 3 5 5 5 4 0 0 0 1
255 1 0 0 1 1 2 2 2 2 2 1 1 1 1 255
0 0 1 1 2 2 2 2 3 2 1 0 0 255 1 1
1 1 1 1 1 1 0 0 0 1 1 1 255 0 1 1
1 2 5 12 15 8 4 1 1 0 1 255 0 0 1 1
1 1 1 0 0 0 0 0 0 255 0 1 1 1 3 4
5 6 6 6 2 1 0 1 255 0 0 0 1 1 2 2
2 11 2 1 0 0 1 255 1 0 1 14 21 15 8 8
8 1 1 0 0 255 0 1 1 2 29 74 86 89 89 102
44 1 0 255 0 0 0 1 8 11 11 15 22 23 13 2
1 1 255 1 1 2 4 22 34 32 32 27 26 3 1 1
1 255 0 1 1 4 35 36 35 35 55 35 3 1 1 255
0 0 0 1 6 6 10 10 13 17 10 3 2 0 255 1
2 2 16 48 67 67 59 59 48 12 0 0 0 255 1 1
1 1 21 23 15 19 16 16 0 0 0 0 255 0 0 0
0 1 2 2 0 0 1 1 1 1 255 1 0 1 2 5
6 8 6 10 5 2 1 0 255 0 0 0 0 1 6 12
12 13 13 11 1 1 1 255 1 1 1 1 4 22 38 31
26 1 1 0 1 1 255 1 3 40 230 255 255 255 255 255
172 8 1 0 255 0 2 6 16 34 41 41 77 68 69 4
2 1 2 1 1 1 1 1 1 1 1 1 30 134 159 116
44 3 2 1 1 1 255 0 0 0 0 1 2 2 4 3
1 0 1 1 255 1 1 2 5 6 27 17 17 13 12 2
2 2 1 255 0 1 2 10 35 46 61 61 32 8 3 0
0 255 2 0 1 14 69 105 131 131 93 58 16 1 1 0
255 0 0 0 1 3 2 1 1 0 0 1 0 1 255 2
2 1 0 0 0 1 2 2 1 1 1 0 1 255 1 1
0 0 0 1 2 1 1 1 1 0 1 255 2 1 1 0
1 2 3 3 3 2 0 0 0 1 255 1 1 1 1 1
2 2 2 1 0 0 1 1 1 255 0 0 0 1 2 2
2 2 2 1 1 0 0 255 1 1 1 1 1 1 1 1
1 0 0 1 1 1 255 1 1 1 1 1 2 3 4 3
1 0 0 0 0 255 1 1 1 1 1 1 1 1 1 1
0 1 0 255 0 0 0 0 1 5 5 6 5 3 2 1
1 1 255 1 2 1 1 1 2 2 2 1 1 1 1 1
1 255 1 1 1 1 6 13 7 8 2 1 0 0 0 255
0 1 1 1 2 29 60 63 63 44 2 1 1 255 0 0
0 1 1 8 8 8 8 11 2 1 1 1 255 1 1 2
3 4 24 17 17 13 3 2 0 0 0 255 0 0 1 2
4 17 17 17 12 3 1 1 0 255 1 0 0 0 1 4
8 8 7 12 7 1 0 0 255 0 1 1 2 16 34 57
50 50 19 0 0 0 0 255 0 0 0 1 2 3 6 11
6 1 0 0 0 0 255 1 0 0 0 1 2 1 0 0
0 1 1 0 255 0 1 1 1 1 1 2 2 3 2 2
1 0 255 0 0 0 0 0 1 6 12 13 11 1 1 1
1 255 1 1 1 1 1 1 17 11 1 0 0 0 1 1
255 1 1 2 40 230 255 255 255 172 8 2 1 0 255 1
1 2 6 6 22 34 43 41 11 1 1 1 1 1 1 1
1 1 1 1 1 1 5 30 30 27 2 2 1 0 0 1
255 0 0 0 0 0 0 0 0 1 1 0 1 1 255 2
1 2 2 2 5 6 7 3 1 1 1 1 1 255 1 1
1 2 10 29 29 23 8 2 0 0 0 255 2 0 1 3
15 69 70 70 31 16 2 1 2 0 255 0 1 0 1 2
2 1 0 0 0 1 0 1 255 2 2 1 1 0 0 0
0 0 1 1 1 1 1 255 1 0 0 0 0 1 1 0
1 1 1 0 1 255 1 0 0 0 0 1 2 2 1 1
1 0 0 1 255 1 0 0 0 1 2 2 1 3 1 0
1 0 1 255 1 1 0 0 1 1 1 1 1 1 1 1
0 255 1 1 1 1 1 1 1 2 1 0 0 0 0 1
255 2 2 0 1 0 1 1 3 3 0 0 0 0 1 255
0 0 0 0 1 1 1 1 0 0 0 0 0 255 0 0
0 0 0 1 1 2 3 3 1 1 1 1 255 0 1 0
0 0 2 2 2 1 1 1 1 1 1 255 1 1 1 1
1 3 3 2 1 0 0 0 0 255 1 1 1 1 1 1
2 2 2 0 1 1 0 255 0 0 0 0 1 1 2 2
2 0 0 1 1 1 255 0 1 2 2 1 1 3 3 3
1 0 0 0 0 255 1 0 1 1 1 3 2 3 2 1
1 1 1 255 0 0 1 0 1 0 0 3 0 0 0 0
0 0 255 0 0 0 2 2 13 24 25 12 0 0 0 0
1 255 0 0 0 1 1 2 2 0 0 0 0 0 0 0
255 1 0 1 1 1 1 1 0 0 1 1 1 1 255 0
0 1 1 0 0 1 1 1 1 1 1 1 255 0 0 0
0 0 0 0 1 0 0 0 1 1 1 255 1 1 1 1
0 1 1 2 0 0 0 0 1 1 255 1 1 1 2 16
36 36 31 8 3 1 1 0 255 0 1 0 1 1 3 12
12 11 2 1 0 0 1 1 1 1 1 1 1 1 1 1
2 4 4 2 2 1 0 0 0 1 255 0 0 1 1 1
1 0 1 1 1 1 1 1 255 1 1 1 0 0 1 2
1 1 0 0 1 1 1 255 0 1 1 2 2 1 2 2
1 0 0 0 0 255 0 0 0 0 1 15 11 11 2 0
0 1 2 1 255 1 1 2 2 2 2 1 0 0 0 1
0 1 255 1 1 1 1 0 0 0 0 0 1 1 1 1
1 255 1 0 0 0 1 1 1 0 1 1 1 0 0 255
0 0 0 0 0 0 0 0 0 0 1 1 1 1 255 0
0 1 1 2 2 1 1 3 1 0 0 0 1 255 1 1
0 0 0 0 1 1 1 1 1 1 0 255 1 1 1 1
1 1 1 1 0 0 0 0 0 0 255 2 2 1 0 0
0 0 0 0 0 0 0 0 0 255 0 1 1 1 0 0
0 0 0 0 0 1 0 255 0 0 0 1 1 1 1 1
1 1 1 0 0 1 255 1 1 0 0 0 1 1 1 1
1 2 2 1 0 255 1 1 1 0 0 1 1 0 0 0
0 0 0 255 1 1 1 1 1 0 0 0 0 0 0 0
0 255 0 0 0 0 0 0 0 0 0 0 0 0 1 1
255 0 0 1 1 1 0 0 1 1 0 0 0 0 0 255
1 0 1 1 1 1 1 1 1 1 1 1 1 255 0 0
0 0 0 0 0 1 0 0 1 1 1 1 255 0 1 1
1 2 2 2 2 0 0 0 0 0 1 255 0 0 0 1
1 1 0 0 0 0 0 0 1 1 255 1 1 1 0 1
1 1 1 1 0 0 0 0 255 0 1 1 1 0 0 0
1 1 1 1 0 1 255 1 1 0 0 0 0 0 0 0
0 0 0 0 1 255 1 0 0 1 1 1 1 1 1 0
0 0 1 1 255 1 1 1 1 2 2 2 2 2 1 1
1 0 255 1 1 1 0 0 1 2 2 2 2 1 1 1
1 1 1 1 0 1 1 1 1 1 2 2 2 0 1 1
0 0 0 1 255 0 0 1 1 2 1 1 1 1 1 0
1 1 255 1 1 1 0 0 1 1 1 1 0 0 0 1
1 255 1 1 1 1 1 0 0 1 1 0 0 0 0 255
1 1 1 1 1 2 1 1 0 0 0 1 1 1 255 1
2 1 1 1 1 0 0 1 0 1 0 0 255 1 1 1
1 1 0 0 0 0 0 0 1 1 1 255 1 0 1 1
1 1 1 0 0 1 1 0 0 255 0 0 0 0 0 0
0 0 0 0 1 2 2 1 255 0 0 0 0 0 1 1
1 0 1 0 1 0 0 255 1 1 0 0 0 0 0 0
0 0 0 0 0 255 0 1 1 1 0 1 1 1 0 0
0 0 0 0 255 2 2 0 0 0 0 0 0 0 0 0
0 1 0 255 0 0 1 0 0 0 0 0 0 0 0 0
0 255 0 0 0 0 0 0 0 1 2 1 0 0 0 1
255 255 255 255 255 255 255 255 255 255 255 255 255 255 255 255
255 255 255 255 255 255 255 255 255 255 255 255 255 255 255 255
255 255 255 255 255 255 255 255 255 255 255 255 255 255 255 255
255 255 255 255 255 255 255 255 255 255 255 255 255 255 255 255
255 255 255 255 255 255 255 255 255 255 255 255 255 255 255 255
255 255 255 255 255 255 255 255 255 255 255 255 255 255 255 255
255 255 255 255 255 255 255 255 255 255 255 255 255 255 255 255
255 255 255 255 255 255 255 255 255 255 255 255 255 255 255 255
255 255 255 255 255 255 255 255 255 255 255 255 255 255 255 255
255 255 255 255 255 255 255 255 255 255 255 255 255 255 255 255
255 255 255 255 255 255 255 255 255 255 255 255 255 255 255 255
255 255 255 255 255 255 255 255 255 255 255 255 255 255 255 255
255 255 255 255 255 255 255 255 255 255 255 255 255 255 255 255
255 255 255 255 255 255 255 255 255 255 255 255 255 255 255 255
255 255 255 255 255 255 255 255 255 255 255 255 255 255 255 255
255 255 255 255 255 255 255 255 255 255 255 255 255 255 255 255
255 255 255 255 255 255 255 255 255 255 255 255 255 255 255 255
255 255 255 255 255 255 255 255 255 255 255 255 255 255 255 255
255 255 255 255 255 255 255 255 255 255 255 255 255 255 255 255
255 255 255 255 255 255 255 255 255 255 255 255 255 255 255 255
255 255 255 255 255 255 255 255 255 255 255 255 255 255 255 255
255 255 255 255 255 255 255 255 255 255 255 255 255 255 255 255
255 255 255 255 255 255 255 255 255 255 255 255 255 255 255 255
255 255 255 255 255 255 255 255 255 255 255 255 255 255 255 255
255 255 255 255 255 255 255 255 255 255 255 255 255 255 255 255
255 255 255 255 255 255 255 255 255 255 255 255 255 255 255 255
255 255 255 255 255 255 255 255 255 255 255 255 255 255 255 255
255 255 255 255 255 255 255 255 255 255 255 0 0 0 0 0
1 1 1 1 1 1 1 0 0 255 1 1 1 1 0 0
1 1 1 1 0 0 0 255 1 0 0 0 0 0 0 0
1 0 0 0 0 255 1 0 0 0 0 0 0 0 0 0
0 0 0 0 255 1 0 0 0 0 0 0 0 0 0 0
0 0 0 255 1 1 0 0 0 1 1 1 1 1 0 0
0 255 0 0 1 1 1 1 1 1 0 1 1 1 1 1
255 1 1 0 1 1 1 1 1 1 0 0 0 0 0 255
0 0 0 0 1 1 1 0 1 1 1 1 0 0 255 0
1 1 0 1 1 2 1 1 1 0 0 0 255 0 1 1
1 1 1 0 1 0 0 0 0 1 255 1 0 0 0 0
0 0 0 0 1 1 1 0 1 255 1 0 0 0 1 1
1 1 1 1 1 0 0 0 255 0 1 1 1 0 0 1
1 0 1 1 0 0 255 1 1 1 0 1 0 0 0 1
1 1 1 1 1 1 1 1 1 1 1 1 1 1 0 1
2 0 1 0 0 0 0 1 255 1 1 0 0 0 1 1
1 1 0 0 0 0 255 0 0 1 0 1 1 1 1 1
0 0 0 0 1 255 0 1 1 1 0 0 1 1 1 0
0 1 1 255 1 0 0 0 1 1 1 1 0 0 0 1
1 1 255 1 1 1 1 0 0 0 0 0 1 1 0 0
255 0 0 0 1 1 2 1 1 0 0 0 0 1 0 255
0 1 1 1 1 1 1 1 1 0 0 0 0 255 1 1
1 0 2 1 1 0 1 1 2 2 1 1 255 1 1 1
1 0 0 0 1 0 1 0 1 1 1 255 0 1 1 1
0 0 0 0 0 0 1 1 0 255 1 1 1 0 0 1
1 1 0 0 1 1 1 1 255 1 1 1 1 1 1 0
1 0 0 0 0 0 0 255 0 0 1 1 1 0 0 0
0 0 0 0 0 255 0 0 0 0 0 0 0 1 0 0
0 0 2 2 255 0 1 0 0 0 0 1 1 2 0 0
0 0 0 255 0 1 0 1 1 1 1 1 1 1 1 1
1 255 1 0 0 0 0 1 1 2 1 0 0 0 1 255
1 1 0 0 0 1 0 0 0 0 0 0 0 0 255 1
0 0 0 0 0 0 0 0 1 0 0 1 1 255 1 1
0 0 0 1 1 1 1 1 0 0 0 255 2 1 1 1
2 2 2 0 0 0 0 1 0 0 255 1 1 0 1 1
1 1 1 1 0 0 0 0 0 255 0 0 0 1 1 1
1 1 1 1 2 0 0 0 255 0 1 1 1 1 1 1
1 1 1 1 1 0 255 0 0 1 1 1 1 1 1 1
0 0 0 0 255 0 0 1 0 0 0 0 0 0 0 0
1 1 1 255 1 0 0 0 1 1 1 1 0 0 0 0
1 1 255 1 1 1 0 0 1 1 1 1 2 2 0 0
255 1 1 1 1 1 1 0 1 1 1 1 1 0 0 0
0 0 1 0 0 1 1 1 0 1 1 0 1 0 0 0
1 0 255 0 0 0 0 0 1 1 1 1 0 0 1 1
255 0 1 1 1 1 1 1 1 1 0 0 0 0 1 255
0 0 1 1 0 0 0 0 1 1 1 1 1 255 1 0
0 0 0 1 1 1 0 0 0 1 2 1 255 0 1 1
1 0 0 0 0 0 0 1 1 1 255 0 0 0 1 1
2 1 1 1 0 0 0 0 0 255 0 0 1 1 1 1
1 1 1 1 1 0 1 255 1 1 2 2 2 2 2 1
1 1 1 1 1 0 255 0 0 1 1 0 0 0 1 1
1 0 1 1 1 255 1 1 1 1 1 0 0 0 0 0
0 1 1 255 1 1 1 0 1 1 1 1 1 1 1 1
1 1 255 1 1 1 1 1 1 0 1 2 1 1 0 0
0 255 0 0 0 1 1 1 0 0 0 0 0 1 1 255
1 0 1 0 0 0 1 1 0 0 0 0 0 0 255 1
1 0 0 0 0 2 4 4 1 0 1 0 0 255 0 1
0 1 1 1 0 1 1 1 1 1 1 255 1 1 0 0
0 0 1 2 2 1 1 0 1 255 1 0 0 0 0 1
1 1 0 0 1 1 1 1 255 1 1 0 0 0 0 0
0 1 1 1 1 1 1 255 0 0 0 0 1 1 1 0
0 0 0 0 1 255 1 0 0 0 1 1 1 0 0 0
0 0 0 0 255 1 1 1 1 1 1 1 1 1 1 1
1 0 0 255 1 0 0 0 1 1 1 1 2 2 2 1
0 0 255 0 1 1 1 1 1 1 1 1 1 1 2 0
255 0 0 0 1 1 2 2 2 2 0 0 0 0 255 0
0 1 1 0 0 0 0 0 1 0 1 1 1 255 0 0
0 1 1 1 1 1 1 0 0 0 1 1 255 1 1 1
1 2 2 4 3 3 2 2 1 1 255 1 1 1 1 1
1 1 1 1 1 1 1 0 0 0 0 0 1 1 0 1
1 1 1 1 1 1 1 1 1 0 1 0 255 0 0 0
0 1 1 1 1 0 0 0 0 1 255 1 1 1 1 1
2 2 2 1 1 1 0 1 0 255 0 1 0 1 0 0
1 1 1 2 2 1 1 255 1 0 0 0 1 2 4 2
2 2 1 1 1 1 255 0 1 1 1 0 1 1 1 1
0 1 1 1 255 1 1 1 1 1 2 3 3 3 2 1
0 0 0 255 0 1 1 1 1 1 1 1 1 0 0 0
1 255 1 0 2 0 0 2 2 6 17 8 1 0 0 0
255 0 0 0 0 1 3 3 3 2 1 1 1 1 1 255
1 1 1 1 1 0 1 0 1 0 0 0 1 255 0 0
0 0 1 2 4 13 13 10 2 1 0 0 255 0 1 1
1 2 1 2 5 20 3 1 0 0 0 255 0 0 0 1
2 2 1 0 0 0 0 0 1 255 1 0 1 0 0 1
4 3 1 0 0 0 0 0 255 1 1 1 0 1 2 34
54 52 5 1 1 0 0 255 0 0 0 0 0 1 1 1
0 1 1 1 1 255 1 1 1 0 0 1 2 2 2 1
1 1 1 255 1 1 0 1 1 1 1 1 0 0 1 1
2 0 255 1 1 0 0 0 0 0 1 1 1 1 1 1
1 255 1 1 1 1 1 1 0 0 0 0 0 1 1 255
1 0 0 0 2 2 2 0 0 0 0 0 0 0 255 1
1 1 2 2 1 1 0 1 1 1 1 0 1 255 1 1
1 1 1 6 14 16 16 5 2 1 0 0 255 0 0 0
0 1 1 1 1 0 1 1 1 0 255 0 0 1 1 6
7 13 19 19 2 0 0 0 255 0 1 1 1 1 3 3
4 5 3 0 1 2 2 255 0 0 0 0 1 2 2 12
2 0 0 0 1 1 255 1 1 2 2 96 175 175 162 153
17 2 2 1 255 1 1 0 1 1 1 2 8 4 3 3
1 0 0 0 0 1 1 1 1 1 1 1 1 1 2 2
2 1 1 0 2 2 255 0 0 1 1 1 1 2 2 2
0 0 0 0 255 0 0 0 1 1 2 3 5 3 2 1
1 1 1 255 0 0 0 1 1 1 0 1 1 2 0 0
0 255 0 0 0 0 1 3 19 19 5 2 1 1 1 1
255 0 0 0 1 0 2 23 30 8 1 1 1 1 255 1
1 1 1 1 4 11 11 6 5 3 0 0 0 255 1 0
0 1 1 1 2 2 2 1 0 0 1 255 1 0 1 0
0 2 23 46 43 33 8 1 1 0 255 0 0 0 1 2
3 8 19 10 5 2 2 0 1 255 1 1 1 0 0 0
2 1 2 1 0 0 1 255 0 0 0 0 1 11 32 33
34 26 10 1 0 0 255 0 1 1 2 2 5 20 23 27
20 1 1 1 0 255 1 0 0 3 17 17 17 17 13 1
1 1 1 255 1 1 1 1 2 7 7 4 4 3 2 0
0 0 255 1 1 1 1 4 57 74 74 83 65 5 2 1
1 255 0 0 0 0 0 1 1 1 1 1 1 1 1 255
1 1 1 1 1 2 4 14 14 4 1 1 1 255 0 0
0 1 1 1 1 2 1 1 1 1 1 0 255 0 1 1
0 0 0 1 1 2 1 1 1 1 1 255 2 1 1 1
1 1 1 0 0 0 0 1 1 255 0 0 0 1 2 2
2 2 1 0 1 0 0 1 255 2 1 1 1 1 1 2
2 1 1 1 1 1 1 255 0 0 0 2 14 24 27 21
21 19 5 1 0 0 255 0 0 0 0 1 2 2 1 0
1 1 1 0 255 0 1 1 10 24 29 38 30 30 19 3
0 0 255 1 1 1 1 1 4 19 24 29 20 5 1 1
1 255 0 0 0 1 1 2 23 27 24 7 1 1 1 0
255 1 1 5 96 255 255 255 239 238 157 17 2 1 255 1
1 1 1 1 13 13 14 8 5 3 1 0 0 0 1 1
1 1 1 0 1 2 2 6 11 5 2 2 1 1 2 1
255 0 1 1 1 0 1 2 2 2 1 0 0 0 255 0
0 0 0 2 4 5 5 5 3 1 1 1 0 255 0 0
0 1 2 3 2 3 1 1 0 0 0 255 0 0 0 0
3 22 44 44 36 7 2 1 0 0 255 1 0 0 1 2
30 64 64 64 13 3 1 1 255 1 1 1 1 4 7 19
22 7 7 5 0 0 1 255 1 1 0 0 1 3 3 3
2 1 0 0 1 255 1 1 1 0 2 17 45 61 61 43
32 3 1 1 255 0 0 1 2 3 8 19 32 19 10 5
3 0 0 255 0 0 0 0 0 5 6 5 6 4 2 1
1 255 0 0 0 2 32 35 35 34 34 31 14 10 1 0
255 0 1 1 2 13 19 25 41 41 27 3 1 0 0 255
1 0 1 17 19 19 29 29 17 13 2 0 0 255 0 1
1 1 2 7 7 4 4 3 2 0 0 0 255 1 1 2
4 65 74 85 85 86 81 52 2 1 1 255 0 0 0 0
0 0 1 7 7 1 1 1 1 255 1 1 1 1 5 24
24 30 17 14 2 1 1 255 1 1 1 1 1 1 1 2
1 2 2 1 1 0 255 0 1 1 0 0 1 2 3 3
1 1 1 1 2 255 2 2 2 1 1 1 1 0 0 0
1 2 1 255 0 0 0 2 2 3 5 4 3 1 1 0
1 1 255 3 1 1 1 1 1 2 3 3 3 1 1 1
1 255 0 0 1 14 35 35 40 27 27 23 21 1 0 0
255 0 0 0 0 4 5 6 2 1 1 0 0 0 255 1
1 10 29 40 51 46 39 39 22 11 1 1 255 1 2 1
1 3 16 20 20 35 29 20 1 0 0 255 0 0 0 1
2 23 27 44 44 44 7 1 0 0 255 1 3 10 255 255
255 255 251 240 239 157 11 2 255 0 0 1 2 2 15 15
15 10 5 3 3 1 0 0 1 1 1 1 1 1 1 2
6 20 20 16 10 2 1 1 1 1 255 0 0 0 0 0
0 2 2 1 1 1 1 0 255 1 0 0 0 4 5 5
5 5 6 3 2 0 1 255 0 0 0 2 3 8 3 12
1 1 0 0 0 255 0 1 1 2 22 44 69 68 55 36
7 1 0 0 255 1 0 0 1 23 86 124 124 102 44 13
3 1 255 0 0 1 1 5 10 19 23 23 11 6 0 0
0 255 1 1 0 1 3 3 5 3 5 3 1 1 1 255
1 1 1 1 3 17 59 61 64 43 33 11 1 1 255 1
1 1 1 4 13 29 33 25 15 6 3 0 0 255 1 0
0 0 6 7 6 6 6 6 4 1 1 255 1 0 0 11
44 46 44 34 31 31 29 13 1 1 255 1 1 2 4 19
35 53 63 63 40 21 1 1 1 255 0 0 3 17 19 24
34 36 36 21 8 1 0 255 0 1 1 1 3 5 7 3
3 3 2 0 0 0 255 1 1 3 34 80 80 85 85 91
90 81 10 1 1 255 0 1 0 0 0 0 0 4 7 2
1 0 0 255 0 0 1 5 34 35 31 35 30 17 5 1
0 255 0 0 0 1 1 1 3 2 2 2 2 2 1 1
255 0 0 0 0 0 2 4 4 4 4 3 1 1 1 255
1 1 2 2 2 1 1 0 0 0 0 0 0 255 0 0
1 2 3 5 6 4 3 3 1 0 0 1 255 3 2 1
1 1 2 3 7 7 3 3 1 1 1 255 0 1 2 27
42 42 48 40 40 40 27 2 1 1 255 0 0 0 0 5
5 6 5 1 0 0 0 0 255 1 1 26 40 60 60 39
34 34 27 16 2 1 255 1 2 1 1 40 40 24 20 31
30 21 0 0 0 255 1 1 0 1 11 23 36 45 44 27
19 5 1 0 255 1 5 22 255 255 255 255 240 251 255 255
11 2 255 1 1 1 2 8 11 11 14 10 13 5 3 1
0 0 0 1 1 1 1 0 1 2 15 20 20 20 20 10
2 1 1 1 255 0 0 0 0 0 0 0 1 1 1 1
0 1 255 1 0 0 3 5 5 4 4 5 6 5 2 0
1 255 1 0 1 4 4 4 1 3 2 2 1 1 0 255
1 1 1 1 22 69 77 69 60 54 27 2 0 1 255 1
0 0 1 46 124 137 156 156 102 15 4 0 255 0 0 0
1 10 12 20 23 23 11 6 2 0 0 255 1 1 1 1
3 5 7 6 8 5 4 2 1 255 1 1 1 2 11 23
43 59 61 39 32 11 1 1 255 1 1 1 2 5 16 29
38 29 17 14 3 0 0 255 0 0 0 1 6 7 6 5
6 11 6 3 1 255 0 0 1 27 53 53 44 35 40 38
38 29 1 1 255 1 1 1 10 25 40 53 65 65 42 27
1 1 0 255 0 0 10 17 19 24 29 24 22 21 11 0
0 255 0 0 1 1 2 4 5 3 3 4 4 1 0 0
255 2 2 4 48 80 80 86 89 102 97 90 11 1 0 255
0 0 0 0 0 0 0 2 5 3 1 1 1 255 0 0
1 41 41 41 31 35 31 19 5 0 0 255 0 0 0 1
1 2 3 4 2 2 2 1 1 1 255 0 1 1 1 1
4 5 5 5 4 3 2 1 1 255 0 0 2 2 2 1
0 0 1 1 1 1 0 255 1 1 2 2 4 5 6 4
3 3 2 0 0 0 255 2 1 1 1 2 2 3 6 6
4 3 1 0 0 255 0 1 1 27 42 42 48 43 43 45
36 2 2 1 255 0 0 0 4 5 4 5 6 2 1 0
0 1 255 1 1 26 40 44 26 25 23 26 27 22 2 1
255 1 1 1 1 40 40 21 20 30 23 22 0 0 0 255
1 1 0 1 11 21 31 46 46 35 24 5 1 0 255 1
2 22 255 255 255 255 255 255 255 255 2 1 255 0 1 1
2 7 10 8 11 10 14 8 3 2 1 0 0 0 0 0
1 1 1 1 7 19 20 20 20 17 1 0 1 0 255 0
1 0 0 0 0 0 0 0 0 0 0 0 255 1 1 1
3 6 6 5 5 5 5 3 2 1 1 255 1 1 1 4
4 4 1 2 2 2 1 0 0 255 0 1 1 1 17 69
77 76 60 38 21 2 0 1 255 0 0 0 1 41 86 153
184 184 98 15 3 0 255 0 0 0 1 10 11 13 13 19
13 7 2 1 1 255 0 1 1 1 3 6 6 6 8 6
4 2 1 255 1 1 1 2 15 38 43 46 35 32 23 7
0 0 255 0 0 0 2 4 16 26 33 29 24 15 2 0
0 255 0 0 0 1 3 6 6 6 8 12 4 1 1 255
0 0 1 5 57 57 52 40 45 45 48 38 1 0 255 0
1 2 10 25 40 53 60 60 44 27 2 1 0 255 0 0
10 17 31 31 26 22 22 21 8 1 0 255 0 0 0 1
2 4 5 3 4 4 4 1 0 0 255 1 1 4 48 99
99 89 82 102 97 90 11 1 1 255 0 0 0 0 1 0
0 0 2 0 1 1 1 255 0 0 0 31 38 38 31 36
31 31 1 1 0 255 0 0 0 1 1 3 4 4 3 3
2 1 1 0 255 0 1 0 1 1 4 5 5 5 4 2
1 1 1 255 0 0 0 1 1 0 0 0 2 2 1 0
0 255 1 1 1 3 5 5 4 4 4 5 2 0 0 0
255 2 1 1 1 2 2 3 4 5 4 3 1 1 1 255
1 1 1 23 33 41 38 41 43 51 29 2 2 2 255 0
0 0 1 1 1 2 6 6 2 0 2 2 255 1 1 14
23 38 26 26 25 26 31 26 2 1 255 1 1 0 0 20
20 21 21 29 25 22 2 2 1 255 1 1 1 2 5 17
31 35 44 35 19 2 1 0 255 1 1 10 227 255 255 255
255 255 255 251 2 1 255 1 1 1 2 7 11 8 8 8
13 8 3 1 0 0 0 0 0 0 1 1 1 1 3 16
19 19 8 5 1 0 0 0 255 2 1 1 1 1 1 1
1 1 1 0 0 0 255 1 1 1 2 5 5 5 6 6
5 1 1 1 1 255 1 1 1 2 5 8 5 3 2 2
1 1 0 255 1 1 1 1 5 39 69 67 38 21 3 2
0 0 255 0 0 1 1 3 41 96 99 98 59 4 1 0
255 0 1 0 1 7 11 13 15 16 13 10 2 0 0 255
1 1 1 1 4 5 6 6 7 4 4 2 2 255 1 1
1 1 12 26 38 35 34 29 23 3 1 0 255 0 0 0
2 4 13 21 24 24 22 14 1 0 0 255 0 0 0 0
2 3 6 6 6 6 1 1 1 255 1 0 1 2 42 42
42 32 45 45 48 19 1 1 255 0 0 1 3 19 35 54
60 60 44 15 1 1 0 255 0 1 2 15 31 31 22 19
19 19 4 1 1 255 0 0 0 1 2 3 3 2 3 4
4 1 0 0 255 1 1 1 31 79 82 82 82 89 82 61
1 1 1 255 0 0 0 2 3 1 0 0 0 0 0 1
1 255 1 0 1 10 31 31 31 39 31 22 1 0 0 255
0 1 1 2 2 3 4 5 3 3 1 0 0 0 255 1
1 1 1 1 1 3 4 4 3 1 1 1 1 255 0 0
0 1 1 1 1 1 1 1 1 1 1 255 1 1 1 2
4 4 3 3 4 5 2 0 0 0 255 1 1 1 1 2
2 3 4 4 4 1 1 0 1 255 0 0 1 11 33 43
41 41 38 29 24 2 1 1 255 1 0 0 0 1 2 4
6 6 2 1 2 1 255 0 1 4 14 23 26 27 27 26
26 2 0 0 255 1 0 0 0 2 17 17 17 17 22 12
2 2 1 255 1 1 1 2 2 7 21 31 35 35 6 2
0 0 255 1 1 5 147 233 255 255 255 255 251 78 2 1
255 1 1 1 1 7 13 8 8 7 7 3 1 0 0 0
0 0 0 0 0 0 0 1 2 2 3 7 3 1 1 0
0 0 255 1 1 1 0 1 1 1 1 1 2 2 0 0
255 2 2 1 2 4 5 5 6 6 4 1 1 0 1 255
1 1 0 1 5 7 7 4 2 1 1 0 0 255 0 0
1 1 2 20 39 38 17 4 2 2 0 0 255 0 1 0
0 1 11 24 46 59 14 2 1 0 255 0 1 1 1 2
7 13 20 15 11 10 1 0 0 255 1 1 1 1 2 4
5 5 5 4 2 1 0 255 1 2 2 1 1 15 26 34
29 24 6 2 0 1 255 0 0 0 1 2 4 13 16 17
16 1 1 0 0 255 0 0 0 0 1 2 4 3 4 2
1 0 1 255 1 0 1 2 6 40 40 30 30 30 30 1
0 0 255 0 1 1 2 7 34 41 46 46 32 2 2 2
1 255 0 1 1 8 22 26 17 17 14 10 2 1 1 255
1 0 0 0 1 2 2 2 2 2 2 2 0 1 255 1
1 1 2 31 78 78 67 69 61 19 1 0 1 255 0 0
0 1 1 1 0 0 0 0 0 0 0 255 0 0 1 1
14 22 22 22 22 5 1 0 0 255 1 1 1 1 1 3
3 3 3 3 1 1 0 0 255 1 1 1 1 0 1 1
2 2 1 1 1 1 1 255 0 0 0 0 0 0 1 0
1 1 1 0 0 255 1 1 1 0 3 3 3 3 3 2
2 1 0 0 255 0 0 1 1 1 1 2 2 2 2 1
1 0 1 255 1 1 1 2 11 33 33 33 24 17 1 1
0 0 255 1 1 1 0 1 1 1 1 1 1 0 0 0
255 0 1 2 4 16 23 27 27 24 20 1 0 0 255 1
0 1 0 2 12 12 12 12 12 3 2 2 2 255 1 1
1 1 1 4 5 11 4 3 1 1 0 0 255 2 1 3
17 147 237 255 237 199 78 7 2 1 255 1 1 0 1 2
13 10 7 6 4 2 1 1 0 0 0 0 1 0 0 0
0 0 2 1 2 2 2 1 1 1 0 0 255 2 1 0
0 0 1 1 1 2 2 2 0 0 255 2 2 1 2 2
3 3 3 3 1 1 1 0 0 255 0 0 0 0 0 4
7 3 0 0 0 0 0 255 0 1 1 1 1 1 4 2
2 2 2 1 0 0 255 1 1 1 0 1 7 11 14 25
14 2 1 0 255 0 1 1 1 2 2 11 15 10 2 1
0 0 0 255 0 0 0 1 2 3 4 5 4 1 1 1
0 255 0 1 1 1 1 2 12 14 11 6 2 2 0 1
255 0 0 0 1 1 1 2 6 7 2 1 1 1 2 255
0 0 1 1 1 1 2 2 2 1 0 0 0 255 1 1
1 1 2 12 12 14 14 17 1 1 1 1 255 0 0 1
1 1 3 34 35 32 2 1 1 2 1 255 0 1 1 1
8 12 12 10 10 2 2 2 2 255 1 1 0 0 0 1
1 1 1 2 1 1 0 0 255 1 1 1 1 3 29 48
48 48 19 1 1 0 0 255 0 0 0 1 1 1 1 0
1 0 0 0 0 255 1 1 1 1 3 8 14 6 5 2
1 0 0 255 0 1 1 1 1 2 2 2 1 1 1 0
0 0 255 0 0 1 0 0 0 0 0 0 1 1 1 1
0 255 0 0 0 1 1 1 1 0 1 0 1 0 0 255
0 1 1 0 2 2 2 1 2 1 1 1 1 0 255 1
1 1 1 1 1 1 2 1 1 0 0 0 0 255 1 1
1 1 2 3 21 17 8 3 1 0 0 0 255 1 1 1
0 0 1 1 1 1 1 1 0 0 255 0 0 1 2 5
10 19 19 2 1 0 0 0 255 0 0 1 1 2 2 7
7 1 1 1 1 1 1 255 0 1 1 1 1 1 1 1
0 0 1 1 0 0 255 2 2 2 1 17 126 135 126 53
2 2 1 1 255 1 1 0 0 0 2 6 4 3 1 1
1 1 1 0 0 0 0 0 0 0 0 0 0 1 2 1
2 1 1 1 1 1 255 1 1 0 0 0 1 1 0 2
2 2 0 0 255 2 1 1 1 1 2 2 3 2 1 1
0 0 0 255 1 0 0 0 1 2 2 1 0 0 0 0
0 255 0 0 1 1 1 1 1 1 1 2 2 1 0 0
255 1 1 1 0 1 2 10 13 17 14 3 1 0 255 0
0 0 1 1 1 0 0 1 1 1 1 1 0 255 0 0
0 1 1 2 1 1 0 0 0 0 0 255 2 2 1 1
1 1 1 1 1 2 0 1 0 1 255 1 0 1 1 1
1 1 0 1 1 0 1 1 2 255 1 1 1 1 1 1
1 1 1 1 0 0 0 255 1 1 1 1 1 4 4 4
3 2 1 1 1 0 255 0 0 1 1 1 0 2 2 2
0 0 1 2 2 255 0 0 1 1 1 1 2 2 2 0
1 1 1 255 1 0 0 0 0 1 1 1 0 1 1 1
0 0 255 0 1 0 0 1 3 4 2 2 2 1 0 0
0 255 1 0 0 0 1 1 1 1 1 1 0 0 0 255
1 1 1 1 1 2 2 2 2 2 1 0 0 255 1 1
1 1 1 1 1 1 0 0 0 1 1 1 255 0 0 1
1 0 0 0 0 0 0 0 1 0 0 255 0 1 1 1
1 0 0 0 1 0 0 0 0 255 0 1 1 0 1 2
2 1 1 0 1 0 1 0 255 1 1 1 1 1 1 1
1 2 1 1 0 0 0 255 1 1 1 1 1 2 3 5
3 1 1 1 0 0 255 1 1 0 0 0 1 1 1 1
1 0 0 0 255 0 0 0 1 1 2 2 2 2 1 1
1 1 255 0 0 1 1 2 2 2 1 1 0 1 1 1
0 255 0 1 1 1 0 0 0 0 0 0 0 0 1 0
255 0 0 0 1 2 6 6 1 1 1 1 1 1 255 1
1 0 0 0 1 2 2 2 1 2 2 1 1 0 1 1
1 1 1 2 0 0 0 0 1 1 1 1 1 1 1 1
255 2 1 0 0 1 1 1 0 1 1 1 0 0 255 1
1 1 1 1 1 1 1 1 1 0 0 1 1 255 0 0
0 1 1 1 1 1 1 0 0 0 0 255 0 1 1 1
0 0 0 0 1 1 1 1 1 0 255 1 1 0 0 1
2 2 4 13 12 8 0 0 255 0 0 0 1 1 1 0
1 1 1 1 1 1 0 255 0 0 0 0 1 2 0 0
0 0 0 0 0 255 1 1 1 1 1 1 0 0 0 0
0 0 0 0 255 1 1 1 1 2 1 1 0 1 0 0
0 0 1 255 1 1 1 1 1 0 1 1 0 1 0 1
0 255 1 1 1 1 1 1 2 2 1 1 1 1 0 1
255 0 0 0 0 0 0 1 2 1 0 0 1 1 1 255
0 0 0 0 1 0 1 1 1 0 0 1 1 255 1 1
0 0 0 0 1 0 0 0 1 1 0 0 255 0 1 0
0 1 1 1 1 1 1 0 0 0 0 255 0 0 1 1
1 1 1 1 2 1 1 0 1 255 1 2 1 1 1 1
2 2 2 2 0 0 1 255 1 1 2 1 1 0 0 0
0 0 0 1 1 0 255 0 1 0 1 0 0 0 0 0
0 0 1 0 0 255 0 1 1 2 1 1 0 0 2 1
2 0 0 255 0 0 0 0 0 1 1 0 0 0 1 0
1 2 255 2 2 1 1 1 1 1 1 2 1 1 0 0
0 255 0 1 0 1 1 1 1 3 1 1 1 1 1 0
255 0 0 0 0 0 1 1 1 1 0 0 0 1 255 1
1 0 1 1 1 1 0 0 0 1 1 1 255 0 0 1
0 0 0 0 0 1 0 1 0 0 0 255 0 1 1 0
0 0 0 0 0 0 0 0 1 1 255 0 1 2 2 2
1 1 1 1 1 1 1 1 255 1 1 0 0 0 0 1
1 1 0 1 1 1 1 1 1 1 255 255 255 255 255 255
255 255 255 255 255 255 255 255 255 255 255 255 255 255 255 255
255 255 255 255 255 255 255 255 255 255 255 255 255 255 255 255
255 255 255 255 255 255 255 255 255 255 255 255 255 255 255 255
255 255 255 255 255 255 255 255 255 255 255 255 255 255 255 255
255 255 255 255 255 255 255 255 255 255 255 255 255 255 255 255
255 255 255 255 255 255 255 255 255 255 255 255 255 255 255 255
255 255 255 255 255 255 255 255 255 255 255 255 255 255 255 255
255 255 255 255 255 255 255 255 255 255 255 255 255 255 255 255
255 255 255 255 255 255 255 255 255 255 255 255 255 255 255 255
255 255 255 255 255 255 255 255 255 255 255 255 255 255 255 255
255 255 255 255 255 255 255 255 255 255 255 255 255 255 255 255
255 255 255 255 255 255 255 255 255 255 255 255 255 255 255 255
255 255 255 255 255 255 255 255 255 255 255 255 255 255 255 255
255 255 255 255 255 255 255 255 255 255 255 255 255 255 255 255
255 255 255 255 255 255 255 255 255 255 255 255 255 255 255 255
255 255 255 255 255 255 255 255 255 255 255 255 255 255 255 255
255 255 255 255 255 255 255 255 255 255 255 255 255 255 255 255
255 255 255 255 255 255 255 255 255 255 255 255 255 255 255 255
255 255 255 255 255 255 255 255 255 255 255 255 255 255 255 255
255 255 255 255 255 255 255 255 255 255 255 255 255 255 255 255
255 255 255 255 255 255 255 255 255 255 255 255 255 255 255 255
255 255 255 255 255 255 255 255 255 255 255 255 255 255 255 255
255 255 255 255 255 255 255 255 255 255 255 255 255 255 255 255
255 255 255 255 255 255 255 255 255 255 255 255 255 255 255 255
255 255 255 255 255 255 255 255 255 255 255 255 255 255 255 255
255 255 255 255 255 255 255 255 255 255 255 255 255 255 255 255
255 255 255 255 255 255 255 255 255 255 255 255 255 255 255 255
255 255 255 255 1 1 2 2 2 2 1 1 1 1 1 2
2 2 0 1 255 2 2 2 1 1 1 1 1 0 0 0
0 0 255 1 0 0 1 1 0 0 0 1 1 1 0 0
0 255 0 1 1 1 1 0 1 1 1 0 0 0 0 255
1 1 1 1 0 0 0 1 1 1 1 2 2 2 255 0
0 0 0 0 1 0 0 1 1 1 0 1 255 1 1 1
1 1 1 1 1 1 1 1 1 0 0 255 1 1 1 0
0 0 0 0 0 0 1 0 0 255 0 0 1 0 1 1
1 1 0 0 0 0 0 0 255 1 0 0 0 1 0 0
0 0 1 0 0 0 1 255 1 2 2 2 0 0 1 2
1 0 0 0 0 255 1 0 0 0 0 0 0 1 0 0
0 0 0 1 255 1 0 0 0 0 0 1 1 0 0 0
1 1 1 255 1 0 0 0 1 1 1 1 1 0 0 0
0 255 1 1 1 0 0 1 0 0 0 1 1 1 0 0
255 0 0 1 1 1 1 0 0 0 1 1 1 0 0 255
0 0 1 1 1 0 0 0 1 0 0 0 0 255 1 1
1 1 1 1 1 1 1 0 0 0 1 255 1 1 1 1
1 0 0 0 0 0 1 1 1 0 255 0 1 1 1 0
0 0 0 1 1 0 1 2 1 255 1 1 1 0 1 0
1 0 1 0 1 2 2 255 0 0 0 0 0 0 0 0
1 1 1 1 1 2 255 1 1 0 0 0 0 0 0 0
0 0 1 1 1 255 1 1 1 0 0 1 1 1 1 1
1 0 1 1 255 0 1 0 0 0 1 1 1 1 0 1
1 1 255 1 1 0 0 0 1 1 1 0 1 1 1 1
255 1 1 1 2 0 0 0 0 0 0 0 0 0 0 255
0 0 1 1 1 1 1 1 0 0 0 1 1 1 255 2
2 2 1 1 1 1 1 1 1 0 0 0 255 1 1 1
0 0 1 1 1 0 0 0 1 1 2 1 1 1 1 1
1 1 2 2 1 1 1 1 1 2 1 2 1 2 255 2
2 1 0 0 0 1 1 1 0 0 0 0 255 0 0 0
0 1 1 1 0 1 2 1 0 0 0 255 0 1 1 0
0 0 0 0 0 0 0 0 0 255 1 1 1 1 0 0
1 1 1 1 1 1 1 0 255 0 0 0 0 1 1 1
0 0 0 1 1 1 255 1 1 0 0 0 1 1 1 1
0 0 0 0 0 255 0 0 0 0 0 0 1 1 0 0
1 1 0 255 0 0 0 0 1 1 1 0 0 0 0 0
0 1 255 1 0 1 0 1 0 0 0 0 0 1 1 1
1 255 1 2 2 1 1 1 1 2 1 0 0 0 0 255
1 0 0 0 0 1 1 1 0 0 0 1 1 0 255 1
0 0 0 0 1 1 1 1 0 0 0 1 1 255 1 0
0 0 1 1 1 1 1 0 0 0 2 255 1 0 1 1
1 1 2 0 2 1 1 1 1 1 255 0 0 1 1 1
0 0 0 0 1 1 1 1 1 255 1 0 1 0 1 0
0 0 0 0 0 0 0 255 1 1 1 1 1 1 1 0
0 0 0 0 1 255 0 0 0 1 0 0 0 0 0 1
1 1 1 1 255 0 1 1 1 1 0 0 0 1 0 0
0 2 2 255 1 0 0 0 0 0 1 1 0 0 0 1
2 255 0 0 0 0 0 0 0 0 0 0 0 0 1 1
255 0 0 0 0 0 0 1 1 0 0 0 1 2 2 255
1 0 1 0 0 0 0 0 1 0 0 0 1 1 255 1
1 0 1 1 1 1 1 1 0 1 0 1 255 1 1 0
0 0 1 1 1 0 0 0 0 1 255 1 0 0 2 1
1 0 1 0 0 0 0 0 0 255 1 1 1 1 1 1
1 1 0 0 0 0 0 1 255 2 2 0 0 0 0 0
0 0 0 0 0 0 255 0 0 0 0 0 1 1 2 1
1 0 1 1 2 1 1 1 3 1 1 0 0 0 1 1
1 2 1 1 1 0 0 1 255 2 1 0 0 0 0 1
1 1 0 0 0 0 255 0 0 0 0 0 1 1 1 1
2 0 0 0 0 255 0 0 1 1 1 0 0 0 0 0
0 0 0 255 1 2 2 1 1 1 1 2 1 1 1 1
1 1 255 0 0 0 2 2 5 14 14 1 1 1 1 1
255 0 0 0 0 0 0 1 1 0 0 0 0 0 0 255
0 0 1 1 1 1 2 2 1 1 1 1 0 255 0 0
0 0 0 0 0 0 0 0 1 1 0 0 255 1 0 1
1 0 0 0 0 0 0 0 1 0 0 255 0 1 1 2
1 1 6 6 2 1 0 0 0 255 1 0 0 0 1 1
2 1 1 1 1 1 0 0 255 1 1 0 0 0 3 16
16 2 1 0 0 1 2 255 1 0 0 1 1 2 1 1
1 0 0 0 0 255 1 0 0 1 1 1 2 0 2 2
1 0 1 0 255 0 0 3 2 2 1 0 1 1 1 1
1 0 1 255 1 0 1 0 1 1 1 0 0 0 0 0
0 255 0 0 1 1 1 1 1 1 0 0 1 0 1 255
0 0 0 0 0 0 0 0 0 1 1 1 1 1 255 1
1 1 2 2 2 1 1 1 1 0 0 1 1 255 0 0
0 1 1 1 3 3 2 1 1 1 1 255 1 1 0 0
0 0 0 0 1 0 0 0 0 0 255 0 0 1 1 1
1 2 2 0 0 1 1 1 1 255 1 0 0 0 0 0
0 0 1 1 1 0 0 0 255 1 1 0 0 0 1 1
1 1 1 1 0 0 255 1 1 0 0 0 0 1 2 1
1 1 1 1 255 1 1 0 0 0 1 1 1 1 1 0
0 0 0 255 1 1 1 0 1 0 1 1 1 0 0 0
0 1 255 1 2 0 0 0 0 0 0 0 0 0 1 1
255 1 0 0 0 0 1 2 2 2 2 0 0 0 1 1
1 1 2 1 1 1 0 1 2 2 6 6 3 1 1 0
0 0 255 0 0 0 0 1 0 0 1 1 1 0 0 1
255 0 0 0 0 1 1 1 2 0 0 0 0 0 1 255
2 1 2 1 2 0 0 0 0 1 1 1 1 255 1 1
2 1 1 1 1 3 2 1 1 1 1 1 255 0 0 1
2 24 39 27 22 15 1 1 1 1 255 0 0 0 0 0
0 1 1 0 0 0 0 1 0 255 0 0 2 3 3 7
12 7 2 2 1 0 0 255 0 0 0 0 1 0 1 1
1 1 1 1 0 0 255 1 0 0 1 0 0 2 3 2
1 1 1 0 0 255 0 1 2 3 8 8 12 15 17 14
1 0 0 255 1 0 1 0 1 1 2 2 2 2 1 1
1 0 255 0 0 0 0 34 72 109 134 134 27 2 2 1
1 255 1 1 1 2 10 19 19 14 1 1 0 0 1 255
1 0 0 1 1 6 3 3 4 4 1 1 1 0 255 0
0 3 3 10 19 33 11 11 11 1 0 0 0 255 1 0
0 0 1 1 0 0 0 0 0 1 1 255 0 0 0 2
2 7 7 21 5 1 1 0 1 255 1 0 0 0 0 0
0 0 0 0 0 1 0 1 255 1 1 1 2 2 3 25
146 146 17 1 0 0 1 255 0 1 0 1 14 19 20 20
14 2 1 1 1 255 1 1 1 0 0 1 21 24 16 10
1 0 1 0 255 0 0 1 1 2 2 3 2 0 0 1
1 1 1 255 1 0 0 0 0 0 0 0 0 0 1 0
0 0 255 1 1 1 0 2 1 1 1 1 2 1 0 0
255 1 1 0 0 0 1 2 4 2 1 1 1 2 255 1
0 0 0 0 0 1 2 2 2 1 1 0 1 255 1 1
1 0 0 0 2 1 1 0 0 1 0 0 255 0 2 0
1 0 1 7 7 6 1 1 1 1 255 1 0 0 0 1
2 3 2 2 2 1 1 1 1 1 1 1 2 1 1 0
1 2 12 13 12 12 8 3 1 1 1 0 255 0 0 0
0 1 0 0 1 1 1 0 0 1 255 1 0 0 0 1
1 1 2 0 0 0 0 0 1 255 2 1 2 2 8 6
0 0 1 2 2 1 1 255 1 1 2 2 2 3 3 8
5 3 1 1 1 1 255 1 1 2 23 24 36 22 22 25
16 11 1 1 255 0 0 0 0 0 0 3 1 1 0 0
1 1 1 255 1 2 3 3 6 7 12 10 4 2 0 0
0 255 0 0 0 0 1 1 7 7 4 2 2 1 1 0
255 0 1 0 2 2 5 3 3 3 1 0 0 0 0 255
0 2 3 14 14 12 12 19 29 29 14 1 0 255 0 1
1 1 1 3 1 1 2 2 2 1 1 0 255 0 0 0
34 97 109 168 177 176 140 27 3 1 1 255 1 1 2 10
19 19 31 22 14 3 1 0 0 255 1 0 1 2 6 7
10 7 10 7 5 1 1 0 255 0 0 3 6 16 29 34
29 24 14 8 0 0 0 255 0 1 1 1 1 1 0 0
0 0 0 1 1 255 1 0 0 2 7 21 31 34 34 23
1 0 0 255 1 0 1 1 2 2 3 0 0 0 0 0
0 1 255 1 1 2 2 3 27 156 183 202 168 16 0 0
1 255 0 1 3 14 19 35 39 39 41 14 2 1 1 255
1 1 1 0 1 21 38 40 38 24 10 1 1 0 255 0
0 1 1 2 10 13 8 3 1 1 1 1 1 255 1 0
0 0 0 2 2 1 0 0 1 1 1 0 255 1 1 2
2 3 3 3 3 2 2 1 1 0 255 0 1 0 1 1
1 6 14 12 4 1 1 2 255 1 1 1 1 1 1 3
3 4 3 1 1 0 1 255 1 0 1 1 2 2 2 4
4 2 1 1 1 1 255 0 1 1 1 0 7 15 16 13
6 1 1 1 255 1 1 1 1 2 5 6 5 4 3 1
1 1 1 1 1 1 2 1 1 1 1 11 13 14 14 14
12 8 3 1 1 1 255 0 0 0 0 1 0 0 1 1
1 1 0 1 255 1 0 0 0 1 1 1 1 0 0 0
1 0 0 255 1 1 3 5 13 7 6 1 2 4 2 1
1 255 1 0 2 3 4 10 5 8 5 3 1 1 1 1
255 1 1 10 23 23 19 19 22 26 26 16 1 1 255 0
0 0 0 0 1 2 2 1 1 0 1 0 1 255 2 3
2 2 3 7 10 10 7 3 0 0 1 255 0 0 1 1
1 3 6 6 4 2 2 1 0 0 255 0 1 0 8 8
6 4 6 4 3 0 0 1 1 255 1 2 5 21 26 12
12 26 36 36 27 2 1 255 0 0 1 1 3 4 4 2
2 2 2 2 1 0 255 0 2 5 97 106 118 168 177 177
159 82 16 2 1 255 1 1 3 15 19 19 33 31 16 13
2 1 1 255 1 0 1 6 7 15 16 14 10 10 7 1
1 0 255 0 0 1 11 21 24 31 29 26 19 11 0 0
0 255 0 0 0 1 2 2 0 0 0 0 0 0 0 255
1 1 1 7 29 31 34 50 39 26 14 0 0 255 1 0
1 1 2 2 3 1 0 0 0 1 0 1 255 1 0 0
1 27 156 203 202 202 152 76 1 0 1 255 0 1 6 19
32 39 39 43 45 33 8 2 1 255 1 0 0 0 11 33
44 51 44 39 17 4 1 1 255 1 1 2 2 7 13 13
8 5 2 1 1 1 1 255 1 1 0 0 0 2 3 3
2 1 1 1 1 0 255 0 1 4 6 6 5 6 4 2
2 1 1 0 255 0 0 0 2 2 4 13 19 14 12 1
0 0 255 1 1 1 2 3 3 4 4 5 5 2 1 0
1 255 0 0 1 2 2 4 6 5 5 2 2 1 1 0
255 1 1 1 1 6 11 21 32 15 13 3 1 1 255 1
1 1 2 8 8 10 5 4 4 2 1 1 1 0 0 1
2 1 0 0 3 11 15 14 14 14 12 10 8 1 1 1
255 0 0 0 1 2 4 3 1 0 1 1 0 1 255 1
0 0 0 0 0 0 0 0 2 1 1 0 0 255 1 1
3 5 6 6 6 6 6 6 2 1 1 255 1 1 2 3
4 5 5 8 7 5 1 1 1 1 255 1 2 23 23 20
19 19 19 30 30 26 11 1 255 0 0 0 0 0 0 1
2 1 1 1 1 1 1 255 1 2 2 2 2 6 7 7
7 7 2 1 1 255 0 0 3 4 4 5 6 3 3 2
2 0 0 0 255 0 1 2 10 8 6 5 6 6 2 0
0 1 1 255 1 2 8 29 36 36 26 26 29 36 27 3
1 255 0 0 1 3 4 5 4 3 1 1 2 0 0 0
255 1 2 45 106 130 118 130 140 176 172 161 72 5 1 255
1 1 4 15 17 17 31 31 25 14 5 0 1 255 0 0
2 7 8 21 21 12 12 19 19 1 1 1 255 0 0 8
16 22 24 29 26 24 19 15 0 0 0 255 0 0 0 1
5 6 1 0 0 0 0 0 0 255 0 1 6 32 32 34
53 53 39 27 14 0 0 255 0 0 0 0 1 1 1 1
2 4 4 1 1 1 255 1 0 0 2 59 203 203 192 164
140 83 1 0 1 255 1 1 6 25 38 35 32 33 41 33
20 3 2 255 2 1 1 1 16 41 41 49 40 40 27 4
1 1 255 1 1 2 4 10 13 8 6 5 5 2 1 1
1 255 1 1 0 0 2 3 3 3 3 1 0 0 0 0
255 0 1 4 6 5 5 6 6 6 2 1 1 0 255 0
0 1 2 3 4 8 15 15 14 1 0 0 255 0 1 2
3 4 5 5 5 6 5 1 1 1 1 255 0 0 1 2
4 7 7 6 5 3 2 0 0 1 255 1 1 1 2 6
11 33 33 19 13 3 2 1 255 1 1 1 3 8 8 5
4 4 4 2 2 1 0 0 1 3 1 1 0 1 6 11
11 11 14 14 13 10 8 2 1 1 255 0 0 0 2 5
6 5 3 1 1 1 0 1 255 0 0 0 0 0 0 0
0 0 1 0 1 0 0 255 1 1 5 5 4 4 6 6
6 6 3 1 1 255 1 1 2 2 4 4 4 7 4 7
1 1 1 1 255 1 2 27 27 20 20 26 33 33 29 26
1 0 255 0 0 0 0 0 1 1 3 3 2 1 1 0
1 255 1 1 1 2 10 10 10 6 5 5 2 1 1 255
0 0 4 5 4 6 5 4 3 1 1 1 0 0 255 1
1 1 8 4 6 4 6 3 1 0 0 0 0 255 1 2
26 41 41 36 30 29 29 33 10 8 1 255 0 0 1 2
5 7 7 5 2 1 1 0 0 1 255 1 3 45 118 135
130 130 140 153 172 161 123 5 1 255 1 2 4 17 19 19
33 33 26 16 5 1 1 255 1 0 5 7 12 21 23 14
13 19 19 3 1 1 255 0 1 8 31 31 29 22 22 15
22 19 1 0 0 255 0 0 0 0 4 5 3 1 1 1
0 0 0 255 0 2 6 44 44 36 36 38 38 27 14 1
0 255 0 0 0 1 1 1 1 3 4 4 5 1 1 1
255 0 0 0 1 92 180 197 197 164 140 83 2 0 0 255
1 1 3 38 42 32 30 30 32 33 29 3 2 255 1 0
0 0 25 27 29 44 43 49 38 3 1 1 255 1 0 2
7 13 13 6 3 5 3 2 0 1 1 255 1 1 0 0
2 3 3 1 1 1 0 0 0 0 255 0 0 2 4 4
4 4 5 6 2 2 1 0 255 0 0 1 3 8 8 4
10 13 8 0 0 0 255 0 1 1 1 4 5 5 5 6
4 2 1 1 1 255 1 0 0 2 2 7 6 5 5 5
3 1 0 0 255 0 0 1 2 3 11 17 13 16 13 3
2 1 255 0 0 1 4 5 10 5 4 4 4 2 1 1
1 1 1 3 1 1 1 1 7 8 10 16 16 19 13 12
6 2 1 0 255 0 1 1 2 5 6 5 3 2 1 0
0 0 255 0 0 0 0 0 0 0 0 0 0 0 1 0
0 255 1 1 5 5 4 4 8 10 7 4 1 0 0 255
1 1 1 2 3 3 3 7 6 11 11 1 1 1 255 0
1 22 22 21 21 31 31 30 22 22 1 1 255 1 0 0
1 1 1 1 3 3 2 1 0 0 1 255 0 0 1 7
12 12 11 6 5 5 1 1 0 255 0 1 1 4 4 6
5 4 3 2 1 1 0 0 255 1 1 1 1 1 3 4
4 1 0 0 0 0 0 255 1 2 32 41 41 41 35 35
27 20 10 8 1 255 0 0 0 1 3 5 7 5 2 1
1 0 0 1 255 1 2 25 129 143 135 164 164 158 172 161
123 2 1 255 0 2 3 20 20 34 38 49 29 19 2 0
1 255 1 1 5 12 14 17 21 23 13 13 13 4 2 1
255 0 1 5 31 31 29 21 22 25 26 26 2 0 0 255
0 0 0 4 4 4 3 3 1 1 1 0 0 255 0 2
3 39 39 39 36 36 35 30 14 0 0 255 0 0 1 1
1 1 1 3 3 4 4 1 1 1 255 0 0 1 2 92
164 197 211 195 136 53 2 0 0 255 1 1 2 42 43 42
31 31 36 34 29 2 2 255 1 0 0 0 16 25 29 39
41 41 35 1 0 0 255 0 0 1 7 12 13 13 4 4
3 2 1 1 1 255 1 0 0 0 1 1 0 1 0 1
0 1 1 0 255 0 1 2 4 4 2 2 4 6 5 2
1 0 255 0 0 1 10 10 7 4 4 2 6 1 1 0
255 0 0 1 1 1 5 8 8 5 3 1 1 1 1 255
0 0 0 0 1 3 4 5 5 5 3 2 2 2 255 0
0 0 0 2 12 13 13 14 13 3 2 1 255 0 0 0
2 4 10 6 6 3 3 2 1 0 1 1 1 0 0 1
1 1 5 7 10 11 16 29 16 26 6 3 2 1 255 1
2 1 1 4 5 4 3 2 1 0 0 0 255 0 0 0
0 0 0 0 0 0 0 0 1 1 1 255 1 1 1 1
4 8 16 16 7 3 0 0 0 255 0 1 1 1 1 3
3 6 7 11 7 1 1 1 255 0 1 15 17 21 21 26
21 20 17 1 1 1 255 1 0 0 1 2 2 1 3 1
1 1 1 0 1 255 1 1 1 7 17 17 11 5 5 4
1 0 0 255 0 0 1 3 6 6 6 4 4 2 1 1
0 0 255 1 1 1 1 1 3 4 4 1 0 0 0 0
0 255 1 2 21 41 41 38 35 35 22 20 10 1 1 255
1 0 0 0 2 5 6 3 3 2 1 0 0 0 255 0
0 17 118 131 131 164 164 158 174 133 29 2 0 255 0 1
2 7 10 34 44 49 31 3 1 0 0 255 2 1 2 13
17 22 23 25 23 13 4 2 2 1 255 0 1 3 13 21
21 16 22 29 26 15 2 0 0 255 0 0 1 4 1 3
3 2 1 1 1 0 0 255 0 2 3 16 34 39 36 36
30 26 14 2 1 255 0 0 1 1 0 1 1 2 1 2
1 1 1 0 255 0 0 1 2 3 106 167 211 195 130 11
2 1 1 255 1 1 1 4 42 42 36 35 36 32 10 2
1 255 1 0 0 0 14 25 29 31 39 35 8 0 0 0
255 0 1 1 3 11 11 11 4 4 2 1 1 1 1 255
1 0 0 0 0 0 0 0 0 1 1 1 1 0 255 0
1 1 2 4 2 2 4 5 5 1 1 0 255 0 0 2
3 8 7 4 3 1 2 0 0 0 255 0 0 0 0 1
1 8 8 7 3 2 1 0 0 255 0 0 0 0 1 2
3 4 4 4 3 2 2 2 255 0 0 0 1 2 11 12
12 12 5 2 1 1 255 0 0 0 0 2 5 6 6 3
3 0 0 0 1 1 1 0 1 1 1 1 2 6 6 6
11 16 16 23 6 2 2 1 255 1 2 1 1 1 2 3
2 1 1 1 0 0 255 0 1 0 1 1 0 0 0 0
0 0 1 1 1 255 1 0 1 1 4 7 16 16 5 2
0 0 0 255 0 0 0 1 0 1 3 7 7 7 2 1
1 0 255 0 0 2 15 15 20 12 17 15 7 1 1 1
255 0 0 0 0 0 1 1 1 0 1 1 1 1 1 255
0 0 1 1 11 11 11 5 5 3 1 0 0 255 0 0
1 2 12 5 11 7 5 2 0 0 0 0 255 1 1 2
1 2 3 3 2 1 0 0 0 0 1 255 1 1 2 32
38 38 31 24 20 15 10 1 1 255 1 0 0 0 1 2
3 2 1 1 0 0 0 0 255 0 0 2 48 126 126 129
158 158 158 93 3 1 0 255 1 1 1 2 6 7 30 34
30 1 1 0 0 255 1 1 2 2 17 22 24 26 24 8
2 1 0 0 255 1 2 3 5 14 13 13 12 25 15 2
1 0 0 255 0 0 0 1 1 2 2 2 1 1 1 0
0 255 0 0 0 3 22 39 30 29 26 15 5 1 0 255
1 0 0 0 0 1 1 1 1 1 1 1 0 0 255 0
0 2 2 3 17 106 165 130 11 6 1 1 1 255 1 1
0 1 11 35 36 35 32 12 2 1 1 255 1 1 0 0
1 16 29 29 23 15 2 0 0 0 255 2 2 0 0 1
6 6 5 4 2 1 1 1 1 255 1 0 0 0 0 0
0 0 0 1 2 2 1 1 255 1 1 2 2 2 2 2
2 3 1 1 1 0 255 0 0 1 2 2 2 1 1 1
1 1 1 1 255 0 0 0 0 0 1 1 7 3 2 1
1 0 0 255 1 0 0 0 2 2 1 1 2 3 2 2
2 2 255 0 0 0 1 2 2 4 4 4 3 1 1 1
255 0 0 0 0 1 3 3 3 3 2 1 1 0 1 1
1 0 1 1 1 1 1 1 5 6 6 10 12 16 2 1
2 1 255 0 1 1 1 1 1 1 1 0 0 1 1 0
255 0 0 0 1 1 1 0 0 0 0 0 0 0 0 255
1 0 0 0 1 3 7 6 2 1 1 0 1 255 0 0
0 0 0 0 0 6 7 1 0 0 0 1 255 1 0 1
1 3 10 3 7 2 1 1 1 0 255 0 0 0 0 0
0 0 1 0 1 1 1 1 0 255 0 0 0 0 0 1
6 4 4 1 0 0 0 255 0 0 0 1 2 2 10 7
5 2 1 1 1 1 255 1 1 2 1 1 2 2 2 1
0 0 0 0 0 255 0 0 1 2 15 31 24 23 15 12
1 0 0 255 1 1 1 0 0 0 1 1 1 0 0 0
0 0 255 0 0 2 2 58 101 119 119 123 93 7 2 1
0 255 0 1 1 1 1 6 7 26 2 1 1 0 0 255
1 0 1 2 2 12 24 25 10 2 1 0 0 0 255 0
2 2 2 2 11 11 7 2 1 1 0 0 0 255 1 0
0 0 1 1 0 0 0 1 1 0 0 255 1 0 0 2
4 14 25 14 7 5 2 1 0 255 1 0 0 0 1 1
1 0 1 1 1 0 0 0 255 0 0 1 2 2 2 17
17 2 3 2 2 0 1 255 1 1 0 0 0 8 21 12
12 2 1 1 1 255 1 1 1 0 1 1 16 23 8 1
0 0 1 1 255 2 2 0 0 1 1 5 2 2 1 0
0 0 0 255 0 0 0 0 0 0 0 0 0 1 2 1
0 0 255 1 1 1 1 2 2 2 2 1 1 0 0 0
255 0 0 1 0 1 1 1 1 1 0 0 0 1 255 1
1 0 0 0 0 1 1 2 2 0 0 0 0 255 1 1
1 1 2 1 0 0 0 2 2 2 2 2 255 0 0 1
1 1 2 1 2 2 2 1 1 1 255 1 0 0 0 1
1 2 2 2 1 1 0 0 1 1 1 1 1 2 2 2
0 0 1 3 3 3 2 1 1 1 1 0 255 0 1 0
1 1 1 1 0 0 0 0 1 0 255 0 1 1 1 1
1 1 0 0 0 0 0 0 0 255 0 0 1 0 0 0
2 2 1 0 1 1 2 255 1 1 1 0 0 0 0 0
1 1 1 0 0 0 255 0 0 1 1 1 1 1 1 1
1 1 1 0 255 1 0 0 0 0 0 0 1 0 0 0
0 0 0 255 0 0 0 0 1 1 1 1 1 0 0 0
0 255 0 0 0 0 1 0 1 7 4 2 1 1 1 1
255 1 1 1 0 1 2 2 2 1 1 1 0 1 1 255
0 0 0 1 2 15 15 15 1 1 0 0 0 255 0 0
0 0 0 0 0 0 1 0 0 0 0 0 255 0 1 2
2 3 48 67 74 74 7 2 2 0 0 255 0 0 1 1
0 0 1 1 1 1 1 0 0 255 0 0 1 1 1 1
1 3 3 1 1 0 0 0 255 0 1 2 2 1 1 1
1 1 1 1 1 1 1 255 1 0 0 0 1 1 0 0
0 1 1 1 0 255 1 0 0 0 2 4 4 2 2 2
1 1 0 255 1 0 0 0 1 1 0 0 1 1 0 0
0 0 255 0 0 0 1 2 2 1 1 1 2 1 1 0
1 255 1 1 0 0 0 1 2 2 2 1 1 2 2 255
1 1 1 0 1 0 1 1 0 0 0 1 1 1 255 1
0 0 0 0 0 1 1 1 1 0 1 0 0 255 0 0
0 0 0 0 0 0 0 0 1 1 1 1 255 1 1 0
1 1 1 2 1 1 1 0 0 0 255 1 1 1 0 1
0 0 0 0 0 0 1 1 255 0 1 1 1 0 0 0
1 1 0 0 0 0 0 255 1 1 1 2 2 2 1 1
1 2 2 0 0 0 255 0 0 0 1 1 1 1 1 1
2 1 1 1 255 1 1 0 0 0 1 1 0 0 0 1
0 0 0 1 0 0 0 0 2 0 0 0 1 1 1 2
1 1 0 1 0 1 255 0 1 0 0 1 1 1 0 0
0 0 1 1 255 0 1 1 1 1 1 1 1 0 0 0
0 0 0 255 1 0 0 0 0 0 1 0 0 0 1 1
1 255 0 1 1 1 0 0 0 0 1 0 0 0 0 0
255 0 1 1 1 0 0 0 0 1 1 1 0 0 255 1
1 0 0 0 0 0 1 1 1 0 1 0 0 255 0 1
1 2 1 1 1 1 0 0 0 0 0 255 0 0 0 0
1 0 0 1 3 1 1 1 1 1 255 1 1 0 0 0
1 1 1 1 1 1 1 1 1 255 1 0 0 0 1 2
7 1 0 1 1 1 0 255 0 0 0 0 0 0 0 0
1 0 0 0 0 0 255 0 0 1 0 2 2 3 2 1
1 1 1 0 0 255 0 0 0 0 0 0 1 1 1 1
1 0 1 255 0 0 1 1 1 1 1 1 0 0 0 0
0 1 255 1 0 1 0 1 1 1 1 1 1 1 0 1
1 255 1 0 0 0 0 0 0 0 0 0 1 1 1 255
0 0 0 0 1 2 2 2 2 2 0 1 0 255 1 0
0 0 1 0 0 0 1 1 1 0 0 0 255 0 1 0
1 1 0 0 0 0 1 1 1 0 0 255 1 0 0 0
0 1 1 2 2 1 2 2 2 255 1 1 1 0 0 0
0 1 0 0 0 1 1 1 255 1 1 1 0 1 0 1
1 1 1 0 2 0 1 255 0 0 0 0 0 0 0 0
0 0 0 0 1 0 255 0 0 0 0 0 1 1 1 1
0 0 0 0 255 0 1 1 1 1 1 0 0 1 0 0
0 1 255 1 1 1 1 0 0 0 1 1 0 0 0 0
0 255 0 1 1 1 1 1 1 1 1 0 0 0 0 0
255 1 0 1 1 1 0 1 1 1 1 1 1 1 255 1
1 0 0 0 0 1 2 0 0 0 1 1 1 1 1 0
255 255 255 255 255 255 255 255 255 255 255 255 255 255 255 255
255 255 255 255 255 255 255 255 255 255 255 255 255 255 255 255
255 255 255 255 255 255 255 255 255 255 255 255 255 255 255 255
255 255 255 255 255 255 255 255 255 255 255 255 255 255 255 255
255 255 255 255 255 255 255 255 255 255 255 255 255 255 255 255
255 255 255 255 255 255 255 255 255 255 255 255 255 255 255 255
255 255 255 255 255 255 255 255 255 255 255 255 255 255 255 255
255 255 255 255 255 255 255 255 255 255 255 255 255 255 255 255
255 255 255 255 255 255 255 255 255 255 255 255 255 255 255 255
255 255 255 255 255 255 255 255 255 255 255 255 255 255 255 255
255 255 255 255 255 255 255 255 255 255 255 255 255 255 255 255
255 255 255 255 255 255 255 255 255 255 255 255 255 255 255 255
255 255 255 255 255 255 255 255 255 255 255 255 255 255 255 255
255 255 255 255 255 255 255 255 255 255 255 255 255 255 255 255
255 255 255 255 255 255 255 255 255 255 255 255 255 255 255 255
255 255 255 255 255 255 255 255 255 255 255 255 255 255 255 255
255 255 255 255 255 255 255 255 255 255 255 255 255 255 255 255
255 255 255 255 255 255 255 255 255 255 255 255 255 255 255 255
255 255 255 255 255 255 255 255 255 255 255 255 255 255 255 255
255 255 255 255 255 255 255 255 255 255 255 255 255 255 255 255
255 255 255 255 255 255 255 255 255 255 255 255 255 255 255 255
255 255 255 255 255 255 255 255 255 255 255 255 255 255 255 255
255 255 255 255 255 255 255 255 255 255 255 255 255 255 255 255
255 255 255 255 255 255 255 255 255 255 255 255 255 255 255 255
255 255 255 255 255 255 255 255 255 255 255 255 255 255 255 255
255 255 255 255 255 255 255 255 255 255 255 255 255 255 255 255
255 255 255 255 255 255 255 255 255 255 255 255 255 255 255 255
255 255 255 255 255 255 255 255 255 255 0 0 1 2 1 1
1 0 0 0 0 0 0 1 0 0 255 1 1 2 0 0
0 1 1 0 0 0 1 1 255 1 1 1 1 1 1 1
0 0 0 1 1 1 0 255 1 1 0 0 1 2 2 1
0 0 0 0 0 255 0 1 1 1 0 0 1 1 1 0
0 1 1 1 255 1 1 1 1 0 0 0 0 1 0 0
0 1 255 0 0 0 0 0 1 1 1 1 1 0 0 0
1 255 1 1 1 1 1 1 1 1 0 0 0 0 0 255
1 1 1 0 0 0 0 1 1 1 1 0 0 1 255 2
1 1 0 0 1 1 1 1 1 1 1 1 0 255 0 0
1 1 1 1 1 1 0 1 1 1 0 255 0 0 0 0
0 0 0 0 0 0 0 0 0 1 255 0 0 0 0 1
0 0 0 0 1 1 0 0 0 255 0 1 1 1 0 0
0 0 0 0 1 1 1 255 1 0 0 0 0 1 0 0
0 0 0 0 1 1 255 0 0 0 0 1 0 0 0 1
1 1 0 0 0 255 0 0 0 0 0 0 0 0 0 0
0 1 1 255 0 0 0 0 0 0 0 1 1 1 0 0
0 255 1 0 0 1 1 1 0 0 0 1 1 1 0 0
255 1 1 1 0 0 0 0 0 0 0 0 0 0 1 255
1 1 1 0 0 1 1 1 1 1 1 1 1 255 1 1
1 1 0 0 0 1 1 0 1 0 0 0 255 0 0 1
1 1 0 0 0 0 0 0 0 0 1 255 1 0 0 1
1 1 0 1 1 1 1 1 1 1 255 1 1 1 0 0
0 0 0 0 0 0 0 0 255 0 0 0 1 1 1 0
1 2 1 1 1 0 255 1 1 1 1 1 1 1 1 0
0 0 0 0 1 255 1 0 0 0 0 1 1 1 0 0
0 0 0 0 255 1 1 1 1 1 1 1 0 1 1 1
0 0 255 0 0 0 0 0 0 0 1 0 0 0 0 1
1 0 0 1 2 1 1 2 1 1 1 0 0 0 0 0
0 1 0 0 255 1 1 1 1 1 1 1 1 0 0 0
1 1 255 1 1 1 2 2 1 1 0 0 0 1 1 1
0 255 0 1 1 1 1 1 2 2 1 0 0 0 1 255
1 1 0 0 0 1 1 1 1 0 0 0 1 1 255 1
1 1 1 0 0 1 1 1 0 0 1 1 255 0 0 0
1 1 1 1 1 1 0 0 0 0 1 255 1 1 1 0
0 0 0 0 0 0 0 0 1 255 1 0 0 0 0 1
0 1 0 0 0 0 0 1 255 1 1 1 0 0 1 1
1 0 0 1 1 2 0 255 0 0 0 1 1 1 1 1
0 0 1 1 1 255 0 0 0 0 0 0 0 0 0 0
1 0 1 1 255 1 0 0 0 0 0 0 0 0 0 0
0 1 0 255 0 1 1 1 0 0 0 0 0 0 1 1
1 255 1 0 0 1 1 1 0 0 0 0 1 1 1 1
255 0 0 0 1 2 1 0 0 1 1 0 0 0 0 255
0 0 0 0 0 0 0 0 0 0 0 1 1 255 0 0
0 0 0 1 1 1 1 0 0 1 1 255 0 0 1 1
1 1 0 0 0 1 1 1 1 1 255 1 1 1 0 0
0 0 0 0 0 1 0 0 1 255 1 1 0 0 0 1
0 0 1 1 1 1 0 255 1 1 1 1 1 1 0 1
1 0 1 0 1 0 255 0 0 1 1 0 0 0 0 0
0 0 0 0 1 255 1 0 0 0 2 1 1 1 1 1
1 1 0 1 255 0 0 0 0 0 0 0 0 0 0 1
1 1 255 0 0 0 0 0 0 0 0 1 1 1 1 0
255 0 0 0 0 1 1 1 1 0 0 0 0 0 1 255
1 0 0 0 0 1 1 1 1 1 1 2 1 0 255 1
1 1 0 1 0 0 0 1 1 2 1 1 255 0 0 1
1 1 1 0 1 0 0 0 1 1 0 0 0 0 2 0
0 0 1 1 1 1 1 0 0 0 0 1 1 1 255 1
0 0 1 1 1 1 1 1 1 1 1 1 255 1 1 1
1 2 2 2 0 0 2 1 1 1 0 255 1 1 1 1
1 2 14 14 2 1 0 0 1 255 1 1 0 0 0 0
1 1 1 0 0 0 0 1 255 1 1 1 0 0 0 1
0 1 0 0 0 1 255 0 0 1 0 1 0 0 0 0
0 0 0 0 1 255 1 1 1 0 0 1 1 0 0 0
1 1 1 255 1 1 0 0 0 1 0 0 0 0 0 0
0 1 255 1 1 0 0 0 1 2 2 1 1 1 2 1
1 255 0 1 0 1 0 2 2 1 0 0 0 1 1 255
0 0 0 0 0 0 1 0 0 0 1 1 1 1 255 0
0 0 0 0 0 0 0 0 0 0 0 0 0 255 1 1
1 1 1 1 0 0 0 1 1 1 1 255 0 0 0 0
0 0 0 0 0 0 1 1 1 1 255 0 0 2 2 2
1 0 1 1 1 0 0 0 0 255 1 0 0 0 0 1
1 1 0 0 0 1 1 255 1 1 0 1 1 1 1 1
0 0 0 1 1 255 0 0 0 1 1 1 1 1 1 1
1 1 0 1 255 1 1 0 0 0 0 0 0 0 1 2
1 1 1 255 1 1 1 1 3 12 3 2 2 1 1 0
0 255 0 0 1 1 1 1 1 1 1 0 1 0 1 0
255 0 1 1 0 0 0 0 0 0 0 0 0 0 1 255
1 0 1 2 2 2 3 2 1 1 1 1 0 0 255 0
0 0 0 0 0 0 0 0 1 1 1 0 255 1 1 1
1 1 0 0 0 1 1 1 1 0 255 0 0 0 0 0
1 1 1 1 0 0 0 0 0 255 1 1 0 0 0 1
1 1 1 1 0 0 0 0 255 1 1 1 0 1 0 0
0 1 1 1 1 1 255 1 1 1 1 1 2 2 2 1
1 1 1 1 1 1 1 1 2 1 1 0 1 1 1 1
1 2 2 2 1 0 1 1 255 0 0 0 1 1 1 4
4 2 2 2 2 1 255 0 0 1 2 6 6 6 8 8
3 2 1 0 0 255 1 1 1 1 20 23 33 33 14 1
0 0 0 255 1 1 0 0 0 0 1 1 1 0 0 0
0 0 255 1 1 0 0 0 0 1 1 1 1 0 0 0
255 0 0 0 0 0 0 0 0 1 1 0 0 0 0 255
1 1 0 0 0 0 0 0 1 0 1 1 1 255 1 1
0 0 0 1 1 1 1 0 0 0 0 1 255 1 0 0
0 0 6 6 3 2 1 1 1 1 1 255 0 1 1 2
15 19 24 40 34 1 1 2 2 255 0 0 0 0 0 3
13 19 2 0 0 1 1 1 255 0 0 0 0 0 0 1
1 1 0 0 1 1 0 255 0 1 0 1 2 2 1 1
1 1 0 0 0 255 0 0 0 1 1 0 0 0 0 0
1 1 1 1 255 0 0 2 2 2 2 2 2 2 3 0
0 0 0 255 1 0 0 0 1 1 1 1 1 1 0 0
0 255 1 1 1 1 0 1 1 1 1 1 0 1 1 255
0 1 1 1 1 1 2 3 5 2 1 1 1 2 255 1
0 0 0 0 2 3 2 2 1 1 0 0 0 255 0 0
1 2 19 31 52 52 6 2 1 0 0 255 0 0 1 1
1 1 1 2 2 0 1 1 1 1 255 1 1 1 1 0
0 1 0 0 0 0 0 0 1 255 2 1 1 2 11 7
7 7 3 1 0 0 0 0 255 0 0 0 0 0 1 0
1 1 1 1 1 0 255 1 1 1 1 1 1 0 0 0
2 1 1 0 255 0 0 0 0 0 1 2 4 6 1 0
0 0 0 255 1 1 0 1 0 1 1 1 2 2 2 1
0 1 255 1 1 1 2 2 1 1 1 1 1 1 0 1
255 2 2 1 1 1 3 4 4 2 1 1 1 1 1 1
1 1 0 1 1 1 2 1 2 2 3 3 3 3 1 0
1 1 255 0 0 0 1 2 4 5 13 6 2 1 1 1
255 0 0 1 6 6 8 10 11 10 6 3 1 0 0 255
1 1 1 23 48 59 59 59 33 4 1 0 0 255 0 1
0 0 0 0 1 2 3 2 2 2 1 0 255 1 1 1
0 0 1 1 1 1 1 1 1 0 255 0 0 0 0 0
0 0 0 1 1 1 0 1 0 255 0 1 0 1 0 1
1 1 1 1 1 1 1 255 1 1 0 1 0 1 20 25
12 6 2 1 1 1 255 0 0 0 1 43 129 129 96 2
2 1 0 1 1 255 0 1 2 17 20 26 40 53 53 34
2 2 1 255 0 0 0 1 3 16 23 31 21 1 0 1
1 2 255 0 0 0 0 0 1 3 3 2 1 1 0 1
0 255 1 2 1 2 3 4 4 4 2 1 0 0 0 255
1 0 0 0 1 1 1 1 0 1 1 1 0 0 255 0
2 2 3 3 13 45 34 29 6 2 0 0 1 255 0 0
0 1 1 3 3 3 3 1 0 0 0 255 1 3 3 0
0 1 1 1 1 1 0 0 1 255 1 1 1 1 1 2
3 3 5 5 2 0 0 0 255 0 0 0 0 2 5 3
3 3 3 2 1 0 0 255 0 0 1 19 48 62 73 73
52 3 1 0 0 255 0 0 1 1 1 0 1 2 2 1
1 1 1 1 255 1 1 1 0 0 0 1 0 0 0 0
0 0 0 255 1 1 1 11 12 12 12 12 10 2 1 0
0 0 255 0 0 0 1 3 2 1 0 1 0 0 0 0
255 1 1 1 1 2 4 1 4 3 3 1 1 0 255 0
0 0 0 1 4 8 6 8 6 0 0 0 0 255 1 0
0 1 1 3 10 2 2 2 1 0 0 1 255 1 1 2
2 2 2 1 1 1 1 1 0 1 255 1 1 1 2 3
4 6 4 2 2 1 1 1 1 1 1 1 0 1 1 1
1 1 2 4 6 8 7 3 1 0 1 0 255 0 0 0
1 5 6 8 13 12 6 1 0 1 255 1 1 4 6 6
8 13 13 13 10 4 2 1 1 255 0 1 7 70 74 70
67 67 61 32 2 0 0 255 1 1 0 0 0 0 3 4
7 5 4 2 1 1 255 0 1 1 1 2 3 1 1 1
1 1 1 0 255 0 0 0 0 0 0 0 0 1 0 0
0 0 0 255 0 1 1 2 1 1 2 1 1 1 1 1
1 255 1 1 0 1 1 31 31 33 36 22 6 1 1 1
255 0 0 1 43 183 183 163 162 129 2 0 0 1 1 255
0 0 15 26 35 39 51 53 53 49 2 1 0 255 0 0
1 2 16 22 46 49 48 20 0 0 1 1 255 1 1 0
0 1 4 5 5 3 1 1 1 1 0 255 0 2 2 3
17 17 22 6 5 2 1 0 1 255 1 0 0 1 2 12
17 22 11 3 1 1 0 0 255 0 1 3 4 13 59 112
96 68 29 2 0 0 0 255 0 0 1 2 1 2 2 3
3 3 0 0 0 255 0 0 1 1 2 1 2 3 4 3
0 0 0 255 0 1 1 2 3 3 3 1 5 6 6 0
0 0 255 0 0 1 1 5 6 5 4 3 3 2 1 0
0 255 0 0 14 48 92 95 104 95 61 34 2 0 0 255
0 0 0 1 1 1 2 4 3 1 1 1 1 1 255 1
1 1 0 1 0 4 1 0 0 1 1 1 1 255 0 2
3 11 11 13 15 15 10 7 1 0 0 0 255 0 0 0
2 3 2 2 1 2 0 0 0 1 255 1 1 1 1 2
5 4 4 3 3 2 0 0 255 0 0 0 0 5 6 7
6 11 11 8 0 0 0 255 1 0 0 0 2 7 10 10
2 1 1 1 0 0 255 1 0 1 2 1 1 1 2 3
1 1 0 0 255 0 1 2 3 6 7 10 7 10 4 3
1 1 1 1 1 2 0 0 1 1 1 2 4 5 10 13
8 6 1 1 1 1 255 0 1 1 2 5 7 10 10 10
6 2 0 1 255 1 1 5 6 6 8 13 13 11 10 5
2 1 1 255 0 1 44 74 82 82 77 67 67 36 25 1
1 255 1 0 0 0 1 1 6 6 13 7 4 1 1 1
255 0 0 1 2 3 14 3 1 0 1 1 1 0 255 0
0 0 0 0 0 0 0 1 0 1 0 1 0 255 1 1
2 2 3 3 3 2 1 1 1 1 0 255 0 1 0 3
39 39 43 38 43 36 19 2 1 1 255 0 0 1 184 209
201 194 194 194 129 1 0 1 1 255 0 1 22 26 41 44
44 49 53 30 2 1 0 255 0 0 1 2 17 23 29 32
48 31 1 0 0 0 255 0 0 0 1 3 5 6 7 3
1 0 0 0 0 255 0 1 2 11 17 23 30 22 6 5
1 1 1 255 1 0 0 2 10 23 22 24 22 6 3 1
0 0 255 1 2 3 6 59 106 129 117 81 54 2 0 0
0 255 0 0 2 2 2 2 2 3 3 2 2 1 1 255
0 0 0 0 1 2 3 4 4 3 1 0 0 255 1 1
1 3 5 5 2 1 1 6 6 2 0 0 255 1 1 2
5 12 8 6 6 8 7 3 1 0 0 255 0 1 34 87
95 102 92 95 73 61 2 0 0 255 1 0 1 1 1 0
1 4 3 1 1 0 0 0 255 0 0 0 0 1 1 4
4 4 1 1 1 1 1 255 0 2 5 6 6 12 13 12
11 7 2 0 0 0 255 0 1 1 4 6 4 4 4 3
0 0 0 1 255 1 1 1 2 1 1 2 2 3 2 2
0 1 255 1 1 1 2 6 6 7 7 11 11 8 0 0
0 255 0 0 0 0 1 7 7 2 1 0 2 1 1 1
255 0 0 0 0 1 1 1 3 4 3 1 1 1 255 0
0 2 6 7 6 10 10 11 8 3 1 1 1 1 1 1
2 1 1 1 1 1 5 7 10 16 13 8 1 1 1 1
255 1 1 2 4 5 6 8 7 7 3 2 2 1 255 0
1 4 7 7 10 14 14 12 10 5 2 1 1 255 0 0
44 69 95 99 82 81 77 61 34 2 1 255 1 0 0 0
1 2 6 6 14 4 2 1 1 255 1 1 0 1 2 2
11 2 1 0 1 1 1 0 255 0 0 0 0 0 0 0
1 1 0 0 0 0 0 255 1 1 2 2 2 3 4 3
2 1 1 1 0 255 0 1 1 4 39 39 52 50 50 38
35 2 1 0 255 0 0 14 225 240 238 201 201 209 155 1
1 1 1 255 0 1 16 26 35 44 44 34 49 30 15 2
1 255 0 0 0 2 27 27 17 24 48 32 1 0 0 0
255 1 1 2 3 5 6 6 7 4 1 0 0 0 1 255
2 1 3 5 14 14 22 15 11 5 2 1 1 255 1 0
0 3 11 24 22 24 12 10 3 1 0 1 255 1 1 3
11 59 80 108 108 81 54 11 0 0 0 255 0 0 2 2
3 3 3 4 3 2 2 1 1 255 0 0 0 0 1 3
3 3 4 3 2 1 1 0 255 0 1 2 4 5 4 1
1 5 3 2 1 1 1 255 1 1 6 10 7 7 6 10
6 2 1 0 0 255 1 6 38 95 97 102 111 115 78 61
2 0 0 0 255 0 0 0 0 0 2 2 2 1 0 0
0 0 0 255 0 0 1 1 0 2 2 4 2 1 1 1
0 0 255 2 6 7 10 13 13 13 13 11 2 1 1 255
1 1 1 1 4 10 8 8 4 3 1 0 0 1 1 255
1 0 0 0 0 1 1 2 1 2 1 1 1 255 1 1
2 10 10 7 16 17 26 11 1 0 0 255 1 0 0 0
1 7 3 1 1 1 2 1 1 0 255 0 0 0 0 0
1 1 4 4 3 2 1 1 0 255 0 1 4 6 6 12
12 13 10 3 1 1 1 1 2 2 2 1 0 1 0 1
6 10 13 16 16 8 2 1 1 1 255 1 1 2 3 4
4 12 10 7 3 2 0 0 255 0 1 4 7 7 10 15
15 13 10 3 1 1 0 255 0 0 43 65 92 108 108 83
77 54 34 2 1 255 0 0 0 0 1 3 7 2 14 2
2 1 0 255 1 1 1 0 0 0 1 1 0 0 1 1
0 0 255 0 0 1 0 0 0 0 0 0 0 0 0 1
1 255 1 1 1 1 1 2 3 3 2 2 1 1 0 255
0 0 1 2 7 36 61 52 52 43 35 2 1 0 255 0
2 14 222 240 238 218 201 209 155 2 1 1 1 255 0 1
8 23 25 24 44 46 53 26 15 1 1 255 0 0 0 2
19 30 20 24 29 24 1 0 0 0 255 1 1 1 2 4
6 5 7 3 1 0 0 0 1 255 0 0 0 4 10 10
11 11 11 5 2 1 1 255 0 0 0 3 10 24 21 24
12 6 2 1 1 1 255 1 1 3 11 43 70 80 88 69
54 11 0 0 0 255 0 1 2 3 12 11 5 4 3 2
1 1 1 255 1 0 0 0 1 1 2 2 2 2 2 1
0 0 255 1 1 1 1 4 4 2 2 2 3 2 1 1
1 255 1 1 4 6 6 7 7 7 3 2 1 0 0 255
2 6 38 87 87 102 93 115 78 36 1 1 1 1 255 1
1 0 0 0 1 2 1 1 0 0 0 0 0 255 0 1
1 1 0 0 2 2 2 2 1 0 0 0 255 1 6 13
14 14 14 14 13 11 2 1 1 255 1 3 1 1 4 10
19 16 16 3 1 0 0 0 1 255 1 0 0 0 0 0
1 1 1 1 1 1 1 255 1 1 2 4 4 10 24 24
27 5 1 1 0 255 0 0 0 0 3 7 3 1 1 1
2 2 1 1 255 0 1 1 1 1 1 4 4 4 3 2
0 1 1 255 0 0 3 6 6 12 17 17 8 2 1 1
1 1 1 1 1 1 1 1 0 0 4 7 10 14 11 8
0 0 1 1 255 1 0 1 2 4 6 11 7 3 2 0
0 0 255 1 1 2 5 7 8 15 13 13 11 3 1 0
0 255 0 0 13 50 92 108 90 73 50 40 26 2 2 255
0 0 0 0 1 3 16 3 7 2 2 0 0 255 1 1
0 0 0 0 0 0 0 0 2 2 0 0 255 0 0 1
1 1 0 0 0 0 0 0 0 0 0 255 1 1 1 1
1 1 1 2 2 2 1 0 0 255 0 1 1 1 4 24
52 52 52 38 5 1 1 0 255 0 2 12 130 224 224 224
154 135 59 1 1 1 1 255 0 1 3 23 23 24 24 46
46 20 2 1 0 255 0 0 0 1 6 19 19 20 15 12
1 0 0 0 255 1 1 1 1 1 2 3 4 3 1 0
0 0 1 255 1 0 0 2 8 10 11 10 11 2 1 1
1 255 0 0 0 2 7 21 21 23 10 6 1 1 0 0
255 1 1 2 4 12 43 50 79 67 35 2 0 0 0 255
0 0 2 4 12 11 5 4 3 3 3 1 0 255 1 0
0 0 1 1 2 2 2 2 2 1 0 0 255 1 0 0
0 1 1 2 2 2 2 1 1 0 1 255 1 1 2 3
4 7 6 4 2 1 0 0 0 255 1 2 6 53 60 80
80 93 36 12 1 1 1 1 255 1 0 0 0 0 2 2
1 0 1 1 0 0 0 255 1 1 1 0 0 1 1 2
0 0 0 0 0 0 255 1 2 13 14 20 14 21 14 8
1 0 1 255 1 1 1 1 2 8 22 16 16 1 1 1
0 0 0 255 0 0 0 0 0 0 0 0 1 1 1 1
1 255 1 0 1 3 4 4 11 17 13 1 1 1 0 255
0 0 0 2 2 3 2 1 1 1 1 1 1 0 255 1
1 2 2 2 1 1 3 3 0 0 0 0 0 255 0 1
1 4 6 10 17 17 3 2 1 1 1 1 1 1 1 1
1 1 1 0 0 3 4 7 8 2 2 0 1 1 255 0
1 1 2 3 5 6 6 1 0 0 0 1 255 1 1 1
3 6 6 8 8 13 3 1 0 0 0 255 0 1 3 41
57 90 50 40 38 26 2 1 1 255 0 0 0 0 1 5
5 5 3 3 2 1 0 255 0 1 0 0 0 0 0 0
0 1 1 2 1 0 255 1 0 1 1 1 0 0 0 1
1 0 0 0 1 255 1 1 1 1 1 1 1 2 2 2
1 1 1 255 0 1 1 1 1 5 26 34 38 5 3 1
1 0 255 0 1 4 15 130 133 133 112 59 2 0 1 1
1 255 1 1 3 7 20 21 20 46 12 3 1 1 0 255
0 0 1 1 1 6 10 12 10 0 0 0 1 1 255 1
0 0 0 1 1 2 2 2 1 1 0 0 1 255 1 0
0 1 2 10 10 5 2 1 1 1 1 255 0 0 0 2
2 7 17 19 3 1 1 1 0 1 255 1 1 3 3 4
12 24 35 35 6 1 0 0 0 255 0 0 1 1 4 4
3 2 3 2 1 1 0 255 1 1 0 0 0 0 0 0
2 3 2 0 0 1 255 1 0 0 0 0 1 2 2 1
1 1 1 0 0 255 1 1 2 2 3 4 2 2 1 1
0 0 1 255 1 1 2 8 36 53 36 26 12 2 1 1
1 1 255 1 1 1 0 0 0 0 0 0 1 1 1 0
0 255 1 1 1 0 0 1 1 1 0 1 0 0 0 0
255 0 1 1 10 14 8 8 5 1 0 1 1 255 1 1
1 1 2 2 6 6 2 1 1 1 1 1 0 255 0 0
0 0 0 0 1 0 0 0 2 2 1 255 1 1 1 1
2 3 7 8 2 1 0 0 0 255 0 0 0 2 2 2
0 0 0 0 1 1 1 0 255 1 1 2 1 1 1 1
1 1 0 0 0 1 1 255 1 1 1 2 3 5 5 3
2 1 1 1 2 1 1 0 0 0 1 1 1 1 1 2
3 2 2 0 1 1 1 1 255 0 1 1 2 2 3 2
1 1 0 0 1 1 255 1 1 1 2 3 4 4 2 2
1 0 0 0 0 255 1 1 1 2 14 16 16 16 13 2
2 1 1 255 1 0 0 1 1 1 1 2 2 3 2 1
1 255 1 1 1 1 1 1 0 0 0 1 1 1 1 1
255 1 1 1 1 1 0 0 0 1 1 0 1 0 0 255
1 1 1 0 1 1 1 1 2 1 1 1 1 255 1 1
1 1 1 1 5 5 3 2 1 1 1 1 255 0 0 0
4 15 115 90 21 2 0 0 0 0 1 255 1 2 3 3
7 12 12 3 3 1 1 0 0 255 0 0 1 1 1 1
1 1 1 1 1 1 1 1 255 1 1 1 1 1 1 1
1 1 0 0 0 1 1 255 1 0 0 0 1 0 1 1
1 1 1 1 1 255 0 0 1 1 2 2 1 1 1 1
1 0 0 0 255 0 1 1 1 3 1 5 6 6 2 1
0 0 0 255 0 0 0 0 1 1 1 1 1 1 2 0
0 255 1 1 0 0 0 0 1 1 2 3 2 0 0 0
255 0 0 1 1 1 0 1 1 1 1 1 1 0 0 255
1 1 1 2 2 2 1 2 2 1 1 0 1 255 0 1
1 2 2 16 16 8 3 2 1 1 1 1 255 1 0 0
0 1 1 0 0 0 1 1 0 0 0 255 0 1 1 0
0 1 1 0 0 1 1 1 0 0 255 0 0 0 0 0
1 2 1 0 0 0 1 255 1 1 1 1 2 0 1 1
2 1 1 1 1 1 0 255 0 0 0 0 1 0 1 0
0 1 1 1 0 255 1 1 0 1 2 2 2 2 1 1
0 0 0 255 1 1 0 1 0 0 0 0 1 1 1 0
0 0 255 1 1 1 0 1 1 0 0 0 0 0 0 0
0 255 1 1 1 1 1 1 1 2 2 2 1 1 2 2
0 0 1 1 1 1 1 1 1 1 1 0 1 1 1 1
1 1 255 1 1 1 1 1 1 1 0 0 0 0 0 0
255 1 1 1 1 1 2 2 1 1 1 0 0 0 1 255
1 1 1 1 1 1 1 1 1 1 1 1 1 255 1 1
0 1 1 1 1 1 1 1 1 1 1 255 1 1 1 1
1 1 1 1 0 0 0 1 1 1 255 1 0 1 1 1
0 0 1 1 1 0 0 0 1 255 1 0 1 1 1 1
1 2 2 1 1 1 1 255 1 1 1 1 1 1 2 2
2 1 0 1 1 1 255 0 0 0 1 3 4 3 2 2
0 0 0 0 1 255 1 1 2 2 2 2 2 2 1 0
0 0 1 255 1 1 1 1 0 1 0 0 0 1 1 1
1 1 255 0 0 0 1 0 1 1 1 1 0 1 1 1
1 255 1 0 0 0 0 0 0 0 1 0 1 0 0 255
0 0 1 0 0 0 0 1 1 1 1 0 0 0 255 0
0 0 1 1 1 3 2 2 2 1 0 0 0 255 0 0
0 0 1 1 1 1 1 0 0 0 0 255 1 1 0 0
0 0 0 1 1 2 1 1 1 0 255 1 1 1 1 2
0 0 1 0 0 0 0 0 0 255 0 1 0 1 0 0
1 1 1 1 1 0 1 255 1 1 1 1 2 2 2 2
2 2 1 1 1 1 255 1 0 1 1 1 1 0 0 0
0 0 0 0 0 255 1 1 1 0 0 1 0 0 0 1
1 1 0 1 255 1 0 0 0 0 0 1 1 0 0 0
1 255 1 1 1 0 0 0 0 0 1 1 1 1 2 1
1 255 0 0 1 1 1 0 0 0 0 0 1 1 0 255
1 0 0 1 1 1 1 1 1 1 0 0 1 255 1 1
0 1 1 0 0 0 1 1 0 0 0 1 255 1 1 1
0 1 1 1 1 1 1 0 0 0 0 255 1 1 1 1
1 1 1 1 1 1 1 1 0 0 0 1 1 1 1 1
1 1 1 1 1 1 1 1 1 1 1 1 255 1 1 1
1 1 0 0 0 0 0 1 0 0 255 1 1 1 0 0
1 1 1 1 1 0 1 2 2 255 0 0 1 1 1 1
0 0 1 2 2 1 1 255 1 0 0 1 1 1 1 1
0 1 1 1 1 255 1 1 1 0 1 1 1 1 0 0
0 0 0 0 255 1 1 1 1 1 1 0 0 0 0 0
1 1 1 255 0 0 1 0 1 1 2 2 2 1 1 1
1 255 1 1 1 1 1 1 1 2 2 1 0 1 1 1
255 1 0 0 0 2 3 2 1 1 0 0 0 1 0 255
0 0 0 0 1 2 2 1 0 0 0 0 0 255 1 2
1 1 0 0 0 1 1 1 1 1 0 0 255 1 1 1
1 0 1 1 1 1 0 0 0 0 1 255 0 0 0 0
0 0 0 0 1 1 1 1 0 255 0 0 1 0 0 0
1 1 1 1 1 0 0 0 255 0 1 0 0 1 1 1
1 1 0 1 1 1 1 255 1 0 0 0 1 1 1 1
1 0 0 0 0 255 0 1 0 0 0 0 0 1 1 1
1 0 0 0 255 1 1 1 2 2 0 0 0 1 0 0
0 0 0 255 0 1 0 1 0 0 0 0 0 0 0 0
1 255 0 0 0 0 1 1 1 1 2 2 1 1 1 1
255 1 0 0 1 1 1 1 1 0 0 0 0 0 0 255
0 0 0 0 0 1 0 1 0 1 1 1 0 1 255 2
1 0 0 0 0 0 1 0 0 0 1 255 1 1 0 0
0 0 0 0 0 0 1 1 1 1 1 255 1 1 1 1
1 1 1 0 0 0 1 1 0 255 0 0 0 0 1 1
1 1 0 1 0 1 1 255 0 0 0 1 1 1 0 1
1 2 0 0 1 1 255 1 0 0 0 1 1 1 0 0
1 0 0 0 0 255 0 0 0 0 0 0 1 1 1 1
1 0 0 0 0 0 255 255 255 255 255 255 255 255 255 255
255 255 255 255 255 255 255 255 255 255 255 255 255 255 255 255
255 255 255 255 255 255 255 255 255 255 255 255 255 255 255 255
255 255 255 255 255 255 255 255 255 255 255 255 255 255 255 255
255 255 255 255 255 255 255 255 255 255 255 255 255 255 255 255
255 255 255 255 255 255 255 255 255 255 255 255 255 255 255 255
255 255 255 255 255 255 255 255 255 255 255 255 255 255 255 255
255 255 255 255 255 255 255 255 255 255 255 255 255 255 255 255
255 255 255 255 255 255 255 255 255 255 255 255 255 255 255 255
255 255 255 255 255 255 255 255 255 255 255 255 255 255 255 255
255 255 255 255 255 255 255 255 255 255 255 255 255 255 255 255
255 255 255 255 255 255 255 255 255 255 255 255 255 255 255 255
255 255 255 255 255 255 255 255 255 255 255 255 255 255 255 255
255 255 255 255 255 255 255 255 255 255 255 255 255 255 255 255
255 255 255 255 255 255 255 255 255 255 255 255 255 255 255 255
255 255 255 255 255 255 255 255 255 255 255 255 255 255 255 255
255 255 255 255 255 255 255 255 255 255 255 255 255 255 255 255
255 255 255 255 255 255 255 255 255 255 255 255 255 255 255 255
255 255 255 255 255 255 255 255 255 255 255 255 255 255 255 255
255 255 255 255 255 255 255 255 255 255 255 255 255 255 255 255
255 255 255 255 255 255 255 255 255 255 255 255 255 255 255 255
255 255 255 255 255 255 255 255 255 255 255 255 255 255 255 255
255 255 255 255 255 255 255 255 255 255 255 255 255 255 255 255
255 255 255 255 255 255 255 255 255 255 255 255 255 255 255 255
255 255 255 255 255 255 255 255 255 255 255 255 255 255 255 255
255 255 255 255 255 255 255 255 255 255 255 255 255 255 255 255
255 255 255 255 255 255 255 255 255 255 255 255 255 255 255 255
255 255 255 255 255 255 255 255 255 255 255 255 255 255 255 255
1 1 1 1 1 1 0 1 1 1 1 1 1 1 1 1
255 1 1 1 1 1 0 1 0 0 1 1 1 0 255 0
0 1 0 0 0 1 0 1 0 1 0 0 0 255 1 1
2 0 1 0 1 1 1 1 1 1 0 255 1 1 1 1
2 1 1 1 1 1 1 0 0 255 0 0 0 0 1 1
1 1 1 1 0 0 0 0 255 0 1 1 1 1 1 0
0 0 0 1 1 1 0 255 0 0 0 0 1 1 3 3
2 2 0 0 0 255 1 2 1 1 1 1 1 1 0 0
0 1 1 1 255 1 1 0 0 1 0 1 0 1 0 1
1 1 0 255 0 1 1 2 1 1 1 1 1 1 1 1
1 255 1 1 0 1 0 0 1 1 1 0 0 0 0 1
255 1 1 1 1 0 0 0 0 1 1 0 0 0 0 255
0 0 0 0 0 0 0 0 1 1 0 0 0 255 0 1
1 1 1 0 1 0 1 1 1 0 0 0 255 1 1 1
0 0 0 0 0 0 0 1 1 1 1 255 1 0 0 0
0 0 1 0 1 0 1 1 0 255 0 0 1 0 0 0
1 1 1 1 1 0 0 1 255 0 0 0 1 0 0 0
0 1 1 1 1 0 0 255 1 1 1 1 0 0 0 0
0 0 0 1 0 255 0 1 0 0 0 1 1 1 1 1
1 1 1 1 255 1 1 1 2 1 1 0 0 1 1 0
0 1 0 255 0 0 0 0 0 0 0 0 0 0 0 0
1 1 255 1 1 1 2 2 0 0 0 0 1 1 1 255
1 1 0 0 0 1 2 2 2 0 0 0 0 0 0 255
0 0 0 0 0 1 1 1 0 1 1 1 1 255 1 0
1 0 2 2 2 1 0 0 1 1 1 255 0 0 0 0
1 0 0 0 0 0 1 0 1 0 255 0 1 1 0 0
0 0 0 0 0 1 1 0 0 255 0 0 0 1 1 0
0 0 1 1 2 1 1 1 1 0 2 1 1 1 1 1
1 1 1 1 1 1 1 1 1 1 255 1 1 1 0 1
0 0 0 0 1 1 1 0 255 1 1 1 1 1 0 0
0 0 0 1 0 0 0 255 2 2 2 1 1 0 0 0
1 1 0 0 0 255 0 1 1 1 2 1 1 1 1 1
1 0 0 255 0 0 0 1 1 1 1 1 1 1 1 0
0 0 255 0 1 1 1 1 1 1 0 1 1 1 1 0
0 255 0 0 1 1 1 1 3 10 6 3 2 0 0 255
1 1 1 1 1 1 1 1 0 0 0 0 1 0 255 0
1 1 1 2 1 1 1 2 0 1 1 1 0 255 1 2
2 2 1 1 1 1 1 1 1 1 1 255 1 1 1 1
1 0 2 1 1 0 0 0 0 1 255 0 0 0 1 0
1 0 1 1 1 0 0 1 1 255 1 1 0 1 1 1
1 1 1 0 0 0 0 255 0 1 1 1 1 0 1 1
1 1 0 0 0 0 255 0 0 0 1 1 1 1 1 1
1 1 1 1 1 255 1 0 0 0 0 1 1 0 0 0
0 1 1 255 1 1 1 0 0 1 1 1 2 2 1 1
1 1 255 0 0 0 1 1 1 0 0 1 1 1 0 0
0 255 1 1 1 1 1 1 0 0 0 0 1 1 0 255
1 1 0 0 1 2 2 3 1 1 0 0 0 1 255 1
1 1 1 1 0 0 0 0 0 0 0 0 0 255 0 0
0 1 1 0 0 0 0 0 0 0 0 1 255 1 0 0
0 0 0 0 0 0 1 1 0 255 0 1 0 0 0 1
3 3 3 0 0 0 0 0 0 255 0 0 0 1 1 1
1 1 1 1 1 0 1 255 1 1 1 1 2 2 2 1
0 0 1 1 1 255 1 0 0 0 0 0 0 0 0 0
0 1 1 0 255 0 1 1 1 0 0 0 1 0 0 0
0 1 1 255 0 0 0 2 2 1 0 0 0 1 1 1
1 0 1 1 1 0 0 1 1 1 1 1 1 1 1 1
1 1 1 1 255 2 2 1 1 1 1 0 0 0 0 0
1 2 255 1 1 1 0 0 0 0 0 0 0 1 1 1
1 255 1 1 2 1 0 0 0 0 1 1 0 0 0 255
1 1 1 1 1 1 3 3 3 2 2 0 0 255 0 0
0 1 1 1 1 1 1 1 1 0 0 0 255 0 1 1
1 1 1 2 2 1 1 1 1 0 0 255 0 0 1 1
2 2 5 21 23 6 2 1 0 255 0 1 0 0 0 1
2 2 2 2 0 0 0 0 255 0 0 1 1 4 24 27
24 3 2 1 0 0 1 255 2 1 1 1 0 1 1 1
1 0 0 0 0 255 1 1 0 0 2 2 2 2 2 1
0 0 1 1 255 0 0 0 0 1 2 1 1 1 1 1
0 1 0 255 1 1 0 0 1 2 1 1 0 0 0 0
0 255 0 1 2 2 1 0 1 2 2 1 0 0 0 0
255 0 1 1 2 5 41 41 29 15 1 1 1 1 1 255
1 1 1 1 1 1 0 0 0 0 0 0 0 255 0 0
1 0 0 0 1 2 2 2 1 1 1 1 255 0 0 0
0 1 1 1 1 1 1 1 0 0 1 255 2 1 2 1
3 1 1 0 0 1 1 1 0 255 1 0 0 0 15 58
69 58 23 1 0 0 0 1 255 1 1 1 1 1 0 0
1 1 0 0 0 1 0 255 0 0 0 1 2 2 2 2
0 0 0 0 1 1 255 1 0 0 0 0 1 0 0 0
1 1 0 255 0 1 1 1 1 5 97 97 63 1 0 0
0 0 0 255 0 0 0 0 1 1 5 2 1 1 1 0
2 255 1 0 1 1 2 2 2 1 0 0 0 0 0 255
1 0 0 0 0 0 0 0 0 0 0 1 2 2 255 0
1 1 1 1 2 3 2 1 1 0 0 1 1 255 0 0
0 1 4 13 7 4 1 1 1 1 0 0 0 1 1 1
0 1 1 1 2 2 2 2 1 0 0 0 1 0 255 2
2 2 1 2 2 1 1 0 0 0 1 2 255 1 0 0
0 0 0 0 0 0 0 1 1 1 1 255 1 0 0 1
1 0 0 0 1 1 0 0 0 255 0 1 1 1 2 3
11 13 13 11 0 0 0 255 0 0 0 1 1 1 1 1
2 1 1 1 0 1 255 0 1 0 1 1 5 8 13 4
2 2 1 0 0 255 1 2 2 2 5 5 58 58 53 23
5 2 0 255 0 0 0 1 1 4 5 7 2 2 1 1
1 0 255 0 1 1 2 52 62 62 62 31 3 1 0 0
0 255 1 1 0 1 1 1 1 1 0 0 0 0 0 255
1 1 1 1 2 3 3 2 2 2 1 0 0 1 255 1
0 0 0 1 2 3 2 1 1 0 0 1 0 255 1 1
1 1 2 7 5 2 1 1 0 0 0 255 0 1 1 1
1 2 13 13 11 1 0 0 0 0 255 0 1 2 5 41
48 53 48 46 21 2 1 1 1 255 1 1 0 0 1 1
1 0 0 0 0 0 0 255 0 0 1 1 1 1 2 3
2 2 1 1 1 1 255 0 0 0 1 1 1 11 7 2
1 1 0 0 1 255 1 0 1 1 4 4 11 11 3 2
2 2 2 255 1 1 1 15 85 99 119 119 80 23 1 1
1 2 255 1 1 1 1 1 1 5 5 2 0 0 0 0
0 255 0 1 1 2 4 12 31 14 2 0 0 0 1 1
255 0 0 0 0 0 1 1 0 0 0 1 0 255 0 1
1 1 1 97 190 180 152 63 1 0 0 0 0 255 0 0
0 0 1 3 6 6 1 0 0 0 1 255 0 0 0 1
3 2 2 0 0 0 1 0 1 255 1 0 0 0 0 1
0 0 0 0 0 1 1 1 255 0 1 1 2 3 3 3
2 2 1 1 1 1 1 255 0 0 1 6 13 17 17 10
1 1 0 0 0 0 0 0 1 1 1 0 1 1 3 10
10 6 2 1 0 1 1 1 255 2 2 2 2 2 2 1
1 1 0 2 2 2 255 1 0 0 0 0 0 1 2 1
1 1 1 0 0 255 0 0 0 1 2 1 1 1 2 1
1 1 0 255 1 1 1 1 2 12 21 21 21 13 2 0
0 255 0 0 0 1 1 2 2 2 2 2 1 1 1 1
255 0 1 1 2 3 8 22 24 21 10 4 1 0 0 255
3 6 12 12 15 92 137 255 137 38 5 2 1 255 0 0
0 1 3 5 5 10 7 5 2 1 1 0 255 1 1 1
33 53 63 62 63 57 31 2 0 0 0 255 1 1 0 1
2 2 6 1 0 0 0 0 0 255 0 0 0 1 2 4
3 3 3 3 2 1 0 0 255 2 1 0 1 2 4 4
4 4 1 0 0 1 0 255 0 0 1 1 5 7 6 3
2 3 1 0 0 255 0 0 0 2 2 44 44 51 26 11
0 0 0 0 255 0 1 3 26 62 72 74 80 62 48 15
1 1 1 255 1 0 0 0 1 1 1 1 1 2 1 1
1 255 1 0 2 2 2 2 2 3 4 2 1 1 1 1
255 0 0 1 1 3 11 19 7 6 1 1 1 1 1 255
0 0 0 1 4 25 25 19 11 3 0 0 2 255 2 2
3 67 144 130 119 119 119 80 11 1 1 1 255 1 1 1
0 1 5 6 7 4 1 1 0 0 0 255 0 1 1 4
20 31 31 36 14 1 0 1 1 1 255 1 0 0 0 1
2 2 0 0 0 1 1 255 0 1 1 4 83 195 237 195
180 152 54 1 0 0 0 255 0 0 0 1 2 3 4 10
2 0 0 0 1 255 1 0 1 7 11 3 2 1 1 1
0 0 0 255 1 0 0 0 0 1 1 1 0 0 0 1
1 0 255 0 1 2 3 8 8 5 2 2 2 2 1 0
0 255 0 1 4 15 15 15 12 12 6 1 0 0 0 0
0 0 2 1 0 0 1 3 20 29 29 17 11 2 1 1
1 1 255 2 1 1 2 2 2 1 1 0 0 2 0 1
255 1 0 0 0 0 2 3 6 3 1 0 1 0 0 255
0 0 0 1 4 7 4 3 1 1 1 1 1 255 1 1
1 1 6 21 30 29 24 22 12 1 0 255 0 1 0 1
2 3 3 3 3 2 1 0 1 1 255 0 1 1 2 8
22 24 24 20 20 10 2 1 0 255 2 6 17 17 92 255
255 255 255 196 14 2 2 255 0 0 0 1 4 6 7 10
10 5 2 1 0 0 255 1 1 3 34 34 49 49 62 69
57 5 1 0 0 255 0 0 0 0 2 2 6 2 1 0
0 1 1 255 0 0 1 2 3 4 4 4 3 3 3 1
0 0 255 2 1 1 2 4 4 5 5 4 1 0 1 1
1 255 0 0 1 5 14 7 7 6 3 3 3 1 0 255
0 0 0 1 44 52 77 93 74 26 1 0 0 0 255 0
1 3 31 74 80 95 112 112 62 46 2 1 1 255 1 0
0 0 1 1 1 1 2 2 1 1 1 255 1 1 2 3
3 2 2 4 4 2 1 1 1 1 255 0 0 0 1 11
23 23 7 6 2 2 1 0 1 255 0 0 0 1 25 44
25 19 11 10 2 1 2 255 2 2 10 128 128 121 119 119
117 106 11 1 0 1 255 1 0 0 0 1 5 7 7 5
1 0 0 0 0 255 0 1 3 20 36 36 39 39 36 2
1 1 1 1 255 1 0 0 0 3 3 3 0 0 0 1
1 255 1 1 1 67 182 255 255 240 240 175 88 1 0 0
0 255 0 1 1 4 3 3 2 4 2 2 0 1 1 255
1 0 1 11 11 4 3 3 4 1 1 0 0 255 0 1
0 1 1 2 1 2 0 0 0 1 1 0 255 0 0 2
4 12 8 7 2 5 10 2 2 1 0 255 0 2 8 15
13 12 12 12 12 2 2 1 1 1 1 1 1 1 0 0
1 17 32 33 33 40 17 11 1 1 1 1 255 1 1 0
0 2 1 1 0 0 0 1 0 1 255 1 0 0 0 2
4 5 7 6 2 1 1 0 0 255 0 0 0 1 5 11
5 7 5 0 0 0 1 255 1 1 1 2 17 31 32 30
27 24 12 1 0 255 0 1 1 1 2 3 3 2 2 2
1 0 0 0 255 0 1 1 6 17 22 13 21 21 21 17
4 1 0 255 1 5 17 51 191 255 255 255 255 255 36 2
2 255 0 0 0 2 4 6 7 13 13 5 3 1 0 0
255 0 2 27 34 34 34 45 50 67 67 7 1 0 0 255
0 1 1 1 1 2 2 2 1 0 0 2 2 255 0 0
0 2 3 4 5 5 5 5 3 2 0 0 255 1 1 2
3 4 5 5 5 4 2 1 1 1 1 255 1 1 4 8
11 7 7 6 3 3 1 0 0 255 0 0 0 2 46 70
108 107 76 35 1 0 0 0 255 0 2 5 74 90 90 108
125 125 87 48 2 1 1 255 1 0 0 0 1 0 0 0
0 0 0 0 0 255 1 1 2 3 3 2 2 5 5 4
1 0 0 1 255 0 0 1 1 16 25 25 17 17 6 2
1 1 1 255 0 0 0 2 36 45 36 20 19 10 3 0
1 255 1 3 13 116 116 119 112 119 112 106 29 0 0 1
255 1 0 0 1 1 1 4 7 3 1 0 0 0 0 255
0 1 8 41 48 40 38 38 36 6 1 1 1 1 255 1
1 1 1 2 3 4 4 0 0 1 1 255 1 1 1 140
232 255 255 255 244 216 91 2 0 0 0 255 0 0 3 4
3 2 2 3 2 3 1 1 1 255 1 1 4 4 6 3
4 4 6 4 0 0 0 255 1 1 1 1 1 2 1 4
0 0 0 0 0 0 255 0 1 2 4 8 6 7 5 5
5 2 1 1 0 255 0 2 8 15 14 12 12 12 12 3
2 1 1 1 1 1 1 1 0 1 1 29 51 55 51 45
45 11 1 1 0 0 255 1 1 0 0 1 0 0 0 0
0 0 0 1 255 1 0 0 0 2 5 5 7 5 2 1
0 1 1 255 0 0 0 2 5 11 6 6 5 0 0 0
0 255 1 1 1 2 16 23 33 26 24 16 11 2 1 255
1 1 1 1 2 3 3 2 2 2 2 1 1 1 255 1
0 0 17 17 14 10 14 17 21 14 3 1 1 255 2 5
7 51 255 255 255 255 255 255 36 1 1 255 1 1 1 3
4 7 10 10 7 7 3 2 0 0 255 0 2 27 34 38
34 41 49 61 61 7 1 0 0 255 1 1 1 1 1 1
1 1 1 1 0 1 1 255 0 0 0 1 3 4 5 5
5 5 5 1 0 0 255 1 0 0 3 4 5 5 5 4
2 1 1 1 2 255 1 1 3 5 8 7 7 6 3 1
0 1 1 255 1 0 1 1 17 77 106 106 67 50 2 1
0 0 255 2 2 5 61 90 90 82 108 85 93 68 2 1
1 255 1 0 0 0 0 0 0 0 0 0 0 0 0 255
0 1 1 2 2 2 2 3 4 3 1 0 0 1 255 1
1 1 1 13 25 25 19 17 11 2 1 1 1 255 1 1
1 2 34 36 36 25 21 10 3 1 1 255 1 1 13 104
108 108 112 120 111 77 29 1 0 0 255 1 1 2 3 1
1 1 1 1 0 0 0 0 1 255 0 1 8 36 49 42
42 42 35 6 1 0 1 1 255 1 1 1 1 1 0 2
2 1 0 1 1 255 1 1 1 140 255 255 255 255 255 216
88 2 1 0 0 255 1 0 0 2 1 1 1 3 2 3
1 1 1 255 0 0 0 4 2 4 4 5 4 3 0 0
0 255 1 1 1 1 1 4 4 4 1 0 0 1 1 1
255 0 0 1 3 4 2 3 3 3 2 2 1 1 0 255
1 3 6 14 14 12 12 6 6 2 1 1 1 1 1 1
1 1 1 1 2 29 53 62 62 51 45 5 0 0 0 0
255 0 0 0 1 0 0 0 0 1 1 1 1 1 255 1
0 0 1 1 4 5 7 5 2 1 0 1 1 255 0 0
0 2 5 8 6 5 1 0 1 1 1 255 1 1 1 1
14 23 29 24 11 11 3 1 0 255 1 1 1 1 3 4
4 3 3 2 2 1 1 1 255 1 1 1 12 17 17 14
21 25 21 14 1 0 0 255 3 5 7 51 255 255 255 255
255 248 19 1 1 255 2 2 2 3 3 6 7 7 7 7
4 2 0 0 255 0 2 5 36 38 38 41 55 55 49 3
1 0 0 255 1 1 1 1 1 1 1 1 1 1 1 1
0 255 0 0 0 1 2 3 5 3 5 5 2 1 0 0
255 1 1 1 1 3 4 5 5 2 2 1 1 1 1 255
1 0 1 4 7 7 5 7 3 1 0 0 1 255 1 0
0 1 6 64 85 67 65 40 1 1 1 1 255 1 2 3
33 61 61 64 72 82 91 68 2 1 1 255 1 0 0 0
0 0 0 0 0 0 0 0 0 255 0 1 1 2 2 3
3 3 3 3 1 0 0 1 255 1 0 0 0 1 13 19
19 17 6 2 2 1 1 255 1 1 1 2 19 34 29 29
25 4 1 1 1 255 1 2 3 54 104 104 108 112 100 43
21 1 1 1 255 0 0 2 3 3 1 1 1 1 1 0
0 0 0 255 0 0 1 12 41 41 42 38 34 1 1 0
1 0 255 1 1 1 1 0 0 0 2 1 0 0 1 255
1 1 1 97 197 255 255 255 230 201 57 2 2 1 0 255
0 0 0 0 0 0 1 2 2 3 1 1 0 255 0 0
1 2 2 5 3 5 3 3 0 0 0 255 0 0 1 1
2 4 8 8 4 1 1 1 1 1 255 0 0 2 2 4
2 2 2 3 2 2 1 1 1 255 2 2 5 6 12 11
6 4 3 1 1 1 0 1 0 0 1 0 1 1 2 2
29 53 51 45 20 3 0 0 0 0 255 0 0 1 1 1
1 1 1 2 1 1 1 1 255 1 1 1 0 0 0 1
4 2 1 1 0 0 0 255 1 0 0 2 4 6 3 1
1 1 1 1 1 255 1 1 0 0 3 16 19 11 8 4
1 1 0 255 1 1 1 1 2 4 4 3 2 2 1 2
1 1 255 1 1 0 1 14 19 27 32 31 21 5 2 0
0 255 2 4 5 27 255 255 255 255 255 135 1 1 1 255
1 1 1 1 3 5 6 6 6 5 3 2 1 0 255 0
0 2 36 41 41 41 43 43 4 1 1 1 1 255 1 1
1 1 1 1 1 1 1 1 1 1 1 255 0 0 1 1
2 2 3 2 3 1 1 0 0 0 255 1 0 0 0 2
3 4 4 2 1 1 1 1 1 255 0 0 0 1 4 4
5 7 7 1 0 1 1 255 1 0 0 0 2 6 64 63
40 8 1 1 1 1 255 0 1 1 3 35 35 44 44 72
82 5 1 1 1 255 1 0 0 0 0 0 0 0 0 0
0 1 1 255 0 0 0 1 1 3 3 3 3 3 1 0
0 0 255 0 0 0 1 1 2 13 11 6 3 1 1 1
1 255 1 1 1 1 2 19 23 23 4 1 1 1 1 255
1 1 1 17 54 57 72 72 59 21 2 1 1 1 255 0
0 0 0 2 1 1 1 1 1 0 0 0 0 255 0 0
0 1 35 42 49 21 6 1 1 2 2 0 255 1 1 1
0 0 0 0 0 0 0 0 1 255 1 1 1 2 97 189
197 225 201 98 2 1 0 0 0 255 1 0 0 0 0 0
1 1 1 1 1 0 0 255 0 0 0 1 2 2 1 1
3 2 0 0 0 255 0 0 0 1 2 2 4 4 1 0
1 1 1 1 255 0 0 0 1 4 2 2 2 2 2 1
1 1 1 255 2 2 2 4 4 4 4 3 1 1 1 1
0 0 0 1 0 0 1 1 1 1 3 19 20 20 3 0
0 1 1 0 255 0 1 1 1 1 1 1 1 1 1 1
1 1 255 1 1 1 0 0 0 0 1 1 2 2 0 0
1 255 1 0 0 1 3 3 1 1 1 1 1 1 1 255
1 0 0 0 1 2 10 5 4 1 0 1 0 255 0 1
1 1 1 2 2 2 1 0 0 0 0 0 255 1 1 0
1 3 17 27 32 27 5 1 1 1 1 255 1 1 2 4
97 255 255 255 135 6 1 1 1 255 1 1 1 0 0 3
5 5 2 2 2 1 1 1 255 0 0 1 2 12 24 24
33 4 1 1 1 1 1 255 1 0 0 0 1 1 1 1
1 1 1 1 1 255 1 1 0 1 1 1 2 2 2 1
1 1 1 0 255 1 1 1 0 1 0 2 2 0 1 1
1 1 0 255 0 0 1 1 1 2 2 4 2 1 0 1
1 255 0 0 0 0 0 0 1 5 5 1 0 1 1 0
255 0 0 1 1 5 21 44 34 35 5 2 1 1 1 255
1 0 0 0 0 0 0 0 0 1 0 1 1 255 1 0
0 0 1 3 2 3 2 1 1 0 0 0 255 0 0 0
1 1 1 1 3 3 1 1 1 1 0 255 0 0 0 1
1 2 2 2 1 1 1 1 1 255 1 1 1 3 17 34
39 39 3 2 2 1 1 1 255 1 0 0 0 2 1 1
0 0 0 0 0 0 0 255 0 0 0 0 1 6 7 6
1 1 1 1 1 0 255 1 2 1 0 0 0 0 0 1
1 1 1 255 1 1 0 1 1 46 91 98 98 3 1 0
0 0 0 255 0 0 0 0 0 0 1 1 1 1 1 0
0 255 1 0 0 1 1 0 0 0 0 0 0 0 0 255
0 0 0 0 1 2 2 2 1 0 1 1 1 1 255 1
0 0 1 2 2 1 1 1 1 1 1 1 1 255 2 0
1 1 2 3 3 1 1 1 1 0 0 0 0 0 0 0
1 0 1 1 1 2 4 3 2 0 1 1 1 1 255 1
1 1 1 1 1 1 1 1 1 1 1 1 255 1 1 0
0 0 1 1 1 2 2 1 0 0 1 255 0 1 1 1
0 1 1 1 1 1 0 0 0 255 0 0 0 0 0 0
1 1 1 0 0 0 1 255 1 0 0 0 1 1 1 1
1 0 0 0 0 1 255 1 0 0 0 2 3 4 4 2
1 1 1 1 1 255 0 0 0 2 3 97 154 70 6 3
1 1 1 255 0 0 0 0 0 1 1 2 1 0 1 1
1 1 255 1 0 1 1 1 1 1 1 1 0 1 1 1
1 255 0 0 0 0 1 1 0 0 0 0 1 1 1 255
1 1 0 1 1 1 1 2 1 0 1 1 1 1 255 1
1 0 0 0 0 1 0 0 0 0 1 0 1 255 0 0
1 1 1 1 1 2 1 1 0 0 0 255 0 0 1 0
0 0 0 1 1 1 1 1 1 1 255 1 0 1 1 3
4 4 2 2 2 1 1 1 1 255 0 0 0 0 0 1
1 1 1 1 0 1 1 255 1 0 0 0 0 2 1 2
1 1 0 0 1 1 255 0 0 1 1 1 1 1 1 1
1 1 1 0 0 255 0 1 0 0 0 0 1 2 1 0
1 1 1 255 1 2 1 3 1 1 1 2 2 2 1 1
1 1 255 1 0 0 0 1 1 1 0 0 0 0 0 0
0 255 0 0 0 0 0 1 2 1 1 1 1 1 1 1
255 0 0 1 1 0 0 0 0 0 1 1 1 255 2 1
0 1 1 1 1 6 3 2 1 0 0 0 0 255 1 1
0 0 0 0 1 0 2 1 1 1 1 255 0 0 0 0
0 0 0 0 0 0 0 0 0 255 0 0 0 0 1 1
0 0 0 0 1 1 1 2 255 1 0 0 1 1 1 1
0 1 1 1 0 0 0 255 0 0 1 0 1 1 2 1
1 1 0 0 0 0 0 0 0 0 1 0 1 1 1 1
2 1 0 0 0 1 0 0 255 1 1 1 1 1 1 1
1 1 1 1 1 1 255 1 1 0 0 0 1 1 1 1
1 0 0 1 1 255 0 0 0 0 0 0 1 1 1 1
1 0 0 255 0 0 1 0 0 0 1 1 1 0 0 0
1 255 0 0 0 0 1 1 1 1 2 1 1 1 0 1
255 0 0 0 0 0 0 0 0 0 1 0 1 1 1 255
0 0 0 0 1 1 1 3 3 1 1 0 1 255 1 1
1 1 1 1 0 0 0 0 0 1 1 1 255 1 1 2
2 0 0 1 0 0 0 1 1 1 1 255 1 0 0 0
0 0 0 0 0 0 0 1 2 255 0 0 0 1 1 1
1 1 0 0 1 2 1 1 255 1 1 1 0 0 0 1
0 0 0 1 1 1 0 255 0 0 1 1 2 2 1 1
1 1 0 0 0 255 0 0 0 0 0 0 0 0 0 1
0 0 1 1 255 1 0 1 1 2 2 1 0 0 1 1
1 1 0 255 0 0 0 0 0 1 1 1 1 1 0 0
0 255 1 1 1 1 1 1 1 2 2 1 1 1 1 1
255 0 0 1 1 1 1 1 1 1 1 1 0 0 0 255
0 1 0 0 0 0 0 1 1 0 0 0 1 255 2 2
0 0 0 0 1 1 0 1 1 1 1 3 255 1 0 0
1 1 1 1 0 1 1 1 0 0 0 255 0 0 0 0
0 0 0 1 1 1 1 1 1 1 255 1 0 0 1 1
0 0 0 0 0 0 0 255 2 0 0 1 0 0 0 1
2 0 0 0 0 0 0 255 0 0 0 0 1 0 1 1
2 1 1 1 1 255 0 0 0 0 0 0 0 0 0 1
0 0 0 255 0 0 0 0 0 0 0 0 0 1 1 2
1 2 255 1 0 0 1 1 0 1 0 1 1 1 0 0
0 255 0 0 0 0 0 0 1 0 1 0 0 0 1 0
0 0 0 0 0 0 1 1 1 0 1 1 1 0 0 0
0 1 255 1 1 0 1 1 1 1 0 1 0 1 1 1
255 0 0 0 0 0 1 1 1 1 0 0 0 0 1 255
1 0 0 0 0 0 1 2 1 1 1 0 0 255 0 0
0 0 0 0 1 1 1 0 0 0 0 255 0 0 0 0
1 1 1 1 1 1 1 0 0 1 255 0 0 0 0 0
0 0 0 0 1 1 1 0 0 255 0 0 0 0 0 0
0 0 0 0 0 0 1 255 0 0 1 1 1 1 0 0
0 0 0 0 1 1 255 0 0 1 1 0 0 0 0 0
0 1 0 1 1 255 1 0 0 0 0 0 0 0 0 0
0 1 1 255 0 0 1 1 1 1 1 1 1 1 1 1
1 0 255 1 1 1 0 2 2 2 1 0 0 0 0 1
1 255 1 0 1 1 2 1 1 1 0 0 0 0 0 255
0 0 1 1 0 0 0 1 0 1 0 0 1 2 255 255
255 255 255 255 255 255 255 255 255 255 255 255 255 255 255 255
255 255 255 255 255 255 255 255 255 255 255 255 255 255 255 255
255 255 255 255 255 255 255 255 255 255 255 255 255 255 255 255
255 255 255 255 255 255 255 255 255 255 255 255 255 255 255 255
255 255 255 255 255 255 255 255 255 255 255 255 255 255 255 255
255 255 255 255 255 255 255 255 255 255 255 255 255 255 255 255
255 255 255 255 255 255 255 255 255 255 255 255 255 255 255 255
255 255 255 255 255 255 255 255 255 255 255 255 255 255 255 255
255 255 255 255 255 255 255 255 255 255 255 255 255 255 255 255
255 255 255 255 255 255 255 255 255 255 255 255 255 255 255 255
255 255 255 255 255 255 255 255 255 255 255 255 255 255 255 255
255 255 255 255 255 255 255 255 255 255 255 255 255 255 255 255
255 255 255 255 255 255 255 255 255 255 255 255 255 255 255 255
255 255 255 255 255 255 255 255 255 255 255 255 255 255 255 255
255 255 255 255 255 255 255 255 255 255 255 255 255 255 255 255
255 255 255 255 255 255 255 255 255 255 255 255 255 255 255 255
255 255 255 255 255 255 255 255 255 255 255 255 255 255 255 255
255 255 255 255 255 255 255 255 255 255 255 255 255 255 255 255
255 255 255 255 255 255 255 255 255 255 255 255 255 255 255 255
255 255 255 255 255 255 255 255 255 255 255 255 255 255 255 255
255 255 255 255 255 255 255 255 255 255 255 255 255 255 255 255
255 255 255 255 255 255 255 255 255 255 255 255 255 255 255 255
255 255 255 255 255 255 255 255 255 255 255 255 255 255 255 255
255 255 255 255 255 255 255 255 255 255 255 255 255 255 255 255
255 255 255 255 255 255 255 255 255 255 255 255 255 255 255 255
255 255 255 255 255 255 255 255 255 255 255 255 255 255 255 255
255 255 255 255 255 255 255 255 255 255 255 255 255 255 255 255
255 255 255 255 255 255 255 255 255 1 1 1 1 1 1 0
0 0 0 0 0 0 1 255 1 1 1 0 0 0 0 0
0 1 0 0 0 255 0 0 1 1 1 1 1 2 2 2
1 1 1 0 255 0 0 1 0 0 0 0 0 0 1 0
0 0 0 255 0 0 0 0 0 1 1 1 1 1 0 0
1 255 1 2 0 1 0 1 1 1 1 1 0 0 1 1
255 1 1 0 1 0 1 1 1 1 1 1 0 0 1 255
1 1 1 0 1 1 0 0 0 1 1 1 1 0 255 0
0 0 0 0 0 0 1 1 0 0 0 255 0 0 1 1
0 0 0 0 0 0 0 0 0 0 0 255 1 1 1 1
0 0 1 1 1 0 1 1 1 255 0 1 0 0 0 0
0 1 1 1 1 1 1 255 0 1 0 0 0 0 0 0
0 1 1 2 1 1 255 0 0 1 1 1 1 1 1 1
1 1 1 1 2 255 0 0 0 0 0 0 0 0 0 0
0 0 1 0 0 0 0 0 0 0 0 0 0 0 1 1
0 0 0 1 1 1 255 1 1 0 1 0 0 1 1 1
0 0 1 0 255 0 0 0 0 1 1 1 1 0 0 0
0 0 0 255 0 0 0 0 0 1 2 2 1 0 1 1
1 255 1 1 1 1 1 1 1 1 1 1 0 0 0 255
0 0 0 0 1 1 1 1 2 2 0 0 0 0 255 1
0 0 1 0 1 0 1 0 1 1 1 0 0 255 1 1
1 0 1 0 1 0 0 0 0 0 0 255 0 0 0 0
0 0 0 0 1 1 1 1 2 0 255 0 1 0 2 0
0 0 1 0 0 0 1 1 1 255 0 0 0 1 0 0
0 0 0 0 0 0 0 255 0 0 1 2 2 1 1 1
0 1 1 1 0 0 255 1 1 1 1 1 1 1 1 1
0 0 0 1 1 255 1 1 0 0 0 1 1 1 1 0
1 0 0 255 0 0 1 1 0 0 0 1 1 1 0 0
0 1 255 1 1 1 1 1 1 2 1 0 0 0 0 0
2 255 1 1 1 0 0 0 0 1 0 0 0 0 0 255
0 0 0 0 0 1 1 1 2 2 1 1 1 0 255 0
0 0 0 0 0 0 0 0 1 0 0 0 0 255 0 1
0 0 0 1 1 2 2 1 0 0 0 255 1 1 1 1
1 1 0 1 1 1 1 0 0 1 255 1 0 0 0 0
0 0 0 0 0 0 0 0 1 255 1 1 1 0 1 1
0 0 0 0 1 1 1 1 255 0 0 0 0 0 0 0
1 1 1 1 1 255 1 1 1 1 1 1 0 0 0 0
0 0 0 0 1 255 1 1 1 1 0 0 0 1 0 0
1 1 1 255 0 1 0 0 0 0 0 1 1 0 0 0
1 255 0 0 0 0 0 1 0 0 0 1 1 1 1 1
255 0 0 1 1 1 1 1 1 1 1 1 1 1 1 255
0 0 0 0 0 0 0 0 0 0 0 0 0 0 0 0
0 0 0 0 0 0 0 0 1 1 1 0 0 1 0 1
255 1 1 1 1 1 1 2 1 2 1 0 0 0 255 0
0 0 0 1 3 1 1 1 1 0 0 0 0 255 0 0
0 0 1 2 4 3 1 0 0 1 1 255 1 1 1 1
1 2 2 1 1 0 0 0 0 255 0 0 0 0 1 1
0 0 1 1 0 0 0 0 255 0 0 0 1 2 2 1
1 0 1 1 1 1 0 255 0 0 1 1 1 1 1 1
1 1 1 0 0 255 0 0 0 0 0 0 1 1 1 1
2 2 2 0 255 0 0 0 0 0 0 1 1 1 0 0
1 1 1 255 0 0 1 1 1 0 0 0 0 0 0 0
0 255 0 0 1 1 1 1 1 1 0 1 1 1 0 0
255 1 1 1 0 0 1 1 0 1 0 1 0 1 1 255
1 1 0 0 1 1 1 1 1 1 1 0 0 255 0 0
1 0 1 0 1 1 1 1 0 0 0 0 255 0 1 0
1 1 1 1 1 0 0 0 1 2 2 255 1 0 0 0
0 0 1 2 1 1 1 1 0 255 1 0 0 0 0 1
1 2 2 2 1 1 1 1 255 1 0 0 0 0 1 0
1 1 1 0 0 0 0 255 0 1 1 1 1 1 3 3
2 2 1 1 1 255 1 1 1 1 0 0 0 2 1 1
1 1 0 0 255 1 1 1 1 1 1 1 1 0 0 0
0 0 0 255 1 1 1 1 1 1 2 2 0 0 0 1
1 1 255 0 0 1 1 1 2 1 1 0 0 1 1 255
0 0 0 1 1 1 1 2 1 1 1 0 0 0 1 255
1 1 1 1 1 0 0 0 0 0 1 1 1 255 0 0
0 1 0 1 0 1 1 1 1 0 0 255 1 1 0 0
1 1 1 0 0 1 1 1 1 1 255 0 0 0 0 1
2 1 1 1 1 0 0 0 0 255 0 0 0 0 1 1
2 2 0 0 0 0 0 0 0 0 2 0 0 0 0 0
0 4 2 2 2 2 0 0 0 0 255 1 1 1 1 110
187 255 255 111 2 0 0 1 255 0 0 0 1 4 20 30
38 11 2 1 1 0 0 255 1 1 1 1 2 21 27 13
3 0 0 0 1 255 1 0 0 1 1 2 5 3 2 0
0 0 0 255 0 0 0 0 1 1 1 0 0 1 0 0
0 0 255 0 0 1 2 2 4 2 8 8 2 1 1 1
1 255 0 0 0 1 1 1 1 2 1 1 1 0 1 255
1 0 0 0 1 0 1 1 1 0 1 0 0 0 255 0
0 0 0 1 1 1 0 0 0 0 1 1 1 255 0 1
1 1 1 0 0 0 1 0 1 0 0 255 0 0 1 1
1 1 1 1 2 2 1 1 0 0 255 1 1 1 1 1
1 2 2 2 2 2 0 0 0 255 0 0 0 1 1 1
1 1 1 1 1 1 1 255 0 0 0 0 1 1 2 2
1 0 0 0 1 0 255 0 0 0 0 0 0 1 2 2
1 0 1 1 1 255 1 1 0 0 2 4 5 3 2 1
1 1 0 255 1 1 1 1 1 1 1 1 2 2 1 1
1 1 255 1 1 1 1 2 7 7 7 7 1 0 0 0
0 255 0 1 1 1 4 7 12 24 21 2 2 2 1 255
1 2 2 1 1 6 12 12 6 2 1 0 0 0 255 1
1 1 1 2 2 2 2 1 0 0 0 0 0 255 1 1
1 1 1 3 4 3 1 1 0 1 1 1 255 0 0 1
1 2 4 4 4 1 0 1 1 255 1 0 0 0 1 1
1 5 1 1 1 0 1 1 1 255 0 0 1 1 1 1
0 0 0 0 1 1 1 255 0 0 0 0 1 1 1 1
0 1 1 1 0 255 0 0 0 1 1 1 2 2 0 1
1 1 1 1 255 1 0 0 0 2 2 1 1 0 0 0
0 0 0 255 0 0 1 2 4 24 17 5 1 1 0 0
1 0 1 1 2 1 0 0 0 0 4 17 15 17 5 4
0 0 0 0 255 1 1 2 110 255 255 255 255 255 111 2
1 1 255 0 0 2 4 20 40 54 57 54 11 2 1 0
0 255 1 1 1 2 21 27 27 23 13 1 1 0 1 255
1 0 1 1 3 6 7 7 6 2 0 0 0 255 1 1
1 0 1 1 1 1 1 1 1 1 0 0 255 0 0 2
4 7 10 10 19 19 19 2 1 0 1 255 1 0 0 0
1 2 2 2 2 2 1 1 2 255 1 0 1 1 1 1
1 0 0 0 0 0 0 1 255 1 0 0 0 1 2 2
0 0 0 0 1 1 1 255 0 1 1 1 1 0 1 0
2 2 2 1 0 255 0 0 0 0 0 1 3 3 4 2
1 1 0 0 255 1 1 1 1 2 2 3 3 4 3 2
0 0 0 255 0 0 0 1 1 2 2 1 1 1 1 0
1 255 0 0 0 0 0 1 2 2 1 0 0 0 0 0
255 0 0 0 0 1 1 1 2 2 2 0 1 1 1 255
0 0 0 0 5 6 7 6 3 1 1 1 0 255 0 0
1 1 3 11 3 2 2 1 2 1 1 1 255 1 1 1
1 8 15 19 19 19 6 0 0 0 0 255 1 1 1 4
42 42 41 30 24 21 2 2 1 255 0 0 2 2 6 19
24 24 15 4 1 0 0 0 255 1 1 1 2 3 3 3
6 4 1 0 0 0 0 255 0 0 1 3 3 5 5 4
3 1 0 1 0 1 255 0 0 1 6 6 6 7 8 8
1 0 0 255 1 0 0 0 0 2 5 5 4 0 1 1
1 1 1 255 0 0 1 1 1 1 1 4 1 1 1 0
0 255 0 0 0 0 2 7 2 2 2 2 1 1 1 255
0 0 0 1 2 2 3 3 2 2 0 1 1 2 255 0
0 0 2 2 2 1 1 0 0 0 0 0 0 255 0 1
1 10 30 30 27 25 5 1 1 1 1 1 1 1 1 1
1 0 1 1 13 17 17 17 10 4 0 0 0 0 255 1
2 31 255 255 255 255 255 255 255 12 1 1 255 0 1 3
12 51 51 63 65 65 34 4 2 1 1 255 1 1 1 11
20 21 21 20 15 2 1 1 1 255 1 1 1 2 6 10
11 8 6 5 2 0 0 255 1 1 0 0 1 1 2 2
3 3 1 1 0 0 255 0 1 2 11 12 13 15 21 19
19 12 2 1 1 255 1 0 0 0 1 1 1 1 1 2
2 2 2 255 0 0 0 1 1 1 0 0 0 0 0 0
0 0 255 1 1 1 1 1 2 2 1 0 0 0 1 1
1 255 0 0 0 0 0 0 3 3 4 2 2 2 0 255
0 0 0 0 1 1 4 5 4 4 2 1 0 0 255 0
1 1 2 4 4 4 7 7 4 1 0 0 0 255 0 0
0 1 1 2 2 1 1 1 1 1 1 255 0 0 0 0
0 1 1 2 1 1 1 1 1 1 255 0 0 0 0 1
1 2 2 3 3 1 1 1 1 255 1 1 1 4 7 7
7 6 3 1 0 1 1 255 0 0 0 1 2 11 5 3
2 1 1 1 1 1 255 1 1 1 5 24 27 35 35 35
10 1 1 1 1 255 1 1 2 42 51 53 53 41 30 21
2 2 1 255 0 0 2 3 19 23 27 31 15 13 1 0
0 0 255 0 0 1 3 3 6 6 12 6 5 0 0 0
0 255 0 1 3 8 8 8 7 3 5 1 1 1 0 1
255 1 0 3 8 10 7 8 8 8 3 0 0 255 2 0
0 1 2 5 7 5 5 0 0 0 0 0 1 255 0 0
1 1 1 1 1 7 7 1 1 0 0 255 1 0 1 3
8 8 7 7 5 4 1 1 0 255 0 0 0 2 2 2
3 3 2 2 0 0 0 1 255 0 0 1 1 2 2 2
1 1 0 0 0 0 0 255 0 0 4 11 39 45 43 27
16 3 1 1 1 1 1 1 1 0 1 1 1 1 13 17
15 15 14 5 1 1 1 1 255 0 2 135 255 255 255 255
255 255 255 67 2 1 255 0 1 8 51 63 53 53 70 73
44 4 2 1 2 255 1 1 2 12 15 15 15 16 15 6
1 1 2 255 2 1 1 3 7 10 8 8 12 7 5 1
0 255 1 1 0 0 0 1 2 3 3 3 1 1 1 0
255 1 1 2 12 13 16 22 22 19 13 12 1 1 1 255
0 0 0 1 1 0 0 0 2 5 2 1 1 255 0 0
0 1 1 0 0 0 0 1 1 1 1 0 255 1 1 1
1 1 3 3 1 1 1 1 1 1 0 255 0 0 0 0
0 0 3 6 6 3 2 2 0 255 0 0 0 0 1 3
4 5 4 4 3 1 0 0 255 0 0 0 2 4 4 4
6 10 6 1 0 0 0 255 0 0 0 1 1 2 2 1
1 1 0 0 0 255 0 0 0 0 0 1 1 3 2 2
1 1 1 1 255 1 1 0 1 1 2 2 3 3 3 1
1 1 1 255 1 1 3 5 13 7 7 6 3 0 1 1
1 255 0 0 0 2 4 4 3 3 5 4 3 1 0 0
255 0 0 1 6 45 45 42 38 35 21 2 1 1 1 255
1 1 4 44 54 62 62 43 40 21 2 0 0 255 1 0
2 8 21 24 27 32 20 15 2 1 0 1 255 1 0 2
6 6 6 6 12 7 5 1 0 0 1 255 0 1 6 11
10 7 5 5 8 1 1 1 1 1 255 1 3 10 11 11
8 11 11 8 3 1 1 255 2 2 2 3 7 12 11 10
8 3 1 0 0 0 0 255 0 0 1 1 1 1 4 5
5 1 1 0 1 255 1 1 2 7 10 8 7 5 6 4
1 0 0 255 0 0 1 2 3 3 5 3 2 2 0 0
0 1 255 0 0 1 1 2 2 2 2 1 0 0 0 0
0 255 0 1 11 14 39 43 44 27 16 6 2 1 1 1
1 1 1 1 1 0 0 1 13 15 15 15 15 10 1 1
1 0 255 0 2 195 255 255 255 255 255 255 255 67 2 1
255 1 1 12 51 60 58 53 69 90 90 7 1 0 1 255
1 2 11 13 14 11 11 21 20 10 2 1 1 255 0 1
1 6 11 13 11 12 12 6 2 1 0 255 1 1 1 1
1 3 3 3 2 1 1 1 1 0 255 1 1 2 12 13
13 22 22 12 12 3 1 1 1 255 0 0 0 1 0 0
0 2 5 6 4 1 1 255 0 0 0 0 0 0 0 0
0 0 1 1 1 0 255 0 1 1 1 1 3 3 2 1
1 1 1 1 1 255 0 1 1 0 0 0 3 6 6 6
3 1 0 255 0 0 0 1 1 3 3 4 4 4 3 2
1 1 255 1 0 0 2 4 6 4 6 7 6 1 0 0
0 255 0 1 1 1 0 2 1 1 0 1 0 0 0 255
1 1 1 1 1 1 1 3 2 2 1 1 1 1 255 1
1 1 1 2 3 3 3 4 3 1 0 1 1 255 1 2
4 6 8 8 8 6 3 2 1 1 0 255 0 0 1 2
3 2 2 3 6 6 3 1 1 0 255 0 0 1 7 45
50 45 42 35 21 2 1 1 0 255 0 2 4 35 46 54
62 57 40 35 1 0 0 255 1 1 2 12 23 35 25 35
20 15 2 2 0 0 255 0 2 3 6 6 6 5 10 7
5 1 0 0 1 255 1 1 6 8 8 5 5 7 11 11
3 1 2 1 255 1 3 13 13 17 11 11 11 7 1 1
1 255 2 2 2 3 7 12 12 10 10 7 1 0 0 0
0 255 1 0 1 1 1 1 5 5 5 1 1 1 0 255
1 1 1 7 10 10 10 5 11 6 2 0 0 255 1 1
1 2 3 3 3 3 2 2 0 0 0 1 255 1 0 1
1 1 1 2 2 1 1 1 1 0 0 255 1 2 17 19
35 43 45 43 13 6 1 1 1 0 0 0 0 0 0 0
0 1 14 15 15 15 15 12 1 1 1 0 255 0 2 195
255 255 255 255 255 255 255 41 2 2 255 1 2 11 27 58
60 57 53 53 50 5 0 0 0 255 1 1 4 14 14 14
14 22 22 13 1 0 1 255 1 1 1 6 17 17 12 12
12 12 2 1 1 255 1 1 1 1 2 2 3 3 2 1
1 0 1 2 255 1 1 2 10 12 15 15 14 12 13 3
1 1 0 255 0 0 0 0 0 1 1 2 5 5 2 1
1 255 1 0 0 1 1 1 0 0 0 0 1 1 1 0
255 0 1 1 1 1 2 3 3 1 1 2 1 1 0 255
1 1 1 0 0 0 1 5 6 3 2 1 0 255 0 0
0 0 1 3 3 3 3 3 2 2 1 1 255 1 0 0
1 6 8 6 6 6 6 1 0 1 1 255 0 0 1 1
0 0 1 1 0 0 0 0 0 255 1 1 1 1 0 1
1 1 0 1 0 1 1 1 255 0 0 0 1 1 3 3
3 4 3 0 0 0 0 255 1 2 2 6 11 13 13 8
4 1 1 0 0 255 0 1 1 2 4 2 2 2 4 4
2 2 1 1 255 0 0 0 6 34 50 61 64 41 14 2
0 0 0 255 0 0 2 14 43 46 52 57 52 35 1 0
0 255 0 1 1 12 24 39 25 40 20 15 2 1 1 0
255 1 1 2 3 5 5 5 5 5 1 1 1 0 1 255
1 1 6 13 11 5 5 6 11 11 3 1 1 1 255 1
2 6 6 17 11 11 11 2 1 0 1 255 2 1 2 3
4 7 8 10 8 6 1 1 0 0 0 255 1 1 2 1
2 4 5 5 5 1 1 0 0 255 1 1 1 3 7 8
8 5 10 5 2 1 0 255 1 2 2 2 3 3 3 3
2 1 1 1 0 0 255 1 1 1 1 1 1 1 1 1
1 1 1 0 1 255 1 1 7 19 35 35 43 17 10 4
1 0 0 0 1 1 1 1 0 0 0 0 7 12 12 16
16 12 1 1 0 0 255 1 2 35 252 255 255 255 255 255
255 11 2 1 255 2 2 4 12 38 57 53 44 44 17 5
0 0 0 255 1 1 2 14 17 17 21 25 21 17 1 0
1 255 0 0 1 5 13 13 8 7 12 6 1 0 1 255
1 1 1 1 1 2 3 2 2 1 1 0 1 2 255 2
2 2 10 14 27 15 14 10 10 2 1 0 0 255 0 0
0 0 0 0 2 2 5 3 1 1 1 255 1 1 0 1
0 0 0 1 0 0 0 0 1 0 255 0 0 0 1 0
0 2 1 1 1 1 1 1 0 255 0 0 0 0 0 0
1 2 2 2 2 0 0 255 0 0 0 0 1 1 3 3
2 2 1 1 1 1 255 1 1 1 1 3 6 5 6 5
3 1 1 1 1 255 0 0 0 0 0 0 0 0 0 0
0 0 0 255 1 1 1 1 0 0 0 1 0 0 0 0
1 1 255 1 0 0 0 1 2 3 3 3 2 0 0 0
0 255 1 1 1 6 7 8 13 8 4 1 1 0 0 255
0 0 1 1 1 1 3 4 4 2 1 1 1 1 255 1
1 0 2 24 40 40 61 32 6 0 0 0 0 255 0 0
0 3 22 39 43 46 35 7 1 0 0 255 0 0 1 5
23 35 17 30 15 2 2 1 1 0 255 0 1 1 2 3
4 5 4 2 1 1 1 0 1 255 0 0 4 13 11 5
2 2 6 4 3 1 0 1 255 0 0 3 6 11 11 17
10 2 0 0 0 255 1 1 1 1 3 7 8 10 6 2
1 1 0 1 0 255 1 1 2 1 1 1 5 1 1 1
1 0 0 255 1 1 1 3 4 6 6 6 6 2 2 1
0 255 1 2 2 2 3 3 3 2 2 1 1 1 0 0
255 1 1 1 2 1 1 0 0 0 1 1 0 0 1 255
0 0 1 17 19 17 17 10 4 1 1 1 0 0 0 0
1 0 0 0 0 1 1 4 4 8 11 2 1 1 0 0
255 1 1 3 35 252 255 255 255 255 58 2 1 1 255 1
2 2 4 12 38 38 38 25 11 2 0 0 0 255 1 1
1 2 14 17 19 22 19 8 1 1 1 255 1 0 1 2
5 8 7 6 6 1 0 0 1 255 1 0 1 0 1 0
3 2 2 1 1 0 2 2 255 2 1 1 1 14 17 17
13 8 6 1 1 1 0 255 0 0 0 0 0 0 1 1
3 1 1 1 1 255 1 1 1 1 0 0 0 1 1 1
1 0 0 0 255 0 0 1 1 1 0 1 1 1 1 1
0 0 0 255 0 0 0 0 0 0 1 1 1 0 1 1
1 255 0 0 0 0 0 0 1 1 1 0 1 0 1 1
255 1 1 1 1 1 1 4 4 3 1 1 1 1 1 255
0 0 0 0 0 0 0 0 1 1 0 0 0 255 1 1
1 0 0 0 0 0 0 0 0 0 0 0 255 0 0 0
0 1 1 2 2 2 1 0 0 0 0 255 1 0 0 1
2 7 7 5 2 1 1 1 0 255 1 1 1 1 1 1
3 3 3 1 1 1 1 2 255 1 1 0 2 2 24 32
32 7 1 1 0 0 0 255 0 0 0 1 3 21 29 30
12 1 1 0 0 255 0 1 1 2 11 13 11 8 2 2
1 1 1 0 255 0 0 0 1 1 2 2 2 1 1 1
1 0 0 255 1 1 2 10 10 6 1 1 1 2 1 1
0 1 255 0 0 0 3 11 14 14 4 3 1 0 1 255
1 0 0 1 2 3 3 1 1 1 1 1 1 1 0 255
1 1 1 1 1 1 1 0 1 0 1 0 1 255 1 1
1 2 3 3 4 4 2 1 1 1 0 255 1 1 1 1
1 1 1 1 1 1 1 1 0 0 255 0 1 1 2 1
0 0 0 0 1 1 0 0 1 255 0 0 1 1 3 7
6 4 3 1 1 0 1 1 0 0 1 0 0 0 0 0
1 1 1 3 2 2 1 0 0 0 255 1 1 2 2 14
174 175 175 58 2 1 1 0 255 0 0 0 1 7 11 25
17 11 2 1 1 0 1 255 1 1 0 1 1 13 13 8
5 0 1 1 1 255 1 1 1 1 2 5 5 1 1 1
1 1 1 255 0 0 0 0 0 1 2 2 2 1 1 1
1 1 255 0 0 0 0 0 10 14 10 5 2 1 1 0
0 255 0 0 1 1 1 0 0 1 1 1 1 1 1 255
1 0 0 0 0 0 1 1 1 0 0 0 1 0 255 0
1 1 0 0 0 0 0 1 1 1 0 0 0 255 0 0
0 0 0 0 1 1 1 0 1 1 0 255 0 0 0 0
0 0 0 0 0 0 0 0 1 1 255 1 1 1 1 1
1 1 1 1 1 1 1 1 0 255 0 0 0 0 0 1
0 0 1 1 1 1 1 255 1 1 1 1 1 0 0 1
1 0 0 0 0 0 255 1 1 0 0 1 1 1 1 0
0 0 0 0 0 255 0 0 0 0 1 1 2 1 2 1
2 1 1 255 0 0 1 1 1 1 1 2 1 1 1 1
1 2 255 1 0 0 0 1 1 2 1 2 1 1 0 0
0 255 0 1 0 0 0 2 11 11 1 1 1 1 1 255
0 0 0 2 3 3 2 1 1 1 1 1 1 0 255 0
0 0 0 0 1 1 1 1 0 0 0 0 0 255 1 1
1 2 4 2 1 1 1 1 1 2 0 0 255 0 0 0
1 8 11 3 3 2 1 0 0 255 1 2 1 0 0 0
0 0 1 1 1 1 1 1 0 255 0 1 1 1 0 0
0 0 1 1 1 1 1 255 1 1 1 1 1 1 1 1
1 1 1 1 0 255 1 1 1 1 0 0 0 0 0 0
1 1 1 0 255 0 0 1 1 0 0 0 0 1 1 1
0 0 0 255 0 0 0 0 1 1 1 0 1 1 1 0
1 1 0 0 1 0 0 0 0 0 1 1 1 1 1 2
1 0 0 0 255 0 0 1 1 1 1 2 2 1 1 0
0 0 255 0 0 0 0 1 2 7 2 2 1 1 1 1
1 255 1 1 0 1 1 1 2 2 1 0 1 0 0 255
1 0 0 0 0 1 1 1 0 0 0 1 1 255 0 0
0 0 1 1 2 1 1 1 1 1 1 1 255 0 0 0
0 0 0 2 3 2 1 0 0 1 1 255 0 0 0 1
1 0 0 1 1 1 1 0 0 255 0 0 1 1 0 0
1 1 1 0 1 0 0 0 255 1 1 1 1 1 1 1
1 1 1 1 0 0 0 255 1 1 1 1 1 0 0 1
1 0 1 1 1 255 0 0 0 1 0 0 0 0 0 0
0 0 2 2 255 1 1 0 1 1 0 0 0 0 0 0
1 1 0 255 0 0 0 0 0 1 0 0 1 2 2 2
1 255 1 1 0 1 1 0 0 1 1 0 0 0 0 0
255 0 0 0 0 1 1 1 0 0 0 0 0 1 1 255
0 0 0 0 0 0 1 1 1 1 2 1 1 255 0 0
0 1 1 1 1 2 0 0 0 1 0 1 255 0 0 0
0 0 1 0 0 0 1 1 1 1 0 255 1 1 0 0
0 0 1 1 1 1 1 1 1 255 0 1 1 2 2 2
1 1 1 0 1 0 0 0 255 1 1 0 0 0 1 1
1 1 0 0 0 0 0 255 0 0 1 1 1 0 0 0
0 1 1 1 0 0 255 0 0 0 0 0 1 1 1 1
1 0 1 255 1 2 1 0 0 0 0 0 1 1 1 1
1 1 0 255 1 1 1 1 1 0 1 1 1 1 1 1
1 255 1 1 0 0 0 0 1 1 1 0 0 0 0 255
1 1 1 1 0 0 0 0 0 0 0 1 1 0 255 0
0 1 1 0 0 0 2 2 1 0 0 0 0 255 1 1
1 0 0 0 1 0 1 1 0 0 0 0 1 1 1 0
0 0 0 0 1 1 1 1 1 2 1 0 0 0 255 0
0 0 1 1 1 0 0 0 0 0 0 0 255 0 0 0
0 0 2 2 2 1 1 1 1 1 1 255 1 1 1 1
1 1 1 1 1 0 0 0 0 255 1 1 1 0 0 0
0 0 0 0 1 1 1 255 0 0 0 0 1 1 1 1
1 1 1 1 1 1 255 0 0 0 0 0 0 1 2 2
1 1 0 0 0 255 0 0 0 0 0 0 0 0 1 1
1 1 1 255 0 0 0 0 0 1 1 0 0 0 0 0
0 0 255 2 1 1 0 0 1 1 1 1 1 1 0 0
0 255 1 1 1 1 1 0 0 0 1 0 0 1 1 255
0 0 1 1 1 0 0 0 1 0 0 0 1 2 255 2
1 0 1 0 0 0 0 0 0 0 0 0 0 255 0 0
0 1 1 1 0 0 0 0 1 1 1 255 1 1 0 1
1 1 0 0 0 0 0 0 0 0 255 0 0 0 0 1
1 1 0 0 0 0 0 1 1 255 0 0 0 0 0 1
1 1 0 0 0 1 1 255 0 0 0 0 0 1 1 1
1 0 0 0 0 1 255 0 0 0 0 0 0 0 0 0
0 1 1 1 1 255 1 1 0 0 0 0 0 1 1 1
1 1 1 255 1 1 1 1 1 1 0 0 0 0 0 0
0 0 255 0 1 1 1 1 1 1 1 1 0 0 0 0
1 255 0 0 0 0 0 0 0 0 0 0 1 0 0 0
255 1 0 1 0 0 0 1 1 1 1 0 1 255 1 1
1 0 0 0 0 0 1 1 1 1 1 1 1 255 1 1
1 2 2 1 1 1 1 1 1 1 1 255 0 0 0 0
0 0 1 1 1 0 0 0 0 255 0 1 1 1 1 0
0 1 0 0 0 1 1 1 255 0 1 1 1 0 0 1
1 1 0 0 0 0 0 255 1 1 1 0 0 1 1 1
0 0 0 0 0 0 1 1 255 255 255 255 255 255 255 255
255 255 255 255 255 255 255 255 255 255 255 255 255 255 255 255
255 255 255 255 255 255 255 255 255 255 255 255 255 255 255 255
255 255 255 255 255 255 255 255 255 255 255 255 255 255 255 255
255 255 255 255 255 255 255 255 255 255 255 255 255 255 255 255
255 255 255 255 255 255 255 255 255 255 255 255 255 255 255 255
255 255 255 255 255 255 255 255 255 255 255 255 255 255 255 255
255 255 255 255 255 255 255 255 255 255 255 255 255 255 255 255
255 255 255 255 255 255 255 255 255 255 255 255 255 255 255 255
255 255 255 255 255 255 255 255 255 255 255 255 255 255 255 255
255 255 255 255 255 255 255 255 255 255 255 255 255 255 255 255
255 255 255 255 255 255 255 255 255 255 255 255 255 255 255 255
255 255 255 255 255 255 255 255 255 255 255 255 255 255 255 255
255 255 255 255 255 255 255 255 255 255 255 255 255 255 255 255
255 255 255 255 255 255 255 255 255 255 255 255 255 255 255 255
255 255 255 255 255 255 255 255 255 255 255 255 255 255 255 255
255 255 255 255 255 255 255 255 255 255 255 255 255 255 255 255
255 255 255 255 255 255 255 255 255 255 255 255 255 255 255 255
255 255 255 255 255 255 255 255 255 255 255 255 255 255 255 255
255 255 255 255 255 255 255 255 255 255 255 255 255 255 255 255
255 255 255 255 255 255 255 255 255 255 255 255 255 255 255 255
255 255 255 255 255 255 255 255 255 255 255 255 255 255 255 255
255 255 255 255 255 255 255 255 255 255 255 255 255 255 255 255
255 255 255 255 255 255 255 255 255 255 255 255 255 255 255 255
255 255 255 255 255 255 255 255 255 255 255 255 255 255 255 255
255 255 255 255 255 255 255 255 255 255 255 255 255 255 255 255
255 255 255 255 255 255 255 255 255 255 255 255 255 255 255 255
255 255 255 255 255 255 255 255 255 255 255 255 255 255 255 255
255 255 0 0 0 1 1 1 1 0 1 0 1 0 0 0
0 0 255 1 1 0 1 1 1 0 0 1 0 1 1 1
255 0 0 0 0 1 1 1 1 0 1 0 1 1 1 255
1 1 1 1 1 1 1 1 1 1 1 2 1 255 0 0
0 0 0 0 0 1 1 1 1 1 1 255 0 1 0 1
1 1 1 1 1 1 1 0 1 1 255 0 0 0 0 0
0 0 1 1 1 1 1 1 1 255 1 1 0 0 0 0
0 0 0 0 1 1 1 255 1 0 0 0 0 0 1 0
0 0 0 0 0 0 255 1 0 0 0 0 0 0 1 1
1 0 0 0 0 255 0 0 0 0 0 1 0 1 1 1
0 0 1 255 0 0 1 1 1 1 1 1 1 1 1 1
0 0 255 1 1 2 1 0 0 0 0 0 0 1 1 1
0 255 0 0 0 0 0 0 0 0 0 0 0 1 1 255
0 0 0 0 0 0 1 1 0 0 0 1 1 1 255 0
0 0 0 0 0 0 0 0 0 1 1 1 1 255 1 1
1 1 1 1 1 1 0 0 0 0 0 255 1 1 2 1
0 0 1 1 1 0 0 0 1 1 255 0 0 0 1 1
1 0 0 0 0 0 0 0 0 255 0 0 1 1 0 0
0 1 0 0 0 0 0 255 0 0 0 0 0 1 1 1
0 0 0 0 0 0 255 0 0 1 1 1 1 0 1 1
1 0 1 1 1 255 1 0 1 1 1 1 1 1 0 1
1 1 0 0 255 1 0 1 0 0 0 0 1 1 1 1
1 255 0 1 1 0 0 0 0 0 0 1 1 1 1 1
0 255 0 0 1 1 2 2 2 0 0 0 1 1 1 255
0 1 0 0 0 0 1 1 1 1 1 0 0 255 0 1
1 0 1 1 1 1 0 0 0 1 0 1 255 1 1 1
0 0 1 1 1 0 0 0 0 1 1 255 0 0 0 1
1 1 1 0 0 0 1 1 1 1 1 0 0 0 1 2
1 1 1 1 1 0 1 0 0 0 0 0 255 1 1 0
0 1 1 1 0 2 0 1 1 1 255 0 0 0 0 1
1 1 0 0 0 0 1 1 1 255 1 1 1 0 1 1
1 1 1 1 1 2 2 255 0 0 0 0 0 0 0 1
1 1 1 1 1 255 0 1 0 0 0 0 1 1 2 1
1 0 1 1 255 1 1 0 1 0 1 0 2 1 1 1
1 1 1 255 1 1 1 1 1 1 0 0 0 1 1 1
1 255 0 0 0 0 0 0 1 0 0 0 0 0 0 0
255 1 0 0 0 0 1 0 1 0 0 0 0 0 1 255
0 0 0 0 0 1 0 1 0 1 0 1 1 255 0 0
0 1 2 2 1 1 1 1 1 1 0 0 255 0 0 1
1 0 0 0 0 0 0 1 1 1 0 255 0 0 0 0
0 0 0 0 0 0 1 1 1 255 0 0 0 0 0 1
2 2 1 0 0 0 1 1 255 0 0 0 0 0 0 2
0 1 1 1 1 1 2 255 1 1 1 1 1 1 1 1
1 1 1 1 0 255 1 1 2 1 1 1 1 2 1 0
0 0 0 1 255 0 0 0 1 1 1 1 1 1 1 0
0 0 0 255 0 0 0 0 0 0 0 0 0 0 0 0
0 255 0 0 0 0 0 1 1 1 1 1 1 0 0 0
255 0 1 1 1 1 1 1 1 1 1 0 1 0 1 255
1 1 1 1 2 1 1 1 1 1 1 1 1 0 255 1
0 1 0 1 0 1 1 1 1 1 1 255 0 0 0 0
0 0 0 2 2 1 1 1 0 0 0 255 0 0 1 1
2 2 3 2 1 0 0 0 1 255 1 1 0 1 0 1
1 1 2 1 1 1 1 255 0 1 0 0 0 0 0 0
0 0 0 0 0 0 255 1 1 1 0 0 0 0 1 1
1 1 1 1 0 255 0 0 0 1 1 1 1 1 1 1
0 0 1 1 1 1 0 0 1 2 2 2 2 3 3 3
4 1 1 0 0 0 255 1 0 0 0 1 1 0 0 1
0 1 0 1 255 0 0 1 0 1 1 2 1 0 0 0
0 1 0 255 1 1 1 0 1 1 1 2 2 1 1 1
2 255 0 0 0 0 0 1 0 1 0 0 0 1 0 255
0 0 0 0 1 1 1 2 1 1 1 0 1 1 255 1
1 0 0 0 2 0 1 1 2 1 1 1 2 255 1 1
1 1 0 1 1 2 2 2 1 1 1 255 0 0 0 0
0 0 0 0 0 0 0 0 0 0 255 1 0 0 0 1
1 3 1 1 0 0 0 0 0 255 0 0 0 0 1 3
3 3 2 2 1 1 1 255 0 0 0 2 2 2 1 1
1 1 1 1 1 0 255 0 0 1 1 1 0 1 2 2
1 1 1 1 0 255 0 0 0 1 0 0 0 0 0 0
0 0 0 255 0 1 1 1 0 1 2 2 2 1 0 0
1 0 255 0 0 1 0 1 2 2 1 2 1 1 1 1
1 255 0 1 1 1 1 2 4 4 1 1 0 0 0 255
1 1 2 1 1 1 2 3 2 1 0 0 0 1 255 0
0 0 1 1 2 2 1 0 0 0 1 1 1 255 0 0
0 0 0 0 0 0 0 0 0 0 0 255 1 0 1 1
1 1 1 2 3 2 1 0 0 0 255 1 1 1 1 0
1 1 1 1 1 1 1 0 0 255 1 1 1 1 4 14
14 5 1 1 1 1 1 1 255 2 1 1 1 3 14 10
5 2 1 1 0 255 0 0 0 0 0 0 1 3 3 1
0 0 0 0 0 255 0 0 1 2 3 8 6 2 1 0
0 0 0 255 1 1 0 1 0 1 2 2 2 1 1 1
1 255 1 1 0 0 1 0 0 0 0 0 0 0 0 0
255 1 1 1 0 0 0 0 1 1 1 1 1 0 0 255
0 0 0 0 1 1 1 1 1 0 0 0 0 0 1 3
1 1 1 2 2 3 2 31 53 31 25 4 2 0 0 0
255 1 0 0 0 3 3 1 0 0 0 1 1 1 255 0
0 0 0 0 0 2 0 0 0 1 1 1 0 255 0 1
1 1 1 2 4 11 6 1 1 1 2 255 0 0 0 0
0 1 0 0 0 0 0 1 0 255 0 0 0 0 1 1
1 1 1 1 1 1 1 1 255 1 1 0 0 1 2 2
2 2 2 2 0 1 1 255 0 1 1 1 1 2 2 2
2 2 1 1 1 255 0 0 0 0 0 0 0 0 0 0
0 0 0 0 255 0 0 0 1 3 4 21 8 1 1 0
0 0 0 255 1 1 1 2 3 7 8 5 3 3 2 2
1 255 0 0 1 1 2 2 2 2 5 6 1 0 0 0
255 0 1 0 0 1 3 7 7 11 6 2 1 0 0 255
0 0 0 1 1 1 0 0 0 0 0 0 0 255 1 0
1 1 1 1 2 5 5 2 0 0 0 0 255 0 1 1
1 2 3 3 4 4 2 2 0 0 0 255 1 1 1 1
2 4 10 10 10 1 0 0 0 255 1 1 1 1 1 2
12 12 8 8 0 0 0 0 255 0 0 0 1 2 3 5
4 1 0 0 1 1 1 255 1 0 0 0 0 0 0 0
0 0 0 0 1 255 1 2 2 2 2 2 2 6 6 2
1 0 0 0 255 1 1 1 0 0 0 1 1 1 1 1
1 0 0 255 1 1 1 4 15 22 15 15 5 1 0 1
1 1 255 1 1 1 5 14 30 19 16 5 2 1 0 255
0 0 0 0 0 0 2 2 2 0 0 0 0 0 0 255
1 1 2 3 10 8 7 6 5 1 0 0 0 255 0 1
0 1 1 1 4 3 3 1 1 1 1 255 1 1 0 0
0 0 0 0 0 0 0 1 0 0 255 1 0 0 0 0
0 0 0 1 1 1 1 1 0 255 0 0 0 0 1 0
1 0 1 0 0 0 1 1 1 3 0 1 1 2 2 4
35 55 64 64 64 25 2 1 0 0 255 1 1 1 3 8
8 10 5 1 1 1 1 1 255 0 0 0 0 0 0 1
0 0 0 1 0 0 0 255 0 1 1 2 2 25 36 49
26 6 2 2 2 255 0 0 0 0 0 0 0 0 0 0
1 0 0 255 0 0 0 0 1 1 1 1 1 1 1 1
1 1 255 1 0 0 0 2 6 16 16 16 4 2 0 0
0 255 0 1 1 1 1 3 3 3 3 2 2 1 1 255
0 0 0 0 0 0 0 1 1 1 0 0 0 0 255 0
0 1 2 32 44 34 23 11 2 1 0 1 0 255 1 1
0 2 3 7 7 6 3 3 2 2 1 255 0 1 1 1
1 2 3 5 25 25 6 1 1 0 255 1 1 0 0 5
7 14 7 11 6 4 2 0 0 255 0 0 0 1 1 1
1 1 0 0 0 0 0 255 0 0 1 2 3 3 5 7
8 5 3 3 2 0 255 0 1 1 1 3 4 3 4 4
3 1 0 0 0 255 1 1 1 2 4 6 8 10 2 2
0 0 0 255 0 1 1 2 3 5 12 12 12 8 1 1
1 1 255 0 0 1 2 3 4 4 4 2 0 0 1 1
1 255 1 1 1 1 1 0 0 0 0 0 0 0 1 255
2 2 2 2 2 3 12 24 24 2 1 1 0 0 255 0
1 0 0 0 0 1 1 1 1 1 0 1 0 255 1 1
1 25 26 25 22 26 15 4 1 1 1 2 255 1 1 5
14 27 34 30 30 19 3 1 0 255 0 0 0 0 0 0
1 1 0 0 0 0 0 0 0 255 1 1 2 3 8 8
8 5 5 2 1 1 0 255 0 0 0 0 1 6 6 5
4 3 1 1 1 255 0 0 0 0 1 1 1 2 0 0
0 1 0 1 255 0 0 0 0 1 0 0 0 1 2 1
1 0 0 255 0 0 0 0 1 0 1 0 1 1 1 1
1 1 1 0 2 2 2 2 2 17 68 74 86 86 86 55
23 0 0 0 255 1 1 1 5 13 13 12 11 5 2 1
1 1 255 0 0 0 0 1 1 0 0 0 1 1 1 0
0 255 1 1 1 2 25 64 49 49 36 7 2 2 2 255
0 0 0 0 0 0 0 0 0 0 1 1 0 255 0 1
1 1 1 1 1 2 2 3 1 1 1 1 255 1 0 0
1 6 16 16 16 16 11 4 0 0 0 255 0 1 1 1
2 3 3 3 3 2 2 1 1 255 0 1 1 1 0 2
0 2 2 2 0 0 0 1 255 0 0 2 15 44 44 44
39 23 8 1 1 1 0 255 1 1 0 1 3 4 5 4
3 3 2 2 1 255 0 1 1 1 2 8 17 19 32 32
6 3 1 0 255 0 0 0 1 2 7 15 14 11 7 10
7 1 0 255 0 0 0 0 1 2 1 1 1 1 0 0
0 255 0 0 1 1 4 5 5 10 11 5 3 3 3 0
255 0 1 0 1 3 4 3 3 2 1 0 0 0 0 255
1 1 3 6 6 6 6 7 2 2 2 1 0 255 0 1
1 3 5 7 12 12 12 6 0 0 0 1 255 0 0 1
3 6 5 5 4 2 0 0 1 1 1 255 1 1 1 1
1 1 1 1 1 1 2 1 1 255 2 2 2 2 2 12
20 25 25 15 1 1 1 1 255 1 1 1 1 1 0 0
1 1 1 1 0 0 0 255 0 1 1 27 27 25 27 33
27 11 2 1 1 1 255 1 1 10 19 27 34 30 30 26
15 2 1 255 0 0 0 0 3 4 2 0 0 0 2 1
1 0 0 255 1 1 6 8 6 8 8 6 6 3 1 1
0 255 0 0 0 0 3 11 11 11 5 4 2 1 0 255
0 0 0 0 0 1 2 2 2 1 1 1 0 0 255 1
0 0 0 0 0 0 1 1 2 2 1 0 0 255 0 0
1 1 0 0 0 1 1 1 1 1 1 1 1 0 1 1
2 2 2 17 68 74 80 88 82 61 29 1 0 0 255 2
1 2 8 11 11 10 11 6 2 1 0 0 255 1 0 0
0 1 1 1 0 1 1 1 1 0 0 255 1 1 1 3
64 70 46 44 43 11 2 1 2 255 0 0 1 0 0 0
0 0 0 1 1 1 1 255 2 1 1 1 0 1 1 3
3 3 2 1 1 1 255 1 0 0 0 17 24 25 22 19
16 6 2 1 1 255 0 0 1 1 3 4 4 4 4 3
2 1 1 255 0 1 0 1 0 4 1 2 2 2 0 0
1 1 255 0 0 1 20 34 44 53 57 39 12 4 1 1
1 255 0 0 0 0 2 3 5 2 5 7 7 2 1 255
0 1 1 2 15 17 19 24 26 25 10 3 2 1 255 1
0 0 1 4 5 14 14 13 13 10 10 1 0 255 0 1
0 0 1 3 3 2 1 1 1 0 0 255 0 1 1 1
5 6 6 10 11 10 5 4 3 2 255 0 0 0 0 0
1 1 0 3 1 1 0 0 0 255 0 1 3 7 6 4
4 6 4 6 2 1 0 255 0 1 1 6 7 7 15 10
8 6 1 1 1 1 255 1 1 1 2 5 3 4 2 2
0 0 1 1 1 255 1 1 0 0 0 2 3 3 3 2
2 1 1 255 1 2 2 2 3 12 20 24 24 14 3 1
0 1 255 1 1 1 1 1 1 1 1 1 1 1 1 0
0 255 0 1 7 25 25 25 27 27 27 15 2 1 1 1
255 1 4 8 22 24 34 30 34 30 15 1 1 255 0 0
0 1 4 6 1 1 1 2 2 2 1 1 0 255 1 1
6 8 7 10 12 12 12 3 2 1 0 255 0 0 0 1
4 6 11 14 10 5 3 2 0 255 0 0 0 0 0 1
1 1 1 0 0 0 0 0 255 1 1 0 0 1 0 1
1 1 1 1 0 0 0 255 0 0 0 1 0 1 2 2
2 2 1 1 0 0 0 0 1 1 2 2 2 20 61 74
80 80 63 55 29 1 0 0 255 2 2 2 4 10 10 6
11 6 4 1 0 0 255 1 1 1 1 1 1 1 1 2
1 1 1 1 1 255 0 0 1 4 62 68 46 44 43 19
1 0 0 255 0 1 1 1 0 0 0 0 0 0 0 1
3 255 2 2 1 1 0 0 2 7 6 3 2 1 1 1
255 0 0 0 1 17 19 24 19 25 16 6 1 1 1 255
0 0 0 1 3 4 4 5 4 3 2 1 1 255 0 1
1 1 1 5 2 2 2 0 0 0 0 0 255 0 0 1
20 34 34 43 43 42 12 5 1 1 1 255 1 0 0 1
1 2 3 2 5 7 7 4 1 255 0 1 0 2 15 17
24 24 24 17 8 4 2 0 255 0 0 1 2 4 12 17
19 19 23 13 2 1 0 255 0 1 0 0 0 3 3 2
1 1 1 1 1 255 0 1 1 1 8 11 11 13 14 7
5 4 2 0 255 0 0 0 0 0 0 0 0 4 1 1
0 0 1 255 0 0 1 3 3 3 6 7 6 6 2 1
0 255 1 1 1 7 15 7 15 10 8 6 5 3 1 1
255 1 1 2 3 3 1 3 1 1 0 0 1 1 1 255
1 0 0 0 0 1 3 3 4 1 1 1 1 255 1 1
2 2 5 12 19 14 22 6 3 0 0 0 255 1 1 1
0 1 1 1 1 1 2 1 1 1 0 255 0 0 7 23
27 27 27 27 27 20 2 1 0 0 255 1 4 16 22 22
29 29 22 16 12 1 1 255 1 0 0 1 6 6 4 2
2 2 2 1 1 1 0 255 1 1 2 6 6 11 14 12
10 3 1 0 0 255 0 0 0 1 3 6 6 14 10 6
2 1 0 255 2 2 1 0 1 1 1 0 0 0 1 1
1 2 255 1 1 0 1 1 0 0 1 2 1 1 0 1
1 255 0 0 0 1 0 0 4 4 2 1 1 1 0 0
0 0 1 1 1 2 2 14 57 64 70 64 61 46 13 1
0 0 255 2 1 1 3 6 10 6 10 6 4 1 1 1
255 1 1 1 1 1 1 2 3 3 1 1 1 0 0 255
0 0 1 4 46 62 55 65 44 40 2 0 1 255 0 0
1 0 0 0 0 0 0 1 0 0 1 255 2 1 1 0
0 1 4 7 6 3 2 1 1 1 255 0 0 1 1 3
17 24 24 29 16 2 1 1 1 255 0 0 0 1 2 4
4 5 4 3 1 1 1 255 1 0 0 1 2 3 2 2
2 0 0 0 0 0 255 0 0 0 6 24 31 34 35 35
8 5 1 1 0 255 0 0 0 0 0 2 2 3 5 6
5 2 1 255 0 0 0 1 2 25 26 19 17 8 8 2
0 0 255 1 1 2 4 5 14 17 19 23 27 15 2 1
0 255 1 1 1 1 0 1 1 1 6 1 1 1 1 255
1 0 1 1 6 11 11 11 13 7 5 3 1 1 255 0
0 0 0 0 0 0 1 4 2 1 1 1 1 255 0 0
1 3 3 3 5 7 8 3 2 1 0 255 0 1 1 2
14 5 14 3 6 6 3 3 1 1 255 1 1 2 3 3
1 2 1 1 0 0 0 0 0 255 0 0 0 0 0 1
3 3 0 0 0 0 0 255 0 2 5 5 2 2 13 13
12 4 3 0 0 0 255 3 1 0 0 0 1 1 0 0
2 0 1 1 1 255 0 0 3 17 24 23 27 25 24 20
4 0 1 0 255 0 1 8 22 23 29 29 12 12 3 1
1 255 0 0 0 0 1 6 6 4 2 2 1 1 1 1
0 255 0 1 1 2 2 14 14 12 8 2 1 1 0 255
0 0 1 1 2 6 6 6 5 5 1 1 0 255 1 1
1 0 1 0 0 0 0 1 1 1 2 2 255 1 1 0
2 2 2 2 2 3 1 1 0 1 2 255 0 0 0 1
1 1 4 4 2 1 1 1 1 0 0 0 1 1 1 1
2 3 46 62 62 61 46 33 3 0 0 0 255 1 1 1
1 6 10 8 8 4 2 2 2 1 255 1 1 1 2 1
1 1 3 3 1 1 0 1 0 255 0 0 2 2 7 46
46 61 38 15 2 1 1 255 0 0 1 0 0 0 0 0
0 1 1 1 1 255 1 1 1 1 1 1 3 4 4 2
2 2 2 1 255 1 1 1 1 1 2 8 16 16 2 2
1 1 1 255 1 0 0 1 1 3 3 3 2 1 0 0
1 255 1 0 1 1 2 2 2 2 2 1 0 0 0 0
255 0 0 1 2 10 24 30 30 12 5 2 0 0 0 255
0 0 0 0 0 1 1 5 5 5 4 1 1 255 0 1
0 1 1 5 20 19 8 4 3 1 1 0 255 0 1 1
2 4 12 17 30 30 23 5 2 1 2 255 1 1 0 1
0 0 1 2 6 2 1 1 1 255 1 0 0 1 2 6
7 7 8 7 5 2 1 1 255 0 0 0 1 0 0 0
1 1 2 1 1 1 1 255 0 0 1 2 2 2 5 5
2 1 2 1 0 255 0 0 0 1 2 3 5 3 2 2
2 1 1 1 255 1 1 2 3 1 1 2 2 1 0 0
0 0 0 255 0 0 0 1 1 1 1 1 0 0 0 0
0 255 0 0 2 2 2 2 2 6 4 3 2 0 1 0
255 2 1 0 0 0 0 0 0 2 2 0 0 1 2 255
1 1 2 6 23 22 22 20 16 4 2 0 2 0 255 0
1 2 20 23 22 22 8 7 2 1 0 255 0 0 0 0
0 6 5 1 1 1 1 1 1 1 0 255 0 0 1 1
2 5 10 5 2 1 1 1 1 255 0 1 0 1 1 2
4 5 5 1 0 0 0 255 1 1 1 1 1 0 0 0
0 1 1 1 1 2 255 1 0 0 1 2 1 2 2 2
1 1 0 1 1 255 0 0 0 0 1 1 1 1 1 1
1 1 1 1 1 0 1 1 1 0 1 2 10 49 50 46
33 5 0 0 0 1 255 1 0 1 1 2 8 8 6 1
1 1 1 2 255 1 1 1 1 0 1 1 1 1 1 1
1 1 0 255 0 0 2 2 2 7 29 29 15 2 2 0
1 255 0 0 0 0 1 0 0 0 1 1 1 1 1 255
1 0 1 1 1 1 1 1 3 2 2 2 2 1 255 1
1 1 1 1 1 1 2 2 2 1 1 0 0 255 0 0
0 1 1 2 2 2 1 1 1 0 1 255 1 0 0 0
1 1 2 1 1 1 0 0 0 0 255 1 1 1 1 1
10 10 10 7 2 1 0 0 0 255 0 0 0 0 0 1
1 1 4 0 0 0 0 255 0 0 0 1 1 2 5 8
4 3 2 1 1 1 255 1 1 0 0 2 3 6 17 10
5 1 1 2 21 255 2 1 1 1 0 0 1 1 2 1
1 1 1 255 1 0 0 0 0 1 1 4 4 4 3 1
1 1 255 0 1 0 1 0 0 0 1 1 4 2 1 1
1 255 0 0 1 1 2 2 2 1 1 1 1 0 0 255
0 0 0 0 1 2 5 3 1 0 1 1 1 1 255 1
1 1 1 1 1 2 2 1 0 0 0 0 0 255 0 0
0 1 0 1 1 1 0 0 0 0 0 255 0 0 0 0
1 0 1 2 2 1 0 0 0 1 255 2 1 1 0 0
0 0 0 0 1 0 0 0 1 255 1 1 1 2 6 11
12 11 4 0 0 0 0 0 255 0 0 2 2 3 3 3
3 2 2 1 1 255 0 0 0 0 0 0 0 1 1 1
1 1 1 1 0 255 0 0 0 1 1 1 2 1 1 1
1 1 1 255 0 1 1 1 1 1 2 3 1 1 0 0
0 255 0 0 0 0 1 0 0 0 0 0 1 0 1 1
255 1 0 0 0 0 1 2 2 1 0 0 0 0 0 255
0 0 0 1 1 1 1 0 1 1 1 0 0 1 1 0
0 0 0 0 1 1 2 10 19 19 5 2 0 0 1 1
255 1 1 1 1 2 2 2 2 1 1 1 1 2 255 1
1 1 0 0 1 1 1 1 1 2 2 1 0 255 0 1
2 1 1 1 1 1 2 2 1 1 0 255 0 0 0 1
1 0 0 0 1 1 2 1 1 255 1 0 0 1 1 0
0 0 1 1 1 1 0 1 255 1 1 0 0 0 0 1
2 2 1 1 1 1 1 255 0 0 0 0 0 2 2 2
1 1 0 1 1 255 1 0 1 0 1 0 0 0 0 1
0 0 0 0 255 1 1 1 1 0 0 0 1 1 1 0
0 0 0 255 1 1 0 0 0 0 0 0 0 0 0 0
1 255 0 0 0 0 1 2 2 2 2 2 2 1 1 1
255 0 0 0 0 0 0 1 1 1 1 1 1 11 195 255
182 1 1 1 0 0 1 1 1 1 1 1 1 255 1 1
0 0 0 0 0 0 1 1 1 1 0 0 255 0 0 0
0 0 0 0 1 1 1 1 0 0 0 255 0 1 1 1
1 1 1 1 1 1 0 0 0 255 1 0 0 0 1 1
1 1 1 0 1 1 1 0 255 0 1 1 0 0 0 2
2 1 1 1 1 1 1 255 1 1 0 0 0 0 0 1
1 0 0 0 1 255 0 0 0 0 0 0 0 1 0 1
0 1 0 1 255 2 1 1 2 1 0 0 0 0 1 1
0 0 1 255 1 1 1 1 1 2 2 2 0 0 0 0
0 0 255 1 1 1 0 0 1 1 2 1 1 0 0 255
1 1 0 0 0 0 0 1 1 1 1 1 0 0 0 255
0 0 0 0 1 1 1 1 1 1 1 1 1 255 1 1
1 1 0 1 1 1 0 0 0 0 0 255 0 1 1 1
1 0 0 0 0 0 0 0 0 0 255 0 0 0 0 0
0 0 1 0 0 0 0 0 0 255 1 1 0 1 1 1
0 0 0 0 0 0 1 1 1 0 0 0 0 0 1 1
1 3 4 4 1 1 1 1 1 1 255 2 1 0 2 2
2 1 1 1 1 1 2 2 255 1 1 1 0 0 1 1
1 0 1 2 2 2 0 255 1 1 1 1 0 1 1 1
1 1 1 0 0 255 0 0 0 1 1 1 1 0 1 1
1 1 2 255 1 0 1 1 1 0 0 0 0 1 0 1
0 1 255 0 0 0 1 1 0 0 1 1 1 1 1 2
1 255 0 0 0 0 0 1 1 1 1 0 0 1 1 255
1 1 1 1 1 1 1 0 0 0 0 0 0 0 255 0
1 1 0 0 0 0 0 1 1 1 0 0 0 255 1 1
0 0 0 0 0 0 0 0 0 0 1 255 0 0 0 0
0 2 1 0 1 1 1 1 1 0 255 0 0 0 0 0
0 0 0 1 1 1 1 2 21 255 5 1 1 1 0 0
0 1 1 1 1 1 1 255 1 1 0 0 0 0 0 1
1 1 1 1 0 0 255 0 0 0 0 0 0 0 0 1
0 1 0 1 0 255 0 1 1 1 1 1 1 0 0 0
0 0 0 255 1 1 1 0 1 0 0 0 0 0 1 2
2 2 255 0 0 1 0 0 0 1 0 1 0 1 1 0
1 255 1 1 0 0 0 0 0 1 1 0 0 0 0 255
0 0 0 0 1 0 0 0 0 0 0 1 0 1 255 1
1 2 2 2 0 0 0 0 1 1 1 0 0 255 1 1
1 1 1 1 2 1 1 0 0 0 0 0 255 0 1 2
1 0 0 1 1 1 1 0 0 255 0 0 0 0 0 0
0 1 1 1 1 0 1 0 0 255 0 0 0 0 0 0
0 1 1 1 1 2 2 255 1 1 1 0 0 1 1 1
1 0 0 0 0 255 0 1 1 0 1 0 0 0 0 1
1 1 1 1 255 0 1 0 0 0 1 0 0 0 0 0
0 0 0 255 1 1 1 1 1 1 1 0 0 0 0 0
1 1 1 0 0 0 0 0 1 1 1 1 1 1 1 1
1 0 0 1 255 2 2 0 0 1 2 1 1 1 1 1
2 2 255 1 1 1 0 1 1 1 1 1 1 2 2 1
0 255 1 1 1 1 1 1 1 1 1 0 1 1 1 255
0 0 0 1 1 1 0 0 0 0 1 1 1 255 1 0
2 1 1 0 0 1 0 0 0 0 0 1 255 1 0 0
0 0 0 0 0 0 0 0 1 2 1 255 0 1 0 1
1 1 1 1 1 0 0 1 1 255 1 0 0 0 1 1
1 1 1 0 0 0 0 1 255 1 1 1 0 0 0 0
0 1 1 1 0 0 0 255 1 1 0 0 0 0 0 0
0 0 0 1 1 255 0 0 0 0 0 1 1 0 0 0
1 1 1 1 255 0 0 0 0 0 0 0 0 0 0 1
1 1 2 255 1 0 1 1 0 0 0 0 0 0 1 1
1 255 0 0 0 0 0 0 0 1 1 1 1 1 0 0
255 255 255 255 255 255 255 255 255 255 255 255 255 255 255 255
255 255 255 255 255 255 255 255 255 255 255 255 255 255 255 255
255 255 255 255 255 255 255 255 255 255 255 255 255 255 255 255
255 255 255 255 255 255 255 255 255 255 255 255 255 255 255 255
255 255 255 255 255 255 255 255 255 255 255 255 255 255 255 255
255 255 255 255 255 255 255 255 255 255 255 255 255 255 255 255
255 255 255 255 255 255 255 255 255 255 255 255 255 255 255 255
255 255 255 255 255 255 255 255 255 255 255 255 255 255 255 255
255 255 255 255 255 255 255 255 255 255 255 255 255 255 255 255
255 255 255 255 255 255 255 255 255 255 255 255 255 255 255 255
255 255 255 255 255 255 255 255 255 255 255 255 255 255 255 255
255 255 255 255 255 255 255 255 255 255 255 255 255 255 255 255
255 255 255 255 255 255 255 255 255 255 255 255 255 255 255 255
255 255 255 255 255 255 255 255 255 255 255 255 255 255 255 255
255 255 255 255 255 255 255 255 255 255 255 255 255 255 255 255
255 255 255 255 255 255 255 255 255 255 255 255 255 255 255 255
255 255 255 255 255 255 255 255 255 255 255 255 255 255 255 255
255 255 255 255 255 255 255 255 255 255 255 255 255 255 255 255
255 255 255 255 255 255 255 255 255 255 255 255 255 255 255 255
255 255 255 255 255 255 255 255 255 255 255 255 255 255 255 255
255 255 255 255 255 255 255 255 255 255 255 255 255 255 255 255
255 255 255 255 255 255 255 255 255 255 255 255 255 255 255 255
255 255 255 255 255 255 255 255 255 255 255 255 255 255 255 255
255 255 255 255 255 255 255 255 255 255 255 255 255 255 255 255
255 255 255 255 255 255 255 255 255 255 255 255 255 255 255 255
255 255 255 255 255 255 255 255 255 255 255 255 255 255 255 255
255 255 255 255 255 255 255 255 255 255 255 255 255 255 255 255
255 255 255 255 255 255 255 255 255 255 255 0 0 0 0 1
1 1 0 0 0 0 0 0 1 255 0 0 1 1 1 1
1 0 0 0 0 0 0 255 0 0 0 1 1 1 0 0
1 0 0 1 1 1 255 1 0 1 1 2 1 1 0 1
1 1 1 0 0 255 1 0 0 0 0 0 1 1 1 1
1 1 1 255 0 1 1 1 1 1 1 1 1 1 1 1
1 1 255 1 1 1 1 0 1 1 1 0 0 0 0 0
0 255 1 1 1 0 2 1 1 1 2 1 1 0 1 0
255 0 0 1 1 1 1 1 2 2 1 1 0 255 0 0
0 0 0 0 0 0 1 1 1 1 1 1 0 255 1 1
1 1 1 0 0 1 1 1 0 0 1 255 1 1 1 1
1 1 1 1 1 1 1 1 1 255 1 1 1 0 1 1
1 1 1 1 1 1 0 0 255 0 0 0 0 0 0 0
0 0 0 0 0 0 0 255 0 1 2 1 1 0 1 0
0 0 0 0 0 0 1 0 0 0 0 0 0 0 0 0
0 1 1 0 0 0 2 1 255 1 1 1 0 0 1 1
1 1 1 0 1 1 255 1 0 0 0 1 0 1 0 1
1 1 1 1 1 255 1 1 0 0 0 1 1 2 1 0
0 1 1 255 0 0 0 0 0 0 0 0 0 0 2 2
1 255 1 0 0 0 0 0 1 1 0 0 0 0 0 1
255 0 0 0 1 0 0 0 1 1 0 0 1 1 1 255
0 1 1 1 1 1 0 0 0 1 1 2 1 255 0 1
1 0 0 0 1 1 1 0 0 0 0 0 255 1 1 1
1 1 1 1 1 1 1 0 0 0 1 255 0 0 1 1
1 1 0 0 0 0 0 0 1 255 1 1 1 1 1 1
1 0 0 0 0 1 1 1 255 1 1 1 1 1 1 0
1 1 1 1 1 1 1 255 1 0 0 0 0 0 0 0
0 1 1 1 1 255 1 0 0 0 1 1 1 1 1 1
1 1 0 0 255 0 0 0 0 0 1 1 1 1 1 1
1 1 1 255 0 0 1 1 1 1 1 1 0 0 0 0
0 255 0 0 1 1 2 0 1 2 2 0 0 0 1 0
255 1 0 0 2 2 2 1 1 1 1 1 1 1 1 255
1 1 1 1 0 0 0 1 1 1 1 2 2 255 0 1
1 1 1 2 1 1 1 1 0 0 1 1 255 1 1 1
1 1 1 1 1 1 1 0 0 0 0 255 1 1 1 0
1 1 1 1 0 0 0 1 1 1 255 1 0 0 1 1
1 0 2 2 1 1 0 255 0 0 0 0 0 0 1 0
1 1 0 0 1 1 0 255 0 1 0 0 1 1 1 2
1 0 0 0 0 255 1 1 1 1 1 1 1 0 0 0
0 0 0 255 1 0 0 0 0 0 0 1 1 1 1 0
0 0 255 0 0 0 0 0 0 0 0 0 0 0 1 1
0 255 0 1 1 1 1 0 0 0 0 0 0 0 0 0
0 0 0 0 0 0 0 0 0 0 0 1 0 0 0 1
1 1 255 1 2 2 1 1 0 1 1 1 1 0 1 1
255 1 1 1 1 1 1 1 1 2 1 1 1 1 1 255
0 0 0 1 0 1 1 2 2 1 1 1 1 255 0 0
0 0 0 0 0 1 1 1 0 1 1 255 0 1 1 1
0 0 1 2 1 0 0 0 1 1 255 0 0 0 0 0
0 1 3 7 2 1 1 1 1 255 1 1 0 1 0 1
0 0 0 1 1 1 1 255 0 1 1 1 0 0 0 0
0 0 1 1 0 0 255 0 0 1 1 1 0 0 1 1
1 0 0 0 1 255 0 0 1 1 1 1 1 1 0 0
0 0 1 255 1 0 0 1 2 1 1 0 1 1 1 1
0 0 255 1 0 0 0 1 1 2 2 4 1 1 1 1
1 255 0 0 0 0 0 0 0 0 0 1 0 0 0 255
1 0 0 0 0 1 1 1 1 1 0 0 0 0 255 1
1 1 0 0 0 1 1 1 1 1 0 1 0 255 0 0
0 0 0 0 1 0 0 0 0 0 1 255 1 0 1 1
1 0 0 1 1 1 1 1 1 1 255 1 0 1 1 1
1 0 1 1 1 1 1 1 1 255 1 1 0 0 0 0
0 0 1 2 1 1 1 255 1 0 0 1 1 10 2 1
1 0 0 0 0 1 255 1 0 0 0 1 1 1 1 1
1 1 1 0 1 255 1 1 1 0 0 0 1 1 0 0
0 1 1 1 255 2 1 0 0 0 1 1 2 1 1 1
1 255 0 0 0 0 0 1 2 2 1 1 1 0 0 0
0 255 0 0 0 0 2 2 2 2 1 0 0 0 0 255
0 1 2 2 2 2 2 1 0 0 0 0 0 255 0 0
0 0 0 0 0 2 1 1 1 0 0 0 255 1 0 0
0 0 0 0 1 1 0 0 0 1 1 255 1 1 1 1
1 1 0 1 0 1 1 1 1 0 0 0 0 0 0 0
0 0 1 1 1 1 1 1 1 1 1 1 255 1 2 2
1 0 0 1 1 1 1 0 1 1 255 1 0 1 1 2
24 45 64 64 19 1 1 1 1 255 0 0 0 2 2 3
4 4 2 1 0 1 1 255 0 0 0 0 1 2 3 3
3 2 1 1 1 255 0 0 1 1 1 1 2 5 7 5
0 0 0 0 255 0 0 0 0 0 3 3 10 19 8 2
1 1 1 255 0 0 0 1 1 1 1 2 1 1 0 0
0 255 0 0 1 1 1 1 0 0 0 0 1 0 0 0
255 0 0 1 1 0 0 0 0 1 1 1 0 0 0 255
1 1 1 1 1 2 2 3 1 0 0 0 1 255 0 0
0 0 1 1 1 1 2 1 0 0 0 0 255 1 0 0
0 1 1 2 4 4 4 1 1 1 1 255 0 0 0 0
1 1 1 1 1 1 0 1 0 255 0 1 1 0 0 1
1 2 1 1 1 1 0 0 255 0 1 1 0 0 0 0
0 0 0 0 0 1 0 255 0 0 0 0 0 0 1 1
0 0 0 1 1 255 1 1 1 0 0 0 1 1 1 1
1 1 1 1 255 1 0 0 1 1 1 0 1 1 1 1
1 1 1 255 0 1 1 1 1 1 0 0 0 2 1 1
1 255 1 0 0 1 10 13 14 13 2 1 0 0 0 0
255 0 0 0 0 1 1 1 1 1 1 1 1 0 1 255
1 1 1 1 1 1 2 2 1 0 0 0 2 1 255 1
1 0 0 0 1 2 1 0 0 1 1 255 0 0 0 0
0 11 12 8 8 6 2 0 0 0 0 255 0 1 1 11
11 11 11 6 1 1 0 1 0 255 0 1 1 2 2 2
3 1 1 1 0 0 0 255 0 0 0 0 0 1 0 1
1 1 1 0 0 0 255 2 1 0 0 0 0 0 4 1
1 0 1 1 1 255 1 0 0 1 1 1 2 1 1 1
1 2 2 0 0 0 0 0 0 0 0 0 2 4 13 15
5 1 1 1 1 1 255 1 1 2 1 1 1 1 2 2
1 1 1 1 255 1 1 2 2 45 86 104 104 86 69 19
0 0 0 255 0 0 2 3 3 4 4 4 3 2 1 0
1 255 0 0 0 1 8 11 15 15 16 15 3 0 0 255
0 1 2 2 2 2 22 15 15 7 7 1 1 1 255 1
1 1 1 3 10 11 41 48 24 8 1 1 1 255 1 1
1 1 2 6 10 10 2 1 0 0 0 255 0 0 1 1
1 1 0 0 0 1 1 1 0 0 255 0 0 1 0 0
0 0 0 1 1 1 1 0 0 255 1 0 0 1 2 4
3 4 3 1 0 0 0 255 0 0 0 1 2 2 2 3
2 2 0 0 0 0 255 1 0 0 0 1 5 5 6 6
4 1 1 1 1 255 0 0 0 0 1 2 2 3 1 1
0 0 0 255 0 1 1 1 1 2 4 4 3 1 1 1
1 0 255 0 0 0 0 0 0 1 1 0 0 0 0 0
0 255 0 0 0 0 0 0 1 1 1 0 1 1 2 255
1 0 0 0 0 2 2 3 1 1 1 1 1 1 255 1
0 0 0 0 0 0 1 2 1 0 0 1 1 255 0 0
0 1 1 1 1 1 1 2 1 0 0 255 1 0 1 4
10 13 14 13 19 13 8 0 0 0 255 0 0 0 1 2
8 14 20 2 1 1 0 0 0 255 1 1 1 1 4 10
8 2 1 1 1 0 0 0 255 1 1 0 0 2 2 3
1 1 0 0 0 255 0 0 0 0 11 12 13 12 17 17
6 1 1 1 1 255 1 3 12 19 23 20 20 15 8 1
0 1 1 255 1 1 2 2 2 2 3 2 2 1 1 1
1 255 0 0 0 0 1 1 0 0 1 2 2 1 0 1
255 2 1 1 1 0 1 8 8 4 2 1 1 1 1 255
1 1 0 1 2 1 2 2 2 1 1 1 1 1 2 2
0 0 0 0 0 2 4 26 24 24 15 5 1 0 0 0
255 0 1 1 1 2 2 5 5 4 2 0 1 1 255 0
1 3 33 86 121 117 109 109 99 64 3 0 0 255 0 1
2 3 4 4 4 4 4 2 1 0 0 255 0 0 1 3
16 25 31 24 23 16 4 2 1 255 1 1 1 2 3 21
27 27 22 13 7 1 1 1 255 1 1 1 3 11 31 53
62 67 50 20 2 1 1 255 0 0 1 2 6 6 12 10
7 3 1 0 0 255 1 0 1 1 1 1 0 1 1 1
1 1 1 1 255 0 1 1 1 0 1 1 1 1 1 1
1 0 0 255 1 1 0 3 6 7 4 4 3 3 0 0
0 255 0 0 0 0 2 1 3 4 4 4 0 0 0 0
255 1 1 1 2 5 13 11 8 8 6 1 1 1 1 255
1 0 1 1 2 3 4 4 4 2 1 1 1 255 1 1
1 1 2 4 4 4 1 1 1 1 1 0 255 0 0 0
0 0 1 1 1 0 0 0 0 1 0 255 0 0 0 0
0 5 6 6 2 1 1 1 1 255 0 0 0 1 2 3
6 7 7 4 2 1 1 0 255 1 0 0 0 0 1 1
2 4 2 1 1 1 1 255 0 0 1 2 2 1 1 1
1 1 1 1 1 255 1 1 1 5 10 13 16 14 19 13
8 0 0 0 255 0 0 0 1 4 12 14 20 13 2 0
0 0 0 255 0 1 2 4 10 11 8 2 1 1 1 0
0 0 255 0 0 0 2 6 2 2 0 0 0 0 0 255
0 0 0 8 19 19 14 14 20 19 13 1 1 1 1 255
3 4 17 27 32 32 36 32 32 1 0 1 1 255 1 1
2 2 1 2 3 3 1 0 0 1 1 255 0 0 0 0
1 2 3 1 1 2 2 1 1 0 255 1 1 1 1 1
1 5 8 5 5 1 1 1 1 255 1 0 1 1 1 0
1 5 6 2 1 1 1 1 2 2 0 0 0 1 0 4
13 36 26 26 22 6 1 1 1 1 255 1 1 1 1 2
3 5 5 3 3 1 1 1 255 1 4 5 73 120 123 123
116 109 99 74 23 1 0 255 0 1 2 3 4 4 4 4
4 3 2 0 0 255 0 1 3 11 16 20 31 26 26 22
10 1 0 255 1 1 0 0 17 26 26 27 21 13 4 1
1 0 255 0 1 2 3 31 52 62 63 73 73 26 8 1
1 255 1 1 1 3 6 7 11 8 7 6 2 1 1 255
1 0 0 1 1 1 1 1 1 1 1 1 1 1 255 1
1 1 1 0 1 2 1 0 0 0 1 0 0 255 0 1
1 7 10 10 3 4 3 3 0 0 1 255 1 0 1 1
2 3 2 3 4 5 1 1 1 0 255 1 1 2 2 7
13 13 8 8 6 3 1 1 1 255 1 1 1 4 7 6
4 4 6 3 1 0 1 255 1 1 0 1 3 4 4 2
1 1 1 1 1 1 255 1 0 0 0 1 1 1 1 0
0 0 1 1 1 255 1 1 0 1 5 6 7 8 7 3
1 1 1 255 0 0 1 1 3 16 19 21 21 19 3 2
1 1 255 0 0 0 0 0 1 1 4 5 3 1 0 0
0 255 1 1 1 2 2 2 1 1 1 1 1 1 1 255
0 1 2 16 16 19 17 16 17 13 5 1 0 0 255 0
0 1 1 2 6 2 13 10 3 1 1 0 0 255 1 2
2 7 11 11 10 2 1 2 1 0 0 0 255 0 0 0
3 3 1 3 0 1 0 0 0 255 0 0 0 6 15 14
13 14 20 20 19 2 2 1 1 255 2 4 19 32 42 42
42 40 32 2 1 1 0 255 1 1 1 1 1 1 2 2
1 0 0 0 1 255 0 0 1 1 1 2 3 1 0 0
1 1 1 0 255 0 1 1 1 1 1 1 5 5 6 2
1 1 1 255 1 0 1 1 0 0 1 5 7 5 1 0
1 1 2 2 0 0 0 1 0 5 26 39 30 26 24 23
1 1 1 1 255 1 1 1 1 2 4 5 5 3 1 0
0 0 255 2 4 16 98 104 118 118 116 108 102 74 23 1
0 255 0 1 2 4 5 4 4 4 4 3 2 0 0 255
1 1 2 3 15 15 25 26 27 22 10 2 1 255 1 1
0 0 20 23 21 26 26 13 5 2 1 0 255 0 0 1
2 44 58 62 63 93 93 34 12 2 1 255 0 0 0 2
7 8 8 7 6 6 3 2 1 255 1 0 1 1 1 1
1 2 1 1 1 1 1 0 255 1 2 2 3 1 1 0
0 0 0 0 1 1 0 255 0 1 2 5 10 5 2 4
4 4 1 0 1 255 0 0 0 0 2 3 2 3 7 6
1 1 0 0 255 0 1 1 4 11 13 16 16 10 8 2
0 0 0 255 0 1 1 4 8 8 4 4 4 3 3 1
1 255 1 0 0 0 2 2 1 1 1 1 1 0 1 1
255 1 1 1 1 1 1 1 1 0 0 0 1 1 1 255
1 1 0 2 6 6 7 7 7 3 1 1 0 255 0 0
1 1 8 19 21 21 21 19 3 2 1 0 255 0 0 0
0 0 2 4 6 5 2 1 0 0 0 255 1 1 1 1
1 2 1 1 1 1 1 1 1 255 1 1 16 25 21 20
17 16 17 16 5 1 1 1 255 0 0 1 1 1 2 2
3 6 4 0 0 0 0 255 1 2 6 6 8 8 4 4
4 4 2 1 1 1 255 0 0 1 1 1 1 2 1 1
0 0 0 255 0 0 0 3 6 14 14 14 19 19 13 2
2 0 1 255 1 3 21 35 46 46 43 49 36 10 2 0
0 255 0 0 0 1 1 1 1 2 0 0 0 0 0 255
1 0 1 0 1 2 3 1 0 0 1 1 1 0 255 1
0 0 0 0 0 1 3 3 6 2 1 0 1 255 0 0
0 0 1 0 1 5 6 3 1 1 1 1 1 2 0 0
0 0 0 2 23 38 30 26 15 15 0 0 1 1 255 1
1 1 1 2 2 4 3 1 1 1 1 0 255 2 4 16
86 98 104 108 108 81 81 74 13 1 1 255 1 1 2 4
5 6 5 4 3 3 2 0 0 255 1 1 1 2 7 7
10 11 26 22 4 1 0 255 2 1 0 0 5 20 21 23
36 25 8 4 1 0 255 0 1 0 2 58 62 62 63 78
78 31 8 2 1 255 0 0 0 0 11 11 8 5 3 5
2 1 0 255 0 0 0 1 1 1 3 3 1 0 1 0
0 0 255 1 1 2 4 4 0 0 0 0 0 0 1 1
1 255 0 1 1 2 4 4 2 3 7 3 2 1 1 255
1 0 0 1 4 4 3 3 7 5 2 1 1 0 255 0
0 1 3 11 16 20 16 10 6 2 0 0 0 255 0 0
1 2 8 8 7 3 3 3 2 1 1 255 1 0 0 1
1 2 2 2 4 3 2 0 0 0 255 1 1 1 0 1
1 1 1 0 0 0 1 1 1 255 0 0 0 2 4 6
6 7 7 3 1 1 0 255 0 0 1 1 8 21 21 21
21 15 2 0 1 1 255 0 0 0 1 1 6 6 6 2
1 0 0 0 0 255 0 1 1 1 1 2 1 1 1 1
1 0 0 255 0 1 11 22 21 22 20 19 19 16 5 1
1 1 255 1 1 1 1 1 2 2 3 4 4 0 0 0
0 255 0 0 2 2 6 6 5 4 4 4 1 1 1 1
255 1 1 1 0 1 1 2 1 2 2 1 1 255 0 0
0 3 5 14 14 19 19 19 8 2 2 1 1 255 1 1
20 35 53 51 51 49 27 10 1 0 0 255 0 0 1 6
1 2 1 2 0 2 0 0 0 255 1 1 1 0 0 1
1 0 0 0 1 1 1 1 255 1 1 1 0 0 0 1
2 2 4 2 0 0 0 255 0 0 0 0 1 4 4 3
1 2 1 1 1 1 2 2 1 1 0 0 0 1 2 23
15 15 13 0 0 0 0 1 255 1 1 1 1 1 2 3
3 2 1 1 0 0 255 2 3 6 34 88 96 96 96 80
80 60 5 0 0 255 1 1 2 3 7 7 5 3 3 2
2 0 0 255 1 0 0 0 2 5 7 10 14 7 2 1
1 255 0 0 0 1 3 14 20 25 36 26 12 5 2 0
255 1 1 0 1 12 58 53 55 53 46 31 2 1 0 255
0 0 0 1 15 15 7 3 2 2 2 1 0 255 0 0
1 0 1 0 1 0 1 0 0 0 0 0 255 0 0 1
3 2 0 0 0 0 0 1 1 1 1 255 1 0 1 2
2 4 7 7 8 4 1 0 0 255 1 1 1 1 4 4
5 2 5 2 2 1 2 1 255 0 0 2 4 11 16 16
11 7 2 1 0 0 0 255 0 0 0 1 2 7 4 3
2 2 2 1 1 255 0 0 0 0 1 1 2 5 6 3
0 0 0 0 255 1 1 1 1 1 2 4 1 1 0 0
1 1 0 255 0 0 0 1 2 4 6 6 5 2 1 1
0 255 0 0 0 1 5 16 16 14 8 8 1 0 0 1
255 1 1 1 1 2 6 8 6 1 1 1 0 0 0 255
1 1 1 1 1 1 0 1 1 1 1 0 0 255 0 1
1 11 16 21 19 19 19 11 1 1 1 1 255 0 1 1
1 1 3 4 4 4 2 1 0 0 0 255 0 0 1 2
5 5 4 4 3 3 2 2 1 2 255 1 1 1 0 0
0 0 1 2 2 1 1 255 0 0 1 1 3 8 8 10
10 10 4 2 1 0 0 255 1 1 3 32 53 51 49 27
10 2 1 0 0 255 0 1 1 7 2 3 2 4 1 2
1 0 0 255 1 1 0 0 0 0 0 0 0 1 0 0
0 0 255 1 1 1 0 0 0 1 2 1 2 1 0 0
0 255 0 0 0 0 0 0 1 1 0 1 1 1 0 0
1 2 1 1 0 0 0 2 2 1 2 2 1 0 0 0
0 0 255 1 1 0 1 1 1 2 1 1 1 1 1 1
255 2 2 4 19 69 86 88 80 76 60 16 1 0 0 255
1 0 1 2 3 3 3 2 2 2 1 0 0 255 1 0
0 0 2 5 7 7 7 5 1 1 1 255 0 0 0 0
1 3 14 16 26 19 11 2 1 1 255 1 1 0 0 0
19 21 42 31 31 8 1 1 0 255 0 0 0 1 3 4
4 4 2 2 0 0 0 255 0 0 0 0 0 0 1 0
1 0 0 0 0 1 255 0 0 0 1 2 2 0 0 0
1 1 1 1 1 255 1 0 0 0 2 3 7 5 5 1
1 0 0 255 0 0 1 1 1 1 1 1 1 1 1 1
2 2 255 0 0 0 3 3 14 11 7 2 2 1 0 0
0 255 0 0 0 1 1 2 1 2 1 1 0 0 0 255
0 0 0 0 0 0 3 3 3 1 0 0 0 1 255 1
1 1 1 1 2 3 2 1 1 0 0 0 1 255 0 0
0 0 0 1 2 2 2 1 1 2 1 255 0 0 1 1
2 5 6 6 5 3 0 0 0 2 255 1 1 1 1 0
6 6 3 0 0 1 1 0 0 255 1 1 2 2 0 0
0 1 1 1 1 0 0 255 0 1 0 2 5 10 16 19
13 4 1 1 1 0 255 0 1 1 1 0 1 4 4 2
2 1 0 0 0 255 0 0 1 2 5 6 1 1 1 2
2 2 2 2 255 1 1 1 1 1 1 0 1 1 2 1
0 255 0 0 0 1 1 7 5 7 4 4 2 1 1 1
1 255 1 1 0 1 8 13 8 7 1 1 0 0 0 255
0 1 1 1 1 2 4 5 2 1 0 0 0 255 0 1
1 1 0 0 0 1 1 1 0 0 0 0 255 1 1 1
0 0 0 1 1 0 0 1 0 0 0 255 0 0 0 0
0 0 0 1 1 1 1 1 0 0 1 2 1 1 0 0
1 1 1 1 1 1 1 0 1 0 1 1 255 1 1 1
1 1 1 1 1 1 1 0 1 0 255 0 1 1 2 23
38 79 30 30 16 1 0 0 1 255 1 1 1 1 1 2
2 2 2 1 1 1 0 255 1 1 0 1 1 2 2 4
4 2 1 1 0 255 1 1 0 0 1 1 1 4 11 4
2 1 1 1 255 1 1 0 0 0 2 6 19 11 2 2
1 1 1 255 0 0 0 0 1 1 4 2 1 1 0 1
1 255 1 0 1 0 1 0 1 1 1 1 1 1 1 1
255 0 0 0 1 2 2 0 0 0 1 1 1 0 0 255
1 1 1 0 2 3 4 4 4 1 1 0 0 255 0 0
1 1 1 1 1 0 0 0 0 0 2 1 255 0 1 1
2 2 3 2 2 1 1 1 1 0 0 255 0 0 0 0
1 1 1 1 1 1 1 1 0 255 0 0 0 0 0 0
0 1 2 0 0 0 1 1 255 0 0 1 1 1 1 1
1 1 1 1 0 0 0 255 1 0 0 0 0 1 1 1
1 1 1 1 1 255 0 0 0 1 2 2 5 3 3 1
0 0 0 1 255 1 1 1 0 0 0 0 1 0 1 1
1 0 0 255 1 1 1 1 0 0 0 0 1 1 1 1
1 255 1 1 1 2 2 3 5 4 4 2 1 1 1 0
255 0 1 1 1 0 1 3 2 2 1 1 1 1 0 255
1 1 1 1 5 1 1 0 0 1 1 2 2 2 255 1
1 1 1 1 1 0 1 1 1 1 0 255 0 1 1 1
1 1 1 1 1 2 0 0 0 0 0 255 1 1 1 1
1 2 1 2 1 1 1 1 0 255 0 1 1 1 1 1
1 2 1 1 1 0 0 255 0 0 1 1 0 0 0 0
0 0 0 0 0 0 255 1 0 0 0 0 0 0 0 0
0 0 0 0 1 255 1 0 0 0 0 0 0 1 1 1
1 0 0 0 0 1 0 1 1 1 1 1 1 1 0 0
0 0 1 1 1 1 255 1 1 1 1 1 0 1 1 1
1 0 1 0 255 0 0 0 0 1 4 7 4 4 1 0
0 1 2 255 2 0 0 0 1 1 1 1 0 0 0 0
0 255 1 1 1 1 1 1 2 2 2 1 0 0 0 255
1 1 1 0 0 0 1 1 1 1 1 1 1 1 255 1
1 0 0 0 1 3 3 3 1 1 1 1 1 255 1 0
0 0 1 1 2 1 1 1 1 0 1 255 1 0 0 0
1 1 1 1 1 1 1 1 1 1 255 0 0 0 1 2
2 0 0 0 0 1 0 0 0 255 1 1 1 1 2 2
3 3 2 1 1 1 0 255 0 0 0 1 1 1 1 1
0 0 0 0 0 0 255 0 1 1 1 1 2 1 1 1
1 1 1 1 0 255 0 1 0 0 0 1 1 1 1 1
1 1 0 255 0 0 0 0 0 0 0 0 0 0 0 0
0 1 255 0 0 0 0 0 0 1 0 1 1 1 1 2
1 255 1 0 0 0 1 1 0 1 1 1 1 1 1 255
1 1 1 1 1 2 1 1 0 0 0 0 0 0 255 1
1 2 0 0 0 1 1 0 0 0 1 1 1 255 1 1
1 1 0 0 0 0 0 0 0 0 0 255 1 1 1 2
1 1 1 2 1 0 0 1 1 0 255 0 2 2 1 0
1 1 2 1 1 1 1 1 1 255 2 2 2 1 1 0
0 0 0 0 1 1 2 1 255 1 0 0 0 0 0 1
1 1 1 0 0 255 0 0 0 1 1 1 1 1 1 1
0 0 0 0 0 255 1 1 1 1 0 0 1 1 1 1
1 1 0 255 0 1 1 1 1 0 0 0 1 0 0 0
0 255 0 0 1 1 0 0 0 0 0 0 0 0 0 0
255 1 0 0 0 0 0 0 0 0 0 0 1 0 0 255
0 0 0 1 1 1 1 1 1 1 1 1 0 0 0 0
0 1 1 1 1 1 1 1 1 0 0 0 1 1 1 1
255 1 1 2 2 2 0 0 1 0 1 0 3 1 255 0
0 1 1 1 2 3 3 2 1 1 2 2 2 255 2 1
1 1 1 1 1 0 1 0 0 0 1 255 2 1 0 0
1 1 0 0 0 0 0 0 0 255 1 1 1 1 1 1
1 1 1 1 1 1 1 1 255 1 1 1 0 0 1 2
1 1 1 1 1 1 1 255 1 0 0 1 1 1 1 1
1 1 1 0 1 255 1 0 0 0 1 1 1 1 1 1
1 1 1 1 255 0 0 0 1 1 1 0 0 0 0 1
0 0 0 255 1 0 1 1 2 1 2 1 2 2 1 1
1 255 0 0 0 1 1 1 1 0 0 0 0 0 0 0
255 0 1 0 0 1 1 1 0 1 1 1 1 1 0 255
0 0 0 0 1 1 1 1 1 1 1 1 1 255 0 0
0 0 0 0 0 0 0 0 0 0 0 0 255 0 0 0
0 0 0 0 0 0 0 1 1 2 1 255 1 1 1 1
1 1 1 1 1 1 1 0 1 255 1 0 0 1 1 1
0 1 0 1 0 0 0 0 255 0 1 2 1 0 0 1
1 0 0 1 1 1 1 255 1 1 1 1 0 0 0 0
0 0 0 0 0 255 0 0 0 1 1 1 1 1 0 0
0 0 1 1 255 0 1 1 1 0 1 1 1 0 0 1
1 1 1 255 1 2 2 1 0 0 0 0 0 0 0 0
1 1 255 0 0 0 0 0 0 1 1 1 1 0 0 255
0 1 1 1 1 1 1 1 1 0 0 0 0 0 0 255
1 1 1 2 1 1 1 1 1 1 0 0 0 255 1 2
2 2 1 0 0 0 0 0 0 0 0 255 0 0 0 1
0 0 0 0 0 0 0 1 0 1 255 1 1 1 1 1
0 0 0 0 0 0 0 0 0 255 0 0 0 1 1 1
0 0 1 1 1 1 1 0 0 0 255 255 255 255 255 255
255 255 255 255 255 255 255 255 255 255 255 255 255 255 255 255
255 255 255 255 255 255 255 255 255 255 255 255 255 255 255 255
255 255 255 255 255 255 255 255 255 255 255 255 255 255 255 255
255 255 255 255 255 255 255 255 255 255 255 255 255 255 255 255
255 255 255 255 255 255 255 255 255 255 255 255 255 255 255 255
255 255 255 255 255 255 255 255 255 255 255 255 255 255 255 255
255 255 255 255 255 255 255 255 255 255 255 255 255 255 255 255
255 255 255 255 255 255 255 255 255 255 255 255 255 255 255 255
255 255 255 255 255 255 255 255 255 255 255 255 255 255 255 255
255 255 255 255 255 255 255 255 255 255 255 255 255 255 255 255
255 255 255 255 255 255 255 255 255 255 255 255 255 255 255 255
255 255 255 255 255 255 255 255 255 255 255 255 255 255 255 255
255 255 255 255 255 255 255 255 255 255 255 255 255 255 255 255
255 255 255 255 255 255 255 255 255 255 255 255 255 255 255 255
255 255 255 255 255 255 255 255 255 255 255 255 255 255 255 255
255 255 255 255 255 255 255 255 255 255 255 255 255 255 255 255
255 255 255 255 255 255 255 255 255 255 255 255 255 255 255 255
255 255 255 255 255 255 255 255 255 255 255 255 255 255 255 255
255 255 255 255 255 255 255 255 255 255 255 255 255 255 255 255
255 255 255 255 255 255 255 255 255 255 255 255 255 255 255 255
255 255 255 255 255 255 255 255 255 255 255 255 255 255 255 255
255 255 255 255 255 255 255 255 255 255 255 255 255 255 255 255
255 255 255 255 255 255 255 255 255 255 255 255 255 255 255 255
255 255 255 255 255 255 255 255 255 255 255 255 255 255 255 255
255 255 255 255 255 255 255 255 255 255 255 255 255 255 255 255
255 255 255 255 255 255 255 255 255 255 255 255 255 255 255 255
255 255 255 255 255 255 255 255 255 255 255 255 255 255 255 255
255 255 255 255 1 1 1 1 1 1 1 1 1 1 1 1
1 1 0 0 255 0 1 1 1 1 0 0 0 0 1 2
3 2 255 0 0 0 0 0 1 0 1 1 1 2 2 2
1 255 0 0 0 1 1 1 1 0 0 0 0 0 0 255
0 0 0 0 0 0 0 0 0 1 1 1 0 255 0 0
1 1 2 1 1 1 1 1 0 0 0 1 255 1 1 1
1 1 1 0 0 0 0 0 0 1 1 255 1 1 0 0
1 1 0 1 1 1 0 0 0 255 0 0 1 1 0 0
0 0 0 0 0 0 1 1 255 0 1 0 1 1 1 1
1 1 1 0 0 0 0 255 1 1 0 0 0 1 1 1
1 1 1 1 1 255 1 0 0 0 0 0 1 1 1 0
0 0 0 0 255 2 1 0 0 0 0 1 1 1 0 0
0 0 0 255 0 0 0 0 1 1 1 1 0 0 0 0
1 255 1 1 0 0 0 0 0 0 0 0 1 1 0 0
255 0 0 0 1 1 1 1 1 0 1 1 1 0 0 255
1 0 0 0 0 0 1 0 0 0 1 0 1 255 0 0
0 0 0 0 0 1 1 1 0 0 0 0 255 0 1 1
1 1 0 1 1 1 1 1 1 1 1 255 1 1 1 1
1 0 0 0 0 0 0 0 0 255 1 1 1 0 0 1
2 2 0 0 1 1 1 0 255 0 0 1 1 0 0 1
0 0 0 0 1 1 0 255 0 0 0 0 1 0 1 0
1 1 1 0 0 0 255 0 0 0 0 0 0 1 1 1
1 1 0 255 0 0 1 1 1 1 1 0 0 0 1 1
1 1 1 255 1 1 1 1 1 1 1 0 0 0 0 0
1 255 1 0 0 0 1 1 0 0 0 0 0 0 0 255
0 0 0 0 0 1 0 1 1 0 0 0 1 1 255 1
1 1 1 1 0 0 0 1 1 1 0 1 1 255 0 0
1 1 0 0 0 0 0 0 0 0 0 1 1 1 0 1
1 1 1 0 0 1 1 1 1 1 0 1 1 1 255 0
1 1 1 0 0 1 0 0 1 2 1 0 255 0 1 0
0 0 0 0 1 1 1 1 1 1 1 255 0 0 0 0
0 1 1 0 0 1 1 0 0 255 0 0 0 0 0 0
0 1 1 1 1 1 1 255 0 0 0 1 1 1 1 1
1 1 0 0 0 1 255 2 1 1 0 0 0 0 1 0
0 0 0 0 0 255 1 1 0 0 1 1 1 1 0 1
1 0 0 255 1 1 1 1 1 0 0 0 0 0 0 0
0 1 255 1 0 0 0 0 0 1 1 1 1 1 0 0
0 255 1 1 0 0 0 0 1 0 0 0 1 1 1 255
1 1 1 0 0 1 1 1 1 1 0 0 0 0 255 2
1 0 0 0 0 2 2 1 0 0 0 0 1 255 0 0
0 0 0 1 1 1 1 0 0 0 0 255 1 1 1 0
0 0 0 0 0 0 1 1 1 0 255 1 1 1 1 1
1 1 1 0 0 0 0 0 0 255 0 0 0 0 0 0
1 1 1 0 0 0 0 255 0 0 0 0 0 0 1 1
1 0 0 0 0 0 255 0 1 1 1 0 0 0 1 1
1 1 1 1 1 255 1 1 1 1 1 2 1 0 0 0
0 0 0 255 2 1 0 0 0 0 0 0 0 1 1 1
1 0 255 0 1 0 1 1 2 1 1 1 1 1 1 0
0 255 0 0 0 0 1 1 5 1 1 1 1 0 0 0
255 0 0 1 2 2 1 1 0 0 1 1 1 255 0 0
0 1 1 2 3 6 0 0 1 1 1 1 1 255 0 1
1 1 1 1 1 1 1 0 1 0 1 255 1 0 0 0
1 1 0 0 1 1 0 0 0 255 0 0 0 0 0 1
0 0 0 0 0 0 1 1 255 1 1 0 0 1 0 0
0 1 1 1 1 2 1 255 0 1 1 1 1 0 0 0
0 0 0 1 0 1 1 1 0 0 1 1 1 0 0 1
7 12 10 2 1 1 1 1 255 0 1 1 1 1 0 1
1 1 1 1 1 1 255 0 0 0 0 0 0 1 2 2
1 1 1 1 1 255 0 0 0 0 0 1 0 1 1 1
0 0 0 255 0 0 0 0 1 1 1 1 1 1 1 1
1 255 1 0 1 1 2 1 0 0 1 2 0 0 0 1
255 2 1 0 0 0 0 0 1 1 1 0 0 0 0 255
1 1 1 1 1 2 2 1 0 1 1 1 0 255 1 1
1 1 1 1 0 0 0 0 0 0 0 0 255 0 0 0
0 0 0 1 1 1 2 1 0 0 0 255 1 1 1 1
0 0 1 0 0 0 1 1 1 255 1 1 0 0 0 1
1 1 0 0 0 0 0 0 255 1 0 0 0 0 2 5
5 4 1 0 0 0 0 255 0 0 0 1 0 0 0 0
0 1 0 0 0 255 0 0 0 1 2 1 1 1 2 1
1 1 1 1 255 1 1 1 1 1 1 1 0 0 0 0
0 1 1 255 1 1 0 0 0 0 1 1 1 0 0 0
0 255 0 0 0 0 0 1 1 1 0 0 0 0 0 0
255 0 1 1 1 0 0 1 1 1 1 1 1 0 1 255
1 1 1 1 1 2 2 0 0 0 0 0 1 255 1 1
0 0 0 2 1 0 0 0 1 0 0 0 255 0 0 1
1 2 11 17 17 3 2 0 0 1 1 255 0 0 0 0
0 3 6 6 1 1 0 0 0 0 255 0 0 1 2 3
2 1 0 0 1 1 1 255 0 0 0 1 1 3 11 14
11 1 1 0 1 0 0 255 0 2 2 2 1 1 2 2
2 1 1 0 0 255 1 1 0 0 0 1 3 2 1 1
1 0 1 255 0 0 0 0 1 1 1 1 0 0 0 0
1 1 255 1 1 1 0 1 0 1 1 1 1 1 1 1
1 255 0 0 1 1 1 1 0 0 1 1 1 0 0 0
1 1 0 0 1 1 1 0 2 15 22 22 22 12 1 1
1 1 255 1 1 1 0 1 1 1 1 1 2 1 1 0
255 0 0 0 0 0 1 1 2 1 1 1 1 1 1 255
0 0 0 0 0 1 1 1 1 1 0 0 0 255 0 0
0 1 1 2 2 7 5 2 1 1 1 255 1 1 1 1
2 2 1 1 2 6 2 0 1 1 255 1 1 0 0 0
0 1 1 2 2 1 1 0 0 255 0 1 1 2 4 5
3 3 0 0 1 1 1 255 1 1 1 1 1 1 1 1
1 0 0 0 0 0 255 0 0 0 0 0 0 1 3 2
2 2 1 0 0 255 1 1 1 1 1 2 2 1 1 1
1 1 1 255 1 1 0 0 1 1 1 2 2 2 0 0
0 0 255 0 0 0 0 2 26 32 14 14 11 1 0 0
1 255 0 0 1 1 1 0 0 0 1 1 1 0 0 255
0 0 1 1 2 2 3 4 3 1 1 1 2 2 255 1
1 1 1 1 1 3 3 2 0 0 1 1 1 255 1 1
1 0 0 0 0 1 1 0 0 0 0 255 1 1 0 0
0 1 3 2 2 0 0 0 0 0 255 0 0 1 1 1
2 2 2 2 1 1 1 0 0 255 1 1 1 1 2 7
7 2 1 1 0 0 0 255 0 1 0 1 1 1 1 0
1 0 0 0 0 0 255 0 1 1 2 16 39 46 39 30
3 2 1 1 1 255 0 0 0 0 0 2 5 2 1 0
0 0 1 0 255 0 1 1 6 6 6 2 1 1 1 1
0 255 0 1 0 1 2 14 16 23 23 39 3 1 1 1
0 255 0 2 2 2 4 2 3 3 2 2 1 0 0 255
0 1 0 0 0 3 4 3 2 1 1 1 1 255 0 0
0 0 1 1 1 2 2 2 1 1 1 0 255 1 1 1
0 0 0 2 3 3 1 1 1 1 1 255 1 0 1 1
2 1 1 1 2 2 2 1 0 0 1 1 0 0 1 1
1 3 16 24 27 25 25 22 10 1 1 0 255 0 0 0
0 1 1 1 1 2 2 1 1 1 255 1 1 1 1 1
6 4 2 1 1 1 1 1 1 255 0 0 0 1 1 1
1 1 1 1 0 0 0 255 1 0 0 0 2 7 7 11
6 2 1 1 1 255 1 1 1 1 4 4 2 0 0 6
2 2 0 1 255 1 0 0 0 0 1 1 2 3 3 1
1 1 0 255 0 0 2 4 6 7 7 7 4 2 1 2
1 255 1 1 1 0 0 2 1 2 1 1 0 0 0 0
255 0 0 0 0 0 1 5 5 2 2 2 1 0 0 255
1 1 1 1 1 3 3 2 1 1 1 0 0 255 0 0
0 0 1 1 8 8 2 2 1 1 1 0 255 0 0 0
2 23 31 31 14 14 15 15 0 0 0 255 0 1 1 2
1 0 0 0 1 1 1 0 0 255 0 0 0 1 2 3
7 8 7 3 2 1 1 1 255 1 1 1 1 1 1 5
7 4 2 1 1 1 1 255 0 1 1 0 0 0 0 1
1 1 1 0 0 255 1 1 0 0 0 3 7 11 4 1
1 1 0 0 255 0 1 1 0 1 2 2 2 2 2 1
1 0 0 255 2 2 2 1 5 8 7 6 1 1 0 0
1 255 0 1 0 1 1 1 1 2 6 1 0 0 0 0
255 1 0 1 16 44 52 54 46 33 31 2 1 0 1 255
1 0 1 0 2 2 4 2 2 1 1 1 1 1 255 0
1 1 2 5 8 3 2 1 1 1 0 255 0 0 0 1
14 54 54 41 41 45 39 1 1 1 0 255 0 2 4 4
10 7 7 3 3 2 2 1 0 255 0 1 1 1 3 4
5 5 5 3 2 1 1 255 0 0 0 1 2 2 2 2
2 2 2 2 2 1 255 1 1 1 0 0 0 3 3 3
3 1 0 1 1 255 1 0 1 1 3 3 2 2 2 2
1 1 0 0 1 1 0 0 1 1 3 16 32 27 26 26
22 22 17 3 1 0 255 0 0 0 0 0 1 1 1 2
6 1 1 1 255 1 1 1 3 6 6 10 10 10 3 1
1 1 1 255 0 0 1 1 2 1 2 1 1 1 0 1
0 255 1 1 0 1 2 4 11 19 15 4 1 1 0 255
0 1 0 1 2 4 2 1 1 2 0 0 0 1 255 1
1 0 1 1 2 2 3 5 3 2 1 1 1 255 0 0
2 5 8 7 7 7 5 3 2 2 1 255 1 1 0 0
1 1 1 1 1 1 1 1 0 0 255 2 1 0 0 2
7 7 6 2 1 1 1 0 1 255 1 1 1 1 1 5
6 4 2 2 1 0 0 255 0 0 0 1 1 10 10 10
5 3 2 1 0 0 255 0 0 1 4 23 30 23 14 14
22 19 2 0 0 255 0 2 1 2 1 2 1 1 1 1
1 0 0 255 0 1 1 1 2 5 7 8 7 4 3 0
0 1 255 1 0 1 1 1 2 7 10 7 3 1 1 1
0 255 0 0 1 1 0 0 3 4 1 0 0 0 0 255
1 1 0 0 2 4 7 11 11 2 1 1 0 0 255 0
0 1 1 1 1 2 2 3 1 1 1 1 0 255 0 0
2 2 5 8 15 6 3 1 0 0 0 255 0 0 0 1
1 1 2 2 6 2 0 0 0 0 255 0 0 1 43 51
51 54 52 64 34 30 1 0 0 255 0 1 1 2 4 4
2 2 0 0 0 1 0 1 255 1 1 3 8 8 10 5
3 2 1 1 1 255 0 0 0 1 27 63 63 58 41 53
41 2 1 1 0 255 0 2 4 10 10 10 5 4 3 2
2 1 1 255 0 0 1 2 4 5 5 5 8 8 3 1
1 255 0 0 0 0 2 2 2 2 3 3 3 2 2 1
255 1 1 1 0 1 1 2 2 2 2 1 0 0 1 255
1 0 1 3 3 3 3 2 3 2 1 1 1 0 1 1
2 0 0 0 3 39 39 26 21 21 20 27 22 5 1 1
255 0 0 0 0 0 0 0 1 2 2 1 1 1 255 1
1 1 5 7 7 10 10 10 3 1 1 1 1 255 1 0
1 2 1 1 0 0 0 0 0 1 0 255 1 1 0 0
2 3 4 15 15 5 2 1 0 255 0 1 0 1 1 2
2 1 1 1 0 0 0 0 255 1 1 1 1 1 2 4
4 5 2 2 1 1 1 255 0 0 2 3 8 8 8 8
6 4 2 1 1 255 1 0 0 0 0 1 2 2 2 1
1 1 1 1 255 1 1 1 1 4 7 8 8 2 1 1
1 1 1 255 1 1 0 1 2 7 8 6 4 2 2 0
0 255 1 0 0 1 6 10 6 10 5 5 1 1 0 0
255 1 1 1 5 23 30 23 22 22 23 21 3 0 0 255
0 1 1 1 1 1 1 2 2 2 1 0 0 255 1 1
1 1 2 5 7 6 5 4 3 1 0 0 255 0 0 1
2 2 3 11 12 11 5 1 0 0 0 255 0 0 0 1
1 3 4 6 5 0 0 0 1 255 1 0 0 0 2 4
4 7 5 4 1 1 1 0 255 0 0 1 0 0 0 2
3 3 0 0 0 1 1 255 0 0 0 3 3 6 6 6
5 1 1 0 0 255 0 0 1 1 1 1 6 2 6 2
1 1 0 1 255 0 0 6 43 45 38 51 67 76 64 34
1 0 1 255 1 2 1 2 2 2 1 0 0 0 0 0
0 0 255 1 3 7 11 11 10 10 4 2 1 1 1 255
0 0 0 1 27 58 58 51 41 53 41 2 1 1 1 255
1 2 3 7 4 10 5 7 4 3 2 2 1 255 1 1
1 2 4 5 5 3 5 4 1 1 0 255 0 0 0 0
2 2 2 2 4 3 2 2 1 1 255 1 1 1 1 3
2 2 1 1 1 1 0 0 0 255 0 0 2 3 3 2
3 3 3 2 1 1 1 1 1 1 2 0 0 0 3 36
36 31 24 21 20 33 27 5 1 1 255 0 0 0 0 0
0 1 2 2 1 1 0 1 255 1 1 1 2 7 7 7
5 7 3 2 1 2 1 255 1 1 1 1 1 1 0 2
0 0 0 1 1 255 0 0 0 1 1 2 3 12 12 11
5 2 1 255 0 0 0 1 1 1 2 2 2 2 2 1
1 1 255 1 1 1 1 2 2 5 5 5 2 2 1 1
1 255 1 1 1 2 5 7 8 7 10 5 3 1 1 255
0 0 0 0 1 2 2 3 2 1 2 1 1 1 255 1
1 1 1 3 7 11 11 4 1 1 1 0 0 255 0 1
1 1 2 7 8 7 6 2 1 0 1 255 1 1 1 4
6 6 5 5 3 3 1 1 0 0 255 1 0 0 5 29
30 24 24 24 32 21 3 0 0 255 0 0 0 0 0 1
0 2 2 2 0 0 0 255 1 1 1 1 2 2 5 5
5 3 1 1 0 0 255 0 0 1 1 2 3 8 7 6
5 3 0 0 0 255 0 0 0 1 2 2 4 5 4 0
0 0 1 255 0 0 0 1 2 4 3 3 3 3 1 1
0 0 255 0 0 0 1 0 1 1 2 2 0 0 1 1
0 255 0 0 0 2 2 6 6 5 5 2 1 0 1 255
1 1 1 1 1 2 6 10 3 1 1 1 0 0 255 0
1 6 29 43 36 48 83 83 68 23 1 0 1 255 1 2
1 1 0 1 0 0 0 0 0 0 0 0 255 1 4 7
11 11 11 12 4 2 1 1 1 255 0 1 1 1 6 51
51 33 33 34 32 2 1 1 1 255 1 2 2 3 3 8
8 12 4 2 1 1 1 255 1 1 1 1 2 3 3 2
1 1 1 1 0 255 0 0 0 0 1 2 2 2 3 3
1 1 1 1 255 1 1 0 1 2 2 2 1 1 1 0
0 0 1 255 0 0 2 2 3 2 2 2 3 2 1 1
1 1 1 1 1 1 0 0 0 16 33 36 41 41 42 39
33 3 2 1 255 0 0 0 0 0 2 3 2 2 1 0
0 0 255 1 1 1 3 7 7 3 2 6 3 2 0 0
0 255 1 1 1 1 0 1 1 2 1 0 0 1 1 255
0 0 0 0 1 1 4 12 12 16 6 2 0 255 0 1
1 1 1 1 5 5 5 2 1 1 1 0 255 1 1 1
1 1 2 4 5 4 2 1 1 1 1 255 1 1 1 2
4 5 8 8 10 5 3 1 1 255 0 0 0 1 2 2
2 3 1 1 2 1 2 2 255 1 1 1 1 1 6 10
10 4 2 2 1 0 0 255 0 0 0 1 1 2 7 6
2 1 1 0 0 255 1 1 3 3 4 5 6 5 1 1
0 0 0 1 255 1 0 0 2 14 30 29 24 24 24 21
3 0 0 255 1 1 0 0 0 0 0 0 0 1 0 0
0 255 1 1 1 1 1 2 3 3 3 1 0 1 0 1
255 1 1 1 0 1 3 7 6 5 3 2 0 0 1 255
1 1 0 1 1 1 1 4 0 0 0 1 1 255 0 0
1 2 4 4 3 3 3 1 0 0 0 0 255 1 1 1
1 1 1 2 2 1 2 0 1 0 0 255 0 0 0 1
2 6 6 5 5 2 1 0 1 255 1 1 1 1 1 2
6 10 7 1 0 1 1 1 255 1 1 1 25 29 36 48
48 48 40 5 1 1 1 255 1 1 1 1 0 0 0 0
0 0 0 0 0 0 255 0 1 6 8 11 11 12 4 1
1 1 1 255 1 1 1 1 5 30 30 32 32 32 4 1
1 1 1 255 1 0 1 2 3 4 4 4 3 2 1 1
1 255 1 1 0 0 2 2 3 2 1 1 1 1 0 255
0 0 0 0 0 1 1 1 2 2 1 1 0 0 255 1
0 0 0 1 4 4 4 1 1 0 0 1 1 255 0 0
2 2 2 2 2 2 2 2 1 1 1 2 1 1 2 1
1 0 0 2 23 31 41 41 41 26 23 2 1 1 255 0
0 0 0 0 1 3 2 2 1 0 0 0 255 0 1 2
3 5 7 3 3 3 3 1 0 0 0 255 0 0 1 1
0 0 1 2 1 1 0 1 1 255 0 0 0 1 1 1
3 10 10 10 3 0 0 255 0 1 1 1 1 1 2 4
4 1 1 1 0 0 255 1 1 1 1 1 1 3 4 3
1 1 1 1 1 255 0 0 0 1 4 5 7 7 10 3
1 1 1 255 0 0 0 1 1 2 1 1 1 0 0 0
2 1 255 1 1 0 0 1 4 7 7 4 3 1 1 0
0 255 0 1 1 1 1 1 1 1 1 1 1 1 0 255
1 2 2 2 3 7 8 5 2 1 1 1 1 0 255 0
1 1 1 5 17 25 25 21 21 3 1 1 1 255 1 1
0 0 0 1 3 2 0 0 0 0 0 255 1 0 0 0
0 0 1 1 1 0 0 0 1 1 255 0 1 1 0 0
0 2 2 2 2 2 1 0 1 255 1 1 1 1 0 0
0 1 1 1 0 0 0 255 0 0 1 2 2 2 3 3
3 1 0 0 0 0 255 1 0 0 1 1 1 1 2 2
2 1 1 0 0 255 0 0 0 0 0 2 4 4 2 2
1 1 2 255 1 1 1 1 1 1 3 7 3 0 0 1
1 1 255 1 0 0 7 25 29 36 36 21 8 2 1 1
1 255 1 1 1 1 0 1 0 0 0 0 0 0 0 0
255 0 1 3 7 8 8 4 1 1 1 0 0 255 2 1
0 1 3 21 21 23 20 20 1 1 1 1 1 255 0 0
0 0 2 3 3 2 2 1 1 1 1 255 0 1 1 0
1 2 2 1 1 1 0 0 0 255 0 0 0 0 0 1
1 2 2 2 1 1 0 0 255 0 0 0 0 1 4 7
10 4 0 0 1 1 1 255 0 0 1 1 2 2 2 2
1 1 1 2 1 2 1 1 2 2 1 0 0 1 2 16
23 23 23 23 2 1 1 1 255 0 0 0 0 0 1 2
2 2 1 1 0 0 255 1 1 1 2 3 3 3 3 0
1 0 0 0 1 255 1 1 1 0 0 0 1 1 1 1
0 1 1 255 0 0 0 0 0 1 1 1 1 0 0 0
0 255 0 0 1 1 1 2 2 2 2 1 1 0 0 0
255 1 1 1 0 1 1 1 1 1 1 0 1 1 1 255
0 0 0 1 2 1 1 4 1 1 0 0 0 255 0 0
0 1 1 1 0 0 0 0 0 0 1 0 255 0 0 0
0 1 0 4 3 3 2 1 0 0 1 255 1 1 1 0
0 1 1 0 0 0 1 1 0 255 1 1 1 0 0 3
7 5 2 0 0 1 0 0 255 0 1 0 1 1 5 14
17 10 2 0 0 1 1 255 1 1 0 0 0 1 1 1
0 1 0 0 0 255 1 0 0 0 0 0 0 1 1 0
0 0 1 1 255 1 1 1 0 0 0 1 1 1 2 1
1 0 1 255 1 1 1 1 0 0 0 1 1 0 0 1
1 255 0 1 1 1 2 2 3 3 1 1 0 1 0 1
255 0 0 0 0 1 1 1 2 2 1 1 0 0 1 255
0 0 0 0 0 0 2 2 0 1 1 1 1 255 1 1
1 1 1 0 3 3 0 0 0 2 2 1 255 0 0 0
1 7 21 21 13 4 3 1 1 1 1 255 0 1 1 1
1 1 1 1 1 0 0 1 1 0 255 0 1 1 3 3
3 1 1 1 0 0 1 255 1 1 1 1 2 4 11 12
4 3 1 1 0 0 0 255 0 0 0 0 1 2 2 2
2 1 1 1 1 255 0 1 1 1 1 0 1 0 0 0
0 0 0 255 0 0 0 0 0 1 1 1 1 1 1 1
0 0 255 0 1 1 0 1 1 7 10 1 0 0 0 0
0 255 1 1 1 1 1 0 2 1 1 1 1 2 1 1
1 1 2 2 1 0 0 1 1 2 5 5 2 2 1 1
1 0 255 0 0 0 0 0 1 0 0 0 1 1 1 0
255 1 0 1 1 2 2 1 1 0 1 1 1 1 1 255
1 1 1 1 1 0 1 1 1 1 0 0 1 255 1 0
0 0 0 0 0 0 0 0 0 0 0 255 0 0 1 1
1 2 2 2 0 0 1 1 1 0 255 0 0 0 0 0
0 2 1 1 1 1 1 1 1 255 0 0 0 2 1 0
0 0 0 1 0 1 1 255 0 0 0 0 1 1 0 0
0 0 1 0 0 0 255 0 0 1 0 0 0 1 1 1
1 0 0 0 1 255 1 1 1 1 1 1 1 1 1 1
2 1 1 255 1 1 1 0 0 1 2 1 1 0 0 1
1 0 255 0 1 0 0 0 0 5 5 2 0 0 1 1
1 255 0 0 0 0 0 0 0 0 1 1 0 0 0 255
0 0 0 0 0 0 0 0 1 0 0 0 0 1 255 1
1 1 0 0 0 0 1 1 1 0 0 0 0 255 0 0
1 1 0 0 0 1 1 1 1 1 0 255 0 1 1 1
1 2 2 1 0 0 0 1 1 1 255 0 0 0 0 0
1 1 2 2 1 1 1 1 1 255 1 1 0 0 0 0
0 0 0 0 1 1 2 255 1 1 1 1 1 0 0 0
0 0 0 1 1 1 255 0 0 0 0 1 1 1 1 1
1 1 0 0 0 255 0 1 1 1 1 1 1 1 1 0
0 0 0 0 255 0 0 0 1 1 1 1 1 1 1 0
1 255 1 1 0 1 1 2 3 3 1 1 0 0 0 0
0 255 0 0 0 0 1 2 2 2 1 0 0 1 1 255
0 0 1 0 0 0 0 0 0 0 0 0 0 255 0 0
0 0 0 1 1 1 1 1 0 0 1 1 255 0 0 1
1 1 1 1 1 1 0 0 0 0 0 255 1 1 1 1
1 0 0 1 1 2 1 2 1 1 1 1 1 1 1 0
0 0 1 2 2 2 2 2 1 0 0 0 255 2 2 1
1 1 1 1 0 0 1 1 0 0 255 1 0 0 0 1
1 1 1 0 1 1 1 0 0 255 1 1 1 1 1 0
0 0 1 0 0 0 0 255 1 0 0 0 0 0 0 0
0 0 0 0 0 255 0 0 1 0 1 1 2 2 1 1
1 1 1 1 255 0 0 0 0 0 0 1 1 1 1 1
1 1 1 255 1 1 1 1 1 0 0 0 0 1 1 1
1 255 1 0 0 0 1 1 1 0 1 1 1 0 0 0
255 0 0 0 1 0 0 1 1 1 1 0 0 0 1 255
1 0 1 1 1 1 1 1 2 2 2 0 1 255 1 1
1 0 0 0 2 1 1 0 0 1 0 0 255 0 1 0
0 0 0 1 1 1 1 1 1 2 1 255 0 0 0 0
0 0 0 0 0 1 0 0 0 255 0 0 0 1 0 0
0 0 1 2 1 1 0 1 255 1 0 0 0 0 0 0
0 1 1 0 0 0 0 255 0 0 0 0 0 0 0 0
0 1 1 1 1 255 1 1 1 1 2 2 1 0 0 0
0 0 1 1 255 0 0 0 0 0 1 1 1 0 0 0
0 1 2 255 1 1 1 0 0 0 0 0 0 0 0 1
2 255 1 1 1 1 1 0 0 1 1 0 0 1 1 1
255 0 1 1 1 1 1 1 1 1 1 1 1 0 0 255
0 1 1 1 1 1 1 1 1 1 1 0 1 0 255 0
0 0 1 0 1 1 1 1 1 1 1 255 1 0 0 0
1 1 1 1 0 0 0 0 0 0 0 255 0 0 0 0
1 1 2 1 1 0 0 0 0 255 0 0 1 0 0 0
0 1 1 1 0 0 1 255 0 0 0 0 0 0 1 1
1 1 0 1 1 1 255 1 1 0 1 0 1 1 1 1
1 0 0 0 0 255 1 2 2 1 0 0 0 0 2 2
0 0 0 0 0 1 255 255 255 255 255 255 255 255 255 255
255 255 255 255 255 255 255 255 255 255 255 255 255 255 255 255
255 255 255 255 255 255 255 255 255 255 255 255 255 255 255 255
255 255 255 255 255 255 255 255 255 255 255 255 255 255 255 255
255 255 255 255 255 255 255 255 255 255 255 255 255 255 255 255
255 255 255 255 255 255 255 255 255 255 255 255 255 255 255 255
255 255 255 255 255 255 255 255 255 255 255 255 255 255 255 255
255 255 255 255 255 255 255 255 255 255 255 255 255 255 255 255
255 255 255 255 255 255 255 255 255 255 255 255 255 255 255 255
255 255 255 255 255 255 255 255 255 255 255 255 255 255 255 255
255 255 255 255 255 255 255 255 255 255 255 255 255 255 255 255
255 255 255 255 255 255 255 255 255 255 255 255 255 255 255 255
255 255 255 255 255 255 255 255 255 255 255 255 255 255 255 255
255 255 255 255 255 255 255 255 255 255 255 255 255 255 255 255
255 255 255 255 255 255 255 255 255 255 255 255 255 255 255 255
255 255 255 255 255 255 255 255 255 255 255 255 255 255 255 255
255 255 255 255 255 255 255 255 255 255 255 255 255 255 255 255
255 255 255 255 255 255 255 255 255 255 255 255 255 255 255 255
255 255 255 255 255 255 255 255 255 255 255 255 255 255 255 255
255 255 255 255 255 255 255 255 255 255 255 255 255 255 255 255
255 255 255 255 255 255 255 255 255 255 255 255 255 255 255 255
255 255 255 255 255 255 255 255 255 255 255 255 255 255 255 255
255 255 255 255 255 255 255 255 255 255 255 255 255 255 255 255
255 255 255 255 255 255 255 255 255 255 255 255 255 255 255 255
255 255 255 255 255 255 255 255 255 255 255 255 255 255 255 255
255 255 255 255 255 255 255 255 255 255 255 255 255 255 255 255
255 255 255 255 255 255 255 255 255 255 255 255 255 255 255 255
255 255 255 255 255 255 255 255 255 255 255 255 255 255 255 255
1 1 1 0 0 0 0 0 1 1 0 0 1 0 0 0
255 1 2 2 1 0 0 0 0 0 0 1 0 1 255 1
1 1 1 0 1 1 1 1 1 0 0 0 1 255 1 1
0 0 0 0 0 0 0 0 0 0 1 255 1 2 1 2
0 1 0 1 1 0 0 0 0 255 0 0 0 0 1 1
1 1 1 1 1 1 1 1 255 1 0 1 1 1 1 0
0 1 1 1 0 0 0 255 1 1 1 1 1 1 1 1
1 1 2 1 2 255 0 0 1 1 1 1 1 1 1 1
0 0 0 0 255 1 1 1 0 0 1 1 1 1 1 1
1 1 1 255 0 0 1 1 1 1 1 1 2 1 1 1
2 255 2 1 1 1 0 0 0 0 1 1 1 1 0 0
255 0 1 1 1 1 1 1 1 1 1 1 1 1 2 255
2 0 0 0 1 1 1 1 0 0 0 0 0 255 0 1
1 1 0 0 0 0 1 1 1 1 0 0 255 0 0 0
0 0 0 0 0 0 1 0 0 0 0 255 0 0 0 0
2 1 1 1 0 1 0 1 1 255 1 0 0 0 1 1
1 1 1 1 1 0 0 0 255 1 1 0 0 0 0 0
0 1 0 0 0 1 3 255 1 1 1 1 1 1 1 0
0 0 1 1 1 255 1 1 1 1 1 1 0 0 0 0
0 0 1 1 255 0 0 1 0 0 0 1 1 1 0 0
1 1 1 255 1 0 1 1 1 1 1 1 2 2 1 0
0 0 255 0 1 1 1 0 0 1 1 1 0 0 0 255
2 1 1 0 0 0 0 0 0 0 0 0 0 0 0 255
2 2 0 0 0 0 1 1 1 0 0 0 0 255 0 0
1 1 1 1 1 2 1 1 1 0 1 255 0 0 0 0
0 0 1 1 1 0 0 0 1 1 255 1 1 0 0 0
1 1 1 0 0 0 1 1 1 255 0 0 1 1 0 0
0 2 2 0 0 0 1 0 1 1 0 0 1 1 1 0
0 1 1 1 0 0 0 0 0 0 255 0 0 1 1 1
0 0 0 1 1 1 0 2 255 1 1 1 1 0 0 0
1 1 0 0 0 1 1 255 1 0 1 0 1 0 1 0
1 0 1 1 1 255 1 1 1 2 0 0 0 1 0 0
0 0 0 255 0 0 0 1 1 1 1 1 1 0 1 1
1 1 255 1 0 1 1 1 1 0 2 1 1 0 0 0
0 255 1 1 1 1 1 1 1 0 1 1 1 1 2 255
0 0 0 1 2 1 1 1 1 0 0 0 0 0 255 1
1 1 0 0 1 1 1 1 1 1 1 1 1 255 0 0
0 2 2 1 1 1 0 0 1 1 2 255 1 1 1 1
1 0 1 0 0 0 0 0 0 0 255 0 0 1 1 1
1 1 1 1 1 1 1 1 1 255 1 0 0 0 0 0
0 0 0 1 1 1 1 255 1 1 1 0 0 0 0 0
1 1 1 0 0 0 255 1 1 0 0 0 0 1 0 0
0 0 0 0 0 255 0 0 2 0 2 1 1 1 1 1
0 1 1 255 0 0 0 0 0 0 0 1 1 1 1 1
0 0 255 0 0 0 0 0 0 1 1 1 0 1 1 1
1 255 0 1 2 2 2 2 1 1 1 1 1 1 1 255
1 1 1 1 1 1 1 0 0 0 0 0 0 0 255 0
0 0 0 0 0 0 1 0 0 0 1 1 1 255 1 0
1 1 1 1 1 1 2 1 1 1 0 0 255 1 2 1
1 0 0 0 2 1 0 0 0 255 0 1 1 0 0 0
0 0 0 0 0 0 0 1 0 255 2 2 1 0 0 2
1 1 1 0 0 0 0 255 0 0 0 0 0 0 0 1
1 1 1 0 0 255 0 0 0 1 1 0 1 0 1 0
0 0 1 1 255 1 0 0 0 0 1 1 1 0 0 0
1 2 1 255 0 0 1 1 0 0 1 1 1 0 0 1
1 1 1 1 0 0 1 1 1 0 0 1 1 2 2 1
1 1 0 0 255 0 0 1 1 1 1 0 0 2 2 2
0 1 255 1 1 1 1 0 0 0 1 1 1 0 0 1
1 255 0 0 0 0 2 2 1 1 1 0 0 1 1 255
1 1 1 0 0 0 0 0 0 0 0 0 1 255 1 0
0 1 1 1 1 2 2 1 1 1 1 2 255 1 0 1
1 1 5 4 4 3 2 1 0 0 0 255 1 1 1 1
1 1 1 0 1 1 1 1 1 255 0 0 0 1 1 1
1 1 1 0 0 0 0 0 255 1 1 0 0 0 1 1
1 1 1 0 0 0 1 255 0 0 0 1 1 1 1 1
0 0 1 1 1 255 1 1 1 1 1 1 1 1 1 1
1 1 1 1 255 0 0 0 0 0 1 1 1 1 1 0
0 1 1 255 1 0 0 1 1 1 1 1 0 0 0 1
1 255 1 1 1 0 0 0 0 1 1 1 0 0 0 0
255 1 0 0 0 1 1 1 1 1 0 0 0 0 0 255
0 0 0 0 1 1 1 1 1 1 0 1 0 255 0 0
0 0 0 0 0 1 1 1 1 1 0 0 255 1 1 1
0 0 0 1 1 1 0 1 1 1 1 255 0 0 2 2
2 3 3 2 1 1 2 2 1 255 1 1 1 1 1 1
2 5 5 0 0 0 0 0 255 0 0 0 0 0 0 0
1 0 0 1 1 1 1 255 1 1 1 0 0 0 2 2
2 1 1 1 1 1 255 1 1 1 1 0 1 0 1 1
0 0 0 255 0 0 0 0 0 0 1 1 1 1 0 1
1 1 1 255 2 2 1 1 1 12 12 4 1 2 1 1
1 255 0 0 1 0 0 0 1 2 1 1 0 0 0 255
1 0 1 1 1 1 1 1 2 1 1 1 1 1 255 0
0 0 0 0 2 3 3 1 0 1 1 2 1 255 1 2
1 1 1 0 0 0 0 1 0 1 1 1 1 1 0 1
1 1 1 1 1 3 3 3 3 2 1 1 0 0 255 0
0 1 1 2 1 1 1 2 2 2 1 1 255 1 1 1
0 0 0 2 3 3 2 1 0 0 1 255 1 0 0 1
2 2 3 3 2 1 1 1 1 255 1 1 0 0 0 0
0 1 0 0 0 1 1 255 1 1 1 1 0 0 2 3
3 3 2 2 1 1 255 0 0 0 3 32 44 44 40 36
29 2 0 0 0 255 1 1 0 1 1 2 6 5 2 0
1 0 1 255 0 0 0 0 1 1 2 1 1 0 0 0
0 1 255 1 0 0 0 1 1 1 1 1 0 0 0 1
1 255 0 1 1 1 1 1 2 2 2 2 1 1 1 255
0 0 1 1 1 1 3 2 2 1 1 0 0 0 255 0
0 0 0 0 0 0 1 1 1 0 0 1 1 255 0 0
0 0 1 1 1 0 0 0 0 0 1 255 0 0 0 0
0 0 1 2 2 0 0 0 0 0 255 0 0 0 1 2
2 2 2 1 0 0 0 0 0 255 0 0 0 0 1 1
0 0 1 1 1 1 1 255 0 0 0 0 0 0 1 1
1 1 1 1 0 0 255 1 1 1 1 1 1 2 2 1
0 0 1 1 1 255 0 0 1 2 21 85 85 59 26 2
2 1 1 255 1 1 0 1 1 22 51 55 23 5 2 2
1 0 255 1 0 0 0 1 1 2 2 0 1 1 1 1
0 255 3 2 1 0 0 0 0 1 1 1 0 1 1 1
255 1 1 1 0 0 0 0 1 1 1 0 0 255 0 0
0 0 0 13 21 15 12 3 1 1 0 1 0 255 0 1
1 2 39 92 92 92 26 8 2 2 1 255 1 2 2 1
1 3 14 5 4 2 1 1 1 255 2 1 2 1 3 14
19 19 19 2 1 0 0 0 255 1 1 0 0 1 4 4
5 3 1 1 1 1 1 255 1 1 0 0 1 1 0 0
0 0 0 1 0 1 2 2 1 1 1 1 1 1 3 3
7 7 11 5 1 1 1 1 255 0 0 1 1 2 2 1
1 1 2 2 0 0 255 1 1 0 0 0 1 3 3 3
2 1 0 1 1 255 1 0 0 1 2 3 3 4 3 2
1 1 1 255 1 1 1 1 0 1 1 2 2 1 1 1
1 255 1 1 1 2 1 2 3 5 3 3 3 2 2 2
255 0 0 2 32 57 81 73 73 73 93 36 2 0 0 255
1 1 1 1 2 7 8 6 5 2 1 1 0 255 0 1
1 1 1 7 14 5 3 1 0 0 0 1 255 0 0 0
1 1 1 1 1 1 0 0 1 1 1 255 1 1 1 1
1 2 3 2 2 1 0 1 1 255 0 0 0 0 1 3
16 11 10 2 2 1 1 1 255 1 1 1 1 0 0 0
0 0 0 0 0 0 1 255 0 0 0 0 1 1 1 1
0 0 0 0 0 255 0 0 0 0 0 0 4 5 4 2
0 0 0 0 255 0 0 0 1 2 2 3 2 1 0 0
0 0 0 255 0 0 0 0 3 2 0 0 1 1 0 0
1 255 1 0 0 0 1 1 1 1 4 2 2 0 0 1
255 1 1 1 1 1 2 3 4 1 0 0 1 1 1 255
0 0 1 21 123 189 183 178 88 26 2 1 0 255 1 0
0 1 22 60 60 57 50 35 2 2 0 0 255 1 0 0
1 3 3 5 4 2 0 1 1 1 1 255 2 1 0 0
0 0 0 1 1 1 1 1 1 1 255 1 1 1 0 0
1 1 1 1 1 0 0 255 0 0 1 1 13 38 43 42
23 12 3 0 0 0 0 255 1 1 1 39 139 137 137 120
100 26 2 2 1 255 1 1 2 2 8 20 24 20 11 4
1 1 1 255 2 1 2 3 20 36 36 39 36 29 2 0
0 0 255 1 1 1 3 4 7 8 7 7 3 1 1 1
1 255 1 0 0 0 2 2 0 0 0 1 0 1 1 2
2 2 0 0 1 0 1 3 10 7 11 11 13 11 10 0
1 1 255 0 0 0 1 2 2 1 0 1 1 1 1 1
255 1 0 0 0 0 1 3 3 4 2 2 1 1 1 255
1 1 1 2 3 3 4 4 2 2 1 1 1 255 1 1
1 1 1 3 3 2 2 2 1 1 0 255 0 0 0 2
2 8 13 13 5 6 5 2 1 1 255 0 1 24 76 98
90 81 93 110 131 131 30 1 0 255 1 1 1 1 7 8
10 8 8 10 2 1 0 255 1 1 1 1 7 15 21 14
14 5 2 1 1 1 255 0 0 0 1 0 1 1 1 1
0 0 1 1 1 255 1 1 1 0 0 1 3 2 2 1
0 0 1 255 1 0 0 0 1 10 21 11 11 5 2 1
1 1 255 1 0 1 1 1 0 0 0 0 0 0 0 0
0 255 0 0 0 0 1 2 1 0 0 0 0 0 1 255
0 0 0 0 0 2 2 5 3 2 1 0 0 0 255 1
0 1 2 2 3 3 3 1 0 0 0 0 0 255 1 0
1 3 3 2 0 1 1 1 1 0 1 255 1 0 0 0
1 1 2 2 3 4 3 1 1 1 255 1 1 1 1 3
4 4 5 2 2 1 1 1 1 255 0 0 1 123 223 242
255 240 178 88 3 1 1 255 1 0 0 8 54 60 54 57
57 48 23 2 0 0 255 1 0 0 1 3 4 4 2 1
0 1 1 1 1 255 1 0 0 0 0 0 0 0 0 1
1 1 1 1 255 0 0 2 3 6 6 4 1 1 1 1
1 255 1 1 1 10 38 43 50 49 33 19 5 0 0 0
1 255 1 1 3 139 146 146 137 120 134 100 12 2 1 255
1 1 1 3 24 27 36 33 20 11 3 1 1 255 1 1
2 11 36 42 39 39 36 31 13 1 0 0 255 1 1 2
3 14 14 19 20 10 6 1 1 1 2 255 1 0 0 0
2 2 1 0 0 1 0 1 1 2 2 2 1 0 0 1
3 6 15 16 16 13 15 17 11 1 1 1 255 0 0 1
1 2 1 0 0 1 1 1 0 1 255 1 0 0 0 1
1 2 2 2 2 2 1 1 1 255 0 1 1 2 3 3
3 2 2 2 1 1 1 255 1 1 1 1 2 3 6 6
4 3 1 0 0 255 1 1 1 1 7 15 5 5 5 13
5 2 0 0 255 0 2 60 97 104 90 79 81 110 131 131
34 1 0 255 0 0 1 7 8 10 11 10 10 10 8 1
0 255 1 1 1 1 12 21 23 23 21 11 11 1 1 1
255 0 0 0 0 0 1 1 1 1 0 0 0 1 1 255
1 1 1 1 1 1 2 2 1 0 0 0 1 255 1 0
0 0 1 10 21 11 15 10 10 1 1 1 255 0 1 1
1 1 0 1 0 0 0 0 0 0 0 255 0 0 0 0
1 1 1 1 0 0 0 0 0 255 0 0 0 0 1 1
0 1 1 3 1 0 0 1 255 1 0 0 0 0 3 3
1 1 1 1 1 1 1 255 0 0 1 3 3 2 0 2
2 1 0 0 0 255 1 1 0 1 1 2 3 4 3 4
3 2 1 1 255 1 1 2 2 4 4 4 6 2 2 1
1 0 1 255 0 0 12 182 225 255 255 255 238 144 10 2
1 255 1 0 0 30 60 60 54 57 57 48 35 0 0 0
255 0 0 1 1 3 3 4 4 2 1 1 1 1 1 255
0 0 0 1 0 0 0 1 1 1 0 0 0 1 255 1
1 3 6 6 7 6 6 2 1 1 1 255 1 1 1 10
40 41 43 38 33 27 6 1 0 1 1 255 1 1 13 167
167 137 126 116 134 112 24 2 2 255 1 1 3 21 27 29
43 43 32 16 2 0 0 255 0 1 1 48 48 58 36 36
31 31 13 1 0 0 255 0 1 2 14 19 22 26 36 23
10 1 1 1 1 255 0 0 0 0 1 1 1 0 0 1
1 2 1 2 1 0 0 0 0 2 3 4 15 19 13 20
20 23 15 1 1 1 255 1 1 2 2 3 1 1 0 1
1 1 1 1 255 1 1 0 1 2 2 2 2 2 2 2
1 1 0 255 0 1 1 2 2 2 2 2 2 2 1 0
0 255 1 1 1 2 2 3 6 6 5 2 0 0 0 255
2 1 1 1 3 8 5 5 5 10 5 0 0 0 255 0
3 36 96 108 104 79 81 104 118 118 34 1 1 255 1 0
0 1 8 12 12 10 10 10 10 1 0 255 1 2 1 2
12 23 23 23 30 11 11 3 1 1 255 0 0 0 0 0
0 1 2 1 0 0 0 1 1 255 1 1 1 1 1 1
1 2 2 0 0 0 0 255 0 0 0 0 0 1 21 21
15 10 7 1 1 0 255 1 1 1 1 0 0 1 1 1
0 0 0 1 0 255 0 0 0 1 1 2 2 2 1 1
1 1 0 255 0 0 0 0 1 1 0 0 1 3 0 0
0 1 255 1 0 0 1 0 1 1 1 1 1 1 1 1
1 255 1 1 1 4 3 3 2 3 2 2 0 0 0 255
0 0 0 1 1 5 7 5 4 4 3 2 1 1 255 1
1 2 4 4 4 4 4 2 3 1 1 1 1 255 0 1
12 182 225 255 255 255 238 144 10 1 1 255 1 1 1 35
60 60 60 72 63 58 32 0 0 1 255 1 0 1 1 3
2 2 5 5 2 1 1 1 1 255 1 0 0 0 0 0
0 0 1 1 0 0 0 1 255 1 1 4 7 6 6 5
6 3 1 1 1 255 1 1 1 7 30 32 30 29 29 27
6 1 0 1 0 255 1 1 13 167 167 146 126 119 157 157
24 5 2 255 2 2 17 24 27 32 38 36 32 10 2 0
0 255 0 0 1 34 34 33 26 29 29 38 12 2 1 0
255 0 2 2 14 14 23 24 34 23 15 2 1 1 1 255
0 0 0 0 0 1 2 0 0 1 1 2 1 1 0 0
0 0 1 2 2 4 7 15 13 20 20 20 11 1 1 1
255 0 1 2 2 1 1 1 0 1 1 2 0 0 255 1
1 1 1 2 2 2 2 2 2 2 1 1 1 255 1 1
1 2 2 2 2 2 2 2 1 1 0 255 1 1 1 1
1 2 2 5 3 2 0 0 0 255 2 1 1 1 3 5
5 5 5 8 5 0 0 0 255 0 2 14 60 108 108 83
81 83 90 63 23 1 1 255 0 0 0 1 7 12 12 6
7 8 8 1 0 255 1 1 1 4 7 16 22 24 30 13
5 1 1 1 255 1 0 1 0 0 0 1 1 1 1 1
1 1 1 255 1 1 1 1 1 1 2 2 2 0 0 0
0 255 0 0 0 0 0 1 21 21 15 10 6 2 0 0
255 1 1 1 1 0 0 0 1 1 0 0 0 0 1 255
1 0 0 0 0 1 2 2 2 1 1 0 0 255 0 0
0 1 1 1 0 1 1 2 0 1 1 1 255 1 0 0
0 0 0 0 1 1 1 1 1 1 1 255 0 0 0 2
0 3 3 10 2 0 0 0 0 255 0 0 1 1 1 5
7 5 3 4 2 2 1 1 255 1 1 1 2 3 3 3
4 6 5 3 1 1 1 255 0 1 4 120 248 255 255 255
190 130 3 1 1 255 1 1 1 35 59 60 63 76 63 45
24 0 0 1 255 1 0 0 1 1 1 0 5 5 2 1
1 1 1 255 1 1 0 1 0 0 0 1 2 1 0 0
0 1 255 1 3 5 7 5 5 5 6 3 2 1 1 255
1 1 2 4 23 30 29 29 27 11 2 1 0 1 0 255
0 3 4 86 157 158 135 157 157 135 14 2 1 255 1 2
17 21 23 24 35 35 24 8 2 1 1 255 0 0 1 31
32 31 24 29 53 53 8 3 2 1 255 0 1 2 8 14
23 23 16 22 15 2 1 1 1 255 0 0 0 0 1 1
2 2 1 2 1 2 1 1 0 0 0 0 1 1 1 1
2 7 8 10 8 7 4 1 1 1 255 1 1 2 2 2
1 1 1 2 3 2 0 0 255 1 1 1 1 1 2 2
2 2 2 1 1 1 1 255 1 2 2 2 2 1 2 3
2 1 1 1 1 255 0 1 1 2 2 2 2 2 2 2
1 1 1 255 0 0 1 1 3 7 12 5 12 8 7 1
1 1 255 1 1 6 36 96 108 104 89 89 81 27 3 1
0 255 1 1 1 1 1 7 11 7 10 10 4 1 0 255
1 1 1 1 6 7 16 22 22 5 2 1 1 1 255 1
0 1 0 0 0 1 2 1 1 0 0 0 1 255 1 1
1 1 1 1 1 2 1 0 0 0 0 255 0 1 0 0
0 1 7 21 11 7 3 1 0 1 255 1 1 1 0 0
0 0 1 1 0 0 0 0 0 255 1 1 1 0 0 2
2 2 2 1 1 1 0 255 1 1 0 1 1 2 1 5
5 1 1 1 1 1 255 0 1 0 1 0 0 0 1 1
1 1 1 1 1 255 0 0 1 1 1 1 1 5 1 1
0 0 0 255 0 0 0 0 1 1 2 2 1 1 0 0
0 1 255 1 1 1 1 2 2 3 4 6 4 1 1 1
1 255 0 1 2 61 152 255 255 208 130 50 2 1 1 255
1 1 1 11 46 53 53 63 46 45 5 0 0 1 255 1
0 0 2 3 3 1 2 2 1 0 0 0 0 255 0 0
0 1 2 2 1 2 2 1 0 0 0 0 255 1 3 3
6 6 10 5 3 2 2 1 1 255 2 2 2 2 8 30
30 27 20 8 1 1 1 1 0 255 2 4 4 39 87 157
155 155 119 61 5 1 0 255 1 2 8 15 19 23 24 24
13 4 2 1 1 255 0 0 0 13 31 31 29 29 39 29
7 2 2 1 255 1 0 0 3 13 22 23 16 16 13 1
0 0 1 255 0 0 0 0 1 1 2 2 2 2 1 1
1 1 0 0 0 0 1 1 1 1 1 2 2 6 4 3
1 1 1 1 255 0 0 2 2 1 1 0 1 2 3 2
1 0 255 1 1 1 1 1 2 2 2 2 1 1 1 2
1 255 1 2 2 0 0 1 3 3 3 2 1 1 1 255
0 0 0 2 2 2 2 2 2 2 1 1 1 255 0 0
1 1 1 7 12 8 8 5 3 1 1 1 255 1 1 1
10 77 93 83 83 83 45 14 2 1 0 255 1 1 1 1
1 3 7 7 7 3 1 0 0 255 1 1 1 1 1 3
6 15 15 2 1 1 1 1 255 0 0 0 0 0 1 1
1 1 1 1 0 0 1 255 1 1 1 1 1 1 1 1
1 0 0 1 0 255 1 1 1 0 0 1 2 7 5 3
2 0 0 1 255 1 1 1 0 0 0 1 1 1 0 0
0 0 0 255 1 1 1 0 0 1 1 1 1 1 1 1
0 255 0 0 0 1 1 1 0 2 2 2 1 1 1 1
255 0 0 0 0 0 0 0 1 0 0 0 0 0 0 255
0 0 0 1 0 0 0 1 0 1 0 0 0 255 1 1
1 1 1 1 0 0 0 0 0 0 0 1 255 1 1 1
0 0 0 2 2 6 1 1 1 1 0 255 0 1 1 2
61 152 152 118 50 2 1 0 1 255 1 1 1 1 24 30
26 26 15 6 2 0 0 0 255 1 0 0 0 1 3 1
1 0 0 0 0 0 0 255 0 0 0 1 1 2 2 2
1 0 0 0 1 1 255 0 1 1 2 5 11 5 2 1
1 1 1 255 1 2 0 0 3 10 20 20 8 1 1 1
1 0 0 255 3 4 4 5 39 105 115 115 61 7 2 0
0 255 0 1 2 6 8 15 19 13 4 3 2 1 1 255
0 0 1 1 13 24 24 23 23 3 2 2 2 1 255 0
0 0 1 13 21 23 14 13 5 1 1 1 1 255 1 1
1 0 1 1 2 2 2 1 1 1 1 0 0 0 1 1
1 1 1 1 1 1 2 2 2 0 1 0 1 1 255 1
1 2 2 2 2 2 2 1 1 1 1 1 255 1 1 1
1 1 1 1 1 1 1 2 1 1 0 255 1 1 1 0
0 0 3 3 2 2 0 0 0 255 0 0 0 0 2 1
1 1 2 2 2 1 1 255 0 0 1 1 1 1 2 2
2 2 1 0 0 1 255 1 1 1 1 10 77 77 48 45
14 2 1 0 0 255 1 1 1 0 0 0 7 7 3 2
1 0 0 255 1 1 1 1 1 1 1 2 1 2 1 1
1 0 255 0 0 0 0 0 1 2 1 1 0 0 0 1
1 255 1 1 0 1 1 0 0 0 0 0 1 1 1 255
1 1 0 0 0 1 1 1 1 1 0 0 0 0 255 0
0 1 0 0 0 1 1 1 1 0 0 0 0 255 1 1
1 1 0 1 1 1 0 0 1 1 0 255 0 0 0 1
1 1 0 1 1 1 1 1 0 0 255 1 0 1 0 0
0 1 2 1 1 0 0 0 0 255 0 0 0 1 1 0
0 0 1 2 1 1 0 255 1 0 0 0 0 0 0 0
0 0 0 0 0 0 255 1 1 0 0 0 0 0 1 1
1 1 1 1 1 255 0 0 1 2 2 35 43 43 2 0
0 0 0 255 1 1 0 0 2 21 15 6 4 3 1 0
0 1 255 1 0 0 0 1 3 3 2 1 0 0 1 0
1 255 1 0 0 1 1 2 2 1 1 0 0 0 0 0
255 0 0 1 1 2 5 2 1 0 0 0 1 255 1 1
0 0 0 3 4 4 2 1 1 1 1 1 1 255 1 1
2 4 5 36 36 30 7 2 1 0 0 255 0 1 1 2
1 3 0 0 1 1 2 1 0 255 0 1 1 1 1 4
8 8 0 1 2 2 1 1 255 1 0 1 1 2 13 14
10 10 2 1 1 0 0 255 1 0 0 0 0 1 1 2
2 1 1 1 1 1 1 1 2 1 1 1 1 1 1 1
1 1 1 0 0 1 1 1 255 1 1 1 2 1 2 2
1 1 1 1 1 1 255 0 0 1 1 1 1 1 1 1
1 2 2 1 0 255 0 1 1 1 1 1 2 2 1 2
1 1 0 255 0 0 0 0 0 0 0 0 0 1 0 1
0 255 0 1 1 1 1 1 1 1 0 1 1 0 0 0
255 1 1 1 1 0 2 2 2 2 2 1 1 0 0 255
1 1 1 0 0 0 1 2 2 2 1 1 0 255 0 1
1 1 1 1 1 1 1 1 1 1 0 0 255 0 0 0
0 0 1 1 0 1 1 1 1 1 1 255 1 1 0 0
0 0 0 0 1 1 1 1 1 255 1 1 0 0 0 0
1 1 1 0 0 0 0 0 255 0 1 1 1 2 1 0
0 0 0 0 1 0 1 255 1 1 1 1 0 0 1 1
1 1 1 1 0 255 0 0 0 1 1 0 0 0 0 1
1 1 1 1 255 1 0 1 0 0 0 0 0 0 0 0
0 0 0 255 0 0 0 1 0 0 0 1 1 1 1 0
0 255 0 0 0 0 0 0 0 0 0 0 0 0 0 0
255 1 0 0 0 0 0 0 1 1 0 0 0 1 1 255
0 0 0 1 1 2 1 1 0 0 0 1 1 255 1 1
0 1 1 1 1 1 1 2 2 1 1 1 255 1 1 1
0 0 0 1 1 1 1 0 1 0 1 255 1 1 0 0
0 1 1 1 1 0 0 0 0 0 255 0 0 0 1 1
1 1 1 1 1 0 1 255 1 0 0 0 0 2 2 2
1 1 1 1 1 1 1 255 1 0 0 1 3 5 5 5
0 0 0 1 0 255 0 1 1 1 1 0 0 0 0 0
1 1 0 255 0 0 0 0 0 1 1 0 0 0 1 1
1 1 255 1 1 1 1 1 1 7 7 5 2 1 1 1
1 255 0 0 1 1 2 1 0 1 1 1 0 0 0 1
1 1 1 1 1 1 1 1 1 1 1 1 0 0 0 1
0 0 255 1 1 0 1 1 1 1 1 1 1 1 1 1
255 0 0 0 0 1 0 0 1 1 1 1 2 0 0 255
0 1 1 1 1 1 1 0 1 1 1 1 0 255 0 0
0 0 0 0 0 0 0 0 0 0 0 255 1 1 1 1
1 1 1 1 0 0 1 1 0 0 255 1 0 1 1 0
0 0 1 0 0 0 0 0 0 255 1 1 1 1 1 0
1 1 2 2 1 1 0 255 0 1 1 1 1 0 0 0
1 0 0 0 0 0 255 1 0 0 0 0 1 1 1 1
1 0 1 1 1 255 1 0 0 0 0 1 0 0 0 0
0 0 1 255 0 0 0 0 0 0 1 2 1 0 0 0
0 1 255 0 0 0 1 1 1 0 0 0 1 1 0 0
0 255 1 1 1 0 0 0 0 0 1 1 1 0 0 255
0 0 1 1 1 1 1 1 0 1 1 1 0 0 255 1
0 1 0 1 1 0 1 1 1 1 1 0 0 255 1 1
1 1 1 1 1 1 1 1 1 0 0 255 0 0 0 0
0 0 0 0 0 0 0 0 0 1 255 1 0 0 0 0
1 0 1 0 0 0 1 1 1 255 0 0 0 0 0 1
1 1 0 0 0 1 1 255 1 1 1 1 1 1 1 1
1 1 1 1 1 1 255 1 0 0 0 0 0 1 1 1
1 0 0 0 1 255 1 1 1 1 1 1 2 1 1 0
0 0 0 0 255 1 1 1 1 0 0 1 1 1 1 0
1 255 1 0 0 0 0 1 1 1 1 1 2 0 1 1
1 255 0 0 0 0 1 2 1 0 0 0 0 1 0 255
0 0 1 1 0 0 0 0 0 0 1 1 1 255 0 0
0 0 0 1 0 0 0 0 1 1 1 1 255 1 1 1
1 0 0 1 3 3 1 0 1 1 1 255 0 0 1 2
2 1 0 0 0 0 0 0 0 1 1 1 255 255 255 255
255 255 255 255 255 255 255 255 255 255 255 255 255 255 255 255
255 255 255 255 255 255 255 255 255 255 255 255 255 255 255 255
255 255 255 255 255 255 255 255 255 255 255 255 255 255 255 255
255 255 255 255 255 255 255 255 255 255 255 255 255 255 255 255
255 255 255 255 255 255 255 255 255 255 255 255 255 255 255 255
255 255 255 255 255 255 255 255 255 255 255 255 255 255 255 255
255 255 255 255 255 255 255 255 255 255 255 255 255 255 255 255
255 255 255 255 255 255 255 255 255 255 255 255 255 255 255 255
255 255 255 255 255 255 255 255 255 255 255 255 255 255 255 255
255 255 255 255 255 255 255 255 255 255 255 255 255 255 255 255
255 255 255 255 255 255 255 255 255 255 255 255 255 255 255 255
255 255 255 255 255 255 255 255 255 255 255 255 255 255 255 255
255 255 255 255 255 255 255 255 255 255 255 255 255 255 255 255
255 255 255 255 255 255 255 255 255 255 255 255 255 255 255 255
255 255 255 255 255 255 255 255 255 255 255 255 255 255 255 255
255 255 255 255 255 255 255 255 255 255 255 255 255 255 255 255
255 255 255 255 255 255 255 255 255 255 255 255 255 255 255 255
255 255 255 255 255 255 255 255 255 255 255 255 255 255 255 255
255 255 255 255 255 255 255 255 255 255 255 255 255 255 255 255
255 255 255 255 255 255 255 255 255 255 255 255 255 255 255 255
255 255 255 255 255 255 255 255 255 255 255 255 255 255 255 255
255 255 255 255 255 255 255 255 255 255 255 255 255 255 255 255
255 255 255 255 255 255 255 255 255 255 255 255 255 255 255 255
255 255 255 255 255 255 255 255 255 255 255 255 255 255 255 255
255 255 255 255 255 255 255 255 255 255 255 255 255 255 255 255
255 255 255 255 255 255 255 255 255 255 255 255 255 255 255 255
255 255 255 255 255 255 255 255 255 255 255 255 255 255 255 255
255 255 255 255 255 255 1 1 1 1 0 1 1 1 1 1
1 0 0 0 0 0 255 0 0 1 1 1 0 1 2 1
1 1 1 1 255 0 0 1 1 2 1 1 1 1 1 1
1 1 1 255 1 0 0 1 1 1 1 1 1 1 1 0
0 255 0 0 0 0 1 0 0 0 0 0 0 0 0 255
0 0 1 1 1 1 1 1 1 1 1 1 1 1 255 0
0 0 1 1 1 0 0 0 0 0 0 0 0 255 0 1
1 2 1 1 1 0 0 1 1 0 0 255 1 0 0 0
1 1 0 0 0 1 1 1 1 1 255 0 0 0 1 1
1 1 1 0 1 0 0 0 1 255 0 0 0 1 0 1
0 0 0 0 0 0 0 255 1 0 0 0 1 1 1 1
1 1 1 0 0 0 255 0 0 0 1 1 1 1 0 0
0 0 1 1 1 255 0 0 0 0 0 0 0 0 0 1
1 1 0 255 0 0 0 0 0 1 0 0 0 1 1 1
1 1 255 0 0 0 1 2 2 1 1 1 1 0 0 0
0 255 1 1 1 1 1 1 1 1 0 0 0 0 1 255
1 0 0 0 0 0 1 0 1 1 0 1 1 1 255 0
0 0 0 0 0 0 1 1 1 1 1 1 0 255 1 1
1 1 1 1 0 1 1 1 2 1 2 255 0 1 1 1
1 1 1 1 0 2 1 1 0 0 255 0 0 0 0 0
0 0 0 0 0 0 0 0 1 255 2 0 0 0 1 1
2 1 1 1 1 1 1 1 255 1 1 1 1 0 0 0
1 1 1 1 1 255 2 0 0 0 0 0 1 1 1 1
1 1 1 1 0 255 0 0 0 0 1 0 0 0 0 0
0 0 0 255 2 1 1 0 0 0 1 1 1 0 1 1
1 255 2 1 1 1 0 0 0 0 0 0 0 0 0 1
255 0 1 1 1 1 1 1 1 1 1 0 0 1 1 255
0 1 0 1 0 1 1 1 1 1 0 1 1 1 1 0
1 1 1 1 1 1 1 1 1 1 1 0 0 0 0 0
255 0 1 1 2 0 0 1 2 1 0 0 1 1 255 1
1 1 1 1 1 1 1 1 0 0 1 1 1 255 1 1
1 1 1 1 1 1 1 1 1 0 0 255 1 1 1 1
1 1 1 0 0 0 0 0 0 255 0 0 0 1 1 1
1 1 1 1 0 1 0 0 255 0 0 0 0 0 0 0
0 0 1 1 1 0 0 255 0 0 0 1 1 1 1 0
0 1 1 0 0 255 1 0 0 0 1 1 1 1 1 1
1 1 1 0 255 0 0 1 1 1 0 0 1 1 1 0
0 1 1 255 0 0 0 0 0 0 0 0 0 1 0 0
0 255 1 0 0 0 1 1 0 0 0 1 1 0 0 0
255 0 0 0 1 0 0 1 0 0 0 0 1 1 1 255
0 0 0 0 0 0 0 0 0 0 0 1 1 255 0 0
0 0 0 1 0 0 0 0 0 1 1 1 255 0 0 0
0 1 1 1 1 1 0 0 0 0 0 255 1 1 1 1
1 1 0 1 0 0 0 0 1 255 1 0 0 0 0 0
0 0 1 0 1 1 1 0 255 0 0 0 1 0 0 0
1 1 1 1 1 1 1 255 0 1 1 1 0 1 0 0
0 1 1 0 0 255 0 0 0 1 1 1 1 1 0 2
1 1 0 0 255 0 0 0 0 0 0 0 0 0 0 0
0 0 0 255 2 0 0 0 1 1 2 2 2 1 1 1
1 0 255 0 0 1 1 0 0 0 1 1 1 1 1 255
2 1 1 1 0 0 0 0 1 1 1 1 2 1 1 255
1 0 1 0 1 0 1 0 1 0 0 0 0 255 2 1
1 1 1 1 1 1 1 1 1 1 2 255 2 1 1 1
1 0 0 0 0 1 0 0 0 1 255 1 1 1 1 1
1 1 1 0 0 0 0 1 0 255 0 1 0 0 1 1
1 1 1 1 1 1 1 1 1 0 1 1 0 1 1 1
1 1 0 1 1 0 0 0 0 0 255 1 1 1 1 0
0 0 0 0 0 1 1 1 255 1 1 1 1 1 1 2
1 1 0 1 0 1 0 255 0 1 1 1 0 0 0 0
1 1 1 0 0 255 1 2 2 2 1 1 1 0 0 0
0 0 0 255 0 0 0 1 0 1 1 1 1 1 0 0
0 0 255 0 0 0 0 0 0 0 0 1 1 1 2 0
0 255 0 0 0 1 2 2 1 1 1 1 0 0 0 255
0 0 0 0 1 1 1 1 1 1 1 0 0 0 255 0
0 1 0 0 0 0 1 1 1 0 0 0 1 255 1 0
0 0 0 0 1 0 1 1 1 1 0 255 1 1 0 0
0 1 0 0 0 0 1 1 1 0 255 0 1 0 1 0
0 1 0 0 0 0 1 1 0 255 0 0 0 0 0 1
1 1 0 0 0 0 0 255 0 0 0 0 1 1 1 0
0 1 0 1 1 1 255 1 1 0 0 0 1 2 2 2
1 1 0 0 0 255 1 1 1 1 0 1 0 1 0 0
0 0 1 255 0 0 0 0 0 0 0 0 1 1 1 1
0 0 255 0 0 1 1 1 1 1 1 1 0 0 1 1
1 255 1 1 1 1 1 1 1 0 0 0 1 1 1 255
0 0 0 1 1 1 1 2 1 1 1 1 1 1 255 0
1 0 1 0 0 0 0 0 0 0 0 0 0 255 0 0
0 0 1 1 1 1 1 1 1 1 1 0 255 1 0 0
0 0 0 1 1 1 1 1 1 255 0 0 1 1 0 0
0 0 1 1 2 0 1 0 1 255 1 0 0 0 1 0
1 1 1 0 0 0 1 255 1 1 1 1 1 1 1 1
1 1 1 1 0 255 2 2 1 1 1 0 0 0 0 1
0 0 0 0 255 0 0 0 0 0 1 1 1 0 0 0
0 0 0 255 1 1 1 0 1 1 1 1 1 1 1 1
1 1 1 1 1 1 0 0 0 1 1 1 1 2 3 2
1 0 1 1 255 1 1 1 1 2 2 2 0 0 0 2
0 0 255 1 1 1 1 1 1 2 3 1 1 1 1 1
0 255 0 1 1 1 0 0 0 0 1 1 1 1 1 255
0 1 2 2 1 1 1 0 0 0 1 1 1 255 0 0
0 2 2 2 2 2 1 1 1 0 0 0 255 0 0 0
0 1 1 1 1 1 1 1 1 2 1 255 0 0 0 1
2 4 5 4 2 1 0 0 0 255 0 0 0 0 0 0
1 1 1 1 1 0 0 0 255 0 0 0 0 0 0 1
1 3 2 2 0 0 0 255 2 2 1 0 2 1 2 1
2 1 0 0 0 255 1 1 1 0 0 0 0 0 0 0
2 1 1 1 255 0 1 0 0 0 0 0 0 0 0 1
1 0 0 255 0 0 0 0 1 8 10 5 3 0 0 0
1 255 0 0 0 0 0 1 1 2 1 1 0 0 0 0
255 1 1 1 0 1 6 16 16 13 3 1 0 0 0 255
0 1 1 2 30 42 38 19 10 1 0 0 1 255 0 0
0 0 0 0 0 1 1 0 0 1 0 0 255 0 1 1
1 1 1 1 1 1 0 0 1 1 1 255 0 1 1 1
1 1 1 0 0 0 0 1 1 255 0 0 0 1 1 1
2 2 0 0 0 0 1 0 255 0 0 0 0 0 0 0
0 0 0 0 0 0 0 255 0 0 0 0 0 1 1 2
1 0 0 1 1 1 255 1 0 0 0 1 1 1 1 1
1 1 0 255 0 0 0 1 0 0 0 0 1 1 2 1
1 0 0 255 1 0 1 0 0 0 1 1 1 0 0 1
1 255 0 1 1 1 1 2 2 2 1 1 1 1 1 255
2 1 1 0 1 1 1 1 1 1 0 1 1 1 255 0
0 0 0 2 3 3 2 1 0 1 0 0 0 255 1 1
1 1 1 1 1 2 2 2 1 1 1 1 1 1 1 1
1 0 1 1 1 2 2 10 3 2 2 1 1 1 255 1
1 1 1 2 6 7 5 2 1 1 0 0 255 1 1 1
1 1 2 3 3 2 1 1 1 1 1 255 0 0 0 0
0 0 0 0 0 0 1 1 1 255 1 0 1 1 1 1
2 2 2 1 1 1 1 255 0 0 0 1 2 3 5 5
2 2 2 0 0 0 255 1 1 1 1 1 1 2 3 3
1 1 1 2 1 255 0 0 1 2 5 5 7 6 4 2
1 0 0 255 1 1 1 0 0 0 1 1 1 1 0 0
0 1 255 0 0 0 0 1 2 3 7 6 4 3 1 0
0 255 1 2 2 2 2 2 2 1 3 0 0 0 0 255
1 1 1 1 0 0 0 0 0 1 2 0 0 1 255 1
1 0 0 0 0 0 0 0 0 1 0 0 0 255 0 0
1 1 2 10 16 15 10 6 2 1 1 255 0 1 1 1
1 2 3 2 1 1 1 1 1 1 255 1 1 1 1 6
36 30 31 27 27 3 1 0 0 255 0 0 1 30 42 42
38 34 34 10 1 1 1 255 0 0 1 1 1 3 3 4
2 1 0 1 0 0 255 0 0 1 1 1 1 1 1 1
0 0 0 1 1 255 1 1 1 1 1 1 1 0 0 0
1 2 2 255 2 2 1 1 1 2 2 2 1 1 1 1
1 1 255 0 1 0 0 0 0 0 0 0 0 0 0 0
0 255 0 0 1 1 0 0 1 3 2 1 1 1 1 1
255 1 0 0 0 0 1 1 0 1 1 1 0 255 0 0
0 1 1 1 0 1 2 2 2 1 0 0 0 255 0 0
0 0 0 0 1 3 1 0 0 0 2 255 2 1 1 0
1 2 4 5 10 3 1 1 1 255 1 1 0 0 0 1
2 1 1 0 0 1 1 0 255 0 0 2 4 3 3 8
8 2 1 1 1 0 0 255 1 1 1 2 4 8 3 5
2 2 1 1 1 1 2 2 1 1 1 0 1 0 1 3
10 27 19 8 2 1 1 1 255 1 1 1 2 7 14 14
17 12 3 2 0 0 255 1 1 0 0 1 1 3 3 1
1 1 2 1 1 255 0 1 0 0 0 0 0 0 1 1
1 1 1 255 0 0 1 1 1 2 3 2 2 1 1 1
1 255 0 0 0 1 2 5 13 14 13 2 2 0 0 0
255 2 1 1 1 1 1 5 6 13 1 1 1 1 1 255
0 1 2 5 6 8 8 7 6 3 1 0 1 255 1 1
1 1 1 2 2 2 2 2 1 1 1 2 255 0 0 0
1 2 3 7 8 7 6 3 2 1 1 255 1 1 0 2
2 1 1 1 3 0 0 0 0 255 1 1 1 1 1 0
0 0 0 0 2 0 0 0 255 0 0 0 0 0 0 0
0 0 0 0 0 0 0 255 1 0 1 2 6 8 15 16
17 13 6 2 1 255 0 1 1 1 0 2 2 2 1 1
1 0 0 0 255 0 1 1 1 15 34 31 36 38 38 22
2 1 1 255 1 1 7 32 46 43 42 43 42 34 4 1
0 255 0 0 1 1 3 5 4 4 2 0 0 0 0 1
255 0 0 1 1 0 1 1 1 1 1 1 0 0 0 255
1 1 1 1 1 1 3 3 2 0 1 2 2 255 1 0
0 0 1 2 3 2 1 1 1 2 2 1 255 0 1 0
0 0 0 0 0 0 0 0 0 1 0 255 0 0 0 0
0 0 1 3 1 1 1 1 1 1 255 1 1 0 0 0
1 1 0 0 0 1 0 255 0 0 0 1 1 1 1 1
2 2 1 1 1 1 0 255 0 0 1 0 0 0 2 3
1 0 0 0 2 255 2 2 2 0 1 2 3 7 10 7
1 1 1 255 1 1 0 0 1 1 2 1 1 0 1 1
1 0 255 0 0 2 4 4 3 3 8 6 2 1 1 1
0 255 0 0 0 2 8 10 6 5 5 4 1 0 1 0
0 0 1 0 1 0 1 1 3 6 26 35 43 13 2 2
0 1 255 1 1 2 6 14 14 12 17 17 17 1 0 0
255 0 0 0 0 1 2 3 3 1 1 1 1 1 1 255
1 1 1 1 0 0 0 0 0 0 0 1 1 255 1 1
1 1 1 2 3 2 2 1 1 1 1 255 0 0 0 0
3 6 13 14 13 6 1 0 0 0 255 2 2 2 0 1
5 12 13 13 6 1 1 1 0 255 1 1 3 5 7 12
8 7 6 3 2 1 1 255 1 1 1 2 2 2 2 3
22 7 4 2 0 0 255 0 0 1 2 3 4 11 11 8
6 3 1 1 1 255 1 0 0 0 0 0 0 1 3 1
0 0 1 255 1 1 2 1 3 0 0 0 5 0 2 0
0 0 255 0 0 0 0 0 0 0 0 1 1 0 0 0
1 255 0 0 1 5 6 6 10 13 17 17 10 2 1 255
0 1 1 1 1 2 2 2 3 1 0 0 0 0 255 0
1 1 7 30 34 31 36 45 43 41 2 1 1 255 1 2
26 46 46 44 44 44 49 41 22 1 0 255 1 1 1 1
0 4 4 2 1 0 0 0 1 1 255 1 0 0 0 0
1 4 4 1 0 1 0 1 0 255 1 1 1 1 1 1
3 3 2 0 1 1 1 255 1 1 1 0 1 2 2 2
1 1 1 2 2 1 255 0 2 1 0 0 0 0 0 0
0 0 1 1 1 255 0 0 1 1 1 3 3 0 0 0
1 1 1 1 255 0 0 0 0 0 0 0 0 0 0 1
0 255 0 0 1 1 1 1 0 0 0 0 0 0 0 1
1 255 0 0 1 0 0 0 2 0 0 0 0 0 0 255
2 2 2 2 2 2 3 5 11 10 3 1 1 255 1 0
0 0 0 0 0 1 1 1 1 1 1 0 255 0 1 2
8 8 3 1 8 15 6 1 1 1 1 255 0 0 1 2
8 8 6 5 6 3 3 0 1 0 1 1 1 1 1 0
0 0 5 17 27 36 43 24 6 0 0 1 255 1 1 1
12 17 17 5 12 17 17 1 1 0 255 0 1 0 0 0
1 3 1 1 1 1 1 0 0 255 1 1 1 1 0 0
0 1 0 0 0 1 1 255 1 2 2 1 2 2 3 1
1 1 1 1 1 255 1 0 0 2 3 6 10 13 10 6
2 1 0 0 255 1 1 1 1 3 6 12 13 13 5 2
1 1 1 255 1 1 3 3 6 13 11 6 7 6 2 1
1 255 1 1 1 1 1 2 3 7 24 7 4 2 0 0
255 0 0 1 2 2 7 11 13 13 5 4 1 1 1 255
1 0 0 0 0 0 0 0 1 0 0 1 1 255 0 0
0 0 3 0 2 0 2 0 2 1 0 0 255 0 0 0
0 0 0 2 1 1 0 0 0 0 0 255 1 0 1 6
10 6 13 7 13 15 13 2 1 255 0 0 0 0 0 0
1 3 4 1 0 0 0 0 255 0 0 1 7 26 34 49
46 49 46 43 2 1 1 255 2 10 26 46 52 48 45 45
57 49 22 1 1 255 1 1 1 1 0 1 1 1 0 0
0 0 1 1 255 1 0 0 0 0 1 4 3 1 0 0
1 1 1 255 0 0 1 1 1 1 1 2 2 1 1 1
1 255 1 0 0 0 1 2 3 3 3 1 0 0 1 1
255 0 2 1 1 0 0 0 0 0 1 0 1 1 1 255
0 0 0 1 3 2 2 0 0 0 0 0 0 0 255 0
0 0 0 0 0 1 0 1 1 1 1 255 0 0 1 0
1 0 0 0 0 0 0 0 1 1 0 255 0 0 1 1
1 0 2 0 0 0 1 1 2 255 3 2 2 2 1 2
3 3 10 10 3 1 0 255 0 0 0 0 1 2 1 2
1 1 0 0 0 0 255 0 0 1 6 7 6 6 11 14
6 1 1 1 0 255 0 0 1 3 8 3 3 4 7 3
3 0 0 0 1 1 1 1 1 0 0 1 6 17 26 32
27 24 1 1 0 1 255 1 1 1 4 15 20 22 22 17
5 1 0 0 255 1 2 2 0 0 1 3 1 1 0 0
1 1 2 255 2 1 1 2 2 2 1 2 0 0 0 1
1 255 1 1 0 0 2 4 3 2 2 1 1 1 1 255
1 1 1 2 2 5 6 6 6 5 2 1 2 0 255 1
1 1 2 3 4 6 13 10 5 2 1 1 1 255 1 1
2 2 5 10 8 7 7 7 2 2 1 255 1 1 0 0
0 2 3 5 7 3 2 0 0 0 255 1 0 0 1 2
4 4 11 11 5 4 2 1 1 255 1 0 0 0 0 0
3 0 1 0 1 1 0 255 0 0 0 0 3 4 7 4
5 2 2 1 0 0 255 1 1 1 1 1 1 3 1 1
0 0 0 1 1 255 0 0 1 6 23 14 12 8 7 8
6 1 1 255 0 0 0 0 0 1 1 4 3 1 0 0
0 1 255 2 1 1 3 16 34 49 49 52 48 32 2 1
0 255 2 2 11 52 55 54 52 54 62 40 4 1 1 255
1 1 1 1 0 0 0 0 0 0 0 1 0 0 255 0
0 0 0 1 1 4 2 2 0 0 0 0 1 255 0 0
0 1 1 0 0 0 1 0 1 1 1 255 1 1 0 0
1 2 3 6 6 2 0 0 0 0 255 3 2 2 2 0
1 1 1 1 1 1 1 0 0 255 0 0 0 2 3 2
2 2 1 1 0 0 0 0 255 0 0 0 0 0 0 0
0 1 1 1 1 255 1 1 1 0 0 0 0 0 0 0
0 0 0 0 1 255 0 0 1 1 1 0 2 0 0 0
1 1 2 255 4 3 1 1 2 3 4 6 6 6 2 1
1 255 0 0 0 0 1 2 1 2 1 1 0 0 1 1
255 0 0 1 1 6 6 7 10 8 1 1 1 0 0 255
0 1 2 3 3 2 3 4 7 3 2 0 0 1 1 1
1 1 1 1 0 1 6 10 17 26 24 7 1 1 1 1
255 2 1 1 1 15 22 22 22 5 2 0 0 0 255 1
1 1 0 0 0 1 0 0 0 0 1 1 1 255 2 1
1 1 1 1 1 1 0 0 0 0 0 255 0 0 0 0
2 2 3 2 2 2 1 1 1 255 1 1 2 2 2 2
2 3 4 4 2 2 1 1 255 1 1 1 2 2 3 4
6 6 5 2 1 1 1 255 0 1 1 2 3 5 7 7
7 7 1 1 1 255 1 1 1 0 0 1 2 3 3 2
0 0 0 0 255 1 0 0 1 1 2 3 5 6 5 3
2 1 1 255 0 0 0 0 0 0 3 0 0 0 0 1
0 255 0 0 0 0 0 4 4 4 3 2 1 1 1 1
255 2 2 2 1 1 1 1 1 0 0 0 0 0 0 255
1 0 1 3 23 17 23 12 6 6 1 1 0 255 0 0
0 0 0 1 0 3 2 2 1 0 0 0 255 2 1 1
1 7 20 48 48 41 32 3 1 0 0 255 0 1 2 21
52 78 72 62 45 39 2 1 0 255 0 1 1 1 1 1
3 0 0 0 0 0 0 0 255 0 0 0 0 0 0 1
0 1 1 1 0 0 0 255 0 0 0 1 0 0 0 0
0 0 0 0 1 255 1 0 0 0 1 2 3 6 6 6
1 0 0 0 255 1 2 1 1 0 1 1 1 1 1 0
0 0 1 255 0 0 0 1 2 2 2 2 1 1 1 1
1 0 255 1 1 1 0 1 0 1 0 1 2 2 2 255
1 0 0 0 0 0 0 0 0 1 1 1 1 0 0 255
0 0 1 1 1 1 2 2 0 0 0 1 2 255 4 1
1 1 1 2 4 5 3 3 2 1 1 255 1 1 0 0
1 2 1 1 1 2 1 0 1 0 255 0 0 0 1 3
3 3 1 1 1 0 0 0 0 255 1 2 2 2 2 2
2 3 7 2 1 0 1 1 1 1 1 1 1 1 1 1
2 5 3 5 5 4 2 1 0 1 255 2 1 1 1 2
10 13 10 2 1 1 0 1 255 1 1 1 0 0 0 1
1 0 0 0 1 1 1 255 2 1 1 1 0 0 0 0
0 0 0 0 0 255 0 0 0 0 0 2 2 2 2 1
1 1 1 255 1 1 1 1 1 1 2 2 2 2 2 1
1 1 255 1 1 1 2 2 1 1 2 4 2 0 0 0
1 255 0 1 0 2 2 5 5 7 2 1 1 1 0 255
1 1 0 0 1 1 2 1 1 1 0 1 0 1 255 1
1 1 1 1 2 2 3 4 3 2 2 2 1 255 0 0
0 0 0 0 1 0 0 0 1 2 1 255 1 1 0 0
0 1 3 4 3 1 1 1 0 0 255 1 1 1 1 1
0 0 0 0 0 0 0 0 0 255 0 0 0 1 10 17
22 12 8 3 1 1 1 255 0 0 0 0 0 1 0 2
1 2 2 2 0 0 255 2 1 1 1 2 7 16 29 29
3 2 0 0 1 255 0 1 2 2 21 43 72 42 39 2
0 0 0 255 0 1 1 1 1 1 1 0 1 1 0 0
0 0 255 0 0 0 0 1 0 1 1 1 1 1 0 0
0 255 0 0 1 1 0 0 0 0 0 0 0 0 0 255
1 1 1 1 1 1 1 0 1 1 1 1 0 0 255 1
1 1 1 0 1 1 1 1 0 0 0 0 0 255 0 0
0 1 1 2 2 1 0 1 1 0 0 0 255 1 1 1
0 1 1 1 1 1 1 2 2 255 1 1 1 0 0 0
0 0 0 1 1 1 1 0 1 255 0 0 1 1 0 1
1 1 1 0 0 0 2 255 1 1 1 1 1 1 3 3
3 2 2 1 1 255 1 1 0 0 0 1 1 1 2 2
1 1 1 0 255 0 0 0 1 1 1 1 1 1 1 1
1 0 0 255 1 1 1 0 1 1 1 2 2 2 1 0
1 1 1 0 0 0 1 1 1 2 1 1 1 2 2 2
2 1 1 1 255 1 1 1 1 1 1 1 1 1 1 1
1 1 255 1 1 1 1 1 0 0 0 0 0 0 1 1
1 255 1 1 0 1 0 0 0 0 0 0 0 0 0 255
0 0 0 0 1 2 2 2 1 1 1 1 1 255 1 1
1 1 1 1 1 1 1 1 1 0 0 0 255 0 0 1
1 1 0 0 0 0 1 0 0 0 0 255 0 0 0 2
2 2 2 2 1 1 0 0 0 255 0 1 0 1 1 1
2 1 1 1 1 1 0 1 255 1 1 1 1 1 2 1
1 1 1 1 1 1 1 255 0 1 1 1 1 0 0 0
0 0 0 1 1 255 1 1 0 0 0 0 0 0 0 0
0 0 0 0 255 1 1 1 0 1 0 0 0 0 1 0
0 0 0 255 0 1 1 2 2 3 10 8 3 2 1 1
1 255 1 0 0 0 0 0 0 2 0 2 1 2 1 1
255 1 1 1 1 1 3 5 5 3 2 0 0 0 1 255
1 1 2 1 4 17 19 17 1 0 0 0 0 255 1 1
0 1 0 0 0 0 1 0 0 0 0 0 255 0 1 0
1 1 1 0 0 1 1 1 0 0 0 255 1 1 2 2
0 0 0 0 0 0 0 0 0 255 0 1 1 1 1 0
0 0 0 1 1 1 0 0 255 1 1 1 1 1 0 0
0 0 0 0 0 0 1 255 0 0 0 0 1 2 2 0
0 0 1 1 1 1 255 2 1 1 1 1 1 1 1 1
0 0 0 255 1 1 1 0 0 0 0 0 0 1 1 0
0 0 0 255 0 0 0 1 1 1 1 1 1 1 2 0
0 255 1 1 0 0 1 1 1 3 2 1 1 1 1 255
1 1 1 0 0 0 1 1 1 1 1 1 1 0 255 0
0 0 1 0 1 1 1 1 1 0 0 0 0 255 1 1
0 0 0 0 0 0 1 1 1 0 1 1 2 1 0 0
0 0 1 2 1 1 1 1 2 1 1 1 1 1 255 1
1 1 1 0 1 1 0 0 1 1 1 1 255 1 1 1
1 1 0 0 1 0 0 0 0 1 1 255 1 1 1 1
0 1 1 1 1 0 0 1 1 255 1 1 0 1 0 1
1 1 1 0 1 1 1 255 0 0 0 1 1 1 0 0
0 1 1 1 1 0 255 0 1 0 1 1 0 0 0 0
0 0 0 0 1 255 1 0 0 2 2 2 2 1 0 0
0 0 0 255 1 1 0 1 0 1 2 1 1 1 1 1
1 1 255 1 1 1 1 1 1 1 1 1 1 1 1 1
1 255 1 1 0 1 1 1 0 0 0 1 1 1 0 255
0 0 0 0 0 0 0 0 0 0 0 0 0 0 255 1
1 1 1 1 1 1 0 0 1 1 1 1 0 255 0 1
0 1 1 1 1 1 1 2 1 1 1 255 1 1 0 0
0 0 0 0 0 1 1 1 1 1 255 0 0 0 0 0
0 0 2 2 1 0 0 0 1 255 1 1 1 1 4 4
4 0 0 0 1 0 2 255 1 0 0 0 0 0 0 0
1 0 0 0 0 0 255 0 0 0 0 1 1 1 1 1
1 0 0 0 0 255 0 1 1 0 0 0 0 0 0 0
0 0 0 255 0 1 1 1 1 1 0 0 0 1 1 2
2 2 255 2 1 1 1 1 0 0 0 1 1 0 0 0
0 255 0 0 0 0 0 0 1 1 1 0 0 0 0 1
255 1 0 0 1 1 1 1 1 1 0 0 0 255 1 1
1 1 0 1 0 0 0 1 1 0 0 0 0 255 0 1
1 1 0 0 1 1 1 2 2 2 0 255 0 0 0 0
0 1 1 1 0 0 1 1 1 255 1 0 0 0 0 0
0 1 1 1 1 1 1 1 255 0 0 1 2 1 2 1
1 1 1 1 0 0 1 255 1 1 0 0 0 0 0 0
0 0 0 0 0 2 2 2 1 0 0 0 0 1 1 2
2 1 2 2 1 1 0 0 255 1 1 1 1 1 1 1
0 0 0 1 1 0 255 0 0 1 1 1 0 0 0 1
1 0 0 0 0 255 1 1 1 1 0 1 1 1 0 0
0 1 1 255 0 1 0 0 0 0 0 0 1 0 1 1
1 255 0 0 0 0 1 1 0 0 1 1 0 1 1 1
255 0 0 0 0 0 0 0 0 0 0 0 0 0 1 255
0 0 0 0 1 1 1 1 0 0 0 0 0 255 1 1
0 0 0 0 1 1 1 0 1 0 1 1 255 0 1 1
0 0 1 1 1 0 0 0 0 0 1 255 1 1 0 0
2 1 0 0 0 0 0 0 0 255 0 0 0 0 0 0
0 0 0 0 1 0 0 0 255 1 1 1 1 1 1 1
0 1 1 1 1 2 2 255 2 0 0 1 1 0 0 1
1 1 1 0 1 255 1 0 1 0 0 1 1 1 0 1
1 1 1 1 255 0 0 0 0 0 0 0 0 0 1 0
1 0 1 255 1 0 1 1 1 1 2 0 0 0 0 0
2 255 2 0 0 0 0 0 0 0 1 0 1 0 0 0
255 1 0 0 0 0 0 0 1 2 1 1 0 0 0 255
0 0 0 0 0 0 0 0 0 0 0 0 0 255 0 0
1 1 1 0 0 0 0 0 1 1 0 0 255 1 1 1
1 1 1 1 1 1 1 1 1 0 0 255 0 0 0 0
0 0 1 1 1 1 1 1 1 1 255 0 0 1 1 1
0 0 0 1 0 0 0 255 1 1 0 0 0 1 1 2
0 1 1 1 0 0 0 255 0 1 0 0 0 0 0 1
1 1 2 1 1 255 0 0 0 0 1 1 1 1 1 0
1 1 1 255 1 0 0 0 0 0 0 0 1 1 1 0
1 1 255 0 1 1 2 2 2 1 2 1 1 1 0 0
0 255 1 1 1 0 1 0 1 0 0 0 0 0 0 1
1 1 255 255 255 255 255 255 255 255 255 255 255 255 255 255
255 255 255 255 255 255 255 255 255 255 255 255 255 255 255 255
255 255 255 255 255 255 255 255 255 255 255 255 255 255 255 255
255 255 255 255 255 255 255 255 255 255 255 255 255 255 255 255
255 255 255 255 255 255 255 255 255 255 255 255 255 255 255 255
255 255 255 255 255 255 255 255 255 255 255 255 255 255 255 255
255 255 255 255 255 255 255 255 255 255 255 255 255 255 255 255
255 255 255 255 255 255 255 255 255 255 255 255 255 255 255 255
255 255 255 255 255 255 255 255 255 255 255 255 255 255 255 255
255 255 255 255 255 255 255 255 255 255 255 255 255 255 255 255
255 255 255 255 255 255 255 255 255 255 255 255 255 255 255 255
255 255 255 255 255 255 255 255 255 255 255 255 255 255 255 255
255 255 255 255 255 255 255 255 255 255 255 255 255 255 255 255
255 255 255 255 255 255 255 255 255 255 255 255 255 255 255 255
255 255 255 255 255 255 255 255 255 255 255 255 255 255 255 255
255 255 255 255 255 255 255 255 255 255 255 255 255 255 255 255
255 255 255 255 255 255 255 255 255 255 255 255 255 255 255 255
255 255 255 255 255 255 255 255 255 255 255 255 255 255 255 255
255 255 255 255 255 255 255 255 255 255 255 255 255 255 255 255
255 255 255 255 255 255 255 255 255 255 255 255 255 255 255 255
255 255 255 255 255 255 255 255 255 255 255 255 255 255 255 255
255 255 255 255 255 255 255 255 255 255 255 255 255 255 255 255
255 255 255 255 255 255 255 255 255 255 255 255 255 255 255 255
255 255 255 255 255 255 255 255 255 255 255 255 255 255 255 255
255 255 255 255 255 255 255 255 255 255 255 255 255 255 255 255
255 255 255 255 255 255 255 255 255 255 255 255 255 255 255 255
255 255 255 255 255 255 255 255 255 255 255 255 255 255 255 255
255 255 255 255 255 255 255 255 255 255 255 255 1 1 1 1
1 1 1 2 2 2 1 2 1 1 0 0 255 0 0 0
1 1 1 1 2 1 0 0 1 1 255 0 0 0 0 0
0 0 1 1 1 1 0 0 0 255 1 1 1 1 1 1
1 1 0 0 0 0 0 255 0 1 0 0 0 0 0 0
1 1 1 2 1 255 1 0 0 0 1 0 0 0 1 0
0 0 0 1 255 1 1 0 0 0 0 1 1 1 1 1
1 1 1 255 1 0 0 0 1 1 1 1 0 0 0 0
0 255 1 1 2 0 0 0 1 1 1 1 1 1 1 0
255 0 0 0 0 0 1 1 0 0 0 0 0 0 0 255
0 0 0 0 0 1 1 1 0 0 0 0 0 255 2 1
1 0 1 1 1 0 0 0 1 1 0 0 255 1 1 0
1 1 0 0 0 0 0 0 0 0 0 255 0 0 0 0
0 0 0 1 1 2 1 1 1 255 1 0 1 1 1 1
1 1 1 1 1 1 2 0 255 1 1 1 0 0 0 0
1 0 0 0 1 0 0 255 1 1 1 0 0 0 1 1
0 0 0 0 0 255 1 1 0 0 0 0 1 0 0 0
0 0 1 0 255 1 1 1 1 0 0 0 0 1 1 1
1 1 1 255 0 0 0 0 0 0 0 0 0 0 1 0
0 255 0 1 1 1 1 1 0 0 0 0 0 0 1 1
255 1 1 1 1 1 1 0 0 0 0 0 1 1 1 255
0 1 1 0 0 0 0 0 1 1 1 1 1 1 255 0
1 0 0 0 0 0 0 0 0 0 0 255 1 1 0 0
0 1 1 1 1 1 1 1 0 1 1 255 1 0 0 0
0 0 1 1 1 1 1 1 1 255 0 0 0 0 0 0
1 1 1 1 0 1 1 255 1 0 0 0 0 0 0 0
0 1 1 0 1 0 255 0 1 1 1 0 0 0 1 1
1 1 1 1 0 255 1 1 0 0 1 1 0 1 0 0
0 0 0 1 0 1 1 0 1 1 1 1 1 1 2 2
1 1 1 1 0 0 255 0 0 0 1 1 1 1 2 1
0 0 1 1 255 1 0 0 0 0 0 0 1 1 1 1
0 0 0 255 1 1 1 1 2 1 1 1 0 0 0 0
0 255 0 0 0 1 1 1 1 1 1 1 1 2 1 255
1 0 0 0 1 1 0 1 2 1 1 0 0 1 255 1
1 1 0 0 0 1 1 1 1 1 1 2 2 255 2 1
1 1 2 2 2 2 1 1 1 0 0 255 1 1 1 0
0 0 1 2 2 2 2 1 0 0 255 0 0 0 1 1
1 1 0 0 0 0 0 0 0 255 0 0 0 0 0 0
1 1 1 2 0 0 0 255 1 1 0 0 0 0 0 0
0 0 1 1 1 0 255 0 0 0 1 0 0 0 1 1
1 0 0 0 0 255 0 0 1 1 0 0 0 1 2 2
2 1 1 255 2 1 1 0 0 0 0 0 1 2 1 1
0 0 255 1 1 0 0 0 1 1 1 1 0 1 0 0
0 255 1 1 1 0 0 1 1 1 0 0 0 0 1 255
1 1 0 0 1 0 1 0 0 0 0 0 1 1 255 0
1 2 2 2 0 0 0 1 1 1 1 0 1 255 1 1
0 1 1 1 0 0 0 1 1 1 0 255 1 1 1 1
1 1 0 0 1 1 1 1 1 1 255 1 1 1 1 1
1 0 0 0 1 0 1 0 0 255 1 1 1 1 1 0
1 1 1 1 0 0 0 1 255 0 0 0 0 0 0 0
0 0 0 0 0 255 0 0 0 1 1 1 2 1 1 1
1 1 1 1 1 255 1 0 1 1 1 1 1 0 1 0
1 0 0 255 0 0 1 1 1 0 1 1 1 0 0 0
1 255 1 0 0 0 0 0 0 0 0 1 1 0 0 1
255 1 1 1 1 0 1 1 1 1 1 1 1 2 2 255
0 0 0 0 0 1 0 1 0 0 0 0 0 1 1 1
0 0 1 1 1 1 0 1 2 2 2 1 1 1 0 0
255 0 0 1 1 1 1 1 1 1 0 0 1 1 255 1
0 1 0 0 0 1 1 1 1 1 1 0 0 255 1 1
1 2 2 1 1 1 1 0 0 0 0 255 0 0 1 1
2 1 1 2 2 1 1 1 1 255 0 0 0 0 1 1
1 3 7 7 1 1 1 1 255 1 1 1 0 0 0 1
1 0 1 1 1 1 1 255 2 1 1 2 2 3 4 4
2 2 1 1 1 255 1 1 1 0 1 1 2 3 3 4
3 3 0 0 255 0 0 0 1 1 1 1 1 1 1 0
0 0 0 255 1 1 1 1 1 1 1 1 1 1 0 1
1 255 1 0 0 0 0 0 0 0 0 0 1 0 0 0
255 0 0 0 0 0 0 0 2 8 4 1 0 0 1 255
1 1 1 0 0 0 1 2 2 2 2 1 0 255 1 1
1 1 1 1 1 2 2 2 1 1 1 1 255 1 1 0
0 1 2 4 4 4 0 1 0 0 0 255 0 0 0 0
0 1 1 0 0 0 0 0 0 255 0 1 1 1 1 1
1 1 1 0 0 0 1 1 255 1 1 2 2 2 2 2
2 2 2 2 1 0 1 255 1 1 1 1 1 1 1 0
0 0 0 1 1 255 0 1 0 0 1 3 3 3 2 1
1 1 1 1 255 1 1 1 1 0 0 0 1 1 1 1
1 0 0 255 1 1 1 2 2 10 7 3 2 1 0 0
0 0 255 0 0 0 1 0 2 1 1 1 0 0 0 255
0 0 1 1 2 4 5 21 7 2 1 1 1 1 1 255
1 1 1 1 1 1 1 0 1 0 1 0 0 255 0 0
0 1 1 6 5 5 3 1 0 0 0 255 0 0 0 0
0 0 0 0 0 1 1 0 0 1 255 1 0 0 0 1
3 15 12 8 5 2 2 2 2 255 0 0 0 0 1 3
1 1 1 0 0 0 1 1 1 1 0 0 1 2 2 1
0 0 1 1 1 1 1 1 0 0 255 0 1 1 1 1
1 1 1 1 0 1 1 1 255 1 0 1 0 0 0 0
1 1 1 1 1 0 1 255 2 1 1 2 2 2 2 1
1 0 1 0 1 255 0 0 1 2 2 2 3 3 2 1
1 1 1 255 0 0 0 0 1 2 6 10 20 20 7 2
2 2 255 1 1 1 1 1 1 1 0 0 1 1 1 1
2 255 2 1 1 1 2 2 4 4 4 3 1 1 1 255
1 1 1 1 1 2 4 4 4 4 4 2 0 0 255 0
0 0 0 1 1 2 4 1 1 1 1 1 1 255 1 1
1 1 2 2 4 5 2 1 1 1 1 255 1 0 0 0
0 0 0 0 1 1 0 0 0 0 255 0 0 0 0 0
1 2 4 8 8 2 1 1 1 255 1 1 1 1 1 1
3 3 3 2 1 1 0 255 1 1 1 1 1 1 2 2
2 2 1 1 1 0 255 1 1 0 1 5 4 4 4 8
1 1 0 0 0 255 0 0 0 0 0 0 1 0 0 0
1 1 1 255 1 1 1 1 1 3 4 6 4 1 1 0
1 0 255 0 1 1 1 2 3 3 4 4 2 2 1 1
1 255 1 1 1 1 1 1 1 1 1 0 1 2 2 255
1 1 0 0 1 10 10 5 3 3 2 2 1 0 255 0
0 0 1 0 1 2 2 3 1 1 0 0 0 255 0 2
1 10 12 19 20 16 3 0 0 0 0 0 255 0 0 1
1 2 1 1 1 1 2 2 2 255 0 0 1 1 4 11
21 23 27 14 1 1 1 1 1 255 1 1 1 1 1 1
3 2 2 1 1 0 0 255 0 1 1 2 5 10 5 15
5 1 0 0 0 255 0 0 0 1 1 0 0 0 1 1
1 0 1 1 255 1 1 0 0 2 31 36 23 13 8 2
2 2 1 255 0 0 0 2 7 4 3 3 3 1 1 0
1 0 1 1 1 1 1 1 1 1 0 1 1 1 1 1
1 1 1 0 255 0 1 1 1 1 1 1 2 1 0 0
1 1 255 1 0 1 1 1 0 0 0 0 1 1 1 1
1 255 2 0 0 0 2 4 4 2 1 0 1 0 0 255
0 0 0 1 2 3 3 2 2 1 1 1 1 255 0 0
0 0 2 6 23 33 31 31 27 4 1 2 255 1 0 1
0 1 0 0 0 0 0 0 1 1 1 255 1 1 1 1
3 3 4 5 5 4 1 1 1 255 1 1 0 1 3 6
6 5 7 5 4 2 0 0 255 0 0 0 0 0 2 6
5 4 1 1 0 1 1 255 1 1 1 2 3 4 6 7
6 1 1 1 1 255 1 0 0 0 0 0 0 2 1 1
0 0 0 0 255 0 0 0 0 0 5 4 4 4 4 2
1 1 1 255 1 1 1 1 1 1 3 4 4 2 0 0
0 255 0 1 1 1 1 4 6 8 4 2 1 1 1 0
255 1 1 1 1 8 8 10 7 11 8 4 0 0 0 255
1 0 0 0 0 0 0 0 0 0 1 0 0 255 1 1
1 1 3 5 12 19 11 4 2 1 1 1 255 1 1 1
2 3 3 4 10 6 4 2 0 1 1 255 0 0 0 1
1 1 2 2 2 0 1 2 2 255 1 1 1 1 6 16
10 8 7 8 8 2 1 0 255 0 1 1 4 0 1 2
3 5 3 1 1 0 0 255 0 1 1 25 19 20 20 16
6 2 0 0 1 1 255 0 1 2 2 1 1 1 2 1
2 2 2 255 0 1 1 1 11 17 17 22 30 36 7 1
1 1 1 255 1 0 1 0 0 0 3 2 2 1 1 0
0 255 0 1 1 5 13 13 5 15 15 11 1 0 0 255
0 0 0 1 0 0 0 0 1 1 1 0 0 0 255 0
0 0 2 8 31 36 29 24 13 2 2 1 1 255 0 0
0 6 7 4 3 8 8 4 1 0 1 0 1 1 2 1
1 1 2 2 2 2 1 1 1 1 1 1 0 0 255 1
1 1 1 0 0 0 2 2 1 1 1 1 255 1 1 1
1 1 0 0 0 0 1 1 1 1 1 255 0 0 0 0
2 3 4 2 2 1 1 0 1 255 0 0 0 2 2 4
8 2 2 1 1 1 0 255 0 0 0 0 2 15 26 33
31 63 29 4 1 1 255 1 1 1 0 0 0 0 0 0
0 0 1 1 1 255 1 1 1 1 2 3 4 8 6 4
2 1 1 255 1 1 1 2 8 8 7 6 6 6 4 2
2 0 255 0 0 0 0 1 3 6 4 4 2 1 0 0
1 255 1 1 1 3 5 5 7 7 6 2 1 1 1 255
0 0 1 1 0 0 0 0 1 2 1 0 1 1 255 0
1 0 1 6 13 13 11 2 3 2 2 1 1 255 0 1
1 1 1 3 3 3 4 2 0 0 0 255 1 1 1 1
2 11 11 12 11 2 1 1 0 1 255 1 1 1 1 6
8 6 11 11 11 3 0 0 0 255 0 0 0 0 0 0
0 0 0 0 1 0 1 255 1 0 0 1 3 7 16 21
21 6 3 2 2 2 255 0 0 1 2 3 4 4 11 8
4 2 1 1 1 255 0 0 0 1 2 15 5 3 2 2
2 1 1 255 1 1 1 1 11 11 10 8 8 8 7 2
1 0 255 0 1 1 6 6 1 1 3 5 3 1 1 0
0 255 0 2 21 33 25 21 19 14 6 2 0 2 1 1
255 0 0 2 2 1 1 1 1 1 3 2 2 255 0 0
1 2 14 17 14 19 39 39 27 6 1 0 0 255 0 0
1 0 1 0 2 2 2 1 1 0 0 255 0 1 2 16
16 6 6 11 14 11 2 1 1 255 0 0 0 1 1 0
0 1 1 1 1 0 0 0 255 0 1 1 5 12 26 36
49 27 24 11 2 1 0 255 1 1 4 7 6 3 3 8
8 4 1 1 1 0 1 1 2 2 1 1 0 2 2 2
2 1 1 1 1 1 0 0 255 1 0 0 0 0 0 0
3 2 1 0 0 1 255 1 1 1 1 1 0 0 0 0
1 2 1 2 1 255 0 0 0 1 2 1 2 2 2 1
1 1 1 255 0 0 0 1 1 2 4 2 2 0 0 0
0 255 0 0 0 0 2 15 23 30 36 63 31 3 1 1
255 0 1 1 1 1 0 0 0 0 0 0 1 0 0 255
1 1 1 1 3 4 5 8 5 4 2 1 0 255 1 1
1 2 7 7 7 6 6 5 4 2 2 0 255 0 2 0
1 3 3 6 3 4 3 2 0 0 0 255 1 1 2 4
6 6 7 6 5 2 2 1 1 255 0 0 0 1 0 0
0 0 1 2 0 0 1 1 255 1 1 1 1 6 13 13
11 4 4 2 2 1 1 255 1 1 1 1 3 5 3 3
4 3 1 1 0 255 0 1 1 1 6 13 13 14 17 12
1 1 0 1 255 1 1 1 1 3 6 6 6 5 6 3
0 0 0 255 1 1 0 0 0 1 2 2 1 1 1 0
1 255 1 0 0 1 2 5 15 21 12 6 3 1 1 1
255 1 0 1 1 3 4 4 5 4 4 2 1 1 1 255
0 0 0 1 6 15 5 5 3 3 3 0 0 255 0 0
1 1 11 11 10 8 8 8 7 2 1 1 255 1 1 1
4 0 1 1 2 3 3 1 0 0 0 255 0 2 17 23
23 23 17 12 7 2 1 1 1 1 255 0 0 2 2 1
1 1 2 2 3 2 2 255 0 0 0 5 8 16 14 19
39 39 31 8 2 1 0 255 0 0 0 0 0 0 1 1
0 0 0 0 0 255 0 1 8 16 16 13 8 8 11 10
3 1 1 255 1 1 1 1 1 1 1 0 1 0 1 0
0 0 255 0 0 1 5 14 26 26 39 29 27 11 2 0
0 255 0 1 4 7 4 3 3 5 5 3 1 1 1 0
0 0 2 1 1 1 1 1 0 2 1 1 1 1 1 0
0 0 255 1 1 0 0 0 1 1 3 2 1 1 1 1
255 0 0 1 1 1 0 0 0 1 1 1 1 2 1 255
0 0 1 3 3 1 1 2 1 1 1 1 1 255 0 0
1 2 1 1 1 1 2 1 0 0 0 255 0 0 0 0
3 10 20 27 31 36 5 2 1 1 255 0 1 1 1 1
2 2 0 0 0 0 0 0 1 255 1 1 1 1 3 5
8 6 5 4 2 1 1 255 1 1 1 2 3 5 4 4
4 4 1 1 1 1 255 0 1 0 2 3 4 4 3 4
3 3 1 0 0 255 1 1 2 5 6 7 7 5 5 3
1 1 1 255 0 0 0 0 0 0 0 0 1 1 0 0
1 1 255 1 1 5 1 6 6 4 4 4 6 3 2 1
1 255 1 1 1 1 3 6 3 3 3 2 1 1 0 255
1 1 1 1 5 13 13 15 17 14 1 1 0 1 255 1
1 1 1 3 6 6 5 5 5 3 1 0 0 255 0 0
0 0 0 1 2 2 1 1 1 0 1 255 1 0 1 2
2 3 8 15 7 4 3 2 1 1 255 0 0 1 1 2
4 3 3 3 3 1 1 1 1 255 1 0 0 3 5 5
5 5 3 3 1 0 0 255 0 0 0 0 11 11 11 5
11 11 5 3 1 1 255 0 0 0 0 0 1 1 2 2
2 0 0 0 0 255 1 2 12 20 21 22 20 15 7 2
0 0 0 0 255 0 0 1 2 2 1 1 1 1 2 2
2 255 0 0 1 5 8 13 16 21 26 31 30 8 2 1
1 255 0 0 0 1 1 0 1 1 0 0 0 0 0 255
0 1 8 16 19 14 6 5 8 5 3 1 1 255 1 1
1 1 1 0 1 1 4 2 2 1 1 1 255 1 1 1
3 16 27 26 39 32 32 11 2 0 1 255 1 1 4 8
8 3 3 4 4 2 1 1 1 1 1 1 2 2 1 1
1 1 0 0 1 1 1 1 1 1 1 1 255 2 2 2
2 1 1 2 2 2 2 1 0 1 255 0 0 1 1 1
0 0 0 1 1 1 1 2 1 255 1 1 1 2 1 1
1 2 1 1 0 1 0 255 0 0 1 1 1 1 1 1
1 1 0 0 0 255 0 0 0 0 1 10 19 27 30 21
5 2 1 0 255 0 1 1 1 2 2 2 1 0 0 0
0 0 1 255 1 1 1 1 2 3 10 3 3 2 0 0
0 255 1 1 1 1 1 3 3 3 4 2 1 1 1 0
255 0 1 1 2 3 3 4 3 2 2 2 1 0 0 255
1 1 1 3 5 6 7 5 5 3 2 1 1 255 1 0
0 0 0 0 1 1 1 0 0 0 0 0 255 1 1 1
0 4 3 4 3 3 6 5 2 1 2 255 2 1 1 1
2 3 3 3 3 2 1 0 0 255 0 0 1 2 3 5
13 14 14 7 2 1 0 0 255 1 1 0 1 3 4 4
4 6 5 2 1 1 0 255 0 1 1 1 1 1 1 1
1 1 1 0 1 255 1 1 1 1 2 2 5 6 4 3
3 2 1 1 255 1 0 1 1 2 3 3 3 2 1 1
1 1 1 255 1 0 0 0 3 4 5 5 3 2 1 0
0 255 0 0 0 0 3 5 6 5 11 6 5 2 1 1
255 0 0 0 0 0 2 2 3 2 2 0 0 0 0 255
1 1 7 14 20 21 20 17 7 2 1 1 0 0 255 0
0 1 2 2 1 1 1 1 1 1 2 255 0 0 0 1
5 13 19 19 24 24 24 4 2 1 0 255 0 0 0 1
1 1 1 1 0 0 0 0 0 255 0 1 3 14 19 14
12 5 5 2 2 1 1 255 1 1 1 1 0 0 1 1
4 2 2 1 1 1 255 1 0 0 2 15 27 26 31 32
32 2 1 1 1 255 1 1 2 10 10 6 3 3 3 2
1 1 1 1 1 1 2 1 1 1 1 1 1 0 0 0
1 1 1 2 2 2 255 2 2 2 1 1 1 2 2 2
1 1 1 1 255 0 0 1 1 1 0 0 1 1 1 1
1 1 1 255 0 1 1 2 2 2 1 2 1 2 0 0
1 255 0 1 1 1 1 1 0 0 1 0 0 0 0 255
0 0 0 0 1 2 3 19 21 19 7 1 1 1 255 0
1 1 1 1 2 1 1 1 1 1 1 1 1 255 1 1
1 1 0 3 3 2 2 1 0 0 0 255 1 1 1 1
1 1 1 3 3 2 1 1 1 1 255 0 0 0 1 2
3 3 2 2 1 1 0 0 0 255 1 0 0 0 3 5
6 3 3 2 1 0 0 255 1 1 0 0 0 1 2 4
0 0 1 1 1 0 255 0 0 0 0 0 3 3 2 1
1 2 2 1 1 255 1 1 0 1 1 2 2 2 2 1
0 0 1 255 1 1 1 1 1 3 5 7 7 5 1 0
0 0 255 1 1 1 1 2 3 4 8 8 5 2 1 2
1 255 0 1 1 2 1 1 1 1 1 1 1 1 1 255
1 1 1 1 1 2 5 5 3 1 2 2 1 1 255 1
1 1 1 2 3 3 2 2 1 1 1 1 1 255 1 1
1 1 1 3 3 3 1 1 0 0 0 255 0 0 0 0
3 3 5 5 6 4 1 1 1 1 255 0 0 0 0 1
2 2 3 2 2 0 0 0 1 255 1 1 4 7 12 14
20 17 12 2 1 1 0 0 255 0 0 0 2 2 1 1
0 0 0 1 1 255 0 0 0 1 1 12 19 19 12 6
6 1 1 0 1 255 0 1 1 1 1 1 0 0 0 0
0 0 0 255 0 0 0 3 19 12 12 5 2 2 1 1
1 255 0 0 1 1 0 0 1 1 1 1 1 1 1 1
255 1 1 0 0 1 15 17 26 17 10 0 0 0 1 255
1 1 2 4 6 6 5 3 0 1 1 1 1 1 1 1
2 1 0 1 1 1 1 0 0 0 2 2 2 2 2 2
255 1 1 1 1 1 1 1 2 2 1 1 1 1 255 0
0 1 1 0 0 0 1 2 1 1 1 1 1 255 1 1
1 1 1 1 1 2 1 2 1 1 1 255 1 1 1 1
1 1 0 1 1 1 1 0 2 255 1 0 0 0 0 2
2 3 4 7 2 1 1 1 255 1 1 1 1 1 1 1
1 0 0 1 1 1 1 255 1 1 1 1 1 1 2 2
2 1 1 0 0 255 1 1 1 1 1 1 1 3 3 3
1 1 1 1 255 0 1 0 1 1 1 1 1 1 1 1
0 0 0 255 0 0 0 0 0 1 2 2 2 1 1 0
0 255 1 1 1 0 0 0 0 0 0 0 1 1 0 0
255 0 1 1 0 0 1 2 1 1 1 1 2 1 2 255
1 1 0 1 1 1 1 2 1 0 0 1 1 255 1 1
1 1 1 1 1 3 5 2 0 0 0 0 255 0 0 0
0 0 2 2 4 5 1 1 1 2 1 255 0 1 1 2
1 1 1 1 0 0 0 1 1 255 1 1 1 1 1 1
1 4 1 1 1 1 1 1 255 1 1 1 1 2 2 2
2 1 1 1 1 1 1 255 1 1 1 1 1 2 2 1
0 0 0 0 0 255 0 0 0 0 1 3 3 3 1 1
1 1 1 1 255 1 2 2 0 1 1 1 1 1 1 1
1 0 0 255 0 1 2 4 6 8 12 12 3 1 1 1
1 1 255 1 1 1 2 2 1 1 0 0 0 1 1 255
0 0 0 0 1 1 2 6 6 6 1 0 0 0 0 255
1 1 0 1 1 1 0 0 0 0 0 0 0 255 0 0
0 0 10 10 12 3 2 0 0 1 1 255 0 1 1 0
0 0 1 0 0 0 1 1 1 1 255 1 1 0 0 1
3 4 12 4 0 0 0 0 0 255 1 1 1 2 2 5
3 1 0 1 1 1 1 1 1 1 1 0 0 0 0 1
1 0 0 0 1 1 2 2 2 1 255 1 1 1 1 1
1 1 1 1 1 1 1 1 255 1 1 1 1 1 0 1
1 2 1 1 1 1 1 255 1 1 1 0 0 1 1 1
0 2 1 1 1 255 1 1 1 1 1 1 1 1 1 1
0 0 1 255 0 0 0 1 1 1 1 1 1 1 0 0
0 1 255 1 1 1 1 1 0 1 0 0 2 2 1 1
1 255 0 1 1 1 1 1 1 2 2 1 1 0 0 255
1 1 1 1 1 2 2 3 1 1 1 1 1 1 255 0
0 0 1 0 0 0 0 0 0 0 0 0 1 255 1 0
0 0 0 0 1 2 2 1 1 0 0 255 1 1 1 1
0 0 0 0 0 0 0 1 0 0 255 0 0 0 0 0
0 2 1 1 0 1 1 1 1 255 1 0 0 0 0 0
0 1 0 0 0 1 1 255 1 1 1 1 0 0 1 1
1 0 0 0 1 1 255 1 1 1 0 0 0 1 2 1
0 1 1 1 1 255 1 1 0 0 0 0 0 0 0 0
1 1 1 255 1 0 0 0 1 1 1 1 0 0 0 1
1 1 255 1 1 0 0 0 1 1 1 1 1 0 1 1
1 255 1 1 1 1 1 1 1 1 1 0 0 0 1 255
1 0 0 0 1 1 1 1 1 0 0 1 1 1 255 0
0 1 0 0 0 0 0 1 1 1 1 1 1 255 0 0
0 1 3 3 3 2 1 1 1 1 1 1 255 0 1 0
1 1 1 2 0 0 0 1 1 255 0 0 0 0 0 0
0 1 1 0 0 0 1 1 1 255 1 1 1 1 1 0
0 0 0 1 1 0 0 255 0 0 0 0 1 1 2 1
0 0 0 1 1 255 0 0 0 0 0 0 1 0 0 0
1 0 1 1 255 1 1 0 0 0 0 2 2 1 0 0
0 0 0 255 1 1 1 1 1 2 2 1 1 1 1 0
1 1 1 1 3 1 0 0 0 0 0 0 0 0 0 0
1 0 1 1 255 1 2 1 1 1 1 1 1 1 1 1
1 2 255 1 1 1 1 1 1 1 1 1 1 1 1 1
1 255 1 1 1 0 0 1 1 1 0 1 1 1 1 255
1 1 1 1 1 1 1 1 1 1 0 0 1 255 1 0
0 0 1 1 2 1 0 0 0 0 0 0 255 1 0 1
0 1 0 1 0 0 1 1 1 0 0 255 0 0 1 1
1 1 1 1 0 1 1 1 1 255 1 1 1 1 2 2
2 1 1 0 0 0 0 1 255 2 0 0 0 0 0 0
0 0 0 0 0 0 1 255 1 0 1 1 0 0 0 0
1 1 1 0 0 255 1 1 1 0 0 0 0 0 0 0
0 1 0 0 255 0 0 0 0 0 0 1 1 1 1 1
0 0 1 255 0 0 0 0 0 0 0 0 0 0 0 0
1 255 1 1 1 1 1 0 0 0 0 1 0 0 0 0
255 1 1 1 0 0 0 0 0 0 0 0 2 2 1 255
0 0 0 0 0 0 0 0 0 0 0 0 1 255 1 0
0 0 1 1 1 1 1 0 0 1 1 1 255 1 0 0
1 1 1 1 1 0 0 0 1 1 1 255 1 1 1 1
1 1 1 1 0 0 0 0 1 255 1 1 1 0 1 1
1 1 0 0 0 1 1 1 255 0 0 0 0 0 0 0
1 1 1 0 0 0 0 255 1 0 1 1 1 2 1 1
1 1 1 1 1 1 255 1 1 0 1 1 1 1 0 0
1 1 1 255 0 0 0 0 0 0 0 1 1 1 1 0
1 0 1 255 1 0 0 1 1 0 0 0 1 1 1 0
0 255 0 0 0 0 0 0 1 1 0 0 0 1 1 255
1 1 0 0 0 0 1 0 0 0 1 1 1 1 255 1
1 1 0 0 0 1 1 1 0 0 0 0 0 255 0 1
1 1 1 1 1 1 1 1 1 1 0 0 1 1 255 255
255 255 255 255 255 255 255 255 255 255 255 255 255 255 255 255
255 255 255 255 255 255 255 255 255 255 255 255 255 255 255 255
255 255 255 255 255 255 255 255 255 255 255 255 255 255 255 255
255 255 255 255 255 255 255 255 255 255 255 255 255 255 255 255
255 255 255 255 255 255 255 255 255 255 255 255 255 255 255 255
255 255 255 255 255 255 255 255 255 255 255 255 255 255 255 255
255 255 255 255 255 255 255 255 255 255 255 255 255 255 255 255
255 255 255 255 255 255 255 255 255 255 255 255 255 255 255 255
255 255 255 255 255 255 255 255 255 255 255 255 255 255 255 255
255 255 255 255 255 255 255 255 255 255 255 255 255 255 255 255
255 255 255 255 255 255 255 255 255 255 255 255 255 255 255 255
255 255 255 255 255 255 255 255 255 255 255 255 255 255 255 255
255 255 255 255 255 255 255 255 255 255 255 255 255 255 255 255
255 255 255 255 255 255 255 255 255 255 255 255 255 255 255 255
255 255 255 255 255 255 255 255 255 255 255 255 255 255 255 255
255 255 255 255 255 255 255 255 255 255 255 255 255 255 255 255
255 255 255 255 255 255 255 255 255 255 255 255 255 255 255 255
255 255 255 255 255 255 255 255 255 255 255 255 255 255 255 255
255 255 255 255 255 255 255 255 255 255 255 255 255 255 255 255
255 255 255 255 255 255 255 255 255 255 255 255 255 255 255 255
255 255 255 255 255 255 255 255 255 255 255 255 255 255 255 255
255 255 255 255 255 255 255 255 255 255 255 255 255 255 255 255
255 255 255 255 255 255 255 255 255 255 255 255 255 255 255 255
255 255 255 255 255 255 255 255 255 255 255 255 255 255 255 255
255 255 255 255 255 255 255 255 255 255 255 255 255 255 255 255
255 255 255 255 255 255 255 255 255 255 255 255 255 255 255 255
255 255 255 255 255 255 255 255 255 255 255 255 255 255 255 255
255 255 255 255 255 255 255 255 3 3 1 1 1 0 1 1
1 0 0 0 0 0 1 1 255 1 1 1 1 1 1 1
1 1 1 1 1 2 255 0 0 1 1 1 1 1 1 2
2 2 1 0 1 255 1 1 1 0 0 1 0 1 1 1
1 0 1 255 1 1 1 1 1 0 0 0 0 0 0 1
1 255 2 1 1 1 1 2 2 1 1 1 1 1 2 1
255 1 1 1 1 1 2 2 2 2 2 1 1 0 0 255
1 1 1 0 0 0 0 1 0 0 1 1 1 255 0 0
0 1 1 1 1 0 1 0 0 0 0 0 255 0 0 0
0 0 0 0 0 1 1 0 0 0 0 255 1 1 1 1
0 0 0 0 0 0 0 0 0 255 0 0 0 0 0 0
0 0 0 0 1 1 1 1 255 1 0 0 0 0 2 1
1 1 1 0 0 0 0 255 0 0 0 1 0 0 0 0
0 0 0 0 1 255 0 0 0 1 0 0 0 0 1 1
1 0 0 1 255 1 1 0 0 0 1 0 0 0 0 0
1 2 0 255 0 0 0 0 0 0 0 1 1 1 0 1
2 255 0 0 0 0 1 1 1 1 1 1 1 1 1 1
255 0 0 0 1 1 1 0 1 1 1 1 1 1 0 255
1 1 1 1 1 1 1 1 1 0 0 1 1 255 2 1
1 1 0 0 0 0 0 0 0 1 1 1 255 0 1 0
0 0 1 1 1 1 0 0 0 0 0 255 1 1 1 1
1 1 1 1 1 1 1 1 1 1 255 1 1 1 0 0
1 1 0 0 0 0 0 255 0 0 0 1 1 1 2 1
1 1 1 0 0 0 1 255 0 0 0 0 0 0 1 0
1 1 1 0 0 255 1 1 1 1 0 1 0 1 1 1
1 1 1 255 2 1 0 0 0 0 1 1 1 1 1 2
2 0 255 0 0 1 1 0 0 0 0 0 1 1 1 1
1 255 0 0 1 1 1 1 1 1 1 1 1 1 0 0
1 1 0 1 1 1 1 1 1 1 1 0 0 0 0 0
1 1 255 0 1 0 0 0 2 2 2 1 1 0 0 0
255 0 0 0 1 1 1 1 1 1 2 1 0 0 0 255
1 1 1 0 0 0 1 2 1 1 1 0 1 255 2 0
0 0 0 0 0 0 0 0 1 1 1 255 1 1 1 1
1 2 2 1 1 1 1 0 1 0 255 1 1 0 1 1
1 1 2 2 2 1 1 1 1 255 1 1 1 0 0 0
0 1 0 1 1 2 1 255 1 0 0 1 1 1 0 0
1 0 0 0 0 0 255 0 0 0 0 0 1 0 1 1
1 0 0 0 0 255 0 0 0 0 0 0 0 0 0 0
0 0 0 255 1 1 0 0 0 0 0 0 0 0 0 1
1 1 255 1 1 0 0 0 0 1 1 1 0 0 0 0
1 255 1 0 0 0 0 0 0 0 1 0 0 0 1 255
0 0 0 0 1 0 0 0 1 0 0 0 1 1 255 0
0 1 0 0 0 0 0 0 1 1 0 0 0 255 0 1
0 0 0 0 0 2 2 1 1 1 1 255 0 0 0 0
0 1 0 1 1 1 1 1 0 0 255 0 0 0 0 0
0 0 1 2 1 1 1 1 1 255 0 1 1 1 1 0
1 0 1 1 1 1 1 255 0 1 1 0 0 0 0 0
0 0 0 0 1 1 255 0 1 0 0 0 0 1 1 1
0 0 0 1 0 255 1 1 1 1 1 1 1 1 1 1
1 1 1 0 255 1 1 0 0 0 0 0 0 0 0 0
0 255 0 1 0 1 1 1 1 1 1 1 1 1 0 1
1 255 0 0 0 0 0 0 0 0 1 1 1 0 1 255
0 0 0 1 1 2 0 1 1 1 1 1 1 255 1 0
0 0 0 0 1 2 1 0 1 1 1 0 255 0 0 0
0 0 0 0 0 0 1 1 1 1 1 255 1 1 1 1
0 0 1 1 1 0 2 1 1 1 1 1 0 1 1 1
1 1 1 1 1 0 0 1 0 0 0 1 255 1 1 1
1 2 2 2 1 1 1 0 0 1 255 1 0 0 1 0
0 0 1 1 2 0 0 0 0 255 0 1 1 1 0 0
2 2 1 1 0 0 0 255 2 1 0 0 1 1 0 1
1 1 1 1 1 255 0 1 1 1 1 2 2 1 1 1
1 1 2 1 255 0 0 0 2 1 2 1 1 1 2 1
1 1 1 255 1 1 1 0 0 0 0 1 1 1 1 1
1 255 1 0 1 1 1 1 0 0 1 1 0 0 0 0
255 0 0 0 0 0 1 1 1 1 1 0 0 0 0 255
0 0 0 0 0 0 0 0 0 0 0 0 0 255 0 0
0 0 0 1 0 0 0 0 0 1 1 1 255 0 0 0
0 0 0 0 0 1 0 0 0 1 1 255 1 0 0 0
0 1 1 0 0 0 0 0 0 255 0 0 0 1 1 1
1 0 1 0 0 0 1 1 255 1 1 1 1 1 1 1
0 2 2 1 0 0 0 255 0 1 1 0 0 0 0 1
0 0 0 1 1 255 0 0 0 0 1 2 1 1 1 1
1 1 0 0 255 0 0 0 1 1 1 2 2 2 1 1
1 1 1 255 0 1 1 1 1 0 0 0 1 1 0 1
0 255 0 1 1 1 1 1 1 1 1 1 0 0 0 0
255 0 0 0 0 0 0 1 1 1 0 0 1 1 0 255
1 1 1 0 1 1 0 0 1 1 1 1 1 1 255 1
0 0 0 0 1 0 0 0 0 0 0 255 0 1 0 0
0 1 0 0 0 0 1 1 1 1 1 255 0 0 0 1
0 1 0 0 1 1 1 0 0 255 0 0 0 0 0 0
0 0 1 1 1 1 0 255 0 0 0 0 0 1 2 2
1 0 1 1 2 1 255 1 0 0 0 0 0 0 1 0
1 1 1 1 1 255 0 0 0 1 0 0 0 1 1 1
1 1 1 1 1 1 0 0 1 1 1 1 1 1 1 2
1 2 1 0 1 2 255 0 0 1 1 1 1 1 1 1
1 1 0 1 255 1 0 0 1 1 1 1 1 1 1 1
1 0 0 255 1 1 1 1 1 2 4 3 2 0 0 1
1 255 0 0 0 1 1 1 2 2 1 1 1 1 0 255
0 0 1 1 1 2 2 2 2 1 1 1 1 1 255 0
0 0 0 1 5 2 2 0 2 1 2 2 1 255 1 1
0 0 0 2 2 0 0 1 1 1 1 255 1 2 1 1
1 1 1 1 0 0 0 0 0 0 255 0 0 0 1 1
3 1 2 1 1 1 1 1 1 255 1 0 0 0 0 1
1 0 0 0 0 0 0 255 0 0 0 1 1 2 2 0
0 1 0 0 0 0 255 0 1 0 0 0 0 0 0 1
1 1 1 1 1 255 1 0 0 0 0 0 1 1 1 0
0 0 1 255 1 1 1 1 2 3 14 15 15 15 0 0
0 1 255 1 1 1 1 1 3 4 3 2 2 1 0 0
0 255 0 0 1 1 1 1 2 2 2 1 0 0 0 255
0 0 0 0 0 1 1 1 1 1 1 1 1 1 255 0
0 0 1 0 2 3 4 3 2 1 1 1 1 255 0 0
1 1 1 0 0 0 1 1 0 1 0 255 0 0 0 1
3 4 4 4 2 2 2 0 0 0 255 0 0 0 0 0
0 1 1 1 0 0 1 1 1 255 1 0 1 0 2 1
0 0 1 1 1 0 1 0 255 0 0 0 0 0 1 0
0 0 0 0 0 255 0 1 0 0 0 0 0 0 0 0
0 1 1 1 1 255 0 0 0 0 0 2 2 0 0 0
0 0 0 255 0 0 0 0 1 0 0 0 1 1 1 1
0 255 0 0 0 0 1 2 2 2 2 0 2 1 2 1
255 0 0 0 0 0 0 0 1 0 0 0 1 1 0 255
0 0 0 0 0 1 1 1 1 1 1 1 1 1 1 1
1 1 1 1 1 1 1 4 6 12 6 3 2 2 1 3
255 0 0 1 1 1 3 3 1 1 1 1 1 1 255 1
1 0 1 2 3 2 1 1 1 1 1 1 1 255 0 1
1 1 1 4 7 6 6 1 1 1 1 255 0 0 1 1
2 2 2 2 4 3 2 1 1 255 1 1 2 2 2 2
2 2 3 2 3 1 1 1 255 0 0 1 1 2 5 6
6 6 2 1 1 1 1 255 1 1 0 0 1 2 3 2
0 1 1 1 0 255 0 0 0 1 1 1 1 1 1 1
0 1 1 1 255 0 0 0 1 2 6 3 3 3 3 1
1 0 1 255 1 0 0 0 1 5 5 5 1 0 0 0
0 255 1 0 0 0 1 2 6 0 2 1 1 1 0 0
255 0 1 1 1 0 0 0 0 1 1 1 1 1 1 255
1 0 0 0 1 1 4 1 1 0 0 0 0 255 1 1
1 1 3 27 38 44 49 34 20 0 0 0 255 0 1 1
1 3 5 5 5 3 2 0 0 0 0 255 0 0 0 1
8 24 24 16 8 1 0 0 0 255 0 0 0 0 1 1
1 1 1 1 2 1 1 1 255 1 0 1 2 2 5 7
5 3 1 1 1 1 1 255 0 0 1 1 1 1 1 1
2 0 0 0 1 255 0 0 0 5 7 7 4 5 2 2
2 0 0 0 255 1 0 0 0 1 1 10 3 4 1 0
1 0 1 255 0 0 0 0 2 0 0 0 1 0 0 0
1 0 255 0 1 1 1 3 1 1 1 3 2 1 0 255
1 2 1 0 0 0 0 0 0 0 0 0 1 1 1 255
0 0 0 1 1 5 5 2 1 0 0 0 1 255 0 0
0 0 0 0 1 0 0 1 1 1 0 255 0 1 0 1
1 2 3 2 2 1 2 0 1 1 255 0 0 0 1 1
0 0 1 1 0 0 1 1 1 255 0 0 0 1 1 1
1 2 1 1 1 1 1 1 1 1 0 1 1 1 1 1
4 21 17 16 13 5 2 1 19 29 255 0 0 1 1 1
1 2 1 1 1 1 1 0 255 1 1 0 1 3 5 5
2 0 0 0 0 0 0 255 0 0 0 1 2 10 11 7
7 6 3 3 1 255 0 0 1 1 2 4 4 14 10 4
2 1 1 255 1 1 1 2 2 2 3 3 3 3 3 1
1 1 255 1 1 1 1 3 5 6 7 10 10 2 1 1
0 255 1 1 1 0 1 2 3 2 0 0 1 1 1 255
0 0 0 1 1 3 7 13 11 5 2 1 1 1 255 0
1 0 2 6 7 7 10 10 10 2 0 0 0 255 1 0
0 1 2 8 17 17 10 0 0 0 0 255 0 0 0 0
2 5 6 5 7 1 1 0 0 1 255 0 1 1 1 1
2 3 2 1 1 1 1 1 1 255 1 1 0 0 0 1
5 4 1 0 0 1 1 255 0 1 1 3 7 34 42 49
59 49 21 8 0 0 255 0 1 1 3 5 6 5 4 3
2 0 0 1 1 255 1 1 1 8 27 27 31 33 25 8
1 1 0 255 0 0 0 0 0 1 1 1 2 2 2 1
1 1 255 0 0 1 2 4 7 10 7 4 2 0 1 1
1 255 0 0 0 1 1 1 2 2 2 1 0 0 0 255
0 0 1 6 6 6 4 5 5 3 1 0 0 1 255 1
1 1 1 2 1 5 3 5 3 2 1 0 0 255 1 0
1 2 2 0 0 1 1 0 0 1 1 0 255 0 0 1
3 10 6 5 5 5 3 1 0 255 1 1 1 1 0 1
1 1 0 0 0 0 0 0 1 255 0 0 1 1 1 5
5 2 1 0 0 1 1 255 0 0 0 0 1 3 2 0
0 0 1 1 0 255 1 1 1 1 2 2 2 3 5 4
2 0 1 1 255 1 1 1 2 1 0 0 0 0 0 0
0 1 0 255 0 0 0 1 2 2 2 2 1 1 1 1
2 1 1 1 1 1 1 1 0 1 10 30 26 17 17 13
2 1 2 72 255 1 1 1 1 1 2 2 2 1 1 1
1 0 255 0 1 1 2 3 4 4 3 1 0 0 0 1
1 255 0 0 0 1 7 11 13 11 10 8 7 3 1 255
1 1 1 1 2 10 10 17 10 4 1 0 1 255 1 1
2 2 2 2 2 3 3 4 4 1 1 0 255 0 1 1
2 3 5 6 11 13 13 12 0 0 0 255 1 1 1 0
1 1 2 2 0 0 0 0 0 255 0 0 0 0 1 5
11 14 13 11 2 1 1 1 255 1 1 1 5 6 10 10
14 14 11 1 0 0 0 255 0 0 0 2 11 19 19 20
17 2 1 0 0 255 0 0 0 1 2 3 5 3 2 2
1 1 1 1 255 1 1 1 1 1 3 3 5 2 1 1
1 0 0 255 1 0 0 0 1 5 4 2 1 1 0 1
0 255 0 0 2 7 19 30 41 48 59 49 31 11 1 0
255 0 0 2 4 5 6 5 5 3 3 1 0 0 0 255
0 0 1 27 32 33 35 42 42 25 2 1 0 255 0 0
0 0 1 2 2 2 3 2 2 0 0 0 255 0 0 1
2 5 8 13 8 7 3 0 1 0 1 255 1 1 1 1
1 1 2 2 2 1 1 0 0 255 0 0 3 6 6 6
5 6 7 4 1 1 0 1 255 1 1 2 1 1 1 2
2 5 3 2 0 0 0 255 2 0 1 1 1 0 0 1
0 0 1 1 1 1 255 0 0 1 7 11 7 7 4 4
0 0 1 255 1 1 0 0 0 1 1 0 0 0 0 0
0 0 1 255 0 0 0 1 1 5 5 3 2 1 1 1
1 255 0 0 0 0 0 0 1 0 0 0 0 0 0 255
1 1 1 2 1 1 1 4 5 4 3 0 0 0 255 0
1 2 2 1 0 1 0 0 0 1 0 0 0 255 1 1
1 2 2 2 1 0 1 0 1 0 2 1 1 1 2 1
1 1 0 1 21 26 24 24 20 17 7 1 1 1 255 1
1 1 1 1 2 2 2 2 1 1 1 1 255 1 2 2
2 2 2 2 3 6 0 0 0 0 0 255 1 0 0 2
7 11 17 17 10 8 5 2 1 255 1 1 1 1 2 5
5 12 11 7 1 1 1 255 1 0 1 2 3 3 3 3
4 4 4 2 1 0 255 0 0 0 2 2 5 10 12 13
13 12 1 0 0 255 2 2 1 0 1 0 3 2 0 0
0 0 0 255 0 0 0 1 2 4 5 13 13 6 1 1
1 1 255 1 1 1 2 6 11 14 16 11 5 1 0 0
0 255 1 0 1 2 11 19 19 20 19 4 2 1 0 255
0 0 0 1 2 2 2 2 2 3 1 2 2 1 255 0
1 1 1 1 2 3 3 2 2 2 2 0 0 255 0 0
0 1 5 5 3 1 1 1 0 1 0 255 0 0 2 7
23 27 42 48 53 48 31 15 0 0 255 0 0 4 4 4
4 4 4 3 3 2 0 0 0 255 1 1 1 26 32 33
33 36 36 27 2 1 1 255 0 0 0 0 1 1 2 4
5 3 1 0 0 0 255 0 0 0 2 6 13 13 7 7
7 7 1 0 1 255 1 1 1 1 1 2 2 2 1 1
1 0 0 255 0 0 2 3 2 3 4 6 7 5 1 0
0 1 255 1 1 2 1 0 0 1 1 2 1 1 0 0
0 255 1 1 1 1 1 1 1 1 0 0 1 1 1 1
255 0 0 0 7 10 7 8 4 1 0 0 0 255 0 1
1 0 0 1 1 0 0 0 0 0 0 0 0 255 0 0
0 1 3 5 4 3 1 0 1 1 1 255 1 0 0 0
0 0 1 1 0 0 1 1 0 255 0 0 0 1 1 1
1 2 5 4 3 1 1 0 255 0 0 1 0 0 0 1
0 0 0 0 0 0 0 255 1 1 1 4 4 3 0 0
0 0 0 0 2 0 1 1 2 1 1 1 1 1 12 22
22 25 25 17 10 1 1 1 255 1 1 1 1 1 1 2
2 2 1 1 1 1 255 1 2 2 1 1 1 2 3 5
1 0 0 0 2 255 1 1 1 2 6 10 11 11 8 5
2 0 0 255 1 1 1 1 2 2 5 11 12 11 4 1
1 255 1 1 1 1 2 3 3 3 3 3 3 2 1 0
255 0 0 0 1 2 8 8 11 12 13 2 1 1 0 255
2 2 1 0 1 1 3 1 0 0 0 0 0 255 0 0
1 1 1 2 2 5 3 1 1 1 1 1 255 1 1 1
2 6 10 14 14 8 1 1 0 0 1 255 0 0 1 8
11 14 14 24 17 8 2 1 0 255 0 1 1 1 2 2
2 2 3 3 2 2 2 1 255 1 1 1 2 2 2 1
0 0 2 1 1 0 0 255 0 0 0 0 5 4 2 0
0 1 1 1 1 255 0 1 2 3 19 25 60 60 55 46
31 16 0 0 255 0 0 1 3 3 4 4 4 4 3 1
0 0 0 255 0 0 1 15 32 32 30 29 27 27 2 1
1 255 1 0 0 0 1 1 1 2 3 3 2 1 0 0
255 1 0 0 0 8 11 11 10 4 10 10 1 0 1 255
1 1 1 1 1 1 2 2 1 1 1 1 1 255 0 0
2 1 2 2 4 6 5 5 1 0 0 0 255 0 0 0
1 0 0 0 1 1 0 0 0 0 0 255 1 0 0 0
1 0 1 0 0 0 1 1 1 1 255 1 0 1 1 7
7 16 2 1 0 0 0 255 0 1 1 0 0 1 1 0
0 0 1 1 0 0 0 255 2 0 0 0 3 5 4 3
1 1 1 1 1 255 0 0 0 0 0 0 1 4 1 1
1 1 1 255 0 0 0 1 1 2 2 2 3 3 2 1
0 0 255 0 0 0 0 0 0 1 1 1 1 1 1 0
0 255 1 1 1 3 3 3 2 1 0 0 0 0 0 0
1 1 1 1 1 1 1 1 3 4 12 20 17 16 5 1
1 0 255 0 0 1 1 1 1 1 2 1 1 1 1 1
255 1 1 1 1 1 1 1 1 3 1 1 1 0 1 255
1 1 1 2 3 5 6 6 5 2 2 1 0 255 1 0
0 0 1 1 5 7 12 11 4 1 1 255 1 0 0 1
2 3 3 3 3 3 1 1 1 1 255 0 0 1 2 2
5 7 7 7 5 2 1 1 0 255 2 2 2 0 1 1
2 0 0 0 0 0 1 255 1 1 1 1 1 1 0 0
1 1 1 1 1 1 255 1 1 1 1 3 4 6 8 3
1 1 0 0 1 255 1 0 1 5 8 10 13 24 17 8
1 1 1 255 0 0 1 1 1 2 3 3 3 3 1 1
1 1 255 0 0 1 1 2 0 0 0 0 0 0 1 1
0 255 0 0 0 0 1 3 3 0 0 0 0 1 1 255
1 1 0 0 11 23 25 41 41 40 24 4 0 0 255 0
0 1 1 3 3 3 4 4 4 1 1 0 0 255 0 0
1 2 26 30 27 24 24 14 2 1 1 255 0 0 0 0
0 0 1 1 1 3 1 1 1 0 255 1 0 0 0 2
10 3 4 3 6 1 0 0 1 255 1 1 1 1 1 1
7 7 1 0 0 0 0 255 0 0 1 1 2 2 4 6
5 0 0 0 0 0 255 0 0 0 0 0 0 0 1 1
0 0 0 0 0 255 1 0 0 0 0 0 0 0 0 0
1 1 1 1 255 1 1 1 1 3 17 17 14 1 1 0
0 255 0 1 1 1 1 1 1 0 0 0 0 0 0 0
1 255 2 0 0 0 1 2 2 1 0 0 1 1 1 255
0 0 0 0 0 1 1 4 1 1 1 1 1 255 0 0
0 1 1 2 2 2 1 2 1 1 0 0 255 0 0 0
0 0 0 0 1 1 1 0 1 0 1 255 0 0 0 1
2 2 2 2 1 0 0 0 0 0 1 2 0 1 1 1
1 1 0 2 3 4 12 5 2 1 1 0 255 2 2 1
0 0 1 1 1 1 1 1 1 1 255 1 1 1 0 0
0 1 1 2 1 1 1 1 1 255 1 2 2 0 0 3
5 5 2 2 2 0 0 255 0 0 0 0 0 0 3 5
7 5 1 1 1 255 1 1 1 1 1 1 1 3 2 2
1 1 1 1 255 1 0 0 1 1 2 5 5 4 2 1
0 0 0 255 2 2 1 0 1 1 0 0 0 0 0 1
1 255 1 2 3 1 1 0 0 0 1 1 2 1 1 0
255 1 1 1 1 1 2 3 3 1 1 1 0 0 0 255
0 0 0 1 2 5 10 17 15 3 1 0 0 255 0 0
0 0 1 1 2 3 3 1 1 1 1 1 255 1 0 0
0 1 0 0 0 0 0 1 1 1 0 255 0 0 0 0
1 1 1 0 0 0 1 1 1 255 1 1 0 0 1 11
14 19 19 19 11 1 1 0 255 0 1 1 1 1 1 3
3 2 2 1 1 1 0 255 0 1 1 1 1 20 22 17
14 2 1 1 1 255 1 1 0 0 0 0 1 1 1 1
1 1 1 1 255 1 1 0 0 0 0 1 2 1 2 1
1 1 1 255 1 1 1 1 1 1 3 3 0 0 1 1
1 255 1 0 1 0 1 1 2 5 2 0 0 0 0 0
255 0 0 0 0 0 0 1 1 1 0 0 0 0 1 255
1 1 1 0 0 0 0 0 0 1 2 1 1 1 255 1
1 1 1 2 3 14 1 1 1 0 0 255 1 1 1 1
1 1 1 1 0 0 0 0 0 0 1 255 1 0 0 0
1 1 1 1 1 1 1 1 1 255 0 0 0 0 0 0
0 1 0 1 1 1 1 255 0 0 0 1 1 1 0 2
1 2 2 2 0 0 255 0 0 0 0 0 0 1 1 1
1 1 1 0 0 255 0 0 0 0 1 2 2 1 0 0
0 0 1 1 1 1 1 1 1 1 0 0 0 0 2 2
2 1 1 1 1 1 255 2 2 1 1 1 1 1 2 1
1 1 1 1 255 1 0 0 1 1 1 1 1 1 1 1
1 1 1 255 1 2 2 0 0 1 2 2 2 2 2 1
1 255 1 1 1 0 0 0 1 1 1 1 1 1 1 255
1 1 2 1 2 1 0 1 0 1 1 1 1 1 255 1
1 1 1 0 1 1 3 2 2 1 1 0 0 255 2 2
2 1 1 1 0 0 0 1 0 0 1 255 0 1 1 1
1 1 1 1 1 1 2 1 0 0 255 1 1 0 1 1
1 1 2 1 1 1 1 1 0 255 1 0 0 0 1 1
1 6 3 2 1 1 1 255 0 0 0 0 1 1 1 1
1 1 1 1 1 1 255 0 0 0 0 0 0 0 1 1
1 1 1 1 0 255 0 0 0 0 1 1 1 0 0 0
1 1 0 255 1 0 0 1 1 1 3 7 10 10 1 0
1 0 255 0 1 1 1 1 1 1 1 1 1 1 1 1
1 255 1 1 1 1 1 2 2 2 2 2 2 1 0 255
0 0 0 0 0 0 1 1 1 1 1 0 0 0 255 1
1 1 0 0 0 0 1 1 1 1 1 2 2 255 1 1
1 1 1 1 1 2 1 0 0 0 1 255 1 0 0 0
0 0 1 1 0 0 0 0 1 0 255 1 1 0 0 0
1 1 1 1 0 0 0 0 1 255 1 1 1 0 0 0
0 0 0 1 1 1 1 1 255 1 1 1 1 2 2 2
0 0 0 0 0 255 0 1 1 1 1 1 1 1 0 0
1 0 0 1 1 255 1 0 0 0 1 1 1 1 0 1
1 1 1 255 0 0 0 0 0 1 1 1 1 0 1 1
1 255 0 1 1 1 0 0 0 0 0 2 0 0 0 1
255 0 0 0 0 0 1 1 1 1 1 1 0 0 0 255
0 0 0 0 0 0 0 0 0 0 1 2 2 1 0 1
0 1 1 1 0 0 0 1 1 1 1 1 1 1 1 2
255 2 1 0 0 0 1 1 2 2 1 1 1 1 255 1
1 1 1 1 1 1 1 1 1 1 0 0 1 255 1 2
2 0 0 1 1 1 1 0 1 1 1 255 1 0 2 2
2 3 1 1 1 1 1 1 1 255 2 1 2 1 1 1
1 1 2 1 1 1 1 1 255 1 0 0 0 0 0 1
1 0 1 1 1 1 0 255 1 1 1 1 1 1 1 1
1 1 0 0 0 255 0 1 1 1 1 1 1 1 1 1
1 1 0 0 255 0 0 0 0 0 0 0 0 0 1 1
1 1 0 255 1 0 0 0 1 1 1 1 2 1 1 1
0 255 0 0 0 0 1 1 1 1 0 1 1 1 1 0
255 0 0 0 0 0 1 1 1 1 1 1 1 1 1 255
0 0 0 0 1 1 1 0 0 1 1 0 0 255 0 1
1 1 1 1 1 1 1 1 1 1 1 0 255 1 1 1
1 1 0 0 0 1 0 0 0 1 0 255 0 1 1 1
1 1 2 2 1 2 2 1 0 255 0 1 1 1 0 0
1 1 1 1 0 0 0 0 255 1 1 1 0 0 0 0
0 1 1 1 1 2 1 255 1 0 1 1 1 1 1 1
1 0 0 0 1 255 1 0 0 0 0 0 0 1 0 0
0 0 0 0 255 0 0 0 0 0 1 1 1 1 0 0
0 0 0 255 1 1 1 0 1 1 1 0 0 1 1 1
1 1 255 0 1 1 1 2 1 0 0 0 0 0 0 255
0 1 1 1 0 1 1 1 0 1 1 1 1 1 1 255
1 0 0 0 0 1 0 0 0 1 1 1 1 255 0 0
0 0 0 1 1 1 1 0 1 1 1 255 1 1 1 1
1 0 0 0 0 0 0 1 1 1 255 0 0 0 0 1
1 1 1 1 1 1 0 0 0 255 0 0 0 0 0 0
0 0 0 0 1 2 2 0 0 0 1 1 1 1 0 0
0 1 1 1 1 1 1 2 2 2 255 1 0 0 1 1
1 2 2 1 1 0 0 0 255 1 1 1 1 1 1 1
1 1 1 0 0 0 1 255 0 1 1 1 0 1 1 0
1 0 1 1 1 255 1 1 1 1 1 3 1 1 1 1
1 1 1 255 1 1 2 1 1 0 1 0 0 0 1 1
1 1 255 0 0 0 0 0 0 0 0 0 1 1 1 1
1 255 0 1 1 1 1 1 1 0 1 1 1 1 0 255
0 1 1 1 1 1 1 1 1 1 1 1 1 0 255 0
0 0 0 0 0 1 0 0 0 0 1 1 1 255 1 0
0 0 0 1 1 0 1 1 1 1 1 255 1 1 1 1
1 1 1 1 0 0 1 1 1 0 255 0 1 0 0 0
1 1 1 1 0 1 0 1 1 255 0 0 0 1 1 1
1 0 1 1 1 0 0 255 0 1 1 1 1 1 1 1
1 1 1 0 0 0 255 0 0 0 0 0 0 0 0 0
0 1 0 0 0 255 0 0 1 1 1 1 1 1 1 1
1 1 0 255 0 0 1 1 0 0 1 1 1 0 0 0
0 0 255 1 1 1 1 2 1 0 0 0 0 0 0 1
1 255 1 1 1 1 1 0 0 1 1 0 0 0 1 255
1 0 0 0 0 0 0 0 0 0 0 0 0 0 255 0
0 0 0 1 1 1 1 1 0 0 0 0 0 255 1 0
0 0 1 1 1 0 0 1 1 1 1 0 255 1 1 1
1 2 1 0 0 0 0 0 0 255 0 0 0 0 0 0
0 0 0 1 1 0 2 1 1 255 1 0 1 0 1 0
0 0 0 0 0 1 1 255 1 0 0 0 0 1 1 1
1 1 1 1 1 255 1 1 1 1 0 0 0 0 0 0
1 1 1 2 255 1 0 1 1 1 1 1 1 1 1 1
0 0 0 255 0 0 0 0 0 0 0 0 1 1 1 2
0 0 0 2 255 255 255 255 255 255 255 255 255 255 255 255
255 255 255 255 255 255 255 255 255 255 255 255 255 255 255 255
255 255 255 255 255 255 255 255 255 255 255 255 255 255 255 255
255 255 255 255 255 255 255 255 255 255 255 255 255 255 255 255
255 255 255 255 255 255 255 255 255 255 255 255 255 255 255 255
255 255 255 255 255 255 255 255 255 255 255 255 255 255 255 255
255 255 255 255 255 255 255 255 255 255 255 255 255 255 255 255
255 255 255 255 255 255 255 255 255 255 255 255 255 255 255 255
255 255 255 255 255 255 255 255 255 255 255 255 255 255 255 255
255 255 255 255 255 255 255 255 255 255 255 255 255 255 255 255
255 255 255 255 255 255 255 255 255 255 255 255 255 255 255 255
255 255 255 255 255 255 255 255 255 255 255 255 255 255 255 255
255 255 255 255 255 255 255 255 255 255 255 255 255 255 255 255
255 255 255 255 255 255 255 255 255 255 255 255 255 255 255 255
255 255 255 255 255 255 255 255 255 255 255 255 255 255 255 255
255 255 255 255 255 255 255 255 255 255 255 255 255 255 255 255
255 255 255 255 255 255 255 255 255 255 255 255 255 255 255 255
255 255 255 255 255 255 255 255 255 255 255 255 255 255 255 255
255 255 255 255 255 255 255 255 255 255 255 255 255 255 255 255
255 255 255 255 255 255 255 255 255 255 255 255 255 255 255 255
255 255 255 255 255 255 255 255 255 255 255 255 255 255 255 255
255 255 255 255 255 255 255 255 255 255 255 255 255 255 255 255
255 255 255 255 255 255 255 255 255 255 255 255 255 255 255 255
255 255 255 255 255 255 255 255 255 255 255 255 255 255 255 255
255 255 255 255 255 255 255 255 255 255 255 255 255 255 255 255
255 255 255 255 255 255 255 255 255 255 255 255 255 255 255 255
255 255 255 255 255 255 255 255 255 255 255 255 255 255 255 255
255 255 255 255 255 255 255 255 255 255 255 255 255 255 2 2
0 0 0 1 1 1 1 1 1 1 1 1 2 1 255 1
0 2 1 1 1 1 1 1 0 0 0 0 255 1 1 0
0 0 1 1 1 1 1 0 0 0 0 255 1 1 1 1
1 1 1 0 1 1 1 1 1 255 1 1 2 2 1 1
0 1 1 1 1 1 1 255 0 0 1 1 1 0 0 0
1 0 1 1 1 1 255 1 1 1 1 1 1 0 2 2
1 1 0 1 1 255 0 0 0 1 1 1 1 0 0 1
1 1 0 255 1 2 1 1 0 2 0 1 0 1 1 1
1 1 255 1 1 1 0 0 0 1 1 1 0 0 0 1
1 255 1 0 0 0 0 0 0 0 0 0 0 0 1 255
1 0 1 1 0 0 0 0 1 0 1 1 1 1 255 1
1 2 1 1 1 1 1 1 0 0 0 1 0 255 0 0
1 1 1 1 0 0 0 0 1 1 0 255 0 1 0 1
1 1 0 0 0 1 1 1 0 0 255 0 0 0 0 1
0 0 0 0 0 0 0 0 0 255 1 1 1 1 0 2
0 1 0 0 0 0 0 255 0 0 1 0 0 0 1 1
0 0 0 0 1 0 255 1 1 1 1 2 1 0 0 0
0 0 0 0 1 255 1 0 1 0 0 1 0 0 0 0
1 1 1 255 1 1 0 0 1 1 1 1 0 0 0 0
0 0 255 0 0 1 1 1 1 0 1 0 0 0 0 0
0 255 1 1 1 0 0 0 0 0 0 0 0 1 1 1
255 1 0 1 1 1 1 1 0 1 1 0 0 255 1 1
0 0 0 0 0 0 0 0 1 0 0 1 1 255 1 1
1 1 1 1 1 0 0 1 0 1 1 255 0 0 0 0
0 0 0 1 1 1 1 0 1 255 1 0 0 1 1 1
0 0 0 1 1 1 0 0 255 0 0 0 2 2 1 1
1 1 1 1 0 0 1 255 1 0 0 0 0 0 2 1
1 1 1 1 1 0 0 0 2 1 0 0 0 1 1 1
0 0 1 1 1 1 1 1 255 1 1 1 1 0 0 1
1 1 1 1 1 0 255 1 1 0 0 0 1 1 1 0
0 0 0 0 0 255 1 1 1 1 1 1 1 1 1 1
1 1 1 255 2 2 2 2 1 1 0 1 1 1 0 0
0 255 0 0 0 0 0 0 1 1 1 1 1 1 1 1
255 1 1 1 1 1 1 1 2 2 0 1 0 1 1 255
0 0 0 1 1 1 1 1 0 0 0 0 0 255 2 2
1 1 1 1 1 0 0 1 1 1 1 1 255 1 1 1
0 0 1 1 0 0 0 0 0 1 1 255 1 0 0 0
0 0 0 0 0 0 0 0 0 255 0 0 0 1 0 0
0 0 1 1 1 1 1 1 255 1 1 1 0 1 1 1
1 1 0 0 1 1 1 255 1 1 1 1 1 1 1 0
0 1 1 1 0 255 0 0 0 0 1 1 1 1 1 1
1 1 1 1 255 1 0 0 0 1 1 0 0 0 0 0
0 0 1 255 1 1 0 0 0 1 0 0 0 0 0 0
0 255 0 1 1 0 0 0 1 1 1 0 0 1 1 0
255 0 0 0 0 0 0 0 1 0 0 0 0 1 1 255
1 0 0 0 0 1 1 1 0 1 1 1 1 255 1 1
0 0 0 1 1 1 0 0 0 0 0 1 255 0 1 1
1 1 0 0 0 0 2 2 2 1 1 255 1 0 1 0
1 0 1 0 0 0 1 1 1 1 255 1 0 1 2 2
1 1 1 1 1 0 0 255 1 1 0 0 1 1 1 0
0 0 1 0 0 0 0 255 1 1 1 1 1 1 1 1
0 1 0 1 0 255 0 0 1 0 0 0 0 0 1 1
0 0 0 255 1 0 0 1 1 1 0 1 0 1 1 0
0 0 255 0 0 0 1 1 1 1 1 1 1 1 1 1
1 255 1 0 0 0 0 0 2 2 2 1 1 1 1 0
0 0 1 0 0 0 0 1 1 0 0 1 1 1 1 1
1 1 255 1 1 1 1 1 1 2 2 2 1 1 0 0
255 0 1 0 1 1 2 1 1 0 0 0 0 0 0 255
2 2 1 2 2 2 2 1 1 1 1 1 1 255 2 1
2 1 1 0 0 1 1 1 1 1 1 255 0 0 0 0
1 0 1 1 1 1 1 1 1 1 255 1 1 1 1 1
1 1 2 2 0 1 1 1 0 255 1 1 1 2 1 2
1 1 0 0 1 1 1 255 2 2 1 1 1 1 0 0
0 0 2 1 0 0 255 1 1 0 0 0 0 0 0 0
0 0 0 1 1 255 1 1 0 0 0 0 0 0 0 0
0 1 1 255 0 0 0 0 0 0 0 0 1 1 1 1
1 1 255 1 0 1 0 1 1 1 1 1 0 0 0 1
0 255 0 1 1 1 0 0 1 0 1 1 1 2 0 255
0 0 0 0 0 1 1 1 1 1 1 1 0 0 255 1
1 0 0 0 1 1 1 0 0 0 1 1 1 255 1 0
0 0 0 0 0 0 0 0 0 0 0 255 0 0 1 1
0 0 1 1 1 0 0 0 0 0 255 0 0 0 0 0
0 0 1 0 0 0 1 1 1 255 1 1 1 0 0 1
1 1 0 0 1 1 1 255 1 1 1 1 0 1 0 1
0 0 0 0 0 0 255 0 1 1 1 0 0 0 0 0
2 2 1 0 0 255 0 0 1 1 1 1 1 1 1 1
0 0 1 1 255 0 0 1 1 1 1 1 1 1 0 0
0 255 0 0 0 0 1 2 2 4 12 2 1 1 0 1
0 255 0 1 1 2 2 1 1 1 0 1 0 0 0 255
1 1 1 1 0 0 0 0 1 1 1 0 1 255 2 0
0 0 1 1 1 2 1 2 1 1 0 0 255 0 0 1
1 1 1 2 2 2 2 1 1 0 0 255 0 0 0 0
0 1 3 2 2 1 1 0 0 0 0 0 1 0 0 0
1 1 0 0 0 0 1 0 1 0 0 1 255 1 1 0
0 0 0 2 2 2 1 1 0 0 255 0 0 0 1 2
2 1 1 1 0 1 1 0 0 255 0 0 0 1 2 2
1 1 1 1 1 1 1 255 1 1 1 0 1 0 1 1
1 1 1 0 0 255 0 0 1 0 0 0 1 1 1 1
1 1 1 0 255 0 1 2 1 1 1 5 6 5 3 2
1 0 0 255 1 2 1 1 1 1 2 2 1 0 0 1
1 255 1 1 1 1 1 1 1 0 0 0 0 0 0 0
255 1 0 0 0 0 0 0 0 0 0 0 1 1 1 255
2 1 1 0 0 0 0 1 1 1 0 1 0 255 0 0
1 1 1 1 2 2 5 7 7 2 1 1 255 1 1 1
0 1 1 1 1 1 0 0 0 0 1 255 2 1 1 0
1 0 1 1 1 1 1 1 0 255 0 0 0 0 0 0
0 1 1 2 1 1 1 2 255 1 1 0 0 0 2 3
2 1 1 1 2 2 1 255 1 0 0 0 0 0 0 0
0 0 0 0 0 255 0 1 1 1 0 1 1 1 1 1
1 1 0 1 255 0 0 0 0 0 0 0 0 0 0 1
1 0 0 255 1 1 1 0 0 0 0 0 0 0 1 1
1 255 0 0 1 0 0 0 1 1 1 0 0 0 0 1
255 0 1 1 1 0 0 0 0 2 2 1 0 0 0 255
1 0 0 0 1 0 0 0 2 1 1 1 1 0 255 1
1 1 1 1 1 0 2 0 2 0 0 255 1 1 0 1
1 4 7 20 26 26 2 1 1 1 1 255 1 0 1 4
7 5 2 2 0 1 1 0 0 255 1 1 2 2 2 1
0 1 1 1 1 1 1 255 2 1 1 0 0 0 0 2
2 2 2 1 1 1 255 1 0 1 1 1 1 2 2 3
2 2 2 1 0 255 0 0 1 1 5 7 7 3 3 2
1 0 0 0 0 1 1 1 1 1 1 1 1 0 0 1
1 0 0 0 0 0 255 1 1 0 1 2 2 2 5 5
1 1 0 0 255 0 0 1 2 3 2 1 1 3 8 2
2 2 0 255 1 0 0 0 2 2 2 1 0 1 1 1
1 255 1 1 1 0 1 0 1 0 1 1 1 2 2 255
1 1 1 1 1 0 1 1 2 1 1 1 1 0 255 0
0 1 1 2 2 6 10 6 3 3 2 0 0 255 2 1
0 1 1 1 2 3 2 0 0 0 1 255 1 1 1 1
1 1 1 1 0 0 0 0 0 0 255 0 0 0 0 0
0 0 0 0 0 1 1 1 1 255 1 1 1 1 0 0
0 1 1 1 1 1 1 255 0 0 1 1 1 2 6 5
7 8 7 3 1 0 255 0 0 0 0 1 1 1 0 0
0 0 0 0 0 255 1 1 1 0 1 0 1 0 0 0
0 0 0 255 0 0 0 0 0 0 0 1 4 3 1 1
1 2 255 2 1 0 0 1 6 4 3 2 2 2 2 1
0 255 1 0 0 0 0 0 0 0 0 0 0 1 0 255
0 1 1 1 1 2 4 4 4 1 1 1 0 1 255 1
1 0 0 0 0 0 1 0 0 0 0 0 0 255 1 1
1 1 0 0 0 0 0 0 0 1 1 255 1 1 1 1
0 0 0 1 1 1 0 0 0 0 255 0 0 1 1 1
0 0 0 0 1 1 0 0 0 255 0 0 0 1 1 1
4 4 3 1 1 1 1 0 255 0 1 1 1 0 1 0
0 0 2 1 0 255 0 2 0 1 2 11 16 21 29 29
29 1 1 1 1 255 1 1 1 6 7 5 3 1 1 2
1 1 0 255 0 0 1 3 11 11 1 1 0 1 1 1
1 255 1 1 3 3 0 0 3 2 2 2 3 2 1 1
255 1 0 2 1 2 2 3 3 3 3 2 1 1 0 255
0 0 1 1 7 8 7 6 5 3 1 0 0 0 1 1
1 1 1 1 1 1 1 0 1 2 2 0 0 0 0 0
255 0 0 0 1 4 3 4 6 6 1 0 0 0 255 0
0 1 2 4 2 2 2 14 14 5 2 1 0 255 0 0
0 0 1 3 2 1 0 1 0 1 0 255 1 1 1 0
0 0 1 0 0 0 1 1 2 255 0 1 1 1 1 0
1 3 2 2 1 1 1 0 255 0 0 1 1 1 2 7
10 3 3 4 5 1 1 255 1 1 0 1 1 1 3 4
2 2 0 0 1 255 1 1 1 1 0 1 1 2 1 1
0 0 0 0 255 1 1 0 0 0 0 1 0 2 2 1
1 1 1 255 1 2 1 1 0 0 1 4 4 1 1 1
1 255 0 1 2 1 2 7 10 10 10 11 7 2 1 0
255 1 1 1 1 1 1 0 0 0 1 1 0 0 1 255
2 0 0 0 1 0 1 0 0 0 0 1 0 255 0 0
0 0 0 0 0 2 4 3 1 0 0 2 255 2 0 0
1 6 12 6 3 3 2 2 1 1 0 255 1 0 0 0
0 1 1 1 0 0 0 1 1 255 1 1 1 1 1 3
6 6 5 1 1 1 0 1 255 1 1 0 0 0 0 0
1 1 0 0 0 0 0 255 0 1 1 1 0 0 0 0
0 0 1 1 1 255 1 1 0 0 0 0 0 1 1 1
0 0 0 0 255 0 0 0 2 2 0 0 0 0 0 0
0 0 0 255 1 1 1 1 1 6 10 5 4 1 1 1
1 0 0 255 1 1 1 1 1 1 0 0 1 0 0 255
1 2 2 2 7 11 21 21 30 29 30 29 1 1 1 255
1 1 4 5 5 5 3 1 2 4 2 1 1 255 0 0
1 3 11 3 1 1 1 2 2 2 1 255 0 0 1 1
1 3 6 3 2 6 7 6 1 1 255 1 1 2 2 2
2 4 4 3 3 2 2 1 1 255 0 0 0 5 13 13
10 10 6 3 3 1 1 1 1 0 1 1 1 1 1 1
1 1 4 4 1 0 0 0 1 1 255 0 0 0 2 4
3 4 5 5 1 0 0 0 255 0 0 1 2 3 2 3
3 6 14 3 2 1 1 255 0 0 0 0 0 3 3 1
0 0 0 1 0 255 0 1 1 1 1 1 2 0 0 0
1 1 2 255 1 1 1 1 2 2 1 1 2 2 2 1
2 1 255 0 0 1 1 3 5 5 10 1 4 13 13 1
1 255 1 1 0 1 1 3 3 2 2 2 2 1 0 255
1 1 1 1 0 0 1 2 1 1 0 0 0 0 255 1
1 0 1 1 0 1 0 1 1 1 0 0 0 255 0 1
1 0 0 1 1 5 4 3 1 1 1 255 1 1 1 1
2 7 12 12 12 17 4 2 0 0 255 0 0 0 0 1
0 0 0 1 1 1 0 0 1 255 0 0 0 1 0 0
1 0 0 0 0 2 2 255 1 1 1 0 0 0 1 1
2 0 0 0 0 0 255 0 0 1 1 4 13 10 6 5
3 1 0 0 0 255 1 1 1 1 2 4 4 3 0 0
0 0 1 255 1 0 0 0 0 2 6 6 6 1 1 1
1 1 255 1 0 0 0 0 0 1 1 2 1 1 0 0
0 255 1 1 1 1 0 0 0 1 0 0 0 1 1 255
1 1 1 1 0 0 0 1 1 1 0 0 0 0 255 0
0 0 0 2 0 2 0 0 0 0 0 0 0 255 0 1
1 1 4 6 10 5 3 2 1 1 1 1 0 255 0 0
0 0 1 1 0 0 0 0 0 255 1 1 1 2 8 12
21 13 21 23 30 30 1 0 0 255 1 1 4 4 3 3
1 2 7 10 4 1 1 255 0 0 1 2 3 1 0 1
2 2 2 2 1 255 0 0 1 1 2 5 6 4 7 10
10 7 1 1 255 1 1 2 2 2 4 4 4 2 3 2
2 1 1 255 1 0 1 11 13 13 13 12 12 4 3 1
0 0 0 0 1 1 1 1 1 1 1 0 4 4 1 0
0 0 1 1 255 0 0 1 1 3 4 5 5 5 5 0
0 0 255 0 1 1 3 4 3 3 4 6 4 3 1 0
0 255 0 0 0 1 0 1 1 1 0 0 0 0 0 255
1 1 0 0 0 0 0 0 0 0 0 1 1 255 1 1
1 0 0 1 1 1 2 2 1 0 1 1 255 1 1 1
1 2 5 5 5 3 11 14 5 1 1 255 1 1 1 1
1 1 1 1 2 2 2 1 0 255 1 1 0 0 0 0
0 1 2 2 2 0 0 2 255 1 1 0 1 1 1 1
1 1 1 1 1 1 1 255 0 1 1 0 0 0 1 4
2 1 0 0 1 255 0 0 1 1 1 7 10 12 12 11
8 2 1 0 255 0 0 1 1 1 0 0 1 1 1 1
0 1 0 255 0 0 0 0 0 0 0 0 1 0 1 1
1 255 1 0 1 0 1 1 1 1 0 0 0 0 0 0
255 0 0 0 1 3 10 10 11 5 3 1 0 0 0 255
1 1 1 1 2 5 5 5 0 0 0 0 0 255 0 0
0 0 0 1 4 6 6 0 0 1 1 0 255 1 1 0
0 0 0 1 1 1 1 1 1 0 0 255 2 1 1 0
0 0 0 0 0 0 1 1 1 255 0 0 0 1 1 1
1 2 1 0 0 0 1 0 255 0 0 0 0 2 3 5
0 0 0 0 0 0 0 255 0 0 0 1 1 2 0 0
2 2 1 1 1 1 0 255 0 0 0 0 1 1 1 1
0 0 1 255 1 0 1 2 4 13 22 17 23 23 23 15
1 1 1 255 1 4 4 4 3 2 1 1 6 10 6 2
1 255 0 1 1 1 1 1 1 1 5 2 2 1 1 255
0 1 1 1 2 3 6 4 7 10 7 4 1 0 255 0
1 1 1 1 4 5 4 2 3 3 2 0 0 255 0 0
1 8 13 13 13 12 12 5 2 1 1 0 1 0 0 1
1 1 1 0 0 0 0 1 1 0 0 1 1 1 255 1
1 1 1 2 3 12 5 5 4 1 0 1 255 2 2 3
3 3 3 3 4 7 4 2 0 0 1 255 1 1 1 1
0 0 0 0 0 0 0 0 1 255 1 0 0 0 0 0
0 0 0 0 0 1 1 255 1 1 0 0 0 1 1 1
1 1 1 0 0 1 255 1 1 1 1 3 5 5 4 4
11 4 1 1 1 255 1 1 1 1 1 1 1 1 1 2
1 1 1 255 0 0 0 0 0 0 0 1 4 4 1 0
0 1 255 1 1 0 2 2 2 1 1 1 1 0 0 1
1 255 0 1 1 1 0 1 2 2 1 1 0 0 0 255
0 1 1 0 1 6 10 13 12 10 4 2 1 1 255 0
0 1 1 1 0 2 2 1 0 0 0 0 0 255 1 1
1 0 0 0 0 0 0 0 1 0 1 255 1 0 1 1
1 1 1 1 0 0 0 0 0 0 255 0 0 0 0 2
5 5 11 6 2 0 0 0 1 255 1 1 1 0 0 5
5 3 0 0 0 0 0 255 0 0 0 0 0 1 2 5
5 0 0 1 1 0 255 1 1 1 1 1 1 1 2 1
0 1 1 1 0 255 2 1 1 0 0 0 0 1 1 0
1 1 1 255 0 0 0 0 0 0 0 2 1 1 0 0
0 0 255 0 0 0 0 2 5 6 4 1 0 1 0 1
0 255 0 0 0 0 0 0 0 0 0 0 0 1 1 1
1 255 0 0 0 0 0 2 1 1 1 1 1 255 1 0
0 1 4 10 21 21 23 20 15 6 0 1 1 255 0 1
3 2 2 1 1 1 2 3 3 2 0 255 0 1 1 1
1 1 1 1 4 1 1 1 1 255 1 1 0 1 2 2
4 4 10 7 5 3 1 1 255 0 1 0 1 1 2 2
2 2 2 2 2 0 0 255 1 1 1 2 11 11 13 10
10 5 2 0 0 0 1 1 1 1 2 2 1 0 0 0
0 0 0 0 0 0 1 1 255 1 1 1 1 3 15 15
12 4 3 2 1 1 255 3 3 2 2 2 2 2 12 12
4 1 1 0 0 255 1 1 1 2 0 0 0 0 0 0
0 0 2 255 1 1 0 0 0 0 0 0 0 0 0 0
0 255 1 0 0 0 0 0 0 0 0 1 1 1 1 1
255 1 1 1 1 1 2 3 2 4 11 2 2 1 1 255
1 1 1 1 1 1 2 2 2 2 1 1 1 255 0 0
0 0 0 0 0 0 4 2 1 0 0 0 255 1 1 1
2 2 3 3 1 1 1 0 1 1 1 255 1 1 2 2
3 3 2 2 1 1 1 0 0 255 1 1 1 0 1 3
10 13 11 10 3 1 1 0 255 0 1 1 2 2 2 2
2 0 0 0 0 0 0 255 1 1 1 0 0 0 0 0
1 1 1 0 0 255 0 0 0 0 1 1 1 1 0 0
0 0 0 1 255 2 1 0 0 1 3 3 5 3 2 0
0 0 1 255 0 0 0 0 0 1 1 1 0 1 0 0
0 255 0 0 0 0 0 1 1 3 1 1 1 0 0 0
255 0 1 1 1 1 1 1 1 0 0 1 0 0 0 255
1 1 0 0 0 0 0 0 0 1 1 0 0 255 0 0
0 0 0 0 0 0 0 1 1 0 0 0 255 0 0 0
0 2 2 6 1 1 0 0 0 0 0 255 0 0 0 0
0 0 0 0 0 0 0 1 1 1 1 255 1 1 1 1
2 2 2 1 1 1 1 255 1 1 1 1 1 7 17 24
24 15 7 1 0 1 1 255 1 1 3 2 3 1 1 1
2 3 2 1 0 255 1 1 1 1 1 1 1 1 2 1
1 1 1 255 0 0 0 1 2 1 2 2 7 5 4 2
1 1 255 1 0 0 1 1 2 2 2 2 2 2 1 0
0 255 1 1 1 1 4 7 7 4 4 4 2 0 0 0
1 1 1 1 2 1 1 0 0 0 0 0 0 0 0 0
0 1 255 2 1 0 0 1 22 22 12 4 1 2 1 1
255 2 2 1 1 1 1 1 4 7 1 1 1 1 1 255
1 1 1 2 0 0 0 0 0 1 0 1 2 255 1 1
1 0 0 0 0 0 0 0 0 0 1 255 0 0 0 0
0 1 1 0 0 1 1 1 1 1 255 1 0 0 0 1
1 1 1 2 1 1 1 1 0 255 1 1 1 1 1 2
2 2 1 1 1 1 1 255 0 0 0 1 0 0 0 1
2 1 1 0 0 0 255 0 0 1 1 2 2 2 1 1
1 0 0 0 1 255 2 0 0 0 0 2 1 1 1 1
1 1 0 255 1 1 1 0 0 1 3 10 10 3 2 0
0 1 255 1 1 1 2 2 2 1 0 0 0 1 0 0
0 255 1 1 1 0 0 0 0 0 0 0 1 0 0 255
1 0 0 0 1 1 1 1 0 0 0 1 0 0 255 2
1 1 0 0 1 2 3 1 0 0 0 1 1 255 0 0
1 0 1 1 1 1 1 1 1 1 1 255 0 0 0 0
0 1 1 2 1 2 1 1 0 0 255 0 0 1 1 1
1 1 0 0 0 1 0 0 0 255 0 0 0 0 1 1
1 1 0 0 0 0 0 255 0 0 0 0 0 0 0 0
0 1 1 1 0 0 255 0 0 0 0 0 1 1 0 1
1 1 0 0 0 255 1 0 0 0 0 1 1 0 0 0
0 1 1 1 1 255 0 0 1 2 2 1 0 1 1 1
1 255 1 1 1 1 1 2 10 10 15 6 2 0 0 0
1 255 1 1 1 1 2 0 0 0 1 2 1 0 0 255
1 1 1 0 1 0 1 1 2 1 1 0 0 255 0 0
0 0 2 1 2 1 2 1 1 1 1 1 255 1 0 0
1 1 2 2 2 2 2 1 1 1 1 255 2 2 1 1
1 2 3 3 2 1 1 0 0 0 0 0 2 2 2 1
1 1 0 0 1 0 0 0 0 0 0 0 255 0 0 0
0 1 3 13 1 1 1 2 1 1 255 0 1 1 1 0
0 1 1 1 1 1 1 1 1 255 1 1 1 1 0 0
0 0 1 1 1 1 2 255 1 1 1 0 0 0 0 0
0 0 0 0 0 255 0 0 1 1 1 1 1 0 1 1
1 1 1 1 255 1 1 1 0 0 1 1 1 1 1 1
1 0 0 255 0 1 1 1 1 1 1 1 1 1 1 1
1 255 0 0 0 1 0 0 0 0 1 1 1 0 0 0
255 0 0 1 1 1 2 2 1 1 1 0 0 1 1 255
1 0 0 0 0 0 1 1 1 1 1 1 0 255 1 1
1 1 1 0 0 1 2 1 0 0 0 0 255 0 1 1
1 1 1 0 0 0 0 1 1 1 0 255 0 1 1 0
0 0 0 0 0 0 1 1 1 255 0 0 0 0 0 0
1 0 0 0 0 0 0 1 255 1 1 1 1 1 1 1
1 1 1 0 0 0 0 255 0 1 1 1 1 1 1 1
1 1 1 1 1 255 0 0 0 1 1 1 0 1 1 2
1 1 0 0 255 0 1 1 1 1 1 0 0 0 0 1
0 1 1 255 0 0 0 1 1 1 1 0 0 0 0 0
0 255 0 0 0 1 0 1 0 0 0 1 2 2 1 0
255 0 1 1 1 0 1 1 1 1 1 1 1 1 1 255
1 1 1 0 0 0 0 0 0 0 1 1 1 0 0 255
0 0 1 0 0 0 0 1 2 2 0 255 0 1 1 1
1 1 3 1 2 2 2 1 1 1 1 255 1 1 1 1
1 1 1 1 1 1 1 0 0 255 2 1 1 0 1 1
1 1 2 2 1 0 0 255 0 0 1 1 2 1 2 0
1 0 0 1 1 1 255 1 1 0 0 0 0 1 1 1
1 0 0 0 0 255 1 2 0 0 1 1 0 0 0 0
0 0 1 0 1 0 2 2 0 0 1 0 1 1 1 1
1 1 1 1 0 0 255 1 0 0 0 1 1 1 0 0
1 2 1 1 255 0 0 0 0 0 1 1 1 0 1 1
1 1 1 255 0 1 1 1 0 0 0 0 1 1 1 1
1 255 0 0 0 0 0 0 1 1 0 0 0 0 0 255
0 0 1 1 1 1 1 0 1 0 1 1 1 1 255 1
1 1 0 0 0 1 1 1 1 1 1 0 0 255 1 1
1 0 0 1 1 1 1 1 1 1 1 255 1 0 0 0
1 0 0 0 1 1 1 1 0 1 255 0 0 0 1 1
1 2 1 1 1 1 0 0 1 255 1 1 0 0 0 0
1 1 1 1 1 0 0 255 1 1 1 1 1 0 0 1
1 1 0 0 1 0 255 0 0 0 1 1 1 1 0 0
0 1 1 1 1 255 1 1 1 0 0 0 0 0 0 0
0 0 1 255 0 0 0 0 0 0 0 0 0 0 0 0
0 0 255 1 1 1 1 1 0 0 0 1 0 0 0 0
0 255 0 1 1 1 0 1 1 1 1 1 1 1 1 255
0 0 0 1 1 1 0 0 0 1 1 1 0 0 255 1
1 0 1 1 1 0 0 1 1 1 1 1 1 255 1 1
1 1 1 1 1 1 2 1 1 0 0 255 0 0 0 1
0 1 1 1 1 1 1 2 2 1 255 2 2 2 1 0
0 1 1 1 1 1 1 1 1 255 1 2 2 1 0 0
0 1 1 0 0 0 0 0 0 255 0 0 0 0 0 0
0 0 1 1 0 255 0 1 1 0 1 1 1 1 1 1
0 0 1 0 0 255 1 1 1 1 0 1 0 1 0 1
0 0 0 255 2 1 1 0 1 1 1 1 2 2 1 1
0 255 0 0 1 0 2 0 1 0 0 0 0 0 0 1
255 0 1 1 0 0 0 0 0 1 0 0 0 1 0 255
1 1 0 0 0 0 0 0 0 0 0 0 1 1 1 0
255 255 255 255 255 255 255 255 255 255 255 255 255 255 255 255
255 255 255 255 255 255 255 255 255 255 255 255 255 255 255 255
255 255 255 255 255 255 255 255 255 255 255 255 255 255 255 255
255 255 255 255 255 255 255 255 255 255 255 255 255 255 255 255
255 255 255 255 255 255 255 255 255 255 255 255 255 255 255 255
255 255 255 255 255 255 255 255 255 255 255 255 255 255 255 255
255 255 255 255 255 255 255 255 255 255 255 255 255 255 255 255
255 255 255 255 255 255 255 255 255 255 255 255 255 255 255 255
255 255 255 255 255 255 255 255 255 255 255 255 255 255 255 255
255 255 255 255 255 255 255 255 255 255 255 255 255 255 255 255
255 255 255 255 255 255 255 255 255 255 255 255 255 255 255 255
255 255 255 255 255 255 255 255 255 255 255 255 255 255 255 255
255 255 255 255 255 255 255 255 255 255 255 255 255 255 255 255
255 255 255 255 255 255 255 255 255 255 255 255 255 255 255 255
255 255 255 255 255 255 255 255 255 255 255 255 255 255 255 255
255 255 255 255 255 255 255 255 255 255 255 255 255 255 255 255
255 255 255 255 255 255 255 255 255 255 255 255 255 255 255 255
255 255 255 255 255 255 255 255 255 255 255 255 255 255 255 255
255 255 255 255 255 255 255 255 255 255 255 255 255 255 255 255
255 255 255 255 255 255 255 255 255 255 255 255 255 255 255 255
255 255 255 255 255 255 255 255 255 255 255 255 255 255 255 255
255 255 255 255 255 255 255 255 255 255 255 255 255 255 255 255
255 255 255 255 255 255 255 255 255 255 255 255 255 255 255 255
255 255 255 255 255 255 255 255 255 255 255 255 255 255 255 255
255 255 255 255 255 255 255 255 255 255 255 255 255 255 255 255
255 255 255 255 255 255 255 255 255 255 255 255 255 255 255 255
255 255 255 255 255 255 255 255 255 255 255 255 255 255 255 255
255 255 255 255 255 255 255 255 255 255 0 0 0 0 1 1
0 1 1 1 1 1 1 1 1 1 255 1 0 1 1 1
1 1 1 1 0 0 1 1 255 1 0 1 0 1 1 1
1 0 1 0 1 1 1 255 0 0 0 1 1 0 0 1
1 2 1 2 0 255 0 0 0 1 1 1 1 1 1 1
0 0 0 255 0 0 0 0 0 0 0 1 1 0 1 1
1 1 255 1 1 0 0 0 0 1 1 1 0 0 0 1
0 255 1 1 0 0 0 1 1 1 0 0 0 1 1 255
1 0 1 0 1 0 0 0 1 1 1 1 1 1 255 1
1 0 0 0 0 1 1 1 1 1 1 1 1 255 1 1
1 1 1 1 1 1 2 2 1 0 0 255 1 1 1 1
1 1 1 1 0 0 0 0 0 0 255 1 1 0 0 0
0 1 1 1 1 1 1 0 1 255 0 0 1 1 1 0
0 0 0 0 0 0 0 255 1 0 0 0 0 0 0 0
0 0 1 1 0 0 255 1 1 1 1 1 1 1 0 1
0 1 0 0 0 255 1 1 0 0 0 1 1 1 1 1
1 1 1 255 1 0 0 1 1 1 1 0 0 0 0 0
0 0 255 1 0 0 0 1 1 0 1 1 1 1 1 1
2 255 1 1 1 1 1 1 1 1 1 1 1 1 1 255
1 0 0 0 0 0 0 0 0 0 1 1 1 2 255 2
2 2 2 0 0 0 0 0 0 0 1 1 1 255 1 1
1 1 1 1 1 2 1 0 0 0 0 0 0 255 0 1
0 0 0 1 1 1 0 0 1 255 1 0 0 1 1 1
0 0 1 1 1 1 1 1 1 255 1 1 0 0 0 1
0 1 0 1 0 0 0 255 0 0 0 1 1 1 1 0
0 0 1 1 1 255 1 0 0 0 0 0 0 0 0 0
0 0 0 0 255 0 0 1 1 0 0 0 0 0 0 0
0 0 0 255 0 0 0 0 1 1 1 0 0 0 0 1
1 1 1 1 0 0 0 1 1 2 1 1 0 1 0 0
0 0 0 0 255 0 0 0 1 1 1 1 0 0 0 0
0 1 255 0 0 0 1 1 1 0 0 1 1 0 1 1
1 255 0 0 0 0 1 1 0 1 1 2 1 1 1 255
1 0 0 0 1 1 1 1 1 1 0 0 0 255 0 0
0 0 0 0 1 1 1 0 0 1 1 2 255 0 0 0
0 0 0 1 1 1 1 1 0 1 1 255 0 0 0 0
2 2 1 0 0 0 0 1 1 255 0 1 1 1 0 0
0 1 2 2 1 0 1 1 255 1 1 1 0 0 1 1
1 1 0 1 1 1 0 255 0 1 0 1 0 0 0 1
2 2 0 0 0 255 1 1 2 2 1 1 0 0 0 0
0 0 0 0 255 1 1 0 0 0 0 0 1 1 1 1
1 0 0 255 0 0 1 1 1 0 0 0 0 0 0 0
0 255 1 1 1 0 0 1 1 0 0 0 0 1 0 0
255 0 1 1 1 1 1 1 2 2 2 1 0 0 1 255
1 1 0 0 0 2 2 1 1 1 0 1 1 255 0 0
1 3 6 11 34 24 16 4 2 0 0 0 255 0 0 0
0 1 0 0 0 1 1 1 1 0 0 255 1 1 0 0
0 1 1 1 1 1 0 0 0 255 1 0 0 0 0 0
0 0 0 0 1 1 1 0 255 1 1 1 1 0 0 0
0 0 0 0 1 0 1 255 1 0 1 0 1 1 1 1
1 0 0 0 0 0 0 255 0 1 0 0 0 1 1 1
1 1 1 255 0 0 0 1 1 1 0 0 1 1 1 0
1 1 1 255 1 1 0 0 0 0 0 1 1 2 1 1
1 255 0 0 0 1 1 1 1 1 0 0 1 1 1 255
1 0 0 0 0 0 1 1 2 1 0 0 0 0 255 1
1 2 2 1 0 1 1 1 0 0 0 0 0 255 0 0
0 1 2 2 1 1 0 1 1 2 1 1 1 1 2 1
0 1 1 1 1 0 0 0 0 0 0 0 0 0 255 0
0 0 0 1 1 0 0 0 0 0 0 1 255 0 1 1
0 0 0 0 0 1 1 1 1 1 1 255 0 0 0 1
1 1 1 1 0 0 0 0 0 255 0 0 0 0 1 1
1 1 1 1 0 0 0 255 0 0 0 0 1 0 1 1
3 0 0 0 1 2 255 1 0 0 0 0 0 0 0 1
0 0 0 1 1 255 1 1 1 2 2 2 1 1 0 0
0 1 0 255 0 1 0 1 1 1 0 0 1 2 1 1
1 1 255 1 0 0 0 0 1 1 1 0 0 1 2 1
0 255 0 0 0 0 0 0 0 1 2 1 0 0 0 255
1 2 2 2 2 1 1 0 0 0 0 0 0 0 255 1
1 1 1 0 0 0 0 1 1 1 0 0 0 255 0 0
1 1 1 1 1 0 1 0 1 1 0 255 1 2 1 0
0 0 1 0 0 0 0 0 0 0 255 0 1 1 2 2
5 6 7 4 3 2 1 1 1 255 1 1 0 0 0 3
4 2 1 1 0 1 1 255 0 2 12 11 35 40 89 58
58 55 19 0 0 0 255 0 0 0 0 0 0 0 0 0
1 1 1 0 1 255 1 0 0 0 0 1 2 2 2 1
0 0 1 255 2 1 0 0 0 0 0 0 0 0 0 1
1 0 255 0 0 0 0 0 0 0 1 1 1 0 1 0
0 255 1 1 1 0 0 0 1 1 1 0 0 0 0 0
0 255 0 0 1 0 0 0 1 1 1 1 1 255 0 0
0 1 1 1 1 1 1 1 1 1 1 1 1 255 1 1
0 0 0 0 1 1 1 1 1 1 0 255 0 0 1 1
1 1 2 2 1 1 1 1 0 255 0 1 0 0 0 1
1 2 2 1 0 0 0 0 255 1 1 2 1 0 0 1
1 1 0 0 0 0 0 255 0 0 0 0 1 2 1 1
1 1 1 1 1 0 0 0 1 1 1 1 1 1 1 1
1 0 0 0 0 0 1 1 255 1 0 0 1 1 2 1
0 0 0 0 1 1 255 1 1 0 0 0 0 0 0 0
1 0 0 0 0 255 1 1 1 2 2 1 0 0 0 0
0 0 1 255 1 0 0 0 0 0 0 1 1 1 0 0
0 255 1 0 0 0 1 1 2 3 6 3 1 0 1 1
255 0 0 0 0 0 0 0 0 2 0 0 0 0 0 255
1 2 2 2 2 2 1 1 1 0 0 1 1 255 0 1
0 0 0 0 0 1 1 1 1 0 0 1 255 1 0 0
0 0 1 1 1 0 0 0 2 2 1 255 1 0 0 0
0 0 2 2 2 1 0 0 0 255 1 1 2 2 2 1
1 1 0 0 0 0 0 0 255 1 1 2 1 0 0 0
0 0 1 1 1 0 0 255 1 1 1 1 1 1 1 0
1 0 1 1 0 255 1 2 1 1 0 0 1 1 0 0
0 1 1 1 255 0 0 1 3 5 7 104 110 97 38 3
1 1 1 255 1 1 0 0 0 3 10 3 3 2 0 0
0 255 1 12 25 25 35 91 158 255 255 211 86 20 4 1
255 0 0 0 0 0 0 0 1 1 1 1 1 0 1 255
1 0 0 0 1 57 93 93 67 5 5 0 1 255 1 1
1 0 0 0 1 1 1 0 0 0 0 0 255 0 0 0
0 1 1 2 2 2 1 0 0 0 0 255 1 1 1 0
1 1 1 1 1 0 0 0 0 0 1 255 0 0 1 1
0 1 1 1 1 1 1 255 0 0 0 1 1 1 3 3
2 1 1 0 0 1 1 255 1 0 0 0 0 1 1 1
1 1 1 1 1 255 1 1 1 1 1 2 3 3 2 1
1 0 0 255 0 1 2 2 1 1 2 2 2 1 0 0
0 0 255 2 2 2 0 0 0 0 1 1 0 0 0 0
1 255 1 0 0 0 1 1 2 2 1 1 1 1 1 1
0 0 0 1 1 1 1 1 1 1 1 0 0 0 0 1
1 1 255 1 0 0 1 1 3 4 3 2 1 1 1 1
255 0 1 1 0 0 1 1 0 0 0 0 0 0 0 255
1 1 2 2 2 1 0 0 0 1 1 0 0 255 1 0
0 0 1 0 0 0 0 1 1 1 1 255 1 1 1 1
1 2 7 8 10 10 8 2 2 0 255 0 1 1 1 1
0 0 0 1 0 0 0 0 0 255 1 2 2 1 1 3
3 1 1 1 1 1 1 255 0 0 0 1 0 0 0 0
0 0 0 0 0 1 255 1 0 0 1 2 1 0 0 0
0 0 1 1 1 255 1 1 0 0 0 1 5 5 5 2
0 0 0 255 0 0 0 0 1 0 1 2 3 0 0 1
1 1 255 0 0 1 0 0 0 2 3 3 2 1 0 0
0 255 1 1 1 0 0 1 1 1 1 0 1 1 1 255
1 1 1 1 0 0 1 1 1 1 1 1 1 1 255 1
1 1 3 6 110 255 255 219 118 38 4 1 0 255 0 0
0 0 2 6 31 31 31 8 2 1 0 255 2 24 40 40
60 158 255 255 255 255 211 55 19 2 255 0 0 0 2 2
2 2 2 2 2 1 1 0 1 255 1 0 0 1 57 153
173 142 116 67 12 0 1 255 1 1 1 0 0 1 1 2
1 1 1 1 0 0 255 0 0 0 1 3 4 4 4 4
3 1 1 0 0 255 1 1 1 0 2 3 3 3 2 0
0 0 2 1 1 255 0 0 0 1 1 1 1 1 1 1
1 255 0 0 0 1 1 3 10 10 10 4 2 2 1 1
0 255 0 0 0 2 2 3 3 3 1 0 0 1 0 255
1 1 1 1 4 4 4 4 3 3 1 0 0 255 1 1
0 2 1 2 3 4 3 2 0 0 0 1 255 2 2 0
0 0 0 0 1 0 0 0 0 0 1 255 1 0 0 0
0 2 2 3 2 1 1 1 1 1 1 0 0 0 1 1
1 1 1 0 0 0 0 0 0 0 0 1 255 1 0 0
0 3 4 11 11 8 5 3 2 1 255 0 1 1 1 1
1 1 2 0 0 1 1 0 0 255 1 1 1 1 1 1
0 0 0 1 1 0 1 255 1 0 0 0 1 1 0 0
0 1 1 0 0 255 1 1 1 2 2 2 3 7 11 11
11 6 2 0 255 0 2 2 1 1 1 0 1 1 1 0
0 0 0 255 1 1 1 1 1 3 3 1 0 0 1 1
1 255 0 0 0 2 0 0 0 0 0 0 0 0 0 0
255 1 1 1 1 2 0 0 0 0 0 0 0 1 1 255
1 0 0 0 1 5 8 11 12 5 2 1 0 255 0 0
0 0 0 0 1 2 3 1 1 1 1 0 255 0 0 0
0 1 1 3 12 13 3 2 0 0 0 255 1 1 1 0
0 1 1 0 0 0 0 0 0 255 1 1 1 1 1 2
2 2 4 8 3 2 1 1 255 1 1 2 3 104 255 255
255 255 219 118 12 3 1 255 1 2 2 2 5 38 85 96
86 31 8 1 0 255 10 39 55 60 99 255 255 255 255 255
255 117 50 2 255 0 0 1 1 2 3 3 2 2 2 2
1 1 1 255 2 2 3 51 114 170 183 170 155 95 12 2
0 255 0 0 0 0 0 2 2 3 3 2 2 1 0 0
255 1 0 1 2 4 4 8 6 7 4 2 1 0 0 255
0 1 1 2 3 6 5 5 4 1 1 1 2 2 1 255
1 0 0 0 1 3 0 0 1 1 0 255 0 0 0 0
2 10 15 12 12 12 5 3 1 0 0 255 0 1 2 2
2 3 3 4 2 1 1 1 1 255 0 1 4 4 4 4
4 5 5 5 1 0 1 255 1 1 1 1 1 2 4 5
5 5 3 0 0 0 255 1 1 0 0 0 1 2 2 1
1 0 1 0 1 255 1 1 1 1 1 2 6 6 4 1
1 1 2 1 1 1 0 0 1 1 1 0 0 0 0 0
0 1 1 1 0 0 255 0 0 0 0 5 6 7 12 8
8 4 2 1 255 0 0 0 1 1 1 1 1 1 1 1
1 1 0 255 0 1 0 1 1 1 1 1 0 0 0 1
0 255 1 0 0 0 1 1 1 0 1 1 1 0 0 255
0 1 1 0 2 3 3 4 10 11 11 7 2 0 255 0
2 2 1 1 1 0 2 1 0 0 0 0 0 255 1 1
1 1 1 1 3 0 0 0 2 0 1 255 0 0 0 2
2 2 0 0 0 0 0 0 0 1 255 1 1 1 1 0
0 0 0 0 0 0 0 0 0 255 0 0 0 0 1 7
8 10 12 12 3 2 0 255 0 0 0 0 0 1 1 1
3 1 1 1 1 1 255 0 0 0 1 1 2 11 15 15
15 2 0 0 0 255 1 1 1 0 0 0 1 0 0 0
0 0 0 255 0 1 1 1 2 2 7 8 8 10 8 3
1 1 255 1 1 2 7 252 255 255 255 255 242 202 15 3
1 255 1 2 2 5 38 137 147 147 137 96 15 2 1 255
[truncated: 57,391 more chars]
