# Supplementary material for: M3G: Maximum Margin Microarray Gridding
Source: BMC Bioinformatics. 2010 Jan 25;11:49. doi: 10.1186/1471-2105-11-49 (PMC2823709; doi:10.1186/1471-2105-11-49)
Supplement: Additional file 1 — M3G Software. All algorithms have been implemented under a GNU/Linux environment. The M3G software is publicly available at the Downloads page of http://rtsimage.di.uoa.gr/ and also provided along with the manuscript as an additional file. [file 1471-2105-11-49-S1.TGZ › m3g-0.01/images/64342_ch1-39.grid]

line 0	150.000 444	150.000000
line 0	164.999 444	164.999000
line 0	179.693 444	178.356116
line 0	193.002 444	192.997560
line 0	209.214 444	207.814068
line 0	223.661 444	222.420908
line 0	238.000 444	238.000000
line 0	252.000 444	252.000000
line 0	266.997 444	266.997000
line 0	281.999 444	281.999000
line 0	19.066 444	17.932024
line 0	295.999 444	295.999000
line 0	310.857 444	310.857000
line 0	325.857 444	325.857000
line 0	340.000 444	340.000444
line 0	355.233 444	353.818416
line 0	368.504 444	368.496008
line 0	383.000 444	383.000000
line 0	399.447 444	397.612392
line 0	412.504 444	412.497340
line 0	33.000 444	33.000000
line 16.999	0 16.999000	433
line 31.999	0 31.999433	433
line 45.999	0 45.999000	433
line 61.000	0 61.000000	433
line 75.500	0 75.500000	433
line 90.501	0 90.501000	433
line 105.000	0 105.000000	433
line 119.000	0 119.000000	433
line 133.698	0 135.779864	433
line 148.999	0 148.999000	433
line 0	47.999 444	47.999000
line 162.533	0 164.608369	433
line 177.500	0 177.500000	433
line 192.487	0 192.508217	433
line 206.864	0 208.024873	433
line 221.382	0 222.576214	433
line 236.495	0 236.503227	433
line 250.655	0 251.856575	433
line 265.501	0 265.501000	433
line 280.499	0 280.500732	433
line 294.339	0 295.468697	433
line 0	62.501 444	62.497892
line 309.500	0 309.500000	433
line 323.499	0 323.499000	433
line 338.347	0 339.617422	433
line 353.499	0 353.499000	433
line 367.499	0 367.499000	433
line 382.498	0 382.498000	433
line 396.460	0 397.874611	433
line 411.496	0 411.502928	433
line 426.491	0 426.507021	433
line 0	76.999 444	77.000332
line 0	91.998 444	91.998000
line 0	106.499 444	106.499000
line 0	121.000 444	121.000000
line 0	135.503 444	135.496784
