# Supplementary material for: M3G: Maximum Margin Microarray Gridding
Source: BMC Bioinformatics. 2010 Jan 25;11:49. doi: 10.1186/1471-2105-11-49 (PMC2823709; doi:10.1186/1471-2105-11-49)
Supplement: Additional file 1 — M3G Software. All algorithms have been implemented under a GNU/Linux environment. The M3G software is publicly available at the Downloads page of http://rtsimage.di.uoa.gr/ and also provided along with the manuscript as an additional file. [file 1471-2105-11-49-S1.TGZ › m3g-0.01/images/64315_ch1-06.grid]

line 0	149.501 443	149.501000
line 0	164.001 443	164.001000
line 0	179.000 443	179.000000
line 0	194.178 443	192.822420
line 0	207.999 443	207.999443
line 0	221.405 443	222.580722
line 0	238.000 443	238.000000
line 0	252.498 443	252.498000
line 0	267.530 443	266.182394
line 0	280.999 443	280.999000
line 0	19.099 443	17.656149
line 0	295.999 443	295.999000
line 0	310.500 443	310.500000
line 0	325.500 443	325.500000
line 0	340.000 443	339.997342
line 0	353.999 443	353.999000
line 0	368.005 443	367.997912
line 0	383.499 443	383.499000
line 0	397.999 443	397.999000
line 0	413.002 443	412.997127
line 0	33.702 443	32.346863
line 17.000	0 17.000000	434
line 31.499	0 31.499434	434
line 45.999	0 45.999000	434
line 60.497	0 60.503944	434
line 75.000	0 75.000000	434
line 89.487	0 89.659298	434
line 104.499	0 104.499000	434
line 118.501	0 118.501000	434
line 133.444	0 134.607554	434
line 148.499	0 148.499000	434
line 0	48.373 443	46.660805
line 162.497	0 162.503510	434
line 177.498	0 177.503208	434
line 191.996	0 192.019002	434
line 206.500	0 206.500000	434
line 221.498	0 221.498000	434
line 235.391	0 236.477302	434
line 250.499	0 250.499000	434
line 265.499	0 265.506378	434
line 279.498	0 279.501472	434
line 294.499	0 294.499000	434
line 0	61.999 443	61.999000
line 308.342	0 309.512932	434
line 323.499	0 323.499000	434
line 338.500	0 338.500000	434
line 352.355	0 354.057148	434
line 367.476	0 367.514626	434
line 382.499	0 382.499000	434
line 396.489	0 396.508096	434
line 411.497	0 411.497000	434
line 425.498	0 425.498000	434
line 0	77.333 443	75.856481
line 0	92.098 443	90.810199
line 0	106.499 443	106.499000
line 0	121.693 443	119.563056
line 0	135.000 443	134.999114
