# Supplementary material for: M3G: Maximum Margin Microarray Gridding
Source: BMC Bioinformatics. 2010 Jan 25;11:49. doi: 10.1186/1471-2105-11-49 (PMC2823709; doi:10.1186/1471-2105-11-49)
Supplement: Additional file 1 — M3G Software. All algorithms have been implemented under a GNU/Linux environment. The M3G software is publicly available at the Downloads page of http://rtsimage.di.uoa.gr/ and also provided along with the manuscript as an additional file. [file 1471-2105-11-49-S1.TGZ › m3g-0.01/images/64361_ch1-26.grid]

line 0	147.997 443	148.001873
line 0	162.498 443	162.498000
line 0	177.507 443	177.487508
line 0	192.014 443	191.990078
line 0	206.503 443	206.496355
line 0	221.767 443	222.096149
line 0	235.508 443	235.496039
line 0	250.496 443	250.502645
line 0	265.003 443	264.995912
line 0	279.497 443	279.500987
line 0	16.999 443	16.999000
line 0	294.513 443	293.618583
line 0	308.497 443	308.503645
line 0	323.469 443	323.519502
line 0	337.999 443	337.999000
line 0	352.503 443	352.496355
line 0	367.003 443	366.995912
line 0	381.999 443	381.999000
line 0	396.502 443	396.495355
line 0	410.998 443	410.998000
line 0	31.503 443	31.496355
line 16.232	0 17.512565	429
line 31.999	0 31.999000	429
line 46.000	0 46.000000	429
line 61.000	0 61.000000	429
line 75.000	0 75.000000	429
line 89.501	0 89.501000	429
line 104.499	0 104.499000	429
line 119.668	0 118.347967	429
line 133.501	0 133.493707	429
line 147.999	0 147.999000	429
line 0	45.995 443	46.002088
line 162.497	0 162.503435	429
line 177.999	0 177.999000	429
line 191.996	0 192.002435	429
line 206.999	0 206.999000	429
line 220.930	0 222.035533	429
line 236.000	0 236.000000	429
line 249.998	0 250.001003	429
line 265.000	0 264.998713	429
line 279.079	0 280.187536	429
line 293.998	0 293.998000	429
line 0	60.999 443	60.999000
line 309.000	0 309.000000	429
line 322.966	0 324.017479	429
line 337.999	0 337.999000	429
line 352.999	0 352.999000	429
line 367.000	0 367.000000	429
line 381.998	0 381.998000	429
line 395.998	0 396.004864	429
line 411.000	0 411.000000	429
line 425.499	0 425.499000	429
line 0	75.000 443	74.999114
line 0	89.618 443	89.410676
line 0	104.500 443	104.500000
line 0	118.998 443	119.001987
line 0	133.503 443	133.496355
