# Supplementary material for: M3G: Maximum Margin Microarray Gridding
Source: BMC Bioinformatics. 2010 Jan 25;11:49. doi: 10.1186/1471-2105-11-49 (PMC2823709; doi:10.1186/1471-2105-11-49)
Supplement: Additional file 1 — M3G Software. All algorithms have been implemented under a GNU/Linux environment. The M3G software is publicly available at the Downloads page of http://rtsimage.di.uoa.gr/ and also provided along with the manuscript as an additional file. [file 1471-2105-11-49-S1.TGZ › m3g-0.01/images/64336_ch1-40.pgm]

P2
444 431
255
0 0 0 0 0 0 0 0 0 0 0 0 0 0 1 1
1 255 1 1 0 0 0 0 0 0 0 0 0 0 0 255
0 0 0 0 1 1 0 0 0 0 0 1 1 0 255 0
0 0 0 0 0 0 0 0 0 0 0 0 0 255 0 1
0 0 0 0 0 0 0 0 0 0 0 255 0 0 0 0
1 0 0 0 0 0 0 0 1 0 255 0 1 1 0 0
0 0 0 0 0 0 0 0 0 255 0 0 0 0 0 0
0 0 0 0 1 0 0 255 0 0 1 1 0 0 0 0
0 0 0 0 0 0 255 0 0 1 1 1 1 0 0 0
0 0 0 0 255 1 0 1 0 0 0 0 0 0 0 0
0 0 0 255 0 0 0 1 0 0 0 0 1 1 0 0
0 0 255 0 0 0 0 0 0 0 0 0 0 0 0 1
255 0 0 0 0 1 0 0 1 1 2 0 0 0 0 255
0 0 0 0 0 0 0 0 1 1 1 0 0 0 255 0
0 0 0 0 0 0 0 0 0 0 0 0 255 0 0 0
0 0 0 0 0 0 0 0 0 0 255 0 0 0 0 0
0 0 1 0 0 0 0 0 0 255 1 1 1 1 1 0
0 1 1 1 0 0 0 0 255 0 0 1 1 1 0 0
0 0 1 1 0 0 255 0 0 0 0 0 0 0 0 0
1 1 0 0 0 255 0 1 0 0 0 1 1 0 0 0
0 0 0 0 255 0 0 0 0 0 0 0 0 0 0 0
0 0 255 0 0 0 0 0 0 0 0 0 0 0 0 0
0 255 0 0 0 0 0 0 0 0 0 0 1 0 0 255
0 0 0 0 0 0 0 0 1 0 0 0 0 1 255 1
0 0 0 0 0 0 0 0 0 0 0 0 0 255 0 0
0 0 0 0 0 0 0 0 0 0 0 255 1 1 0 0
0 0 0 0 0 0 0 0 0 255 0 0 0 0 0 0
0 0 0 0 0 0 0 0 0 0 0 0 0 0 0 0
0 0 0 0 0 0 0 0 0 0 1 1 0 255 1 1
1 0 0 0 0 0 0 0 0 0 0 255 0 0 0 0
1 1 0 0 0 0 0 1 0 0 255 0 0 0 0 0
0 0 0 0 0 0 0 0 0 255 0 0 0 0 0 0
0 0 0 0 0 0 1 255 0 0 0 0 0 0 0 0
0 0 0 0 0 1 255 1 1 1 0 0 0 0 0 0
0 0 0 0 0 255 0 1 1 1 1 0 0 0 0 0
0 0 0 255 1 1 1 0 0 0 0 0 0 0 0 0
0 1 255 1 1 1 0 0 1 0 0 0 0 0 0 0
255 0 0 1 1 1 0 0 0 0 0 0 0 0 0 255
0 0 0 0 0 0 0 0 1 1 0 0 0 0 255 0
0 0 0 0 0 0 0 0 0 0 0 0 255 0 0 0
0 0 0 0 1 2 2 0 0 0 0 255 0 0 0 0
0 0 0 0 1 1 1 0 0 0 255 0 0 0 0 0
0 0 0 0 0 0 0 0 255 0 0 0 0 0 0 0
0 0 0 0 0 0 255 0 0 0 0 0 0 0 0 0
0 1 0 0 0 255 0 1 1 1 0 0 0 0 1 0
0 0 0 0 255 0 0 0 0 1 0 0 0 1 1 1
1 0 255 0 0 0 0 0 0 0 0 0 1 1 0 0
0 255 0 0 0 0 0 1 0 0 0 0 0 0 0 0
255 0 0 0 0 0 0 0 0 0 0 0 0 0 255 0
0 0 0 0 0 0 0 0 0 0 0 0 0 255 0 0
0 0 0 0 0 0 0 0 0 0 0 255 0 0 0 0
0 0 0 0 1 0 0 0 0 0 255 1 0 0 0 0
0 0 0 0 0 0 0 0 0 255 0 0 0 0 0 0
0 0 0 0 0 0 0 255 0 0 0 0 0 0 0 0
0 0 0 0 0 255 0 0 0 0 0 0 0 0 0 0
0 0 0 0 0 0 0 0 0 0 0 0 0 0 0 0
1 0 1 0 0 0 0 0 0 255 0 1 1 1 0 0
0 0 1 0 0 0 0 255 1 1 0 0 0 0 0 0
0 0 0 1 0 0 255 0 0 0 0 0 1 0 0 0
0 0 0 0 0 255 0 0 0 0 0 0 0 0 0 0
0 0 1 255 0 0 0 0 0 0 1 1 0 0 0 0
0 1 255 1 1 0 0 0 0 0 0 0 0 0 0 0
0 255 0 0 0 1 1 1 0 0 0 0 0 0 0 255
1 1 1 1 0 0 0 0 0 0 0 0 0 1 255 1
0 0 0 0 0 0 0 0 0 0 0 0 255 0 0 0
1 0 0 0 0 0 0 0 0 0 0 255 0 0 0 0
0 0 1 1 1 1 0 0 0 0 255 0 0 0 0 0
0 0 0 1 0 0 0 0 255 0 0 0 0 0 0 0
0 0 1 0 0 0 0 255 0 0 0 0 0 0 0 1
0 0 0 0 0 0 255 0 0 0 0 0 0 0 0 0
0 0 0 0 255 0 0 0 0 0 0 0 0 0 0 0
0 0 255 0 0 0 0 0 0 0 0 0 0 1 0 1
0 255 0 0 0 0 0 0 0 0 0 0 1 0 0 0
255 0 0 0 0 0 0 0 0 0 1 0 1 0 255 0
0 0 0 0 0 0 0 0 0 1 0 0 0 255 0 0
0 0 0 0 0 0 0 0 0 1 0 1 255 1 1 0
0 0 0 0 0 0 0 0 0 1 255 0 0 0 0 0
0 0 0 0 0 0 0 0 1 255 0 0 0 0 1 1
1 0 0 0 1 0 0 255 0 0 0 0 8 1 1 1
1 1 0 0 0 0 255 0 0 0 0 0 1 0 0 0
0 0 0 0 0 255 0 0 0 0 0 0 0 0 0 0
0 0 0 255 0 0 0 0 0 0 0 0 0 0 0 0
0 255 0 0 0 0 0 0 0 0 0 0 0 0 0 0
0 0 0 0 0 0 0 0 0 0 1 0 1 1 1 1
0 0 0 0 0 255 0 0 0 0 0 0 0 0 1 0
0 0 0 255 1 1 1 0 0 0 0 0 0 0 0 1
0 0 255 0 0 0 1 0 0 0 0 0 0 0 0 0
0 255 0 0 0 0 0 0 1 0 0 0 0 0 0 255
0 0 0 0 0 0 1 1 1 0 0 0 0 0 255 1
1 1 0 0 0 0 0 0 0 0 0 0 0 255 0 0
0 1 0 0 0 0 0 0 0 1 1 255 1 1 1 0
0 0 0 0 0 0 0 0 0 0 255 0 0 0 0 0
0 0 0 0 0 0 0 0 255 0 0 0 0 0 0 0
0 0 0 0 0 0 0 255 0 0 0 0 0 1 1 1
0 0 0 0 0 0 255 0 0 0 0 0 0 0 0 0
0 0 0 0 255 0 0 0 0 0 0 0 0 0 0 0
0 0 0 255 0 0 0 0 0 0 0 1 1 0 0 0
0 0 255 0 0 0 0 0 0 0 0 0 0 0 0 0
255 0 0 0 0 0 0 0 0 0 0 0 0 0 255 1
1 0 0 0 0 1 0 0 0 1 0 1 0 255 0 0
0 0 0 0 0 0 0 0 0 0 0 0 255 0 0 0
0 0 0 0 0 1 1 1 1 0 255 0 0 0 0 0
0 0 0 0 0 1 0 0 0 255 0 0 0 0 0 0
0 0 0 1 0 1 0 1 255 1 0 0 0 0 0 0
0 0 0 1 1 1 255 0 0 0 0 0 0 0 0 0
0 0 0 0 1 255 1 0 0 0 0 0 0 0 0 0
0 0 0 255 0 0 1 8 10 10 7 1 1 1 0 0
0 1 255 0 0 0 0 0 0 0 1 0 0 0 0 0
0 255 0 0 0 0 0 0 0 0 0 0 0 0 0 255
0 0 0 0 0 1 0 1 0 0 0 0 0 255 0 0
0 0 0 0 0 0 0 0 0 0 0 0 0 0 0 0
1 1 0 0 0 0 0 0 1 1 1 1 0 0 0 0
0 255 0 0 0 0 0 0 0 0 1 0 0 0 0 255
1 1 1 1 0 0 0 0 0 0 0 1 0 0 255 0
0 0 0 0 1 0 0 0 0 0 0 0 0 255 0 0
0 0 0 1 1 1 0 0 0 0 0 255 1 1 0 0
0 0 1 1 1 0 0 0 0 0 255 0 1 0 0 0
0 0 0 0 0 0 0 0 0 255 0 0 0 0 0 0
0 0 0 0 1 1 1 255 0 0 0 0 0 1 1 1
0 0 0 0 0 0 255 0 0 0 0 0 0 0 0 0
0 1 0 1 255 0 0 0 0 0 0 0 0 0 0 0
0 0 0 255 0 0 0 0 0 1 1 1 0 0 1 1
0 0 255 0 0 0 0 0 0 0 0 0 0 0 0 0
255 0 0 0 0 0 0 0 0 0 0 0 0 0 0 255
0 0 0 0 0 0 0 1 0 0 0 0 0 0 255 0
0 0 0 0 0 0 0 0 0 0 0 0 255 0 0 1
0 0 0 0 0 0 0 0 0 0 255 0 0 0 0 0
1 1 1 0 0 0 0 0 0 255 0 0 0 0 0 0
0 0 1 0 0 0 0 0 255 0 1 1 1 0 0 0
1 0 0 0 0 0 255 0 0 0 0 0 0 0 0 0
0 0 0 0 0 255 0 0 0 0 0 0 0 1 0 1
0 0 0 0 255 0 0 0 0 0 0 0 0 0 0 1
1 1 255 0 0 0 0 0 0 0 0 0 0 0 1 0
0 255 1 1 1 1 0 0 0 0 0 0 0 0 0 255
0 0 1 10 17 12 13 13 11 2 1 1 0 1 255 0
0 0 0 0 1 1 1 1 0 0 0 0 0 255 0 0
0 0 0 0 0 0 0 0 0 0 0 255 0 0 0 0
1 1 1 2 2 1 0 0 0 255 0 0 0 0 0 0
1 1 1 1 0 0 0 0 0 0 0 0 1 1 1 0
0 0 0 0 1 1 1 1 0 0 0 0 0 255 0 0
0 0 0 0 0 1 1 0 0 0 0 255 0 0 1 1
1 4 4 2 1 1 0 0 0 0 255 0 0 0 1 1
1 1 2 0 0 0 0 0 0 255 0 0 0 0 0 1
1 0 0 0 0 0 0 255 0 1 1 0 0 0 0 1
0 0 0 0 0 0 255 0 0 0 0 1 1 1 0 0
0 0 0 1 0 255 0 0 0 0 0 0 0 0 0 0
0 1 1 255 0 0 0 0 1 11 82 82 41 1 0 0
0 0 255 0 0 0 0 0 0 1 1 1 0 0 0 0
255 0 0 1 0 0 0 1 1 1 0 0 0 0 0 255
0 0 0 1 1 1 2 6 5 2 1 1 0 0 255 0
0 0 0 0 0 0 0 0 0 0 0 0 255 0 0 0
0 0 0 0 0 0 0 0 0 0 0 255 0 0 0 0
0 0 0 1 1 0 0 0 0 0 255 0 0 0 0 1
1 1 1 1 0 0 0 1 255 1 0 0 0 0 0 0
0 0 0 0 0 0 255 0 0 0 0 1 2 18 22 22
3 0 0 0 0 255 0 0 1 1 1 57 148 159 86 56
0 0 0 1 255 0 0 0 1 1 1 1 1 1 1 0
0 0 255 0 0 0 0 1 1 1 6 6 1 0 0 0
0 255 0 0 1 1 8 15 15 15 4 1 0 0 0 0
255 0 0 0 0 0 0 0 0 0 0 0 1 0 255 0
0 0 0 0 1 1 1 1 0 0 0 0 0 255 0 0
0 0 0 0 0 0 0 0 0 0 0 255 0 0 1 16
17 17 20 31 31 15 2 1 0 0 255 0 1 1 1 1
2 1 1 1 1 0 0 0 0 255 0 0 0 0 0 2
0 0 0 0 0 0 0 255 0 0 0 1 17 64 101 101
101 31 0 0 0 255 0 0 0 1 15 103 103 100 44 34
2 0 0 0 0 0 0 0 1 1 0 0 0 0 0 0
1 1 1 1 0 0 0 0 0 255 0 0 0 0 0 3
13 13 6 0 0 0 0 255 0 0 2 1 2 4 10 17
17 2 1 0 0 0 255 0 0 1 1 1 2 3 3 3
0 0 0 0 0 255 0 0 0 0 0 1 1 0 0 0
0 0 0 255 0 0 1 0 0 0 1 1 1 0 0 0
0 0 255 0 0 0 0 1 1 1 0 0 0 0 0 1
1 255 0 0 0 0 0 1 1 1 0 0 0 1 1 255
0 0 0 16 185 255 255 255 255 77 0 0 0 0 255 0
0 0 0 1 2 3 2 1 0 0 0 0 255 0 0 0
1 1 1 2 2 1 0 0 0 0 0 255 0 0 0 3
22 22 8 8 7 7 2 1 0 0 255 0 0 0 0 1
7 6 6 1 1 1 0 0 255 0 0 0 0 0 0 0
0 1 1 1 0 0 0 255 0 0 0 0 0 1 1 1
1 0 0 0 0 0 255 0 0 0 1 3 4 4 4 2
1 1 1 1 255 1 0 0 0 0 2 2 0 0 1 1
1 1 255 0 0 0 1 22 89 89 57 55 44 4 0 0
0 255 0 1 2 3 136 219 255 255 223 146 56 1 1 1
255 0 0 2 17 20 11 11 17 17 17 0 0 0 255 0
0 0 1 2 118 129 129 165 112 5 0 0 0 255 0 0
1 12 18 21 21 20 21 16 1 0 0 0 255 0 0 0
0 0 1 1 1 0 0 0 0 0 255 0 0 0 1 3
10 4 4 2 1 1 0 0 0 255 0 0 0 0 1 5
5 4 3 1 1 0 0 255 0 0 1 16 21 255 255 255
255 255 25 2 0 0 255 0 1 1 1 5 84 134 38 24
1 1 0 0 0 255 0 0 0 0 3 15 20 15 3 1
0 0 0 255 0 0 0 20 154 157 157 163 152 124 31 0
0 255 0 0 1 15 126 169 174 174 131 129 60 4 0 0
0 0 0 0 0 0 0 0 0 0 0 38 79 79 18 1
1 0 0 0 0 255 0 0 1 3 10 34 32 34 32 10
0 0 0 255 0 0 2 2 4 77 255 255 255 210 2 0
0 0 255 0 0 1 3 16 28 43 38 24 3 0 0 0
0 255 0 0 0 1 1 11 17 17 0 0 0 0 1 255
0 0 0 0 0 0 2 2 2 1 0 0 0 0 255 0
0 0 1 1 1 7 11 4 1 0 0 0 1 255 0 0
0 0 2 3 4 5 5 1 0 0 0 255 0 1 16 227
255 255 255 255 255 255 77 0 0 0 255 0 0 0 4 7
31 38 31 25 6 0 0 0 255 0 0 0 1 2 10 7
4 3 1 0 0 0 0 255 0 0 3 16 24 22 12 10
7 7 6 1 0 0 255 0 0 0 0 2 7 6 6 6
15 2 1 0 255 0 0 0 0 0 0 2 0 1 1 1
0 0 0 255 0 0 0 1 1 7 7 10 6 0 0 0
0 0 255 0 1 2 3 8 8 5 5 5 4 1 1 0
255 0 0 0 0 2 7 7 8 12 1 1 1 1 255 0
0 0 22 72 89 104 113 94 77 55 4 1 0 255 0 2
3 136 255 255 255 255 255 255 106 3 1 0 255 0 0 17
48 36 36 27 53 45 45 17 0 0 255 0 0 0 2 118
228 255 255 255 227 112 5 0 0 255 0 1 10 20 35 31
28 20 34 34 16 1 0 0 255 0 0 0 0 0 1 1
1 0 0 0 0 0 255 0 0 1 3 11 10 5 4 4
3 2 0 0 0 255 0 0 0 1 7 20 13 14 14 4
1 1 0 255 0 1 4 16 255 255 255 255 255 255 255 25
1 0 255 0 0 1 5 157 198 217 198 161 24 1 0 0
0 255 0 0 0 2 55 51 38 36 20 11 0 0 0 255
0 0 20 136 206 206 201 201 179 163 54 1 0 255 0 0
4 126 169 181 191 191 191 169 132 60 4 0 0 0 0 0
0 0 0 0 0 1 67 255 255 255 255 144 2 1 0 0
0 255 0 1 3 10 34 42 53 67 84 37 10 0 0 255
0 3 5 6 77 255 255 255 255 255 210 2 1 0 255 0
0 3 16 31 69 77 75 62 24 0 0 0 0 255 0 0
0 1 20 46 51 36 22 1 0 0 0 255 0 0 0 0
1 3 4 5 10 10 1 0 0 0 255 0 0 1 1 3
13 12 12 11 5 2 0 0 1 255 0 0 0 3 4 7
17 16 11 5 1 0 0 255 0 3 227 255 255 255 255 255
255 255 255 0 0 0 255 0 1 4 41 48 53 53 36 36
24 4 1 0 255 0 0 0 1 10 15 12 10 4 2 0
0 0 0 255 0 0 5 16 22 15 14 14 14 21 14 2
1 0 255 0 0 0 2 3 7 6 7 12 15 12 0 0
255 0 0 0 0 0 2 3 6 1 1 1 0 0 0 255
0 0 0 1 3 8 8 10 10 8 0 0 0 0 255 1
1 2 4 8 8 7 6 6 4 2 1 0 255 0 0 2
3 10 11 11 16 16 15 1 1 0 255 0 0 3 72 101
77 113 135 122 118 77 40 1 0 255 0 2 40 219 255 255
255 255 255 255 255 4 1 0 255 0 8 41 55 55 53 45
56 65 65 45 2 0 255 0 0 0 80 199 230 255 255 255
255 224 45 1 0 255 0 1 16 57 57 35 30 31 34 36
18 1 0 0 255 0 0 0 0 0 0 1 1 1 0 0
0 0 255 0 0 2 12 12 10 7 4 7 10 7 1 1
0 255 0 0 0 16 23 23 14 14 14 14 4 1 0 255
0 1 10 181 255 255 255 255 255 255 255 230 5 0 255 0
0 1 84 255 255 217 198 210 63 3 0 0 0 255 0 0
0 51 64 51 38 38 38 38 3 1 0 255 0 7 79 206
228 223 206 206 179 179 110 1 0 255 0 0 37 152 190 181
181 191 203 199 169 132 10 1 0 0 0 0 0 0 0 0
0 67 255 255 255 255 255 255 144 4 0 0 0 255 1 1
3 34 59 61 74 96 118 104 21 1 0 255 0 5 6 13
255 255 255 255 255 255 255 16 2 1 255 0 0 2 16 59
77 152 152 122 62 5 0 0 0 255 0 1 1 20 65 63
70 56 30 13 1 0 0 255 0 0 0 0 1 4 6 22
15 15 2 0 0 0 255 0 1 2 3 13 13 18 12 20
11 4 0 1 1 255 0 0 1 4 8 17 24 16 14 7
2 1 0 255 1 13 255 255 255 255 255 255 255 255 255 0
0 0 255 1 2 41 64 64 57 53 51 55 34 6 1 1
255 1 0 0 2 10 23 14 14 12 3 1 1 0 0 255
0 0 5 15 16 15 14 15 17 21 17 2 0 0 255 0
0 1 3 3 3 4 4 12 13 3 1 0 255 0 0 0
0 0 0 4 6 2 1 0 0 0 0 255 0 0 0 1
3 8 7 8 11 8 1 0 0 0 255 1 1 3 7 8
8 7 5 4 4 3 0 0 255 0 0 2 12 13 20 16
16 16 15 2 0 0 255 0 0 47 101 120 77 100 121 121
118 104 76 0 0 255 0 1 40 255 255 255 255 255 255 255
255 54 0 0 255 0 25 41 48 50 56 45 45 45 65 63
17 0 255 0 0 0 188 222 230 255 255 255 255 255 45 0
0 255 0 1 27 57 57 36 32 36 43 45 36 0 0 0
255 0 0 0 0 0 0 1 1 4 0 0 0 1 255 1
1 3 13 13 10 4 4 10 11 11 7 1 0 255 0 0
1 32 32 28 15 14 18 18 8 0 0 255 0 6 11 255
255 255 255 255 255 255 255 255 5 0 255 0 0 1 255 255
255 172 172 173 161 14 1 0 0 255 0 0 24 69 66 55
43 43 52 50 18 1 0 255 0 7 81 206 255 223 208 201
180 179 119 3 1 255 0 0 37 149 200 190 181 159 199 199
160 108 10 1 0 0 0 0 0 0 0 0 1 142 255 255
255 255 255 255 255 67 1 0 0 255 0 1 26 45 62 74
96 118 118 105 66 0 0 255 0 5 8 22 255 255 255 255
255 255 255 17 1 1 255 0 0 1 24 69 126 192 192 124
91 6 0 0 1 255 1 1 2 63 66 65 69 56 38 26
1 0 0 255 0 0 0 0 1 17 20 22 18 15 7 0
0 0 255 0 1 2 8 14 14 30 28 28 20 10 2 0
0 255 0 1 1 5 10 11 24 16 14 7 2 1 1 255
1 13 255 255 255 255 255 255 255 255 255 0 0 0 255 1
6 48 77 77 51 41 48 48 36 34 2 0 255 0 0 0
1 7 17 14 15 12 3 1 0 0 0 255 0 0 1 13
23 16 16 17 21 22 17 2 0 0 255 0 0 1 12 12
10 3 7 7 7 1 1 0 255 0 0 0 0 0 0 3
4 4 1 0 0 0 0 255 0 0 0 1 1 3 2 2
2 2 0 0 0 0 255 0 1 1 7 8 8 7 6 4
4 3 1 0 255 0 0 1 13 20 20 15 15 15 15 5
1 0 255 0 0 69 153 153 101 121 121 121 109 104 77 0
0 255 0 1 31 255 255 255 255 255 255 255 255 54 1 0
255 2 31 33 33 45 50 48 37 37 46 46 26 0 255 0
0 0 188 210 230 249 255 255 255 255 16 0 0 255 0 2
27 51 51 36 36 43 47 47 42 2 0 0 255 0 0 0
1 1 0 1 0 4 0 0 0 0 255 1 1 4 13 12
8 2 4 10 11 12 5 1 0 255 0 0 1 36 36 26
18 16 16 18 12 0 0 255 0 6 14 255 255 255 255 255
255 255 255 255 7 1 255 0 0 1 255 255 255 172 172 255
173 14 1 0 0 255 0 1 24 67 67 51 43 50 62 52
35 1 0 255 2 4 81 180 255 250 226 201 180 175 110 1
0 255 0 0 37 81 180 180 159 144 154 182 160 108 4 0
0 0 0 0 0 0 0 1 6 213 255 255 255 255 255 255
255 67 3 0 0 255 0 0 26 45 73 94 96 118 104 97
66 1 0 255 1 5 12 22 255 255 255 255 255 255 255 17
1 1 255 1 1 1 24 95 123 132 138 124 113 6 0 0
1 255 0 0 2 45 66 56 50 47 38 26 1 0 0 255
0 0 0 0 0 14 20 22 22 12 7 1 1 0 255 0
1 2 4 14 24 43 30 28 22 10 1 0 0 255 0 1
1 5 10 11 13 13 14 7 2 1 1 255 0 7 220 255
255 255 255 255 255 255 255 1 0 0 255 1 7 48 73 82
51 51 50 55 48 36 4 1 255 0 0 0 1 2 10 7
11 6 3 0 0 0 0 255 0 0 1 13 20 22 17 18
18 18 10 2 0 0 255 0 1 1 12 13 10 4 5 7
3 1 0 0 255 0 0 0 0 0 0 0 3 4 1 1
0 0 0 255 0 0 1 1 1 1 1 1 1 2 0 0
0 0 255 0 1 2 4 5 8 7 6 4 3 3 0 0
255 0 1 1 6 20 17 23 17 20 10 3 1 0 255 0
0 69 165 165 121 121 121 121 109 106 77 0 0 255 0 1
22 187 255 255 255 255 255 255 255 28 1 0 255 2 31 31
33 43 48 48 37 37 51 46 26 1 255 0 0 1 185 197
232 249 252 255 255 242 14 0 0 255 0 2 17 30 35 40
44 44 44 30 21 2 0 0 255 0 0 1 1 1 1 1
1 3 0 0 0 0 255 1 1 8 13 12 8 2 4 11
15 15 5 1 0 255 0 0 1 33 35 22 18 18 18 18
7 0 0 255 1 7 21 255 255 255 255 255 255 255 255 255
3 1 255 0 0 1 194 255 194 187 187 255 173 10 2 0
0 255 1 1 22 66 67 59 77 62 75 50 8 1 0 255
2 3 16 119 180 208 208 199 180 175 97 0 0 255 0 0
0 37 106 133 135 135 171 144 115 99 1 0 0 0 0 0
0 0 0 1 6 242 255 255 255 255 255 255 255 28 1 0
0 255 0 0 2 45 80 94 92 92 90 59 43 1 0 255
1 3 5 12 255 255 255 255 255 255 148 7 2 1 255 1
0 1 12 52 121 121 124 113 32 1 0 0 0 255 0 0
1 20 45 46 40 38 27 8 1 0 0 255 0 0 0 0
1 4 13 18 13 11 2 1 0 0 255 0 0 2 4 10
18 43 33 28 22 2 1 0 0 255 0 0 1 2 5 11
12 13 8 2 2 1 0 255 0 1 91 255 255 255 255 255
255 255 255 1 0 0 255 0 5 17 48 73 50 51 50 63
48 36 4 0 255 0 0 0 0 1 6 6 6 3 1 0
0 0 0 255 0 0 1 2 13 20 22 18 21 18 8 2
1 0 255 1 1 1 13 15 10 10 10 7 1 1 0 0
255 0 0 0 0 0 1 1 1 6 1 1 0 0 0 255
0 0 1 1 1 1 7 7 3 3 0 0 0 0 255 0
1 1 1 2 5 6 6 6 4 1 1 0 255 0 1 1
6 15 15 23 20 23 12 3 1 1 255 0 0 6 100 106
121 106 121 136 122 106 28 0 0 255 0 1 5 100 187 233
238 255 255 255 163 7 1 0 255 1 23 31 34 40 45 45
45 51 63 51 26 1 255 0 0 1 53 185 210 244 249 252
242 131 6 0 0 255 0 1 7 17 30 33 40 30 27 13
4 0 0 0 255 0 0 0 0 1 0 1 1 1 0 0
0 0 255 0 1 6 12 12 8 5 6 11 14 15 5 1
0 255 0 0 1 16 24 22 18 16 16 12 1 0 0 255
1 11 21 255 255 255 255 255 255 255 255 32 2 0 255 0
0 1 15 194 187 194 194 255 92 4 2 0 0 255 1 1
6 41 59 59 59 62 62 34 7 3 3 255 2 2 2 23
119 153 199 175 163 97 7 0 0 255 0 0 0 5 23 103
119 132 144 115 99 8 0 0 0 0 0 0 0 0 0 1
3 214 255 255 255 255 255 255 241 10 1 0 0 255 0 0
1 15 45 84 46 46 45 42 7 1 1 255 1 1 3 3
255 255 255 255 255 236 10 7 2 1 255 1 0 1 1 12
45 52 47 32 3 1 0 0 0 255 0 0 1 1 20 25
25 25 8 1 1 0 0 255 0 0 0 0 0 1 4 12
10 2 2 1 1 0 255 0 0 0 3 6 11 22 22 22
12 2 0 0 0 255 0 0 0 1 2 5 7 8 2 1
1 1 0 255 0 0 0 91 255 255 255 255 255 255 16 0
0 0 255 0 1 5 25 61 51 80 51 65 23 14 1 1
255 0 0 1 1 1 1 2 3 1 0 0 0 0 0 255
0 0 0 0 2 12 18 18 18 3 4 0 1 0 255 1
1 1 1 14 6 6 6 2 1 0 0 0 255 0 0 0
1 1 1 1 1 6 1 1 0 0 0 255 0 1 0 0
1 18 18 7 3 3 1 0 0 0 255 0 1 1 1 2
4 6 6 6 2 1 1 0 255 1 1 1 1 15 15 18
18 20 3 1 0 1 255 1 1 1 37 100 106 106 121 121
122 79 3 0 0 255 0 1 2 5 129 181 199 233 238 163
7 1 0 0 255 1 2 31 40 40 44 45 55 59 67 51
11 0 255 0 0 1 4 53 188 232 237 237 131 40 1 0
0 255 0 0 4 7 22 28 33 23 13 10 0 0 0 0
255 0 0 0 0 0 0 1 2 2 0 0 0 0 255 0
0 1 6 6 10 6 6 6 11 5 1 0 0 255 0 0
0 1 16 6 6 6 7 2 1 0 0 255 1 8 13 24
255 255 255 255 255 255 51 13 0 0 255 0 0 1 1 15
69 162 119 92 8 0 0 0 1 255 0 0 1 6 41 55
55 55 34 6 1 1 2 255 2 0 0 2 23 87 101 87
70 12 1 0 0 255 0 0 0 0 2 20 63 69 69 44
8 0 0 0 0 0 0 0 0 0 0 0 0 3 214 255
255 255 255 241 12 2 1 0 0 255 0 0 1 1 15 37
37 24 14 7 0 0 0 255 0 0 1 1 5 255 255 255
236 11 6 5 0 0 255 0 0 0 0 1 3 3 3 3
2 0 0 0 1 255 0 0 1 1 1 11 11 7 1 0
0 0 0 255 0 0 0 0 1 1 2 5 3 2 1 1
1 0 255 0 0 0 1 4 10 12 12 12 2 0 0 0
0 255 0 0 0 1 1 2 2 1 0 0 1 1 1 255
0 0 0 1 61 255 255 255 190 16 0 0 0 0 255 1
1 1 4 28 50 76 50 23 14 5 1 1 255 1 0 1
0 1 0 0 0 0 0 0 0 0 0 255 0 0 0 0
0 1 1 1 1 1 3 2 1 0 255 0 0 1 0 1
1 1 0 0 0 0 0 0 255 0 0 0 1 1 1 1
1 1 1 0 0 0 0 255 0 0 0 0 0 5 13 7
2 1 0 0 0 0 255 0 0 0 1 2 3 4 4 5
1 1 1 1 255 1 1 1 1 1 1 1 1 2 0 0
0 0 255 1 1 1 1 37 72 74 74 79 79 3 0 0
0 255 0 0 1 1 5 129 149 139 116 7 1 0 0 0
255 1 1 24 34 40 40 41 55 59 59 12 0 0 255 0
0 0 0 4 42 102 102 101 40 1 0 0 0 255 0 0
0 4 5 15 23 13 10 0 0 0 0 0 255 0 0 0
0 0 0 0 1 1 0 0 0 0 255 0 0 0 0 4
6 6 5 3 0 0 0 0 0 255 0 0 0 1 1 1
1 1 1 1 0 0 0 255 0 1 8 13 14 187 255 255
255 51 13 2 0 0 255 0 0 0 0 1 1 1 1 1
0 0 0 0 0 255 0 0 0 0 4 13 20 20 6 1
1 0 1 255 1 0 0 0 0 0 1 1 7 1 1 0
0 255 0 0 0 0 0 1 1 1 1 0 0 0 0 0
0 0 0 0 0 0 0 0 0 0 3 169 181 181 165 12
3 1 0 0 0 255 0 0 0 0 1 3 3 1 1 1
1 1 0 255 0 0 0 1 1 6 11 23 14 6 4 0
0 0 255 0 0 0 0 0 0 0 0 1 0 0 0 0
1 255 0 0 1 0 1 1 1 0 0 0 0 0 0 255
0 0 1 0 1 1 1 1 2 1 1 1 1 1 255 0
0 0 1 1 3 6 6 1 0 0 0 0 0 255 0 0
0 1 1 1 1 1 0 0 0 1 1 255 0 0 0 1
1 2 1 1 1 1 0 0 0 0 255 1 1 1 1 1
25 30 20 8 5 1 1 1 255 0 0 1 0 0 0 0
0 0 0 0 0 0 0 255 0 0 0 0 0 0 0 0
0 0 2 2 0 0 255 0 0 0 0 1 1 1 0 0
0 0 0 0 255 1 0 0 0 0 1 1 1 0 1 0
0 0 0 255 0 1 0 0 0 2 2 2 1 0 0 0
0 0 255 0 0 0 0 1 1 1 1 0 0 0 1 0
255 0 1 1 1 1 1 0 0 0 0 0 0 1 255 0
0 0 1 0 5 5 5 2 1 0 0 0 0 255 0 0
0 0 0 1 1 1 1 0 0 0 0 0 255 1 1 1
15 31 31 37 26 24 12 2 0 0 255 0 0 0 0 0
1 1 1 0 0 0 0 0 0 255 0 0 0 1 1 1
0 0 0 0 0 0 0 0 255 0 0 0 0 0 0 0
0 0 0 0 0 0 255 0 0 0 0 0 0 0 2 0
0 0 0 0 0 255 0 0 0 0 1 1 0 0 0 0
0 0 0 255 0 1 1 2 0 4 8 8 7 7 2 1
0 0 255 0 0 0 1 1 0 0 0 0 0 0 0 0
0 255 0 0 0 0 0 0 1 1 1 0 0 0 0 255
0 0 0 0 0 0 0 0 1 0 0 0 0 255 0 0
0 0 0 1 0 0 0 0 0 0 0 0 0 0 0 0
1 0 0 0 0 0 0 2 22 22 6 3 0 0 0 0
1 255 1 0 0 0 0 0 0 0 1 1 1 1 0 255
0 0 0 0 1 1 3 8 6 4 0 0 0 0 255 0
0 0 0 0 0 0 0 0 0 0 0 0 0 255 0 0
0 0 1 0 0 0 0 0 0 0 0 255 0 1 1 1
1 0 0 1 1 0 0 0 1 1 255 0 1 0 1 0
1 0 0 0 0 0 0 0 0 255 0 0 0 1 1 1
0 1 0 0 0 0 0 255 0 0 0 1 0 0 0 0
1 1 0 0 0 0 255 0 1 1 1 1 1 1 0 0
0 1 1 1 255 0 0 0 0 0 0 0 0 0 0 0
0 0 0 255 0 0 0 0 0 0 0 0 0 0 0 2
0 0 255 0 0 0 0 1 1 1 0 0 0 0 0 0
255 0 0 0 0 0 1 1 1 0 0 0 0 0 0 255
0 0 0 1 1 2 1 1 1 0 0 0 0 0 255 0
0 0 0 0 0 0 0 0 0 0 0 0 255 0 0 1
1 0 0 0 0 0 0 0 0 0 255 0 0 0 0 0
0 1 1 1 0 0 0 0 0 255 0 0 0 0 0 0
0 1 0 0 0 0 0 1 255 1 1 1 1 1 7 7
1 0 0 0 0 0 255 0 0 0 0 0 0 0 0 0
0 0 0 0 0 255 0 0 0 0 0 0 0 0 0 0
0 0 0 0 255 0 0 0 0 0 0 0 0 255 255 255
255 255 255 255 255 255 255 255 255 255 255 255 255 255 255 255
255 255 255 255 255 255 255 255 255 255 255 255 255 255 255 255
255 255 255 255 255 255 255 255 255 255 255 255 255 255 255 255
255 255 255 255 255 255 255 255 255 255 255 255 255 255 255 255
255 255 255 255 255 255 255 255 255 255 255 255 255 255 255 255
255 255 255 255 255 255 255 255 255 255 255 255 255 255 255 255
255 255 255 255 255 255 255 255 255 255 255 255 1 0 0 0
0 0 0 0 1 2 0 0 0 0 0 0 0 255 0 0
0 0 0 0 0 0 0 1 1 1 0 255 0 0 0 0
0 0 0 1 1 0 0 0 0 0 255 0 0 0 0 0
0 0 0 1 0 0 0 0 0 255 0 0 0 0 1 1
0 0 0 0 0 0 0 255 0 0 1 1 1 0 0 0
0 0 0 0 1 0 255 0 1 0 0 0 0 0 0 0
0 0 0 0 0 255 0 0 0 1 0 255 255 255 255 255
255 255 255 255 255 255 255 255 255 255 255 255 255 255 255 255
255 255 255 255 255 255 255 255 255 255 255 255 255 255 255 255
255 255 255 255 255 255 255 255 255 255 255 255 255 255 255 255
255 255 255 255 255 255 255 255 255 255 255 255 255 255 255 255
255 255 255 255 255 255 255 255 255 255 255 255 255 255 255 255
255 255 255 255 255 255 255 255 255 255 255 255 255 255 255 255
255 255 255 255 255 255 255 255 255 255 255 255 255 255 255 255
255 255 255 255 255 255 255 255 255 255 255 255 255 255 255 255
255 255 255 255 255 255 255 255 255 255 255 255 255 255 255 255
255 255 255 255 255 255 255 255 255 255 255 255 255 255 255 255
255 255 255 255 255 255 255 255 255 255 255 255 255 255 255 255
255 255 255 255 255 255 255 255 255 255 255 255 255 255 255 255
255 255 255 255 255 255 255 255 255 255 255 255 255 255 255 255
255 255 255 255 255 255 255 255 255 0 0 0 0 0 255 0
0 0 0 0 0 0 0 0 0 0 0 0 0 255 0 0
0 0 0 0 0 1 0 0 0 0 0 255 0 0 0 0
0 0 0 0 0 0 0 0 0 0 255 0 0 1 1 1
0 0 0 0 0 0 0 1 0 255 0 0 0 0 0 0
0 0 0 0 0 0 0 255 0 0 0 0 0 0 0 0
0 0 0 0 0 255 0 0 0 0 0 0 0 0 0 0
0 0 0 0 0 0 0 0 255 255 255 255 255 255 255 255
255 255 255 255 255 255 255 255 255 255 255 255 255 255 255 255
255 255 255 255 255 255 255 255 255 255 255 255 255 255 255 255
255 255 255 255 255 255 255 255 255 255 255 255 255 255 255 255
255 255 255 255 255 255 255 255 255 255 255 255 255 255 255 255
255 255 255 255 255 255 255 255 255 255 255 255 255 255 255 255
255 255 255 255 255 255 255 255 255 255 255 255 255 255 255 255
255 255 255 255 255 255 255 0 0 0 0 0 0 0 0 255
0 0 0 0 0 0 0 0 0 0 0 0 0 0 255 0
0 0 0 0 0 0 0 0 0 0 0 0 255 0 0 0
0 0 0 0 0 0 0 0 0 0 0 255 0 0 0 0
0 1 1 1 0 0 0 0 0 0 255 1 1 0 0 0
0 0 0 0 0 0 0 0 255 0 0 0 0 0 0 0
0 0 0 0 0 0 0 255 0 0 1 8 3 1 1 0
0 0 0 0 0 0 255 0 0 0 0 0 0 0 0 0
0 0 0 0 255 0 0 0 0 0 0 0 1 1 0 0
0 0 255 0 0 0 0 0 0 1 1 1 0 0 0 0
0 255 0 0 0 0 0 0 0 0 0 0 0 0 0 1
255 1 1 1 0 0 0 0 0 0 0 0 0 0 255 0
0 1 1 0 0 0 0 0 0 0 0 0 0 255 0 0
0 0 0 0 0 0 0 0 1 1 1 0 255 0 0 0
0 0 0 0 0 0 0 0 0 0 255 0 0 0 0 1
0 0 0 0 0 0 0 0 0 255 0 0 0 0 0 0
1 1 1 0 0 0 0 255 0 0 0 0 0 0 0 0
0 0 1 0 0 0 255 0 0 0 0 1 1 0 0 0
0 1 1 0 0 255 1 0 0 0 0 0 0 0 0 0
0 0 0 255 0 0 0 0 0 0 0 0 1 0 0 0
0 255 0 0 0 0 0 0 0 0 0 0 0 0 0 0
0 0 0 0 1 0 0 0 0 0 0 0 0 0 0 0
1 0 0 0 0 255 0 0 0 0 0 0 0 0 0 1
0 1 0 255 1 1 1 0 0 0 0 0 0 0 0 0
0 0 255 0 0 0 0 0 0 2 2 1 1 1 0 0
0 255 0 0 0 0 1 0 0 0 1 1 1 0 0 255
0 0 0 0 0 0 0 1 1 1 0 0 0 0 255 0
0 0 0 3 2 1 0 0 1 1 1 0 0 255 0 0
0 1 0 1 0 0 0 0 0 0 0 255 0 0 0 0
0 0 0 1 1 0 0 0 0 0 255 0 0 0 0 0
0 0 0 0 0 0 0 0 255 0 0 0 0 0 0 0
0 1 1 1 0 0 0 255 0 0 0 0 1 1 1 1
1 0 0 0 0 1 255 1 0 0 0 0 0 0 0 0
0 0 0 0 255 0 0 0 0 0 0 2 2 1 0 0
0 0 0 255 0 0 1 8 8 3 2 2 0 0 0 0
0 0 255 0 0 0 0 0 0 0 0 0 0 0 0 0
255 1 0 0 0 0 0 1 0 0 0 0 0 0 255 0
0 0 0 1 1 1 1 3 2 1 1 0 0 255 0 0
0 0 0 0 0 0 0 0 0 0 0 0 255 0 0 0
0 1 10 22 13 6 1 0 0 0 255 0 1 0 0 0
0 0 0 0 0 0 0 0 0 255 0 0 0 0 1 1
6 6 1 1 1 1 1 0 255 0 0 0 0 0 0 0
0 0 0 0 0 0 255 0 0 0 0 1 1 0 0 0
0 0 0 0 0 255 0 0 0 0 0 1 5 7 7 0
0 0 0 255 0 0 0 0 0 0 0 0 0 0 0 0
0 0 255 0 0 0 1 1 1 0 0 0 0 1 1 0
0 255 0 0 0 0 0 0 0 0 0 0 0 0 0 255
0 0 0 0 0 53 65 65 52 2 0 0 0 255 1 0
0 0 0 0 0 0 0 0 0 0 0 0 0 0 0 0
0 0 0 0 0 0 1 0 2 1 6 6 2 0 0 0
0 255 0 0 0 0 0 1 1 1 1 1 1 1 1 255
1 1 1 0 0 0 0 0 0 0 0 0 0 0 255 0
2 2 1 0 5 60 60 32 1 1 0 0 0 255 1 1
0 0 1 1 1 1 1 1 1 1 1 255 0 0 0 0
0 1 5 3 3 2 0 0 0 0 255 0 0 0 3 4
10 45 73 45 7 2 1 0 0 255 0 0 0 0 1 1
1 1 0 0 1 1 0 255 0 0 0 0 0 0 4 5
0 0 0 0 0 0 255 0 0 1 1 0 0 1 1 1
0 0 0 0 255 1 1 0 0 0 25 26 40 40 20 1
1 0 0 255 0 0 0 0 1 1 3 3 2 2 1 1
1 1 255 0 0 0 0 0 1 1 0 0 0 0 0 0
255 1 0 0 0 31 50 50 27 26 20 0 0 0 1 255
1 0 1 8 12 26 56 61 33 0 0 0 0 0 255 0
0 1 1 1 1 1 1 1 1 1 0 0 255 0 0 0
0 1 3 4 4 1 1 1 1 1 255 0 0 0 1 2
2 31 77 85 32 3 1 0 0 255 0 0 0 0 0 0
1 0 0 0 0 0 0 0 255 0 0 0 1 12 21 22
18 13 6 1 0 0 255 0 0 0 0 0 0 0 0 0
0 0 0 0 0 255 0 0 0 0 34 43 43 44 43 3
3 1 1 1 255 1 0 0 0 0 0 0 0 0 0 0
0 0 255 0 0 0 0 1 1 4 4 2 1 0 0 0
0 255 0 0 0 1 30 30 26 22 20 7 0 0 0 255
0 0 0 0 0 0 0 0 1 1 1 0 0 0 255 0
0 0 1 1 2 2 2 1 0 1 0 0 0 255 0 0
0 0 0 0 0 0 0 0 0 1 0 255 0 0 2 31
161 192 185 185 145 62 2 0 0 255 0 0 0 0 0 0
1 15 21 5 0 0 0 0 0 0 0 0 0 0 0 0
0 0 1 3 20 24 31 38 10 2 0 0 0 255 0 0
0 0 5 113 125 126 116 16 3 1 1 255 1 1 0 0
0 0 2 2 0 0 0 0 0 0 255 0 1 2 2 63
255 255 255 255 121 1 0 0 0 255 1 0 0 1 1 32
30 18 18 7 1 1 0 255 0 0 0 0 0 6 12 12
4 3 0 0 0 0 255 0 0 0 4 31 73 111 99 95
73 7 1 0 0 255 0 0 0 0 10 20 10 13 10 2
1 1 1 255 0 0 0 0 4 24 17 16 5 2 0 0
0 0 255 0 1 1 1 2 4 2 5 5 1 0 0 0
255 1 1 1 3 63 69 72 72 87 41 20 1 1 0 255
0 0 0 0 2 6 6 8 4 3 2 0 0 0 255 0
0 0 0 1 10 12 12 1 0 0 0 0 255 1 1 1
32 67 67 79 59 79 51 20 2 0 0 255 0 0 1 3
56 75 115 125 83 33 0 0 0 0 255 0 0 1 2 2
6 2 5 3 3 1 0 0 255 0 0 0 1 11 97 109
124 109 30 1 1 0 255 0 0 1 2 2 31 200 255 255
199 32 1 0 0 255 0 0 0 0 1 7 4 4 1 0
0 0 0 0 255 0 0 1 7 21 21 21 18 16 13 6
1 0 255 0 1 0 0 1 0 0 0 0 0 0 0 0
0 255 0 0 0 43 54 62 62 66 75 44 4 3 0 0
255 0 0 0 0 1 1 1 1 1 1 0 0 0 255 0
0 0 0 1 4 7 8 2 0 0 0 0 0 255 0 0
1 41 42 41 33 26 25 22 3 0 0 255 0 0 0 0
1 0 1 1 1 2 0 0 0 0 255 0 0 0 2 3
5 41 41 10 0 0 0 0 0 255 0 0 0 0 0 0
0 0 0 0 0 1 0 255 0 0 31 161 252 253 207 200
185 165 67 0 0 255 0 0 0 0 0 1 27 63 83 63
8 0 0 0 0 0 0 0 0 0 0 0 0 0 3 20
34 38 43 45 38 10 2 0 0 255 0 0 0 10 116 125
126 131 131 131 16 1 0 255 1 0 0 0 0 0 5 5
5 0 0 0 0 0 255 1 1 2 63 255 255 255 255 255
255 121 1 0 0 255 1 0 1 1 23 38 38 32 30 18
8 0 0 255 0 0 0 3 6 16 12 11 6 4 1 0
0 0 255 0 0 0 31 99 109 112 112 112 99 47 1 0
0 255 0 0 0 14 23 23 23 23 28 13 1 1 0 255
0 0 0 38 38 42 36 35 17 7 4 0 0 0 255 0
0 1 5 5 6 6 11 14 8 0 0 0 255 0 1 2
63 84 84 85 89 133 87 48 13 1 0 255 0 0 0 2
5 8 14 14 10 7 3 1 0 0 255 0 0 1 10 27
37 35 35 21 3 0 0 0 255 0 1 32 81 94 106 106
72 79 72 48 3 0 0 255 0 0 1 67 86 141 146 141
125 69 7 0 0 0 255 0 0 2 6 7 7 2 5 4
4 1 1 0 255 0 0 0 11 122 255 255 255 247 124 30
1 1 255 1 1 1 1 4 200 255 255 255 255 199 3 0
0 255 0 0 1 4 5 7 4 2 2 1 0 0 0 0
255 0 0 3 12 21 21 20 13 16 17 16 2 0 255 0
0 0 0 1 0 0 0 0 0 0 0 0 0 255 0 0
16 51 76 76 76 95 95 95 25 3 0 0 255 0 0 0
1 3 5 4 3 2 1 0 0 0 255 0 0 0 0 1
1 7 10 10 3 0 0 0 0 255 0 1 20 65 48 46
37 32 32 30 21 2 0 255 0 0 0 0 1 4 3 4
4 5 2 1 0 0 255 0 0 0 2 5 112 110 77 75
10 1 0 0 0 255 0 0 0 0 0 0 0 0 0 0
0 0 0 255 0 0 158 201 222 252 207 207 207 233 165 42
0 255 0 0 0 0 0 6 65 82 93 82 69 5 0 0
0 0 0 0 0 0 0 0 0 1 16 41 44 45 45 55
43 23 2 1 0 255 0 0 10 113 122 124 128 178 211 135
124 3 0 255 0 0 0 0 2 3 5 5 5 0 0 0
0 0 255 1 1 2 255 255 255 255 255 255 255 255 3 1
1 255 0 0 0 2 23 42 44 44 30 18 14 0 0 255
0 1 2 11 17 16 14 8 8 11 4 0 0 0 255 0
0 4 85 112 109 112 112 149 123 103 1 0 0 255 0 0
1 15 24 36 30 30 36 34 2 0 0 255 0 0 0 50
50 46 46 46 34 28 11 7 0 0 255 0 1 1 8 2
6 11 11 14 14 4 0 0 255 0 1 2 142 142 115 109
133 140 133 93 41 1 0 255 0 0 0 4 7 13 14 18
18 13 7 2 0 0 255 0 1 10 37 69 77 86 101 59
21 1 0 0 255 0 2 81 85 94 106 106 72 92 86 55
30 0 0 255 0 1 1 86 133 146 146 126 125 113 25 0
0 0 255 0 0 4 8 8 8 7 6 6 4 1 1 0
255 0 0 0 122 255 255 255 255 255 239 62 1 1 255 1
1 1 1 2 255 255 255 255 255 199 3 1 0 255 0 0
3 14 13 7 4 1 5 4 2 0 0 0 255 0 1 3
7 24 25 20 13 13 17 16 0 0 255 0 1 1 1 1
1 1 0 0 0 0 0 0 0 255 0 0 32 55 95 96
85 95 97 95 60 2 0 0 255 0 0 0 2 5 5 5
3 2 2 1 0 0 255 0 0 0 0 1 1 3 5 4
7 3 0 0 0 255 0 1 65 65 48 42 37 24 32 33
33 21 0 255 0 0 0 2 6 11 6 4 7 7 7 1
0 0 255 0 0 0 2 112 144 112 96 79 75 10 0 0
0 255 0 0 0 0 1 1 0 0 0 0 0 0 0 255
0 6 177 201 190 222 207 226 233 255 233 42 1 255 0 0
0 0 0 8 77 82 82 82 69 23 0 0 0 0 0 0
0 0 0 0 0 2 24 45 47 47 45 45 42 26 2 1
0 255 0 0 40 136 139 124 124 124 198 154 135 10 0 255
0 0 0 0 2 4 5 5 1 1 1 1 0 0 255 0
1 3 255 255 255 255 255 255 255 255 3 1 0 255 0 0
0 3 18 32 47 47 25 18 14 1 0 255 0 1 4 11
17 16 14 8 11 11 4 0 0 0 255 0 1 61 89 112
109 130 152 152 128 103 1 0 0 255 0 0 15 23 24 31
31 34 34 34 7 0 0 255 0 0 7 69 69 50 48 48
48 44 42 11 0 0 255 0 4 5 11 5 6 10 11 14
11 4 0 0 255 0 1 2 144 151 146 109 140 140 146 120
69 0 0 255 0 0 0 5 13 14 16 17 17 13 10 2
0 0 255 0 1 34 77 81 86 112 116 116 59 4 1 0
255 0 6 85 110 91 110 91 81 89 92 86 43 0 0 255
0 1 21 86 134 138 138 126 126 126 81 1 0 0 255 0
0 6 8 10 8 7 4 5 3 1 0 0 255 0 0 1
239 255 255 255 255 255 239 171 1 0 255 0 0 1 1 2
255 255 255 255 255 188 3 1 1 255 0 2 10 14 5 2
2 3 8 8 4 0 0 0 255 0 1 3 6 16 21 12
11 10 10 4 0 0 255 0 0 0 0 0 0 1 0 0
0 0 1 0 0 255 0 0 32 85 95 96 85 91 95 91
69 2 0 0 255 0 0 1 4 6 8 8 3 3 2 1
0 0 255 0 0 0 0 0 0 3 4 4 3 2 0 0
0 255 0 1 65 65 48 35 40 32 33 37 33 21 1 255
0 0 2 11 8 11 7 4 4 3 3 1 0 0 255 0
0 0 5 144 149 141 141 144 79 18 0 0 0 255 0 0
0 0 1 0 0 0 0 0 0 0 0 255 0 6 200 201
190 222 230 230 233 252 233 42 1 255 0 0 0 0 0 8
72 81 81 77 38 23 0 0 0 0 0 0 0 0 0 0
1 3 24 45 47 51 45 55 45 34 4 1 1 255 0 0
41 139 148 144 148 124 198 154 154 7 0 255 0 0 0 0
2 3 4 1 1 1 2 2 1 0 255 0 0 2 255 255
255 255 255 255 255 255 2 0 0 255 0 0 0 8 18 28
27 27 27 14 14 1 0 255 0 0 1 6 6 4 6 4
6 4 3 2 0 0 255 0 0 57 85 112 115 130 152 149
128 106 1 0 0 255 0 0 15 23 23 31 31 36 34 30
10 0 0 255 0 0 7 70 70 50 48 48 48 47 47 14
1 0 255 0 4 11 12 6 6 10 13 14 8 2 0 0
255 0 1 1 142 142 146 115 146 115 146 126 69 0 0 255
0 0 0 5 13 13 13 13 13 11 5 1 1 1 255 0
1 34 81 93 106 115 122 116 94 4 1 0 255 0 6 85
99 93 100 93 89 81 92 86 43 1 0 255 0 1 21 85
124 124 138 113 113 85 65 1 0 0 255 0 0 6 8 8
8 8 6 6 3 1 0 0 255 0 0 1 239 255 255 255
255 255 239 190 0 0 255 0 0 1 1 4 255 255 255 255
255 79 2 1 0 255 0 0 7 7 2 1 2 5 8 7
7 2 0 0 255 0 1 1 4 10 11 12 12 10 6 1
1 0 255 0 0 0 0 0 0 0 0 0 0 0 1 0
0 255 0 0 27 85 89 96 89 91 91 84 56 1 0 0
255 0 1 3 4 6 8 8 3 3 2 1 0 0 255 0
0 0 0 0 1 3 1 3 2 0 0 0 0 255 0 1
37 59 57 47 50 42 51 51 45 18 1 255 0 0 2 11
11 11 4 4 4 8 5 3 0 0 255 0 0 0 5 191
200 146 146 146 144 18 0 0 0 255 0 0 0 0 0 0
0 0 0 0 0 0 0 255 0 6 145 190 190 230 242 226
219 135 135 34 1 255 0 0 0 0 0 5 72 81 66 45
23 0 0 0 0 0 0 0 0 0 0 0 0 2 14 45
77 64 51 48 45 34 4 1 0 255 0 1 41 139 168 168
198 164 207 216 154 7 0 255 0 0 0 0 2 2 2 1
2 4 5 2 1 0 255 0 0 2 255 255 255 255 255 255
255 168 1 0 0 255 0 0 1 15 26 33 27 27 27 25
4 1 0 255 0 0 0 2 4 3 3 3 3 3 3 2
0 0 255 0 1 18 72 112 122 135 160 160 128 86 1 0
0 255 0 0 22 33 33 31 34 36 34 27 10 0 0 255
1 1 3 76 76 54 54 54 50 47 46 14 1 0 255 0
0 11 12 12 13 13 15 16 7 2 0 0 255 1 1 1
35 104 142 115 121 115 121 84 16 0 0 255 0 0 0 2
5 11 10 10 4 4 3 1 1 1 255 0 0 21 106 106
110 112 112 106 42 1 0 0 255 0 5 63 99 99 100 91
89 81 103 70 16 1 0 255 0 1 5 54 95 97 124 109
85 65 5 0 0 0 255 0 0 1 7 8 7 8 7 6
5 0 0 0 255 0 0 0 141 255 255 255 255 255 246 190
0 0 255 0 0 0 1 4 151 255 255 255 217 10 1 0
0 255 0 0 4 1 1 1 2 2 6 7 10 7 0 0
255 0 0 1 2 6 7 13 13 13 4 1 1 0 255 0
0 0 0 0 0 0 0 0 0 0 0 0 0 255 0 0
2 35 70 80 82 84 84 56 2 1 0 0 255 0 0 2
5 6 8 7 2 2 2 1 0 0 255 0 0 0 0 0
0 0 0 0 0 0 0 0 0 255 0 0 17 37 59 57
65 50 65 51 37 3 2 255 0 0 1 8 8 8 4 4
4 15 5 3 0 0 255 0 0 1 1 136 200 157 200 157
106 4 0 0 0 255 0 0 0 0 0 0 0 0 0 0
0 0 0 255 0 1 46 106 187 242 255 219 168 131 85 6
1 255 0 0 0 0 0 3 22 55 30 22 18 0 0 0
0 0 0 0 0 0 0 0 0 0 2 24 52 52 48 46
40 4 1 1 0 255 0 0 40 160 209 210 209 207 219 219
105 0 0 255 0 0 0 2 2 2 2 4 4 6 6 2
0 0 255 0 0 1 110 255 255 255 255 255 255 25 0 0
0 255 1 1 1 15 26 40 22 22 21 13 1 0 1 255
0 0 0 0 2 2 3 3 6 7 6 1 1 1 255 0
0 1 20 96 120 128 128 128 106 52 0 0 0 255 0 0
1 22 40 41 40 36 33 12 1 0 0 255 1 2 2 23
42 42 54 63 66 47 43 1 0 0 255 0 0 1 11 7
8 13 13 14 7 2 0 0 255 1 0 0 3 35 91 104
115 84 84 50 2 0 0 255 0 0 0 0 4 7 7 4
3 3 1 0 0 0 255 0 0 13 69 105 105 105 74 50
4 0 0 0 255 0 0 18 86 96 93 89 89 81 81 54
10 1 0 255 0 0 2 8 85 90 97 85 41 5 0 0
0 0 255 0 0 0 1 7 7 11 11 6 1 0 0 0
255 0 0 0 48 141 255 255 255 255 190 72 0 0 255 0
0 0 0 1 4 151 190 190 10 0 0 0 0 255 0 0
0 1 1 0 0 2 4 7 8 2 0 0 255 0 0 0
1 2 2 12 13 13 1 1 0 0 255 0 0 0 0 0
0 0 0 0 0 0 0 0 0 255 1 0 0 0 35 70
80 80 24 4 0 0 0 0 255 0 0 1 2 5 7 7
2 2 1 0 0 0 255 0 0 0 0 0 0 0 0 0
0 0 0 0 0 255 0 0 1 17 37 50 67 42 42 30
2 0 0 255 0 0 1 5 7 8 8 4 8 15 5 2
1 0 255 0 0 0 1 45 173 157 157 106 14 0 0 0
0 255 0 0 1 1 1 0 0 0 0 0 0 0 0 255
0 1 1 46 131 187 219 168 131 85 6 1 0 255 0 0
0 0 0 0 3 8 18 8 0 0 0 0 0 0 0 0
0 0 0 0 0 0 1 2 24 48 24 13 1 1 1 1
0 255 0 0 1 56 160 209 207 207 207 105 10 0 0 255
0 0 0 0 0 3 3 4 4 4 4 0 0 0 255 0
1 1 1 110 255 255 255 255 25 0 0 1 0 255 0 1
1 2 20 33 12 12 5 1 1 0 1 255 0 0 0 0
1 1 3 4 7 7 6 1 0 1 255 1 0 1 2 18
96 96 89 89 52 1 0 0 0 255 0 0 0 13 41 47
52 36 33 2 1 1 1 255 1 1 2 3 23 40 54 55
63 43 10 0 0 0 255 0 0 0 1 4 6 6 7 7
2 1 1 1 255 1 1 0 0 3 35 45 79 50 50 2
0 0 0 255 0 0 0 1 1 4 4 3 1 1 0 0
0 0 255 0 0 1 22 69 60 60 42 17 1 0 0 0
255 0 0 1 18 70 66 66 67 70 55 10 0 0 0 255
0 0 0 0 8 45 45 18 5 0 0 0 0 1 255 0
0 1 1 1 3 7 3 3 1 0 0 0 255 0 0 0
0 48 131 183 183 111 72 2 1 0 255 0 0 0 0 1
1 1 10 10 3 0 0 0 0 255 0 0 0 2 2 1
1 3 3 4 1 0 0 0 255 0 0 0 0 2 2 2
2 1 1 0 0 0 255 0 0 0 0 0 0 0 0 0
0 1 0 0 0 255 1 0 0 0 2 7 7 4 3 0
0 0 0 0 255 0 0 1 1 3 4 4 1 1 1 0
0 0 255 0 0 0 0 0 0 0 0 0 0 0 0 0
0 255 0 0 1 2 11 12 20 20 20 2 0 0 0 255
0 0 0 2 5 5 8 7 7 4 2 1 1 0 255 0
0 0 0 1 45 45 36 14 0 0 0 0 0 255 0 0
1 1 1 0 0 0 0 0 0 0 0 255 1 1 1 0
4 96 96 64 53 7 1 1 0 255 0 0 0 0 0 0
0 0 0 0 0 0 0 0 0 0 0 0 0 0 0 0
0 0 0 0 1 0 1 0 0 0 1 1 1 255 0 0
0 1 56 102 111 102 66 10 1 1 0 255 0 0 0 0
0 0 3 3 4 0 0 0 0 0 255 0 1 1 1 1
4 25 25 1 0 0 0 0 0 255 0 1 1 1 1 1
1 0 0 0 0 0 0 255 0 0 0 0 0 1 1 1
7 6 1 1 0 1 255 1 0 0 0 2 2 4 4 4
1 0 0 0 0 255 0 0 0 1 13 35 51 33 2 1
1 1 1 255 0 0 0 0 1 6 24 42 42 10 0 0
0 0 255 0 0 0 0 0 2 4 2 0 0 0 0 0
255 1 1 0 0 1 3 11 11 6 2 0 0 0 0 255
0 0 0 0 1 1 1 1 0 0 0 0 0 0 255 0
0 1 1 22 34 34 4 1 1 0 0 0 255 0 0 0
1 16 18 33 36 33 6 1 0 0 0 255 0 0 0 0
0 1 1 0 0 0 0 0 0 0 255 0 0 1 0 1
1 1 1 1 1 0 0 0 255 0 0 0 0 0 3 34
34 12 2 1 0 0 255 0 0 0 0 0 0 0 1 1
0 0 0 0 0 255 0 0 1 2 2 2 3 7 4 1
0 0 0 0 255 0 0 0 0 0 0 0 1 0 0 0
0 0 255 0 0 0 0 0 0 0 0 0 0 0 0 0
0 255 0 0 0 0 0 0 0 0 0 0 0 0 0 0
255 0 1 1 0 1 1 1 1 1 1 0 0 0 255 0
0 0 0 0 0 0 0 0 0 0 0 0 0 255 0 0
0 0 0 2 0 2 0 0 0 0 0 255 0 0 0 1
2 3 4 6 4 2 1 0 1 0 255 0 0 0 0 0
1 1 1 0 0 0 0 0 0 255 0 0 0 0 0 0
0 0 0 0 0 0 0 255 1 0 0 0 1 1 1 0
0 1 0 0 0 255 0 0 0 0 0 0 0 0 0 0
0 0 0 0 0 0 0 0 0 0 1 1 1 0 0 0
0 0 0 0 0 0 1 1 0 255 0 0 0 1 2 8
8 0 0 0 0 1 0 255 0 0 0 0 0 0 0 1
0 0 0 0 0 0 255 0 0 0 1 0 1 1 1 0
0 0 0 0 0 255 0 0 0 0 1 1 0 0 0 0
0 0 0 255 0 0 0 1 0 1 0 0 0 0 0 0
0 0 255 1 0 0 0 0 0 0 0 0 0 0 0 0
0 255 0 0 0 0 0 1 1 1 0 1 1 1 1 255
0 0 0 0 1 1 1 1 0 1 0 0 0 0 255 0
0 0 0 0 0 0 0 0 0 0 0 0 255 1 1 1
0 0 1 1 1 0 0 0 0 0 0 255 0 0 1 1
1 1 1 0 0 0 0 0 0 0 255 0 0 0 0 1
1 1 1 1 0 0 0 0 255 0 0 0 0 0 1 1
1 1 0 0 0 0 0 255 0 0 0 0 0 0 0 0
0 0 0 0 0 0 255 0 0 1 0 1 0 1 0 0
0 0 0 0 255 0 0 0 0 0 0 1 1 0 0 0
0 0 255 0 0 0 0 0 0 0 0 0 0 0 0 0
0 255 0 0 1 1 1 1 1 1 1 1 0 0 0 0
255 0 0 0 0 0 0 0 0 0 0 0 0 0 255 0
0 0 0 0 0 0 0 0 0 0 0 0 0 255 0 0
0 0 0 0 0 0 0 0 0 0 0 0 255 1 1 0
0 0 0 0 0 1 0 0 0 0 255 0 0 0 0 0
0 0 0 0 0 0 0 0 0 255 0 0 0 0 0 0
0 0 0 0 0 0 0 255 0 0 0 0 1 1 2 3
2 0 0 0 0 0 255 0 0 0 0 0 0 0 0 0
0 0 0 0 0 255 0 0 0 0 0 0 0 0 0 0
0 0 1 255 1 0 0 0 0 0 0 0 0 0 0 0
0 255 0 0 0 0 0 0 0 0 0 0 0 0 0 0
0 0 0 0 0 1 1 1 0 0 0 0 0 0 0 0
0 0 0 0 0 255 0 0 0 0 1 1 0 0 0 0
0 1 1 255 0 0 0 0 0 0 0 0 0 0 0 0
0 0 255 0 1 1 0 0 0 1 1 0 0 0 0 0
0 255 0 0 0 0 0 1 0 0 0 0 0 0 0 255
0 0 0 0 0 0 0 0 0 0 0 0 0 0 255 0
0 0 0 0 0 0 0 0 0 0 0 0 0 255 0 0
0 0 0 0 0 0 0 0 0 0 1 255 0 0 0 0
1 1 0 0 0 1 0 1 1 1 255 0 0 0 0 0
0 0 0 0 0 0 0 0 255 0 0 0 0 0 0 1
0 0 0 0 0 0 0 255 0 0 0 0 1 1 1 0
0 0 0 0 0 0 255 0 0 0 0 0 0 0 0 0
0 0 0 0 255 0 0 0 0 0 0 0 0 0 0 0
0 0 0 255 0 0 0 0 0 0 0 0 0 0 0 0
0 0 255 255 255 255 255 255 255 255 255 255 255 255 255 255
255 255 255 255 255 255 255 255 255 255 255 255 255 255 255 255
255 255 255 255 255 255 255 255 255 255 255 255 255 255 255 255
255 255 255 255 255 255 255 255 255 255 255 255 255 255 255 255
255 255 255 255 255 255 255 255 255 255 255 255 255 255 255 255
255 255 255 255 255 255 255 255 255 255 255 255 255 255 255 255
255 255 255 255 255 255 255 255 255 255 255 255 255 255 255 255
255 255 255 255 255 255 255 255 255 255 255 255 255 255 255 255
255 255 255 255 255 255 255 255 255 255 255 255 255 255 255 255
255 255 255 255 255 255 255 255 255 255 255 255 255 255 255 255
255 255 255 255 255 255 255 255 255 255 255 255 255 255 255 255
255 255 255 255 255 255 255 255 255 255 255 255 255 255 255 255
255 255 255 255 255 255 255 255 255 255 255 255 255 255 255 255
255 255 255 255 255 255 255 255 255 255 255 255 255 255 255 255
255 255 255 255 255 255 255 255 255 255 255 255 255 255 255 255
255 255 255 255 255 255 255 255 255 255 255 255 255 255 255 255
255 255 255 255 255 255 255 255 255 255 255 255 255 255 255 255
255 255 255 255 255 255 255 255 255 255 255 255 255 255 255 255
255 255 255 255 255 255 255 255 255 255 255 255 255 255 255 255
255 255 255 255 255 255 255 255 255 255 255 255 255 255 255 255
255 255 255 255 255 255 255 255 255 255 255 255 255 255 255 255
255 255 255 255 255 255 255 255 255 255 255 255 255 255 255 255
255 255 255 255 255 255 255 255 255 255 255 255 255 255 255 255
255 255 255 255 255 255 255 255 255 255 255 255 255 255 255 255
255 255 255 255 255 255 255 255 255 255 255 255 255 255 255 255
255 255 255 255 255 255 255 255 255 255 255 255 255 255 255 255
255 255 255 255 255 255 255 255 255 255 255 255 255 255 255 255
255 255 255 255 255 255 255 255 255 255 255 255 255 255 255 1
0 0 0 0 0 0 0 0 0 0 0 0 255 0 0 0
0 0 0 0 0 0 0 0 0 0 255 0 0 0 0 0
0 0 0 0 0 0 0 0 0 255 0 0 0 0 0 1
1 1 1 0 0 0 0 0 255 0 0 0 0 0 0 0
0 0 0 0 0 0 255 0 0 0 0 0 0 0 0 0
0 0 0 0 0 255 0 0 0 0 0 0 0 0 1 0
0 0 0 0 255 1 0 0 0 0 0 0 0 0 0 0
1 1 255 0 0 0 0 0 0 0 0 0 0 0 0 0
0 255 0 0 0 0 0 0 0 0 0 0 0 0 0 255
0 0 0 0 0 0 0 0 0 0 0 0 0 0 255 0
0 0 0 0 0 0 0 0 0 0 0 0 0 255 0 0
0 0 0 0 0 0 0 0 0 1 2 255 0 0 0 0
0 0 0 0 0 0 0 0 0 255 0 0 0 1 1 0
0 0 0 0 0 0 0 0 0 0 0 0 0 0 0 0
0 0 0 0 0 0 0 0 0 0 0 0 0 255 0 0
0 0 0 0 0 0 1 1 1 1 1 255 0 0 0 0
0 0 0 0 0 0 0 0 0 0 255 0 0 0 0 0
0 0 0 0 0 0 0 0 0 255 0 0 0 0 0 0
0 0 0 0 0 0 0 255 0 0 0 0 1 0 0 0
0 0 0 0 0 0 255 0 0 0 0 0 0 0 0 0
0 0 0 0 0 255 0 0 0 0 0 0 0 1 0 0
0 0 0 255 1 1 0 0 0 0 0 0 0 0 0 0
0 0 255 0 0 0 0 0 0 0 0 0 0 0 0 0
255 0 0 0 0 0 0 0 0 0 0 0 0 0 0 255
0 0 0 0 0 0 0 0 0 0 0 0 0 0 255 0
0 0 0 0 0 0 0 0 0 0 0 0 255 0 0 0
1 1 4 3 3 2 2 0 0 0 0 255 0 0 0 0
0 0 1 0 0 1 1 1 0 0 255 0 0 0 0 1
0 0 0 0 0 0 0 0 255 0 0 0 0 1 1 1
1 1 1 0 0 0 255 0 0 0 0 0 0 0 2 2
0 0 0 1 1 255 0 0 0 0 0 1 1 1 1 1
0 0 0 0 255 0 0 0 0 0 0 1 0 0 0 0
0 0 255 0 0 0 0 0 0 0 0 0 0 0 0 0
0 255 0 0 0 0 0 0 0 1 1 0 0 0 0 0
255 0 0 0 0 0 0 0 0 0 0 1 1 0 255 0
0 0 0 0 0 2 2 2 0 0 0 0 0 255 0 0
0 0 1 1 1 1 0 0 0 0 0 255 0 1 1 0
0 0 0 0 1 1 0 0 0 0 255 0 0 0 0 0
0 0 0 0 0 0 0 0 0 255 0 0 0 0 0 0
0 0 0 0 0 1 2 255 1 0 0 0 0 0 1 0
0 0 0 0 0 255 0 0 0 0 1 1 0 0 0 0
0 0 0 0 1 1 0 0 0 0 0 0 0 0 0 0
0 0 0 0 0 0 0 0 0 255 0 0 1 0 0 0
0 0 1 1 1 1 1 255 0 0 0 0 0 0 0 0
0 0 0 0 0 0 255 0 0 0 0 0 0 1 0 1
1 1 0 0 0 255 0 0 0 0 0 0 1 1 0 0
0 0 0 255 0 0 0 0 0 0 0 0 0 0 0 0
0 0 255 0 0 0 0 0 0 0 0 0 0 0 0 0
0 255 0 0 0 0 0 0 1 1 0 0 0 0 0 255
1 1 0 0 0 0 0 0 0 0 0 0 0 0 255 0
0 0 0 0 0 0 0 0 0 0 0 0 255 0 0 0
0 0 0 0 0 0 0 0 0 0 0 255 0 0 0 0
0 1 1 0 0 0 0 0 0 0 255 0 0 0 0 1
1 0 1 0 0 0 0 0 255 0 0 1 2 30 111 120
129 120 73 2 0 0 0 255 0 0 0 0 0 1 2 1
1 1 1 1 1 1 255 0 0 0 0 1 2 8 7 1
1 0 0 0 255 0 0 0 2 2 28 69 69 35 1 0
0 0 255 0 0 0 0 0 20 102 118 118 11 1 1 1
1 255 0 0 0 1 24 79 83 94 94 20 1 0 0 0
255 0 0 0 0 0 1 2 1 1 1 0 0 0 255 0
0 0 0 0 0 0 0 0 0 0 0 0 0 255 1 0
0 0 0 1 12 17 12 2 0 0 0 0 255 0 0 0
0 0 0 0 1 1 1 0 0 0 255 0 1 1 0 0
11 21 35 41 22 0 0 0 0 255 0 0 0 0 2 1
1 2 2 1 0 0 0 255 0 0 0 0 1 2 18 26
26 1 0 0 0 0 255 0 0 0 0 0 0 0 4 4
2 0 0 0 0 255 0 0 0 0 2 1 2 2 2 1
1 1 2 255 1 0 0 0 0 0 1 2 2 0 0 0
0 255 0 0 0 0 0 0 0 0 0 0 0 0 0 0
1 1 0 0 0 0 0 0 0 0 0 0 1 1 2 1
1 1 0 0 0 255 0 0 0 0 1 0 0 0 1 0
0 0 0 255 0 0 0 0 0 1 1 1 0 0 0 0
0 0 255 0 0 0 1 1 1 1 1 1 1 0 0 0
0 255 0 0 0 0 0 1 6 6 1 0 0 0 0 255
1 1 1 1 1 1 1 1 1 1 0 0 0 0 255 0
0 0 0 0 0 1 1 0 0 0 0 0 0 255 0 0
0 0 0 1 1 1 0 0 0 0 0 255 1 0 0 0
0 0 0 0 0 0 0 0 0 0 255 0 0 0 0 0
1 5 1 1 0 0 0 0 255 0 0 0 0 1 2 17
30 13 5 1 0 0 0 255 0 0 0 1 1 3 11 11
34 4 0 0 0 0 255 0 0 1 1 8 3 3 3 2
1 0 0 0 255 0 0 1 30 211 248 219 219 219 214 73
2 0 0 255 0 0 0 1 3 10 5 5 3 1 1 0
0 0 255 0 0 1 2 8 8 8 7 2 1 0 0 0
255 0 0 1 3 40 80 124 124 84 35 0 0 0 255 0
0 0 3 247 247 255 255 255 255 145 2 1 1 255 1 1
1 24 172 172 122 115 111 94 20 1 0 0 255 0 0 0
0 11 11 11 11 14 2 1 0 0 255 0 0 0 0 0
0 0 0 0 0 0 0 0 0 255 0 0 0 0 24 57
57 45 42 37 2 1 0 0 255 0 0 0 0 0 1 10
21 21 1 0 0 0 255 0 0 0 0 20 41 75 75 76
43 40 2 0 0 255 0 0 0 2 44 87 87 84 60 31
0 0 0 255 0 0 0 1 2 20 26 32 30 18 1 0
0 0 255 0 0 0 0 0 2 16 30 30 16 1 0 0
0 255 0 0 0 2 97 252 255 255 255 76 1 3 4 255
1 0 0 0 0 8 12 12 12 2 1 0 0 255 0 0
0 0 0 0 0 0 0 0 0 0 0 0 0 0 0 0
1 0 0 0 0 0 0 1 2 14 15 8 5 1 1 0
0 255 0 0 0 0 1 1 1 1 1 0 0 0 0 255
0 0 0 1 1 152 159 255 255 50 1 0 0 0 255 0
0 0 1 2 5 8 8 3 1 0 0 0 0 255 0 0
0 0 1 10 34 30 21 1 1 0 0 255 0 1 1 1
1 2 6 6 7 3 3 0 0 0 255 0 0 0 0 0
1 1 1 1 0 0 0 0 0 255 0 0 0 0 0 5
5 5 2 1 0 0 0 255 0 0 0 0 0 0 1 3
3 1 0 0 0 0 255 0 0 0 1 1 5 13 6 3
1 1 0 0 255 0 0 0 1 4 30 31 36 31 36 23
1 0 0 255 0 0 0 10 18 24 28 34 40 34 4 1
0 0 255 0 1 4 8 8 8 8 5 5 4 0 0 0
255 0 0 7 211 255 255 248 255 255 255 214 23 1 0 255
0 0 0 3 10 15 10 7 5 4 3 0 0 0 255 0
0 4 12 15 8 6 6 3 3 0 0 0 255 0 0 2
40 122 125 125 125 134 77 34 0 0 255 0 1 3 247 255
255 255 255 255 255 255 145 1 1 255 0 1 6 172 201 177
146 143 145 111 69 17 0 0 255 0 0 0 11 18 11 11
11 10 3 2 0 0 255 0 0 0 0 0 0 0 0 0
0 0 0 0 0 255 0 0 1 24 59 59 59 57 72 56
37 3 1 0 255 0 0 0 0 7 26 26 30 34 30 0
0 0 255 0 0 1 20 45 77 80 80 80 84 43 7 0
0 255 0 0 0 44 164 162 110 110 92 64 31 0 0 255
0 0 0 2 23 33 23 23 23 18 13 1 0 0 255 0
0 0 0 0 21 61 62 66 62 16 0 0 0 255 0 0
0 97 255 255 255 255 255 255 76 8 5 255 1 0 0 0
3 15 14 14 14 12 2 0 0 255 0 0 0 0 0 0
0 0 0 1 0 0 0 0 0 0 0 0 1 0 0 0
0 0 0 2 14 16 16 16 8 5 1 0 0 255 0 0
0 0 4 25 125 125 61 2 0 0 0 255 0 0 0 1
152 255 255 255 255 255 50 1 0 0 255 0 0 0 1 5
8 8 8 6 4 0 0 0 0 255 0 0 0 1 10 36
36 48 30 24 2 0 0 255 1 1 1 1 2 15 18 18
27 26 4 3 1 0 255 0 0 0 1 1 2 2 3 2
2 0 0 0 0 255 0 0 0 1 5 8 17 13 13 6
1 0 0 255 0 0 0 0 0 7 7 7 6 3 0 0
0 0 255 0 1 1 1 2 21 21 15 15 2 1 0 0
255 0 0 1 4 17 44 36 44 44 53 54 23 1 0 255
0 0 1 11 33 28 34 28 40 40 26 1 0 0 255 1
3 8 13 11 12 10 11 11 5 1 0 0 255 0 0 94
255 255 255 253 255 255 255 255 90 1 0 255 0 1 3 6
12 13 13 10 7 7 6 1 0 0 255 0 0 4 15 15
6 5 4 3 5 0 0 0 255 0 0 3 100 138 138 131
135 136 134 45 4 0 255 1 1 77 255 255 255 255 255 255
255 255 255 21 1 255 1 1 30 201 201 149 130 130 151 180
115 52 4 0 255 0 0 2 14 18 18 18 11 7 7 2
0 0 255 0 0 0 0 0 0 0 0 0 0 0 0 0
0 255 0 1 13 72 109 62 61 62 76 76 76 26 3 1
255 0 0 0 7 42 31 56 56 70 34 8 0 0 255 0
0 1 45 56 77 80 80 108 108 102 25 2 0 255 0 0
25 164 192 175 162 143 130 92 60 1 0 255 0 0 1 15
33 23 21 16 16 16 13 8 1 0 255 0 0 0 1 21
70 87 81 81 72 72 2 1 0 255 0 0 4 255 255 255
255 255 255 255 198 14 4 255 1 0 0 2 28 28 12 12
17 20 8 0 0 255 0 0 0 0 0 0 0 0 1 1
1 0 0 0 0 0 0 0 0 0 0 0 0 0 1 6
15 36 32 20 16 10 3 0 0 255 0 0 0 4 25 255
255 255 210 61 2 1 0 255 0 1 1 67 255 255 255 255
255 255 218 2 0 0 255 0 0 0 1 5 8 7 6 5
5 2 0 0 1 255 1 1 1 2 36 63 36 45 35 35
7 1 0 255 1 0 1 1 7 18 21 26 28 30 24 3
0 0 255 0 1 1 1 1 2 2 3 3 3 1 0 0
0 255 0 0 0 2 11 11 17 13 13 8 2 1 1 255
0 0 0 0 13 13 8 7 8 13 1 1 0 0 255 0
1 0 1 21 27 22 20 20 6 1 0 0 255 0 0 1
17 36 47 44 48 57 60 72 48 1 0 255 0 0 1 27
34 34 38 37 40 40 35 1 0 0 255 1 4 4 25 8
11 11 11 18 18 1 1 0 255 0 0 153 255 255 255 253
255 255 255 255 134 1 0 255 0 1 3 6 11 10 13 10
10 10 6 1 0 0 255 0 1 3 13 15 6 5 6 11
11 5 1 0 255 0 0 5 125 151 138 125 131 143 143 45
4 0 255 1 1 255 255 255 255 255 255 255 255 255 255 31
1 255 0 1 80 228 228 149 143 143 187 197 180 104 1 0
255 0 0 4 14 16 14 11 10 7 7 2 0 0 255 0
1 1 0 0 0 0 0 0 0 0 0 0 0 255 0 1
13 97 97 61 55 55 73 85 85 33 5 1 255 0 0 0
42 51 42 31 33 70 61 8 1 0 255 0 0 0 45 63
80 80 82 108 113 113 26 2 1 255 0 0 79 182 202 192
154 164 164 130 64 5 1 255 1 1 1 20 30 21 21 17
15 15 13 8 1 0 255 0 0 0 1 54 85 110 64 77
77 77 13 1 0 255 0 2 26 255 255 255 255 255 255 255
255 7 1 255 0 0 0 2 28 28 20 12 21 21 17 2
0 255 0 0 0 0 0 0 0 0 0 1 1 0 0 0
0 0 0 0 0 0 0 0 0 0 2 14 34 36 32 22
20 13 3 1 0 255 0 0 0 6 255 255 255 255 255 210
15 1 0 255 0 0 4 154 255 255 255 255 255 255 255 4
1 0 255 0 0 1 2 4 4 6 5 6 6 4 1 0
0 255 0 0 1 11 73 73 48 46 46 45 23 1 1 255
1 0 1 1 10 21 18 28 30 30 14 4 1 0 255 0
1 1 1 1 2 2 3 3 3 1 1 0 0 255 0 0
0 5 8 7 7 11 11 7 2 1 1 255 0 0 0 2
26 26 15 10 13 14 13 1 0 0 255 1 1 0 1 21
25 25 21 13 6 1 0 0 255 0 0 0 26 36 48 48
57 62 62 72 60 1 1 255 0 0 1 27 34 38 38 37
37 37 35 0 0 0 255 1 2 4 11 7 11 11 11 17
18 10 1 0 255 0 0 153 255 255 255 253 255 255 255 255
134 0 0 255 1 1 3 5 8 8 15 13 18 10 7 1
0 0 255 0 0 3 8 12 7 6 6 28 6 5 2 0
255 0 0 5 125 151 140 135 138 165 143 45 0 0 255 0
1 255 255 255 255 255 255 255 255 255 255 40 1 255 1 1
80 195 228 169 149 157 187 197 187 113 1 0 255 0 0 4
6 10 13 26 10 10 7 6 0 0 255 1 1 1 0 0
1 1 0 0 0 0 0 0 0 255 0 1 4 72 72 61
50 50 61 82 82 33 2 1 255 0 0 1 42 51 42 31
33 70 70 6 1 0 255 0 0 1 26 63 80 82 82 97
113 113 41 2 1 255 0 1 79 192 209 202 190 194 190 189
128 13 1 255 0 0 1 20 22 21 21 21 26 26 18 11
1 0 255 0 1 1 6 54 91 91 67 77 80 77 13 0
0 255 0 2 41 255 255 255 255 255 255 255 255 5 3 255
0 0 0 2 18 20 23 16 21 20 18 2 0 255 0 0
0 0 0 0 0 0 1 1 1 0 0 0 0 0 0 0
0 0 0 0 0 1 2 20 38 38 25 22 21 14 3 1
0 255 0 0 1 10 255 255 255 255 255 255 60 2 1 255
0 1 4 154 255 255 255 255 255 255 255 4 1 0 255 0
0 0 1 3 4 8 6 6 6 5 1 0 1 255 0 0
1 11 89 89 48 45 46 45 23 1 0 255 0 0 1 2
10 21 14 35 17 24 14 4 1 0 255 0 0 0 0 1
1 2 2 3 2 1 1 0 0 255 0 0 0 2 6 6
6 6 8 7 2 1 1 255 0 0 1 3 24 24 17 15
15 16 14 1 1 1 255 0 0 0 1 20 21 24 14 11
4 0 0 0 255 1 0 1 26 37 46 47 57 57 57 55
26 1 1 255 0 0 1 14 47 59 44 37 36 36 12 1
0 0 255 0 1 3 6 6 6 6 11 14 22 13 1 0
255 0 0 24 153 255 255 255 255 255 255 219 57 1 0 255
1 1 2 4 11 10 16 11 17 10 7 2 0 0 255 0
1 2 3 8 8 10 7 7 5 2 2 1 255 0 0 0
56 151 140 138 136 136 129 27 0 0 255 0 1 255 255 255
255 255 255 255 255 255 255 40 1 255 1 2 44 165 228 228
192 226 226 240 187 54 1 0 255 0 0 3 4 7 10 13
11 11 8 7 0 0 255 1 1 1 0 0 1 0 0 0
0 0 0 0 0 255 0 0 2 69 70 61 50 50 62 82
66 20 1 0 255 0 1 1 26 69 69 63 33 72 33 6
0 0 255 0 0 1 5 53 82 82 63 63 85 63 22 1
0 255 0 1 77 197 198 209 189 194 149 149 123 13 1 255
0 0 0 7 20 21 30 33 41 32 24 8 1 1 255 1
1 1 12 16 65 91 80 80 80 23 1 0 0 255 1 2
41 255 255 255 255 255 255 255 255 6 3 255 0 0 0 2
12 14 23 18 30 18 18 2 0 255 0 0 0 0 0 0
0 0 1 1 0 0 0 0 0 0 0 0 0 0 0 0
0 0 2 13 34 34 25 25 22 17 2 1 0 255 0 1
1 14 255 255 255 255 255 255 60 2 1 255 0 1 3 110
255 255 255 255 255 255 131 2 1 0 255 0 0 1 2 3
4 12 12 6 5 2 1 0 0 255 0 0 0 3 25 48
47 37 46 23 2 0 0 255 0 0 0 2 10 14 14 30
17 14 11 4 1 1 255 0 0 0 0 0 2 2 3 3
2 1 1 0 0 255 0 0 0 2 4 4 4 6 7 7
1 0 0 255 0 0 0 3 14 15 15 16 16 16 10 1
0 0 255 0 0 0 0 1 10 18 10 6 0 0 0 0
255 0 0 0 8 36 45 47 54 54 54 24 5 1 1 255
1 0 1 3 14 47 36 36 31 12 4 1 0 0 255 0
0 3 6 7 7 6 7 13 14 13 0 0 255 0 0 0
85 210 211 248 255 255 255 119 4 0 0 255 1 1 1 4
10 10 13 10 14 8 7 2 0 0 255 0 0 1 2 3
7 8 8 4 2 1 1 0 255 0 0 0 13 125 131 131
131 129 48 1 0 0 255 0 2 217 255 255 255 255 255 255
255 255 255 5 1 255 0 1 5 80 165 192 192 192 189 189
110 8 0 0 255 0 0 1 3 3 10 12 7 8 8 8
0 0 255 0 0 1 0 0 0 0 0 0 0 0 0 0
0 255 0 0 0 21 44 48 48 62 73 66 35 12 0 0
255 0 0 0 2 34 34 42 42 63 26 1 0 0 255 0
0 1 2 30 53 62 61 61 52 22 4 0 0 255 0 1
12 153 198 209 197 175 149 135 102 13 1 255 0 0 0 0
8 17 21 32 33 27 18 5 1 1 255 0 0 1 1 13
50 65 67 67 27 2 1 0 0 255 1 1 4 201 255 255
255 255 255 255 66 5 0 255 0 0 0 0 4 10 12 12
18 18 12 0 0 255 0 0 0 0 0 0 0 0 1 1
0 0 0 0 0 0 0 0 0 0 0 0 0 0 1 5
13 22 22 25 21 17 1 1 0 255 0 1 1 14 255 255
255 255 255 255 12 2 1 255 1 1 2 6 142 255 237 237
255 141 14 1 1 0 255 0 0 1 1 2 3 12 5 2
2 2 1 0 1 255 0 0 1 1 4 24 24 24 15 4
0 0 0 255 0 0 0 1 2 10 13 17 14 11 3 1
1 1 255 0 0 0 0 0 1 2 2 2 0 0 0 0
0 255 0 0 1 1 2 4 4 4 4 0 0 0 0 255
0 0 0 1 3 13 13 13 15 10 1 1 1 1 255 0
0 0 0 0 1 2 2 0 0 0 0 0 255 0 0 0
1 11 38 45 54 54 24 13 3 0 0 255 0 0 0 1
3 20 31 31 10 4 2 1 0 0 255 0 0 1 4 7
7 4 4 5 8 0 0 0 255 0 0 0 0 85 148 210
160 149 119 4 0 0 0 255 0 1 1 1 8 8 8 7
11 7 2 0 0 0 255 0 0 0 1 2 2 3 2 1
1 0 0 0 255 0 0 0 0 13 64 97 64 48 1 1
0 0 255 0 2 8 238 255 255 255 255 255 255 255 102 1
0 255 0 0 1 4 80 92 149 149 140 110 8 0 0 0
255 0 0 0 0 0 0 0 5 5 5 0 0 0 255 0
0 0 0 0 0 0 0 0 0 0 0 0 0 255 0 0
0 2 21 22 38 48 73 35 12 0 0 0 255 0 0 0
1 13 22 22 22 26 1 0 0 0 255 0 0 1 1 2
30 30 42 27 14 4 0 0 0 255 0 0 1 63 153 189
172 155 149 110 41 1 0 255 0 0 0 0 2 7 11 16
16 16 5 1 0 0 255 0 0 0 0 1 13 23 57 23
1 1 1 0 0 255 0 0 0 7 201 255 255 255 255 66
1 0 0 255 0 0 0 0 1 4 5 6 6 6 1 0
0 255 0 0 0 0 0 0 0 0 0 0 0 0 0 0
0 0 0 0 0 0 0 0 0 0 0 0 4 5 5 14
4 2 1 1 0 255 0 0 0 1 255 255 255 255 255 46
4 1 0 255 0 1 1 1 6 142 144 144 141 14 2 0
0 0 255 1 1 1 0 1 1 1 1 1 0 0 0 0
0 255 1 0 1 1 1 4 15 11 2 1 0 0 0 255
0 0 0 1 1 3 4 11 3 1 1 1 1 1 255 0
0 0 0 0 0 0 0 0 0 0 0 1 1 255 0 0
0 0 0 4 3 3 0 0 0 0 0 255 0 0 0 0
1 6 12 12 7 2 0 0 0 0 255 0 0 0 0 0
0 1 0 0 0 0 0 0 255 0 0 0 0 1 11 36
53 23 13 3 0 0 0 255 0 0 0 0 1 2 10 10
1 0 0 0 0 0 255 0 0 0 1 4 7 4 4 4
1 0 0 0 255 0 0 0 0 0 1 10 10 1 1 0
0 0 0 255 0 0 0 0 1 5 7 5 4 2 1 0
0 0 255 0 0 0 0 0 0 0 0 0 0 0 0 0
255 0 0 0 0 0 1 1 0 0 0 1 0 0 255 0
1 2 8 214 255 255 255 255 247 102 1 1 0 255 0 0
0 0 1 32 56 56 45 6 1 0 0 0 255 0 0 0
0 0 0 0 0 1 1 0 0 0 255 0 0 0 0 0
0 0 0 0 0 0 0 0 0 255 0 0 0 1 1 18
21 18 16 12 0 0 0 0 255 1 0 0 0 1 10 10
1 1 0 0 0 0 255 0 0 1 1 1 1 2 2 2
1 0 0 0 0 255 0 0 1 1 63 77 90 90 90 41
1 0 0 255 0 0 0 0 0 1 1 4 4 2 0 0
0 0 255 0 0 0 0 0 1 1 1 0 0 0 0 0
0 255 0 0 0 4 7 40 93 93 15 1 0 0 0 255
0 0 0 0 0 0 0 0 0 0 0 0 0 255 0 0
0 0 0 0 0 0 0 0 0 0 0 0 0 0 0 0
0 0 0 0 0 0 0 0 0 1 1 1 1 1 1 1
0 255 0 0 0 1 1 255 255 201 46 5 1 1 0 255
0 0 0 0 1 2 2 2 2 0 1 0 0 0 255 1
1 0 0 0 0 0 1 1 1 0 0 0 0 255 0 0
0 0 0 1 1 1 1 1 0 0 0 255 0 0 0 0
1 1 1 1 1 1 1 1 1 0 255 0 0 0 0 0
0 0 0 0 0 0 0 1 1 255 0 0 0 0 0 1
1 0 0 0 0 0 0 255 0 0 0 0 0 1 2 3
1 1 0 0 0 0 255 0 0 0 0 0 0 0 0 0
0 0 0 0 255 0 0 0 0 0 0 0 0 0 0 0
0 0 0 255 0 0 0 0 0 1 1 0 0 0 0 0
0 0 255 0 0 0 0 0 0 0 0 1 1 1 0 0
255 0 0 0 0 0 0 0 0 0 0 0 0 0 0 255
0 0 0 0 0 0 0 0 0 0 0 0 0 0 255 0
0 0 0 0 0 0 0 0 0 0 0 0 255 0 0 0
0 0 0 0 0 0 0 0 0 0 255 0 0 1 1 1
33 195 203 195 11 1 1 1 0 255 0 0 0 0 0 1
1 1 1 1 0 0 0 1 255 1 0 0 0 0 0 0
0 0 0 0 0 0 255 0 0 0 0 0 0 0 0 0
0 0 0 0 0 255 0 0 0 0 1 1 0 0 0 0
0 0 0 1 255 1 1 0 0 0 1 1 0 0 0 0
0 0 255 0 0 0 1 0 1 1 1 1 0 0 0 0
0 255 0 0 0 0 1 4 18 18 1 1 1 0 0 255
0 0 0 0 1 1 0 0 0 0 0 0 0 0 255 0
0 0 0 0 1 0 1 0 0 0 0 0 0 255 0 0
0 0 0 7 7 7 0 0 0 0 0 255 0 1 1 1
0 0 0 0 0 0 0 0 1 255 0 0 0 0 0 0
0 0 0 0 0 0 0 0 0 0 0 0 0 0 0 0
1 0 0 0 0 0 0 0 0 0 0 0 0 255 0 0
0 0 1 1 8 8 6 2 1 0 0 255 0 0 0 0
0 0 1 0 1 0 1 0 0 0 255 1 0 0 0 0
0 0 1 1 1 1 1 0 0 255 0 0 0 0 0 0
1 1 1 1 0 0 0 255 0 0 0 0 1 1 1 0
1 0 1 0 0 0 255 0 0 0 0 0 0 0 0 0
0 0 0 0 0 255 0 0 0 0 0 0 0 0 0 0
1 0 0 255 0 0 0 0 0 0 0 0 0 0 0 0
0 0 255 0 0 0 0 0 0 0 0 0 0 0 0 0
255 0 0 0 0 0 0 0 0 0 0 0 0 0 0 255
0 0 0 0 0 0 1 0 0 0 0 0 0 0 255 0
0 0 0 0 0 0 0 0 1 1 0 0 255 0 0 0
0 0 0 0 0 0 0 0 0 0 0 255 0 0 0 0
0 0 0 0 0 0 0 0 0 0 255 0 0 0 0 0
0 0 0 0 0 0 1 0 255 0 0 0 0 0 0 0
0 0 0 0 0 0 255 0 0 0 0 1 1 1 1 1
1 0 1 1 0 255 0 0 0 0 0 0 0 1 1 1
0 0 0 1 255 1 0 0 0 0 0 0 0 0 0 0
0 0 255 0 0 0 0 0 0 0 0 0 0 0 0 0
0 255 0 0 0 0 0 0 0 0 0 0 0 0 0 1
255 1 0 0 0 0 1 0 0 0 0 0 0 0 255 0
0 0 0 0 1 0 1 1 1 0 0 0 0 255 0 0
0 0 0 0 0 1 0 1 0 0 0 255 0 0 0 0
0 0 0 0 0 0 0 0 0 0 255 0 0 0 0 0
0 0 0 0 1 0 0 0 0 255 0 0 0 0 0 0
0 0 0 0 0 0 0 255 0 0 1 0 0 0 0 0
0 0 0 0 0 255 0 0 0 0 0 0 0 0 0 0
0 0 0 0 0 0 0 0 0 0 0 0 1 1 0 0
1 1 0 0 1 0 0 0 0 255 0 0 0 0 0 0
1 2 2 0 0 0 0 255 0 0 0 0 0 0 0 0
0 0 1 1 0 0 255 0 0 0 0 0 0 1 1 1
1 1 0 0 0 255 0 0 0 0 0 0 0 1 1 1
0 0 0 255 0 0 0 0 1 0 0 0 0 0 0 0
0 0 255 0 0 0 0 0 0 0 0 0 0 0 0 0
0 255 0 0 0 0 0 0 0 0 0 0 0 0 0 255
0 0 0 0 0 0 0 0 0 0 0 0 0 0 255 0
0 0 0 0 0 0 0 0 0 0 0 0 255 0 0 0
0 0 0 0 0 0 0 0 0 0 0 255 0 1 0 0
0 0 0 0 0 0 0 0 0 0 255 0 0 0 0 0
0 0 0 0 0 0 0 0 255 0 0 0 0 1 0 0
0 0 0 0 0 0 0 255 0 0 0 0 0 0 0 0
0 0 0 0 1 0 255 255 255 255 255 255 255 255 255 255
255 255 255 255 255 255 255 255 255 255 255 255 255 255 255 255
255 255 255 255 255 255 255 255 255 255 255 255 255 255 255 255
255 255 255 255 255 255 255 255 255 255 255 255 255 255 255 255
255 255 255 255 255 255 255 255 255 255 255 255 255 255 255 255
255 255 255 255 255 255 255 255 255 255 255 255 255 255 255 255
255 255 255 255 255 255 255 255 255 255 255 255 255 255 255 255
255 255 255 255 255 255 255 255 255 255 255 255 255 255 255 255
255 255 255 255 255 255 255 255 255 255 255 255 255 255 255 255
255 255 255 255 255 255 255 255 255 255 255 255 255 255 255 255
255 255 255 255 255 255 255 255 255 255 255 255 255 255 255 255
255 255 255 255 255 255 255 255 255 255 255 255 255 255 255 255
255 255 255 255 255 255 255 255 255 255 255 255 255 255 255 255
255 255 255 255 255 255 255 255 255 255 255 255 255 255 255 255
255 255 255 255 255 255 255 255 255 255 255 255 255 255 255 255
255 255 255 255 255 255 255 255 255 255 255 255 255 255 255 255
255 255 255 255 255 255 255 255 255 255 255 255 255 255 255 255
255 255 255 255 255 255 255 255 255 255 255 255 255 255 255 255
255 255 255 255 255 255 255 255 255 255 255 255 255 255 255 255
255 255 255 255 255 255 255 255 255 255 255 255 255 255 255 255
255 255 255 255 255 255 255 255 255 255 255 255 255 255 255 255
255 255 255 255 255 255 255 255 255 255 255 255 255 255 255 255
255 255 255 255 255 255 255 255 255 255 255 255 255 255 255 255
255 255 255 255 255 255 255 255 255 255 255 255 255 255 255 255
255 255 255 255 255 255 255 255 255 255 255 255 255 255 255 255
255 255 255 255 255 255 255 255 255 255 255 255 255 255 255 255
255 255 255 255 255 255 255 255 255 255 255 255 255 255 255 255
255 255 255 255 255 255 255 255 255 255 255 255 255 255 255 255
255 255 255 0 0 0 0 0 0 0 0 0 0 0 1 1
255 0 0 0 0 0 0 1 1 1 0 0 0 0 255 0
0 0 0 0 0 0 0 0 0 0 0 0 0 255 0 0
1 1 0 0 0 0 0 0 0 0 0 0 255 0 0 0
0 0 0 0 0 0 0 0 0 0 255 0 0 1 1 1
0 1 0 0 0 0 0 0 0 255 0 0 0 0 0 0
0 1 1 0 0 0 0 0 255 0 0 0 0 0 1 0
0 0 0 0 0 0 255 0 0 0 0 0 0 0 0 0
0 0 0 0 0 255 0 0 0 0 0 0 0 0 0 0
0 0 0 255 0 0 0 0 0 0 0 0 0 0 0 0
0 0 255 0 0 0 0 0 0 0 0 0 0 0 0 0
0 255 0 0 0 0 0 0 0 0 0 0 0 0 0 255
0 0 0 0 0 0 0 0 0 0 0 0 0 255 0 0
0 0 0 0 0 0 0 0 0 0 0 0 0 0 0 0
1 1 0 0 0 0 0 1 1 0 0 1 1 1 1 0
0 255 0 0 0 0 0 0 0 0 0 0 0 0 0 255
0 0 0 0 0 0 2 0 0 0 1 1 0 0 255 0
0 0 0 0 0 1 1 1 1 1 0 0 0 255 0 0
0 0 0 0 0 0 0 1 1 1 0 255 0 0 0 0
0 1 0 0 0 0 0 0 0 0 255 0 0 0 0 2
2 1 1 0 0 0 0 0 0 255 1 1 0 0 0 0
0 0 0 0 0 0 0 255 1 0 0 0 0 0 0 0
0 0 0 0 0 0 255 0 0 0 0 0 0 1 1 1
1 0 0 0 255 0 0 0 0 0 0 0 0 0 0 0
0 0 0 255 1 1 1 0 0 0 0 0 0 0 0 0
1 0 255 0 0 0 0 0 0 0 0 0 0 0 0 0
255 0 0 0 0 0 0 0 0 0 0 0 0 0 0 255
0 0 0 0 0 0 0 0 0 1 0 0 0 0 255 0
0 0 0 0 0 0 0 0 0 0 1 1 255 0 0 0
0 0 0 1 1 0 0 0 0 0 255 0 0 0 0 0
0 0 0 0 0 0 0 0 0 255 0 0 1 0 1 1
1 1 0 0 1 2 1 0 255 0 0 0 0 1 1 0
0 0 0 0 0 0 255 0 0 0 0 1 1 1 0 0
0 0 0 0 0 255 1 0 0 0 0 0 0 1 0 0
0 0 0 0 255 0 0 0 0 0 1 1 0 0 0 0
0 0 255 0 1 0 0 0 0 0 0 0 0 0 0 0
0 255 0 0 0 0 0 0 0 0 1 1 0 0 0 255
0 0 0 0 0 0 2 1 1 1 0 0 0 0 255 0
0 0 0 0 1 1 2 2 0 0 0 0 0 255 0 0
0 0 0 0 0 0 0 0 0 0 0 255 0 0 0 0
0 0 0 0 0 0 0 0 0 255 0 0 0 0 0 0
1 1 1 0 0 0 0 0 0 0 0 0 1 1 0 0
0 0 0 1 0 0 0 1 1 1 1 0 0 255 0 0
0 0 0 1 1 1 1 0 0 0 0 255 0 0 0 0
0 0 0 0 0 0 1 1 1 0 255 0 0 0 0 0
0 1 1 1 1 1 0 0 0 255 0 0 0 0 0 0
0 0 0 1 1 0 0 255 0 0 1 1 0 1 1 1
1 1 0 0 0 0 255 1 0 0 2 53 178 178 160 148
31 0 0 0 0 255 1 1 0 0 0 0 0 0 0 0
0 0 1 255 1 0 0 0 0 0 0 1 1 0 0 0
0 0 255 0 0 0 0 0 0 1 1 1 0 0 0 0
255 0 0 0 0 0 0 0 0 1 1 0 0 0 0 255
0 0 0 0 0 0 0 0 0 0 0 0 0 0 255 0
0 0 0 0 0 1 1 1 1 1 0 0 255 0 0 0
0 0 0 0 0 0 0 0 0 0 0 255 0 0 0 0
0 0 0 0 0 0 0 0 0 0 255 1 0 0 0 0
0 0 0 0 0 0 1 1 255 0 0 0 0 0 0 0
0 0 0 0 0 0 255 0 0 0 0 0 0 0 0 0
0 0 0 0 0 255 0 0 0 0 1 3 3 4 4 4
2 1 0 0 255 0 0 0 0 0 0 0 0 0 0 0
0 0 255 0 0 0 0 0 1 1 1 2 0 0 0 0
0 255 0 0 0 0 0 1 2 1 1 0 0 0 0 0
255 0 0 0 0 1 12 13 13 0 0 0 0 0 255 0
1 1 1 1 1 1 0 0 0 0 0 0 0 255 0 0
0 0 0 0 26 32 32 2 0 0 0 255 0 0 0 0
4 10 11 20 20 18 1 0 0 0 255 0 0 0 1 2
15 22 22 22 4 0 0 0 0 255 0 0 0 0 0 0
0 0 0 0 0 0 0 255 1 0 0 0 0 0 0 0
0 0 0 0 0 255 0 0 0 0 1 5 21 28 28 6
5 0 0 0 0 0 0 0 1 0 0 0 0 0 0 0
0 0 1 1 1 1 1 1 0 255 0 1 0 0 0 1
3 7 6 3 1 1 0 255 0 0 0 1 0 0 0 1
5 1 0 0 0 0 255 0 0 0 0 0 0 15 22 15
1 1 0 0 0 255 0 0 0 0 0 0 1 0 0 0
1 0 0 255 0 0 1 1 1 1 11 18 18 5 0 0
0 0 255 1 1 1 53 216 230 255 255 255 188 31 0 0
0 255 0 0 0 0 0 0 1 1 0 0 0 0 0 255
0 0 0 0 0 1 3 3 2 1 0 0 0 0 255 0
0 0 0 1 1 1 1 1 1 0 0 0 255 0 0 0
0 0 0 2 2 2 1 0 0 0 0 255 0 0 0 0
0 0 2 0 0 0 0 0 0 0 255 0 0 0 0 1
1 2 2 2 2 1 1 1 255 0 0 0 0 1 1 1
0 0 0 0 0 0 0 255 0 0 0 0 0 1 1 1
1 1 0 0 0 0 255 1 0 1 0 0 0 0 0 0
0 0 0 0 255 0 0 0 0 0 0 0 0 0 0 0
0 0 255 0 0 0 0 0 0 0 0 0 0 0 0 0
0 255 0 0 0 0 1 14 14 14 14 11 5 2 1 0
255 0 0 0 0 0 0 0 0 0 0 0 0 0 255 1
1 1 0 0 1 1 2 2 2 0 0 0 0 255 0 0
0 0 1 1 2 1 1 1 0 0 0 0 255 0 0 0
1 16 25 22 23 13 6 0 0 0 255 0 0 1 1 8
175 255 255 236 62 1 0 0 0 255 0 0 0 0 5 51
55 51 62 32 2 0 0 255 0 0 1 4 13 24 24 20
20 20 16 1 0 0 255 0 0 0 2 15 44 52 55 51
45 4 0 0 0 255 0 0 0 1 5 48 53 53 33 17
1 0 0 255 1 1 0 0 0 5 30 41 41 22 0 0
0 255 1 0 0 0 4 16 24 30 28 24 12 6 0 0
0 0 0 0 0 0 0 0 0 0 0 1 1 8 8 8
1 1 1 0 0 255 1 1 0 0 1 5 7 10 10 11
3 1 0 255 0 1 1 1 1 0 0 1 5 1 0 0
0 0 255 1 1 1 0 1 50 84 84 74 24 1 0 0
0 255 0 0 1 1 1 0 1 1 1 1 0 0 0 255
0 0 1 1 1 18 115 150 150 114 3 1 0 1 255 1
1 4 216 239 255 255 255 255 255 188 21 0 0 255 0 0
0 0 1 16 16 17 7 1 0 0 0 255 0 0 0 0
0 3 6 12 6 4 1 0 0 0 255 0 0 0 0 0
1 4 3 2 1 1 0 0 255 0 0 0 0 0 1 5
5 4 3 2 1 0 0 255 0 0 0 0 1 2 2 2
2 1 0 0 0 0 255 0 0 0 0 1 2 2 2 2
2 1 1 1 255 0 0 0 0 1 4 4 2 1 1 2
0 0 0 255 0 0 0 0 1 2 3 3 1 0 0 0
0 0 255 1 0 0 0 1 1 1 1 1 0 0 0 0
255 0 0 0 0 0 0 0 0 1 0 0 0 0 255 0
1 0 0 0 0 1 0 0 0 0 0 0 0 255 0 0
0 1 15 16 16 16 16 15 5 2 0 0 255 0 0 0
0 0 0 0 0 3 0 0 0 0 255 0 1 1 1 1
2 15 15 6 2 0 0 0 0 255 0 0 0 1 1 1
1 1 1 1 1 1 0 0 255 0 0 1 14 18 28 25
26 21 14 6 0 0 255 0 0 0 8 202 255 255 255 255
236 62 10 0 0 255 0 0 0 5 55 56 55 51 82 82
24 0 0 255 0 0 1 13 21 22 22 21 11 18 16 5
0 0 255 0 0 1 13 35 57 67 57 55 47 36 2 0
0 255 0 0 1 5 48 83 67 67 72 50 17 0 0 255
1 0 0 0 5 91 85 77 77 72 22 0 0 255 1 0
0 0 16 20 30 31 30 24 15 12 3 0 0 0 0 0
0 0 0 0 0 0 1 2 18 17 16 13 8 6 1 0
0 255 1 1 1 1 5 8 10 22 11 16 6 1 0 255
0 1 1 1 3 3 3 1 1 0 0 0 0 0 255 0
0 0 0 50 84 85 85 89 89 13 0 0 0 255 0 0
1 1 2 2 2 6 2 0 0 0 0 255 0 0 0 1
18 115 191 223 252 252 114 2 1 0 255 0 1 59 241 241
241 231 255 255 255 255 32 0 0 255 0 0 0 1 16 21
17 20 17 7 0 0 0 255 0 0 0 1 2 6 12 15
12 5 4 0 0 0 255 0 0 0 0 1 5 10 6 6
3 2 1 0 255 0 0 0 0 1 4 5 5 5 4 4
1 0 1 255 1 0 0 0 1 2 2 2 3 2 1 0
0 0 255 0 0 0 1 3 3 2 3 3 2 0 0 0
255 0 0 0 0 12 12 8 4 6 2 2 0 0 0 255
1 0 1 1 6 7 7 7 3 1 0 0 0 0 255 0
0 1 1 2 2 3 2 1 1 0 0 0 255 0 1 1
0 0 0 2 2 2 1 1 0 0 255 0 1 0 0 0
0 6 6 3 2 2 1 0 0 255 0 0 0 1 15 16
16 16 15 15 13 4 1 0 255 0 0 0 0 0 0 2
3 10 6 1 0 0 255 0 0 1 1 1 13 26 33 31
6 1 0 0 0 255 0 0 0 1 1 1 1 1 1 1
1 0 0 0 255 0 0 11 15 20 24 24 26 25 21 11
0 0 255 0 0 1 175 255 255 255 255 255 255 221 22 1
0 255 0 0 0 34 83 83 42 42 82 82 79 2 0 255
0 0 1 13 22 22 22 11 8 8 16 6 0 0 255 0
0 1 27 37 64 66 57 56 52 45 1 1 0 255 0 0
2 46 97 100 87 84 120 84 50 1 1 255 0 0 0 1
66 92 85 77 77 76 43 4 0 255 0 0 0 4 20 20
30 18 17 17 17 14 7 1 0 0 0 0 0 0 0 0
0 0 2 18 41 38 38 46 28 17 6 0 0 255 1 1
0 1 7 12 21 25 25 25 4 0 0 255 1 1 0 1
4 4 3 1 1 0 0 0 0 0 255 1 0 0 1 61
81 79 79 84 84 40 0 0 0 255 0 1 1 2 2 2
2 12 6 6 0 0 0 255 0 0 0 0 42 191 223 255
255 255 223 4 1 0 255 0 2 59 253 253 231 207 223 255
255 255 91 0 0 255 0 0 0 1 21 23 17 25 25 25
3 0 0 255 0 0 0 1 2 7 13 15 6 5 4 1
0 0 255 0 0 0 2 5 10 12 7 7 5 3 1 0
255 0 1 1 1 2 4 4 3 3 3 3 1 0 1 255
0 0 0 0 1 2 2 2 3 3 1 0 0 0 255 0
0 1 4 4 3 3 3 3 2 1 0 0 255 0 0 0
1 17 17 11 7 13 6 4 0 0 0 255 0 0 0 7
10 10 13 12 8 3 0 0 0 0 255 0 0 0 2 3
3 3 2 3 1 0 0 0 255 0 0 0 0 0 0 2
6 10 5 1 1 0 255 0 0 0 0 0 0 6 6 3
0 1 1 0 0 255 0 0 0 1 4 15 17 15 15 15
13 5 0 0 255 0 0 0 0 1 2 3 8 10 3 1
0 0 255 0 0 0 1 3 13 26 31 28 6 1 0 0
0 255 0 0 1 1 1 1 1 1 1 2 2 1 0 0
255 0 0 11 15 24 24 24 28 33 33 20 1 0 255 0
0 40 255 255 255 255 255 255 255 255 101 0 0 255 0 0
0 34 69 84 60 47 66 80 79 4 0 255 0 0 0 13
21 21 21 18 18 20 20 6 0 0 255 0 0 1 27 64
80 66 57 56 52 36 1 0 0 255 0 0 2 92 105 104
100 104 122 111 50 1 1 255 0 0 0 13 66 100 66 54
54 72 60 7 1 255 0 0 0 7 26 26 23 18 18 18
32 27 7 1 0 0 0 0 0 0 0 0 0 1 11 41
47 46 52 61 61 32 17 1 1 255 0 0 0 1 7 18
22 23 22 18 2 1 0 255 0 0 0 0 1 3 1 2
1 2 0 0 0 0 255 1 0 0 3 77 81 79 75 75
75 40 0 0 0 255 0 0 1 2 2 0 0 2 2 5
1 0 0 255 0 0 0 2 95 207 243 255 255 255 223 5
2 0 255 0 2 36 241 252 231 200 200 219 239 239 91 0
0 255 0 0 0 12 17 25 12 25 25 25 3 1 0 255
0 0 0 1 7 8 11 11 4 4 3 1 0 0 255 0
0 1 3 7 7 7 5 12 4 3 0 0 255 0 0 1
1 2 4 4 3 3 3 3 1 0 1 255 1 0 0 0
1 3 3 4 4 3 0 0 0 0 255 0 0 1 2 3
3 3 3 3 3 1 0 0 255 0 0 0 2 27 27 20
13 16 6 5 1 0 0 255 0 0 0 7 10 14 24 17
11 3 1 0 0 0 255 0 0 0 2 3 2 2 3 4
4 0 0 0 255 0 0 0 0 1 1 5 6 11 11 8
1 0 255 0 0 0 0 0 0 0 0 1 1 2 1 0
0 255 0 0 0 0 2 4 15 15 15 18 15 13 0 0
255 0 0 0 0 1 2 3 2 3 1 1 0 0 255 0
0 0 1 1 13 26 17 7 5 1 0 0 0 255 1 0
1 0 1 2 1 1 1 2 1 1 0 0 255 0 0 6
41 52 34 25 34 37 37 30 1 0 255 0 1 40 255 255
255 255 255 255 255 255 101 0 0 255 0 0 0 12 59 84
66 51 60 66 48 4 0 255 0 0 0 2 21 21 21 18
32 33 27 6 0 0 255 0 0 0 21 64 80 66 66 66
56 28 1 0 0 255 0 0 1 97 97 100 95 104 121 111
46 2 1 255 0 0 0 13 66 131 73 73 60 75 60 7
0 255 0 0 1 4 11 15 18 18 25 37 37 27 2 0
0 0 0 0 0 0 0 0 0 1 11 20 54 54 54 69
69 32 24 1 0 255 0 0 0 1 12 16 18 18 18 17
2 1 0 255 0 0 0 0 1 0 1 2 3 3 2 0
0 0 255 1 1 1 3 77 79 79 75 75 74 34 1 0
0 255 0 1 1 2 2 1 1 2 6 6 3 0 0 255
0 1 1 3 95 181 233 255 255 255 118 4 0 0 255 0
0 20 163 234 232 207 200 216 228 216 75 0 0 255 0 0
1 17 18 31 15 25 21 21 1 0 0 255 0 0 0 1
6 7 8 7 4 3 1 1 0 0 255 0 0 0 5 7
10 7 4 12 4 2 0 0 255 0 0 1 1 1 3 3
3 3 3 2 0 0 0 255 0 0 0 0 1 4 5 4
2 1 0 0 0 0 255 0 0 0 2 3 4 3 3 4
3 1 0 0 255 0 0 1 2 23 23 16 10 11 10 4
1 0 0 255 0 0 0 2 10 17 25 17 11 2 1 0
0 0 255 0 0 0 1 3 3 3 3 4 2 1 0 0
255 0 0 0 0 2 5 6 7 11 11 11 1 0 255 0
0 0 0 0 0 0 0 1 1 2 0 0 0 255 0 0
0 0 0 2 6 7 8 8 8 3 0 0 255 0 0 0
0 1 3 2 1 2 1 0 0 0 255 0 0 0 0 1
8 17 11 5 3 1 0 0 0 255 0 0 0 0 2 2
2 1 1 1 1 0 0 0 255 0 0 1 60 69 52 34
34 42 42 17 0 0 255 0 0 12 255 255 255 255 255 255
255 255 74 0 0 255 0 0 1 2 18 59 60 47 47 44
10 1 0 255 0 0 0 1 3 15 18 18 32 33 7 0
0 0 255 0 0 0 1 21 75 53 53 53 33 8 0 0
0 255 0 0 1 97 103 103 95 104 121 99 25 2 0 255
0 0 0 6 65 96 90 84 84 84 60 2 0 255 0 0
0 1 7 11 16 18 23 25 27 10 0 0 0 0 0 0
0 0 0 0 1 1 5 16 24 46 52 57 57 31 11 1
0 255 0 0 0 0 5 15 16 16 16 2 1 1 0 255
0 0 1 0 0 0 0 2 3 3 1 0 0 0 255 0
0 0 1 10 52 60 60 74 52 20 1 0 0 255 0 1
1 1 4 1 2 2 8 5 1 0 0 255 0 0 1 3
27 102 181 207 255 118 12 0 0 0 255 0 0 1 50 163
210 200 210 216 219 83 1 0 0 255 0 0 1 17 31 31
30 30 21 18 1 0 0 255 0 0 0 1 1 5 6 5
4 1 1 0 0 0 255 0 0 0 1 5 6 6 6 8
4 1 0 0 255 0 0 0 0 1 1 3 3 3 2 0
0 0 0 255 0 0 0 0 1 2 4 2 1 1 0 0
0 0 255 0 0 0 2 2 4 4 3 3 1 0 0 0
255 0 0 0 1 23 23 16 8 10 6 4 0 0 0 255
0 0 0 2 4 17 25 24 3 1 0 0 0 0 255 0
0 0 1 2 3 4 3 3 2 1 0 0 255 0 0 0
1 5 7 8 7 11 11 11 0 0 255 1 0 0 0 0
0 0 1 1 1 2 0 0 0 255 0 0 0 0 0 0
4 6 7 7 3 1 0 0 255 0 0 0 1 1 1 1
1 1 0 0 0 0 255 0 0 0 0 0 0 11 4 3
1 0 0 0 0 255 0 0 0 0 1 1 2 1 1 0
0 0 0 0 255 0 0 1 15 60 52 24 24 24 25 2
0 0 255 0 0 1 169 255 255 255 255 255 255 251 5 0
0 255 0 0 1 1 2 18 31 28 15 10 0 0 0 255
0 0 0 0 0 7 12 12 11 7 3 0 0 0 255 0
0 0 0 1 18 30 30 33 8 1 0 0 1 255 1 0
0 10 94 81 84 84 99 25 4 0 0 255 0 0 0 0
13 59 70 75 84 75 23 1 0 255 0 0 0 0 1 1
8 16 12 10 10 0 0 0 0 0 0 0 0 0 0 1
1 1 2 11 20 33 46 51 31 17 1 0 0 255 0 0
0 0 0 3 3 3 1 1 1 0 0 255 0 0 0 0
0 0 0 2 3 3 0 0 0 0 255 0 0 0 0 1
8 24 38 38 20 2 1 0 0 255 1 1 1 1 2 2
1 1 2 0 0 0 0 255 0 1 1 3 3 27 89 110
110 12 1 1 1 0 255 0 1 1 1 50 129 163 185 163
104 1 0 0 0 255 0 0 1 3 22 30 30 30 18 1
0 0 0 255 0 0 0 0 1 1 2 2 1 1 1 0
0 0 255 1 0 0 0 2 4 5 5 5 3 0 0 0
255 0 0 0 0 0 0 1 0 0 0 0 0 0 0 255
0 0 0 0 0 1 0 0 0 1 0 0 0 0 255 0
0 0 1 2 2 2 1 1 0 0 0 0 255 0 0 0
0 7 7 7 7 8 4 0 0 0 0 255 0 0 0 2
2 5 5 5 1 1 0 0 0 0 255 0 0 0 0 2
3 4 3 2 1 1 0 0 255 0 0 0 1 1 7 7
7 10 5 1 0 0 255 1 0 0 0 0 0 2 2 1
0 0 0 0 0 255 0 0 0 0 0 0 0 5 5 3
1 1 1 0 255 0 0 0 0 1 1 1 1 0 0 0
0 0 255 0 0 0 0 0 0 0 1 0 1 1 0 0
0 255 0 0 0 0 0 0 0 0 0 0 0 0 0 0
255 0 0 1 1 15 4 5 5 8 4 0 0 0 255 0
0 0 12 169 255 255 255 255 251 16 1 0 0 255 0 0
1 1 1 0 0 1 0 0 0 0 0 255 0 0 0 0
0 3 5 5 3 2 0 0 0 0 255 0 0 0 0 0
0 0 0 0 0 0 0 0 1 255 1 0 0 0 10 40
76 40 25 10 2 0 0 255 0 0 0 0 0 13 23 37
23 23 1 0 0 255 0 0 0 0 0 0 0 1 1 1
0 0 0 0 0 0 0 0 0 0 0 0 1 0 1 2
14 16 22 23 17 1 1 0 1 255 1 0 0 0 0 0
1 1 1 0 1 0 0 255 0 0 0 0 0 0 0 0
1 1 0 0 0 0 255 0 0 0 0 1 2 2 2 2
1 1 1 0 0 255 1 0 0 0 1 1 1 0 0 0
0 0 0 255 0 0 0 0 0 0 1 1 0 0 1 1
1 1 255 0 1 1 1 1 10 55 81 81 7 0 0 0
0 255 0 0 0 1 3 18 22 18 1 1 0 0 0 255
0 0 0 0 1 1 1 1 1 0 0 0 0 0 255 0
0 0 0 0 2 2 3 2 0 0 0 0 255 0 0 0
0 0 0 0 0 0 0 0 0 0 0 255 0 0 0 0
0 0 0 0 0 0 0 0 0 0 255 0 0 0 0 1
1 1 1 0 0 0 0 0 255 0 0 0 0 1 4 7
5 6 0 0 0 0 1 255 0 0 0 1 1 1 1 1
0 0 0 0 0 0 255 0 0 0 0 0 1 2 1 1
1 0 0 0 255 1 1 0 0 0 0 1 1 1 1 1
0 0 255 1 1 0 0 0 0 1 1 0 0 0 0 0
0 255 0 0 0 0 0 0 0 1 0 0 0 0 0 0
255 0 0 0 0 0 0 0 0 0 0 0 0 0 255 0
0 0 0 0 0 0 0 0 0 1 0 0 0 255 0 0
0 0 0 0 0 0 0 0 0 0 0 0 255 0 0 0
0 0 1 1 1 1 1 0 0 0 255 0 0 0 0 12
96 229 229 138 16 1 0 0 0 255 0 0 0 0 0 0
0 0 0 0 0 0 0 255 0 0 0 0 0 0 1 1
1 0 0 0 0 0 255 0 0 0 0 0 0 0 0 0
0 0 0 1 1 255 0 0 0 0 0 0 0 0 1 0
0 0 0 255 0 0 0 0 0 0 1 1 1 0 1 0
0 255 0 0 0 0 0 0 0 0 0 0 0 0 0 0
0 0 0 0 0 0 0 0 1 0 0 0 2 5 10 1
1 1 1 0 0 255 1 0 0 0 0 0 1 1 0 0
0 0 0 255 0 0 0 0 0 0 0 0 0 0 0 0
0 0 255 0 0 0 0 0 1 0 0 0 0 0 0 0
1 255 0 0 0 0 0 1 0 0 0 0 0 0 0 255
0 0 0 0 0 0 0 0 0 0 0 1 1 1 255 1
1 1 0 0 0 1 4 3 0 0 0 0 0 255 0 0
0 1 1 1 1 1 1 0 0 0 0 255 0 0 0 0
0 1 0 0 0 0 0 0 0 0 255 0 1 0 0 0
0 1 1 1 0 0 0 0 255 0 0 0 0 0 0 0
0 0 0 0 0 0 0 255 0 0 0 0 0 0 0 0
0 0 0 0 0 0 255 0 0 0 0 0 0 0 0 0
0 0 0 1 255 0 0 0 0 0 1 3 2 1 0 0
0 0 0 255 0 0 0 0 0 0 1 1 0 0 0 0
0 0 255 0 0 0 0 0 0 0 0 0 0 0 0 0
255 1 1 0 0 0 0 0 0 0 0 0 0 0 255 0
0 0 0 0 0 1 0 0 0 0 0 0 0 255 0 1
0 0 0 0 0 0 0 0 0 0 0 0 255 0 0 0
0 0 0 0 0 0 0 0 0 0 255 0 0 0 0 0
0 0 0 0 0 0 0 1 0 255 0 0 0 0 0 0
0 0 0 0 0 0 0 0 255 0 0 0 0 0 0 0
0 0 0 0 0 0 255 0 0 0 0 0 0 0 1 1
0 0 0 0 0 255 0 0 0 0 0 0 0 0 0 0
0 0 0 255 0 0 0 0 0 0 0 0 0 0 0 0
0 0 255 0 0 0 0 0 0 0 0 0 0 0 0 0
0 255 0 0 0 0 0 0 0 0 0 0 0 0 0 255
0 0 0 0 0 0 0 0 0 0 0 0 0 255 0 0
0 0 0 0 0 0 0 0 0 0 0 0 0 0 0 0
1 0 0 0 0 0 0 0 0 0 0 0 1 1 1 0
0 255 0 0 0 0 0 0 1 0 0 0 0 0 0 255
1 0 0 0 0 0 0 0 0 0 0 0 0 0 255 0
0 1 1 0 0 0 0 0 0 0 0 0 1 255 0 0
0 0 0 0 0 0 0 0 0 0 0 255 0 0 0 0
0 0 0 0 0 0 0 0 0 0 255 0 1 0 0 0
0 0 0 0 0 0 0 0 0 255 0 0 0 0 0 0
0 0 0 0 0 0 0 255 0 0 0 0 0 0 0 0
0 0 0 0 0 0 255 0 0 0 0 0 0 1 1 1
0 0 0 0 255 0 0 0 0 0 0 0 0 1 1 0
0 0 0 255 0 0 0 0 0 0 0 0 0 0 0 0
0 0 255 1 0 0 0 0 0 0 0 0 0 0 0 0
255 0 0 0 0 0 0 1 0 1 0 0 0 0 0 255
0 0 0 0 0 0 0 1 0 0 0 0 0 0 255 255
255 255 255 255 255 255 255 255 255 255 255 255 255 255 255 255
255 255 255 255 255 255 255 255 255 255 255 255 255 255 255 255
255 255 255 255 255 255 255 255 255 255 255 255 255 255 255 255
255 255 255 255 255 255 255 255 255 255 255 255 255 255 255 255
255 255 255 255 255 255 255 255 255 255 255 255 255 255 255 255
255 255 255 255 255 255 255 255 255 255 255 255 255 255 255 255
255 255 255 255 255 255 255 255 255 255 255 255 255 255 255 255
255 255 255 255 255 255 255 255 255 255 255 255 255 255 255 255
255 255 255 255 255 255 255 255 255 255 255 255 255 255 255 255
255 255 255 255 255 255 255 255 255 255 255 255 255 255 255 255
255 255 255 255 255 255 255 255 255 255 255 255 255 255 255 255
255 255 255 255 255 255 255 255 255 255 255 255 255 255 255 255
255 255 255 255 255 255 255 255 255 255 255 255 255 255 255 255
255 255 255 255 255 255 255 255 255 255 255 255 255 255 255 255
255 255 255 255 255 255 255 255 255 255 255 255 255 255 255 255
255 255 255 255 255 255 255 255 255 255 255 255 255 255 255 255
255 255 255 255 255 255 255 255 255 255 255 255 255 255 255 255
255 255 255 255 255 255 255 255 255 255 255 255 255 255 255 255
255 255 255 255 255 255 255 255 255 255 255 255 255 255 255 255
255 255 255 255 255 255 255 255 255 255 255 255 255 255 255 255
255 255 255 255 255 255 255 255 255 255 255 255 255 255 255 255
255 255 255 255 255 255 255 255 255 255 255 255 255 255 255 255
255 255 255 255 255 255 255 255 255 255 255 255 255 255 255 255
255 255 255 255 255 255 255 255 255 255 255 255 255 255 255 255
255 255 255 255 255 255 255 255 255 255 255 255 255 255 255 255
255 255 255 255 255 255 255 255 255 255 255 255 255 255 255 255
255 255 255 255 255 255 255 255 255 255 255 255 255 255 255 255
255 255 255 255 255 255 255 255 255 255 255 0 0 0 0 0
0 0 0 0 0 0 0 0 255 0 0 0 0 0 1 1
1 0 0 0 0 0 255 0 0 0 0 0 0 0 0 0
0 0 0 0 0 255 0 0 0 0 0 0 0 0 0 0
0 0 0 0 255 0 0 0 0 0 0 0 0 0 0 0
0 0 255 0 0 0 0 0 0 0 0 0 0 0 1 0
0 255 0 0 0 0 0 0 0 0 0 0 0 0 0 0
255 0 0 0 0 0 0 0 0 0 0 0 0 0 255 0
0 0 0 1 0 0 0 0 0 0 0 0 0 255 0 0
0 0 0 0 0 0 0 0 0 0 0 255 0 0 0 0
0 0 0 0 0 0 0 0 0 0 255 0 0 0 0 0
0 0 0 0 0 0 0 0 0 255 0 0 0 0 0 0
0 0 0 0 0 0 0 255 0 0 0 0 0 0 0 0
0 0 0 0 0 255 0 0 0 0 0 0 0 0 0 0
0 0 0 0 0 0 0 0 1 1 1 0 0 0 0 0
0 0 0 0 0 0 1 0 0 255 0 0 0 0 0 1
0 0 0 0 0 0 0 255 0 0 0 0 0 0 0 0
0 0 0 0 0 0 255 0 1 1 1 0 0 0 0 0
0 0 0 0 0 255 0 0 0 0 0 0 0 0 0 0
0 0 0 255 0 0 0 0 0 0 0 0 0 0 0 0
0 0 255 0 0 0 1 1 0 0 0 0 0 0 0 0
0 255 0 0 0 0 0 0 0 0 0 1 0 0 0 255
1 0 0 0 0 0 0 0 0 1 0 0 0 1 255 0
0 0 0 0 0 0 1 0 0 0 0 0 255 0 0 0
0 0 0 0 0 0 0 0 0 0 0 255 0 0 0 0
0 0 0 1 0 0 0 0 0 0 255 0 0 0 0 0
1 1 1 0 0 0 0 0 255 0 0 0 0 0 0 0
1 1 1 1 1 1 1 255 0 0 0 0 0 0 1 0
0 0 0 0 0 0 255 0 0 0 0 0 0 1 1 1
0 0 0 0 255 0 0 0 0 0 1 1 1 0 0 0
0 0 255 0 0 1 1 1 1 1 0 1 0 0 0 0
0 255 0 0 0 0 0 0 0 0 0 0 0 0 0 0
255 0 0 0 0 0 0 0 1 1 0 0 0 0 255 0
0 0 0 0 0 1 0 0 0 0 0 0 0 255 0 1
0 0 0 0 0 0 0 0 0 0 0 0 255 0 0 0
0 0 0 0 0 1 0 0 0 0 255 0 0 0 0 1
1 0 0 0 0 0 0 0 0 255 0 0 0 0 0 0
0 0 0 0 0 0 0 255 0 0 0 0 0 0 0 0
0 0 0 0 0 0 255 0 0 0 0 0 0 0 0 0
0 0 0 0 0 255 0 0 0 0 0 0 0 0 0 0
0 0 1 255 1 0 0 0 0 0 0 0 0 0 0 0
0 255 0 0 0 0 0 0 0 0 0 0 0 0 0 0
0 0 0 0 0 1 0 0 0 0 0 0 0 0 0 0
0 0 0 1 0 255 0 0 0 0 1 1 0 0 0 0
0 0 0 255 0 0 0 0 0 0 0 0 0 0 0 0
0 0 255 0 0 0 0 0 0 0 0 0 0 0 0 0
0 255 0 0 0 0 0 0 0 0 0 0 0 1 0 255
0 0 0 0 0 0 0 0 0 0 0 0 0 0 255 0
0 0 0 0 0 0 0 1 1 1 0 0 0 255 0 0
0 1 1 0 0 1 0 1 0 0 0 255 1 0 0 0
0 0 1 0 0 1 0 1 0 1 255 0 0 0 0 0
0 0 0 0 0 0 0 0 255 0 0 0 0 0 0 1
1 1 0 0 0 0 0 255 0 0 0 0 0 0 1 1
1 0 0 0 0 0 255 0 0 0 0 1 23 25 25 8
0 0 0 0 255 0 0 0 0 0 1 1 3 3 1 1
1 0 0 255 0 0 0 0 1 1 2 1 0 0 0 0
0 0 255 0 0 0 0 0 7 14 16 14 2 1 0 1
255 0 0 0 0 0 1 1 0 0 0 0 0 0 255 0
0 1 4 4 80 91 113 113 35 1 0 0 0 255 0 0
0 0 0 0 0 0 0 0 1 1 1 0 255 0 0 0
0 0 0 1 1 0 0 0 0 0 255 0 0 0 1 5
17 17 11 8 0 0 0 0 0 255 0 0 0 0 5 31
43 42 33 0 0 0 0 0 255 0 0 0 0 5 72 72
72 35 1 1 0 0 255 0 0 0 0 1 1 1 1 1
1 0 0 0 0 255 0 0 0 0 0 0 0 0 0 0
0 0 0 255 0 0 0 0 0 0 0 0 1 0 0 0
0 0 255 0 0 0 0 0 0 0 0 0 0 0 0 0
0 255 0 0 0 0 0 0 0 0 0 0 0 1 1 255
1 0 0 0 1 0 1 1 1 0 0 0 0 255 0 0
0 0 0 0 0 0 0 0 0 0 0 0 1 1 1 0
0 0 0 0 0 0 0 0 0 0 0 0 0 0 0 0
0 255 0 0 0 0 1 1 1 1 0 0 0 0 0 255
0 0 0 0 0 0 0 0 0 1 1 0 0 0 255 0
0 0 0 0 0 0 0 0 0 0 0 0 0 255 0 0
0 0 0 0 0 0 0 1 1 1 0 255 0 0 0 0
0 0 1 1 1 0 0 0 0 0 255 0 0 0 0 0
0 0 0 1 2 1 0 0 0 255 0 0 0 1 2 2
2 1 1 1 0 0 0 255 1 0 0 0 0 1 6 6
4 1 0 0 0 1 255 0 0 0 1 1 1 0 0 0
0 0 0 0 255 0 0 0 0 1 2 14 13 13 4 0
0 0 0 255 0 0 0 0 0 32 32 32 20 13 1 0
0 0 255 0 0 1 3 38 35 34 34 34 8 0 0 0
255 0 0 0 0 1 32 47 55 47 47 3 1 0 0 255
0 0 0 1 3 23 61 61 23 3 1 0 0 0 255 0
0 0 2 17 17 20 20 20 20 1 0 1 255 0 0 0
0 0 5 6 7 3 0 0 0 0 255 0 0 4 5 82
145 165 151 165 113 38 0 0 0 255 0 0 0 1 2 4
15 12 10 5 1 1 1 1 255 0 0 0 0 0 4 6
6 2 1 0 0 0 255 0 0 0 5 18 28 24 20 14
8 0 0 0 0 255 0 1 1 5 43 44 53 44 53 33
1 0 0 0 255 0 0 0 5 72 200 200 182 152 37 1
1 0 255 0 0 0 0 0 3 4 2 3 3 1 1 0
0 255 0 0 0 0 0 0 0 0 0 0 0 0 0 255
0 0 0 0 0 0 3 8 8 2 1 0 0 0 255 0
0 0 0 0 2 2 1 1 0 0 0 0 0 255 0 0
0 0 0 0 1 1 1 0 0 0 1 255 0 0 0 6
10 47 65 51 36 18 1 1 0 255 0 0 1 0 0 0
1 1 1 0 0 0 0 0 0 1 1 1 0 0 0 0
0 0 0 0 0 0 0 0 0 0 0 0 0 255 0 0
0 0 1 1 2 8 8 4 1 1 1 255 0 0 0 0
0 1 1 6 15 2 1 0 0 0 255 1 1 0 0 0
1 13 40 17 2 0 0 0 0 255 0 0 0 1 0 0
0 0 2 2 1 0 0 255 0 0 0 0 0 0 2 2
1 1 1 0 0 0 255 0 0 0 0 0 0 0 2 6
2 1 0 0 0 255 0 0 0 1 7 30 26 26 26 1
0 0 0 255 0 0 0 0 1 6 26 24 26 20 1 0
0 0 255 0 0 0 0 1 5 7 5 1 1 0 0 0
255 0 0 0 0 2 15 17 17 17 15 5 0 0 0 255
0 0 1 1 41 50 75 75 79 44 13 0 0 0 255 0
0 3 34 38 35 34 34 35 25 7 0 0 255 0 0 0
1 35 84 84 102 106 134 47 3 0 0 255 0 0 0 2
90 150 125 125 121 75 3 1 1 0 255 0 0 1 17 22
18 20 20 20 20 20 1 0 255 0 0 0 0 2 7 22
22 27 3 0 0 0 255 0 1 5 82 145 171 165 165 174
174 101 38 1 0 255 0 0 0 1 4 17 22 15 20 16
5 2 1 1 255 0 0 0 0 7 15 16 17 10 2 0
0 0 255 1 0 1 24 43 43 28 24 24 16 8 0 0
0 255 0 0 2 12 55 45 44 43 55 43 17 0 0 0
255 0 0 0 72 200 214 216 214 211 152 37 1 0 255 0
0 0 1 4 6 5 3 3 4 4 1 0 0 255 0 0
0 0 0 0 1 1 1 0 0 0 0 255 0 0 0 0
3 38 121 121 93 26 2 0 0 0 255 0 1 1 3 5
13 13 13 14 5 1 0 0 0 255 0 0 0 1 1 3
3 2 2 0 0 0 0 255 0 0 0 10 65 101 112 96
93 60 18 1 1 255 0 0 0 0 0 0 7 22 22 1
0 0 0 0 0 0 0 1 0 0 0 0 0 0 0 0
1 1 0 0 0 1 0 0 0 255 0 0 0 0 1 8
23 33 35 26 4 1 1 255 0 0 0 0 1 3 6 14
24 22 2 0 0 0 255 1 1 0 0 1 14 40 53 53
48 2 0 0 0 255 0 0 0 0 0 96 255 255 123 2
1 1 0 255 0 0 0 0 1 2 5 10 11 2 1 0
0 0 255 0 0 0 1 1 2 2 2 6 1 1 1 0
0 255 0 0 0 7 41 81 63 56 56 38 1 0 0 255
0 0 0 1 4 25 26 30 35 40 20 0 0 0 255 0
0 0 0 5 15 17 22 10 4 2 0 0 255 0 0 0
0 15 27 22 22 22 26 21 2 1 0 255 0 0 1 6
50 75 80 81 83 81 79 1 0 0 255 0 1 34 63 52
44 32 27 32 30 24 1 0 255 0 0 0 35 85 96 96
102 134 141 141 32 1 0 255 0 0 2 111 170 183 155 150
149 124 75 0 0 0 255 0 1 2 28 31 16 15 15 14
25 20 18 0 255 0 0 0 1 6 16 50 22 34 25 1
0 0 255 0 1 5 105 171 171 135 142 136 160 118 83 12
0 255 0 0 0 2 12 17 22 17 20 20 20 2 0 0
255 0 0 0 11 15 16 17 20 21 10 1 0 0 255 1
1 23 32 48 48 45 24 24 33 15 1 0 0 255 0 1
6 55 64 62 31 31 77 64 52 10 0 0 255 0 0 0
187 216 202 216 214 229 201 106 1 0 255 0 0 0 1 6
8 5 5 2 5 4 3 0 0 255 0 0 0 0 2 54
84 84 48 1 0 0 0 255 0 1 1 1 38 121 160 158
151 93 26 2 0 0 255 0 1 3 14 24 26 26 32 41
26 5 0 0 0 255 0 0 1 1 13 13 5 3 3 1
0 0 0 255 0 0 0 47 110 111 132 132 102 86 60 6
1 255 0 0 0 0 3 69 210 214 210 162 14 1 1 1
0 0 0 0 0 1 1 1 0 0 1 1 1 1 1 1
1 1 0 0 0 255 0 0 1 0 4 14 33 34 35 35
5 1 0 255 0 0 0 0 3 7 7 26 26 22 11 0
0 0 255 1 0 0 0 13 25 50 53 53 34 26 0 0
0 255 0 0 0 1 96 255 255 255 255 123 1 1 0 255
0 0 0 0 1 5 11 11 11 8 1 1 0 0 255 0
0 0 1 1 2 2 1 1 1 2 1 1 0 255 0 0
1 16 81 91 81 67 63 57 11 1 0 255 0 0 0 1
25 25 31 37 48 55 40 13 1 1 255 1 0 0 0 15
21 23 23 22 10 3 0 0 255 0 0 0 1 15 37 38
38 28 26 21 14 1 1 255 0 0 1 30 54 85 75 45
69 69 69 5 0 0 255 0 4 67 76 47 44 40 27 30
30 30 17 0 255 0 0 0 60 100 113 100 96 116 141 141
67 0 0 255 0 0 27 172 190 206 206 201 201 182 124 2
0 0 255 1 1 3 31 31 25 15 15 12 25 20 18 0
255 0 0 0 1 17 22 50 22 35 34 34 0 0 255 0
1 38 162 162 151 130 119 89 136 136 118 14 1 255 0 0
0 7 17 24 26 24 24 26 20 7 1 1 255 0 0 1
28 28 17 17 18 21 18 4 0 0 255 0 1 23 34 48
48 45 24 24 28 21 2 0 0 255 0 2 25 76 76 54
30 31 61 66 61 14 0 0 255 0 0 13 187 194 187 202
201 228 183 106 1 0 255 0 0 0 1 11 13 11 8 4
5 4 3 0 0 255 0 0 0 2 54 141 219 204 136 48
2 0 0 255 0 0 1 2 69 160 167 160 150 112 90 10
1 0 255 0 1 14 31 26 26 26 33 47 47 16 1 0
0 255 0 1 1 3 7 6 6 5 5 2 1 0 0 255
0 0 14 130 133 133 138 138 132 106 86 8 1 255 0 0
0 1 69 218 249 249 255 252 162 14 1 0 0 0 0 0
1 1 1 1 0 0 1 1 2 2 2 2 2 1 0 0
0 255 1 1 1 1 10 18 34 35 45 34 21 1 0 255
0 0 0 0 3 8 13 13 13 18 14 4 0 0 255 0
0 0 1 21 35 38 48 48 34 26 0 0 0 255 1 1
0 1 255 255 255 255 255 255 3 1 0 255 0 0 0 1
3 10 11 11 11 10 5 1 0 0 255 0 0 1 1 1
3 5 5 1 1 2 2 1 0 255 0 1 1 40 84 92
92 83 69 57 11 1 0 255 0 0 0 0 25 34 37 38
48 55 40 13 0 0 255 1 0 0 1 15 23 23 23 23
11 3 0 0 255 0 0 0 3 14 37 38 38 23 26 21
14 1 0 255 0 0 0 30 63 92 92 43 43 45 45 5
1 0 255 1 6 67 76 50 47 44 40 32 43 43 17 0
255 0 0 1 60 144 144 113 96 101 141 141 67 1 0 255
0 1 66 168 190 206 220 206 207 182 138 2 0 0 255 1
1 5 26 32 25 24 24 20 30 20 6 0 255 0 0 0
0 31 35 53 53 51 34 33 0 0 255 0 1 56 162 162
158 134 89 79 112 143 143 14 0 255 0 0 0 8 24 36
26 24 20 20 10 7 1 1 255 0 0 7 35 35 20 20
15 20 17 4 1 0 255 0 0 14 30 41 45 41 24 24
33 28 6 0 0 255 0 0 25 76 76 54 46 54 80 80
61 11 0 0 255 0 0 13 151 194 194 211 209 228 183 82
1 0 255 0 0 0 0 13 15 12 11 7 4 3 0 0
0 255 0 0 0 8 141 239 239 255 204 136 41 1 0 255
0 0 0 2 69 133 150 133 120 120 112 10 1 0 255 0
1 11 31 24 22 24 32 41 31 23 0 0 0 255 0 1
3 5 7 6 6 6 5 2 1 1 0 255 0 1 14 133
144 135 132 132 140 113 97 8 1 255 0 0 0 5 91 255
255 255 255 255 247 75 1 0 0 0 0 0 0 1 1 1
0 0 1 1 1 1 2 3 3 0 0 0 1 255 1 1
1 1 10 24 35 35 35 34 21 1 1 255 0 0 0 0
5 20 21 20 14 18 14 4 0 0 255 0 0 0 1 21
31 35 41 40 31 6 0 0 0 255 0 0 0 1 255 255
255 255 255 255 3 1 0 255 0 0 0 1 3 11 11 10
8 8 5 1 0 0 255 0 0 0 1 1 5 5 5 3
2 3 2 0 0 255 0 1 1 40 91 95 95 85 69 57
13 0 0 255 0 1 1 1 25 37 37 42 55 55 27 3
0 0 255 1 0 1 2 21 31 34 34 24 11 3 0 0
255 0 0 0 3 14 27 23 23 22 22 20 3 1 0 255
0 0 1 30 63 85 85 43 43 45 24 4 1 1 255 1
6 50 50 47 46 46 46 43 48 43 6 0 255 0 0 1
17 142 142 116 104 110 133 133 40 0 0 255 0 1 66 128
172 227 227 201 207 182 138 5 0 0 255 1 1 11 26 32
28 28 25 30 48 48 1 1 255 0 0 0 0 31 38 53
56 54 33 23 0 0 255 0 1 56 136 162 194 151 121 89
121 167 143 1 0 255 0 0 0 7 22 22 22 14 10 8
6 3 1 1 255 0 0 7 28 28 20 15 12 12 12 4
2 1 255 0 0 10 17 34 41 41 28 28 34 28 6 0
0 255 0 0 1 73 76 76 48 80 80 77 61 10 0 0
255 0 0 6 126 161 184 223 214 223 183 37 1 0 255 0
0 0 0 8 15 15 15 12 4 0 0 0 0 255 0 0
1 69 239 255 255 255 217 160 41 1 0 255 0 0 0 2
45 133 145 104 104 112 112 5 1 1 255 0 0 8 31 22
18 18 25 31 31 23 0 0 0 255 0 1 3 5 7 6
10 11 11 2 1 1 1 255 0 0 6 130 144 144 134 124
140 106 97 6 1 255 0 0 0 2 204 255 255 255 255 255
252 75 0 0 0 0 0 0 0 1 1 0 0 0 2 2
2 2 3 3 2 0 0 0 1 255 1 1 1 1 5 24
35 35 35 21 6 1 1 255 1 0 0 0 3 26 28 20
14 14 4 1 0 0 255 0 0 0 1 20 31 35 54 40
20 5 1 0 0 255 0 1 0 1 255 255 255 255 255 255
3 1 0 255 0 0 0 0 2 4 8 8 8 5 1 0
0 0 255 0 0 0 1 1 4 5 7 7 5 3 1 0
0 255 1 1 1 7 72 83 85 83 64 42 1 1 0 255
0 0 0 1 4 35 42 57 42 27 6 0 0 0 255 1
1 1 1 11 28 31 31 23 8 3 1 0 255 0 0 0
1 14 24 23 26 23 25 15 2 0 0 255 0 0 0 13
43 63 43 37 37 26 14 1 1 1 255 0 1 22 41 41
41 43 54 48 43 11 1 0 255 0 0 0 13 103 134 134
110 110 102 79 2 1 1 255 1 1 17 112 150 168 185 151
161 149 94 5 0 0 255 1 1 5 21 35 35 32 25 32
32 12 1 0 255 0 0 0 0 5 38 46 56 38 23 0
0 0 255 0 1 3 57 158 206 158 157 157 164 143 47 1
0 255 0 0 0 1 14 14 14 7 7 4 3 1 1 0
255 0 0 1 16 23 16 15 12 12 4 2 1 1 255 0
0 1 10 18 34 37 34 31 31 7 0 0 0 255 0 0
1 17 48 48 50 66 77 61 11 0 0 0 255 0 0 1
30 126 161 211 211 209 90 5 0 0 255 0 0 0 1 1
13 15 15 10 0 0 0 0 0 255 0 0 1 69 207 255
247 255 217 101 28 0 0 255 0 0 0 1 31 115 115 93
90 62 31 2 1 1 255 1 1 5 18 22 18 20 17 27
24 24 0 0 0 255 0 0 2 5 7 10 11 11 3 0
0 0 0 255 0 0 2 51 134 134 124 124 125 106 57 1
0 255 0 0 0 2 204 255 255 255 255 255 223 17 0 0
0 0 0 0 0 0 0 0 0 0 1 2 2 2 3 2
0 0 0 0 1 255 0 0 0 1 2 7 24 22 21 12
1 1 1 255 0 0 0 0 1 17 21 18 14 6 2 1
1 1 255 1 0 0 0 1 26 31 41 23 11 1 0 1
0 255 0 0 0 1 193 255 255 255 255 80 1 0 0 255
0 0 0 0 1 2 2 2 2 1 0 0 0 0 255 0
0 0 0 0 1 4 4 5 2 1 0 0 0 255 0 0
1 2 13 57 57 53 42 2 1 0 0 255 0 0 0 1
2 4 35 30 17 6 1 0 0 0 255 1 1 1 1 5
22 28 24 22 4 1 1 0 255 0 0 0 0 13 21 21
35 25 22 10 0 0 0 255 0 0 0 0 13 16 30 26
26 14 1 0 0 0 255 0 0 1 31 34 35 37 51 48
26 2 0 0 255 0 0 0 1 17 103 104 104 94 85 11
0 0 0 255 0 0 1 75 128 150 122 122 119 119 37 1
0 0 255 0 0 1 11 28 32 32 24 22 18 1 1 0
255 0 0 0 0 1 5 33 33 17 0 0 0 0 255 0
1 3 5 57 194 157 157 157 121 73 4 0 0 255 0 0
0 0 0 6 7 7 4 2 0 0 0 0 255 0 0 0
0 16 16 14 13 13 4 1 1 1 255 0 0 0 1 12
34 35 31 25 10 0 0 0 0 255 0 0 1 1 17 47
50 50 50 10 1 0 0 0 255 0 0 0 1 30 82 82
90 75 5 1 0 0 255 0 0 0 1 1 1 8 10 0
0 0 0 0 0 255 0 0 1 11 124 207 218 217 125 70
4 0 0 255 0 0 0 1 1 31 90 90 62 31 2 1
1 1 255 0 0 3 15 21 18 24 18 20 18 10 0 0
0 255 0 0 0 2 7 10 11 3 1 0 0 0 0 255
0 0 1 1 51 82 82 82 74 70 3 0 0 255 0 0
0 2 109 255 255 255 255 244 87 3 0 0 0 0 0 1
0 0 0 0 0 1 1 2 2 2 2 1 1 0 1 1
1 255 0 0 0 1 1 2 7 12 12 1 1 1 1 255
0 0 0 0 0 1 14 14 3 2 1 1 0 0 255 0
0 0 0 1 3 20 23 20 1 1 0 1 1 255 1 1
0 1 2 193 255 255 80 1 0 0 0 255 0 0 0 0
0 0 0 0 0 0 0 0 0 0 255 0 0 0 0 0
0 1 3 2 1 0 0 0 0 255 0 0 1 1 1 7
7 7 1 1 0 0 0 255 0 0 0 0 1 2 2 4
4 1 1 0 0 0 255 1 0 1 1 1 5 22 22 1
1 1 0 0 255 0 0 0 1 1 13 18 26 25 10 0
0 0 0 255 0 0 0 0 0 5 5 5 1 0 0 0
0 0 255 0 0 0 1 22 22 20 20 20 2 0 0 0
255 0 0 0 0 1 14 77 85 77 11 0 0 0 0 255
0 0 0 2 75 93 99 109 101 37 1 0 0 0 255 0
0 1 1 2 11 14 17 12 2 1 0 0 255 0 0 0
0 0 1 1 1 1 0 0 0 0 255 0 0 0 1 5
35 120 120 120 73 4 1 0 0 255 0 0 0 0 0 0
0 0 0 0 0 0 0 0 255 0 0 0 0 1 8 13
13 2 1 1 0 0 255 0 0 0 0 1 8 25 25 14
1 0 0 0 0 255 0 0 0 1 2 5 32 25 8 1
0 0 0 0 255 0 0 0 1 3 6 6 1 1 1 1
0 0 255 0 0 0 0 1 1 1 0 0 0 0 0 0
0 255 0 0 0 4 44 124 125 125 70 18 0 0 0 255
0 0 0 0 1 2 20 20 4 0 0 1 0 0 255 1
1 3 5 18 18 20 18 18 11 3 0 0 0 255 0 0
0 1 1 1 1 1 0 0 0 0 0 255 0 0 0 0
3 33 74 74 74 3 1 0 0 255 0 0 0 0 6 109
255 255 244 87 3 1 0 0 0 0 0 1 0 0 0 1
0 1 1 1 2 2 1 1 1 0 1 1 1 255 0 0
0 1 1 1 1 4 0 0 0 0 0 255 0 0 0 0
0 0 0 0 0 1 1 1 0 0 255 0 0 0 0 1
1 1 0 0 0 0 0 0 0 255 1 0 0 0 1 1
1 1 1 1 0 0 0 255 0 0 0 0 0 0 0 0
0 0 0 0 0 0 255 0 0 0 0 0 0 0 0 0
0 0 0 0 0 255 0 0 0 0 0 0 1 1 0 0
0 0 0 255 0 0 0 0 0 1 1 0 0 0 0 0
0 0 255 0 0 0 1 1 1 1 0 1 0 0 0 0
255 0 0 0 0 0 0 0 1 1 0 0 0 0 0 255
0 0 0 0 0 0 0 1 0 0 0 0 0 0 255 0
0 0 0 1 4 4 1 1 0 0 0 0 255 0 0 0
0 0 0 1 1 1 0 0 0 0 0 255 0 0 0 1
2 21 36 36 17 0 0 0 0 0 255 0 0 0 1 1
1 1 1 1 0 0 0 0 255 0 0 0 0 0 0 0
0 0 0 0 0 0 255 1 0 0 0 3 4 7 7 1
1 0 1 0 0 255 0 0 0 0 0 0 0 0 0 0
0 0 0 0 255 0 0 0 0 0 1 1 1 0 0 0
0 0 255 0 0 0 0 0 1 0 0 1 1 0 0 0
0 255 0 0 0 0 1 1 1 1 0 0 0 0 0 0
255 0 0 0 0 0 1 1 1 1 1 0 0 0 255 0
0 0 0 0 0 0 0 0 0 0 0 0 0 255 0 0
0 0 4 44 52 47 18 0 0 0 0 255 0 0 0 0
0 0 0 1 0 0 0 0 0 0 255 0 0 1 0 3
13 18 13 10 3 0 0 0 0 255 0 0 0 0 1 1
0 0 0 0 0 0 0 255 0 0 0 0 1 0 1 0
1 0 0 0 0 255 0 0 0 0 2 3 26 26 15 1
1 0 0 0 0 0 0 0 0 0 0 0 0 1 0 1
1 1 1 1 1 0 0 0 0 255 0 0 0 1 0 0
0 0 0 0 0 0 1 255 1 0 0 0 0 0 0 0
0 0 0 0 0 0 255 0 0 0 0 0 0 0 0 0
0 0 0 0 0 255 1 1 1 0 0 0 0 0 1 1
0 0 0 255 0 0 0 0 0 0 0 0 0 0 0 0
0 0 255 0 0 0 0 0 0 0 0 0 0 0 0 0
0 255 0 0 0 0 0 0 0 0 0 0 0 0 0 255
0 0 0 0 0 0 0 0 0 0 0 0 0 0 255 0
0 0 1 1 0 0 0 0 0 0 0 0 255 0 0 0
0 0 0 0 0 0 0 0 0 0 0 255 0 0 0 0
0 0 0 0 0 0 0 0 0 0 255 0 0 0 0 0
1 0 0 0 0 0 0 0 255 0 0 0 0 0 0 0
0 0 0 0 0 0 0 255 0 0 0 0 1 1 1 1
0 0 0 0 0 0 255 0 0 0 0 0 0 0 0 0
0 0 0 0 255 0 0 0 0 0 0 0 0 0 0 0
0 0 255 0 0 0 1 1 1 1 0 0 0 0 0 0
0 255 0 0 0 0 0 0 0 0 0 0 1 1 1 0
255 0 0 0 0 0 0 0 0 0 0 0 0 0 255 0
0 0 0 0 0 0 0 0 0 0 0 0 0 255 0 0
0 0 1 1 0 0 0 0 0 0 0 0 255 0 0 0
0 0 0 0 0 0 0 0 0 0 255 0 0 0 0 0
0 0 0 0 0 0 0 0 0 255 0 0 0 0 0 1
2 2 0 0 0 0 0 255 0 0 0 0 0 0 0 0
0 0 0 0 0 0 255 0 0 0 0 0 1 1 1 0
0 0 0 0 0 255 0 0 0 0 0 0 0 0 0 0
0 0 0 255 0 0 0 0 0 0 0 0 1 0 0 0
0 255 0 0 0 0 0 0 0 1 0 0 0 0 1 0
0 0 0 0 0 0 0 0 0 0 0 0 0 1 1 0
0 0 0 0 0 255 0 0 0 0 0 0 0 0 0 0
0 0 1 255 1 0 0 0 0 0 0 0 0 0 0 0
0 0 255 0 0 0 0 0 1 1 1 0 0 0 0 0
0 255 1 1 0 0 0 0 0 0 0 0 0 0 0 255
0 0 0 0 0 0 0 0 0 0 0 0 0 0 255 0
0 0 0 0 0 0 0 0 0 0 0 0 0 255 0 0
0 0 0 0 0 0 0 0 0 0 0 255 0 0 0 0
0 0 0 1 0 0 0 0 0 0 255 0 0 0 0 0
1 0 0 0 0 0 0 0 255 0 0 0 0 0 0 0
0 0 0 0 0 0 0 255 0 0 0 0 0 0 0 0
0 0 0 0 0 1 255 0 0 0 0 0 0 0 0 0
0 0 0 0 255 0 0 0 0 0 0 0 1 1 0 0
0 0 0 255 0 0 0 0 0 0 0 0 0 0 0 0
0 0 255 255 255 255 255 255 255 255 255 255 255 255 255 255
255 255 255 255 255 255 255 255 255 255 255 255 255 255 255 255
255 255 255 255 255 255 255 255 255 255 255 255 255 255 255 255
255 255 255 255 255 255 255 255 255 255 255 255 255 255 255 255
255 255 255 255 255 255 255 255 255 255 255 255 255 255 255 255
255 255 255 255 255 255 255 255 255 255 255 255 255 255 255 255
255 255 255 255 255 255 255 255 255 255 255 255 255 255 255 255
255 255 255 255 255 255 255 255 255 255 255 255 255 255 255 255
255 255 255 255 255 255 255 255 255 255 255 255 255 255 255 255
255 255 255 255 255 255 255 255 255 255 255 255 255 255 255 255
255 255 255 255 255 255 255 255 255 255 255 255 255 255 255 255
255 255 255 255 255 255 255 255 255 255 255 255 255 255 255 255
255 255 255 255 255 255 255 255 255 255 255 255 255 255 255 255
255 255 255 255 255 255 255 255 255 255 255 255 255 255 255 255
255 255 255 255 255 255 255 255 255 255 255 255 255 255 255 255
255 255 255 255 255 255 255 255 255 255 255 255 255 255 255 255
255 255 255 255 255 255 255 255 255 255 255 255 255 255 255 255
255 255 255 255 255 255 255 255 255 255 255 255 255 255 255 255
255 255 255 255 255 255 255 255 255 255 255 255 255 255 255 255
255 255 255 255 255 255 255 255 255 255 255 255 255 255 255 255
255 255 255 255 255 255 255 255 255 255 255 255 255 255 255 255
255 255 255 255 255 255 255 255 255 255 255 255 255 255 255 255
255 255 255 255 255 255 255 255 255 255 255 255 255 255 255 255
255 255 255 255 255 255 255 255 255 255 255 255 255 255 255 255
255 255 255 255 255 255 255 255 255 255 255 255 255 255 255 255
255 255 255 255 255 255 255 255 255 255 255 255 255 255 255 255
255 255 255 255 255 255 255 255 255 255 255 255 255 255 255 255
255 255 255 255 255 255 255 255 255 255 255 255 255 255 255 0
0 0 0 0 0 0 0 0 0 0 0 0 255 0 0 0
0 0 0 0 0 0 0 0 0 0 255 0 0 0 0 0
0 0 0 0 0 0 0 0 0 255 0 0 0 0 0 0
0 0 0 0 0 0 1 0 255 0 0 0 0 0 0 0
0 0 0 0 0 0 255 0 0 0 0 0 1 0 0 0
0 0 0 0 0 255 0 0 0 0 1 1 0 0 0 0
0 0 0 0 255 1 0 0 0 0 0 0 0 0 0 0
0 0 255 0 0 0 0 0 0 0 0 1 0 0 0 0
0 255 0 0 1 1 0 0 0 0 0 0 0 0 0 255
0 0 0 0 0 0 0 0 0 0 0 0 0 0 255 0
0 0 0 0 0 0 1 1 0 0 0 0 0 255 0 0
0 0 0 0 0 0 0 0 0 0 0 255 0 0 0 0
0 0 0 0 0 1 0 0 0 255 0 0 0 0 0 0
0 0 0 0 0 0 0 0 0 0 0 0 1 0 0 0
0 0 0 0 0 0 0 0 0 0 0 0 0 255 0 0
0 0 0 0 0 0 0 0 0 0 0 255 0 0 0 0
0 0 1 0 0 0 0 0 0 0 255 0 0 0 0 0
0 0 0 0 0 0 0 0 0 255 0 0 0 0 0 0
0 0 0 0 0 0 0 255 0 0 0 0 1 0 0 0
0 0 1 0 0 0 255 0 0 0 0 0 0 0 0 0
0 1 1 1 0 255 0 0 0 0 0 0 0 0 1 1
0 0 0 255 0 0 1 0 0 0 0 0 0 0 0 0
0 0 255 0 0 0 0 0 0 0 0 0 0 0 0 0
255 0 0 0 0 1 1 0 0 0 1 0 0 0 0 255
0 0 0 0 0 1 1 0 0 0 0 0 0 0 255 0
0 0 0 0 0 0 0 0 0 0 0 0 255 0 0 0
0 0 0 0 0 1 1 0 0 0 0 255 0 1 0 0
0 0 0 0 0 0 0 0 0 0 255 0 0 0 0 0
0 0 0 0 0 0 0 0 255 0 0 0 0 0 0 0
0 0 0 0 0 0 255 0 0 0 0 0 0 0 0 0
0 0 0 0 0 255 0 0 0 0 0 0 0 0 0 0
0 0 1 1 255 0 0 0 0 0 0 0 0 0 0 0
0 0 255 0 0 0 0 0 1 0 0 0 0 0 0 0
0 255 0 0 0 0 0 0 0 0 0 0 0 0 0 0
255 1 1 0 0 0 0 0 0 0 0 0 0 0 255 0
0 0 0 0 0 0 0 1 0 0 0 0 0 255 0 0
0 1 1 0 0 0 0 0 0 0 0 255 0 0 0 0
0 0 0 0 0 0 0 0 0 0 255 0 0 0 0 0
0 0 0 1 0 0 0 0 0 255 0 0 0 0 0 0
0 0 0 0 0 0 0 255 0 1 0 0 0 0 0 0
0 0 0 0 0 255 0 0 0 0 0 0 0 0 0 0
0 0 0 0 0 0 0 1 1 1 0 0 0 0 0 0
1 0 0 0 0 0 0 0 0 255 0 0 0 0 0 0
0 0 2 0 0 0 0 255 0 0 0 0 0 0 1 2
2 0 0 0 0 0 255 0 0 0 1 1 0 0 0 0
1 1 0 0 0 255 0 0 0 1 0 1 1 1 0 0
0 0 0 255 0 0 0 0 1 0 0 0 0 1 0 0
0 0 255 0 0 0 0 0 0 0 0 0 0 0 1 1
0 255 0 0 0 0 0 0 0 0 0 0 0 0 0 255
0 0 0 0 0 0 0 0 0 0 0 0 0 0 255 0
0 0 0 0 0 0 0 0 0 0 0 0 255 0 0 1
1 1 1 2 1 1 1 1 0 0 0 255 0 0 0 0
0 0 0 0 0 0 0 0 0 0 255 0 0 0 0 0
0 0 0 0 1 0 1 0 255 0 0 0 0 0 0 0
0 0 0 0 0 0 0 255 0 1 1 0 0 0 0 0
1 0 0 0 0 0 255 0 0 0 0 0 0 0 0 0
0 0 0 0 255 0 0 0 0 0 0 0 0 0 0 0
0 0 255 0 0 0 0 0 0 0 0 0 0 1 1 0
0 255 0 0 0 0 0 0 0 0 0 0 0 0 0 0
255 0 0 0 0 0 0 1 1 0 0 0 0 0 255 0
0 0 1 1 1 4 4 4 1 0 0 0 1 255 0 0
0 0 0 0 0 0 0 0 0 0 0 0 255 0 0 0
0 0 0 0 0 0 0 0 0 0 255 0 0 0 0 0
0 0 0 0 0 0 0 0 0 255 0 0 0 0 0 0
0 0 0 0 0 0 0 255 0 0 0 0 0 0 0 0
0 0 0 0 0 0 255 0 0 0 0 0 0 1 1 1
0 0 0 0 0 255 0 0 0 0 0 0 0 0 0 0
0 0 0 255 0 1 0 1 0 1 0 0 0 0 0 0
0 255 0 0 0 0 0 0 0 1 1 1 0 0 0 0
0 0 0 0 1 0 0 0 0 0 0 1 2 2 4 2
2 0 0 0 0 255 0 0 0 0 1 1 1 3 4 3
0 0 0 255 0 0 0 0 0 1 7 11 11 2 0 0
0 0 255 0 0 0 0 1 1 0 0 1 1 1 0 0
0 255 0 0 0 0 0 0 2 2 0 0 0 0 0 255
0 0 0 0 0 0 0 0 2 2 0 0 0 0 255 1
1 1 1 1 2 2 0 0 0 1 1 1 0 255 0 0
0 0 0 0 0 0 0 0 0 0 0 255 0 0 0 0
0 0 0 0 0 0 0 0 0 0 255 0 0 0 0 0
0 1 1 0 0 0 0 0 255 0 0 1 1 2 3 5
5 4 2 1 1 0 0 255 0 0 0 0 0 0 1 1
1 0 0 0 0 0 255 0 0 0 0 0 0 1 2 1
1 0 0 0 255 0 0 0 0 0 0 0 0 0 0 0
0 0 0 255 0 0 0 0 0 0 1 1 1 0 0 0
0 0 255 0 0 0 0 0 0 0 0 0 1 0 1 0
255 0 0 0 0 0 0 0 3 3 0 0 0 0 255 0
0 0 0 0 0 0 0 0 0 1 1 0 0 255 1 0
0 0 0 0 0 0 0 0 0 0 0 0 255 0 0 0
0 0 13 15 14 6 2 1 1 0 255 0 1 1 1 1
218 255 255 255 149 1 1 1 1 255 0 0 0 0 0 0
1 1 0 0 0 1 0 0 255 0 0 0 0 0 0 0
1 1 1 0 0 0 255 0 0 0 0 0 0 0 0 0
0 0 0 0 0 255 0 0 0 0 0 1 3 7 6 0
0 0 0 255 0 0 0 0 1 6 5 3 1 1 1 0
0 0 255 0 0 0 0 0 2 26 26 11 1 0 0 0
0 255 0 0 0 0 0 0 0 0 0 0 0 0 0 255
0 0 0 1 0 4 6 6 1 0 0 0 0 255 0 0
0 0 1 5 24 37 34 34 2 0 0 0 0 0 0 0
1 0 0 0 0 0 1 3 35 22 14 14 14 2 0 0
0 255 0 0 0 1 3 3 3 4 4 3 2 0 0 255
0 0 0 0 1 7 40 40 43 21 5 0 0 0 255 0
0 0 0 1 11 20 38 37 37 1 0 0 0 255 0 0
0 1 1 11 34 34 10 1 0 0 0 255 0 0 0 0
1 101 108 132 132 11 0 0 0 0 255 1 1 1 0 1
2 4 4 1 0 0 0 0 0 255 0 0 0 0 1 2
2 1 0 0 0 0 0 255 0 0 0 0 0 0 0 0
0 0 0 0 0 0 255 0 0 0 0 0 1 1 2 1
1 1 0 0 255 0 0 1 3 4 5 5 5 4 3 2
1 0 0 255 0 0 0 0 0 1 1 1 1 0 0 0
0 0 255 0 0 0 0 0 0 3 3 2 1 0 0 0
255 0 0 0 0 0 0 1 1 1 1 0 0 0 0 255
0 0 0 1 1 2 11 11 2 1 0 0 0 0 255 1
0 0 0 0 0 1 1 0 0 0 0 0 255 0 0 0
0 0 17 37 37 46 8 0 0 0 255 0 0 0 0 0
0 0 0 0 0 0 0 0 0 255 1 1 1 0 0 0
1 0 0 0 0 0 0 0 255 0 0 1 1 15 15 21
21 17 6 2 1 0 255 0 1 1 1 218 255 255 255 255
255 149 1 0 0 255 1 1 1 1 0 1 12 1 0 0
0 0 0 0 255 0 0 0 0 0 0 1 1 1 1 0
0 0 255 0 0 0 1 1 1 1 1 1 1 0 0 0
0 255 0 0 0 0 2 10 10 10 13 5 0 0 0 255
0 0 0 1 6 12 12 6 5 5 1 0 0 0 255 0
0 0 0 2 41 53 54 52 13 2 0 0 0 255 0 0
1 1 1 5 22 21 17 0 0 0 0 255 0 0 0 1
1 10 81 81 45 1 0 0 0 255 0 0 0 0 5 46
93 97 95 87 34 0 0 0 0 0 0 0 0 0 0 0
0 0 3 23 35 24 22 22 16 16 1 0 0 255 0 0
1 2 3 3 3 5 5 5 2 1 1 255 1 0 0 0
7 30 40 40 42 32 21 2 0 0 255 0 0 0 0 11
33 38 63 66 67 37 1 0 0 255 0 0 1 1 28 86
83 72 57 23 3 1 0 255 0 0 0 1 101 214 234 255
248 139 11 0 0 0 255 0 0 0 1 2 4 8 10 10
2 0 0 0 0 255 0 0 1 2 7 7 5 3 1 0
0 0 0 255 0 0 0 0 0 0 0 1 1 0 0 0
0 0 255 0 0 0 1 1 2 2 3 2 2 0 0 0
255 0 2 3 3 5 6 5 4 4 3 2 1 0 0 255
0 0 0 0 1 3 3 3 2 1 1 0 0 0 255 0
0 0 0 0 1 5 6 2 1 0 0 0 255 0 0 0
0 0 0 23 30 13 4 1 0 0 0 255 0 0 0 1
2 18 18 17 14 2 1 0 0 0 255 1 0 0 0 1
1 2 2 1 0 0 0 0 255 0 1 1 1 17 55 62
73 90 57 8 0 0 255 0 0 0 0 0 0 0 0 0
0 0 0 0 0 255 1 0 0 0 1 1 2 2 1 0
0 0 0 0 255 0 0 1 13 38 22 24 27 30 24 3
1 0 255 1 1 1 6 255 255 255 255 255 255 255 1 0
0 255 0 1 1 1 1 28 28 12 1 1 0 0 0 0
255 0 0 0 0 0 1 2 2 1 1 0 0 0 255 0
0 0 0 1 2 10 3 2 2 0 0 0 0 255 0 0
0 2 24 30 25 18 15 5 1 0 0 255 0 0 1 1
12 18 12 8 6 6 5 1 0 0 255 0 0 0 2 38
53 53 54 52 35 13 2 0 0 255 0 1 1 1 5 16
22 22 24 17 0 0 0 255 0 0 1 1 10 113 131 120
86 45 3 1 0 255 0 0 0 0 23 93 105 105 115 102
87 2 0 0 0 0 0 0 0 0 0 0 0 0 3 23
25 24 22 24 20 21 12 0 0 255 0 0 1 3 3 5
5 7 8 7 6 1 1 255 0 0 0 0 14 26 33 33
40 41 41 7 1 0 255 0 0 1 4 33 63 63 73 91
110 66 36 0 0 255 0 0 1 28 75 112 148 83 80 67
23 2 0 255 0 0 0 7 181 234 234 255 255 183 45 0
0 0 255 0 0 0 0 2 6 8 10 11 10 1 0 0
0 255 0 0 1 13 21 13 8 8 3 1 0 0 0 255
0 0 0 0 0 1 18 18 3 0 0 0 0 0 255 0
0 0 1 2 2 2 2 2 2 1 1 0 255 1 3 5
5 6 6 4 4 4 4 3 1 0 0 255 0 0 0 0
3 4 4 4 3 1 1 0 0 0 255 0 0 0 0 0
0 6 6 6 1 0 0 0 255 0 0 0 0 1 23 31
38 31 13 4 0 0 0 255 0 0 0 1 26 26 21 21
28 13 1 1 0 0 255 1 0 1 1 1 1 3 5 1
0 0 0 0 255 0 1 1 5 55 75 104 110 109 73 50
1 0 255 0 0 0 0 0 0 1 1 1 0 0 0 0
0 255 0 0 0 0 1 1 3 3 2 1 1 0 0 0
255 0 0 1 37 37 34 34 36 45 36 11 1 0 255 1
0 0 23 255 255 255 255 255 255 255 4 0 0 255 0 1
1 1 12 36 36 28 4 1 0 0 0 0 255 0 0 0
1 2 7 12 12 2 0 0 0 0 255 0 0 0 0 2
6 10 2 2 2 2 0 0 0 255 0 0 1 5 47 35
32 21 16 12 2 1 0 255 0 0 1 1 12 23 16 14
11 6 5 0 0 0 255 0 0 0 34 41 53 53 53 52
36 35 13 1 0 255 0 0 1 1 5 13 16 21 26 21
1 0 0 255 0 0 1 2 92 138 138 138 123 86 12 1
1 255 0 0 0 0 63 93 105 93 105 103 103 7 0 0
0 0 0 1 0 1 1 0 0 0 3 22 22 22 17 24
24 24 12 1 0 255 0 0 1 1 5 7 8 10 12 8
6 1 1 255 0 0 0 10 25 26 26 24 27 41 45 20
0 0 255 0 0 0 28 54 64 72 91 108 108 69 45 0
0 255 0 0 2 63 86 118 155 118 96 80 23 2 1 255
0 0 0 74 214 255 223 223 248 197 89 0 0 0 255 0
0 0 2 4 8 4 11 14 13 3 0 0 0 255 0 1
2 6 21 13 13 8 4 3 1 0 0 255 0 0 0 2
5 52 52 42 18 3 1 0 0 0 255 0 0 1 2 2
2 2 2 2 3 2 1 0 255 2 4 6 6 6 4 2
4 4 4 3 2 1 0 255 0 0 0 0 3 4 4 4
4 1 1 0 0 0 255 0 0 0 0 0 1 5 6 6
1 0 0 0 255 0 0 0 0 7 24 33 43 38 31 5
1 0 0 255 0 0 0 1 47 47 34 34 34 17 1 0
0 0 255 0 0 1 1 1 3 7 7 5 1 0 0 0
255 0 0 0 34 75 87 110 110 109 53 50 0 0 255 0
0 0 0 0 0 2 5 2 1 1 1 0 0 255 0 0
0 0 1 1 4 11 4 2 1 0 0 0 255 0 0 1
20 34 34 34 34 47 45 11 1 0 255 1 0 2 23 255
255 255 255 255 255 255 4 0 0 255 0 0 1 1 12 30
42 36 24 1 0 0 0 0 255 0 0 0 2 5 22 26
22 12 4 0 0 0 255 0 0 0 0 3 6 10 6 10
5 4 0 0 0 255 0 0 1 17 47 35 23 21 20 16
4 1 0 255 0 0 0 1 14 17 17 18 11 6 1 0
0 0 255 0 0 1 37 47 59 57 53 55 38 36 13 0
0 255 0 0 1 1 7 16 13 16 12 12 1 0 0 255
0 0 0 2 100 143 143 150 132 120 21 1 0 255 0 0
0 0 55 69 85 80 81 102 102 7 0 0 0 0 0 0
1 1 0 0 0 1 2 12 17 28 13 24 24 24 2 1
0 255 0 1 1 1 5 6 5 10 12 10 2 1 1 255
0 0 0 10 26 33 26 21 22 41 45 20 0 0 255 0
0 0 28 34 65 91 103 108 82 67 45 1 0 255 0 0
3 75 100 104 148 122 123 94 14 2 0 255 0 0 0 74
194 229 223 218 218 197 89 1 0 0 255 0 0 0 4 6
8 4 11 11 11 3 1 0 0 255 0 1 1 3 6 6
8 10 8 3 1 0 0 255 0 0 0 4 33 85 85 67
42 14 3 1 0 0 255 0 0 1 2 3 2 2 2 3
3 2 1 0 255 2 11 11 6 5 4 2 3 4 5 3
2 1 0 255 0 0 0 0 2 4 4 4 3 1 0 0
0 0 255 0 0 0 0 0 0 2 5 2 1 0 0 0
255 0 0 0 0 7 24 25 33 31 31 5 1 0 0 255
0 0 0 0 20 31 40 40 28 11 0 0 0 0 255 0
0 1 1 2 4 4 7 3 1 0 0 0 255 0 0 1
34 75 87 87 75 62 50 12 1 0 255 0 0 0 0 0
1 3 5 3 2 1 0 0 0 255 0 0 0 0 1 4
4 12 4 3 1 0 0 0 255 0 0 1 14 25 32 36
36 51 32 8 1 0 255 0 0 1 14 255 255 255 255 255
255 255 1 0 0 255 0 0 0 1 5 12 24 30 26 2
1 0 0 1 255 0 0 0 2 7 36 41 22 17 12 0
0 0 255 0 0 0 0 2 6 6 6 11 5 4 0 0
0 255 0 0 1 17 40 30 23 21 20 16 2 0 0 255
0 0 0 1 6 17 17 18 14 4 1 0 0 0 255 0
0 1 37 59 62 62 75 55 53 38 11 0 0 255 0 0
1 2 13 24 13 14 11 11 1 1 0 255 0 0 0 2
100 134 140 150 140 64 21 0 0 255 0 0 0 0 17 55
73 73 79 73 47 1 0 0 0 0 0 0 1 0 0 0
0 1 1 11 12 30 35 30 30 14 1 1 0 255 0 1
1 1 4 4 4 6 11 10 1 1 0 255 0 0 0 2
20 33 28 21 27 41 27 1 0 0 255 0 0 0 7 34
61 75 103 102 69 51 44 0 0 255 0 1 4 86 97 100
118 118 104 94 13 1 1 255 0 0 0 23 177 229 229 223
218 136 16 3 0 0 255 0 0 0 1 4 7 4 16 10
10 1 0 0 0 255 0 1 1 2 4 4 6 7 5 2
1 0 0 255 0 0 0 2 33 73 73 67 51 28 3 1
0 0 255 0 0 1 2 4 2 2 3 4 4 1 1 0
255 1 3 6 6 5 4 3 4 5 5 2 1 1 1 255
0 0 0 0 1 2 3 3 2 1 0 0 0 0 255 0
0 0 0 0 0 1 1 2 1 0 0 0 255 0 0 0
0 8 20 20 20 20 12 4 1 0 0 255 0 0 0 0
5 26 31 31 17 1 0 0 0 0 255 0 0 1 1 2
3 3 3 1 1 0 0 0 255 0 0 1 4 34 70 70
59 56 44 2 0 0 255 0 0 0 0 0 0 3 4 3
1 1 0 0 0 255 0 0 0 0 1 4 4 11 5 2
1 1 1 1 255 0 0 1 6 13 25 36 36 32 11 4
0 0 255 1 0 1 1 255 255 255 255 255 255 18 0 0
0 255 1 1 0 1 3 12 20 24 6 1 0 0 0 1
255 0 0 0 2 6 22 41 20 17 6 5 0 0 255 0
0 0 0 1 3 6 8 11 5 1 0 0 0 255 0 0
0 4 28 23 15 13 16 4 0 0 0 255 0 0 0 0
0 6 13 14 4 1 1 0 0 0 255 0 0 1 15 57
61 59 61 55 53 25 0 0 0 255 0 0 1 4 22 24
22 13 11 3 1 1 0 255 0 0 0 1 89 100 128 128
86 41 3 0 0 255 0 0 0 0 1 17 55 66 66 47
1 0 0 0 0 0 0 0 0 0 0 0 0 1 1 2
12 25 35 20 16 2 0 0 0 255 0 0 1 1 3 4
4 4 6 4 1 1 0 255 0 0 0 1 4 23 28 28
27 23 4 1 0 0 255 0 0 0 2 30 52 52 75 82
61 45 4 1 0 255 1 1 4 26 93 97 114 114 104 28
7 0 0 255 0 0 0 0 56 177 218 218 138 16 4 1
0 0 255 0 0 0 0 4 4 4 5 3 3 0 0 0
0 255 0 0 0 1 4 4 4 4 2 1 1 0 0 255
0 0 0 0 7 50 64 64 51 28 1 0 0 0 255 0
0 0 2 2 2 3 3 4 4 1 0 0 255 0 3 4
5 5 5 5 5 6 6 2 1 1 0 255 0 0 0 0
1 2 2 2 1 1 0 0 0 0 255 0 0 0 0 0
0 0 0 0 0 0 0 0 255 0 0 0 0 7 12 20
20 14 10 1 0 0 0 255 0 0 0 0 1 5 26 11
4 0 0 0 0 1 255 0 0 0 0 0 2 2 1 1
0 0 0 0 255 0 0 1 1 7 34 44 44 42 3 1
0 0 255 0 0 0 0 0 0 1 2 1 1 0 0 0
0 255 0 0 0 0 1 2 4 4 3 2 1 0 0 0
255 0 0 0 1 6 13 36 36 8 4 0 0 0 255 0
0 0 0 1 255 255 255 255 18 0 0 0 0 255 0 0
0 0 1 4 6 4 1 0 0 0 0 0 255 0 0 0
0 5 16 20 16 5 4 2 0 0 255 0 0 0 0 1
1 2 6 3 1 1 0 0 0 255 0 0 0 0 4 5
2 2 0 0 0 0 0 255 0 0 0 0 0 0 0 1
0 0 0 0 0 0 255 0 0 1 1 15 54 51 53 51
25 3 0 0 0 255 0 0 0 1 5 15 6 6 3 1
1 1 0 255 0 0 0 1 3 53 99 53 41 3 0 0
0 255 0 0 0 0 1 1 1 1 0 0 0 0 0 0
0 0 0 0 0 0 0 0 0 0 0 1 2 7 20 7
3 1 0 0 0 255 0 0 0 1 1 3 2 2 2 1
0 0 0 255 0 0 0 0 1 4 20 23 23 4 1 1
0 0 255 1 0 0 0 2 30 43 51 50 50 4 2 0
0 255 1 0 1 4 26 61 97 86 28 8 1 0 0 255
0 0 0 0 0 56 132 132 13 1 1 0 0 0 255 1
1 0 0 0 3 3 3 2 0 0 0 0 0 255 0 0
0 0 1 1 2 1 1 0 0 0 0 255 0 0 0 0
0 15 50 52 34 8 0 0 0 0 255 0 1 1 1 2
2 2 2 3 1 0 0 0 255 1 2 4 4 5 5 5
5 6 6 1 1 1 0 255 0 0 0 0 0 0 1 1
1 0 0 0 0 0 255 0 0 0 0 0 0 0 0 0
0 0 0 0 255 0 0 0 0 1 10 13 13 12 2 0
0 0 0 255 0 0 0 0 0 1 4 4 1 0 0 0
0 0 255 0 0 0 0 0 0 1 1 0 0 0 0 0
255 0 0 1 1 1 7 12 12 3 1 0 0 0 255 0
0 0 0 0 0 0 0 0 0 0 0 0 0 255 0 0
0 1 0 1 2 4 2 0 0 0 0 0 255 0 0 0
0 2 6 6 1 1 0 0 0 0 255 0 0 0 0 0
1 1 1 0 0 0 0 0 0 255 0 0 0 0 0 1
1 0 0 0 0 0 0 0 255 0 0 0 1 1 6 8
2 2 2 1 0 0 255 0 0 0 0 0 0 1 0 1
0 0 0 0 0 255 0 0 0 0 1 1 0 0 0 0
0 0 0 255 0 0 0 0 0 0 0 0 0 1 0 0
0 0 255 0 0 0 1 1 3 3 7 7 3 1 0 0
0 255 0 0 0 0 1 1 1 1 0 0 0 0 0 255
0 0 0 0 1 3 18 18 1 1 0 0 0 255 0 0
0 0 0 0 0 0 0 0 0 0 0 0 0 0 0 0
0 0 0 0 0 0 1 1 1 1 2 2 1 0 0 0
0 255 0 0 0 0 1 1 1 1 1 1 0 0 0 255
0 0 0 1 1 1 1 1 1 1 0 0 0 0 255 1
0 0 0 1 2 4 21 21 3 2 0 0 0 255 0 0
0 0 4 14 25 25 7 1 0 0 0 255 1 0 0 0
0 0 1 1 0 0 0 0 0 0 255 0 0 0 0 1
1 1 1 0 0 0 0 0 0 255 1 0 0 0 0 0
0 0 0 0 0 0 0 255 0 0 0 0 0 2 15 15
8 0 0 0 0 0 255 0 0 0 0 0 1 1 1 1
0 0 0 0 255 0 1 3 4 5 4 5 5 5 4 1
0 0 0 255 0 0 0 0 0 0 0 0 0 0 0 1
1 0 255 0 0 0 0 0 0 0 0 1 1 0 0 0
255 1 0 0 0 1 1 1 0 1 0 0 0 0 0 255
0 0 0 0 0 1 1 1 0 0 0 0 0 0 255 0
0 0 0 0 0 0 0 0 0 0 0 0 255 0 0 0
0 0 0 0 0 0 0 0 0 0 255 0 0 1 0 0
0 0 0 0 0 0 0 0 0 255 0 0 0 0 0 0
0 0 0 0 0 0 0 0 255 0 0 0 0 0 1 1
0 0 0 0 0 0 255 0 0 0 0 0 0 0 0 0
0 0 0 0 0 255 0 0 0 0 0 0 0 0 0 0
0 0 0 0 255 0 0 0 0 0 1 1 1 1 0 0
0 0 255 0 0 0 0 0 0 0 0 0 0 0 0 0
0 255 0 0 0 0 0 0 0 0 0 0 0 0 0 255
0 0 0 0 0 0 0 0 0 0 0 0 0 0 255 0
0 0 0 0 1 1 0 0 0 0 0 0 0 255 0 0
0 0 0 0 0 0 0 0 0 0 0 255 0 0 0 0
0 0 1 1 0 0 0 0 0 255 0 0 0 0 0 0
0 0 0 0 0 0 0 0 0 0 0 0 0 0 0 0
0 0 0 0 0 0 0 1 1 0 0 0 0 255 0 0
0 0 0 1 1 1 0 0 0 0 0 255 0 0 1 1
1 0 0 0 0 0 0 0 0 0 255 1 0 0 0 0
0 1 1 1 1 0 0 0 0 255 0 0 0 0 1 1
1 0 0 0 0 0 0 255 1 0 0 0 0 0 0 0
0 0 0 0 0 0 255 0 0 0 0 1 1 1 0 0
0 0 0 0 0 255 1 0 0 0 0 0 0 0 0 0
0 0 0 255 0 0 0 0 0 1 1 1 0 0 0 0
0 0 255 0 0 0 0 0 0 0 0 0 0 0 0 0
255 0 0 1 4 4 4 4 5 5 3 0 0 0 0 255
0 0 0 0 0 0 0 0 0 0 0 0 1 1 255 0
0 0 0 0 0 0 1 1 1 1 0 0 255 0 0 0
0 1 0 0 0 0 0 0 0 0 0 255 0 0 0 0
0 0 1 1 1 0 0 0 0 0 255 0 0 0 0 0
0 0 0 0 0 0 0 0 255 0 0 0 0 0 0 0
0 0 0 0 0 0 255 0 0 1 1 0 0 0 0 0
0 0 0 0 0 255 0 0 0 0 0 0 0 0 0 0
0 0 0 0 255 0 0 0 0 0 1 0 0 0 0 0
0 1 255 0 0 0 0 0 0 0 0 0 0 0 0 0
0 255 0 0 0 0 0 0 0 0 0 0 0 0 0 0
255 0 0 0 0 0 0 0 1 255 255 255 255 255 255 255
255 255 255 255 255 255 255 255 255 255 255 255 255 255 255 255
255 255 255 255 255 255 255 255 255 255 255 255 255 255 255 255
255 255 255 255 255 255 255 255 255 255 255 255 255 255 255 255
255 255 255 255 255 255 255 255 255 255 255 255 255 255 255 255
255 255 255 255 255 255 255 255 255 255 255 255 255 255 255 255
255 255 255 255 255 255 255 255 255 255 255 255 255 255 255 255
255 255 255 255 255 255 255 255 0 0 0 0 0 0 1 0
0 0 0 0 1 0 0 0 0 255 0 0 0 0 0 1
1 1 0 0 0 0 0 255 0 0 1 1 1 1 0 1
0 0 0 0 1 0 255 0 0 0 0 0 0 0 0 0
0 0 0 0 0 255 0 0 0 0 1 1 1 0 0 0
0 0 0 255 0 0 0 0 0 0 0 0 1 0 0 0
0 0 255 0 0 0 0 1 1 0 0 0 0 0 0 0
0 255 0 0 0 0 0 255 255 255 255 255 255 255 255 255
255 255 255 255 255 255 255 255 255 255 255 255 255 255 255 255
255 255 255 255 255 255 255 255 255 255 255 255 255 255 255 255
255 255 255 255 255 255 255 255 255 255 255 255 255 255 255 255
255 255 255 255 255 255 255 255 255 255 255 255 255 255 255 255
255 255 255 255 255 255 255 255 255 255 255 255 255 255 255 255
255 255 255 255 255 255 255 255 255 255 255 255 255 255 255 255
255 255 255 255 255 255 255 255 255 255 255 255 255 255 255 255
255 255 255 255 255 255 255 255 255 255 255 255 255 255 255 255
255 255 255 255 255 255 255 255 255 255 255 255 255 255 255 255
255 255 255 255 255 255 255 255 255 255 255 255 255 255 255 255
255 255 255 255 255 255 255 255 255 255 255 255 255 255 255 255
255 255 255 255 255 255 255 255 255 255 255 255 255 255 255 255
255 255 255 255 255 255 255 255 255 255 255 255 255 255 255 255
255 255 255 255 255 0 0 0 0 0 255 0 0 0 0 0
0 0 0 0 0 0 0 0 0 255 0 0 0 0 0 0
0 0 0 0 0 0 0 255 0 0 0 0 0 0 0 0
0 0 0 0 0 0 255 0 0 0 0 0 0 0 0 0
0 0 0 0 0 255 0 0 0 0 0 0 0 0 0 0
0 0 0 255 1 1 0 0 0 0 0 0 0 0 0 0
0 255 0 0 0 0 0 0 0 0 0 0 0 0 0 0
0 0 0 0 255 255 255 255 255 255 255 255 255 255 255 255
255 255 255 255 255 255 255 255 255 255 255 255 255 255 255 255
255 255 255 255 255 255 255 255 255 255 255 255 255 255 255 255
255 255 255 255 255 255 255 255 255 255 255 255 255 255 255 255
255 255 255 255 255 255 255 255 255 255 255 255 255 255 255 255
255 255 255 255 255 255 255 255 255 255 255 255 255 255 255 255
255 255 255 255 255 255 255 255 255 255 255 255 255 255 255 255
255 255 255 0 0 0 0 0 0 0 0 255 0 0 0 1
1 0 0 0 0 0 0 0 0 0 255 0 0 0 0 0
0 0 0 0 0 0 0 0 255 0 0 0 0 0 1 3
3 1 1 0 0 0 0 255 0 0 0 0 0 0 0 0
0 0 0 0 0 0 255 0 0 0 0 0 0 0 0 0
0 0 0 0 255 0 0 0 0 0 0 0 0 0 0 0
0 1 1 255 0 0 0 0 0 0 0 0 0 0 0 0
0 0 255 0 0 0 0 1 1 1 0 0 0 0 0 0
255 0 0 0 0 1 1 1 0 1 0 0 0 0 255 0
0 0 0 0 0 0 0 0 0 0 0 0 0 255 0 0
0 0 0 0 0 0 0 0 0 0 0 0 255 0 0 0
0 0 0 0 0 0 0 0 0 0 255 0 0 0 0 0
0 1 1 1 0 0 0 0 0 255 0 0 0 0 0 0
0 0 0 0 0 0 1 1 255 0 0 0 0 0 0 0
0 0 0 0 0 0 255 0 0 0 0 0 0 0 0 0
0 0 0 0 0 255 0 1 0 0 0 0 0 0 0 0
0 0 0 255 0 0 0 0 0 0 0 0 0 1 1 0
0 0 255 0 0 0 0 0 0 0 1 0 0 0 0 0
0 255 0 0 0 0 0 0 0 0 0 0 0 0 0 255
0 0 0 0 0 0 0 0 0 0 0 0 0 255 0 0
0 0 0 0 0 0 0 0 0 0 0 0 0 0 0 0
0 0 0 0 0 0 0 0 0 0 0 0 0 0 0 0
0 255 0 0 0 0 0 0 0 0 0 0 0 0 0 255
0 0 0 0 0 0 0 1 0 0 0 0 1 0 255 0
0 0 0 0 0 0 0 0 0 0 0 0 0 255 0 0
0 0 0 0 0 0 0 0 0 0 0 255 0 0 0 0
0 1 11 11 5 4 1 0 0 0 255 0 0 1 1 1
0 0 0 0 0 0 0 0 0 255 0 0 0 0 1 1
2 0 0 0 0 0 0 255 0 0 0 1 1 2 0 1
0 0 0 0 0 0 255 0 0 0 0 0 0 0 0 0
0 0 0 0 255 1 1 1 0 0 3 8 8 8 1 1
0 0 0 255 0 0 0 0 0 0 0 0 0 0 0 0
0 0 255 1 0 0 0 0 0 0 0 0 0 0 0 0
255 0 0 0 0 0 0 0 0 0 0 0 0 1 1 255
0 0 0 0 0 0 0 0 0 0 0 0 0 0 255 0
1 1 7 7 5 5 3 1 0 0 0 0 255 0 0 0
0 1 1 1 1 1 0 0 0 0 255 0 0 0 0 0
0 0 0 0 0 0 0 0 0 255 0 0 0 0 0 0
0 0 0 0 0 0 0 0 255 0 0 0 0 0 1 1
1 1 0 0 0 0 255 0 0 0 0 0 0 1 0 0
0 0 0 0 0 255 0 0 0 0 0 1 0 0 0 0
0 0 0 0 255 0 0 0 0 0 0 1 0 0 0 0
0 0 255 0 0 0 0 0 0 0 0 0 0 0 0 0
0 255 0 0 0 0 0 0 0 0 0 0 0 0 0 255
0 0 0 0 0 0 0 0 0 0 1 0 0 0 255 0
0 0 0 0 0 1 1 1 1 0 0 0 0 255 0 0
0 0 0 1 2 2 1 0 0 0 0 255 0 0 0 0
0 0 0 0 0 0 0 0 0 255 0 0 0 0 0 0
0 0 0 0 0 1 0 0 0 0 0 0 0 0 0 0
0 0 0 0 0 0 0 0 0 0 0 0 0 255 0 0
0 0 0 0 0 0 0 0 0 0 0 255 0 0 0 0
0 0 0 0 0 0 0 0 0 0 255 0 0 0 0 0
0 0 0 0 0 0 0 0 0 255 0 0 1 0 0 0
0 0 0 0 0 0 0 255 0 0 5 5 8 255 255 255
255 255 27 1 1 0 255 0 1 1 1 0 0 0 0 0
0 0 0 0 0 255 0 0 0 0 1 4 10 10 5 3
0 0 0 255 0 0 0 1 7 70 114 114 90 32 0 0
0 0 255 0 0 0 0 2 2 2 0 0 0 0 0 0
255 1 1 1 4 14 24 25 43 36 16 6 1 0 0 255
0 0 0 0 0 0 0 0 0 0 0 0 0 0 255 0
0 0 0 0 0 0 0 0 0 0 0 0 255 0 0 0
0 0 0 1 1 0 0 0 1 0 1 255 0 0 0 0
0 1 1 0 0 0 0 0 0 0 255 0 1 7 14 15
12 13 6 6 3 1 0 0 255 0 0 0 1 1 7 21
21 21 12 0 0 0 255 0 0 0 0 0 0 0 0 0
0 0 0 0 0 255 0 0 0 0 0 0 0 0 0 0
0 0 0 0 255 0 0 0 0 1 2 10 10 3 1 0
0 0 255 0 0 0 0 0 0 1 1 0 0 0 0 0
0 255 0 0 0 0 1 1 0 0 0 0 0 1 1 1
255 0 0 0 0 0 17 69 86 3 3 0 1 0 255 0
0 0 0 0 0 1 1 1 1 0 0 0 0 255 0 0
0 0 0 0 0 0 0 0 0 0 0 255 0 0 1 1
1 0 0 0 0 1 1 1 0 0 255 0 0 0 1 11
63 101 101 81 50 1 0 0 0 255 0 0 0 1 1 3
5 5 3 1 0 0 0 255 0 0 0 0 0 0 1 1
0 0 0 0 0 255 0 0 0 0 0 0 0 0 0 0
0 0 0 0 0 0 0 0 0 0 0 0 0 1 1 0
0 0 1 0 0 0 0 0 0 255 0 0 0 0 0 0
0 0 0 0 0 0 0 255 1 1 0 0 0 0 0 0
0 0 0 0 0 0 255 0 0 0 0 0 0 1 0 1
0 0 0 0 0 255 0 0 0 0 0 0 2 1 1 1
1 0 0 255 0 5 10 8 255 255 255 255 255 255 255 27
1 0 255 0 0 0 0 0 3 13 13 0 0 0 1 0
0 255 0 0 0 1 153 211 220 211 150 86 5 0 0 255
0 0 0 7 70 130 136 151 151 125 37 1 0 0 255 0
0 0 7 165 174 210 174 124 3 1 0 0 255 0 1 1
14 25 35 44 48 40 36 20 1 0 0 255 0 0 0 1
1 1 5 5 3 1 1 0 0 0 255 0 0 0 0 0
1 1 0 0 0 0 0 0 255 0 0 0 0 0 1 5
7 6 1 1 1 0 0 255 0 0 0 1 1 4 17 20
20 1 0 0 0 0 255 0 4 14 21 21 17 15 13 13
12 6 2 0 255 0 0 1 2 26 26 37 38 41 33 12
0 0 255 0 0 0 0 0 1 2 6 4 4 1 1 1
0 255 0 0 0 0 0 0 0 0 0 0 0 0 0 0
255 0 0 0 1 18 52 64 64 22 5 1 0 0 255 0
0 0 0 0 0 17 22 17 3 0 0 0 0 255 0 0
0 0 1 2 2 3 3 1 0 0 0 0 255 0 0 0
0 17 86 108 110 90 5 1 1 0 255 0 0 0 0 0
1 1 1 1 1 1 0 0 0 255 0 0 0 0 0 0
0 1 0 0 0 0 0 255 0 0 1 1 1 0 0 0
11 11 1 1 0 0 255 0 0 0 11 136 180 170 183 170
96 50 4 0 0 255 0 1 1 1 11 11 8 8 7 5
0 0 0 255 0 0 0 0 0 2 16 16 4 1 0 0
0 255 0 0 0 0 0 0 1 1 1 2 1 0 0 0
0 0 0 0 0 0 0 0 0 1 1 1 0 1 4 4
0 0 0 0 0 255 0 0 0 0 1 1 12 12 7 0
0 0 0 255 0 0 1 0 1 1 5 23 23 4 0 0
1 0 255 0 0 0 0 0 30 237 237 94 3 1 0 0
0 255 0 0 1 1 5 2 5 11 4 2 1 0 0 255
0 5 12 213 255 255 255 255 255 255 255 201 1 1 255 1
0 0 2 6 25 40 16 14 2 2 1 1 0 255 0 0
0 153 255 255 255 255 255 255 86 1 1 255 0 0 2 60
136 143 136 130 135 135 75 32 1 0 255 0 0 7 188 210
255 255 255 255 149 3 0 0 255 0 1 3 27 35 44 45
48 40 36 31 16 1 0 255 0 0 0 1 1 51 77 77
90 90 1 0 0 0 255 0 0 0 0 0 2 10 4 1
0 0 0 0 255 1 0 0 0 1 12 12 12 11 6 1
1 0 0 255 0 0 0 1 15 25 25 40 40 33 1 1
0 0 255 1 11 14 22 21 17 17 17 18 16 8 6 2
255 0 1 2 12 37 37 42 47 42 41 31 4 0 255 0
0 0 0 1 1 3 12 8 6 4 1 0 0 255 0 0
0 0 0 0 0 0 0 0 0 0 0 0 255 1 0 0
18 67 85 99 104 89 22 4 0 0 255 0 0 0 1 1
60 75 53 50 34 5 0 0 0 255 0 0 0 0 1 2
4 4 3 3 1 0 0 0 255 0 0 0 14 171 255 236
223 142 79 4 1 0 255 0 0 0 0 1 2 2 2 2
2 1 0 0 0 255 0 0 0 0 24 59 82 63 61 7
1 1 1 255 0 0 0 0 1 25 101 194 194 193 11 2
0 0 255 0 0 0 136 223 214 183 188 208 188 96 24 0
0 255 1 1 1 13 16 21 21 12 10 8 5 0 0 255
0 0 0 1 5 34 53 43 37 31 6 1 1 255 0 0
0 0 1 8 23 22 22 11 5 0 0 0 0 0 0 0
0 0 0 0 0 1 1 1 1 8 20 22 6 0 0 0
0 255 0 0 0 0 1 22 35 35 31 7 1 0 0 255
0 0 0 0 1 13 31 34 33 27 4 1 1 0 255 0
0 0 0 30 237 255 255 255 94 3 0 0 0 255 0 0
5 5 11 7 11 14 14 8 1 0 0 255 0 8 14 255
255 255 255 255 255 255 255 255 1 0 255 0 0 0 6 22
25 40 31 21 16 14 2 1 0 255 0 1 141 255 255 255
255 255 255 255 255 50 1 255 1 2 6 124 165 151 130 126
126 135 125 65 0 0 255 0 2 188 219 255 255 255 255 255
255 124 1 0 255 0 1 1 27 38 45 45 26 26 31 33
20 2 0 255 0 0 1 1 81 81 81 90 141 157 97 1
0 0 255 0 0 0 0 8 13 16 16 4 1 0 0 0
255 0 0 0 0 15 18 26 26 23 6 1 1 0 0 255
0 0 1 15 37 43 43 43 45 40 2 0 0 0 255 2
12 14 18 18 18 17 17 17 13 12 13 6 255 0 0 2
35 53 57 57 47 42 47 41 14 0 255 0 0 0 0 1
3 6 8 14 8 6 1 0 0 255 0 0 0 0 0 0
0 0 0 0 0 0 0 0 255 1 0 2 67 99 99 116
116 96 79 5 0 0 255 0 0 0 1 60 83 83 83 80
80 34 5 0 0 255 0 0 0 0 2 10 12 12 4 3
1 0 0 0 255 0 0 1 171 255 255 255 236 223 85 8
0 0 255 0 0 0 0 2 2 2 2 2 2 1 0 0
0 255 0 0 0 24 126 89 89 89 84 61 7 1 1 255
0 0 0 0 25 163 255 255 255 255 193 3 0 0 255 0
0 1 170 241 241 180 175 175 175 149 44 0 0 255 0 1
1 13 17 21 22 21 12 8 5 0 0 255 0 0 0 5
38 70 55 51 51 43 32 6 2 255 0 0 0 0 5 18
24 26 28 27 11 4 0 0 0 0 0 0 0 0 0 0
0 0 2 4 8 11 26 35 26 4 0 0 0 255 0 0
0 1 22 51 121 142 83 31 6 0 0 255 0 0 0 1
13 35 35 50 33 34 21 1 1 0 255 0 0 0 3 132
255 255 255 255 255 38 0 0 0 255 1 2 8 13 11 7
8 14 16 11 3 1 0 255 0 8 15 255 255 255 255 255
255 255 255 255 2 1 255 0 0 2 22 24 25 23 31 31
35 35 22 1 1 255 0 1 255 255 255 255 255 255 255 255
255 79 0 255 2 4 8 170 179 160 143 115 110 145 145 70
0 0 255 0 61 219 255 255 255 255 255 255 255 255 1 1
255 1 1 3 26 35 45 45 23 23 23 31 17 2 0 255
0 0 1 14 87 96 123 140 161 163 157 4 0 0 255 0
0 0 8 18 30 30 30 15 1 0 0 0 255 1 0 0
0 20 23 26 36 26 8 2 1 0 0 255 0 0 0 24
46 57 51 51 47 34 1 1 0 0 255 4 13 14 18 17
23 17 18 18 13 13 15 15 255 1 1 2 45 63 59 59
47 47 48 48 47 1 255 0 0 0 0 3 3 8 4 14
12 8 2 0 0 255 0 0 0 0 0 0 0 0 0 0
0 0 0 0 255 0 0 2 90 99 116 116 96 95 95 7
1 0 255 0 0 1 7 64 96 89 89 89 115 80 11 0
0 255 0 0 0 1 10 12 12 12 8 4 2 1 1 0
255 0 0 6 171 255 255 255 255 223 93 8 0 0 255 0
0 0 0 1 1 1 3 6 4 1 0 0 0 255 0 0
1 94 105 103 89 116 116 66 25 1 1 255 0 0 0 0
163 255 255 255 255 255 255 74 1 0 255 0 0 1 170 223
213 202 180 175 171 121 44 0 0 255 0 0 1 13 16 21
22 22 13 6 5 0 0 255 0 0 0 38 63 66 63 43
54 54 54 32 1 255 0 0 0 1 6 15 23 31 37 37
25 5 0 0 0 0 0 0 1 0 0 0 0 1 15 18
18 17 17 35 26 4 0 0 0 255 0 0 0 2 31 121
183 238 142 72 6 0 0 255 0 0 0 6 16 62 37 42
27 34 23 4 1 0 255 0 0 1 5 255 255 255 255 255
255 38 1 0 0 255 1 5 8 13 12 11 11 11 16 11
10 2 0 255 0 8 15 255 255 255 255 255 255 255 255 255
2 0 255 0 0 3 24 33 24 21 22 33 35 33 22 1
1 255 1 2 255 255 255 255 252 252 255 255 255 82 0 255
3 4 8 170 177 159 142 104 110 145 145 70 0 0 255 0
139 255 255 241 237 255 255 255 255 255 4 0 255 0 1 3
26 27 27 26 26 25 21 17 12 2 0 255 0 0 1 67
87 167 134 140 141 163 161 4 0 0 255 0 0 0 3 18
30 30 30 22 0 0 0 0 255 0 0 0 1 18 24 37
37 32 6 2 1 0 0 255 0 0 0 25 46 55 55 55
47 30 1 1 0 0 255 6 21 21 18 17 18 17 20 20
13 12 13 10 255 1 1 4 45 76 61 47 37 47 59 48
47 1 255 0 0 0 0 2 7 8 4 17 17 12 0 0
0 255 0 0 0 0 0 1 0 0 0 0 0 0 0 0
255 0 0 3 90 94 114 114 96 95 95 7 1 0 255 0
1 3 21 89 101 65 65 65 101 81 11 0 0 255 0 0
0 3 10 12 12 12 8 4 3 1 1 0 255 0 0 6
164 255 255 255 255 255 77 1 0 0 255 0 0 0 0 1
1 3 4 6 2 1 0 0 0 255 0 0 3 94 105 94
91 106 106 84 25 1 0 255 0 0 0 0 230 255 255 255
255 255 255 81 0 0 255 0 0 0 114 210 210 210 202 216
152 85 17 0 0 255 0 0 1 3 13 20 21 27 22 6
5 0 0 255 0 0 0 38 54 54 51 35 51 62 62 32
1 255 0 0 0 0 6 15 20 24 36 37 27 4 0 0
0 0 0 1 0 1 1 0 0 0 15 23 23 27 16 26
13 1 0 0 0 255 0 0 0 2 30 123 202 238 201 32
2 0 0 255 0 1 1 6 35 70 47 47 42 43 23 4
1 0 255 0 1 1 5 255 255 255 255 255 255 10 1 0
0 255 1 7 8 11 11 11 20 11 16 8 7 2 0 255
0 2 15 255 255 255 255 255 255 255 255 255 2 0 255 0
0 6 33 35 35 21 20 21 26 26 22 1 1 255 1 5
227 255 255 255 255 255 255 255 255 82 0 255 1 2 4 138
159 142 118 103 104 135 135 32 0 0 255 0 139 255 255 255
241 255 255 255 255 255 4 0 255 0 0 3 18 27 26 25
26 25 22 17 12 1 1 255 0 0 0 67 167 180 150 134
150 201 201 2 0 0 255 0 0 0 2 14 18 26 26 22
0 0 0 0 255 1 0 0 1 12 26 43 32 8 4 1
1 0 0 255 0 0 0 24 45 52 52 47 34 12 1 1
0 0 255 6 26 26 21 16 16 17 18 20 22 13 15 13
255 1 0 4 42 61 62 62 62 67 73 48 16 1 255 0
0 0 0 0 2 2 8 8 10 0 0 0 0 255 0 0
0 0 0 0 0 0 0 0 0 0 0 0 255 0 0 3
70 75 94 95 95 92 80 5 1 0 255 0 1 3 21 53
101 75 65 65 69 64 7 1 0 255 0 0 1 3 8 10
10 8 8 4 3 1 1 0 255 0 0 1 18 174 255 255
255 93 22 1 0 0 255 0 0 0 1 1 1 3 3 2
1 0 0 0 0 255 0 1 4 94 103 103 105 106 106 55
25 1 0 255 0 0 0 0 230 255 255 255 255 255 255 74
1 0 255 1 0 0 44 168 202 255 234 231 150 80 3 0
0 255 0 0 0 3 4 13 21 35 35 6 3 0 0 255
0 0 0 33 47 54 64 44 55 57 57 25 1 255 0 0
0 1 6 17 20 22 36 36 22 2 0 0 0 0 0 1
0 1 1 0 0 1 2 16 23 17 14 13 6 1 0 0
0 255 0 0 0 1 16 119 183 201 87 32 1 0 0 255
0 0 1 3 44 70 70 48 47 44 25 2 1 0 255 1
0 0 0 123 255 255 255 255 151 1 1 0 0 255 0 2
7 8 12 14 20 12 10 7 6 1 0 255 0 1 10 84
255 255 255 255 255 255 255 178 2 0 255 0 0 6 27 35
35 20 17 21 24 24 10 1 0 255 2 5 119 255 255 255
255 255 255 255 255 12 0 255 0 1 2 44 118 123 103 103
103 114 114 7 0 0 255 0 31 255 255 255 255 255 255 255
255 211 2 0 255 0 0 1 12 24 27 32 32 30 22 17
1 1 1 255 0 0 0 10 124 167 150 120 134 132 108 1
0 0 255 0 0 0 0 2 8 16 18 2 0 0 0 0
255 0 0 0 0 4 26 43 17 4 1 1 1 1 0 255
0 0 0 2 25 26 36 12 12 1 0 0 0 0 255 6
26 26 20 16 14 14 14 18 22 12 12 10 255 0 0 0
17 47 61 62 62 73 59 32 1 0 255 0 0 0 0 0
1 2 6 6 6 0 0 0 0 255 0 0 0 0 0 0
0 0 0 0 0 0 0 0 255 0 0 0 18 69 70 72
80 72 33 0 0 0 255 0 0 0 6 43 75 76 76 76
69 54 2 1 0 255 1 0 1 1 3 8 8 6 5 3
1 0 0 0 255 0 0 0 1 18 126 126 77 22 1 0
0 0 255 0 0 0 0 0 0 2 2 1 0 0 0 0
0 255 0 1 4 94 103 103 103 100 67 33 18 1 0 255
0 0 0 0 56 233 255 255 255 255 206 42 1 0 255 0
0 0 1 54 168 183 183 151 80 4 0 0 0 255 0 0
0 1 2 3 3 15 6 3 0 0 0 255 0 0 0 25
47 67 67 55 55 57 57 23 1 255 0 0 0 1 3 17
17 14 11 13 8 2 0 0 0 0 0 0 0 0 1 0
0 0 1 3 16 13 13 6 1 1 0 0 0 255 0 0
0 0 1 16 87 87 32 1 0 0 0 255 0 0 1 2
17 52 57 52 47 44 18 2 1 0 255 1 1 0 0 1
123 255 255 151 3 0 0 0 0 255 0 1 2 5 7 12
15 10 8 8 5 1 0 255 0 1 10 10 84 255 255 255
255 255 178 2 1 1 255 0 0 3 23 34 35 21 21 26
26 24 0 0 0 255 1 3 15 213 255 255 255 255 255 255
133 1 0 255 0 0 1 3 44 79 67 79 79 79 7 0
0 0 255 2 12 181 255 255 255 255 255 255 233 17 0 0
255 0 0 0 0 12 24 37 38 32 20 7 0 0 0 255
0 0 0 1 10 97 124 113 132 108 1 0 0 0 255 0
0 0 0 0 2 3 2 1 0 0 0 0 255 0 0 0
0 0 4 7 1 0 0 0 0 0 0 255 0 0 0 1
1 1 1 1 0 0 0 0 0 0 255 2 20 21 18 16
16 17 15 18 17 13 5 5 255 0 0 0 0 18 48 61
61 52 32 2 1 0 255 0 0 0 0 0 0 0 0 0
0 0 0 0 0 255 0 0 0 0 0 0 0 0 0 0
0 0 0 0 255 0 0 0 1 18 31 31 31 31 1 0
0 0 255 0 0 0 0 15 53 75 104 76 69 15 1 0
0 255 0 0 0 1 1 2 3 6 3 0 0 0 0 0
255 0 0 0 0 1 11 11 2 1 0 0 0 0 255 0
0 0 0 0 0 0 0 0 0 0 0 0 0 255 0 0
2 28 102 103 103 59 33 18 3 0 0 255 0 0 0 0
1 56 90 174 206 206 42 3 1 0 255 0 0 0 0 1
44 141 141 30 4 1 0 0 0 255 1 1 0 0 0 0
0 2 2 2 0 0 0 255 0 0 0 8 25 63 63 62
57 52 52 2 0 255 0 0 0 0 1 4 5 5 5 5
2 0 0 0 0 0 0 0 0 0 1 1 1 0 1 1
3 3 2 2 0 0 0 0 0 255 0 0 0 0 0 1
1 1 0 0 0 0 0 255 0 0 0 1 2 17 48 48
47 18 2 0 0 0 255 0 0 0 0 0 1 17 17 3
0 0 0 0 1 255 0 0 2 7 7 10 4 6 6 6
4 0 0 255 0 0 0 6 7 7 46 87 87 1 1 1
1 1 255 0 0 0 3 12 27 27 27 33 24 5 0 0
0 255 1 1 1 15 174 255 238 244 238 133 1 1 0 255
0 0 0 0 1 1 6 10 10 0 0 0 0 0 255 0
2 12 181 255 255 255 255 233 17 1 0 0 255 0 0 0
0 1 7 36 38 7 7 0 0 0 0 255 0 0 0 0
1 2 17 51 51 1 0 1 0 0 255 0 0 0 0 0
0 1 1 1 0 0 0 0 255 0 0 0 0 0 0 0
0 0 0 0 0 0 0 255 0 0 0 1 0 0 0 0
0 0 0 0 0 0 255 0 2 11 11 11 14 17 14 15
10 4 3 2 255 0 0 0 0 0 17 20 38 22 1 1
1 0 255 0 0 0 0 0 0 0 0 0 0 0 0 0
0 255 0 0 0 0 0 0 0 0 0 0 0 0 0 0
255 0 1 0 0 1 1 1 1 0 0 0 0 0 255 0
0 0 0 1 15 48 48 48 15 1 0 0 0 255 0 0
0 0 0 1 0 0 0 0 0 0 0 0 255 0 0 0
0 0 0 0 0 0 0 0 0 0 255 0 0 0 0 0
0 0 0 0 0 0 0 0 0 255 0 0 0 2 28 92
59 23 16 3 1 0 0 255 0 0 0 0 0 1 3 35
35 11 3 1 0 0 255 0 0 0 0 1 1 1 0 0
0 0 0 0 0 255 1 0 0 0 0 0 0 0 0 0
0 0 0 255 0 0 0 2 8 12 57 42 42 30 2 1
0 255 0 0 0 0 0 0 2 4 4 4 0 0 0 0
0 0 0 0 0 0 0 0 0 0 0 0 1 1 1 0
0 0 0 0 0 255 0 0 0 0 0 0 0 0 0 0
0 0 0 255 0 0 0 0 0 1 2 13 13 2 0 0
0 0 255 0 0 0 0 0 0 1 1 0 0 0 0 0
1 255 1 0 1 4 5 4 3 3 3 4 1 0 0 255
0 0 0 1 1 1 1 1 1 1 1 0 0 0 255 0
0 0 0 1 10 12 27 25 5 0 0 0 0 255 0 0
1 1 11 25 48 48 3 1 0 1 0 255 0 0 0 0
0 0 1 0 0 0 0 0 0 0 255 0 0 1 1 13
115 199 199 15 1 0 0 0 255 0 0 0 0 0 0 1
1 0 0 0 0 0 0 255 0 0 0 0 0 0 0 0
0 0 0 1 0 0 255 0 0 0 0 0 0 0 0 0
0 0 0 0 255 0 0 0 0 0 0 0 0 0 0 0
0 0 0 255 1 1 1 1 0 0 0 0 0 0 0 0
0 0 255 0 1 2 3 3 11 11 11 10 3 2 0 0
255 0 0 0 0 0 0 0 0 1 1 1 1 0 255 0
0 0 0 0 0 0 0 0 0 0 0 0 0 255 0 0
0 0 0 0 0 0 0 0 0 0 0 0 255 0 1 0
1 1 1 1 0 0 0 0 0 0 255 0 0 0 0 0
1 1 1 0 0 0 0 0 0 255 0 0 0 0 0 0
0 0 0 0 0 0 0 0 255 0 0 0 1 1 0 0
0 0 0 0 0 0 255 0 0 0 0 0 0 0 0 0
0 0 0 0 0 255 0 0 0 0 1 1 1 1 1 1
0 0 0 255 0 0 0 0 1 0 1 1 0 0 0 0
0 0 255 0 0 0 0 0 0 0 0 0 0 0 0 0
0 255 0 0 0 0 0 0 0 0 0 0 0 0 0 255
0 0 0 2 2 6 7 7 2 1 1 0 0 255 0 0
0 0 0 0 0 0 1 0 0 0 0 0 0 0 0 0
1 0 0 0 0 0 0 0 0 0 0 0 0 0 0 0
0 255 0 0 0 0 0 0 0 0 0 0 0 0 0 255
0 0 0 0 0 0 1 1 1 0 0 0 0 0 255 0
0 0 0 0 0 0 0 0 0 0 0 0 1 255 0 0
0 0 1 4 3 3 1 1 1 0 0 255 0 0 0 1
0 1 1 1 1 0 1 1 1 0 255 0 0 0 0 0
0 1 1 1 0 0 0 0 0 255 1 0 0 1 1 2
1 1 0 0 0 1 0 255 0 0 0 0 0 0 0 0
0 0 0 0 0 0 255 0 0 0 0 1 1 1 0 0
0 0 0 0 255 0 0 1 0 0 0 0 0 0 0 0
0 0 0 255 0 0 0 0 0 0 0 0 0 0 0 1
0 0 255 0 0 0 0 0 0 0 0 0 0 0 1 0
255 0 0 0 0 1 0 0 0 0 0 0 0 0 0 255
1 1 1 0 0 0 0 0 0 0 0 0 0 0 255 0
1 1 0 0 1 1 1 0 0 0 0 0 255 0 1 0
0 0 0 0 0 0 1 0 0 0 255 0 0 0 0 0
0 0 0 0 0 1 1 0 0 255 0 0 0 0 0 0
0 0 0 0 0 0 0 0 255 0 0 0 0 0 0 0
0 0 0 0 0 0 255 0 0 0 0 0 0 0 0 0
0 0 0 0 0 255 0 0 0 0 0 0 0 0 0 0
0 0 0 0 255 0 0 0 0 0 0 0 0 255 255 255
255 255 255 255 255 255 255 255 255 255 255 255 255 255 255 255
255 255 255 255 255 255 255 255 255 255 255 255 255 255 255 255
255 255 255 255 255 255 255 255 255 255 255 255 255 255 255 255
255 255 255 255 255 255 255 255 255 255 255 255 255 255 255 255
255 255 255 255 255 255 255 255 255 255 255 255 255 255 255 255
255 255 255 255 255 255 255 255 255 255 255 255 255 255 255 255
255 255 255 255 255 255 255 255 255 255 255 255 1 0 0 0
0 0 0 0 0 0 0 0 0 0 0 0 0 255 0 0
0 0 0 0 0 0 0 0 0 0 0 255 0 0 0 0
0 0 0 0 0 0 0 0 0 0 255 0 0 0 0 0
0 0 0 0 0 1 0 0 0 255 0 0 0 0 0 1
0 0 0 0 0 0 0 255 0 0 1 1 0 0 0 0
0 0 0 0 0 0 255 0 0 0 0 0 0 0 0 0
0 0 0 0 0 255 0 0 0 0 0 255 255 255 255 255
255 255 255 255 255 255 255 255 255 255 255 255 255 255 255 255
255 255 255 255 255 255 255 255 255 255 255 255 255 255 255 255
255 255 255 255 255 255 255 255 255 255 255 255 255 255 255 255
255 255 255 255 255 255 255 255 255 255 255 255 255 255 255 255
255 255 255 255 255 255 255 255 255 255 255 255 255 255 255 255
255 255 255 255 255 255 255 255 255 255 255 255 255 255 255 255
255 255 255 255 255 255 255 255 255 255 255 255 255 255 255 255
255 255 255 255 255 255 255 255 255 255 255 255 255 255 255 255
255 255 255 255 255 255 255 255 255 255 255 255 255 255 255 255
255 255 255 255 255 255 255 255 255 255 255 255 255 255 255 255
255 255 255 255 255 255 255 255 255 255 255 255 255 255 255 255
255 255 255 255 255 255 255 255 255 255 255 255 255 255 255 255
255 255 255 255 255 255 255 255 255 255 255 255 255 255 255 255
255 255 255 255 255 255 255 255 255 0 0 0 0 0 255 0
0 0 0 0 0 0 0 0 0 0 0 0 0 255 0 0
0 0 0 0 0 0 0 0 0 0 0 255 0 0 0 0
0 0 0 0 0 0 0 0 0 0 255 0 0 0 0 0
0 0 0 0 0 0 0 0 0 255 0 0 0 0 0 0
0 0 0 0 0 0 0 255 0 0 0 0 0 0 0 0
0 0 0 0 0 255 0 0 0 0 0 0 0 0 0 0
0 0 0 0 0 0 0 0 255 255 255 255 255 255 255 255
255 255 255 255 255 255 255 255 255 255 255 255 255 255 255 255
255 255 255 255 255 255 255 255 255 255 255 255 255 255 255 255
255 255 255 255 255 255 255 255 255 255 255 255 255 255 255 255
255 255 255 255 255 255 255 255 255 255 255 255 255 255 255 255
255 255 255 255 255 255 255 255 255 255 255 255 255 255 255 255
255 255 255 255 255 255 255 255 255 255 255 255 255 255 255 255
255 255 255 255 255 255 255 0 0 0 0 0 0 0 0 255
0 0 0 0 0 0 0 0 0 0 0 0 0 0 255 0
0 0 0 0 0 0 0 0 0 0 0 0 255 0 1 1
0 0 0 0 0 0 0 0 0 0 0 255 0 0 0 0
0 0 0 0 0 0 0 0 0 0 255 0 0 0 0 0
0 0 0 0 1 1 0 0 255 0 0 0 0 0 0 0
0 0 0 0 0 0 0 255 0 0 0 0 0 0 0 0
0 0 0 0 0 0 255 0 1 1 0 0 0 0 0 0
0 0 0 0 255 0 0 0 0 0 0 0 0 0 0 0
0 0 255 0 0 0 0 0 0 0 0 1 0 0 0 0
0 255 0 0 0 0 0 0 0 0 0 0 0 0 0 0
255 1 0 0 0 0 0 1 0 0 0 1 1 0 255 0
0 0 0 0 0 0 0 0 0 0 0 0 0 255 0 0
0 0 0 1 1 0 0 0 0 0 0 0 255 0 0 0
0 0 0 0 0 0 0 0 0 0 255 0 0 0 0 0
0 0 0 0 0 0 0 0 0 255 0 0 0 0 0 0
0 0 0 0 0 0 0 255 0 0 0 0 0 1 1 1
1 1 1 0 0 0 255 0 0 0 0 0 0 0 0 0
0 0 0 0 0 255 0 0 0 0 0 0 0 0 0 0
0 0 0 255 0 0 0 0 0 0 0 0 0 0 0 0
0 255 0 1 0 0 0 0 0 0 0 0 0 0 0 0
0 0 0 0 0 0 0 0 0 0 0 0 1 1 1 1
0 0 0 0 0 255 0 0 0 0 0 0 0 0 0 0
0 0 0 255 0 0 0 0 0 0 0 0 0 1 0 0
0 0 255 0 0 0 0 0 0 0 0 0 0 0 0 0
0 255 0 0 0 0 0 0 0 0 0 0 0 0 0 255
0 0 0 0 0 0 1 15 15 3 0 0 0 0 255 0
1 1 0 0 0 0 0 0 0 0 0 0 0 255 0 0
0 0 0 1 1 1 0 0 0 0 0 255 0 0 0 0
0 0 0 1 0 0 0 0 0 0 255 0 0 0 0 0
0 0 1 0 0 0 0 0 255 1 1 1 0 0 0 0
0 0 0 0 0 0 0 255 0 0 0 1 1 1 1 0
0 0 0 0 0 0 255 0 0 0 0 0 0 0 0 0
1 0 0 0 255 0 0 0 0 0 0 0 0 0 0 0
0 0 0 255 0 0 0 0 0 0 0 0 0 0 0 0
0 0 255 0 1 1 0 0 0 0 0 0 0 0 0 0
255 0 0 0 1 1 1 0 0 0 0 0 0 0 255 0
0 0 0 0 0 0 1 1 1 1 0 0 0 255 0 1
0 0 0 0 0 0 0 0 0 0 0 0 255 0 0 0
0 0 0 0 0 0 0 1 0 0 255 0 0 0 0 0
0 3 41 34 14 1 0 0 0 255 0 0 0 0 0 1
1 1 0 0 0 0 0 0 255 0 0 0 0 0 0 0
0 0 0 0 0 0 255 1 0 0 0 1 0 0 3 3
1 0 0 0 0 255 0 0 0 0 0 0 0 0 0 0
0 0 0 255 0 0 0 0 1 1 13 23 23 4 1 1
1 0 255 0 0 0 0 0 0 0 0 0 0 0 0 0
0 255 0 1 0 0 0 0 1 0 0 0 0 0 0 255
0 0 0 0 0 1 1 1 0 0 0 0 0 255 0 0
0 0 0 0 0 0 0 0 0 0 0 0 0 0 0 0
0 0 0 0 0 0 0 1 38 38 40 34 14 0 0 0
0 255 0 0 0 0 0 0 0 0 0 0 0 0 0 255
0 0 0 0 0 0 0 1 1 2 1 0 0 0 255 0
0 0 0 0 0 0 0 1 0 0 0 0 0 255 0 0
0 0 0 0 0 0 1 0 0 0 0 255 0 0 0 0
5 37 70 109 109 38 6 0 0 0 255 0 0 0 0 0
0 0 0 0 0 0 0 0 0 255 0 0 0 1 1 2
2 1 1 1 0 0 0 255 0 0 0 0 0 0 1 1
1 0 0 0 0 0 255 0 0 0 0 0 0 10 4 3
1 0 0 0 255 1 1 0 0 0 0 1 0 0 0 0
0 0 0 255 0 0 0 1 1 7 7 3 3 1 0 0
0 0 255 0 0 0 0 0 0 0 0 1 1 0 0 0
255 0 0 0 0 0 1 0 1 0 0 0 0 0 0 255
0 0 0 0 0 0 0 0 0 0 0 0 0 0 255 0
0 0 0 1 1 5 5 1 0 0 0 0 255 0 0 0
0 1 3 26 26 16 0 0 0 0 255 0 0 0 0 0
1 3 3 4 1 1 0 0 0 255 0 0 0 0 0 0
0 0 0 0 0 0 0 0 255 0 0 0 0 0 0 1
1 0 0 0 0 0 255 0 0 0 1 3 46 67 81 65
34 14 1 0 0 255 0 0 0 0 0 2 6 6 4 1
0 0 0 0 255 0 1 0 0 0 1 4 4 1 0 0
0 0 255 0 0 0 0 1 6 25 25 36 36 8 1 0
0 255 0 0 0 0 0 0 0 0 0 0 0 0 0 255
0 0 1 2 2 20 42 44 42 34 6 1 1 0 255 0
0 0 0 0 0 1 1 0 0 0 0 0 0 255 0 0
0 0 0 1 2 1 1 0 0 0 0 255 0 1 0 0
1 1 1 1 1 1 0 0 0 255 0 0 0 0 0 0
0 0 1 1 0 0 0 0 0 0 0 0 0 0 0 0
1 1 1 42 75 119 119 122 91 18 0 0 0 255 0 0
0 0 0 0 1 1 1 0 0 0 0 255 0 0 0 0
0 1 2 5 5 4 2 0 0 0 255 0 0 0 3 6
53 72 83 83 32 1 0 0 1 255 0 0 0 1 1 2
3 4 4 0 0 0 0 255 0 0 0 5 50 81 145 145
148 114 38 6 0 0 255 0 0 0 0 0 0 0 0 0
0 0 0 0 0 255 0 0 0 1 11 27 27 27 11 8
1 0 0 255 0 0 0 0 0 8 24 41 14 1 1 0
0 0 255 1 0 0 0 1 20 23 20 20 3 0 0 0
255 0 0 0 0 1 1 5 1 1 0 0 0 0 0 255
0 0 0 1 7 21 17 16 13 3 1 0 0 0 255 0
0 0 0 4 6 7 6 1 1 0 0 0 255 0 0 0
1 5 56 65 56 36 23 0 0 0 0 255 0 0 0 0
0 1 31 31 5 1 0 0 0 0 255 0 0 0 1 31
51 51 43 25 2 1 0 0 255 0 0 0 0 3 33 43
50 41 18 1 0 0 255 0 0 0 0 1 3 8 8 10
6 1 1 0 0 255 0 1 0 0 0 0 1 2 4 1
1 0 0 0 255 0 0 0 0 0 0 2 2 2 1 0
0 0 255 0 0 1 3 46 66 81 85 81 52 26 13 0
0 255 0 0 0 0 1 21 31 27 27 10 1 0 0 0
255 0 0 0 1 1 11 12 11 17 10 0 0 0 255 0
0 0 2 26 31 31 37 37 41 37 8 1 0 255 0 0
1 1 1 2 2 2 1 0 0 0 0 255 0 0 2 5
20 44 45 45 50 43 28 4 1 0 255 0 0 1 0 0
5 13 38 25 10 1 0 0 0 255 0 0 0 0 2 21
40 43 43 16 2 1 0 255 1 2 2 3 41 74 97 114
62 3 1 0 0 255 0 0 0 0 0 0 1 2 2 2
1 1 0 0 0 0 0 1 0 0 0 0 1 3 42 133
133 134 139 141 141 91 18 0 0 255 0 1 1 0 1 1
2 2 2 1 0 0 0 255 0 0 0 0 0 3 13 18
15 13 4 1 0 0 255 0 0 2 6 70 121 136 136 155
146 32 1 1 1 255 1 1 1 1 2 3 4 5 4 4
0 0 0 255 0 0 1 50 103 145 145 148 154 148 120 24
0 0 255 1 0 0 0 1 18 33 6 3 0 0 0 1
0 255 0 1 1 22 54 54 48 36 26 13 7 0 0 255
0 0 0 0 8 24 28 41 14 8 1 0 0 0 255 1
0 0 0 20 23 25 22 25 5 2 0 0 255 0 0 0
1 1 61 73 75 73 24 1 0 0 0 255 0 0 0 1
30 33 32 22 20 20 3 0 0 0 255 0 0 0 4 8
8 8 11 12 5 1 1 0 255 0 0 0 5 76 111 135
122 135 120 23 0 0 0 255 0 0 0 3 6 34 50 74
52 10 3 0 0 0 255 0 0 1 31 54 72 70 56 50
46 2 0 0 255 0 0 0 0 33 50 67 81 46 34 14
1 1 255 1 0 0 0 2 8 10 10 11 10 6 0 0
0 255 0 0 0 0 0 1 7 7 8 4 1 0 0 0
255 0 0 0 0 0 2 6 6 6 2 1 1 0 255 0
0 4 10 45 66 79 84 55 52 37 16 1 0 255 0 0
0 1 50 55 34 31 32 27 10 0 0 0 255 0 0 1
1 13 14 15 15 17 15 10 0 0 255 0 0 0 7 32
41 37 37 37 43 60 52 2 1 255 0 0 1 1 2 2
3 4 4 1 0 0 0 255 0 0 0 6 44 45 45 45
52 45 36 10 1 0 255 0 0 0 0 5 34 38 38 38
33 10 2 0 0 255 0 0 1 1 54 90 97 96 96 89
33 2 0 255 1 2 3 77 144 144 150 210 187 62 3 1
0 255 0 0 0 0 0 1 2 2 2 2 2 1 0 0
0 0 0 0 0 0 0 1 1 10 93 160 177 179 144 157
144 134 37 1 0 255 0 1 0 1 3 2 3 3 3 1
1 0 0 255 0 0 0 0 3 16 18 26 26 31 11 2
0 0 255 0 0 3 70 161 160 184 155 172 163 146 7 1
1 255 1 0 1 2 2 6 7 6 5 5 2 0 0 255
0 0 1 93 145 145 145 132 120 149 149 54 0 0 255 1
0 0 0 18 31 35 31 17 3 0 0 0 0 255 0 1
11 47 56 54 42 42 36 22 11 0 0 255 0 0 0 7
20 24 20 10 10 8 3 0 0 0 255 0 0 0 7 30
27 25 22 27 17 2 1 1 255 0 0 0 1 61 200 200
143 132 99 24 0 0 0 255 0 0 0 3 33 41 36 36
33 25 18 0 0 0 255 0 0 3 14 21 22 13 12 12
8 1 1 0 255 0 0 1 76 152 141 135 135 148 148 114
2 0 0 255 0 0 1 6 34 59 74 76 75 52 10 0
0 0 255 0 0 5 45 84 83 70 56 56 57 50 0 0
255 0 0 0 5 45 65 67 74 46 34 18 0 0 255 1
1 0 0 3 7 8 10 14 16 7 0 0 0 255 0 0
0 0 1 8 11 8 8 8 1 0 0 0 255 0 0 0
0 1 4 7 6 7 5 1 1 0 255 0 1 4 12 45
59 59 55 53 43 38 35 3 0 255 0 0 0 4 57 57
44 32 32 30 21 1 0 0 255 0 0 1 7 14 15 18
17 17 17 15 0 0 255 0 0 1 32 48 45 31 28 31
43 72 72 36 1 255 0 0 1 2 5 4 4 5 7 5
1 0 0 255 0 0 0 6 44 44 36 36 52 48 36 12
1 0 255 0 0 0 1 26 34 45 53 46 46 21 3 0
0 255 0 0 1 54 108 100 103 103 115 115 84 33 0 255
1 3 77 175 163 150 163 219 226 187 44 1 1 255 0 0
0 0 1 5 4 2 2 3 3 2 0 0 0 0 0 0
0 0 0 1 1 48 139 160 165 179 139 161 139 134 44 1
0 255 0 1 2 2 5 3 4 3 3 3 1 1 0 255
1 1 1 1 13 28 28 32 35 32 22 4 1 0 255 0
1 3 160 178 167 169 140 172 182 182 30 1 1 255 0 0
2 2 4 6 6 5 5 5 2 1 0 255 0 0 3 93
145 145 138 120 120 149 149 95 1 0 255 1 0 1 1 18
31 33 31 24 13 3 0 0 0 255 1 1 22 40 47 32
27 32 36 36 13 0 0 255 0 0 1 7 20 22 12 10
10 8 5 0 0 0 255 0 0 1 27 35 27 12 12 21
17 3 1 1 255 0 0 0 3 200 249 249 203 170 155 99
1 0 0 255 1 0 1 3 33 41 36 44 36 33 18 0
0 0 255 0 1 7 16 22 22 22 13 12 8 4 1 0
255 0 0 3 152 175 152 135 148 151 151 120 16 1 0 255
0 0 1 21 59 77 75 77 66 66 24 0 0 0 255 0
0 28 54 84 83 67 48 48 62 62 0 0 255 0 0 0
5 34 48 59 45 46 37 31 1 0 255 0 0 0 1 2
4 6 10 12 15 7 0 0 0 255 0 0 0 0 3 11
13 14 14 14 3 1 0 0 255 1 0 0 1 2 4 7
6 7 7 7 1 0 255 0 1 2 12 45 56 54 43 43
38 38 36 3 1 255 0 0 0 4 47 47 46 33 32 26
18 2 0 0 255 0 0 1 7 14 15 26 15 15 15 15
1 0 255 0 0 0 38 56 48 37 28 43 60 84 56 36
1 255 0 0 0 5 6 5 4 4 5 5 1 0 0 255
0 0 1 1 31 36 25 25 44 36 28 12 0 0 255 0
0 0 0 26 46 50 53 53 53 46 3 0 0 255 0 0
1 108 124 110 130 118 125 125 100 38 0 255 2 5 198 198
175 153 153 169 210 210 93 0 0 255 0 0 0 0 1 5
4 3 3 4 4 2 0 0 0 0 0 0 0 0 1 1
1 48 129 160 165 165 129 154 134 134 44 1 0 255 0 0
2 2 4 3 3 3 3 3 3 1 0 255 0 0 0 4
28 38 40 36 36 34 18 14 1 0 255 0 1 3 167 183
183 154 142 152 191 191 30 1 1 255 0 0 1 2 4 4
6 6 18 17 3 1 0 255 0 1 5 60 112 132 120 116
118 149 149 95 1 0 255 1 1 1 2 13 25 31 27 27
23 23 0 0 0 255 1 1 15 28 27 27 26 32 43 43
22 0 0 255 0 0 0 1 18 20 20 13 13 11 5 0
0 0 255 0 0 1 27 35 27 12 12 15 13 3 0 0
255 1 0 0 18 237 255 255 255 203 230 170 2 0 0 255
1 0 0 1 11 33 33 33 27 20 4 0 0 0 255 0
1 12 16 18 22 22 22 15 8 1 0 0 255 0 0 3
175 175 152 129 150 151 168 154 16 1 0 255 0 0 1 21
74 81 77 64 66 66 47 0 0 0 255 0 0 28 82 86
86 56 51 51 66 62 0 0 255 0 0 0 3 27 45 48
42 42 37 31 2 0 255 0 0 0 1 2 3 4 8 8
7 3 2 0 0 255 0 0 0 0 2 4 12 14 14 14
3 1 0 0 255 0 0 0 1 2 3 5 6 5 6 3
0 0 255 0 1 1 5 59 59 54 31 26 35 38 38 2
0 255 0 0 0 3 16 44 44 36 22 18 5 1 0 0
255 0 0 0 1 11 23 32 23 20 11 5 0 0 255 0
0 0 38 56 44 43 42 52 63 63 55 16 0 255 0 0
0 1 6 12 4 4 4 4 1 0 0 255 0 0 0 1
24 25 25 25 33 30 22 4 0 0 255 0 0 0 1 8
31 51 57 57 57 46 2 0 0 255 0 0 3 124 142 124
104 104 118 123 100 38 0 255 4 8 200 203 175 153 153 169
214 210 128 1 0 255 0 0 0 0 0 1 3 3 3 4
3 0 0 0 0 0 0 0 0 1 1 0 0 10 93 129
165 131 129 129 129 92 27 0 0 255 0 0 2 2 4 4
4 3 5 4 3 1 0 255 0 0 0 4 38 51 48 36
34 34 18 14 2 0 255 0 1 4 168 190 190 183 152 177
209 209 25 0 0 255 0 1 1 2 4 3 4 6 18 5
2 1 0 255 0 0 4 36 102 111 116 118 118 148 106 40
1 0 255 0 0 1 2 13 23 27 25 27 23 23 1 0
0 255 0 0 14 24 26 28 26 26 26 27 12 2 0 255
0 0 0 1 2 18 17 17 13 11 5 0 0 0 255 0
0 0 3 14 31 15 13 15 12 1 0 0 255 1 0 0
25 195 255 255 255 230 230 179 2 0 0 255 1 0 0 0
11 14 18 14 14 7 0 0 0 0 255 0 1 11 12 14
20 21 21 15 11 1 1 0 255 0 0 1 175 175 150 140
150 153 181 168 12 1 0 255 0 0 0 16 85 85 77 73
70 66 47 0 0 0 255 0 0 6 55 77 77 67 67 66
62 40 1 0 255 0 0 0 1 21 31 35 31 38 37 10
2 0 255 0 0 0 0 0 2 3 6 6 3 2 1 0
0 255 0 0 0 0 2 3 6 8 8 4 1 1 0 0
255 0 1 1 1 2 3 3 3 3 3 2 0 0 255 0
1 1 1 7 45 31 26 20 20 20 20 0 0 255 0 0
0 0 6 18 36 36 22 14 2 0 0 0 255 0 0 0
1 3 18 23 13 7 6 1 0 0 255 0 0 0 7 44
56 48 52 63 67 63 27 7 0 255 0 0 0 0 2 12
6 4 4 1 0 0 0 255 0 0 0 1 4 24 25 28
33 30 13 1 0 0 255 0 0 0 0 1 8 50 57 60
50 5 1 0 0 255 0 0 3 148 148 142 115 113 125 123
100 27 1 255 3 8 198 221 210 167 154 180 210 210 128 1
0 255 0 0 0 0 0 1 1 2 2 3 0 0 0 0
0 0 0 0 0 1 1 0 0 0 36 102 165 154 138 100
97 65 4 0 0 255 0 0 1 2 4 3 3 3 5 5
3 1 0 255 0 0 0 1 17 48 48 42 30 30 18 8
1 0 255 0 1 4 82 190 210 208 177 191 191 191 0 0
0 255 1 1 1 2 3 3 3 5 5 5 1 0 0 255
0 0 0 4 62 102 102 109 84 84 40 1 1 0 255 0
0 1 2 21 21 33 22 27 17 4 1 0 1 255 1 1
1 18 28 31 28 26 20 12 7 1 0 255 0 1 0 0
1 6 16 13 7 5 0 1 1 1 255 0 0 0 0 6
14 15 13 13 1 1 0 0 255 1 0 1 25 157 195 201
201 201 221 50 0 0 0 255 0 0 0 0 0 11 10 10
7 1 0 0 0 0 255 0 1 2 11 11 11 12 12 12
2 1 0 0 255 0 0 1 80 113 144 140 144 140 149 97
8 1 0 255 0 0 0 11 77 85 104 79 74 62 18 1
0 0 255 0 0 1 21 55 63 56 70 66 42 2 1 0
255 0 0 0 0 2 21 30 30 30 10 2 0 0 255 0
0 1 0 0 0 2 3 2 2 1 1 0 0 255 0 0
0 0 1 1 2 6 5 3 1 0 0 0 255 1 1 1
1 1 2 2 2 1 1 1 0 0 255 0 0 0 0 1
14 17 22 20 20 14 0 0 0 255 0 0 0 0 2 16
20 25 15 1 0 0 0 1 255 0 0 0 1 1 3 4
6 4 2 1 0 0 255 0 0 0 0 20 43 43 52 52
52 33 16 1 0 255 0 0 0 0 1 2 5 2 1 1
0 0 0 255 0 0 0 0 0 4 18 28 33 13 0 0
0 0 255 0 0 0 0 0 1 7 25 25 5 1 1 1
1 255 0 0 0 38 119 142 129 113 113 104 76 2 0 255
2 5 87 210 210 181 195 214 220 180 61 1 0 255 0 0
0 0 0 0 0 0 0 0 0 0 0 0 0 0 0 0
0 0 0 0 0 0 2 36 102 100 100 87 65 8 0 0
0 255 0 0 1 1 3 3 3 3 6 5 3 1 1 255
0 0 0 0 1 32 33 36 28 28 8 1 1 0 255 0
1 4 8 85 190 208 177 177 130 10 0 0 0 255 0 0
0 1 2 2 2 2 2 2 0 0 0 255 0 0 0 0
2 62 67 80 80 35 1 1 0 0 255 0 0 0 0 3
18 33 18 22 7 0 0 1 1 255 1 0 1 4 18 28
26 17 12 1 1 1 0 255 0 0 0 0 0 1 1 1
1 0 0 1 1 1 255 0 0 0 0 1 3 12 8 1
1 0 0 0 255 0 0 0 1 92 157 187 183 146 89 11
0 0 0 255 0 0 0 0 0 0 0 0 0 0 0 0
0 0 255 0 0 1 2 10 10 10 4 2 1 0 0 0
255 0 0 1 1 80 113 121 135 97 86 15 7 0 0 255
0 0 0 0 23 73 82 82 74 30 2 1 0 0 255 0
0 1 2 21 54 45 62 36 2 0 0 0 255 0 0 1
0 1 2 8 8 2 2 0 0 0 255 0 0 1 0 0
0 1 0 1 1 0 0 0 0 255 0 0 0 0 1 1
1 3 3 1 1 0 0 0 255 1 1 1 0 0 1 1
1 1 1 1 0 0 255 0 0 0 0 0 1 7 16 14
2 0 0 0 0 255 0 0 0 0 1 2 6 15 1 0
0 0 0 0 255 0 0 0 0 1 1 1 1 1 1 1
0 0 255 0 0 0 0 0 17 20 26 36 26 1 0 0
0 255 0 0 0 0 0 0 1 1 0 0 0 0 0 255
0 0 0 0 0 0 0 0 0 0 0 0 0 0 255 0
0 0 0 0 0 0 1 0 1 1 1 1 1 255 0 0
0 1 57 115 119 113 87 76 2 1 0 255 0 0 13 87
167 167 167 180 180 87 1 0 0 255 0 0 0 0 0 0
0 0 0 0 0 0 0 0 0 0 0 0 0 0 0 0
0 0 0 0 16 72 87 22 8 0 0 0 0 255 0 0
1 0 1 1 3 4 5 4 1 0 1 255 0 0 0 0
0 2 12 12 10 6 1 0 0 0 255 0 1 1 1 6
82 128 128 83 10 1 0 0 0 255 0 0 0 0 1 2
2 2 1 1 0 0 0 255 0 0 0 0 0 1 1 1
0 0 0 0 0 0 255 0 0 0 0 0 3 10 10 7
0 0 0 1 1 255 1 1 1 0 0 0 1 1 0 1
0 1 0 255 0 0 0 0 0 0 1 1 0 0 0 1
1 1 255 0 0 0 0 1 1 1 1 1 0 0 0 0
255 0 0 0 1 2 92 92 89 60 11 1 0 0 0 255
0 0 0 0 0 0 0 0 0 0 0 0 0 0 255 0
0 0 1 2 1 2 1 1 0 0 0 0 255 0 0 0
1 2 57 76 73 25 15 0 0 0 1 255 0 0 0 0
2 23 62 62 30 2 1 1 1 0 255 0 0 0 1 2
6 7 6 1 1 0 0 0 255 0 0 0 0 0 0 1
1 1 0 0 0 0 255 0 0 1 1 1 0 0 0 0
1 0 0 0 0 255 0 0 0 0 0 1 1 1 1 1
0 0 0 0 255 1 1 0 0 0 0 0 0 0 0 0
0 0 255 0 1 0 0 0 0 0 0 0 0 0 0 0
0 255 0 0 0 0 0 0 1 0 0 0 0 0 0 0
255 0 0 0 0 0 0 0 0 0 0 0 0 0 255 0
0 0 0 0 0 1 1 1 0 0 0 0 0 255 0 0
0 0 0 0 0 0 0 0 0 0 0 255 0 0 0 0
0 0 0 0 0 0 0 0 0 0 255 0 0 0 0 0
0 0 0 0 0 1 1 1 0 255 0 0 0 0 2 57
69 69 26 1 0 1 0 255 0 0 0 13 70 144 144 108
87 1 0 0 0 255 0 0 0 0 0 0 0 0 0 0
0 0 0 0 0 0 0 0 0 0 0 0 0 0 0 0
0 1 2 1 1 0 0 0 0 255 0 0 0 0 0 1
1 1 5 1 1 0 0 255 0 0 0 0 0 0 0 0
0 0 0 0 0 0 255 0 1 0 0 0 1 1 0 0
0 0 0 0 0 255 0 0 0 0 1 0 1 0 0 0
0 0 0 255 0 0 0 0 0 1 1 0 0 0 0 0
0 0 255 0 0 0 0 0 0 1 1 0 0 0 0 1
1 255 1 0 0 0 0 0 0 0 0 0 0 0 0 255
0 0 0 0 0 0 0 0 0 0 0 0 0 0 255 0
0 0 0 1 1 1 0 0 0 0 0 0 255 0 0 0
0 2 3 3 4 4 1 1 0 0 0 255 0 0 0 0
0 0 0 0 0 0 0 0 0 0 255 0 0 0 1 1
1 1 0 0 0 0 0 0 255 0 0 0 0 0 1 1
1 1 0 0 0 0 0 255 0 0 0 0 0 1 0 0
0 0 0 0 0 0 255 0 0 0 0 1 1 1 0 0
0 0 0 0 255 0 0 0 0 0 0 0 0 0 0 0
0 0 255 0 0 0 0 1 0 0 0 0 0 0 0 0
0 255 0 0 0 0 0 0 0 0 0 1 0 0 0 0
255 0 0 0 0 0 0 0 0 0 0 0 0 0 255 1
1 1 1 0 0 0 0 0 0 0 0 0 0 255 0 0
0 0 0 0 0 0 0 0 0 0 0 0 255 0 0 0
0 0 0 0 0 0 0 0 0 0 255 0 0 0 0 0
0 0 0 0 0 0 0 0 0 255 0 0 0 0 0 0
0 0 0 0 0 0 0 255 0 0 0 1 1 0 0 0
0 0 0 0 0 0 255 0 0 0 0 0 0 0 0 0
0 0 0 0 0 255 0 0 0 0 1 1 4 4 2 0
0 0 0 255 0 0 0 0 0 1 3 3 1 0 0 0
0 255 0 0 0 0 0 0 0 0 0 0 0 0 0 0
0 0 0 0 255 255 255 255 255 255 255 255 255 255 255 255
255 255 255 255 255 255 255 255 255 255 255 255 255 255 255 255
255 255 255 255 255 255 255 255 255 255 255 255 255 255 255 255
255 255 255 255 255 255 255 255 255 255 255 255 255 255 255 255
255 255 255 255 255 255 255 255 255 255 255 255 255 255 255 255
255 255 255 255 255 255 255 255 255 255 255 255 255 255 255 255
255 255 255 255 255 255 255 255 255 255 255 255 255 255 255 255
255 255 255 255 255 255 255 255 255 255 255 255 255 255 255 255
255 255 255 255 255 255 255 255 255 255 255 255 255 255 255 255
255 255 255 255 255 255 255 255 255 255 255 255 255 255 255 255
255 255 255 255 255 255 255 255 255 255 255 255 255 255 255 255
255 255 255 255 255 255 255 255 255 255 255 255 255 255 255 255
255 255 255 255 255 255 255 255 255 255 255 255 255 255 255 255
255 255 255 255 255 255 255 255 255 255 255 255 255 255 255 255
255 255 255 255 255 255 255 255 255 255 255 255 255 255 255 255
255 255 255 255 255 255 255 255 255 255 255 255 255 255 255 255
255 255 255 255 255 255 255 255 255 255 255 255 255 255 255 255
255 255 255 255 255 255 255 255 255 255 255 255 255 255 255 255
255 255 255 255 255 255 255 255 255 255 255 255 255 255 255 255
255 255 255 255 255 255 255 255 255 255 255 255 255 255 255 255
255 255 255 255 255 255 255 255 255 255 255 255 255 255 255 255
255 255 255 255 255 255 255 255 255 255 255 255 255 255 255 255
255 255 255 255 255 255 255 255 255 255 255 255 255 255 255 255
255 255 255 255 255 255 255 255 255 255 255 255 255 255 255 255
255 255 255 255 255 255 255 255 255 255 255 255 255 255 255 255
255 255 255 255 255 255 255 255 255 255 255 255 255 255 255 255
255 255 255 255 255 255 255 255 255 255 255 255 255 255 255 255
255 255 255 255 255 255 255 255 255 255 255 255 255 255 255 255
0 0 0 0 0 0 0 0 0 0 0 0 0 1 1 1
0 255 0 0 0 0 0 0 0 0 0 0 0 0 0 255
0 0 0 0 1 1 1 0 0 0 0 0 0 0 255 0
0 0 0 0 0 0 0 0 0 0 0 0 0 255 0 0
0 0 0 0 0 0 0 0 0 0 0 255 0 0 0 0
0 0 1 1 0 0 0 0 0 0 255 0 0 1 0 0
0 0 0 0 0 0 1 0 0 255 0 0 0 0 0 0
0 0 0 0 0 0 0 255 0 0 0 0 0 0 0 1
1 0 0 0 0 0 255 0 0 0 0 0 0 0 0 0
0 0 0 0 255 0 0 0 0 0 1 1 0 0 0 0
0 0 0 255 0 0 0 0 0 0 0 0 0 0 0 0
0 0 255 0 0 0 1 0 1 0 1 0 0 0 0 0
255 0 0 0 0 0 0 0 0 1 0 1 0 0 0 255
0 0 0 0 0 0 0 0 0 0 0 0 0 0 255 0
0 0 0 0 0 0 0 0 0 0 0 0 255 1 0 0
0 0 0 0 0 0 0 0 0 0 255 0 1 0 0 0
0 0 0 0 0 0 0 0 0 255 0 0 0 0 0 0
0 0 0 0 0 0 0 0 255 0 0 0 0 0 0 0
0 0 0 0 0 0 255 0 0 0 0 0 0 0 0 0
0 0 0 0 0 255 0 0 0 0 0 0 0 0 0 0
0 0 0 1 255 0 0 0 0 0 0 0 0 0 0 0
0 0 255 0 0 0 0 0 0 0 0 0 0 0 0 0
0 255 0 0 0 0 0 0 1 1 0 0 0 0 0 255
0 0 0 0 0 0 0 0 0 0 0 0 0 0 255 0
0 0 0 0 0 0 0 0 0 0 0 0 0 255 0 0
0 0 1 3 3 3 3 0 0 0 0 255 0 0 0 0
0 0 0 0 0 0 0 0 0 255 0 0 0 0 0 0
0 0 0 0 0 0 0 0 0 0 0 0 0 0 0 0
0 0 0 0 0 0 0 0 0 0 0 1 0 255 0 0
0 0 0 0 0 0 0 0 0 0 0 255 0 0 0 0
0 1 2 1 1 1 1 0 0 0 255 0 0 0 0 0
1 1 1 0 0 0 0 0 0 255 0 0 0 0 0 1
1 0 0 0 0 0 0 255 0 0 0 0 0 0 0 0
0 0 0 0 0 0 255 0 0 0 0 0 0 0 0 0
1 1 1 0 0 255 0 1 0 0 0 0 0 0 0 0
0 0 0 255 0 0 0 0 0 0 0 0 0 0 0 0
0 0 255 0 0 0 0 0 0 0 0 0 1 0 0 0
255 0 0 0 0 0 0 0 0 0 0 0 0 0 0 255
0 0 0 0 0 0 0 0 0 0 0 0 0 1 255 0
0 0 0 0 0 0 1 1 1 0 0 0 255 0 0 0
0 0 0 0 1 1 1 0 0 0 0 255 0 0 0 0
0 0 0 0 0 0 0 0 0 0 255 0 0 0 0 0
0 0 0 0 0 0 0 1 255 1 0 0 0 0 1 1
1 0 0 0 0 0 255 0 0 0 0 0 0 0 0 0
0 0 0 0 0 255 0 0 0 0 0 0 1 1 0 0
0 0 0 0 255 0 0 0 0 0 0 0 0 0 0 0
0 0 255 0 0 0 0 0 1 0 0 0 0 0 0 0
0 255 0 0 0 0 0 0 0 0 1 1 1 0 0 1
255 0 0 0 0 0 0 0 0 0 0 0 0 0 255 0
0 0 0 0 0 0 0 0 0 0 0 0 0 255 0 0
0 0 0 1 7 7 1 0 0 0 0 255 0 0 0 0
0 0 0 0 0 0 0 0 0 0 255 0 0 0 0 0
0 0 0 0 0 0 0 0 0 255 1 1 2 2 3 3
5 5 3 3 0 0 0 255 0 0 0 0 0 0 0 0
0 1 1 0 0 255 0 0 0 1 3 5 20 16 3 0
0 0 1 1 0 0 0 0 0 0 0 0 0 0 0 0
0 0 0 0 0 0 0 0 0 255 0 0 0 0 0 0
0 0 0 0 0 0 0 255 0 0 0 0 3 26 51 41
41 17 4 1 0 0 255 0 0 0 1 1 23 21 21 16
3 0 0 0 1 255 0 0 0 0 0 0 5 5 1 0
0 0 0 255 0 0 0 0 0 0 0 0 0 0 0 0
0 0 255 0 0 0 1 22 65 65 65 46 17 1 1 0
0 255 0 0 0 0 0 0 1 1 1 0 0 0 0 255
0 0 0 1 0 0 0 0 0 0 0 0 0 0 255 0
0 0 0 0 0 0 0 0 1 1 0 0 255 0 0 0
0 0 1 1 0 0 0 0 0 0 0 255 0 0 0 0
0 0 0 0 0 0 0 0 0 0 255 0 0 0 0 1
2 8 8 5 1 1 0 0 255 0 0 0 0 0 0 0
1 1 1 0 0 0 0 255 0 0 0 0 1 1 1 1
1 0 0 0 0 0 255 0 0 0 1 10 25 25 24 3
0 0 0 0 255 0 0 0 0 0 1 1 1 1 0 0
0 0 255 0 0 0 0 0 0 1 1 1 1 1 1 1
0 255 0 0 0 0 0 0 0 0 0 0 0 0 0 0
255 0 0 0 0 0 0 1 0 0 0 0 0 0 255 0
0 0 0 1 15 15 10 1 0 0 0 0 0 255 0 0
0 0 0 0 1 1 1 1 0 0 0 0 255 0 0 0
1 0 0 0 0 0 0 0 0 0 255 0 0 0 0 0
0 0 0 4 0 0 0 0 0 255 0 0 0 1 4 10
12 12 10 1 0 0 0 255 0 0 0 0 0 1 1 1
1 0 0 0 0 0 255 0 0 0 0 0 0 0 0 0
0 0 0 0 0 255 0 2 3 3 3 4 5 5 3 3
3 0 0 255 0 0 0 0 0 0 0 21 171 171 1 0
0 255 0 0 0 4 22 22 27 22 18 7 1 0 0 0
0 0 0 0 0 0 0 0 0 0 0 0 0 0 0 1
0 0 0 0 0 255 0 0 0 0 0 0 0 0 0 0
0 0 0 255 0 0 0 3 64 64 63 51 46 45 22 4
0 0 255 0 0 0 0 27 27 23 23 21 18 3 0 0
0 255 0 0 0 0 1 27 44 44 35 11 0 0 0 255
0 0 0 0 0 1 1 2 0 0 0 0 0 0 255 0
0 1 31 97 140 140 158 129 126 17 1 1 1 255 1 0
0 0 0 7 7 8 6 2 1 0 0 255 0 0 0 1
0 1 4 47 47 10 1 0 0 0 255 0 0 0 0 0
0 0 0 0 1 1 0 0 255 0 0 0 1 2 18 24
18 10 0 0 0 0 0 255 0 0 0 0 0 0 0 0
0 0 0 0 0 0 255 0 0 0 1 12 18 18 18 16
5 1 1 0 255 0 0 0 0 0 0 1 1 1 1 0
0 0 0 255 0 0 1 1 23 41 43 43 27 16 0 0
0 0 255 0 0 0 23 44 46 46 38 37 3 0 0 0
255 0 0 0 1 2 7 16 21 16 3 2 1 0 255 0
0 0 0 1 4 4 4 10 10 2 1 0 0 255 0 0
0 1 1 1 1 2 2 2 0 0 0 0 255 0 0 0
0 1 1 2 1 1 1 0 0 0 255 0 0 0 1 15
27 27 27 24 8 1 0 0 0 255 0 0 0 0 0 2
10 16 24 22 0 0 0 0 255 0 0 0 0 1 0 0
0 0 0 0 0 0 255 0 0 0 0 2 2 11 13 13
2 1 0 0 0 255 0 0 0 4 10 12 13 22 22 17
1 1 0 255 0 0 0 0 1 2 1 1 1 3 1 0
0 0 255 0 0 0 0 0 1 4 1 2 0 0 0 0
0 255 1 5 5 4 4 4 5 5 3 3 3 3 0 255
0 0 0 0 0 0 21 188 255 255 171 0 0 255 0 0
0 22 28 28 36 28 28 23 7 0 0 0 0 0 0 0
0 0 0 0 0 0 0 0 0 0 1 1 1 0 0 0
0 255 0 0 0 0 0 0 0 0 0 0 0 0 0 255
0 0 1 64 103 96 91 69 46 59 46 22 0 0 255 0
0 0 5 25 25 20 21 37 37 10 1 1 0 255 0 0
0 1 27 74 66 72 54 54 11 0 0 255 0 0 0 0
0 2 43 45 45 36 0 0 0 0 255 0 0 31 97 150
175 145 158 158 180 109 2 1 1 255 0 0 0 2 14 14
14 14 8 7 1 0 0 255 0 0 1 2 2 101 255 255
255 255 11 1 0 0 255 0 0 0 0 0 0 0 0 0
0 0 0 0 255 0 0 0 2 26 35 46 46 36 25 0
0 0 0 255 0 0 0 0 0 12 12 12 4 0 0 0
0 0 255 0 0 0 10 13 18 25 18 23 14 3 1 0
255 0 0 0 0 0 1 2 2 15 2 1 1 0 0 255
0 1 1 23 61 53 61 53 47 42 16 0 0 0 255 0
0 10 44 60 60 60 70 60 37 1 0 0 255 0 0 0
2 15 21 21 21 21 18 3 2 1 255 0 0 0 1 4
10 16 14 13 12 11 1 1 1 255 0 0 0 1 1 4
6 12 12 23 2 0 0 0 255 0 0 0 1 1 2 4
4 4 1 1 0 0 255 0 0 0 4 33 33 31 31 31
24 8 1 0 0 255 0 0 0 0 2 16 25 31 32 32
22 0 0 0 255 0 0 0 1 1 1 2 1 0 0 0
0 0 255 0 0 0 1 3 7 15 14 13 8 2 0 0
0 255 0 0 1 16 21 17 17 25 25 23 10 1 0 255
0 0 0 0 2 3 4 4 3 4 2 1 0 0 255 0
1 0 1 2 5 6 6 6 6 2 0 0 0 255 1 7
5 4 4 7 7 5 4 4 5 5 0 255 0 0 0 0
0 3 21 99 255 255 255 1 0 255 0 0 23 28 32 32
36 27 28 27 16 1 0 0 0 0 0 0 0 0 0 0
0 0 0 0 1 2 2 2 2 1 0 0 0 255 0 1
0 0 0 0 0 0 0 1 1 1 1 255 0 0 6 70
103 96 74 47 46 62 62 54 1 0 255 0 0 1 11 14
17 14 17 33 33 10 1 1 0 255 0 0 1 17 66 77
74 74 72 73 54 2 0 255 0 1 1 0 2 61 77 87
77 66 36 0 0 0 255 1 1 75 161 177 177 124 144 158
180 172 22 1 1 255 1 0 2 16 26 26 26 14 24 8
4 1 0 255 0 1 1 2 101 255 255 255 255 255 255 11
0 0 255 0 0 0 0 0 0 0 2 4 0 0 0 0
255 0 0 1 26 46 46 46 46 43 32 24 0 0 0 255
0 0 0 0 15 17 21 21 20 8 0 0 0 0 255 0
0 0 13 18 18 20 20 23 23 6 1 0 255 0 0 0
0 3 6 12 22 41 25 2 0 0 0 255 0 1 1 34
62 59 59 47 47 47 33 15 0 0 255 0 0 36 82 82
61 56 70 70 57 36 1 0 255 0 0 1 15 31 28 31
28 33 18 11 2 1 255 0 0 0 1 10 16 24 21 27
13 12 11 1 1 255 0 0 0 1 4 24 24 24 28 44
34 1 0 0 255 0 0 0 1 2 2 2 1 4 1 1
0 0 255 0 0 1 37 37 33 27 27 30 30 20 6 0
0 255 0 0 0 1 8 20 26 31 42 42 22 1 0 0
255 0 0 0 1 11 16 25 24 6 2 0 0 0 255 0
0 0 1 4 8 15 13 13 8 5 0 0 0 255 0 0
4 21 30 23 30 25 25 23 16 1 0 255 0 0 0 0
1 3 3 3 2 2 2 1 0 0 255 0 0 1 2 4
6 11 11 11 11 6 1 0 0 255 3 6 5 4 4 7
7 6 5 5 5 3 0 255 0 0 0 0 0 3 7 53
99 255 141 3 0 255 0 0 23 27 28 31 20 17 23 25
23 2 0 0 0 0 0 0 0 0 0 0 1 0 1 1
2 3 5 5 8 7 1 0 0 255 0 1 0 0 0 0
0 0 0 0 1 0 0 255 0 1 6 62 93 93 69 51
47 69 84 54 3 1 255 0 0 1 13 18 13 13 14 21
18 10 1 1 0 255 0 0 1 34 66 83 77 74 73 82
76 4 1 255 0 0 0 2 61 93 93 110 110 134 66 20
0 0 255 0 1 105 175 175 145 112 116 144 180 180 26 0
0 255 0 1 6 7 26 30 26 8 10 8 4 0 0 255
0 1 1 25 255 255 255 255 255 255 255 54 0 0 255 0
0 0 1 1 2 5 8 8 4 0 0 0 255 0 0 26
51 55 51 46 46 46 43 25 6 0 0 255 0 0 0 3
20 33 27 27 27 8 4 0 0 0 255 0 0 0 10 18
20 20 20 21 14 6 1 0 255 0 0 1 1 6 55 55
41 41 26 3 1 0 0 255 0 1 11 53 61 54 54 47
46 47 33 16 0 0 255 0 2 42 62 73 51 45 56 60
57 50 1 0 255 0 0 12 25 44 28 37 23 37 18 17
1 0 255 0 0 0 1 10 12 24 27 28 12 12 4 1
1 255 0 0 0 0 17 28 31 34 44 52 46 11 0 0
255 0 0 0 3 3 3 2 1 2 1 1 0 0 255 0
0 1 37 37 33 24 21 20 23 20 6 1 0 255 0 0
0 1 12 20 26 40 42 42 13 0 0 0 255 0 0 1
4 22 31 32 25 20 6 0 0 0 255 0 0 0 0 8
18 15 8 7 7 6 0 0 0 255 0 0 10 15 21 21
30 34 25 25 8 1 0 255 0 0 0 0 2 4 3 3
2 2 2 1 0 0 255 0 0 1 2 4 6 11 11 13
15 13 1 0 0 255 3 5 5 4 5 6 6 6 5 5
4 3 0 255 0 0 0 0 1 2 2 53 63 99 54 4
0 255 0 0 21 28 28 31 17 16 20 20 16 2 0 0
0 0 0 0 0 0 0 1 1 1 1 1 2 4 10 11
20 17 1 0 0 255 0 0 0 0 0 0 0 0 1 1
1 0 0 255 0 1 6 60 93 96 72 57 61 84 84 54
1 1 255 0 0 1 13 14 13 16 16 21 17 10 1 0
0 255 0 0 1 36 66 84 84 87 87 82 76 4 1 255
0 0 0 3 114 121 94 94 134 184 124 28 1 0 255 0
1 105 175 179 146 116 132 148 172 172 26 0 0 255 0 0
4 6 23 26 23 11 8 7 4 1 0 255 0 1 1 34
255 255 255 255 255 255 255 91 1 0 255 0 0 0 1 5
7 13 20 15 6 0 0 0 255 0 1 42 61 69 46 25
25 46 46 27 14 1 0 255 0 0 0 5 28 33 28 23
23 20 6 0 0 0 255 0 0 0 11 17 16 16 20 22
21 5 1 0 255 0 0 1 1 40 55 61 40 26 11 3
0 0 0 255 0 1 14 52 55 53 54 46 38 46 42 17
0 0 255 0 4 43 59 61 51 52 42 56 53 50 1 0
255 0 1 12 34 44 44 44 25 37 23 11 0 0 255 0
0 0 0 11 12 23 27 27 13 12 2 1 1 255 0 0
0 0 17 31 37 37 46 52 45 11 0 0 255 0 0 0
3 3 2 1 1 1 1 0 0 0 255 1 0 1 22 24
24 18 18 18 21 20 2 1 0 255 0 0 0 1 4 18
40 42 40 33 5 1 0 0 255 0 0 1 22 37 40 37
28 23 7 0 0 0 255 0 0 0 0 20 20 12 10 8
7 7 1 0 0 255 0 0 2 13 15 17 28 41 41 12
6 1 0 255 0 0 0 3 3 4 3 2 2 2 1 1
0 0 255 0 0 1 1 3 3 11 11 11 15 7 1 1
0 255 0 3 3 5 5 5 5 5 5 5 4 3 1 255
0 0 0 0 1 3 5 53 63 72 54 4 0 255 0 1
14 21 27 27 27 27 25 24 14 1 0 0 0 0 0 0
0 0 0 1 1 1 1 1 2 4 10 17 21 17 1 1
0 255 0 0 0 0 0 0 0 0 1 0 0 0 0 255
0 0 2 56 99 111 111 72 96 96 95 46 1 0 255 0
0 0 2 11 13 16 17 17 17 5 1 0 0 255 0 0
1 34 56 84 87 112 106 82 41 1 0 255 0 0 0 4
121 131 94 94 153 224 218 124 8 1 255 0 0 93 175 198
195 148 141 148 157 157 5 1 0 255 0 0 1 4 11 23
11 10 5 5 4 1 0 255 0 0 0 34 255 255 255 255
255 255 255 91 1 0 255 1 0 1 1 7 17 18 20 13
5 0 0 0 255 0 1 42 54 63 54 45 31 54 51 27
14 1 0 255 0 0 0 5 20 28 26 23 22 11 1 0
0 0 255 0 0 0 7 12 12 12 21 21 13 4 1 1
255 1 1 1 1 15 46 40 22 8 4 3 0 0 0 255
0 0 30 66 63 54 54 36 47 47 47 41 1 0 255 0
2 35 51 61 51 52 38 69 53 14 0 0 255 0 0 7
25 41 34 41 23 33 25 7 0 0 255 0 0 0 0 8
12 16 23 23 13 4 1 1 1 255 0 0 0 0 18 46
50 46 38 45 30 2 0 0 255 0 0 0 3 3 1 1
1 1 1 0 0 0 255 0 0 1 16 18 24 21 27 18
20 14 1 0 0 255 0 0 0 0 2 10 40 42 40 13
1 0 1 1 255 0 0 1 22 37 52 36 28 23 7 0
0 0 255 0 0 0 0 2 18 11 10 7 7 2 1 1
0 255 0 0 0 7 12 14 21 26 16 6 1 0 0 255
0 0 0 3 5 7 3 2 2 1 1 0 0 0 255 0
0 1 1 2 3 5 8 11 13 8 3 1 0 255 0 2
3 3 5 5 5 5 5 4 4 4 1 255 0 0 0 1
5 14 36 63 77 77 54 0 0 255 0 0 2 11 18 27
35 27 24 14 3 0 0 0 0 0 0 0 0 0 0 0
0 0 0 0 0 4 10 11 17 2 1 0 0 255 0 0
0 0 0 0 0 0 0 0 1 0 0 255 0 1 2 12
84 111 120 103 103 90 65 1 0 0 255 0 0 0 1 2
10 11 16 15 5 2 0 0 0 255 0 0 0 22 40 56
56 106 106 41 13 1 1 255 0 0 0 4 115 165 124 124
153 232 149 124 8 2 255 0 1 21 112 183 195 195 148 148
141 63 2 1 1 255 0 0 0 4 8 11 8 8 5 5
2 0 0 255 1 1 1 11 255 255 255 255 255 255 255 28
1 0 255 0 0 0 0 4 11 13 2 5 0 0 0 0
255 0 1 16 47 54 60 53 48 54 31 27 11 1 0 255
0 1 0 1 6 21 21 20 18 8 0 0 0 0 255 0
0 0 1 5 5 7 13 12 4 1 0 0 255 0 0 1
1 3 15 8 3 2 1 1 0 1 1 255 0 1 26 52
55 52 47 41 47 72 65 41 1 0 255 0 0 17 38 59
66 72 72 72 36 2 0 0 255 0 0 1 7 32 32 23
23 23 17 2 0 0 255 0 0 0 0 1 11 16 16 16
6 1 1 0 0 255 0 0 0 1 8 21 46 43 37 37
18 0 0 0 255 0 0 0 0 1 1 1 1 1 0 0
0 0 255 0 0 0 1 16 21 21 34 22 20 2 0 0
0 255 0 0 0 0 0 2 7 13 13 1 1 0 1 0
255 0 0 0 12 24 30 24 36 23 4 0 0 0 255 0
0 0 0 0 1 4 4 1 1 1 1 0 0 255 0 0
0 0 4 12 17 16 3 1 0 0 0 255 0 0 1 3
5 5 2 1 1 1 0 0 0 0 255 0 0 1 1 2
5 3 6 7 8 7 3 1 0 255 0 1 2 3 4 3
4 4 4 4 4 1 0 255 0 0 0 2 5 20 42 56
77 72 13 0 0 255 0 0 0 2 10 11 14 14 14 3
0 0 0 0 0 0 0 0 0 0 0 0 0 0 0 0
0 2 4 4 1 1 1 0 0 255 0 0 0 0 0 0
0 0 0 0 0 0 0 255 0 0 1 2 12 37 84 90
90 65 1 1 0 0 255 0 0 0 0 0 1 2 10 3
1 0 0 0 0 255 0 0 0 0 22 40 40 34 33 13
2 1 1 255 1 0 0 0 115 165 136 165 128 218 128 15
2 0 255 0 0 1 21 112 140 195 148 126 63 2 1 1
1 255 0 0 0 0 4 6 5 5 3 3 0 0 0 255
0 0 0 1 53 255 255 255 255 255 97 2 0 0 255 1
0 0 0 1 1 1 1 0 0 0 0 0 255 0 1 5
36 53 60 60 60 54 31 11 2 0 0 255 0 0 0 0
0 6 14 8 5 1 1 0 0 0 255 1 0 0 0 1
3 3 2 2 1 0 0 0 255 0 0 0 0 0 3 3
2 1 0 0 0 1 0 255 0 1 4 32 40 47 47 48
54 65 43 7 1 0 255 0 0 1 17 38 48 72 72 69
16 1 0 0 255 0 0 1 1 8 20 20 20 17 2 0
0 0 255 0 0 0 0 0 1 3 5 5 1 1 1 0
0 255 0 0 0 0 1 16 27 37 30 18 2 1 0 0
255 0 0 0 0 1 1 1 0 0 0 0 0 0 255 0
0 1 1 1 5 15 17 15 2 0 0 0 0 255 0 0
0 0 0 0 1 1 1 1 0 0 0 0 255 0 0 0
3 12 12 5 5 3 1 0 0 0 255 0 0 0 0 0
0 1 0 0 0 0 0 0 0 255 0 0 0 0 0 1
1 1 1 0 0 0 0 255 0 0 0 0 0 0 0 1
1 0 0 0 0 0 255 0 0 0 1 2 5 3 4 4
4 4 1 0 0 255 0 0 2 2 3 3 3 3 3 3
1 0 0 255 0 0 0 0 4 11 25 44 56 13 0 0
0 255 0 0 0 0 0 2 1 1 1 0 0 0 0 0
0 0 0 0 0 0 0 0 0 0 0 0 1 1 1 0
0 1 1 0 0 255 0 0 0 0 0 0 0 0 0 0
0 0 0 255 0 0 0 0 2 2 12 12 1 0 0 0
0 0 255 1 0 0 0 0 0 0 1 1 0 0 0 0
1 255 0 0 0 0 1 2 3 3 2 1 1 1 1 255
1 0 0 0 1 115 124 124 122 48 18 2 1 0 255 0
0 0 0 4 44 112 112 26 3 0 0 1 0 255 0 0
0 0 0 1 1 1 0 0 0 0 0 255 0 1 1 1
1 53 255 255 255 97 2 0 0 0 255 0 0 0 0 1
1 1 0 0 0 0 0 0 255 0 1 1 5 36 60 53
61 61 23 2 1 0 0 255 0 0 0 0 0 1 1 2
1 1 0 0 0 0 255 0 0 0 0 0 1 1 1 1
0 0 0 0 255 0 0 0 0 0 0 0 0 0 0 0
0 1 0 255 1 1 2 4 26 32 41 48 43 43 7 1
0 0 255 0 0 0 1 10 38 48 36 16 1 1 0 0
255 0 0 0 0 1 3 8 3 2 0 0 0 0 255 1
0 0 0 0 0 0 1 1 1 0 0 0 0 255 0 0
0 1 1 1 2 16 14 1 0 0 0 0 255 0 0 0
0 0 1 0 0 0 0 0 0 0 255 0 0 1 1 0
1 1 1 1 1 0 0 0 0 255 0 0 0 0 0 0
0 0 1 1 0 0 0 0 255 0 0 0 0 1 1 0
0 0 0 0 0 0 255 0 0 0 0 0 0 1 1 0
0 0 0 0 0 255 0 0 0 0 0 0 0 0 0 0
0 0 0 255 0 0 0 0 0 0 0 0 0 0 0 0
0 0 255 0 0 0 0 1 1 1 3 3 2 1 0 0
0 255 0 0 0 1 2 2 2 2 1 1 0 0 0 255
0 0 0 0 0 0 0 0 1 0 0 0 0 255 0 0
0 0 0 0 0 0 0 0 0 0 0 0 0 0 0 0
0 0 0 0 0 0 0 1 1 1 0 0 0 0 0 0
0 255 0 0 0 0 0 0 0 0 0 0 0 0 1 255
0 0 0 0 0 1 1 0 0 0 0 0 0 0 255 1
1 0 0 0 0 0 0 0 0 0 0 0 1 255 0 0
0 0 0 0 0 0 0 0 0 0 0 255 0 0 0 0
1 2 45 48 37 18 2 1 0 0 255 0 0 0 0 0
2 2 1 1 1 0 0 0 0 255 0 0 1 0 0 0
0 0 0 0 0 0 0 255 0 0 0 0 0 0 1 1
1 2 1 0 0 0 255 0 0 0 0 0 0 0 0 0
0 0 0 0 255 1 1 1 1 3 22 22 60 17 2 1
0 0 0 255 0 0 0 0 0 0 0 1 1 1 0 0
0 0 255 0 0 0 0 0 0 0 0 0 0 0 0 0
255 0 0 0 0 0 0 0 0 0 0 0 0 0 0 255
1 1 0 0 1 20 25 30 30 5 3 0 0 0 255 0
0 0 0 0 0 1 1 1 0 0 0 0 255 0 0 0
0 0 0 2 1 1 0 0 0 0 255 0 0 0 0 0
0 0 0 0 0 1 0 0 0 255 1 0 0 0 0 0
0 1 1 0 0 0 0 0 255 0 0 0 0 1 1 0
0 0 0 0 0 0 255 0 0 1 1 0 0 0 1 0
0 0 0 0 0 255 0 0 0 0 0 0 0 0 1 0
0 0 0 0 255 0 0 0 0 0 0 0 0 0 0 0
0 0 255 0 1 0 0 0 0 0 1 0 0 0 0 0
0 255 0 0 1 1 0 1 0 0 0 0 0 0 0 255
0 0 0 0 0 0 0 0 0 0 0 0 0 0 255 0
0 0 0 0 0 0 0 1 1 1 0 0 0 255 0 0
0 0 1 1 0 0 0 0 0 0 0 255 0 0 0 0
0 0 0 0 0 0 0 0 0 255 0 0 0 0 0 0
0 0 0 0 0 0 0 0 0 0 0 0 0 0 0 0
0 0 0 0 1 1 0 0 0 0 0 0 0 255 0 0
0 0 0 0 0 0 0 0 0 0 1 255 0 0 0 0
0 0 0 0 0 0 0 0 1 0 255 0 0 0 0 0
0 0 0 0 0 0 0 0 0 255 0 0 1 0 0 0
0 0 0 0 0 0 0 255 0 0 0 0 0 1 1 1
1 1 1 1 0 0 255 0 0 0 0 0 0 0 0 0
0 0 0 0 0 255 0 0 1 0 0 0 0 0 0 0
0 0 0 255 0 0 0 0 0 0 0 0 0 0 0 0
0 0 255 0 0 0 0 0 0 0 0 0 0 0 0 0
255 0 0 0 0 1 1 1 0 0 0 0 0 0 0 255
0 0 0 0 0 1 1 1 1 0 0 0 0 0 255 0
0 0 0 0 0 0 0 0 0 0 0 0 255 0 0 0
0 0 0 0 0 0 0 1 0 0 0 255 0 0 0 0
0 1 1 0 0 1 1 0 0 0 255 0 0 0 0 0
0 1 0 0 0 0 0 0 255 0 0 0 0 0 0 1
0 1 0 0 0 0 255 1 1 0 0 0 0 0 0 0
0 0 0 0 0 255 0 1 1 0 0 0 0 0 1 0
0 0 0 0 255 0 0 0 0 0 0 0 0 0 0 0
0 1 255 0 0 0 0 0 0 0 0 0 0 0 0 0
0 255 0 0 0 0 0 0 0 0 0 0 0 0 0 0
255 0 0 0 0 0 0 0 0 255 255 255 255 255 255 255
255 255 255 255 255 255 255 255 255 255 255 255 255 255 255 255
255 255 255 255 255 255 255 255 255 255 255 255 255 255 255 255
255 255 255 255 255 255 255 255 255 255 255 255 255 255 255 255
255 255 255 255 255 255 255 255 255 255 255 255 255 255 255 255
255 255 255 255 255 255 255 255 255 255 255 255 255 255 255 255
255 255 255 255 255 255 255 255 255 255 255 255 255 255 255 255
255 255 255 255 255 255 255 255 0 0 0 0 0 0 0 0
0 0 0 0 0 0 0 0 0 255 1 0 0 0 0 0
0 0 0 0 0 1 1 255 0 0 0 0 0 0 0 0
0 0 0 1 1 1 255 0 0 0 0 0 0 0 0 0
0 0 0 0 0 255 0 0 0 0 0 0 0 0 0 0
0 0 0 255 0 0 0 0 0 0 0 0 0 0 1 0
0 0 255 0 0 0 0 0 0 0 0 0 1 0 0 0
0 255 0 0 0 0 0 255 255 255 255 255 255 255 255 255
255 255 255 255 255 255 255 255 255 255 255 255 255 255 255 255
255 255 255 255 255 255 255 255 255 255 255 255 255 255 255 255
255 255 255 255 255 255 255 255 255 255 255 255 255 255 255 255
255 255 255 255 255 255 255 255 255 255 255 255 255 255 255 255
255 255 255 255 255 255 255 255 255 255 255 255 255 255 255 255
255 255 255 255 255 255 255 255 255 255 255 255 255 255 255 255
255 255 255 255 255 255 255 255 255 255 255 255 255 255 255 255
255 255 255 255 255 255 255 255 255 255 255 255 255 255 255 255
255 255 255 255 255 255 255 255 255 255 255 255 255 255 255 255
255 255 255 255 255 255 255 255 255 255 255 255 255 255 255 255
255 255 255 255 255 255 255 255 255 255 255 255 255 255 255 255
255 255 255 255 255 255 255 255 255 255 255 255 255 255 255 255
255 255 255 255 255 255 255 255 255 255 255 255 255 255 255 255
255 255 255 255 255 0 0 0 0 0 255 0 1 0 0 0
0 0 0 0 0 0 0 0 0 255 0 0 0 0 0 0
0 0 0 0 0 0 0 255 0 0 0 1 0 0 0 0
0 0 0 0 0 0 255 0 0 0 0 0 0 0 0 0
0 0 0 0 1 255 0 0 0 0 0 0 0 0 0 0
0 0 0 255 0 0 0 0 0 0 0 0 0 0 0 0
0 255 0 0 0 0 0 0 0 0 0 0 0 0 0 0
0 0 0 0 255 255 255 255 255 255 255 255 255 255 255 255
255 255 255 255 255 255 255 255 255 255 255 255 255 255 255 255
255 255 255 255 255 255 255 255 255 255 255 255 255 255 255 255
255 255 255 255 255 255 255 255 255 255 255 255 255 255 255 255
255 255 255 255 255 255 255 255 255 255 255 255 255 255 255 255
255 255 255 255 255 255 255 255 255 255 255 255 255 255 255 255
255 255 255 255 255 255 255 255 255 255 255 255 255 255 255 255
255 255 255 0 0 0 0 0 0 0 0 255 0 0 0 0
0 0 0 0 0 0 0 0 0 0 255 0 0 0 0 0
0 0 0 0 0 0 0 0 255 0 0 0 0 0 0 0
0 0 0 0 1 1 0 255 0 0 0 0 1 1 1 1
1 0 0 0 0 0 255 0 0 0 0 0 0 0 0 0
0 0 0 0 255 0 0 0 0 0 0 0 0 0 0 0
0 0 0 255 0 0 0 0 0 0 0 0 0 0 0 0
0 0 255 1 1 0 0 0 0 1 0 0 0 0 0 0
255 0 0 0 0 0 0 1 1 1 0 0 0 0 255 0
0 0 0 0 0 0 0 0 0 0 0 0 0 255 0 1
0 0 0 0 0 0 1 1 1 0 0 0 255 0 0 0
0 0 0 0 0 0 0 0 0 0 255 0 0 0 0 0
0 0 0 0 0 0 0 1 1 255 0 0 0 1 1 1
0 0 0 0 0 0 0 0 255 0 0 0 0 0 0 0
0 0 0 0 0 0 255 0 0 0 0 0 0 0 0 0
0 0 0 0 0 255 0 0 0 0 0 0 0 0 0 0
0 0 0 255 0 0 0 1 0 0 1 1 1 0 0 0
0 0 255 0 0 0 0 0 0 0 0 0 0 0 0 0
0 255 0 0 0 0 0 0 0 0 0 0 0 0 0 255
0 0 0 0 0 0 0 0 0 0 0 0 0 255 0 0
0 0 0 0 0 0 0 0 0 0 0 0 0 0 0 0
1 0 0 0 0 0 0 0 0 0 0 0 0 0 0 0
0 255 0 0 0 0 1 0 0 0 0 0 0 1 1 255
0 0 0 0 0 0 0 0 0 0 0 0 0 0 255 0
0 0 0 0 1 1 1 0 0 0 0 0 0 255 0 0
0 0 0 0 0 0 0 0 0 0 0 255 0 0 0 0
0 0 0 0 1 1 1 0 0 0 255 0 0 0 1 1
1 0 1 1 1 1 0 0 0 255 0 0 0 0 1 1
1 1 1 0 0 0 1 255 0 0 0 0 0 0 0 1
1 2 1 1 0 0 255 0 0 0 0 0 0 0 0 0
0 0 0 0 255 0 0 0 0 0 0 0 0 0 0 0
0 0 0 255 0 0 0 0 0 0 1 1 0 0 0 0
0 0 255 0 0 0 0 0 1 0 0 0 0 0 0 0
255 0 0 0 0 0 0 0 0 0 0 0 0 0 0 255
0 0 0 0 0 0 0 0 0 0 0 0 0 0 255 0
0 0 0 0 0 0 0 0 0 0 0 0 255 0 0 0
0 0 2 23 23 17 1 0 0 0 255 0 0 0 0 0
1 1 1 3 3 0 0 0 0 255 0 0 0 0 0 1
1 1 1 1 0 0 0 0 255 0 0 0 1 1 0 0
0 0 0 0 0 0 255 0 0 0 0 1 0 0 0 1
0 0 0 0 1 255 0 0 0 1 1 35 55 54 5 1
1 0 1 0 255 0 0 0 0 0 0 0 0 0 0 0
0 0 255 0 0 0 0 0 0 0 0 0 0 0 0 0
0 255 0 0 0 0 0 0 0 0 0 0 0 0 0 255
0 0 0 1 1 1 3 14 7 1 1 0 0 0 255 0
0 0 0 0 0 0 0 0 0 0 0 0 0 255 0 0
0 0 0 0 0 0 0 0 0 0 0 255 0 0 0 0
0 0 0 0 0 0 0 0 0 255 0 0 0 0 0 0
0 0 0 0 0 0 0 0 0 0 0 0 0 0 0 0
0 0 0 0 0 0 0 0 0 0 0 0 0 255 0 0
0 0 1 1 1 1 1 0 0 0 0 255 0 0 0 0
0 0 0 0 0 0 0 0 0 1 255 1 0 1 2 21
38 70 79 42 21 1 0 0 0 255 0 0 0 0 0 0
0 0 0 0 0 0 0 255 0 0 0 0 0 0 1 1
1 1 0 0 0 0 255 0 1 0 1 2 5 7 10 10
2 1 0 0 0 255 0 0 0 2 3 4 6 10 6 1
1 1 1 255 0 0 0 0 0 0 1 4 8 4 2 2
0 0 255 0 0 0 0 0 0 0 0 0 0 1 0 0
255 0 0 0 0 0 0 0 0 0 0 0 1 1 1 255
1 0 0 0 0 0 1 1 0 0 0 0 0 0 255 0
0 0 1 1 1 4 4 2 0 1 0 0 255 0 0 0
0 0 0 0 0 0 0 0 0 0 0 255 0 0 0 0
0 0 0 0 0 0 0 0 0 0 255 0 0 0 0 0
0 1 0 0 0 0 0 0 255 0 0 0 0 12 91 97
95 95 86 2 0 0 255 0 0 0 0 1 2 5 5 7
10 4 1 0 0 255 0 0 0 0 1 10 102 149 130 83
1 0 0 0 255 0 0 0 0 0 1 1 3 3 1 0
0 0 255 0 0 0 1 2 7 21 7 16 4 0 0 0
0 255 1 0 0 1 35 66 74 74 54 30 1 1 1 0
255 0 0 0 0 0 1 1 1 0 0 0 0 0 255 0
0 0 0 0 0 0 0 0 1 0 0 0 0 255 0 0
0 0 1 1 1 1 0 0 0 0 0 255 0 0 1 2
3 14 20 23 30 7 2 0 0 0 255 0 0 0 0 0
0 1 0 1 0 0 0 0 0 255 0 0 0 0 0 0
0 1 1 0 0 0 0 255 0 0 0 0 0 0 1 1
1 1 0 0 0 255 0 0 0 0 0 0 1 1 1 1
0 0 0 0 0 0 0 0 0 0 0 0 0 0 0 0
0 0 1 0 1 0 0 0 0 255 0 0 0 0 1 1
4 15 4 3 0 0 0 255 0 0 0 0 0 2 7 35
35 13 3 0 0 0 255 1 1 1 21 81 89 96 103 105
103 21 1 1 0 255 0 0 0 0 0 8 20 20 20 1
0 0 0 255 0 0 0 0 0 1 1 2 2 2 1 0
0 0 255 0 1 2 3 7 13 24 21 16 10 2 1 0
0 255 0 0 0 3 21 36 36 33 11 6 1 1 1 255
0 0 0 0 0 11 17 16 10 10 8 2 1 1 255 0
0 1 1 1 1 17 17 7 1 1 0 0 255 0 0 0
0 0 0 0 0 0 0 0 0 1 0 255 0 0 0 0
0 21 24 20 17 0 0 0 0 0 255 0 0 0 1 15
21 24 24 5 2 1 0 0 255 0 0 0 0 0 0 0
1 1 0 0 0 0 0 255 0 0 0 0 1 0 0 0
0 0 0 0 0 0 255 0 0 0 0 0 0 1 1 1
0 0 0 0 255 0 0 0 12 97 113 113 113 125 125 86
2 0 255 0 0 0 0 4 11 10 10 10 16 15 4 0
0 255 0 0 0 0 10 180 255 195 177 173 87 0 0 0
255 0 0 0 1 1 21 42 44 44 24 0 0 0 255 0
0 0 2 21 26 41 40 36 16 4 0 0 0 255 0 0
0 18 66 74 81 81 90 54 5 1 1 0 255 0 0 0
0 0 1 3 3 3 0 0 0 0 255 0 0 0 0 0
3 11 15 16 14 1 0 0 0 255 0 0 0 1 1 2
2 2 2 1 0 0 0 255 0 1 1 2 21 21 33 23
32 23 7 2 0 0 255 0 0 0 0 0 2 2 2 2
1 0 0 0 0 255 0 0 0 0 0 1 1 1 1 1
0 0 0 255 0 0 0 0 0 1 6 14 32 12 0 0
0 255 0 0 0 0 0 1 2 3 3 2 0 0 0 0
0 0 0 0 0 0 0 0 0 0 0 0 1 1 2 4
2 1 1 0 0 255 0 0 0 0 1 18 52 73 73 59
11 0 0 255 0 0 0 0 2 63 89 77 87 87 79 3
0 0 255 1 1 15 81 119 115 105 105 118 118 81 16 1
0 255 0 0 0 7 20 35 38 35 35 20 1 1 0 255
0 0 0 1 1 4 6 6 3 2 2 1 0 0 255 0
1 3 11 15 14 24 22 16 13 6 0 0 0 255 0 0
1 25 36 52 52 40 23 20 2 1 0 255 0 0 0 1
6 14 18 18 18 16 8 4 1 1 255 0 0 1 1 20
84 84 52 48 7 1 1 0 255 0 0 0 0 0 0 0
0 0 0 0 0 0 0 255 0 0 0 0 21 84 57 48
46 17 0 0 0 0 255 0 0 1 15 23 23 25 34 20
8 2 0 0 255 0 0 0 0 3 28 32 28 26 6 1
1 1 0 255 0 0 0 1 1 3 4 2 1 0 0 0
0 0 255 0 0 0 0 2 2 2 1 1 1 1 0 0
255 0 0 6 91 125 125 113 113 140 144 125 11 1 255 0
0 0 0 12 14 12 12 16 17 17 15 0 0 255 0 0
0 2 180 255 255 206 199 195 136 87 0 0 255 0 0 0
1 21 46 55 90 91 90 24 1 0 255 0 0 1 12 22
36 41 48 48 45 16 0 0 0 255 0 0 1 55 76 81
91 90 91 73 41 1 0 0 255 0 0 0 1 4 6 6
7 7 3 0 0 0 255 0 0 0 1 11 28 27 33 27
27 14 0 0 0 255 0 0 0 1 2 3 6 17 5 1
0 0 0 255 0 1 3 16 27 27 33 23 30 22 14 6
0 0 255 0 0 0 1 2 3 4 7 7 2 2 0 0
0 255 0 0 0 0 2 5 6 4 2 1 0 0 0 255
0 0 0 0 4 23 27 28 34 34 12 0 0 255 0 0
0 0 0 2 6 6 4 2 2 0 0 0 0 0 0 0
0 0 0 0 0 0 0 0 1 4 4 5 4 2 0 0
0 255 1 0 0 1 18 52 99 144 144 126 59 11 0 255
0 0 0 0 63 77 94 90 90 90 101 79 0 0 255 0
1 46 118 119 115 103 96 106 120 120 81 1 0 255 0 1
7 25 28 36 43 43 35 31 18 1 0 255 0 0 0 1
2 6 14 13 13 12 4 1 0 0 255 0 0 15 15 15
14 15 14 15 15 10 0 0 0 255 0 1 25 43 51 51
51 37 31 23 20 0 0 255 0 0 0 0 11 13 18 21
18 18 16 4 1 1 255 0 0 1 20 84 102 93 90 70
67 7 1 0 255 0 0 0 0 0 0 1 4 0 0 1
0 0 0 255 0 0 0 4 74 95 95 69 56 46 7 1
0 0 255 0 1 1 20 23 23 24 28 28 21 8 1 1
255 0 0 0 3 32 100 134 96 93 36 6 1 1 1 255
0 1 0 1 3 4 5 3 3 2 0 0 0 0 255 0
0 0 1 2 2 2 2 4 1 1 0 0 255 0 1 23
108 146 113 102 102 106 144 144 25 1 255 0 0 0 0 12
17 18 20 20 20 17 15 0 0 255 0 0 0 16 255 255
255 255 255 255 232 136 0 0 255 0 0 1 11 72 84 91
94 102 96 46 11 0 255 0 1 2 12 22 32 51 55 55
48 21 14 0 0 255 0 0 1 55 81 92 111 108 113 73
55 2 0 0 255 0 0 0 2 4 7 6 10 7 7 1
1 0 255 0 0 0 3 30 30 27 27 25 24 17 3 1
0 255 0 1 0 1 3 7 17 18 11 4 1 0 0 255
1 1 7 16 27 25 24 22 23 22 22 12 4 0 255 0
0 0 1 4 4 4 5 7 5 3 1 0 0 255 0 0
0 0 3 6 6 5 5 2 1 0 0 255 0 0 0 3
23 48 50 41 46 46 45 5 0 255 0 0 0 1 1 3
7 7 6 2 2 0 0 0 0 0 0 0 0 0 0 0
0 0 0 1 4 6 4 5 4 2 0 0 0 255 1 1
2 10 44 99 154 157 154 144 112 54 0 255 0 0 0 0
69 77 86 86 94 101 113 113 1 0 255 0 1 46 118 118
103 91 80 101 120 120 81 1 0 255 0 1 13 27 32 42
43 47 35 35 18 2 1 255 0 0 0 1 8 8 17 13
13 12 11 4 0 0 255 0 0 17 20 16 12 13 14 15
24 24 0 0 0 255 0 1 25 43 51 43 40 37 31 26
20 1 0 255 0 0 0 0 11 12 21 21 22 18 16 4
2 1 255 0 0 0 53 102 145 102 90 82 67 47 1 0
255 0 0 0 0 0 0 1 4 4 7 3 0 0 0 255
0 0 0 4 63 74 63 62 62 52 20 4 1 0 255 0
0 1 18 23 24 24 24 20 20 8 1 1 255 0 0 1
3 65 134 138 189 158 93 12 1 0 0 255 0 0 0 3
4 7 8 4 4 3 1 0 0 0 255 0 0 0 1 2
2 2 3 4 1 1 0 0 255 0 1 23 146 165 102 102
102 106 154 154 55 1 255 0 0 0 0 8 18 32 28 25
20 18 15 0 0 255 0 0 1 40 255 255 255 255 255 255
255 136 2 0 255 0 1 1 55 86 86 86 94 102 102 77
11 1 255 0 1 4 14 20 36 52 64 61 48 24 14 0
0 255 0 0 1 47 92 95 111 95 95 72 55 2 0 0
255 0 0 0 4 4 7 6 7 7 6 4 0 0 255 0
0 1 32 32 26 25 27 25 24 21 12 1 0 255 0 0
0 1 6 10 16 16 11 5 2 1 0 255 1 1 1 12
25 25 24 22 22 31 26 12 0 0 255 0 0 0 3 4
4 3 4 5 5 3 2 0 0 255 0 0 0 1 3 5
5 5 5 4 1 0 0 255 0 0 0 3 31 63 63 52
52 53 46 5 1 255 0 0 0 0 1 3 6 6 6 2
2 0 0 0 1 1 0 0 1 0 0 0 0 0 0 0
4 4 4 6 4 3 1 0 0 255 2 5 5 25 46 133
154 154 154 163 112 54 2 255 0 0 0 10 75 86 86 86
94 94 113 113 2 1 255 0 0 28 118 118 118 102 91 105
131 131 46 1 0 255 0 1 25 28 35 46 47 50 36 36
18 2 1 255 0 0 1 1 8 8 18 6 13 10 10 6
1 0 255 0 1 6 17 22 16 14 15 17 24 24 1 0
0 255 1 1 5 35 40 36 36 36 31 22 16 1 0 255
0 0 0 0 12 12 22 22 23 20 16 4 2 1 255 0
0 5 53 145 145 111 84 84 54 47 1 0 255 0 1 0
0 0 0 1 3 7 10 8 3 0 0 255 0 0 0 6
57 63 63 62 67 56 20 4 0 0 255 0 0 1 17 22
25 26 24 20 17 3 0 0 255 0 0 0 3 65 110 171
190 158 112 12 0 0 0 255 0 0 0 3 5 12 8 4
6 4 2 0 0 0 255 0 0 0 1 1 1 1 3 4
2 1 0 0 255 0 1 11 131 132 109 109 95 112 153 153
55 1 255 0 0 0 1 6 16 32 18 25 16 15 6 0
0 255 0 1 1 40 190 252 255 255 255 255 247 130 2 0
255 0 0 3 93 105 93 86 93 94 94 77 55 0 255 0
1 3 14 20 45 72 74 61 35 14 1 0 0 255 0 0
1 2 47 95 111 95 80 55 24 1 0 0 255 0 0 0
3 4 4 6 6 7 5 4 0 0 255 0 0 0 20 23
20 22 23 23 23 21 12 2 0 255 0 0 0 1 4 7
14 14 16 5 3 1 0 255 0 1 1 8 24 28 24 24
31 37 36 4 0 0 255 0 0 0 4 4 4 3 3 3
3 3 1 0 0 255 0 0 0 0 2 3 4 4 4 2
1 0 0 255 0 0 0 7 38 63 63 54 53 55 46 5
1 255 0 0 0 0 0 1 3 5 5 0 0 0 0 0
1 1 0 0 1 0 0 0 0 1 1 1 1 4 4 5
4 2 1 0 0 255 0 5 5 38 76 110 154 154 154 163
125 34 2 255 1 0 0 10 75 96 96 105 94 94 94 85
1 1 255 0 0 14 94 123 136 122 113 113 131 101 36 1
0 255 0 1 20 35 46 46 50 51 51 36 17 1 1 255
0 0 1 1 3 6 12 6 7 6 6 1 1 0 255 0
1 3 17 22 25 27 17 17 17 11 1 0 0 255 0 0
2 12 24 36 41 41 38 20 1 0 0 255 0 0 0 1
12 12 22 14 23 16 11 4 2 1 255 0 0 5 23 141
141 122 84 84 50 40 0 0 255 0 0 0 0 1 1 2
2 3 8 6 0 0 0 255 0 0 0 2 55 60 63 67
67 52 4 1 0 0 255 0 0 0 11 21 22 26 23 18
14 0 0 0 255 0 0 0 1 47 108 155 190 134 82 3
0 0 0 255 0 0 0 3 12 12 12 8 6 4 2 0
0 0 255 0 0 0 1 1 1 1 1 2 1 1 0 0
255 0 0 1 53 111 109 111 112 140 110 99 4 0 255 0
0 0 1 6 7 15 15 15 10 6 0 0 0 255 0 0
1 27 94 221 255 255 255 255 233 79 2 1 255 0 0 3
101 105 100 86 84 91 91 77 55 0 255 0 1 2 6 20
45 61 72 46 33 11 1 1 1 255 0 0 0 1 27 81
89 81 69 32 2 0 0 0 255 0 0 0 1 3 2 4
5 6 4 0 0 0 255 0 0 0 1 20 17 15 22 22
22 17 7 2 0 255 0 0 0 0 1 4 7 6 16 4
2 1 0 255 0 1 1 4 18 31 28 28 24 31 4 0
0 0 255 0 0 0 1 3 3 3 3 3 3 2 1 0
0 255 0 1 1 1 1 2 2 2 1 1 1 1 0 255
0 0 0 7 14 52 52 53 53 55 16 1 0 255 0 0
0 0 0 0 0 0 0 0 0 0 0 0 0 1 0 0
1 0 0 0 0 0 0 1 1 1 3 3 2 1 0 0
0 255 0 2 5 23 46 93 110 132 144 143 125 16 2 255
1 0 0 0 65 94 96 108 109 96 85 25 1 0 255 0
1 1 41 94 134 123 122 115 105 63 2 0 0 255 0 1
12 35 38 38 46 48 36 26 11 1 1 255 0 0 0 1
3 4 6 6 5 4 2 0 0 0 255 0 1 2 7 20
22 30 20 16 12 6 1 1 0 255 0 0 1 4 12 33
43 43 38 2 0 0 0 255 0 0 0 0 1 1 5 5
11 11 2 1 1 1 255 0 0 2 8 67 120 114 83 83
60 13 0 0 255 0 0 0 0 0 2 3 2 1 2 1
0 0 0 255 0 0 0 1 28 55 61 67 61 4 0 0
0 0 255 0 0 0 1 11 21 21 18 14 1 0 0 0
255 0 0 0 1 24 94 120 120 85 37 1 0 0 0 255
0 0 0 1 3 11 11 6 5 4 0 0 0 0 255 0
0 0 1 1 2 1 1 1 1 1 0 0 255 0 0 0
4 66 89 110 110 110 99 10 0 0 255 0 1 1 0 0
1 5 4 5 2 1 0 0 0 255 0 1 1 2 53 115
239 252 246 233 126 4 1 0 255 0 0 1 32 100 87 87
84 91 84 64 2 0 255 0 1 0 0 2 34 52 46 33
11 2 1 1 1 255 0 0 0 0 1 27 47 69 24 2
0 0 0 0 255 0 0 1 1 1 1 2 2 3 1 0
0 0 255 0 0 0 1 17 17 15 15 21 21 10 4 0
0 255 0 0 0 0 0 1 1 1 1 1 0 0 0 255
0 1 0 1 4 28 24 18 8 4 0 0 0 0 255 0
0 0 1 1 3 3 3 3 1 0 0 0 0 255 0 1
1 0 1 1 1 0 1 1 1 0 0 255 0 0 0 1
7 14 35 41 36 25 2 0 0 255 0 0 0 0 0 0
0 0 0 0 0 0 0 0 0 0 0 1 1 0 0 0
0 0 0 1 1 1 1 1 0 0 0 0 0 255 0 0
0 3 15 15 50 85 96 114 32 5 1 255 0 0 0 0
5 65 94 94 91 91 28 2 1 0 255 1 1 1 1 41
61 113 113 95 63 2 0 0 0 255 0 1 4 12 32 38
32 38 20 11 3 1 1 255 1 0 0 1 1 3 2 2
2 1 1 0 0 0 255 0 0 1 2 4 8 8 8 12
6 1 1 1 0 255 0 0 1 2 4 8 42 38 1 0
0 0 0 255 0 0 0 0 1 1 1 1 2 0 0 0
0 0 255 0 0 1 2 8 61 61 60 60 13 0 0 0
255 0 0 0 0 0 2 2 0 0 0 0 0 0 0 255
0 0 0 0 1 28 32 32 1 1 0 0 0 0 255 0
0 0 0 1 1 1 1 1 1 1 1 0 255 0 0 0
0 1 24 85 82 37 3 0 0 0 0 255 0 0 0 1
1 2 4 4 1 1 0 0 0 0 255 0 0 0 1 1
1 1 1 0 0 0 0 0 255 0 0 0 0 4 53 89
104 100 10 0 0 0 255 0 0 0 0 0 0 1 1 1
1 1 0 0 0 255 0 1 0 0 2 53 115 141 140 126
3 1 0 0 255 0 0 1 1 48 84 84 84 84 69 30
0 0 255 0 0 0 0 0 2 5 7 5 2 1 1 1
1 255 0 0 0 1 1 1 1 1 2 1 1 0 0 0
255 0 0 0 1 0 0 0 1 1 0 0 0 0 255 0
0 0 0 7 7 7 7 15 10 6 1 0 0 255 0 0
0 0 0 0 1 1 0 0 0 0 0 255 0 1 0 0
0 0 7 7 2 1 0 0 0 0 255 0 0 0 0 1
1 2 1 0 0 0 0 0 0 255 0 0 0 0 1 0
0 0 1 1 1 0 0 255 0 0 0 0 1 3 10 25
25 3 0 0 0 255 0 0 0 0 0 0 0 0 0 0
0 0 0 0 0 0 0 0 0 0 0 0 0 0 0 0
1 0 0 0 0 0 0 0 0 255 0 0 0 1 2 2
13 13 27 27 5 0 0 255 0 0 0 1 1 5 46 54
54 28 2 1 0 0 255 1 0 0 1 1 3 57 61 7
0 0 0 0 0 255 0 1 1 4 10 15 15 7 6 3
2 1 2 255 1 0 0 0 1 1 1 1 1 0 0 0
0 0 255 0 0 0 0 0 1 0 0 0 0 0 0 1
0 255 0 0 1 0 2 0 1 1 1 0 0 0 0 255
0 0 0 0 0 0 0 0 0 0 0 0 0 0 255 0
0 0 1 1 7 7 6 3 0 0 0 0 255 0 0 0
0 0 0 0 0 0 0 0 0 0 0 255 0 0 1 0
0 0 0 0 0 0 0 0 0 0 255 1 0 0 0 0
1 1 0 0 1 1 1 0 255 0 0 0 0 1 1 5
5 1 0 0 0 0 0 255 0 0 0 0 1 1 1 1
0 0 0 0 0 0 255 0 0 0 0 0 0 0 0 0
0 0 0 0 255 0 0 0 0 0 0 0 1 1 0 0
0 0 255 0 0 0 0 0 0 0 0 0 0 0 1 0
0 255 0 1 0 0 0 0 1 1 1 1 1 0 0 0
255 0 0 0 0 1 32 50 50 34 30 0 0 0 255 0
0 0 0 0 0 1 1 1 1 0 0 0 0 255 0 0
0 0 0 0 0 0 0 0 0 0 0 0 255 0 0 0
1 0 0 0 0 0 0 0 0 0 255 0 0 0 0 0
2 2 2 2 3 1 0 0 0 255 0 0 0 0 0 0
0 0 0 0 0 0 0 255 0 0 0 0 0 0 0 1
0 0 0 0 0 0 255 0 0 0 0 0 1 0 0 0
0 0 0 0 0 255 1 1 0 0 0 0 0 0 0 0
0 0 0 255 0 0 0 0 0 1 0 4 3 0 0 0
0 255 0 0 0 0 0 0 0 0 0 0 0 0 0 0
0 0 0 0 0 0 0 0 0 0 0 0 0 0 0 0
0 0 0 0 0 255 0 0 0 0 0 0 0 5 5 5
1 0 0 255 0 0 0 0 0 2 2 3 1 0 0 0
0 0 255 0 0 0 0 1 1 1 1 0 0 0 0 0
0 255 0 0 0 1 1 2 2 2 2 1 1 0 1 255
1 0 0 0 1 1 1 0 1 0 1 0 0 0 255 0
0 0 0 0 0 0 0 0 0 0 0 1 0 255 0 0
0 0 0 0 0 0 0 0 0 0 0 255 0 0 0 0
0 0 0 0 0 0 0 0 0 0 255 0 0 0 0 0
0 0 0 0 0 0 0 0 255 0 0 0 0 0 0 0
0 0 0 0 0 0 0 255 0 0 0 0 0 0 0 0
0 0 0 0 0 0 255 1 1 1 0 0 0 1 0 1
1 1 0 0 255 0 0 0 0 0 1 0 0 0 0 0
0 0 0 255 0 0 0 0 0 0 0 0 0 0 0 0
0 0 255 0 0 0 0 0 0 0 0 0 0 0 0 0
255 1 0 0 0 0 0 0 0 0 0 0 0 0 255 0
0 0 0 0 0 0 0 0 0 0 0 0 0 255 0 0
0 0 0 0 0 0 0 0 1 0 0 0 255 0 0 0
0 1 1 2 2 2 2 0 0 0 255 0 1 1 0 0
0 0 0 1 0 0 0 0 0 255 0 1 0 0 0 0
0 0 0 0 0 0 0 0 255 0 0 0 0 0 0 0
0 0 0 0 0 1 255 0 0 0 0 0 0 0 1 1
1 1 0 0 0 255 0 0 0 0 0 0 0 1 0 0
0 0 0 255 0 0 0 0 0 0 0 0 0 0 0 0
0 0 255 0 0 0 0 1 0 0 0 0 0 0 0 0
0 255 0 0 0 0 0 0 0 0 0 0 0 0 0 255
0 0 0 1 0 0 0 0 0 0 0 0 0 255 0 0
0 0 0 0 0 0 0 0 0 0 0 0 1 0 0 0
255 255 255 255 255 255 255 255 255 255 255 255 255 255 255 255
255 255 255 255 255 255 255 255 255 255 255 255 255 255 255 255
255 255 255 255 255 255 255 255 255 255 255 255 255 255 255 255
255 255 255 255 255 255 255 255 255 255 255 255 255 255 255 255
255 255 255 255 255 255 255 255 255 255 255 255 255 255 255 255
255 255 255 255 255 255 255 255 255 255 255 255 255 255 255 255
255 255 255 255 255 255 255 255 255 255 255 255 255 255 255 255
255 255 255 255 255 255 255 255 255 255 255 255 255 255 255 255
255 255 255 255 255 255 255 255 255 255 255 255 255 255 255 255
255 255 255 255 255 255 255 255 255 255 255 255 255 255 255 255
255 255 255 255 255 255 255 255 255 255 255 255 255 255 255 255
255 255 255 255 255 255 255 255 255 255 255 255 255 255 255 255
255 255 255 255 255 255 255 255 255 255 255 255 255 255 255 255
255 255 255 255 255 255 255 255 255 255 255 255 255 255 255 0
0 0 0 0 0 0 0 0 0 0 0 0 255 0 0 0
0 0 0 0 0 0 0 1 0 0 255 0 0 0 0 0
0 0 0 0 0 0 0 0 0 255 0 0 0 0 0 0
0 1 0 0 0 0 0 0 255 0 0 0 0 0 1 1
1 0 0 0 1 0 255 0 1 1 0 0 0 0 0 1
1 0 0 0 0 255 0 0 0 0 0 0 0 0 0 0
0 0 0 0 255 1 0 0 0 0 0 0 0 0 0 0
0 0 255 0 0 0 0 0 0 0 0 0 0 0 0 0
0 255 0 0 0 0 0 0 0 0 0 0 0 0 0 255
0 0 0 0 0 0 0 0 0 0 0 0 0 0 255 0
0 0 0 1 1 0 0 0 0 0 0 0 0 255 0 0
0 0 0 0 0 1 1 0 0 0 0 255 0 1 1 0
0 0 0 0 0 0 0 0 0 255 0 0 0 0 0 0
0 0 0 0 0 0 0 0 0 0 0 0 0 0 0 0
0 0 0 0 0 0 0 0 0 0 0 0 1 255 0 0
0 0 0 0 0 0 0 0 0 0 0 255 0 0 0 0
0 0 0 0 0 0 0 0 0 0 255 0 0 0 0 0
0 0 0 1 0 0 0 0 0 255 0 0 0 0 0 0
0 0 0 0 0 0 0 255 0 0 0 0 0 0 0 0
0 0 0 0 0 0 255 0 0 0 0 0 0 0 1 0
0 0 1 1 0 255 0 0 0 0 0 0 0 0 0 0
0 0 0 255 0 0 1 0 0 0 0 0 1 0 0 0
0 0 255 0 0 0 0 0 0 0 0 0 0 0 0 0
255 0 0 0 0 0 0 0 0 0 0 0 0 0 0 255
0 0 0 0 0 0 0 0 0 0 0 0 0 0 255 0
0 0 0 0 0 0 1 1 1 1 0 0 255 1 1 0
0 0 0 0 0 0 0 0 0 0 0 255 0 0 0 0
0 0 0 0 0 0 0 0 0 0 255 255 255 255 255 255
255 255 255 255 255 255 255 255 255 255 255 255 255 255 255 255
255 255 255 255 255 255 255 255 255 255 255 255 255 255 255 255
255 255 255 255 255 255 255 255 255 255 255 255 255 255 255 255
255 255 255 255 255 255 255 255 255 255 255 255 255 255 255 255
255 255 255 255 255 255 255 255 255 255 255 255 255 255 255 255
255 255 255 255 255 255 255 255 255 255 255 255 255 255 255 255
255 255 255 255 255 255 255 255 255 255 255 255 255 255 255 255
255 255 255 255 255 255 255 255 255 255 255 255 255 255 255 255
255 255 255 255 255 255 255 255 255 255 255 255 255 255 255 255
255 255 255 255 255 255 255 255 255 255 255 255 255 255 255 255
255 255 255 255 255 255 255 255 255 255 255 255 255 255 255 255
255 255 255 255 255 255 255 255 255 255 255 255 255 255 255 255
255 255 255 255 255 255 255 255 255 255 255 255 255 255 255 255
255 255 255 255 255 255 255 255 0 0 0 0 0 0 0 0
0 0 0 0 0 0 0 0 1 255 0 0 0 0 0 0
0 0 0 0 0 0 0 255 0 0 0 0 0 0 0 0
0 0 0 0 0 0 255 0 0 0 0 0 0 0 0 1
1 0 0 0 0 255 0 0 0 0 0 0 0 0 0 0
0 1 1 255 0 0 0 0 0 0 0 0 0 0 0 0
0 0 255 0 0 0 0 1 1 1 1 1 1 1 1 0
0 255 0 0 0 1 1 0 0 0 0 0 0 0 0 255
0 0 0 0 0 0 0 0 1 1 1 0 0 0 255 0
0 0 0 0 0 0 0 0 0 0 0 0 255 0 0 0
0 0 0 0 0 0 0 0 0 0 0 255 0 0 0 0
0 0 0 0 0 0 0 0 0 1 255 0 0 0 0 0
0 0 0 0 0 0 0 0 255 0 0 0 0 0 0 0
0 0 0 0 0 0 0 255 0 0 0 0 0 0 0 0
0 0 0 0 0 0 255 0 0 0 0 0 0 0 0 0
0 0 0 0 255 0 0 0 0 0 0 0 0 0 0 1
1 0 255 0 0 1 0 0 0 0 0 0 0 0 0 0
0 255 1 0 0 0 0 0 0 0 0 0 0 0 0 0
255 0 0 0 0 0 0 0 0 0 0 0 0 0 255 0
0 0 0 0 0 0 0 0 1 1 0 0 0 255 0 0
0 0 0 0 1 1 1 0 0 0 0 0 255 0 0 0
0 0 0 0 0 0 0 0 0 0 255 0 0 0 0 0
0 0 0 0 0 0 0 0 0 255 0 0 0 0 0 0
0 0 0 0 0 0 0 255 0 0 0 0 0 0 1 0
1 0 0 0 0 0 255 0 0 0 0 0 1 1 1 0
0 0 0 0 0 255 0 0 0 0 0 0 0 0 0 0
0 0 0 255 0 0 0 0 0 0 0 0 0 0 0 0
0 255 0 0 0 0 0 0 0 0 0 0 0 0 0 0
0 0 0 0 0 0 0 0 0 0 0 0 0 1 0 0
0 0 0 0 0 255 0 0 0 0 0 0 0 0 0 0
0 0 0 255 0 0 0 0 0 0 0 0 0 0 0 0
0 0 255 0 0 0 0 0 0 0 0 1 0 0 0 0
0 255 0 0 0 0 0 0 0 0 0 0 0 0 0 255
0 0 0 0 0 0 0 0 0 0 0 0 0 0 255 0
0 0 1 1 2 2 3 1 1 1 1 1 0 255 0 0
0 1 1 1 0 1 1 1 0 0 0 255 0 0 0 0
0 0 0 6 10 4 1 0 0 0 255 0 0 0 0 0
0 0 0 0 0 0 0 0 255 0 0 0 0 0 0 0
0 0 0 0 0 0 0 255 0 0 0 0 0 0 0 0
0 0 0 0 0 0 255 0 0 0 0 0 1 0 1 0
0 0 0 0 255 0 0 1 0 0 0 0 0 0 0 0
0 0 0 255 0 0 0 0 0 0 0 0 0 1 0 0
0 0 255 0 0 0 0 0 0 0 0 0 0 0 0 0
255 0 0 0 0 0 1 1 2 2 1 1 1 0 255 0
1 1 0 0 0 0 0 0 1 0 0 0 0 255 0 0
0 0 0 0 0 0 0 0 0 0 0 0 255 0 0 0
0 0 0 1 1 0 0 0 0 0 255 0 0 0 1 0
0 0 0 1 1 1 0 0 0 255 0 0 0 0 0 4
65 65 31 6 1 0 0 0 255 0 0 0 0 0 0 0
0 0 0 0 0 0 255 0 0 0 0 0 0 0 1 0
1 0 0 0 0 255 0 0 0 1 0 0 0 0 0 0
0 0 0 255 0 0 0 0 0 1 5 5 1 1 0 0
0 0 255 0 0 0 1 3 12 5 1 1 1 0 0 0
0 255 0 0 0 0 0 0 0 1 0 0 0 0 0 255
0 0 0 0 0 0 0 0 0 0 0 0 0 255 0 0
0 0 0 0 0 0 0 1 0 0 0 0 0 0 0 0
1 0 0 0 0 0 0 0 1 1 1 0 0 0 0 0
0 255 0 0 0 0 0 0 0 0 0 0 0 0 0 255
0 0 0 0 0 0 0 0 1 0 0 0 0 0 255 0
0 0 0 0 0 2 2 1 1 0 0 0 0 255 0 0
0 0 0 0 0 0 0 0 0 0 0 255 0 0 0 0
1 1 1 1 1 1 0 0 0 0 255 0 0 1 1 3
4 4 5 4 1 1 1 0 0 255 0 0 0 1 2 2
8 8 8 1 0 0 0 255 0 0 0 0 0 2 36 37
27 24 10 1 0 0 255 0 0 0 0 0 0 0 0 0
0 0 0 0 255 0 1 0 0 0 0 0 0 0 1 1
0 0 0 255 0 0 0 0 0 0 0 0 0 0 0 0
0 0 255 0 0 0 0 1 1 2 3 3 0 0 0 0
255 0 0 0 0 0 0 0 0 0 0 0 0 0 0 255
0 0 0 0 0 0 0 0 0 0 0 0 0 0 255 0
0 0 0 0 0 0 0 0 0 0 0 0 255 0 0 0
0 1 2 2 2 2 1 1 1 0 255 0 0 0 0 0
0 1 2 3 1 1 0 0 0 255 0 0 0 0 0 0
0 0 1 1 1 0 0 0 255 0 0 0 0 0 1 1
7 6 0 0 0 0 255 0 0 0 1 1 1 5 7 1
4 1 0 0 0 255 0 0 0 1 15 81 148 148 174 130
7 1 0 0 255 0 0 0 0 0 0 0 1 0 0 0
0 0 255 0 0 0 0 0 0 1 1 1 1 0 0 0
0 255 0 0 0 0 1 2 2 2 0 0 0 0 0 255
0 0 0 0 2 3 6 6 5 1 1 0 0 0 255 0
0 1 2 5 12 12 11 10 2 0 0 0 0 255 0 0
0 0 0 0 1 2 1 1 0 0 0 255 0 0 0 0
1 1 0 1 1 1 0 0 0 255 0 0 0 0 0 1
1 2 2 2 2 2 0 0 0 0 0 0 1 0 0 0
0 0 0 0 1 1 1 1 0 0 0 0 0 255 0 0
0 0 0 1 1 2 2 1 0 0 0 255 0 0 0 1
1 0 0 1 1 1 0 0 0 0 255 0 0 0 0 0
2 4 8 4 1 0 0 0 0 255 0 0 0 0 0 0
0 0 1 1 0 0 0 255 0 0 0 0 2 2 45 47
46 14 1 0 0 0 255 0 0 1 2 5 5 5 6 6
2 2 2 1 0 255 0 0 1 2 13 13 13 10 10 7
1 0 0 255 0 0 0 0 1 36 52 43 40 33 33 4
1 0 255 1 1 0 0 1 1 0 0 0 1 0 0 0
255 0 0 0 0 0 0 8 12 16 16 1 1 0 0 255
0 0 0 0 0 1 1 0 0 0 0 0 0 0 255 0
0 0 1 1 8 10 8 10 3 1 0 0 255 0 0 0
0 0 0 0 0 1 0 0 0 0 0 255 0 0 0 0
0 0 1 1 1 1 0 0 0 0 255 0 0 0 0 0
1 0 0 1 0 0 0 0 255 0 0 0 1 2 4 8
6 6 2 1 1 0 255 0 0 0 0 0 0 3 3 4
4 1 0 0 0 255 0 0 0 0 0 0 12 12 6 3
1 0 0 0 255 0 0 0 1 1 16 32 26 13 7 0
0 0 255 0 0 0 0 1 5 11 16 17 8 4 0 0
0 255 1 1 5 15 142 159 159 173 177 174 130 7 0 0
255 0 0 0 0 0 1 3 11 3 1 0 0 0 255 0
0 0 0 0 0 1 3 1 0 0 0 0 0 255 0 0
0 0 1 7 7 6 5 2 0 0 0 255 0 0 0 0
3 11 11 6 3 2 2 1 1 0 255 0 0 1 1 3
7 13 13 11 4 2 0 0 0 255 0 0 0 1 1 3
6 6 4 1 0 0 0 255 0 0 0 0 1 24 26 31
31 31 1 0 0 255 0 0 0 0 1 1 2 2 2 3
3 2 0 0 0 0 0 0 0 0 0 0 0 0 0 0
1 2 3 1 1 0 0 0 0 255 0 0 0 0 1 1
11 6 6 2 1 0 0 255 0 0 0 0 0 0 1 1
1 1 1 0 0 0 255 0 0 0 1 2 11 11 11 8
8 1 1 0 0 255 0 0 0 0 0 2 2 2 1 1
1 1 0 255 0 1 1 2 2 47 79 75 75 46 16 0
0 0 255 0 0 1 5 7 5 6 5 6 4 3 2 1
0 255 0 1 1 11 22 22 18 10 10 8 2 0 0 255
0 0 0 0 25 52 82 67 60 59 73 34 1 0 255 0
0 0 0 1 5 8 3 3 1 0 0 0 255 0 0 0
0 0 1 12 37 45 22 14 1 1 0 255 0 0 0 1
1 1 2 5 0 0 0 0 0 0 255 0 0 1 1 25
25 25 15 11 11 1 0 1 255 0 0 0 0 0 0 2
2 2 1 0 0 0 0 255 0 0 0 0 1 3 1 4
2 3 1 1 0 0 255 0 0 0 0 1 2 2 4 2
1 0 0 0 255 0 0 1 1 4 6 10 3 3 2 1
1 0 255 0 0 0 0 0 5 5 6 3 3 1 1 0
0 255 0 0 0 0 0 12 45 55 65 26 6 0 0 0
255 0 0 1 1 16 34 42 33 32 23 6 1 0 255 0
0 0 0 1 7 21 18 18 16 8 1 0 0 255 1 2
5 142 172 182 135 135 177 226 226 40 0 0 255 0 0 0
0 1 3 11 22 17 16 2 0 0 255 0 0 0 0 0
0 5 7 5 1 0 0 0 0 255 0 0 0 0 7 14
24 15 15 5 2 0 0 255 0 0 0 1 2 11 11 6
2 2 2 2 1 0 255 0 0 1 2 5 6 10 11 10
6 4 1 0 0 255 0 0 1 2 4 5 7 6 4 3
1 0 0 255 0 0 0 0 24 41 41 44 40 61 31 1
0 255 0 0 0 0 0 1 2 2 2 3 3 2 0 0
0 0 0 0 0 0 0 0 0 0 0 1 2 3 3 3
1 0 0 0 0 255 0 0 0 1 1 11 13 11 13 7
2 1 0 255 0 0 0 0 0 1 1 2 1 1 1 0
0 0 255 0 0 0 2 2 15 15 12 11 11 5 1 0
0 255 0 0 0 0 1 5 7 5 4 2 1 1 1 255
0 1 1 4 45 138 120 79 75 75 65 14 0 0 255 0
0 2 6 8 8 6 5 5 5 3 3 2 0 255 0 1
2 12 22 22 17 6 6 13 8 1 0 255 0 1 0 0
38 62 73 62 82 82 84 73 3 0 255 0 0 0 1 7
10 10 7 5 2 1 0 0 255 0 0 0 0 0 1 26
37 45 42 14 1 1 0 255 0 0 1 1 2 5 5 13
5 0 0 0 0 0 255 0 0 1 4 27 27 25 15 21
11 4 0 0 255 0 0 0 0 0 1 4 5 5 2 0
0 0 0 255 0 0 0 0 1 3 3 4 3 3 1 0
0 0 255 0 0 1 1 1 3 6 6 5 1 1 0 0
255 0 1 1 1 4 8 8 3 3 2 2 1 0 255 0
0 0 0 0 1 3 6 3 6 2 1 0 0 255 0 0
0 2 6 22 55 82 82 74 30 6 0 0 255 0 0 1
12 32 34 32 32 32 26 23 2 0 255 0 0 0 0 1
11 28 28 38 17 17 1 0 0 255 0 1 2 148 172 159
132 124 135 226 226 54 0 0 255 0 0 0 0 2 10 17
27 22 16 1 0 0 255 0 0 0 0 0 0 5 7 5
3 0 0 0 0 255 0 0 0 3 36 42 36 32 26 10
2 0 0 255 0 0 0 1 2 5 6 3 2 2 1 2
1 1 255 0 0 0 3 6 6 10 10 6 6 6 1 0
0 255 0 0 0 2 5 6 8 6 6 4 0 0 0 255
0 0 0 2 53 57 41 41 31 45 32 32 0 255 0 0
0 0 0 1 2 2 2 4 4 1 0 0 0 0 0 0
0 0 0 0 0 0 0 2 2 2 2 3 1 1 0 0
0 255 0 1 1 1 4 11 13 11 13 7 2 1 0 255
0 0 0 0 0 1 3 3 2 1 0 0 0 0 255 0
0 0 2 3 16 17 15 12 13 12 1 0 0 255 0 0
0 1 1 7 8 6 4 2 1 1 1 255 0 0 1 8
121 167 121 86 81 87 100 37 1 0 255 0 0 1 7 8
8 8 6 6 8 7 5 2 0 255 0 1 6 23 23 22
17 14 16 16 13 1 0 255 0 1 0 1 38 67 72 66
66 82 84 60 3 0 255 0 0 0 3 7 8 8 8 3
2 2 1 0 255 0 0 0 0 0 2 22 23 42 22 14
4 1 0 255 0 0 1 2 5 14 14 22 13 1 0 0
0 0 255 0 0 1 22 27 27 21 15 15 15 4 1 0
255 0 0 0 0 1 2 5 6 6 5 0 0 0 0 255
0 0 0 0 1 3 3 4 4 4 1 0 0 1 255 0
0 1 1 2 5 5 5 4 2 1 1 0 255 0 1 1
1 3 3 3 2 3 2 2 1 0 255 0 0 0 0 1
1 1 1 1 3 2 0 0 0 255 0 0 1 6 15 22
56 82 83 82 35 16 0 0 255 0 0 6 28 42 42 32
31 32 36 36 2 0 255 0 0 0 0 1 13 28 25 28
25 5 0 0 0 255 0 0 1 148 182 182 132 124 138 223
223 54 1 0 255 0 0 0 0 0 10 25 31 25 3 1
0 0 255 0 0 0 0 0 1 4 6 4 3 1 0 0
0 255 0 0 0 4 27 42 32 32 26 7 1 0 0 255
0 0 0 1 1 3 4 3 2 2 1 1 1 1 255 0
0 0 2 8 14 15 10 6 6 2 1 0 0 255 0 0
0 1 2 4 5 5 6 4 0 0 0 255 0 0 1 2
55 57 41 41 40 38 36 32 1 255 0 0 0 0 0 1
3 3 3 3 3 1 0 0 0 0 0 0 0 0 0 0
0 0 1 2 2 2 2 3 3 1 0 0 0 255 0 0
0 1 4 11 16 14 14 7 2 0 0 255 0 0 0 0
0 1 3 3 3 1 0 0 0 0 255 0 0 0 1 8
16 20 17 17 13 12 1 0 0 255 0 0 0 1 1 5
7 5 4 3 1 1 0 255 0 0 1 3 46 121 121 87
85 87 90 90 1 0 255 0 0 2 4 8 8 8 8 10
10 8 5 1 0 255 0 1 2 6 20 18 18 16 17 16
13 1 0 255 0 0 0 0 15 42 52 52 52 59 59 18
1 0 255 0 0 1 2 3 7 8 7 3 2 2 1 1
255 0 0 0 0 1 2 13 20 23 20 18 4 0 0 255
0 0 0 2 5 15 16 16 16 1 0 0 0 0 255 0
0 0 2 23 16 15 13 15 4 2 0 0 255 0 0 0
0 0 1 4 5 5 2 1 1 0 0 255 0 0 0 0
1 1 3 4 5 4 1 0 0 0 255 0 0 1 1 1
3 4 4 2 1 1 0 0 255 0 0 1 1 2 2 3
3 3 2 1 1 0 255 0 0 0 0 1 0 0 1 1
4 2 0 0 0 255 0 0 1 6 15 22 47 69 82 82
82 16 1 0 255 1 1 2 28 40 38 30 26 32 41 40
2 0 255 0 0 0 0 0 1 10 13 10 6 0 0 0
0 255 0 0 1 80 182 209 209 192 223 223 201 53 1 0
255 0 0 0 0 0 2 11 31 10 1 0 0 0 255 0
0 0 0 0 1 3 4 4 1 0 0 0 0 255 0 0
0 0 6 27 27 25 11 1 1 0 0 255 1 0 0 0
1 1 3 2 2 2 1 1 0 1 255 0 0 0 1 3
6 15 6 4 4 1 0 0 0 255 0 0 0 0 1 1
4 5 6 0 0 0 0 255 0 0 0 2 53 57 61 45
45 45 38 24 1 255 0 0 0 0 0 1 1 2 2 2
1 1 0 0 0 0 0 0 0 0 0 0 0 1 1 2
2 3 3 4 3 1 0 0 0 255 0 0 0 0 1 5
11 11 11 2 0 0 0 255 1 1 0 0 0 1 3 4
4 1 1 0 0 0 255 0 0 0 1 8 16 20 17 17
13 7 1 0 0 255 0 0 0 0 1 2 5 5 3 3
1 1 0 255 0 0 0 3 40 72 79 79 81 85 85 46
1 0 255 0 0 0 4 10 11 8 8 8 8 5 5 0
0 255 0 1 1 1 15 18 20 18 12 12 10 0 0 255
0 0 0 0 1 30 30 31 32 32 28 7 0 0 255 0
0 0 1 2 3 3 3 3 1 1 1 0 255 0 0 0
0 0 1 2 6 20 20 18 0 0 0 255 0 0 0 0
4 11 15 11 4 2 0 0 0 0 255 0 0 0 1 14
11 11 11 13 2 1 0 0 255 0 0 0 0 0 1 2
2 2 1 1 1 0 1 255 0 0 0 0 1 3 3 3
5 3 1 0 0 0 255 0 0 0 1 1 2 4 3 1
1 1 0 0 255 0 0 0 0 1 1 3 3 3 1 1
0 0 255 0 0 0 0 1 1 0 0 1 2 1 0 0
0 255 0 0 1 2 5 22 44 61 73 84 82 4 1 1
255 1 0 1 28 38 38 24 26 43 45 33 1 0 255 0
0 0 0 0 1 1 4 4 0 0 0 0 0 255 0 0
1 14 165 199 209 199 219 201 160 25 1 0 255 0 0 0
0 0 1 2 8 1 1 0 0 0 255 0 0 0 0 0
0 1 2 1 0 0 0 0 0 255 0 0 0 0 3 18
20 20 7 1 0 0 0 255 0 0 0 0 1 1 1 2
2 2 0 0 0 0 255 0 0 0 1 1 2 3 2 2
1 0 0 0 0 255 0 0 0 0 0 0 1 1 0 0
0 0 0 255 0 0 0 1 42 55 64 61 61 61 50 20
1 255 0 0 0 0 0 0 0 1 1 1 0 0 0 0
0 0 0 0 0 0 0 0 0 0 1 2 2 3 3 3
2 0 0 0 0 255 0 0 0 0 0 1 5 5 2 1
0 0 0 255 1 1 1 1 1 1 2 3 2 1 1 0
0 0 255 0 0 0 0 1 10 14 12 12 8 4 0 0
1 255 1 0 0 0 1 1 2 3 3 1 0 0 0 255
0 0 0 0 35 42 44 59 59 59 48 7 0 0 255 0
0 0 0 4 13 12 7 5 4 3 1 0 0 255 0 0
0 1 1 15 18 12 10 10 1 1 0 255 0 0 0 0
1 1 8 25 25 18 7 0 0 0 255 0 0 0 1 1
1 2 1 1 0 1 0 0 255 0 0 0 0 1 1 1
1 3 3 1 0 0 0 255 0 0 0 0 0 4 5 4
2 0 0 0 0 0 255 0 0 0 0 1 6 6 3 1
0 0 0 0 255 0 1 1 0 0 0 1 1 1 1 0
0 0 0 255 0 0 0 0 1 1 2 2 2 2 0 0
0 0 255 0 0 0 0 1 1 1 1 0 0 0 0 0
255 0 0 0 0 1 1 2 3 1 0 0 0 0 255 0
0 0 0 1 1 0 0 0 1 0 0 0 0 255 0 0
0 1 1 13 31 61 69 70 4 2 1 1 255 0 0 0
1 20 21 24 28 33 33 10 1 0 255 0 0 0 0 0
0 1 1 0 0 0 0 0 0 255 0 0 0 1 14 165
199 199 189 160 25 1 1 0 255 0 0 0 0 0 0 0
0 0 0 0 0 0 255 0 0 0 0 0 0 0 0 0
0 0 0 0 0 255 0 0 0 0 0 1 6 7 1 1
0 0 0 255 0 0 0 0 0 1 1 1 1 1 1 1
0 0 255 0 0 0 0 0 1 1 1 1 0 0 0 0
0 255 0 0 0 0 0 0 0 0 0 0 0 0 0 255
0 0 0 0 6 38 64 61 61 61 20 1 0 255 0 0
0 0 0 0 0 0 0 0 0 1 1 0 0 0 0 0
0 0 0 0 0 0 1 1 1 1 1 1 0 0 0 0
0 255 0 1 0 0 0 0 1 1 0 1 0 0 0 255
1 1 1 0 1 1 1 1 2 1 0 0 0 0 255 0
0 0 0 1 1 4 5 5 4 0 0 0 1 255 0 0
0 0 0 0 1 2 2 0 0 0 0 255 0 0 0 0
2 24 38 38 45 48 14 2 1 0 255 0 0 0 0 0
2 5 5 3 2 1 1 0 0 255 0 0 0 0 1 3
5 3 2 1 0 0 0 255 0 0 0 0 1 1 1 0
1 0 0 0 0 0 255 0 0 0 1 1 1 1 0 0
0 0 0 0 255 0 0 0 0 0 0 0 0 1 0 0
0 0 0 255 0 0 0 0 0 2 4 2 2 1 1 1
1 0 255 0 0 0 0 0 1 2 0 0 0 0 0 0
255 0 0 0 0 0 0 1 1 1 0 0 0 0 0 255
0 0 0 0 0 0 1 1 0 0 0 0 0 0 255 0
0 0 0 0 0 0 0 0 0 0 0 0 255 0 0 0
0 1 1 1 1 1 0 0 0 0 255 0 0 0 0 0
1 1 1 1 1 0 0 0 1 255 1 1 1 1 1 1
6 26 6 2 1 0 0 1 255 0 0 0 1 2 15 20
24 27 10 1 1 0 255 0 0 0 0 0 1 1 0 0
0 0 0 0 0 255 0 0 0 1 1 1 40 76 76 3
1 0 0 0 255 0 0 0 0 0 0 0 0 0 0 0
0 0 255 0 0 0 0 0 0 0 0 0 0 0 0 0
0 255 0 0 0 0 0 1 1 1 1 0 0 0 0 255
0 0 0 0 0 0 0 1 0 0 0 1 0 0 255 0
0 0 0 0 0 1 1 0 0 0 0 0 0 255 0 0
0 0 0 0 0 0 0 0 0 1 0 255 0 0 0 0
1 6 33 33 28 12 2 1 0 255 0 0 0 0 0 0
0 0 0 0 0 0 0 0 0 0 1 0 0 0 0 0
0 0 0 1 1 0 0 0 0 0 0 0 0 255 0 1
1 1 0 0 0 0 0 1 0 0 0 255 0 1 1 1
1 1 1 1 1 0 0 0 0 0 255 0 0 1 0 1
1 1 1 0 0 0 0 0 0 255 0 0 0 0 0 0
0 1 1 0 0 0 0 255 0 0 0 0 1 2 7 17
17 14 2 1 1 0 255 0 0 0 0 0 1 0 1 0
1 1 1 0 0 255 0 0 0 0 0 0 1 1 0 1
0 1 0 255 0 0 0 0 0 0 0 0 0 0 0 0
0 0 255 0 1 1 1 1 1 0 0 0 0 0 0 0
255 0 0 0 0 0 0 0 0 0 0 1 0 0 0 255
0 0 0 0 0 1 2 1 1 1 1 1 0 0 255 0
0 0 0 0 0 0 0 0 0 0 0 0 255 0 0 0
0 0 0 0 0 0 0 0 0 0 0 255 0 0 0 0
0 0 0 0 0 0 0 0 0 0 255 0 0 0 0 0
1 1 1 0 0 0 0 0 255 0 0 0 0 0 0 0
0 0 0 0 0 0 255 0 0 0 0 0 0 1 1 1
0 0 0 0 0 255 1 1 0 0 0 0 0 0 0 0
0 0 0 0 255 0 0 0 1 1 2 3 3 1 1 0
0 0 255 0 0 0 0 0 0 0 0 0 0 0 0 0
0 255 0 0 0 0 0 0 0 0 1 0 0 0 0 0
255 0 0 0 0 0 0 0 0 0 0 0 0 0 255 0
0 0 0 0 0 0 0 0 0 0 0 0 0 255 0 0
0 0 0 0 0 1 1 0 0 0 0 255 0 0 0 0
0 0 0 0 0 0 1 1 1 0 255 0 0 0 0 0
0 0 0 0 0 0 0 0 0 255 0 0 0 0 0 0
0 0 0 0 0 0 0 255 0 0 0 0 1 1 1 1
0 0 0 0 0 255 0 0 0 0 0 0 0 0 0 0
0 0 0 0 0 0 0 0 0 0 0 0 0 0 0 0
0 0 0 0 0 0 0 0 0 255 0 0 0 1 0 0
0 0 0 0 0 0 0 255 0 0 0 0 0 0 0 0
0 0 0 0 0 0 255 0 0 1 0 0 0 0 0 0
0 0 0 0 0 255 0 0 0 0 0 0 0 0 0 0
0 0 0 255 0 0 0 0 1 1 0 0 0 0 0 0
1 1 255 0 0 0 0 0 0 0 0 0 1 1 1 0
0 255 0 0 0 0 0 0 0 0 0 0 1 1 0 255
0 0 0 0 0 0 0 0 0 0 0 0 0 0 255 0
0 0 1 0 0 0 1 1 0 0 0 0 255 0 0 0
0 0 0 0 0 0 0 0 0 0 0 255 0 0 0 0
0 0 1 1 1 1 1 1 0 0 255 0 0 0 0 0
1 1 1 0 0 0 0 0 255 0 0 0 0 0 0 0
0 0 0 0 0 0 0 255 0 0 0 0 0 0 0 0
0 0 0 0 0 0 255 255 255 255 255 255 255 255 255 255
255 255 255 255 255 255 255 255 255 255 255 255 255 255 255 255
255 255 255 255 255 255 255 255 255 255 255 255 255 255 255 255
255 255 255 255 255 255 255 255 255 255 255 255 255 255 255 255
255 255 255 255 255 255 255 255 255 255 255 255 255 255 255 255
255 255 255 255 255 255 255 255 255 255 255 255 255 255 255 255
255 255 255 255 255 255 255 255 255 255 255 255 255 255 255 255
255 255 255 255 255 255 255 255 255 255 255 255 255 255 255 255
255 255 255 255 255 255 255 255 255 255 255 255 255 255 255 255
255 255 255 255 255 255 255 255 255 255 255 255 255 255 255 255
255 255 255 255 255 255 255 255 255 255 255 255 255 255 255 255
255 255 255 255 255 255 255 255 255 255 255 255 255 255 255 255
255 255 255 255 255 255 255 255 255 255 255 255 255 255 255 255
255 255 255 255 255 255 255 255 255 255 255 255 255 255 255 255
255 255 255 255 255 255 255 255 255 255 255 255 255 255 255 255
255 255 255 255 255 255 255 255 255 255 255 255 255 255 255 255
255 255 255 255 255 255 255 255 255 255 255 255 255 255 255 255
255 255 255 255 255 255 255 255 255 255 255 255 255 255 255 255
255 255 255 255 255 255 255 255 255 255 255 255 255 255 255 255
255 255 255 255 255 255 255 255 255 255 255 255 255 255 255 255
255 255 255 255 255 255 255 255 255 255 255 255 255 255 255 255
255 255 255 255 255 255 255 255 255 255 255 255 255 255 255 255
255 255 255 255 255 255 255 255 255 255 255 255 255 255 255 255
255 255 255 255 255 255 255 255 255 255 255 255 255 255 255 255
255 255 255 255 255 255 255 255 255 255 255 255 255 255 255 255
255 255 255 255 255 255 255 255 255 255 255 255 255 255 255 255
255 255 255 255 255 255 255 255 255 255 255 255 255 255 255 255
255 255 255 255 255 255 255 255 255 255 255 255 255 255 255 255
255 255 255 0 0 0 0 0 0 1 0 0 0 0 0 0
255 0 0 0 0 0 0 0 0 0 0 0 0 0 255 0
0 0 0 0 0 0 0 1 1 1 0 0 0 255 0 0
0 0 0 0 0 0 0 0 0 0 0 0 255 0 0 0
0 0 0 0 0 0 0 0 0 0 255 0 0 0 0 0
0 0 0 0 0 0 0 0 0 255 0 0 0 0 0 0
0 0 0 0 0 0 0 0 255 0 0 0 0 0 0 0
0 0 0 0 0 0 255 0 0 0 0 0 0 0 0 0
0 0 0 0 0 255 0 0 0 0 0 0 0 0 1 1
0 0 0 255 0 0 0 0 0 0 0 0 0 0 0 0
0 0 255 0 0 0 0 0 0 0 0 0 0 0 0 0
0 255 0 0 0 0 0 0 0 1 1 0 0 0 0 255
1 1 1 1 1 0 0 0 0 0 0 0 0 255 0 0
0 0 0 0 0 1 0 0 0 0 0 0 0 0 0 1
0 0 1 1 0 0 0 0 0 0 0 1 0 0 0 0
0 255 0 0 0 0 0 0 0 0 0 0 0 0 0 255
0 0 0 0 0 0 0 0 0 0 0 0 0 0 255 0
0 0 0 0 0 0 0 0 0 0 0 0 0 255 0 0
0 0 0 0 0 0 0 0 0 0 0 255 0 0 0 0
0 0 0 0 0 0 0 0 0 0 255 1 0 0 0 0
0 0 0 0 0 0 0 0 0 255 0 0 0 0 0 0
0 0 0 0 0 0 0 255 0 0 0 0 0 0 0 0
0 0 0 0 0 0 255 0 0 0 0 0 0 0 0 0
0 0 0 0 255 0 0 1 1 1 0 0 0 0 0 0
1 0 0 255 1 1 0 0 0 0 0 0 1 1 1 0
0 0 255 0 0 0 0 0 1 0 1 0 0 0 0 0
255 0 0 0 0 0 0 0 0 0 0 0 0 0 0 255
0 1 0 0 0 0 0 0 0 0 0 0 0 0 255 0
0 0 0 0 0 0 0 0 0 0 0 0 255 0 0 0
0 0 0 0 0 0 0 0 0 0 255 0 0 0 0 0
0 0 0 0 0 0 0 0 0 255 0 0 0 0 0 0
0 0 0 0 1 0 0 0 255 0 0 0 0 0 0 0
0 0 0 0 0 0 255 0 0 0 0 0 0 0 0 0
0 0 0 0 0 255 0 0 0 0 0 0 0 0 0 0
0 0 0 0 255 0 0 0 0 0 1 0 0 0 0 0
0 0 255 0 0 0 0 0 0 0 0 0 0 0 0 0
0 255 0 0 0 0 0 0 0 0 1 1 0 0 0 255
0 0 0 0 0 0 0 0 0 0 0 0 0 0 255 0
0 0 0 0 0 0 0 0 0 0 0 0 0 255 0 0
0 0 0 0 0 0 1 0 0 0 0 255 1 1 0 0
0 0 0 0 0 0 0 0 0 255 0 0 0 0 0 0
0 1 1 0 0 0 0 0 0 0 0 1 0 0 1 1
1 0 0 0 0 0 0 1 0 0 0 0 0 255 0 0
0 0 0 0 0 0 0 0 1 1 0 255 0 1 0 0
0 0 0 0 0 0 0 0 0 0 255 0 0 0 0 0
0 0 0 0 0 0 0 0 0 255 0 0 0 0 0 0
0 0 0 0 0 0 0 255 0 0 0 0 0 0 0 0
0 0 0 0 0 0 255 0 0 0 0 0 0 0 0 0
0 0 0 0 0 255 0 0 0 0 0 0 0 0 0 0
0 0 0 255 0 0 0 0 0 0 0 0 0 0 0 0
0 0 255 0 0 0 0 0 0 0 0 0 0 0 0 0
255 0 0 1 1 1 0 0 0 0 0 0 0 0 0 255
0 0 0 0 0 0 0 1 1 1 1 0 0 0 255 0
0 0 0 0 1 0 0 0 0 0 0 0 255 0 0 0
0 0 0 0 0 0 1 0 0 0 0 255 0 1 1 1
0 0 1 1 1 0 0 0 0 0 255 0 0 0 0 0
0 1 1 1 0 0 0 0 255 0 0 0 0 0 0 0
0 0 0 0 0 0 255 1 0 0 0 0 0 0 0 0
0 0 0 0 0 255 0 0 0 0 0 1 1 1 0 0
0 0 0 0 255 0 0 0 0 0 1 0 0 0 0 0
0 0 255 0 0 0 0 0 0 0 0 0 0 0 0 0
0 255 0 1 1 0 0 0 0 0 0 0 0 0 0 0
255 0 0 0 0 0 0 0 0 0 0 0 0 0 255 0
0 0 0 0 0 0 0 0 0 0 0 0 0 255 0 0
0 0 1 0 0 0 0 0 0 1 0 255 0 0 0 0
0 0 0 0 0 0 0 0 0 0 255 0 0 0 0 0
0 0 0 0 0 0 0 0 0 255 0 0 0 0 0 0
0 0 0 0 0 0 0 255 0 0 0 0 0 0 0 0
0 0 0 0 0 255 0 0 0 0 0 0 1 2 2 1
0 0 0 0 0 0 0 0 0 0 0 1 0 0 0 0
0 0 1 1 1 0 0 0 0 255 0 0 0 0 0 0
1 1 1 0 1 1 0 255 0 0 0 0 0 0 0 0
0 0 1 0 0 0 255 0 0 1 1 0 0 0 0 0
0 0 0 0 0 255 0 0 0 0 0 0 0 0 1 1
0 0 0 255 0 0 0 0 0 1 1 1 0 0 1 1
0 0 255 0 0 0 0 0 0 0 0 0 0 0 0 0
0 255 0 0 0 0 0 0 0 0 0 0 0 0 1 255
0 0 0 0 0 0 0 0 0 0 0 0 0 0 255 0
0 0 0 0 0 0 0 0 0 0 0 0 255 0 0 0
0 0 0 0 0 0 0 0 1 1 1 255 0 1 0 0
0 1 15 61 101 101 8 0 0 0 255 0 0 0 0 0
1 1 1 0 0 1 1 1 255 0 0 0 0 0 1 1
1 1 1 1 0 0 0 255 0 0 1 1 3 4 20 17
8 2 1 1 0 0 255 0 0 1 0 1 1 2 2 3
2 2 0 0 255 0 0 0 0 0 0 1 1 1 0 0
0 0 255 0 0 0 0 0 0 0 0 0 0 0 0 0
0 255 0 0 0 1 0 2 3 2 1 1 0 0 0 0
255 0 0 0 1 1 24 24 18 1 1 1 0 0 255 0
0 0 0 0 0 0 1 2 2 0 0 0 0 255 1 1
1 0 0 1 2 4 2 0 0 0 0 0 255 0 0 0
0 0 1 1 0 0 0 0 0 0 255 0 0 0 0 0
0 1 1 1 0 0 0 0 0 255 0 0 0 1 1 0
0 0 0 0 0 1 1 255 0 0 0 0 0 0 0 0
0 0 0 0 0 0 255 0 0 0 1 1 0 0 0 0
0 0 0 0 0 255 0 0 0 0 0 0 0 1 0 0
0 0 0 255 0 0 0 0 0 0 0 0 0 0 0 0
0 255 0 0 0 0 0 1 3 8 36 23 6 1 0 0
0 0 0 0 0 0 0 0 0 0 0 0 0 0 2 1
1 1 0 0 0 255 0 0 0 0 2 6 4 4 3 1
1 0 0 255 0 1 0 0 0 0 0 1 0 0 0 0
0 0 255 0 0 0 1 1 1 0 1 0 0 0 0 0
0 255 0 0 0 0 1 5 16 15 5 1 1 0 1 255
0 0 0 0 1 7 52 56 52 33 1 1 0 0 255 0
0 0 0 0 0 1 1 1 0 0 0 0 0 255 0 0
0 0 0 0 0 0 1 0 0 0 0 255 0 0 0 1
1 2 8 10 5 2 1 0 0 0 255 0 0 0 0 0
0 0 0 0 0 0 1 0 255 0 0 0 0 1 1 1
1 1 1 0 1 0 0 255 0 0 0 0 0 109 255 255
255 255 194 8 0 0 255 0 0 0 0 5 48 48 37 8
6 1 1 0 255 0 0 0 0 1 16 21 44 44 30 2
0 0 0 255 0 0 1 3 18 28 28 23 17 8 3 2
1 0 255 0 0 1 1 5 12 12 12 14 5 2 0 0
255 0 0 0 0 0 0 1 1 1 0 0 0 0 255 0
0 0 0 0 0 0 0 0 0 0 0 0 0 255 0 0
0 1 4 7 14 14 4 2 2 1 0 0 255 0 0 0
2 24 42 42 42 34 6 1 0 0 255 0 0 0 0 0
1 2 3 3 3 2 0 0 0 255 0 1 1 1 1 10
15 15 8 2 0 1 1 1 255 0 0 0 0 1 1 2
1 1 0 1 0 0 255 0 0 0 0 0 1 4 5 5
4 2 0 0 0 255 0 0 0 1 1 2 2 0 0 0
0 0 0 255 0 0 0 0 0 0 0 1 0 0 0 0
0 0 255 0 0 0 1 1 0 0 0 0 0 0 0 0
0 255 0 0 0 0 0 1 6 6 3 1 0 0 0 255
0 0 0 0 0 2 3 2 0 1 0 0 0 255 0 0
0 0 1 6 11 28 46 41 32 8 2 0 0 0 0 0
0 0 0 0 0 0 0 0 1 2 4 3 3 1 0 0
0 255 0 0 1 2 8 14 8 6 5 4 1 0 0 255
0 0 0 0 0 0 0 0 0 0 0 0 0 0 255 0
0 1 1 1 1 1 2 2 1 0 0 0 0 255 0 0
0 1 5 16 18 17 17 5 1 1 1 255 0 0 0 1
6 43 52 56 56 56 33 1 0 0 255 0 0 0 0 0
0 1 4 5 0 0 0 0 0 255 0 0 0 0 0 0
0 0 1 0 0 0 0 255 0 0 0 0 1 13 21 17
13 10 2 1 1 0 255 0 0 0 0 0 0 0 0 0
0 1 1 0 255 0 0 0 1 1 5 5 5 8 6 1
1 1 1 255 0 0 0 2 109 255 255 255 255 255 255 115
1 0 255 0 0 1 5 66 108 85 83 74 34 7 0 0
255 0 0 0 0 16 48 60 54 45 45 31 0 0 0 255
0 0 1 18 34 34 35 33 33 14 6 2 1 0 255 0
0 1 5 18 26 26 33 33 12 2 0 0 255 0 0 0
1 1 2 2 1 1 1 1 0 0 255 0 0 0 0 0
0 0 1 1 1 0 0 0 0 255 0 0 0 3 7 12
13 13 7 6 4 1 1 0 255 0 0 0 17 47 48 48
48 59 59 6 0 0 255 0 0 0 0 1 3 3 4 4
4 3 1 0 0 255 0 0 1 1 10 35 31 31 15 7
2 1 0 0 255 0 0 0 0 1 5 5 2 1 1 1
0 0 255 0 0 0 0 1 5 8 10 12 5 3 0 0
0 255 0 0 1 1 1 3 3 1 1 0 0 0 0 255
0 0 0 0 0 1 1 4 0 0 0 0 0 0 255 0
0 0 1 1 0 5 6 6 0 0 0 0 0 255 0 0
0 0 1 26 35 37 26 3 0 0 0 255 0 0 0 1
4 4 8 4 3 2 1 0 0 255 0 0 0 0 6 17
18 31 41 37 35 23 8 1 0 0 0 0 0 0 0 0
0 0 1 1 2 5 5 4 4 3 1 0 0 255 0 0
2 6 14 14 11 7 7 7 4 1 0 255 0 0 0 0
0 0 0 1 1 1 0 0 0 0 255 0 0 0 0 1
1 4 4 4 2 0 0 0 0 255 0 0 0 2 18 20
20 17 18 8 3 1 1 255 0 0 0 3 31 42 46 47
66 66 33 8 0 0 255 0 0 0 0 0 1 5 10 5
4 0 0 0 0 255 0 0 1 0 0 0 0 0 0 0
0 0 0 255 0 0 0 0 8 13 17 15 13 13 5 1
1 0 255 0 0 0 0 0 1 1 0 0 1 1 1 0
255 0 0 0 1 6 7 7 8 10 10 6 1 0 0 255
0 0 0 2 255 255 255 255 255 255 255 139 1 0 255 0
0 4 66 108 132 103 103 89 82 34 0 0 255 0 0 0
3 30 48 70 51 45 45 40 30 0 0 255 0 0 2 34
45 44 44 33 47 33 11 1 0 0 255 0 1 1 6 15
28 33 46 46 34 10 0 0 255 0 0 1 2 2 2 3
3 4 2 1 0 0 255 0 0 0 0 0 0 1 2 2
1 1 0 0 0 255 0 0 1 4 12 13 13 13 10 7
7 3 1 0 255 0 0 0 23 64 65 59 48 59 65 35
0 0 255 0 0 0 1 1 4 4 4 4 3 2 1 0
0 255 0 0 1 2 35 38 38 34 30 27 7 0 0 0
255 0 0 0 0 2 5 5 1 1 1 1 0 0 255 0
0 0 0 3 5 8 12 13 13 4 1 0 0 255 0 0
0 1 1 3 4 4 1 1 0 0 0 255 0 0 0 0
0 1 5 5 4 4 0 0 0 0 255 0 0 0 0 1
11 15 24 24 8 0 0 0 0 255 0 0 0 1 26 35
37 45 40 26 1 0 0 255 0 0 0 2 6 11 12 13
13 10 1 0 0 255 0 0 0 1 16 17 24 28 36 36
35 27 21 1 0 0 0 0 0 0 0 0 0 0 0 1
5 7 7 7 4 3 1 0 0 255 0 0 3 10 10 10
10 8 10 8 8 1 0 255 0 0 0 0 0 0 0 1
1 1 1 1 0 0 255 0 0 0 0 0 3 5 5 5
4 1 0 0 0 255 0 0 0 3 18 18 17 17 23 20
3 1 1 255 0 0 0 4 38 44 46 47 47 63 30 8
1 0 255 0 0 0 0 0 6 10 10 10 5 2 0 0
0 255 0 0 1 1 1 0 0 0 0 0 0 0 0 255
0 0 0 1 13 16 17 13 13 13 13 2 1 0 255 0
0 0 0 0 1 1 2 2 1 0 0 0 255 0 0 0
2 8 8 10 8 16 14 8 1 1 0 255 0 0 0 2
255 255 255 255 255 255 255 250 1 0 255 0 0 5 101 148
132 112 111 114 111 82 7 0 255 0 0 1 5 30 47 66
60 60 41 40 38 0 0 255 0 1 11 34 45 34 42 33
42 41 33 2 0 0 255 0 0 0 6 15 28 33 37 38
37 10 0 0 255 0 0 0 2 2 3 3 3 4 2 1
1 0 255 0 0 0 0 0 0 2 2 2 2 1 0 0
0 255 0 1 3 7 12 15 12 10 10 7 7 6 1 0
255 0 0 0 47 65 82 82 55 59 65 65 1 0 255 1
0 0 1 1 3 4 4 4 2 2 1 0 0 255 0 0
0 6 26 48 60 54 52 30 14 2 0 0 255 0 0 0
0 2 3 2 1 1 1 1 0 0 255 0 0 0 0 4
6 11 13 13 14 12 2 0 0 255 0 0 0 1 1 4
4 4 5 3 0 0 0 255 0 0 0 0 1 2 6 8
4 0 0 0 0 0 255 0 0 0 1 2 17 26 26 24
17 4 0 0 0 255 0 0 1 2 26 43 45 45 42 31
4 0 0 255 0 0 0 3 8 11 12 13 14 13 3 0
0 255 0 0 0 1 11 17 30 28 31 27 30 25 21 0
0 0 0 0 0 0 0 0 0 0 0 1 5 7 7 10
5 2 0 0 0 255 0 0 3 7 10 7 10 11 11 8
4 2 1 255 0 0 0 0 0 0 2 5 8 5 1 0
0 0 255 0 0 0 0 0 3 5 5 6 4 2 1 0
0 255 0 0 1 3 6 14 14 18 40 28 7 1 0 255
0 0 0 4 40 67 67 73 63 63 30 1 0 0 255 0
0 0 0 6 13 14 13 10 7 4 0 0 0 255 1 1
1 1 0 0 0 0 0 0 0 0 0 255 0 0 1 1
4 21 21 11 13 13 12 2 0 0 255 0 0 0 0 0
4 2 2 2 0 0 0 0 255 0 0 1 2 8 8 7
7 16 16 14 4 1 0 255 1 1 1 1 255 255 255 255
255 255 255 250 1 0 255 0 1 48 129 148 148 115 93 118
108 102 11 2 255 0 0 1 5 30 47 66 48 48 48 40
38 0 0 255 1 1 11 37 56 34 28 28 33 33 33 2
0 0 255 0 0 0 1 11 25 25 37 38 34 1 0 0
255 0 0 0 1 2 3 3 3 3 2 1 1 0 255 0
0 0 0 0 1 2 2 2 2 1 1 0 0 255 0 1
4 7 12 12 11 8 8 7 7 7 1 0 255 0 0 0
63 75 82 82 64 55 55 28 1 0 255 0 0 0 0 1
1 3 3 3 2 2 1 0 0 255 0 0 1 13 26 47
47 48 50 45 17 5 0 0 255 0 0 0 0 1 1 1
1 1 1 1 1 0 255 1 0 0 0 4 6 12 16 12
17 12 3 1 0 255 0 0 0 2 2 3 2 3 5 3
0 0 0 255 0 0 0 0 1 2 5 6 4 0 0 0
0 0 255 0 0 0 1 4 22 23 23 23 17 17 1 0
0 255 0 1 1 2 28 43 45 36 40 25 4 0 0 255
0 0 0 1 8 11 12 18 18 14 1 0 0 255 0 0
0 0 3 24 25 24 24 24 25 21 8 1 0 0 0 0
0 0 0 0 0 0 0 1 3 6 6 10 1 0 0 0
0 255 0 0 3 6 7 6 7 8 10 8 4 2 1 255
0 0 0 0 0 0 5 8 11 11 5 0 0 0 255 0
0 0 0 1 2 5 5 6 4 1 1 1 1 255 0 0
1 4 5 8 8 11 40 12 4 0 0 255 0 0 0 2
32 63 67 73 63 63 25 2 1 0 255 0 0 0 1 6
13 14 12 10 7 1 0 0 0 255 0 0 0 0 0 0
0 0 0 0 0 0 0 255 0 0 0 1 1 20 20 13
15 12 5 1 0 0 255 0 0 0 0 2 2 2 2 1
0 0 0 0 255 0 0 1 2 7 12 7 7 15 16 15
4 0 0 255 1 1 1 1 255 255 255 255 255 255 255 52
1 0 255 0 1 48 129 148 120 120 111 114 102 91 11 1
255 0 0 0 5 18 52 66 70 48 48 28 28 0 0 255
1 1 2 27 34 28 28 28 33 33 13 0 0 0 255 0
0 0 1 4 21 22 25 22 13 0 0 0 255 0 0 0
1 3 6 4 3 1 1 1 1 0 255 0 0 0 0 0
1 2 2 2 2 1 1 0 0 255 0 0 1 6 11 11
10 8 6 6 6 3 1 0 255 0 0 0 23 65 75 75
75 55 28 2 1 1 255 0 0 0 0 0 1 1 3 3
2 1 1 0 0 255 0 0 0 13 32 45 42 45 48 45
11 5 0 0 255 0 0 0 0 1 1 1 1 1 2 1
1 0 255 1 0 0 0 3 6 12 16 12 8 6 4 0
0 255 0 0 0 2 2 2 1 0 2 0 1 0 0 255
0 0 0 0 0 1 4 6 8 3 0 0 0 0 255 0
0 0 1 1 5 22 15 15 15 8 1 0 0 255 1 1
1 1 17 37 37 36 30 8 0 0 0 255 0 0 0 1
8 13 11 22 16 14 1 0 0 255 0 0 0 0 1 11
24 20 20 20 20 11 1 0 0 0 0 0 0 0 0 0
0 0 0 0 1 2 2 1 0 0 0 0 0 255 0 0
3 5 7 6 6 6 6 4 4 1 1 255 0 0 0 0
0 0 3 5 10 10 3 0 0 0 255 0 0 0 0 0
1 3 4 4 2 1 1 1 1 255 0 0 0 1 3 5
4 10 4 4 1 0 0 255 0 0 0 0 7 38 45 45
45 28 11 2 1 0 255 0 0 1 1 1 6 7 10 10
2 0 0 0 0 255 1 0 0 0 0 0 0 0 0 0
0 0 0 255 0 0 0 0 1 5 15 11 11 5 1 0
0 0 255 0 0 0 0 1 2 2 1 0 0 0 0 0
255 0 0 0 1 3 11 7 11 14 16 4 1 0 0 255
0 0 0 0 1 255 255 255 255 167 74 1 0 0 255 0
1 6 122 129 135 135 131 105 93 67 8 0 255 0 0 0
0 8 44 79 79 48 48 21 1 0 0 255 1 0 2 10
27 27 22 24 20 30 1 0 0 0 255 0 0 0 1 1
2 10 11 10 1 0 0 0 255 0 1 1 1 2 4 4
3 1 1 0 0 0 255 0 0 0 0 0 0 1 1 1
1 1 0 0 0 255 0 0 0 5 11 11 10 8 7 11
6 2 1 1 255 0 0 0 3 24 54 64 64 43 4 0
1 1 255 0 0 0 0 0 0 1 1 3 0 1 1 1
0 255 0 0 0 1 32 42 41 42 44 22 6 3 0 0
255 0 0 0 0 1 1 0 0 1 1 1 1 0 255 0
0 0 0 1 3 3 6 6 4 4 3 3 0 255 0 0
0 0 1 1 0 0 0 0 0 0 0 255 0 0 0 0
0 0 2 5 6 3 0 0 0 0 255 0 0 0 0 1
4 5 8 8 8 2 1 1 0 255 0 0 0 1 1 28
30 25 8 1 0 0 0 255 0 0 0 0 1 12 8 13
12 1 0 0 0 255 0 0 0 0 0 1 3 11 12 15
11 2 0 0 0 0 0 0 0 0 0 0 0 0 0 0
0 0 0 0 0 0 0 0 0 255 0 0 3 5 8 7
7 7 7 6 5 2 0 255 0 0 0 0 0 0 1 3
3 5 2 1 0 0 255 0 0 0 0 0 0 0 1 1
1 0 1 1 1 255 0 0 0 0 2 2 2 1 1 1
0 0 0 255 0 0 0 0 0 7 38 14 14 11 7 1
0 0 255 0 0 0 1 1 1 1 5 0 0 0 0 0
0 255 0 0 0 0 0 0 0 0 0 0 0 0 0 255
0 0 0 0 0 1 3 4 3 1 0 0 0 0 255 0
1 1 0 0 1 1 1 0 0 0 0 0 255 1 0 0
0 1 8 8 8 6 6 1 0 0 0 255 0 0 0 0
1 2 24 167 126 52 1 0 0 0 255 0 0 1 52 120
122 135 146 105 93 28 1 0 255 0 0 0 0 1 8 44
75 45 43 11 0 0 0 255 0 0 0 0 10 16 13 13
10 0 0 0 0 0 255 0 0 0 1 1 1 1 1 1
0 0 0 0 255 0 1 1 1 0 1 3 1 1 1 1
0 0 255 1 1 0 0 0 0 0 0 1 1 1 0 0
0 255 0 0 0 1 5 10 8 8 10 13 6 1 1 0
255 0 0 0 0 3 23 47 20 4 1 0 0 1 255 0
0 0 0 0 0 1 1 0 0 0 1 1 0 255 0 0
0 0 3 41 41 41 22 4 3 1 0 0 255 0 0 0
0 0 0 0 0 0 1 1 0 0 255 0 0 0 0 1
1 2 2 1 0 1 3 3 1 255 0 0 0 0 0 0
0 0 0 0 0 0 0 255 0 0 0 0 0 0 0 2
4 0 0 0 0 0 255 0 0 0 0 1 1 4 5 5
2 1 1 1 0 255 0 0 0 0 0 2 2 2 0 0
0 0 1 255 0 0 0 0 0 1 1 1 0 0 0 0
0 255 1 0 0 0 0 0 1 2 2 3 2 0 0 0
0 0 0 1 0 0 0 0 0 0 0 0 0 0 0 0
0 0 0 1 1 255 0 0 2 4 8 8 8 7 7 7
6 3 1 255 0 0 0 0 1 0 1 1 1 1 1 1
1 0 255 0 0 0 0 0 0 0 0 0 0 0 0 0
1 255 0 0 0 0 1 1 1 1 1 0 0 0 0 255
0 0 0 0 0 0 0 1 1 1 1 1 0 0 255 0
0 0 0 0 1 0 0 0 0 0 0 0 0 255 0 0
0 0 0 0 0 0 0 0 0 0 0 255 0 0 0 0
0 0 0 1 0 0 0 0 0 0 255 0 0 0 0 0
0 0 0 0 0 0 0 0 255 1 1 0 0 1 1 4
5 2 1 1 1 1 0 255 0 0 0 0 0 2 2 2
1 0 0 0 0 0 255 0 0 1 3 52 85 85 106 65
28 1 0 0 255 0 0 0 0 0 2 8 40 40 1 0
0 0 0 255 0 0 0 0 0 1 1 1 0 0 0 0
0 0 255 0 0 0 0 1 0 0 0 0 0 0 0 0
255 0 1 0 0 0 0 0 0 1 1 0 0 0 255 0
1 0 0 0 0 0 0 0 0 0 0 0 0 255 0 0
0 0 1 1 2 3 10 10 1 1 0 0 255 0 0 0
0 0 0 0 1 1 0 0 0 0 255 0 0 0 0 0
0 0 0 0 0 0 1 1 0 255 0 0 0 0 1 3
8 7 3 2 0 0 0 0 255 0 0 0 0 0 0 0
0 0 0 0 0 0 255 0 0 0 0 0 0 1 0 0
0 0 0 1 1 255 0 0 0 0 0 0 0 0 0 0
0 0 0 255 0 0 0 0 0 0 0 0 0 0 0 0
0 0 255 0 0 0 0 0 1 1 1 0 0 0 1 0
0 255 0 0 0 0 0 0 0 0 0 0 0 0 0 255
0 0 0 0 0 0 0 0 0 0 0 0 0 255 0 0
0 0 0 0 0 0 1 1 1 0 0 0 0 0 1 1
0 0 0 0 0 0 1 0 0 0 0 0 0 0 1 1
1 255 0 0 0 1 4 5 7 7 7 6 5 2 0 255
0 0 0 0 0 1 1 0 1 0 1 1 1 0 255 0
0 0 0 0 0 0 0 0 0 0 0 0 1 255 0 0
0 1 1 0 0 0 0 0 0 0 1 255 0 0 0 0
0 0 0 0 0 1 0 0 0 0 255 0 0 0 0 0
0 0 0 0 0 0 0 0 0 255 0 0 0 0 0 0
0 0 0 0 0 0 0 255 0 0 0 0 0 0 0 0
0 0 0 0 0 0 255 0 0 0 1 0 0 0 0 0
0 0 0 0 255 0 0 0 0 0 1 1 1 1 1 1
1 1 1 255 0 0 0 0 0 1 0 1 0 0 0 0
0 0 255 0 0 0 1 5 15 12 7 2 1 0 0 0
255 0 0 0 0 0 0 1 0 0 0 0 0 0 0 255
0 0 0 0 0 0 0 0 0 0 0 0 0 0 255 0
0 0 0 1 0 0 0 0 0 0 0 0 255 0 0 0
0 0 0 0 0 0 1 1 0 0 255 0 0 0 0 0
0 0 0 0 0 0 0 0 0 255 0 0 0 0 1 1
1 1 0 0 0 0 0 0 255 0 0 0 0 0 0 0
0 0 0 0 0 0 255 0 0 0 0 0 0 0 0 0
0 0 0 0 0 255 0 0 0 0 0 0 0 0 0 0
0 0 0 0 255 0 0 0 0 0 0 0 0 0 0 0
0 0 255 0 0 0 0 1 0 0 0 0 0 0 0 0
0 255 0 0 0 0 0 0 0 0 0 0 0 0 0 255
0 0 0 0 0 0 0 0 0 0 0 0 0 0 255 0
0 0 0 0 0 0 0 0 0 0 0 0 0 255 0 0
0 0 0 0 0 0 0 0 0 0 0 255 0 0 0 0
0 0 0 0 0 0 0 0 0 255 0 0 0 0 0 0
0 0 0 0 0 0 0 0 0 0 0 0 255 255 255 255
255 255 255 255 255 255 255 255 255 255 255 255 255 255 255 255
255 255 255 255 255 255 255 255 255 255 255 255 255 255 255 255
255 255 255 255 255 255 255 255 255 255 255 255 255 255 255 255
255 255 255 255 255 255 255 255 255 255 255 255 255 255 255 255
255 255 255 255 255 255 255 255 255 255 255 255 255 255 255 255
255 255 255 255 255 255 255 255 255 255 255 255 255 255 255 255
255 255 255 255 255 255 255 255 255 255 255 255 255 255 255 255
255 255 255 255 255 255 255 255 255 255 255 255 255 255 255 255
255 255 255 255 255 255 255 255 255 255 255 255 255 255 255 255
255 255 255 255 255 255 255 255 255 255 255 255 255 255 255 255
255 255 255 255 255 255 255 255 255 255 255 255 255 255 255 255
255 255 255 255 255 255 255 255 255 255 255 255 255 255 255 255
255 255 255 255 255 255 255 255 255 255 255 255 255 255 255 255
255 255 255 255 255 255 255 255 255 255 255 255 255 255 255 255
255 255 255 255 255 255 255 255 255 255 255 255 255 255 255 255
255 255 255 255 255 255 255 255 255 255 255 255 255 255 255 255
255 255 255 255 255 255 255 255 255 255 255 255 255 255 255 255
255 255 255 255 255 255 255 255 255 255 255 255 255 255 255 255
255 255 255 255 255 255 255 255 255 255 255 255 255 255 255 255
255 255 255 255 255 255 255 255 255 255 255 255 255 255 255 255
255 255 255 255 255 255 255 255 255 255 255 255 255 255 255 255
255 255 255 255 255 255 255 255 255 255 255 255 255 255 255 255
255 255 255 255 255 255 255 255 255 255 255 255 255 255 255 255
255 255 255 255 255 255 255 255 255 255 255 255 255 255 255 255
255 255 255 255 255 255 255 255 255 255 255 255 255 255 255 255
255 255 255 255 255 255 255 255 255 255 255 255 255 255 255 255
255 255 255 255 255 255 255 255 255 255 255 255 255 255 255 255
255 255 255 255 255 255 255 255 0 0 0 0 0 0 0 0
0 0 0 0 0 0 0 0 0 255 0 0 0 0 0 0
1 1 1 1 0 0 0 255 0 0 0 0 0 0 0 0
0 0 1 2 1 1 255 1 0 1 0 0 0 0 0 0
0 0 0 0 1 255 0 0 1 1 1 0 0 0 0 0
0 0 0 255 0 0 1 0 0 0 0 0 0 0 0 0
0 0 255 0 0 0 0 0 0 0 0 0 0 0 0 0
0 255 0 1 1 3 1 1 0 0 0 0 0 0 0 255
0 0 0 0 0 0 0 0 0 0 0 0 0 0 255 0
0 0 1 1 0 0 0 0 0 0 0 0 255 0 0 0
0 0 0 0 0 0 0 0 0 0 0 255 0 1 0 1
0 1 1 1 1 0 1 0 0 0 255 0 0 0 0 0
0 0 0 0 0 0 0 0 255 0 0 0 0 0 0 0
0 0 1 1 0 0 0 255 0 0 1 1 0 0 0 0
0 0 0 0 0 0 255 0 0 0 1 0 0 0 0 0
0 0 0 0 255 0 0 0 0 0 0 0 0 0 0 0
0 0 255 0 0 0 0 0 0 0 0 0 0 0 0 0
0 255 0 0 1 1 1 0 0 0 0 0 0 0 1 1
255 1 1 1 0 0 0 0 0 0 0 0 0 0 255 0
0 0 0 0 0 0 0 0 0 0 0 0 0 255 0 0
0 0 0 0 0 0 0 0 0 0 0 0 255 0 0 0
0 0 0 0 0 0 0 0 0 0 255 0 0 0 0 0
0 0 0 0 1 2 0 0 0 255 0 0 0 0 0 1
0 0 0 0 0 0 0 255 0 0 0 0 0 0 0 0
0 0 0 0 0 0 255 0 0 0 0 0 0 0 0 0
0 0 0 0 0 255 0 0 0 0 0 0 0 0 0 0
0 0 0 255 0 0 0 0 0 0 0 0 0 0 0 0
0 255 0 0 0 0 0 0 0 0 0 0 0 0 0 0
0 0 0 0 1 0 0 0 0 0 0 0 1 0 0 0
0 0 0 0 0 255 0 0 0 0 0 0 0 0 1 1
1 0 0 255 0 0 0 0 0 0 0 1 1 1 1 1
1 1 255 0 0 0 0 0 0 1 1 0 0 0 0 0
1 255 1 1 1 0 0 0 0 0 0 0 0 0 0 255
0 0 1 0 0 0 0 0 0 0 0 0 0 0 255 0
0 0 0 0 0 0 0 0 0 0 1 0 0 255 1 1
1 1 1 1 0 0 0 0 0 0 0 255 0 0 0 0
0 0 0 0 0 0 0 0 0 0 255 0 0 0 0 0
0 0 0 0 0 0 0 0 255 0 0 0 0 0 0 0
0 0 0 0 0 0 0 255 0 0 0 1 2 7 13 15
8 3 1 0 0 0 255 0 0 0 0 0 0 0 0 0
0 0 0 0 255 0 0 0 0 0 0 0 0 1 1 1
0 0 0 255 0 0 1 0 0 0 0 0 0 0 0 0
0 0 255 0 0 0 0 0 0 0 0 0 0 0 0 0
255 0 0 0 0 0 0 0 1 1 1 0 0 0 255 0
0 0 0 0 0 0 0 0 0 1 1 1 0 255 0 0
0 1 0 0 0 0 0 0 0 0 0 1 255 1 0 0
0 0 0 0 0 0 0 0 0 0 255 0 0 0 0 0
0 0 0 0 0 0 0 0 0 255 0 0 0 0 0 0
0 0 0 0 0 0 0 0 255 0 0 0 0 1 2 1
1 1 0 0 0 0 255 0 0 0 0 0 0 0 0 1
1 2 0 0 0 255 0 0 0 0 0 1 0 0 0 0
0 0 0 255 0 0 0 0 0 0 0 0 0 0 0 0
0 0 255 0 0 0 0 0 0 0 0 0 1 0 0 0
0 255 0 0 0 0 0 0 0 0 0 0 0 0 0 255
0 0 0 0 0 0 0 0 0 1 0 0 0 255 0 0
0 0 0 0 0 0 0 0 0 0 0 0 0 0 0 0
1 1 1 0 0 0 0 0 1 1 0 0 0 0 0 0
0 255 0 0 0 0 0 0 0 0 0 1 0 0 0 255
0 0 0 0 0 0 1 2 2 1 0 0 0 0 255 0
0 0 0 0 0 1 0 0 0 0 0 0 0 255 0 0
0 0 0 1 0 0 0 0 0 0 0 255 0 0 1 0
0 0 1 0 0 0 0 0 0 0 255 0 0 0 0 0
0 0 0 0 0 0 1 0 0 255 1 1 1 1 0 1
0 0 0 0 0 0 0 255 0 0 0 0 0 0 0 1
1 0 0 0 0 0 255 0 0 0 0 0 0 0 0 0
0 0 0 0 255 0 0 0 0 0 0 0 0 1 0 0
0 0 0 255 0 0 0 2 11 31 31 33 24 16 3 0
0 0 255 0 0 0 0 0 1 1 1 0 0 0 0 0
255 0 0 0 0 0 0 0 1 3 3 1 0 0 0 255
0 0 0 0 0 0 0 1 0 0 0 0 0 0 255 0
0 0 0 0 1 2 2 2 0 0 0 0 255 0 0 0
0 0 1 1 5 2 1 0 0 0 255 0 0 0 0 0
0 8 18 34 26 5 1 0 0 255 0 0 0 0 0 0
0 0 0 0 0 0 0 0 255 1 0 0 0 0 0 0
0 0 0 0 0 0 255 0 0 0 0 0 0 1 1 1
0 0 0 0 0 255 0 0 0 0 2 6 6 6 2 0
0 0 0 0 255 0 0 0 1 2 5 6 6 6 2 0
0 0 255 0 0 0 0 0 0 0 0 1 1 1 0 0
0 255 0 0 0 0 0 0 0 1 1 0 0 0 0 255
0 0 0 0 0 0 0 0 0 0 0 0 0 0 255 0
0 0 0 0 1 5 2 2 1 1 0 0 0 255 0 0
0 0 0 0 0 0 0 0 0 0 0 255 0 0 0 0
0 0 0 0 0 0 0 0 0 255 0 0 0 0 0 0
1 1 1 1 0 0 0 0 0 0 0 0 0 0 1 0
0 0 0 0 1 1 0 0 0 0 0 0 0 255 0 0
0 0 0 0 1 1 0 1 0 0 0 255 0 0 0 0
1 1 26 28 26 15 1 0 0 0 255 0 0 0 0 0
0 1 0 0 0 0 0 0 0 255 0 0 0 0 0 1
1 1 0 0 0 0 0 255 0 1 0 0 0 1 1 1
1 1 0 0 0 0 255 0 0 0 0 0 0 0 0 0
0 0 0 0 0 255 1 1 0 1 0 2 0 1 1 0
0 0 0 255 0 0 0 0 0 0 1 2 2 1 0 0
0 1 255 0 0 0 0 0 0 0 0 0 0 1 0 0
255 0 0 0 0 0 0 0 0 1 1 0 0 0 0 255
0 0 1 11 26 28 28 28 24 16 5 1 0 0 255 0
0 0 0 1 8 17 8 5 1 0 0 0 255 0 0 0
0 0 4 12 23 23 20 4 1 0 0 255 0 0 0 0
0 0 1 1 1 0 0 0 0 0 255 0 0 0 0 1
10 26 15 15 1 0 0 0 255 0 0 0 0 2 11 13
13 10 7 1 0 0 255 0 0 0 0 0 8 42 51 67
67 37 5 0 0 255 0 0 0 0 0 0 1 1 2 2
0 0 0 0 255 0 0 0 0 1 0 0 1 1 1 0
0 0 255 1 0 0 0 0 2 10 22 10 10 1 0 0
0 255 0 0 0 2 6 8 10 33 31 6 0 0 0 0
255 0 0 0 1 5 16 16 16 16 11 2 0 0 255 0
0 0 0 0 1 3 6 3 2 1 1 1 0 255 0 0
0 0 0 1 7 7 1 1 0 0 0 255 0 0 0 0
0 0 0 1 1 1 0 0 0 0 255 0 0 0 0 0
12 12 4 3 2 2 0 0 0 255 1 0 0 0 0 0
0 0 0 0 0 0 0 255 0 0 0 0 0 0 0 1
1 1 0 0 0 255 0 0 0 0 0 1 2 3 5 5
5 0 0 0 0 0 0 0 0 0 1 0 0 0 0 0
1 1 1 0 0 0 0 0 0 255 0 0 0 0 1 1
8 14 2 2 1 1 0 255 0 0 0 0 8 28 40 43
37 34 15 1 0 0 255 0 0 0 0 0 0 1 1 0
0 0 1 1 0 255 0 0 0 0 1 1 1 3 3 2
1 0 0 255 0 1 0 0 0 1 4 23 23 4 1 0
0 0 255 0 0 0 1 0 1 0 1 0 0 0 0 0
0 255 0 0 0 0 1 2 1 2 2 1 1 0 0 255
0 0 0 0 0 2 2 3 3 3 1 0 0 1 255 0
0 0 0 0 0 1 1 1 1 1 1 0 255 0 0 0
0 0 0 0 1 2 1 1 0 0 0 255 0 0 13 18
28 28 27 21 24 24 24 3 0 0 255 0 0 0 1 6
14 17 17 12 3 1 0 0 255 0 0 0 0 4 35 45
45 59 65 20 4 0 0 255 0 0 0 0 1 4 6 6
7 7 0 0 0 0 255 0 0 0 0 26 38 45 46 77
15 1 0 0 255 0 0 0 1 6 13 20 16 11 10 7
0 0 255 0 0 0 0 3 42 50 56 64 72 59 5 1
0 255 0 0 0 1 1 6 15 12 15 14 14 1 0 1
255 2 0 0 2 3 10 20 20 26 26 1 0 0 255 1
0 0 0 2 15 22 47 28 36 10 0 0 0 255 0 0
0 4 10 32 46 46 38 33 2 0 0 0 255 0 0 1
3 14 20 23 20 16 12 4 1 0 255 0 0 0 0 1
3 6 15 15 6 2 1 1 0 255 0 0 0 0 0 12
17 17 10 10 1 0 0 255 0 0 0 0 0 0 1 5
4 4 0 0 0 0 255 0 0 0 0 3 5 5 4 4
3 3 2 1 1 255 1 0 0 0 0 0 0 0 0 0
0 0 0 255 0 0 0 0 0 0 3 4 4 3 1 0
0 255 0 0 0 0 0 3 5 10 11 7 6 5 0 0
0 0 0 0 0 0 0 0 0 0 0 1 2 2 4 4
4 4 1 1 1 255 0 0 0 0 1 8 20 16 14 15
6 1 1 255 0 0 0 8 27 43 43 51 43 38 34 4
0 0 255 0 0 0 1 0 0 1 1 1 1 0 0 0
0 255 0 0 0 0 1 2 2 3 5 3 3 1 1 255
0 0 0 0 1 15 31 31 27 23 4 0 0 0 255 0
0 0 1 1 1 1 1 1 1 1 1 0 0 255 0 0
0 0 2 2 2 2 2 1 0 0 0 255 1 1 0 0
2 3 2 2 3 4 3 1 1 0 255 0 0 0 0 0
0 1 1 1 1 1 0 0 255 0 0 0 0 1 2 2
2 1 1 1 1 0 0 255 0 1 14 18 28 28 21 16
16 26 27 7 0 0 255 0 0 0 6 14 17 22 16 21
8 1 0 0 255 0 0 0 0 35 50 54 45 59 80 65
8 1 0 255 0 0 0 1 10 6 10 11 14 13 3 0
0 0 255 0 0 0 24 48 48 59 67 85 69 2 0 0
255 0 0 1 2 5 13 20 20 20 11 10 1 0 255 0
0 0 0 5 50 51 55 55 64 59 18 2 0 255 0 0
0 1 6 15 26 30 25 21 21 14 1 1 255 2 1 1
2 20 32 32 35 37 42 26 0 0 255 0 0 1 2 15
47 47 47 46 50 36 7 1 0 255 0 0 0 30 35 42
42 45 54 45 38 0 0 0 255 0 1 3 6 14 14 20
20 11 11 5 2 0 255 0 0 0 0 3 6 17 17 17
8 8 2 1 0 255 0 0 0 0 10 22 20 17 12 12
10 1 0 255 0 0 0 0 0 1 7 8 5 4 3 0
0 0 255 0 0 0 2 3 4 4 3 3 3 3 2 1
1 255 0 0 0 0 0 0 1 1 1 1 0 0 0 255
0 0 0 0 1 3 5 5 4 4 3 3 0 255 0 0
0 0 0 3 5 6 7 13 16 5 1 0 0 0 0 0
0 0 0 0 0 0 0 2 4 5 7 7 12 12 5 1
1 255 0 0 0 1 7 20 21 18 16 18 17 6 1 255
0 0 0 16 40 43 54 51 45 44 37 4 0 0 255 0
0 0 1 1 1 1 2 2 1 0 0 0 0 255 0 0
0 1 2 2 5 6 7 7 3 1 0 255 0 0 0 0
4 31 38 43 38 24 23 4 1 1 255 0 0 0 0 1
2 2 2 3 3 2 1 0 0 255 0 0 0 1 3 1
1 1 1 1 1 0 0 255 0 0 0 0 3 3 3 2
3 5 4 2 1 0 255 0 0 1 1 1 1 3 3 3
1 1 0 0 255 0 0 0 0 1 4 4 2 2 2 1
1 0 0 255 0 1 14 16 28 28 21 21 20 35 38 16
0 0 255 0 1 3 6 17 22 25 22 25 12 3 0 0
255 0 0 0 0 35 36 45 40 52 65 65 15 1 0 255
0 0 0 3 11 6 11 14 16 11 7 1 0 0 255 0
0 0 24 65 65 46 46 85 67 13 0 0 255 0 1 1
4 5 11 20 20 22 14 11 7 1 255 0 1 0 1 5
50 50 42 42 57 57 30 2 1 255 0 0 0 1 10 18
24 30 30 21 21 18 1 0 255 0 1 2 14 30 32 35
35 41 50 47 1 0 255 0 0 1 13 25 48 48 46 33
57 50 11 0 0 255 0 0 0 30 35 40 42 40 54 34
17 0 0 0 255 0 0 7 10 20 13 20 13 11 12 11
2 1 255 0 0 0 1 5 10 17 17 11 8 11 6 1
0 255 0 0 0 5 20 24 22 21 15 12 10 1 0 255
0 0 0 0 1 3 5 8 6 5 3 0 0 0 255 0
0 0 2 3 4 3 3 3 3 3 1 1 1 255 0 0
0 0 0 1 3 2 2 1 1 1 0 255 0 0 0 0
1 6 7 6 4 4 3 3 1 255 0 0 0 0 0 5
6 7 12 13 13 5 1 1 0 0 0 0 0 0 0 0
0 0 0 3 23 23 12 12 12 12 6 1 0 255 0 0
1 3 10 14 14 14 14 26 18 17 1 255 1 0 0 16
37 40 48 43 45 45 45 4 0 0 255 0 0 0 1 1
1 1 2 4 2 0 0 0 0 255 0 1 1 1 4 3
5 7 10 10 1 1 0 255 0 0 0 1 20 31 48 48
56 44 33 20 1 1 255 0 0 0 1 2 2 3 3 4
3 2 1 0 0 255 0 0 0 1 3 3 1 1 0 1
0 0 0 255 0 1 0 0 1 2 3 2 3 3 3 2
0 0 255 0 0 1 1 2 3 3 3 4 1 1 0 0
255 0 0 0 1 2 3 4 2 1 1 1 1 0 0 255
0 0 14 17 28 28 31 31 20 27 20 15 1 0 255 0
1 1 7 27 30 28 22 24 15 4 2 0 255 0 0 0
0 32 50 55 40 54 63 54 15 1 0 255 0 0 0 12
14 11 11 11 13 11 7 1 0 0 255 0 0 0 18 52
62 35 34 34 16 12 0 0 255 0 0 1 5 8 10 13
18 34 18 14 7 1 255 0 1 0 1 1 25 42 42 42
48 46 30 1 0 255 0 0 0 0 14 22 18 18 17 18
21 18 0 0 255 0 1 2 14 30 48 35 35 35 47 47
26 0 255 0 0 1 13 46 48 48 48 33 50 27 11 0
0 255 0 0 0 17 35 40 42 40 34 24 1 0 0 0
255 0 0 1 11 25 18 18 13 11 12 11 3 1 255 0
0 0 1 10 13 11 6 8 8 8 7 1 0 255 0 0
0 6 17 24 23 23 17 21 11 2 0 255 0 0 0 0
1 1 3 4 3 3 2 0 0 0 255 0 0 0 1 2
4 3 4 4 3 1 0 0 0 255 0 0 0 0 1 3
5 3 3 2 0 0 0 255 0 0 0 0 1 5 7 6
4 4 3 2 0 255 0 0 0 0 0 5 6 6 6 13
13 3 1 1 0 0 0 0 0 0 0 0 0 0 0 7
14 28 13 15 12 12 4 0 0 255 0 0 1 10 10 10
14 18 26 26 17 12 1 255 0 0 1 2 24 37 48 44
44 44 37 3 0 0 255 0 0 0 0 1 1 7 7 12
7 0 0 0 0 255 0 1 1 1 3 3 6 6 7 5
1 0 0 255 1 0 1 2 11 37 56 56 57 62 57 23
2 1 255 0 0 0 1 2 2 2 3 4 3 1 1 0
0 255 0 0 0 1 3 3 3 3 1 2 0 0 0 255
0 0 0 0 0 2 4 3 3 2 2 1 0 0 255 0
0 1 1 2 3 4 4 5 4 1 0 0 255 0 0 0
1 1 3 4 2 1 1 1 1 0 0 255 0 0 1 20
28 28 34 34 34 25 15 10 1 0 255 0 0 1 8 31
40 40 24 17 11 2 1 0 255 0 0 0 0 15 36 62
52 54 53 45 1 0 0 255 0 0 1 10 13 13 11 10
11 10 7 1 0 0 255 0 0 0 5 38 61 55 34 14
12 1 0 0 255 0 1 1 10 10 8 10 17 28 17 12
2 0 255 0 1 1 0 0 5 34 35 35 33 30 7 1
0 255 0 0 0 0 22 25 21 18 17 18 20 16 0 0
255 0 2 5 13 48 48 36 35 41 53 53 26 0 255 0
0 0 7 35 48 48 48 42 46 27 1 0 0 255 0 0
1 11 17 33 35 33 24 1 0 0 0 0 255 0 0 0
11 22 22 18 17 12 12 6 3 1 255 0 0 0 1 13
13 5 4 6 8 8 6 1 0 255 0 0 0 1 10 17
25 25 23 21 11 2 0 255 0 0 0 0 0 1 1 1
1 1 1 0 0 0 255 0 0 0 0 1 2 3 4 3
1 1 0 0 0 255 0 0 0 0 2 5 5 4 4 3
0 0 0 255 0 0 0 0 0 2 4 4 4 3 1 0
0 255 0 0 0 0 0 1 6 6 6 8 7 3 1 1
0 0 0 0 0 0 0 0 0 0 0 7 14 28 15 30
15 10 2 0 0 255 0 0 1 11 12 10 13 26 31 26
15 5 0 255 0 1 1 1 8 30 44 48 44 43 4 0
0 0 255 0 0 0 0 1 1 7 8 12 3 0 0 0
0 255 1 1 1 0 1 2 5 5 5 2 1 0 0 255
0 0 0 2 4 20 53 56 56 51 51 6 1 0 255 0
0 0 1 2 2 2 3 3 3 1 0 0 0 255 0 0
0 1 2 3 1 1 1 1 0 0 0 255 0 1 0 0
0 1 4 3 3 1 1 0 0 0 255 0 0 0 0 1
2 2 3 4 2 1 0 0 255 0 0 0 0 1 1 1
1 1 1 1 0 0 0 255 0 0 0 20 23 24 28 25
28 20 10 1 0 0 255 0 0 0 7 31 40 40 22 13
3 1 0 0 255 0 0 0 0 2 31 62 33 35 33 2
0 0 0 255 0 0 0 2 13 13 11 7 10 10 4 1
0 0 255 0 0 0 0 14 52 55 13 10 1 0 0 0
255 0 0 1 2 4 4 8 13 18 13 12 1 0 255 0
0 0 0 0 0 10 24 24 10 7 2 1 0 255 0 0
0 0 22 33 33 42 21 16 16 13 1 1 255 1 3 5
6 52 54 48 46 51 51 47 20 0 255 0 0 0 2 7
34 46 52 52 46 18 1 1 0 255 0 0 0 0 11 17
17 22 1 0 0 0 0 0 255 0 0 0 2 18 22 16
16 13 6 3 1 0 255 0 0 0 0 3 4 4 4 6
8 7 2 0 0 255 0 0 0 1 3 10 18 25 23 21
2 1 0 255 0 0 0 0 0 0 0 1 1 1 0 0
0 0 255 0 0 0 0 0 1 2 2 1 1 0 0 0
0 255 0 0 0 1 1 2 5 3 3 0 0 0 0 255
0 0 0 0 0 0 2 2 1 1 0 0 0 255 0 0
0 0 0 0 1 2 2 3 3 0 0 1 1 0 0 0
0 0 0 0 0 0 0 1 14 21 15 18 15 10 2 0
0 255 0 0 1 6 11 12 15 24 31 20 8 2 0 255
0 0 0 0 2 8 14 44 14 4 0 0 0 0 255 0
0 0 0 1 2 6 7 7 2 0 0 1 1 255 0 0
0 0 0 1 2 2 2 1 0 0 0 255 0 0 0 0
3 12 37 45 51 45 6 1 1 0 255 0 0 0 1 4
4 3 3 3 1 1 0 0 0 255 0 0 0 1 1 1
1 1 1 2 0 0 0 255 0 1 0 0 0 0 1 1
1 1 1 0 1 1 255 0 0 0 0 0 1 2 3 1
1 0 0 0 255 0 0 0 0 0 1 0 0 0 0 0
0 0 0 255 0 0 0 1 18 20 23 24 25 7 1 0
0 0 255 0 0 0 1 11 37 37 11 3 0 0 0 0
255 0 0 0 0 1 2 7 22 22 2 0 0 0 1 255
0 0 0 0 6 7 6 4 6 4 3 0 0 0 255 0
0 0 0 0 13 13 10 1 0 0 0 0 255 0 0 1
1 2 2 2 8 13 10 1 1 0 255 0 0 0 0 0
0 0 4 7 4 2 0 1 0 255 0 0 0 0 4 33
33 42 21 15 13 1 0 0 255 1 5 5 5 44 55 55
51 53 51 34 2 0 255 0 0 0 2 3 20 31 52 52
40 7 1 1 0 255 0 0 0 0 0 1 1 1 0 0
0 0 0 0 255 0 0 0 0 2 10 10 11 6 6 2
0 0 255 0 0 0 0 0 2 3 3 6 7 3 1 0
0 255 0 0 0 1 1 3 7 20 18 4 1 0 0 255
0 0 0 0 0 0 0 0 0 0 0 0 0 0 255 0
0 0 0 0 0 0 0 0 0 0 0 0 0 255 0 0
0 0 1 1 2 2 0 0 0 0 0 255 0 0 0 0
0 0 0 0 0 0 0 0 0 255 0 0 0 0 0 0
1 1 1 0 0 0 0 1 0 0 0 0 0 0 0 0
0 0 1 1 5 15 5 4 7 3 1 0 0 255 0 0
0 1 6 12 14 20 16 12 3 0 0 255 1 0 0 0
0 1 0 1 1 1 1 0 0 0 255 0 0 1 0 1
2 5 2 2 1 0 0 1 1 255 0 0 0 0 0 0
1 1 1 0 0 0 0 255 0 0 0 0 1 2 12 18
26 6 0 0 0 0 255 0 0 0 0 1 2 2 3 3
1 1 0 0 0 255 0 0 0 0 1 1 1 1 0 0
0 0 0 255 0 1 0 0 0 0 0 1 1 1 1 0
1 0 255 0 0 0 0 0 1 1 1 1 0 0 0 0
255 0 0 0 0 0 0 0 0 0 0 0 0 0 0 255
0 0 0 0 1 10 11 7 4 0 0 0 0 0 255 0
0 0 1 1 0 0 0 0 0 0 0 0 255 0 0 0
0 0 0 0 0 0 0 0 0 0 1 255 0 0 0 0
1 3 3 3 3 2 0 0 0 0 255 1 0 0 0 0
0 0 0 0 0 0 0 0 255 0 0 0 0 1 1 1
1 0 0 0 0 0 255 0 0 0 0 0 0 0 0 1
0 0 0 1 0 255 0 0 0 0 1 4 21 21 15 3
1 0 0 0 255 0 0 0 1 14 44 53 51 51 23 2
1 0 255 0 0 1 2 2 3 11 34 18 7 2 0 0
0 255 0 0 0 0 0 0 0 0 0 0 0 0 0 1
255 0 0 0 0 0 1 4 4 1 1 0 0 0 255 0
0 0 0 0 1 2 2 4 1 1 0 0 0 255 0 0
0 0 1 1 6 6 1 0 0 0 0 255 0 0 0 0
0 0 0 0 0 0 0 0 0 0 255 0 0 0 0 0
0 0 0 0 0 0 0 0 0 255 0 0 0 0 0 0
0 0 0 0 0 0 0 255 0 0 0 0 0 0 0 0
0 0 0 0 0 255 0 0 0 0 0 0 0 0 0 0
0 0 0 0 0 0 0 0 0 0 0 0 1 1 1 0
1 0 0 0 2 1 0 0 0 255 0 0 0 1 1 1
6 6 6 3 1 0 0 255 0 0 0 0 0 0 0 0
0 0 0 0 0 0 255 1 0 0 0 1 0 0 0 0
0 0 0 0 0 255 0 0 0 0 0 0 0 0 0 0
0 0 0 255 0 0 0 0 0 1 1 1 1 0 0 0
0 0 255 0 0 0 0 0 1 1 1 1 1 1 0 0
0 255 0 0 0 0 0 0 1 1 0 0 0 0 0 255
0 1 0 0 0 0 0 0 0 0 0 0 0 0 255 0
0 0 0 0 1 1 1 0 0 0 0 1 255 0 0 0
0 0 0 0 0 0 0 0 0 0 0 255 0 0 0 0
0 1 0 1 0 0 0 0 0 0 255 0 0 1 1 0
0 0 0 0 0 0 0 1 255 0 0 0 0 0 0 0
0 0 0 0 0 0 0 255 0 0 0 0 0 0 2 1
2 0 0 0 0 0 255 0 0 0 0 0 0 0 0 0
0 0 0 0 255 0 0 0 0 0 0 0 0 0 0 0
0 0 255 0 0 0 0 0 0 1 0 0 0 0 0 0
0 255 0 0 0 0 1 0 1 1 1 1 1 0 0 0
255 0 0 0 0 2 14 17 17 16 5 1 1 0 255 0
0 0 0 0 0 0 1 1 0 0 0 0 0 255 0 0
0 0 0 0 0 0 0 0 0 0 0 1 255 0 0 0
0 0 0 1 1 0 0 0 0 0 255 0 0 0 0 0
0 1 1 1 1 0 0 0 0 255 0 0 0 0 1 0
0 0 0 0 0 0 0 255 0 0 0 0 0 0 0 0
0 0 0 0 0 0 255 0 0 0 0 0 0 0 0 0
0 0 0 0 0 255 0 0 0 0 0 0 0 0 0 0
0 0 0 255 0 0 0 0 0 0 0 0 0 0 0 0
0 255 0 0 0 0 0 0 0 0 0 0 0 0 0 0
0 0 0 0 255 255 255 255 255 255 255 255 255 255 255 255
255 255 255 255 255 255 255 255 255 255 255 255 255 255 255 255
255 255 255 255 255 255 255 255 255 255 255 255 255 255 255 255
255 255 255 255 255 255 255 255 255 255 255 255 255 255 255 255
255 255 255 255 255 255 255 255 255 255 255 255 255 255 255 255
255 255 255 255 255 255 255 255 255 255 255 255 255 255 255 255
255 255 255 255 255 255 255 255 255 255 255 255 255 255 255 255
255 255 255 0 0 0 0 0 0 0 0 255 0 1 1 0
0 0 0 0 0 0 0 0 0 0 255 0 0 0 0 0
1 1 0 0 0 0 0 1 255 0 0 0 0 0 0 0
1 1 1 0 0 0 0 255 0 0 0 0 0 0 0 0
0 0 0 0 0 0 255 0 1 1 0 0 0 0 0 0
0 0 0 0 255 0 0 0 0 0 0 0 0 0 0 0
0 0 0 255 0 0 0 0 0 0 1 1 1 0 0 0
0 0 255 0 0 0 0 0 0 0 0 0 0 0 0 1
255 0 0 0 0 0 0 0 0 0 0 0 0 0 255 0
0 0 0 0 0 1 0 0 0 0 0 0 0 255 0 0
0 0 0 0 0 0 0 0 0 0 0 0 255 0 0 0
0 0 0 0 0 0 1 0 0 0 255 0 0 0 0 0
0 0 0 0 0 0 0 0 0 255 0 0 0 0 0 0
0 0 0 0 0 0 0 0 255 0 0 0 0 0 0 1
1 0 0 0 0 0 255 0 0 0 0 0 0 0 0 0
0 0 0 0 0 255 0 0 0 0 0 0 0 0 0 0
0 0 0 255 0 0 0 0 0 0 0 0 0 0 0 0
0 0 255 0 0 0 0 0 0 0 0 0 0 0 0 0
0 255 0 0 0 0 0 0 0 0 0 0 0 0 0 255
0 0 0 0 0 0 0 0 0 0 0 0 0 255 0 0
0 0 0 0 0 0 0 0 0 0 0 0 0 0 0 0
0 0 0 0 1 0 0 0 0 0 0 0 0 0 0 0
0 255 0 0 0 0 0 0 0 0 0 0 0 0 0 255
0 1 1 1 0 0 0 0 0 0 0 0 0 0 255 1
0 0 0 0 1 0 0 0 0 0 0 0 0 255 0 0
0 0 0 0 0 0 0 0 0 0 0 255 0 0 0 0
0 0 0 0 0 0 0 0 0 0 255 0 1 0 0 0
0 0 0 0 1 1 1 0 0 255 0 0 0 0 0 255
255 255 255 255 255 255 255 255 255 255 255 255 255 255 255 255
255 255 255 255 255 255 255 255 255 255 255 255 255 255 255 255
255 255 255 255 255 255 255 255 255 255 255 255 255 255 255 255
255 255 255 255 255 255 255 255 255 255 255 255 255 255 255 255
255 255 255 255 255 255 255 255 255 255 255 255 255 255 255 255
255 255 255 255 255 255 255 255 255 255 255 255 255 255 255 255
255 255 255 255 255 255 255 255 255 255 255 255 255 255 255 255
255 255 255 255 255 255 255 255 255 255 255 255 255 255 255 255
255 255 255 255 255 255 255 255 255 255 255 255 255 255 255 255
255 255 255 255 255 255 255 255 255 255 255 255 255 255 255 255
255 255 255 255 255 255 255 255 255 255 255 255 255 255 255 255
255 255 255 255 255 255 255 255 255 255 255 255 255 255 255 255
255 255 255 255 255 255 255 255 255 255 255 255 255 255 255 255
255 255 255 255 255 255 255 255 255 255 255 255 255 0 0 0
0 0 255 0 0 0 0 0 0 0 1 0 0 0 0 0
0 255 0 0 0 0 0 0 0 0 0 0 0 0 0 255
0 0 0 0 1 0 0 0 0 0 0 0 0 0 255 0
0 0 0 0 0 0 0 0 0 0 0 0 0 255 0 0
0 0 0 0 0 0 0 0 0 0 0 255 0 0 0 0
0 0 0 0 0 0 0 0 0 255 0 0 0 0 0 0
0 0 0 0 0 0 0 0 0 0 0 0 0 0 0 0
0 0 0 0 0 0 0 0 0 0 0 0 0 255 0 0
0 0 0 0 0 0 0 0 0 0 0 255 1 1 0 0
0 0 0 0 0 0 0 0 0 0 255 0 0 0 0 1
2 10 10 4 1 1 1 0 0 255 0 0 0 0 0 0
0 0 0 0 0 0 0 255 0 1 1 0 0 0 0 0
1 1 1 1 0 0 255 1 1 0 0 0 0 0 0 0
0 0 0 0 0 255 0 0 0 0 0 0 0 0 0 0
0 0 0 255 0 0 0 0 0 0 1 0 0 0 0 0
0 0 255 0 0 0 0 0 1 0 0 0 0 0 0 0
255 0 0 0 0 0 0 0 0 0 0 0 0 0 0 255
0 0 0 0 0 0 0 0 0 0 0 0 0 0 255 0
0 0 0 0 0 0 0 0 0 0 0 0 255 0 0 0
0 0 0 0 0 0 0 0 0 0 0 255 0 0 0 1
1 1 2 2 2 1 0 0 0 1 255 0 0 0 0 0
0 0 0 0 0 0 0 0 255 0 0 0 0 0 0 1
1 1 1 0 0 0 255 0 0 0 0 0 0 0 0 0
0 0 0 0 0 255 0 0 0 0 0 0 0 0 0 0
0 0 0 0 255 1 1 1 0 0 0 0 0 0 0 0
0 0 255 0 0 0 0 0 0 0 0 0 0 0 0 0
0 255 0 0 0 0 0 0 0 0 0 0 1 1 0 0
255 0 0 0 0 0 0 0 0 255 255 255 255 255 255 255
255 255 255 255 255 255 255 255 255 255 255 255 255 255 255 255
255 255 255 255 255 255 255 255 255 255 255 255 255 255 255 255
255 255 255 255 255 255 255 255 255 255 255 255 255 255 255 255
255 255 255 255 255 255 255 255 255 255 255 255 255 255 255 255
255 255 255 255 255 255 255 255 255 255 255 255 255 255 255 255
255 255 255 255 255 255 255 255 255 255 255 255 255 255 255 255
255 255 255 255 255 255 255 255 0 0 0 0 0 0 0 1
1 1 1 0 0 0 0 0 0 255 0 0 0 0 0 0
0 0 1 1 0 0 0 255 1 1 0 1 0 0 0 1
1 1 1 0 0 0 255 0 0 3 51 135 135 139 139 103
103 8 1 0 0 255 0 0 0 0 0 0 0 1 0 0
0 0 0 255 0 1 1 1 1 2 2 7 12 13 2 1
0 0 255 1 1 1 0 0 0 0 0 0 0 0 0 0
0 255 0 0 0 0 0 5 5 2 1 1 1 1 0 255
0 0 0 1 1 17 17 23 14 5 1 0 0 0 255 0
0 0 0 1 1 1 1 2 0 0 0 0 255 0 0 0
0 0 0 0 0 0 0 0 0 0 0 255 0 0 0 0
0 0 0 0 0 0 0 0 0 0 255 0 0 0 0 0
0 0 0 0 0 0 0 0 255 0 0 0 0 0 0 0
1 0 0 0 0 0 0 255 0 0 0 1 12 20 20 15
15 14 1 1 1 1 255 0 0 0 0 0 0 0 0 0
1 1 0 0 255 0 0 0 0 0 0 1 1 1 3 0
0 0 255 0 0 0 0 0 0 0 0 0 0 0 0 0
0 255 0 0 0 0 0 0 0 0 0 0 0 0 0 0
255 1 1 1 1 0 0 0 0 0 0 0 0 0 255 0
0 0 0 0 0 0 0 0 0 0 0 0 0 255 0 0
0 0 0 0 0 0 0 0 0 0 0 0 255 0 0 0
0 0 0 0 0 0 0 0 0 0 255 0 0 0 0 0
0 0 1 0 0 0 0 0 0 255 0 0 0 0 0 0
0 0 0 0 0 0 0 255 0 1 1 1 0 0 0 0
0 0 0 0 0 0 255 0 0 0 0 0 0 0 4 4
1 0 0 0 0 255 0 0 0 0 0 0 0 0 0 0
0 0 0 255 0 0 0 0 0 0 0 0 0 0 0 0
0 255 0 0 0 0 0 0 0 0 0 0 0 0 0 0
0 0 0 0 0 0 0 0 0 0 1 1 2 2 3 10
0 0 0 0 0 255 0 0 0 0 1 1 1 2 2 1
1 0 0 255 1 1 0 1 1 2 7 10 18 14 7 1
0 0 255 0 3 103 140 255 255 255 255 255 255 103 8 1
0 255 1 0 0 0 0 1 1 2 1 0 0 0 0 255
0 1 1 1 2 27 27 23 27 23 15 2 1 0 255 1
1 1 0 1 0 0 0 0 0 0 0 0 0 255 0 0
0 2 23 50 50 81 100 52 8 1 0 255 0 1 3 4
25 44 46 50 46 30 22 1 0 1 255 0 0 0 0 1
5 14 14 10 5 0 0 0 255 0 0 0 0 0 0 1
1 1 0 0 1 1 0 255 0 0 0 0 0 0 0 0
0 0 0 0 0 0 255 0 0 0 0 0 0 1 1 0
0 0 0 0 255 0 0 0 0 0 0 1 3 1 1 0
0 0 0 255 0 0 0 12 28 37 35 20 20 20 14 1
0 0 255 0 0 0 0 0 0 0 0 0 1 1 0 0
255 0 0 0 0 0 0 1 5 4 5 1 0 0 255 0
0 0 0 0 0 1 4 4 1 0 0 0 0 255 0 0
0 0 1 0 0 0 0 0 0 0 0 0 255 0 0 0
0 0 1 2 1 0 0 0 0 0 255 0 0 0 0 0
0 0 0 0 0 0 0 0 0 255 0 0 0 0 0 0
0 0 0 0 0 1 0 0 255 0 0 0 0 0 0 0
0 0 0 0 0 0 255 0 0 1 1 0 0 0 0 0
0 0 0 0 0 255 0 0 0 0 0 0 0 0 0 0
0 0 0 255 0 0 0 0 0 0 0 0 0 0 0 0
0 0 255 0 0 0 0 7 42 42 38 31 20 2 1 0
0 255 0 0 0 0 0 0 0 0 0 0 0 0 0 255
0 0 0 0 0 0 0 0 0 0 0 0 0 255 0 0
0 0 0 0 0 0 0 0 0 0 0 1 1 0 0 0
0 0 0 0 0 0 1 2 3 5 6 10 10 3 0 0
0 255 0 0 0 0 1 1 2 4 4 2 2 1 0 255
0 0 0 1 2 10 34 28 28 28 18 14 1 1 255 1
51 140 255 255 255 255 255 255 255 255 95 2 0 255 0 0
0 1 2 5 5 7 6 3 0 0 0 255 0 1 1 1
30 53 53 27 32 32 31 15 1 0 255 1 1 0 0 1
1 1 0 0 0 0 0 0 0 255 0 1 1 23 89 109
111 178 174 112 52 8 0 255 0 2 4 35 43 44 46 51
50 46 33 22 1 1 255 0 0 0 0 26 31 53 53 47
22 6 2 1 255 0 0 0 0 0 2 3 12 3 3 1
1 0 0 255 0 0 0 0 0 1 1 2 2 1 1 0
0 0 255 0 0 0 0 1 14 18 15 11 4 0 0 0
255 0 0 0 0 0 1 3 3 3 2 1 0 0 0 255
0 0 1 22 37 41 35 25 23 25 14 1 1 0 255 0
0 0 0 0 0 0 0 0 1 1 0 0 255 0 0 0
0 0 3 6 8 5 5 2 2 0 255 0 0 0 0 0
1 4 6 10 5 3 0 0 0 255 0 0 0 0 1 1
1 1 0 0 0 0 0 0 255 0 0 0 0 1 5 3
2 1 1 0 0 0 255 0 0 0 0 0 7 12 12 7
4 0 0 0 0 255 0 0 0 0 0 0 1 1 0 1
0 0 0 0 255 0 0 0 0 0 0 0 0 0 0 0
0 0 255 0 0 1 1 1 1 1 1 1 1 0 0 0
0 255 0 0 0 0 0 0 0 0 0 0 0 0 0 255
0 0 0 0 0 4 20 24 22 5 1 0 0 0 255 0
0 0 7 62 66 53 47 47 64 20 1 0 0 255 0 0
0 0 0 0 0 0 0 0 0 0 0 255 0 0 0 0
1 2 3 2 3 0 0 0 0 255 0 0 0 0 0 0
0 0 0 0 0 0 0 0 0 0 0 0 0 0 0 0
0 1 1 5 5 8 8 10 10 6 0 0 0 255 0 0
0 0 1 3 7 7 6 4 4 1 0 255 0 0 0 0
33 34 37 30 30 28 31 31 14 1 255 17 133 199 255 255
255 255 255 255 255 255 255 14 1 255 0 0 0 4 7 12
11 11 11 6 3 0 0 255 0 0 1 10 46 53 53 37
37 32 31 15 2 1 255 1 0 1 0 1 1 5 5 5
1 0 0 0 0 255 1 1 10 109 111 121 121 178 174 130
80 26 0 255 0 2 25 45 43 35 25 41 46 41 40 30
2 1 255 0 0 0 31 53 62 62 67 73 57 34 6 1
255 0 0 0 0 0 4 8 12 12 4 3 2 1 0 255
0 0 0 0 3 7 20 20 15 15 15 2 0 0 255 0
0 0 1 23 23 23 20 18 15 4 0 0 255 0 0 0
0 1 2 3 3 3 3 1 1 0 0 255 0 0 1 26
42 31 13 13 17 23 22 1 0 0 255 1 0 0 0 0
0 2 2 0 0 0 0 0 255 0 0 0 1 3 7 8
11 11 4 2 2 1 255 0 0 0 0 1 2 3 3 6
5 5 0 0 0 255 1 0 0 0 1 10 10 4 2 1
1 0 0 0 255 0 0 0 0 4 5 5 3 12 4 1
0 0 255 0 0 0 0 7 12 17 17 17 12 4 0 0
0 255 0 0 0 0 0 0 6 10 10 1 0 0 0 0
255 0 0 0 0 0 0 0 3 3 0 0 0 0 255 0
0 0 0 0 6 44 44 44 6 0 0 0 0 255 0 0
0 0 1 1 1 0 0 0 0 0 0 255 0 0 0 0
4 25 31 40 27 24 5 1 0 0 255 0 0 6 42 62
69 57 59 59 64 64 14 1 0 255 0 0 0 0 0 0
0 4 0 0 0 0 0 255 0 0 0 0 2 3 3 2
1 0 0 0 0 255 0 0 0 0 0 0 0 0 0 0
0 0 0 0 0 0 0 0 1 1 0 0 0 0 1 5
6 16 8 6 6 6 2 0 0 255 0 0 0 0 1 3
3 3 4 4 4 2 0 255 0 0 0 3 36 37 37 34
30 30 31 36 31 1 255 17 138 255 255 255 255 255 255 255
255 255 255 41 0 255 0 0 3 10 17 17 13 11 11 10
3 0 0 255 0 0 1 17 52 53 52 32 33 32 26 16
4 1 255 0 0 0 0 1 5 5 14 12 12 5 1 0
0 255 1 2 53 152 152 121 106 83 80 112 84 56 1 255
0 0 64 64 43 25 21 25 32 41 46 40 3 0 255 0
0 0 53 62 81 75 75 75 65 65 28 1 255 0 0 0
0 2 4 8 12 8 5 4 4 0 0 255 0 0 0 0
6 17 23 24 26 30 26 21 1 0 255 0 0 0 4 23
23 20 20 17 17 11 1 0 255 0 0 0 0 2 3 2
2 3 2 2 1 0 0 255 0 0 1 25 33 16 11 13
18 23 22 1 0 0 255 0 0 1 1 1 3 3 2 2
0 0 0 0 255 0 0 0 1 8 8 8 6 6 4 2
2 1 255 0 0 0 1 2 4 4 3 3 6 6 3 0
0 255 1 0 0 0 10 18 31 31 23 13 3 1 0 0
255 0 0 0 0 3 5 5 6 12 4 3 1 1 255 0
0 0 0 11 18 23 20 20 18 10 1 0 0 255 0 0
0 1 1 1 7 10 10 4 1 0 0 0 255 0 0 0
0 0 1 4 6 4 2 0 0 0 255 0 0 0 0 6
44 56 72 72 63 6 1 0 0 255 0 0 0 1 3 6
3 0 0 0 0 0 0 255 0 0 0 0 31 52 41 41
41 44 20 1 1 0 255 0 0 15 53 57 62 48 50 50
64 63 16 1 1 255 0 0 0 0 0 0 0 4 4 0
0 0 0 255 0 0 0 0 1 1 1 0 0 0 0 0
0 255 0 0 0 0 0 0 0 0 0 0 0 0 0 0
0 0 0 0 1 1 0 0 0 0 1 6 14 21 21 6
6 6 1 0 0 255 0 0 0 1 2 3 3 3 4 4
4 2 1 255 0 0 1 3 43 43 45 44 44 44 55 52
31 1 255 20 138 255 255 255 255 255 255 255 255 255 255 42
1 255 0 0 3 10 17 18 18 11 11 10 3 1 0 255
0 0 1 17 52 53 37 24 33 33 26 16 10 2 255 0
0 0 1 5 8 8 16 12 13 12 5 1 0 255 0 3
61 152 152 121 85 83 80 104 115 84 2 255 0 0 69 69
46 28 21 32 33 40 44 35 3 0 255 0 0 1 65 66
81 82 82 79 67 65 50 1 255 0 0 1 1 2 8 11
8 5 5 4 4 2 0 255 0 0 0 0 10 17 24 27
32 43 30 21 2 1 255 0 0 1 12 15 17 14 15 16
17 17 10 0 255 0 0 0 1 2 3 3 3 3 3 2
1 0 0 255 0 0 0 16 16 10 10 13 17 22 14 1
0 0 255 0 0 0 1 3 3 3 2 2 1 1 0 0
255 0 0 0 1 7 7 4 4 2 4 2 2 0 255 0
0 0 1 4 16 16 6 6 17 8 6 0 0 255 0 0
0 7 18 31 35 37 37 36 13 1 0 0 255 0 0 0
1 3 6 6 6 10 4 3 1 1 255 0 0 0 1 23
23 18 18 17 12 10 1 0 0 255 0 0 0 1 2 7
7 7 7 4 1 0 0 0 255 0 0 0 1 5 5 4
6 4 2 0 0 0 255 0 0 0 0 40 65 65 89 91
92 43 4 1 1 255 0 0 0 1 2 6 5 2 1 0
0 0 0 255 0 0 0 2 62 62 44 40 32 44 43 1
1 0 255 0 5 15 43 57 57 45 48 47 59 47 18 1
1 255 0 0 0 0 0 0 2 4 0 0 0 0 0 255
0 0 0 0 1 0 1 0 0 0 0 0 0 255 0 0
0 0 0 0 0 0 0 0 0 0 0 0 0 0 0 0
1 1 0 0 0 0 0 11 14 22 21 13 11 7 2 0
0 255 0 0 0 1 1 3 3 3 3 3 2 1 1 255
0 0 1 4 43 53 48 45 45 56 56 52 31 0 255 17
109 255 255 255 255 255 255 255 255 255 255 42 1 255 0 0
1 5 12 14 14 14 10 10 1 1 0 255 0 0 1 6
46 52 32 28 33 36 33 21 10 2 255 0 0 0 2 7
13 10 10 5 12 14 14 1 0 255 0 2 61 142 142 116
86 104 104 136 136 115 3 255 0 1 53 62 53 46 33 37
45 47 47 35 3 1 255 0 0 1 50 66 73 94 83 83
65 65 38 0 255 0 0 0 1 6 11 8 6 5 5 4
4 0 0 255 0 0 0 0 12 24 27 35 35 35 30 16
2 1 255 0 0 0 6 13 17 14 14 13 14 16 10 0
255 0 0 0 1 1 2 3 4 4 3 1 0 0 0 255
0 0 1 12 14 14 14 18 21 21 14 1 0 0 255 0
0 0 0 1 3 3 2 4 2 1 0 0 255 0 0 0
0 8 10 8 4 2 6 3 3 0 255 0 0 0 1 4
11 11 11 6 12 6 2 0 0 255 0 0 0 7 20 35
42 37 37 36 24 1 0 0 255 0 0 0 1 3 6 6
6 4 4 3 1 0 255 0 0 0 1 23 23 23 18 21
11 6 1 0 0 255 0 0 0 1 1 3 3 3 7 4
1 0 0 0 255 0 0 0 3 5 3 3 4 4 2 0
0 0 255 0 0 0 0 65 104 84 89 91 112 89 4 1
0 255 0 0 0 1 1 2 2 2 2 0 0 0 0 255
0 0 1 2 41 62 41 32 28 44 43 1 0 0 255 0
0 10 43 55 55 42 44 47 55 47 18 1 0 255 0 0
0 0 0 0 0 0 0 0 0 0 0 255 0 0 1 1
1 0 0 0 0 0 0 0 0 255 0 0 0 0 0 0
0 0 0 0 0 0 0 0 0 0 0 0 0 0 0 0
0 0 0 4 12 13 21 14 11 7 1 0 0 255 0 0
0 1 1 2 3 3 3 3 2 1 1 255 0 0 0 3
37 53 53 47 45 60 60 55 48 1 255 4 84 255 255 255
255 255 255 255 255 255 255 33 1 255 0 0 1 5 12 16
14 14 7 7 1 1 0 255 0 0 1 1 13 46 45 36
36 36 36 21 3 0 255 0 0 1 2 8 13 10 7 7
8 12 8 1 0 255 0 1 23 63 116 138 174 174 171 171
143 130 3 255 1 1 23 53 53 55 55 55 57 55 38 34
1 0 255 0 0 1 40 66 69 72 72 72 55 45 36 0
255 0 0 1 1 6 12 12 6 4 4 5 4 0 0 255
0 0 0 0 14 31 32 41 35 31 31 16 1 0 255 1
0 1 8 15 21 25 17 16 16 16 1 0 255 0 0 0
0 1 1 2 4 4 3 0 0 0 0 255 0 0 1 4
14 16 23 31 23 21 14 1 1 0 255 0 0 0 0 0
2 2 2 2 2 1 0 0 255 0 0 0 0 4 7 8
4 8 10 8 2 0 255 0 0 0 1 1 2 6 6 6
2 2 1 0 0 255 0 0 0 7 23 48 48 27 27 24
8 1 0 0 255 0 0 0 1 3 6 4 6 5 10 5
0 0 255 0 0 0 1 1 7 17 10 17 7 1 0 0
0 255 0 0 0 0 1 3 6 7 7 1 1 0 0 0
255 0 0 0 1 2 2 1 3 5 5 0 0 0 255 0
0 0 0 43 104 94 91 91 112 89 4 0 0 255 0 0
0 0 1 2 1 2 2 0 0 0 0 255 0 0 1 2
25 41 40 40 28 55 31 1 0 0 255 0 0 2 37 57
57 46 46 77 62 50 5 0 0 255 0 0 0 0 0 0
0 0 0 0 0 0 0 255 0 0 1 1 1 1 6 6
5 0 0 0 0 255 0 0 0 0 0 0 0 0 0 0
0 0 0 0 0 0 0 0 0 1 0 1 0 0 0 3
4 11 13 13 8 3 1 0 0 255 0 0 0 0 0 0
2 3 3 3 2 1 1 255 0 0 0 1 4 37 53 37
36 37 55 48 12 1 255 2 42 95 255 255 255 255 255 255
255 255 230 5 1 255 0 0 0 5 12 14 7 7 6 1
1 0 0 255 0 1 1 1 1 17 42 36 36 36 27 6
2 0 255 0 0 0 1 5 13 13 10 10 8 8 5 1
0 255 0 1 4 23 113 123 177 177 177 171 130 43 1 255
0 0 0 23 50 55 55 55 57 55 34 3 0 0 255 0
0 1 6 47 70 70 61 61 55 36 22 0 255 0 0 0
1 5 13 14 8 5 5 5 4 2 0 255 0 0 0 0
4 32 33 35 23 21 23 16 0 0 255 0 0 1 6 12
20 25 25 21 16 13 0 0 255 0 0 1 1 1 1 2
4 2 1 0 0 0 0 255 0 0 1 2 14 24 31 31
23 18 1 1 0 0 255 0 0 0 0 1 2 3 3 2
2 0 0 0 255 0 0 0 1 1 4 10 10 10 8 3
1 0 255 0 0 0 0 0 0 3 6 3 2 1 0 0
0 255 0 0 0 3 16 48 48 15 14 11 3 0 0 0
255 0 0 0 1 1 4 4 7 5 15 5 0 0 255 0
0 0 0 0 2 7 7 10 1 0 0 0 0 255 0 0
0 0 0 1 2 3 2 1 0 0 0 0 255 0 0 0
0 0 0 0 1 5 5 1 0 0 255 0 0 0 1 1
45 84 84 84 80 24 0 0 0 255 0 0 0 0 0 2
1 2 0 0 0 0 0 255 0 0 0 1 4 35 28 44
28 31 21 0 0 0 255 0 0 0 37 59 61 59 66 66
55 37 0 0 0 255 0 0 0 0 0 0 0 0 0 0
0 0 0 255 0 0 0 1 1 1 1 8 5 0 0 0
0 255 0 0 0 0 0 0 0 0 0 0 1 1 1 0
0 0 0 0 0 0 0 1 0 0 0 0 0 3 4 8
4 1 1 0 0 255 0 0 0 0 0 0 1 1 2 1
1 0 1 255 0 0 0 1 3 13 33 37 26 26 16 12
1 1 255 1 7 57 95 255 255 255 255 255 255 230 20 1
0 255 0 0 0 0 7 7 5 5 1 1 1 0 0 255
0 0 1 1 1 1 17 17 27 23 6 0 0 0 255 0
0 0 0 3 5 10 10 12 10 5 2 0 0 255 0 1
2 5 18 93 171 171 124 106 43 1 0 255 0 0 0 0
23 34 42 42 42 20 3 0 0 0 255 1 1 1 1 13
46 60 60 60 35 31 1 0 255 0 0 0 0 1 6 14
4 4 4 5 2 2 0 255 0 0 0 0 2 14 15 18
13 13 8 1 0 0 255 0 0 1 2 10 11 12 12 16
16 1 0 0 255 0 0 0 0 0 1 0 1 0 0 0
0 0 0 255 0 0 0 1 2 23 23 23 15 0 0 0
0 0 255 0 0 0 1 1 1 3 3 2 2 0 0 0
255 0 0 0 0 1 1 1 4 7 1 0 0 0 255 0
0 0 0 0 0 0 1 2 0 0 0 0 0 255 0 0
0 0 11 25 25 15 12 8 1 0 0 0 255 0 0 0
0 0 2 1 1 1 5 0 0 0 255 0 0 0 0 0
1 2 1 1 0 0 0 0 0 255 0 0 0 0 0 0
1 1 0 0 0 0 0 0 255 1 0 0 0 0 0 0
0 1 1 0 0 0 255 0 0 0 0 1 4 38 45 51
24 1 0 0 0 255 0 0 0 0 0 0 0 0 0 0
0 0 0 255 0 0 0 0 0 4 16 28 21 21 1 0
0 0 255 0 0 0 0 37 59 59 46 37 23 0 0 0
0 255 0 0 0 0 0 1 1 0 0 0 0 0 0 255
0 0 0 0 0 0 0 1 1 1 0 0 0 255 0 0
0 0 0 0 0 0 0 0 0 1 1 0 0 0 0 0
0 0 0 0 1 0 0 0 0 0 1 1 1 0 0 0
0 255 0 0 0 0 0 0 0 0 1 0 1 0 1 255
0 0 1 1 2 3 8 26 16 13 12 1 1 1 255 2
4 7 42 74 123 255 255 255 64 20 1 1 0 255 0 0
0 0 0 1 0 1 1 1 1 1 0 255 0 0 0 1
0 0 0 0 1 2 0 0 0 0 255 0 0 0 0 0
4 8 10 10 5 2 1 0 0 255 0 1 1 1 3 12
93 93 73 16 1 1 0 255 0 0 0 0 0 0 0 1
1 1 0 0 0 0 255 1 1 0 0 3 13 30 30 30
22 1 0 0 255 0 0 0 0 0 1 2 1 1 1 2
2 2 0 255 0 0 0 0 0 2 4 10 8 7 2 0
0 0 255 0 1 1 1 0 1 1 2 1 1 0 0 0
255 0 0 0 0 0 0 0 0 0 0 0 0 0 0 255
0 0 0 0 0 2 1 1 0 0 0 0 0 0 255 1
0 0 1 1 1 2 2 2 1 0 0 0 255 0 0 1
0 0 0 0 1 1 0 0 0 0 255 0 0 0 0 0
0 0 1 0 0 0 0 0 0 255 0 0 0 0 0 5
15 12 2 1 0 0 0 0 255 1 0 0 0 0 2 2
1 1 0 0 0 0 255 0 0 0 0 0 1 1 0 0
0 0 0 0 0 255 0 0 0 0 0 0 0 0 0 0
0 1 0 0 255 0 0 0 0 0 0 0 0 1 0 0
0 0 255 0 0 0 0 0 0 1 4 1 1 1 0 0
0 255 0 0 0 0 0 0 0 0 0 0 0 0 0 255
0 0 0 0 0 0 0 2 2 1 1 0 0 0 255 0
0 0 0 0 0 14 14 0 0 0 0 0 0 255 0 0
0 0 0 1 1 0 0 0 0 0 0 255 0 0 0 0
0 0 0 0 0 0 0 0 0 255 0 0 0 0 0 0
0 0 0 0 0 0 0 0 0 0 0 0 0 0 0 0
0 0 0 0 0 0 0 0 0 0 0 0 0 255 0 0
0 0 0 0 0 0 0 0 0 0 0 255 0 0 0 0
1 1 1 0 1 1 1 0 0 0 255 1 1 0 0 3
36 36 33 3 1 0 0 0 0 255 0 0 0 0 0 0
0 0 1 1 1 1 0 255 0 0 0 0 0 0 0 0
0 1 0 0 0 0 255 0 0 0 0 0 0 2 4 2
2 0 0 0 0 255 1 1 1 1 1 3 4 4 2 0
0 0 0 255 0 0 0 0 0 0 0 0 0 0 0 0
0 0 255 0 0 0 0 1 1 1 0 1 0 1 0 0
255 0 0 0 0 0 1 1 0 1 1 1 1 1 0 255
0 0 0 0 0 0 1 1 1 1 1 0 0 0 255 0
0 1 0 0 0 0 0 0 0 0 0 0 255 0 0 0
0 0 0 0 0 0 0 0 0 0 0 255 0 0 0 0
0 0 0 0 0 0 0 0 0 0 255 1 1 0 0 0
0 1 1 1 1 0 0 0 255 0 0 0 0 0 0 0
1 1 0 0 0 0 255 0 0 0 1 0 0 0 0 0
0 0 0 0 0 255 0 0 0 0 0 1 1 1 0 0
0 0 0 0 255 0 0 0 0 1 1 1 0 0 0 0
0 0 255 0 0 0 0 0 0 0 0 0 0 0 0 0
0 255 0 0 0 0 0 0 0 0 0 0 1 1 0 0
255 0 0 1 0 0 0 0 0 0 0 0 0 0 255 0
0 0 0 0 0 0 0 0 0 0 0 0 0 255 0 0
0 0 0 0 0 0 0 0 0 0 0 255 0 0 0 0
0 0 0 0 1 1 1 0 0 0 255 0 0 0 0 0
0 0 0 0 0 0 0 0 0 255 0 0 0 0 0 0
1 0 0 0 0 1 0 255 0 0 0 0 0 0 0 0
0 0 0 0 0 255 0 0 0 0 0 0 0 0 0 0
0 0 0 0 0 0 0 0 0 0 0 0 0 0 0 0
0 0 0 0 0 0 0 0 0 255 0 0 0 0 0 0
0 0 0 0 0 0 0 255 0 0 0 0 1 0 0 0
1 0 1 0 0 0 255 0 0 0 0 0 1 1 1 0
0 0 1 0 1 255 0 0 0 0 0 0 0 0 0 0
0 0 0 255 0 0 0 0 0 0 0 0 0 1 0 0
0 0 255 0 0 0 0 0 0 0 1 0 0 0 0 0
0 255 0 1 1 1 0 1 1 1 1 0 0 0 0 255
0 0 0 1 0 0 0 0 0 0 0 0 0 0 255 0
0 0 0 0 0 0 0 0 0 0 0 0 255 0 0 0
0 0 1 0 0 0 1 1 1 0 1 255 0 0 0 0
0 0 0 0 0 0 0 0 0 0 255 0 1 1 0 0
0 0 0 0 0 0 0 0 255 0 0 0 0 0 0 0
0 0 0 0 0 0 0 255 0 0 0 0 0 0 0 0
0 0 0 0 0 0 255 1 0 0 0 0 0 0 0 0
0 0 0 0 255 0 0 0 0 0 0 0 0 1 0 0
0 0 255 0 0 0 0 0 0 0 0 0 0 0 0 0
0 255 1 0 0 0 0 0 0 0 0 0 0 0 0 0
255 0 0 0 0 0 1 1 0 0 0 0 0 0 255 0
0 0 0 0 0 0 0 0 1 1 0 0 0 255 0 0
0 0 0 0 0 0 0 0 0 0 0 0 255 0 0 0
0 0 0 0 0 0 0 0 0 0 255 0 0 0 0 0
0 0 0 0 0 0 0 0 0 255 0 0 0 0 0 0
0 0 0 0 0 0 0 255 0 1 0 0 0 0 0 0
0 0 0 0 0 0 255 0 0 0 0 0 0 0 0 0
0 0 0 0 0 255 0 0 0 0 0 0 0 1 0 0
0 1 0 255 0 0 0 0 0 0 0 0 0 0 0 0
0 255 0 0 0 0 0 0 0 0 0 0 0 0 0 0
0 0 0 0 255 255 255 255 255 255 255 255 255 255 255 255
255 255 255 255 255 255 255 255 255 255 255 255 255 255 255 255
255 255 255 255 255 255 255 255 255 255 255 255 255 255 255 255
255 255 255 255 255 255 255 255 255 255 255 255 255 255 255 255
255 255 255 255 255 255 255 255 255 255 255 255 255 255 255 255
255 255 255 255 255 255 255 255 255 255 255 255 255 255 255 255
255 255 255 255 255 255 255 255 255 255 255 255 255 255 255 255
255 255 255 255 255 255 255 255 255 255 255 255 255 255 255 255
255 255 255 255 255 255 255 255 255 255 255 255 255 255 255 255
255 255 255 255 255 255 255 255 255 255 255 255 255 255 255 255
255 255 255 255 255 255 255 255 255 255 255 255 255 255 255 255
255 255 255 255 255 255 255 255 255 255 255 255 255 255 255 255
255 255 255 255 255 255 255 255 255 255 255 255 255 255 255 255
255 255 255 255 255 255 255 255 255 255 255 255 255 255 255 255
255 255 255 255 255 255 255 255 255 255 255 255 255 255 255 255
255 255 255 255 255 255 255 255 255 255 255 255 255 255 255 255
255 255 255 255 255 255 255 255 255 255 255 255 255 255 255 255
255 255 255 255 255 255 255 255 255 255 255 255 255 255 255 255
255 255 255 255 255 255 255 255 255 255 255 255 255 255 255 255
255 255 255 255 255 255 255 255 255 255 255 255 255 255 255 255
255 255 255 255 255 255 255 255 255 255 255 255 255 255 255 255
255 255 255 255 255 255 255 255 255 255 255 255 255 255 255 255
255 255 255 255 255 255 255 255 255 255 255 255 255 255 255 255
255 255 255 255 255 255 255 255 255 255 255 255 255 255 255 255
255 255 255 255 255 255 255 255 255 255 255 255 255 255 255 255
255 255 255 255 255 255 255 255 255 255 255 255 255 255 255 255
255 255 255 255 255 255 255 255 255 255 255 255 255 255 255 255
255 255 255 255 255 255 255 255 255 255 255 255 255 255 255 255
1 1 0 0 0 0 0 1 1 0 0 0 1 0 0 0
0 255 0 0 1 0 0 0 0 0 0 1 1 0 0 255
1 0 0 0 0 0 0 0 0 0 0 0 0 0 255 0
0 0 0 0 0 0 0 0 0 0 0 1 1 255 0 0
0 0 0 0 0 0 0 0 0 0 0 255 0 0 0 0
0 0 0 0 0 0 0 0 0 0 255 0 1 0 0 0
0 0 0 0 0 0 0 0 0 255 0 0 0 0 0 0
0 1 1 0 0 0 0 255 0 0 0 1 0 0 0 0
0 0 0 0 0 0 255 0 0 0 0 0 0 0 0 0
0 0 0 0 255 0 0 0 0 0 0 0 0 0 1 0
0 0 0 255 0 0 0 0 0 0 0 0 1 0 0 0
0 0 255 0 1 1 0 0 0 0 0 0 0 0 0 0
255 0 0 1 0 0 0 0 0 0 0 0 0 0 0 255
0 0 0 0 0 0 0 0 0 0 0 0 0 0 255 0
0 0 0 0 0 0 0 0 0 1 1 0 255 0 0 0
0 0 0 0 0 0 1 1 1 1 255 1 0 0 0 0
1 0 0 0 0 0 0 0 0 255 0 0 0 0 0 0
0 0 0 0 0 0 0 0 255 0 0 0 0 0 0 1
1 0 0 0 0 0 255 0 0 0 0 0 0 0 0 1
1 1 0 0 0 255 0 0 0 0 0 0 0 0 0 0
0 0 0 0 255 0 0 0 0 0 0 0 0 0 0 0
0 0 255 0 0 0 1 0 0 0 0 0 0 0 0 0
0 255 0 0 0 0 0 0 0 0 0 0 0 0 0 255
0 0 0 0 0 0 0 0 0 0 0 0 0 0 255 0
0 0 0 0 0 0 0 0 0 0 0 0 0 255 0 0
0 0 0 0 0 1 0 0 0 0 0 255 0 0 0 0
0 0 0 0 0 0 0 0 0 255 0 0 0 0 0 0
0 0 0 0 0 0 0 0 0 0 0 0 1 0 0 0
0 0 0 1 1 0 1 1 1 0 0 0 0 255 0 0
1 1 0 0 0 0 0 0 1 0 1 255 0 0 0 0
0 0 0 0 0 0 0 0 0 0 255 0 0 0 0 0
0 0 0 0 0 0 0 0 1 255 0 0 0 0 1 1
0 0 0 0 0 0 0 255 0 0 0 0 0 0 0 1
1 0 0 0 0 0 255 0 1 0 0 0 0 0 0 0
0 0 0 0 0 255 0 0 0 0 0 1 1 1 1 0
0 0 0 255 0 0 0 0 0 0 0 0 0 0 0 0
0 0 255 0 0 0 0 0 0 1 1 1 0 0 0 0
255 0 0 0 0 0 0 0 1 2 2 0 0 0 0 255
0 0 0 0 0 1 1 2 3 2 0 0 0 0 255 0
1 1 0 0 0 0 0 0 0 0 0 0 255 0 0 0
0 0 0 0 0 0 0 0 0 0 0 255 0 0 0 0
0 0 0 0 0 0 0 0 0 0 255 0 0 0 0 0
0 0 0 0 0 0 0 0 255 0 0 0 0 0 0 0
1 1 1 1 1 1 255 1 0 0 0 0 0 0 0 0
0 2 1 0 0 255 1 0 0 0 0 0 0 2 2 2
1 0 0 0 255 0 0 0 0 0 0 2 2 0 0 0
0 0 255 0 0 0 0 0 0 1 1 1 1 1 0 1
1 255 0 0 0 0 0 0 0 0 0 0 0 0 0 0
255 0 0 0 0 1 0 0 0 0 0 0 0 1 255 1
0 0 0 0 0 0 0 0 0 0 0 0 0 255 0 0
0 0 0 0 1 1 1 0 0 0 0 255 0 0 0 0
0 0 0 0 1 0 0 0 0 0 255 0 0 0 0 0
1 1 1 0 0 0 1 1 1 255 0 0 0 0 0 0
0 0 0 0 0 0 0 255 0 0 0 0 0 0 0 0
0 0 0 0 0 255 0 0 0 0 0 0 1 1 1 1
0 0 0 0 0 0 0 0 0 0 0 0 0 0 0 0
2 1 1 1 1 0 0 0 1 255 0 0 1 0 0 0
0 0 0 0 0 0 0 255 0 0 0 0 0 0 0 0
0 0 0 0 0 0 255 0 0 0 0 0 0 1 0 1
0 0 0 0 0 255 0 0 0 0 0 1 1 1 0 0
0 0 0 255 0 0 0 0 0 1 2 2 2 0 0 0
0 0 255 0 0 0 0 0 0 0 0 1 0 0 0 0
0 255 1 1 1 1 1 1 1 1 1 1 0 0 0 255
0 0 0 0 0 0 1 1 1 1 0 0 0 0 255 0
0 0 1 1 3 3 2 1 0 0 0 0 255 0 0 0
0 0 1 1 2 4 4 2 0 0 0 255 0 0 0 0
1 5 12 10 10 5 2 0 0 0 255 0 0 0 0 0
0 0 0 0 0 0 0 0 255 0 0 0 0 0 0 1
1 1 1 1 1 1 0 255 0 0 0 0 0 0 5 12
3 1 0 0 0 0 255 0 0 0 1 1 18 14 5 1
0 0 0 0 255 0 0 0 0 0 0 1 2 2 1 1
1 1 255 0 0 0 0 0 0 0 0 0 0 1 1 1
0 255 0 0 0 0 0 1 7 27 17 13 2 1 0 0
255 0 0 0 0 1 2 2 2 2 4 1 0 0 255 0
0 0 0 0 11 21 22 22 16 2 1 1 1 255 0 0
0 0 1 1 1 1 1 0 0 0 0 0 255 0 0 0
0 1 1 4 8 5 3 1 0 0 255 1 0 0 0 0
0 1 1 0 0 0 0 0 0 255 0 0 0 0 0 2
5 5 1 0 0 0 0 255 0 0 0 0 0 1 1 0
1 0 0 0 0 0 255 1 0 0 0 2 2 2 1 1
1 1 1 0 0 255 0 0 0 0 0 0 0 0 0 0
0 0 0 255 0 0 0 0 1 1 1 1 1 1 0 0
0 255 0 0 0 0 0 1 3 5 5 5 2 1 0 0
0 0 0 0 0 0 0 0 0 0 0 0 1 1 1 1
0 0 0 0 0 255 0 0 0 0 0 0 0 0 1 0
1 1 1 255 0 0 0 0 0 0 0 0 2 0 0 0
0 0 255 0 0 0 0 1 1 10 23 23 7 0 0 0
0 255 0 0 0 1 1 12 44 44 11 1 0 0 1 255
0 0 0 0 1 2 3 3 3 2 1 0 0 0 255 0
0 0 0 1 1 3 3 7 6 1 0 0 0 255 0 1
1 1 2 2 3 3 3 1 0 0 0 255 0 0 0 0
0 1 4 6 11 11 1 1 0 0 255 0 0 0 1 14
23 18 14 14 8 1 0 0 255 0 0 0 0 0 5 4
4 5 10 10 0 0 0 255 0 0 0 0 5 16 20 12
11 6 3 1 0 0 255 0 0 0 0 0 0 0 0 0
0 0 0 0 255 0 0 0 0 0 1 2 3 3 1 1
1 0 0 255 0 0 0 1 5 14 18 20 12 10 2 0
0 0 255 0 0 0 1 35 38 33 18 17 1 0 0 0
255 0 0 0 0 1 4 5 6 10 3 1 0 0 255 0
0 0 0 0 0 0 0 0 0 0 0 0 0 255 1 0
0 0 0 21 27 28 20 15 10 1 0 0 255 0 0 0
0 1 3 3 7 6 8 4 1 0 255 0 0 0 1 8
21 24 34 32 30 15 2 1 0 255 0 0 0 1 1 1
1 1 1 1 1 1 1 0 255 0 0 0 1 3 4 12
12 8 4 3 1 0 255 0 0 0 0 0 1 2 4 4
4 0 0 0 0 255 0 0 1 1 2 7 26 26 23 1
0 0 0 255 0 0 0 0 0 1 1 1 1 0 1 0
0 0 255 1 0 1 1 2 2 2 2 3 2 2 1 0
0 255 0 0 0 0 0 0 0 1 0 0 0 0 0 255
0 0 0 0 0 3 8 5 5 3 1 0 0 255 0 0
0 0 1 8 6 6 7 7 7 2 0 0 0 0 0 0
0 0 0 0 0 0 0 0 1 2 1 1 0 0 0 0
0 255 0 0 0 0 0 14 55 55 33 14 3 2 2 255
0 0 0 0 0 0 0 6 6 3 0 0 0 0 255 0
0 0 0 1 10 31 44 44 36 7 1 0 0 255 0 0
1 1 31 61 61 70 46 11 1 0 0 255 0 0 0 0
1 2 3 4 4 3 2 0 0 0 255 0 0 0 1 7
5 5 3 10 10 6 1 0 0 255 0 1 1 1 4 8
8 7 6 2 0 0 0 255 0 0 0 0 1 8 16 18
18 23 11 1 0 0 255 0 0 0 14 27 31 30 32 26
16 10 0 0 255 0 0 0 1 5 8 11 10 10 10 6
1 0 0 255 0 0 0 1 8 18 25 25 14 6 3 2
0 0 255 0 0 0 0 0 2 1 1 1 0 0 0 0
255 0 0 0 0 1 2 5 7 7 3 1 1 0 0 255
0 0 0 8 14 21 20 21 20 13 8 1 0 0 255 0
0 0 35 38 38 33 31 31 18 1 0 0 255 0 0 0
0 1 5 10 10 16 16 2 0 0 255 0 0 0 0 0
0 1 2 1 0 0 0 0 0 255 0 0 0 0 12 21
27 28 20 13 13 2 0 0 255 0 0 0 1 1 3 5
8 6 10 6 1 0 255 0 0 0 1 11 14 21 34 33
33 17 10 1 0 255 0 0 1 1 1 1 2 1 1 0
0 0 1 0 255 0 0 0 1 6 15 15 12 10 5 3
2 0 255 0 1 0 0 1 10 31 24 21 17 6 0 0
0 255 0 0 0 2 13 18 28 26 23 7 1 0 0 255
0 0 0 0 0 1 1 1 0 1 1 0 0 0 255 0
0 0 1 2 2 2 2 2 2 3 1 0 0 255 0 0
0 0 0 0 2 4 4 0 0 0 0 255 0 0 0 1
5 5 8 5 10 17 16 1 1 255 1 0 0 1 8 14
11 5 5 7 10 8 1 0 0 0 0 0 0 0 0 0
0 0 0 0 3 11 8 2 1 0 0 0 0 255 0 0
0 1 14 111 128 124 109 64 14 3 2 255 0 0 0 0
0 0 6 21 18 23 3 0 0 0 255 0 0 0 0 7
33 38 44 50 36 10 2 1 0 255 0 0 1 31 93 70
85 77 85 46 10 0 0 255 0 0 0 0 2 3 3 4
4 4 2 1 0 0 255 0 0 0 7 7 7 5 3 10
11 10 1 0 0 255 0 0 1 2 8 21 26 25 11 7
0 0 0 255 0 0 0 1 8 26 24 30 30 31 23 1
0 0 255 0 0 0 27 31 33 31 35 35 30 10 0 0
255 0 0 1 1 4 11 21 11 10 7 5 1 1 0 255
0 0 0 1 8 15 24 30 23 12 3 2 1 0 255 0
0 0 1 3 6 5 1 1 0 1 0 0 255 0 0 0
0 1 3 6 6 4 4 3 1 0 0 255 0 0 0 8
14 20 15 20 20 13 4 1 0 0 255 0 0 0 35 40
35 34 38 38 27 1 0 0 255 0 0 1 1 2 10 10
10 14 14 2 0 0 255 0 0 0 0 0 0 1 3 3
0 0 0 0 0 255 0 0 0 0 12 14 14 15 16 15
20 10 0 0 255 0 0 0 1 2 8 8 8 8 10 3
1 0 255 0 0 0 2 11 14 14 21 21 26 17 10 1
0 255 0 0 0 1 1 1 1 1 1 0 1 1 1 1
255 0 0 2 7 10 20 20 14 11 10 4 3 0 255 0
0 0 1 8 24 41 24 22 21 10 5 0 0 255 0 0
1 10 16 21 26 24 16 13 1 0 0 255 0 0 0 0
0 1 1 1 0 1 0 0 0 0 255 0 0 1 2 2
2 2 2 2 3 6 1 0 0 255 0 0 0 0 1 7
18 21 5 1 0 0 0 255 0 0 1 3 6 5 5 6
11 22 16 1 1 255 1 0 0 1 12 20 12 3 3 10
18 10 0 0 0 0 0 0 0 0 0 0 0 0 0 0
4 11 13 8 2 0 0 0 0 255 0 0 1 5 111 165
165 138 138 103 64 3 0 255 0 0 0 0 1 5 21 28
51 51 18 1 0 0 255 0 0 0 0 28 41 35 44 44
38 20 2 0 0 255 0 0 0 53 136 136 85 85 85 73
10 0 0 255 0 0 0 0 2 3 4 4 4 4 2 1
0 0 255 0 0 0 1 7 8 5 2 2 10 10 1 0
0 255 0 0 1 10 10 21 26 16 14 14 14 0 0 255
0 0 0 1 26 26 24 23 28 31 23 1 0 0 255 0
0 1 27 34 34 32 38 41 41 3 0 0 255 0 0 0
0 2 15 21 15 11 7 3 1 0 0 255 0 0 1 1
8 14 23 28 17 15 8 2 1 0 255 0 0 0 0 3
7 5 3 1 1 1 0 0 255 0 0 0 0 1 4 4
4 4 4 4 2 0 0 255 0 0 0 1 14 14 15 15
20 20 3 0 0 0 255 0 0 0 33 44 35 44 41 41
37 1 0 0 255 0 0 0 1 1 4 10 10 11 6 1
0 0 255 0 0 0 0 0 0 0 5 5 1 0 0 0
0 255 0 0 0 2 12 13 14 14 15 14 17 10 0 0
255 0 0 0 1 3 10 10 8 8 8 2 0 0 255 0
1 0 2 12 14 14 20 26 26 17 10 1 0 255 0 0
0 0 1 1 1 1 1 1 2 1 1 1 255 0 0 2
10 15 21 20 14 12 15 17 15 1 255 0 1 1 2 10
24 31 18 18 17 10 4 0 0 255 0 0 0 10 17 21
21 14 13 10 7 0 0 255 0 0 0 0 1 1 1 1
1 1 0 0 0 0 255 0 0 1 2 2 2 2 2 2
4 6 3 1 0 255 0 0 0 1 7 13 25 33 21 0
0 0 0 255 0 0 1 6 7 5 5 5 11 17 15 1
0 255 0 0 1 2 11 20 13 3 3 8 11 8 0 0
0 0 0 0 0 0 1 0 0 0 0 3 6 7 15 8
2 0 0 0 0 255 0 0 1 10 134 197 192 165 159 128
81 1 0 255 0 0 0 0 3 21 31 31 47 47 37 1
0 0 255 0 0 0 0 28 37 35 37 32 37 20 12 1
0 255 0 0 0 53 120 120 120 76 85 73 5 0 0 255
0 0 0 0 2 3 3 5 4 5 2 1 0 0 255 0
0 0 0 4 8 5 5 3 5 1 1 1 0 255 0 0
2 11 22 30 26 16 16 16 14 0 0 255 0 0 0 1
16 24 16 21 28 32 28 2 0 0 255 0 1 1 21 34
36 34 42 41 41 0 0 0 255 0 0 0 0 2 6 14
13 10 7 3 1 0 0 255 0 0 0 1 7 11 13 14
15 12 8 3 1 0 255 0 0 0 1 2 3 3 1 1
0 0 0 0 255 0 0 0 0 3 4 3 3 4 4 4
2 0 0 255 0 0 0 1 13 13 11 10 14 7 1 1
0 0 255 0 0 1 17 33 35 37 37 34 10 0 0 0
255 1 0 0 0 1 2 4 5 5 1 0 0 0 255 1
0 0 0 0 0 0 0 1 1 0 0 0 0 255 0 0
0 2 11 14 14 15 15 14 14 11 0 0 255 0 0 0
0 7 11 7 8 8 8 1 0 0 255 0 0 0 0 2
14 13 13 28 26 14 7 0 0 255 0 0 0 0 1 1
1 1 1 1 2 1 1 1 255 0 0 2 10 22 23 20
15 14 15 17 15 1 255 0 0 0 1 10 14 18 18 15
12 8 1 0 0 255 0 0 0 3 21 21 13 11 10 3
1 0 0 255 0 0 1 1 1 1 0 1 1 1 0 0
0 0 255 0 0 1 2 2 3 2 2 3 4 5 1 0
0 255 0 0 0 2 10 18 24 25 18 0 0 0 0 255
0 0 1 4 7 4 4 6 7 11 11 1 0 255 0 0
0 0 1 11 11 3 2 2 6 1 1 0 0 0 0 0
0 0 1 1 1 0 1 3 6 5 5 5 1 0 0 0
0 255 0 0 0 10 129 197 192 183 159 150 79 0 0 255
0 0 0 0 3 24 40 31 43 28 22 1 0 0 255 0
0 0 0 16 37 37 37 27 24 20 12 0 0 255 0 0
0 26 93 105 120 96 77 44 1 0 0 0 255 0 0 0
2 2 4 4 4 3 1 1 0 0 255 0 0 0 0 4
8 6 6 1 5 0 1 0 0 255 0 0 10 15 22 30
17 16 16 16 1 0 0 255 0 0 0 0 7 16 16 21
26 26 20 2 0 0 255 0 0 1 2 21 34 34 43 50
3 0 0 0 0 255 0 0 0 1 2 6 6 7 5 2
0 0 0 0 255 0 0 1 1 4 12 4 12 8 8 1
0 0 255 0 0 0 1 1 1 2 1 1 0 0 0 0
0 255 0 0 0 3 3 3 3 3 4 4 0 0 0 255
0 0 0 1 3 5 5 5 10 1 0 0 0 0 255 1
1 1 3 17 23 23 18 10 1 0 0 0 1 255 0 0
0 0 1 1 3 1 1 0 0 0 255 1 0 0 0 0
0 0 0 0 1 0 0 0 0 0 255 0 0 0 10 12
15 16 13 12 11 11 0 0 255 0 0 0 0 1 5 2
7 7 4 0 0 0 0 255 0 0 0 1 5 13 15 26
14 8 1 0 0 255 0 0 0 0 1 0 1 1 1 1
1 0 0 1 255 1 1 1 15 27 27 21 15 13 13 12
6 0 255 0 0 0 1 1 8 12 13 13 3 1 0 0
0 255 0 0 0 2 21 21 13 8 3 2 1 0 0 0
255 0 0 0 0 0 0 0 0 0 0 0 0 0 255 0
0 0 1 1 3 3 4 5 4 1 0 0 0 255 0 1
1 2 10 16 16 16 10 1 0 0 0 0 255 0 0 2
4 4 6 6 7 7 4 0 0 255 0 0 0 0 0 0
1 1 0 0 0 1 1 1 1 0 0 0 0 0 1 1
1 1 2 3 2 5 1 1 0 0 0 0 0 255 0 0
0 2 76 129 155 155 155 104 6 0 0 255 0 0 0 0
0 5 24 24 22 20 1 0 0 0 255 0 0 0 0 7
35 45 37 23 20 10 0 0 0 255 0 0 0 0 53 82
105 76 63 16 1 0 0 0 255 1 0 0 0 2 2 3
3 1 1 1 0 0 255 0 0 0 0 1 3 3 6 3
5 1 1 0 0 255 0 0 1 15 22 30 17 15 13 2
0 0 0 255 1 0 0 0 1 7 11 16 21 26 2 2
0 0 255 0 0 0 1 2 20 26 26 2 1 0 0 0
0 255 0 0 0 1 1 1 2 4 2 1 0 0 0 0
255 0 0 1 1 1 2 2 3 3 1 0 0 0 255 0
0 0 1 1 1 1 1 0 0 0 0 0 0 255 0 0
0 0 1 2 2 3 3 0 0 0 0 255 0 0 1 1
1 3 4 4 1 0 0 0 0 0 255 0 0 1 1 3
6 5 3 1 0 0 0 0 1 255 0 0 0 0 1 1
1 1 1 0 0 0 255 0 0 0 0 0 0 0 0 0
0 0 0 0 0 0 255 0 0 0 1 10 14 14 12 4
4 1 0 0 255 0 0 0 0 0 0 1 1 2 0 0
0 0 0 255 0 0 0 0 2 4 5 10 1 1 1 0
0 255 0 0 0 0 1 0 0 0 1 1 0 0 0 1
255 1 0 1 4 27 27 21 13 12 12 6 0 0 255 0
0 0 1 1 1 2 3 3 1 0 0 0 0 255 0 0
0 1 2 10 10 3 1 1 1 0 0 0 255 0 0 1
0 0 0 0 0 0 0 0 0 0 255 0 0 0 1 1
1 4 4 4 1 1 0 0 0 255 0 1 1 2 3 14
14 13 5 0 0 0 0 0 255 0 0 1 2 3 4 4
7 4 1 0 0 255 0 0 0 0 0 0 0 0 0 0
0 0 1 1 0 0 0 0 1 0 0 0 1 1 1 2
0 0 0 0 0 0 0 0 0 255 0 0 0 1 4 76
109 109 104 18 1 0 0 255 0 0 0 0 0 1 8 20
20 6 0 0 0 0 255 0 0 0 0 1 7 45 23 10
4 0 0 0 0 255 0 0 0 0 2 53 82 43 16 0
0 0 0 0 255 1 1 0 0 0 0 0 0 0 0 1
0 0 255 0 0 0 0 0 0 1 6 1 0 0 0 0
1 255 0 0 0 1 17 17 17 13 2 1 0 0 0 255
0 1 0 0 0 1 7 8 8 5 2 0 0 0 255 0
0 0 0 0 0 1 1 1 1 0 0 0 0 255 0 0
0 1 0 0 0 1 1 1 1 0 0 0 255 0 0 0
0 1 1 0 0 1 1 0 0 0 255 0 0 0 0 0
0 0 0 0 0 0 0 0 0 255 0 0 0 0 0 0
0 1 0 0 0 1 1 255 1 1 1 1 1 0 0 0
0 0 0 0 0 0 255 0 0 0 0 0 1 0 0 0
0 0 0 0 1 255 1 0 0 0 1 0 0 0 0 0
0 0 255 0 0 0 0 0 0 0 0 0 0 0 0 0
0 0 255 0 0 0 0 1 7 6 1 1 1 0 0 0
255 0 0 0 0 0 0 0 0 0 0 0 0 0 0 255
0 0 0 0 0 0 1 0 0 0 0 0 0 255 0 0
0 0 0 0 0 0 0 0 0 0 0 0 255 0 0 1
1 4 21 18 13 5 3 1 0 0 255 0 0 0 0 0
0 0 0 0 0 0 0 0 0 255 0 0 0 0 0 0
0 1 1 1 0 0 0 0 255 0 0 0 0 0 0 0
0 0 0 0 0 0 255 0 0 0 0 1 0 0 0 0
0 0 0 0 0 255 0 1 1 1 1 3 1 1 0 0
0 0 0 0 255 0 0 0 0 1 2 2 1 1 0 0
0 255 0 0 0 0 0 0 0 0 0 0 0 0 0 0
0 0 0 0 1 0 0 0 0 0 1 0 0 0 0 0
0 0 0 0 0 255 0 0 0 1 2 1 24 24 18 1
0 0 0 255 0 0 0 0 0 0 1 5 1 0 0 0
0 0 255 0 0 0 0 0 0 1 1 0 0 0 0 0
0 255 0 0 0 0 1 2 2 1 0 0 0 0 0 0
255 1 1 0 0 0 0 0 0 0 0 0 0 0 255 0
0 0 0 0 0 0 0 0 0 0 0 1 1 255 0 0
0 1 1 6 11 2 1 1 0 0 0 255 0 1 0 0
0 0 0 2 4 2 1 0 0 0 255 0 0 0 0 0
0 0 0 0 1 0 0 0 0 255 0 0 1 1 0 0
0 0 0 1 0 0 0 0 255 0 0 0 0 0 0 0
0 0 0 0 0 0 255 0 0 0 0 0 0 0 0 0
0 0 0 0 0 255 0 0 0 0 0 0 0 0 0 0
0 0 0 255 1 1 1 1 0 0 0 0 0 0 0 0
0 0 255 0 0 0 0 0 0 0 0 0 0 0 0 0
1 255 1 1 0 0 0 0 0 0 0 0 0 0 255 0
1 1 0 0 0 0 0 0 0 0 0 0 0 0 255 0
0 0 0 1 1 1 1 1 0 0 0 0 255 0 0 0
0 0 0 0 0 0 0 0 0 0 0 255 0 0 0 0
0 0 0 0 0 0 0 0 0 255 0 0 0 0 0 0
0 0 0 0 0 0 0 0 255 0 0 0 0 1 1 3
3 2 1 0 0 0 255 0 0 0 0 0 0 0 0 0
0 0 0 0 0 255 0 0 0 0 0 0 0 0 0 0
0 0 0 0 255 0 0 0 0 0 0 0 0 0 0 0
0 0 255 0 0 0 0 0 0 0 0 0 0 0 0 0
0 255 0 0 0 0 0 0 0 0 0 0 0 0 0 0
255 0 0 0 0 0 0 0 0 0 0 0 0 255 0 0
0 0 0 0 0 0 0 0 0 0 0 0 0 0 0 0
1 0 0 0 0 0 0 0 0 0 0 0 0 0 0 0
0 255 0 0 0 0 1 1 1 1 1 0 0 0 0 255
0 0 0 0 0 0 1 1 1 0 0 0 0 0 255 0
0 1 1 0 0 0 0 0 0 0 0 0 0 255 1 0
0 0 0 1 0 0 0 0 0 0 0 0 255 0 0 0
0 0 0 0 0 0 0 0 0 0 255 0 0 0 0 0
0 0 0 0 0 0 0 0 1 255 0 0 0 0 0 1
1 1 1 0 0 0 0 255 0 0 0 0 0 0 0 0
1 1 1 0 0 0 255 0 0 0 0 0 0 0 0 0
0 0 0 0 0 255 0 0 0 0 0 0 0 0 0 0
0 0 1 0 255 0 0 0 0 0 0 0 0 0 0 0
0 0 255 0 0 0 0 0 0 0 0 0 0 0 0 0
0 255 0 0 0 0 0 0 0 0 0 0 0 0 0 255
1 1 0 0 0 0 0 0 0 0 0 1 1 1 255 0
0 0 0 0 0 0 0 0 0 0 0 0 1 255 1 0
0 0 0 1 0 0 0 1 0 0 255 1 1 0 0 0
1 1 1 1 0 0 0 0 0 0 255 0 0 0 0 0
0 0 0 0 0 0 0 0 255 0 0 0 0 0 0 0
0 0 0 0 0 0 0 255 0 0 0 1 0 0 0 0
0 0 0 0 1 255 0 0 0 0 0 0 0 0 0 0
0 0 0 0 255 0 0 0 0 0 0 1 1 1 0 0
0 0 255 0 0 0 0 0 0 0 0 0 0 0 0 0
0 255 0 0 0 0 0 0 0 0 0 0 0 0 0 0
255 0 0 0 0 0 0 0 0 0 0 0 0 0 255 0
0 0 0 0 0 0 0 0 0 0 0 0 0 255 0 0
0 0 0 0 0 0 0 0 0 0 0 0 255 0 0 0
0 0 0 0 0 0 0 0 0 255 0 0 0 0 0 0
0 0 0 0 0 0 0 0 0 0 0 0 1 0 0 0
0 0 0 0 0 0 0 0 0 0 0 0 0 255 0 0
0 0 0 0 0 1 1 0 0 0 0 255 0 1 0 0
0 0 0 0 0 0 0 0 0 0 255 0 0 1 1 1
0 0 0 0 0 0 0 0 0 255 0 0 0 0 0 0
0 0 0 0 0 0 0 0 255 0 0 0 0 0 0 0
0 0 0 0 0 0 255 0 0 0 1 1 0 0 0 0
0 0 0 0 0 255 0 0 0 0 0 0 0 1 0 0
0 0 0 255 0 0 0 0 0 0 0 0 0 1 1 1
0 0 255 0 0 0 0 0 0 0 0 0 0 0 0 0
0 255 0 0 0 0 0 0 0 0 0 0 0 0 0 0
255 0 0 0 0 0 0 0 0 0 0 0 0 0 255 0
0 0 0 0 0 0 0 0 0 0 0 0 0 255 0 0
0 0 0 0 0 0 0 0 0 0 0 255 0 0 0 0
0 0 0 0 0 0 0 0 0 0 255 255 255 255 255 255
255 255 255 255 255 255 255 255 255 255 255 255 255 255 255 255
255 255 255 255 255 255 255 255 255 255 255 255 255 255 255 255
255 255 255 255 255 255 255 255 255 255 255 255 255 255 255 255
255 255 255 255 255 255 255 255 255 255 255 255 255 255 255 255
255 255 255 255 255 255 255 255 255 255 255 255 255 255 255 255
255 255 255 255 255 255 255 255 255 255 255 255 255 255 255 255
255 255 255 255 255 255 255 255 255 255 255 255 255 255 255 255
255 255 255 255 255 255 255 255 255 255 255 255 255 255 255 255
255 255 255 255 255 255 255 255 255 255 255 255 255 255 255 255
255 255 255 255 255 255 255 255 255 255 255 255 255 255 255 255
255 255 255 255 255 255 255 255 255 255 255 255 255 255 255 255
255 255 255 255 255 255 255 255 255 255 255 255 255 255 255 255
255 255 255 255 255 255 255 255 255 255 255 255 255 255 255 255
255 255 255 255 255 255 255 255 255 255 255 255 255 255 255 255
255 255 255 255 255 255 255 255 255 255 255 255 255 255 255 255
255 255 255 255 255 255 255 255 255 255 255 255 255 255 255 255
255 255 255 255 255 255 255 255 255 255 255 255 255 255 255 255
255 255 255 255 255 255 255 255 255 255 255 255 255 255 255 255
255 255 255 255 255 255 255 255 255 255 255 255 255 255 255 255
255 255 255 255 255 255 255 255 255 255 255 255 255 255 255 255
255 255 255 255 255 255 255 255 255 255 255 255 255 255 255 255
255 255 255 255 255 255 255 255 255 255 255 255 255 255 255 255
255 255 255 255 255 255 255 255 255 255 255 255 255 255 255 255
255 255 255 255 255 255 255 255 255 255 255 255 255 255 255 255
255 255 255 255 255 255 255 255 255 255 255 255 255 255 255 255
255 255 255 255 255 255 255 255 255 255 255 255 255 255 255 255
255 255 255 255 255 255 255 255 255 255 255 255 255 255 255 255
255 255 255 255 255 255 255 1 1 1 0 0 0 0 0 0
0 0 0 0 1 255 0 0 0 0 0 1 0 0 0 0
0 0 255 0 0 0 0 0 0 0 0 0 0 0 0 0
0 0 255 0 0 0 0 0 0 0 0 0 0 0 0 0
255 0 0 0 0 1 0 0 0 0 0 0 0 0 0 255
0 0 0 0 0 0 0 0 0 0 0 1 1 255 0 0
0 0 0 0 0 0 1 1 0 0 0 0 255 0 0 0
0 0 0 0 0 0 0 0 0 0 255 0 0 0 0 0
0 0 0 1 1 0 0 0 0 255 0 0 0 0 0 0
0 0 0 0 0 0 0 0 255 1 0 0 0 0 0 0
0 0 0 0 0 0 255 0 0 0 0 0 0 0 0 0
0 0 0 0 0 255 0 0 0 0 0 0 0 0 0 0
0 0 0 0 255 0 0 0 0 0 0 0 0 0 0 0
0 255 0 0 0 0 0 0 0 0 0 0 0 0 0 0
0 0 0 0 0 0 0 0 0 0 0 0 0 0 0 0
0 0 0 0 0 255 0 0 0 0 0 0 1 0 1 0
0 0 0 255 0 0 0 0 0 0 0 0 0 0 0 0
0 0 255 0 0 0 1 1 0 0 0 0 0 0 0 0
0 255 0 0 0 0 0 0 0 0 0 0 0 0 0 0
255 0 0 0 0 0 0 0 0 0 0 0 0 0 255 0
0 1 0 0 0 0 0 0 0 0 0 0 0 255 0 0
0 0 0 0 0 0 0 0 1 0 0 255 0 0 0 0
0 0 0 0 0 0 0 1 1 0 255 0 0 0 0 0
0 0 0 0 0 0 0 0 0 255 0 1 1 0 0 0
1 0 0 0 0 0 0 0 255 0 0 0 0 0 0 0
0 0 0 0 0 0 255 0 0 0 0 0 0 0 0 0
0 0 0 0 0 255 0 0 0 0 0 0 0 0 0 1
1 0 0 255 0 0 0 0 0 0 0 0 0 0 0 0
0 0 255 0 0 1 0 0 0 0 0 0 0 0 0 0
0 255 0 0 0 1 1 2 1 1 0 0 0 0 255 0
0 0 0 0 0 0 0 0 0 0 0 0 0 0 255 0
0 0 0 0 0 0 0 0 0 0 0 0 255 0 0 0
0 0 0 0 0 0 0 0 0 0 0 255 0 0 0 0
0 0 0 0 0 0 0 0 0 255 0 0 0 0 0 0
0 0 0 0 0 0 0 0 255 0 0 0 0 0 0 0
0 0 0 0 0 0 255 0 0 0 0 0 0 1 1 4
2 1 0 0 0 255 0 1 0 0 0 0 0 0 0 0
0 0 0 0 255 1 1 0 0 0 0 0 0 0 0 0
0 0 255 0 0 0 0 0 1 2 2 0 0 0 0 0
0 255 0 0 0 0 0 0 0 0 0 0 1 0 0 0
255 0 0 0 0 0 0 0 0 0 0 0 0 255 0 0
0 0 0 0 0 0 0 0 0 0 0 0 0 0 0 0
0 0 0 0 0 1 1 0 0 0 0 0 0 0 0 0
0 255 0 0 0 0 0 1 1 1 1 0 0 0 0 255
0 0 0 0 0 0 0 0 0 0 0 0 0 0 255 0
0 0 0 0 0 0 0 0 0 0 0 0 0 255 0 0
0 0 0 1 1 1 1 0 0 0 0 0 255 0 1 0
1 0 0 0 1 0 0 0 0 0 255 0 0 0 0 0
0 0 0 0 0 0 0 0 0 255 0 0 0 1 0 0
0 0 1 1 1 1 0 255 0 0 0 0 0 0 0 0
0 0 1 1 1 0 255 0 0 0 0 0 0 0 0 0
0 0 0 0 0 255 0 0 1 1 1 1 1 0 0 0
0 0 0 0 255 0 0 0 1 0 0 0 1 1 1 0
0 0 255 0 0 0 0 0 0 0 0 0 0 0 0 0
0 255 1 1 0 0 1 4 25 25 17 3 1 0 0 255
0 0 0 0 1 1 1 1 1 0 0 1 0 0 255 0
0 0 0 0 0 0 0 0 0 0 0 0 0 255 0 0
0 2 61 91 99 91 28 0 0 0 255 0 0 0 0 0
0 0 0 1 1 1 0 0 0 0 255 0 0 0 0 0
0 0 0 0 0 0 0 0 255 0 0 0 0 0 0 0
0 1 0 0 0 0 0 255 0 0 0 0 1 1 1 0
0 0 0 0 0 255 0 0 0 0 0 0 0 0 1 1
0 0 0 0 255 0 1 0 0 0 0 0 0 0 0 0
0 0 255 0 0 0 0 1 3 72 72 28 11 1 0 0
0 255 1 1 0 0 0 0 0 0 0 0 0 0 0 0
255 0 0 0 0 1 15 15 6 1 1 0 0 0 255 0
0 0 1 2 5 6 15 15 6 0 0 0 0 255 0 0
0 0 0 0 1 1 1 0 0 0 0 0 255 0 0 0
0 0 0 0 0 0 0 0 0 255 0 0 0 0 0 0
0 0 0 0 0 0 0 0 0 0 0 0 0 0 0 0
0 0 0 0 0 0 0 0 0 0 0 0 0 255 0 0
0 0 0 1 1 1 1 0 0 0 0 255 0 0 0 0
0 0 0 1 0 1 1 0 0 0 255 0 0 0 0 0
1 0 1 1 1 0 0 0 0 255 0 0 0 1 1 1
4 10 24 24 2 0 0 0 255 0 1 0 0 0 0 0
5 0 0 0 0 0 255 0 0 0 0 1 1 4 7 3
1 0 0 0 0 255 0 0 0 1 1 5 18 14 12 4
1 1 0 255 0 0 0 0 0 0 0 0 0 0 0 1
1 0 255 1 0 0 0 0 1 1 1 0 0 0 0 0
0 255 0 0 1 1 7 31 64 64 10 0 0 0 0 0
255 0 0 0 1 2 10 7 5 2 1 1 0 0 255 0
0 0 1 1 1 0 1 1 1 0 0 0 0 255 1 0
0 0 63 110 109 79 79 47 3 1 0 255 1 1 0 1
27 48 60 60 31 28 0 0 0 0 255 0 0 0 0 0
0 0 0 0 0 0 0 0 0 255 0 0 1 61 181 190
197 199 103 28 0 0 255 0 0 0 0 0 0 4 4 14
1 1 1 1 1 0 255 0 0 0 0 0 0 1 1 1
0 0 0 0 255 0 0 0 0 1 0 1 1 1 1 0
0 0 0 255 0 0 0 1 6 31 28 4 3 0 0 0
0 255 0 0 0 1 2 4 79 79 6 5 1 0 0 0
255 0 0 0 0 2 5 5 3 1 0 0 0 0 255 0
0 0 0 3 72 99 112 138 64 10 0 0 0 255 1 1
0 0 1 1 1 0 0 0 0 0 0 0 255 0 0 0
1 22 24 42 37 6 1 0 0 0 255 0 0 0 2 11
34 34 32 20 12 6 0 0 0 255 0 0 0 0 0 2
2 3 3 1 1 0 0 0 255 0 0 0 0 0 0 0
0 0 0 0 0 255 0 0 0 0 0 0 1 0 1 0
0 0 0 0 0 0 0 0 0 0 0 0 0 0 0 1
0 3 3 3 2 0 0 0 0 255 0 0 0 0 0 1
1 2 3 1 1 0 0 255 0 0 0 0 0 0 5 6
16 10 2 0 0 0 255 1 0 0 0 1 1 1 1 1
1 0 0 0 0 255 0 0 0 1 17 23 61 61 73 67
24 1 0 0 255 0 1 1 1 1 5 6 7 4 0 0
0 0 255 1 0 0 1 2 12 12 13 15 24 0 0 0
0 255 0 0 0 1 16 23 24 18 17 12 4 1 0 255
0 0 0 1 1 1 3 3 2 1 1 0 0 0 255 0
0 0 0 1 2 2 1 1 0 0 0 0 0 255 0 0
1 13 159 180 180 170 111 24 0 0 0 0 255 0 0 1
2 10 15 10 5 5 1 1 0 0 255 0 0 0 1 6
4 4 1 1 1 0 0 0 0 255 0 0 0 63 118 121
111 121 138 128 52 1 1 255 1 0 0 27 95 99 82 79
82 70 31 0 0 0 255 0 0 0 1 6 3 3 3 11
2 0 0 0 0 255 0 0 55 192 209 209 199 199 182 103
4 0 255 0 0 0 0 0 4 17 20 24 18 11 2 1
0 0 255 0 0 0 0 0 0 4 4 4 0 0 0 0
255 0 0 0 0 1 1 2 2 2 1 0 0 0 0 255
0 0 0 6 32 36 36 28 13 3 0 0 0 255 0 0
0 2 15 131 206 206 118 112 5 0 0 0 255 0 0 0
1 16 16 11 10 10 6 0 0 0 255 0 0 0 1 22
99 143 157 167 167 64 0 0 0 255 1 0 0 0 1 3
3 1 0 0 0 0 0 0 255 0 0 0 13 42 42 43
37 36 4 1 0 0 255 0 0 0 11 20 25 25 27 20
12 10 0 0 0 255 0 0 0 0 1 2 2 4 7 7
4 0 0 0 255 0 0 0 0 0 0 0 0 0 0 0
0 255 0 0 0 0 0 0 1 1 1 0 0 0 0 0
0 0 0 0 0 0 0 0 0 0 0 1 6 10 11 10
8 2 0 0 1 255 0 0 0 0 1 1 1 2 4 3
1 0 0 255 0 0 0 0 2 7 16 35 35 27 10 2
0 0 255 1 1 0 1 2 2 6 6 2 1 1 1 0
0 255 0 0 0 17 64 82 82 73 86 79 67 11 0 0
255 1 1 1 1 4 13 11 10 6 0 0 0 0 255 1
0 0 1 17 16 13 15 33 35 26 1 0 0 255 0 0
1 5 24 24 30 20 18 17 4 1 0 255 0 0 0 1
1 3 8 16 16 2 1 1 0 0 255 0 0 0 1 2
3 3 3 2 1 0 0 0 0 255 0 1 13 159 222 227
222 195 182 126 24 0 0 0 255 0 0 1 3 13 15 7
5 6 5 1 0 0 255 0 0 0 6 14 14 14 10 5
4 1 0 0 0 255 0 0 10 118 134 132 126 123 128 128
90 15 1 255 1 1 13 95 99 99 82 73 83 95 83 12
0 0 255 0 0 1 6 8 8 20 13 18 13 1 0 0
0 255 0 0 192 219 236 209 199 199 199 182 37 0 255 0
0 0 0 1 18 25 25 32 24 15 4 1 0 0 255 0
0 0 0 0 0 1 1 3 1 1 0 0 255 0 0 0
1 2 1 2 3 3 2 0 0 0 0 255 0 0 1 17
36 45 45 28 15 13 1 0 0 255 0 0 0 15 131 255
255 255 255 191 112 1 0 0 255 0 0 0 2 30 30 20
11 12 10 1 0 0 255 0 0 0 2 84 177 177 177 255
255 167 23 0 0 255 0 0 0 0 1 5 3 0 0 0
0 0 0 0 255 0 0 1 18 42 42 42 36 30 23 1
0 0 255 0 0 0 10 16 20 20 20 12 12 11 0 0
0 255 0 0 0 1 2 4 2 5 7 7 7 0 0 0
255 0 1 1 0 0 0 0 0 0 0 0 0 255 0 0
0 0 0 0 1 2 2 0 0 0 0 0 0 0 0 0
0 0 0 0 0 1 1 4 10 10 11 11 8 7 1 0
0 255 0 0 0 0 1 2 2 2 3 3 1 1 0 255
0 0 0 0 7 23 30 35 33 27 11 2 0 0 255 0
0 0 1 2 3 6 6 4 2 1 0 0 0 255 0 0
2 32 75 82 92 82 92 79 76 15 0 0 255 1 1 1
2 4 11 11 10 3 1 0 0 1 255 1 1 1 12 23
23 16 16 37 40 26 1 0 0 255 0 0 1 16 24 24
25 25 31 30 17 0 0 255 0 0 0 1 5 8 8 16
22 16 2 1 0 0 255 0 0 0 0 2 3 3 3 2
1 1 0 0 0 255 0 3 131 180 228 228 228 227 195 192
126 2 0 0 255 0 0 1 3 6 6 4 4 7 6 1
0 0 255 0 0 0 1 17 17 16 10 10 4 2 1 0
0 255 0 0 65 138 138 134 126 110 121 128 121 44 1 255
1 1 50 95 103 79 77 72 83 99 95 37 1 0 255 1
0 1 7 8 8 20 13 13 13 5 1 0 0 255 1 1
201 209 209 201 179 180 228 228 37 1 255 0 0 0 0 3
21 42 34 33 27 18 12 1 0 0 255 0 0 0 0 1
0 0 1 4 5 3 0 0 255 0 0 0 1 2 2 3
4 5 3 2 1 0 0 255 0 0 2 30 45 45 41 23
23 15 2 0 0 255 0 0 1 16 255 255 255 255 255 255
191 1 0 0 255 0 0 0 18 25 21 20 13 13 10 1
0 0 255 0 0 0 3 180 201 232 232 242 242 167 23 2
0 255 0 0 0 1 2 3 1 0 0 0 0 0 0 0
255 0 0 0 33 41 41 37 36 30 23 3 1 1 255 1
0 0 8 14 15 15 17 12 12 11 0 0 0 255 0 0
1 14 14 7 7 7 12 13 13 1 0 1 255 0 0 0
0 0 0 0 0 0 0 0 0 255 0 0 0 0 0 0
0 2 2 1 1 0 0 0 0 0 0 0 0 0 0 0
0 0 1 4 16 10 11 13 11 7 0 0 0 255 0 0
0 0 3 5 5 3 2 2 2 0 0 255 0 0 0 1
16 26 30 33 32 26 17 10 1 0 255 1 0 0 0 1
2 4 10 10 2 1 1 0 0 255 0 0 2 32 60 66
66 69 84 79 76 15 0 0 255 1 1 1 2 5 10 12
12 6 3 3 1 1 255 1 0 1 12 30 31 30 35 37
40 24 1 1 0 255 0 0 0 13 26 25 28 25 33 36
30 0 0 255 0 0 1 1 8 12 15 15 22 14 5 1
1 0 255 1 0 0 0 1 2 3 3 4 2 1 0 0
0 255 0 1 180 228 228 229 230 232 228 221 192 8 0 0
255 0 0 1 2 3 4 4 6 10 6 1 0 0 255 0
0 0 0 10 11 10 10 10 7 2 0 0 0 255 0 0
65 140 140 140 126 110 110 121 121 44 0 255 1 1 51 87
93 77 69 51 73 95 83 56 1 1 255 1 0 1 2 7
12 13 13 5 13 7 2 0 1 255 1 2 201 219 223 201
180 228 246 228 23 1 255 0 0 0 1 21 23 42 20 24
24 24 14 2 0 0 255 0 0 0 0 0 0 0 0 1
3 0 0 0 255 0 0 1 1 2 4 4 5 6 6 5
2 0 0 255 0 0 2 30 36 36 27 23 23 15 3 0
0 255 0 1 2 108 239 255 255 255 255 255 204 35 0 0
255 0 0 2 5 18 14 13 13 13 8 1 0 0 255 0
0 0 3 180 216 240 242 240 211 142 10 1 0 255 0 0
0 2 8 4 3 0 0 0 0 0 0 0 255 0 0 1
25 40 40 40 37 37 16 3 0 0 255 1 0 1 7 8
8 10 17 11 12 11 0 0 0 255 0 0 1 14 14 10
7 7 11 10 10 1 1 1 255 0 0 0 0 0 0 0
0 0 0 0 0 255 0 0 0 0 0 0 0 2 3 3
1 0 0 0 0 0 0 0 0 0 0 0 0 0 1 3
16 16 7 7 7 2 0 0 0 255 0 0 0 0 4 5
8 4 2 1 1 0 0 255 0 0 0 1 16 27 30 33
33 32 33 27 1 0 255 1 0 0 0 1 1 3 10 10
5 2 0 0 0 255 0 0 0 25 60 64 62 66 82 76
57 10 0 0 255 1 1 2 2 2 6 13 13 11 5 3
1 1 255 1 1 1 11 27 33 31 37 37 30 23 1 1
0 255 0 0 0 7 18 20 25 25 32 36 13 1 0 255
0 0 1 5 6 13 15 14 14 13 5 3 0 0 255 1
1 0 0 3 3 3 4 5 6 1 0 0 0 255 0 1
180 224 224 229 255 252 240 232 192 8 0 0 255 0 0 1
1 3 4 5 12 17 12 0 0 0 255 1 0 0 0 2
10 7 7 6 5 1 0 0 0 255 0 0 31 122 140 144
131 124 121 122 122 31 1 255 1 1 50 73 93 77 60 60
77 96 83 56 1 1 255 0 0 2 2 7 7 12 4 4
16 16 2 0 0 255 0 2 125 201 201 201 201 243 246 96
1 1 255 0 0 0 0 21 24 36 20 24 26 26 12 2
0 0 255 0 0 0 0 0 0 0 0 1 1 0 0 0
255 0 0 1 2 6 6 5 4 5 5 5 2 0 0 255
0 0 1 21 36 36 27 23 27 23 3 0 0 255 0 1
2 108 239 255 255 255 255 255 204 35 0 0 255 0 0 2
5 8 14 13 13 8 3 0 0 0 255 0 0 0 3 72
180 240 242 240 159 90 3 0 0 255 0 0 0 1 8 4
4 4 1 0 0 0 0 0 255 1 1 1 1 25 37 37
37 20 3 1 0 0 255 1 0 0 7 8 8 8 12 10
12 5 0 0 0 255 0 0 0 1 14 14 7 7 7 7
0 1 1 1 255 0 0 0 0 0 0 0 0 0 0 0
0 255 0 0 0 0 0 0 1 10 6 3 1 0 0 0
0 0 0 0 0 0 0 0 0 0 0 2 11 17 13 7
1 0 0 0 0 255 0 0 0 0 1 4 4 4 1 1
0 0 0 255 0 0 0 0 16 27 42 47 53 64 64 40
1 0 255 1 1 0 0 1 1 2 5 7 5 1 0 0
0 255 0 0 0 6 50 55 62 62 77 69 27 2 0 0
255 1 1 2 1 2 6 13 13 13 8 0 0 0 255 0
0 1 2 13 27 27 31 31 27 18 1 0 0 255 0 0
0 1 8 17 20 20 28 18 4 1 0 255 0 0 1 5
6 6 13 13 14 11 10 5 0 0 255 1 2 2 2 2
2 2 2 4 4 1 0 0 0 255 0 1 112 207 209 224
252 252 255 232 161 2 0 0 255 0 1 1 1 3 3 4
5 15 2 0 0 0 255 0 0 0 0 1 10 6 10 7
5 0 0 0 0 255 0 0 5 69 125 145 133 124 122 73
44 4 1 255 1 1 21 62 87 93 93 82 96 96 67 1
0 0 255 1 0 0 0 5 12 16 3 16 16 16 0 0
0 255 0 0 15 125 180 181 236 236 236 51 1 1 255 0
0 0 0 1 24 26 20 21 24 21 7 0 0 0 255 0
0 0 0 0 0 0 0 0 0 0 0 0 255 0 0 0
1 6 6 5 5 5 5 4 2 0 0 255 0 0 0 5
35 35 35 21 23 5 0 0 0 255 0 1 2 47 207 242
255 255 255 204 51 4 0 0 255 0 0 2 4 5 8 10
10 5 2 0 0 0 255 0 0 1 1 4 72 148 159 159
90 0 1 0 0 255 0 0 0 0 2 4 4 4 2 0
0 0 0 0 255 1 1 1 1 1 17 18 14 3 0 0
0 0 255 0 0 0 0 7 8 7 4 6 6 1 0 0
0 255 0 0 1 0 3 7 6 7 6 0 0 0 1 1
255 0 0 0 0 1 0 0 0 0 0 0 0 255 0 0
0 0 0 1 1 12 7 3 0 0 0 0 0 0 0 0
0 0 0 0 0 0 0 0 2 11 7 1 1 0 0 0
0 255 0 0 0 0 0 1 3 1 1 1 0 0 0 255
0 0 0 0 1 16 27 42 47 64 64 16 0 0 255 1
1 0 0 0 1 1 3 3 3 1 0 0 0 255 0 0
0 1 14 38 50 50 53 36 4 0 0 0 255 0 1 1
1 1 2 8 8 8 0 0 0 0 255 0 0 0 0 2
24 13 24 18 18 0 0 0 0 255 0 0 0 1 1 8
17 20 20 4 1 0 0 255 0 0 1 5 6 6 10 11
11 8 8 5 0 0 255 1 2 2 2 1 1 0 0 0
1 0 0 0 0 255 0 0 13 113 190 207 242 242 233 183
64 1 0 0 255 0 1 0 0 0 3 3 2 2 0 0
0 0 255 0 0 0 0 1 2 5 6 5 0 0 0 0
0 255 0 0 0 7 69 133 131 108 66 44 4 1 0 255
1 1 1 31 62 81 80 81 82 82 36 1 0 0 255 1
0 0 0 5 12 23 12 16 0 1 0 0 0 255 0 0
0 15 73 104 136 136 51 0 0 0 255 0 0 0 0 0
12 20 18 18 18 7 0 0 0 0 255 0 0 0 0 0
0 0 0 0 0 0 0 0 255 0 0 0 0 3 3 3
3 4 4 2 0 0 0 255 0 0 0 0 5 21 16 13
5 1 0 0 0 255 0 0 1 4 57 242 255 255 216 70
11 0 0 0 255 0 0 0 1 3 11 10 7 2 2 0
0 0 255 0 0 0 1 1 1 50 50 23 0 0 0 0
1 255 0 0 0 0 0 0 1 1 1 0 1 0 0 0
255 0 0 0 0 0 0 0 0 0 0 0 0 0 255 0
0 0 0 0 2 2 2 1 1 0 0 0 0 255 0 0
0 0 1 3 3 6 1 0 0 0 0 0 255 0 0 0
0 1 0 0 0 0 0 0 0 255 0 0 0 0 0 0
1 7 6 1 0 0 0 0 0 0 0 0 0 0 0 0
0 0 0 0 1 1 1 1 1 0 0 0 0 255 0 0
0 0 0 0 1 1 1 0 0 0 0 255 1 0 0 0
0 5 16 27 27 25 16 0 0 0 255 0 0 0 0 1
1 1 1 2 1 1 0 0 0 255 0 0 0 0 7 14
33 36 36 4 0 0 0 0 255 0 0 0 1 1 2 2
1 0 0 0 0 0 255 0 0 0 0 0 1 2 3 2
0 0 0 0 0 255 0 0 1 1 1 1 1 1 0 0
0 0 0 255 0 0 0 2 4 4 10 11 10 8 5 3
0 0 255 0 0 1 1 1 1 0 0 0 1 0 0 0
0 255 0 0 0 23 112 190 209 227 217 70 2 0 0 0
255 0 1 0 0 0 0 0 0 0 0 0 0 0 255 0
0 0 0 0 1 1 0 0 0 0 0 0 0 255 0 0
0 0 7 63 70 51 16 3 0 0 0 255 0 0 0 0
31 62 70 80 80 36 1 0 0 0 255 1 0 0 0 0
4 13 1 1 0 0 0 0 0 255 0 0 0 0 0 1
1 1 0 0 0 0 255 0 0 0 0 0 0 6 12 7
7 1 0 0 0 0 255 0 0 0 0 0 0 0 0 0
0 0 0 0 255 0 0 0 0 0 1 1 1 1 0 0
0 1 0 255 0 0 0 0 0 0 0 0 0 0 0 0
0 255 0 0 0 1 4 57 191 125 70 11 1 0 0 0
255 0 0 0 0 1 0 0 1 0 0 0 0 0 255 0
0 0 0 0 0 0 0 0 0 0 0 0 1 255 0 0
0 0 0 0 0 0 0 0 0 0 0 0 255 0 0 0
0 0 0 0 0 0 0 0 0 0 255 0 0 0 0 0
0 1 1 1 0 0 0 0 0 255 0 0 0 0 0 0
1 1 0 0 0 0 0 0 255 0 0 0 0 1 0 0
0 0 0 0 0 255 0 0 0 0 0 0 0 2 5 1
0 0 0 0 0 0 0 0 0 1 0 0 0 0 1 1
0 0 0 0 0 0 0 0 0 255 0 0 1 0 0 0
0 0 0 0 0 0 0 255 1 1 0 0 0 1 5 16
16 4 0 0 0 0 255 0 0 0 0 0 0 1 1 1
1 0 0 0 0 255 0 0 0 0 0 2 0 0 1 0
0 0 0 0 255 0 0 0 1 1 1 1 0 0 0 0
0 0 255 0 0 0 0 0 0 0 1 0 0 0 0 0
0 255 0 1 1 1 0 0 0 0 0 0 0 0 0 255
0 0 0 0 1 2 11 11 8 2 0 1 0 0 255 0
0 0 1 1 0 0 0 0 0 0 0 0 0 255 0 0
0 0 23 90 103 103 70 1 1 0 0 0 255 0 1 0
0 0 0 0 0 0 0 0 0 0 255 0 0 0 0 0
1 0 0 0 0 0 0 0 0 255 0 0 0 0 0 2
2 2 1 0 0 0 0 255 0 0 0 0 0 0 24 24
3 1 0 0 0 0 255 0 0 0 0 0 0 0 0 0
0 0 0 0 0 255 0 0 0 0 0 0 0 0 0 0
0 0 255 0 0 0 0 0 0 1 1 1 0 0 0 0
0 0 255 0 0 0 0 0 0 0 0 0 0 0 0 0
255 0 0 0 0 0 1 1 0 0 0 0 0 0 0 255
0 0 0 0 0 0 0 0 0 0 0 0 0 255 0 0
0 0 0 4 31 31 2 1 0 0 0 0 255 0 0 0
0 1 0 0 0 0 0 0 0 0 255 0 0 0 0 0
0 0 0 0 0 0 0 0 0 255 0 0 0 0 0 0
0 0 0 0 0 0 0 0 255 0 0 0 0 0 0 0
0 0 0 0 0 0 255 0 0 0 0 0 0 0 0 1
0 0 0 0 0 255 1 0 0 0 0 0 1 0 0 0
0 0 0 0 255 0 0 0 0 0 0 0 0 1 1 1
0 255 0 0 0 0 0 0 0 0 0 0 0 0 0 0
0 0 0 0 1 1 0 0 0 0 1 1 0 0 0 0
0 0 0 0 0 255 0 0 1 0 0 0 0 0 0 1
0 0 0 255 1 1 0 0 0 0 0 1 1 0 0 0
0 0 255 0 0 0 0 1 1 1 1 0 0 0 1 0
0 255 0 0 0 0 0 0 0 0 0 0 0 0 0 0
255 0 0 1 1 1 1 1 1 0 0 0 0 0 255 0
0 0 0 0 0 0 0 0 0 0 0 0 0 255 0 0
0 0 0 0 0 0 0 0 0 0 0 255 0 0 0 0
0 1 1 4 1 0 0 1 1 0 255 0 0 0 0 1
0 0 0 0 1 0 0 0 0 255 0 0 0 0 0 3
3 1 1 1 0 0 0 0 255 0 1 0 0 0 0 0
0 0 0 0 0 0 255 0 0 0 0 0 0 0 0 0
0 0 0 0 0 255 0 0 0 0 0 0 0 1 0 0
0 0 0 255 0 0 0 0 0 0 0 0 0 0 0 1
0 0 255 0 0 0 0 0 0 0 0 0 0 0 0 0
0 255 0 0 0 0 0 0 0 0 0 0 0 0 255 0
0 0 0 0 1 1 1 0 0 0 0 0 0 0 255 0
0 0 0 0 1 1 1 0 0 0 0 0 255 0 0 0
0 0 0 0 0 0 0 0 0 0 0 255 0 0 0 0
0 0 0 0 0 0 0 0 0 255 0 0 0 0 0 0
0 0 0 1 0 0 0 0 255 0 0 0 0 0 0 0
0 0 0 0 0 0 255 0 0 0 0 0 0 0 0 0
0 0 0 0 0 255 0 0 0 0 0 0 1 1 1 0
0 0 0 0 255 0 0 0 0 1 1 1 1 0 0 0
0 0 255 0 0 0 0 0 0 0 0 0 0 0 0 0
0 255 1 0 0 0 0 0 0 0 0 0 0 0 0 0
255 0 0 0 0 0 0 0 0 1 1 0 0 255 0 0
0 0 0 0 0 0 0 0 0 0 0 0 0 0 0 1
255 255 255 255 255 255 255 255 255 255 255 255 255 255 255 255
255 255 255 255 255 255 255 255 255 255 255 255 255 255 255 255
255 255 255 255 255 255 255 255 255 255 255 255 255 255 255 255
255 255 255 255 255 255 255 255 255 255 255 255 255 255 255 255
255 255 255 255 255 255 255 255 255 255 255 255 255 255 255 255
255 255 255 255 255 255 255 255 255 255 255 255 255 255 255 255
255 255 255 255 255 255 255 255 255 255 255 255 255 255 255 255
255 255 255 255 255 255 255 255 255 255 255 255 255 255 255 255
255 255 255 255 255 255 255 255 255 255 255 255 255 255 255 255
255 255 255 255 255 255 255 255 255 255 255 255 255 255 255 255
255 255 255 255 255 255 255 255 255 255 255 255 255 255 255 255
255 255 255 255 255 255 255 255 255 255 255 255 255 255 255 255
255 255 255 255 255 255 255 255 255 255 255 255 255 255 255 255
255 255 255 255 255 255 255 255 255 255 255 255 255 255 255 255
255 255 255 255 255 255 255 255 255 255 255 255 255 255 255 255
255 255 255 255 255 255 255 255 255 255 255 255 255 255 255 255
255 255 255 255 255 255 255 255 255 255 255 255 255 255 255 255
255 255 255 255 255 255 255 255 255 255 255 255 255 255 255 255
255 255 255 255 255 255 255 255 255 255 255 255 255 255 255 255
255 255 255 255 255 255 255 255 255 255 255 255 255 255 255 255
255 255 255 255 255 255 255 255 255 255 255 255 255 255 255 255
255 255 255 255 255 255 255 255 255 255 255 255 255 255 255 255
255 255 255 255 255 255 255 255 255 255 255 255 255 255 255 255
255 255 255 255 255 255 255 255 255 255 255 255 255 255 255 255
255 255 255 255 255 255 255 255 255 255 255 255 255 255 255 255
255 255 255 255 255 255 255 255 255 255 255 255 255 255 255 255
255 255 255 255 255 255 255 255 255 255 255 255 255 255 255 255
255 255 255 255 255 255 255 255 255 255 255 255 0 0 0 0
0 0 0 0 0 0 0 0 0 0 0 0 0 255 0 0
0 0 0 0 1 1 0 0 0 0 0 255 0 0 0 0
0 0 0 0 0 0 0 0 0 0 255 0 0 0 0 0
0 0 0 0 0 0 0 0 0 255 0 0 1 0 0 0
0 0 0 0 0 0 0 0 255 0 0 0 0 0 0 0
0 0 0 0 0 0 255 0 0 0 0 1 0 0 0 0
0 0 0 0 0 255 0 0 0 0 0 0 0 0 0 0
0 0 0 255 0 0 0 0 0 0 0 0 0 0 0 0
0 0 255 0 0 0 1 0 0 0 0 0 0 0 0 0
0 255 0 0 0 0 0 0 0 0 0 0 0 0 0 0
255 0 0 0 0 0 0 0 0 0 0 0 1 0 255 0
0 0 0 0 0 0 0 0 0 0 0 0 0 255 0 0
0 0 0 0 0 0 0 0 0 0 0 255 0 0 0 0
0 0 0 0 0 0 0 0 0 0 255 0 1 0 0 0
0 0 0 0 0 0 0 0 0 255 0 0 0 0 0 0
0 0 0 0 0 0 255 0 0 0 0 0 0 1 1 0
0 0 0 0 0 0 255 0 0 0 0 0 0 0 0 0
0 0 0 0 255 0 0 0 0 0 0 0 0 0 0 0
0 0 0 255 0 0 0 0 0 0 0 0 1 1 1 0
0 255 0 0 0 0 0 0 0 0 0 0 0 0 0 0
255 0 0 0 0 0 0 0 0 0 0 0 0 0 255 0
0 0 0 0 0 0 1 1 0 0 0 0 0 255 0 0
0 0 0 1 1 1 0 0 0 0 0 0 255 0 0 0
0 0 0 0 0 0 0 0 0 0 255 0 0 0 0 0
0 0 0 0 0 0 0 0 0 255 0 0 0 0 0 0
0 0 0 0 0 0 1 1 255 1 0 0 0 0 0 0
0 0 0 0 0 255 0 0 0 0 0 0 0 0 0 0
0 0 0 0 0 0 0 1 0 0 0 0 0 0 0 0
0 0 0 0 0 0 0 0 0 255 0 0 0 0 0 0
0 0 1 0 0 0 0 255 0 0 0 0 0 0 0 0
0 1 0 0 0 0 255 0 0 0 0 0 0 0 0 0
0 0 0 0 0 255 0 0 1 1 0 0 0 0 0 0
0 0 0 0 255 0 0 0 0 0 0 0 0 0 0 0
0 0 255 0 0 0 0 0 0 0 0 0 0 0 0 0
0 255 0 0 0 0 0 0 0 0 0 0 0 1 1 255
0 0 0 0 0 0 0 0 0 0 0 0 0 0 255 0
0 1 1 0 0 0 0 0 0 0 0 0 0 255 0 0
0 0 0 0 0 0 0 0 0 0 0 0 255 0 0 0
0 0 0 0 0 0 0 0 1 0 255 0 0 0 0 0
1 1 1 0 0 0 0 0 0 255 0 0 0 0 0 0
0 0 0 0 0 0 0 255 0 0 0 0 0 0 0 0
0 0 0 0 0 0 255 0 0 0 0 0 0 0 0 0
0 1 1 1 0 255 0 0 0 0 0 0 0 0 0 0
0 0 255 0 0 0 0 0 0 0 0 0 0 0 0 0
0 0 255 0 0 0 0 0 0 0 0 0 0 0 0 0
255 1 0 0 0 0 0 0 0 0 0 0 0 0 0 255
0 0 0 0 0 1 0 1 1 1 0 0 0 255 0 0
0 0 0 0 0 0 0 0 0 0 0 0 255 0 0 0
0 0 0 0 0 0 0 0 0 0 255 0 0 0 0 0
0 0 1 1 1 0 0 0 0 255 0 0 0 0 1 2
2 3 1 0 0 0 0 0 255 0 0 0 0 0 0 0
0 0 0 0 0 0 255 0 0 0 0 0 0 0 1 1
0 0 0 0 0 255 0 0 0 0 0 0 7 7 1 0
0 0 1 1 255 0 0 0 0 0 0 0 0 0 0 0
0 255 0 0 0 0 0 0 0 0 0 0 0 0 0 0
0 0 0 0 0 0 0 0 0 0 0 0 0 0 0 0
0 0 0 0 0 255 0 0 0 0 0 0 0 1 1 1
0 0 0 255 0 0 0 0 0 0 0 1 1 1 0 0
0 0 255 0 0 0 0 0 0 0 0 0 0 0 0 0
1 255 0 0 0 0 0 0 0 0 0 0 0 0 0 0
255 0 0 0 0 0 0 1 2 1 0 0 0 0 255 0
0 0 0 0 0 0 0 1 0 0 0 0 0 255 0 0
0 0 0 0 0 0 0 0 0 0 0 255 0 0 0 0
0 0 0 0 0 0 0 0 0 0 255 0 0 1 0 0
0 0 0 0 0 0 0 0 0 255 0 0 0 0 0 1
0 0 0 0 0 0 0 0 255 0 0 0 0 0 0 0
0 0 0 0 0 0 255 0 0 0 0 1 2 2 4 2
0 0 0 0 0 255 0 0 0 0 0 0 0 0 0 0
0 0 0 255 0 0 0 0 0 0 0 0 1 0 0 0
0 0 255 1 0 0 0 0 0 1 1 1 0 1 1 0
0 255 0 0 0 0 4 94 94 92 25 3 0 0 255 0
0 0 0 0 0 1 1 1 0 0 0 0 0 0 255 0
1 0 0 0 0 0 0 0 0 0 0 0 255 0 0 0
0 0 0 0 0 0 0 0 0 0 0 255 0 0 0 0
1 1 1 1 1 0 0 0 0 255 0 0 0 0 1 1
2 7 7 4 1 1 0 0 255 0 0 0 0 0 0 0
0 0 0 0 0 0 255 0 0 0 0 0 1 7 7 5
1 1 0 0 0 255 0 0 0 1 2 4 4 6 6 4
0 0 0 0 255 0 0 0 0 0 0 0 0 0 0 0
0 0 255 0 0 0 0 0 0 1 2 1 0 0 0 0
0 255 1 0 0 0 17 33 91 33 25 0 0 0 0 0
255 0 0 0 0 0 0 0 0 0 0 0 0 255 0 0
0 0 0 0 1 4 4 5 1 0 0 0 0 0 0 0
0 0 0 0 0 0 0 0 0 0 0 0 0 0 0 0
0 255 0 0 0 0 1 3 8 8 7 6 0 0 0 255
0 0 0 0 0 0 0 3 11 4 1 0 0 0 255 0
0 0 0 1 1 1 0 1 1 0 0 0 1 255 0 0
0 0 0 0 1 0 0 0 0 0 0 0 255 0 0 0
0 1 5 14 14 2 0 0 0 0 255 0 0 0 0 0
0 1 1 3 1 0 0 0 0 255 0 0 0 0 0 0
4 4 1 0 0 0 0 255 0 0 0 0 0 0 0 0
0 0 0 0 0 1 255 1 0 1 0 0 0 1 1 1
0 0 0 0 0 255 0 0 0 0 0 1 1 0 0 0
0 0 0 0 255 0 0 0 0 0 0 0 0 0 0 0
0 0 255 0 0 0 0 1 4 5 5 5 4 0 0 0
0 255 0 0 0 0 0 0 0 0 0 0 0 1 0 255
0 0 0 0 0 0 0 0 1 0 0 0 0 0 255 0
0 0 0 0 1 2 1 0 0 0 0 0 0 255 0 0
0 42 122 173 191 187 92 25 1 0 255 0 0 0 0 0
0 1 3 3 1 0 0 0 0 0 255 0 0 0 0 1
0 1 1 0 0 0 0 0 255 0 0 0 0 0 0 0
0 0 0 0 0 0 0 255 0 0 0 1 1 2 2 2
1 0 0 0 0 255 0 0 0 0 1 23 23 23 30 30
4 1 0 0 255 1 0 0 0 0 0 0 0 0 0 0
0 0 255 0 0 0 0 1 8 17 30 32 5 2 0 0
0 255 0 0 0 7 7 15 14 14 12 6 0 0 0 0
255 0 0 0 0 0 0 0 1 0 0 0 0 0 255 0
0 0 0 0 0 1 2 2 1 0 0 0 0 255 1 1
0 17 54 94 114 102 76 25 2 0 0 0 255 0 0 0
0 0 0 0 0 0 0 0 0 255 0 0 0 0 2 7
7 6 6 6 6 1 0 0 0 0 0 0 0 0 1 0
0 0 0 0 0 0 1 1 0 0 0 0 0 255 0 0
0 1 3 12 20 20 20 12 7 0 0 255 0 0 0 0
0 3 7 26 21 13 2 0 0 0 255 0 0 1 0 1
2 1 1 1 5 5 1 0 1 255 0 0 0 0 0 8
23 23 5 0 0 0 0 0 255 0 0 1 1 24 79 83
83 45 2 0 0 0 255 0 0 0 0 0 63 84 116 81
69 2 0 0 0 255 0 0 0 1 17 40 23 20 14 1
0 0 0 255 0 0 0 0 1 0 0 0 1 0 0 0
0 0 255 0 0 0 0 0 8 12 14 14 1 0 0 0
0 255 0 0 0 0 1 1 1 0 0 0 0 0 0 0
255 0 0 0 0 0 1 0 0 0 0 0 0 0 255 0
0 0 1 5 4 5 4 5 4 2 0 0 0 255 0 0
0 0 0 0 0 0 0 0 1 1 0 255 0 0 0 0
0 0 1 1 1 0 0 0 0 0 255 0 0 0 0 0
4 3 2 1 0 0 0 0 0 255 0 0 42 122 191 191
198 198 185 84 1 0 255 0 0 0 0 1 1 3 6 6
4 1 0 0 0 0 255 0 0 0 0 2 2 3 3 3
0 0 0 0 255 0 0 0 0 0 0 3 2 2 1 0
0 0 0 255 0 0 0 1 1 2 3 3 2 1 0 0
0 255 0 0 0 2 24 37 38 37 45 45 30 2 0 0
255 1 1 0 0 0 0 1 1 0 0 0 0 0 255 0
0 0 0 8 30 36 43 36 33 5 0 0 0 255 0 0
0 2 5 11 15 15 14 6 0 0 0 1 255 0 0 0
0 0 3 3 3 2 0 0 0 0 255 0 0 0 0 0
3 5 3 2 2 0 0 0 0 255 1 1 1 25 57 79
114 102 76 36 6 0 0 0 255 0 0 0 0 0 4 1
0 0 0 0 0 255 0 0 0 1 8 16 16 7 6 6
6 3 0 0 0 0 0 0 0 0 1 0 0 0 0 0
1 1 8 17 11 11 1 1 0 255 0 0 1 3 12 16
20 22 23 16 11 1 0 255 0 0 0 0 1 6 23 26
21 14 4 1 0 0 255 0 0 1 3 3 4 2 1 1
5 5 0 0 0 255 0 0 0 0 8 42 64 63 23 5
0 0 0 0 255 0 0 1 24 80 143 143 151 112 54 1
1 0 255 0 0 0 0 63 149 142 142 142 151 69 2 0
0 255 0 0 1 17 27 40 33 23 18 10 0 0 0 255
0 0 0 0 1 1 2 5 1 0 0 0 0 0 255 0
0 0 1 8 27 33 38 38 27 1 0 0 0 255 0 0
0 0 1 1 1 1 1 0 0 0 0 0 255 0 0 0
0 0 1 0 0 0 0 0 0 0 255 0 0 0 2 8
3 4 2 4 4 3 0 0 0 255 0 0 0 0 0 0
0 1 1 2 1 1 0 255 0 0 0 0 0 1 1 1
0 0 0 0 0 0 255 0 0 0 0 8 7 3 2 1
1 0 0 0 0 255 0 0 45 173 198 177 198 198 185 140
3 1 255 0 0 0 0 0 3 12 3 2 4 4 0 0
0 0 255 0 0 0 1 4 4 4 4 3 1 0 0 0
255 0 0 0 0 0 3 4 4 2 1 1 0 0 0 255
0 0 0 1 1 2 3 3 2 2 1 0 0 255 0 0
1 5 40 44 44 52 62 56 30 3 1 0 255 0 0 0
0 0 1 1 1 0 0 1 0 0 255 0 0 0 0 11
33 43 44 52 33 7 0 0 0 255 0 0 0 2 5 10
11 11 8 3 0 0 0 0 255 0 0 0 0 1 7 2
4 2 0 0 0 0 255 0 0 0 0 3 10 12 8 6
5 1 0 0 0 255 0 0 1 53 57 57 56 76 56 30
7 1 0 0 255 0 0 0 0 1 4 1 1 0 0 0
0 255 0 0 0 1 8 11 8 7 7 7 6 3 0 0
0 0 0 0 0 0 0 0 0 0 1 1 4 8 11 14
10 11 3 1 0 255 0 1 1 6 12 16 22 23 23 12
7 1 0 255 0 0 0 0 3 7 11 20 20 14 5 2
0 0 255 0 0 1 7 7 7 3 1 1 5 5 1 0
0 255 0 0 0 0 34 61 64 63 51 16 1 0 0 0
255 0 0 5 80 138 169 143 155 135 135 54 1 0 255 0
0 0 7 200 223 162 162 204 206 151 3 1 0 255 0 0
0 17 26 33 30 33 20 14 0 0 0 255 0 0 0 0
1 4 5 6 6 0 0 0 0 0 255 0 0 1 2 27
36 48 50 57 38 4 1 0 1 255 0 0 0 0 2 2
2 2 3 1 1 0 0 0 255 0 0 0 0 0 2 1
1 0 0 0 0 0 255 0 0 0 2 8 2 4 1 4
7 4 0 0 0 255 0 0 0 0 0 0 0 2 1 2
1 1 0 255 0 0 0 0 1 1 1 0 0 0 0 0
0 1 255 1 0 0 0 7 6 4 4 4 1 0 0 0
0 255 0 1 45 155 198 163 198 185 198 159 10 1 255 0
0 0 0 3 7 7 2 2 8 4 0 0 0 0 255 0
0 1 1 3 4 6 5 3 1 0 0 0 255 0 0 0
1 2 6 6 6 2 1 0 0 0 0 255 0 0 0 0
1 2 3 3 3 2 1 0 0 255 0 0 0 5 40 44
47 47 56 46 38 4 1 0 255 0 0 0 0 2 2 1
0 1 1 1 0 0 255 0 0 0 0 7 36 52 53 54
33 7 2 0 0 255 0 0 0 2 5 10 10 8 4 3
0 0 0 0 255 0 0 0 0 2 3 0 3 2 2 0
0 0 255 0 0 0 0 3 11 12 10 8 5 0 0 0
0 255 0 0 0 53 57 57 46 56 55 36 7 0 0 0
255 0 0 0 0 0 1 1 1 0 0 0 0 255 0 0
0 0 6 8 7 7 10 10 3 0 0 0 0 0 0 0
0 0 0 0 0 0 4 5 11 11 14 14 11 11 3 1
0 255 0 1 1 8 8 16 22 33 33 16 7 1 0 255
0 0 0 0 5 8 10 11 18 14 11 4 0 0 255 0
0 1 7 7 8 3 1 1 10 10 0 0 0 255 0 0
0 2 34 45 45 34 22 16 7 0 0 0 255 0 1 14
97 143 169 143 165 155 151 102 1 1 255 0 0 2 33 200
200 180 162 204 204 190 8 1 0 255 0 0 1 8 26 32
32 37 30 17 0 0 0 255 0 0 0 0 0 1 4 10
7 6 0 0 0 1 255 0 0 0 2 27 43 52 51 63
51 6 1 0 0 255 0 0 0 1 1 2 2 2 3 2
1 0 0 0 255 0 0 0 0 0 1 1 1 0 0 0
0 0 255 0 0 1 3 7 3 5 3 7 7 3 1 0
0 255 0 0 0 0 0 5 2 2 0 0 0 0 0 255
0 0 0 0 0 0 0 0 0 0 0 0 0 1 255 0
0 1 1 3 1 4 4 4 1 0 0 0 0 255 1 1
25 146 197 155 197 175 204 159 10 1 255 0 0 0 0 3
5 5 2 2 10 3 0 0 0 0 255 0 0 0 1 2
4 6 4 3 1 0 0 0 255 0 0 0 1 2 4 6
6 3 1 0 0 0 0 255 0 0 0 0 1 1 2 3
3 2 0 0 0 255 0 0 1 1 33 40 47 40 47 37
30 4 1 0 255 0 0 0 1 2 2 1 0 0 1 1
0 0 255 0 0 0 1 5 14 41 53 41 30 7 0 0
0 255 0 0 0 3 6 6 2 2 3 1 1 0 0 0
255 0 0 0 0 3 3 0 0 1 1 0 0 0 255 0
0 0 0 3 6 8 8 7 0 0 0 0 0 255 0 0
0 17 45 46 46 55 55 25 1 0 0 0 255 0 0 0
0 0 0 0 1 0 0 0 0 255 0 0 0 0 1 7
7 12 11 10 0 0 0 0 0 0 0 0 0 0 0 0
0 0 4 7 21 13 13 11 11 10 3 1 0 255 0 0
1 8 8 18 24 37 37 33 8 1 0 255 0 0 0 0
3 8 11 18 22 18 11 3 0 0 255 0 0 0 6 6
7 2 1 1 12 12 0 0 0 255 0 0 0 2 41 45
34 22 22 15 7 1 0 0 255 1 1 14 93 150 167 138
165 165 165 102 1 0 255 0 1 3 33 200 200 195 180 208
204 190 8 1 0 255 0 0 0 7 26 35 33 35 30 13
0 0 0 255 0 0 0 0 0 0 3 4 7 7 0 0
0 0 255 0 0 0 2 20 52 59 51 51 46 12 1 0
0 255 0 0 1 1 2 2 2 2 2 2 0 0 0 0
255 0 0 0 0 0 1 1 0 0 0 0 0 0 255 0
0 1 3 5 5 5 5 4 3 1 1 0 0 255 0 0
0 0 1 3 2 0 0 0 0 0 0 255 0 0 0 0
0 0 0 0 0 0 0 0 0 0 255 0 1 1 1 1
1 6 6 4 1 0 0 0 0 255 0 0 1 102 192 187
185 162 185 46 1 0 255 0 0 0 0 3 3 2 2 2
4 1 0 0 0 0 255 0 0 0 1 1 2 3 4 3
0 0 0 0 255 0 0 1 1 2 3 4 3 1 0 0
0 0 0 255 0 0 0 0 1 1 1 2 2 1 0 0
0 255 0 0 0 0 1 24 20 20 32 32 4 2 0 0
255 0 0 0 1 2 2 2 0 0 0 0 0 0 255 0
0 0 1 1 6 14 15 20 15 2 0 0 0 255 0 0
0 2 2 2 2 1 0 0 1 0 0 0 255 0 0 0
0 0 1 0 0 0 1 0 0 0 255 0 0 0 0 2
3 5 5 1 0 0 0 0 0 255 0 0 0 0 21 38
45 46 43 6 0 0 0 1 255 0 0 0 0 0 0 0
0 0 0 0 0 255 0 0 0 0 0 5 11 12 11 4
0 0 0 0 0 0 0 0 0 0 0 0 0 0 0 11
21 13 13 11 14 5 1 1 0 255 0 0 0 3 8 18
26 37 38 33 16 0 0 255 0 0 0 0 2 5 8 22
18 11 3 1 0 0 255 0 0 0 0 3 6 2 1 2
1 1 0 0 0 255 0 0 0 1 17 35 33 21 20 5
1 1 1 0 255 1 1 3 69 150 168 182 168 159 152 12
1 0 255 0 1 2 12 140 180 195 208 209 192 163 3 0
0 255 0 0 0 1 16 32 32 32 17 1 0 0 0 255
0 0 0 0 0 0 2 4 4 1 0 0 0 0 255 0
0 0 0 18 52 61 52 45 35 12 0 0 0 255 0 0
1 1 1 1 1 1 2 1 0 0 0 0 255 0 0 0
0 0 0 0 0 0 0 1 1 1 255 0 0 0 1 3
3 4 4 4 1 0 0 0 0 255 0 0 0 0 0 2
0 0 0 0 0 0 1 255 0 0 0 0 0 0 0 0
0 1 0 0 0 0 255 0 1 1 2 1 1 1 4 1
1 0 0 0 0 255 0 0 0 56 158 162 160 145 60 1
0 0 255 0 0 0 0 0 1 1 2 2 1 0 0 0
0 0 255 0 0 0 1 1 1 1 1 1 0 0 0 0
255 0 0 0 1 1 1 1 1 1 0 0 0 0 0 255
0 0 0 0 0 1 1 1 1 1 0 0 0 255 0 0
0 0 1 2 11 11 11 3 1 1 0 0 255 0 0 0
0 1 0 0 0 0 0 0 0 0 255 0 0 0 1 0
0 4 10 10 1 0 0 0 0 255 0 0 0 0 1 2
1 0 0 0 1 1 0 0 255 0 0 0 0 0 0 0
0 0 0 0 0 0 255 0 0 0 0 1 1 3 0 0
0 0 0 0 0 255 0 0 0 0 1 16 24 16 6 1
1 1 1 0 255 0 0 0 0 0 0 0 0 0 0 0
0 255 0 0 0 0 0 0 8 11 4 1 0 0 0 0
0 0 0 0 0 1 0 1 0 0 0 4 11 13 13 11
10 3 1 1 0 255 0 0 0 0 3 17 17 26 37 20
3 0 0 255 0 0 0 0 1 2 4 22 7 3 1 0
0 0 255 0 0 0 0 1 0 2 0 2 1 1 0 0
0 255 0 0 0 1 1 17 21 5 5 1 1 1 1 1
255 0 0 1 37 73 167 154 154 138 59 1 0 0 255 0
0 1 1 83 140 155 164 208 177 37 1 0 0 255 0 0
0 1 1 16 25 13 2 0 0 0 0 255 0 0 0 0
0 0 2 2 1 0 0 0 0 0 255 0 0 0 0 1
28 33 35 27 15 3 0 0 0 255 0 0 0 0 1 1
1 1 1 0 0 0 0 0 255 0 0 0 0 0 0 0
0 0 0 0 0 0 255 0 0 0 1 1 2 3 4 1
0 0 0 0 0 255 0 0 0 0 0 0 0 0 0 0
0 1 1 255 0 0 0 0 0 0 0 0 0 1 0 1
0 0 255 0 0 1 1 1 1 1 1 1 0 0 0 0
0 255 0 0 0 2 56 129 129 60 1 0 0 0 255 0
0 0 0 0 0 0 1 1 1 0 0 0 0 0 255 0
1 1 1 1 0 0 0 1 0 0 0 0 255 0 0 0
0 0 0 0 0 0 0 0 0 0 0 255 0 0 0 0
0 0 0 1 0 0 0 0 0 255 0 0 0 0 0 0
1 0 0 1 0 0 0 0 255 0 0 0 0 0 1 0
0 0 0 0 0 0 255 0 0 0 0 0 0 0 0 1
1 0 0 0 0 255 0 0 0 0 0 0 0 0 0 0
1 1 0 0 255 0 0 0 0 0 0 0 0 0 0 0
0 0 255 0 0 0 0 0 0 0 0 0 0 0 0 0
0 255 0 0 0 0 0 0 1 1 0 0 0 1 0 0
255 0 0 0 0 0 0 0 0 0 0 0 0 255 0 0
0 0 0 0 1 1 1 0 0 0 0 0 0 0 0 0
0 0 0 0 0 0 0 1 8 13 14 5 3 1 0 0
0 255 0 1 0 0 0 3 3 17 10 3 0 0 0 255
0 0 0 1 1 1 1 1 1 1 1 0 0 1 255 0
0 0 0 0 0 0 0 1 0 1 1 0 0 255 0 0
0 1 1 1 1 1 0 0 0 0 0 0 255 0 0 0
0 37 73 84 84 59 0 0 0 1 255 1 0 0 0 1
83 104 144 144 37 1 1 1 0 255 0 0 0 0 0 0
0 1 0 0 0 0 0 255 0 0 0 0 0 0 1 0
0 0 0 0 0 0 255 0 0 0 0 0 1 16 16 3
2 0 0 0 0 255 0 0 0 0 0 0 1 1 1 0
0 0 0 0 255 0 0 0 0 0 0 1 1 1 0 0
0 0 255 0 0 0 0 1 1 0 0 0 0 0 0 0
0 255 0 0 0 0 0 0 0 0 0 0 0 1 0 255
0 0 0 0 0 0 0 0 0 0 0 0 0 0 255 0
0 0 0 0 0 0 0 0 0 0 0 0 0 255 0 0
1 1 1 1 0 0 0 0 0 0 255 0 0 0 0 0
0 0 0 0 0 0 0 0 0 0 255 0 1 1 1 1
0 0 0 0 0 0 0 0 255 0 0 0 0 0 0 0
0 0 0 0 0 0 0 255 0 0 0 0 0 0 0 0
0 0 0 0 0 255 0 0 0 0 1 0 0 0 0 0
0 0 0 0 255 0 0 0 0 0 0 0 0 0 0 1
0 0 255 0 0 0 0 0 0 0 0 1 1 0 0 0
0 255 0 0 0 0 0 0 0 0 0 0 1 1 1 0
255 0 0 0 0 0 0 0 0 0 0 0 0 0 255 0
0 0 0 0 0 0 0 0 0 0 0 0 0 255 0 0
0 0 0 0 0 0 0 0 0 0 0 0 255 0 0 1
0 0 0 0 0 0 0 0 0 255 0 0 0 0 0 0
0 0 0 0 0 0 0 0 0 0 0 0 0 0 0 0
0 0 0 0 0 1 1 1 0 0 0 0 0 255 0 0
1 0 0 0 1 1 0 0 0 0 0 255 0 1 0 0
0 0 0 0 1 1 1 0 0 0 255 0 0 0 0 0
0 0 1 1 0 0 0 0 0 255 0 0 0 0 1 1
1 0 0 0 0 0 0 0 255 0 0 0 0 0 0 7
7 1 0 0 0 0 255 0 0 0 0 0 0 0 2 2
1 0 0 0 0 255 0 0 0 0 0 0 0 0 0 0
0 0 0 255 0 0 0 0 0 0 0 0 0 0 0 0
0 0 255 0 0 0 0 0 0 0 0 0 0 0 0 0
0 255 0 0 0 0 0 0 0 0 0 0 0 1 1 0
255 0 0 0 0 0 1 1 1 0 0 0 0 0 255 0
1 1 0 0 0 0 0 0 0 0 0 0 0 255 0 0
0 0 0 0 0 0 0 0 0 1 0 255 0 0 0 0
1 1 0 0 0 0 0 0 0 0 255 0 0 0 0 0
0 0 0 0 0 0 0 0 0 255 0 0 1 1 1 0
0 0 0 0 0 0 255 0 0 0 0 0 0 0 0 0
0 0 0 0 0 0 255 0 0 1 1 0 0 0 0 0
0 0 0 0 255 0 0 0 0 0 0 0 0 0 0 0
0 0 0 255 0 0 0 0 0 0 0 0 0 0 0 0
0 255 0 0 0 0 0 0 0 0 0 0 0 0 0 0
255 0 0 0 0 0 0 0 0 0 1 1 0 0 255 0
0 0 0 0 0 0 0 1 1 0 0 0 0 255 0 0
0 0 0 0 0 0 0 0 0 0 0 0 255 0 0 0
0 0 0 0 0 0 0 0 0 0 255 0 0 0 0 0
0 0 0 0 0 0 0 0 0 255 0 0 0 0 0 0
0 0 0 0 0 0 0 0 255 0 1 1 1 0 0 0
0 0 0 0 0 255 0 0 0 0 0 0 0 0 0 0
0 0 0 0 0 0 0 0 255 255 255 255 255 255 255 255
255 255 255 255 255 255 255 255 255 255 255 255 255 255 255 255
255 255 255 255 255 255 255 255 255 255 255 255 255 255 255 255
255 255 255 255 255 255 255 255 255 255 255 255 255 255 255 255
255 255 255 255 255 255 255 255 255 255 255 255 255 255 255 255
255 255 255 255 255 255 255 255 255 255 255 255 255 255 255 255
255 255 255 255 255 255 255 255 255 255 255 255 255 255 255 255
255 255 255 255 255 255 255 255 255 255 255 255 255 255 255 255
255 255 255 255 255 255 255 255 255 255 255 255 255 255 255 255
255 255 255 255 255 255 255 255 255 255 255 255 255 255 255 255
255 255 255 255 255 255 255 255 255 255 255 255 255 255 255 255
255 255 255 255 255 255 255 255 255 255 255 255 255 255 255 255
255 255 255 255 255 255 255 255 255 255 255 255 255 255 255 255
255 255 255 255 255 255 255 255 255 255 255 255 255 255 255 255
255 255 255 255 255 255 255 1 1 0 0 0 0 0 0 0
0 0 0 0 0 255 0 0 0 1 0 0 0 0 0 0
0 0 255 0 0 0 0 0 0 0 0 0 0 0 0 0
0 0 255 0 0 0 0 0 1 1 0 0 0 0 0 0
255 0 0 0 0 0 0 0 0 0 0 0 0 0 0 255
0 0 1 0 0 0 0 0 0 0 0 0 0 255 0 0
0 0 0 0 0 0 0 0 0 0 0 0 255 0 0 0
0 0 0 0 0 1 1 1 0 0 255 0 0 0 0 0
0 0 0 0 0 0 0 0 0 255 0 0 0 0 0 0
0 0 0 0 0 0 0 0 255 0 0 0 0 0 0 1
0 1 0 0 0 0 255 0 0 0 0 0 0 0 0 0
0 0 0 0 0 255 0 0 0 0 0 0 0 0 0 0
0 0 0 0 255 1 1 1 0 0 0 0 0 0 0 0
0 255 0 0 0 0 0 0 0 0 0 0 0 0 0 0
0 0 0 0 0 0 0 0 0 0 0 0 0 0 1 0
0 0 0 0 0 255 0 0 0 0 0 0 0 0 0 0
0 0 0 255 1 0 0 0 0 0 0 1 0 0 0 0
0 0 255 0 0 0 0 0 0 0 1 0 0 0 0 1
1 255 0 0 0 0 0 1 1 0 0 0 0 0 0 0
255 0 0 0 0 0 0 0 1 1 0 0 0 0 255 0
0 0 0 0 0 0 0 0 0 0 0 0 0 255 0 0
0 0 0 0 0 0 0 0 0 0 0 255 0 0 0 0
1 1 0 0 0 0 0 0 0 0 255 0 0 0 0 0
0 0 0 0 0 0 0 0 0 255 0 0 0 0 0 0
0 0 0 0 0 0 0 0 255 0 0 0 0 0 0 0
0 0 0 0 0 0 255 0 0 0 0 0 0 0 0 0
0 0 0 0 0 255 0 0 0 0 0 0 0 0 0 0
0 1 1 255 0 0 0 0 0 0 0 0 0 0 0 0
0 0 255 255 255 255 255 255 255 255 255 255 255 255 255 255
255 255 255 255 255 255 255 255 255 255 255 255 255 255 255 255
255 255 255 255 255 255 255 255 255 255 255 255 255 255 255 255
255 255 255 255 255 255 255 255 255 255 255 255 255 255 255 255
255 255 255 255 255 255 255 255 255 255 255 255 255 255 255 255
255 255 255 255 255 255 255 255 255 255 255 255 255 255 255 255
255 255 255 255 255 255 255 255 255 255 255 255 255 255 255 255
255 255 255 255 255 255 255 255 255 255 255 255 255 255 255 255
255 255 255 255 255 255 255 255 255 255 255 255 255 255 255 255
255 255 255 255 255 255 255 255 255 255 255 255 255 255 255 255
255 255 255 255 255 255 255 255 255 255 255 255 255 255 255 255
255 255 255 255 255 255 255 255 255 255 255 255 255 255 255 255
255 255 255 255 255 255 255 255 255 255 255 255 255 255 255 255
255 255 255 255 255 255 255 255 255 255 255 255 255 255 255 255
0 0 1 0 0 0 0 0 0 0 1 1 0 0 0 0
0 255 0 0 0 0 0 0 0 0 0 0 0 0 0 255
0 0 0 0 0 0 0 1 1 1 0 0 0 0 255 0
1 1 0 0 0 2 3 0 0 0 1 1 1 255 0 0
1 0 0 0 0 0 0 0 0 0 0 0 255 0 0 0
0 0 0 0 0 0 0 0 0 0 255 0 0 0 0 0
0 0 0 0 0 0 0 0 0 255 0 0 0 0 0 0
0 0 0 0 0 0 0 255 0 0 0 0 0 0 0 0
0 0 0 0 0 0 255 0 0 0 0 0 0 0 0 0
0 0 0 0 0 255 0 0 0 0 0 0 0 0 0 0
0 0 0 0 255 0 0 0 1 1 1 0 0 0 0 0
0 0 255 0 0 0 0 0 0 0 0 0 0 0 0 0
0 255 0 0 0 0 0 0 0 0 0 0 0 0 1 255
0 0 0 0 0 0 0 0 0 0 0 0 0 0 255 0
0 0 0 0 0 0 0 0 0 0 0 0 0 255 1 0
0 0 0 0 0 0 0 0 0 0 255 0 0 0 0 0
0 0 0 0 0 0 0 0 0 0 255 0 0 0 0 0
0 1 0 0 0 0 0 0 255 0 0 0 0 0 0 0
0 0 0 0 0 0 0 255 0 0 0 0 0 0 0 0
0 0 0 0 0 255 0 0 0 0 0 0 0 0 0 0
0 0 0 0 255 0 0 0 0 0 0 0 0 0 0 1
0 0 255 0 0 0 0 0 0 0 1 1 0 0 0 0
0 255 0 0 1 1 1 0 1 0 0 1 0 0 0 0
255 0 0 0 0 0 0 0 0 0 0 0 0 0 255 0
0 0 0 0 0 0 0 0 0 0 0 0 0 255 0 0
0 0 0 0 0 0 1 0 0 0 0 0 255 0 0 0
0 0 0 0 0 0 0 0 0 255 0 0 0 0 0 0
1 1 1 0 0 0 0 0 0 0 0 0 0 0 0 0
0 0 0 0 0 0 0 1 0 0 0 0 0 255 0 0
0 0 0 0 0 0 0 0 0 0 0 255 0 0 0 0
0 0 1 2 2 2 1 1 0 1 255 1 1 1 1 1
3 26 26 5 3 1 1 1 1 255 0 0 0 0 0 0
0 0 1 0 0 0 0 0 255 0 0 0 0 0 0 0
0 0 0 0 0 0 255 0 0 0 0 0 0 0 0 0
0 0 0 0 0 255 0 0 0 0 0 0 0 0 0 0
0 0 0 255 0 0 0 0 1 0 0 0 0 0 0 0
0 0 255 0 0 0 0 0 0 0 0 1 1 0 0 0
0 255 0 0 0 0 0 0 0 0 0 0 0 0 0 0
255 0 0 0 1 1 4 4 0 0 0 0 0 0 255 0
0 0 1 2 2 2 1 1 0 0 0 0 0 255 0 0
0 0 0 0 0 0 0 0 0 1 1 255 0 0 0 0
0 0 0 0 0 0 0 0 0 0 255 0 0 0 0 0
0 0 0 0 0 0 0 0 0 255 0 0 0 0 1 1
1 0 0 0 0 0 255 0 0 0 0 0 0 0 0 0
0 0 0 0 0 0 255 0 0 0 0 1 2 2 1 0
0 0 0 0 255 0 0 0 0 0 0 0 0 0 0 0
0 0 0 255 0 0 0 0 0 1 1 1 0 0 0 0
0 255 0 0 0 0 0 0 0 0 0 0 0 0 0 0
255 0 0 0 0 1 10 10 6 0 0 0 0 0 255 0
0 1 1 1 13 34 43 34 10 1 0 0 0 255 0 1
1 1 1 12 36 54 36 6 1 1 0 0 255 0 0 0
0 0 0 0 1 1 0 0 0 0 255 0 0 0 0 0
1 1 1 1 0 0 0 0 0 255 0 0 0 0 0 0
1 1 1 0 0 0 0 0 255 0 0 0 0 0 0 0
0 0 0 0 0 255 0 0 0 0 0 0 1 1 2 1
0 0 0 0 0 0 0 0 0 0 0 0 0 0 0 0
0 0 0 0 0 0 0 0 0 255 0 0 0 0 0 0
0 0 0 0 0 0 0 255 0 0 0 0 0 48 255 255
255 112 10 1 0 0 255 2 5 6 7 113 255 255 255 187
15 3 1 0 0 255 0 0 0 0 0 0 1 1 1 1
0 0 0 0 255 0 0 0 0 0 0 0 0 0 0 0
0 0 255 0 0 0 0 0 0 0 0 0 0 0 1 1
0 255 0 0 0 0 0 0 0 0 0 0 0 0 0 255
0 0 0 1 1 1 0 0 0 0 0 0 0 0 255 0
0 0 0 0 0 2 2 4 4 1 1 0 0 255 0 0
0 0 0 0 0 1 1 0 0 0 0 0 255 0 0 0
2 8 16 17 10 1 0 0 0 0 255 0 0 0 1 3
4 7 12 12 2 0 0 0 0 255 0 0 0 0 0 0
0 0 0 0 0 0 1 255 0 0 0 0 0 0 0 1
1 0 0 0 0 0 255 0 0 0 0 0 0 0 0 0
0 0 0 0 0 255 0 0 0 0 2 6 5 4 1 0
0 0 255 0 0 0 0 0 0 0 1 0 0 0 0 0
0 0 255 0 0 0 1 3 23 23 21 1 0 0 0 0
255 0 0 0 0 0 0 0 0 0 1 0 0 0 0 255
0 0 0 1 1 7 4 2 1 0 0 0 0 255 0 0
0 0 1 1 0 0 0 0 0 0 0 0 255 0 0 0
0 20 18 16 16 11 2 1 1 0 255 0 0 1 1 14
60 96 104 96 62 10 0 0 0 255 0 1 1 2 64 67
76 82 76 72 6 1 0 0 255 0 0 0 0 0 2 4
1 1 1 0 0 0 255 0 0 0 0 1 1 7 8 12
1 0 0 0 0 255 0 0 0 0 0 1 1 3 3 1
0 0 0 0 255 0 0 0 1 1 1 1 0 0 0 0
0 255 0 0 0 0 0 0 1 4 4 3 2 0 0 0
0 0 0 1 0 0 0 0 0 0 0 0 0 0 0 0
0 0 0 0 0 255 0 0 0 0 0 0 0 1 0 0
0 0 0 255 0 0 0 0 48 255 255 255 255 255 112 10
1 0 255 1 4 10 113 255 255 255 255 255 187 15 3 0
0 255 0 0 0 0 0 2 2 1 1 1 1 0 0 0
255 0 0 0 0 0 1 0 0 0 0 0 0 0 255 0
0 1 1 1 1 7 7 4 0 0 0 0 0 255 0 0
0 0 1 5 4 0 0 0 0 0 0 255 0 0 0 1
3 5 2 1 1 1 0 0 0 0 255 0 0 0 0 1
1 3 4 4 4 3 1 0 0 255 0 0 0 0 1 5
5 5 1 0 0 0 0 0 255 0 1 3 10 10 11 17
6 1 0 1 0 0 255 0 0 1 3 10 11 12 23 28
22 0 0 0 0 255 0 0 1 2 6 5 2 2 1 0
0 0 0 255 0 0 0 0 0 0 1 1 0 0 0 0
0 0 255 0 0 0 0 0 1 3 4 2 1 0 0 0
0 255 0 0 0 2 4 6 5 5 4 2 0 0 255 0
0 1 0 0 0 8 8 0 0 0 0 0 0 0 255 0
0 1 5 18 31 31 40 21 1 1 1 0 255 0 0 0
0 1 1 2 1 2 1 1 0 0 0 255 0 0 1 2
7 15 15 11 5 1 0 0 0 255 0 0 0 0 1 1
1 4 1 1 0 0 0 0 255 0 0 0 20 28 21 18
18 23 16 2 0 0 255 0 0 1 14 51 99 104 104 99
84 62 1 0 0 255 0 1 1 66 99 101 101 93 90 90
72 1 0 0 255 0 0 0 0 3 4 11 4 1 1 1
0 0 255 0 0 0 0 1 7 12 14 14 12 1 0 0
1 255 0 0 0 0 1 1 3 4 4 4 1 1 0 0
255 0 0 1 1 8 12 10 1 1 0 0 0 255 0 0
0 0 0 1 4 8 8 6 5 2 0 0 0 0 0 0
0 0 0 0 0 0 0 0 0 3 1 1 0 0 0 0
0 255 0 0 0 0 0 0 0 0 0 0 0 0 0 255
0 0 0 10 255 255 255 255 255 255 255 47 1 0 255 0
3 11 255 255 255 255 255 255 255 111 3 0 0 255 0 0
0 0 2 5 10 5 2 2 1 1 0 0 255 0 0 0
0 0 2 1 1 0 0 0 0 0 255 0 0 0 1 1
7 10 12 12 3 0 0 0 0 255 0 0 0 1 10 10
10 4 0 0 0 0 0 255 0 0 0 3 5 7 7 4
1 1 0 0 0 0 255 0 0 0 0 1 2 4 4 4
3 1 1 0 0 255 0 0 0 1 5 6 7 6 3 1
0 0 0 0 255 0 3 7 10 10 7 6 1 4 2 1
0 0 255 0 0 1 13 13 15 15 23 28 23 1 0 0
0 255 0 0 1 5 7 8 5 5 2 1 0 0 0 255
0 0 0 0 0 2 2 1 0 0 0 0 0 0 255 0
0 0 0 7 7 7 10 5 2 0 0 0 0 255 0 0
0 2 3 4 4 4 4 2 0 0 255 0 0 0 0 0
2 2 5 4 3 0 0 0 0 0 255 0 0 3 18 28
31 31 40 31 12 1 1 0 255 0 0 1 1 1 2 3
2 2 2 1 0 0 0 255 0 0 1 7 13 15 15 16
31 22 1 1 0 255 0 0 0 1 2 4 5 6 6 4
0 0 0 0 255 0 0 2 38 40 28 21 23 28 28 4
0 0 255 0 0 8 51 84 116 104 99 99 84 62 2 0
0 255 0 1 5 66 103 99 82 82 90 93 72 1 0 0
255 0 0 0 2 7 6 13 8 5 3 2 0 0 255 0
0 0 1 3 20 22 22 16 16 12 1 0 1 255 1 0
1 1 1 2 4 4 4 4 3 1 0 0 255 0 0 0
6 8 12 11 2 1 0 1 0 255 0 0 0 0 1 12
14 16 12 8 5 3 0 0 0 0 0 0 0 0 0 0
0 0 0 1 5 5 2 1 0 0 0 0 0 255 0 0
0 0 0 0 0 0 0 0 0 0 0 255 0 0 5 20
255 255 255 255 255 255 255 146 2 0 255 0 2 11 255 255
255 255 255 255 255 123 5 0 0 255 0 0 1 1 4 6
10 5 3 2 1 1 0 0 255 0 0 0 1 3 3 4
1 0 0 0 0 0 255 0 0 1 1 8 10 14 14 12
2 0 0 0 0 255 0 0 1 3 8 10 8 4 0 0
0 0 0 255 0 0 0 2 4 11 11 5 2 1 0 0
0 0 255 0 0 1 1 1 1 4 4 2 2 1 1 0
0 255 0 0 0 1 5 11 11 5 3 1 1 0 0 0
255 1 2 4 6 7 5 4 4 7 4 1 0 0 255 0
1 4 13 13 17 14 18 18 14 1 0 0 0 255 0 0
1 7 10 11 11 7 4 1 0 0 0 255 0 0 0 0
1 2 1 0 0 0 0 0 0 0 255 0 0 0 4 8
8 8 14 11 2 0 0 0 0 255 0 0 0 3 3 4
1 4 2 2 0 0 255 0 0 0 0 1 2 5 5 5
5 4 0 0 0 0 255 0 0 1 25 28 28 27 36 27
14 1 0 0 255 0 1 1 1 2 3 7 3 3 2 1
0 0 0 255 0 0 2 20 21 20 13 17 32 33 22 1
0 255 0 0 0 1 4 7 12 12 15 6 1 0 0 1
255 1 1 8 38 40 38 26 26 36 33 4 0 0 255 0
0 8 51 84 99 82 82 82 84 62 2 0 0 255 0 5
11 45 99 70 67 69 66 90 66 2 1 0 255 0 0 2
3 13 13 18 11 6 3 1 0 1 255 0 0 0 0 15
24 24 22 18 25 12 2 0 0 255 1 0 1 1 3 3
4 3 3 2 3 2 1 0 255 0 0 0 3 6 8 6
2 3 1 1 0 255 0 0 0 1 8 14 16 16 16 5
4 3 1 0 0 0 0 0 0 0 0 0 0 0 0 4
6 8 1 1 0 0 0 0 0 255 0 0 0 0 0 0
2 0 0 0 0 0 0 255 0 1 11 21 255 255 255 255
255 255 255 151 2 0 255 1 2 10 255 255 255 255 255 255
255 123 5 0 0 255 0 1 1 2 4 4 6 5 3 2
1 1 1 0 255 0 0 0 1 3 3 6 6 1 0 0
0 0 255 0 0 1 7 14 17 17 14 7 2 0 0 0
0 255 0 0 1 1 3 8 8 4 0 0 0 0 0 255
0 0 0 1 2 2 4 4 3 1 0 0 0 0 255 0
0 0 1 1 1 2 3 3 3 1 1 0 0 255 0 0
0 1 11 13 11 7 7 3 1 0 0 0 255 1 1 3
4 7 5 7 4 6 3 1 0 0 255 0 1 4 8 13
17 14 17 14 13 1 1 0 0 255 0 0 0 8 13 18
18 15 5 1 0 0 0 255 0 0 0 0 0 1 1 1
0 0 0 0 0 0 255 0 0 0 4 10 11 15 15 11
5 0 0 0 0 255 0 0 0 3 3 3 5 5 5 2
1 0 255 0 0 0 0 2 5 5 5 8 7 7 0 0
0 0 255 0 0 2 25 30 28 28 28 27 14 0 0 0
255 0 1 1 1 2 3 4 3 3 3 0 0 0 0 255
0 0 2 20 22 22 22 23 31 32 8 2 1 255 0 0
0 2 5 7 11 15 15 15 3 0 0 1 255 0 0 8
40 42 40 36 36 42 42 2 1 0 255 0 0 0 30 53
86 74 86 94 94 33 1 0 0 255 0 1 8 45 82 81
81 81 66 69 54 2 0 0 255 0 0 2 2 13 14 20
18 6 3 1 0 0 255 0 0 0 1 17 24 24 25 30
30 23 2 0 0 255 0 0 1 1 2 3 5 4 4 4
3 2 1 0 255 0 0 1 3 4 3 2 2 3 3 1
0 255 0 0 0 0 5 11 16 16 14 5 3 3 2 1
0 0 0 0 0 0 0 0 0 0 0 4 5 7 4 4
0 1 0 0 0 255 0 0 0 0 0 0 2 0 0 0
0 0 0 255 1 1 3 21 255 255 255 255 255 255 255 146
2 0 255 1 2 7 255 255 255 255 255 255 255 56 2 0
0 255 0 0 1 1 3 3 5 5 3 1 1 0 0 0
255 0 0 1 1 2 2 6 6 6 0 0 0 0 255 0
0 1 10 12 17 17 7 2 1 0 0 0 0 255 0 0
0 0 2 5 4 2 1 0 0 0 0 255 0 0 0 1
1 2 2 3 2 1 0 0 0 0 255 0 0 1 1 1
1 2 3 5 5 2 1 0 0 255 0 0 0 3 11 14
14 13 11 7 1 0 0 0 255 1 1 1 4 12 7 7
6 5 1 0 0 0 255 0 0 1 7 21 21 17 18 18
13 1 1 0 0 255 0 0 0 11 20 20 21 15 8 1
0 0 0 255 1 0 0 0 0 0 1 1 1 0 0 0
0 0 255 0 0 0 0 8 15 20 16 11 5 1 0 0
0 255 0 0 0 3 6 3 5 3 3 2 2 0 255 0
0 0 0 7 7 7 4 5 5 5 0 0 0 0 255 0
0 1 16 25 27 32 32 24 5 0 0 0 255 0 0 1
1 2 3 3 3 3 3 0 0 0 0 255 0 0 2 23
23 22 20 14 13 8 5 1 1 255 0 0 0 2 6 8
11 15 26 18 4 0 0 0 255 0 0 8 34 43 43 38
38 36 33 1 0 0 255 0 0 0 4 30 69 82 92 92
91 10 0 0 0 255 0 0 2 45 76 85 94 94 69 56
38 1 0 0 255 0 0 1 2 2 14 21 20 4 3 0
0 0 255 0 0 0 1 12 22 23 30 38 30 3 0 0
0 255 0 0 1 1 1 3 5 5 5 4 3 2 0 1
255 0 0 1 3 4 3 3 4 3 3 0 0 255 0 0
0 0 5 10 14 14 14 6 4 3 2 1 1 0 0 0
0 0 0 1 0 0 0 1 4 6 6 6 3 3 0 0
0 255 0 0 0 0 0 0 0 0 0 0 0 0 0 255
1 1 1 1 67 255 255 255 255 255 255 51 1 0 255 0
2 6 159 255 255 255 255 255 56 12 1 0 0 255 0 0
0 1 3 3 3 3 1 1 0 0 0 0 255 0 0 0
0 0 2 7 6 2 0 0 0 0 255 0 0 0 1 10
10 7 2 1 0 0 1 1 1 255 0 0 0 0 0 0
1 1 0 0 0 0 0 255 0 0 0 0 1 1 2 2
2 1 0 0 0 0 255 0 0 0 0 1 1 2 2 5
3 1 1 0 0 255 0 0 0 1 10 15 16 16 15 7
1 0 0 0 255 0 0 0 6 10 10 6 6 1 0 0
0 0 255 0 0 0 1 21 21 21 13 13 1 1 0 0
0 255 0 0 0 2 20 14 20 5 1 0 0 0 0 255
1 0 0 0 0 1 1 2 2 0 0 0 0 0 255 0
0 0 0 2 13 20 16 10 3 1 0 0 0 255 0 0
0 2 3 3 3 3 3 1 1 0 255 0 0 0 0 1
3 3 1 0 0 0 0 0 0 0 255 0 0 0 4 16
20 32 28 17 0 0 0 0 255 0 0 0 1 1 3 3
3 3 2 0 0 0 0 255 0 1 1 23 23 22 16 10
8 6 2 1 0 255 0 0 0 2 6 8 10 10 17 17
4 0 0 0 255 0 0 1 15 43 43 38 36 34 13 1
0 0 255 0 0 0 0 10 37 47 91 82 23 2 0 0
0 255 0 0 0 2 76 86 94 94 60 46 15 1 0 0
255 0 0 0 1 2 22 22 7 4 2 0 0 0 255 0
0 0 1 6 12 17 23 37 6 2 0 0 0 255 0 0
0 0 1 2 4 4 4 4 2 0 0 0 255 0 0 1
2 4 4 6 6 3 1 0 0 255 0 0 0 0 7 7
11 10 14 6 5 3 1 1 0 0 0 0 0 0 0 1
1 0 0 0 1 6 6 3 2 1 0 0 0 255 0 0
0 0 0 0 0 0 0 0 0 0 0 255 1 1 1 0
1 67 255 255 255 255 51 1 0 0 255 0 1 3 5 159
255 255 255 45 12 2 1 0 0 255 0 0 0 1 1 2
1 1 1 0 0 0 0 0 255 0 0 1 1 2 3 6
2 0 0 0 0 0 255 0 0 0 0 1 1 0 0 0
0 0 0 1 1 255 0 0 0 0 0 0 0 0 0 0
0 1 0 255 0 0 0 0 1 1 1 1 1 1 0 0
0 0 255 0 0 0 0 0 0 0 1 2 1 0 0 0
0 255 0 0 0 0 0 11 16 17 15 2 1 0 0 0
255 0 0 0 1 1 1 1 0 0 0 0 0 0 255 0
0 0 0 1 8 10 8 0 1 0 0 0 0 255 0 0
0 1 2 2 1 1 0 0 0 0 0 255 0 0 0 0
0 0 0 1 0 0 0 0 0 0 255 0 0 0 0 0
2 4 5 3 1 1 0 0 0 255 0 0 0 0 0 1
1 1 1 0 0 0 255 0 0 0 0 1 3 2 0 0
0 0 0 0 0 0 255 0 0 0 0 1 6 20 17 0
0 0 0 0 255 0 0 0 0 0 1 2 2 2 0 0
0 0 0 255 1 1 1 1 10 17 8 6 3 1 0 0
0 255 0 0 0 1 3 7 6 8 8 10 2 0 0 0
255 0 0 0 0 24 36 35 33 13 0 0 0 0 255 0
0 0 0 0 10 28 43 23 2 1 0 1 0 255 0 0
0 0 5 35 53 53 36 15 4 1 0 0 255 1 0 0
0 0 2 7 5 4 1 0 0 0 255 0 0 0 0 2
6 11 8 6 2 0 0 0 0 255 0 0 0 0 0 1
2 2 3 2 1 0 0 0 255 0 0 0 0 1 4 6
1 0 0 0 0 255 0 0 0 0 6 6 6 5 6 3
2 0 0 0 0 0 0 0 0 0 1 1 1 0 0 0
0 0 4 2 0 0 0 0 0 255 0 0 0 0 0 0
0 0 0 0 2 0 0 255 1 1 1 1 1 1 18 28
28 4 2 0 0 0 255 0 0 0 1 1 5 21 21 12
1 1 1 0 0 255 0 0 0 1 1 1 1 1 0 0
0 0 0 0 255 0 0 0 0 1 1 2 0 0 0 0
0 0 255 0 0 0 0 0 0 0 0 0 0 0 0 1
1 255 0 0 0 0 0 0 0 0 0 0 0 1 0 255
0 0 0 0 0 1 0 0 0 1 0 0 0 0 255 0
0 0 0 0 0 0 0 1 1 0 1 0 0 255 0 0
0 0 0 0 0 12 0 0 0 0 0 0 255 0 0 0
1 1 1 0 0 0 0 0 0 0 255 1 0 0 0 0
0 0 0 0 0 0 0 0 0 255 0 0 0 0 0 0
0 0 0 0 0 0 0 255 0 0 0 0 0 0 0 0
0 0 0 0 0 0 255 0 0 0 0 0 0 0 1 1
1 1 0 0 0 255 0 0 0 0 0 0 0 0 0 1
0 0 255 0 0 0 0 1 2 0 0 0 0 0 0 0
0 0 255 0 0 0 0 0 1 1 0 0 0 0 0 0
255 0 0 0 0 0 0 0 0 1 0 0 0 0 0 255
1 1 1 0 0 2 2 0 0 0 0 0 0 255 0 0
0 0 1 3 3 5 5 3 1 0 0 0 255 0 0 0
0 0 4 5 4 0 0 0 0 0 255 0 0 0 0 0
0 2 2 1 0 0 0 1 0 255 0 0 0 0 1 4
4 1 1 3 0 0 0 0 255 0 0 0 0 0 0 1
1 1 1 0 0 0 255 0 0 0 0 0 0 1 1 0
0 0 0 0 0 255 0 0 0 0 0 0 1 1 2 1
1 0 0 0 255 0 0 0 0 0 0 0 0 0 0 0
0 255 0 1 0 0 0 1 3 2 2 1 0 0 0 0
0 0 0 0 0 0 0 0 1 1 0 0 0 0 0 0
0 0 0 0 0 255 0 0 0 0 0 0 0 0 0 0
0 0 0 255 1 1 1 1 1 0 1 1 1 0 0 0
0 0 255 0 0 0 0 0 0 1 1 0 0 0 0 0
0 255 0 0 0 0 1 1 1 0 0 0 0 0 0 0
255 0 0 0 0 0 0 0 0 0 0 1 1 0 255 0
0 0 0 0 0 0 0 0 0 0 0 0 1 255 0 0
0 0 0 0 0 0 0 0 0 1 0 255 0 0 0 0
0 0 0 0 0 0 0 0 0 0 255 0 0 0 0 0
0 0 0 0 1 1 1 1 1 255 0 0 0 0 0 0
0 0 0 0 0 0 0 0 255 0 0 0 1 1 0 0
0 0 0 0 0 0 255 0 0 0 0 0 0 0 0 0
0 0 1 0 0 255 0 0 0 0 0 0 0 0 0 0
0 0 0 255 0 1 1 0 0 0 0 0 0 0 0 0
0 0 255 0 0 0 0 0 0 0 0 0 0 0 0 0
0 255 0 0 0 0 0 0 0 0 0 0 0 0 255 0
1 0 0 0 0 0 0 0 0 0 0 0 0 0 255 0
0 0 0 0 0 0 0 0 0 0 0 0 255 0 0 0
0 0 0 0 0 0 0 0 0 0 0 255 1 0 0 0
0 0 1 0 0 0 0 0 0 255 0 0 0 0 0 1
1 1 1 1 0 0 0 0 255 0 0 0 0 0 0 0
0 0 0 0 0 0 255 1 0 0 0 0 0 0 0 0
0 0 0 0 0 255 0 0 0 0 0 1 1 1 1 0
0 0 0 0 255 0 0 0 0 0 0 0 1 1 1 0
0 0 255 0 0 0 0 0 0 0 0 0 0 0 0 0
0 255 0 1 1 0 0 0 0 0 0 0 0 1 1 0
255 0 0 0 0 0 0 0 0 0 0 0 0 255 0 0
0 0 0 0 0 0 0 0 0 0 0 0 0 0 0 0
0 0 0 0 1 1 0 0 0 0 0 0 0 0 0 0
0 255 0 0 0 0 0 0 0 0 0 0 0 0 0 255
0 0 0 0 0 0 0 0 0 0 0 0 0 0 255 0
0 0 0 0 0 1 1 0 0 0 0 0 0 255 0 0
0 0 0 0 1 0 0 0 0 0 0 0 255 0 0 0
0 0 0 0 0 0 0 0 0 0 255 0 0 0 1 0
0 0 0 0 0 0 0 0 0 255 1 0 0 0 0 0
0 0 0 0 0 0 0 255 0 0 0 0 0 0 0 0
0 0 0 0 0 0 255 0 0 0 0 0 0 0 0 0
0 0 1 1 1 255 0 0 0 0 0 0 0 0 0 0
0 0 0 0 255 0 0 1 1 0 0 0 0 0 0 0
0 0 255 0 0 0 0 0 0 0 0 0 0 0 0 0
0 255 0 0 0 0 0 0 0 0 0 0 0 0 0 255
0 0 1 0 0 0 0 0 0 0 0 0 0 0 255 255
255 255 255 255 255 255 255 255 255 255 255 255 255 255 255 255
255 255 255 255 255 255 255 255 255 255 255 255 255 255 255 255
255 255 255 255 255 255 255 255 255 255 255 255 255 255 255 255
255 255 255 255 255 255 255 255 255 255 255 255 255 255 255 255
255 255 255 255 255 255 255 255 255 255 255 255 255 255 255 255
255 255 255 255 255 255 255 255 255 255 255 255 255 255 255 255
255 255 255 255 255 255 255 255 255 255 255 255 255 255 255 255
255 255 255 255 255 255 255 255 255 255 255 255 255 255 255 255
255 255 255 255 255 255 255 255 255 255 255 255 255 255 255 255
255 255 255 255 255 255 255 255 255 255 255 255 255 255 255 255
255 255 255 255 255 255 255 255 255 255 255 255 255 255 255 255
255 255 255 255 255 255 255 255 255 255 255 255 255 255 255 255
255 255 255 255 255 255 255 255 255 255 255 255 255 255 255 255
255 255 255 255 255 255 255 255 255 255 255 255 255 255 255 255
255 255 255 255 255 255 255 255 255 255 255 255 255 255 255 255
255 255 255 255 255 255 255 255 255 255 255 255 255 255 255 255
255 255 255 255 255 255 255 255 255 255 255 255 255 255 255 255
255 255 255 255 255 255 255 255 255 255 255 255 255 255 255 255
255 255 255 255 255 255 255 255 255 255 255 255 255 255 255 255
255 255 255 255 255 255 255 255 255 255 255 255 255 255 255 255
255 255 255 255 255 255 255 255 255 255 255 255 255 255 255 255
255 255 255 255 255 255 255 255 255 255 255 255 255 255 255 255
255 255 255 255 255 255 255 255 255 255 255 255 255 255 255 255
255 255 255 255 255 255 255 255 255 255 255 255 255 255 255 255
255 255 255 255 255 255 255 255 255 255 255 255 255 255 255 255
255 255 255 255 255 255 255 255 255 255 255 255 255 255 255 255
255 255 255 255 255 255 255 255 255 255 255 255 255 255 255 255
255 255 255 255 255 255 255 255 255 255 255 0 0 0 0 0
0 0 0 0 0 0 0 0 0 255 0 0 0 0 0 0
0 0 0 0 0 0 255 1 0 0 0 0 0 0 0 0
0 0 0 0 0 0 255 0 0 0 0 0 0 0 0 0
0 0 0 0 255 0 0 0 0 0 0 0 0 0 0 0
0 0 0 255 0 0 0 0 0 0 0 0 0 0 0 0
0 255 0 0 0 0 0 0 0 0 0 0 1 1 0 0
255 0 0 0 0 0 0 0 0 0 0 0 0 0 255 0
0 0 0 0 0 0 0 0 0 0 0 0 0 255 0 0
0 0 0 0 0 1 0 0 0 0 0 0 255 0 0 0
0 0 0 1 1 1 0 0 0 0 255 0 0 0 0 0
0 0 0 0 0 0 0 0 0 255 0 1 1 1 0 0
0 0 0 0 0 0 0 0 255 0 0 0 0 0 0 0
0 0 0 0 1 255 0 0 0 0 0 0 0 0 0 0
0 0 0 0 0 0 1 1 0 0 0 0 0 0 0 0
0 0 0 0 0 0 0 0 0 255 0 0 0 0 0 0
0 0 0 0 0 0 0 255 0 0 0 0 0 0 0 0
0 0 0 0 0 0 255 0 0 0 0 0 1 1 0 0
0 0 0 0 0 255 0 0 0 0 0 0 0 0 0 0
0 0 0 0 255 0 1 1 0 0 0 0 0 0 1 0
0 0 255 0 0 0 0 0 0 0 0 0 0 0 0 0
0 255 1 0 0 0 0 0 0 0 0 0 0 0 0 255
1 1 0 0 0 0 0 0 0 0 0 0 0 0 255 1
0 0 0 0 1 0 0 0 0 0 0 0 0 255 0 0
0 0 0 0 0 0 0 0 0 0 0 0 255 0 0 0
0 0 0 0 0 0 0 0 0 0 255 0 0 0 0 0
0 0 0 0 0 0 0 0 0 255 0 0 0 0 0 0
0 0 0 0 0 0 0 255 0 0 0 0 0 0 0 0
0 0 0 0 0 0 255 0 0 0 0 0 0 0 0 0
0 0 0 0 0 255 0 0 0 0 0 0 0 0 0 0
0 0 255 0 0 0 0 0 0 0 0 0 0 0 0 0
0 0 255 0 0 0 0 0 0 0 1 1 0 0 0 0
255 0 0 0 0 0 0 0 0 0 0 0 0 0 0 255
0 0 0 0 0 0 0 0 0 0 0 0 0 255 0 0
0 0 0 0 0 0 0 0 1 1 0 0 255 0 0 0
0 0 0 0 0 0 0 0 0 0 255 0 0 0 0 0
0 2 0 0 0 0 0 0 0 255 0 0 0 0 0 0
0 0 0 0 0 0 0 0 255 0 0 0 0 0 0 0
0 0 0 0 0 0 255 0 0 0 0 0 0 0 0 0
0 0 0 0 0 255 0 1 1 1 1 0 0 0 0 0
0 0 0 0 255 0 0 0 0 0 0 0 0 0 0 0
0 255 0 0 0 0 0 0 0 0 0 1 1 1 0 0
0 0 0 1 0 0 0 0 0 0 0 0 0 0 0 0
0 0 0 0 0 255 0 0 1 1 0 0 0 0 0 0
0 0 1 255 0 0 0 0 0 0 0 0 0 0 0 0
0 0 255 0 0 0 0 0 1 1 0 0 0 0 0 0
0 255 0 0 0 0 1 1 0 1 0 0 0 0 0 0
255 0 0 0 0 0 0 0 0 0 1 0 0 0 255 0
0 0 0 0 0 0 0 0 0 0 0 0 0 255 0 0
0 0 0 0 0 0 0 0 0 0 0 255 1 1 0 0
0 0 0 0 0 0 0 0 0 0 255 0 0 0 0 0
0 0 0 0 0 0 0 0 0 255 0 0 0 0 0 0
0 0 0 0 0 0 1 0 255 0 0 0 0 0 0 0
1 0 0 0 0 0 255 0 0 0 0 0 0 0 0 0
0 0 0 0 0 255 0 0 0 0 0 0 0 0 0 0
0 0 0 255 0 0 0 0 0 0 0 1 1 0 0 0
0 0 255 0 0 0 0 0 0 0 0 0 0 0 0 0
0 255 0 0 0 0 0 0 0 0 0 1 1 1 255 0
0 0 0 0 0 0 0 0 0 0 0 0 0 0 255 0
0 0 0 0 0 0 1 0 0 0 0 0 255 0 0 0
0 0 0 0 0 0 0 0 0 0 0 255 0 0 0 0
0 0 0 0 0 0 0 0 0 255 0 0 1 1 0 0
0 0 1 1 1 0 0 0 255 0 0 0 0 1 1 1
1 1 0 0 0 0 255 0 0 0 0 1 4 5 8 8
1 0 0 0 0 255 0 0 0 0 0 0 0 1 1 0
0 0 0 0 255 0 0 0 0 0 0 0 0 0 0 0
0 0 255 1 0 0 0 1 0 1 1 1 0 0 0 0
0 255 0 0 1 0 0 0 1 1 0 0 0 0 0 0
255 0 0 0 0 0 1 0 1 0 0 0 0 255 0 0
0 0 0 0 0 0 0 1 1 1 1 0 0 0 0 0
0 0 0 0 0 0 0 0 0 0 1 1 1 0 0 0
0 255 0 0 0 0 0 0 0 0 1 0 0 0 0 255
0 0 0 0 0 0 0 0 0 0 0 0 0 0 255 0
0 0 0 0 1 0 0 0 0 0 0 0 0 255 0 0
0 0 1 2 54 54 7 0 0 0 0 0 255 0 0 0
0 0 0 0 0 0 0 0 0 0 255 0 0 0 0 0
0 0 0 0 0 0 0 0 0 255 0 0 0 0 0 0
0 0 0 0 0 0 0 255 0 0 0 0 0 0 0 1
1 0 0 0 0 0 255 0 0 0 0 1 1 0 1 0
0 0 0 0 0 255 1 1 0 0 0 0 0 0 0 0
0 0 0 0 255 0 0 0 0 0 0 1 1 0 0 0
0 0 255 0 0 0 0 0 0 0 1 0 0 0 1 1
0 255 0 0 0 0 1 0 1 1 4 1 0 0 0 255
0 0 0 0 0 0 1 1 1 0 0 0 0 0 255 0
0 0 0 0 0 0 0 0 0 0 0 0 0 255 0 0
0 0 0 0 0 0 1 1 1 1 255 0 0 0 0 0
0 0 0 0 0 0 0 0 1 0 255 0 0 0 0 0
0 0 1 1 0 0 0 0 255 0 0 0 0 0 0 0
0 0 0 0 0 0 0 255 0 0 0 0 0 0 0 0
1 0 0 0 0 255 0 0 0 0 1 5 6 6 5 5
1 0 0 0 255 0 0 0 0 1 1 1 1 1 0 0
0 0 255 0 0 0 0 3 6 14 26 14 10 1 0 0
0 255 0 0 0 0 2 56 91 91 31 2 0 0 0 0
255 0 0 0 0 0 0 0 0 0 0 0 0 0 255 1
0 0 0 1 2 20 83 83 35 0 0 0 0 255 0 0
0 0 0 0 1 1 0 0 0 0 0 0 255 0 0 0
1 2 22 33 30 24 6 0 0 255 0 0 0 0 0 0
0 0 0 0 0 0 1 0 0 0 0 0 0 0 0 0
0 0 0 0 1 1 1 1 3 1 1 0 0 255 0 0
0 0 0 0 1 3 3 3 1 0 0 255 0 0 0 0
0 0 0 0 0 0 1 1 0 0 255 0 0 0 0 1
1 1 1 1 1 0 0 0 0 255 1 0 0 1 7 90
111 102 61 7 0 0 0 0 255 0 0 0 0 0 1 1
6 6 0 0 0 0 255 0 0 0 0 0 0 1 1 0
0 0 0 0 0 255 0 0 0 0 0 0 1 1 0 0
0 0 0 255 1 1 1 1 2 0 3 8 10 1 0 0
0 0 255 0 0 0 1 1 1 0 0 0 0 0 0 0
0 255 0 0 0 0 0 0 0 0 0 0 0 0 0 0
255 0 0 0 0 2 14 18 18 1 0 0 0 0 255 0
0 0 0 10 51 33 27 25 0 0 0 0 0 255 0 0
0 1 5 5 5 5 6 4 1 0 0 255 0 0 0 0
0 0 1 4 3 2 0 0 0 0 255 0 0 0 0 0
1 1 2 0 0 0 0 0 0 255 0 0 0 1 4 14
17 17 17 2 1 1 255 0 0 0 0 0 0 0 0 0
0 0 0 0 1 0 255 0 0 0 0 0 0 0 0 0
0 0 0 0 255 0 0 0 0 0 0 0 0 0 0 0
0 0 0 255 0 0 0 0 0 0 0 2 2 1 0 0
0 255 0 0 0 1 8 17 20 17 15 10 5 0 0 0
255 0 0 0 2 2 1 1 1 2 2 0 0 0 255 0
0 0 3 14 24 45 47 26 15 4 1 0 0 255 0 0
0 2 56 190 168 148 94 31 2 0 0 0 255 0 0 0
0 0 0 0 0 2 1 1 0 0 255 0 0 0 1 10
93 102 93 92 83 59 1 1 0 255 0 0 0 0 0 1
3 3 1 0 0 0 0 0 255 0 0 0 2 37 45 65
70 46 30 6 0 255 0 0 0 0 0 0 0 1 1 1
0 0 1 0 0 0 0 0 0 0 0 0 0 0 0 0
3 3 3 5 5 3 1 0 0 255 0 0 0 1 0 3
4 4 3 3 1 0 0 255 0 0 0 0 0 0 1 0
1 1 1 1 1 0 255 0 0 0 0 1 1 1 3 2
2 1 0 0 0 255 0 0 1 7 84 138 131 130 102 61
3 0 0 0 255 0 0 1 1 2 12 21 27 35 6 0
0 0 255 0 0 0 0 0 1 5 16 16 2 0 0 0
0 255 0 0 0 0 0 1 3 2 1 0 0 0 0 255
0 0 0 0 2 3 10 15 15 10 1 1 0 0 255 0
0 1 1 1 1 2 2 2 0 0 0 0 0 255 0 0
0 0 0 1 4 5 6 3 0 0 0 0 255 0 0 0
2 15 32 47 21 16 1 0 0 0 255 0 0 0 10 65
73 65 47 33 25 0 0 0 0 255 0 0 1 10 13 13
13 13 14 4 1 0 0 255 0 0 0 0 1 0 4 5
5 4 1 0 0 0 255 0 0 0 0 0 2 2 6 3
0 0 0 0 0 255 0 0 1 6 45 26 23 26 27 16
2 0 255 0 0 0 0 0 1 0 0 0 0 0 0 0
0 0 255 0 0 1 0 0 0 0 1 1 5 1 0 0
255 0 0 0 0 0 0 0 0 0 0 0 0 0 0 255
1 0 0 0 0 0 0 2 5 2 1 0 0 255 0 0
0 3 20 24 33 23 33 17 10 1 1 0 255 0 1 1
4 4 5 1 1 2 5 1 0 0 255 0 0 0 14 23
23 27 26 22 22 16 1 0 0 255 0 0 0 24 124 200
190 167 146 84 21 2 0 0 255 0 0 0 0 0 10 14
14 15 2 1 0 0 255 0 0 0 10 102 131 102 93 92
92 99 59 1 0 255 0 0 0 0 1 3 11 8 6 1
1 0 0 0 255 0 0 2 22 45 45 65 70 69 63 26
3 255 0 0 0 0 0 1 1 1 1 1 0 0 1 1
0 0 0 0 0 0 0 0 0 0 0 4 4 6 6 6
5 5 1 1 0 255 0 0 0 1 1 3 4 4 3 4
3 0 0 255 0 0 0 1 2 5 5 4 4 2 2 1
1 0 255 0 0 0 0 1 1 3 4 4 5 6 2 1
0 255 0 0 1 30 89 131 131 130 111 61 5 1 0 1
255 1 1 1 3 12 41 43 69 55 35 0 0 0 255 0
0 0 0 1 7 17 20 23 20 2 0 0 0 255 0 0
0 0 2 2 3 2 1 1 0 0 0 255 0 0 0 0
3 10 20 26 26 21 1 1 0 0 255 0 0 1 1 1
2 3 4 5 2 1 0 0 0 255 0 0 0 0 0 2
5 5 10 6 3 1 0 0 255 0 0 0 15 34 34 47
37 25 11 1 0 0 255 0 0 0 45 65 77 77 62 59
47 11 0 0 0 255 0 1 1 2 15 13 13 13 16 11
1 1 0 255 0 0 0 1 3 1 3 5 5 4 1 0
0 0 255 0 0 0 0 1 4 5 11 6 0 0 0 0
0 255 0 0 3 34 45 30 26 26 27 16 7 1 255 0
0 0 0 1 3 3 0 7 0 1 0 0 0 0 255 0
0 0 0 0 0 0 0 1 1 1 0 0 255 0 0 0
1 1 0 0 0 0 0 0 0 0 0 255 1 0 0 0
0 0 0 2 1 1 1 0 0 255 0 0 1 11 20 23
35 23 40 17 17 2 1 0 255 0 1 2 5 5 5 2
2 5 8 3 0 0 255 0 0 0 18 20 18 15 15 20
22 20 16 0 0 255 0 0 1 24 135 171 168 168 146 129
35 0 0 0 255 0 0 0 0 7 18 21 22 35 28 2
0 0 255 0 0 2 23 131 135 97 92 92 100 102 87 2
0 255 0 0 0 1 4 11 12 12 8 5 1 1 1 0
255 0 0 7 47 47 45 45 52 61 66 63 3 255 0 0
0 0 0 2 4 4 4 3 1 1 1 1 0 0 0 0
0 0 0 0 0 0 2 4 8 13 7 13 7 5 1 1
0 255 0 0 0 1 1 4 4 4 3 8 3 1 0 255
0 0 0 2 8 6 6 4 4 2 5 5 1 0 255 0
0 0 0 1 2 3 5 7 6 6 4 1 1 255 0 0
0 30 125 128 136 124 102 47 7 5 1 0 255 0 1 2
3 43 61 83 79 69 55 2 0 0 255 0 0 0 0 7
20 20 23 26 24 7 1 0 0 255 0 0 0 1 2 2
2 1 2 3 0 0 0 255 0 0 0 0 10 22 24 27
24 21 5 1 0 0 255 0 0 1 1 1 2 4 5 5
5 1 0 0 0 255 0 0 0 0 1 2 6 5 5 5
3 0 0 0 255 0 0 2 32 35 33 37 37 37 16 1
1 0 255 0 0 3 45 62 65 77 77 59 48 21 1 0
0 255 0 1 2 7 13 7 13 13 14 6 1 0 0 255
0 0 1 3 5 1 1 1 4 1 0 0 0 0 255 0
0 0 0 4 13 13 6 4 0 0 0 0 0 255 0 0
3 27 30 26 26 26 21 16 10 1 255 0 0 0 0 1
3 3 2 7 6 6 1 0 0 0 255 0 0 0 0 0
0 0 0 1 1 1 0 0 255 0 0 0 0 1 1 1
0 0 0 0 0 0 0 255 0 0 0 0 0 0 2 2
0 1 1 0 0 255 0 0 1 12 20 22 23 15 18 18
18 3 1 1 255 1 1 2 5 7 7 2 3 3 5 1
0 0 255 0 0 2 16 16 11 11 14 15 15 18 16 1
0 255 0 0 1 4 135 168 160 171 145 129 35 0 0 0
255 0 0 0 1 18 33 33 37 37 35 5 2 0 255 0
0 6 56 126 135 97 89 89 102 114 99 11 0 255 0 0
1 3 8 8 11 14 14 8 4 1 1 1 255 0 0 23
52 52 51 51 51 52 66 66 1 255 0 0 0 0 0 4
5 6 6 6 2 1 0 0 0 0 0 0 0 0 0 0
0 0 2 11 13 13 7 14 5 5 1 1 1 255 0 0
0 0 0 4 4 4 4 10 4 1 0 255 0 0 0 6
12 8 5 4 2 2 2 5 1 0 255 0 0 0 1 2
2 7 7 7 6 6 2 1 0 255 0 0 1 26 93 124
124 110 102 45 7 4 1 0 255 0 1 1 10 59 103 103
84 61 55 13 0 0 255 0 0 0 0 16 22 20 22 24
24 7 1 0 0 255 0 0 0 1 2 2 2 2 3 4
1 0 0 255 0 0 0 1 15 30 46 46 26 21 5 0
0 0 255 0 0 1 1 1 2 4 5 5 5 1 0 0
0 255 0 0 0 0 1 8 8 6 3 3 0 0 0 0
255 0 1 2 34 41 35 40 43 40 31 6 1 0 255 0
0 4 53 57 62 90 90 59 43 21 1 0 0 255 0 1
8 8 11 5 8 7 13 6 1 1 1 255 0 0 1 2
4 1 1 1 1 0 0 0 0 1 255 0 0 0 0 4
22 22 5 4 1 0 0 0 0 255 0 1 3 14 27 20
23 23 24 20 10 0 255 0 0 0 1 1 1 1 0 1
8 8 2 1 0 0 255 0 0 0 0 0 0 0 1 1
1 1 1 0 255 0 0 0 0 0 1 1 1 1 0 0
0 0 0 255 0 0 1 1 2 2 2 2 0 2 0 0
0 255 0 0 1 7 15 21 20 15 18 24 18 7 1 0
255 1 1 1 6 7 6 3 3 3 6 1 0 0 255 0
0 1 6 12 13 13 18 14 13 15 15 1 0 255 0 0
0 3 135 171 171 171 126 54 11 0 0 0 255 0 0 0
1 33 37 34 37 41 37 6 2 1 255 0 2 6 72 126
144 109 96 96 103 130 118 11 0 255 0 0 1 3 8 7
11 14 16 14 7 2 1 1 255 0 0 23 46 52 52 60
53 52 50 37 0 255 0 0 0 0 1 5 5 7 6 6
1 1 0 0 0 0 0 0 0 0 0 0 0 0 0 7
13 11 7 7 5 3 1 1 1 255 0 0 0 0 1 3
4 4 6 8 3 1 1 255 0 0 0 6 7 5 4 3
4 1 1 1 0 0 255 0 0 0 1 3 3 8 6 6
3 2 1 1 0 255 0 0 1 10 90 93 95 95 86 33
4 1 0 0 255 0 0 0 14 51 95 95 77 59 31 3
0 0 255 0 0 0 0 16 22 22 22 24 22 7 1 0
0 255 0 0 0 1 3 2 2 2 3 3 1 1 0 255
0 0 0 1 13 30 47 47 37 21 5 0 0 0 255 0
0 0 0 1 2 2 4 3 1 0 0 0 0 255 0 0
1 1 10 12 11 10 3 1 0 0 0 1 255 0 0 2
32 53 53 46 46 40 27 6 1 0 255 0 0 4 41 53
53 80 80 50 31 11 0 0 0 255 0 1 1 7 8 5
8 14 14 6 2 1 0 255 0 0 1 1 1 1 1 0
0 0 0 0 0 1 255 0 0 0 0 3 11 11 5 3
1 0 0 0 0 255 1 1 3 10 22 20 26 26 26 20
3 0 255 0 0 0 1 1 1 1 0 0 8 8 2 1
0 0 255 0 0 0 0 0 0 0 1 0 1 0 0 0
255 0 0 0 0 0 1 2 2 1 0 0 0 0 0 255
0 0 1 1 2 2 0 0 0 1 0 1 0 255 1 1
1 3 12 21 20 15 15 15 13 8 1 0 255 0 0 0
1 6 6 3 3 3 1 0 0 0 255 0 0 1 2 12
15 15 21 13 8 7 2 0 0 255 0 0 0 2 37 146
126 126 54 15 0 0 0 0 255 0 0 0 0 33 35 33
34 36 36 6 1 0 255 1 2 5 72 109 126 109 101 106
155 155 130 6 0 255 0 0 1 2 6 8 17 15 15 15
12 2 0 0 255 0 0 2 28 46 51 53 50 47 17 10
0 255 0 0 0 0 1 2 5 5 5 3 1 0 0 0
0 0 0 0 0 0 0 0 0 0 0 3 3 7 4 5
3 2 1 1 1 255 0 0 0 0 0 0 3 4 4 5
1 1 0 255 0 0 0 1 5 5 5 5 7 1 1 0
0 0 255 0 0 0 1 4 4 3 2 3 3 2 1 1
0 255 0 0 1 2 10 48 86 54 33 2 2 0 0 0
255 0 0 0 1 21 51 61 56 42 6 0 0 0 255 0
0 0 0 2 20 20 20 22 7 2 1 0 0 255 0 0
0 1 2 2 2 2 2 0 1 1 1 255 0 0 0 1
1 25 46 46 33 5 0 0 0 0 255 0 0 0 0 0
1 2 1 0 0 0 0 0 0 255 0 0 0 1 10 12
11 10 10 1 0 0 1 0 255 0 0 1 20 41 53 52
46 31 14 1 0 0 255 0 0 0 10 34 34 34 60 43
27 0 0 0 0 255 0 0 0 2 4 4 7 10 13 10
1 1 1 255 0 0 0 0 0 0 0 0 0 0 0 0
0 0 255 0 0 0 0 0 3 2 3 1 1 0 0 0
0 255 0 1 1 8 14 20 20 20 24 3 0 0 255 0
0 0 0 1 1 1 0 0 2 2 1 0 0 0 255 0
0 0 0 0 0 0 1 0 0 0 0 0 255 0 0 0
0 0 0 0 1 0 0 0 0 0 0 255 0 1 0 0
0 0 0 0 0 0 0 0 0 255 0 1 1 1 6 16
16 15 12 13 8 0 0 0 255 0 0 0 0 1 6 3
3 2 0 0 0 0 255 0 0 0 1 2 12 15 21 20
7 2 0 0 0 255 0 0 0 1 2 37 52 52 15 0
0 0 0 0 255 0 0 0 0 18 27 31 31 36 31 1
1 1 255 1 0 2 42 72 109 109 109 152 155 130 43 1
0 255 0 0 0 1 5 13 15 11 15 12 7 1 0 0
255 0 0 0 5 20 33 37 22 14 10 0 0 255 0 0
0 0 1 1 2 3 3 1 1 0 0 0 0 0 0 0
1 0 1 0 0 0 0 0 1 3 2 2 2 1 0 0
0 255 0 0 0 0 0 0 1 1 1 1 1 0 1 255
0 0 0 0 1 5 5 7 7 4 1 0 0 0 255 0
0 0 0 2 2 2 2 3 3 2 1 1 0 255 0 0
0 1 1 6 8 8 2 1 1 0 0 0 255 0 0 0
1 1 13 38 38 6 1 0 0 0 255 0 0 0 0 1
2 20 13 6 2 1 1 0 0 255 0 0 0 1 1 1
0 0 1 0 0 0 0 255 0 0 0 0 1 1 25 25
4 1 0 0 0 0 255 0 0 0 0 0 0 0 0 0
0 0 0 0 0 255 0 0 0 1 3 7 10 10 7 3
1 0 0 0 255 0 0 1 5 20 22 31 27 14 2 0
0 0 255 0 0 0 2 15 25 25 30 22 1 0 0 0
0 255 0 0 0 0 2 2 3 6 6 1 1 0 0 255
0 0 0 0 0 0 0 0 0 0 0 0 0 0 255 0
0 0 0 0 0 0 0 0 0 0 0 0 0 255 0 0
0 1 10 20 20 20 12 0 0 0 255 0 0 0 0 0
1 1 1 1 1 1 1 0 0 0 255 0 0 0 0 0
0 0 0 0 0 0 0 0 255 0 0 0 0 0 0 0
0 0 0 0 0 0 0 255 0 0 0 0 0 0 0 0
0 0 0 0 0 255 0 0 0 1 2 6 12 12 2 0
0 0 0 0 255 0 0 0 0 0 0 1 1 0 0 0
0 0 255 0 0 0 0 1 2 12 13 4 0 0 0 0
0 255 0 0 0 1 0 0 0 2 1 1 0 0 0 0
255 0 0 0 0 0 18 23 31 31 4 0 0 0 255 0
0 0 4 40 79 106 119 119 119 43 2 1 0 255 1 1
0 0 2 5 13 10 10 10 1 0 0 0 255 0 0 0
0 5 10 14 7 3 0 0 0 255 0 0 0 0 0 0
0 0 0 0 0 0 0 0 0 0 0 0 1 1 1 0
0 0 0 0 0 0 0 1 0 0 0 0 0 255 0 1
0 0 0 0 0 0 0 0 0 0 0 255 0 0 0 0
0 5 5 6 5 1 1 0 0 0 255 0 0 0 0 1
2 2 2 4 3 2 1 1 0 255 0 0 0 0 1 1
1 0 0 0 0 0 0 0 255 0 0 0 0 0 1 2
2 1 0 0 0 0 255 0 0 0 0 0 1 1 1 0
1 1 0 0 0 255 0 0 0 0 0 0 0 0 0 0
0 0 0 255 0 0 0 0 1 1 1 1 0 0 0 0
0 0 255 0 0 0 0 0 0 0 0 0 0 0 0 0
0 255 0 0 0 0 0 1 1 3 6 0 0 0 0 0
255 0 0 1 1 5 13 13 10 2 1 0 0 0 255 0
0 0 0 1 10 15 4 1 0 0 0 0 0 255 0 0
0 0 1 1 1 1 1 0 0 0 0 255 0 0 0 0
0 0 0 0 0 0 0 0 0 0 255 1 0 0 0 0
0 0 0 0 0 0 0 0 0 255 0 0 0 0 0 1
12 12 0 0 0 0 255 0 1 0 0 0 0 0 1 1
1 0 0 0 0 0 255 0 0 0 0 0 0 0 0 0
0 0 0 0 255 0 0 0 0 0 0 0 0 0 0 0
0 0 0 255 0 0 0 0 0 0 0 0 0 0 0 0
0 255 0 0 0 1 1 1 1 1 0 0 0 0 0 0
255 0 0 0 0 0 0 0 0 0 0 0 0 0 255 0
0 0 0 0 0 0 0 0 0 0 0 0 0 255 0 0
0 0 0 0 0 0 0 0 0 0 0 0 255 0 0 0
0 0 0 3 11 4 1 0 0 0 255 0 0 0 1 4
10 40 114 67 17 2 1 1 0 255 1 0 0 0 0 2
3 3 6 1 0 0 0 0 255 0 0 0 0 0 1 1
0 0 0 0 0 255 0 0 0 0 0 0 0 0 0 0
0 0 0 0 0 0 0 0 0 1 1 0 0 0 0 0
0 0 0 0 0 0 0 0 0 255 0 0 0 0 0 0
1 0 0 0 0 0 0 255 0 0 0 0 0 0 0 2
1 1 0 0 0 0 255 0 0 0 0 1 1 2 2 3
1 1 1 0 0 255 1 1 0 0 0 0 0 0 0 0
0 0 0 0 255 0 0 0 0 0 0 0 0 0 0 0
0 0 255 0 0 0 0 0 1 1 0 0 0 1 0 0
0 255 0 0 0 0 0 0 0 0 0 0 0 0 0 255
0 0 0 0 1 1 1 1 0 0 0 0 0 0 255 0
0 0 0 0 0 0 0 0 0 0 0 0 0 255 0 0
0 0 0 0 0 0 0 0 0 0 0 0 255 0 0 0
0 0 0 2 2 0 0 0 0 0 255 1 0 0 0 0
0 1 1 0 0 0 0 0 0 255 0 0 0 0 0 0
1 1 1 0 0 0 0 255 0 0 0 0 0 0 0 0
0 0 0 0 0 0 255 1 0 0 0 0 0 0 0 0
0 0 0 0 0 255 0 0 0 0 0 0 0 0 0 0
0 0 255 0 0 1 1 0 0 0 0 0 0 0 0 0
0 0 255 0 0 0 0 0 0 0 0 0 0 0 0 0
255 1 0 0 0 0 0 0 0 0 0 0 0 0 0 255
0 0 0 0 0 0 0 0 0 0 0 0 0 255 0 0
0 0 0 0 0 0 0 0 0 0 0 0 255 0 0 0
0 0 0 0 0 0 0 0 0 0 255 0 0 0 0 0
0 0 0 0 0 0 0 0 0 255 0 0 0 0 0 0
0 0 0 0 0 0 0 0 255 0 0 0 0 0 0 0
0 0 0 0 0 0 255 0 0 0 0 1 1 1 1 1
1 1 1 0 0 255 0 0 0 0 0 0 0 0 1 1
0 0 0 0 255 1 0 0 0 0 0 0 0 0 0 0
0 255 0 0 0 0 0 0 0 0 0 0 0 0 0 0
0 0 0 0 0 0 0 0 0 0 0 0 0 0 0 0
0 0 0 0 0 255 0 1 0 0 0 0 0 0 0 0
0 0 0 255 0 0 0 0 0 0 0 0 0 0 0 0
0 0 255 0 0 0 0 1 1 1 1 0 0 1 1 1
0 255 1 1 0 0 0 0 0 0 0 0 0 1 1 0
255 0 0 0 0 0 0 0 0 0 0 0 0 0 255 0
0 0 0 0 0 0 0 0 0 0 0 0 0 255 0 0
0 0 0 0 0 0 0 0 0 0 0 255 0 0 0 0
0 1 1 1 0 0 0 0 0 0 255 0 0 0 0 0
0 0 0 0 0 0 0 0 0 255 0 0 0 0 0 0
0 0 0 0 0 0 0 0 255 0 0 0 0 0 0 0
0 0 0 0 0 0 255 0 0 0 0 0 0 0 0 0
0 0 0 0 0 255 0 0 0 0 0 0 0 0 1 1
0 0 0 255 0 0 0 0 0 0 0 0 0 0 0 0
0 0 255 0 0 0 0 0 0 0 0 0 0 0 0 0
0 255 0 0 0 0 0 0 0 0 0 0 0 0 255 0
0 1 1 0 0 0 0 0 0 0 0 0 0 0 255 0
0 0 0 0 0 0 0 0 0 0 0 0 255 0 0 0
0 0 0 0 0 0 0 0 0 0 0 255 0 0 0 0
0 0 0 0 0 0 1 0 1 255 0 0 0 0 0 0
0 0 0 0 0 0 0 0 255 0 0 0 1 1 0 0
0 255 255 255 255 255 255 255 255 255 255 255 255 255 255 255
255 255 255 255 255 255 255 255 255 255 255 255 255 255 255 255
255 255 255 255 255 255 255 255 255 255 255 255 255 255 255 255
255 255 255 255 255 255 255 255 255 255 255 255 255 255 255 255
255 255 255 255 255 255 255 255 255 255 255 255 255 255 255 255
255 255 255 255 255 255 255 255 255 255 255 255 255 255 255 255
255 255 255 255 255 255 255 255 255 255 255 255 255 255 255 255
0 0 1 0 0 0 0 0 0 0 0 0 0 0 0 0
0 255 0 0 0 0 0 0 0 0 0 0 0 0 0 255
0 0 0 0 0 0 0 0 1 0 0 0 0 0 255 0
0 0 1 1 1 0 0 0 0 1 0 0 0 255 1 0
0 0 0 0 0 0 0 0 0 1 1 0 255 0 0 0
0 0 0 0 0 0 0 0 0 0 255 0 0 0 0 0
0 0 0 0 0 0 0 1 0 255 0 0 0 0 0 255
255 255 255 255 255 255 255 255 255 255 255 255 255 255 255 255
255 255 255 255 255 255 255 255 255 255 255 255 255 255 255 255
255 255 255 255 255 255 255 255 255 255 255 255 255 255 255 255
255 255 255 255 255 255 255 255 255 255 255 255 255 255 255 255
255 255 255 255 255 255 255 255 255 255 255 255 255 255 255 255
255 255 255 255 255 255 255 255 255 255 255 255 255 255 255 255
255 255 255 255 255 255 255 255 255 255 255 255 255 255 255 255
255 255 255 255 255 255 255 255 255 255 255 255 255 255 255 255
255 255 255 255 255 255 255 255 255 255 255 255 255 255 255 255
255 255 255 255 255 255 255 255 255 255 255 255 255 255 255 255
255 255 255 255 255 255 255 255 255 255 255 255 255 255 255 255
255 255 255 255 255 255 255 255 255 255 255 255 255 255 255 255
255 255 255 255 255 255 255 255 255 255 255 255 255 255 255 255
255 255 255 255 255 255 255 255 255 255 255 255 255 0 0 0
0 0 255 0 0 0 0 0 0 0 0 0 0 0 0 0
0 255 0 0 0 0 0 0 0 0 0 0 0 0 0 0
255 0 0 0 0 0 0 0 0 0 0 0 0 1 255 0
0 0 0 0 0 0 0 0 0 0 0 0 0 255 0 0
0 0 0 0 0 0 0 0 0 0 0 0 255 0 0 0
1 1 0 0 0 0 0 0 0 255 0 0 0 0 0 0
0 0 0 0 0 0 1 1 1 1 0 0 255 255 255 255
255 255 255 255 255 255 255 255 255 255 255 255 255 255 255 255
255 255 255 255 255 255 255 255 255 255 255 255 255 255 255 255
255 255 255 255 255 255 255 255 255 255 255 255 255 255 255 255
255 255 255 255 255 255 255 255 255 255 255 255 255 255 255 255
255 255 255 255 255 255 255 255 255 255 255 255 255 255 255 255
255 255 255 255 255 255 255 255 255 255 255 255 255 255 255 255
255 255 255 255 255 255 255 255 255 255 255 0 0 0 0 0
1 1 0 255 0 0 0 0 0 0 0 0 0 0 0 0
0 0 255 0 0 0 1 0 0 0 0 0 0 0 0 0
0 255 0 0 0 0 0 0 0 0 0 0 0 0 0 0
255 0 0 0 0 0 0 0 0 0 0 0 0 0 255 0
0 0 0 0 0 0 0 0 0 0 0 0 0 255 0 0
0 0 0 0 0 0 0 0 0 0 0 255 0 0 1 1
0 0 0 0 0 0 0 0 0 0 255 0 0 0 0 0
0 0 0 0 0 0 0 0 0 255 0 0 0 0 0 0
0 0 0 0 0 0 255 0 0 0 0 0 0 0 0 0
0 0 1 1 1 0 255 0 0 0 0 0 0 0 0 0
0 0 0 0 255 0 0 0 0 0 0 0 0 0 0 0
0 0 0 255 0 0 0 0 0 0 0 1 1 0 0 0
0 255 0 0 0 0 0 0 0 0 0 0 0 0 0 0
255 0 0 0 0 0 0 0 0 0 0 0 0 0 255 0
0 0 0 0 0 0 0 0 0 0 0 0 0 255 0 0
0 0 0 0 0 0 0 0 0 0 0 0 255 0 0 0
1 1 1 1 1 1 0 0 0 0 255 0 0 0 0 0
0 0 0 0 0 0 0 1 1 255 0 0 0 0 0 1
1 0 0 0 0 0 0 0 255 0 0 0 1 0 0 0
0 0 0 0 0 255 1 0 0 0 0 1 0 0 0 0
0 0 0 0 0 0 0 0 0 0 0 0 0 0 0 0
0 0 0 0 0 0 0 0 0 255 0 0 0 0 0 0
0 0 0 0 0 0 0 255 0 0 0 1 0 0 0 0
1 1 0 0 0 0 255 0 0 0 0 0 0 0 0 1
1 0 0 0 1 255 1 0 0 0 0 0 0 0 0 0
0 0 0 0 255 1 0 0 0 0 0 0 0 0 0 0
0 0 255 0 0 0 0 0 0 0 0 0 0 0 0 0
0 255 0 0 0 0 0 0 0 0 0 0 0 0 0 255
0 0 0 0 0 0 0 0 0 0 0 0 0 0 255 0
0 0 0 0 0 1 0 0 0 0 0 0 0 255 0 0
0 0 0 0 0 0 0 0 0 0 0 0 255 0 0 0
0 0 0 0 0 0 0 0 1 0 255 0 0 0 0 0
0 0 0 0 0 0 0 0 0 255 0 0 0 0 0 1
0 0 0 0 0 0 0 255 0 0 0 0 1 0 0 0
0 0 0 0 0 0 255 0 0 0 0 0 0 0 0 0
0 0 0 0 0 255 0 0 0 0 0 1 1 0 0 0
0 0 255 0 0 1 0 0 0 0 0 0 0 0 0 0
0 0 255 0 0 0 0 0 0 0 0 0 0 0 0 0
255 0 0 0 0 0 0 1 1 0 0 0 0 0 0 255
0 0 0 0 0 1 1 1 1 0 0 0 0 255 0 0
0 0 1 1 0 0 0 0 0 0 0 0 255 0 0 0
0 0 0 0 0 0 0 0 0 0 255 0 0 0 0 0
0 0 0 0 0 0 0 0 0 255 0 0 0 0 0 0
0 0 1 1 0 0 0 0 255 0 0 1 2 2 2 4
5 5 3 1 0 0 255 0 0 0 0 0 1 0 0 0
0 0 0 0 3 255 1 0 0 0 1 1 1 1 0 0
0 0 0 0 255 0 0 0 1 1 0 0 0 0 0 0
0 255 0 0 0 0 0 0 1 1 0 0 1 1 1 0
0 0 0 0 0 0 0 0 0 0 0 0 0 1 1 1
1 0 0 0 0 255 0 0 0 0 0 0 0 0 1 1
0 0 0 255 0 0 0 0 0 0 0 0 0 0 0 0
0 0 255 0 0 0 0 0 1 4 16 11 10 0 0 0
0 255 0 0 0 0 0 0 0 0 0 0 0 0 0 0
255 0 0 0 0 0 0 0 0 0 0 0 0 0 255 0
0 0 0 0 0 0 0 0 0 0 0 0 0 255 1 0
0 0 0 0 0 0 0 0 0 0 0 255 0 0 0 0
0 0 0 0 1 1 1 1 0 0 255 0 0 0 0 1
1 1 1 1 0 0 0 0 0 255 0 0 0 0 0 0
0 1 0 0 0 0 0 0 255 0 0 0 0 0 0 0
2 1 1 0 0 0 255 0 0 0 0 0 0 0 0 1
1 0 0 0 0 255 0 0 0 0 0 1 1 1 0 0
0 0 0 255 0 0 0 0 1 1 1 0 0 0 0 0
0 0 255 0 0 0 0 0 0 0 1 1 1 1 0 1
0 255 0 0 1 1 4 17 21 13 6 1 1 0 255 0
0 0 0 0 0 1 5 8 8 0 0 0 0 0 255 0
0 0 0 0 1 1 1 0 0 0 0 0 255 0 0 0
0 1 2 4 10 7 2 1 0 0 0 255 0 0 0 0
0 20 27 27 17 13 1 0 0 255 0 0 0 0 1 1
1 1 1 1 1 0 0 0 255 0 0 0 0 0 0 1
1 0 0 0 0 0 255 0 0 0 0 0 0 0 0 0
0 0 0 0 0 255 0 0 0 0 0 0 1 1 2 2
1 0 0 0 255 0 1 2 2 3 6 6 7 6 5 3
0 0 255 0 0 0 0 0 1 0 1 1 1 0 0 0
1 255 1 0 0 0 1 1 2 3 3 3 0 0 0 0
255 0 0 0 1 1 1 1 2 2 1 0 0 255 1 0
0 0 0 0 1 1 0 0 1 1 1 0 0 0 0 0
0 0 0 0 0 0 0 0 1 2 16 28 28 12 0 0
0 255 0 0 0 0 0 0 0 1 1 2 1 0 0 255
0 0 0 0 0 0 0 0 0 0 0 0 0 0 255 0
0 0 0 2 4 16 21 22 12 2 0 0 0 255 0 0
0 0 0 0 0 1 2 1 0 0 0 0 255 0 0 0
0 0 0 0 0 0 0 0 0 0 255 0 0 0 0 0
0 1 1 1 0 0 0 0 0 255 0 0 0 0 0 1
3 3 1 0 0 0 0 255 0 0 0 0 0 0 7 11
15 6 1 1 0 0 255 0 0 0 0 0 1 1 1 1
0 0 0 0 0 255 0 0 0 1 1 22 18 7 3 1
0 0 1 0 255 0 0 0 0 0 0 14 13 5 1 0
0 0 255 0 0 0 0 0 0 0 4 4 1 0 0 0
0 255 0 0 0 0 0 1 1 1 0 0 0 0 0 255
0 0 0 0 1 2 1 0 0 1 1 1 0 0 255 0
0 0 0 1 5 7 7 2 2 1 1 0 0 255 0 1
1 4 40 40 40 27 26 6 1 0 255 0 0 0 0 0
1 8 31 41 31 11 0 0 0 0 255 0 0 0 0 1
1 1 1 1 1 0 0 0 255 0 0 0 1 3 10 10
12 12 6 2 1 0 0 255 0 1 1 2 20 47 42 33
27 24 13 1 0 255 0 0 0 0 1 1 1 3 4 4
1 0 0 0 255 0 0 0 0 1 2 3 2 1 1 0
0 0 255 0 0 0 0 0 0 0 0 0 0 0 0 0
0 255 0 0 0 0 1 2 3 3 5 5 1 1 0 0
255 0 1 2 8 7 6 7 7 7 6 5 1 0 255 0
0 0 0 0 2 2 2 1 1 1 1 0 1 255 1 0
0 0 1 4 4 6 6 12 4 2 0 0 255 0 0 0
1 2 2 4 4 4 2 1 0 255 0 0 0 0 0 0
1 1 1 1 1 1 1 0 0 0 0 0 0 0 0 0
0 0 0 1 6 24 69 73 84 69 12 0 0 255 0 0
0 0 0 0 0 0 1 2 2 0 0 255 0 0 0 0
0 0 0 0 0 0 0 0 1 0 255 0 0 0 2 7
16 14 14 14 12 7 0 0 0 255 0 0 0 0 0 0
0 4 3 3 0 0 0 0 255 0 0 0 0 0 0 0
0 0 0 0 0 0 255 0 0 0 0 0 3 5 11 2
2 1 0 0 0 255 0 0 0 1 1 4 4 5 5 1
0 0 0 255 0 0 0 0 1 7 31 36 36 21 1 1
0 0 255 0 0 0 0 1 1 2 2 2 2 1 0 0
0 255 0 0 0 1 22 38 23 18 7 2 1 1 1 0
255 0 0 0 0 12 20 34 23 17 5 0 0 0 255 0
0 0 0 0 1 4 6 6 4 0 0 0 0 255 0 0
0 0 0 0 1 3 0 0 0 0 0 255 0 0 0 0
2 4 3 3 1 2 1 1 0 0 255 0 0 0 1 5
7 11 11 11 13 12 3 0 0 255 0 0 2 55 70 85
85 62 54 25 1 0 255 0 0 0 0 1 8 36 36 46
38 38 4 0 0 0 255 0 0 1 1 1 2 1 1 1
1 1 0 0 255 0 0 0 6 15 17 15 17 15 15 5
2 0 0 255 0 0 1 4 34 47 34 33 30 30 22 3
0 255 0 0 0 1 1 1 3 4 4 4 2 0 0 0
255 0 0 0 0 1 3 3 3 3 2 1 1 0 255 0
0 0 0 0 0 0 0 0 0 0 0 0 0 255 0 0
0 1 4 3 6 5 5 5 4 1 0 0 255 0 1 7
10 8 6 6 7 11 7 5 5 0 255 0 0 0 0 1
2 2 2 2 2 2 1 0 0 255 0 0 0 5 5 5
5 8 12 14 12 4 0 0 255 0 0 0 2 3 3 6
4 4 2 1 0 255 0 0 0 0 0 1 1 2 3 3
2 1 0 0 0 0 0 0 0 0 0 0 0 0 1 2
24 74 74 84 85 85 69 0 0 255 0 0 0 0 0 0
0 0 0 1 1 0 0 255 0 0 1 1 0 0 0 0
0 0 1 1 1 0 255 0 0 0 7 17 23 17 12 14
12 7 1 0 0 255 0 0 0 0 0 4 4 4 3 2
1 0 0 0 255 0 0 0 0 0 0 0 1 1 0 0
0 0 255 0 0 0 0 1 8 14 20 11 5 1 1 0
0 255 0 0 0 4 5 6 5 5 5 1 0 0 0 255
0 0 0 1 4 18 31 41 44 36 6 0 0 0 255 0
0 0 0 0 4 4 1 1 4 4 0 0 0 255 0 0
0 2 38 40 38 18 12 7 1 0 0 0 255 0 0 1
7 30 30 34 23 17 14 2 0 0 255 0 0 0 1 1
6 6 6 6 7 7 0 0 0 255 0 0 0 0 0 4
4 4 1 0 0 0 1 255 0 0 0 1 4 6 5 3
2 2 1 0 0 0 255 0 0 0 1 7 14 14 11 13
14 14 3 0 0 255 0 0 2 101 113 101 108 99 55 35
25 0 255 0 0 0 1 4 33 59 36 41 35 38 24 0
0 0 255 0 0 1 1 1 2 1 1 1 2 1 0 0
255 0 0 1 6 15 17 13 11 11 24 15 2 0 0 255
1 1 3 16 34 44 34 31 32 33 33 4 0 255 0 0
0 1 2 3 3 6 10 10 6 1 0 0 255 0 0 0
1 1 3 3 3 4 6 2 1 0 255 0 0 0 1 2
1 0 0 0 0 0 0 0 0 255 0 0 0 4 13 4
3 4 4 6 4 4 0 0 255 0 2 4 8 7 5 5
8 11 8 5 5 1 255 0 0 0 0 3 4 2 2 4
3 3 2 0 0 255 0 0 1 5 5 6 6 14 17 17
14 4 0 0 255 0 0 2 2 7 4 7 4 4 3 2
0 255 0 0 0 0 0 2 6 4 5 5 5 1 0 0
0 0 0 0 0 0 0 0 0 0 2 2 51 73 69 73
84 90 69 0 0 255 0 0 0 1 1 0 0 0 0 0
0 0 0 255 0 0 0 0 0 0 0 0 0 0 0 1
1 0 255 0 0 0 7 16 23 18 13 17 17 12 2 1
0 255 0 0 0 0 0 4 4 1 1 2 2 0 0 0
255 0 0 0 0 0 0 1 4 5 1 0 0 0 255 0
0 0 0 5 16 20 25 20 7 1 1 0 0 255 0 0
0 16 16 15 5 6 5 1 0 0 0 255 0 0 1 2
6 25 32 32 41 26 15 0 0 0 255 0 0 0 0 0
1 0 0 0 2 4 2 0 0 255 0 0 0 2 38 40
25 20 12 7 1 0 0 0 255 0 0 1 12 30 30 34
26 17 14 2 0 0 255 0 0 0 2 4 8 5 5 5
7 7 2 0 0 255 0 0 0 0 2 6 4 4 1 0
0 0 0 255 0 1 0 1 2 6 5 3 3 3 2 0
0 0 255 1 1 1 1 8 21 21 14 14 14 5 3 0
0 255 0 0 4 113 148 129 116 108 74 38 25 1 255 0
0 0 1 4 36 40 36 35 35 38 38 0 0 0 255 0
0 0 2 2 3 3 3 3 1 0 0 0 255 0 0 1
3 11 12 10 10 11 28 28 6 0 0 255 0 0 1 17
44 45 34 31 33 33 33 4 1 255 0 0 0 2 2 4
4 12 12 10 8 6 0 0 255 0 1 1 1 2 3 3
3 3 4 2 2 0 255 0 0 0 0 1 1 1 0 1
0 0 0 0 0 255 0 0 0 3 7 3 3 3 4 5
5 5 1 0 255 0 2 4 5 5 5 6 8 11 7 5
5 1 255 0 0 0 0 2 3 4 4 4 3 2 1 0
0 255 0 0 1 5 17 14 14 14 14 17 14 2 0 0
255 0 0 1 1 2 3 7 5 4 3 0 0 255 0 0
0 0 0 6 8 7 7 7 6 2 0 0 0 0 0 0
0 0 0 0 0 0 1 2 51 70 54 54 65 75 40 0
0 255 0 0 0 1 1 1 1 0 0 0 0 0 0 255
0 0 0 0 0 0 0 0 0 0 0 0 0 0 255 0
0 0 1 16 16 16 17 24 24 17 2 1 0 255 0 0
0 0 0 4 4 2 2 2 2 0 0 0 255 0 0 0
0 1 1 3 4 3 1 0 0 0 255 0 0 0 0 8
16 20 20 14 12 1 0 0 0 255 0 0 0 11 11 15
6 15 3 1 0 0 0 255 0 0 0 1 6 10 25 26
28 22 11 0 0 0 255 0 0 0 0 0 0 0 0 0
0 2 0 0 0 255 0 0 0 0 25 35 24 20 12 7
0 0 0 0 255 0 0 1 4 27 34 35 26 17 5 1
0 0 255 0 1 1 3 6 8 6 6 5 7 4 2 0
0 255 0 0 0 0 2 4 2 1 0 0 0 0 0 255
0 1 0 1 2 3 3 3 3 3 1 0 0 0 255 1
1 1 2 7 21 21 21 11 11 5 2 0 0 255 0 0
4 103 148 148 125 111 80 47 24 0 255 0 0 0 0 3
32 40 42 38 35 35 24 1 0 0 255 0 0 0 1 2
6 7 5 4 2 1 0 0 255 0 0 0 1 7 11 12
13 14 28 14 2 1 0 255 0 0 0 17 34 44 43 32
43 33 27 4 0 255 0 0 0 2 6 6 10 12 12 8
8 6 0 0 255 1 1 1 2 2 3 3 3 3 3 2
0 0 255 0 0 0 0 1 1 2 1 0 0 0 1 1
1 255 0 0 0 0 4 3 3 3 5 8 5 2 0 0
255 0 2 4 5 4 4 4 7 6 6 5 2 1 255 0
0 0 0 1 1 2 1 2 2 2 1 0 0 255 0 0
0 17 18 18 14 14 14 17 15 1 0 0 255 0 0 0
1 2 5 10 5 4 2 1 0 255 0 0 0 0 0 6
7 6 5 6 5 2 0 0 0 0 0 0 0 0 0 0
0 0 0 2 40 51 41 40 41 40 5 0 0 255 0 0
0 0 1 1 1 0 0 0 0 1 1 255 0 0 0 0
0 0 0 0 0 0 0 0 0 0 255 0 0 0 0 4
15 15 16 18 17 5 3 1 0 255 0 0 0 0 0 4
4 3 2 3 1 0 0 0 255 0 0 0 0 1 1 1
3 3 1 0 0 0 255 0 0 0 0 5 14 12 12 14
12 0 0 0 0 255 0 0 1 5 5 11 5 17 5 2
1 0 0 255 0 0 0 0 1 6 10 26 26 17 2 0
0 0 255 0 0 0 0 0 0 0 0 0 0 0 0 0
0 255 0 0 0 0 2 23 23 23 12 0 0 0 0 0
255 0 0 1 2 23 34 35 27 14 2 0 0 0 255 0
1 1 1 1 5 5 5 5 5 3 0 0 0 255 0 0
0 0 2 2 0 0 0 0 0 0 0 255 0 0 0 0
2 2 2 2 2 1 1 0 1 0 255 0 0 1 2 7
12 12 12 11 11 5 1 1 0 255 0 0 4 26 106 106
111 90 80 34 7 0 255 0 0 0 0 0 20 32 42 38
47 33 21 1 0 0 255 0 0 0 0 1 2 6 4 4
1 1 0 0 255 0 0 0 1 7 10 12 16 16 14 6
1 0 0 255 0 0 0 0 22 33 33 43 53 27 14 0
0 255 0 0 0 2 2 4 4 4 7 7 7 1 0 0
255 1 0 1 2 2 2 3 3 3 2 1 0 0 255 0
0 0 0 1 1 2 2 0 1 1 1 1 0 255 0 0
0 0 2 3 3 3 5 5 4 1 0 0 255 0 1 3
4 4 4 5 6 6 5 5 1 0 255 0 0 0 0 1
1 1 1 1 1 1 0 0 0 255 0 1 1 3 17 14
14 12 11 14 6 1 0 0 255 0 0 0 1 2 11 11
10 4 2 1 0 255 0 0 0 0 0 4 5 5 5 3
3 0 0 0 0 0 0 0 0 0 0 0 0 0 0 1
1 15 32 32 32 22 2 0 0 255 0 0 0 0 0 1
1 1 0 0 0 0 0 255 0 0 0 0 0 0 0 0
0 0 0 0 0 0 255 0 0 0 0 1 4 5 14 15
5 3 1 0 0 255 0 0 0 0 0 2 2 2 1 1
0 0 0 0 255 0 0 0 0 0 1 1 1 1 0 0
0 0 255 0 0 0 0 1 4 5 4 8 1 0 0 0
0 255 0 0 1 4 5 8 7 7 3 1 1 0 0 255
0 0 0 0 0 1 2 4 14 2 0 0 0 0 255 0
0 0 0 0 0 0 0 0 0 0 0 0 0 255 0 0
0 0 0 2 14 12 0 0 0 0 0 0 255 1 1 1
1 18 25 27 25 2 1 0 0 0 255 0 0 1 0 0
0 0 6 4 4 0 0 0 0 255 0 0 0 0 1 0
0 0 0 0 0 0 1 255 0 0 0 0 1 2 0 1
1 1 1 0 1 0 255 0 0 0 1 4 10 12 18 12
14 12 1 0 0 255 0 0 0 4 54 70 83 70 34 20
0 0 255 0 0 0 0 0 1 20 27 27 32 21 1 1
1 1 255 0 0 0 0 0 1 1 1 1 0 0 0 0
255 0 0 0 1 7 7 11 16 14 2 0 0 0 0 255
0 0 0 0 0 8 22 32 33 14 2 0 0 255 0 0
0 0 1 4 3 3 4 5 4 1 0 0 255 0 0 0
0 2 2 2 2 2 2 0 0 0 255 1 0 0 0 0
0 2 0 0 0 0 0 0 0 255 0 0 0 0 1 2
3 3 4 3 0 0 0 0 255 0 0 1 3 2 3 3
4 4 4 2 1 0 255 0 0 0 0 1 1 0 1 1
1 1 0 1 0 255 0 0 0 1 3 13 11 8 7 6
2 1 1 1 255 0 0 0 1 3 11 10 10 2 2 1
0 255 0 0 0 0 0 1 4 3 3 2 0 0 0 0
0 0 0 0 0 0 0 0 0 0 0 0 0 1 2 15
22 2 1 0 0 255 0 0 0 0 0 0 1 1 0 0
0 0 0 255 0 0 0 0 0 0 0 0 0 0 0 1
1 1 255 0 0 0 0 0 1 1 2 0 1 1 0 0
0 255 0 0 0 0 1 2 2 1 0 0 0 0 0 0
255 0 0 0 0 0 0 0 0 1 0 0 0 0 255 0
0 0 0 1 1 1 1 1 0 0 0 0 0 255 0 0
0 2 4 7 5 2 2 0 0 0 0 255 0 0 0 0
0 0 0 1 1 0 0 0 0 0 255 0 0 0 0 0
0 0 0 0 0 0 0 0 1 255 0 0 0 0 0 0
0 0 0 0 0 0 0 0 255 1 1 0 0 2 18 11
1 0 0 0 0 0 255 0 0 1 0 0 0 0 1 0
0 0 0 0 0 255 0 0 0 0 0 0 0 0 0 0
0 0 0 255 0 0 0 0 0 1 0 0 0 1 0 0
0 0 255 0 0 0 0 1 7 12 18 12 12 2 1 0
0 255 0 0 0 1 3 18 24 20 20 1 0 0 255 0
0 0 0 0 0 1 5 5 4 1 0 0 1 1 255 0
0 0 0 0 0 0 0 0 0 0 0 0 255 0 0 0
1 2 1 2 1 1 0 0 0 0 0 255 0 0 0 0
0 0 1 2 2 2 0 0 0 255 0 0 0 0 0 0
0 1 1 2 2 1 0 0 255 0 0 0 0 0 1 1
1 1 0 0 0 0 255 1 1 0 0 0 0 0 0 0
0 0 0 0 0 255 0 0 0 0 1 1 1 1 1 1
0 0 0 0 255 0 0 0 0 0 1 1 2 2 1 0
0 0 255 1 1 1 0 0 0 0 0 1 1 1 0 0
0 255 0 0 0 1 1 1 1 2 1 0 1 1 1 1
255 0 0 0 0 1 2 1 0 2 2 0 0 255 0 0
0 0 0 0 1 1 0 0 0 0 0 0 0 0 0 0
0 0 0 0 0 0 0 0 0 0 1 1 1 1 0 0
0 255 0 0 0 0 0 0 1 1 1 0 0 0 0 255
0 0 0 0 0 0 0 0 0 0 0 1 1 1 255 0
0 0 0 0 0 0 0 0 0 0 0 0 0 255 1 0
0 0 0 1 0 0 0 1 1 0 0 0 255 0 0 0
0 0 0 0 0 0 0 0 0 0 255 0 0 0 0 0
1 0 0 0 0 0 0 0 0 255 0 0 0 1 1 1
2 1 0 0 0 0 0 255 0 0 0 0 0 0 0 1
0 0 0 0 0 0 255 1 0 1 0 0 0 0 0 0
0 0 0 0 1 255 0 0 0 0 0 0 0 0 0 0
0 0 0 0 255 1 1 0 0 0 1 0 0 0 0 0
0 0 255 0 1 2 1 0 0 0 0 0 0 0 0 0
0 255 0 0 0 0 0 0 0 0 0 0 0 0 0 255
0 0 0 0 0 0 0 0 0 0 0 0 0 0 255 0
0 0 0 0 0 5 8 5 2 0 0 0 0 255 0 0
0 0 1 1 1 0 0 0 0 0 255 0 0 0 0 0
0 0 0 0 0 0 0 0 0 0 255 0 0 0 0 0
0 0 0 0 0 0 0 0 255 0 0 0 0 0 0 0
0 0 0 0 0 0 0 255 0 0 0 0 0 0 0 0
0 0 0 0 0 255 0 0 0 0 0 0 0 0 0 1
1 1 0 0 255 0 0 0 0 0 0 0 0 0 0 0
0 0 255 0 1 0 0 0 0 0 0 0 0 0 0 0
0 255 0 0 0 0 0 0 0 1 1 0 0 0 0 0
255 0 0 0 0 0 0 0 1 1 1 0 0 0 255 1
0 0 0 0 0 0 0 0 0 0 0 0 0 255 0 0
0 0 0 0 0 0 0 0 0 0 1 1 255 0 0 0
0 0 0 0 0 0 0 0 0 255 0 0 0 0 0 0
0 0 0 0 0 0 0 0 0 0 0 0 0 0 0 0
0 0 0 0 0 0 0 0 1 0 0 0 0 255 0 0
0 0 0 0 1 1 0 0 0 0 0 255 0 0 0 0
0 0 0 1 1 1 1 1 1 1 255 0 0 0 0 0
0 0 0 0 0 0 0 0 0 255 0 0 0 0 0 0
0 0 0 1 0 0 0 0 255 0 0 0 0 0 0 0
0 0 0 0 0 0 255 0 0 0 1 1 0 0 0 0
1 0 0 0 0 255 0 0 0 0 0 0 1 0 0 0
0 0 0 255 0 0 0 0 0 0 0 1 0 0 0 0
0 0 255 0 0 1 0 0 0 0 0 0 0 0 0 1
1 255 0 0 0 0 0 0 0 0 0 0 0 0 0 0
255 1 0 0 0 0 0 0 0 0 0 0 0 0 255 1
1 2 1 0 0 0 0 0 0 0 0 0 0 255 0 0
0 0 0 0 0 0 0 0 0 0 0 255 0 0 0 0
0 0 0 0 0 0 0 0 0 0 255 0 0 0 0 0
0 0 2 0 0 0 0 0 0 255 0 1 1 0 0 0
0 0 0 0 0 0 255 0 0 0 0 0 0 0 0 0
0 0 0 0 0 0 255 0 0 0 0 0 0 0 0 0
0 0 0 0 255 0 0 0 0 0 0 0 0 0 0 0
0 0 0 255 0 0 0 0 0 0 0 0 0 0 0 0
0 255 0 0 0 0 0 0 0 0 0 0 1 0 0 0
255 0 1 0 0 0 0 0 0 0 0 0 0 0 255 0
0 0 0 0 0 0 0 0 0 0 0 0 0 255 0 0
0 0 0 0 0 1 0 0 0 0 0 0 255 0 0 0
0 0 0 0 0 0 0 0 0 0 255 0 0 0 0 0
0 0 0 0 0 0 0 0 0 255 0 0 0 0 0 0
0 0 0 0 0 0 0 0 255 0 0 0 0 0 0 0
0 0 0 0 0 255 0 0 0 0 0 0 0 0 0 0
0 0 0 0 0 0 0 0 0 0 0 0 0 0 0 0
0 0 0 0 0 0 0 0 0 255 0 0 0 0 0 0
0 1 0 0 0 0 1 255 0 0 0 0 0 0 1 1
1 1 1 0 0 0 255 0 0 0 0 0 0 0 0 0
0 0 0 0 0 255 0 0 0 0 0 0 0 0 0 0
0 0 0 0 255 0 0 0 0 0 0 0 0 0 0 0
0 0 255 0 0 0 1 1 1 0 0 0 0 0 0 0
0 255 0 0 0 0 0 0 0 0 0 0 0 0 0 255
0 0 0 0 0 0 1 1 0 0 0 0 0 0 255 0
0 0 0 0 0 0 0 0 0 0 0 0 1 255 0 0
0 0 0 0 0 0 0 0 0 0 0 0 255 0 0 0
0 0 0 0 0 0 0 0 0 0 255 1 0 0 0 0
0 0 0 0 0 0 0 0 0 255 0 0 0 0 0 0
0 0 1 0 0 0 0 255 0 0 0 0 0 0 0 0
0 0 0 0 0 1 255 0 0 0 0 0 0 0 0 0
0 0 0 0 0 255 0 1 1 0 0 0 0 0 0 0
0 0 255 1 0 0 0 0 0 0 0 0 0 0 0 0
0 0 255 0 0 0 0 0 0 0 0 0 0 0 0 0
255 0 0 0 0 0 0 0 0 0 0 0 0 0 0 255
0 0 0 0 0 0 0 0 0 0 0 0 0 255 0 0
0 0 0 0 0 0 0 0 0 0 0 0 255 0 1 0
0 0 0 0 0 0 0 0 0 0 255 0 0 0 0 0
0 0 0 0 0 0 0 0 0 255 0 0 0 0 0 0
0 1 0 0 0 0 0 0 255 0 0 0 0 0 0 0
0 0 0 0 0 0 255 0 0 0 0 0 0 0 0 0
0 0 0 0 0 255 1 1 0 0 0 0 0 0 0 0
0 0 0 0 255 0 0 0 0 0 0 0 0 0 0 0
0 255 0 0 0 0 0 0 0 0 0 0 0 0 0 0
0 0 0 0 255 255 255 255 255 255 255 255 255 255 255 255
255 255 255 255 255 255 255 255 255 255 255 255 255 255 255 255
255 255 255 255 255 255 255 255 255 255 255 255 255 255 255 255
255 255 255 255 255 255 255 255 255 255 255 255 255 255 255 255
255 255 255 255 255 255 255 255 255 255 255 255 255 255 255 255
255 255 255 255 255 255 255 255 255 255 255 255 255 255 255 255
255 255 255 255 255 255 255 255 255 255 255 255 255 255 255 255
255 255 255 255 255 255 255 255 255 255 255 255 255 255 255 255
255 255 255 255 255 255 255 255 255 255 255 255 255 255 255 255
255 255 255 255 255 255 255 255 255 255 255 255 255 255 255 255
255 255 255 255 255 255 255 255 255 255 255 255 255 255 255 255
255 255 255 255 255 255 255 255 255 255 255 255 255 255 255 255
255 255 255 255 255 255 255 255 255 255 255 255 255 255 255 255
255 255 255 255 255 255 255 255 255 255 255 255 255 255 255 255
255 255 255 255 255 255 255 255 255 255 255 255 255 255 255 255
255 255 255 255 255 255 255 255 255 255 255 255 255 255 255 255
255 255 255 255 255 255 255 255 255 255 255 255 255 255 255 255
255 255 255 255 255 255 255 255 255 255 255 255 255 255 255 255
255 255 255 255 255 255 255 255 255 255 255 255 255 255 255 255
255 255 255 255 255 255 255 255 255 255 255 255 255 255 255 255
255 255 255 255 255 255 255 255 255 255 255 255 255 255 255 255
255 255 255 255 255 255 255 255 255 255 255 255 255 255 255 255
255 255 255 255 255 255 255 255 255 255 255 255 255 255 255 255
255 255 255 255 255 255 255 255 255 255 255 255 255 255 255 255
255 255 255 255 255 255 255 255 255 255 255 255 255 255 255 255
255 255 255 255 255 255 255 255 255 255 255 255 255 255 255 255
255 255 255 255 255 255 255 255 255 255 255 255 255 255 255 255
255 255 255 255 255 255 255 255 255 255 255 255 255 255 255 255
1 0 0 0 0 0 0 0 0 0 0 0 0 0 0 0
0 255 0 0 0 0 0 0 0 0 0 0 0 0 0 255
0 0 0 0 0 0 0 0 0 0 0 0 0 0 255 0
0 0 0 0 0 0 0 0 0 0 0 0 0 255 0 0
0 0 0 0 1 1 0 0 0 0 0 0 255 0 0 0
0 0 0 0 0 0 0 0 0 0 255 0 0 0 0 0
0 0 0 0 0 0 0 0 0 255 0 0 0 0 0 0
0 0 0 0 0 0 0 255 0 0 0 0 1 1 0 0
0 0 0 0 0 0 255 0 0 0 0 0 0 0 0 0
0 0 0 0 1 255 0 0 0 0 0 0 0 0 0 0
0 0 0 0 255 0 0 0 0 0 0 0 0 0 0 0
0 0 255 0 0 0 0 0 0 0 0 0 0 0 0 0
1 255 1 0 0 0 0 0 0 0 0 1 0 0 0 255
0 0 0 0 0 0 0 0 0 0 0 0 0 1 255 0
0 0 0 0 0 0 0 0 0 0 0 0 0 255 0 0
0 0 0 0 0 0 0 0 0 0 255 0 0 0 0 0
0 0 0 0 0 0 0 0 1 0 255 0 0 0 0 0
0 0 0 0 0 0 0 0 255 0 0 0 0 0 0 0
0 0 0 0 0 0 0 255 0 0 0 0 0 0 0 0
0 0 0 0 0 255 0 0 0 0 0 0 0 0 0 0
0 0 0 0 255 0 0 0 0 0 0 0 0 0 0 0
0 0 255 0 0 0 0 0 0 0 1 1 0 0 0 0
0 255 0 0 0 0 0 1 0 0 0 0 0 0 0 0
255 0 0 0 0 0 0 0 0 0 0 0 1 0 255 0
1 0 0 0 0 0 0 0 0 0 0 0 0 255 0 0
0 0 0 0 0 0 0 0 0 0 0 0 255 0 0 0
0 0 0 0 0 0 0 0 0 255 0 0 0 0 0 0
0 0 0 0 0 0 0 0 0 0 0 0 2 1 0 0
0 0 0 0 0 0 0 0 0 0 0 0 0 255 0 0
0 0 0 0 0 0 0 0 0 0 0 255 0 0 0 0
0 0 0 0 0 0 0 0 0 0 255 0 0 0 0 1
0 3 2 1 0 0 0 0 0 255 0 0 0 0 0 1
1 1 1 0 0 0 0 0 255 1 0 0 0 0 0 0
0 0 0 0 0 0 255 0 0 0 0 0 0 0 0 0
0 0 0 0 0 255 0 0 0 0 0 0 0 0 0 0
0 0 0 255 0 0 0 0 1 0 0 0 0 0 0 0
0 0 255 0 0 0 0 0 0 0 0 1 0 0 1 1
1 255 0 0 0 1 1 0 0 0 0 0 0 0 0 0
255 0 0 0 0 0 0 0 0 0 0 1 1 0 255 0
0 0 0 0 0 0 1 1 1 0 0 0 0 255 0 0
0 0 0 0 0 0 0 0 0 0 0 255 0 0 0 0
0 0 0 0 0 0 0 0 0 1 255 0 0 0 0 0
0 0 0 0 0 0 0 0 0 255 0 0 0 0 0 0
0 0 0 0 0 0 255 0 0 0 0 0 0 0 0 0
0 0 0 0 0 0 255 0 0 0 0 0 0 0 0 0
0 0 0 0 255 0 0 0 0 0 0 1 1 0 0 0
0 0 0 255 0 0 0 0 0 0 0 0 0 0 0 0
1 255 0 0 0 0 0 0 0 0 0 0 0 0 0 0
255 0 0 0 0 0 0 0 0 0 0 0 0 0 255 0
0 0 1 0 0 1 1 1 1 1 0 0 0 255 0 0
0 0 1 1 2 2 2 1 1 0 0 0 255 0 0 0
0 0 0 0 0 0 0 0 0 0 255 0 0 0 1 0
0 0 1 1 1 0 0 0 0 255 0 0 0 0 0 0
0 0 0 0 0 0 0 0 255 0 0 0 0 0 1 1
1 0 0 0 0 255 0 0 0 0 0 0 0 0 0 1
1 0 0 0 0 0 0 0 1 1 0 1 0 0 0 0
0 0 1 1 1 0 0 0 0 255 0 0 0 0 0 0
0 0 0 0 0 0 0 255 0 0 0 0 0 0 0 0
0 0 0 0 0 0 255 0 0 0 0 1 3 4 4 4
1 1 0 0 0 255 0 0 0 0 0 1 2 3 2 1
0 0 0 0 255 1 1 0 0 0 0 2 0 0 0 0
0 0 255 0 0 0 0 0 0 0 0 0 0 0 0 0
0 255 0 0 0 1 0 0 0 0 0 0 0 0 0 255
0 0 0 0 0 0 0 0 0 0 0 0 0 0 255 1
0 0 0 1 0 1 4 4 0 0 1 1 1 255 0 0
1 1 1 0 0 0 0 0 0 0 0 0 255 0 0 0
0 0 0 0 0 0 0 0 0 0 255 0 0 0 0 0
0 1 1 1 1 0 0 0 0 255 0 0 0 3 0 0
0 0 0 0 0 0 0 255 0 0 0 0 0 0 0 0
1 1 1 0 0 1 255 0 0 0 0 0 0 0 0 0
0 0 0 0 0 255 0 0 0 0 0 0 1 1 1 0
0 0 255 0 0 0 0 0 0 1 0 0 0 0 0 0
0 0 255 0 0 0 0 0 2 1 1 1 0 0 0 0
255 0 0 0 0 0 0 3 3 1 0 0 0 0 0 255
0 0 0 0 0 0 4 4 2 2 0 0 1 255 0 0
0 0 0 0 0 0 0 1 1 0 0 0 255 0 0 0
0 0 0 0 0 0 0 0 0 0 255 1 0 0 0 1
1 1 1 1 1 1 0 0 0 255 0 0 0 0 1 2
4 2 2 2 1 0 0 0 255 1 1 0 0 0 0 0
0 0 0 0 0 0 255 0 0 0 1 1 1 1 1 1
1 0 0 0 0 255 0 0 0 0 0 0 1 1 1 1
0 0 0 0 255 0 0 0 0 1 1 1 1 1 0 0
0 255 0 0 0 0 0 0 0 0 1 1 1 0 0 0
0 0 0 1 1 1 0 1 1 0 0 0 0 0 2 2
2 1 1 0 0 255 0 0 0 0 0 0 0 1 0 0
0 0 1 255 0 0 0 0 0 0 0 1 1 0 0 0
0 0 255 0 0 0 0 1 7 16 28 16 10 8 1 0
0 255 0 0 0 0 0 2 4 4 4 3 0 0 0 0
255 1 1 0 0 0 1 2 2 2 0 0 0 0 255 0
0 0 0 0 1 0 0 0 0 0 0 0 1 255 0 0
0 0 0 1 1 1 1 0 0 0 0 255 0 0 0 0
0 0 0 0 0 0 0 0 0 1 255 1 0 0 0 1
3 21 31 22 4 2 1 1 0 255 0 0 1 1 1 0
0 0 0 0 0 0 0 0 255 0 0 0 0 0 0 0
0 0 0 0 0 0 255 0 0 0 0 0 0 0 1 1
1 0 0 0 0 255 0 0 3 8 8 1 0 0 0 0
0 0 0 255 0 0 0 0 0 1 11 20 8 1 0 0
0 1 255 0 0 0 0 0 0 2 3 2 0 0 0 0
0 255 0 0 1 1 1 2 5 8 10 4 0 0 255 0
0 0 0 0 0 1 1 0 0 0 1 1 0 0 255 0
0 0 0 2 4 3 3 1 1 0 0 0 255 0 0 0
0 0 1 1 1 1 1 0 0 0 0 255 0 0 0 0
0 1 4 4 2 3 0 0 0 255 0 0 0 0 0 1
0 1 1 3 3 1 0 0 255 0 0 0 0 0 0 0
0 0 0 0 0 0 255 1 0 0 0 0 1 2 2 5
1 1 0 0 0 255 0 0 0 0 2 2 11 4 4 2
1 0 0 0 255 1 0 0 0 0 0 0 0 0 0 0
0 0 255 0 0 0 0 1 2 5 4 2 1 1 0 0
0 255 1 0 0 0 0 1 1 1 1 1 0 0 0 0
255 0 0 0 1 2 1 1 1 1 0 0 0 255 0 0
0 0 0 0 0 1 1 1 1 0 0 0 0 0 0 1
0 0 0 0 0 0 0 0 1 2 2 2 2 2 1 1
0 255 0 0 0 0 0 0 1 3 1 0 0 0 0 255
0 0 1 0 0 0 1 1 2 3 0 0 0 1 255 0
0 0 1 7 31 33 44 45 34 24 8 0 0 255 0 0
0 0 0 4 6 10 6 5 2 0 0 0 255 0 0 0
0 1 2 5 5 5 1 0 0 0 255 0 0 0 0 0
1 0 1 0 0 0 0 0 1 255 0 0 0 0 0 1
1 1 1 0 0 0 0 255 0 0 0 0 0 0 0 1
1 3 1 1 0 1 255 1 0 0 0 3 11 47 47 31
22 4 1 1 0 255 0 0 0 1 3 4 0 0 0 0
0 0 0 0 255 0 0 0 0 1 7 23 23 6 1 0
0 0 255 0 0 0 0 0 0 0 0 1 0 0 0 0
0 255 0 0 1 7 7 1 0 1 1 0 0 0 0 255
0 0 0 0 0 17 44 44 27 13 1 0 0 0 255 0
0 1 0 0 0 2 3 2 1 1 0 0 0 255 0 0
1 5 5 6 8 10 10 7 0 0 255 0 0 0 0 0
0 1 2 0 0 1 1 1 0 0 255 0 0 0 1 4
6 6 5 2 1 0 0 0 255 0 0 0 0 1 1 1
1 2 1 1 1 0 0 255 0 0 0 0 8 5 2 2
2 3 0 0 0 255 0 0 0 1 1 2 7 7 8 7
3 0 0 0 255 0 0 0 0 0 0 0 0 0 0 0
0 0 255 0 0 0 0 0 2 2 3 7 5 1 0 0
0 255 0 0 0 1 2 6 6 4 4 4 1 0 0 1
255 0 0 0 0 0 0 1 0 0 0 0 0 0 255 0
0 0 0 1 11 12 5 2 2 1 1 0 0 255 1 1
1 0 1 1 1 0 1 0 0 0 0 0 255 0 0 1
3 3 2 2 1 1 0 0 0 255 0 0 0 0 0 1
1 1 1 1 0 0 0 0 0 0 0 1 0 0 0 0
0 0 0 0 3 3 2 2 3 3 2 1 0 255 0 0
0 0 1 3 4 5 4 1 0 0 0 255 0 0 1 0
1 1 1 2 3 4 1 1 0 0 255 0 0 0 1 31
42 45 57 67 57 34 11 0 0 255 1 0 0 0 2 6
6 10 6 7 5 1 0 0 255 0 0 0 1 2 5 7
7 5 5 0 0 0 255 0 0 0 0 0 1 1 1 1
0 0 0 0 0 255 0 0 0 0 1 1 1 2 1 1
1 0 0 255 0 0 0 0 0 0 4 4 4 3 3 1
0 0 255 0 0 0 0 10 21 47 47 35 28 20 1 0
0 255 0 0 0 0 4 5 4 4 1 1 0 0 0 0
255 0 0 0 1 7 44 67 67 46 6 1 0 0 255 0
0 0 0 0 0 0 0 0 0 0 0 0 0 255 0 0
0 3 3 1 1 4 4 0 0 0 0 255 0 1 1 1
11 44 67 55 55 21 8 0 0 0 255 0 0 1 0 1
2 3 3 3 2 0 0 0 0 255 0 0 2 6 6 7
5 8 7 5 1 0 255 0 0 0 0 0 0 0 0 0
2 7 7 1 0 0 255 0 0 0 1 5 10 12 7 3
2 0 0 0 255 0 0 0 0 3 3 2 2 2 2 1
1 0 0 255 0 0 0 2 14 1 1 1 2 4 1 0
0 255 0 0 0 1 1 7 10 10 8 3 3 0 0 0
255 0 0 0 0 0 0 0 0 0 0 0 0 0 255 0
0 0 0 2 3 4 5 13 12 1 0 0 0 255 0 0
0 1 2 6 3 3 3 3 1 0 0 1 255 0 0 0
0 2 3 2 1 0 0 0 0 0 255 0 0 0 0 1
5 11 4 2 2 2 1 0 0 255 1 0 0 0 1 1
0 0 0 0 0 0 0 0 255 0 0 1 3 3 2 2
2 2 0 0 0 255 0 0 0 0 0 1 1 1 1 1
1 0 0 0 0 0 0 1 0 0 0 0 0 0 0 1
3 3 2 2 2 3 2 1 0 255 0 0 0 1 3 5
11 13 13 1 0 0 0 255 0 0 0 0 1 1 2 3
3 3 3 1 0 0 255 0 0 0 1 55 55 60 57 72
57 36 8 0 0 255 1 0 0 0 2 6 6 6 5 5
3 1 1 1 255 0 0 0 1 8 8 8 5 5 5 1
0 0 255 0 0 0 0 0 2 3 5 3 1 0 0 0
0 255 0 0 0 0 1 2 3 2 2 1 1 0 0 255
0 0 0 0 0 4 5 4 4 3 3 1 0 0 255 0
0 0 4 11 21 35 35 35 30 20 1 1 0 255 0 0
0 1 4 7 7 7 2 1 1 1 1 1 255 0 0 0
3 44 135 135 96 67 45 1 0 0 255 0 0 0 0 0
0 0 0 0 0 0 0 0 0 255 0 0 0 1 3 3
4 4 4 0 0 0 0 255 0 0 0 1 25 47 73 73
72 51 13 1 0 0 255 0 0 0 0 1 1 4 4 4
3 0 0 0 0 255 0 0 0 1 6 11 11 17 5 5
1 0 255 0 0 0 0 0 1 1 1 2 4 7 7 2
1 0 255 0 0 0 1 2 15 17 12 7 1 0 0 0
255 0 0 0 1 3 4 3 2 2 2 2 1 1 0 255
0 1 1 0 6 1 1 1 4 4 2 0 0 255 0 0
0 1 1 3 11 10 14 2 1 0 0 0 255 0 0 0
0 0 1 1 0 0 0 0 0 0 255 0 0 0 1 1
3 5 6 13 5 1 0 0 0 255 0 0 0 1 4 4
2 2 1 2 1 0 0 0 255 0 0 0 0 4 8 4
2 1 1 1 0 0 255 0 0 0 0 1 4 2 2 2
3 2 1 0 0 255 0 0 0 1 2 1 0 0 0 1
1 1 0 0 255 0 0 1 3 3 2 2 2 2 1 1
0 255 0 0 0 0 0 1 1 1 1 1 1 0 0 0
0 0 0 0 0 0 1 0 1 0 0 0 3 3 2 2
2 3 3 1 0 255 0 0 0 1 4 10 12 13 13 1
0 0 0 255 0 0 0 0 1 2 3 3 2 2 2 1
0 0 255 0 0 0 0 48 48 48 38 59 46 34 4 0
0 255 1 0 0 0 1 3 6 5 3 3 2 1 1 1
255 0 0 0 1 8 8 5 5 5 2 1 1 0 255 0
0 0 1 1 2 5 6 5 1 1 0 1 0 255 0 0
0 0 2 3 3 3 2 2 1 1 0 255 0 0 0 0
0 1 5 2 4 3 2 0 0 0 255 0 0 0 2 17
21 17 31 35 31 26 6 1 0 255 0 0 0 0 8 10
8 7 3 1 1 1 1 0 255 0 0 1 3 135 157 135
102 77 45 1 0 0 255 0 0 0 0 0 0 0 1 1
1 0 0 0 0 255 0 0 0 3 3 4 4 4 0 0
0 0 0 255 0 1 0 1 25 65 79 100 83 55 13 1
0 0 255 0 0 0 0 0 4 4 4 4 0 0 0 0
0 255 0 0 1 1 3 11 17 23 18 2 1 0 255 0
0 0 0 0 0 0 0 6 4 4 4 1 0 0 255 0
1 1 1 2 6 15 8 0 0 0 0 0 255 0 0 0
1 2 4 3 3 3 2 1 1 0 0 255 0 0 0 0
0 1 1 0 2 2 2 0 0 255 0 0 0 1 1 1
10 2 14 2 1 0 0 0 255 0 0 0 0 0 1 1
0 0 0 0 0 0 255 0 0 0 1 1 2 3 6 7
4 1 0 0 0 255 0 0 0 1 2 3 2 1 1 1
1 0 0 0 255 0 0 0 0 7 10 12 4 2 1 1
0 0 255 0 0 0 0 0 2 2 2 2 3 2 0 0
0 255 0 0 0 1 2 1 1 1 1 1 1 1 0 0
255 0 0 1 1 3 3 3 2 3 1 0 0 255 0 0
0 0 0 0 0 1 1 1 1 0 0 0 0 0 0 0
1 1 0 0 0 0 1 1 3 3 3 2 3 3 3 0
0 255 0 0 0 0 1 7 12 13 13 1 0 0 0 255
0 0 0 0 1 3 4 4 3 2 2 1 1 0 255 0
0 0 0 11 33 38 33 45 33 18 1 0 0 255 1 0
0 0 1 1 3 3 2 1 1 1 1 1 255 0 0 0
0 1 4 4 4 4 1 1 1 1 255 0 0 0 1 1
4 5 6 5 1 1 0 1 0 255 0 0 0 0 2 3
3 2 2 2 1 0 0 255 0 0 0 0 1 1 4 3
5 4 2 0 0 0 255 0 0 0 1 16 18 17 31 38
31 22 6 1 0 255 0 0 0 0 8 10 10 7 3 1
0 0 1 0 255 0 0 1 4 101 136 131 105 75 21 1
0 0 255 0 0 0 0 0 0 0 1 1 1 0 0 0
0 255 0 0 0 3 3 4 0 0 0 0 0 0 0 255
1 1 0 0 18 60 65 76 76 55 11 0 0 0 255 0
1 0 0 0 1 1 4 0 0 0 0 0 0 255 0 0
0 1 1 6 11 18 10 1 0 0 255 0 0 0 0 0
0 1 6 12 6 1 1 0 0 0 255 1 1 1 0 0
2 3 2 1 0 0 0 0 255 0 0 0 0 1 3 3
3 2 1 0 0 0 0 255 0 0 0 0 0 0 0 0
0 0 0 0 0 255 0 0 0 0 1 1 3 2 3 2
1 0 0 0 255 0 0 0 0 0 0 0 0 0 0 0
0 0 255 0 0 0 1 1 1 1 2 2 1 0 1 0
0 255 0 0 0 1 1 1 1 1 1 1 0 0 0 0
255 0 0 0 0 6 10 10 4 1 1 0 0 0 255 0
0 0 0 1 1 1 3 2 2 1 0 0 0 255 0 0
1 1 0 1 1 1 1 1 1 0 0 0 255 0 0 0
1 1 3 3 5 2 0 0 0 255 0 0 0 0 0 0
0 1 1 1 0 0 0 0 0 0 0 0 0 0 0 0
0 0 0 0 1 2 7 7 6 5 2 0 0 255 0 0
0 0 0 1 5 5 2 0 0 1 0 255 0 0 0 0
1 3 4 4 2 2 2 1 2 1 255 0 0 0 1 1
11 26 26 33 18 3 1 0 0 255 0 0 0 0 0 0
0 0 1 0 0 0 0 0 255 0 0 0 0 0 2 4
4 0 0 0 1 1 255 0 0 0 0 1 2 5 3 3
1 1 0 0 0 255 0 0 0 0 2 3 3 2 2 2
1 0 0 255 0 0 0 0 2 5 15 7 23 22 1 0
0 2 255 0 0 0 1 15 15 17 26 28 26 8 2 0
0 255 0 0 0 0 0 10 14 10 3 0 0 0 0 0
255 0 0 0 2 33 101 102 77 35 3 1 0 0 255 0
0 0 0 0 0 0 1 1 0 0 0 0 0 255 0 0
0 0 0 0 0 0 0 0 0 0 0 255 0 0 0 0
3 25 60 62 60 11 1 0 0 0 255 0 1 1 0 0
0 0 0 0 0 0 0 0 0 255 0 1 1 1 1 1
1 1 0 0 0 0 255 0 0 0 0 0 0 2 2 2
2 1 0 0 0 0 255 0 1 1 0 0 0 0 0 0
0 0 0 0 255 0 0 0 0 1 2 2 2 1 0 0
0 0 0 255 0 0 0 0 0 0 0 0 0 0 0 0
0 255 0 0 0 0 1 1 3 2 3 2 0 0 0 0
255 0 0 0 0 0 0 0 0 0 0 0 0 0 255 0
0 0 0 1 0 0 1 0 0 0 1 0 0 255 0 0
0 0 0 0 1 1 1 0 0 0 0 0 255 0 0 0
0 4 6 2 1 1 0 0 0 0 255 0 0 0 0 0
0 1 1 2 0 0 0 0 0 255 0 0 0 0 0 0
1 1 1 1 0 0 0 0 255 0 0 0 0 1 1 1
1 0 0 0 0 255 0 0 0 0 0 0 0 1 1 1
0 0 0 0 0 0 0 0 1 0 0 0 0 0 0 0
1 0 7 7 6 2 0 0 0 255 0 0 0 0 0 0
0 0 0 0 0 0 0 255 0 0 0 0 0 1 3 3
3 2 1 1 2 2 255 0 0 1 1 1 0 10 10 7
3 1 0 0 0 255 0 0 0 0 0 0 0 0 0 0
0 0 0 0 255 0 0 0 0 0 0 0 0 0 0 0
1 0 255 0 0 0 0 0 1 2 2 2 1 1 0 1
0 255 0 0 0 0 0 0 1 1 1 1 0 0 0 255
0 0 0 1 2 4 7 7 22 1 0 0 0 0 255 0
0 0 0 1 4 11 11 23 8 1 0 0 0 255 0 0
0 0 0 1 4 3 1 0 0 0 0 0 255 0 0 0
2 7 32 33 32 3 1 1 0 0 255 0 0 0 0 0
0 0 0 0 0 0 0 0 0 255 0 0 0 0 0 0
0 0 0 0 0 0 0 255 0 0 0 0 1 3 4 4
3 1 1 0 0 0 255 0 0 0 0 0 0 0 0 0
0 0 0 0 0 255 0 0 1 1 1 0 0 0 0 0
0 0 255 0 0 0 0 0 0 2 2 1 2 0 0 0
0 0 255 0 0 0 0 0 0 0 0 0 0 0 0 0
255 0 0 0 0 0 1 1 1 1 0 0 0 0 0 255
0 0 0 0 0 0 0 0 0 0 0 0 0 255 0 0
0 0 1 1 0 0 2 1 0 0 0 0 255 0 0 0
0 0 0 0 0 0 0 0 0 0 255 0 0 0 0 0
0 0 0 0 0 0 0 0 0 255 0 0 0 0 0 0
0 0 0 0 0 0 0 0 255 0 0 0 0 0 0 0
0 0 0 0 0 0 255 0 0 0 0 0 0 0 0 0
0 0 0 0 0 255 0 0 1 0 0 0 0 0 0 0
0 0 0 0 255 0 0 0 0 0 0 0 0 0 0 0
0 255 0 0 0 0 0 0 0 0 1 0 0 0 0 0
0 0 0 0 0 0 0 0 0 0 0 0 0 0 0 1
1 1 0 0 0 255 0 0 0 0 0 0 0 0 1 0
1 0 0 255 0 0 0 0 0 1 1 1 2 1 0 0
1 1 255 0 0 0 0 0 0 0 1 1 1 1 1 0
0 255 0 0 0 0 0 0 0 0 0 0 0 0 0 0
255 0 1 1 0 0 0 0 0 0 0 0 1 0 255 0
0 0 0 0 0 1 1 1 0 0 0 0 0 255 1 1
1 0 0 0 1 1 1 0 0 0 0 255 0 0 1 1
1 0 0 1 1 1 0 0 0 0 255 0 0 0 0 1
1 1 1 1 0 0 0 0 0 255 0 0 0 0 0 0
0 1 0 0 0 0 0 0 255 0 0 0 0 0 5 1
1 1 1 0 0 0 255 0 0 0 0 0 0 0 0 0
0 0 0 0 0 255 0 0 0 0 0 0 0 0 0 0
0 0 0 255 0 0 0 0 0 1 0 0 0 1 0 0
0 0 255 0 0 0 0 0 0 0 0 0 0 0 0 0
0 255 0 0 0 0 0 0 0 0 0 0 0 0 255 1
0 0 0 0 0 1 1 1 1 0 0 0 0 0 255 0
0 0 0 0 0 0 0 0 0 0 0 0 255 0 0 0
0 0 0 1 1 0 0 0 0 0 0 255 0 0 0 1
1 0 0 0 0 0 0 0 0 255 0 0 0 0 0 0
0 0 1 1 0 0 0 0 255 0 0 0 0 0 0 0
0 0 0 0 0 0 255 0 0 0 0 0 0 0 0 0
0 0 0 0 0 255 0 0 0 0 0 0 0 0 0 0
0 0 0 0 255 0 0 0 0 0 0 0 0 0 0 0
0 0 255 0 0 0 0 0 0 0 0 0 0 0 0 0
0 255 0 0 0 0 0 0 0 0 0 0 0 0 0 0
255 0 0 0 0 0 0 0 0 0 0 0 0 255 0 0
0 0 0 0 0 0 0 0 0 0 0 0 0 0 0 1
0 0 0 0 0 0 0 0 0 0 0 0 0 0 0 0
0 255 0 0 0 0 0 0 0 0 1 0 0 0 0 255
0 0 0 0 0 0 1 0 1 0 0 0 0 0 255 0
0 0 0 0 0 0 0 0 0 0 0 0 0 255 0 0
0 0 0 0 0 0 0 0 1 0 1 0 255 1 1 0
0 0 0 0 0 0 0 0 1 0 255 0 0 0 0 1
0 1 0 0 0 0 0 1 1 255 1 1 1 0 0 0
0 0 0 0 0 0 0 255 1 1 1 1 0 0 0 0
0 0 0 0 0 0 255 0 0 0 0 0 0 1 1 0
0 0 0 0 0 255 0 1 1 1 1 0 0 0 0 0
0 0 0 0 255 0 0 0 0 0 0 0 0 0 1 1
0 0 255 0 0 0 0 0 0 0 0 0 0 0 0 0
0 255 0 0 0 0 0 0 0 0 0 0 0 0 0 255
0 0 0 0 0 0 0 0 0 0 0 0 0 0 255 0
0 0 0 0 0 0 0 1 1 1 0 0 0 255 0 0
0 0 0 0 0 0 0 0 0 0 255 1 0 0 0 0
0 0 0 0 0 0 0 0 0 0 255 0 0 0 0 0
0 1 1 1 0 0 0 0 255 0 0 0 0 0 0 0
0 0 0 0 0 0 1 255 0 0 0 0 0 0 0 0
0 0 0 0 0 255 0 0 0 0 0 0 0 0 0 0
0 0 0 0 255 0 0 0 0 0 0 0 0 0 0 0
0 0 255 0 0 0 0 0 0 0 0 0 0 0 0 0
0 255 1 0 0 0 0 0 0 0 0 0 0 0 0 0
255 0 0 0 0 0 0 0 0 0 0 0 0 0 255 0
0 0 1 1 0 0 0 0 0 0 0 0 0 255 1 1
0 0 0 0 0 0 0 0 0 0 0 0 255 0 0 0
0 0 0 0 0 0 0 0 0 255 0 0 0 0 0 0
0 0 0 0 0 0 0 0 0 0 0 0 0 0 0 0
0 0 0 0 0 0 0 0 0 0 0 0 0 255 0 0
0 0 1 0 0 0 1 0 0 0 0 255 1 0 0 0
0 0 0 0 0 0 0 0 0 0 255 0 0 0 0 0
0 0 0 0 0 0 0 0 0 255 0 0 0 0 0 0
0 0 0 0 1 0 0 0 255 1 1 0 0 0 0 0
0 0 0 0 0 0 255 0 0 0 0 0 0 0 0 0
0 0 0 1 1 255 1 1 0 0 0 0 0 0 0 0
0 0 0 255 0 0 0 0 0 0 0 0 0 0 0 1
0 0 255 0 0 0 0 0 0 0 0 0 0 0 0 0
1 255 1 1 1 1 0 0 0 0 0 0 0 0 0 0
255 0 0 0 0 0 0 0 0 0 1 1 1 1 255 0
0 0 0 0 0 0 0 0 0 0 0 0 0 255 0 0
0 0 0 0 0 0 0 0 0 0 0 255 0 0 0 0
0 0 0 0 0 0 0 0 0 0 255 255 255 255 255 255
255 255 255 255 255 255 255 255 255 255 255 255 255 255 255 255
255 255 255 255 255 255 255 255 255 255 255 255 255 255 255 255
255 255 255 255 255 255 255 255 255 255 255 255 255 255 255 255
255 255 255 255 255 255 255 255 255 255 255 255 255 255 255 255
255 255 255 255 255 255 255 255 255 255 255 255 255 255 255 255
255 255 255 255 255 255 255 255 255 255 255 255 255 255 255 255
255 255 255 255 255 255 255 255 255 255 255 255 255 255 255 255
255 255 255 255 255 255 255 255 255 255 255 255 255 255 255 255
255 255 255 255 255 255 255 255 255 255 255 255 255 255 255 255
255 255 255 255 255 255 255 255 255 255 255 255 255 255 255 255
255 255 255 255 255 255 255 255 255 255 255 255 255 255 255 255
255 255 255 255 255 255 255 255 255 255 255 255 255 255 255 255
255 255 255 255 255 255 255 255 255 255 255 255 255 255 255 255
255 255 255 255 255 255 255 255 255 255 255 255 255 255 255 255
255 255 255 255 255 255 255 255 255 255 255 255 255 255 255 255
255 255 255 255 255 255 255 255 255 255 255 255 255 255 255 255
255 255 255 255 255 255 255 255 255 255 255 255 255 255 255 255
255 255 255 255 255 255 255 255 255 255 255 255 255 255 255 255
255 255 255 255 255 255 255 255 255 255 255 255 255 255 255 255
255 255 255 255 255 255 255 255 255 255 255 255 255 255 255 255
255 255 255 255 255 255 255 255 255 255 255 255 255 255 255 255
255 255 255 255 255 255 255 255 255 255 255 255 255 255 255 255
255 255 255 255 255 255 255 255 255 255 255 255 255 255 255 255
255 255 255 255 255 255 255 255 255 255 255 255 255 255 255 255
255 255 255 255 255 255 255 255 255 255 255 255 255 255 255 255
255 255 255 255 255 255 255 255 255 255 255 255 255 255 255 255
255 255 255 255 255 255 255 255 255 255 255 255 255 255 255 255
255 255 255 255 255 255 255 0 0 0 0 1 1 0 0 0
1 0 0 0 0 255 0 0 0 0 0 0 0 0 0 0
0 0 255 0 0 0 0 0 0 0 0 0 0 0 0 0
0 0 255 0 0 0 0 0 0 0 0 0 0 0 0 0
255 0 0 0 0 0 0 0 0 0 0 0 0 0 1 255
0 0 0 0 0 0 0 0 0 0 0 0 0 255 0 0
0 0 0 0 0 0 0 0 0 1 1 0 255 0 0 0
0 0 0 0 0 0 0 0 0 0 255 0 0 0 0 0
0 0 0 0 0 0 0 0 0 255 1 0 0 0 1 0
0 0 0 0 0 0 0 0 255 0 0 0 0 0 0 0
0 0 0 0 0 0 255 0 0 0 1 0 0 0 0 0
0 0 0 0 0 255 0 0 0 0 0 0 0 0 0 0
0 0 0 0 255 0 1 1 1 1 1 1 0 0 0 0
1 255 0 0 0 0 0 0 1 0 0 0 0 0 0 0
0 0 0 0 0 0 0 0 0 1 1 0 0 0 0 0
0 1 1 1 0 255 0 0 0 1 1 0 0 0 0 0
0 0 0 255 0 0 0 0 0 0 0 0 0 0 0 0
0 0 255 0 0 0 0 0 0 0 0 0 0 0 0 0
0 255 0 1 0 0 0 0 0 1 1 0 0 0 1 1
255 1 0 0 0 0 0 0 0 0 0 0 0 0 255 1
1 0 0 0 0 0 0 0 0 0 0 0 0 255 0 0
0 0 0 0 0 0 0 1 0 0 0 255 0 0 0 0
0 0 0 0 0 0 0 0 0 0 255 0 0 0 0 0
0 0 1 1 0 0 0 1 0 255 1 1 0 0 0 0
0 0 0 0 0 0 0 0 255 0 0 0 0 0 0 0
0 0 0 0 0 0 255 0 0 0 0 0 0 0 0 0
0 0 0 0 0 255 0 0 0 0 0 0 0 0 0 0
0 0 0 255 0 0 0 0 0 0 0 1 1 0 0 0
0 0 255 0 0 0 0 0 1 0 0 0 0 0 1 0
0 255 0 0 0 0 0 0 0 0 0 0 0 0 255 0
0 0 0 0 0 0 0 0 0 0 0 0 0 0 255 0
0 0 0 0 0 0 0 0 0 0 0 0 255 0 0 0
0 0 0 0 0 0 0 0 0 0 0 255 0 0 0 0
0 0 0 0 0 0 0 1 1 255 0 0 0 0 0 0
0 0 0 0 0 0 0 0 255 0 0 0 0 0 0 0
0 0 0 0 0 0 255 0 0 0 0 0 0 0 1 1
0 0 0 0 0 255 0 0 0 0 0 0 0 0 0 0
0 0 0 0 255 0 0 0 0 0 0 0 0 0 0 0
0 0 255 0 0 0 0 0 0 0 0 0 0 0 0 0
0 255 0 0 0 0 0 0 0 0 0 0 0 0 0 0
255 0 0 0 0 0 0 1 0 0 0 0 0 255 0 0
0 0 0 0 0 0 0 0 0 0 0 0 0 0 0 0
0 0 0 0 0 0 1 0 0 0 0 0 0 0 1 0
0 255 0 0 0 0 0 0 0 0 0 0 0 0 0 255
0 0 0 0 0 0 0 0 0 0 0 0 1 0 255 0
0 0 0 0 0 0 0 1 0 1 0 0 0 255 1 1
1 1 1 1 1 1 2 1 0 0 0 1 255 1 0 0
0 0 0 0 0 0 0 0 0 0 255 0 1 0 0 0
0 0 0 0 0 0 0 0 0 255 0 0 0 0 0 0
1 1 1 1 0 0 0 255 0 0 0 0 0 1 1 1
0 0 0 1 0 0 255 0 1 0 0 0 0 1 2 1
1 1 0 1 0 255 0 0 0 0 0 0 1 1 0 0
1 0 0 0 255 0 0 0 0 0 0 0 0 0 0 0
0 0 255 0 0 0 0 0 0 0 0 0 0 0 0 0
0 255 0 0 0 0 0 0 0 0 0 0 0 0 0 255
0 0 0 0 0 0 1 2 2 1 0 0 0 0 255 0
0 0 0 0 2 5 1 0 0 0 1 0 0 255 0 0
0 0 0 0 0 0 0 0 0 0 255 0 0 0 0 0
0 0 0 0 0 0 0 0 0 0 255 0 0 0 0 0
1 1 0 0 0 0 0 0 255 0 0 0 0 0 0 0
0 0 0 0 0 0 0 255 0 0 0 0 0 0 0 1
0 0 0 0 0 255 0 0 0 0 0 0 0 0 0 0
0 0 0 0 255 0 0 0 0 0 1 0 0 0 0 0
0 0 255 0 0 0 0 0 0 2 3 3 2 0 0 0
0 255 0 0 0 0 0 0 0 0 0 0 0 0 0 0
255 0 0 0 0 0 1 0 0 0 0 0 0 0 255 0
0 0 0 0 0 0 1 2 1 0 0 0 0 255 0 0
0 0 0 0 0 0 0 0 0 0 0 0 255 0 0 0
0 1 1 10 4 2 0 0 0 255 0 0 0 0 0 0
0 0 0 0 0 0 0 0 0 0 0 0 0 0 0 0
0 0 1 0 0 0 1 1 1 0 1 0 0 255 0 0
0 0 0 1 0 0 0 0 0 0 0 255 0 0 0 0
0 0 1 2 1 0 1 1 1 0 255 1 1 0 0 1
1 1 1 1 1 1 1 0 0 255 1 1 1 1 1 10
17 17 25 10 1 0 0 0 255 1 0 0 0 1 1 0
0 0 0 0 0 0 255 0 1 1 0 0 0 0 0 0
0 0 0 0 0 255 0 0 0 0 0 0 1 1 1 1
0 0 0 255 0 0 0 0 0 1 1 2 1 1 1 1
0 0 255 0 0 0 1 1 3 2 2 2 2 1 1 1
0 255 1 0 0 0 1 2 3 5 12 1 1 0 0 0
255 0 0 0 0 0 1 12 5 1 0 0 0 0 255 0
0 0 0 0 0 0 0 0 0 0 0 0 0 255 0 0
0 0 0 0 0 0 0 0 0 0 0 255 0 0 0 0
0 1 31 41 2 1 1 1 0 0 255 0 0 0 0 0
14 14 14 4 0 0 0 0 0 255 0 0 0 0 0 2
12 11 0 0 0 1 255 0 0 0 0 0 0 0 0 0
0 0 0 0 0 0 255 0 0 0 0 0 2 4 4 3
0 0 0 0 255 0 0 0 0 0 0 0 0 2 0 0
0 0 0 255 0 0 0 0 0 1 1 3 1 0 0 0
0 255 0 0 0 1 1 0 0 1 1 1 0 0 0 0
255 0 0 0 0 1 14 21 21 14 4 0 0 0 255 0
0 0 0 0 2 5 5 5 3 2 1 0 0 255 0 0
0 0 0 0 0 0 1 0 0 0 0 0 255 0 0 0
0 1 1 1 1 0 0 0 0 0 255 0 0 0 0 0
1 3 7 4 3 0 0 0 1 255 0 0 0 0 0 0
0 0 0 0 1 1 1 0 255 0 0 0 0 10 12 16
11 11 2 0 0 255 0 1 0 0 0 0 0 0 0 0
0 0 0 0 0 0 0 0 0 0 0 0 0 1 1 1
1 2 5 5 3 1 1 0 0 255 0 0 0 0 0 1
1 1 0 0 1 0 0 255 0 0 0 0 0 1 7 7
10 7 1 1 1 0 255 0 1 0 1 1 8 24 41 41
13 1 1 0 0 255 1 1 1 1 10 17 26 30 36 26
11 1 0 0 255 1 0 1 4 6 55 59 74 74 3 0
0 0 255 0 0 0 0 0 0 2 2 1 0 0 0 0
0 255 0 0 0 0 1 0 1 1 1 1 0 0 0 255
0 0 0 1 1 1 3 3 3 2 1 1 1 0 255 0
0 0 1 2 4 2 2 4 5 3 1 1 0 255 0 0
0 1 3 7 7 8 13 12 1 0 0 0 255 0 0 0
0 1 11 13 12 5 1 0 0 0 255 0 0 0 0 0
0 0 0 0 0 0 0 0 0 255 0 0 0 0 0 0
1 0 0 0 0 0 0 255 0 0 0 0 15 41 57 42
35 3 1 1 1 1 255 0 0 0 0 21 44 46 51 46
8 1 0 0 0 255 0 0 0 0 0 12 14 13 12 1
1 1 255 1 0 0 0 0 0 0 0 0 0 0 0 0
0 0 255 0 0 0 0 0 0 4 5 5 3 0 0 0
255 0 0 0 0 0 0 2 3 4 3 0 0 0 0 255
0 0 1 1 1 1 4 4 3 1 0 0 0 255 0 0
0 0 1 1 1 1 2 1 0 0 0 0 255 0 0 0
1 20 55 59 44 26 14 4 0 0 255 0 0 0 0 0
5 6 6 5 5 5 2 0 0 255 0 0 0 0 0 0
0 0 1 1 0 0 0 0 255 0 1 1 1 1 2 2
2 2 1 0 0 0 255 0 0 0 0 0 3 7 10 7
4 0 0 0 0 255 0 0 0 0 0 0 0 0 0 0
1 1 1 0 255 0 0 1 10 26 16 17 16 17 3 0
0 255 0 0 0 0 0 0 1 1 1 1 0 0 0 0
0 0 0 1 0 0 0 0 0 1 1 1 1 7 14 17
20 10 1 0 0 255 0 0 0 0 0 1 2 4 7 2
1 1 1 255 0 0 0 0 1 7 12 12 12 12 11 2
1 1 255 0 0 0 1 8 30 46 53 51 43 13 1 0
0 255 0 0 2 6 26 28 36 36 41 32 21 2 0 0
255 0 0 1 5 59 134 175 173 171 74 3 1 0 255 1
0 0 0 1 6 8 8 5 2 0 0 0 0 255 0 0
0 0 0 0 0 0 1 1 0 0 0 255 0 0 1 1
1 3 5 5 3 2 1 1 1 0 255 0 0 0 1 3
3 1 1 4 7 6 1 0 0 255 1 0 1 3 8 8
8 13 14 14 8 0 0 1 255 0 0 0 1 4 11 13
12 11 5 1 0 0 255 0 0 3 4 6 6 6 0 0
0 0 0 0 0 255 0 0 0 0 2 3 3 4 0 0
0 0 0 255 0 0 0 15 59 77 79 74 59 23 2 1
1 1 255 0 0 0 21 41 42 50 51 50 25 4 0 0
0 255 1 0 0 0 12 22 28 28 36 15 1 1 255 0
0 0 0 0 0 0 0 1 0 0 0 0 0 0 255 0
1 0 0 0 1 1 4 5 4 1 0 0 255 0 0 1
0 1 1 2 3 3 3 0 0 0 0 255 0 0 1 1
1 3 4 3 3 1 1 0 0 255 0 0 0 0 1 1
3 2 2 2 2 0 0 0 255 1 1 2 14 55 55 60
60 44 41 7 0 0 255 0 0 0 0 4 5 5 5 5
5 5 3 1 0 255 0 0 0 0 0 0 0 0 0 0
0 0 0 0 255 0 0 1 1 1 2 2 2 3 3 1
1 0 255 0 0 0 0 2 4 13 13 13 12 1 0 0
0 255 0 0 0 0 0 0 0 1 2 0 0 0 0 0
255 0 0 1 18 26 18 17 17 22 12 1 1 255 1 0
0 0 1 1 4 6 4 1 0 0 0 0 0 0 0 1
0 0 0 1 0 0 0 1 7 14 16 20 25 20 8 0
0 255 0 0 0 0 0 1 4 4 8 3 1 1 0 255
0 0 0 1 7 15 20 20 20 31 20 10 2 1 255 0
0 1 3 26 35 60 69 70 63 43 2 1 0 255 0 1
3 13 26 35 38 32 36 32 38 16 1 0 255 0 0 1
52 171 198 243 239 239 171 32 1 1 255 1 1 0 0 2
7 17 18 18 5 2 0 0 0 255 0 0 0 0 1 1
0 0 0 0 0 0 0 255 0 0 0 1 2 4 7 3
2 1 1 1 1 0 255 0 0 1 1 2 2 2 1 4
7 7 1 0 0 255 1 1 1 3 10 8 8 14 14 13
6 1 0 0 255 0 0 1 4 5 11 12 12 8 4 1
0 0 255 0 2 3 3 5 5 5 0 0 0 0 0 0
0 255 0 0 0 4 6 6 7 17 16 0 0 0 0 255
0 0 0 59 89 91 92 92 92 59 12 1 0 0 255 0
0 1 35 42 42 46 50 51 40 12 0 0 0 255 0 0
0 5 23 32 28 42 40 36 10 1 255 0 0 0 0 0
0 0 5 7 1 0 0 0 0 0 255 0 0 0 0 0
0 1 2 5 4 1 0 0 255 0 0 1 1 2 2 2
3 4 4 0 0 0 0 255 0 0 0 1 1 2 3 3
2 1 1 0 0 255 0 0 0 0 1 2 7 7 3 3
3 0 0 0 255 0 0 2 52 57 55 59 47 46 44 26
5 0 255 0 0 0 0 4 8 5 4 5 7 7 3 1
0 255 0 0 0 0 0 0 0 0 0 0 1 0 0 0
255 0 0 1 1 1 2 2 3 3 2 1 1 0 255 0
0 0 1 2 8 13 18 13 12 2 1 0 0 255 0 0
1 1 7 1 0 0 2 2 0 0 0 1 255 0 0 1
18 24 18 13 22 32 32 1 1 255 0 0 0 0 1 1
4 7 6 2 1 0 0 0 0 0 0 1 0 0 0 0
0 0 0 1 11 16 17 27 27 22 8 0 0 255 0 0
0 0 0 1 4 6 8 3 1 0 0 255 0 0 0 1
14 26 25 26 25 34 21 14 3 1 255 0 0 0 3 30
35 55 60 70 59 48 3 1 0 255 0 1 6 15 35 38
38 34 40 42 40 21 1 1 255 1 1 1 65 171 213 255
239 246 193 114 2 1 255 1 1 1 1 6 15 27 27 27
16 2 0 0 0 255 1 0 0 0 0 1 0 0 0 0
0 0 0 255 0 0 1 1 4 6 6 3 2 2 2 1
1 0 255 1 1 1 1 2 2 2 2 5 5 2 0 0
0 255 1 1 1 4 11 8 10 14 14 13 1 0 0 0
255 0 1 2 4 11 17 14 12 6 3 1 0 0 255 0
2 4 4 5 5 2 0 0 0 0 0 0 0 255 0 0
7 7 7 15 17 20 22 22 0 0 0 255 0 0 0 87
106 106 94 112 112 64 40 1 0 0 255 0 1 1 36 42
41 46 48 56 40 12 0 0 0 255 0 0 1 23 32 46
32 35 35 35 10 1 255 0 0 0 0 0 0 1 5 5
1 1 0 0 0 0 255 0 0 0 0 1 1 1 5 5
4 1 0 0 255 1 0 0 1 2 1 2 2 4 7 4
0 0 0 255 0 0 0 2 2 3 2 2 2 1 1 0
0 255 0 0 0 0 1 1 3 3 3 3 3 1 0 0
255 0 0 1 52 74 55 55 51 47 47 46 5 0 255 0
0 0 1 1 10 5 5 5 12 12 3 1 0 255 0 0
0 0 0 0 0 0 0 0 0 0 0 0 255 0 0 0
1 1 2 2 2 2 2 1 0 0 255 0 0 0 1 2
11 18 20 20 16 3 1 0 0 255 0 1 1 2 7 2
0 0 1 1 0 0 0 0 255 0 0 1 13 18 18 13
23 23 23 1 0 255 0 0 0 0 0 1 3 5 5 2
2 0 0 0 0 0 0 0 0 0 0 0 0 0 0 1
16 16 16 27 27 13 2 0 0 255 0 0 0 0 0 1
4 6 4 2 0 0 0 255 0 0 0 1 14 22 22 26
21 27 20 14 2 1 255 0 0 0 2 35 55 60 60 59
59 37 5 1 0 255 1 1 4 22 41 38 31 30 38 40
38 22 1 1 255 1 0 1 80 164 198 220 220 239 216 114
2 1 255 1 1 1 1 2 18 30 30 27 11 1 0 0
0 255 0 0 0 1 1 1 1 1 0 0 0 0 0 255
0 0 0 1 3 4 3 3 2 2 2 1 0 0 255 0
1 1 1 1 2 3 4 7 5 1 0 0 0 255 1 1
1 4 11 10 11 12 15 7 1 0 0 0 255 0 0 1
3 5 14 8 6 2 2 1 0 0 255 0 2 5 5 8
8 2 0 0 0 0 0 0 0 255 0 0 14 15 15 20
18 22 22 22 0 0 0 255 0 0 1 45 105 105 105 112
128 104 40 2 0 0 255 0 0 1 4 36 46 62 56 62
48 0 0 0 0 255 0 0 0 23 30 48 32 35 28 27
1 1 255 0 0 0 1 0 0 3 4 4 1 1 0 0
0 1 255 0 0 0 0 1 1 1 0 1 1 1 0 0
255 1 0 0 1 2 0 0 2 5 7 4 0 0 0 255
0 0 0 2 2 2 1 2 2 1 1 1 0 255 0 0
0 0 1 1 2 3 2 3 2 1 0 0 255 0 0 0
35 74 79 55 51 55 53 46 1 0 255 0 1 1 1 1
7 5 6 6 12 12 2 1 0 255 0 0 0 0 0 0
0 0 1 1 0 0 0 0 255 0 0 0 0 0 2 3
2 1 1 1 0 0 255 0 0 0 1 2 10 15 21 20
6 3 1 0 0 255 1 1 0 1 2 1 0 0 0 0
0 0 0 0 255 0 0 1 1 13 23 17 23 6 4 1
0 255 0 0 0 0 0 0 2 2 5 2 2 0 0 0
0 0 0 0 0 0 0 0 0 0 0 1 20 20 27 27
27 10 1 0 0 255 0 0 0 0 0 0 1 4 2 1
0 0 0 255 0 0 0 1 4 14 18 20 18 21 8 2
1 0 255 0 0 0 0 45 55 55 48 40 37 12 4 0
0 255 1 0 4 15 40 32 32 33 38 38 23 1 1 1
255 0 0 1 65 141 193 202 202 202 189 95 1 0 255 0
0 0 1 1 8 21 27 12 1 0 0 0 0 255 0 1
0 0 0 1 1 1 1 1 1 0 1 255 1 1 1 0
1 3 3 3 2 2 2 1 0 0 255 0 0 0 0 1
2 4 4 7 3 1 0 0 0 255 1 1 1 4 8 11
12 12 13 5 3 0 0 0 255 0 0 1 1 3 5 5
5 2 2 1 0 0 255 0 1 3 4 8 8 1 0 0
0 0 0 0 0 255 0 0 0 15 20 20 14 26 14 1
0 0 0 255 0 0 1 3 54 105 105 104 104 40 3 1
1 0 255 0 0 0 2 16 48 67 62 48 7 0 0 0
0 255 0 0 0 1 18 30 28 28 27 3 1 0 255 0
0 0 0 0 0 5 4 3 1 2 1 0 0 0 255 0
0 0 0 0 0 0 0 0 0 1 1 1 255 1 0 0
0 0 0 0 2 4 4 1 0 0 0 255 0 0 0 8
8 2 1 1 1 1 1 1 1 255 0 0 0 0 0 1
2 2 2 1 1 1 1 0 255 0 0 0 7 59 84 59
55 55 53 21 1 0 255 0 0 0 0 1 1 5 5 5
11 2 1 0 0 255 0 0 0 0 0 0 0 0 1 0
0 0 0 0 255 0 0 0 0 0 1 2 1 1 1 0
0 0 255 0 0 0 1 1 6 12 18 15 5 3 0 0
0 255 1 0 0 0 1 1 0 0 0 0 0 0 0 0
255 0 0 0 1 1 17 6 5 4 0 0 0 255 0 0
0 0 0 0 1 2 2 1 0 0 0 0 0 0 0 0
0 0 0 0 0 0 0 1 5 8 15 15 15 2 0 0
0 255 0 0 1 1 1 1 1 1 1 0 0 0 0 255
0 0 1 1 1 4 8 17 8 8 2 0 0 0 255 0
0 0 1 12 45 45 33 32 22 4 1 0 0 255 0 0
1 1 15 23 32 32 33 22 4 1 0 0 255 0 0 2
47 89 141 193 193 189 95 20 0 0 255 0 1 1 1 1
1 8 8 1 0 0 0 0 0 255 0 1 1 1 1 1
1 2 1 1 1 1 1 255 1 1 0 0 0 1 2 2
2 2 1 1 0 0 255 0 0 0 0 1 1 3 2 3
1 1 1 0 1 255 1 0 1 1 7 11 12 12 3 3
1 0 0 0 255 0 0 0 1 1 0 0 0 0 0 0
0 0 255 0 0 1 2 3 2 1 0 0 0 0 0 0
0 255 0 0 0 6 15 10 7 7 4 0 0 0 0 255
0 0 0 1 16 45 55 55 21 14 1 0 0 0 255 0
0 0 0 2 5 28 28 7 0 0 0 0 0 255 0 0
0 0 0 3 10 10 6 1 1 1 255 0 0 0 0 1
1 4 0 1 0 0 0 0 0 0 255 0 0 0 0 0
0 0 0 0 0 1 1 0 255 0 0 0 0 0 0 0
1 2 1 0 0 0 0 255 0 0 0 1 2 1 0 1
0 1 0 1 0 255 0 0 0 0 0 1 1 1 1 1
1 1 0 0 255 0 0 0 0 16 35 56 55 55 26 0
0 0 255 0 0 0 0 0 1 1 1 1 1 0 0 0
0 255 0 0 0 0 0 0 0 0 0 0 0 0 0 0
255 0 0 0 0 0 0 1 1 1 0 0 0 0 255 0
0 0 0 1 6 10 12 10 5 0 0 0 0 255 0 0
0 0 0 0 0 0 1 0 0 0 0 0 255 0 0 0
0 0 0 0 0 0 0 0 0 255 0 0 0 0 0 0
1 1 1 1 1 0 0 0 1 0 0 0 0 0 0 0
0 0 0 0 2 2 2 2 2 1 0 0 0 255 0 1
1 1 1 0 1 0 0 0 0 0 0 255 0 1 1 1
1 1 4 7 7 4 0 0 0 0 255 0 0 0 1 1
7 12 12 12 2 1 0 0 1 255 0 0 0 0 1 13
15 15 6 4 1 1 0 0 255 0 0 0 2 47 82 89
79 76 20 1 0 0 255 0 1 1 1 1 1 1 0 0
0 0 0 0 0 255 0 1 0 0 0 1 1 1 1 1
1 1 0 255 1 1 1 0 0 0 1 1 1 1 1 1
1 0 255 0 0 0 0 1 1 1 1 1 1 1 1 1
1 255 1 0 0 0 5 6 6 1 1 1 1 0 0 0
255 0 0 0 0 0 0 0 0 0 0 0 0 0 255 0
0 1 1 1 1 1 0 0 0 0 0 0 0 255 0 0
0 4 6 2 2 1 0 0 0 0 0 255 0 0 0 1
3 16 20 17 14 1 1 0 0 0 255 0 0 0 0 0
0 2 1 1 0 0 0 0 0 255 0 0 0 0 0 0
2 2 0 0 0 1 255 0 0 0 0 1 1 1 0 0
0 0 0 0 0 0 255 0 0 0 0 0 0 0 0 0
1 1 1 0 255 0 0 0 0 0 1 0 0 0 0 0
0 0 0 255 0 0 0 0 1 1 0 0 0 1 0 0
0 255 0 0 0 0 0 0 0 0 0 0 0 0 0 0
255 0 0 0 0 0 7 24 24 24 0 0 0 0 255 0
0 0 0 0 0 0 1 0 0 0 0 0 0 255 0 0
0 0 0 0 0 0 0 0 0 0 0 0 255 0 0 0
0 0 0 1 1 1 0 0 0 0 255 0 0 0 0 0
1 2 10 2 1 0 0 0 0 255 0 0 0 0 0 1
1 1 1 0 0 0 0 0 255 0 0 0 0 0 0 0
0 0 0 0 0 255 0 0 0 0 0 0 0 0 0 0
0 0 0 0 1 0 0 0 0 0 0 0 0 0 0 0
1 1 1 1 1 1 1 0 0 255 0 0 0 0 1 1
1 0 0 0 0 0 0 255 0 1 1 0 1 1 1 1
4 1 0 0 1 1 255 0 0 0 1 0 0 0 1 2
1 1 0 1 0 255 0 0 0 0 0 0 1 1 1 1
1 0 1 0 255 0 0 0 0 1 1 8 8 3 2 1
0 0 255 1 1 1 1 1 1 1 0 0 0 0 0 0
0 255 0 0 0 1 1 1 1 1 1 1 1 1 0 255
1 1 1 0 0 0 0 0 1 1 1 1 1 0 255 0
1 1 0 0 0 0 0 0 0 0 0 0 0 255 1 0
0 0 0 1 1 1 1 1 1 0 0 0 255 0 1 0
0 0 0 0 0 0 0 0 0 0 255 0 0 0 0 1
0 0 0 0 0 0 0 0 0 255 0 0 0 0 0 0
0 0 0 0 0 0 0 255 1 1 0 0 0 1 1 1
1 1 0 0 0 0 255 0 0 0 0 0 0 0 0 0
0 0 0 0 0 255 0 0 0 0 0 0 0 0 0 0
0 0 255 0 0 0 0 1 1 1 0 0 0 0 0 0
0 0 255 0 0 0 0 0 0 0 0 0 0 0 0 0
255 0 0 0 0 0 1 0 0 0 0 0 0 0 0 255
0 0 0 0 0 0 0 0 0 0 0 0 0 255 0 0
0 0 0 0 0 0 0 0 0 0 0 0 255 0 0 0
0 0 0 1 1 1 0 0 0 0 255 0 0 0 0 0
0 0 0 0 0 0 0 0 0 255 0 0 0 0 0 0
0 1 1 1 0 0 0 0 255 0 0 0 0 0 0 0
0 0 0 0 0 0 255 1 0 0 0 0 1 1 1 1
0 0 0 0 0 255 0 0 0 0 0 0 0 0 0 0
0 0 0 0 255 0 0 0 0 0 0 0 0 0 0 0
0 255 0 0 0 0 0 0 0 0 0 0 0 0 0 1
1 0 0 1 0 0 0 0 0 0 0 0 0 1 0 0
0 0 1 0 0 255 0 0 0 0 0 1 1 0 0 0
0 0 0 255 1 1 1 0 0 0 1 1 1 1 1 0
1 1 255 0 0 0 0 0 0 0 0 0 0 0 1 1
0 255 0 0 0 0 0 0 0 0 0 0 1 0 0 0
255 0 0 0 0 0 0 1 2 1 1 1 0 1 255 1
1 1 1 0 1 1 1 0 0 0 0 0 0 255 0 0
0 0 0 0 0 1 0 1 0 1 0 255 1 1 1 0
0 0 0 0 0 0 0 1 0 0 255 0 0 0 0 0
0 0 0 0 0 0 1 0 0 255 0 0 0 0 0 1
1 1 0 0 0 0 0 0 255 0 0 0 0 0 0 1
0 0 0 0 0 0 255 0 0 0 0 0 0 0 0 0
0 0 0 0 0 255 0 0 0 0 0 0 0 0 0 0
0 0 0 255 0 1 0 0 0 0 0 0 0 0 0 0
0 0 255 255 255 255 255 255 255 255 255 255 255 255 255 255
255 255 255 255 255 255 255 255 255 255 255 255 255 255 255 255
255 255 255 255 255 255 255 255 255 255 255 255 255 255 255 255
255 255 255 255 255 255 255 255 255 255 255 255 255 255 255 255
255 255 255 255 255 255 255 255 255 255 255 255 255 255 255 255
255 255 255 255 255 255 255 255 255 255 255 255 255 255 255 255
255 255 255 255 255 255 255 255 255 255 255 255 255 255 255 255
255 255 255 255 255 255 255 255 255 255 255 255 255 255 255 255
255 255 255 255 255 255 255 255 255 255 255 255 255 255 255 255
255 255 255 255 255 255 255 255 255 255 255 255 255 255 255 255
255 255 255 255 255 255 255 255 255 255 255 255 255 255 255 255
255 255 255 255 255 255 255 255 255 255 255 255 255 255 255 255
255 255 255 255 255 255 255 255 255 255 255 255 255 255 255 255
255 255 255 255 255 255 255 255 255 255 255 255 255 255 255 255
255 255 255 255 255 255 255 255 255 255 255 255 255 255 255 255
255 255 255 255 255 255 255 255 255 255 255 255 255 255 255 255
255 255 255 255 255 255 255 255 255 255 255 255 255 255 255 255
255 255 255 255 255 255 255 255 255 255 255 255 255 255 255 255
255 255 255 255 255 255 255 255 255 255 255 255 255 255 255 255
255 255 255 255 255 255 255 255 255 255 255 255 255 255 255 255
255 255 255 255 255 255 255 255 255 255 255 255 255 255 255 255
255 255 255 255 255 255 255 255 255 255 255 255 255 255 255 255
255 255 255 255 255 255 255 255 255 255 255 255 255 255 255 255
255 255 255 255 255 255 255 255 255 255 255 255 255 255 255 255
255 255 255 255 255 255 255 255 255 255 255 255 255 255 255 255
255 255 255 255 255 255 255 255 255 255 255 255 255 255 255 255
255 255 255 255 255 255 255 255 255 255 255 255 255 255 255 255
255 255 255 255 255 255 255 255 255 255 255 255 255 255 255 0
0 1 0 0 0 0 0 0 0 0 0 0 0 255 0 0
0 0 0 0 0 0 0 0 0 0 255 0 0 0 0 0
0 0 0 0 0 0 0 0 0 0 255 0 1 0 1 1
1 0 0 0 0 0 0 0 255 0 0 0 0 0 0 0
0 0 0 0 0 0 1 255 0 0 0 0 0 0 0 0
0 0 0 0 0 255 0 0 0 0 0 0 0 0 0 0
0 0 0 0 255 0 0 0 0 0 0 0 0 0 0 0
0 0 255 0 0 0 0 0 0 0 0 0 0 0 0 0
0 255 0 0 0 0 0 1 1 1 0 0 0 0 0 0
255 0 0 0 0 0 0 0 0 0 0 1 0 0 255 0
1 1 0 0 0 0 0 0 0 0 0 0 0 255 0 0
0 0 0 0 0 0 0 0 0 0 0 1 255 0 0 0
0 0 0 0 0 0 0 0 0 255 0 0 0 0 0 0
0 0 0 0 0 0 0 0 0 0 0 0 0 0 0 0
0 0 0 0 0 0 0 0 0 0 0 0 0 255 0 0
0 0 0 0 1 1 1 0 0 0 1 255 0 0 1 1
0 0 0 1 1 0 0 1 1 1 255 1 0 0 0 0
0 1 1 1 1 1 1 0 0 255 0 0 0 1 0 0
0 0 0 1 1 1 1 0 255 0 0 0 0 0 0 0
1 1 1 0 0 1 255 1 1 1 1 0 0 0 0 0
0 0 0 0 0 255 0 0 0 0 0 1 1 1 0 0
0 1 0 255 0 0 1 0 0 1 1 0 0 0 0 0
0 0 255 0 0 0 0 0 0 1 0 0 0 1 1 0
0 255 0 0 0 1 1 1 1 1 0 0 0 0 0 0
255 0 0 0 1 1 1 1 1 1 0 0 0 0 255 1
0 0 0 0 0 0 0 0 0 0 0 0 0 255 0 0
1 1 0 0 1 0 0 0 1 0 0 255 0 0 0 0
0 0 0 0 0 0 0 0 0 0 255 0 0 0 0 0
0 0 1 0 0 0 0 0 0 255 0 0 0 0 0 0
0 0 0 0 0 0 255 0 0 0 0 0 0 0 0 0
0 0 0 0 0 0 255 1 1 0 0 0 1 0 0 0
1 0 0 0 255 0 0 0 0 1 1 0 0 0 0 0
0 0 0 255 0 0 0 0 0 0 0 0 0 0 0 0
0 255 0 0 0 0 0 0 0 0 0 0 0 0 0 0
255 0 0 0 0 0 0 0 0 0 0 0 0 0 255 0
0 1 1 1 0 0 0 0 0 0 0 0 0 255 0 0
0 0 0 0 0 0 0 0 1 0 0 0 255 0 0 0
0 0 0 0 0 0 0 0 0 0 255 0 0 0 0 0
0 0 1 0 0 0 0 0 0 255 0 0 0 0 0 0
0 0 1 1 0 0 0 1 255 0 0 0 0 0 0 0
0 0 0 0 0 255 0 0 0 0 0 0 0 0 0 0
0 0 0 0 0 0 0 0 0 0 0 0 0 0 0 0
0 0 0 0 0 0 0 0 1 255 0 0 0 0 0 0
1 1 1 1 0 0 1 255 0 0 1 1 0 0 1 1
0 0 0 0 0 0 255 0 0 0 0 0 1 3 3 4
7 4 1 0 0 255 0 0 0 1 1 1 0 1 0 1
1 1 0 0 255 0 0 0 1 0 0 0 1 1 1 0
0 1 255 1 1 1 1 0 0 0 0 0 0 0 1 0
0 255 0 0 0 0 0 0 0 0 0 0 0 0 0 255
0 0 1 0 0 1 1 3 1 1 0 0 0 0 255 1
1 1 1 1 1 1 1 1 0 1 1 0 0 255 0 0
0 1 1 1 2 2 1 1 0 0 0 0 255 0 0 1
3 1 1 0 0 0 0 0 0 0 255 0 0 0 0 0
0 0 1 1 0 0 0 0 0 255 0 0 0 0 0 1
1 0 0 0 1 1 0 255 0 0 0 0 0 0 0 1
1 0 0 0 0 0 255 0 0 0 0 0 0 0 0 0
0 0 0 0 1 255 1 0 0 0 0 0 0 0 0 0
0 0 255 0 0 0 0 0 0 0 0 0 1 1 0 0
0 0 255 1 1 0 0 1 1 1 1 1 1 0 0 0
255 0 0 0 0 1 1 0 0 0 0 0 0 0 0 255
0 0 0 0 0 0 1 0 0 0 0 0 0 255 0 0
0 0 0 1 1 1 0 0 0 0 0 0 255 0 0 0
0 0 0 0 0 0 0 0 1 0 255 0 0 1 1 1
1 0 1 1 1 0 0 0 0 255 0 0 0 0 0 0
0 0 0 0 1 1 0 0 255 0 0 0 0 0 0 0
0 0 0 0 0 0 255 0 0 0 0 0 0 0 1 1
0 0 0 0 0 255 0 0 0 0 0 1 2 1 1 1
0 0 0 0 255 0 0 0 0 0 0 0 0 0 0 0
0 255 0 0 0 0 0 0 0 0 0 0 0 0 0 0
0 0 0 0 0 0 1 0 0 0 0 0 0 1 1 1
1 1 0 1 1 255 0 0 0 0 1 2 3 21 21 4
1 1 1 255 1 1 1 0 0 0 1 1 1 0 1 1
0 0 255 0 0 1 1 1 5 76 102 102 84 61 6 0
0 255 0 0 1 1 1 1 0 0 0 0 1 0 1 1
255 0 0 0 0 0 0 0 1 1 1 0 0 1 255 0
0 0 0 0 0 0 2 2 1 0 1 0 0 255 0 0
0 0 0 1 1 1 0 0 0 0 0 255 0 1 1 0
0 1 13 24 24 13 1 0 0 0 255 0 0 0 1 1
1 2 7 7 1 1 1 1 1 255 0 0 0 1 1 22
25 27 7 3 1 0 0 0 255 0 3 3 7 4 1 0
0 1 1 1 0 0 255 0 0 1 1 1 0 0 1 1
1 0 0 0 0 255 0 0 0 0 1 1 1 1 0 1
1 1 0 255 0 0 0 0 0 2 1 2 1 1 0 0
0 0 255 0 0 0 0 0 0 1 1 1 0 0 1 1
1 255 1 1 0 0 0 1 1 1 0 0 0 0 255 0
0 0 0 0 0 0 0 0 0 1 0 0 0 0 255 0
0 0 1 1 1 1 2 8 1 0 0 0 255 0 0 0
0 1 1 1 1 1 0 0 0 0 0 255 0 0 0 0
1 1 2 2 1 0 0 0 0 255 0 0 0 0 1 1
2 2 1 0 0 0 0 0 255 0 0 0 0 0 1 2
2 1 0 0 0 0 255 0 0 0 1 1 1 1 1 1
1 1 0 0 0 255 0 0 0 0 0 0 59 56 21 4
1 0 0 0 255 0 0 0 0 0 0 0 0 0 0 0
0 0 255 0 0 0 0 0 0 0 1 1 1 0 0 0
0 255 0 0 0 0 1 2 4 3 1 1 0 0 0 0
255 0 0 0 0 0 0 0 0 1 0 0 0 255 0 0
0 0 0 0 0 0 0 2 0 0 0 0 0 0 0 0
0 1 1 1 1 0 0 0 1 2 36 36 5 1 1 1
1 255 0 0 0 0 2 41 82 74 70 50 10 1 1 255
1 1 1 1 1 1 3 2 1 1 1 0 0 0 255 0
0 1 4 5 102 118 159 164 192 120 61 1 1 255 1 1
1 1 1 1 1 1 0 0 0 0 0 1 255 0 0 0
0 0 0 1 1 0 0 0 0 0 255 0 0 1 1 1
2 6 6 6 4 1 1 1 1 255 0 0 0 1 5 4
4 6 6 0 0 0 0 255 0 0 1 1 0 7 34 40
42 42 35 2 1 0 255 0 0 0 1 3 5 15 15 15
7 1 1 1 1 255 1 0 0 1 22 34 34 38 27 21
3 1 0 0 255 1 4 8 10 7 4 4 0 1 1 1
1 1 255 1 0 0 1 1 1 2 2 2 1 1 0 0
0 255 0 0 0 0 1 3 3 3 2 1 1 1 0 255
0 0 0 0 2 2 2 2 1 1 1 0 0 0 255 0
0 0 0 0 1 2 1 1 1 1 1 1 0 255 0 0
0 1 1 3 3 3 3 2 1 0 255 0 0 0 0 0
0 0 0 2 2 1 0 0 0 0 255 0 0 0 1 1
1 2 7 8 7 0 0 0 255 1 0 0 1 1 1 1
1 1 1 1 0 0 0 255 0 0 0 0 7 5 14 2
1 0 0 0 0 255 0 0 0 1 2 2 2 4 2 0
1 0 1 0 255 0 0 0 0 1 2 4 10 10 8 0
0 0 255 0 0 0 0 1 1 2 1 1 1 1 1 0
0 255 0 0 0 0 0 52 64 77 59 21 4 0 0 0
255 0 0 0 0 0 2 2 0 0 0 1 0 0 255 0
0 0 0 0 0 0 1 2 1 1 0 0 1 255 1 0
0 1 3 4 4 4 4 1 1 0 0 0 255 0 0 0
1 2 1 1 1 1 1 0 0 255 0 1 0 0 0 0
1 2 8 10 4 0 0 0 0 0 0 0 0 0 0 0
1 0 1 1 24 91 122 129 54 21 2 1 0 255 0 0
0 1 41 89 109 94 93 75 40 10 1 255 1 1 0 0
1 8 7 3 2 2 1 1 1 0 255 1 3 4 5 102
153 155 159 170 194 167 120 1 1 255 1 0 0 1 1 1
1 1 1 1 0 0 0 1 255 0 0 0 0 1 1 1
0 0 0 0 0 0 255 0 1 1 1 2 5 8 6 6
4 4 1 1 1 255 0 0 0 2 5 4 4 12 12 2
2 1 1 255 0 0 1 2 5 40 86 86 86 59 55 35
1 0 255 0 0 0 1 4 18 20 15 15 15 3 1 0
0 255 1 1 1 7 26 41 38 42 34 34 5 1 0 0
255 4 10 22 11 7 5 5 5 7 1 3 1 1 255 0
0 0 1 1 1 3 3 2 2 1 0 0 0 255 0 0
0 1 2 3 4 4 4 3 1 0 0 255 0 0 0 1
2 3 2 2 2 2 0 0 0 0 255 0 0 0 0 1
1 2 2 2 1 1 0 0 0 255 0 0 0 1 5 5
5 8 5 2 1 0 255 0 0 0 0 0 1 2 10 6
4 1 0 0 0 0 255 0 0 1 1 2 2 3 7 8
4 1 0 0 255 1 1 1 1 4 3 4 1 4 1 1
1 1 0 255 0 0 1 2 13 15 16 5 5 0 0 0
0 255 0 0 1 1 3 7 7 7 4 2 1 0 1 1
255 1 1 0 1 1 4 4 6 13 8 0 0 0 255 0
0 0 0 1 1 1 1 1 2 3 3 3 0 255 0 0
0 0 46 64 101 92 82 79 15 0 0 0 255 0 0 0
1 1 3 3 4 4 4 1 0 0 255 0 0 0 0 2
2 2 2 3 3 1 0 0 1 255 1 0 0 2 4 4
4 4 6 3 1 0 0 0 255 0 0 0 0 3 3 3
3 2 2 1 0 255 0 0 0 0 0 1 4 8 14 14
10 4 0 0 0 0 0 0 0 0 0 0 0 0 1 24
91 122 129 139 139 67 21 0 0 255 0 0 0 1 89 110
110 109 102 102 75 20 1 255 0 0 0 0 8 13 11 6
2 3 3 3 1 1 255 2 3 4 14 173 173 171 170 185
194 219 162 5 1 255 1 1 0 1 2 2 3 3 3 2
0 0 0 0 255 0 0 0 1 1 1 1 0 0 1 0
0 0 255 0 1 1 2 5 8 8 7 7 4 4 2 1
0 255 0 0 2 2 5 3 3 3 1 2 2 2 0 255
1 1 1 2 34 66 94 93 86 76 76 55 2 0 255 0
0 0 1 3 18 18 18 15 15 3 0 0 0 255 0 1
5 22 26 30 34 38 38 36 28 1 0 0 255 8 16 22
16 8 5 5 12 13 11 8 3 0 255 0 1 0 1 1
2 2 3 2 2 2 1 0 0 255 0 0 1 1 3 3
3 4 4 4 1 1 0 255 0 0 0 1 3 4 4 2
2 2 1 0 0 0 255 0 0 0 0 1 2 2 2 2
1 1 0 0 0 255 0 0 0 5 5 8 11 17 11 2
2 0 255 0 0 1 0 1 4 5 10 10 6 3 0 0
0 0 255 0 1 1 4 4 3 3 4 5 3 1 0 0
255 1 1 1 1 4 4 5 5 6 4 2 0 0 0 255
0 0 1 7 15 16 12 5 5 3 0 0 0 255 0 1
1 4 8 7 4 4 4 4 2 0 0 1 255 2 1 1
1 1 4 4 4 8 8 2 0 0 255 0 0 0 0 1
2 2 1 1 2 2 3 5 1 255 0 0 0 0 52 79
113 105 92 79 70 0 0 0 255 1 1 1 1 3 3 3
6 8 7 7 1 0 255 0 0 0 0 2 3 2 2 3
1 0 0 0 0 255 0 0 0 1 5 4 4 4 6 4
1 0 0 0 255 0 0 0 0 2 2 3 2 1 1 0
0 255 0 0 0 0 0 4 11 14 14 14 12 6 0 0
0 0 0 0 1 0 0 0 0 0 1 79 122 122 122 143
143 109 38 1 0 255 0 0 0 13 82 100 110 110 115 118
102 59 1 255 0 0 0 1 10 13 8 7 6 6 6 5
3 1 255 2 4 8 14 207 207 179 173 194 216 219 208 11
1 255 0 0 0 1 1 2 3 3 3 3 1 0 0 0
255 0 0 0 1 1 0 0 0 1 2 1 1 1 255 1
1 1 2 5 8 7 7 6 4 4 3 1 0 255 0 0
2 2 5 3 1 1 1 2 3 3 0 255 0 0 1 2
34 60 60 72 72 72 76 59 2 0 255 0 0 0 1 2
14 14 21 14 8 2 0 0 0 255 0 0 5 22 22 26
34 34 38 36 36 1 1 0 255 12 13 22 13 10 5 5
12 13 14 13 6 1 255 0 0 1 1 2 3 2 3 3
4 2 1 0 0 255 0 0 1 2 2 2 2 4 6 6
1 1 0 255 0 0 0 1 3 4 4 2 2 2 1 0
0 1 255 0 0 0 1 1 2 2 2 1 1 0 0 0
0 255 0 0 0 3 14 17 17 18 11 2 1 0 255 0
0 1 0 1 4 10 10 10 11 4 1 0 0 0 255 1
1 1 4 4 3 2 3 5 3 2 0 0 255 1 1 1
1 4 5 5 5 8 5 1 0 0 0 255 0 0 1 2
16 16 12 5 5 3 0 0 0 255 0 1 0 1 4 4
3 4 4 6 2 0 0 1 255 1 0 0 1 1 4 4
4 5 5 1 1 0 255 0 0 0 1 1 2 2 1 1
2 2 1 1 1 255 0 0 0 1 79 101 105 104 81 79
70 0 0 0 255 0 1 1 5 5 3 3 6 7 4 2
0 0 255 0 0 0 1 3 3 1 1 1 0 0 0 1
0 255 0 0 1 1 3 4 4 4 4 1 0 0 0 0
255 0 0 0 0 0 0 1 1 1 2 1 0 255 0 0
0 0 1 7 16 16 12 12 6 6 0 0 0 0 0 0
1 0 0 0 0 1 3 122 134 128 121 130 143 130 67 1
0 255 0 0 0 13 65 83 109 115 148 135 128 59 1 255
1 1 1 1 8 11 8 7 7 6 10 6 6 1 255 1
2 6 14 179 192 192 192 195 221 221 208 11 1 255 0 0
0 1 2 3 3 3 3 3 2 1 0 0 255 0 0 1
1 1 0 0 0 1 2 1 1 1 255 0 0 0 2 5
8 6 7 6 6 4 4 1 0 255 0 1 2 2 4 2
1 0 1 1 2 1 1 255 0 0 0 1 48 60 48 48
72 76 76 59 6 0 255 0 0 0 0 1 10 14 18 8
5 1 0 0 0 255 0 0 1 6 21 22 32 32 38 31
23 1 1 0 255 12 12 12 12 10 7 7 11 13 24 25
14 2 255 1 1 1 1 4 4 5 4 4 4 2 1 0
0 255 0 0 1 2 3 3 3 5 6 5 1 1 1 255
0 0 0 2 3 4 4 4 2 1 1 1 0 1 255 0
0 1 1 1 2 2 1 1 0 0 0 0 0 255 0 0
0 2 14 17 11 11 8 3 1 0 255 0 0 1 1 1
1 4 4 10 11 4 1 0 0 0 255 1 0 0 0 2
2 2 3 3 3 1 0 0 255 1 0 0 0 2 4 4
5 6 2 1 0 0 0 255 0 0 0 1 12 16 14 6
3 2 1 0 0 255 0 0 0 0 1 3 3 3 7 7
1 0 0 0 255 0 0 0 0 2 4 5 4 4 2 1
1 0 255 0 0 0 0 1 1 2 1 1 1 0 0 0
1 255 0 0 0 1 61 82 86 81 75 72 37 1 0 0
255 0 0 1 7 7 6 6 6 6 2 2 0 0 255 0
0 0 1 1 3 0 0 0 0 0 0 0 0 255 0 0
1 1 3 4 4 4 4 1 0 0 0 0 255 0 0 0
1 1 0 0 1 1 1 0 0 255 0 0 0 0 1 7
17 17 16 12 10 5 0 0 0 0 0 0 0 0 0 0
1 1 4 122 139 139 128 139 143 139 55 1 1 255 0 0
0 13 62 69 83 115 135 131 128 7 1 255 0 0 0 1
5 8 8 8 13 11 10 5 3 1 255 0 1 2 12 131
179 179 192 216 217 216 131 4 0 255 0 0 0 1 1 2
2 3 3 3 2 1 0 1 255 1 0 0 1 0 0 0
0 0 1 1 1 1 255 0 0 0 1 1 8 6 11 6
4 4 3 1 0 255 0 1 1 2 3 3 1 0 1 2
2 1 1 255 0 0 0 1 28 60 51 55 72 81 72 57
6 0 255 0 0 0 0 0 3 6 6 5 2 1 0 0
1 255 0 0 0 6 15 17 17 30 30 23 5 1 0 1
255 3 8 8 10 7 7 7 11 17 32 33 25 2 255 0
0 1 1 4 4 7 6 6 3 1 0 0 0 255 0 0
0 2 3 4 7 5 6 1 1 0 1 255 0 1 1 1
2 1 1 1 1 1 0 1 0 0 255 0 0 0 0 1
2 2 2 1 0 0 0 1 0 255 0 0 0 0 2 5
8 4 3 2 1 0 255 0 0 1 1 1 1 2 3 4
4 4 1 0 0 0 255 0 0 0 0 1 2 2 2 3
2 0 0 0 255 0 0 0 0 2 3 3 3 2 1 0
0 0 0 255 0 0 0 1 6 14 16 11 2 1 1 1
0 255 0 0 0 0 0 1 2 2 2 2 1 0 0 0
255 0 0 0 0 0 1 2 2 2 0 0 1 0 255 0
0 0 0 0 1 1 1 1 1 0 0 0 0 255 0 0
0 1 18 72 61 54 54 37 21 0 0 0 255 0 0 0
7 8 7 7 5 4 0 0 0 0 255 0 0 0 1 1
1 0 0 0 0 0 0 0 0 255 0 0 0 0 1 3
3 1 0 0 0 0 0 0 255 0 0 1 1 1 0 1
1 1 1 0 0 255 0 0 0 1 1 4 16 17 18 14
10 1 0 0 0 0 0 0 0 0 0 1 1 1 4 41
139 139 134 130 121 115 13 4 0 255 0 0 0 2 16 65
75 99 99 99 18 1 0 255 0 0 0 0 3 5 10 10
15 15 6 2 1 1 255 1 1 1 1 6 131 164 164 165
213 131 10 0 0 255 0 0 0 0 1 2 2 3 2 2
1 1 0 1 255 1 1 0 1 0 1 1 1 0 0 0
0 1 255 0 0 0 0 1 5 5 8 4 2 1 1 0
0 255 0 0 1 1 2 2 2 0 1 1 1 0 0 255
0 0 0 1 16 45 45 51 69 81 57 18 1 0 255 0
0 0 0 0 3 3 6 1 1 1 1 1 1 255 0 0
0 1 6 13 15 17 17 5 1 0 0 0 255 3 7 7
8 4 2 2 11 17 16 25 12 1 255 0 0 0 1 2
2 5 5 4 1 1 0 0 0 255 0 0 0 0 1 4
4 2 1 0 0 0 1 255 1 1 1 1 1 1 1 1
1 1 0 0 0 0 255 1 1 0 0 0 1 1 2 1
0 0 0 0 0 255 0 0 0 0 1 1 2 2 2 1
0 0 255 0 1 1 0 0 1 1 2 4 4 1 1 0
0 0 255 0 0 1 1 1 0 1 1 1 0 0 0 0
255 0 0 0 0 0 0 2 2 1 0 0 1 1 0 255
0 0 0 0 1 6 11 1 1 0 1 1 1 255 0 0
0 0 0 1 2 2 2 1 1 0 0 0 255 0 0 0
0 0 0 0 1 0 0 0 1 1 255 0 0 0 0 0
0 0 1 1 0 0 0 0 0 255 0 0 0 0 2 18
34 34 34 14 0 0 0 0 255 0 0 1 1 7 6 6
3 2 0 0 0 0 255 0 0 0 1 1 1 0 0 0
0 0 0 0 0 255 0 0 0 0 1 1 0 0 0 0
0 0 0 0 255 0 0 0 0 0 0 1 1 0 0 0
0 255 0 0 0 1 1 1 5 16 18 13 1 0 0 0
0 0 0 0 0 0 0 1 1 1 2 5 119 134 121 120
115 40 10 2 1 255 0 0 1 2 3 16 34 62 18 18
2 0 0 255 0 0 0 0 0 3 10 10 13 12 2 1
1 0 255 1 1 1 1 1 3 66 109 109 64 10 2 0
0 255 1 0 0 0 1 1 1 1 1 1 1 1 1 1
255 1 1 0 1 1 1 1 3 0 0 0 0 1 255 0
0 1 1 1 1 1 3 2 1 0 1 1 0 255 0 0
0 0 1 0 0 0 0 0 0 0 0 255 0 0 1 1
2 16 35 45 47 47 18 1 1 0 255 0 0 0 0 1
1 2 1 0 1 0 1 1 1 255 0 0 0 0 2 6
6 1 1 1 1 0 0 0 255 2 4 5 4 1 1 1
3 13 13 12 10 1 255 0 0 0 1 2 2 3 3 2
1 1 0 0 0 255 0 0 0 0 1 1 1 1 0 0
0 0 0 255 1 1 0 0 0 0 1 1 1 0 0 0
0 0 255 0 0 0 0 0 1 1 1 1 0 0 0 0
0 255 0 0 0 0 1 1 1 1 1 1 0 0 255 0
1 1 0 0 1 1 1 1 1 1 1 0 0 0 255 0
1 1 1 0 0 0 0 0 0 0 0 0 255 0 0 0
0 0 0 0 1 1 0 1 1 1 0 255 0 0 0 0
0 1 1 0 0 0 1 0 1 255 1 0 0 0 0 0
1 1 1 1 1 0 0 0 255 0 0 0 0 0 0 0
0 0 0 0 1 0 255 0 1 0 0 0 0 0 0 0
0 0 0 0 0 255 0 0 0 0 1 1 2 3 3 0
0 0 0 0 255 0 0 0 1 1 4 3 2 0 0 0
0 0 255 0 0 0 1 0 0 0 0 0 0 0 0 0
0 255 0 0 0 0 1 0 0 0 0 0 0 0 0 0
255 0 0 0 0 0 0 0 0 0 0 0 0 255 0 0
0 0 0 0 0 5 5 0 0 0 0 0 0 0 0 0
0 0 0 0 0 0 1 3 5 59 59 52 40 10 2 1
0 255 0 0 1 1 1 1 1 2 1 2 1 0 0 255
0 0 0 0 0 1 2 2 10 3 1 1 0 0 255 0
1 1 0 0 1 1 2 3 2 1 1 0 0 255 0 1
1 1 1 1 1 1 1 1 1 1 0 0 255 1 1 1
1 1 1 1 2 1 0 0 0 0 255 1 1 1 1 1
1 1 1 1 0 0 1 1 0 255 1 1 0 0 0 0
0 0 0 0 0 0 0 255 0 0 0 0 1 1 2 17
17 7 1 1 1 0 255 0 0 0 1 1 1 0 0 0
0 0 1 1 1 255 0 0 0 0 0 1 1 1 0 0
1 0 0 0 255 1 1 1 0 0 1 1 3 4 4 8
1 0 255 0 0 0 0 1 1 1 1 1 1 1 1 1
0 255 0 0 0 0 0 0 0 0 0 0 0 0 0 255
0 0 0 0 0 0 0 1 0 0 0 0 0 0 255 0
0 0 0 0 1 1 1 1 0 0 0 0 0 255 0 0
0 0 1 1 1 1 1 1 0 0 255 0 0 0 0 0
0 0 0 0 1 1 1 1 0 0 255 1 1 1 1 0
0 0 0 0 1 0 0 0 255 0 0 0 1 0 0 0
0 0 0 1 1 0 0 255 0 1 1 1 0 0 0 0
0 0 0 0 0 255 1 0 0 0 0 0 0 1 1 1
1 0 0 0 255 0 0 0 0 0 0 0 0 0 0 0
1 0 255 0 1 0 0 0 0 0 0 0 0 0 1 1
0 255 0 0 0 0 0 0 1 1 0 0 0 0 0 0
255 0 0 0 0 0 0 0 0 0 0 0 0 0 255 0
0 0 0 0 0 1 1 0 0 0 0 0 0 255 0 0
0 0 0 0 0 0 0 0 0 0 0 0 255 0 0 0
0 0 0 0 0 0 0 0 0 255 0 0 0 0 0 0
0 0 0 0 0 0 0 0 0 0 0 0 0 0 0 0
0 0 0 0 0 0 2 2 2 2 2 1 1 255 0 0
1 1 0 1 1 1 1 1 1 0 0 255 1 1 1 0
0 0 1 1 1 1 1 0 0 0 255 0 1 1 1 0
0 0 0 0 1 0 0 0 0 255 0 0 0 0 1 1
1 1 1 1 1 1 0 0 255 1 1 1 1 1 0 0
1 1 0 0 0 0 255 1 1 1 1 1 1 1 1 0
0 0 1 1 1 255 1 0 0 0 0 0 0 0 0 0
1 0 0 255 0 1 1 1 1 1 1 1 0 0 1 1
1 1 255 0 0 0 0 1 1 0 0 0 0 0 0 1
1 255 1 0 0 0 0 0 0 0 0 0 0 0 0 0
255 0 0 0 0 0 0 1 1 1 1 0 0 0 255 0
0 0 0 1 1 0 0 0 0 0 1 0 0 255 0 0
0 0 1 1 0 0 0 0 1 0 0 255 0 0 0 0
0 0 0 0 0 0 0 0 1 0 255 0 0 0 0 0
0 0 0 0 0 0 0 0 0 255 0 0 0 0 0 0
1 0 1 0 1 0 255 1 1 1 0 0 0 0 0 0
1 1 1 1 1 0 255 1 1 1 0 0 0 0 0 1
1 1 0 0 255 0 0 1 1 1 0 0 0 0 0 0
1 0 0 255 0 0 1 1 1 1 0 0 0 0 0 1
0 255 1 0 0 0 0 0 0 0 1 1 1 0 0 0
255 0 0 0 0 1 1 1 1 0 0 0 0 0 255 0
0 0 0 0 0 0 0 0 0 0 1 1 1 255 0 0
0 0 0 0 0 0 0 0 0 0 0 0 255 0 0 0
0 0 0 0 0 0 0 0 0 0 255 0 0 0 0 0
0 0 1 0 0 0 0 0 0 255 0 0 0 0 0 0
0 0 0 0 0 0 0 0 255 0 1 1 1 0 0 0
0 0 0 0 0 255 0 0 0 0 0 0 0 0 0 0
0 0 0 0 0 0 0 1 0 0 0 0 0 0 0 0
0 0 0 0 1 1 1 1 1 255 0 0 1 1 1 1
1 1 0 0 0 0 0 255 1 1 1 0 0 0 0 0
0 0 1 0 0 0 255 0 0 1 1 0 0 0 0 0
0 0 0 0 0 255 0 0 0 0 0 0 1 1 1 1
1 1 0 0 255 0 1 1 1 0 0 0 0 0 0 0
0 0 255 1 1 1 1 1 1 1 0 0 0 0 0 0
1 255 0 0 0 0 0 0 0 0 0 1 1 0 0 255
0 1 1 1 1 1 1 0 0 0 0 1 1 1 255 0
0 0 0 0 0 0 0 0 0 0 0 0 1 255 1 1
0 0 0 0 0 1 0 1 0 0 0 0 255 0 0 0
0 0 0 0 1 0 0 0 0 0 255 0 0 0 1 1
0 0 0 0 0 0 1 0 0 255 0 0 0 0 0 0
0 0 0 0 1 1 0 255 0 0 0 0 0 0 0 0
0 0 1 1 1 1 255 255 255 255 255 255 255 255 255 255
255 255 255 255 255 255 255 255 255 255 255 255 255 255 255 255
255 255 255 255 255 255 255 255 255 255 255 255 255 255 255 255
255 255 255 255 255 255 255 255 255 255 255 255 255 255 255 255
255 255 255 255 255 255 255 255 255 255 255 255 255 255 255 255
255 255 255 255 255 255 255 255 255 255 255 255 255 255 255 255
255 255 255 255 255 255 255 255 255 255 255 255 255 255 255 255
255 255 255 255 255 255 255 255 255 255 255 255 255 255 255 255
255 255 255 255 255 255 255 255 255 255 255 255 255 255 255 255
255 255 255 255 255 255 255 255 255 255 255 255 255 255 255 255
255 255 255 255 255 255 255 255 255 255 255 255 255 255 255 255
255 255 255 255 255 255 255 255 255 255 255 255 255 255 255 255
255 255 255 255 255 255 255 255 255 255 255 255 255 255 255 255
255 255 255 255 255 255 255 255 255 255 255 255 255 255 255 255
255 255 255 255 255 255 255 255 255 255 255 255 255 255 255 255
255 255 255 255 255 255 255 255 255 255 255 255 255 255 255 255
255 255 255 255 255 255 255 255 255 255 255 255 255 255 255 255
255 255 255 255 255 255 255 255 255 255 255 255 255 255 255 255
255 255 255 255 255 255 255 255 255 255 255 255 255 255 255 255
255 255 255 255 255 255 255 255 255 255 255 255 255 255 255 255
255 255 255 255 255 255 255 255 255 255 255 255 255 255 255 255
255 255 255 255 255 255 255 255 255 255 255 255 255 255 255 255
255 255 255 255 255 255 255 255 255 255 255 255 255 255 255 255
255 255 255 255 255 255 255 255 255 255 255 255 255 255 255 255
255 255 255 255 255 255 255 255 255 255 255 255 255 255 255 255
255 255 255 255 255 255 255 255 255 255 255 255 255 255 255 255
255 255 255 255 255 255 255 255 255 255 255 255 255 255 255 255
255 255 255 255 255 255 255 255 255 255 255 255 255 255 255 255
255 255 255 0 0 0 0 0 0 0 0 0 0 0 0 0
0 255 0 0 0 0 0 0 0 0 0 0 0 0 255 0
1 1 0 0 0 0 0 0 1 1 0 0 0 0 255 1
1 1 0 0 0 1 1 1 0 0 1 1 255 0 0 0
0 0 0 1 1 1 0 0 0 0 1 255 0 0 0 0
1 1 1 0 0 0 0 0 0 255 0 0 0 0 0 0
0 0 0 0 1 0 0 0 255 0 0 0 0 1 1 1
1 1 1 1 1 1 255 0 0 0 0 0 0 0 0 1
1 0 0 1 1 255 0 0 0 0 0 0 0 0 0 0
0 0 0 0 255 0 0 0 0 0 0 0 0 0 0 1
1 1 255 0 1 0 1 0 1 0 0 0 0 0 0 0
0 255 0 0 0 0 0 0 0 0 0 0 0 0 0 0
255 0 1 1 1 1 1 0 0 0 0 0 0 255 0 0
0 0 0 0 0 0 0 0 0 0 0 0 0 0 0 1
0 0 0 0 0 0 0 1 0 0 1 1 0 0 0 0
0 255 0 0 0 1 1 1 1 1 1 0 0 0 1 255
0 0 0 0 0 0 0 1 0 0 0 0 1 1 255 0
0 0 0 0 1 0 0 0 0 0 1 0 1 255 1 0
0 0 0 0 0 0 0 0 0 1 1 1 255 0 1 1
0 0 0 0 0 0 0 0 0 0 255 1 1 1 1 1
0 1 0 0 0 0 1 1 0 255 0 1 1 0 0 0
1 1 1 1 1 1 1 255 0 0 1 1 1 0 0 0
0 0 0 0 0 0 255 0 1 1 1 0 0 0 0 0
0 0 1 1 1 255 0 0 0 0 0 0 0 1 0 0
0 0 0 0 255 0 1 1 1 1 1 1 0 0 0 0
0 0 255 0 0 1 0 0 0 0 0 0 0 0 0 0
0 255 0 0 0 0 0 0 0 1 0 0 0 0 1 255
1 0 1 1 1 0 0 0 0 1 1 1 0 0 255 0
0 0 0 0 0 0 0 0 0 0 0 0 0 255 0 0
0 0 0 0 0 0 1 1 0 0 255 0 0 1 0 0
0 0 0 1 2 1 0 0 0 0 255 0 0 0 0 0
0 1 1 1 0 0 0 0 255 1 0 0 0 0 0 1
0 0 0 0 1 1 1 255 1 0 0 0 0 1 1 0
0 0 0 0 0 255 0 0 0 0 0 1 1 1 0 0
0 0 0 0 255 0 0 0 0 1 1 1 1 1 1 1
1 0 255 0 0 0 0 0 0 0 1 1 1 0 0 1
1 255 0 0 0 0 0 1 0 2 2 0 0 0 0 0
255 0 0 0 0 0 0 0 1 1 0 0 0 0 255 0
1 1 1 1 1 0 0 0 0 0 0 0 0 255 0 0
0 0 0 0 0 0 0 0 0 0 0 0 255 0 0 0
0 1 2 3 0 0 0 0 0 255 0 0 0 0 0 0
0 0 0 0 0 0 0 0 0 0 0 0 0 0 0 0
0 0 0 1 0 1 1 1 1 0 0 0 1 255 0 0
0 0 0 1 1 1 1 0 1 1 1 255 0 0 0 0
0 1 1 1 1 0 0 0 0 1 255 1 0 0 1 1
1 0 0 0 0 0 0 0 0 255 1 0 0 0 0 0
0 0 0 1 0 0 0 0 255 0 0 1 1 1 1 1
1 1 0 0 0 0 255 1 1 0 0 0 0 1 1 1
0 1 1 1 0 255 0 0 0 0 0 1 1 1 2 1
1 1 1 255 0 0 0 0 0 0 0 1 1 0 0 0
0 0 255 0 1 1 0 0 0 0 0 0 0 0 1 1
1 255 1 0 0 0 0 0 0 0 0 0 0 0 0 0
255 0 0 0 1 1 1 3 3 0 0 0 0 0 255 0
0 0 0 0 0 0 0 0 0 0 0 0 0 255 0 0
0 0 0 0 0 1 1 1 0 0 1 255 0 0 0 1
1 1 1 1 1 0 0 0 0 0 255 0 0 0 0 0
0 0 0 0 0 1 0 0 0 255 1 0 0 0 0 0
0 0 1 1 0 0 255 1 1 1 0 0 0 2 5 11
11 2 0 0 0 0 255 0 0 0 1 0 0 0 0 1
0 0 0 1 255 0 0 0 0 0 0 0 0 0 0 0
1 1 1 255 1 0 0 0 0 1 1 1 1 1 0 0
0 255 0 0 0 0 0 1 1 1 1 0 0 0 0 0
255 0 0 1 1 1 2 1 1 1 1 0 0 0 255 0
0 1 0 0 0 1 3 3 2 1 1 1 1 255 1 0
0 0 1 3 8 8 4 3 0 0 0 0 255 0 0 0
0 1 1 5 10 4 0 1 0 0 255 0 0 0 1 1
1 2 2 2 2 0 0 0 0 255 0 0 0 0 0 0
1 1 0 0 0 0 0 0 255 0 0 0 1 2 4 4
2 0 0 0 0 255 0 0 0 0 0 0 0 1 1 4
4 0 0 0 0 0 0 0 0 0 0 0 0 0 1 1
1 1 1 1 1 0 0 0 0 255 1 1 0 1 1 4
4 4 1 1 0 0 0 255 0 0 0 0 0 1 1 1
2 2 1 0 0 0 255 1 0 1 1 1 1 1 1 0
0 0 0 0 0 255 0 0 0 0 0 0 1 2 2 1
0 0 0 0 255 1 1 1 1 1 3 3 3 2 2 0
0 0 255 1 0 0 0 0 1 1 2 1 1 1 1 0
0 255 1 1 0 0 0 0 1 1 2 2 1 1 1 255
1 0 0 0 0 0 1 1 2 1 0 0 0 0 255 0
0 1 0 0 0 0 0 0 0 0 1 0 0 255 0 0
0 0 1 2 2 1 1 0 0 0 0 0 255 0 0 0
1 1 5 4 4 0 0 0 0 0 255 0 0 0 0 1
1 1 3 1 0 0 0 0 0 255 0 0 0 0 0 0
0 0 0 0 0 1 1 255 0 0 0 0 1 1 2 3
2 1 0 0 0 0 255 0 0 0 0 0 0 1 1 0
0 0 0 0 0 255 0 0 0 0 0 0 0 0 0 0
0 0 255 1 1 0 0 0 2 21 23 24 31 27 1 0
0 0 255 0 0 0 1 0 0 0 0 1 1 1 0 1
255 0 0 1 1 0 0 0 0 0 0 0 0 0 0 255
1 1 1 1 1 1 1 1 1 1 0 0 0 255 0 0
0 0 0 3 28 28 3 0 0 0 0 1 255 0 1 2
2 4 7 6 4 3 3 1 1 0 255 0 0 1 1 1
4 4 3 3 2 1 1 1 1 255 0 0 0 1 12 12
16 14 14 5 3 0 0 0 255 0 0 0 0 1 4 11
11 11 4 1 1 1 255 0 0 1 1 3 3 3 3 3
3 2 0 0 0 255 0 0 0 1 2 2 1 2 1 1
1 0 0 0 255 0 0 0 1 2 4 4 4 1 1 0
0 255 0 0 0 0 0 1 1 6 6 6 8 4 0 0
0 0 0 1 0 0 0 0 0 0 1 1 1 2 2 12
1 1 1 1 1 255 1 1 0 1 4 6 5 7 2 2
1 1 0 255 1 1 0 0 1 1 1 3 3 2 2 1
1 0 255 1 0 1 1 1 1 1 1 0 0 1 0 0
0 255 1 0 0 0 0 1 2 3 3 3 1 0 0 0
255 1 1 0 1 3 4 3 4 2 2 1 0 0 255 1
1 0 1 2 11 5 5 2 1 1 1 0 0 255 0 0
0 0 0 0 0 0 1 1 1 1 1 255 1 1 0 0
0 1 2 2 2 2 1 0 0 0 255 0 0 1 0 1
0 0 0 0 0 0 0 0 0 255 0 0 0 1 14 32
32 14 3 0 0 0 0 0 255 0 0 0 5 5 15 10
12 3 0 0 0 0 255 0 0 0 1 1 3 3 3 1
0 0 0 0 0 255 0 0 0 0 0 0 0 0 0 0
0 1 1 255 0 0 0 0 1 3 3 3 3 3 1 0
0 0 255 1 1 1 0 0 1 1 1 1 1 1 1 0
0 255 0 0 0 0 1 0 1 0 0 0 0 0 255 0
0 0 0 0 28 28 32 24 33 31 6 0 0 0 255 0
0 0 1 2 2 0 0 1 1 1 0 0 255 0 0 1
1 0 0 0 0 0 0 0 0 0 0 255 0 1 1 1
2 2 2 3 3 2 1 0 0 255 1 1 0 0 3 40
43 43 30 3 0 0 1 1 255 0 1 2 3 4 7 4
7 3 3 1 1 0 255 0 0 0 1 4 11 4 4 3
2 1 1 1 0 255 0 0 1 12 17 17 17 20 20 13
5 1 1 0 255 0 0 0 1 3 5 12 12 16 4 1
1 1 255 0 0 0 1 3 3 4 4 5 3 5 0 0
0 255 0 0 0 2 2 2 2 2 1 1 1 1 0 0
255 0 0 0 1 2 1 1 5 3 1 1 0 255 0 0
0 0 0 3 3 12 13 11 12 5 1 0 0 0 0 1
0 0 0 0 0 0 1 1 1 17 17 12 1 1 1 1
1 255 0 0 0 1 5 7 5 7 4 4 1 0 0 255
1 1 0 0 1 1 3 3 3 3 2 2 2 0 255 0
0 0 0 1 2 4 4 1 0 0 0 0 0 255 1 0
0 0 0 1 3 3 5 3 0 0 0 0 255 0 1 1
1 5 5 4 4 3 2 1 1 0 255 0 1 1 1 10
13 12 11 5 5 1 0 0 0 255 1 1 0 0 0 0
0 0 0 0 1 1 1 255 1 1 0 1 2 5 5 4
3 3 1 0 0 0 255 0 0 1 0 0 0 0 0 0
1 2 1 0 0 255 0 0 0 4 43 77 80 46 14 3
1 0 0 0 255 1 1 1 15 18 20 13 13 10 0 0
0 0 255 1 0 1 1 1 1 2 2 2 1 0 0 0
0 255 0 0 0 1 1 1 0 0 0 0 0 0 1 255
1 0 0 1 2 3 3 3 3 1 1 1 0 0 255 1
1 1 0 0 1 1 3 1 2 0 0 0 1 255 0 0
0 0 1 0 1 0 0 0 0 0 255 0 0 0 0 3
28 28 32 22 32 22 6 1 0 0 255 0 0 0 1 2
2 2 2 1 1 0 0 0 255 0 0 0 0 0 0 0
0 0 0 0 0 0 0 255 0 1 1 3 2 2 2 3
3 2 1 0 0 255 1 0 0 0 12 89 89 64 45 30
3 0 0 1 255 1 0 1 3 5 5 4 8 4 4 2
1 0 255 0 0 0 1 11 11 10 3 3 3 2 1 1
0 255 0 0 0 16 17 16 14 20 30 25 8 1 1 1
255 1 1 1 2 11 11 13 7 16 4 2 0 0 255 1
1 1 2 3 4 4 4 7 4 7 2 0 0 255 0 0
0 1 2 2 2 2 2 1 1 1 1 0 255 0 0 0
1 3 1 1 5 3 1 0 0 255 0 0 0 0 2 3
3 6 11 6 11 5 2 0 0 0 0 0 0 0 0 0
0 0 1 1 4 17 17 2 1 1 1 1 1 255 0 0
0 1 6 8 8 7 4 6 1 1 1 255 1 1 1 1
1 1 3 3 3 3 3 3 0 0 255 0 0 0 0 1
2 4 4 3 1 0 0 0 1 255 1 0 1 0 1 2
3 2 5 5 5 0 0 0 255 0 0 0 3 6 11 5
4 3 2 1 1 0 255 0 0 1 2 10 13 13 13 7
5 3 2 0 0 255 1 1 0 0 0 0 1 1 0 0
0 1 1 255 1 1 1 1 3 5 7 7 5 5 3 0
0 0 255 0 1 0 0 0 0 0 0 0 1 2 0 0
0 255 0 0 2 43 106 122 118 80 46 3 1 0 0 0
255 0 1 3 18 24 21 21 20 10 3 0 0 0 255 0
0 1 1 1 1 1 2 2 2 0 0 0 0 255 0 0
1 1 2 1 1 1 1 1 0 1 1 255 1 1 1 1
2 2 2 2 2 1 1 1 0 0 255 1 1 1 1 1
1 1 2 3 3 2 0 0 1 255 1 0 0 0 0 0
0 0 0 0 0 0 255 0 0 0 0 7 13 22 32 17
26 17 10 1 0 0 255 0 0 1 2 3 3 2 1 1
1 0 0 0 255 0 0 0 0 0 0 0 0 1 1 0
0 0 0 255 0 1 1 3 2 2 2 2 2 1 1 0
0 255 1 0 0 0 32 89 89 64 53 30 4 0 0 0
255 0 0 1 7 7 5 3 11 4 7 2 1 1 255 0
0 0 1 11 11 4 4 4 15 3 1 1 1 255 0 0
0 16 17 16 13 20 30 25 10 1 1 1 255 1 1 1
2 11 11 14 7 14 4 2 0 0 255 1 1 1 1 4
5 4 4 4 4 7 4 0 0 255 0 0 1 2 2 2
2 1 2 1 1 1 1 0 255 0 0 0 3 3 8 8
5 3 0 0 0 255 0 0 0 0 1 3 4 5 8 8
11 5 2 0 0 0 0 0 0 0 0 0 0 0 1 1
4 15 15 2 2 1 1 0 1 255 0 0 0 2 3 6
2 7 4 6 2 1 1 255 0 1 1 2 6 6 3 2
3 3 5 5 2 0 255 1 0 0 0 1 2 3 3 1
1 0 0 0 1 255 1 1 1 1 2 2 2 2 2 6
6 0 0 0 255 0 0 1 3 7 13 6 5 4 4 2
1 0 255 0 0 1 2 7 10 8 13 8 7 3 0 0
0 255 1 1 1 0 0 0 1 1 0 0 0 1 1 255
1 0 1 1 3 4 6 10 7 7 5 0 0 0 255 0
1 0 0 0 0 0 0 0 0 0 0 0 0 255 1 1
3 99 135 143 135 122 76 7 0 0 0 0 255 1 1 1
11 20 20 20 14 6 2 1 0 0 255 0 0 1 1 1
1 1 2 3 2 0 0 0 0 255 0 0 1 1 3 2
1 1 1 1 0 0 1 255 1 1 1 2 2 2 2 2
2 1 1 1 0 0 255 1 1 1 2 2 2 1 2 2
2 0 0 0 0 255 1 0 0 0 0 0 0 0 0 0
0 0 255 0 0 0 0 7 13 13 32 13 26 15 6 1
0 1 255 1 1 1 1 3 3 3 1 1 0 0 1 1
255 0 0 0 0 0 0 0 0 1 1 0 0 0 0 255
0 0 1 3 2 2 1 1 2 2 1 0 0 255 0 0
0 0 32 51 57 55 53 15 2 0 0 0 255 0 0 1
6 6 6 3 11 4 7 4 1 0 255 0 1 1 1 7
7 4 4 15 16 15 1 0 0 255 0 0 0 16 17 17
17 20 25 22 13 1 0 0 255 1 1 1 1 10 10 14
11 14 7 4 0 0 255 1 1 1 2 2 5 4 4 4
4 7 4 0 0 255 0 0 1 2 5 4 3 1 2 2
1 0 0 0 255 0 0 3 4 4 11 11 8 3 1 0
0 255 0 0 0 0 1 4 6 5 5 5 8 5 1 0
0 0 0 0 0 0 0 0 0 0 1 1 4 14 6 4
2 2 1 0 2 255 0 0 0 2 2 3 2 5 5 5
2 1 1 255 1 1 1 2 3 3 1 1 1 3 7 7
5 0 255 1 1 1 0 1 2 2 3 1 1 1 1 1
1 255 1 1 1 1 1 1 1 1 2 2 1 0 0 0
255 0 0 1 2 7 13 7 5 5 4 2 0 0 255 0
0 0 0 3 7 5 8 8 7 2 1 0 0 255 1 1
0 0 0 0 0 0 0 0 0 1 1 255 1 1 1 1
1 3 6 10 12 12 5 1 0 0 255 0 0 0 0 0
0 0 0 0 0 0 0 0 0 255 1 1 3 99 122 142
135 125 92 7 1 0 0 0 255 0 1 1 10 20 20 14
6 2 2 1 1 0 255 0 0 1 1 1 1 2 2 2
1 0 0 0 0 255 0 0 0 1 2 2 1 1 1 0
0 1 1 255 1 1 1 2 2 2 2 2 2 2 2 1
1 0 255 0 0 1 2 4 2 1 1 1 2 1 0 0
0 255 0 0 0 0 0 0 0 0 0 0 0 0 255 0
0 0 1 3 8 25 31 10 11 6 6 1 0 1 255 0
0 1 1 2 3 3 1 1 1 0 1 1 255 0 0 0
0 0 0 0 0 0 1 0 0 0 0 255 0 1 1 3
3 3 1 2 2 2 0 0 0 255 0 0 0 1 17 47
50 47 17 4 1 0 0 0 255 0 0 1 1 2 3 3
4 4 4 1 1 0 255 0 1 1 1 1 7 4 7 15
15 2 1 0 0 255 0 0 0 5 16 18 18 20 20 13
1 0 0 0 255 0 0 0 0 4 4 6 6 11 1 1
1 0 255 0 1 1 1 2 4 3 4 4 5 5 0 0
0 255 0 0 1 2 5 4 4 2 1 1 1 1 0 0
255 0 0 0 3 4 11 11 8 4 1 0 0 255 0 0
0 0 1 1 5 5 8 8 5 1 0 0 0 0 0 0
0 1 1 0 0 0 0 1 3 14 4 4 2 1 0 0
2 255 0 0 0 1 2 2 2 4 4 4 3 1 1 255
1 1 0 1 2 2 2 1 1 1 3 7 0 0 255 1
1 1 0 1 1 2 1 1 0 1 1 1 0 255 0 1
1 1 0 1 1 1 2 1 0 0 0 0 255 0 0 0
1 2 7 3 3 3 2 1 0 0 255 0 0 0 0 1
2 2 2 4 1 1 0 1 1 255 1 0 0 0 0 0
0 0 0 0 0 1 0 255 0 1 1 1 1 3 6 7
7 5 2 1 0 0 255 0 0 0 0 0 0 0 0 0
1 1 1 1 1 255 0 0 0 56 99 135 132 106 64 3
0 0 0 0 255 1 1 0 1 10 6 4 2 1 1 1
1 1 255 0 0 1 1 1 0 1 2 1 0 0 0 0
0 255 0 0 0 0 1 2 1 1 1 1 0 0 0 255
0 0 0 1 1 3 2 2 1 1 1 1 1 0 255 0
0 0 0 1 1 1 1 0 0 0 1 0 0 255 0 0
0 0 0 0 0 1 0 1 0 0 255 0 0 0 0 1
3 13 25 7 3 3 1 0 0 0 255 0 0 0 1 1
1 2 1 1 1 1 1 1 255 0 0 0 0 0 0 0
0 0 1 1 1 0 0 255 0 0 0 1 3 3 3 3
3 2 1 1 1 255 0 0 0 1 1 17 24 15 3 1
1 0 0 0 255 0 0 0 1 1 2 3 4 4 1 1
0 0 255 0 1 1 1 1 2 4 8 11 2 1 0 0
0 255 0 0 0 1 5 11 15 11 4 2 0 0 0 0
255 0 0 0 0 1 3 4 3 2 1 1 1 0 255 1
1 2 2 2 3 3 3 3 4 1 0 0 0 255 0 0
0 1 3 3 4 4 1 1 0 0 0 0 255 0 0 0
1 1 4 10 1 1 0 0 0 255 0 0 0 0 1 1
5 5 3 3 1 0 0 0 0 1 1 1 0 0 1 1
0 0 0 0 2 4 3 1 1 0 0 0 1 255 0 0
1 1 1 1 2 3 1 1 1 1 1 255 1 1 0 0
1 1 1 1 1 1 0 0 0 0 255 1 1 1 0 0
0 1 1 1 1 1 1 1 0 255 0 0 0 1 0 1
1 1 1 0 0 0 0 0 255 0 1 0 1 1 2 1
2 1 1 0 0 0 255 0 0 0 0 0 0 1 1 1
0 0 0 0 1 255 0 0 0 0 0 0 0 0 0 0
0 1 0 255 0 1 0 0 0 1 5 5 3 2 1 1
0 0 255 0 0 0 0 0 0 0 0 1 1 1 0 0
0 255 0 0 0 3 56 57 64 59 5 1 0 0 0 0
255 1 0 0 1 1 2 1 1 1 1 1 1 0 255 0
0 0 0 0 0 0 1 0 0 0 0 0 0 255 0 0
1 0 0 1 0 0 0 0 0 0 0 255 0 0 0 0
1 2 2 2 1 1 1 1 0 0 255 0 0 0 0 1
1 1 0 0 0 1 1 1 1 255 0 0 0 0 0 0
0 1 1 1 1 0 255 0 0 0 0 0 0 2 2 2
1 1 1 0 0 0 255 0 0 0 0 1 1 1 0 0
0 1 2 1 255 0 0 0 0 0 0 0 0 0 0 0
0 0 0 255 0 0 0 0 0 0 3 3 3 1 0 0
1 255 1 0 1 0 0 0 1 1 1 0 0 0 0 0
255 0 0 0 0 0 0 1 1 1 1 0 0 0 255 0
0 0 0 0 0 1 7 2 0 0 0 0 0 255 0 0
0 0 1 1 4 3 1 1 1 1 0 0 255 0 0 0
0 0 0 2 2 1 1 1 1 0 255 0 0 1 0 3
3 3 3 2 1 1 0 0 0 255 0 0 0 1 1 2
4 1 1 1 1 0 0 0 255 0 0 0 0 0 0 0
0 0 0 0 0 255 0 0 0 0 0 1 1 1 1 0
0 0 0 0 0 0 0 0 0 0 0 0 0 0 0 0
0 0 1 0 0 0 0 0 0 255 0 1 1 1 1 1
1 1 1 1 1 1 1 255 1 0 0 0 0 0 1 1
0 0 0 0 0 0 255 1 1 0 0 0 0 1 0 1
0 0 0 0 0 255 0 0 0 0 0 0 1 1 1 0
0 0 0 0 255 1 1 0 0 1 1 1 1 0 0 0
0 0 255 1 1 0 1 1 1 1 0 0 0 0 0 0
1 255 0 0 0 0 0 0 0 0 0 1 1 0 0 255
0 1 0 0 0 1 1 3 1 1 0 0 0 0 255 0
0 1 1 0 0 0 1 1 1 0 0 0 0 255 0 0
0 0 2 10 7 5 0 0 0 0 0 0 255 1 0 0
0 1 1 0 0 0 0 0 0 0 255 0 0 0 1 0
0 0 0 0 0 0 0 0 0 255 0 0 1 0 0 0
0 0 0 1 1 1 0 255 0 0 0 0 0 1 1 2
0 0 0 0 0 0 255 1 0 0 0 0 0 1 0 0
0 0 0 2 2 255 0 0 0 0 0 0 0 0 0 1
1 1 255 0 0 0 0 0 0 0 1 1 0 0 1 0
0 0 255 0 0 0 0 0 0 0 0 0 0 1 0 0
255 0 0 0 1 1 0 0 0 0 1 0 0 0 0 255
0 0 0 0 0 0 0 0 1 0 0 0 1 255 0 0
0 0 0 0 0 0 1 0 0 0 0 0 255 0 0 0
0 0 0 0 1 1 1 1 0 0 255 1 0 0 0 0
0 0 0 0 0 0 0 0 0 255 0 0 0 0 1 1
1 1 0 0 0 1 1 1 255 0 0 0 0 0 0 0
1 1 0 0 0 0 255 0 0 0 0 1 1 1 1 1
1 1 0 0 0 255 0 0 0 1 0 1 1 1 1 1
1 0 0 0 255 0 0 0 0 0 0 0 0 0 0 0
0 255 0 0 0 0 0 0 0 0 0 0 0 0 0 0
0 0 0 0 0 0 0 0 0 0 0 0 0 0 0 0
0 0 0 0 0 255 0 1 1 1 1 1 1 1 1 0
0 0 1 255 1 0 0 0 0 0 0 0 0 0 0 1
0 1 255 1 0 0 0 0 0 1 0 1 1 1 0 0
0 255 0 0 0 1 1 1 1 1 1 0 0 0 1 1
255 0 0 0 1 1 1 0 0 0 0 0 0 0 255 1
1 1 0 0 0 1 1 1 0 0 0 0 0 255 0 0
0 1 0 0 0 0 0 1 0 0 0 255 0 1 0 0
0 0 1 1 1 1 1 1 0 0 255 1 1 1 1 0
0 0 1 1 1 0 0 0 0 255 1 0 0 0 1 1
0 0 0 0 0 0 0 0 255 1 0 0 0 1 1 0
0 0 0 0 0 0 255 0 0 1 1 1 1 0 0 0
0 0 0 0 0 255 0 1 1 1 0 0 0 0 0 0
1 1 1 255 1 0 0 0 0 0 0 1 0 0 0 0
0 0 255 1 0 0 0 0 0 1 1 1 0 0 0 1
1 255 0 0 0 0 0 1 0 1 1 1 1 1 255 0
0 0 0 0 0 0 1 0 0 0 1 0 0 0 255 0
0 0 0 0 0 0 0 0 0 0 0 1 255 0 0 1
1 1 0 0 0 0 1 1 0 0 0 255 0 0 0 0
0 0 0 0 0 0 0 0 0 255 0 1 0 0 0 0
0 0 0 0 0 0 0 0 255 0 0 0 0 0 0 0
0 0 0 0 0 1 255 1 0 0 0 0 0 0 0 0
0 0 0 0 0 255 0 0 0 0 0 0 0 0 0 0
1 1 1 0 255 0 0 0 0 0 0 0 0 0 0 0
0 0 255 0 0 0 0 0 0 1 1 1 0 0 0 0
0 255 0 0 0 1 0 0 0 0 1 1 1 1 0 0
255 0 0 0 0 0 0 0 0 0 0 0 0 255 0 0
0 0 0 0 0 0 0 0 0 0 0 0 0 0 0 0
0 0 0 0 0 0 0 0 0 0 0 0 0 0 0 0
0 255 0 0 0 0 0 1 1 1 1 0 0 0 1 255
1 0 0 0 0 1 1 0 0 0 1 1 1 0 255 0
0 0 0 0 0 1 1 1 0 0 0 0 0 255 0 0
0 0 0 0 0 0 1 0 0 0 1 1 255 0 0 0
0 0 0 0 0 0 0 0 0 0 255 0 1 1 0 0
0 1 1 1 0 0 1 1 0 255 0 0 0 0 0 0
0 0 0 0 0 0 0 255 0 1 0 0 0 0 0 1
1 1 1 1 0 0 255 0 0 0 0 0 0 0 1 1
1 1 0 0 1 255 1 0 0 0 0 0 0 0 0 0
0 0 0 0 255 0 0 0 0 0 0 0 0 0 0 0
1 1 255 0 0 1 1 1 0 0 0 0 0 0 0 0
0 255 0 1 1 1 0 0 0 0 0 0 1 1 1 255
1 1 0 0 0 1 1 1 0 0 0 0 0 0 255 0
0 0 0 1 0 0 0 1 0 0 0 0 1 255 0 1
0 1 0 1 0 0 0 0 0 0 255 1 1 0 0 0
0 1 1 1 1 1 1 0 0 0 255 1 1 0 0 0
0 0 0 0 0 0 0 0 255 0 0 0 1 0 0 0
0 0 1 1 0 0 0 255 0 0 0 1 1 0 0 0
0 0 0 0 0 255 0 1 0 0 0 0 0 0 0 0
0 1 0 1 255 0 0 0 0 0 0 0 0 0 0 0
0 1 255 1 0 0 0 1 0 0 0 0 0 0 0 0
0 255 0 0 0 0 0 0 0 0 0 0 1 0 0 0
255 0 0 0 0 0 1 1 1 0 0 0 0 0 255 0
0 0 0 0 0 1 0 0 0 0 0 0 0 255 0 0
0 0 0 0 0 0 1 1 1 1 0 0 255 0 0 0
0 1 0 0 0 0 0 0 0 255 0 0 0 0 0 0
0 0 0 0 0 0 0 0 0 0 0 0 255 255 255 255
255 255 255 255 255 255 255 255 255 255 255 255 255 255 255 255
255 255 255 255 255 255 255 255 255 255 255 255 255 255 255 255
255 255 255 255 255 255 255 255 255 255 255 255 255 255 255 255
255 255 255 255 255 255 255 255 255 255 255 255 255 255 255 255
255 255 255 255 255 255 255 255 255 255 255 255 255 255 255 255
255 255 255 255 255 255 255 255 255 255 255 255 255 255 255 255
255 255 255 255 255 255 255 255 255 255 255 255 255 255 255 255
255 255 255 255 255 255 255 255 255 255 255 255 255 255 255 255
255 255 255 255 255 255 255 255 255 255 255 255 255 255 255 255
255 255 255 255 255 255 255 255 255 255 255 255 255 255 255 255
255 255 255 255 255 255 255 255 255 255 255 255 255 255 255 255
255 255 255 255 255 255 255 255 255 255 255 255 255 255 255 255
255 255 255 255 255 255 255 255 255 255 255 255 255 255 255 255
255 255 255 255 255 255 255 255 255 255 255 255 255 255 255 255
255 255 255 255 255 255 255 255 255 255 255 255 255 255 255 255
255 255 255 255 255 255 255 255 255 255 255 255 255 255 255 255
255 255 255 255 255 255 255 255 255 255 255 255 255 255 255 255
255 255 255 255 255 255 255 255 255 255 255 255 255 255 255 255
255 255 255 255 255 255 255 255 255 255 255 255 255 255 255 255
255 255 255 255 255 255 255 255 255 255 255 255 255 255 255 255
255 255 255 255 255 255 255 255 255 255 255 255 255 255 255 255
255 255 255 255 255 255 255 255 255 255 255 255 255 255 255 255
255 255 255 255 255 255 255 255 255 255 255 255 255 255 255 255
255 255 255 255 255 255 255 255 255 255 255 255 255 255 255 255
255 255 255 255 255 255 255 255 255 255 255 255 255 255 255 255
255 255 255 255 255 255 255 255 255 255 255 255 255 255 255 255
255 255 255 255 255 255 255 255 255 255 255 255 255 255 255 255
255 255 255 255 255 255 255 255 1 0 1 1 1 0 0 0
0 0 0 1 1 1 0 0 0 255 0 0 1 0 0 0
1 1 1 0 1 0 1 255 1 1 1 1 1 0 1 0
0 0 0 0 0 0 255 0 0 1 1 0 0 0 0 0
0 0 0 0 0 255 0 0 0 0 0 0 0 0 0 0
0 0 0 0 255 0 1 0 0 0 0 0 0 0 0 0
0 0 255 0 0 0 0 0 0 0 0 0 0 0 0 1
0 255 0 0 0 0 0 0 0 1 0 0 0 0 1 255
0 0 0 0 0 1 1 1 0 0 0 0 0 0 255 0
0 0 0 0 0 1 1 1 0 0 0 0 0 255 1 0
1 0 0 0 0 0 0 4 8 1 0 0 255 0 0 1
0 0 0 0 0 0 0 0 0 0 255 0 0 0 0 0
0 0 0 0 1 0 0 0 0 255 0 0 0 1 1 1
1 0 0 0 1 1 1 255 0 1 1 1 1 1 1 1
0 0 0 0 0 0 255 0 0 1 1 0 1 1 1 1
0 0 0 0 1 255 0 0 0 0 0 0 1 1 1 1
0 0 255 1 1 1 0 0 0 0 1 1 1 0 0 0
1 1 255 1 1 1 1 0 0 0 0 0 0 0 0 0
255 0 0 1 1 1 0 0 0 0 0 0 0 0 0 255
1 0 1 1 1 0 0 0 0 0 0 0 0 255 1 0
0 0 0 0 0 0 0 0 1 1 0 0 255 1 1 0
0 0 0 0 0 0 0 0 0 0 255 0 0 0 0 0
0 0 0 0 0 0 0 0 0 255 1 0 0 0 1 0
0 0 0 0 0 0 0 0 255 0 0 0 1 1 2 2
1 0 0 0 0 0 255 0 0 0 0 0 0 0 0 0
0 0 0 0 1 255 1 0 2 1 0 0 3 4 4 4
2 0 0 0 255 0 1 1 0 0 0 0 0 0 0 0
1 255 0 0 0 0 0 0 0 0 0 0 0 0 0 0
0 0 0 0 1 0 0 1 1 0 0 0 0 0 0 0
1 0 0 0 0 255 1 1 1 1 1 0 1 1 1 1
1 0 0 255 1 0 0 0 0 0 1 0 0 0 0 0
0 0 255 1 1 1 1 0 0 0 0 0 0 0 0 1
0 255 0 0 0 0 0 0 0 0 0 0 0 0 0 0
255 0 0 1 0 0 0 0 0 0 0 0 0 0 255 0
0 0 0 0 0 0 0 0 0 0 0 0 0 255 0 0
0 0 0 0 0 0 0 0 0 0 0 255 0 0 0 0
1 1 1 1 0 0 0 0 0 0 255 0 0 0 0 0
0 1 1 0 0 0 0 0 0 255 1 1 1 0 0 0
0 0 4 38 90 38 0 0 255 0 0 1 0 0 0 0
0 0 0 0 0 0 255 0 0 0 0 0 0 1 0 0
1 0 0 0 0 255 0 0 0 0 1 1 1 1 1 1
1 0 0 255 0 1 1 1 0 1 1 1 1 1 1 0
0 0 255 0 1 1 1 0 1 2 5 4 1 0 0 1
1 255 0 1 0 0 0 0 1 1 1 1 0 0 255 0
0 0 0 0 0 0 0 0 0 0 0 1 1 1 255 1
0 0 0 1 1 1 0 0 0 0 0 0 255 0 1 1
1 1 1 1 0 1 0 1 0 0 0 255 1 0 0 0
0 0 0 0 1 0 0 0 0 255 0 0 0 0 0 0
1 1 1 1 1 0 0 0 255 0 0 0 0 0 0 1
0 0 0 0 0 0 255 0 0 0 0 0 0 0 0 0
0 0 0 0 0 255 0 0 0 0 1 0 0 0 0 0
0 0 0 0 255 0 0 1 1 2 3 3 2 0 0 0
0 0 255 0 0 0 0 0 0 0 0 1 1 1 1 0
0 255 1 1 2 3 6 130 150 162 162 114 7 2 0 0
255 0 1 1 0 0 0 0 0 0 0 0 0 255 0 0
0 0 0 1 2 2 2 1 1 0 0 0 0 0 0 0
0 0 0 1 1 0 0 0 0 0 0 0 0 0 0 0
0 255 1 1 1 1 2 5 7 7 4 1 1 0 0 255
0 0 0 0 0 0 2 2 2 0 0 0 0 1 255 1
0 1 1 1 0 0 0 0 0 0 0 1 1 255 0 0
0 0 0 0 0 0 0 1 1 1 0 0 255 0 0 1
1 0 0 0 0 0 0 0 0 0 255 0 0 0 0 0
0 0 0 0 0 0 0 0 0 255 0 0 0 1 0 0
0 0 0 0 0 0 0 255 0 0 0 0 1 5 7 4
3 0 0 0 0 0 255 0 0 0 1 0 1 0 0 0
0 0 0 0 0 255 0 0 0 0 0 0 0 1 16 112
112 76 0 0 255 0 0 0 0 0 0 0 0 0 0 0
0 0 255 0 0 0 0 1 2 2 1 1 1 0 0 0
0 255 0 0 0 0 1 1 1 0 2 1 1 1 0 255
1 1 1 1 1 1 1 1 2 2 1 0 1 0 255 0
0 1 1 1 12 7 7 6 5 1 0 0 0 255 0 0
0 0 0 0 0 0 0 0 0 0 255 0 0 0 0 0
0 0 0 0 0 0 1 1 1 1 255 0 0 0 0 0
1 1 0 0 0 0 0 0 255 0 1 1 0 0 1 5
18 10 8 1 1 0 0 255 0 1 1 1 1 1 1 1
1 0 0 0 0 255 1 0 0 0 1 7 10 24 21 6
2 0 0 0 255 0 0 0 0 1 1 2 2 1 0 0
0 0 255 1 0 0 0 0 0 0 0 0 0 0 0 0
0 255 0 0 0 0 1 1 2 2 2 1 0 0 0 0
255 0 0 1 2 4 4 4 4 3 1 1 0 0 255 0
0 0 0 0 1 1 1 0 0 0 0 0 0 255 1 1
6 6 130 217 217 222 224 224 114 3 1 0 255 0 1 1
1 1 1 4 4 1 1 1 1 255 0 0 0 0 1 2
3 3 3 3 3 1 0 0 0 0 0 0 0 0 0 0
0 0 0 0 1 0 0 0 1 0 0 0 0 255 1 1
1 2 5 7 17 12 12 4 1 0 0 255 0 0 0 0
1 4 8 12 12 2 0 1 1 1 255 1 1 1 0 0
0 0 0 0 0 0 1 1 1 255 0 0 0 0 0 0
3 1 0 1 1 0 0 0 255 0 0 0 0 0 0 0
0 0 0 0 0 0 255 0 0 0 1 0 1 1 1 0
0 0 1 0 0 255 0 0 1 1 0 0 0 0 0 0
0 0 0 255 0 0 0 1 4 10 10 7 4 3 1 1
0 0 255 0 0 0 1 1 3 0 0 0 0 0 0 0
0 255 0 0 0 0 0 0 0 1 16 69 102 38 0 0
255 0 0 0 0 0 0 2 1 1 1 1 0 0 255 0
0 1 1 1 4 5 4 2 1 1 0 0 0 255 0 0
1 1 2 1 1 1 3 1 1 1 1 255 1 1 1 1
1 2 2 5 4 4 2 1 1 0 255 0 0 1 1 21
23 23 16 22 16 2 0 0 0 255 0 0 0 0 0 0
0 0 0 0 0 0 255 0 0 0 0 0 0 0 0 2
0 0 0 1 1 1 255 0 0 0 0 1 2 2 2 1
0 0 0 0 255 1 1 1 1 2 5 20 25 25 13 10
0 0 0 255 0 0 0 0 1 1 1 4 4 1 0 0
0 255 1 1 1 1 11 23 31 37 24 17 3 0 0 0
255 0 0 0 1 1 1 2 2 1 1 0 0 0 255 0
0 0 0 0 0 0 0 0 0 0 0 0 0 255 0 0
0 0 1 2 3 3 2 2 1 0 0 0 255 0 0 1
4 8 8 8 17 10 5 1 0 1 255 0 0 0 0 1
2 1 1 1 0 0 0 0 0 255 1 1 6 70 247 247
247 243 255 255 197 18 1 0 255 0 0 1 1 4 4 4
4 4 3 1 1 255 0 0 0 1 1 3 3 3 3 3
3 3 1 0 0 0 0 0 0 0 0 0 0 0 0 0
1 4 4 4 4 0 0 0 1 255 1 1 1 3 6 7
17 10 12 10 1 0 0 255 0 0 0 1 4 11 14 13
13 4 2 0 0 1 255 1 1 1 0 0 0 0 1 0
0 0 0 0 1 255 0 0 0 0 0 7 7 7 5 4
1 1 0 0 255 0 0 0 0 0 0 0 0 0 0 0
0 0 255 0 0 0 1 1 2 3 2 0 1 0 1 0
0 255 0 1 1 1 1 0 0 0 0 0 0 0 0 255
0 0 0 1 0 4 4 7 5 4 1 0 0 0 255 0
0 0 1 6 8 4 3 3 1 1 0 0 0 255 0 0
0 0 0 1 1 1 1 18 38 1 0 0 255 0 0 0
0 0 0 2 1 1 1 1 0 0 255 0 0 1 1 3
4 7 4 2 1 1 1 1 1 255 0 1 1 4 4 2
1 2 3 2 1 1 1 255 0 0 0 1 4 6 5 5
5 4 3 1 0 0 255 0 0 1 6 21 25 27 25 27
16 16 1 1 0 255 0 0 0 0 0 0 0 0 0 0
1 0 255 0 0 0 0 0 0 0 0 2 0 0 0 0
1 1 255 0 0 0 0 1 2 2 2 0 0 0 0 0
255 0 1 1 1 2 15 20 25 26 21 11 1 0 0 255
1 1 0 0 2 2 3 4 4 1 0 0 0 255 1 0
1 11 23 30 31 31 24 11 4 0 0 0 255 0 0 1
1 1 1 2 2 2 1 1 0 0 255 0 0 0 0 0
0 0 0 0 0 0 0 0 0 255 0 0 0 1 2 5
7 5 3 2 1 1 0 0 255 0 0 1 11 11 10 10
18 17 5 3 1 0 255 0 0 0 1 4 4 1 1 1
0 0 0 0 0 255 2 6 10 227 255 253 253 255 255 255
255 50 1 0 255 0 1 1 2 5 5 5 5 3 3 2
1 255 0 0 0 1 2 3 3 4 4 4 4 3 1 0
0 0 0 0 0 0 0 0 0 0 0 1 1 1 1 4
4 4 0 0 1 255 1 1 1 3 6 6 10 10 12 10
1 0 0 255 0 0 1 3 11 13 14 12 12 4 3 1
0 0 255 1 1 1 1 0 0 0 0 0 0 0 0 0
0 255 0 0 0 0 3 10 10 10 7 4 0 0 0 1
255 1 1 1 1 0 0 0 0 0 0 0 1 1 255 1
0 0 1 2 2 3 2 3 1 0 1 0 0 255 0 1
1 3 4 0 0 0 0 1 1 0 1 255 1 0 0 0
0 1 3 6 6 4 1 1 0 0 255 0 0 1 6 14
8 8 8 5 3 1 1 0 0 255 0 0 0 0 0 0
0 1 1 2 1 1 0 0 255 0 0 0 0 0 0 1
1 1 1 1 0 0 255 0 0 0 2 3 3 6 3 3
1 1 1 1 0 255 0 0 1 6 6 2 2 2 2 1
1 1 1 255 0 0 0 1 4 6 4 5 5 3 3 2
0 0 255 0 0 1 6 15 25 25 27 30 30 16 2 1
1 255 0 0 0 0 0 0 0 0 0 0 1 1 255 0
0 0 2 2 0 0 1 1 0 0 0 0 1 1 255 0
0 0 1 2 2 3 3 3 1 0 0 0 255 0 0 1
1 7 15 20 20 24 15 8 1 0 0 255 1 1 0 0
0 1 3 8 8 1 0 0 0 255 0 0 0 11 26 28
26 24 17 8 4 0 0 0 255 0 0 1 2 3 3 3
3 2 1 0 0 1 255 0 0 0 0 0 0 0 0 0
0 0 0 0 0 255 0 0 0 2 3 7 7 5 3 3
1 1 1 0 255 0 0 1 10 11 18 17 18 6 6 3
0 0 255 0 0 0 1 2 3 1 0 0 0 0 0 1
0 255 7 7 13 227 255 253 253 255 255 255 255 50 0 0
255 0 0 1 1 4 5 2 2 2 3 2 1 255 0 0
0 3 2 5 4 6 6 6 4 3 1 0 0 0 0 0
0 0 1 1 0 0 0 1 1 1 1 1 1 0 0 0
1 255 1 2 3 4 4 4 10 11 11 11 7 1 1 255
1 1 2 3 13 11 13 6 6 8 3 2 0 0 255 0
0 0 0 0 1 0 1 0 1 1 0 0 0 255 0 0
0 0 3 6 7 7 7 7 3 1 1 1 255 0 1 2
2 2 1 0 0 0 1 0 0 0 255 1 0 0 0 2
3 4 2 4 1 0 0 1 0 255 0 1 1 8 8 4
1 1 1 1 1 0 0 255 1 0 0 0 0 0 0 4
7 4 1 0 0 0 255 0 1 5 6 6 3 3 14 14
5 1 1 1 0 255 0 0 0 0 0 0 2 1 1 1
1 1 0 1 255 0 0 0 1 0 0 0 0 0 0 0
0 0 255 0 0 0 2 3 3 3 3 4 2 2 1 1
1 255 0 0 1 8 8 2 2 3 3 1 1 1 1 255
0 0 0 1 4 4 4 3 3 2 2 2 0 1 255 1
0 0 6 14 23 20 25 32 33 16 2 1 1 255 0 0
0 0 0 0 0 0 0 0 1 1 255 0 0 0 3 3
2 0 1 1 0 0 0 0 1 1 255 0 0 0 0 2
2 2 3 0 0 0 0 0 255 0 0 0 1 10 15 20
18 16 14 7 1 0 1 255 1 1 0 0 0 3 6 14
15 8 0 0 0 255 0 0 0 4 13 15 13 11 11 8
4 1 0 0 255 0 0 1 2 2 3 3 3 3 1 0
0 1 255 1 0 0 0 1 1 0 0 2 0 0 0 0
0 255 0 0 0 3 5 7 7 5 3 3 2 1 0 0
255 0 1 6 10 11 17 17 17 6 11 4 1 0 255 0
0 0 0 1 2 1 0 0 0 1 0 0 0 255 4 5
13 142 253 253 253 255 255 255 251 26 1 0 255 0 0 0
1 1 1 2 3 3 2 0 0 255 0 0 0 2 2 5
4 6 4 5 4 2 0 0 0 0 0 0 0 0 1 1
1 0 0 0 0 1 1 1 0 0 0 1 1 255 1 3
7 8 7 10 10 11 11 8 4 2 1 255 1 0 1 3
12 7 10 10 13 16 8 2 1 1 255 0 0 0 0 0
1 1 1 6 2 1 0 0 0 255 0 0 0 0 1 4
4 4 5 5 1 1 0 0 255 0 0 2 2 2 1 1
1 1 1 0 0 0 255 0 0 0 0 2 4 5 3 3
1 1 1 1 1 255 0 0 0 1 2 4 2 2 2 2
0 0 0 255 0 0 0 1 0 0 0 0 6 1 1 0
0 0 255 0 1 5 7 5 2 2 13 14 7 2 2 1
0 255 0 0 0 0 1 2 7 4 1 1 0 1 0 1
255 0 0 1 1 1 0 0 0 0 0 0 0 0 255 0
0 0 1 2 1 3 3 4 2 2 1 1 0 255 0 0
0 4 4 2 4 4 3 1 1 1 1 255 1 0 1 1
2 3 3 3 2 2 2 2 0 0 255 1 0 0 4 15
22 20 27 32 34 23 5 1 1 255 0 0 0 0 0 0
0 0 0 0 0 1 255 1 0 0 3 2 3 1 1 1
1 0 0 0 1 1 255 1 0 0 0 1 2 1 1 0
0 0 0 0 255 0 0 0 1 3 11 18 18 16 7 2
1 1 1 255 1 0 0 0 1 7 7 15 15 6 0 0
0 255 0 0 0 1 5 8 10 11 15 10 5 1 1 0
255 0 0 0 2 2 4 3 4 3 1 0 0 0 255 1
1 0 0 0 0 0 2 3 2 0 0 0 0 255 1 0
0 1 5 7 7 6 3 3 2 1 0 0 255 0 0 6
10 10 10 5 6 6 17 6 1 0 255 0 0 0 0 0
1 2 1 1 1 1 0 0 0 255 3 4 10 34 218 250
255 255 251 251 163 14 1 0 255 0 0 0 0 1 1 1
4 3 0 0 0 255 0 0 0 1 2 6 7 6 4 3
3 1 0 0 0 0 0 0 0 0 0 1 0 0 0 0
0 0 0 0 0 0 0 0 0 255 1 6 7 8 7 14
10 11 4 4 3 1 1 255 0 0 0 1 7 7 7 7
20 20 11 2 1 1 255 0 0 0 0 0 1 6 8 12
6 1 0 0 0 255 0 0 0 0 0 1 1 1 2 3
1 0 0 0 255 0 0 0 0 0 0 1 1 1 1 0
0 0 255 0 0 0 1 2 7 7 4 3 1 1 1 1
1 255 0 0 0 0 0 2 2 2 2 0 0 0 0 255
0 0 0 1 0 0 0 0 2 1 0 0 0 0 255 0
0 2 7 10 2 2 6 8 6 2 0 1 0 255 0 0
0 0 1 2 7 1 0 0 0 0 0 0 255 0 0 1
1 0 0 0 0 0 0 0 0 0 255 0 0 0 1 2
2 2 1 2 2 1 1 1 1 255 0 0 0 1 1 1
1 3 3 1 1 1 1 255 0 0 0 1 1 2 3 3
3 2 0 0 0 0 255 0 0 0 1 14 17 17 24 31
24 8 2 0 0 255 0 0 0 0 0 0 0 0 0 0
0 1 255 0 0 0 1 0 2 1 1 1 1 1 0 0
0 0 255 0 0 0 0 1 1 0 1 0 0 0 0 1
255 1 1 1 1 1 3 3 16 5 2 1 1 1 1 255
0 0 0 0 2 7 7 15 6 4 0 0 0 255 1 0
0 0 2 5 8 10 12 7 1 0 0 0 255 0 0 0
1 1 1 1 3 1 0 0 0 0 255 1 1 0 0 0
0 1 3 3 2 0 0 0 0 255 1 0 0 1 2 6
6 6 3 2 1 0 0 0 255 0 0 1 7 7 4 3
4 13 13 3 1 0 255 0 0 0 0 0 0 1 1 1
1 0 0 0 0 255 1 4 6 10 34 216 229 229 229 163
14 3 1 0 255 0 0 0 0 0 0 1 4 1 0 0
0 255 0 0 0 0 2 2 5 4 3 3 3 0 0 0
0 0 0 0 0 0 0 0 0 0 0 0 0 0 0 0
0 0 1 0 0 255 0 1 6 6 1 13 7 3 2 1
1 1 0 255 0 0 0 0 3 4 6 6 11 11 5 1
1 1 255 0 0 0 0 0 0 1 1 11 1 1 0 0
0 255 0 0 0 0 0 0 0 1 1 1 1 0 0 0
255 0 0 0 0 0 0 0 0 0 0 0 0 0 255 0
0 0 1 2 5 5 3 1 1 1 0 0 1 255 0 0
0 0 0 0 2 2 1 0 0 0 0 255 0 0 0 0
0 0 0 0 1 0 0 0 0 0 255 1 0 0 2 10
2 4 4 6 5 2 0 1 0 255 0 0 0 0 0 0
0 0 0 0 0 0 0 0 255 0 1 1 1 0 0 0
0 0 0 0 0 0 255 0 0 0 1 1 1 1 1 1
1 0 0 0 0 255 0 0 0 0 1 1 1 1 1 1
0 0 0 255 0 0 0 0 0 1 2 3 1 1 0 0
0 0 255 0 0 0 0 1 7 14 14 14 2 2 2 1
0 255 0 0 0 0 0 0 0 0 0 0 1 1 255 0
0 0 1 0 1 1 1 1 1 1 0 0 1 0 255 0
0 0 0 0 1 0 1 0 0 1 1 1 255 1 1 1
0 1 1 1 1 1 0 0 1 1 0 255 0 0 0 0
0 2 7 6 5 0 0 0 0 255 0 0 0 0 1 2
3 7 7 2 0 0 0 0 255 0 0 0 0 0 1 1
1 1 0 0 0 0 255 0 0 0 0 0 0 1 1 2
2 0 0 0 0 255 0 0 0 0 1 2 5 5 3 1
0 0 0 0 255 0 0 0 1 2 3 3 3 3 2 1
0 0 255 0 0 0 0 0 0 0 1 0 0 0 0 0
0 255 1 1 6 2 10 22 72 72 16 3 1 1 1 0
255 0 0 0 0 0 0 0 1 0 0 0 0 255 0 0
0 0 0 0 1 2 3 2 1 0 0 0 0 0 0 0
0 0 0 0 0 0 0 1 0 0 0 0 1 1 0 0
0 255 0 0 1 1 1 1 1 3 1 1 1 0 0 255
0 0 0 0 1 3 4 3 6 1 2 1 1 0 255 1
1 1 0 0 0 0 0 0 0 1 1 0 0 255 1 1
0 0 0 0 0 0 1 1 1 1 1 0 255 0 0 0
0 0 0 0 0 0 0 0 0 0 255 0 0 0 0 1
2 4 2 1 1 0 0 0 0 255 0 0 0 0 0 0
1 1 0 0 0 0 0 255 0 0 0 0 0 0 1 1
1 0 0 0 0 1 255 1 0 1 1 1 1 4 4 4
2 0 0 0 1 255 0 0 1 0 0 0 0 0 0 0
0 0 0 0 255 0 0 0 0 0 0 0 0 0 0 0
0 0 255 0 1 1 0 1 1 1 1 1 1 0 0 0
0 255 0 0 0 0 1 0 1 1 1 0 0 0 0 255
0 0 0 0 0 1 1 1 1 1 0 0 0 0 255 0
0 0 0 1 1 1 1 1 1 0 0 0 0 255 0 0
0 0 0 0 0 0 0 0 1 1 255 0 0 0 0 0
0 0 0 0 0 0 0 0 1 0 255 0 0 0 1 1
1 0 0 0 0 1 0 1 255 1 1 0 0 0 0 0
1 0 0 0 0 1 1 255 0 0 0 0 0 1 2 2
1 0 0 0 0 255 1 1 0 0 0 0 0 1 0 0
0 0 0 0 255 0 0 0 0 1 1 1 1 1 1 0
0 0 255 0 0 0 0 0 0 1 0 0 0 0 0 1
1 255 0 0 0 1 1 1 1 0 0 0 0 0 0 0
255 0 0 0 1 1 1 1 1 0 0 0 0 0 255 0
0 0 0 0 0 0 0 0 0 0 0 0 0 255 1 1
1 0 0 0 5 2 1 1 1 1 1 0 255 0 0 0
0 0 0 0 0 0 0 0 0 255 1 0 0 0 0 0
1 1 1 1 0 0 0 0 0 0 0 0 0 1 0 0
0 0 0 1 1 0 0 0 1 1 0 0 0 255 0 0
0 0 1 1 1 1 1 0 0 0 0 255 0 0 0 0
1 1 2 1 0 0 0 0 0 0 255 1 1 1 1 0
0 0 0 0 0 1 1 1 0 255 1 1 1 0 0 0
0 0 0 1 1 1 1 1 255 0 0 0 0 0 0 0
0 0 0 0 0 0 255 1 0 0 0 0 0 1 1 1
0 0 0 0 0 255 0 0 0 0 0 0 1 1 0 0
0 0 0 255 0 0 0 0 0 0 0 0 0 0 0 0
0 1 255 1 1 1 1 1 1 1 2 2 0 0 0 0
0 255 0 0 1 1 0 0 0 0 0 0 0 0 0 0
255 0 0 0 0 0 0 0 0 0 0 0 0 0 255 0
0 0 0 0 1 1 1 1 0 0 0 0 0 255 0 0
0 0 0 0 0 1 0 0 0 0 0 255 0 0 0 0
0 1 1 0 1 1 1 1 0 0 255 0 0 0 0 0
0 1 1 1 1 0 0 1 0 255 0 0 0 0 0 0
0 0 0 1 1 1 255 0 0 0 0 0 0 0 0 0
0 0 0 0 0 0 255 0 0 0 0 0 1 0 0 0
1 1 0 0 255 1 0 0 0 0 0 0 1 0 0 0
0 0 1 255 0 0 0 0 0 0 1 0 0 0 0 0
0 255 1 1 1 0 0 0 0 0 0 0 0 0 0 0
255 1 0 0 0 0 0 1 1 1 1 0 0 0 255 0
0 0 0 1 0 0 0 0 0 0 0 1 1 255 0 0
0 0 0 0 0 0 0 0 0 0 0 0 255 0 0 1
1 1 1 0 0 0 0 0 0 0 255 0 0 0 0 0
0 0 0 0 0 0 0 0 1 255 0 0 0 0 0 0
0 1 1 1 1 1 1 0 255 0 0 0 0 0 0 0
0 0 0 0 0 255 1 0 0 0 0 0 1 1 0 0
0 0 0 0 0 0 0 0 1 1 0 0 0 0 0 1
1 1 0 0 1 1 0 0 0 255 0 0 0 0 1 1
0 0 0 0 0 0 0 255 0 0 0 0 1 1 1 1
0 1 0 1 1 1 255 1 1 1 1 0 0 0 0 0
0 1 1 0 0 255 0 1 0 0 0 0 0 0 0 0
0 1 1 1 255 0 0 1 0 1 0 0 0 0 0 0
0 1 255 1 0 0 0 0 0 0 0 1 1 0 0 0
0 255 0 0 0 0 0 0 0 0 0 0 0 0 0 255
0 0 0 0 0 0 0 1 1 1 0 0 0 0 255 1
1 0 1 0 1 1 1 0 0 0 0 0 0 255 0 0
0 1 1 0 0 0 0 0 0 0 0 0 255 0 0 0
0 0 0 0 0 0 0 0 0 0 255 0 0 0 0 0
0 0 1 1 1 0 0 0 0 255 0 0 0 0 0 0
0 0 0 0 0 0 0 255 0 0 0 0 1 1 0 0
0 0 1 1 1 0 255 0 0 0 0 0 0 1 1 1
0 0 0 0 0 255 0 0 0 0 0 0 0 0 0 0
1 0 255 0 0 0 0 0 0 0 0 0 0 0 0 0
0 0 255 0 0 0 0 0 1 0 1 1 1 1 0 0
255 0 0 0 0 0 0 0 0 0 0 0 0 0 0 255
0 0 0 0 0 0 0 0 1 0 0 0 0 255 1 1
0 0 0 0 0 1 1 0 0 0 0 0 255 1 0 0
0 0 0 0 0 1 1 1 0 0 255 0 0 1 0 1
0 0 0 0 0 0 0 1 1 255 0 0 1 0 0 0
0 0 0 0 0 0 0 0 255 0 0 1 1 2 1 0
0 0 0 0 0 0 255 0 0 1 0 0 0 0 0 0
1 1 0 0 1 255 0 0 0 0 0 0 0 0 0 0
1 1 1 1 255 0 0 0 0 0 0 0 0 0 0 0
1 255 0 0 0 0 0 0 1 1 1 0 0 0 0 0
0 0 0 0 255 255 255 255 255 255 255 255 255 255 255 255
255 255 255 255 255 255 255 255 255 255 255 255 255 255 255 255
255 255 255 255 255 255 255 255 255 255 255 255 255 255 255 255
255 255 255 255 255 255 255 255 255 255 255 255 255 255 255 255
255 255 255 255 255 255 255 255 255 255 255 255 255 255 255 255
255 255 255 255 255 255 255 255 255 255 255 255 255 255 255 255
255 255 255 255 255 255 255 255 255 255 255 255 255 255 255 255
255 255 255 255 255 255 255 255 255 255 255 255 255 255 255 255
255 255 255 255 255 255 255 255 255 255 255 255 255 255 255 255
255 255 255 255 255 255 255 255 255 255 255 255 255 255 255 255
255 255 255 255 255 255 255 255 255 255 255 255 255 255 255 255
255 255 255 255 255 255 255 255 255 255 255 255 255 255 255 255
255 255 255 255 255 255 255 255 255 255 255 255 255 255 255 255
255 255 255 255 255 255 255 255 255 255 255 255 255 255 255 255
255 255 255 255 255 255 255 255 255 255 255 255 255 255 255 255
255 255 255 255 255 255 255 255 255 255 255 255 255 255 255 255
255 255 255 255 255 255 255 255 255 255 255 255 255 255 255 255
255 255 255 255 255 255 255 255 255 255 255 255 255 255 255 255
255 255 255 255 255 255 255 255 255 255 255 255 255 255 255 255
255 255 255 255 255 255 255 255 255 255 255 255 255 255 255 255
255 255 255 255 255 255 255 255 255 255 255 255 255 255 255 255
255 255 255 255 255 255 255 255 255 255 255 255 255 255 255 255
255 255 255 255 255 255 255 255 255 255 255 255 255 255 255 255
255 255 255 255 255 255 255 255 255 255 255 255 255 255 255 255
255 255 255 255 255 255 255 255 255 255 255 255 255 255 255 255
255 255 255 255 255 255 255 255 255 255 255 255 255 255 255 255
255 255 255 255 255 255 255 255 255 255 255 255 255 255 255 255
255 255 255 255 255 255 255 255 255 255 255 255 255 255 255 255
0 0 0 1 1 1 0 0 0 1 1 0 0 0 2 1
1 255 0 0 0 0 0 0 0 0 0 0 0 0 0 255
0 0 0 0 1 0 1 1 1 1 1 0 0 0 255 0
0 1 1 0 0 0 1 1 0 0 0 0 0 255 0 0
0 0 0 0 0 1 0 0 0 0 0 0 255 0 0 0
0 0 0 0 0 0 0 0 0 0 255 0 0 0 0 0
0 0 0 0 1 0 0 0 0 255 1 0 0 0 0 0
0 0 0 0 1 1 0 255 0 0 0 0 0 0 0 0
0 0 0 1 0 0 255 0 0 0 0 0 0 0 0 0
0 0 0 0 0 255 0 0 0 0 0 0 0 0 1 1
1 1 1 0 255 0 0 0 0 0 0 0 0 0 0 0
0 0 255 0 0 0 0 0 0 0 0 0 0 0 0 0
0 255 0 0 0 0 0 0 0 0 0 0 0 0 0 255
0 0 0 0 0 0 0 0 0 0 1 0 1 0 255 0
0 0 0 0 0 0 0 0 0 0 0 0 0 255 0 0
0 0 0 0 0 0 0 0 0 0 255 0 0 1 1 1
0 0 0 0 0 1 1 0 0 0 255 0 0 0 0 0
1 1 1 1 1 1 1 1 255 0 0 0 0 0 0 0
0 0 0 0 0 0 1 255 0 0 0 0 0 0 0 1
1 1 1 0 1 255 0 0 0 0 0 0 0 0 0 0
0 0 1 1 255 0 0 0 1 0 0 0 0 1 1 1
1 0 255 0 0 0 0 1 0 1 1 1 0 0 0 0
0 255 0 1 1 1 0 0 0 0 0 0 0 0 0 0
255 0 0 1 1 1 0 0 0 1 1 1 1 0 255 0
0 0 0 0 0 0 1 1 1 1 0 0 0 255 0 0
0 0 0 1 1 1 0 0 0 0 0 0 255 0 0 0
0 0 0 1 1 0 0 0 0 255 0 0 0 0 0 0
0 0 0 0 0 0 0 0 0 0 0 0 1 0 0 0
0 0 0 0 0 1 1 0 0 1 2 0 0 255 0 0
0 0 0 0 0 0 0 1 0 0 1 255 0 0 1 1
1 1 1 0 0 1 0 0 0 0 255 0 0 0 0 0
0 1 5 1 0 0 0 0 0 255 0 0 0 0 0 0
1 1 1 0 0 1 0 0 255 0 0 0 0 0 0 0
0 0 0 0 0 1 255 0 0 1 0 0 0 0 0 0
0 0 0 0 0 255 1 1 0 1 1 1 1 0 1 1
1 1 0 255 0 0 0 0 0 0 0 0 0 0 0 0
0 0 255 0 0 0 0 0 0 0 0 0 0 0 0 0
0 255 0 0 0 0 0 0 0 1 1 1 1 1 0 0
255 0 0 0 0 0 0 1 0 0 0 0 0 0 255 0
0 1 0 0 0 0 0 1 0 0 0 0 0 255 0 0
0 0 0 0 0 0 0 1 0 0 0 255 0 0 0 0
0 0 0 0 0 0 1 1 1 1 255 0 0 0 0 0
0 0 0 0 0 1 1 0 0 255 0 0 0 0 0 0
1 1 1 0 0 0 255 0 0 1 1 1 0 0 0 0
0 1 1 0 0 0 255 0 0 0 0 1 16 95 96 50
3 0 0 0 255 1 1 1 0 0 0 0 0 1 0 0
0 1 1 255 1 0 0 0 0 0 1 1 1 1 0 0
0 255 1 1 1 0 0 0 0 0 0 0 0 0 0 0
255 0 0 0 1 1 0 0 1 1 1 1 0 0 255 0
0 0 0 1 0 0 0 0 0 0 0 0 0 255 1 1
0 0 0 0 0 0 2 2 1 0 0 0 255 0 0 1
1 0 0 0 0 0 0 0 0 0 255 0 0 0 0 0
1 1 1 2 1 0 0 0 1 255 1 0 0 0 0 1
1 0 0 0 0 0 0 0 255 0 0 0 0 0 1 1
1 1 1 0 0 255 0 0 0 0 0 0 0 0 0 0
0 0 0 0 0 0 1 1 0 0 0 0 0 0 0 0
1 1 0 0 0 1 0 0 0 255 0 0 0 0 0 0
0 1 1 1 0 0 0 255 0 0 1 0 1 1 1 2
0 0 0 0 0 0 255 0 0 0 0 1 2 3 6 4
1 0 0 0 0 255 0 0 0 0 0 1 1 1 1 1
2 1 0 0 255 0 0 0 0 0 0 0 0 0 0 0
0 1 255 0 1 1 1 0 0 0 0 0 0 0 0 0
0 255 1 1 0 1 2 6 1 1 3 2 1 1 0 255
0 0 0 0 0 0 0 0 0 0 0 0 0 0 255 0
0 0 0 0 1 1 1 0 0 0 0 0 0 255 0 0
0 0 0 0 1 1 1 1 1 0 0 0 255 0 0 0
0 0 1 1 1 1 1 0 0 0 255 0 1 1 1 0
0 1 1 1 1 1 0 0 0 255 0 0 0 0 1 1
1 1 1 1 0 0 0 255 0 0 0 0 0 0 0 0
0 0 1 1 1 0 255 0 0 0 0 0 0 0 0 1
0 1 1 1 0 255 0 0 0 0 0 1 1 1 1 0
0 0 255 0 0 0 1 1 0 0 0 1 1 1 0 0
0 0 255 0 0 0 0 27 128 252 252 129 50 3 0 0
255 0 0 0 0 0 0 0 1 1 0 0 0 0 0 255
1 0 0 0 0 0 2 3 1 1 1 0 0 255 1 1
0 0 0 0 0 0 0 0 0 0 0 0 255 0 0 1
1 1 3 6 3 2 1 0 0 0 255 0 0 0 1 1
1 1 0 0 0 1 1 0 0 255 0 1 0 1 1 5
8 25 25 12 2 1 0 0 255 0 1 1 0 0 0 1
1 0 0 0 0 0 255 0 0 0 0 1 1 1 3 3
3 1 1 1 1 255 1 0 0 0 0 0 1 0 0 0
0 0 0 0 255 0 0 0 0 1 1 3 4 5 1 1
0 255 0 0 0 0 0 0 0 0 0 0 1 0 0 0
0 0 0 1 0 0 0 0 0 1 0 1 1 1 2 1
1 1 0 0 0 255 0 0 0 0 1 1 2 4 2 1
0 0 0 255 0 1 2 1 1 1 2 8 2 1 1 1
0 0 255 0 0 0 0 1 3 2 5 3 1 0 0 0
0 255 0 0 0 0 0 1 0 0 0 0 2 2 0 0
255 0 0 0 0 0 0 0 0 0 0 0 1 1 255 0
1 1 0 0 0 0 0 0 0 0 0 0 0 255 0 0
0 1 6 22 22 27 17 16 2 1 1 255 0 0 0 0
0 0 0 0 0 0 0 0 0 0 255 0 1 0 0 0
1 1 2 1 1 0 0 0 0 255 0 0 0 0 1 1
1 2 3 2 2 0 0 0 255 0 0 1 1 1 2 2
2 1 1 1 0 0 255 0 0 1 1 1 3 3 3 2
1 1 0 0 0 255 0 0 0 0 1 2 2 2 1 1
1 0 0 255 0 0 1 0 0 0 0 2 0 1 1 1
1 0 255 0 0 0 1 1 1 1 1 1 0 0 0 0
0 255 0 1 1 0 1 2 2 2 1 0 0 0 255 0
0 0 0 0 0 1 1 1 1 0 0 1 0 0 255 1
1 1 27 138 255 255 255 255 129 5 0 0 255 0 0 0
0 0 1 3 5 7 1 0 0 0 0 255 1 1 1 0
2 24 118 118 90 10 1 0 0 255 0 1 0 0 0 3
3 1 0 0 0 0 0 0 255 0 0 1 1 2 3 6
6 4 3 0 0 0 255 0 0 0 0 1 1 1 0 1
1 1 1 0 0 255 0 0 1 1 8 32 51 51 51 27
12 2 1 1 255 0 0 0 0 0 0 1 1 0 0 0
0 0 255 0 0 0 1 3 3 3 4 4 4 1 1 1
1 255 1 0 0 0 0 0 0 0 0 0 1 0 1 1
255 1 0 1 1 2 3 5 6 6 5 1 0 255 0 0
0 0 0 0 0 0 0 1 1 1 1 1 1 1 0 0
0 0 0 0 0 1 0 1 4 10 10 3 1 0 0 0
0 255 0 0 1 1 1 4 4 5 5 3 1 0 0 255
1 1 1 1 1 2 7 12 11 3 1 1 1 0 255 0
0 0 1 3 3 2 2 1 3 0 0 0 0 255 0 0
0 0 0 0 0 0 0 0 0 0 0 0 255 1 1 1
0 0 0 0 0 0 0 0 0 0 255 0 1 0 0 0
0 0 2 0 1 0 1 0 0 255 0 0 0 2 22 32
32 35 41 28 16 1 1 255 0 0 0 0 1 1 1 0
1 1 1 1 0 1 255 1 1 0 0 0 0 2 3 4
5 0 0 0 0 255 0 0 0 1 2 2 2 2 3 7
2 2 0 0 255 0 0 1 2 2 2 2 2 1 1 1
0 0 255 0 1 1 1 3 8 10 10 10 2 0 0 0
0 255 0 0 0 1 2 2 2 3 3 2 1 1 0 255
0 0 1 0 1 2 2 4 4 2 1 1 0 0 255 0
0 0 1 1 1 1 3 3 2 0 0 0 0 255 0 0
0 1 2 3 5 3 2 0 0 0 255 0 0 0 0 0
0 1 2 2 1 1 1 1 0 0 255 2 4 6 138 255
255 255 255 255 255 18 0 0 255 0 1 0 0 1 1 4
4 4 1 0 0 0 0 255 1 1 1 2 92 233 255 255
255 146 5 1 0 255 0 0 0 0 0 3 3 1 0 0
0 0 0 0 255 0 1 1 2 2 3 6 6 4 3 2
1 0 255 0 0 0 0 1 2 2 2 2 4 3 2 1
0 255 0 0 1 4 42 55 55 52 53 52 24 2 1 1
255 0 0 0 0 0 1 2 1 1 0 0 0 0 255 0
0 0 1 1 6 6 7 6 7 4 2 1 1 255 1 0
0 0 0 1 0 0 0 0 1 0 1 0 255 1 1 1
2 5 6 6 7 6 5 1 0 255 0 0 0 0 0 0
1 1 1 1 1 1 1 1 1 0 0 0 0 0 0 0
0 0 0 2 21 16 14 6 3 1 0 0 0 255 0 0
0 1 2 4 4 5 5 5 2 1 0 255 0 1 1 1
1 2 7 12 12 7 1 1 1 1 255 0 0 0 1 3
6 4 4 2 5 0 0 0 0 255 0 0 0 0 0 0
0 0 0 0 0 0 0 0 255 1 1 1 1 0 0 1
1 0 0 0 0 0 255 0 0 0 0 0 0 0 2 0
0 0 0 0 0 255 0 0 0 5 34 34 27 35 42 41
18 2 1 255 0 1 0 0 1 1 1 0 1 1 1 1
0 1 255 0 0 0 0 0 0 0 3 5 5 4 0 0
0 255 0 0 0 2 3 2 2 2 3 8 7 0 0 1
255 0 0 2 2 3 3 3 2 3 2 1 1 0 255 0
1 1 2 10 14 16 16 16 10 1 0 0 0 255 0 0
0 2 2 2 2 2 3 3 2 1 0 255 0 0 0 1
1 2 4 10 11 3 2 1 0 0 255 0 0 0 0 1
1 3 3 3 2 0 0 0 0 255 0 0 1 1 3 7
10 6 4 2 1 0 255 0 0 0 0 0 1 2 2 2
1 1 1 1 0 0 255 1 2 6 255 255 255 255 255 255
255 27 0 0 255 1 1 0 1 1 3 4 4 4 4 1
[truncated: 60,418 more chars]
