# Supplementary material for: M3G: Maximum Margin Microarray Gridding
Source: BMC Bioinformatics. 2010 Jan 25;11:49. doi: 10.1186/1471-2105-11-49 (PMC2823709; doi:10.1186/1471-2105-11-49)
Supplement: Additional file 1 — M3G Software. All algorithms have been implemented under a GNU/Linux environment. The M3G software is publicly available at the Downloads page of http://rtsimage.di.uoa.gr/ and also provided along with the manuscript as an additional file. [file 1471-2105-11-49-S1.TGZ › m3g-0.01/images/64350_ch1-27.grid]

line 0	148.635 442	149.679888
line 0	164.002 442	163.998464
line 0	178.503 442	178.496812
line 0	192.999 442	192.999000
line 0	208.000 442	208.000000
line 0	223.001 442	222.998790
line 0	237.564 442	237.434052
line 0	252.000 442	252.000000
line 0	266.502 442	266.494928
line 0	281.000 442	281.000000
line 0	17.998 442	18.001094
line 0	295.004 442	294.997370
line 0	310.142 442	310.142000
line 0	324.999 442	324.999000
line 0	338.996 442	339.003072
line 0	353.999 442	353.999000
line 0	368.499 442	368.499000
line 0	383.499 442	383.499000
line 0	397.999 442	397.999000
line 0	412.500 442	412.500000
line 0	33.218 442	31.898630
line 16.001	0 15.999704	432
line 30.316	0 29.691328	432
line 45.003	0 44.995656	432
line 59.000	0 58.999568	432
line 73.500	0 73.497840	432
line 87.785	0 88.450280	432
line 102.500	0 102.500000	432
line 116.999	0 117.001592	432
line 131.500	0 131.500000	432
line 146.501	0 146.501000	432
line 0	47.000 442	47.000000
line 161.498	0 161.498000	432
line 175.999	0 176.001160	432
line 190.500	0 190.500000	432
line 205.499	0 205.499000	432
line 219.998	0 220.007936	432
line 234.500	0 234.500000	432
line 248.999	0 248.999000	432
line 263.497	0 263.503912	432
line 278.497	0 278.502184	432
line 292.998	0 292.998000	432
line 0	61.999 442	61.999000
line 307.486	0 307.508464	432
line 321.695	0 322.762472	432
line 335.945	0 338.571128	432
line 352.286	0 351.250064	432
line 365.503	0 367.437928	432
line 380.497	0 380.503480	432
line 395.499	0 395.499000	432
line 409.998	0 410.002320	432
line 423.669	0 424.736472	432
line 0	76.866 442	75.761884
line 0	91.002 442	90.998464
line 0	105.504 442	105.497370
line 0	120.499 442	120.499000
line 0	134.999 442	134.999000
