# Supplementary material for: M3G: Maximum Margin Microarray Gridding
Source: BMC Bioinformatics. 2010 Jan 25;11:49. doi: 10.1186/1471-2105-11-49 (PMC2823709; doi:10.1186/1471-2105-11-49)
Supplement: Additional file 1 — M3G Software. All algorithms have been implemented under a GNU/Linux environment. The M3G software is publicly available at the Downloads page of http://rtsimage.di.uoa.gr/ and also provided along with the manuscript as an additional file. [file 1471-2105-11-49-S1.TGZ › m3g-0.01/images/64358_ch1-31.grid]

line 0	150.500 445	150.500000
line 0	164.998 445	165.001115
line 0	180.000 445	180.000000
line 0	194.790 445	193.647685
line 0	208.998 445	209.002450
line 0	223.497 445	223.503675
line 0	238.003 445	237.996770
line 0	252.507 445	252.493205
line 0	267.499 445	267.499000
line 0	282.562 445	281.492220
line 0	19.000 445	19.000000
line 0	297.000 445	297.000000
line 0	311.004 445	310.996880
line 0	326.004 445	325.996880
line 0	341.002 445	340.997105
line 0	355.003 445	354.996325
line 0	369.510 445	369.485080
line 0	384.498 445	384.498000
line 0	398.998 445	398.998000
line 0	413.496 445	413.502675
line 0	33.998 445	33.998000
line 18.990	0 19.006454	433
line 32.991	0 33.002258	433
line 47.996	0 48.002062	433
line 61.999	0 61.999000	433
line 76.356	0 76.901580	433
line 90.334	0 92.619807	433
line 105.392	0 106.562399	433
line 120.991	0 121.003557	433
line 135.496	0 135.502928	433
line 150.000	0 150.000000	433
line 0	48.817 445	47.709840
line 163.581	0 165.558078	433
line 178.999	0 178.999000	433
line 193.500	0 193.500000	433
line 207.710	0 209.187829	433
line 222.687	0 223.802841	433
line 237.081	0 238.491281	433
line 252.000	0 252.000000	433
line 266.111	0 267.526044	433
line 280.341	0 282.578744	433
line 295.440	0 296.519902	433
line 0	63.000 445	63.000000
line 309.764	0 311.784378	433
line 324.366	0 325.586194	433
line 339.406	0 339.600417	433
line 353.671	0 355.949879	433
line 368.497	0 368.502629	433
line 383.498	0 383.498000	433
line 398.498	0 398.498000	433
line 411.786	0 413.169868	433
line 426.252	0 427.464833	433
line 0	78.330 445	76.717765
line 0	93.052 445	91.628445
line 0	107.013 445	106.986745
line 0	121.491 445	121.512805
line 0	135.511 445	136.488665
