# Supplementary material for: M3G: Maximum Margin Microarray Gridding
Source: BMC Bioinformatics. 2010 Jan 25;11:49. doi: 10.1186/1471-2105-11-49 (PMC2823709; doi:10.1186/1471-2105-11-49)
Supplement: Additional file 1 — M3G Software. All algorithms have been implemented under a GNU/Linux environment. The M3G software is publicly available at the Downloads page of http://rtsimage.di.uoa.gr/ and also provided along with the manuscript as an additional file. [file 1471-2105-11-49-S1.TGZ › m3g-0.01/images/64354_ch1-31.grid]

line 0	149.579 445	148.462050
line 0	163.500 445	163.500000
line 0	178.000 445	178.000000
line 0	192.998 445	192.998000
line 0	207.857 445	207.857000
line 0	222.000 445	222.000000
line 0	236.997 445	236.997000
line 0	251.004 445	250.996880
line 0	265.999 445	265.999000
line 0	280.142 445	280.142000
line 0	17.999 445	17.999000
line 0	295.000 445	295.000000
line 0	309.500 445	309.500000
line 0	324.500 445	324.500000
line 0	339.000 445	339.000000
line 0	353.005 445	352.997880
line 0	368.002 445	367.997105
line 0	383.000 445	383.000000
line 0	397.142 445	397.142000
line 0	411.999 445	411.999000
line 0	32.510 445	32.416550
line 18.000	0 17.998704	432
line 32.494	0 32.502208	432
line 46.500	0 48.445296	432
line 61.999	0 61.999432	432
line 76.502	0 76.491632	432
line 90.422	0 91.587104	432
line 105.502	0 105.492496	432
line 119.999	0 119.999432	432
line 133.892	0 136.030400	432
line 148.799	0 149.939048	432
line 0	46.998 445	46.998000
line 163.460	0 164.666576	432
line 178.501	0 178.501000	432
line 192.943	0 194.022568	432
line 207.404	0 208.681856	432
line 222.500	0 222.498704	432
line 237.492	0 237.501072	432
line 251.500	0 251.500000	432
line 265.451	0 267.005768	432
line 279.971	0 281.205224	432
line 295.496	0 295.503776	432
line 0	61.508 445	61.491980
line 309.200	0 310.313264	432
line 324.196	0 325.263904	432
line 338.434	0 340.415584	432
line 353.139	0 354.214248	432
line 368.500	0 368.496112	432
line 382.998	0 382.998000	432
line 396.996	0 397.002048	432
line 411.728	0 412.886192	432
line 426.359	0 427.565576	432
line 0	75.999 445	75.999000
line 0	91.162 445	89.745120
line 0	105.000 445	105.000000
line 0	119.999 445	119.999000
line 0	133.999 445	134.001225
