# Supplementary material for: M3G: Maximum Margin Microarray Gridding
Source: BMC Bioinformatics. 2010 Jan 25;11:49. doi: 10.1186/1471-2105-11-49 (PMC2823709; doi:10.1186/1471-2105-11-49)
Supplement: Additional file 1 — M3G Software. All algorithms have been implemented under a GNU/Linux environment. The M3G software is publicly available at the Downloads page of http://rtsimage.di.uoa.gr/ and also provided along with the manuscript as an additional file. [file 1471-2105-11-49-S1.TGZ › m3g-0.01/images/64318_ch1-31.grid]

line 0	150.253 443	148.693197
line 0	164.499 443	164.499000
line 0	178.999 443	178.999000
line 0	193.503 443	193.493697
line 0	208.499 443	208.499000
line 0	222.508 443	222.496482
line 0	238.294 443	236.755461
line 0	252.837 443	251.602802
line 0	267.711 443	266.133034
line 0	281.499 443	281.499000
line 0	19.089 443	17.779049
line 0	295.499 443	295.499000
line 0	309.998 443	309.998000
line 0	325.000 443	325.000000
line 0	340.383 443	339.195317
line 0	354.649 443	353.461317
line 0	369.404 443	368.219418
line 0	383.003 443	382.997241
line 0	398.565 443	397.218723
line 0	413.290 443	411.971632
line 0	33.000 443	33.000000
line 15.348	0 17.545908	433
line 31.770	0 30.249737	433
line 44.001	0 46.740591	433
line 58.949	0 60.988863	433
line 74.333	0 75.566617	433
line 88.895	0 90.034656	433
line 103.334	0 104.817025	433
line 117.625	0 119.584325	433
line 131.982	0 135.119518	433
line 146.748	0 148.980115	433
line 0	48.146 443	46.875033
line 161.710	0 163.346307	433
line 176.462	0 177.541902	433
line 191.996	0 192.004660	433
line 205.717	0 207.061898	433
line 220.998	0 220.998000	433
line 235.124	0 236.476692	433
line 248.838	0 251.009062	433
line 264.072	0 265.228976	433
line 278.460	0 279.620873	433
line 292.905	0 294.024305	433
line 0	62.585 443	61.449148
line 307.547	0 309.598987	433
line 322.034	0 323.382795	433
line 338.000	0 338.000000	433
line 351.063	0 353.482171	433
line 366.172	0 367.358420	433
line 381.174	0 382.383369	433
line 396.000	0 396.000000	433
line 410.127	0 411.291770	433
line 424.439	0 425.648369	433
line 0	76.500 443	76.500000
line 0	92.164 443	90.473069
line 0	107.272 443	106.006349
line 0	121.125 443	119.779609
line 0	134.999 443	134.999000
