# Supplementary material for: M3G: Maximum Margin Microarray Gridding
Source: BMC Bioinformatics. 2010 Jan 25;11:49. doi: 10.1186/1471-2105-11-49 (PMC2823709; doi:10.1186/1471-2105-11-49)
Supplement: Additional file 1 — M3G Software. All algorithms have been implemented under a GNU/Linux environment. The M3G software is publicly available at the Downloads page of http://rtsimage.di.uoa.gr/ and also provided along with the manuscript as an additional file. [file 1471-2105-11-49-S1.TGZ › m3g-0.01/images/64309_ch1-01-rot.pgm]

P2
458 438
255
0 0 0 0 0 0 0 0 0 0 0 0 0 0 0 0
0 0 0 0 0 0 255 0 0 0 0 0 0 0 0 0
0 0 0 0 0 255 0 0 0 0 0 0 0 0 0 0
0 0 0 255 0 0 0 0 0 0 0 0 0 0 0 0
0 0 255 0 0 0 0 0 0 0 0 0 0 0 0 0
255 0 0 0 0 0 0 0 0 0 0 0 0 0 0 255
0 0 0 0 0 0 0 0 0 0 0 0 0 0 0 255
0 0 0 0 0 0 0 0 0 0 0 0 255 0 0 0
0 0 0 0 0 0 0 0 0 0 0 255 0 0 0 0
0 0 0 0 0 0 0 0 0 255 0 0 0 0 0 0
0 0 0 0 0 0 0 0 255 0 0 0 0 0 0 0
0 0 0 0 0 0 255 0 0 0 0 0 0 0 0 0
0 0 0 0 0 255 0 0 0 0 0 0 0 0 0 0
0 0 0 0 255 0 0 0 0 0 0 0 0 0 0 0
0 0 255 0 0 0 0 0 0 0 0 0 0 0 0 0
255 0 0 0 0 0 0 0 0 0 0 0 0 0 0 0
255 0 0 0 0 0 0 0 0 0 0 0 0 0 255 0
0 0 0 0 0 0 0 0 0 0 0 0 0 255 0 0
0 0 0 0 0 0 0 0 0 0 0 0 255 0 0 0
0 0 0 0 0 0 0 0 0 0 255 0 0 0 0 0
0 0 0 0 0 0 0 0 0 255 0 0 0 0 0 0
0 0 0 0 0 0 0 255 0 0 0 0 0 0 0 0
0 0 0 0 0 255 0 0 0 0 0 0 0 0 0 0
0 0 0 0 255 0 0 0 0 0 0 0 0 0 0 0
0 0 0 255 0 0 0 0 0 0 0 0 0 0 0 0
0 255 0 0 0 0 0 0 0 0 0 0 0 0 0 0
255 0 0 0 0 0 0 0 0 0 0 0 0 0 255 0
0 0 0 0 0 0 0 0 0 0 0 0 0 0 0 0
0 0 0 0 0 0 0 0 0 0 0 0 0 0 0 1
0 0 0 1 2 2 1 1 1 3 3 3 1 1 1 1
255 0 0 0 0 1 1 0 0 0 1 1 1 1 1 255
0 0 0 0 0 0 1 1 0 0 0 0 0 255 0 0
0 0 0 0 0 0 0 0 0 0 0 0 255 0 0 0
0 0 2 2 2 0 0 0 0 0 255 0 0 0 0 0
0 0 0 0 0 0 0 0 0 255 0 0 0 0 0 0
0 0 0 0 0 0 0 0 0 255 0 0 0 0 0 0
0 0 0 0 0 0 255 0 0 0 0 0 0 0 0 0
0 0 0 0 0 255 0 0 0 0 0 0 0 0 0 0
0 0 0 255 0 0 0 0 0 0 0 0 0 0 0 0
0 0 255 0 0 0 0 0 0 0 0 0 0 0 0 0
255 0 0 0 0 0 0 0 0 0 0 0 0 0 0 255
0 0 0 0 0 0 0 0 0 0 0 0 0 0 255 0
0 0 0 0 0 0 0 0 0 0 0 0 255 0 0 0
0 0 0 0 0 0 0 0 0 0 255 0 0 0 0 0
0 0 0 0 0 0 0 0 0 0 255 0 0 0 0 0
0 0 0 0 0 0 0 0 255 0 0 0 0 0 0 0
0 0 0 0 0 0 0 255 0 0 0 0 0 0 0 0
0 0 0 0 0 0 255 0 0 0 0 0 0 0 0 0
0 0 0 0 255 0 0 0 0 0 0 0 0 0 0 0
0 0 0 255 0 0 0 0 0 0 0 0 0 0 0 0
0 255 0 0 0 0 0 0 0 0 0 0 0 0 0 255
0 0 0 0 0 0 0 0 0 0 0 0 0 0 255 0
0 0 0 0 0 0 0 0 0 0 0 0 0 255 0 0
0 0 0 0 0 0 0 0 0 0 0 255 0 0 0 0
0 0 0 0 0 0 0 0 0 0 255 0 0 0 0 0
0 0 0 0 0 0 0 0 255 0 0 0 0 0 0 0
0 0 0 0 0 0 0 0 0 0 0 0 0 0 0 0
0 0 0 0 0 0 0 0 1 2 3 3 3 3 2 2
3 3 4 4 4 3 3 3 3 3 255 3 2 2 3 3
3 3 3 3 3 3 3 4 4 255 3 3 3 3 3 3
3 3 3 3 3 3 3 255 2 2 2 2 2 3 3 3
3 3 3 3 3 3 255 3 2 2 3 3 4 6 4 3
3 3 4 3 255 3 3 3 2 2 2 3 3 3 3 3
3 3 3 255 3 3 3 3 3 3 3 2 2 3 3 3
3 3 3 255 2 2 2 2 3 3 3 3 3 2 2 2
255 2 2 2 3 3 3 3 2 2 2 2 2 2 2 255
2 3 3 3 3 3 3 3 2 2 2 2 2 255 3 3
3 3 4 4 3 3 2 2 2 2 2 3 255 3 3 3
3 3 3 3 2 2 2 2 3 3 255 3 3 3 3 2
2 2 2 3 3 3 2 2 2 255 2 2 2 2 2 2
3 3 3 3 2 2 2 2 255 2 2 2 2 2 2 2
2 2 2 3 3 3 255 5 3 3 2 2 2 2 2 2
2 2 2 3 255 2 2 2 2 2 2 2 2 2 2 2
1 1 1 1 255 2 2 2 2 2 2 1 1 1 1 2
2 2 255 1 1 1 2 2 1 1 1 1 1 1 1 1
1 255 2 1 1 1 1 1 1 1 1 1 1 1 1 1
255 1 1 1 1 1 1 1 2 2 1 1 1 1 255 1
0 0 0 1 2 2 1 1 1 1 1 1 0 255 0 0
1 1 1 0 0 0 1 1 0 0 0 255 1 1 0 0
0 1 1 1 0 0 0 0 0 255 0 0 0 0 0 0
0 0 2 2 2 0 0 0 255 1 0 0 0 0 0 0
0 0 0 0 0 0 0 255 0 0 0 0 0 0 0 0
1 1 0 0 0 255 0 0 0 0 0 0 0 0 0 0
0 0 0 0 255 0 0 0 0 0 0 0 0 0 0 0
0 0 255 0 0 0 0 0 0 0 0 0 0 0 0 0
0 0 0 0 0 0 0 0 0 0 0 0 0 0 0 0
0 0 2 3 3 3 3 3 3 3 3 4 4 4 4 3
3 3 3 3 255 3 3 3 3 3 3 3 3 3 3 3
4 4 4 255 4 3 3 3 3 3 3 3 3 3 3 3
3 255 3 2 2 2 3 4 4 4 4 3 3 3 3 4
255 3 3 3 3 4 4 6 3 3 3 3 4 3 255 3
3 3 3 3 3 3 3 3 3 3 4 3 3 255 3 3
3 4 4 4 3 3 3 3 3 3 3 3 3 255 3 3
3 3 4 4 3 3 3 3 3 2 255 2 3 3 3 3
3 3 3 3 3 3 3 2 2 255 3 3 3 3 3 3
3 3 3 2 2 2 3 255 4 4 4 4 4 4 3 3
3 3 3 3 3 4 255 3 3 3 3 3 3 3 2 2
2 2 3 4 255 3 3 3 3 3 3 3 3 3 3 3
3 3 3 255 2 2 2 3 3 3 4 4 3 3 3 2
2 3 255 3 3 3 3 3 2 3 3 3 3 3 3 4
255 8 6 3 3 3 3 3 3 5 5 4 4 3 255 3
3 3 3 3 3 3 3 3 3 3 3 3 3 3 255 3
3 3 4 4 4 3 3 3 3 3 2 2 255 2 2 2
3 3 3 3 4 4 4 3 3 3 3 255 3 3 3 3
3 2 2 2 3 3 2 2 3 3 255 3 2 2 3 3
3 3 3 3 3 3 3 4 255 4 3 3 3 3 3 3
3 3 4 3 3 3 3 255 3 3 3 3 3 3 3 2
2 3 3 3 2 255 2 3 3 3 3 3 3 3 3 3
3 2 2 255 3 2 2 3 3 3 3 3 4 3 3 3
2 2 255 2 3 3 3 3 3 3 3 2 2 2 2 3
3 255 3 3 2 2 2 2 2 3 3 3 3 3 3 255
3 3 3 2 2 2 2 3 3 3 2 2 2 3 255 2
2 2 2 2 2 2 3 3 3 3 3 4 255 3 3 3
3 3 3 3 3 2 2 2 2 2 2 2 2 2 1 1
1 2 2 1 0 0 0 0 0 0 0 0 2 3 3 3
4 3 3 2 3 4 4 4 3 3 3 3 3 3 255 3
3 3 3 4 4 3 3 3 3 3 3 4 4 255 3 3
3 3 3 3 3 4 4 3 3 3 3 255 3 3 3 3
3 4 4 4 3 3 3 3 3 4 255 3 3 3 4 4
4 3 3 3 3 3 3 3 255 3 3 3 3 3 3 3
3 3 3 3 3 3 3 255 3 3 3 4 4 4 3 3
3 3 3 3 3 3 3 255 3 3 3 3 3 3 3 3
3 3 3 2 255 3 3 3 3 2 3 3 3 3 3 3
3 2 2 255 3 3 3 3 3 2 2 3 2 2 2 3
3 255 4 4 4 4 3 3 3 3 3 3 3 3 4 4
255 3 4 3 3 3 3 3 3 3 3 3 3 3 255 3
3 3 3 3 3 3 3 3 3 3 3 3 3 255 3 3
3 3 3 3 4 4 3 3 3 3 3 3 255 3 3 3
3 3 3 3 4 3 3 3 4 4 255 8 4 3 3 3
3 3 5 6 6 4 4 4 255 3 3 4 4 4 3 3
3 3 3 3 3 3 3 3 255 3 3 3 4 4 4 3
3 3 3 3 3 3 255 2 3 3 3 3 3 3 4 4
4 4 3 3 3 255 3 3 3 3 3 3 3 3 3 3
2 3 3 4 255 3 3 3 3 3 3 3 3 3 3 3
3 4 255 4 3 3 3 3 3 3 3 4 4 4 3 4
4 255 3 3 3 3 3 3 3 3 3 3 3 3 3 255
2 3 3 3 3 3 3 3 3 3 3 3 3 255 3 3
2 3 3 3 4 4 3 3 3 3 3 3 255 3 3 3
3 3 3 3 3 3 2 2 3 3 3 255 3 3 3 2
2 3 3 3 3 3 3 3 3 255 3 3 3 2 2 2
3 3 3 3 3 3 3 3 255 3 2 2 3 3 3 3
3 3 3 3 3 4 255 3 3 3 3 3 3 3 3 2
2 2 2 3 3 3 3 3 2 2 2 3 2 2 1 0
0 0 0 0 0 0 2 3 3 4 4 4 3 3 3 3
4 4 3 3 3 3 3 3 255 3 3 3 3 4 4 4
3 3 3 3 3 3 3 255 3 3 3 3 3 3 3 4
4 3 3 3 3 255 3 3 3 3 3 3 3 3 3 3
3 3 4 5 255 4 4 3 4 3 3 3 3 3 3 2
3 3 255 3 3 3 4 4 3 3 3 3 3 3 3 3
3 255 3 3 3 3 4 4 3 3 3 3 3 3 3 3
3 255 3 3 3 3 3 3 3 3 3 3 3 3 255 3
3 3 3 2 2 2 2 2 2 3 3 2 2 255 3 3
3 3 3 2 2 3 3 3 3 3 3 255 3 4 4 3
3 3 3 3 3 3 3 3 4 4 255 3 4 4 3 3
3 3 3 3 3 3 3 3 255 3 3 3 3 3 3 3
3 3 3 3 3 3 3 255 3 3 3 3 3 3 3 3
3 3 3 3 3 3 255 3 3 3 3 3 3 4 4 3
3 3 4 4 255 4 3 3 3 3 3 5 5 6 5 4
4 4 255 3 3 3 4 3 3 3 3 3 3 3 3 3
3 3 255 3 3 2 2 3 3 3 3 3 3 3 3 3
255 3 3 3 3 3 3 3 3 4 4 4 3 3 3 255
3 3 3 3 3 3 3 3 3 3 2 3 3 4 255 4
3 3 4 3 3 2 2 2 3 3 3 3 255 3 3 3
3 3 3 3 3 3 3 3 3 3 4 255 3 3 3 3
3 3 3 3 3 3 3 3 3 255 2 2 3 3 3 3
3 3 3 3 3 3 3 255 3 2 2 2 3 3 4 3
3 2 2 3 3 3 255 2 3 3 3 3 2 2 2 2
2 2 3 3 3 255 3 3 3 3 3 3 3 3 3 3
3 3 3 255 3 3 3 2 2 2 2 3 3 3 3 3
3 3 255 3 3 3 3 3 3 3 3 3 3 3 3 3
255 3 3 3 3 3 3 2 2 2 2 2 3 3 3 3
3 3 3 2 2 3 2 2 1 0 0 0 0 0 0 0
2 3 3 4 4 3 3 3 3 3 3 4 3 3 3 3
3 3 255 3 3 3 3 4 4 4 4 4 3 3 3 3
3 255 3 3 3 3 3 3 3 3 3 3 3 3 3 255
3 4 3 3 3 3 3 3 3 3 3 3 4 4 255 4
4 3 3 3 3 3 3 3 3 3 3 3 255 3 3 4
4 4 3 3 3 3 3 3 3 4 4 255 3 3 3 3
4 3 3 3 3 3 3 3 3 3 2 255 3 3 3 3
3 3 3 3 3 3 3 3 255 3 3 3 3 3 3 2
2 2 2 3 3 3 3 255 3 3 3 3 3 3 3 3
3 3 3 3 3 255 3 3 3 3 3 3 3 3 3 3
3 3 3 3 255 3 3 3 3 3 4 4 4 6 6 4
3 3 255 3 3 3 3 3 3 3 3 3 3 3 3 3
3 255 3 3 3 3 3 3 2 3 3 3 3 3 3 3
255 3 3 3 3 3 4 4 4 4 3 3 4 4 255 3
3 3 3 4 5 5 5 6 6 5 4 4 255 3 3 3
3 3 3 3 4 4 3 3 3 3 3 3 255 3 3 2
2 3 3 3 3 3 2 2 3 3 255 3 3 3 3 3
3 3 3 4 4 4 3 3 3 255 3 3 3 3 3 3
3 4 4 4 3 3 3 3 255 3 3 3 4 4 4 3
2 3 3 3 3 3 255 3 3 3 3 3 3 3 3 3
3 3 3 3 4 255 3 3 3 3 4 6 6 6 3 3
3 3 3 255 2 2 3 3 3 3 3 3 3 3 3 3
3 255 3 3 2 2 3 3 3 3 3 2 2 2 3 3
255 3 3 3 3 2 2 2 2 3 2 2 3 3 3 255
3 3 3 3 3 3 3 3 3 3 3 3 3 255 3 3
3 2 2 2 3 3 3 3 3 3 3 3 255 3 3 3
3 3 3 3 3 3 3 3 3 3 255 3 3 3 3 3
3 2 2 2 2 2 2 3 3 3 3 3 2 2 2 2
2 2 2 0 0 0 0 0 0 0 2 3 3 3 3 3
3 3 3 3 4 4 4 4 4 3 3 3 255 3 3 3
4 6 12 26 41 41 22 10 6 4 3 255 3 3 3 3
3 3 3 3 3 4 4 3 3 255 3 4 3 3 3 4
6 6 5 3 3 3 3 4 255 4 3 3 3 4 4 4
4 4 3 3 3 3 255 3 3 3 4 3 3 3 3 3
4 4 4 4 4 255 3 3 3 3 4 4 3 3 4 4
4 3 3 2 2 255 3 3 3 3 4 4 4 4 3 3
3 3 255 3 3 3 4 5 9 18 18 16 7 4 4 3
3 255 3 3 3 3 4 5 6 6 5 4 4 3 3 255
3 3 3 3 3 5 7 9 9 7 4 3 3 3 255 3
3 4 4 6 9 11 16 18 18 8 4 3 255 3 3 3
3 3 6 9 9 7 4 3 3 3 3 255 3 3 3 3
3 3 2 3 3 4 4 4 3 3 255 3 3 3 3 4
5 6 7 7 4 4 4 4 255 3 3 3 7 39 115 115
133 123 123 46 13 5 255 3 3 3 3 3 4 8 12 12
6 4 3 3 3 3 255 3 3 3 3 3 3 3 3 3
2 2 3 3 255 3 3 3 3 3 7 12 12 11 6 4
4 3 3 255 2 2 3 4 7 9 12 12 12 8 4 3
3 3 255 3 3 3 4 5 10 10 7 4 3 3 3 3
255 3 3 3 3 4 4 3 3 4 4 4 4 3 3 255
3 3 3 7 23 45 45 35 13 5 4 4 3 255 2 3
3 4 7 7 7 7 12 12 5 3 3 255 3 3 3 3
3 3 3 3 3 3 3 3 3 3 255 3 3 3 3 2
2 2 3 3 3 3 3 3 3 255 3 2 2 3 3 3
3 3 3 3 3 3 3 255 3 3 2 2 2 3 3 3
3 3 3 3 3 3 255 3 3 3 3 3 4 4 3 3
3 3 3 2 255 3 3 3 3 3 3 3 3 3 3 3
2 3 3 3 3 2 2 2 2 2 2 2 2 0 0 0
0 0 0 0 2 3 3 3 3 3 3 3 4 6 7 7
7 7 6 4 3 3 255 3 3 4 7 43 143 234 234 217
121 31 10 6 4 255 3 3 3 3 4 8 9 9 8 5
4 4 3 255 3 4 4 4 5 6 10 13 13 8 3 3
3 3 255 3 3 3 4 6 8 8 8 6 5 4 4 3
255 3 3 3 3 3 4 4 5 5 5 4 4 4 4 255
3 3 3 4 4 5 6 6 6 4 4 4 3 3 2 255
3 4 4 4 6 6 6 5 4 3 3 3 255 3 3 4
5 10 22 41 48 35 18 12 6 4 3 255 3 3 4 7
12 15 17 17 12 8 5 3 3 255 3 3 3 3 13 24
35 51 51 38 20 6 3 3 255 4 4 5 18 77 126 126
125 123 93 32 8 4 255 3 4 4 4 7 15 24 24 23
15 9 5 3 3 255 3 3 3 3 4 5 4 4 6 6
4 4 4 3 255 3 3 3 6 9 11 11 14 17 10 5
4 4 255 3 3 8 68 255 255 255 255 255 255 255 112 13
255 3 3 3 3 4 11 29 44 44 29 11 5 4 4 3
255 3 3 3 3 4 5 6 6 6 5 3 3 3 255 3
3 3 4 9 24 40 48 48 30 12 5 4 3 255 2 2
5 14 25 30 32 33 32 28 11 4 4 4 255 3 3 4
6 16 33 36 36 26 7 4 3 3 255 3 3 3 4 8
18 18 15 10 8 5 4 4 3 255 4 8 28 81 139 157
157 143 121 82 37 7 4 255 3 3 4 8 33 61 79 89
89 62 20 5 3 255 3 3 3 4 4 4 4 4 4 3
3 3 3 4 255 4 3 3 3 3 3 3 3 3 3 3
3 4 4 255 3 2 2 3 3 3 4 4 3 3 3 3
3 255 3 3 2 3 3 4 4 3 3 3 3 3 3 3
255 2 2 3 3 4 14 16 16 11 6 3 3 2 255 2
3 3 3 3 3 3 3 3 3 3 2 2 3 3 2 2
2 2 2 2 2 2 1 0 0 0 0 0 0 0 3 4
3 3 3 3 3 4 6 10 12 14 14 14 8 6 4 4
255 4 5 7 43 201 255 255 255 255 255 121 31 8 4 255
3 3 4 4 8 23 30 30 19 9 5 4 4 255 3 4
4 5 7 11 16 24 30 18 8 3 3 3 255 3 4 4
6 11 15 15 13 9 7 5 4 4 255 3 3 3 4 4
6 9 10 10 8 5 4 4 3 255 3 3 3 4 5 10
17 17 11 7 5 4 4 4 3 255 3 4 4 6 10 11
11 8 6 4 3 3 255 3 3 6 12 25 41 49 49 47
37 24 12 6 3 255 3 4 7 12 20 28 28 22 18 18
10 5 3 255 3 3 4 13 60 86 100 114 114 113 77 24
7 4 255 5 6 18 98 255 255 255 255 255 255 125 32 8
255 4 4 4 7 15 45 45 45 43 38 25 11 5 3 255
3 3 3 4 6 9 10 11 11 7 5 4 4 4 255 3
3 7 11 11 12 13 17 17 14 10 5 3 255 3 8 68
255 255 255 255 255 255 255 255 255 112 255 4 3 3 6 22
41 60 82 83 75 45 18 5 4 4 255 3 3 5 9 11
12 12 14 14 10 5 3 3 255 3 3 4 13 35 64 77
93 93 70 33 12 5 4 255 3 5 14 38 57 57 62 62
69 59 28 11 4 4 255 4 4 9 23 39 56 68 68 44
26 7 4 4 255 3 4 5 8 18 29 27 22 17 13 8
5 4 3 255 8 28 109 216 236 235 235 235 237 205 90 37
7 255 3 4 8 39 105 163 163 163 189 155 65 20 5 255
3 3 4 4 4 4 6 10 10 10 5 3 3 3 255 4
4 4 4 3 3 4 4 4 4 4 4 4 4 255 3 2
3 3 5 7 8 8 8 6 4 4 4 255 3 3 3 3
4 5 7 7 7 6 4 3 3 3 255 2 2 2 4 16
48 48 40 37 34 14 5 3 255 2 2 3 3 3 5 11
25 25 15 7 3 3 3 3 3 3 3 3 3 3 3 2
1 0 0 0 0 0 0 0 4 4 4 3 3 3 3 5
10 14 16 16 17 16 14 8 5 4 255 5 7 15 201 255
255 255 255 255 255 255 71 9 5 255 3 3 4 8 23 35
54 56 36 19 9 4 3 255 3 4 5 7 11 16 26 37
39 35 18 7 4 3 255 4 4 6 11 17 23 22 17 14
11 7 5 4 255 3 3 3 4 6 10 15 15 14 11 8
4 3 3 255 3 3 3 5 10 17 25 28 20 11 7 5
4 4 3 255 3 4 6 10 16 18 16 13 8 6 4 3
255 3 6 12 38 41 47 47 48 45 39 36 24 8 3 255
3 6 12 20 28 30 30 27 22 22 18 10 4 255 3 3
12 60 118 120 131 141 151 150 126 77 24 6 255 5 13 98
255 255 255 255 255 255 255 255 125 26 255 4 4 4 15 45
68 62 50 49 49 43 25 11 5 255 3 3 3 4 8 9
11 14 14 11 5 4 4 4 255 4 7 11 12 12 12 13
14 17 11 10 6 3 255 3 23 255 255 255 255 255 255 255
255 255 255 255 255 6 4 6 22 41 61 82 100 101 95 75
45 18 5 4 255 3 5 9 13 17 17 20 26 26 17 10
5 3 255 3 4 13 37 100 113 103 100 100 100 70 33 11
4 255 4 14 38 71 90 90 90 86 86 81 59 26 8 4
255 4 9 23 45 56 61 73 75 74 44 15 6 4 255 4
4 7 15 31 33 29 20 17 16 13 8 4 4 255 19 109
216 255 255 237 236 235 239 245 205 90 19 255 4 8 39 115
187 166 166 177 211 207 155 65 16 255 3 3 4 4 5 7
11 15 16 14 10 5 3 3 255 3 3 4 4 4 6 6
6 6 6 5 4 4 3 255 3 3 3 5 8 16 16 18
18 14 8 5 4 255 4 4 3 4 5 9 9 12 12 9
6 4 3 3 255 2 2 4 22 50 79 79 76 74 62 34
14 5 255 2 2 2 3 5 15 32 43 44 38 20 7 4
3 3 3 3 3 3 3 3 3 3 2 0 0 0 0 0
0 0 4 4 4 3 3 3 4 8 14 17 17 17 18 17
17 11 5 4 255 4 10 49 255 255 255 255 255 255 255 255
140 24 6 255 3 4 5 14 35 54 58 60 56 36 14 4
3 255 3 4 6 10 16 27 37 38 39 39 25 13 5 4
255 4 5 11 17 28 28 25 22 19 16 11 7 4 255 3
3 3 5 10 15 18 18 18 14 11 5 3 3 255 3 3
4 7 15 25 32 33 29 18 11 5 4 4 3 255 3 4
8 16 18 22 22 22 13 7 4 3 255 3 10 38 44 52
51 47 47 45 45 37 28 11 5 255 4 10 17 27 33 35
31 22 22 27 27 17 9 255 3 3 44 118 120 125 139 151
152 154 150 126 55 14 255 5 33 226 255 255 255 255 255 255
255 255 255 65 255 4 4 9 27 68 78 78 62 57 54 54
43 22 6 255 3 3 3 6 9 10 10 13 13 8 5 4
4 4 255 4 11 11 11 12 12 12 12 11 10 10 7 4
255 5 56 255 255 255 255 255 255 255 255 255 255 255 255 19
6 12 39 65 82 100 102 102 102 95 75 39 12 4 255 3
5 12 15 18 19 23 29 31 29 17 8 4 255 3 7 37
100 115 115 104 103 103 107 99 56 18 6 255 4 23 71 90
102 108 93 90 87 83 73 39 13 5 255 5 17 45 48 55
56 68 75 58 55 33 14 5 255 4 5 10 23 29 29 22
17 16 16 14 11 5 4 255 50 195 255 255 255 237 226 226
239 251 245 143 46 255 11 16 115 187 217 222 199 177 195 207
195 116 37 255 3 3 3 4 6 8 15 15 16 16 14 8
4 3 255 3 3 4 4 6 7 6 6 6 6 6 4 4
3 255 3 3 4 11 20 24 24 24 26 22 15 8 5 255
4 4 4 5 9 12 12 12 13 12 9 4 3 3 255 3
3 22 50 82 86 83 82 76 74 62 33 11 255 2 2 3
5 16 35 43 44 45 45 38 20 7 4 3 3 3 3 3
3 3 3 3 2 0 0 0 0 0 0 0 3 3 3 3
3 4 4 10 17 20 18 17 18 17 17 11 6 4 255 4
15 95 255 255 255 255 255 255 255 255 255 53 11 255 4 4
7 23 47 61 61 61 57 40 19 6 3 255 3 4 4 13
23 33 37 37 39 38 35 17 5 4 255 4 5 14 18 34
34 26 25 22 22 16 10 5 255 3 3 3 5 11 20 20
19 18 16 11 6 4 3 255 3 3 4 10 18 25 30 34
31 28 15 5 4 3 3 255 3 5 10 17 23 23 24 22
22 10 4 3 255 3 10 41 54 56 52 48 47 47 46 39
30 12 5 255 4 13 18 32 33 33 25 23 25 27 27 17
9 255 3 7 76 125 130 125 130 150 151 157 157 153 85 20
255 5 62 255 255 255 255 255 255 255 255 255 255 94 255 5
5 24 45 68 82 82 66 65 65 73 58 30 8 255 3 3
3 8 10 12 10 9 8 8 6 5 4 3 255 3 9 11
11 12 13 12 10 10 10 10 7 5 255 9 150 255 255 255
255 255 255 255 255 255 255 255 255 26 19 23 65 78 95 100
101 103 103 100 91 53 17 4 255 3 4 9 15 17 19 23
31 32 28 17 8 4 255 5 22 73 96 100 110 96 99 100
114 114 61 25 8 255 5 28 71 97 102 108 90 86 86 83
81 58 27 9 255 8 30 48 48 47 44 44 49 55 46 46
25 8 255 4 5 11 23 23 22 16 15 15 15 15 11 6
5 255 104 250 255 255 255 255 237 235 251 253 251 189 80 255
16 33 142 197 222 235 240 199 195 195 194 151 65 255 3 3
3 5 8 10 13 15 15 15 14 10 5 3 255 3 3 4
6 9 7 6 6 6 6 5 4 3 3 255 3 4 8 20
27 26 26 26 26 28 22 14 5 255 3 3 4 6 13 13
12 12 13 14 12 6 3 3 255 3 5 39 82 87 87 83
77 66 66 64 54 22 255 3 3 4 16 35 39 43 38 37
44 43 30 15 6 3 3 3 3 3 3 3 3 3 2 0
0 0 0 0 0 0 2 3 3 3 3 4 4 10 18 20
18 18 17 17 17 11 6 4 255 4 17 104 255 255 255 255
255 255 255 255 255 53 11 255 4 4 10 35 58 61 66 60
57 41 19 6 4 255 4 4 4 13 22 27 33 34 37 37
35 17 5 4 255 3 5 14 19 34 34 32 27 27 25 18
10 5 255 3 3 3 5 11 18 19 18 17 16 12 6 4
4 255 3 3 5 10 18 23 27 30 30 28 15 5 3 3
3 255 3 5 10 17 23 24 24 23 19 10 4 3 255 3
10 43 54 56 56 48 47 47 61 46 30 12 5 255 4 13
20 32 33 30 25 24 27 27 25 17 7 255 3 15 85 159
159 130 130 150 158 171 165 154 85 20 255 9 80 255 255 255
255 255 255 255 255 255 255 95 255 5 5 31 50 72 74 73
65 65 70 73 66 30 8 255 3 3 5 12 14 14 10 9
8 8 7 5 3 3 255 4 7 11 12 15 15 11 10 10
12 11 8 5 255 16 250 255 255 255 255 255 255 255 255 255
255 255 255 26 24 27 72 90 97 95 100 102 104 104 91 53
17 4 255 2 4 9 13 15 18 23 29 31 26 17 7 3
255 5 27 94 96 104 103 94 96 103 112 112 99 35 9 255
5 29 68 91 91 89 76 68 74 83 83 65 27 9 255 11
39 51 53 44 43 43 39 46 46 46 25 8 255 4 5 12
22 22 17 14 14 15 15 15 11 6 5 255 107 250 255 255
255 255 255 255 255 255 255 246 111 255 22 33 142 190 220 253
255 246 221 199 194 151 65 255 3 3 3 5 8 10 11 12
12 14 14 10 5 3 255 3 3 5 9 10 9 6 5 5
5 5 4 3 3 255 3 4 14 32 32 26 24 24 28 31
31 16 5 255 3 3 3 6 11 13 12 12 12 15 15 7
3 3 255 4 9 51 89 91 87 75 71 66 71 65 64 26
255 3 3 4 16 33 38 33 32 32 37 37 34 18 6 3
3 3 3 3 3 3 3 3 2 0 0 0 0 0 0 0
2 3 3 3 4 4 4 7 12 18 17 17 17 17 14 9
5 4 255 4 17 104 255 255 255 255 255 255 255 255 221 47
11 255 4 4 10 35 52 61 66 59 57 38 19 6 4 255
4 4 4 9 14 23 31 32 34 35 32 15 5 3 255 3
4 12 19 26 32 33 33 34 27 17 9 4 255 3 3 3
5 9 15 18 18 17 16 12 6 4 4 255 3 3 5 7
13 18 24 26 26 23 12 5 3 3 3 255 4 5 10 15
19 23 23 22 14 7 4 3 255 3 10 41 56 62 56 47
47 62 62 53 28 10 4 255 4 11 20 30 30 29 25 26
30 30 24 13 6 255 3 17 85 137 137 132 132 158 167 194
179 154 69 16 255 13 80 255 255 255 255 255 255 255 255 255
255 95 255 5 5 31 50 72 73 66 62 56 62 62 52 23
7 255 3 3 5 14 15 15 12 10 10 9 8 5 4 3
255 4 7 12 15 16 16 15 11 15 14 14 8 5 255 27
250 255 255 255 255 255 255 255 255 255 255 255 255 24 18 27
72 97 100 95 94 94 104 104 89 47 13 3 255 2 4 8
11 13 15 20 24 26 20 14 7 3 255 4 27 94 96 116
104 96 99 103 105 111 95 40 9 255 7 28 68 87 88 77
76 68 75 75 76 65 26 7 255 11 39 54 55 51 43 43
39 46 46 43 20 7 255 4 5 12 16 16 15 14 15 17
17 16 10 6 6 255 107 234 255 255 255 255 255 255 255 255
255 246 111 255 20 26 122 186 220 243 255 246 239 221 194 145
62 255 4 3 3 5 7 9 11 11 12 14 14 10 5 3
255 3 3 4 6 9 7 6 5 4 5 5 5 3 3 255
3 4 14 30 30 26 22 22 24 28 24 15 5 255 3 3
3 6 10 12 13 12 13 15 15 7 4 3 255 4 12 51
89 89 80 75 71 75 78 74 64 26 255 2 2 4 12 25
32 30 27 27 34 35 34 18 6 3 3 3 3 3 3 3
3 3 2 0 0 0 0 0 0 0 2 3 3 3 4 4
4 5 8 12 16 17 17 14 12 7 4 3 255 4 11 59
208 255 255 255 255 255 255 255 95 18 10 255 3 3 6 16
35 52 59 58 43 30 11 4 3 255 3 4 4 5 10 18
22 27 32 32 15 9 4 3 255 3 4 10 17 22 26 32
33 34 25 10 5 3 255 3 3 3 4 7 13 18 18 18
13 7 4 4 3 255 3 3 4 6 11 17 18 24 23 16
9 4 4 3 3 255 3 5 9 12 15 19 19 14 10 5
3 3 255 3 10 38 44 62 54 46 46 44 49 41 16 5
3 255 4 9 19 28 30 30 27 28 28 28 19 10 4 255
4 17 61 111 132 137 142 167 186 194 190 154 52 10 255 13
62 232 255 255 255 255 255 255 255 255 255 62 255 4 4 17
39 62 72 65 56 52 52 52 43 16 5 255 3 4 6 9
14 14 14 10 10 9 9 6 3 3 255 4 7 9 14 15
15 15 15 17 16 14 8 5 255 27 222 255 255 255 255 255
255 255 255 255 255 255 255 18 10 17 58 86 105 95 95 105
111 111 87 38 10 3 255 3 4 8 9 11 13 15 20 20
14 12 6 4 255 4 17 70 128 128 128 113 105 103 102 93
83 40 9 255 7 28 62 82 83 82 77 75 75 70 65 45
18 7 255 8 25 44 54 53 48 44 47 59 48 41 17 7
255 4 5 12 15 16 15 15 16 22 22 16 10 6 5 255
55 163 255 255 255 255 255 255 255 255 255 232 92 255 14 20
89 183 205 220 207 207 221 210 199 137 51 255 4 3 3 4
5 9 10 12 13 13 13 9 5 3 255 3 3 3 4 5
6 6 4 4 4 5 5 4 3 255 3 3 8 24 27 25
25 23 24 24 20 13 5 255 3 3 3 5 8 11 13 13
13 15 15 7 3 3 255 4 12 38 79 87 87 80 82 85
88 78 57 17 255 2 2 3 7 17 25 28 28 32 34 34
25 16 6 3 3 3 3 3 3 3 3 3 2 0 0 0
0 0 0 0 2 3 3 4 4 4 4 4 6 8 11 12
12 12 7 5 3 2 255 2 4 17 59 208 255 255 255 255
255 95 27 10 7 255 3 3 4 7 16 28 33 33 30 11
5 4 4 255 3 4 4 4 7 10 18 20 20 15 9 4
4 3 255 3 3 5 10 17 22 26 26 25 10 5 4 3
255 3 3 3 4 5 8 13 16 13 7 4 3 3 3 255
3 3 4 5 8 11 17 17 16 9 6 4 4 3 3 255
3 3 5 9 12 14 14 10 6 4 3 3 255 3 8 15
38 44 46 41 39 39 38 29 10 3 3 255 4 6 12 22
29 30 36 30 28 25 17 9 4 255 4 10 31 71 117 137
155 165 180 186 156 73 20 5 255 4 25 119 255 255 255 255
255 255 255 255 118 26 255 4 4 11 30 55 65 72 59 49
49 43 22 10 4 255 3 3 4 8 11 14 14 10 10 9
9 6 3 3 255 3 5 9 9 12 14 15 16 17 17 12
5 3 255 12 100 255 255 255 255 255 255 255 255 255 255 255
255 8 7 9 29 65 95 105 105 110 114 110 75 28 7 3
255 3 4 5 8 9 11 12 12 12 12 7 5 4 255 3
9 35 86 128 134 125 110 102 91 83 53 29 7 255 5 15
38 62 82 82 82 80 75 70 48 26 10 4 255 5 11 28
48 52 53 60 60 60 46 33 15 6 255 4 4 9 14 16
16 16 20 22 20 13 6 3 3 255 28 103 213 255 255 255
255 255 255 255 250 166 46 255 5 14 55 125 183 198 198 201
207 207 162 88 26 255 4 3 3 4 5 8 10 12 12 12
9 5 3 3 255 3 3 3 3 4 5 6 5 4 4 5
4 3 3 255 3 3 4 12 24 25 25 25 24 22 13 7
3 255 3 3 3 5 7 8 11 13 15 15 14 7 3 3
255 4 7 23 55 79 86 85 85 85 82 65 35 10 255 2
2 3 4 9 17 25 28 30 30 26 16 6 4 3 3 3
3 3 4 4 3 3 3 0 0 0 0 0 0 0 2 3
4 4 4 3 3 3 4 6 6 6 5 5 5 3 3 3
255 3 3 4 17 55 111 149 149 142 89 27 9 7 4 255
3 3 3 4 7 11 13 13 10 5 4 4 3 255 4 4
4 4 4 7 7 7 7 6 4 4 4 3 255 3 3 4
5 9 12 12 10 8 5 4 3 3 255 3 3 3 3 3
5 8 8 7 3 3 3 3 3 255 3 3 3 4 5 8
9 9 9 6 4 4 4 3 3 255 3 3 3 5 7 7
7 6 4 3 3 3 255 3 3 8 15 24 35 35 34 33
29 14 7 3 3 255 3 4 6 13 22 30 36 28 25 17
11 5 3 255 3 4 10 31 71 111 139 155 150 125 73 26
6 3 255 3 5 25 119 255 255 255 255 255 255 118 26 7
255 3 3 6 11 30 55 65 54 47 36 22 10 4 3 255
3 3 4 6 9 14 15 11 9 9 8 6 3 3 255 3
4 5 8 9 10 14 14 17 12 8 3 3 255 4 18 147
255 255 255 255 255 255 255 255 255 163 255 4 4 4 12 34
68 86 105 110 105 75 30 11 7 4 255 3 3 4 5 7
9 11 11 10 7 5 4 4 255 3 4 15 43 86 129 125
102 88 72 53 29 7 4 255 4 8 17 38 60 82 83 83
70 52 27 10 4 4 255 4 5 13 30 48 64 68 61 50
33 15 6 4 255 3 4 7 10 16 16 17 20 17 13 8
4 3 3 255 13 50 110 213 255 255 255 255 255 250 166 46
13 255 4 6 18 55 125 160 177 181 181 162 97 35 9 255
3 3 3 3 4 5 8 10 10 8 5 3 3 3 255 3
3 3 3 3 4 5 4 4 3 3 3 3 3 255 3 3
3 5 12 17 22 25 20 13 7 3 3 255 3 3 3 3
5 7 8 11 13 15 9 4 3 3 255 3 4 10 23 55
78 85 85 81 65 35 12 5 255 3 2 3 3 4 9 15
25 26 25 14 7 4 4 3 3 3 3 4 4 4 4 3
3 0 0 0 0 0 0 0 2 3 3 4 3 3 3 3
3 3 3 3 3 3 3 3 3 3 255 3 3 3 3 5
12 13 13 12 7 4 4 4 3 255 3 3 3 3 4 4
5 5 5 4 4 3 3 255 4 4 4 4 3 4 4 4
4 4 4 4 3 3 255 3 3 3 4 4 4 4 4 4
3 3 3 3 255 3 3 3 3 3 3 4 4 4 3 3
3 3 3 255 3 3 3 3 4 4 4 3 3 3 3 3
3 3 3 255 3 3 3 3 4 3 3 3 3 3 3 3
255 3 2 3 5 8 11 13 14 14 14 7 3 3 3 255
3 4 4 6 12 19 19 14 13 11 5 3 3 255 3 4
4 7 18 44 70 74 74 56 20 5 3 3 255 3 3 4
23 90 190 255 255 183 75 22 7 4 255 2 3 3 6 11
19 32 33 33 18 9 4 3 3 255 3 3 3 4 5 9
14 9 8 8 7 5 3 3 255 3 3 4 5 6 8 10
9 8 8 4 3 3 255 3 4 19 147 255 255 255 255 255
255 255 163 20 255 4 3 4 7 12 29 68 70 69 58 30
11 11 8 4 255 3 3 3 3 4 6 9 9 6 5 4
4 4 255 3 3 6 15 43 59 61 61 50 33 16 6 4
4 255 3 4 8 17 30 54 83 83 52 27 11 4 4 4
255 3 3 5 13 30 52 64 46 24 10 4 3 3 255 3
3 4 7 10 16 17 17 12 8 4 4 3 3 255 4 13
50 110 176 223 223 219 171 103 46 13 3 255 3 3 6 18
47 86 117 129 129 97 35 10 4 255 3 3 3 3 3 3
3 4 4 4 3 3 3 3 255 3 3 3 3 3 3 4
4 3 3 2 2 3 3 255 3 3 3 5 5 7 11 12
12 7 4 3 3 255 3 3 3 3 3 4 5 7 9 9
4 3 3 3 255 3 3 4 10 22 37 47 47 38 25 12
5 3 255 3 3 3 3 3 4 7 10 10 10 6 4 4
4 3 3 3 3 4 4 4 3 3 3 0 0 0 0 0
0 0 2 3 3 3 3 3 3 3 3 2 3 3 3 3
3 3 3 3 255 3 3 3 3 3 3 4 4 4 4 3
3 3 3 255 3 3 3 3 3 3 4 4 4 3 3 3
2 255 3 4 4 4 3 3 3 3 3 4 4 3 3 3
255 3 3 3 3 3 3 3 3 3 3 3 3 3 255 3
3 3 3 3 3 3 3 3 3 3 2 2 2 255 3 3
3 3 3 4 3 3 2 2 2 2 3 3 3 255 3 3
3 3 3 3 3 3 3 3 3 3 255 2 2 2 3 3
3 3 4 4 4 3 3 3 3 255 3 3 4 4 4 5
5 5 5 5 3 3 3 255 3 3 3 3 3 3 5 12
12 12 5 4 3 3 255 3 3 3 4 12 33 33 23 6
5 4 3 3 255 2 2 2 3 3 3 4 8 8 5 2
3 3 3 255 3 3 3 3 4 5 5 5 5 5 5 4
3 3 255 3 3 3 4 4 4 4 4 4 4 3 3 3
255 3 3 4 18 101 238 238 193 118 76 76 20 6 255 3
3 3 5 7 9 9 15 15 15 11 11 12 14 11 255 3
3 3 3 3 3 4 4 4 4 4 5 4 255 3 3 3
6 7 9 15 15 14 8 4 4 4 3 255 3 4 4 5
8 16 23 23 20 10 4 3 3 3 255 3 3 3 4 8
19 19 18 8 4 3 3 3 255 3 3 3 3 4 7 7
6 5 4 4 4 3 3 255 3 4 9 24 43 62 70 70
43 18 6 3 3 255 3 3 4 4 9 22 31 31 31 29
10 3 3 255 2 3 3 3 3 3 3 3 3 3 3 3
3 3 255 3 3 3 3 3 3 3 4 3 3 2 2 3
3 255 3 3 3 5 5 5 4 3 3 3 3 3 3 255
3 3 3 3 3 3 3 4 4 3 3 3 3 3 255 3
3 3 4 5 9 16 16 8 6 5 3 3 255 3 3 3
3 3 3 3 4 4 4 4 3 3 3 3 3 3 3 4
4 3 3 3 2 0 0 0 255 255 255 255 255 255 255 255
255 255 255 255 255 255 255 255 255 255 255 255 255 255 255 255
255 255 255 255 255 255 255 255 255 255 255 255 255 255 255 255
255 255 255 255 255 255 255 255 255 255 255 255 255 255 255 255
255 255 255 255 255 255 255 255 255 255 255 255 255 255 255 255
255 255 255 255 255 255 255 255 255 255 255 255 255 255 255 255
255 255 255 255 255 255 255 255 255 255 255 255 255 255 255 255
255 255 255 255 255 255 255 255 255 255 255 255 255 255 255 255
255 255 255 255 255 255 255 255 255 255 255 255 255 255 255 255
255 255 255 255 255 255 255 255 255 255 255 255 255 255 255 255
255 255 255 255 255 255 255 255 255 255 255 255 255 255 255 255
255 255 255 255 255 255 255 255 255 255 255 255 255 255 255 255
255 255 255 255 255 255 255 255 255 255 255 255 255 255 255 255
255 255 255 255 255 255 255 255 255 255 255 255 255 255 255 255
255 255 255 255 255 255 255 255 255 255 255 255 255 255 255 255
255 255 255 255 255 255 255 255 255 255 255 255 255 255 255 255
255 255 255 255 255 255 255 255 255 255 255 255 255 255 255 255
255 255 255 255 255 255 255 255 255 255 255 255 255 255 255 255
255 255 255 255 255 255 255 255 255 255 255 255 255 255 255 255
255 255 255 255 255 255 255 255 255 255 255 255 255 255 255 255
255 255 255 255 255 255 255 255 255 255 255 255 255 255 255 255
255 255 255 255 255 255 255 255 255 255 255 255 255 255 255 255
255 255 255 255 255 255 255 255 255 255 255 255 255 255 255 255
255 255 255 255 255 255 255 255 255 255 255 255 255 255 255 255
255 255 255 255 255 255 255 255 255 255 255 255 255 255 255 255
255 255 255 255 255 255 255 255 255 255 255 255 255 255 255 255
255 255 255 255 255 255 255 255 255 255 255 255 255 255 255 255
255 255 255 255 255 255 255 255 255 255 255 255 255 255 255 255
255 255 255 255 255 255 255 255 255 255 255 255 255 255 255 255
255 255 0 0 0 0 2 3 3 3 3 3 3 3 2 2
3 4 4 3 3 3 3 3 255 3 3 3 3 3 4 4
4 4 4 4 3 3 3 255 3 3 3 3 3 3 3 3
3 3 3 3 3 255 3 3 4 4 3 3 3 4 5 3
3 3 3 3 255 3 3 3 3 3 3 3 3 3 3 3
3 3 255 3 3 3 3 3 3 3 3 3 3 3 3 3
3 255 3 3 3 3 3 3 3 2 2 2 3 3 3 3
3 255 3 3 3 3 3 3 4 4 3 3 3 3 255 3
3 3 3 3 3 4 4 4 3 3 3 3 3 255 3 3
3 3 3 3 3 3 3 3 3 3 3 255 3 4 3 3
3 3 4 4 4 3 3 3 3 3 255 3 3 3 3 3
2 3 3 3 3 3 2 2 255 2 2 2 2 3 3 3
3 3 3 2 2 2 2 255 3 3 3 2 2 3 3 3
3 3 3 3 3 3 255 3 3 3 3 3 4 5 5 5
3 3 3 3 255 3 3 3 3 3 3 5 5 3 3 3
3 3 255 3 2 3 3 3 3 3 3 4 4 4 5 6
6 3 255 3 3 3 3 3 4 5 5 3 4 4 4 4
255 3 3 3 3 3 4 3 3 3 3 3 3 3 3 255
2 2 2 2 3 3 3 3 2 3 3 3 3 3 255 3
2 2 3 3 3 3 3 3 3 3 3 3 255 3 3 3
3 3 3 3 3 3 3 4 3 3 3 255 3 3 3 3
3 3 3 3 3 3 3 3 3 255 3 3 2 2 2 2
2 3 3 3 3 3 3 255 2 4 4 4 3 2 3 3
3 3 2 2 3 3 255 3 3 3 3 3 3 3 3 3
3 3 3 3 2 255 3 3 3 3 4 4 3 3 3 3
3 3 3 255 3 2 2 2 2 2 3 3 3 3 3 3
3 3 255 2 2 2 3 3 2 3 3 3 3 3 3 4
255 3 3 2 2 3 2 2 2 3 3 3 3 3 4 3
3 3 3 4 4 4 3 3 2 0 0 0 0 0 0 0
2 3 3 3 3 3 3 3 3 4 10 13 7 5 4 3
3 3 255 3 3 3 4 5 5 5 5 5 5 4 3 3
3 255 3 3 3 4 4 3 3 3 3 3 3 3 3 255
3 3 3 3 3 4 5 7 7 5 3 3 2 3 255 3
3 3 3 4 5 5 5 5 3 3 3 3 255 3 3 3
3 3 3 6 10 10 6 3 4 4 3 255 3 3 3 3
3 3 3 2 3 3 3 3 3 3 3 255 3 3 3 3
4 6 6 4 4 3 3 3 255 3 3 3 3 8 13 15
18 18 16 8 3 2 2 255 3 3 3 4 10 11 11 11
10 7 5 3 3 255 6 6 5 3 4 4 8 10 10 6
3 3 3 3 255 3 3 3 3 3 2 4 4 4 4 3
3 2 255 2 2 2 3 3 3 4 4 3 3 3 3 3
2 255 3 3 3 3 3 5 5 5 5 3 3 3 3 3
255 3 4 4 6 9 13 25 35 35 14 6 3 3 255 3
3 3 3 3 3 4 4 3 3 3 3 3 255 3 2 3
3 3 4 4 6 6 5 5 5 5 4 3 255 3 3 4
7 10 14 14 13 12 10 5 4 3 255 3 3 3 3 4
5 6 6 4 3 3 3 3 3 255 2 2 3 3 3 3
3 3 2 3 3 3 3 3 255 3 3 2 2 3 3 4
4 3 3 3 3 3 255 3 3 3 3 3 3 4 4 4
5 4 4 3 3 255 3 3 3 3 3 3 3 3 3 4
4 3 3 255 3 3 2 2 2 2 3 3 3 3 3 3
3 255 3 6 6 4 3 3 4 4 3 3 2 3 3 3
255 3 3 3 3 3 3 4 4 3 3 3 3 3 2 255
2 2 3 3 3 4 4 4 4 3 3 3 3 255 3 3
3 3 3 3 4 4 3 4 4 3 3 3 255 2 2 2
2 2 2 2 3 3 3 3 3 4 255 3 3 2 2 3
3 2 2 3 3 3 3 4 4 4 3 3 3 3 4 4
3 3 2 0 0 0 0 0 0 0 3 3 3 3 3 3
3 4 5 12 20 24 15 7 5 4 4 3 255 3 4 4
6 15 22 27 27 16 11 5 4 3 3 255 3 3 4 5
5 6 6 6 6 5 3 3 3 255 3 3 3 3 4 5
8 8 8 7 4 3 2 3 255 4 3 3 4 11 11 11
11 10 8 5 4 3 255 3 3 3 4 8 9 12 18 18
15 9 4 4 4 255 3 3 3 4 4 3 3 4 8 9
5 3 3 3 3 255 3 3 4 7 12 15 8 6 4 3
3 3 255 3 3 3 8 24 43 50 58 58 40 22 8 3
3 255 3 3 5 11 27 27 35 35 24 14 9 6 3 255
4 5 5 5 5 10 16 22 16 12 6 3 3 3 255 3
3 3 3 5 9 15 15 11 6 4 3 3 255 2 2 3
3 4 6 10 13 14 14 9 5 3 3 255 3 4 4 4
5 10 11 11 11 6 4 3 3 3 255 3 4 7 20 43
61 91 98 98 48 18 6 3 255 3 3 3 3 3 6 6
4 4 4 4 3 3 255 2 2 3 3 4 6 7 8 8
9 14 13 5 3 2 255 3 4 7 17 29 41 60 60 58
34 14 6 3 255 3 3 3 4 9 18 18 16 10 8 5
3 3 3 255 2 3 3 4 7 7 6 6 6 5 3 3
3 3 255 3 3 2 2 3 4 4 4 4 3 3 3 3
255 3 3 3 3 4 6 8 8 8 7 5 4 3 3 255
3 3 3 3 3 3 5 5 4 4 4 3 3 255 3 3
3 2 2 3 3 3 3 3 3 3 3 255 3 4 4 4
4 5 7 7 6 5 4 4 4 3 255 3 3 3 4 5
7 9 13 13 13 9 4 3 2 255 2 3 3 3 4 4
6 8 7 4 3 3 3 255 3 3 3 3 3 4 6 10
10 9 4 3 3 3 255 2 2 2 2 2 2 2 2 3
3 3 3 3 255 3 3 2 2 3 5 5 4 3 3 3
3 3 4 4 3 3 3 3 3 3 3 3 2 0 0 0
0 0 0 0 3 3 4 4 4 3 4 5 12 25 32 32
28 15 7 5 4 3 255 3 4 6 15 39 53 50 47 34
28 14 5 3 3 255 3 4 5 6 9 10 12 15 12 8
5 3 3 255 3 4 4 4 8 10 14 14 10 10 7 4
3 3 255 3 3 4 15 24 22 17 17 15 13 8 5 4
255 3 3 4 8 14 25 23 22 22 20 15 9 4 4 255
2 2 4 7 7 7 7 9 11 12 10 5 3 3 3 255
3 6 9 11 23 23 15 8 4 4 3 3 255 2 3 4
24 43 69 82 78 66 61 41 22 7 3 255 3 5 15 30
36 38 41 38 37 27 23 12 6 255 4 5 5 8 11 18
20 22 19 18 12 6 3 3 255 3 3 4 7 15 19 19
19 16 11 7 4 3 255 3 3 3 4 10 23 43 43 43
43 25 9 5 3 255 3 4 4 5 14 25 27 26 24 13
6 4 3 3 255 3 7 20 60 96 121 137 151 143 99 48
18 5 255 3 3 3 3 6 8 10 10 10 10 7 4 3
255 2 2 3 5 9 10 11 12 13 15 16 16 11 4 2
255 3 6 17 40 51 64 70 88 82 61 34 14 6 255 3
3 4 9 25 31 31 20 18 17 12 5 3 3 255 3 3
4 8 17 23 23 18 18 13 6 4 3 3 255 3 3 3
3 5 9 9 9 8 6 3 3 3 255 3 3 3 4 7
10 13 13 12 10 8 5 4 3 255 2 2 3 3 4 6
11 11 8 5 3 3 3 255 2 3 3 3 3 6 8 8
8 7 4 3 3 255 3 4 4 4 5 10 13 12 9 9
9 8 4 4 255 3 3 4 5 11 19 30 30 28 22 13
9 5 3 255 3 3 4 4 4 6 11 16 12 9 6 3
3 255 2 2 3 3 3 6 10 20 20 14 9 4 4 4
255 3 2 2 2 3 3 3 3 3 3 3 3 3 255 3
2 3 4 5 6 10 6 4 3 3 3 4 4 3 3 3
3 3 3 4 3 3 2 0 0 0 0 0 0 0 3 3
3 3 4 4 5 12 24 26 26 29 28 28 28 11 5 4
255 4 5 13 39 68 68 65 56 56 53 28 14 4 3 255
3 4 5 9 12 15 15 15 12 11 8 4 3 255 3 4
4 8 14 15 19 19 17 15 10 6 4 3 255 3 4 15
26 29 24 19 17 17 17 13 7 4 255 3 3 5 14 25
32 27 23 23 20 18 13 7 4 255 2 3 7 8 13 13
11 13 14 14 12 9 5 3 3 255 6 10 10 11 13 15
13 10 6 4 4 3 255 2 4 12 36 69 82 83 78 68
68 66 41 12 4 255 5 11 30 38 41 43 41 38 36 36
29 23 12 255 4 4 8 11 16 20 20 20 20 19 16 12
6 3 255 3 3 7 15 26 29 29 28 24 16 11 7 5
255 4 4 4 10 23 43 50 62 69 69 43 25 8 4 255
3 3 5 14 24 27 34 29 29 26 15 6 4 3 255 4
18 60 96 137 151 172 175 168 143 99 44 10 255 3 3 3
4 8 11 17 18 18 14 11 7 4 255 2 3 5 9 15
15 16 16 15 15 16 17 13 4 2 255 4 16 40 73 72
77 86 94 96 82 61 32 14 255 4 4 7 25 34 39 35
35 24 19 18 12 5 3 255 3 4 8 17 28 34 36 36
33 23 14 6 4 3 255 3 3 3 5 9 10 14 15 14
11 6 3 3 255 3 3 4 7 10 14 14 14 13 12 10
7 4 4 255 3 3 3 4 6 11 15 18 13 9 5 3
3 255 2 3 3 4 8 11 13 14 12 8 7 4 3 255
3 4 4 4 10 19 19 17 14 14 14 10 8 4 255 3
3 5 11 19 30 36 34 28 22 20 12 7 4 255 3 4
10 6 6 11 18 20 20 12 9 6 3 255 2 2 2 3
6 9 14 20 20 15 11 6 4 4 255 4 3 2 2 3
4 4 4 4 3 3 3 3 255 2 2 4 5 6 10 18
32 32 28 11 5 4 4 3 3 3 3 3 4 4 4 3
2 0 0 0 0 0 0 0 3 3 3 3 4 4 10 24
26 26 26 25 27 28 28 20 10 4 255 4 10 30 57 66
68 65 65 66 58 51 20 5 3 255 3 4 5 12 18 18
15 13 10 10 8 4 3 255 3 4 8 15 20 24 25 25
19 17 15 9 5 4 255 4 9 26 32 32 23 22 20 18
18 13 9 5 255 3 4 8 20 36 36 32 26 23 20 17
15 9 4 255 3 3 7 12 13 16 15 15 14 12 11 9
6 4 4 255 10 11 11 13 13 16 15 12 10 6 4 4
255 3 8 31 62 82 82 80 61 61 66 66 48 16 4 255
7 25 38 48 44 43 40 33 33 36 30 29 14 255 4 4
8 14 18 19 20 20 20 20 19 13 7 4 255 3 4 10
26 32 39 43 38 28 24 16 8 6 255 4 4 6 22 35
50 62 71 73 75 69 38 13 4 255 3 3 5 14 24 27
34 29 29 39 26 15 4 3 255 7 30 86 139 172 175 187
187 187 167 126 61 17 255 3 3 4 7 11 17 20 24 19
18 14 11 5 255 3 4 9 15 17 17 17 17 17 17 16
17 16 9 3 255 6 30 83 93 88 81 81 86 94 86 82
47 17 255 4 4 13 34 39 40 39 35 30 25 31 18 12
3 255 3 5 13 28 36 37 37 37 37 34 27 13 6 4
255 3 4 5 7 10 13 14 15 15 18 11 6 3 255 3
3 4 8 14 14 14 13 13 13 12 8 4 4 255 2 3
4 6 9 15 18 18 17 13 9 4 3 255 3 3 4 8
13 16 14 14 12 11 8 6 4 255 3 3 4 4 10 14
17 17 17 17 22 16 10 4 255 3 3 6 15 28 31 34
26 20 20 20 16 11 5 255 3 12 12 10 10 12 20 20
20 19 12 6 4 255 2 2 3 5 8 11 13 14 15 12
11 8 6 4 255 4 3 3 3 10 17 17 11 9 6 4
3 3 255 2 3 5 6 9 20 52 97 92 57 28 11 5
4 3 3 3 3 3 4 4 3 3 2 0 0 0 0 0
0 0 3 3 4 3 4 4 10 24 29 29 26 25 27 27
27 20 10 4 255 4 12 32 57 65 68 68 68 72 65 51
20 7 3 255 3 3 5 12 16 17 15 13 10 10 8 4
3 255 3 3 8 25 25 25 25 26 26 19 17 12 6 4
255 5 12 24 26 25 23 22 22 20 18 13 9 5 255 3
5 11 20 27 32 32 30 24 19 17 17 10 4 255 3 5
7 10 13 17 16 16 15 12 11 9 6 4 4 255 10 14
15 15 16 24 19 14 12 10 6 4 255 3 12 54 89 89
80 64 53 59 61 61 52 22 6 255 7 25 40 48 44 43
33 30 30 36 30 28 15 255 4 4 7 12 16 18 20 20
20 20 19 16 11 4 255 3 5 15 32 39 44 45 45 38
27 18 10 6 255 3 4 7 25 43 53 71 73 76 80 80
49 24 6 255 3 3 6 14 24 25 27 29 36 39 39 15
5 3 255 8 32 96 183 183 231 207 193 187 168 135 83 27
255 3 3 4 7 13 20 25 27 24 19 16 12 6 255 3
4 9 24 24 17 16 16 17 17 17 17 17 11 4 255 8
45 110 110 100 88 80 78 86 86 82 49 17 255 4 6 19
39 41 40 36 31 30 32 32 31 12 3 255 3 7 18 33
39 44 41 39 39 40 34 27 9 4 255 4 5 7 9 11
13 14 16 18 18 16 9 3 255 3 3 4 8 14 14 12
12 13 13 12 8 4 3 255 2 2 4 8 14 18 19 18
17 15 11 6 3 255 3 3 5 11 14 16 14 13 13 11
10 7 4 255 3 3 4 5 9 12 14 14 17 20 23 22
10 4 255 3 4 9 23 30 32 30 23 20 20 20 18 13
5 255 3 4 10 10 11 12 15 19 19 15 14 10 5 255
3 3 3 6 11 12 13 13 12 11 10 9 6 4 255 3
3 3 10 22 27 22 15 15 11 6 4 3 255 3 3 4
8 20 52 97 112 102 83 57 27 9 4 3 3 2 3 3
3 3 3 3 2 0 0 0 0 0 0 0 3 4 4 4
4 4 9 19 28 29 28 28 27 25 24 16 7 4 255 4
12 31 48 61 64 68 73 66 58 44 20 7 3 255 3 3
5 12 15 16 15 14 10 10 6 3 3 255 3 4 8 13
19 24 25 27 26 19 17 12 6 4 255 5 12 16 22 24
25 27 23 22 18 13 9 5 255 3 5 11 18 25 30 32
32 28 20 17 17 10 4 255 3 6 7 8 10 16 17 20
19 15 11 7 6 3 3 255 8 15 16 18 24 28 24 17
14 13 10 4 255 3 12 54 80 80 66 61 53 60 62 61
54 26 6 255 6 15 30 44 44 43 40 33 38 39 32 28
15 255 4 4 7 12 16 17 19 20 20 19 18 14 10 4
255 3 5 15 31 35 39 39 46 39 32 23 12 5 255 3
3 7 25 50 64 76 73 73 75 68 49 24 6 255 3 4
7 16 25 25 25 27 31 36 29 14 5 3 255 8 32 96
183 231 239 231 207 186 157 135 83 27 255 3 3 4 8 13
22 27 28 29 23 18 12 6 255 3 4 9 23 23 17 15
15 17 17 20 18 17 11 4 255 9 45 110 110 107 100 90
78 86 86 83 49 17 255 4 6 19 37 39 37 31 29 29
30 32 27 11 4 255 4 7 18 34 46 50 50 41 45 44
44 27 9 5 255 5 5 8 11 12 13 13 16 18 18 10
4 3 255 3 3 4 8 12 14 12 12 12 12 12 8 4
3 255 2 3 4 9 14 18 18 17 15 13 10 6 3 255
3 3 5 9 14 14 14 13 13 12 11 7 5 255 3 3
4 5 9 13 13 13 13 17 18 12 7 3 255 3 4 9
23 30 31 31 26 20 20 20 19 13 5 255 3 3 8 10
11 12 12 13 15 15 14 10 6 255 3 3 3 6 11 13
19 17 12 11 10 9 5 4 255 3 3 4 10 27 27 27
18 15 15 11 6 4 255 3 3 4 10 38 81 118 120 107
96 74 46 14 4 3 2 2 3 3 3 3 3 3 2 0
0 0 0 0 0 0 2 3 4 4 4 4 6 14 24 28
28 28 27 25 24 14 7 4 255 4 5 13 31 48 61 71
71 58 44 23 12 5 3 255 3 3 6 12 15 16 16 15
12 8 5 3 3 255 3 4 6 9 15 17 26 27 26 19
15 9 4 3 255 4 7 12 17 22 26 27 27 22 19 14
9 5 255 3 4 7 13 19 25 32 34 32 22 17 13 7
3 255 3 4 6 8 10 12 19 20 19 14 12 6 4 3
3 255 7 16 18 20 20 28 19 17 15 13 11 4 255 3
10 34 66 66 66 62 66 71 70 60 54 26 4 255 5 13
29 40 44 46 43 43 49 48 44 28 14 255 4 4 7 12
16 17 20 20 20 18 16 11 4 2 255 2 4 11 22 31
31 34 38 38 32 23 12 4 255 3 3 7 25 53 60 76
62 62 62 50 34 10 4 255 3 4 7 16 24 25 25 26
27 29 28 13 4 3 255 6 26 79 144 183 235 224 186 157
135 115 56 16 255 3 3 4 8 16 20 23 29 32 29 18
11 6 255 3 4 9 19 19 17 15 15 17 20 22 22 17
8 4 255 9 37 79 103 105 103 105 109 112 86 79 46 15
255 4 7 19 31 34 31 29 24 24 26 26 18 9 4 255
4 8 17 33 46 53 58 50 49 45 37 19 7 4 255 5
5 8 11 12 13 14 16 16 12 7 4 2 255 3 3 4
8 12 14 14 12 12 12 10 7 4 3 255 3 3 4 8
10 14 16 15 13 10 8 5 3 255 3 3 4 7 13 14
15 14 14 13 11 7 5 255 4 4 4 6 11 13 13 12
13 14 14 9 4 3 255 3 3 6 13 24 32 33 33 26
23 20 18 10 4 255 3 3 4 8 10 11 11 13 13 13
13 9 6 255 3 3 3 5 10 16 19 18 16 12 11 9
5 3 255 2 3 4 10 23 27 27 20 18 16 13 6 4
255 3 3 3 10 38 81 114 114 109 99 83 61 14 4 3
2 2 3 3 3 3 3 3 2 0 0 0 0 0 0 0
2 3 4 4 4 4 4 8 16 24 27 27 26 24 17 11
5 4 255 4 4 6 13 31 43 61 58 40 23 12 5 4
3 255 3 3 6 12 15 17 17 15 10 5 4 3 3 255
3 2 4 6 9 15 18 26 19 15 9 5 3 3 255 4
4 7 11 17 22 25 23 22 17 11 7 4 255 3 3 5
9 13 22 28 32 28 22 14 8 4 3 255 3 3 4 6
10 18 19 19 14 12 6 4 3 3 3 255 7 16 16 16
14 19 17 16 14 13 8 4 255 2 5 18 36 60 61 61
66 71 70 56 28 15 3 255 5 12 24 32 41 46 47 49
57 54 47 28 10 255 3 4 6 9 15 19 22 22 20 18
12 6 4 2 255 3 4 7 14 22 27 28 28 34 23 12
6 3 255 3 3 6 19 33 49 49 49 50 50 36 23 10
3 255 3 4 5 11 16 24 24 25 26 26 17 10 3 3
255 4 16 48 79 144 155 155 132 124 115 81 48 15 255 3
3 4 8 13 17 20 23 32 23 12 8 4 255 3 4 8
16 18 18 17 15 16 20 23 23 14 6 3 255 7 24 47
79 92 100 107 118 122 112 77 33 8 255 4 7 12 19 30
30 25 24 23 22 19 11 6 4 255 4 6 8 17 34 51
61 52 49 44 27 11 4 4 255 3 3 5 8 12 13 13
15 12 8 4 4 2 255 2 3 4 7 10 12 12 12 10
10 7 5 3 3 255 3 3 4 6 8 9 10 10 10 8
5 3 3 255 3 3 4 7 10 13 15 14 14 11 7 5
4 255 3 4 4 6 10 13 13 13 13 14 13 9 4 3
255 3 3 4 7 13 24 31 33 29 23 19 11 6 3 255
2 3 3 6 9 10 11 12 12 12 9 6 4 255 3 3
3 4 8 10 17 17 15 12 11 9 5 3 255 2 3 3
8 19 27 27 20 19 17 12 5 4 255 3 3 3 6 24
75 93 109 107 98 81 61 14 3 3 3 3 3 3 3 3
3 3 2 0 0 0 0 0 0 0 3 3 4 4 4 4
4 4 8 16 20 20 18 17 11 5 4 4 255 3 3 3
6 12 20 34 34 18 10 5 4 3 3 255 3 3 4 6
12 17 17 10 8 5 3 3 3 255 2 2 2 4 6 9
15 15 10 7 5 3 3 2 255 3 3 4 6 11 17 19
19 14 11 7 4 4 255 3 3 3 5 9 13 22 26 23
13 8 4 4 3 255 3 3 3 4 9 10 18 11 6 5
4 3 3 3 3 255 3 7 13 11 11 13 14 14 11 8
4 3 255 2 4 8 18 36 40 47 57 57 45 28 15 4
3 255 4 5 13 27 36 44 47 48 57 47 30 17 6 255
3 4 4 6 9 15 22 20 18 12 10 4 3 2 255 3
4 5 8 14 18 19 20 20 12 6 4 3 255 2 3 4
8 19 33 40 47 47 36 23 10 5 3 255 3 4 4 5
11 16 20 23 23 17 10 5 3 3 255 5 8 16 48 74
90 93 93 92 81 48 15 5 255 3 3 3 4 8 12 13
14 14 12 8 4 4 255 2 2 4 10 16 17 17 17 16
16 20 17 9 4 2 255 4 10 25 47 70 85 97 115 118
77 49 16 4 255 3 4 7 12 19 25 25 27 24 22 12
7 3 3 255 4 5 6 7 17 30 51 50 44 27 11 5
4 3 255 2 3 3 5 7 8 10 10 8 5 4 3 2
255 2 2 3 5 7 10 10 10 8 7 5 4 3 3 255
3 3 3 4 6 7 7 7 7 5 3 3 3 255 3 3
3 4 7 10 10 11 11 7 5 4 3 255 3 3 3 4
6 10 12 13 14 14 14 9 4 3 255 3 3 3 4 7
13 22 26 19 12 11 6 3 3 255 2 3 3 3 6 8
10 11 12 9 5 4 3 255 3 3 3 4 5 8 10 11
11 10 9 5 4 3 255 2 3 3 5 13 19 20 19 17
12 5 3 3 255 3 3 3 3 9 25 75 77 81 81 61
24 8 3 3 3 3 3 3 3 3 3 3 2 0 0 0
0 0 0 0 3 3 4 4 4 4 4 4 4 7 9 9
8 7 5 4 4 4 255 3 3 3 3 4 7 8 8 6
5 4 3 3 2 255 3 3 3 4 5 7 8 8 5 4
3 3 3 255 2 2 2 3 4 6 8 7 4 4 4 3
3 2 255 3 3 3 4 6 8 9 9 7 5 4 4 4
255 3 3 3 3 4 6 10 10 10 7 4 4 3 3 255
3 2 3 3 4 8 8 6 4 4 3 3 2 3 3 255
3 4 5 6 7 9 9 7 6 4 3 3 255 3 3 4
8 12 14 16 18 18 16 9 4 3 3 255 3 4 5 13
24 32 39 44 41 30 17 6 5 255 4 4 4 4 4 8
12 12 12 10 4 3 3 2 255 3 3 4 5 8 9 9
9 8 5 4 3 3 255 2 2 3 4 8 15 23 27 27
18 9 5 4 3 255 3 3 3 3 5 8 12 13 13 9
5 4 3 3 255 4 5 8 14 30 41 58 58 52 35 13
4 3 255 3 3 3 4 6 6 8 8 6 4 4 4 3
255 2 2 2 5 10 15 15 15 13 11 11 9 4 3 3
255 3 5 10 24 36 44 51 69 69 49 16 5 3 255 2
3 3 5 10 15 22 27 22 12 7 3 3 3 255 3 3
3 3 6 10 23 24 24 9 5 4 4 3 255 2 2 3
4 5 6 5 5 5 4 3 3 2 255 2 2 3 4 5
6 6 6 5 4 4 4 3 3 255 3 3 3 3 3 4
4 4 4 3 3 3 3 255 3 3 3 3 4 4 5 5
4 3 3 3 3 255 3 3 3 3 3 6 9 11 13 12
9 5 4 3 255 3 3 3 3 4 7 13 14 9 5 4
3 3 3 255 3 3 3 3 3 5 6 7 7 5 4 3
3 255 3 3 3 3 4 5 6 6 6 5 4 4 3 3
255 3 3 3 3 5 13 13 11 9 4 3 3 3 255 3
3 3 3 3 9 25 33 33 32 24 8 4 3 3 3 4
4 4 3 3 3 3 2 0 0 0 0 0 0 0 3 3
4 3 3 3 3 3 3 4 4 3 3 3 3 3 3 3
255 3 3 3 3 3 3 4 4 4 3 3 3 3 2 255
3 3 3 3 4 4 4 3 3 3 3 3 3 255 2 2
2 3 3 4 4 4 3 3 3 3 4 4 255 4 3 3
3 3 3 3 3 3 4 4 4 4 255 3 3 3 3 3
4 4 4 4 4 3 3 3 3 255 3 2 3 3 3 3
3 3 3 3 3 3 3 3 3 255 3 3 4 4 4 4
4 3 3 3 3 3 255 3 3 3 3 3 4 4 4 4
4 3 3 3 3 255 3 3 4 5 10 19 23 23 14 7
5 5 4 255 4 4 3 2 2 3 3 4 4 4 3 3
3 3 255 3 3 3 3 4 4 4 4 3 3 3 3 3
255 2 3 3 3 3 3 4 4 5 5 3 3 3 3 255
2 2 3 3 3 4 5 5 4 4 4 4 3 3 255 3
3 4 4 7 9 15 16 16 9 4 3 2 255 3 3 3
3 5 5 5 4 4 4 4 3 3 255 2 2 2 3 5
8 8 7 5 5 4 4 4 3 3 255 3 3 5 8 13
15 20 20 11 6 5 3 2 255 2 3 3 3 5 5 5
9 9 6 3 3 3 3 255 3 3 2 2 3 6 7 7
7 5 4 3 3 3 255 2 2 3 3 4 4 3 3 3
3 3 3 3 255 2 2 3 3 4 4 4 4 3 3 3
3 3 3 255 3 3 3 3 2 2 2 3 3 3 3 3
3 255 3 3 3 3 3 3 3 3 3 3 3 3 3 255
3 3 3 3 3 3 5 6 6 6 5 4 4 3 255 3
2 3 3 3 4 5 5 4 3 3 3 3 3 255 3 3
3 3 3 3 3 4 4 3 3 3 3 255 3 3 3 3
3 3 4 4 4 4 4 3 3 3 255 3 3 3 3 3
4 4 4 3 3 3 3 3 255 3 3 3 3 3 3 7
7 7 7 4 4 3 3 3 3 4 4 4 3 3 3 3
2 0 0 0 255 255 255 255 255 255 255 255 255 255 255 255
255 255 255 255 255 255 255 255 255 255 255 255 255 255 255 255
255 255 255 255 255 255 255 255 255 255 255 255 255 255 255 255
255 255 255 255 255 255 255 255 255 255 255 255 255 255 255 255
255 255 255 255 255 255 255 255 255 255 255 255 255 255 255 255
255 255 255 255 255 255 255 255 255 255 255 255 255 255 255 255
255 255 255 255 255 255 255 255 255 255 255 255 255 255 255 255
255 255 255 255 255 255 255 255 255 255 255 255 255 255 255 255
255 255 255 255 255 255 255 255 255 255 255 255 255 255 255 255
255 255 255 255 255 255 255 255 255 255 255 255 255 255 255 255
255 255 255 255 255 255 255 255 255 255 255 255 255 255 255 255
255 255 255 255 255 255 255 255 255 255 255 255 255 255 255 255
255 255 255 255 255 255 255 255 255 255 255 255 255 255 255 255
255 255 255 255 255 255 255 255 255 255 255 255 255 255 255 255
255 255 255 255 255 255 255 255 255 255 255 255 255 255 255 255
255 255 255 255 255 255 255 255 255 255 255 255 255 255 255 255
255 255 255 255 255 255 255 255 255 255 255 255 255 255 255 255
255 255 255 255 255 255 255 255 255 255 255 255 255 255 255 255
255 255 255 255 255 255 255 255 255 255 255 255 255 255 255 255
255 255 255 255 255 255 255 255 255 255 255 255 255 255 255 255
255 255 255 255 255 255 255 255 255 255 255 255 255 255 255 255
255 255 255 255 255 255 255 255 255 255 255 255 255 255 255 255
255 255 255 255 255 255 255 255 255 255 255 255 255 255 255 255
255 255 255 255 255 255 255 255 255 255 255 255 255 255 255 255
255 255 255 255 255 255 255 255 255 255 255 255 255 255 255 255
255 255 255 255 255 255 255 255 255 255 255 255 255 255 255 255
255 255 255 255 255 255 255 255 255 255 255 255 255 255 255 255
255 255 255 255 255 255 255 255 255 255 255 255 255 255 255 255
255 255 255 255 255 255 255 255 255 255 255 255 255 255 0 0
0 0 2 3 4 4 4 3 3 3 4 4 4 4 3 3
3 2 3 3 255 3 2 3 3 3 3 3 3 3 3 3
3 3 3 255 3 3 3 3 3 3 3 3 3 3 2 2
3 255 3 2 3 3 3 3 4 4 4 3 4 4 4 4
255 4 3 3 3 3 3 2 2 3 3 4 4 3 255 3
3 3 3 3 4 4 4 3 3 3 3 3 3 255 3 3
3 3 3 3 3 3 3 3 3 3 2 2 2 255 3 3
3 3 3 3 3 3 3 3 3 3 255 2 3 3 3 3
3 3 3 3 3 3 3 3 3 255 2 2 4 4 4 4
3 3 3 2 3 3 3 255 3 3 3 3 3 3 3 3
3 3 3 3 3 3 255 3 3 3 3 4 4 4 4 3
3 3 3 3 255 3 3 3 3 3 3 3 4 4 3 3
2 3 3 255 3 3 3 3 3 4 4 5 5 4 4 4
3 3 255 3 3 3 3 4 4 5 5 5 4 3 3 3
255 3 3 3 2 3 3 3 3 3 3 2 2 3 255 2
3 3 3 3 3 3 3 3 3 3 3 3 3 3 255 3
3 3 4 5 7 7 5 4 3 2 2 2 255 3 3 3
3 3 3 3 3 3 2 2 2 2 3 255 3 3 3 3
3 3 5 5 4 3 3 3 3 3 255 2 3 3 4 4
4 6 8 8 4 3 3 3 255 3 3 3 3 4 5 6
6 3 3 3 3 3 2 255 2 3 3 3 3 3 3 3
3 3 3 3 3 255 3 3 3 3 3 3 3 3 3 2
3 3 3 255 2 2 3 3 3 3 3 3 3 4 4 4
4 3 255 3 2 3 3 3 3 3 3 2 2 3 3 4
4 255 3 3 2 3 3 3 3 3 3 3 3 3 3 255
2 3 3 3 3 4 5 5 4 4 3 3 4 3 255 2
2 3 3 3 3 3 3 3 3 3 3 3 255 3 3 3
3 3 3 3 3 3 3 3 3 3 3 3 3 3 3 3
3 3 3 3 2 0 0 0 0 0 0 0 3 4 4 4
4 4 3 3 4 4 4 4 4 3 3 4 4 3 255 3
3 3 4 4 4 4 4 4 3 3 3 3 4 255 3 3
3 3 3 3 3 3 3 3 3 2 3 255 3 3 3 3
6 6 5 4 4 4 4 4 4 3 255 3 3 3 3 3
3 3 3 3 3 4 4 4 255 3 3 3 3 4 4 4
4 4 3 3 3 3 3 255 3 3 3 3 4 4 3 3
3 3 3 3 2 2 2 255 3 3 3 4 4 4 4 3
3 3 3 3 255 2 2 3 4 3 3 3 3 3 3 3
3 3 3 255 2 2 3 4 4 4 3 3 3 3 3 3
3 255 3 3 3 3 4 8 11 12 12 8 4 3 3 3
255 3 3 3 4 7 12 23 23 12 6 4 3 3 255 4
4 4 4 4 4 5 5 6 6 3 3 3 3 255 3 3
5 5 12 32 49 49 41 25 11 5 3 3 255 3 3 3
4 14 14 14 13 13 8 4 3 3 255 3 3 3 2 2
3 3 3 3 3 3 3 3 255 3 3 3 3 3 3 3
3 4 4 4 3 3 3 3 255 3 3 3 4 5 7 7
6 4 3 2 2 3 255 3 3 3 3 3 4 4 6 6
4 3 2 2 3 255 3 3 3 3 3 3 5 5 4 3
3 3 3 3 255 3 4 8 20 35 43 62 78 78 45 13
4 3 255 3 3 5 11 14 44 49 49 20 8 4 3 3
3 255 2 2 3 4 4 4 6 6 4 3 3 3 3 255
4 3 3 3 3 7 9 10 10 7 4 4 3 255 2 3
3 3 3 3 3 4 7 7 8 5 3 3 255 3 3 3
3 4 9 9 5 3 3 3 4 4 4 255 3 3 3 4
4 4 7 10 10 8 4 3 3 255 2 3 3 3 5 11
22 27 27 14 11 7 4 4 255 2 2 3 3 3 3 3
5 5 5 4 3 3 255 2 3 3 3 3 7 11 13 13
10 4 4 4 3 3 3 4 4 4 4 3 3 3 3 0
0 0 0 0 0 0 3 4 4 4 4 4 4 4 4 4
4 6 6 6 5 4 4 4 255 3 3 4 4 5 6 6
4 4 4 4 4 4 4 255 3 3 3 3 3 4 7 7
6 4 4 3 3 255 3 3 3 6 13 34 35 34 31 17
8 4 4 3 255 3 3 3 3 3 4 4 4 4 3 3
4 3 255 3 3 3 4 5 5 5 5 5 5 4 3 3
3 255 3 3 3 4 4 4 4 3 3 3 3 3 3 3
3 255 3 3 4 6 8 15 15 12 7 4 3 3 255 2
3 4 4 4 5 7 7 6 5 4 3 3 3 255 2 2
3 4 4 7 17 22 22 12 7 7 5 255 3 3 4 9
22 39 53 53 51 37 25 5 3 3 255 2 3 4 7 16
35 53 64 50 25 9 5 4 255 3 4 4 5 6 10 15
18 16 9 6 3 3 3 255 3 5 8 20 62 119 154 154
147 94 41 14 5 3 255 3 3 5 16 40 55 56 55 48
30 14 4 3 255 3 3 3 2 3 5 7 8 8 6 4
3 3 255 3 3 3 3 4 7 9 10 10 10 9 5 3
3 3 255 3 3 4 5 7 10 11 9 6 3 3 3 3
255 3 3 3 6 10 22 30 30 24 16 7 3 3 3 255
3 3 3 4 5 11 12 12 8 6 4 3 3 3 255 4
8 49 146 255 255 255 255 255 206 60 13 4 255 3 5 11
24 103 255 255 255 143 55 29 16 6 4 255 3 3 4 4
6 19 32 27 11 5 4 3 3 255 4 4 4 7 12 17
20 25 25 23 11 6 4 255 3 3 3 5 9 18 28 36
36 29 20 11 5 3 255 3 3 3 8 23 39 39 32 26
20 13 7 4 4 255 3 3 5 20 32 39 47 50 47 45
15 5 4 255 3 3 3 8 30 43 61 75 75 60 50 28
10 4 255 3 3 3 3 4 7 10 15 15 11 6 4 3
255 2 3 3 4 9 19 27 27 24 19 14 11 5 4 3
3 4 4 4 4 3 3 3 3 0 0 0 0 0 0 0
3 4 4 4 3 4 4 4 4 5 8 10 10 8 6 5
4 4 255 3 3 4 5 9 30 62 62 55 23 7 4 4
4 255 3 4 4 4 5 7 12 14 12 6 4 3 3 255
3 3 4 13 36 68 90 87 74 45 20 8 4 3 255 3
3 3 4 4 4 5 5 4 4 4 3 3 255 3 3 4
5 7 10 11 12 12 10 6 4 3 3 255 3 3 3 4
4 4 3 3 3 3 3 3 3 3 3 255 3 4 10 20
41 62 64 64 35 8 4 3 255 3 3 4 4 7 12 15
15 13 11 10 6 3 3 255 3 3 3 6 18 49 88 88
87 39 12 10 7 255 4 4 9 27 70 95 119 119 105 89
54 25 6 3 255 2 3 6 16 29 36 64 80 78 50 26
9 5 255 3 4 5 6 10 15 18 18 18 15 12 6 4
3 255 3 8 20 62 134 188 192 208 219 205 102 41 14 4
255 3 5 16 40 64 72 76 83 83 62 31 14 4 255 3
3 3 3 6 12 18 22 24 23 16 7 4 255 3 3 3
4 7 9 15 20 18 17 15 9 5 3 3 255 3 3 5
8 11 14 15 12 9 6 4 3 3 255 3 3 6 23 41
62 72 72 55 41 20 7 3 3 255 3 3 4 7 12 26
30 31 30 30 12 5 3 3 255 8 49 146 255 255 255 255
255 255 255 206 60 8 255 4 8 24 152 255 255 255 255 255
255 243 53 16 6 255 3 3 4 9 23 43 55 43 27 12
5 4 3 255 4 4 10 25 30 27 26 27 29 30 24 13
6 255 4 4 5 13 38 75 97 97 89 65 45 23 11 4
255 3 3 8 23 43 59 81 89 79 61 37 17 7 3 255
3 5 20 53 90 98 100 108 108 76 45 15 5 255 4 3
8 30 60 88 89 89 98 99 91 62 31 11 255 4 4 4
4 7 15 25 31 31 27 11 6 3 255 2 3 5 14 29
30 28 28 27 27 28 24 11 5 3 3 3 4 4 4 3
3 3 3 0 0 0 0 0 0 0 4 4 4 3 3 3
3 4 5 8 11 13 13 12 8 6 4 3 255 3 4 4
9 30 62 90 182 182 66 23 7 4 4 255 4 4 4 5
8 12 16 17 15 12 6 4 3 255 3 3 5 19 68 92
107 94 90 74 45 20 8 4 255 3 3 4 5 9 6 5
5 5 4 4 3 3 255 3 3 4 7 10 15 23 23 23
19 12 6 4 4 255 3 3 3 4 4 4 4 3 3 3
3 2 3 3 3 255 3 10 28 66 102 122 134 122 64 35
8 4 255 3 3 4 7 10 12 15 15 14 12 11 10 6
3 255 3 3 6 26 81 154 207 207 152 87 39 12 6 255
4 6 27 70 97 126 136 145 136 130 99 54 18 5 255 3
4 11 29 33 36 53 80 64 57 47 26 7 255 3 4 5
9 14 18 20 22 20 17 15 12 6 4 255 3 13 53 134
165 188 192 208 224 219 205 102 32 6 255 3 11 34 64 75
75 79 89 93 91 62 31 8 255 3 3 4 6 12 23 27
27 25 25 25 16 7 255 3 3 4 6 8 15 19 20 20
20 22 15 8 3 3 255 3 4 7 10 14 17 17 15 13
10 8 4 3 255 3 6 23 44 85 85 81 74 59 55 41
20 7 3 255 3 3 8 15 26 39 39 39 40 38 30 12
5 4 255 20 113 255 255 255 255 255 255 255 255 255 154 27
255 6 20 152 255 255 255 255 255 255 255 255 243 53 9 255
3 3 9 20 44 55 59 59 40 26 12 6 3 255 4 10
25 33 34 32 29 28 31 33 32 24 13 255 4 4 13 38
79 120 112 98 98 93 81 46 23 7 255 4 6 20 43 59
77 81 89 80 79 61 37 17 5 255 4 13 53 94 128 134
126 120 116 96 76 37 15 255 5 8 27 60 86 89 89 91
98 99 91 88 62 31 255 4 4 4 7 14 24 31 36 43
34 20 9 4 255 3 5 14 29 36 35 32 29 29 33 35
31 24 8 4 3 3 3 3 3 3 3 3 3 1 0 0
0 0 0 0 4 5 6 4 3 3 3 4 5 9 13 15
15 13 12 8 5 4 255 3 3 4 15 39 82 187 211 255
182 66 13 4 4 255 4 4 5 7 11 16 20 20 15 12
8 4 3 255 3 4 10 31 68 100 107 100 97 90 74 44
12 6 255 3 3 5 10 10 9 6 5 5 5 4 4 3
255 3 3 4 7 15 20 23 24 26 23 19 12 6 4 255
3 3 3 3 4 4 4 3 3 3 3 2 3 3 3 255
6 28 66 102 140 156 158 144 113 51 13 4 255 3 3 5
7 10 12 13 13 12 12 11 11 6 3 255 3 5 26 81
154 242 255 255 214 152 64 16 4 255 4 12 46 97 126 136
152 168 168 162 141 99 49 13 255 3 10 20 33 36 36 39
49 57 53 47 26 8 255 4 5 8 14 18 20 22 22 22
22 20 16 12 5 255 5 24 81 155 170 178 156 157 199 205
194 130 49 9 255 5 18 51 75 86 76 88 94 102 102 91
52 16 255 3 4 5 12 23 30 29 27 25 25 27 23 13
255 3 2 3 6 13 18 19 20 24 24 24 19 8 4 3
255 3 4 7 12 15 16 16 15 14 13 12 8 4 255 4
14 44 83 86 85 81 71 58 54 51 37 14 3 255 3 8
15 30 48 44 39 39 41 44 38 22 7 5 255 51 208 255
255 255 255 255 255 255 255 255 255 76 255 11 69 255 255 255
255 255 255 255 255 255 255 132 16 255 3 7 20 40 55 59
61 59 45 38 25 12 6 255 5 13 32 40 40 33 30 30
33 36 36 35 19 255 4 8 29 79 124 128 120 115 102 98
93 81 46 16 255 5 9 29 53 64 64 73 79 79 66 64
50 33 9 255 7 33 94 135 150 139 128 120 103 96 88 64
31 255 9 19 51 86 86 87 86 85 85 88 88 76 68 46
255 4 4 4 7 15 25 25 35 43 27 19 10 6 255 3
5 14 25 34 30 30 30 35 35 35 26 24 11 4 2 2
3 3 3 3 3 3 3 1 0 0 0 0 0 0 4 6
6 6 4 4 4 4 6 9 12 15 15 15 12 8 5 4
255 3 3 6 19 41 90 211 255 255 207 81 18 5 4 255
3 4 7 11 14 16 16 16 13 12 9 6 4 255 3 5
15 41 68 77 99 97 97 87 81 44 12 4 255 2 2 4
5 10 6 4 4 5 5 4 3 3 255 3 4 5 8 15
19 22 22 26 23 19 12 6 4 255 3 3 3 3 3 4
4 4 3 3 3 3 3 3 3 255 11 39 92 128 149 160
161 147 113 57 20 6 255 3 4 5 8 10 10 10 9 9
10 10 9 6 4 255 4 9 44 137 242 255 255 255 255 211
104 29 4 255 4 20 70 118 136 146 172 183 178 176 162 141
68 13 255 3 11 38 48 44 37 34 34 43 43 41 25 8
255 5 6 12 18 24 27 26 26 30 35 35 22 16 6 255
7 30 94 170 170 156 143 140 157 194 184 152 70 15 255 7
24 59 90 92 90 92 98 107 104 91 59 23 255 4 4 5
17 31 35 31 29 25 29 31 30 13 255 3 2 3 7 17
19 19 19 20 23 22 19 9 4 3 255 3 4 7 11 14
15 15 15 15 15 14 12 6 255 6 23 54 70 83 59 56
54 52 53 51 43 18 4 255 3 8 27 53 53 47 41 39
41 44 41 27 8 8 255 94 255 255 255 255 255 255 255 255
255 255 255 95 255 14 117 255 255 255 255 255 255 255 255 255
255 250 31 255 4 11 31 56 61 66 70 70 54 45 32 25
8 255 5 13 32 40 40 32 31 33 36 37 37 36 22 255
7 8 29 79 132 132 120 116 104 98 98 89 81 26 255 5
14 40 61 64 64 61 61 65 66 66 57 41 11 255 12 55
125 155 155 140 137 120 103 98 96 72 35 255 15 40 81 88
86 86 85 80 75 64 69 76 69 47 255 5 4 5 11 19
25 25 25 25 25 20 19 10 255 3 5 14 23 24 27 28
32 35 32 26 24 17 11 5 3 3 3 3 3 3 3 3
2 0 0 0 0 0 0 0 3 4 6 5 4 4 4 4
6 7 10 13 15 13 11 7 4 4 255 3 3 6 19 47
112 255 255 255 204 81 18 5 4 255 3 4 8 11 13 15
16 13 13 12 9 6 4 255 3 5 15 41 66 76 78 79
81 81 64 34 9 3 255 2 2 3 4 4 4 4 4 4
4 4 3 3 255 3 4 5 8 15 19 20 22 26 23 16
10 5 4 255 3 3 3 3 3 4 4 4 4 4 3 3
3 3 4 255 11 39 93 129 140 156 147 134 97 57 20 6
255 4 4 8 9 11 10 9 9 9 10 10 9 6 4 255
4 9 44 137 255 255 255 255 255 211 104 29 4 255 4 20
70 122 143 165 175 183 178 176 167 143 68 13 255 3 11 37
48 43 40 37 32 37 40 40 25 12 255 5 6 13 24 28
30 32 32 37 46 37 30 16 6 255 7 30 94 170 179 187
151 140 174 190 184 166 70 16 255 7 24 59 92 92 96 98
109 107 100 85 59 23 255 3 3 5 17 43 45 39 33 29
34 31 29 11 255 3 3 3 7 22 22 19 19 20 20 19
15 8 4 3 255 3 5 8 12 15 16 15 15 15 15 14
13 6 255 6 23 54 59 59 58 54 52 51 52 53 43 18
5 255 3 8 27 59 59 51 46 41 41 46 46 30 8 8
255 94 255 255 255 255 255 255 255 255 255 255 255 95 255 14
117 255 255 255 255 255 255 255 255 255 255 255 31 255 4 11
32 61 64 70 71 70 68 51 38 25 8 255 5 13 32 38
38 31 30 33 37 40 41 37 27 255 7 7 27 79 119 119
118 115 114 98 98 93 81 26 255 6 17 53 64 65 64 60
57 62 75 75 61 46 13 255 14 55 125 160 160 154 139 133
116 110 103 79 43 255 17 41 88 102 91 87 83 75 64 62
65 80 70 56 255 6 5 7 16 24 25 25 20 20 32 32
19 10 255 3 5 14 23 23 23 27 30 30 24 23 19 16
14 6 3 3 3 3 3 3 3 3 2 0 0 0 0 0
0 0 2 3 4 4 4 4 4 4 5 6 7 10 13 11
9 5 4 4 255 3 3 5 11 47 112 177 255 204 94 30
9 5 4 255 3 4 8 11 12 12 12 12 12 11 8 5
4 255 3 4 12 35 61 76 78 78 79 70 61 31 9 4
255 2 3 3 3 4 4 4 4 4 4 4 3 3 255 3
3 5 7 14 19 22 24 27 22 14 6 4 3 255 3 3
3 3 3 4 4 4 4 6 4 3 3 3 4 255 9 33
92 114 129 135 134 112 86 45 16 6 255 4 4 8 10 11
9 9 9 10 10 10 9 6 4 255 4 5 29 116 255 255
255 255 255 182 92 24 4 255 3 9 57 122 145 161 165 156
149 155 154 132 49 9 255 3 5 18 38 40 40 38 38 38
40 36 27 12 255 4 5 13 23 27 30 32 32 37 46 36
30 12 6 255 6 23 79 164 199 201 187 187 190 217 216 166
69 16 255 6 19 54 88 92 98 101 111 109 98 77 46 18
255 3 3 4 14 43 47 48 39 39 40 40 25 9 255 3
3 3 6 16 17 17 17 17 20 18 14 7 4 3 255 3
5 8 12 15 16 16 16 15 15 14 11 6 255 5 17 40
57 59 62 54 50 49 53 54 53 18 5 255 3 7 27 59
59 56 51 53 50 50 47 30 7 7 255 71 255 255 255 255
255 255 255 255 255 255 255 70 255 14 105 255 255 255 255 255
255 255 255 255 255 255 26 255 7 10 32 61 61 70 71 70
66 51 33 15 5 255 5 16 30 33 33 29 28 32 36 44
61 61 37 255 4 4 19 65 114 114 114 112 99 89 93 93
58 17 255 6 17 53 74 74 65 62 62 76 77 80 75 54
14 255 14 55 120 155 159 154 139 136 125 110 105 103 58 255
15 41 81 104 102 91 83 75 72 65 82 96 82 60 255 6
5 7 16 24 26 26 23 25 37 37 31 8 255 3 5 14
23 23 22 22 27 24 23 22 19 17 14 6 3 3 3 3
3 3 3 3 2 0 0 0 0 0 0 0 2 3 4 4
3 3 3 4 4 4 5 5 8 8 5 4 4 4 255 3
3 5 7 26 57 147 167 94 30 9 5 4 3 255 3 4
5 11 12 11 11 11 10 10 6 4 3 255 3 4 8 25
58 78 81 76 71 68 59 26 7 4 255 3 3 3 3 3
3 3 4 4 4 3 3 3 255 2 2 4 5 7 16 24
32 32 22 13 6 3 3 255 3 3 3 3 3 4 4 4
5 6 5 4 4 3 4 255 6 18 41 93 111 112 111 90
68 32 7 4 255 3 4 6 8 10 9 10 14 13 11 10
7 5 4 255 3 3 11 59 181 255 255 255 255 139 35 7
4 255 3 4 31 86 122 149 152 152 149 149 147 96 30 6
255 3 3 11 36 39 53 50 50 45 40 36 27 9 255 3
3 8 16 23 26 26 26 31 31 30 12 6 4 255 4 12
52 151 199 215 229 232 232 232 217 126 38 10 255 4 16 49
77 91 96 101 121 121 92 68 34 10 255 3 3 3 8 24
43 45 39 39 39 32 19 6 255 3 3 3 5 11 16 17
17 17 24 18 13 6 3 3 255 3 4 7 10 14 16 16
16 15 14 14 8 4 255 3 8 32 57 64 70 64 62 54
70 70 54 15 4 255 3 4 20 39 51 51 56 56 51 50
34 22 5 4 255 36 255 255 255 255 255 255 255 255 255 255
235 40 255 9 54 255 255 255 255 255 255 255 255 255 255 155
12 255 7 9 29 54 57 61 64 68 66 41 20 8 2 255
5 16 25 32 33 29 28 32 40 51 62 62 58 255 4 4
16 58 110 112 112 99 89 96 96 93 37 10 255 4 11 47
81 82 82 69 75 77 80 83 80 54 14 255 8 33 90 132
153 153 138 133 110 105 104 85 58 255 13 13 50 102 104 99
91 76 76 80 91 101 101 60 255 4 4 5 15 24 28 26
23 23 34 33 27 7 255 3 5 10 19 22 20 19 19 22
23 26 31 29 17 8 3 3 3 3 3 3 3 3 3 0
0 0 0 0 0 0 2 4 4 4 3 3 3 3 4 4
3 4 4 4 4 3 3 3 255 3 3 4 6 7 26 47
47 25 7 4 4 3 3 255 3 3 5 7 12 11 10 10
10 8 5 4 3 255 3 4 6 17 40 58 81 75 68 59
26 9 4 4 255 2 2 2 3 3 3 3 3 3 3 3
3 3 255 2 2 2 3 5 10 16 22 22 13 8 4 3
3 255 3 3 3 3 4 4 4 4 4 4 4 4 4 4
4 255 4 6 18 41 61 82 82 68 32 8 4 3 255 3
3 4 6 8 9 14 15 14 12 8 5 4 4 255 3 3
7 27 62 181 255 255 139 61 13 4 3 255 3 3 6 35
86 113 138 140 145 140 96 44 12 4 255 3 3 6 14 36
53 50 50 45 36 29 14 7 255 3 4 5 11 16 18 17
17 17 16 11 6 4 3 255 4 7 24 72 151 215 229 232
232 232 126 56 18 7 255 3 3 22 49 77 94 100 118 118
77 46 20 7 255 2 2 3 3 8 24 38 38 38 32 19
8 4 255 3 3 3 3 7 13 17 24 36 25 24 12 5
3 3 255 3 3 4 7 10 13 15 16 14 14 8 5 3
255 3 4 14 40 70 71 76 78 78 81 65 39 10 4 255
3 4 6 23 38 39 46 47 44 34 22 6 4 3 255 15
134 255 255 255 255 255 255 255 255 255 113 15 255 5 18 110
255 255 255 255 255 255 255 255 241 64 9 255 7 7 15 31
54 57 59 64 64 37 15 6 3 255 3 7 16 28 33 31
31 35 39 44 52 52 17 255 3 3 8 38 77 100 96 88
88 88 88 59 26 7 255 3 7 30 60 83 90 80 77 77
78 78 57 23 7 255 4 15 52 90 130 136 136 129 107 99
91 58 24 255 4 6 32 101 118 124 99 98 98 88 89 93
89 39 255 4 3 4 15 31 31 24 19 19 24 25 11 4
255 3 4 9 18 20 20 19 19 22 27 35 45 40 28 8
3 3 3 3 3 3 3 3 3 0 0 0 0 0 0 0
2 4 4 4 3 3 3 3 3 3 3 3 3 4 3 3
3 3 255 3 3 3 4 3 3 7 7 6 3 3 3 3
3 255 3 3 3 5 7 7 8 8 8 5 4 3 3 255
3 3 4 8 17 40 46 46 35 19 9 4 3 3 255 2
2 2 2 3 3 3 3 3 3 3 3 3 255 2 2 2
2 3 4 9 9 8 6 6 3 3 3 255 3 3 4 4
4 4 3 4 4 4 3 4 4 4 4 255 4 4 4 9
22 36 36 22 8 4 4 4 255 3 3 3 4 6 9 11
15 12 8 5 4 4 3 255 3 3 6 7 27 62 103 103
61 13 4 3 3 255 3 3 3 8 35 72 112 125 125 91
44 12 4 3 255 3 3 4 6 14 28 37 37 35 29 14
7 4 255 3 3 4 5 11 11 12 12 11 8 6 4 4
3 255 3 4 9 24 72 138 194 194 160 125 56 18 7 4
255 3 3 6 22 46 70 93 97 77 46 20 10 7 255 2
2 2 3 4 7 16 22 22 15 8 4 4 255 3 3 3
3 4 8 11 24 36 24 12 5 3 3 3 255 3 2 4
4 6 9 12 12 10 7 5 3 3 255 3 3 5 19 40
70 71 78 78 65 39 11 4 4 255 3 3 4 8 23 29
29 29 26 14 6 4 3 3 255 6 51 155 255 255 255 255
255 255 255 113 32 6 255 3 5 23 110 255 255 255 255 255
255 241 64 12 6 255 4 4 4 15 31 32 44 64 37 29
10 5 3 255 3 3 7 15 25 31 30 30 33 33 24 12
6 255 3 3 4 17 38 69 69 69 77 77 59 26 9 3
255 3 4 12 30 60 83 80 75 75 75 57 26 8 3 255
3 5 15 52 81 110 129 129 105 91 61 26 7 255 4 3
12 55 101 118 121 121 110 98 88 74 44 19 255 2 2 3
15 23 24 17 17 17 18 11 4 3 255 3 3 7 11 19
23 37 36 32 35 35 45 40 20 5 3 3 3 3 3 3
3 3 3 0 0 0 0 0 0 0 3 4 4 4 3 3
3 3 3 3 3 3 4 4 3 3 3 3 255 3 3 3
3 3 3 3 3 3 2 3 3 3 3 255 3 2 2 3
4 4 4 4 4 3 3 3 3 255 3 3 3 4 8 9
12 12 10 5 4 3 3 3 255 3 2 2 3 3 3 3
3 3 3 3 3 3 255 3 2 2 3 3 3 3 4 6
6 4 3 3 3 255 3 3 4 4 4 3 3 4 3 3
3 3 3 3 3 255 3 3 4 4 5 6 6 5 4 4
4 4 255 3 3 3 4 4 5 9 9 6 4 3 3 3
3 255 3 3 3 5 5 7 15 15 12 4 3 3 3 255
4 3 3 3 8 27 37 37 32 19 9 4 3 3 255 3
3 3 4 6 13 16 16 12 6 3 3 3 255 3 3 3
3 4 6 7 7 7 5 4 4 3 3 255 3 3 5 9
11 39 70 70 66 36 13 6 3 3 255 3 3 4 6 18
31 31 26 24 15 10 7 4 255 2 2 2 3 3 3 5
7 7 4 3 4 4 255 3 3 2 3 3 5 8 8 7
6 5 3 3 2 2 255 2 2 2 3 4 4 5 5 4
3 3 3 3 255 3 3 3 6 14 38 53 53 39 27 11
4 4 4 255 3 3 3 4 6 12 12 12 8 5 4 3
3 3 255 3 10 51 155 255 255 255 255 224 110 32 6 3
255 3 3 5 23 73 168 246 246 208 110 36 12 5 3 255
3 3 3 4 10 11 14 31 29 10 5 3 3 255 3 3
3 5 13 19 19 19 19 19 9 5 3 255 3 3 3 4
17 29 31 32 34 34 24 9 3 3 255 3 3 4 12 26
51 51 51 43 39 23 9 4 3 255 3 3 5 15 41 74
90 105 99 55 24 7 4 255 4 3 3 13 55 72 101 121
110 74 57 44 19 5 255 2 3 3 4 14 13 9 9 9
7 4 3 3 255 3 3 4 7 12 23 37 36 32 32 35
35 20 5 3 3 3 3 3 3 3 3 3 3 0 0 0
255 255 255 255 255 255 255 255 255 255 255 255 255 255 255 255
255 255 255 255 255 255 255 255 255 255 255 255 255 255 255 255
255 255 255 255 255 255 255 255 255 255 255 255 255 255 255 255
255 255 255 255 255 255 255 255 255 255 255 255 255 255 255 255
255 255 255 255 255 255 255 255 255 255 255 255 255 255 255 255
255 255 255 255 255 255 255 255 255 255 255 255 255 255 255 255
255 255 255 255 255 255 255 255 255 255 255 255 255 255 255 255
255 255 255 255 255 255 255 255 255 255 255 255 255 255 255 255
255 255 255 255 255 255 255 255 255 255 255 255 255 255 255 255
255 255 255 255 255 255 255 255 255 255 255 255 255 255 255 255
255 255 255 255 255 255 255 255 255 255 255 255 255 255 255 255
255 255 255 255 255 255 255 255 255 255 255 255 255 255 255 255
255 255 255 255 255 255 255 255 255 255 255 255 255 255 255 255
255 255 255 255 255 255 255 255 255 255 255 255 255 255 255 255
255 255 255 255 255 3 3 3 3 3 3 3 3 3 3 4
255 3 2 2 2 3 4 5 4 3 3 3 3 3 2 2
255 2 2 2 3 4 3 3 3 3 3 3 3 3 255 3
3 2 3 5 12 12 8 7 5 4 4 4 3 255 3 2
3 3 3 4 4 4 3 3 3 3 3 3 255 3 4 10
30 66 66 55 51 39 15 5 3 3 255 3 3 3 5 8
13 19 19 15 10 6 3 3 2 255 2 3 3 4 4 5
5 7 7 4 3 3 3 255 3 2 2 2 4 7 7 7
7 7 4 3 3 255 3 3 3 4 4 5 7 7 7 6
5 3 3 3 255 2 2 2 4 9 15 17 17 13 12 9
4 3 3 255 3 3 3 4 14 25 27 37 37 23 6 2
3 255 3 3 3 3 13 19 36 52 52 40 26 11 6 3
255 3 3 3 3 3 2 3 3 3 3 3 3 3 255 3
3 3 4 7 12 16 16 13 13 13 8 4 3 3 3 3
3 3 3 3 3 3 2 0 0 0 0 0 0 0 2 4
4 4 4 4 4 4 4 4 4 5 6 5 4 3 3 3
255 3 3 3 3 3 3 3 3 3 3 3 3 3 3 255
3 3 3 3 3 3 3 3 3 3 3 3 3 255 3 3
3 3 3 3 3 3 3 2 3 3 3 4 255 3 3 3
3 3 3 3 3 3 3 3 3 3 255 3 3 3 3 3
3 3 3 3 4 3 3 3 3 255 2 2 2 2 3 4
4 4 4 3 3 3 3 3 3 255 3 3 3 3 3 3
2 3 3 3 3 3 255 3 3 3 4 4 4 4 4 4
4 3 2 2 2 255 3 3 3 3 3 3 3 3 3 2
2 3 3 255 3 3 3 3 3 3 3 3 2 3 3 2
2 2 255 3 3 3 3 3 3 3 3 3 3 3 3 3
255 3 3 3 3 3 3 3 3 3 3 3 3 3 3 255
3 3 3 3 3 3 3 3 3 3 3 3 3 3 255 3
3 3 4 4 4 3 3 3 4 4 4 3 255 3 3 255
255 255 255 255 255 255 255 255 255 255 255 255 255 255 255 255
255 255 255 255 255 255 255 255 255 255 255 255 255 255 255 255
255 255 255 255 255 255 255 255 255 255 255 255 255 255 255 255
255 255 255 255 255 255 255 255 255 255 255 255 255 255 255 255
255 255 255 255 255 255 255 255 255 255 255 255 255 255 255 255
255 255 255 255 255 255 255 255 255 255 255 255 255 255 255 255
255 255 255 255 255 255 255 255 255 255 255 255 255 255 255 255
255 255 255 255 255 255 255 255 255 255 255 255 255 255 255 255
255 255 255 255 255 255 255 255 255 255 255 255 255 255 255 255
255 255 255 255 255 255 255 255 255 255 255 255 255 255 255 255
255 255 255 255 255 255 255 255 255 255 255 255 255 255 255 255
255 255 255 255 255 255 255 255 255 255 255 255 255 255 255 255
255 255 255 255 255 255 255 255 255 255 255 255 255 255 255 255
255 255 255 255 255 255 255 255 255 255 255 255 255 255 255 255
255 255 255 255 0 0 0 0 2 4 5 4 4 4 4 4
4 4 6 9 13 13 9 4 3 3 255 3 3 3 4 9
12 12 9 7 7 6 5 3 3 255 3 3 3 3 3 4
4 4 3 3 3 3 3 255 3 3 3 3 3 4 4 4
4 3 3 3 3 3 255 3 3 4 5 7 11 15 16 16
9 3 3 3 255 3 3 3 3 3 3 3 3 4 4 3
3 3 3 255 2 2 2 2 3 4 6 16 16 12 5 3
3 3 2 255 3 3 3 3 3 3 2 3 3 3 3 3
255 3 3 3 4 4 4 4 6 6 6 3 3 2 3 255
3 3 3 3 3 3 3 3 3 3 3 3 2 255 3 3
3 3 3 3 3 4 5 5 3 2 2 3 255 3 3 3
3 3 3 3 3 3 3 3 3 3 255 3 3 3 3 3
5 6 6 4 3 3 3 3 3 255 3 3 3 3 3 3
3 3 3 3 3 3 3 3 255 3 3 3 3 4 4 3
3 3 4 4 3 3 255 3 3 3 3 3 3 3 4 4
3 3 3 3 255 3 3 2 3 3 4 4 3 3 3 3
3 3 2 2 255 3 3 3 3 3 3 3 3 3 3 3
3 2 255 2 2 2 2 3 3 3 3 2 3 3 4 4
3 255 3 3 2 2 2 3 3 3 3 3 3 3 3 3
255 3 3 3 4 5 6 5 5 5 5 3 3 3 255 3
3 3 3 3 4 4 5 4 3 3 2 2 2 255 3 3
4 5 5 8 8 5 3 3 3 3 3 255 3 2 2 2
2 2 2 2 3 3 3 3 3 255 3 3 3 3 3 3
3 3 2 2 2 2 2 3 255 2 2 2 2 2 2 2
2 3 3 3 3 3 3 255 3 3 3 3 3 3 3 4
4 3 2 2 3 255 3 3 3 3 2 2 2 3 4 5
5 4 3 3 255 3 3 3 3 2 2 2 2 3 3 3
3 3 255 3 2 2 2 3 3 3 4 4 4 4 3 3
4 4 4 3 3 3 3 3 3 2 2 0 0 0 0 0
0 0 2 5 5 5 4 4 4 7 15 30 46 49 50 49
35 9 4 3 255 3 3 5 16 38 49 49 47 45 40 29
13 5 3 255 3 3 3 3 4 5 5 5 5 4 3 3
3 255 3 3 3 4 5 9 14 19 19 10 5 3 3 3
255 3 4 13 36 62 74 74 74 72 52 25 7 4 255 4
3 3 4 4 4 4 4 4 4 4 4 3 3 255 3 4
7 19 65 138 176 176 142 79 25 5 4 3 3 255 3 3
4 7 15 28 29 29 11 4 3 3 255 3 3 4 7 13
18 22 22 22 17 9 3 3 3 255 3 3 3 4 4 7
7 7 4 3 3 3 2 255 3 3 3 5 11 22 29 29
27 20 11 4 3 3 255 3 3 3 3 3 3 6 9 7
3 3 3 3 255 3 3 4 6 10 15 18 18 11 6 5
4 3 3 255 3 3 3 3 3 4 5 5 4 4 3 3
3 3 255 3 3 3 5 12 12 12 10 10 10 7 5 3
255 3 3 3 3 3 4 7 11 11 7 4 3 3 255 3
2 2 3 4 10 15 15 11 11 11 8 3 2 2 255 3
3 3 3 3 5 5 5 4 4 3 3 3 255 2 2 2
2 3 5 5 4 4 4 4 4 4 3 255 3 3 3 2
3 3 5 5 5 3 3 3 3 3 255 3 3 4 5 7
7 7 7 7 6 5 3 3 255 3 3 3 3 4 5 7
7 6 4 3 2 2 3 255 3 3 5 14 28 28 28 25
25 25 10 3 3 255 3 3 3 3 3 2 3 3 3 3
3 3 3 255 3 3 3 3 3 3 3 3 3 3 3 3
2 3 255 2 2 2 2 2 2 2 2 3 3 3 3 2
3 255 3 3 3 3 3 3 3 4 4 4 3 3 3 255
3 3 3 3 3 2 3 4 5 5 5 4 3 3 255 3
3 3 5 7 9 14 15 15 9 5 4 3 255 3 3 3
3 4 9 16 20 20 18 8 3 4 4 4 4 3 3 3
3 3 3 3 2 0 0 0 0 0 0 0 3 5 5 4
4 4 7 15 39 65 89 102 102 99 75 39 17 4 255 3
5 16 61 100 100 101 99 99 98 78 30 13 4 255 3 3
3 6 15 30 30 23 18 12 5 4 3 255 3 3 4 7
11 18 28 31 28 20 12 6 3 3 255 4 13 37 102 177
177 163 159 155 140 85 25 9 255 5 4 4 4 5 6 6
6 8 7 5 4 4 4 255 4 7 22 114 255 255 255 255
255 255 135 30 6 3 3 255 3 4 19 40 68 95 96 96
53 15 4 3 255 3 4 7 19 47 55 57 58 58 51 27
9 4 3 255 3 3 4 7 13 24 29 29 24 18 10 3
3 255 3 3 6 17 36 57 71 75 62 40 24 11 5 4
255 3 3 3 3 4 6 11 14 10 7 3 3 3 255 3
4 6 15 28 32 32 29 22 18 14 5 4 3 255 3 3
3 3 4 6 10 10 8 5 4 4 3 3 255 3 3 5
13 38 47 47 43 35 19 10 7 3 255 3 3 3 3 4
8 22 36 36 22 7 4 3 255 3 3 3 5 14 34 53
65 68 68 53 22 8 3 3 255 3 3 4 6 11 20 20
18 14 9 5 4 3 255 2 2 2 3 6 12 16 16 12
9 8 5 3 3 255 3 3 3 5 9 11 11 9 9 5
3 3 3 3 255 3 4 5 9 17 20 13 11 10 9 7
5 4 255 3 3 3 4 6 10 14 14 12 7 4 3 3
3 255 3 5 18 69 146 204 224 224 206 135 49 10 3 255
3 3 3 3 3 3 4 6 7 10 6 3 3 255 3 3
4 4 4 7 12 12 12 7 5 3 3 3 255 2 2 2
2 2 3 3 3 4 5 5 2 2 2 255 3 3 4 5
9 10 10 10 10 10 4 3 3 255 3 3 3 3 3 3
5 10 14 14 8 4 3 3 255 3 3 5 16 33 49 65
65 58 36 25 8 4 255 3 3 3 4 11 29 44 51 51
43 25 14 5 4 4 3 3 3 3 3 3 3 3 2 0
0 0 0 0 0 0 3 4 4 4 4 4 12 39 76 102
112 113 115 109 104 95 35 8 255 5 15 61 111 121 119 113
101 101 104 104 78 30 8 255 3 3 6 15 30 49 51 47
39 26 12 5 4 255 3 4 7 12 19 23 28 31 30 26
20 11 5 3 255 9 37 102 177 182 185 187 187 194 188 140
85 24 255 6 5 5 5 8 8 7 7 8 7 6 6 5
4 255 5 22 114 255 255 255 255 255 255 255 255 135 30 6
3 255 4 19 46 102 137 138 147 151 114 53 15 3 255 3
5 19 47 75 89 90 90 90 83 54 27 9 4 255 3 3
7 15 31 44 52 57 57 44 18 10 3 255 3 6 17 36
65 71 76 75 70 62 57 30 11 5 255 3 3 4 4 6
9 11 14 13 10 5 3 3 255 3 5 15 28 37 45 40
40 43 43 22 14 5 4 255 4 4 4 5 7 10 10 12
10 8 6 5 4 3 255 3 4 13 38 65 72 70 68 57
35 19 9 4 255 2 3 3 6 19 35 53 56 50 38 22
7 4 255 3 3 4 14 39 73 92 105 120 120 78 53 22
7 3 255 3 4 7 18 34 51 51 43 33 19 11 5 4
255 2 2 3 6 12 23 31 32 25 20 14 8 5 3 255
3 4 34 35 19 12 11 11 9 9 4 3 3 3 255 4
4 9 17 23 23 19 11 11 11 11 7 5 255 3 3 4
6 15 22 22 22 19 12 7 5 3 3 255 4 18 69 166
255 255 255 255 255 255 139 49 8 255 3 3 3 3 3 4
6 6 7 10 8 6 3 255 2 3 4 4 7 12 25 28
20 12 10 6 3 3 255 3 2 2 2 3 5 8 11 19
19 7 5 2 2 255 3 3 5 9 19 22 19 19 19 15
10 4 3 255 3 3 3 3 3 6 13 18 22 15 14 8
4 3 255 3 4 16 33 97 113 105 91 90 81 60 25 8
255 3 3 4 11 29 46 46 51 52 52 49 31 14 5 4
3 3 3 3 3 3 3 3 2 0 0 0 0 0 0 0
2 3 3 3 4 9 27 76 107 112 112 116 118 119 119 123
95 26 255 5 29 111 137 134 121 119 102 104 118 121 105 44
11 255 4 4 15 30 44 53 53 48 40 39 26 12 4 255
4 7 12 23 23 23 23 26 28 26 23 12 6 5 255 18
69 141 180 182 183 187 194 201 203 188 120 43 255 7 5 5
9 9 8 7 7 7 6 6 7 7 5 255 6 43 231 255
255 255 255 255 255 255 255 230 59 7 3 255 10 46 102 128
137 138 147 151 146 114 34 5 255 4 10 33 75 94 105 111
111 109 107 83 54 26 6 255 3 5 15 31 46 50 55 57
57 55 37 13 4 255 3 8 32 53 71 76 77 70 70 69
62 50 24 9 255 3 4 4 5 9 9 9 10 11 11 7
4 3 255 4 11 23 37 45 46 46 46 46 52 43 22 7
4 255 4 4 5 7 10 10 10 12 10 8 7 7 5 3
255 3 8 30 65 76 76 72 72 70 57 31 12 4 255 2
2 6 19 45 74 69 59 56 50 41 19 7 255 3 3 10
39 73 92 111 117 122 134 122 78 38 12 4 255 4 7 18
34 51 54 68 53 47 34 23 11 5 255 2 3 6 16 30
31 33 33 30 22 18 12 5 3 255 4 25 35 51 35 14
9 10 10 10 5 4 3 3 255 4 6 13 18 26 20 16
12 10 11 13 13 6 255 3 3 5 14 22 23 24 24 25
22 15 7 5 4 255 11 47 166 255 255 255 255 255 255 255
255 139 27 255 3 3 3 4 4 6 6 6 6 7 6 4
3 255 2 3 3 5 12 25 33 31 28 22 18 10 6 3
255 3 3 2 3 5 8 11 19 26 26 19 7 2 2 255
3 4 8 19 24 24 22 20 20 22 19 9 4 255 3 3
3 3 6 13 15 18 22 15 13 10 5 3 255 3 7 32
97 113 134 114 105 95 91 90 60 18 255 3 3 5 24 46
46 46 46 49 49 53 49 31 10 4 3 3 4 4 3 3
3 3 2 0 0 0 0 0 0 0 2 3 3 4 5 9
53 108 110 113 110 113 116 119 137 136 110 26 255 5 62 152
152 137 122 112 96 96 113 121 121 56 12 255 4 4 15 30
44 49 49 47 39 38 27 12 4 255 4 8 17 24 24 23
18 20 25 25 24 14 8 5 255 25 98 180 185 182 180 180
199 203 214 203 145 53 255 5 5 9 9 9 7 6 7 7
6 6 7 9 7 255 12 70 255 255 255 255 255 255 255 255
255 255 100 14 4 255 18 73 102 119 128 130 136 146 131 114
40 7 255 4 14 41 81 101 108 111 111 110 107 89 73 28
6 255 3 5 16 44 48 50 52 55 57 55 44 14 4 255
5 8 35 65 76 72 70 69 69 69 71 66 43 9 255 3
3 4 9 9 9 6 8 10 13 13 6 4 255 7 22 34
36 41 43 46 46 54 55 54 29 11 5 255 4 5 7 8
10 11 10 10 9 8 8 8 6 4 255 3 8 41 76 86
75 74 80 80 70 45 19 7 255 2 2 11 45 64 74 74
56 52 50 50 38 17 255 3 3 10 39 87 111 117 128 138
138 134 99 64 26 6 255 4 10 28 47 54 64 68 58 52
50 41 19 9 255 3 4 15 30 37 33 33 33 32 25 20
14 5 3 255 4 25 65 65 35 8 7 7 9 10 8 4
3 3 255 5 11 18 26 18 16 16 13 11 13 17 15 9
255 3 3 6 14 22 24 24 24 25 23 22 15 6 4 255
12 71 249 255 255 255 255 255 255 255 255 229 49 255 3 3
3 4 5 9 8 6 6 5 5 4 3 255 3 3 3 7
24 36 37 33 27 27 22 18 8 3 255 3 3 3 5 7
11 17 18 22 24 16 7 2 2 255 3 4 8 19 27 27
23 20 20 24 27 15 8 255 3 3 3 6 13 15 15 14
14 14 13 10 5 3 255 3 7 44 113 150 150 123 105 104
104 100 90 25 255 3 3 11 44 53 46 41 41 41 43 53
49 47 18 5 4 4 4 4 3 3 3 3 3 0 0 0
0 0 0 0 3 3 3 4 4 6 58 108 110 114 110 111
118 137 145 136 59 12 255 5 62 147 147 138 136 122 102 113
133 133 129 69 14 255 3 4 13 27 37 47 47 41 39 37
28 12 4 255 4 8 16 24 26 24 18 15 15 24 19 18
9 6 255 25 100 185 198 195 173 173 201 213 225 218 151 53
255 4 4 10 10 7 6 6 9 12 8 7 7 7 5 255
13 97 255 255 255 255 255 255 255 255 255 255 100 14 4 255
23 83 99 117 116 122 129 131 131 108 40 7 255 4 14 50
86 101 114 114 114 111 107 89 76 32 7 255 3 3 16 39
48 48 48 48 55 57 48 17 5 255 8 9 52 65 74 72
72 68 69 73 89 87 43 9 255 3 3 4 10 10 7 5
5 10 13 13 6 4 255 9 23 31 34 33 40 43 59 61
61 55 29 13 5 255 3 4 5 10 11 13 10 9 7 7
9 9 8 4 255 3 6 52 86 89 86 86 96 96 71 51
22 9 255 3 4 16 54 64 66 64 52 51 53 59 58 34
255 3 3 15 46 89 116 121 128 138 138 134 116 86 38 8
255 4 11 31 50 62 62 59 52 51 50 47 33 9 255 3
4 15 36 37 35 34 33 33 30 25 15 7 4 255 4 7
25 35 7 6 6 6 6 8 8 5 4 3 255 7 18 27
27 17 16 17 20 18 18 23 17 9 255 3 3 6 12 15
22 24 24 24 24 23 17 7 3 255 13 109 255 255 255 255
255 255 255 255 255 229 49 255 3 3 4 4 6 9 8 6
6 5 4 4 4 255 3 3 3 8 30 39 39 33 27 28
27 22 10 4 255 3 3 3 7 11 15 18 18 18 16 12
7 3 2 255 3 4 8 15 27 27 22 17 17 27 27 25
8 255 3 3 4 10 18 18 14 13 13 13 13 12 6 3
255 3 5 73 132 150 144 123 118 118 134 130 100 27 255 4
4 19 48 50 45 41 43 41 41 41 50 49 23 6 5 5
5 4 3 3 3 3 3 0 0 0 0 0 0 0 3 3
3 3 4 5 58 86 114 117 117 115 130 149 145 89 31 8
255 5 60 145 145 144 137 138 134 134 134 133 129 69 14 255
3 3 7 20 29 41 47 44 40 37 29 12 4 255 3 5
12 19 24 24 19 15 15 19 19 18 9 6 255 23 100 185
204 203 180 173 181 203 226 225 151 48 255 3 3 6 7 5
5 8 9 12 12 9 7 6 4 255 13 97 255 255 255 255
255 255 255 255 255 255 93 14 4 255 23 83 99 117 114 116
122 130 129 103 30 6 255 3 12 54 94 114 119 119 119 110
94 91 87 36 8 255 3 3 11 37 46 48 48 48 65 64
55 17 5 255 8 9 52 68 74 72 68 68 69 83 87 70
34 8 255 2 3 4 8 8 7 6 7 8 10 9 6 4
255 9 23 31 31 33 37 59 65 77 57 33 24 13 5 255
3 3 5 10 10 13 9 7 6 6 9 9 8 4 255 4
6 52 89 90 93 99 100 99 71 51 22 9 255 4 4 16
54 64 66 64 52 52 59 83 83 34 255 4 4 16 58 110
119 122 122 131 133 117 101 86 38 8 255 4 11 34 62 65
59 52 39 39 46 41 20 6 255 3 5 15 19 35 32 34
34 39 39 26 25 7 4 255 3 7 7 7 6 6 6 6
6 7 7 5 3 3 255 9 18 24 24 19 19 20 23 23
28 27 23 8 255 3 3 6 11 15 18 19 20 23 23 23
17 7 3 255 12 109 255 255 255 255 255 255 255 255 255 229
49 255 3 3 3 4 4 5 5 6 5 5 5 5 4 255
3 3 3 9 30 37 38 37 33 30 28 23 12 5 255 3
3 3 7 12 18 23 18 16 15 12 7 3 3 255 3 4
7 15 29 29 22 16 16 20 27 25 8 255 3 3 4 10
20 20 14 12 12 13 13 12 6 3 255 3 4 98 136 157
150 130 128 130 159 150 100 27 255 4 5 25 43 45 43 43
44 47 47 50 50 49 23 8 5 4 4 3 3 3 3 3
2 0 0 0 0 0 0 0 3 3 3 3 3 4 24 59
86 114 116 122 130 132 125 64 20 5 255 5 26 123 136 147
150 157 151 146 140 131 98 48 10 255 3 3 5 12 22 33
37 40 37 30 27 12 4 255 3 5 11 13 19 22 17 15
15 17 19 19 7 5 255 10 73 162 203 207 198 182 182 189
204 189 128 37 255 3 3 4 5 5 8 8 9 12 11 10
7 5 3 255 9 74 255 255 255 255 255 255 255 255 255 255
57 7 4 255 19 73 96 119 121 116 116 122 110 78 18 5
255 3 9 54 95 118 122 136 136 132 95 92 70 36 8 255
3 5 9 28 44 56 59 64 76 76 55 15 4 255 6 8
47 73 74 72 71 72 80 87 83 56 27 7 255 2 2 4
6 7 7 7 8 8 8 6 4 4 255 6 14 28 31 33
40 53 59 53 44 28 17 8 4 255 3 3 4 7 8 8
7 6 6 8 9 8 4 3 255 4 5 25 70 89 99 99
101 99 60 34 15 6 255 4 4 16 48 65 78 65 52 51
51 60 46 27 255 4 4 16 58 99 110 102 102 103 103 101
88 69 25 6 255 3 8 34 56 62 59 53 39 35 33 27
10 4 255 3 5 10 15 19 25 34 38 39 39 36 25 7
4 255 4 5 6 6 6 6 6 7 7 7 5 4 3 3
255 9 15 23 24 24 20 22 25 28 31 25 15 5 255 3
3 6 11 13 18 19 19 20 20 20 12 5 3 255 12 91
255 255 255 255 255 255 255 255 255 198 40 255 3 3 3 3
3 4 4 5 5 6 6 6 4 255 3 3 3 9 18 30
37 38 41 34 28 23 12 5 255 3 3 3 7 18 23 23
16 15 13 12 6 3 3 255 3 4 7 16 33 33 22 15
15 20 25 16 5 255 3 3 3 7 22 22 15 15 13 15
13 10 5 3 255 3 4 98 153 166 166 166 152 160 160 150
80 23 255 5 7 25 35 40 41 43 46 47 49 54 52 49
23 8 4 3 3 2 3 3 3 3 2 0 0 0 0 0
0 0 3 3 3 3 3 4 9 34 60 90 107 120 130 125
83 36 12 4 255 5 17 70 123 146 153 157 153 149 132 105
65 27 7 255 3 3 4 10 18 22 29 35 30 27 14 8
4 255 3 5 7 12 13 17 15 15 15 19 20 19 6 4
255 6 34 132 197 207 211 202 202 194 194 165 82 24 255 3
3 3 5 8 11 9 9 9 9 9 7 4 3 255 4 30
153 255 255 255 255 255 255 255 255 160 28 4 3 255 11 39
88 121 135 123 112 107 78 33 10 5 255 3 5 36 89 111
118 136 136 132 95 76 36 11 4 255 3 4 6 18 48 59
64 65 75 55 36 9 4 255 4 6 29 52 71 68 68 74
82 83 71 38 15 5 255 2 2 3 4 6 6 6 7 7
6 4 3 3 255 4 6 14 31 33 37 45 50 36 29 17
9 4 3 255 3 3 3 5 7 7 6 6 8 9 8 5
4 3 255 4 5 9 44 70 86 100 101 81 46 22 9 4
255 2 3 10 37 48 78 57 50 50 50 46 27 13 255 3
4 12 40 75 99 100 102 103 101 95 72 38 12 3 255 3
4 17 34 53 56 53 45 33 31 16 4 3 255 3 3 6
10 15 19 23 25 38 33 25 11 4 3 255 3 4 5 5
6 8 8 8 8 7 5 3 3 3 255 5 9 19 24 25
25 39 32 31 28 16 7 4 255 3 4 5 8 12 18 19
19 19 18 17 9 3 3 255 6 29 188 255 255 255 255 255
255 255 255 140 25 255 3 3 3 3 3 3 4 4 5 6
6 4 3 255 3 3 3 4 9 18 34 37 41 35 24 14
9 4 255 2 2 3 6 10 18 16 13 13 12 9 5 3
3 255 3 3 6 16 25 25 22 16 16 20 20 9 3 255
2 3 3 4 10 16 16 16 16 15 11 7 3 3 255 3
5 65 158 166 180 183 183 176 166 120 55 13 255 4 7 14
27 38 40 45 47 50 55 59 52 32 11 4 3 3 3 2
3 3 3 3 2 0 0 0 0 0 0 0 3 3 3 3
3 4 7 16 37 76 90 107 116 83 43 17 7 4 255 4
9 28 70 117 146 151 149 131 105 65 27 11 4 255 3 3
4 6 10 18 19 18 17 14 8 4 3 255 3 3 5 7
12 13 14 15 15 17 19 7 4 4 255 4 13 64 132 197
202 202 202 194 184 108 39 11 255 3 3 3 6 11 11 11
9 9 9 7 4 3 3 255 3 10 44 153 255 255 255 255
255 255 160 66 10 4 3 255 4 11 39 88 135 112 102 66
33 10 7 5 255 3 3 12 36 87 89 107 119 95 70 34
14 4 3 255 3 3 5 11 23 59 62 62 51 36 11 4
4 255 4 4 6 29 52 56 68 72 81 71 43 19 7 4
255 3 2 3 3 4 4 4 5 5 3 3 3 3 255 3
4 5 9 16 25 25 30 30 17 14 6 3 3 255 3 3
3 4 5 6 6 7 9 9 7 5 3 3 255 3 4 7
17 44 55 82 81 50 36 12 5 3 255 2 2 6 12 37
41 41 41 38 38 27 13 5 255 3 3 5 15 40 75 99
102 102 88 72 40 15 5 3 255 2 3 6 17 34 47 53
33 31 17 7 3 3 255 3 3 3 5 9 15 18 18 18
17 11 5 4 4 255 3 3 3 3 4 6 8 8 8 7
4 3 3 3 255 4 8 14 24 27 39 46 41 31 15 7
4 3 255 4 4 4 6 11 14 19 19 18 17 10 4 3
3 255 3 8 66 255 255 255 255 255 255 255 175 68 11 255
2 2 3 3 3 3 3 4 5 5 4 3 3 255 2 2
2 3 6 12 18 34 35 24 14 9 4 2 255 2 2 2
5 6 10 7 7 11 9 6 3 3 3 255 3 3 3 7
16 20 16 16 16 17 13 5 4 255 2 2 2 3 5 10
15 16 16 13 8 4 2 2 255 3 5 34 81 158 180 180
183 176 141 99 36 8 255 3 3 7 19 30 40 46 55 55
65 60 51 23 6 3 3 3 3 4 4 3 3 3 2 0
0 0 0 0 0 0 2 3 3 3 3 3 5 7 16 37
60 79 79 43 17 7 4 3 255 3 4 9 28 62 99 109
109 89 56 27 11 4 3 255 2 3 3 4 7 8 18 17
7 7 3 3 3 255 3 3 3 3 6 8 12 10 10 10
7 4 4 3 255 3 7 15 64 101 132 153 183 183 108 39
12 4 255 3 3 3 4 8 11 11 8 6 5 4 3 3
3 255 3 4 10 44 99 147 180 186 186 143 66 10 4 4
3 255 3 4 9 25 50 50 45 23 10 6 5 3 255 3
3 4 12 31 38 56 56 56 33 11 4 3 3 255 3 3
3 4 11 23 29 29 20 11 4 3 3 255 3 3 4 6
12 25 37 47 47 43 19 9 4 3 255 3 3 3 3 3
3 3 3 3 3 3 3 3 255 3 3 4 5 8 12 12
12 15 14 6 3 3 3 255 3 3 3 4 4 4 5 6
8 7 5 3 3 3 255 3 4 4 7 17 27 41 41 36
12 5 3 3 255 2 3 3 6 12 17 20 23 23 22 12
4 3 255 3 3 3 5 15 40 71 77 77 64 40 15 6
3 3 255 2 3 4 6 13 22 31 31 17 7 4 2 2
255 3 3 3 3 5 8 9 9 8 7 5 3 3 3 255
3 3 3 3 3 4 6 7 7 4 3 2 3 3 255 3
3 8 17 27 37 39 32 15 7 4 3 3 255 4 4 4
4 6 11 14 15 15 10 6 3 3 3 255 3 3 18 80
255 255 255 255 255 175 68 14 5 255 2 2 3 3 3 3
3 3 4 3 3 3 3 255 2 2 2 2 3 6 12 12
12 8 5 3 2 2 255 3 2 2 3 5 5 5 5 7
6 5 3 3 2 255 2 3 3 3 7 13 13 12 12 12
5 4 3 255 3 3 2 2 2 5 8 13 13 8 4 3
2 2 255 3 3 7 34 81 131 166 166 141 99 36 11 4
255 3 4 4 8 20 34 46 55 55 65 51 32 15 5 3
3 3 3 4 4 3 3 3 2 0 0 0 0 0 0 0
2 3 3 3 3 3 4 4 6 12 23 23 18 11 6 4
3 3 255 3 4 4 9 18 32 37 37 27 15 6 4 4
4 255 3 3 3 3 4 7 10 9 7 4 3 3 3 255
3 3 3 3 3 5 6 5 5 5 4 3 3 3 255 3
3 7 15 28 41 53 59 59 36 12 4 3 255 3 3 3
3 4 5 5 5 5 4 3 3 3 3 255 3 3 5 8
13 24 39 39 20 9 5 4 4 4 4 255 3 3 3 3
4 6 6 5 4 4 4 3 255 3 3 3 4 6 9 18
18 11 5 4 3 3 3 255 3 3 3 3 4 4 4 4
4 3 2 2 2 255 3 3 3 3 4 7 12 16 16 13
9 4 3 3 255 3 3 3 3 3 3 3 3 3 3 3
3 3 255 3 3 3 4 4 5 5 4 4 4 3 3 3
3 255 3 3 3 3 3 3 3 4 4 4 3 3 3 3
255 4 4 4 4 5 7 8 8 5 3 3 3 3 255 3
3 3 3 4 5 6 7 7 7 4 4 3 255 3 3 2
3 5 12 20 22 22 15 11 6 3 3 3 255 3 3 3
4 4 5 7 7 6 4 3 2 2 255 3 3 2 2 3
4 4 3 3 3 3 3 3 3 255 3 3 3 3 3 3
3 4 4 2 2 2 3 3 255 2 3 4 7 14 26 32
14 5 4 3 3 3 255 3 3 3 3 3 4 5 6 6
6 3 3 2 2 255 2 3 4 18 80 108 108 90 72 40
14 5 3 255 2 2 3 3 3 3 3 2 2 2 2 2
3 255 2 2 2 3 3 3 4 4 4 3 2 2 2 2
255 3 3 2 2 3 3 3 3 5 6 5 4 3 3 255
2 2 3 3 3 6 6 6 5 3 3 3 3 255 3 3
2 2 2 2 3 3 3 3 3 3 2 2 255 2 2 3
7 23 50 58 58 45 27 11 4 3 255 3 3 3 4 7
20 34 44 44 41 32 15 5 3 3 3 3 3 4 3 3
3 3 2 0 0 0 0 0 0 0 2 3 3 3 3 3
3 4 4 4 5 5 4 4 4 3 3 3 255 3 4 4
4 3 3 4 4 4 4 4 4 4 4 255 3 3 3 3
3 7 11 11 7 3 3 3 3 255 3 3 3 3 3 3
3 3 4 4 3 3 3 3 255 3 3 3 4 5 7 8
8 4 4 4 3 3 255 3 3 3 3 3 3 3 3 3
3 3 3 3 3 255 3 3 3 5 7 7 8 8 4 4
4 4 4 4 4 255 3 3 3 3 3 3 4 4 4 3
3 3 255 3 3 3 3 3 3 5 5 4 4 4 3 3
3 255 3 3 2 2 2 2 2 2 2 2 2 2 2 255
3 3 3 3 3 4 4 5 5 4 4 3 3 3 255 3
3 3 3 3 3 3 3 3 3 3 3 3 255 2 2 3
3 3 4 3 3 3 3 3 3 3 3 255 3 3 3 3
3 3 3 3 4 3 2 2 3 3 255 4 4 3 3 3
3 3 3 3 2 3 3 3 255 3 3 3 3 4 4 5
5 5 4 4 4 3 255 3 2 2 3 4 5 5 5 5
4 4 3 3 3 3 255 3 3 3 3 3 3 4 5 4
4 3 2 2 255 3 3 2 2 3 3 3 3 3 3 3
3 3 3 255 3 3 3 2 2 3 3 3 3 2 2 3
3 3 255 2 3 3 4 6 12 12 5 3 3 2 2 3
255 3 3 3 3 3 3 3 3 3 3 3 3 2 2 255
2 2 3 4 7 10 12 13 13 6 3 3 3 255 2 2
2 3 3 3 3 2 2 2 2 2 2 255 3 3 3 3
2 2 2 3 3 3 2 2 2 2 255 3 3 2 2 2
2 2 3 3 5 5 4 3 3 255 2 2 2 3 3 3
3 3 3 3 3 3 3 255 3 3 3 2 2 2 2 3
3 3 3 3 3 3 255 2 2 2 3 3 3 6 8 8
4 3 3 3 255 3 3 3 3 3 5 7 9 9 7 6
5 3 3 3 3 3 3 3 3 3 3 3 2 0 0 0
255 255 255 255 255 255 255 255 255 255 255 255 255 255 255 255
255 255 255 255 255 255 255 255 255 255 255 255 255 255 255 255
255 255 255 255 255 255 255 255 255 255 255 255 255 255 255 255
255 255 255 255 255 255 255 255 255 255 255 255 255 255 255 255
255 255 255 255 255 255 255 255 255 255 255 255 255 255 255 255
255 255 255 255 255 255 255 255 255 255 255 255 255 255 255 255
255 255 255 255 255 255 255 255 255 255 255 255 255 255 255 255
255 255 255 255 255 255 255 255 255 255 255 255 255 255 255 255
255 255 255 255 255 255 255 255 255 255 255 255 255 255 255 255
255 255 255 255 255 255 255 255 255 255 255 255 255 255 255 255
255 255 255 255 255 255 255 255 255 255 255 255 255 255 255 255
255 255 255 255 255 255 255 255 255 255 255 255 255 255 255 255
255 255 255 255 255 255 255 255 255 255 255 255 255 255 255 255
255 255 255 255 255 255 255 255 255 255 255 255 255 255 255 255
255 255 255 255 255 255 255 255 255 255 255 255 255 255 255 255
255 255 255 255 255 255 255 255 255 255 255 255 255 255 255 255
255 255 255 255 255 255 255 255 255 255 255 255 255 255 255 255
255 255 255 255 255 255 255 255 255 255 255 255 255 255 255 255
255 255 255 255 255 255 255 255 255 255 255 255 255 255 255 255
255 255 255 255 255 255 255 255 255 255 255 255 255 255 255 255
255 255 255 255 255 255 255 255 255 255 255 255 255 255 255 255
255 255 255 255 255 255 255 255 255 255 255 255 255 255 255 255
255 255 255 255 255 255 255 255 255 255 255 255 255 255 255 255
255 255 255 255 255 255 255 255 255 255 255 255 255 255 255 255
255 255 255 255 255 255 255 255 255 255 255 255 255 255 255 255
255 255 255 255 255 255 255 255 255 255 255 255 255 255 255 255
255 255 255 255 255 255 255 255 255 255 255 255 255 255 255 255
255 255 255 255 255 255 255 255 255 255 255 255 255 255 255 255
255 255 255 255 255 255 255 255 255 255 0 0 0 0 2 3
3 3 3 3 3 4 6 9 11 11 8 7 5 3 3 3
255 3 3 3 3 3 3 5 7 7 4 4 4 4 3 255
3 3 3 3 3 4 4 4 4 3 3 3 3 255 3 3
2 2 2 3 3 3 3 3 3 3 3 3 255 3 3 3
4 4 4 4 4 4 4 4 4 3 255 3 3 2 2 3
3 3 3 2 2 2 3 3 3 255 4 3 3 3 7 20
30 28 11 7 5 4 4 3 3 255 3 3 4 4 5 4
4 3 3 3 3 3 255 3 3 4 4 7 14 23 23 19
13 7 5 3 3 255 3 3 2 2 2 3 3 3 3 3
3 3 3 255 3 3 3 3 4 3 3 3 3 3 3 3
2 2 255 2 3 3 3 3 4 3 3 3 3 2 2 3
255 3 3 2 3 4 8 12 12 9 6 4 3 2 2 255
3 3 3 3 4 5 6 8 8 6 4 3 2 3 255 3
3 3 3 3 3 4 4 4 3 3 3 3 255 3 3 3
9 25 28 31 45 45 33 15 6 4 255 3 3 3 3 3
4 5 5 5 5 4 3 3 3 3 255 3 4 5 6 8
12 18 18 15 8 5 4 3 255 3 2 2 2 3 4 5
5 5 4 3 3 3 3 255 3 3 3 3 3 3 3 3
3 2 3 3 3 3 255 3 3 3 3 3 3 3 3 3
3 3 3 3 255 3 3 3 3 3 3 3 4 3 3 3
3 2 2 255 2 2 2 3 4 5 5 5 3 3 3 3
3 255 2 2 2 2 2 3 3 3 3 3 3 3 3 255
3 3 2 2 2 2 3 3 3 3 3 3 2 2 255 2
2 2 2 2 2 2 4 5 7 13 7 5 3 255 2 2
3 3 3 3 3 2 2 2 3 3 3 255 2 2 3 3
3 3 3 6 7 7 4 4 4 4 255 4 2 2 4 13
29 29 9 4 3 3 3 3 255 3 3 3 2 2 2 3
4 4 4 3 3 3 3 3 3 3 3 3 3 3 2 2
2 0 0 0 0 0 0 0 3 3 3 3 3 3 3 6
18 34 51 65 65 49 22 9 4 3 255 3 3 3 4 4
8 35 53 53 19 8 5 5 4 255 3 3 3 3 4 4
4 4 5 5 3 3 3 255 3 3 3 2 2 3 3 3
3 3 3 3 3 4 255 4 4 4 6 10 13 13 11 10
10 6 4 3 255 3 2 2 2 3 3 4 9 9 5 3
3 3 3 255 3 3 3 7 20 40 43 40 30 22 11 5
4 3 3 255 3 4 5 6 15 24 24 24 19 8 4 3
255 3 4 4 8 20 43 64 65 65 45 28 16 5 3 255
3 3 3 3 3 3 3 3 3 3 3 3 3 255 3 3
3 4 11 28 33 33 29 15 7 3 3 2 255 3 3 3
3 4 4 4 4 3 3 2 2 3 255 3 3 3 6 13
26 30 30 29 20 11 5 3 2 255 3 3 3 4 7 15
22 22 11 10 6 4 3 3 255 3 3 4 4 6 10 10
8 7 5 4 3 3 255 3 3 9 44 92 133 167 167 159
105 61 22 6 255 3 3 3 3 3 5 22 38 38 22 11
8 3 3 3 255 4 5 13 26 46 59 99 124 124 64 10
5 3 255 3 2 2 2 4 7 14 19 19 9 5 3 3
3 255 3 3 3 4 4 4 4 5 5 4 3 3 3 3
255 3 3 3 3 4 5 5 4 4 4 3 3 3 255 3
3 3 3 3 4 6 17 17 9 3 3 2 2 255 2 2
2 3 6 10 10 6 3 3 3 3 3 255 2 2 2 2
2 2 3 3 3 3 3 3 3 255 3 2 2 2 2 3
3 5 8 5 3 3 2 2 255 2 2 2 2 3 6 15
28 28 23 23 14 6 5 255 2 3 3 3 3 3 3 2
2 2 2 2 2 255 2 2 3 4 9 27 73 92 92 51
18 4 4 13 255 18 10 10 13 109 255 255 255 255 105 19
4 3 255 3 3 3 2 2 4 14 28 28 15 5 3 3
3 4 3 3 3 3 3 4 3 2 2 0 0 0 0 0
0 0 3 3 3 3 3 3 5 18 36 75 91 93 109 110
56 22 9 4 255 3 3 4 4 8 60 166 186 186 111 19
8 5 4 255 4 4 4 6 11 11 8 8 9 9 5 3
3 255 3 4 4 4 4 4 5 6 6 4 4 3 3 4
255 5 5 6 15 26 44 36 31 27 15 10 5 4 255 3
2 2 2 4 12 25 39 39 28 9 5 3 3 255 3 3
4 18 35 39 43 43 43 37 22 11 5 3 3 255 3 5
14 27 52 76 77 77 55 25 8 4 255 3 4 8 28 51
76 88 88 78 77 77 31 16 4 255 3 3 3 3 4 6
6 6 4 4 3 3 3 255 3 3 3 11 40 96 100 100
98 62 30 11 4 3 255 3 3 3 3 5 7 11 11 8
4 3 3 3 255 3 3 7 33 43 35 35 35 38 46 30
14 5 3 255 3 3 4 7 15 22 27 25 19 11 9 6
4 3 255 3 4 4 8 19 24 24 18 14 9 5 4 3
255 3 9 44 130 181 229 247 248 248 193 163 85 22 255 3
3 3 3 5 26 91 135 135 123 85 34 9 4 3 255 5
13 26 86 255 255 255 255 255 249 64 10 4 255 3 3 3
5 12 22 36 50 55 47 19 6 4 3 255 3 3 4 8
13 13 13 11 11 11 6 4 3 3 255 3 3 3 6 16
16 25 25 15 7 4 3 3 255 3 3 3 7 18 46 93
93 79 37 9 4 2 2 255 2 2 4 8 16 26 26 23
16 9 4 3 3 255 2 2 2 2 2 2 3 3 4 3
3 3 3 255 2 2 2 2 2 4 5 9 11 11 5 3
2 2 255 2 2 3 3 8 37 95 131 131 107 64 25 16
6 255 8 12 15 7 4 4 3 3 2 2 2 2 3 255
2 2 4 11 77 167 255 255 255 255 184 159 124 103 255 41
28 20 109 255 255 255 255 255 255 105 19 4 255 3 3 3
3 9 32 78 86 86 77 52 10 4 4 4 3 3 3 3
3 4 3 3 2 0 0 0 0 0 0 0 3 4 3 3
3 3 11 36 75 97 95 95 110 118 110 56 15 5 255 3
3 4 4 60 166 255 255 255 186 111 15 5 4 255 4 4
6 12 18 18 14 14 14 10 9 4 3 255 3 4 4 4
4 5 9 11 11 7 4 4 3 3 255 5 6 15 32 45
50 45 33 31 27 15 6 4 255 3 2 2 4 12 49 85
86 78 53 28 9 5 3 255 3 3 10 24 26 35 32 34
37 37 36 20 7 3 3 255 5 14 44 77 94 95 99 95
82 55 25 6 255 3 8 28 56 91 92 94 92 91 91 93
77 31 6 255 4 3 3 4 6 7 10 10 5 4 4 4
3 255 3 3 4 40 103 141 132 121 117 107 75 30 11 4
255 3 3 3 6 9 11 16 20 15 10 5 3 3 255 3
7 33 52 50 46 38 38 46 47 51 34 14 5 255 3 3
6 10 15 27 30 27 19 11 11 11 6 4 255 3 4 8
19 27 34 29 29 29 27 14 6 4 255 3 11 130 211 243
255 255 255 255 248 217 163 85 255 3 3 3 5 26 95 195
208 209 208 180 100 34 9 5 255 10 19 86 255 255 255 255
255 255 255 249 49 6 255 3 3 5 19 38 38 43 65 79
65 49 19 6 4 255 3 3 8 14 19 25 19 19 19 19
16 6 3 3 255 3 3 6 16 27 36 36 32 25 15 7
4 3 255 3 3 7 19 79 152 218 224 167 94 37 9 3
2 255 2 4 8 18 29 39 40 41 40 20 9 4 3 255
2 2 2 2 2 3 3 4 5 5 3 3 2 255 2 2
3 3 4 4 8 8 8 8 5 4 3 2 255 3 3 3
8 38 153 240 255 255 227 114 64 25 10 255 10 15 17 17
7 4 4 3 2 2 2 3 3 255 3 3 11 77 255 255
255 255 255 255 255 252 144 114 255 75 73 81 140 241 255 255
255 255 255 255 86 14 255 5 5 5 12 40 78 105 86 103
103 98 52 10 4 3 3 3 3 3 3 3 3 2 2 0
0 0 0 0 0 0 3 3 3 3 3 4 32 68 102 102
97 93 93 112 111 56 16 5 255 3 3 4 17 130 255 255
255 255 255 164 29 5 4 255 4 4 11 23 25 29 23 18
16 14 10 4 4 255 3 3 3 4 4 9 12 12 12 11
7 4 3 3 255 5 10 24 43 50 44 31 31 31 31 16
7 5 255 3 3 3 9 49 85 96 100 86 78 53 22 7
4 255 3 4 14 24 26 31 31 35 38 37 36 20 10 4
3 255 10 44 77 111 113 108 101 99 96 82 45 11 255 4
11 56 93 96 94 94 93 95 99 110 110 47 10 255 3 3
3 7 7 6 6 6 4 4 4 4 4 255 3 3 13 103
141 150 144 129 121 121 117 75 24 6 255 2 3 6 10 11
11 16 20 18 15 10 5 3 255 3 10 41 81 81 50 45
44 50 54 60 51 30 12 255 3 4 7 10 15 30 30 20
11 11 12 20 11 4 255 3 5 12 24 27 34 29 29 29
30 26 14 6 255 4 33 211 243 255 255 255 255 255 255 248
217 128 255 6 3 4 19 95 195 246 252 240 240 240 185 100
29 7 255 12 40 205 255 255 255 255 255 255 255 255 129 22
255 3 3 19 38 41 41 43 82 90 90 72 49 12 4 255
3 5 12 19 25 26 26 25 27 31 31 16 4 3 255 3
4 11 27 36 37 37 36 32 22 10 5 4 255 3 3 19
79 152 239 245 245 225 167 94 32 7 3 255 2 5 18 29
39 40 41 45 45 39 20 7 4 255 2 2 2 2 3 6
4 5 5 5 3 2 2 255 2 3 3 3 4 6 6 8
7 7 5 4 3 2 255 2 3 5 38 153 240 255 255 255
255 227 114 35 16 255 10 12 17 17 13 6 4 3 2 2
3 3 3 255 3 3 47 255 255 255 255 255 255 255 255 255
139 93 255 77 81 121 140 81 19 19 36 141 255 255 181 39
255 9 9 13 40 77 85 85 71 82 136 136 98 24 5 4
3 3 3 3 3 3 3 2 2 0 0 0 0 0 0 0
3 3 3 3 3 6 55 102 110 105 102 97 95 100 95 54
18 5 255 3 3 9 46 155 255 255 255 255 255 164 43 5
3 255 3 4 12 24 29 29 27 20 17 15 10 5 4 255
3 3 3 3 6 13 13 13 12 11 8 4 3 3 255 3
11 24 32 39 22 19 19 24 30 24 14 6 255 4 3 4
24 69 88 118 118 100 86 62 26 7 3 255 3 6 18 24
24 24 31 37 43 37 29 20 10 4 4 255 16 60 96 111
113 104 96 96 99 96 51 14 255 4 20 93 99 99 88 92
92 99 99 110 110 61 15 255 3 2 2 4 6 6 6 7
5 5 5 5 4 255 3 5 36 104 141 147 140 125 121 121
112 81 31 7 255 3 6 12 13 13 12 13 16 19 16 12
6 4 255 3 10 41 52 54 48 46 46 51 54 60 60 46
16 255 4 6 10 15 23 30 30 19 15 15 23 23 22 7
255 4 8 14 24 26 27 26 20 26 28 28 19 8 255 10
83 211 247 255 255 255 255 255 255 255 234 152 255 8 6 7
47 153 243 255 255 255 255 255 242 180 57 9 255 17 71 255
255 255 255 255 255 255 255 255 193 39 255 3 3 20 95 95
43 43 72 82 82 78 60 20 5 255 3 7 12 23 27 27
27 26 27 27 27 16 5 3 255 3 5 15 32 39 40 39
39 36 31 18 8 4 255 3 5 39 145 218 247 251 253 253
224 146 60 14 4 255 3 6 22 39 44 40 40 37 40 39
38 15 4 255 2 2 2 3 9 9 6 5 5 4 3 2
2 255 3 3 3 4 6 6 6 6 6 5 5 4 4 3
255 3 4 13 76 222 255 255 255 255 255 255 137 35 12 255
9 10 12 12 7 5 4 4 3 3 4 6 4 255 3 20
126 255 255 255 255 255 255 255 255 255 139 46 255 75 121 140
97 23 8 5 5 36 125 181 115 41 255 10 13 40 71 90
77 55 48 55 82 107 98 40 8 3 3 3 3 3 3 3
3 2 2 0 0 0 0 0 0 0 3 4 4 3 3 9
57 113 123 114 104 100 95 90 78 54 22 5 255 3 4 11
47 155 255 255 255 255 250 160 43 5 3 255 3 5 12 16
25 27 23 17 17 15 13 7 4 255 3 3 3 4 6 14
14 12 12 11 8 4 3 3 255 4 11 18 20 20 19 18
19 24 24 24 22 10 255 4 4 7 26 69 88 111 112 100
98 62 26 6 3 255 3 6 17 19 22 23 34 45 47 43
30 20 10 4 4 255 16 60 96 107 107 104 93 93 97 97
54 14 255 4 20 93 96 88 87 87 87 95 99 119 119 69
16 255 3 3 3 4 5 6 8 9 5 5 5 4 4 255
3 9 44 103 141 146 146 139 125 125 112 82 43 11 255 4
6 12 13 13 13 13 16 19 19 13 7 4 255 4 9 29
44 47 46 48 50 53 55 69 69 46 16 255 6 6 12 18
25 25 20 17 16 17 23 23 22 7 255 5 12 15 24 27
26 22 20 22 28 30 30 14 255 14 83 189 230 255 255 255
255 255 255 255 234 152 255 11 8 14 69 165 246 255 255 255
255 255 255 197 57 9 255 17 71 255 255 255 255 255 255 255
255 255 255 52 255 4 4 20 95 96 75 61 62 72 78 72
52 26 6 255 3 7 14 23 27 27 27 27 29 27 24 14
5 3 255 3 6 18 38 40 43 43 43 40 33 19 8 4
255 4 9 54 152 239 255 255 255 255 253 163 60 14 4 255
3 8 24 45 46 44 37 33 32 36 30 17 6 255 2 2
2 3 9 9 6 6 5 4 3 3 3 255 3 3 3 4
7 7 6 5 5 5 6 7 4 3 255 3 6 24 104 246
255 255 255 255 255 255 137 33 11 255 9 9 7 4 3 3
4 3 3 3 7 8 8 255 5 26 219 255 255 255 255 255
255 255 255 255 172 53 255 41 121 121 97 23 7 5 5 13
40 102 50 41 255 15 27 50 88 88 69 41 41 54 66 82
66 40 8 3 3 2 3 3 3 3 3 3 2 0 0 0
0 0 0 0 3 4 4 4 4 9 57 123 126 125 108 101
94 90 78 53 22 5 255 3 4 11 47 147 255 255 255 250
205 130 33 3 3 255 3 5 8 12 17 19 19 15 15 15
15 7 3 255 3 3 3 4 6 11 12 12 12 10 7 4
4 3 255 4 10 18 19 20 19 25 28 29 29 25 23 10
255 3 4 7 26 55 82 105 110 99 72 39 14 5 3 255
3 6 12 17 18 20 27 37 47 45 40 22 10 3 3 255
14 47 77 98 107 107 94 93 94 92 54 14 255 4 18 77
90 90 87 88 88 95 97 126 126 72 16 255 3 3 3 3
4 6 11 11 9 5 5 4 3 255 4 11 44 102 141 141
147 147 142 131 116 97 43 11 255 4 5 9 12 13 13 14
15 18 15 13 7 4 255 4 9 29 44 47 48 51 51 54
70 70 66 37 12 255 4 6 16 23 25 23 17 15 17 23
23 23 12 5 255 5 12 24 31 31 30 26 22 27 28 30
30 15 255 16 78 184 229 239 247 255 255 255 255 241 225 149
255 11 11 14 69 175 253 255 255 255 255 255 255 197 55 7
255 8 69 255 255 255 255 255 255 255 255 255 255 52 255 5
5 24 77 96 95 72 62 61 58 58 48 26 6 255 3 7
14 20 25 27 27 27 27 24 20 12 5 3 255 3 7 23
45 45 43 43 43 43 35 19 8 4 255 4 9 54 152 217
255 255 255 255 253 163 57 9 4 255 3 8 24 38 45 44
36 33 32 30 28 17 6 255 2 2 3 4 7 8 7 6
6 5 3 3 3 255 3 3 4 6 8 12 7 5 5 6
10 10 7 4 255 4 9 26 104 246 255 255 255 255 255 255
123 29 10 255 9 9 5 4 3 3 3 3 3 2 4 8
8 255 6 26 219 255 255 255 255 255 255 255 255 255 172 62
255 31 90 107 96 33 11 7 10 16 23 40 40 32 255 18
29 50 64 69 55 47 47 55 60 64 40 18 5 3 3 2
2 3 3 3 3 3 2 0 0 0 0 0 0 0 3 4
4 3 4 8 33 86 123 114 109 101 94 90 74 52 18 4
255 4 4 8 35 97 147 238 238 205 130 75 15 3 3 255
3 4 6 9 13 16 17 15 13 12 8 5 3 255 2 2
3 3 4 6 11 11 10 7 5 4 4 3 255 4 9 16
19 22 22 28 30 32 29 25 14 6 255 3 3 5 15 33
58 82 92 79 60 28 8 3 3 255 3 4 8 17 18 20
24 29 41 41 40 22 7 3 255 3 11 41 74 98 108 108
100 94 92 83 46 11 255 4 14 62 83 90 90 92 96 96
103 114 97 72 16 255 3 3 3 3 3 6 13 13 10 5
4 3 3 255 4 11 34 79 121 141 147 149 151 151 130 109
41 7 255 4 4 6 9 11 11 13 14 14 13 10 5 4
255 4 9 30 44 54 55 55 55 64 71 70 59 34 10 255
3 4 12 19 20 18 17 17 23 25 23 14 6 4 255 5
12 20 28 31 30 30 27 28 28 29 27 15 255 14 69 168
208 218 218 229 239 239 234 225 205 137 255 8 5 12 61 175
253 255 255 255 255 255 255 142 32 5 255 8 46 255 255 255
255 255 255 255 255 255 225 37 255 5 6 24 70 96 96 94
68 60 54 48 40 18 6 255 4 5 9 15 20 22 23 23
23 20 18 10 4 3 255 3 7 23 35 43 41 43 43 43
33 16 5 4 255 3 7 37 113 182 235 255 255 255 222 146
39 6 3 255 3 8 22 38 45 47 39 35 32 30 22 12
4 255 2 2 3 4 5 7 7 7 7 6 4 3 3 255
4 4 4 6 11 12 11 9 7 12 14 12 6 3 255 4
9 26 82 215 255 255 255 255 255 222 83 18 10 255 10 9
5 4 3 3 3 3 3 2 3 4 6 255 6 18 174 255
255 255 255 255 255 255 255 255 158 59 255 20 49 93 93 65
26 16 16 16 17 23 26 18 255 18 28 30 50 55 48 48
55 57 57 48 19 7 3 3 3 2 3 3 3 3 3 2
2 0 0 0 0 0 0 0 3 3 3 3 3 5 16 47
86 108 103 94 93 83 52 36 12 4 255 4 4 5 10 35
97 136 136 123 75 29 5 3 3 255 3 4 4 6 9 12
16 11 10 7 5 4 3 255 3 2 3 3 3 3 5 6
6 5 4 4 4 4 255 4 7 12 18 22 22 24 30 32
29 25 9 3 255 3 3 4 6 15 33 58 74 60 28 14
5 3 3 255 3 4 8 14 18 24 24 25 29 40 22 7
3 3 255 2 6 19 41 74 99 105 100 94 85 51 23 7
255 3 8 34 74 90 90 92 96 96 97 97 77 32 13 255
3 2 3 3 3 6 11 13 11 5 3 3 3 255 4 6
18 53 85 121 132 147 149 151 116 52 17 4 255 4 4 4
6 6 8 10 10 10 10 6 3 3 255 4 9 30 54 56
55 55 55 64 71 59 45 22 7 255 3 3 6 12 18 17
17 22 23 22 18 10 4 3 255 4 7 12 20 26 29 30
29 29 29 28 18 8 255 14 69 128 184 198 198 201 225 227
225 205 160 87 255 3 3 5 26 83 175 253 255 255 255 255
164 76 14 5 255 12 34 158 255 255 255 255 255 255 255 255
102 13 255 5 6 16 34 76 94 77 69 60 58 46 28 10
4 255 4 4 5 10 20 20 20 19 19 18 14 7 4 3
255 3 6 10 24 35 35 36 38 35 27 10 4 3 255 3
3 14 55 124 203 217 248 222 146 86 22 5 3 255 3 6
17 29 44 45 44 37 30 24 15 7 3 255 2 3 3 3
4 5 7 7 7 4 4 3 3 255 4 4 4 4 8 10
11 12 19 18 14 7 3 3 255 3 5 12 38 121 215 255
255 255 248 166 45 12 7 255 12 12 5 4 4 4 4 4
4 4 4 3 3 255 4 16 112 255 255 255 255 255 255 255
255 205 62 20 255 12 18 50 65 60 46 26 25 17 16 16
14 16 255 18 23 28 29 35 48 50 53 53 50 28 10 4
3 3 3 3 2 2 3 3 3 2 2 0 0 0 0 0
0 0 2 3 3 3 3 4 7 18 47 81 81 74 59 49
36 12 6 4 255 4 4 4 5 10 19 32 44 44 29 9
3 3 3 255 3 3 4 4 5 8 9 9 6 5 4 4
3 255 3 3 3 3 3 3 3 3 3 3 3 3 3 3
255 3 4 7 12 15 16 16 23 26 25 9 6 3 255 3
3 3 4 6 12 24 27 27 14 5 3 3 3 255 3 3
4 9 17 24 24 20 20 18 7 3 3 2 255 2 2 6
19 36 65 99 99 83 51 24 7 3 255 3 4 13 34 74
78 78 78 79 79 57 32 13 5 255 2 2 3 3 4 5
7 11 7 4 3 3 3 255 4 4 6 18 53 85 107 130
130 100 52 17 5 3 255 3 3 3 3 5 6 8 9 10
7 4 3 2 255 3 5 12 30 54 55 55 54 55 54 45
22 8 4 255 3 3 3 6 10 13 17 17 22 18 10 7
4 3 255 3 4 7 10 15 22 29 29 29 27 18 10 4
255 5 17 69 128 178 196 198 201 203 205 160 91 29 255 3
2 2 5 26 83 175 229 229 195 164 76 14 4 3 255 12
27 74 232 255 255 255 255 255 255 119 36 11 255 5 4 6
16 34 57 69 65 59 46 28 14 7 4 255 3 3 4 8
12 19 17 15 15 14 8 4 3 3 255 3 3 6 10 16
19 22 26 26 10 6 4 3 255 3 4 6 17 55 124 185
185 129 86 22 7 3 3 255 3 4 6 17 29 44 43 30
25 16 8 4 3 255 3 3 3 3 3 3 3 3 4 4
3 3 3 255 4 4 3 3 3 4 10 15 19 19 14 3
3 3 255 3 3 5 11 38 121 214 248 248 166 45 14 7
5 255 7 6 4 3 3 4 4 4 4 4 4 3 3 255
3 7 45 132 255 255 255 255 255 255 205 59 14 7 255 6
8 17 49 50 33 26 25 23 16 13 10 10 255 16 17 10
10 13 29 48 50 50 28 14 7 3 3 3 3 2 2 2
3 3 3 2 2 0 0 0 0 0 0 0 2 2 3 3
3 3 4 7 18 29 29 27 20 16 11 6 4 4 255 4
4 4 4 4 4 4 7 11 9 5 3 3 3 255 3 3
3 3 3 3 4 4 4 4 4 4 3 255 3 3 3 3
3 2 2 3 3 3 3 3 3 3 255 3 3 4 7 8
8 8 10 10 8 6 3 3 255 2 2 3 3 4 4 4
4 4 4 3 3 2 2 255 3 3 3 4 9 14 14 9
7 5 3 3 3 2 255 2 2 3 4 9 20 39 40 40
23 7 3 3 255 3 3 4 13 27 35 35 38 38 32 20
11 5 3 255 2 2 3 3 3 4 6 6 4 3 3 3
3 255 3 4 4 6 12 29 50 54 54 28 10 5 4 3
255 2 2 2 3 3 4 6 7 7 4 3 2 2 255 3
3 5 12 30 30 31 30 29 25 16 8 4 4 255 3 3
3 3 5 7 11 11 10 8 7 4 3 3 255 3 3 4
5 8 11 16 22 22 17 10 4 3 255 3 5 18 64 124
167 196 196 159 134 91 29 7 255 2 2 2 2 5 20 74
120 120 82 37 12 4 3 3 255 5 15 27 74 232 255 255
255 255 119 36 11 7 255 3 3 4 6 12 25 36 36 31
22 14 7 5 3 255 3 3 3 4 8 12 12 11 9 8
5 3 3 3 255 3 2 2 4 5 5 6 8 8 6 4
3 3 255 3 4 4 6 17 36 48 48 37 20 7 3 3
3 255 3 3 4 6 12 23 25 25 16 8 4 3 3 255
3 3 3 3 3 3 3 3 3 3 3 2 2 255 4 4
3 2 3 3 4 7 16 14 4 3 3 3 255 3 3 4
5 8 28 66 79 79 45 14 7 4 3 255 3 3 3 3
3 4 4 3 3 4 4 3 3 255 3 3 7 45 132 228
255 255 240 140 51 11 4 4 255 4 4 8 15 19 19 22
23 18 13 10 8 8 255 10 8 4 4 5 13 20 20 19
14 7 3 3 3 3 2 2 2 2 2 2 2 2 2 0
0 0 0 0 0 0 2 2 3 3 3 3 4 4 3 4
5 5 5 5 4 4 3 3 255 3 3 4 4 3 2 3
3 6 5 3 3 3 3 255 3 3 3 3 3 3 3 4
4 4 4 3 3 255 3 4 3 3 3 3 3 3 2 2
3 3 3 3 255 3 3 3 4 4 4 4 4 4 4 3
3 3 255 2 2 3 3 3 3 3 3 3 3 3 2 2
2 255 3 3 3 3 3 4 4 4 4 3 3 3 2 2
255 2 2 3 3 3 3 3 4 5 5 3 3 3 255 3
3 3 4 4 4 7 11 11 6 3 3 2 2 255 2 2
3 3 3 3 3 2 2 2 3 3 3 255 3 4 4 4
4 4 7 10 10 5 4 4 4 3 255 2 2 2 2 3
3 3 3 3 3 3 3 3 255 3 3 3 5 6 7 9
9 8 5 3 2 3 3 255 3 3 3 3 3 4 4 4
4 4 4 3 3 3 255 3 3 3 3 3 4 6 7 7
5 4 3 3 255 3 3 5 17 57 91 96 96 66 38 24
7 5 255 3 2 2 2 4 5 13 27 27 16 5 3 3
3 3 255 3 4 6 18 49 49 49 48 45 19 7 5 3
255 2 2 3 3 4 7 11 11 9 6 5 5 4 3 255
3 3 3 3 4 4 4 5 5 5 4 3 3 2 255 2
2 2 2 2 2 3 3 3 4 3 3 3 255 4 4 4
4 4 4 6 6 5 4 3 3 3 3 255 3 3 3 3
4 6 7 7 5 3 3 3 3 255 3 3 3 3 3 2
2 3 3 3 3 2 2 255 4 3 2 2 2 2 3 3
4 4 3 3 3 3 255 2 2 3 4 4 7 12 12 6
6 5 3 3 3 255 3 3 3 3 2 2 3 3 3 3
4 3 3 255 3 3 3 6 15 44 75 75 38 14 4 3
3 3 255 3 3 4 5 6 7 10 11 11 11 8 5 4
255 4 4 4 4 6 13 13 9 7 3 3 3 3 3 3
3 3 3 3 3 2 2 2 2 0 0 0 255 255 255 255
255 255 255 255 255 255 255 255 255 255 255 255 255 255 255 255
255 255 255 255 255 255 255 255 255 255 255 255 255 255 255 255
255 255 255 255 255 255 255 255 255 255 255 255 255 255 255 255
255 255 255 255 255 255 255 255 255 255 255 255 255 255 255 255
255 255 255 255 255 255 255 255 255 255 255 255 255 255 255 255
255 255 255 255 255 255 255 255 255 255 255 255 255 255 255 255
255 255 255 255 255 255 255 255 255 255 255 255 255 255 255 255
255 255 255 255 255 255 255 255 255 255 255 255 255 255 255 255
255 255 255 255 255 255 255 255 255 255 255 255 255 255 255 255
255 255 255 255 255 255 255 255 255 255 255 255 255 255 255 255
255 255 255 255 255 255 255 255 255 255 255 255 255 255 255 255
255 255 255 255 255 255 255 255 255 255 255 255 255 255 255 255
255 255 255 255 255 255 255 255 255 255 255 255 255 255 255 255
255 255 255 255 255 255 255 255 255 255 255 255 255 255 255 255
255 255 255 255 255 255 255 255 255 255 255 255 255 255 255 255
255 255 255 255 255 255 255 255 255 255 255 255 255 255 255 255
255 255 255 255 255 255 255 255 255 255 255 255 255 255 255 255
255 255 255 255 255 255 255 255 255 255 255 255 255 255 255 255
255 255 255 255 255 255 255 255 255 255 255 255 255 255 255 255
255 255 255 255 255 255 255 255 255 255 255 255 255 255 255 255
255 255 255 255 255 255 255 255 255 255 255 255 255 255 255 255
255 255 255 255 255 255 255 255 255 255 255 255 255 255 255 255
255 255 255 255 255 255 255 255 255 255 255 255 255 255 255 255
255 255 255 255 255 255 255 255 255 255 255 255 255 255 255 255
255 255 255 255 255 255 255 255 255 255 255 255 255 255 255 255
255 255 255 255 255 255 255 255 255 255 255 255 255 255 255 255
255 255 255 255 255 255 255 255 255 255 255 255 255 255 255 255
255 255 255 255 255 255 255 255 255 255 255 255 255 255 255 255
255 255 255 255 255 255 0 0 0 0 2 3 3 3 3 3
4 4 4 12 22 22 7 7 5 3 3 3 255 3 3 3
3 3 3 4 4 3 3 3 3 3 3 255 3 3 3 3
3 3 3 3 3 4 3 3 3 255 3 3 3 3 4 7
8 7 7 6 4 3 3 3 255 4 3 3 3 3 3 3
3 3 3 3 3 3 255 3 3 3 3 3 3 3 3 3
3 3 3 3 3 255 3 3 3 3 3 3 3 3 3 3
3 3 3 3 255 2 2 2 2 3 3 3 3 3 3 3
3 3 255 3 3 3 3 3 3 3 4 4 3 3 3 3
3 255 3 3 3 3 3 2 2 2 3 3 3 3 3 255
3 3 3 3 3 4 3 3 3 3 3 3 3 3 255 3
2 3 3 3 3 3 3 3 3 3 3 3 255 3 3 3
3 3 3 3 3 3 2 2 2 2 3 255 3 3 3 3
3 3 3 3 4 3 3 3 3 3 255 3 2 2 2 3
2 3 3 2 2 2 2 3 255 3 3 3 3 4 4 4
3 3 3 3 3 4 255 3 2 2 2 2 2 2 2 3
3 3 3 3 3 3 255 3 3 3 3 2 2 2 3 3
3 3 3 3 255 3 2 2 3 3 3 3 3 3 3 4
4 3 3 255 3 3 3 2 2 2 3 4 5 5 3 3
2 2 255 3 3 3 2 2 2 2 2 3 3 3 3 3
255 3 3 3 3 3 3 3 3 3 3 2 2 2 2 255
2 2 2 2 2 3 3 3 3 3 3 3 3 255 2 2
3 3 2 2 2 3 3 3 3 3 3 255 3 3 3 3
3 2 2 2 2 3 3 3 3 3 255 3 2 2 3 3
4 4 4 4 3 3 3 3 3 255 3 3 3 3 3 3
3 3 3 4 4 3 3 255 3 3 4 6 11 10 8 4
3 3 3 7 14 14 255 4 3 3 3 2 2 3 3 3
3 3 3 3 255 5 6 7 13 18 31 34 16 10 4 4
4 4 3 3 3 3 3 3 3 3 3 2 2 0 0 0
0 0 0 0 2 4 4 4 3 3 4 5 30 97 165 165
91 36 18 5 3 3 255 4 4 6 6 6 18 19 19 17
7 4 4 4 3 255 3 3 3 3 3 3 3 3 3 3
3 3 3 255 3 3 4 4 7 11 12 16 16 14 6 4
3 3 255 4 3 3 3 2 2 3 3 3 3 3 3 3
255 3 3 3 3 4 4 3 4 4 4 3 3 3 3 255
3 3 3 3 4 4 3 3 3 4 3 3 3 3 255 3
3 3 2 3 4 4 3 3 3 3 3 3 255 3 3 3
3 4 9 19 22 22 11 5 3 3 3 255 3 3 3 3
3 3 2 3 3 3 3 2 3 255 4 4 3 3 4 7
7 5 3 3 3 3 3 3 255 3 3 4 8 8 9 9
9 5 5 4 3 3 255 3 3 3 3 4 13 19 19 14
5 3 2 3 3 255 3 2 3 3 3 3 3 4 4 3
3 3 3 3 255 3 2 2 3 3 2 2 2 2 2 2
2 3 255 3 3 3 4 4 4 3 3 3 3 3 3 3
255 2 2 2 2 3 3 3 3 3 3 3 3 3 3 4
255 3 3 3 3 2 2 2 3 3 3 3 2 3 255 3
3 3 3 3 4 4 4 3 3 3 3 3 3 255 3 3
3 3 3 3 3 3 5 5 3 3 2 2 255 3 3 3
3 3 3 3 3 3 3 3 3 3 255 3 3 3 3 3
3 3 3 3 3 2 2 2 2 255 2 2 2 2 2 2
3 3 3 3 3 3 3 255 3 2 2 3 3 2 2 2
3 3 3 3 3 255 3 3 3 3 3 3 2 2 3 3
3 3 3 3 255 3 2 2 3 3 4 5 5 4 3 3
3 3 3 255 3 3 3 3 3 6 6 6 4 4 3 3
3 255 9 6 7 7 16 16 10 7 4 6 9 16 24 27
255 10 4 3 2 3 3 3 3 3 3 3 3 3 255 6
10 11 13 18 31 34 26 25 13 12 9 4 4 3 3 3
3 3 3 4 3 3 2 0 0 0 0 0 0 0 2 4
4 3 3 3 5 70 218 255 255 255 255 255 140 41 7 3
255 4 6 9 35 102 163 163 162 96 38 8 4 4 3 255
3 3 3 3 3 3 3 3 3 3 3 3 3 255 3 4
4 7 15 26 43 90 90 56 14 5 3 4 255 4 3 2
2 2 3 3 3 3 3 3 3 3 255 3 3 3 4 5
11 14 13 10 6 4 4 3 3 255 3 3 3 4 4 6
8 8 5 4 3 3 3 3 255 3 3 3 4 5 6 6
5 5 4 3 3 3 255 3 3 3 5 18 43 66 66 65
41 19 5 3 3 255 3 3 3 3 4 4 4 4 3 3
3 2 3 255 4 4 4 20 37 56 69 92 92 46 12 4
3 3 255 3 4 8 15 16 16 16 19 16 15 10 6 3
255 3 3 4 9 29 70 71 64 45 24 11 4 3 3 255
3 2 2 3 3 3 5 5 4 3 3 3 3 3 255 2
2 2 3 3 3 3 3 3 3 3 3 3 255 3 3 4
4 6 6 4 4 4 4 3 3 3 255 3 3 3 4 5
6 8 11 13 13 9 3 3 4 4 255 4 3 3 3 5
5 6 7 11 11 4 2 3 255 3 3 3 3 4 4 11
33 33 13 4 3 3 3 255 3 3 4 4 4 3 3 6
7 6 4 3 2 2 255 3 3 4 5 5 13 24 24 15
5 3 3 3 255 3 3 3 3 4 8 9 5 4 3 3
2 2 2 255 2 2 2 2 2 3 3 3 4 4 3 3
3 255 3 3 3 3 3 3 2 3 3 3 3 4 3 255
3 3 3 3 3 3 3 4 4 4 4 3 3 3 255 3
3 3 4 12 15 15 13 13 13 8 4 3 3 255 3 3
3 5 14 24 27 30 30 16 7 3 5 255 13 13 7 7
19 19 15 12 13 17 18 25 37 37 255 12 4 3 3 6
6 5 4 4 3 3 3 3 255 10 12 11 11 13 18 26
26 26 30 29 13 9 4 3 3 3 3 3 3 4 3 3
2 0 0 0 0 0 0 0 2 3 4 3 3 5 70 255
255 255 255 255 255 255 255 140 41 7 255 4 9 35 102 247
255 255 255 228 113 38 8 4 3 255 3 3 3 4 4 4
4 4 3 3 3 3 3 255 4 4 7 22 81 207 255 255
255 187 56 16 5 4 255 3 2 2 2 3 5 5 3 3
3 3 3 3 255 2 2 3 5 11 24 30 30 28 15 9
4 4 3 255 3 3 3 5 12 17 22 23 23 10 4 3
3 3 255 3 3 4 5 10 15 15 15 11 5 3 3 3
255 3 3 5 24 74 116 116 115 111 99 44 19 4 4 255
3 3 3 4 4 5 6 5 4 4 4 4 4 255 4 4
27 118 185 229 230 242 242 146 52 12 4 3 255 4 5 15
23 20 20 24 25 25 18 16 12 5 255 3 4 9 32 71
79 79 79 74 73 44 17 6 3 255 3 2 3 3 7 9
12 12 11 8 4 3 3 3 255 2 2 2 3 3 3 3
4 3 3 3 3 3 255 3 3 4 6 10 12 10 9 8
8 5 3 3 255 3 3 4 9 24 34 34 34 35 35 30
9 4 4 4 255 3 3 3 11 24 37 62 62 56 36 13
4 3 255 3 3 3 4 4 18 57 134 134 94 24 5 3
3 255 3 3 4 4 7 8 8 11 15 8 6 3 3 3
255 3 3 5 8 28 72 118 118 68 15 5 3 3 255 3
3 4 5 8 15 17 16 12 4 3 3 2 2 255 3 3
2 2 3 3 4 4 5 6 4 3 2 255 3 3 3 3
3 3 3 3 3 3 3 3 3 255 2 3 3 4 5 6
7 8 8 6 4 3 3 3 255 3 4 6 25 82 136 144
144 140 87 32 8 4 3 255 3 4 7 16 30 55 59 70
56 33 18 9 6 255 11 11 8 8 19 23 17 17 28 31
31 51 69 69 255 19 12 7 7 26 29 22 22 22 11 5
3 4 255 7 11 6 6 10 14 18 26 30 36 47 34 25
9 4 3 3 3 3 3 3 3 3 2 0 0 0 0 0
0 0 3 3 3 3 5 51 255 255 255 255 255 255 255 255
255 255 139 25 255 5 22 98 247 255 255 255 255 255 228 113
34 7 3 255 3 3 3 3 4 4 5 5 4 4 4 4
3 255 3 5 22 81 207 255 255 255 255 255 187 56 14 4
255 3 3 2 3 7 12 19 19 16 12 4 3 3 255 2
3 5 11 24 34 39 44 38 28 16 9 4 4 255 3 3
5 12 31 43 48 54 47 23 10 4 3 3 255 3 3 5
10 15 17 20 27 15 11 4 3 3 255 4 5 24 74 154
161 139 128 128 120 111 44 11 4 255 4 4 4 5 5 7
8 7 7 7 6 5 4 255 4 27 118 205 255 255 255 255
255 242 146 52 10 3 255 5 14 28 26 24 24 24 25 25
23 18 16 10 255 4 8 32 70 97 97 89 82 89 91 86
44 17 6 255 3 3 3 7 24 29 23 19 17 17 14 7
3 3 255 3 3 3 4 5 4 4 4 4 3 3 3 3
255 3 3 4 10 15 19 18 17 15 10 8 5 3 255 3
4 9 24 39 64 73 61 61 61 49 30 9 4 4 255 3
3 11 33 69 92 96 99 92 56 36 9 4 255 3 3 4
8 20 81 183 255 255 230 94 24 5 3 255 3 4 4 7
19 27 27 31 25 20 8 3 3 3 255 3 3 8 28 78
183 255 252 139 68 13 4 3 255 3 3 4 8 15 26 33
30 16 12 4 3 3 3 255 3 3 3 3 3 4 4 6
9 10 8 4 2 255 2 3 3 3 3 5 8 8 7 4
3 3 3 255 2 3 4 5 9 11 12 12 12 9 6 4
3 3 255 4 6 25 87 241 255 255 255 255 214 87 32 7
3 255 4 7 16 35 55 62 66 70 70 56 31 16 7 255
6 8 8 12 25 46 35 36 47 78 90 146 123 86 255 37
19 19 28 38 56 44 44 44 32 13 6 6 255 6 6 6
6 10 13 16 19 31 47 51 53 36 29 15 7 5 4 3
3 3 4 3 3 0 0 0 0 0 0 1 3 3 3 3
13 114 255 255 255 255 255 255 255 255 255 255 251 60 255 7
34 126 255 255 255 255 255 255 255 178 81 18 3 255 3 3
3 4 4 6 7 10 6 4 4 3 3 255 3 7 52 205
255 255 255 255 255 255 255 134 34 7 255 3 3 3 4 12
25 43 54 35 16 12 4 3 255 3 5 11 25 34 38 44
45 44 33 26 16 7 3 255 3 3 9 31 48 76 76 72
57 44 18 6 3 3 255 3 3 6 11 16 19 27 27 27
15 6 3 3 255 4 11 51 126 154 161 144 137 137 134 132
69 23 6 255 4 5 5 5 7 8 8 8 7 7 6 6
4 255 9 60 205 255 255 255 255 255 255 255 239 120 30 4
255 9 28 31 31 24 24 25 25 24 23 23 18 14 255 5
14 58 97 123 97 81 81 91 93 93 79 36 12 255 3 3
6 24 33 33 32 23 19 24 27 14 7 2 255 3 3 4
5 5 5 4 4 4 3 3 3 3 255 3 3 6 13 22
22 22 18 17 15 10 5 3 255 4 7 17 39 58 64 73
61 61 61 58 49 23 7 4 255 4 9 33 69 94 109 109
109 100 92 55 19 5 255 3 4 8 20 81 195 255 255 255
255 230 88 17 4 255 4 4 7 19 31 52 56 55 34 25
11 4 3 3 255 3 4 19 78 183 255 255 255 252 139 45
8 3 255 3 3 5 14 26 34 34 33 27 16 6 3 3
3 255 3 3 3 3 4 4 6 9 13 13 10 5 3 255
3 3 3 3 5 8 9 12 9 7 4 3 2 255 2 3
5 9 16 18 19 17 13 12 10 6 4 3 255 5 20 87
241 255 255 255 255 255 255 214 83 18 3 255 6 16 34 62
64 64 66 70 71 66 48 22 7 255 4 6 9 24 35 50
50 57 78 94 146 172 152 104 255 40 33 31 34 46 56 44
44 44 36 32 13 6 255 4 4 6 10 12 13 15 17 23
46 58 64 64 57 43 26 15 12 12 12 6 4 4 3 0
0 0 0 0 0 1 3 3 3 4 25 145 255 255 255 255
255 255 255 255 255 255 255 96 255 10 45 137 255 255 255 255
255 255 255 227 114 24 2 255 2 3 4 6 6 7 10 11
10 5 4 3 3 255 3 10 83 255 255 255 255 255 255 255
255 162 35 8 255 3 3 4 8 15 37 45 54 44 28 12
4 3 255 4 10 24 34 35 36 39 44 37 36 33 23 9
3 255 3 5 15 47 76 83 76 72 62 47 23 8 3 3
255 3 4 8 14 17 19 27 27 23 15 6 3 3 255 4
15 58 105 144 144 141 140 140 141 136 91 32 6 255 4 6
10 10 11 10 9 7 6 6 6 6 4 255 17 90 236 255
255 255 255 255 255 255 255 190 59 7 255 10 23 28 28 28
28 28 25 24 23 28 25 15 255 5 14 58 112 123 112 85
85 93 93 88 72 44 13 255 4 4 10 24 48 48 33 29
27 31 31 23 8 3 255 3 4 5 5 5 5 5 4 3
3 3 3 3 255 3 4 10 17 20 22 23 22 19 15 11
6 4 255 4 9 25 47 57 58 58 58 53 58 58 53 30
8 4 255 4 13 48 93 110 115 117 109 105 100 77 35 9
255 3 4 11 59 195 255 255 255 255 255 255 173 37 5 255
4 4 11 31 52 66 75 74 55 33 17 7 3 3 255 4
5 19 78 183 227 255 255 242 140 45 8 3 255 3 3 6
17 28 34 35 34 30 18 7 3 3 3 255 3 2 3 3
4 6 10 13 13 13 10 6 4 255 3 3 3 4 6 9
11 12 12 9 6 3 2 255 2 3 8 16 17 19 19 19
16 15 12 9 6 4 255 8 48 177 255 255 255 255 255 255
255 255 156 32 4 255 10 34 50 66 66 61 60 66 79 79
66 28 7 255 4 4 8 24 31 46 52 72 93 137 192 192
152 71 255 34 33 34 38 38 43 43 36 36 35 32 15 7
255 3 3 6 10 13 13 14 15 17 29 58 80 80 57 53
43 33 25 20 14 13 6 4 2 0 0 0 0 0 0 0
2 3 3 4 28 157 255 255 255 255 255 255 255 255 255 255
255 96 255 14 60 160 255 255 255 255 255 255 255 255 118 24
2 255 2 4 6 6 6 6 7 10 6 5 3 3 2 255
2 10 83 255 255 255 255 255 255 255 255 162 35 8 255 3
3 5 7 9 18 41 41 35 14 8 3 2 255 4 10 25
28 34 35 35 35 35 36 35 25 9 3 255 3 5 15 47
66 83 72 66 71 61 44 13 3 3 255 4 5 9 14 17
20 27 27 18 12 5 3 3 255 4 15 58 92 126 141 141
142 147 147 141 95 33 6 255 4 8 10 10 11 11 10 8
6 6 7 6 5 255 20 97 242 255 255 255 255 255 255 255
255 198 59 7 255 10 19 24 26 27 29 30 30 26 26 28
27 18 255 7 14 54 87 104 89 89 102 101 96 88 72 46
13 255 3 4 10 22 39 46 41 33 33 33 33 23 8 3
255 4 4 5 4 5 5 5 4 3 3 2 3 3 255 3
4 10 17 18 22 23 24 22 18 15 10 4 255 3 9 31
56 56 56 49 51 52 53 58 58 31 8 4 255 4 13 48
93 110 119 121 112 111 107 94 50 13 255 3 4 12 65 195
255 255 255 255 255 255 210 48 5 255 4 5 14 37 62 73
75 74 72 52 25 7 4 3 255 5 6 11 43 87 192 227
228 177 140 36 5 3 255 3 3 6 17 27 32 35 34 30
20 8 4 3 3 255 2 2 3 3 6 10 13 13 13 12
10 6 4 255 3 3 3 4 6 8 10 11 11 10 7 4
3 255 3 4 8 15 16 18 18 17 15 13 13 11 6 4
255 8 64 255 255 255 255 255 255 255 255 255 238 52 8 255
12 50 68 78 68 61 61 79 88 88 74 38 11 255 4 4
9 22 31 35 53 73 94 133 170 170 123 44 255 27 31 34
38 38 36 23 19 27 29 27 15 7 255 4 5 6 11 13
13 15 16 19 24 54 87 87 57 46 40 33 29 22 14 8
6 4 2 0 0 0 0 0 0 0 2 2 3 3 28 157
255 255 255 255 255 255 255 255 255 255 255 95 255 14 60 160
255 255 255 255 255 255 255 255 118 19 3 255 3 4 6 6
5 4 4 5 5 4 3 3 2 255 3 7 61 222 255 255
255 255 255 255 255 131 30 8 255 3 3 5 5 7 9 14
14 14 8 4 3 2 255 4 8 16 27 27 28 29 32 33
35 31 22 9 3 255 3 4 15 43 65 66 66 73 73 64
46 13 3 3 255 3 5 9 14 17 23 30 30 18 11 5
3 3 255 4 14 45 81 109 135 153 161 175 159 146 95 33
6 255 4 7 10 10 10 10 10 10 11 11 10 7 6 255
20 97 242 255 255 255 255 255 255 255 255 198 52 6 255 10
19 24 26 27 27 30 28 26 26 28 27 18 255 7 14 49
83 88 89 102 107 107 101 88 72 46 12 255 3 3 6 17
34 40 41 41 38 33 26 14 6 3 255 3 4 4 4 4
6 5 5 4 3 2 3 3 255 3 4 8 16 18 19 24
24 24 19 18 10 4 255 2 8 31 56 56 47 47 49 51
58 64 64 36 9 4 255 3 12 47 89 105 110 119 118 112
108 94 50 13 255 3 4 12 65 195 255 255 255 255 255 255
210 48 5 255 4 5 14 37 62 71 74 73 66 49 25 7
4 4 255 6 6 10 16 43 87 135 165 140 85 18 4 3
255 3 3 5 10 18 28 35 35 32 20 8 4 4 3 255
3 3 3 3 9 14 18 14 13 11 9 6 4 255 3 3
3 4 5 7 9 10 10 9 7 4 4 255 3 4 8 13
16 16 14 13 13 14 13 11 6 4 255 5 64 255 255 255
255 255 255 255 255 255 238 52 8 255 12 50 90 90 73 62
62 83 88 88 74 38 11 255 4 4 9 22 32 38 53 76
98 122 133 123 66 16 255 15 27 45 45 36 23 20 19 25
27 27 13 7 255 5 5 7 11 13 15 17 17 19 24 49
80 80 40 23 31 31 25 15 8 7 4 4 2 0 0 0
0 0 0 0 2 2 3 3 18 117 255 255 255 255 255 255
255 255 255 255 252 49 255 7 35 134 255 255 255 255 255 255
255 215 75 11 3 255 3 3 4 5 5 4 4 4 4 3
3 3 3 255 4 7 40 155 255 255 255 255 255 255 198 68
12 5 255 4 4 5 5 4 4 4 4 4 4 4 3 3
255 3 5 9 18 24 26 29 29 31 31 22 9 5 4 255
3 4 12 43 61 65 65 73 73 60 18 5 3 3 255 3
4 6 11 15 23 28 28 17 9 4 3 3 255 4 10 27
70 109 147 160 161 175 159 139 73 20 4 255 4 6 9 9
9 9 10 11 12 11 10 6 4 255 10 64 213 255 255 255
255 255 255 255 255 111 20 4 255 10 22 26 29 27 27 26
26 26 26 31 27 14 255 4 10 43 78 87 96 107 107 107
108 101 85 33 7 255 3 3 5 10 23 36 41 41 39 35
23 8 3 3 255 3 4 4 4 5 6 6 5 4 3 3
3 3 255 4 4 5 10 18 20 23 24 23 19 18 10 3
255 2 5 24 52 56 50 47 48 51 59 64 64 35 8 3
255 3 8 29 68 89 105 111 112 111 108 85 43 11 255 3
5 9 41 123 255 255 255 255 255 255 158 34 5 255 3 4
10 27 52 65 71 66 54 31 13 4 4 4 255 6 6 6
10 18 34 60 98 85 34 11 4 3 255 2 3 4 6 12
20 27 32 23 13 6 4 3 3 255 3 3 3 3 9 18
18 16 12 10 8 5 3 255 3 3 3 3 5 7 8 9
9 8 5 4 3 255 3 3 6 12 15 16 14 13 13 13
13 11 6 4 255 4 43 225 255 255 255 255 255 255 255 255
188 37 4 255 12 46 70 78 72 72 72 86 88 79 64 33
9 255 3 4 9 22 32 38 53 70 87 105 116 66 19 5
255 5 15 32 36 32 23 19 19 27 27 25 11 6 255 5
5 7 13 17 17 17 18 22 32 40 54 36 23 19 22 25
25 8 7 4 4 3 2 0 0 0 0 0 0 0 2 3
3 3 7 41 145 255 255 255 255 255 255 255 255 255 98 14
255 5 11 71 163 255 255 255 255 255 215 97 29 5 3 255
3 3 4 5 5 5 4 4 4 3 3 3 3 255 4 6
22 79 155 255 255 255 255 198 68 19 6 5 255 4 4 4
4 4 4 3 3 3 4 4 3 3 255 3 3 6 12 16
23 25 28 28 19 8 5 4 4 255 3 3 6 16 43 61
64 60 39 18 6 4 3 3 255 3 3 4 9 11 16 23
17 9 4 4 3 3 255 4 6 13 36 70 128 154 156 154
139 73 26 7 3 255 4 4 7 8 6 7 10 11 12 7
5 4 3 255 4 27 134 255 255 255 255 255 255 255 173 50
9 4 255 9 17 26 32 29 27 26 26 26 35 35 31 13
255 4 7 29 65 88 109 109 100 88 100 87 69 22 4 255
3 3 4 5 13 23 34 36 34 23 11 4 3 3 255 3
3 4 4 4 6 5 4 4 3 3 3 3 255 3 4 4
6 16 20 20 23 20 16 10 5 3 255 2 4 18 49 56
73 47 47 48 51 61 50 34 8 3 255 3 3 12 35 68
87 107 113 113 110 66 26 6 255 4 6 7 16 44 123 255
255 255 255 176 58 11 5 255 3 3 4 12 27 52 55 49
31 13 5 3 3 4 255 5 6 6 9 16 23 26 34 34
11 4 3 2 255 2 3 4 5 7 12 20 20 13 6 3
3 3 3 255 3 3 3 3 5 10 15 13 10 8 5 3
3 255 3 3 3 3 4 5 7 8 8 5 4 3 3 255
3 3 5 11 13 16 16 14 13 12 11 10 5 4 255 4
20 134 255 255 255 255 255 255 255 255 109 18 3 255 7 24
48 72 72 77 80 80 80 76 60 29 7 255 3 4 7 11
24 32 41 60 66 66 47 19 5 3 255 3 5 15 30 23
19 19 19 20 27 11 6 6 255 6 7 10 17 19 19 18
22 24 32 38 29 23 18 18 18 19 11 8 4 4 3 3
2 0 0 0 0 0 0 0 2 3 3 3 3 7 41 145
255 255 255 255 255 255 255 98 14 5 255 3 4 15 71 163
255 255 255 184 97 29 6 4 2 255 3 3 4 4 5 5
4 4 4 3 3 3 3 255 4 5 7 22 79 134 138 138
114 58 19 7 6 4 255 4 4 4 4 4 4 3 3 3
3 4 3 3 255 2 3 4 6 12 14 19 19 15 8 4
4 4 4 255 3 3 3 6 16 32 32 19 10 5 4 4
3 3 255 3 3 4 4 9 9 9 7 4 3 3 3 3
255 3 4 6 13 36 66 90 99 99 69 26 7 3 3 255
3 3 3 3 4 6 6 9 7 3 3 3 3 255 4 7
51 134 255 255 255 255 255 173 72 13 4 3 255 4 9 17
32 32 32 30 30 32 38 35 25 8 255 3 4 11 35 66
93 88 74 74 69 69 22 5 2 255 3 3 3 4 7 13
19 15 14 11 6 4 3 3 255 2 3 4 4 4 3 3
4 4 4 3 3 3 255 3 3 3 5 7 16 15 15 11
8 5 3 3 255 2 4 13 38 66 73 56 47 45 48 50
34 9 4 3 255 3 3 6 12 35 51 80 104 110 66 28
10 4 255 5 6 6 9 17 44 115 201 201 176 58 12 6
6 255 3 2 2 4 12 19 23 23 12 5 3 3 3 3
255 4 4 6 7 19 22 19 10 7 4 4 3 2 255 2
4 4 4 4 7 7 7 5 3 2 3 3 3 255 2 2
2 3 3 5 6 6 4 4 3 3 3 255 3 3 3 3
4 4 5 4 4 4 3 3 3 255 3 3 3 5 11 13
14 12 9 9 9 5 3 3 255 4 6 47 158 255 255 255
255 255 255 128 45 9 3 255 3 9 26 48 70 77 78 78
76 60 32 14 5 255 3 4 4 7 11 18 31 32 32 19
10 5 3 3 255 3 3 5 14 14 14 11 11 10 10 8
6 5 255 6 10 17 26 26 28 26 24 24 25 27 14 14
14 14 12 11 8 4 4 3 3 2 2 0 0 0 0 0
0 1 3 3 2 3 3 3 6 24 69 133 241 241 182 125
44 12 5 3 255 3 3 4 15 38 74 74 66 49 18 6
4 2 2 255 3 3 4 4 5 4 4 4 3 3 3 3
3 255 3 4 5 7 10 17 17 14 12 12 7 4 4 4
255 4 3 3 3 4 4 3 3 3 3 3 3 2 255 3
3 3 3 3 4 7 7 4 4 3 3 3 3 255 3 3
3 3 4 5 5 5 4 4 4 3 3 3 255 3 3 3
3 4 3 3 3 2 3 3 3 3 255 3 3 3 4 6
10 22 36 36 20 5 3 3 3 255 2 2 2 3 3 4
4 5 3 3 3 3 3 255 3 4 8 51 125 183 183 147
128 72 13 4 3 3 255 4 4 10 17 23 30 30 30 31
31 25 12 5 255 2 2 4 11 35 58 58 38 35 31 18
5 3 2 255 3 3 3 3 4 6 6 4 6 6 6 4
3 3 255 2 3 4 4 3 3 3 3 4 4 3 3 3
255 3 3 3 3 5 7 7 6 5 4 3 3 3 255 3
3 4 13 38 56 45 31 31 30 24 9 4 3 3 255 3
3 3 6 10 19 43 55 55 28 10 3 3 255 4 5 5
6 9 17 28 53 53 49 12 4 5 6 255 6 2 2 2
3 4 5 5 4 3 3 3 3 3 255 3 3 4 7 7
13 9 5 4 3 3 3 3 255 3 4 4 3 3 3 4
4 3 3 2 3 3 3 255 2 2 3 3 3 3 3 3
3 3 3 3 3 255 3 3 3 3 3 4 3 3 3 3
3 3 3 255 3 3 3 3 5 9 9 8 6 4 4 3
3 3 255 3 3 11 47 158 255 255 255 221 128 45 9 4
3 255 3 4 8 24 46 53 53 52 47 32 14 5 3 255
3 4 4 4 4 8 15 15 13 7 5 3 3 3 255 3
2 2 3 4 6 6 5 3 6 6 5 4 255 10 15 22
26 26 28 26 24 24 22 11 10 9 9 7 4 3 4 4
3 3 3 2 2 0 0 0 0 0 0 1 3 3 3 3
3 3 3 4 5 8 33 33 13 12 5 4 3 3 255 3
3 3 4 4 6 6 6 4 4 3 3 3 2 255 3 3
4 4 4 4 4 4 3 3 3 3 3 255 3 3 4 4
4 4 4 6 7 7 4 3 3 3 255 3 2 3 3 3
3 3 3 3 3 3 3 2 255 3 3 3 3 2 2 3
3 3 3 3 3 3 3 255 3 3 3 3 3 3 3 3
3 3 3 3 3 3 255 3 3 3 3 3 3 3 3 3
3 3 3 3 255 3 2 2 3 3 3 3 5 5 4 3
3 3 3 255 2 2 2 3 3 3 3 3 3 3 3 3
2 255 3 3 4 8 11 6 6 14 14 12 3 3 2 3
255 3 4 4 6 13 23 24 24 22 20 12 5 3 255 2
2 3 3 7 7 12 13 13 8 4 3 2 2 255 3 3
3 3 3 4 3 3 3 3 3 3 3 3 255 3 3 4
4 3 3 3 3 3 3 2 2 2 255 2 3 2 3 3
4 3 3 2 3 3 3 3 255 3 3 3 4 8 13 15
16 16 13 8 4 3 3 3 255 3 3 3 3 4 6 8
8 7 5 3 3 2 255 3 3 3 4 8 9 10 11 8
8 3 3 3 10 255 6 3 2 2 2 3 4 3 3 3
3 3 2 2 255 3 3 4 4 5 5 5 3 3 3 3
3 3 255 3 3 3 3 3 3 3 3 3 3 3 3 3
3 255 3 3 3 3 3 3 3 2 3 3 3 3 3 255
2 2 2 3 3 3 3 3 3 3 3 3 3 255 3 3
2 2 3 4 5 5 4 4 3 3 3 3 255 3 3 4
11 45 79 80 80 56 25 7 4 3 3 255 3 3 4 8
13 16 17 17 15 10 5 3 3 255 4 5 4 3 3 3
4 5 5 4 4 3 3 3 255 3 2 2 2 3 3 3
3 3 3 4 4 3 255 6 12 16 17 17 18 18 13 11
8 6 7 7 7 4 3 3 3 3 3 3 3 2 2 0
0 0 255 255 255 255 255 255 255 255 255 255 255 255 255 255
255 255 255 255 255 255 255 255 255 255 255 255 255 255 255 255
255 255 255 255 255 255 255 255 255 255 255 255 255 255 255 255
255 255 255 255 255 255 255 255 255 255 255 255 255 255 255 255
255 255 255 255 255 255 255 255 255 255 255 255 255 255 255 255
255 255 255 255 255 255 255 255 255 255 255 255 255 255 255 255
255 255 255 255 255 255 255 255 255 255 255 255 255 255 255 255
255 255 255 255 255 255 255 255 255 255 255 255 255 255 255 255
255 255 255 255 255 255 255 255 255 255 255 255 255 255 255 255
255 255 255 255 255 255 255 255 255 255 255 255 255 255 255 255
255 255 255 255 255 255 255 255 255 255 255 255 255 255 255 255
255 255 255 255 255 255 255 255 255 255 255 255 255 255 255 255
255 255 255 255 255 255 255 255 255 255 255 255 255 255 255 255
255 255 255 255 255 255 255 255 255 255 255 255 255 255 255 255
255 255 255 255 255 255 255 255 255 255 255 255 255 255 255 255
255 255 255 255 255 255 255 255 255 255 255 255 255 255 255 255
255 255 255 255 255 255 255 255 255 255 255 255 255 255 255 255
255 255 255 255 255 255 255 255 255 255 255 255 255 255 255 255
255 255 255 255 255 255 255 255 255 255 255 255 255 255 255 255
255 255 255 255 255 255 255 255 255 255 255 255 255 255 255 255
255 255 255 255 255 255 255 255 255 255 255 255 255 255 255 255
255 255 255 255 255 255 255 255 255 255 255 255 255 255 255 255
255 255 255 255 255 255 255 255 255 255 255 255 255 255 255 255
255 255 255 255 255 255 255 255 255 255 255 255 255 255 255 255
255 255 255 255 255 255 255 255 255 255 255 255 255 255 255 255
255 255 255 255 255 255 255 255 255 255 255 255 255 255 255 255
255 255 255 255 255 255 255 255 255 255 255 255 255 255 255 255
255 255 255 255 255 255 255 255 255 255 255 255 255 255 255 255
255 255 255 255 255 255 255 255 255 255 255 255 0 0 0 0
3 3 3 3 3 3 3 3 3 3 4 5 4 3 3 3
3 3 255 4 3 3 3 4 4 4 4 4 4 3 3 3
3 255 3 3 3 3 4 7 7 5 4 3 3 3 3 255
3 3 3 3 3 3 3 4 4 3 3 3 3 3 255 2
2 3 3 3 3 2 2 3 3 3 2 2 255 3 3 3
2 2 2 2 3 3 3 3 3 3 3 255 3 3 3 3
3 3 3 3 3 3 3 3 3 2 255 3 2 3 3 3
3 4 3 3 3 3 3 3 255 3 2 2 3 3 4 4
4 4 4 4 3 3 3 255 3 3 3 3 3 2 3 3
3 3 3 2 2 255 3 3 4 5 10 17 20 20 20 11
5 3 3 3 255 3 3 4 6 11 17 17 16 16 13 7
4 3 255 3 3 3 2 3 3 3 4 4 4 3 3 2
2 255 2 3 3 3 3 3 3 3 3 3 3 3 2 2
255 3 3 3 4 4 3 3 3 3 3 2 3 3 255 3
3 3 3 3 4 4 3 2 3 3 4 4 255 3 2 2
3 3 3 3 3 3 3 3 2 3 3 3 255 3 3 3
3 3 3 3 2 2 2 2 2 2 255 3 3 2 2 2
4 4 4 4 3 3 3 3 2 255 3 3 3 3 3 3
4 4 4 4 3 3 2 3 255 3 3 4 4 4 3 3
3 3 3 2 2 2 255 3 3 3 3 3 3 3 3 3
3 4 4 3 3 255 3 3 3 2 2 3 3 3 3 3
3 3 3 255 2 2 2 2 2 2 3 3 3 3 3 3
3 255 3 3 3 2 3 3 3 3 3 3 3 2 3 3
255 3 3 3 3 4 4 5 5 4 4 4 3 3 3 255
2 3 3 3 3 3 3 3 3 3 3 3 3 255 3 5
4 3 3 3 3 3 3 3 3 3 3 3 255 3 3 2
2 2 2 2 3 3 3 3 3 3 255 4 6 11 11 4
3 3 3 3 3 3 4 6 4 3 3 3 3 3 3 3
3 3 2 0 0 0 0 0 0 0 3 3 3 3 2 3
3 3 4 4 5 5 5 4 3 3 3 3 255 4 3 3
3 4 5 5 5 5 4 4 3 3 2 255 3 3 7 13
23 26 26 16 9 5 4 3 3 255 3 3 3 3 3 4
5 8 7 4 3 3 3 2 255 3 3 3 4 5 4 4
3 3 3 3 2 2 255 3 3 3 3 4 6 6 4 3
3 3 3 3 3 255 3 4 4 6 8 8 8 7 6 5
4 3 3 2 255 3 4 4 3 3 5 7 7 4 3 3
3 3 255 3 3 3 8 19 19 16 15 13 10 7 4 3
3 255 3 3 2 2 2 3 3 3 3 3 3 3 3 255
3 4 10 28 51 70 74 74 68 52 30 10 5 3 255 3
5 12 26 49 64 64 64 64 52 30 12 4 255 3 3 3
3 3 3 4 5 6 6 4 3 3 3 255 2 3 3 3
3 3 3 3 4 4 3 3 2 2 255 3 3 3 4 4
4 3 3 3 3 3 3 3 255 3 3 3 4 9 16 16
15 8 6 4 4 3 255 3 3 3 3 3 3 3 3 3
3 3 2 3 3 3 255 3 3 3 3 3 3 3 2 2
2 2 3 3 255 3 3 3 2 2 3 4 4 4 4 3
3 3 3 255 3 3 3 4 9 18 18 13 6 4 4 3
4 4 255 3 3 4 4 4 4 5 5 4 3 3 2 2
255 3 3 3 4 7 13 13 12 6 6 5 5 4 3 255
3 3 3 3 3 5 7 7 3 3 3 3 3 255 3 2
2 2 2 3 3 3 3 3 3 3 3 255 3 3 3 3
3 3 3 3 4 4 3 3 3 3 255 3 3 3 3 4
4 5 5 4 4 4 3 3 2 255 2 3 3 3 3 3
3 3 3 3 3 3 3 255 3 3 3 3 3 3 3 3
3 3 3 3 3 3 255 3 3 3 3 3 3 3 3 3
3 3 3 3 255 6 10 13 13 8 4 3 3 3 3 4
4 3 3 3 3 3 3 3 3 3 3 3 2 0 0 0
0 0 0 0 3 3 3 2 2 3 3 4 5 10 17 17
17 13 5 3 3 3 255 3 3 3 5 9 13 17 19 19
9 4 3 2 2 255 3 7 13 32 53 54 54 38 28 23
14 6 4 255 3 4 4 4 5 7 10 13 13 8 5 4
4 3 255 3 3 4 5 6 6 6 6 6 4 3 3 2
255 3 3 3 4 11 11 11 6 5 5 5 3 3 3 255
3 4 6 13 18 18 18 15 12 9 6 4 3 3 255 4
4 5 5 6 8 10 10 7 4 3 3 3 255 3 4 10
22 34 43 47 48 48 41 22 8 5 4 255 3 3 2 2
3 3 5 5 4 4 3 3 3 255 4 10 31 74 91 91
89 89 94 92 66 31 10 5 255 5 12 26 70 112 108 108
108 108 101 65 30 12 255 3 3 3 4 11 20 22 28 32
32 14 6 4 3 255 3 3 2 2 2 4 4 4 5 8
5 4 3 3 255 3 3 4 6 10 14 15 15 8 5 3
3 3 255 3 3 4 9 25 50 56 56 41 26 11 4 4
255 3 3 3 3 3 4 6 6 8 8 7 4 3 3 3
255 3 2 2 3 8 12 12 8 6 4 3 3 3 255 3
3 3 3 3 3 5 6 6 5 4 3 3 3 255 3 3
4 16 47 85 85 81 36 15 10 4 4 4 255 3 4 5
8 9 13 16 16 9 4 3 3 3 255 3 3 4 7 26
59 83 83 58 37 22 8 5 3 255 2 3 3 7 19 35
35 19 8 3 3 3 3 255 3 2 2 2 3 4 6 6
3 3 3 3 3 255 3 3 3 4 5 10 14 14 12 10
8 5 4 3 255 3 3 3 4 8 14 16 23 23 18 8
4 3 2 255 2 3 3 3 3 3 4 4 4 3 3 3
3 255 3 3 3 3 3 3 4 3 3 3 3 3 3 3
255 3 3 3 3 4 4 4 5 5 4 3 3 4 255 6
10 11 14 11 8 16 25 25 20 9 4 3 3 3 3 3
3 3 3 3 4 3 2 0 0 0 0 0 0 0 2 3
3 3 3 3 5 9 17 30 40 40 40 30 14 6 3 3
255 3 3 5 13 24 34 43 40 29 19 9 4 2 2 255
4 12 32 53 58 61 59 54 46 40 25 14 6 255 4 4
5 8 10 11 14 16 16 14 8 5 4 3 255 3 3 5
7 8 8 7 7 7 6 5 3 3 255 3 3 4 11 17
17 14 12 12 12 6 5 3 3 255 3 6 13 18 20 20
24 22 19 17 14 9 4 3 255 3 5 6 6 9 11 11
11 10 9 4 3 3 255 4 10 22 38 44 47 53 66 72
61 41 22 8 5 255 3 3 2 3 3 5 6 6 5 4
3 3 3 255 8 31 74 98 98 91 89 89 95 95 94 68
31 9 255 8 26 70 111 115 115 113 108 108 105 97 65 29
255 3 3 4 11 43 78 93 101 101 71 32 14 6 3 255
3 3 3 3 4 5 5 6 8 10 10 5 3 3 255 3
4 8 18 38 60 60 45 23 11 5 3 3 255 3 3 7
25 50 86 102 102 92 65 26 11 4 255 2 3 3 3 4
7 22 23 24 23 14 7 4 3 2 255 3 3 3 8 30
51 51 50 43 25 7 4 4 255 3 3 3 3 5 5 6
7 7 7 5 4 3 3 255 4 8 30 78 126 159 159 147
109 77 34 10 4 4 255 4 5 8 13 20 26 26 24 16
11 6 4 3 255 2 3 6 26 71 145 192 192 190 138 62
22 8 3 255 2 4 9 20 38 56 49 37 23 9 4 3
3 255 2 2 2 4 7 10 12 15 15 10 5 4 3 255
3 3 4 5 10 14 20 24 20 19 13 9 6 4 255 3
3 4 9 22 32 33 41 41 40 22 8 4 3 255 2 2
3 4 7 8 9 9 6 5 3 3 3 255 3 3 3 3
3 4 4 4 3 3 3 2 2 2 255 2 3 3 4 9
24 28 28 27 22 9 4 4 255 5 7 11 15 15 33 58
80 80 74 32 9 4 3 3 3 3 3 3 3 4 4 4
3 0 0 0 0 0 0 0 2 3 3 3 3 5 9 18
31 41 47 47 47 46 30 14 5 3 255 3 5 13 24 40
53 52 45 39 29 16 7 2 2 255 7 23 45 53 56 61
59 53 53 51 40 25 8 255 4 4 8 10 14 14 18 22
22 20 13 8 4 3 255 3 3 5 8 9 8 8 7 7
5 5 4 3 255 3 4 9 15 17 17 14 14 14 15 12
6 3 3 255 4 9 16 17 20 24 25 25 23 22 23 14
9 3 255 3 5 8 10 11 12 13 13 13 10 8 4 3
255 6 19 34 44 46 46 53 66 72 71 61 35 15 6 255
3 3 3 3 4 5 5 5 4 4 3 3 3 255 20 58
99 101 91 83 83 86 89 95 99 110 66 26 255 18 47 101
126 129 126 113 108 105 105 101 87 50 255 5 5 11 43 86
134 134 112 112 110 71 27 7 3 255 3 3 3 4 5 5
6 7 8 10 10 8 4 3 255 4 8 18 43 62 70 74
74 51 23 11 4 3 255 3 6 18 50 86 104 108 114 114
93 65 25 6 255 2 2 3 3 7 22 31 43 43 44 30
14 5 2 2 255 3 3 6 30 62 94 97 96 86 44 25
7 4 255 3 3 5 5 6 6 7 7 7 7 7 6 4
3 255 8 30 78 126 159 167 166 171 166 123 77 34 8 4
255 4 6 13 20 28 28 27 25 20 13 10 5 3 255 3
3 14 71 147 227 250 250 226 190 138 62 16 4 255 4 9
22 46 56 57 53 49 39 22 9 4 3 255 3 2 4 8
13 18 24 32 32 20 10 5 3 255 3 3 5 7 11 20
26 25 24 23 19 13 9 6 255 3 3 9 22 43 48 48
48 46 46 40 22 6 3 255 2 2 4 7 11 18 16 11
9 7 5 3 3 255 3 3 3 3 3 3 4 3 3 3
3 2 2 2 255 2 3 3 9 24 51 80 80 75 43 22
9 4 255 4 5 8 15 33 80 105 123 134 120 74 32 9
4 3 3 3 3 3 3 3 4 3 3 0 0 0 0 0
0 0 2 3 4 4 4 8 18 31 41 46 47 47 47 47
46 30 9 3 255 4 8 20 38 47 53 52 50 45 39 29
13 4 3 255 10 34 45 48 46 46 52 52 53 53 52 32
12 255 4 5 10 14 16 18 22 22 22 20 17 12 5 4
255 3 4 5 8 9 8 7 5 6 5 5 5 4 255 4
8 15 17 17 12 11 14 15 17 17 7 3 3 255 5 11
16 17 19 20 26 26 23 23 27 27 12 5 255 5 8 13
11 11 11 12 13 13 11 8 4 3 255 11 34 49 51 46
44 46 55 65 65 61 50 28 9 255 3 4 7 7 7 6
6 5 5 4 3 3 3 255 37 90 101 101 82 79 71 71
78 95 110 114 110 56 255 43 83 134 147 136 126 111 101 94
105 108 97 60 255 7 7 25 86 129 142 134 110 119 119 98
53 17 4 255 3 3 3 4 6 7 8 9 10 13 11 9
4 3 255 5 16 43 62 72 82 83 89 74 51 18 6 3
255 4 11 34 74 104 104 108 115 119 115 93 40 8 255 2
3 3 3 11 31 43 53 60 60 51 20 7 3 3 255 4
6 19 62 101 107 99 97 96 86 44 12 4 255 3 6 18
18 11 10 9 7 7 7 8 7 6 6 255 15 53 118 151
162 154 154 166 166 136 123 57 14 4 255 4 7 17 26 29
29 27 24 18 14 10 5 4 255 3 8 47 147 227 253 253
250 228 226 177 96 30 6 255 6 22 46 61 58 57 55 51
49 35 22 7 3 255 3 4 8 13 19 27 34 36 34 32
20 8 3 255 3 4 5 10 16 26 28 27 25 23 23 14
10 6 255 3 4 15 43 52 59 52 50 50 51 46 34 9
3 255 2 3 5 11 14 18 16 11 10 8 7 5 3 255
3 3 3 3 3 3 3 3 3 3 3 3 3 3 255 3
3 5 17 51 82 118 122 92 75 43 12 4 255 4 5 8
32 80 105 138 138 143 143 120 68 18 5 3 3 3 2 3
3 3 3 3 2 0 0 0 0 0 0 0 3 3 4 4
4 9 25 41 46 47 46 47 47 47 46 30 9 3 255 4
8 24 38 45 53 53 53 55 55 39 23 6 4 255 10 34
48 49 43 43 46 52 53 53 52 32 14 255 4 6 11 16
18 23 24 23 22 18 16 12 6 4 255 4 5 6 6 8
5 5 5 6 5 5 4 3 255 4 9 13 15 12 12 11
11 14 20 20 8 3 3 255 6 12 16 17 18 24 25 24
23 25 27 27 12 5 255 5 11 13 13 13 11 11 11 10
10 10 5 4 255 15 49 61 61 51 36 36 48 55 61 60
59 39 13 255 4 5 8 11 8 8 6 6 5 5 4 4
4 255 38 117 117 101 82 77 71 71 73 78 95 112 101 56
255 72 116 138 149 147 134 111 104 94 119 126 119 80 255 10
10 43 108 129 134 104 104 110 122 119 75 25 5 255 3 3
4 5 8 11 11 11 11 13 11 9 5 3 255 5 16 51
72 86 86 90 99 99 58 23 7 4 255 4 12 60 88 100
104 102 102 114 104 79 43 10 255 2 2 3 5 17 36 47
58 64 66 61 34 11 4 4 255 6 14 38 87 124 124 99
97 87 83 44 12 4 255 6 18 30 26 22 15 12 10 9
10 11 19 23 8 255 24 82 146 162 154 146 134 134 134 123
119 59 15 4 255 4 7 18 27 28 27 24 20 18 17 10
5 5 255 8 14 71 194 255 255 250 238 228 227 190 118 46
10 255 10 34 62 65 66 61 60 59 51 49 27 8 3 255
3 8 13 30 32 36 44 37 36 33 23 8 3 255 3 4
8 15 24 27 28 26 25 23 22 17 12 5 255 3 4 16
44 57 64 64 52 52 55 55 34 9 3 255 3 4 8 12
12 12 11 11 9 8 7 5 4 255 3 3 3 3 3 3
3 2 3 3 3 3 3 3 255 3 4 9 31 72 115 128
132 122 92 46 12 4 255 4 6 10 40 85 123 150 161 156
152 144 102 34 7 3 3 3 3 3 3 3 3 3 2 0
0 0 0 0 0 0 3 3 3 3 4 9 30 49 56 49
46 47 48 48 37 16 5 3 255 3 6 24 38 39 48 55
57 62 66 53 23 6 4 255 8 28 49 54 47 46 47 57
61 53 49 30 14 255 5 7 12 16 20 24 26 25 22 17
13 10 6 4 255 4 6 6 6 6 4 4 6 7 6 5
4 3 255 4 8 12 12 12 12 13 14 15 22 22 8 3
3 255 6 12 16 17 19 25 25 24 24 27 27 26 11 3
255 3 9 13 14 14 15 11 11 10 11 11 6 4 255 15
49 78 78 51 39 39 49 56 60 60 59 39 13 255 3 5
7 11 9 8 8 8 8 5 5 4 5 255 38 111 111 92
82 81 77 92 78 73 78 90 89 47 255 72 116 140 146 144
134 120 110 121 130 133 129 94 255 10 10 43 108 129 135 123
109 133 133 123 75 25 5 255 2 3 4 6 8 11 11 11
11 11 11 10 5 3 255 4 15 51 86 94 91 95 103 103
60 23 7 4 255 3 12 60 92 100 103 102 100 100 94 70
43 10 255 3 3 4 6 19 43 47 58 73 72 61 34 11
5 4 255 7 15 53 102 124 124 87 83 76 57 40 12 4
255 6 27 35 35 24 17 13 11 10 10 13 19 23 8 255
24 99 162 176 162 146 132 125 123 123 117 65 19 9 255 4
7 18 27 28 27 20 18 18 17 14 7 6 255 8 15 74
194 251 251 234 228 234 227 190 118 46 10 255 12 35 62 64
66 65 65 60 58 49 27 8 3 255 3 10 25 32 37 39
47 47 36 34 23 7 3 255 2 4 14 22 27 27 28 26
23 22 22 20 12 5 255 3 4 16 44 50 64 64 55 55
55 53 29 11 5 255 3 6 10 12 12 11 11 11 10 8
7 5 4 255 3 3 3 3 3 3 3 2 3 3 4 4
3 3 255 3 4 9 39 89 118 135 140 132 100 48 12 4
255 4 5 10 40 69 105 150 162 161 156 152 102 34 7 3
3 3 3 3 3 3 3 3 2 0 0 0 0 0 0 0
3 3 2 2 3 6 30 56 57 56 47 47 50 48 27 8
4 3 255 3 4 14 31 39 55 55 57 61 59 46 17 5
3 255 5 17 50 59 59 55 57 62 64 61 39 15 6 255
4 7 12 17 19 22 26 23 18 16 12 8 5 4 255 6
7 6 6 5 5 7 8 8 8 5 4 3 255 3 4 9
12 12 13 14 15 19 22 22 8 3 3 255 4 8 16 18
22 25 27 25 25 28 28 22 7 3 255 3 6 11 14 16
20 22 15 15 17 17 13 5 255 13 46 70 77 60 45 45
55 57 61 60 52 32 13 255 3 3 5 6 8 8 8 8
8 7 5 4 5 255 18 109 109 82 80 81 92 92 87 73
73 89 89 33 255 37 83 134 139 139 120 118 118 125 135 139
133 94 255 10 10 33 89 123 139 149 158 154 137 123 65 15
3 255 3 3 4 5 7 8 9 10 10 10 11 11 5 3
255 3 8 40 94 96 97 97 109 109 64 19 5 3 255 3
4 32 88 100 111 111 102 94 78 60 35 9 255 3 3 3
6 19 43 49 58 73 71 38 22 8 5 4 255 4 15 53
98 103 98 75 73 66 49 23 7 3 255 3 9 30 26 17
13 12 11 10 8 10 10 7 4 255 13 99 177 199 194 171
156 125 123 123 117 62 19 9 255 4 5 16 27 27 27 19
18 19 18 15 7 6 255 8 15 74 173 216 226 226 234 238
238 185 115 40 8 255 12 35 53 65 68 68 68 58 50 38
19 6 3 255 3 8 22 36 37 38 53 53 38 34 17 5
3 255 3 4 14 23 27 26 26 26 25 22 23 22 13 5
255 3 3 10 34 49 64 64 56 56 55 51 29 14 5 255
3 6 10 10 11 11 12 12 11 9 7 5 4 255 3 3
3 3 4 3 3 3 3 4 4 4 3 3 255 3 3 8
39 89 115 134 140 140 112 48 9 4 255 3 4 6 17 40
69 105 139 152 152 124 91 28 4 3 3 3 3 3 3 3
3 3 2 0 0 0 0 0 0 0 2 3 2 3 3 3
15 30 57 54 43 41 41 28 19 6 4 3 255 3 3 6
17 35 38 47 47 47 46 27 9 4 3 255 3 11 33 55
55 55 57 62 64 52 30 7 3 255 3 5 11 16 18 19
19 19 16 13 12 6 4 4 255 7 7 6 6 6 6 8
9 9 8 5 4 3 255 3 3 7 9 13 13 14 17 19
18 18 8 4 3 255 3 6 13 16 19 24 28 28 25 25
23 16 6 3 255 3 5 9 12 18 22 24 22 17 17 17
7 4 255 8 29 53 70 65 58 56 57 61 61 60 47 22
7 255 2 2 3 5 6 7 8 8 8 7 5 4 4 255
6 90 90 81 80 81 99 92 87 76 82 90 87 28 255 16
60 122 131 122 107 118 120 128 139 151 142 85 255 7 7 20
68 110 135 151 158 154 137 86 35 7 3 255 3 3 3 4
7 8 8 9 10 11 11 11 5 4 255 3 4 30 75 96
101 121 126 121 64 14 4 3 255 3 3 12 82 100 111 111
103 94 70 45 24 6 255 3 3 4 4 13 33 44 52 56
38 22 8 4 4 4 255 4 10 44 66 92 85 73 66 57
48 13 4 3 255 2 3 11 11 11 13 11 10 7 6 5
5 3 2 255 6 71 168 204 199 196 173 158 146 146 103 62
13 5 255 3 4 8 17 27 23 18 18 18 15 9 6 4
255 4 8 38 112 173 216 230 250 250 230 145 74 19 4 255
9 23 41 64 69 68 58 53 50 30 13 6 2 255 3 5
14 28 37 37 41 45 38 19 8 3 3 255 3 4 12 23
24 26 26 26 25 25 30 24 13 5 255 3 3 7 25 39
60 62 62 57 56 49 29 14 4 255 3 4 8 9 10 11
12 12 11 9 6 4 3 255 3 3 3 3 4 3 3 3
4 5 5 4 3 2 255 3 3 3 17 51 91 121 134 118
95 37 7 3 255 3 3 3 6 17 38 58 86 124 124 91
34 13 3 2 2 3 3 3 3 3 3 3 2 0 0 0
0 0 0 0 2 3 3 3 3 3 5 15 27 27 27 20
20 19 9 4 3 3 255 3 3 4 8 17 31 33 30 27
27 9 5 3 3 255 3 6 11 33 43 48 50 53 52 30
14 4 3 255 3 3 7 11 17 19 19 16 12 11 7 4
3 3 255 5 6 6 6 6 9 11 12 12 12 5 4 3
255 3 3 5 8 14 14 14 12 17 17 10 5 4 3 255
3 3 8 13 16 22 28 28 24 23 18 10 5 3 255 3
4 6 10 15 19 24 19 17 12 7 4 3 255 5 15 40
65 68 68 61 62 62 61 48 32 10 4 255 2 2 3 5
6 7 7 7 7 7 3 3 3 255 5 54 71 78 80 93
99 92 82 82 85 93 61 15 255 10 47 94 104 104 105 110
128 139 152 152 134 65 255 4 4 10 30 68 110 134 149 137
100 48 17 4 3 255 3 3 3 4 7 8 8 8 9 10
11 6 5 4 255 3 3 17 41 81 88 101 112 64 34 8
4 3 255 3 3 6 30 82 98 102 94 71 45 24 10 4
255 3 3 4 4 8 17 32 32 23 14 7 4 3 2 3
255 3 6 16 44 70 73 70 66 49 14 6 3 3 255 2
3 5 8 8 8 8 6 4 4 4 3 2 2 255 5 35
107 168 198 201 196 184 156 146 101 34 7 3 255 3 3 6
8 13 14 14 14 14 9 6 4 3 255 2 4 14 39 112
173 216 230 230 145 77 36 8 4 255 5 12 29 49 64 61
55 52 44 25 10 4 2 255 3 3 6 14 28 34 36 34
25 11 4 3 3 255 3 3 6 13 20 23 25 25 25 26
30 26 13 4 255 3 3 5 15 33 52 60 60 60 52 37
23 8 3 255 3 3 5 8 9 9 11 11 9 8 5 3
3 255 3 3 2 2 3 3 2 3 4 5 5 3 2 2
255 3 3 3 5 17 51 77 85 77 37 15 5 3 255 3
3 3 3 6 17 24 45 65 65 34 14 5 3 2 2 2
3 3 3 3 3 3 2 0 0 0 0 0 0 0 3 3
3 3 3 3 3 5 8 12 12 10 9 8 4 3 3 3
255 3 3 3 4 8 14 14 11 11 9 5 3 2 2 255
3 4 6 11 17 25 26 26 25 14 5 3 2 255 2 3
3 7 11 16 12 11 8 7 4 3 3 3 255 4 5 4
5 7 10 11 12 12 11 5 4 3 255 3 3 4 6 10
12 12 12 11 10 5 4 4 3 255 3 3 5 8 11 16
26 26 23 18 11 5 4 3 255 3 4 4 6 8 12 15
14 8 5 3 3 3 255 3 8 28 51 61 68 69 72 64
48 32 10 5 3 255 2 2 3 3 3 6 5 5 5 3
3 2 2 255 4 24 54 66 86 107 107 82 74 74 82 61
27 5 255 6 18 47 94 96 101 107 124 128 134 134 65 19
255 3 3 4 10 30 57 96 107 100 48 17 6 4 3 255
3 3 3 3 4 7 7 6 6 9 6 4 4 4 255 3
3 5 17 41 75 86 53 34 8 4 4 4 255 3 3 3
6 30 47 55 55 33 14 10 7 3 255 3 4 4 4 5
8 13 13 6 5 4 3 3 2 2 255 3 3 6 16 32
61 61 34 14 7 4 3 3 255 3 3 4 5 5 5 5
3 3 3 3 3 3 3 255 3 12 46 107 168 198 184 173
151 121 48 12 4 3 255 3 3 4 6 7 9 11 11 7
5 3 3 2 255 2 2 5 14 39 96 166 173 129 77 36
8 4 3 255 3 5 12 29 49 52 52 44 25 11 6 3
2 255 3 3 4 7 13 20 22 22 11 5 3 3 3 255
3 3 4 6 13 16 22 25 25 25 26 13 4 3 255 3
3 3 8 15 33 52 52 52 37 23 8 3 3 255 3 3
3 5 6 7 7 8 7 5 3 3 3 255 3 2 2 2
2 2 2 3 3 4 3 2 2 2 255 3 3 3 4 5
15 28 30 30 15 5 3 3 255 3 3 3 2 3 3 5
11 23 23 13 6 4 3 2 2 2 3 3 3 3 3 3
2 0 0 0 0 0 0 0 3 3 3 3 3 3 3 3
4 5 5 5 4 4 4 4 3 3 255 2 3 3 3 3
4 4 4 4 3 3 3 2 2 255 3 4 4 5 6 8
9 9 7 5 3 3 3 255 2 3 3 3 6 10 10 7
4 3 3 3 3 3 255 3 3 3 4 4 8 10 10 8
5 3 3 3 255 3 3 3 4 5 9 7 5 5 4 4
3 3 3 255 3 3 4 5 6 11 14 22 18 11 5 3
3 3 255 3 3 4 4 5 7 7 5 3 3 3 3 3
255 3 4 10 28 51 61 69 72 46 20 10 5 3 3 255
2 2 2 2 3 3 4 4 3 3 3 2 2 255 3 6
24 49 66 93 82 66 65 61 60 27 8 3 255 3 6 18
34 52 74 101 118 118 88 49 19 7 255 3 3 3 4 9
18 40 40 40 17 6 4 2 2 255 3 3 3 3 3 3
4 4 4 3 3 3 4 4 255 3 3 4 5 13 13 9
6 5 4 3 3 3 255 3 3 3 3 5 10 16 16 12
8 7 4 3 255 3 4 4 5 4 4 4 3 3 3 3
3 3 3 3 255 3 3 3 6 11 22 22 12 6 4 4
3 3 255 3 3 3 4 4 3 3 3 3 3 3 3 3
3 255 3 4 13 46 94 129 129 128 121 48 12 4 3 3
255 3 3 3 4 4 5 5 4 3 3 2 2 2 255 2
2 3 5 10 32 54 54 30 13 6 4 3 3 255 3 3
4 9 20 36 36 22 11 6 3 3 3 255 3 3 3 3
6 7 7 7 5 3 3 3 2 255 3 3 3 4 6 8
13 17 17 12 8 4 3 3 255 3 3 3 3 8 15 26
26 20 11 5 3 3 3 255 3 3 3 3 3 4 4 5
4 3 2 2 2 255 2 2 2 2 2 2 2 3 3 3
2 2 2 2 255 3 3 3 3 3 5 5 4 3 3 3
3 3 255 3 6 5 3 3 3 3 3 6 8 6 4 3
2 2 2 2 3 3 3 3 3 3 2 0 0 0 0 0
0 0 3 4 4 3 3 3 2 3 3 3 3 3 4 4
4 3 3 3 255 2 3 3 3 3 3 3 3 3 3 3
3 2 2 255 3 4 4 4 4 5 8 7 5 3 3 3
3 255 2 3 3 3 3 3 3 3 3 3 3 3 3 3
255 3 3 3 3 3 4 4 4 4 3 3 3 3 255 3
3 3 3 3 3 3 3 3 3 3 3 3 3 255 2 3
3 4 4 6 11 11 7 4 3 3 3 3 255 3 3 3
3 3 3 3 2 3 3 3 3 3 255 3 4 4 10 23
29 29 22 9 4 3 3 3 3 255 3 2 2 2 3 3
3 3 3 3 2 2 2 255 2 3 6 19 40 40 39 32
30 28 19 8 3 2 255 3 3 4 5 7 18 38 39 39
15 5 3 3 255 3 3 3 3 4 5 5 4 4 3 2
2 2 2 255 3 3 2 2 2 2 2 3 3 3 3 3
3 3 255 3 3 3 4 5 4 4 4 4 3 3 3 3
255 3 3 3 3 3 4 5 5 5 5 4 3 3 255 3
3 4 4 4 4 3 3 2 3 3 3 3 3 3 255 3
3 3 3 3 4 4 4 4 4 3 3 3 255 3 3 3
3 3 3 3 3 3 3 3 3 4 3 255 3 3 4 13
25 36 36 34 24 10 4 3 3 3 255 3 3 3 3 3
3 2 2 2 2 2 2 2 255 2 2 3 3 3 4 7
7 6 5 3 3 3 3 255 3 3 3 3 6 9 9 7
4 3 2 2 2 255 3 3 3 3 3 3 2 2 2 3
3 3 3 255 2 2 2 2 3 4 8 8 7 4 4 3
3 3 255 3 3 3 3 3 3 6 6 4 3 2 2 2
3 255 3 3 3 3 3 3 3 3 3 3 3 3 2 255
2 2 2 2 3 3 3 3 3 3 3 3 3 3 255 2
2 2 3 3 3 3 3 2 2 3 3 3 255 4 6 6
4 3 3 3 3 3 4 4 4 2 2 2 3 3 3 3
3 3 3 3 2 0 0 0 255 255 255 255 255 255 255 255
255 255 255 255 255 255 255 255 255 255 255 255 255 255 255 255
255 255 255 255 255 255 255 255 255 255 255 255 255 255 255 255
255 255 255 255 255 255 255 255 255 255 255 255 255 255 255 255
255 255 255 255 255 255 255 255 255 255 255 255 255 255 255 255
255 255 255 255 255 255 255 255 255 255 255 255 255 255 255 255
255 255 255 255 255 255 255 255 255 255 255 255 255 255 255 255
255 255 255 255 255 255 255 255 255 255 255 255 255 255 255 255
255 255 255 255 255 255 255 255 255 255 255 255 255 255 255 255
255 255 255 255 255 255 255 255 255 255 255 255 255 255 255 255
255 255 255 255 255 255 255 255 255 255 255 255 255 255 255 255
255 255 255 255 255 255 255 255 255 255 255 255 255 255 255 255
255 255 255 255 255 255 255 255 255 255 255 255 255 255 255 255
255 255 255 255 255 255 255 255 255 255 255 255 255 255 255 255
255 255 255 255 255 255 255 255 255 255 255 255 255 255 255 255
255 255 255 255 255 255 255 255 255 255 255 255 255 255 255 255
255 255 255 255 255 255 255 255 255 255 255 255 255 255 255 255
255 255 255 255 255 255 255 255 255 255 255 255 255 255 255 255
255 255 255 255 255 255 255 255 255 255 255 255 255 255 255 255
255 255 255 255 255 255 255 255 255 255 255 255 255 255 255 255
255 255 255 255 255 255 255 255 255 255 255 255 255 255 255 255
255 255 255 255 255 255 255 255 255 255 255 255 255 255 255 255
255 255 255 255 255 255 255 255 255 255 255 255 255 255 255 255
255 255 255 255 255 255 255 255 255 255 255 255 255 255 255 255
255 255 255 255 255 255 255 255 255 255 255 255 255 255 255 255
255 255 255 255 255 255 255 255 255 255 255 255 255 255 255 255
255 255 255 255 255 255 255 255 255 255 255 255 255 255 255 255
255 255 255 255 255 255 255 255 255 255 255 255 255 255 255 255
255 255 255 255 255 255 255 255 255 255 255 255 255 255 255 255
255 255 0 0 0 0 3 4 4 3 3 3 2 3 4 4
3 4 5 5 5 4 3 2 255 2 3 3 3 4 5 6
6 5 4 3 3 3 3 255 4 4 5 7 17 38 38 36
19 8 4 3 3 255 3 3 3 3 3 3 3 3 3 3
2 2 2 3 255 3 3 3 3 3 3 5 5 4 3 3
3 3 255 3 3 3 3 3 4 5 5 4 3 3 2 2
2 255 2 3 3 3 3 4 4 4 4 3 3 3 3 3
255 3 2 2 3 4 4 3 3 3 3 3 3 3 255 3
3 4 4 4 4 3 3 2 2 2 2 2 3 255 3 2
2 3 3 3 3 3 2 2 2 2 2 255 3 2 2 2
4 5 5 5 5 5 3 2 2 3 255 3 3 3 3 3
4 6 7 6 4 4 3 3 255 3 3 3 3 3 3 3
3 3 3 2 2 2 3 255 3 2 2 2 3 3 3 3
3 3 3 3 3 3 255 3 3 3 3 3 3 4 4 3
3 3 3 3 255 3 3 3 3 4 7 10 10 10 7 4
3 3 255 3 3 3 3 3 3 3 3 3 3 3 2 2
2 2 255 3 3 3 3 3 3 3 3 3 3 2 2 3
255 3 3 3 3 3 3 3 4 5 5 5 6 4 4 255
3 3 3 3 3 3 3 3 3 3 3 2 2 3 255 3
3 3 3 3 2 2 2 2 2 2 2 3 255 3 3 3
3 3 3 3 3 3 3 3 3 3 3 255 3 3 3 3
3 3 3 4 4 3 2 2 2 255 3 3 2 2 2 3
5 5 5 4 3 3 3 255 3 3 3 3 3 4 4 4
3 3 3 4 4 3 255 3 3 2 3 3 3 3 3 2
2 2 2 2 2 255 3 3 3 3 3 3 3 3 3 3
3 3 3 255 3 2 2 3 3 3 3 3 3 3 3 4
3 3 255 3 2 2 2 2 2 2 2 2 3 3 3 2
255 3 3 3 3 3 3 3 3 3 2 2 3 3 3 3
3 3 3 3 3 3 3 3 2 0 0 0 0 0 0 0
3 4 4 4 3 3 3 4 5 5 5 7 10 10 5 4
3 2 255 2 3 3 5 9 10 12 15 15 14 10 5 4
4 255 4 6 16 35 61 93 93 81 61 38 12 4 3 255
3 3 4 3 3 3 4 4 4 4 4 3 3 3 255 3
3 3 3 5 11 19 19 18 8 3 3 3 255 3 3 3
5 10 16 23 23 22 11 5 3 3 3 255 3 3 3 4
4 6 8 8 6 4 3 3 3 3 255 3 3 3 6 11
11 9 9 9 7 4 3 3 255 3 3 3 4 4 3 3
3 3 2 2 2 3 3 255 3 3 3 4 4 5 5 5
4 3 3 2 2 255 3 3 2 2 4 7 8 8 7 6
5 3 3 3 255 3 3 3 3 4 6 7 7 7 6 4
4 3 255 3 3 3 3 3 5 6 6 6 5 3 2 3
3 255 2 2 2 3 3 3 3 4 4 4 4 3 3 3
255 2 3 3 3 4 5 6 6 5 3 3 3 3 255 3
3 4 10 24 37 40 40 38 31 19 10 3 255 3 2 3
3 3 3 3 3 4 4 3 3 2 2 3 255 3 3 3
3 3 4 4 4 3 3 3 3 3 255 2 2 3 3 7
14 24 24 23 15 10 7 6 4 255 3 3 3 3 3 5
7 7 5 3 3 3 3 3 255 3 3 4 6 8 13 15
10 6 4 2 2 2 255 3 3 3 3 4 7 7 6 5
3 3 3 3 3 255 3 3 3 6 9 17 25 25 18 10
3 2 2 255 2 3 3 2 4 9 16 16 12 7 4 3
3 255 3 3 3 3 4 4 5 4 4 4 4 4 3 3
255 3 3 2 2 3 3 3 3 3 3 2 2 2 2 255
3 3 3 3 3 3 3 3 3 3 3 3 3 255 2 2
2 3 3 3 5 5 5 3 3 3 3 3 255 3 3 2
2 3 3 2 2 3 3 3 3 3 255 3 3 3 3 3
3 4 5 5 5 3 3 3 3 3 3 3 3 3 3 3
3 3 2 0 0 0 0 0 0 0 3 4 4 4 4 4
4 6 10 18 28 38 38 24 10 4 3 3 255 3 4 5
9 17 16 16 16 23 32 27 10 5 4 255 6 16 35 66
94 100 100 97 83 68 38 12 4 255 3 3 3 3 4 4
6 6 6 6 6 4 3 3 255 3 3 4 9 27 51 68
68 56 34 12 4 3 255 3 3 5 10 19 35 49 49 40
28 15 8 3 3 255 3 3 4 5 13 16 17 17 17 13
6 3 3 3 255 3 3 6 14 32 33 30 29 28 18 8
4 3 255 3 3 3 3 4 7 13 13 11 5 3 3 3
3 255 3 3 4 8 9 9 9 8 7 6 4 4 4 255
3 3 3 4 9 15 20 20 17 13 9 5 3 3 255 2
2 3 4 6 9 13 13 13 8 6 4 3 255 3 3 3
4 5 13 25 33 33 27 13 4 3 3 255 3 3 3 3
5 9 12 15 15 11 6 4 3 3 255 2 2 3 4 5
8 11 14 14 11 5 3 3 255 3 4 10 28 71 82 82
82 85 98 53 19 10 255 3 3 3 3 3 3 3 5 8
11 11 4 3 3 3 255 3 3 3 3 4 4 5 5 4
3 3 3 3 255 3 2 3 7 20 43 68 68 66 44 26
10 7 4 255 3 3 3 4 7 16 29 29 22 10 4 3
3 3 255 3 4 7 10 12 15 16 15 12 9 4 2 2
255 2 2 3 7 17 22 23 24 24 14 5 3 3 3 255
3 4 8 22 33 45 55 55 46 19 10 4 3 255 3 3
3 4 10 29 51 56 56 45 26 7 3 255 3 3 3 3
4 5 6 8 10 10 5 4 3 3 255 3 2 2 2 3
3 4 4 3 3 3 2 2 2 255 3 3 3 3 3 5
6 4 3 3 3 3 3 255 2 2 2 3 5 9 13 13
11 7 5 4 3 3 255 3 2 2 3 3 4 5 7 9
8 4 3 3 255 3 3 3 3 3 5 6 11 12 11 5
4 3 3 3 3 3 3 3 3 3 3 3 2 0 0 0
0 0 0 0 3 4 4 4 4 4 6 10 27 48 58 65
64 46 20 6 3 3 255 3 4 8 18 22 18 18 18 35
46 35 27 6 4 255 6 22 65 94 103 103 97 96 83 81
68 36 11 255 3 3 3 4 4 8 16 17 17 17 8 6
3 3 255 3 4 9 27 51 82 97 100 97 56 34 12 4
255 3 4 7 25 36 45 49 49 46 45 33 15 8 3 255
2 3 5 13 17 22 22 23 27 19 13 6 4 3 255 3
6 14 33 44 49 47 44 43 32 19 8 4 255 3 3 3
4 10 24 39 39 31 17 9 5 3 3 255 3 4 8 10
15 12 10 10 9 7 6 4 4 255 2 2 4 9 18 24
24 23 22 19 18 9 5 3 255 2 2 4 6 10 14 17
17 15 13 8 4 3 255 3 3 3 5 16 48 78 105 105
94 43 13 4 4 255 7 9 10 12 23 43 53 53 53 26
11 6 4 3 255 2 2 3 5 9 34 52 59 59 25 11
5 3 255 3 7 28 71 96 85 85 85 105 105 98 53 18
255 4 4 4 4 4 5 12 24 40 40 24 11 4 3 3
255 3 3 3 4 4 7 9 9 5 4 3 3 3 255 3
3 6 20 43 74 103 96 87 75 46 26 9 4 255 3 3
4 7 17 47 76 69 51 27 10 4 3 3 255 4 9 13
13 13 13 16 15 15 15 9 4 2 255 2 2 7 17 47
47 47 50 46 29 14 5 2 2 255 4 8 22 47 57 57
60 66 57 46 19 7 3 255 3 3 4 10 29 71 102 115
115 111 48 26 7 255 3 3 3 5 6 7 12 15 17 15
10 6 4 3 255 3 2 2 2 3 5 6 6 9 9 4
2 2 2 255 3 3 3 3 6 8 9 6 4 4 3 3
3 255 3 3 3 7 13 19 24 24 23 22 17 10 5 3
255 3 3 3 4 6 11 15 16 16 10 8 4 3 255 3
3 3 3 5 7 11 14 14 14 12 7 4 3 3 3 3
3 3 3 3 3 3 2 0 0 0 0 0 0 0 4 4
3 3 3 4 6 27 48 59 64 65 64 59 20 7 4 3
255 3 5 11 19 22 20 19 20 37 86 86 27 7 4 255
6 22 65 98 100 96 83 83 82 82 81 53 17 255 3 3
3 4 8 16 22 28 41 22 17 8 4 3 255 3 6 20
50 82 88 97 100 97 87 46 14 5 255 4 6 19 36 45
45 46 46 45 45 37 33 12 4 255 2 3 5 14 24 25
25 29 31 34 20 8 4 3 255 3 12 32 41 44 49 47
44 44 43 36 19 7 255 3 3 5 10 30 56 56 54 46
41 17 9 4 3 255 3 5 10 16 17 15 12 10 10 9
6 4 3 255 3 3 4 18 28 29 26 25 23 23 19 18
8 3 255 2 2 5 10 16 19 20 19 17 13 10 6 4
255 3 3 5 16 48 107 128 157 174 142 94 43 13 5 255
10 19 19 23 50 115 115 94 74 53 26 8 4 3 255 2
3 3 9 34 88 193 183 98 60 25 8 4 255 3 7 52
73 91 85 85 90 99 102 95 66 26 255 4 4 4 4 5
12 33 40 48 50 48 24 7 4 3 255 4 4 4 6 8
10 12 11 9 5 4 3 3 255 3 4 14 41 74 101 103
96 87 79 75 46 16 4 255 3 3 5 17 47 93 93 78
69 51 27 10 3 3 255 9 15 15 13 13 12 13 15 15
17 17 9 4 255 2 4 16 48 54 59 66 60 54 46 29
11 3 3 255 5 17 47 60 68 62 66 70 70 50 29 14
5 255 3 3 7 28 71 119 125 134 123 120 111 48 10 255
3 3 4 6 15 15 20 20 20 20 18 10 5 3 255 2
3 2 3 5 7 10 10 11 11 10 4 3 3 255 3 3
3 5 8 9 9 7 6 5 4 3 3 255 3 3 7 13
24 27 27 29 31 37 34 17 10 4 255 3 3 4 10 14
15 16 16 16 13 9 4 3 255 3 3 3 3 6 8 12
14 14 14 15 15 7 3 3 3 3 3 3 3 3 3 3
2 0 0 0 0 0 0 1 4 4 3 3 3 3 6 27
44 58 58 59 58 58 20 11 5 3 255 3 5 14 22 22
22 22 24 27 46 33 24 7 4 255 5 20 58 98 98 89
83 74 81 82 82 64 26 255 3 3 4 4 9 18 28 40
47 47 22 10 4 3 255 3 8 36 60 73 85 86 90 94
87 47 15 5 255 4 6 36 59 48 45 44 45 45 45 35
34 12 4 255 2 2 5 16 25 26 28 31 37 40 34 19
5 3 255 3 12 40 41 41 33 32 32 32 43 36 27 7
255 3 3 10 30 56 72 64 59 58 46 40 11 4 3 255
3 7 14 17 17 17 12 10 10 9 6 4 3 255 3 3
4 28 29 31 28 26 26 27 27 19 8 4 255 3 3 9
16 23 26 28 24 23 14 11 8 4 255 2 2 5 31 107
141 181 230 245 190 142 65 24 8 255 8 19 22 43 88 122
129 115 94 74 40 13 6 3 255 3 3 3 15 88 197 255
255 183 98 25 8 4 255 3 8 54 73 85 85 89 90 90
92 85 64 27 255 6 4 4 5 9 33 38 40 50 55 51
37 12 4 3 255 4 5 6 11 13 13 12 12 12 8 5
3 3 255 3 5 25 62 101 103 103 79 79 80 80 62 20
4 255 3 3 5 27 93 112 105 79 69 66 39 11 4 3
255 12 15 15 15 13 12 12 15 15 17 17 10 4 255 3
7 32 59 59 69 69 68 64 54 41 18 4 3 255 7 28
49 61 68 68 68 70 70 54 35 18 6 255 3 3 7 47
118 125 125 136 134 136 111 53 11 255 3 3 3 15 20 28
24 24 24 24 20 12 6 4 255 2 3 3 5 7 11 11
11 11 11 10 4 3 3 255 3 3 5 8 9 8 8 7
6 6 7 4 3 255 3 3 9 24 33 33 32 34 37 40
38 34 13 4 255 2 3 10 14 17 18 16 15 15 14 10
5 3 255 3 3 3 3 8 12 13 14 14 17 17 16 8
4 3 3 3 3 3 3 3 3 3 2 0 0 0 0 0
0 1 3 3 3 3 3 3 5 10 27 44 44 49 50 49
19 11 5 3 255 3 7 22 22 22 22 24 24 26 28 27
16 6 4 255 5 20 58 100 105 89 74 74 79 85 87 77
26 255 3 3 4 5 9 17 25 40 47 47 23 11 5 3
255 3 8 49 64 68 68 60 70 87 80 58 17 5 255 4
6 61 61 58 43 43 46 50 47 35 35 12 4 255 3 4
7 16 25 26 29 31 39 41 40 20 5 3 255 3 11 36
40 40 33 32 32 32 32 32 22 7 255 3 3 10 30 69
77 77 64 62 54 40 11 5 3 255 3 8 13 15 18 18
12 10 10 10 7 4 3 255 3 3 3 28 29 32 28 26
26 27 25 15 7 4 255 3 4 14 23 25 26 28 24 20
17 13 9 5 255 3 3 6 44 138 181 230 255 255 245 147
79 28 7 255 6 6 18 31 83 129 135 130 94 85 47 15
6 4 255 4 3 3 17 157 255 255 255 255 98 25 6 4
255 4 10 54 73 85 96 91 90 89 89 85 64 28 255 4
3 3 4 15 35 40 46 48 55 55 43 12 4 4 255 5
6 8 11 13 14 14 17 14 11 5 3 3 255 3 5 25
74 103 103 85 79 79 90 90 82 24 4 255 3 3 7 44
96 119 112 68 68 66 53 15 6 4 255 14 15 19 19 16
16 14 15 15 16 16 10 4 255 4 19 55 73 74 74 74
73 72 60 47 19 5 3 255 7 28 47 58 66 66 66 68
59 58 45 27 7 255 3 3 7 61 118 119 112 123 122 136
116 62 13 255 3 3 3 12 29 32 29 26 25 25 23 12
5 3 255 3 3 3 7 10 10 10 10 11 11 10 4 3
3 255 3 3 5 7 9 8 8 8 9 9 8 7 3 255
3 3 11 33 44 44 38 34 40 40 40 34 13 3 255 2
3 13 14 16 15 14 10 15 17 13 5 3 255 3 3 3
6 13 14 14 16 16 17 16 15 11 5 3 3 3 3 3
3 3 3 3 2 0 0 0 0 0 0 1 3 3 3 3
3 3 4 6 10 15 26 43 43 24 15 7 4 3 255 3
7 20 23 24 24 24 23 23 24 24 12 5 4 255 6 20
58 105 105 104 89 79 87 94 94 77 22 255 3 3 4 5
9 17 25 29 40 31 24 15 7 4 255 4 8 49 68 69
66 60 66 80 80 66 24 5 255 3 6 61 61 58 53 56
58 58 57 47 35 14 4 255 3 4 10 16 22 25 27 34
37 39 30 13 4 2 255 3 10 32 46 46 37 33 33 33
32 27 14 6 255 3 3 5 20 47 72 73 72 64 53 28
10 5 3 255 3 8 10 13 15 14 12 11 11 9 7 4
3 255 2 3 3 20 27 29 27 27 27 27 24 14 6 4
255 4 5 14 24 25 24 20 22 20 18 15 12 5 255 3
3 6 44 138 185 216 250 249 227 155 79 28 6 255 3 6
6 25 75 102 129 104 91 77 47 15 4 4 255 4 3 3
18 157 238 255 255 216 95 17 6 4 255 4 13 47 72 77
96 94 91 90 89 85 64 27 255 4 3 4 4 15 35 40
46 55 75 61 43 10 4 4 255 5 6 8 11 14 14 17
19 17 12 5 3 3 255 3 3 22 74 103 103 89 85 85
98 94 82 26 4 255 3 4 12 44 80 101 80 66 66 65
53 15 6 4 255 15 20 29 30 28 19 16 15 15 15 15
8 4 255 6 19 66 74 81 81 83 81 74 66 47 19 5
3 255 6 23 38 48 57 61 59 64 59 68 55 28 7 255
2 2 3 61 118 118 107 107 122 136 122 79 16 255 3 2
3 11 28 32 29 26 25 25 23 9 4 3 255 3 3 5
9 11 10 10 10 11 11 8 4 2 2 255 3 3 3 5
9 10 10 9 9 9 8 5 3 255 3 3 11 38 45 46
46 38 34 34 36 23 8 3 255 3 3 13 16 17 14 14
15 20 20 20 9 4 255 3 3 5 12 16 15 15 15 16
15 15 12 11 5 4 3 3 3 3 3 3 3 3 2 0
0 0 0 0 0 1 2 3 3 3 3 3 4 4 5 5
7 17 17 15 7 4 4 3 255 3 5 15 20 24 24 24
23 23 20 18 9 4 4 255 6 20 57 89 105 105 104 98
100 100 90 49 14 255 3 3 3 6 10 23 25 29 29 27
17 13 7 4 255 4 5 33 69 74 69 69 74 81 81 66
24 5 255 2 7 40 53 53 53 61 64 72 81 51 47 15
4 255 3 4 7 12 19 22 26 27 34 30 15 5 2 2
255 3 10 31 54 54 41 34 33 33 28 25 13 5 255 3
3 4 12 20 47 65 65 62 46 18 6 4 4 255 4 5
8 11 12 13 12 11 11 9 6 4 3 255 2 2 3 10
20 27 27 27 27 27 24 14 6 4 255 4 5 14 17 19
19 20 20 20 18 16 12 5 255 3 3 6 35 101 140 185
206 222 201 155 76 18 4 255 3 3 6 24 60 75 102 89
77 58 35 10 3 3 255 3 3 3 17 92 182 216 216 95
33 11 6 4 255 5 14 47 72 76 88 91 91 93 95 89
64 22 255 3 3 3 4 11 31 46 61 80 75 61 29 7
4 4 255 4 4 5 8 11 14 16 19 14 11 5 3 3
255 3 3 17 57 91 92 91 94 94 95 91 82 26 4 255
3 4 12 39 53 71 60 60 60 58 37 10 4 4 255 13
20 30 31 31 23 19 18 15 15 11 6 4 255 6 16 43
73 81 90 90 88 80 66 41 14 4 4 255 5 18 37 47
49 56 58 64 65 68 58 28 5 255 2 2 3 37 96 112
107 108 113 122 108 79 16 255 3 3 3 10 22 27 27 23
20 20 17 8 4 3 255 3 3 5 11 11 11 11 11 11
11 7 4 2 2 255 2 3 3 5 10 11 11 10 10 9
6 3 3 255 3 3 8 29 46 47 48 46 37 33 31 13
4 3 255 3 4 16 20 17 17 17 20 23 24 20 9 4
255 3 3 5 12 16 16 15 14 15 12 12 11 9 5 4
3 3 3 3 3 3 3 3 2 0 0 0 0 0 0 0
2 3 3 3 3 3 3 4 4 3 3 3 4 4 4 3
3 3 255 3 4 10 15 20 24 27 24 20 18 14 8 4
3 255 5 13 34 61 97 110 114 124 110 100 75 34 10 255
3 3 3 5 10 17 24 27 26 16 13 7 4 4 255 4
5 22 52 74 69 69 71 79 68 44 12 3 255 2 7 23
41 53 53 61 62 72 81 52 37 15 4 255 3 3 4 7
12 16 22 25 25 15 6 3 3 2 255 4 8 24 39 43
39 33 28 28 27 17 10 4 255 3 3 4 5 12 19 34
54 46 18 8 4 4 4 255 4 4 5 8 10 11 11 11
9 6 4 3 2 255 2 3 4 6 14 23 27 29 27 27
20 11 4 2 255 3 4 8 14 16 16 19 23 23 18 14
8 5 255 3 3 5 18 47 101 140 170 188 166 93 47 9
3 255 3 3 4 13 30 60 72 72 58 35 17 7 3 3
255 3 3 4 16 23 76 76 51 33 11 6 5 4 255 5
14 46 66 72 80 88 90 93 93 65 32 11 255 3 3 3
4 7 20 37 61 80 61 29 14 5 4 3 255 3 3 3
5 8 12 12 12 11 5 4 3 3 255 3 4 17 48 66
91 91 95 94 94 82 48 18 4 255 3 4 11 22 39 53
55 56 55 37 18 7 4 4 255 7 13 19 31 28 22 19
19 15 14 8 5 3 255 4 7 22 51 73 90 90 87 70
58 33 10 4 4 255 4 10 29 44 55 55 57 62 65 65
41 14 3 255 2 2 3 24 70 102 107 107 108 108 81 44
15 255 3 3 4 7 16 24 24 23 20 18 12 7 3 3
255 3 3 5 8 11 11 11 11 11 8 6 4 2 2 255
2 3 3 5 8 11 11 10 10 8 6 3 2 255 3 3
4 15 37 44 48 41 34 33 26 11 4 3 255 3 6 20
22 30 30 23 23 23 23 15 8 4 255 3 3 3 7 12
14 14 13 12 11 11 9 6 4 3 3 3 3 3 4 3
3 2 1 0 0 0 0 0 0 0 2 3 3 3 3 3
3 3 3 3 3 3 3 3 3 3 3 3 255 4 4 6
10 16 24 27 25 18 14 8 6 4 3 255 3 5 13 35
64 89 114 124 110 75 34 11 5 255 3 3 3 4 5 10
17 17 16 10 5 4 4 3 255 3 4 11 22 52 58 59
65 65 44 16 5 3 255 3 4 10 24 40 51 53 55 55
52 37 15 5 3 255 3 3 3 4 6 9 10 10 8 6
4 3 3 3 255 4 5 9 24 34 31 27 23 22 17 10
5 3 255 2 3 3 4 5 7 13 18 18 8 4 4 3
3 255 4 4 4 5 7 8 8 7 5 4 3 3 3 255
3 3 4 5 7 14 20 27 27 20 11 6 3 2 255 3
3 5 8 11 14 16 20 18 13 9 5 3 255 3 3 3
5 18 47 91 112 112 93 47 11 4 3 255 3 3 3 6
14 30 41 41 31 17 8 4 3 3 255 3 3 4 5 16
18 18 11 7 5 3 3 3 255 4 12 25 46 66 72 83
85 83 65 39 17 6 255 3 3 3 3 3 7 20 37 37
26 14 5 4 3 2 255 3 3 3 3 5 7 7 5 5
4 4 3 3 255 3 4 10 19 48 66 83 95 83 72 48
20 8 3 255 2 3 4 11 22 34 40 40 31 18 7 4
3 3 255 5 7 13 19 19 19 20 23 20 13 7 4 3
255 3 4 9 22 51 70 82 70 58 43 23 5 3 3 255
4 5 15 29 48 52 52 52 62 41 23 6 3 255 2 3
3 12 32 70 85 95 95 81 44 15 5 255 3 3 4 5
12 19 23 19 18 13 7 3 3 3 255 3 4 4 6 8
11 10 9 8 6 4 4 3 2 255 2 3 3 4 6 7
7 6 6 6 5 4 3 255 2 2 3 5 16 29 38 37
33 26 17 7 3 3 255 3 6 13 20 30 30 26 23 22
15 9 4 3 255 3 2 2 4 7 12 12 11 11 11 10
9 6 4 3 3 4 4 4 4 4 3 2 1 0 0 0
0 0 0 0 3 3 3 3 3 2 3 3 3 3 3 3
3 3 2 2 3 3 255 4 4 4 6 10 16 20 17 10
7 6 4 4 3 255 3 3 5 13 35 64 71 71 53 28
11 5 3 255 3 3 3 3 3 3 3 5 5 5 3 3
3 3 255 2 3 4 11 18 22 24 30 30 16 5 3 3
255 3 4 5 10 23 33 33 33 32 23 12 5 3 3 255
3 2 3 3 4 4 4 4 4 3 3 3 3 3 255 3
4 5 9 14 20 20 15 12 9 5 3 3 255 2 2 3
3 3 3 4 4 3 3 3 3 3 3 255 3 3 3 4
4 5 5 5 4 3 3 3 3 255 3 4 4 4 5 7
10 10 10 8 6 3 3 3 255 3 3 3 5 7 9 11
13 13 8 5 3 3 255 3 3 3 3 5 15 36 36 31
23 11 4 3 3 255 3 3 3 4 7 14 23 23 13 7
5 4 3 3 255 3 3 3 4 5 6 6 5 4 3 3
3 3 255 3 5 12 25 40 54 59 59 55 39 17 6 4
255 3 3 3 3 3 3 5 6 6 5 5 4 3 2 2
255 3 3 3 3 3 4 4 3 3 4 3 3 3 255 3
4 6 10 19 27 41 66 66 44 20 8 3 2 255 2 2
2 3 5 10 14 14 9 5 4 4 3 3 255 3 5 7
12 18 18 19 23 15 12 6 4 3 255 3 3 4 9 20
38 54 54 43 23 7 4 3 3 255 3 3 5 15 29 30
32 32 32 23 6 3 2 255 2 3 3 5 12 32 50 60
60 40 15 5 3 255 3 3 3 4 6 12 19 18 12 7
3 3 3 3 255 3 4 4 5 6 8 6 4 4 4 4
4 3 3 255 2 2 2 3 3 4 4 3 3 5 4 3
3 255 2 2 2 3 5 16 25 25 25 17 7 4 3 3
255 3 3 6 13 20 26 23 18 14 9 4 3 3 255 2
2 2 2 4 7 9 10 11 11 9 6 4 3 3 4 4
4 4 3 3 3 3 2 0 0 0 0 0 0 0 3 3
3 3 3 2 3 3 3 3 3 3 3 3 2 2 3 3
255 3 3 3 4 6 9 9 7 5 4 4 4 4 3 255
3 3 3 5 10 18 18 16 10 4 4 3 3 255 3 4
4 3 3 3 3 3 3 3 3 3 3 3 255 2 2 3
3 4 6 7 8 8 5 3 3 3 255 3 4 4 5 7
11 13 13 12 9 5 3 3 3 255 3 3 3 3 3 4
4 4 3 3 3 3 3 3 255 3 3 4 4 4 8 8
6 5 4 3 3 3 255 2 2 2 2 2 2 2 2 3
3 3 3 3 3 255 3 3 3 3 4 4 5 4 4 3
2 3 3 255 3 3 4 4 3 3 3 3 3 3 3 3
3 3 255 3 3 3 3 3 4 5 5 5 4 3 3 3
255 3 3 3 2 2 4 7 7 4 4 4 3 3 3 255
3 3 3 3 4 7 13 12 6 5 4 3 3 3 255 3
3 2 2 3 3 4 4 3 3 3 3 3 255 3 3 5
7 9 12 20 25 25 16 6 4 3 255 3 3 3 3 3
3 3 3 3 3 3 3 2 2 2 255 2 2 2 3 3
3 3 2 2 3 3 3 3 255 3 3 4 4 4 7 9
9 9 9 6 3 3 2 255 2 2 2 2 2 3 3 3
3 3 3 3 3 3 255 3 3 5 7 12 13 14 14 12
6 4 3 3 255 3 3 3 4 5 10 17 17 17 7 4
3 3 3 255 2 2 3 4 7 8 8 8 7 6 3 2
2 255 2 3 3 3 5 10 17 19 19 11 4 3 3 255
3 3 3 4 4 6 7 7 5 3 3 3 3 3 255 3
3 4 4 4 4 3 3 3 3 3 3 3 2 255 2 2
2 3 3 3 3 2 2 3 3 3 3 255 2 2 3 3
4 5 8 11 11 7 4 3 2 2 255 3 3 3 4 7
10 10 10 6 4 3 3 2 255 3 2 2 2 2 3 4
6 8 8 6 3 3 3 3 4 4 4 3 3 3 3 3
2 0 0 0 255 255 255 255 255 255 255 255 255 255 255 255
255 255 255 255 255 255 255 255 255 255 255 255 255 255 255 255
255 255 255 255 255 255 255 255 255 255 255 255 255 255 255 255
255 255 255 255 255 255 255 255 255 255 255 255 255 255 255 255
255 255 255 255 255 255 255 255 255 255 255 255 255 255 255 255
255 255 255 255 255 255 255 255 255 255 255 255 255 255 255 255
255 255 255 255 255 255 255 255 255 255 255 255 255 255 255 255
255 255 255 255 255 255 255 255 255 255 255 255 255 255 255 255
255 255 255 255 255 255 255 255 255 255 255 255 255 255 255 255
255 255 255 255 255 255 255 255 255 255 255 255 255 255 255 255
255 255 255 255 255 255 255 255 255 255 255 255 255 255 255 255
255 255 255 255 255 255 255 255 255 255 255 255 255 255 255 255
255 255 255 255 255 255 255 255 255 255 255 255 255 255 255 255
255 255 255 255 255 255 255 255 255 255 255 255 255 255 255 255
255 255 255 255 255 255 255 255 255 3 3 3 4 5 7 7
6 4 4 3 255 3 2 3 3 2 2 3 3 2 2 3
3 3 2 2 255 2 2 2 2 2 2 2 2 2 3 3
3 3 255 3 3 3 3 2 2 3 3 3 3 3 3 3
3 255 2 2 2 2 2 2 3 3 3 3 3 3 3 2
255 3 3 4 4 5 5 5 5 5 4 4 3 3 255 3
3 3 3 3 4 4 5 5 3 3 3 3 3 255 2 3
3 3 3 3 3 3 2 2 2 2 2 255 2 2 3 3
4 4 3 3 3 3 3 3 3 255 3 3 3 3 3 3
3 3 3 3 3 3 3 3 255 3 3 3 3 3 3 2
2 2 2 2 2 2 2 255 2 3 3 3 3 3 3 2
2 2 2 2 2 255 2 3 3 3 3 3 3 3 4 4
3 2 2 2 255 3 3 3 3 3 3 3 3 3 3 3
3 2 255 3 3 2 2 2 3 3 2 2 3 3 3 3
3 3 3 3 3 3 3 3 3 3 2 0 0 0 0 0
0 1 3 3 4 4 4 5 4 4 4 4 4 4 4 4
4 3 3 3 255 3 3 3 3 4 5 5 4 4 4 4
3 3 3 255 4 4 3 3 3 2 3 4 4 4 4 3
3 255 3 3 3 3 3 3 3 3 3 2 3 3 3 3
255 3 3 3 3 3 3 3 3 3 3 3 3 3 255 3
3 3 3 3 3 3 4 3 3 3 3 3 3 255 3 3
3 3 4 4 4 4 3 3 3 3 3 3 255 3 3 3
3 3 3 3 3 3 3 2 2 2 255 3 3 3 2 2
2 2 2 3 3 3 3 3 2 255 3 3 3 3 3 4
4 4 3 3 2 3 3 255 3 3 3 2 2 2 2 2
2 2 2 3 3 2 255 2 3 3 3 2 3 3 3 2
2 2 2 2 255 3 3 3 3 3 2 2 3 3 3 2
2 2 2 255 3 3 3 3 3 4 4 4 3 3 3 3
2 3 255 3 3 3 3 3 3 3 3 3 3 2 2 2
255 2 2 255 255 255 255 255 255 255 255 255 255 255 255 255
255 255 255 255 255 255 255 255 255 255 255 255 255 255 255 255
255 255 255 255 255 255 255 255 255 255 255 255 255 255 255 255
255 255 255 255 255 255 255 255 255 255 255 255 255 255 255 255
255 255 255 255 255 255 255 255 255 255 255 255 255 255 255 255
255 255 255 255 255 255 255 255 255 255 255 255 255 255 255 255
255 255 255 255 255 255 255 255 255 255 255 255 255 255 255 255
255 255 255 255 255 255 255 255 255 255 255 255 255 255 255 255
255 255 255 255 255 255 255 255 255 255 255 255 255 255 255 255
255 255 255 255 255 255 255 255 255 255 255 255 255 255 255 255
255 255 255 255 255 255 255 255 255 255 255 255 255 255 255 255
255 255 255 255 255 255 255 255 255 255 255 255 255 255 255 255
255 255 255 255 255 255 255 255 255 255 255 255 255 255 255 255
255 255 255 255 255 255 255 255 255 255 255 255 255 255 255 255
255 255 255 255 255 255 255 255 0 0 0 1 3 3 3 4
4 5 4 4 5 12 22 22 15 7 5 4 3 3 255 3
3 4 4 7 13 17 12 9 6 4 3 3 3 255 4 4
3 3 3 2 3 4 4 4 4 4 3 255 3 3 4 5
4 4 5 6 6 4 4 3 3 3 255 4 4 4 7 15
34 34 22 10 5 3 3 3 255 3 3 3 3 2 3 4
4 4 3 3 3 3 3 255 3 3 3 3 4 4 4 4
3 3 3 3 3 3 255 3 3 3 3 3 3 4 4 3
2 2 2 2 255 3 3 3 3 3 3 4 4 3 3 3
3 3 2 255 3 3 3 3 3 4 4 4 4 3 3 3
3 255 3 3 3 3 3 5 9 9 5 3 3 3 3 3
255 3 3 3 3 2 3 3 3 3 3 2 2 2 255 3
3 3 3 3 3 4 4 4 3 2 2 2 2 255 3 3
3 3 5 8 13 14 14 7 4 3 3 3 255 3 3 4
5 10 11 11 9 8 5 3 3 3 255 2 2 2 3 3
4 4 5 5 4 3 3 3 255 2 2 2 3 3 3 3
3 2 3 3 3 3 3 2 255 2 2 2 2 2 3 3
3 3 3 3 3 3 255 3 3 3 3 3 4 4 4 3
3 3 3 3 3 255 2 2 2 2 2 2 2 2 3 3
3 3 3 3 255 3 3 3 3 3 3 3 3 4 4 3
3 3 255 3 3 3 2 3 3 4 4 4 3 3 3 3
3 255 3 3 3 4 4 4 3 3 3 2 2 2 3 255
3 2 2 3 3 4 3 3 3 3 3 3 3 255 3 2
2 3 3 6 6 6 5 5 3 3 2 2 255 3 2 2
3 3 3 4 4 4 3 3 3 3 2 255 2 3 3 3
3 3 3 3 3 3 3 3 2 255 2 2 2 3 3 3
3 3 3 3 3 2 2 2 255 2 3 3 3 3 3 4
4 4 3 3 3 2 255 2 2 2 3 3 3 3 3 2
2 2 3 3 3 3 2 2 3 3 3 3 3 3 2 0
0 0 0 0 0 1 3 3 3 4 4 4 4 5 12 17
31 25 25 16 8 5 4 3 255 3 4 4 7 17 29 25
25 25 11 6 3 3 3 255 4 4 3 3 3 3 5 7
7 6 5 4 3 255 3 4 6 8 11 11 11 13 13 9
7 4 3 4 255 4 4 7 20 44 68 68 49 31 17 8
5 3 255 3 3 3 3 3 4 4 5 5 4 4 3 3
3 255 3 3 3 4 4 5 5 5 3 3 3 3 3 3
255 3 3 2 3 3 4 5 5 4 3 2 2 3 255 3
3 3 3 5 8 8 6 6 7 7 4 3 3 255 3 3
3 4 9 14 14 13 8 5 3 3 3 255 3 3 3 3
5 10 24 24 18 10 6 3 3 3 255 3 3 3 4 4
5 6 8 8 5 4 3 3 255 3 3 3 4 4 5 7
7 5 4 3 3 3 2 255 3 3 3 5 11 25 44 44
36 15 8 5 3 2 255 3 3 5 12 33 34 35 45 45
25 7 3 3 255 3 2 3 3 5 5 5 9 11 7 4
4 4 255 3 2 3 3 3 8 8 8 4 4 3 3 3
3 3 255 2 3 3 3 3 3 3 3 3 3 3 3 3
255 2 3 3 4 8 13 14 14 7 6 4 3 3 3 255
3 3 3 3 2 2 2 2 3 3 3 3 3 3 255 3
3 3 3 6 6 5 3 4 4 4 3 3 255 3 3 3
4 6 11 13 13 7 4 3 3 3 3 255 3 3 3 4
5 6 6 5 4 4 3 3 3 255 3 2 2 3 4 5
5 6 6 4 3 3 3 255 2 2 2 3 11 25 25 25
25 23 8 3 2 2 255 3 2 2 3 4 6 11 16 16
9 3 3 3 2 255 2 2 3 3 3 3 3 3 3 3
3 3 3 255 3 2 2 3 3 3 3 3 4 3 3 2
2 2 255 2 2 3 3 5 10 18 18 13 5 3 2 2
255 2 2 2 2 3 3 3 3 3 3 2 3 3 3 3
3 3 3 3 3 3 3 3 2 0 0 0 0 0 0 1
3 3 3 3 4 4 4 8 15 23 31 25 29 25 15 8
5 4 255 4 4 4 13 31 32 29 29 35 35 11 5 4
4 255 4 3 3 3 3 5 8 8 7 7 6 4 4 255
4 6 8 11 15 20 20 23 23 23 22 9 4 4 255 4
6 20 51 76 76 76 72 71 52 18 8 4 255 3 3 3
3 3 4 6 7 7 7 5 4 3 3 255 2 3 3 4
5 5 5 4 4 3 3 3 3 3 255 3 3 3 3 5
6 6 7 5 4 3 3 3 255 3 3 4 5 12 11 10
10 10 14 10 7 4 3 255 3 3 4 9 16 28 35 28
20 11 6 4 3 255 3 3 3 5 12 24 33 33 33 23
13 7 3 3 255 3 3 4 4 7 9 11 14 14 9 5
4 4 255 3 3 3 4 5 8 8 7 7 4 3 3 3
3 255 3 4 5 11 25 46 75 76 52 36 15 8 5 3
255 2 3 14 38 46 50 50 58 75 55 25 7 3 255 3
3 3 9 16 14 14 15 18 12 7 5 4 255 3 3 3
3 8 20 32 32 19 15 5 3 3 3 2 255 3 3 3
3 4 5 6 6 5 3 3 3 2 255 2 3 4 8 24
30 30 26 22 14 6 4 4 3 255 3 3 3 2 2 2
2 2 2 3 3 4 4 3 255 3 3 3 7 18 20 20
11 6 5 4 3 3 255 3 3 5 14 22 34 30 23 13
9 4 3 3 3 255 3 3 4 9 18 22 22 22 22 9
4 4 3 255 3 3 3 4 5 8 9 12 10 10 7 4
3 255 2 2 3 11 33 56 70 70 66 44 23 8 3 3
255 3 3 3 4 6 11 30 44 38 17 9 3 3 2 255
2 3 3 3 3 3 3 4 4 4 3 3 3 255 3 3
3 3 3 4 7 7 7 4 3 3 2 2 255 2 3 3
6 12 24 49 37 28 24 8 3 2 255 2 2 2 2 3
3 4 5 5 5 5 3 3 3 3 3 3 3 3 3 3
4 3 2 0 0 0 0 0 0 1 3 3 3 3 4 5
8 15 23 25 32 25 32 27 25 13 7 4 255 3 4 7
24 33 35 29 29 29 27 17 5 5 4 255 4 4 3 4
5 9 9 10 7 6 6 4 4 255 4 6 10 15 20 26
26 24 24 27 32 27 9 4 255 4 13 51 92 98 98 97
97 100 77 52 18 5 255 3 3 3 3 4 6 8 10 8
8 7 5 4 3 255 2 3 3 3 3 4 4 4 4 7
7 5 4 4 255 3 3 4 5 5 6 9 11 9 5 3
3 3 255 3 3 5 12 15 12 11 11 11 14 10 10 5
3 255 3 3 5 16 28 43 43 35 33 20 11 6 3 255
3 3 4 12 18 27 33 36 39 35 23 13 7 3 255 3
3 4 7 9 12 14 15 16 14 9 5 4 255 3 3 3
5 8 8 9 8 7 4 4 3 3 3 255 3 5 9 18
46 56 83 83 72 48 23 13 5 4 255 3 12 43 70 64
64 64 75 83 75 55 18 4 255 3 4 9 25 25 17 17
20 20 18 10 6 4 255 3 3 3 6 20 38 55 55 41
38 15 5 3 3 2 255 2 3 3 4 12 15 14 14 12
6 4 3 2 255 2 3 5 30 43 41 38 38 37 31 14
6 4 3 255 2 3 3 2 2 2 2 2 2 2 3 4
4 3 255 3 3 7 19 32 38 38 31 19 7 5 4 3
255 3 5 14 34 40 40 38 35 24 17 10 5 3 3 255
3 3 9 18 44 44 44 46 31 25 9 4 3 255 3 3
3 5 8 10 12 12 11 11 10 6 4 255 2 3 7 33
69 69 70 73 73 66 44 17 4 3 255 3 3 4 7 12
31 56 59 45 38 17 8 3 2 255 3 3 3 3 4 6
6 6 7 7 4 3 3 255 3 3 3 3 4 10 17 17
11 7 4 3 3 2 255 3 3 6 14 24 38 49 41 41
35 24 8 3 255 3 3 3 3 4 9 9 10 10 10 8
5 3 3 3 3 3 3 3 3 4 4 4 2 0 0 0
0 0 0 1 3 3 2 2 4 8 15 23 31 34 34 32
36 32 27 17 8 4 255 4 7 15 24 35 36 35 28 27
19 17 7 5 4 255 4 4 4 5 6 8 8 6 6 6
7 5 4 255 4 6 8 15 26 27 27 26 26 31 32 31
9 4 255 6 28 92 102 117 112 98 97 100 86 60 25 6
255 2 3 3 4 5 6 10 12 11 11 9 7 5 4 255
3 3 3 3 3 3 4 4 6 7 9 7 5 4 255 3
4 6 6 6 8 13 13 13 9 5 3 3 255 3 3 8
16 16 13 12 11 11 10 10 9 5 3 255 3 3 6 24
39 46 43 43 35 33 20 8 4 255 3 3 6 16 18 29
33 40 41 39 35 23 13 5 255 3 3 6 9 12 14 15
17 17 15 11 5 4 255 3 3 3 5 8 10 12 9 7
4 4 4 3 3 255 4 5 17 31 53 75 85 80 72 57
29 14 5 4 255 5 43 56 81 77 68 68 77 95 90 77
33 7 255 3 4 14 25 25 17 17 18 18 18 11 6 4
255 3 4 5 13 36 49 56 55 55 54 38 13 4 3 2
255 2 3 4 12 23 26 27 27 18 12 6 3 2 255 3
5 30 52 64 44 43 45 47 41 30 10 4 3 255 2 2
3 2 2 2 2 2 2 2 3 3 3 3 255 3 6 19
32 41 44 44 38 31 19 7 4 3 255 3 10 34 41 56
49 45 44 30 26 17 10 3 3 255 3 3 12 47 53 47
47 47 47 31 12 4 3 255 3 3 5 8 10 17 16 14
12 11 10 6 4 255 3 3 20 75 76 69 70 85 82 79
62 29 8 4 255 3 3 6 13 31 56 68 61 59 50 32
15 7 4 255 3 3 3 4 6 7 9 11 9 7 7 4
4 255 3 3 3 4 10 18 27 27 23 17 7 4 3 3
255 3 3 12 24 30 34 38 38 41 41 30 13 4 255 3
3 3 4 9 11 12 12 12 14 13 8 5 3 3 3 3
3 3 3 3 4 3 2 0 0 0 0 0 0 1 3 3
3 3 4 14 23 32 35 37 35 34 34 32 29 22 12 5
255 4 8 17 24 32 36 29 25 22 19 16 9 5 4 255
3 4 5 6 6 6 7 6 6 8 9 7 4 255 4 4
8 14 27 30 30 24 24 28 29 20 8 4 255 10 49 99
101 117 112 92 86 85 75 53 25 6 255 2 3 3 4 6
8 10 12 12 11 10 7 5 4 255 4 9 9 6 4 3
3 4 5 8 10 10 6 4 255 3 6 6 6 6 8 9
13 9 7 5 4 3 255 3 5 11 14 16 14 12 11 10
8 8 8 5 3 255 3 3 10 33 46 46 43 43 44 44
32 11 4 255 3 4 8 14 20 29 37 41 43 39 35 28
13 5 255 3 4 7 10 11 12 14 16 16 13 11 6 4
255 3 3 3 5 8 12 14 13 6 5 4 4 3 3 255
4 6 25 50 56 85 85 80 72 62 37 15 5 4 255 10
45 71 77 75 69 69 77 97 97 79 43 13 255 4 5 14
16 17 17 16 16 17 14 13 6 4 255 3 4 8 18 43
58 55 54 55 54 39 18 5 3 2 255 3 3 8 24 27
28 30 37 30 16 7 3 2 255 3 7 30 65 70 64 50
50 48 41 30 13 5 3 255 3 3 3 3 3 3 3 3
2 2 2 3 3 3 255 4 9 26 41 44 45 44 39 36
20 7 3 3 255 3 11 34 56 61 61 61 59 44 29 23
12 5 3 255 3 4 18 53 58 57 47 47 48 46 19 5
3 255 3 3 7 12 17 20 19 18 14 11 10 6 4 255
3 6 32 82 82 69 69 72 78 77 62 39 14 6 255 4
6 12 20 34 55 61 60 59 58 44 29 12 4 255 3 3
3 4 6 7 9 11 10 9 7 4 4 255 3 3 3 5
10 26 27 27 27 23 17 7 4 3 255 3 6 25 26 34
33 33 33 41 41 30 13 4 255 3 3 3 6 12 13 13
13 15 15 15 13 8 4 3 3 3 3 3 3 3 3 3
2 0 0 0 0 0 0 1 3 3 3 3 5 14 24 32
35 35 34 32 32 29 24 22 12 5 255 4 8 13 23 25
25 25 24 19 19 13 8 4 3 255 3 3 4 6 6 6
7 8 9 9 9 7 4 255 3 4 9 14 26 30 30 29
24 29 28 20 8 3 255 10 49 96 99 99 94 91 85 77
72 52 20 6 255 3 3 3 4 6 8 9 11 11 11 9
7 4 4 255 7 10 10 10 7 5 4 4 5 7 9 9
7 4 255 4 7 9 9 8 8 8 8 7 5 4 4 4
255 3 5 8 12 14 14 16 14 10 8 8 8 5 3 255
3 3 13 39 39 46 44 45 46 45 33 15 5 255 3 4
8 14 23 30 37 40 43 38 29 20 12 5 255 3 5 8
10 11 13 13 13 13 13 12 8 5 255 3 3 3 5 9
11 13 11 6 5 5 5 3 3 255 4 8 30 51 81 101
101 80 75 64 51 29 10 4 255 13 45 73 81 81 75 77
86 91 91 79 43 13 255 4 5 11 15 16 16 14 13 13
13 13 10 5 255 3 4 8 28 58 68 55 49 47 47 38
18 5 3 3 255 3 3 8 24 29 35 40 38 37 16 5
3 3 255 3 7 30 57 77 75 58 55 46 37 30 16 5
3 255 3 3 3 3 4 7 6 4 3 3 3 3 3 3
255 6 20 41 45 45 44 39 37 32 20 7 3 3 255 3
11 34 56 68 64 64 62 53 29 13 6 3 3 255 3 6
23 53 58 57 52 51 61 49 20 7 3 255 3 5 11 17
18 19 19 19 19 14 11 6 4 255 3 11 40 81 81 72
72 72 72 71 65 44 18 7 255 5 6 13 20 34 51 58
60 69 69 55 32 12 4 255 3 3 3 4 6 6 7 9
9 9 7 5 4 255 3 3 3 3 6 12 22 26 27 25
18 7 5 4 255 4 7 25 37 37 34 33 34 41 41 30
13 4 255 3 3 3 7 12 13 13 14 15 15 15 14 8
4 3 3 3 3 3 3 3 3 3 2 0 0 0 0 0
0 1 2 3 3 3 5 10 18 24 26 27 27 27 27 24
22 16 8 4 255 4 5 9 15 17 24 25 24 19 15 8
5 3 3 255 3 3 3 4 5 6 7 8 9 8 8 5
3 255 3 4 9 20 26 29 30 31 31 29 27 20 8 4
255 9 40 86 96 96 94 90 86 81 75 49 19 5 255 3
3 3 3 4 6 9 11 11 10 8 6 4 4 255 5 9
11 11 11 8 5 5 6 7 7 8 5 4 255 4 8 10
10 9 8 7 7 6 5 4 4 4 255 3 4 6 10 10
12 16 14 13 10 9 8 6 3 255 2 4 13 31 39 44
44 49 47 45 33 15 5 255 3 4 7 13 23 30 35 40
38 33 25 18 11 5 255 3 5 8 10 11 12 12 13 13
12 12 8 5 255 3 3 4 7 8 10 11 11 7 5 5
4 3 3 255 3 8 30 51 81 88 88 79 75 64 51 29
10 4 255 13 44 66 75 87 88 88 91 91 89 65 33 12
255 4 4 8 13 15 15 15 13 14 14 13 10 5 255 3
3 6 28 68 75 75 54 47 39 38 14 4 3 3 255 3
3 8 20 30 39 40 37 24 12 4 3 3 255 3 7 20
45 66 75 75 58 50 37 34 16 6 3 255 3 3 3 4
7 10 8 6 4 3 3 3 3 3 255 6 20 45 46 44
39 34 33 28 15 7 4 3 255 4 9 28 55 68 69 69
62 53 20 6 3 3 3 255 3 6 23 43 56 56 56 65
75 61 20 7 3 255 3 5 11 17 19 20 22 22 19 19
12 6 4 255 4 12 40 75 82 82 78 77 77 71 65 44
18 7 255 4 6 8 14 26 44 57 69 71 70 54 30 9
3 255 3 3 3 3 5 6 7 8 9 9 7 5 4 255
2 2 3 3 3 6 12 18 22 22 12 6 4 4 255 4
7 22 37 39 39 36 43 47 43 32 13 4 255 3 3 4
7 10 13 13 13 14 14 14 13 7 3 3 3 3 3 3
3 3 3 3 2 0 0 0 0 0 0 0 2 3 3 4
4 6 11 18 24 27 27 27 25 24 17 12 7 4 255 4
4 6 10 16 18 24 20 19 13 5 3 3 3 255 3 3
3 3 4 5 8 8 8 7 5 3 3 255 3 3 9 20
26 28 31 33 31 30 25 15 7 4 255 9 33 72 89 96
96 94 94 87 81 49 16 5 255 3 3 3 3 4 6 8
11 11 9 7 4 4 4 255 4 6 9 11 11 11 7 6
6 7 7 5 4 3 255 3 5 8 10 9 8 6 6 5
5 4 3 3 255 3 3 6 8 10 11 12 13 13 13 12
9 6 3 255 3 4 10 23 31 38 44 49 47 39 27 12
4 255 3 3 5 10 16 23 30 37 37 31 23 17 11 5
255 3 4 7 9 11 12 12 12 12 12 11 7 4 255 3
3 4 6 7 9 11 11 11 7 5 4 3 2 255 3 7
23 43 68 82 83 79 73 55 37 20 9 4 255 11 35 52
74 87 91 101 94 90 79 54 27 10 255 4 4 5 9 13
15 15 15 17 17 14 9 4 255 3 3 4 15 34 72 61
51 47 38 14 6 4 4 4 255 3 4 5 11 20 37 37
24 13 7 3 2 2 255 3 6 19 31 45 66 72 71 55
41 34 16 6 3 255 3 3 3 5 10 10 10 8 4 4
3 3 3 3 255 5 16 36 41 41 34 33 29 24 17 9
6 4 255 3 6 23 55 69 77 71 62 41 12 4 3 3
3 255 3 3 9 24 43 52 56 61 61 30 10 4 3 255
3 4 8 17 19 26 23 23 22 19 12 6 4 255 4 12
35 69 79 89 82 82 80 71 65 36 13 4 255 3 4 6
9 15 35 57 69 71 55 38 20 6 3 255 3 3 3 3
4 6 7 7 8 8 7 5 4 255 2 2 2 2 3 4
6 11 12 12 7 4 4 3 255 4 7 18 34 40 44 46
48 48 47 32 13 4 255 3 3 4 6 8 10 12 13 14
14 13 13 7 3 3 3 3 3 3 3 3 3 3 2 0
0 0 0 0 0 0 2 3 4 4 4 4 7 11 18 29
29 29 25 17 12 7 5 4 255 3 3 4 6 10 17 18
19 15 13 5 3 3 3 255 3 3 3 3 3 5 8 8
7 4 4 3 2 255 3 3 5 11 23 27 28 30 30 25
15 7 4 3 255 6 20 45 72 89 90 90 90 88 74 38
11 4 255 3 3 3 3 4 6 8 8 9 7 5 4 3
3 255 3 4 5 7 10 8 7 7 7 7 5 4 3 3
255 3 4 5 10 9 8 6 5 5 5 3 3 3 255 2
2 6 9 10 10 9 11 12 12 12 7 4 3 255 3 4
6 10 23 31 38 38 35 27 12 5 3 255 3 3 3 6
10 17 26 30 33 28 20 11 5 4 255 3 3 4 7 9
9 11 11 12 11 8 4 3 255 3 3 3 4 6 7 11
11 11 7 5 4 3 2 255 3 5 13 31 53 72 82 80
70 41 20 9 5 3 255 7 19 37 58 73 87 101 94 87
74 48 20 7 255 3 3 4 5 9 12 14 15 17 17 16
7 3 255 3 2 2 4 15 34 39 39 30 14 6 3 3
3 4 255 3 3 4 5 11 19 19 13 7 4 3 2 2
255 3 6 10 19 31 45 65 65 54 34 16 7 4 3 255
3 3 3 5 5 10 8 5 4 4 3 3 3 2 255 3
9 17 36 34 33 29 24 22 19 14 8 4 255 3 3 12
23 55 77 66 41 19 7 3 3 3 3 255 3 3 5 12
24 38 51 54 30 12 4 3 3 255 3 4 7 16 18 26
23 23 19 15 9 5 4 255 4 9 24 48 76 90 90 86
85 70 46 24 7 3 255 3 3 4 6 9 22 45 65 54
45 29 18 4 3 255 3 3 3 3 3 4 6 7 7 7
7 6 4 255 2 2 2 2 3 3 4 5 7 7 4 3
3 3 255 4 7 17 31 40 45 48 51 53 47 29 10 3
255 3 3 3 4 6 7 10 12 14 19 13 13 5 3 3
3 3 3 3 3 3 3 3 2 0 0 0 0 0 0 0
2 3 4 4 3 3 4 8 11 23 29 25 11 6 6 5
3 3 255 3 3 3 4 6 7 9 15 13 9 5 3 3
4 255 3 3 3 3 3 5 6 7 4 4 3 3 3 255
3 3 4 5 11 18 24 24 19 13 8 5 3 3 255 3
8 20 45 61 74 85 85 74 38 15 6 3 255 3 3 3
3 3 4 6 8 7 4 4 3 3 3 255 3 3 4 5
5 6 6 7 7 7 4 3 3 3 255 3 3 4 6 8
6 5 4 4 3 3 3 3 255 2 3 3 6 9 7 7
8 9 11 7 4 3 3 255 2 2 4 6 8 10 14 14
14 10 5 3 3 255 3 3 3 4 6 10 17 26 26 20
10 5 4 4 255 3 3 3 4 7 8 9 9 9 8 4
3 3 255 3 3 3 3 4 6 7 11 8 6 4 3 2
2 255 3 3 7 18 33 53 72 70 41 25 11 5 4 3
255 4 8 19 37 52 70 78 83 74 48 23 9 4 255 3
3 3 4 5 9 12 12 15 15 7 4 3 255 3 2 2
3 4 7 10 10 8 4 3 3 3 3 3 255 3 3 4
4 4 4 5 5 4 3 3 3 2 255 3 3 6 10 17
27 37 37 24 11 7 4 3 3 255 3 3 3 3 5 5
5 5 4 4 3 3 3 2 255 3 3 9 17 23 23 16
12 12 17 10 8 4 255 2 3 5 12 22 25 25 19 7
3 2 3 3 3 255 3 3 4 5 12 19 24 24 12 4
3 3 3 255 3 3 5 7 17 17 15 15 15 9 5 4
3 255 4 9 19 24 49 76 86 85 65 46 24 13 5 3
255 3 3 3 5 7 11 22 45 45 29 18 4 3 2 255
3 3 3 3 3 3 4 5 5 6 6 6 4 255 3 2
2 2 3 3 4 4 4 3 3 2 2 3 255 3 6 11
18 34 45 48 51 47 29 14 5 3 255 3 3 3 3 4
4 5 10 14 19 13 6 3 3 3 3 3 3 3 3 3
3 3 2 0 0 0 0 0 0 0 2 3 3 3 3 3
4 5 8 11 11 8 4 4 3 3 3 3 255 3 3 3
2 3 3 5 8 8 5 3 3 3 4 255 3 3 3 2
2 4 4 4 4 3 3 3 3 255 4 4 4 4 5 7
9 10 10 8 5 4 3 3 255 3 4 8 16 26 33 34
34 25 15 6 3 3 255 3 3 3 3 3 3 4 4 4
3 3 3 3 4 255 3 3 3 3 3 5 6 7 7 4
3 3 3 3 255 3 3 3 3 5 5 4 3 3 3 3
3 3 255 3 3 3 3 5 6 6 6 5 5 4 3 3
3 255 2 2 3 3 3 3 3 4 4 4 3 3 3 255
3 3 3 3 4 6 9 12 12 9 5 4 4 5 255 5
3 3 4 4 6 6 5 4 4 3 3 3 255 3 3 2
2 3 4 6 6 5 3 3 3 3 3 255 3 3 4 7
18 33 36 36 25 11 5 4 3 3 255 3 4 8 18 32
36 37 37 37 23 9 4 3 255 2 2 3 3 4 4 5
6 6 6 4 3 3 255 2 2 2 2 3 3 3 3 3
3 3 2 3 3 3 255 3 3 4 4 3 3 3 3 3
3 3 3 3 255 3 3 4 5 7 10 11 11 6 4 4
3 3 3 255 2 2 3 3 3 3 3 3 3 3 3 3
2 3 255 3 3 3 5 9 9 9 8 9 9 8 4 3
255 2 2 3 5 5 5 7 7 4 3 2 3 3 3 255
2 3 3 3 4 6 6 6 4 3 3 3 3 255 3 3
3 5 7 7 7 6 6 4 3 3 3 255 3 8 9 19
22 48 56 56 37 23 13 5 4 3 255 3 3 3 3 5
7 11 17 17 10 4 3 2 2 255 3 3 3 3 3 3
3 3 3 4 6 4 3 255 3 2 2 2 2 3 3 3
3 3 2 2 2 3 255 3 3 6 11 18 34 41 43 28
14 5 3 3 255 3 3 3 3 3 3 3 5 8 8 6
3 3 3 3 3 3 3 3 3 3 3 3 2 0 0 0
0 0 0 0 2 3 3 3 3 3 4 4 5 5 5 4
4 3 3 3 2 3 255 3 3 2 2 3 3 4 4 4
3 3 3 3 3 255 3 3 2 2 2 3 4 3 3 3
3 4 4 255 4 4 3 3 3 3 3 3 3 4 4 3
3 3 255 3 3 3 3 4 7 7 7 5 4 3 3 3
255 3 3 3 3 3 3 3 4 4 3 3 3 3 4 255
4 3 2 2 3 3 3 3 3 3 3 3 3 3 255 3
3 3 3 3 3 3 3 3 3 3 3 3 255 3 3 3
3 3 5 5 5 4 3 2 2 2 3 255 2 2 3 3
3 3 3 3 3 3 3 3 3 255 3 3 3 3 3 3
4 4 4 4 3 4 4 4 255 4 3 3 3 4 4 4
4 3 2 2 2 3 255 3 2 1 1 2 3 3 3 3
3 2 2 3 3 255 3 3 3 4 6 6 7 7 7 5
3 3 3 3 255 3 3 3 4 7 10 10 8 5 4 3
3 3 255 2 2 3 3 3 3 3 3 3 3 3 3 3
255 2 2 2 2 2 2 2 3 3 3 3 3 3 3 3
255 3 3 4 3 3 3 3 3 3 3 3 3 3 255 3
3 3 4 5 4 3 3 3 3 3 4 3 3 255 2 2
2 3 3 3 3 3 2 2 3 3 3 3 255 3 3 3
3 3 3 4 5 5 3 3 2 2 255 2 2 2 2 2
3 4 3 3 3 2 2 3 3 255 2 2 2 2 2 3
3 3 3 3 3 3 3 255 3 3 3 4 5 5 4 3
3 3 3 2 3 255 3 3 5 6 6 19 19 18 16 12
5 3 3 3 255 3 3 3 3 3 4 6 6 4 3 3
3 3 2 255 3 3 3 3 3 3 3 3 3 3 3 3
3 255 3 3 3 2 2 2 2 2 3 3 2 2 2 3
255 3 3 3 4 7 16 16 16 9 5 3 3 3 255 3
3 2 3 3 3 3 3 4 4 4 3 3 3 4 4 4
3 3 3 3 3 3 2 0 0 0 255 255 255 255 255 255
255 255 255 255 255 255 255 255 255 255 255 255 255 255 255 255
255 255 255 255 255 255 255 255 255 255 255 255 255 255 255 255
255 255 255 255 255 255 255 255 255 255 255 255 255 255 255 255
255 255 255 255 255 255 255 255 255 255 255 255 255 255 255 255
255 255 255 255 255 255 255 255 255 255 255 255 255 255 255 255
255 255 255 255 255 255 255 255 255 255 255 255 255 255 255 255
255 255 255 255 255 255 255 255 255 255 255 255 255 255 255 255
255 255 255 255 255 255 255 255 255 255 255 255 255 255 255 255
255 255 255 255 255 255 255 255 255 255 255 255 255 255 255 255
255 255 255 255 255 255 255 255 255 255 255 255 255 255 255 255
255 255 255 255 255 255 255 255 255 255 255 255 255 255 255 255
255 255 255 255 255 255 255 255 255 255 255 255 255 255 255 255
255 255 255 255 255 255 255 255 255 255 255 255 255 255 255 255
255 255 255 255 255 255 255 255 255 255 255 255 255 255 255 255
255 255 255 255 255 255 255 255 255 255 255 255 255 255 255 255
255 255 255 255 255 255 255 255 255 255 255 255 255 255 255 255
255 255 255 255 255 255 255 255 255 255 255 255 255 255 255 255
255 255 255 255 255 255 255 255 255 255 255 255 255 255 255 255
255 255 255 255 255 255 255 255 255 255 255 255 255 255 255 255
255 255 255 255 255 255 255 255 255 255 255 255 255 255 255 255
255 255 255 255 255 255 255 255 255 255 255 255 255 255 255 255
255 255 255 255 255 255 255 255 255 255 255 255 255 255 255 255
255 255 255 255 255 255 255 255 255 255 255 255 255 255 255 255
255 255 255 255 255 255 255 255 255 255 255 255 255 255 255 255
255 255 255 255 255 255 255 255 255 255 255 255 255 255 255 255
255 255 255 255 255 255 255 255 255 255 255 255 255 255 255 255
255 255 255 255 255 255 255 255 255 255 255 255 255 255 255 255
255 255 255 255 255 255 255 255 255 255 255 255 255 255 255 255
255 255 255 255 0 0 0 1 3 3 3 3 3 3 4 4
11 14 14 6 5 5 4 3 3 3 255 3 3 3 4 4
5 12 13 13 4 3 3 3 3 255 3 3 3 3 3 3
3 3 3 3 3 3 3 255 3 3 3 3 3 3 3 3
3 3 3 3 3 3 255 2 2 2 2 3 3 3 3 3
3 3 3 3 255 3 4 4 3 3 2 3 3 3 3 2
2 2 3 255 3 3 3 3 3 3 3 3 3 3 3 3
3 3 255 2 2 2 2 3 3 3 4 4 3 3 3 3
255 3 3 2 3 4 7 7 4 3 3 2 2 2 3 255
3 3 3 3 3 3 2 2 2 3 3 3 3 255 3 3
3 3 4 4 4 3 3 3 3 3 3 3 255 3 3 3
3 3 3 3 3 2 2 2 2 3 255 3 3 3 2 2
3 3 3 3 3 3 2 2 2 255 3 3 3 2 2 3
3 3 3 3 2 2 2 2 255 3 3 3 3 3 4 4
4 3 3 2 2 2 255 2 2 3 3 3 2 2 2 3
3 3 3 3 255 3 3 2 2 2 3 3 3 3 3 3
3 3 2 2 255 3 2 2 3 3 3 3 3 3 3 3
3 3 255 3 3 3 3 2 2 2 3 3 3 5 5 4
3 255 2 3 3 3 3 3 4 4 3 3 3 3 3 3
255 3 3 3 3 3 2 3 3 3 3 3 2 2 255 3
3 2 2 2 3 3 3 3 3 3 2 3 3 255 3 3
2 2 2 2 2 2 3 3 3 3 3 255 3 3 3 3
4 4 3 3 3 3 3 3 3 255 3 3 2 2 2 2
3 3 4 4 3 3 3 3 255 3 3 3 3 3 3 3
3 3 3 3 3 3 3 255 2 2 3 3 3 3 3 4
6 6 3 3 3 255 2 3 2 2 2 2 2 2 2 2
2 2 2 2 255 2 3 3 3 2 2 2 3 3 3 3
3 3 255 3 3 3 3 3 3 3 3 3 3 3 3 3
3 5 4 3 3 3 3 3 3 3 2 0 0 0 0 0
0 1 2 3 3 3 4 4 4 11 36 55 58 58 35 17
8 4 4 3 255 3 3 6 17 39 39 44 44 35 19 9
5 3 3 255 3 3 3 3 4 4 4 3 3 3 3 3
3 255 3 3 3 3 3 4 4 5 5 4 4 3 3 3
255 2 2 2 3 4 4 3 4 4 4 3 3 3 255 3
3 3 3 3 3 3 4 4 3 3 2 2 3 255 3 3
3 3 3 3 3 3 3 3 3 3 3 3 255 3 2 2
2 3 3 4 4 4 3 3 3 3 255 3 3 3 3 4
7 7 5 4 3 2 2 2 2 255 3 3 3 3 3 4
4 4 4 3 3 3 3 255 3 3 3 4 6 16 25 25
20 8 4 3 3 2 255 3 3 3 2 2 3 3 3 2
2 2 3 3 255 3 3 3 3 3 3 3 3 3 3 3
3 2 2 255 3 3 3 3 3 3 3 3 3 3 2 2
2 2 255 3 3 3 3 3 4 5 4 4 3 2 2 2
255 2 2 3 3 3 2 2 2 3 3 3 3 3 255 3
3 3 3 3 3 4 4 3 3 3 3 3 3 2 255 2
2 2 3 4 4 3 3 3 3 3 3 3 255 3 3 3
3 3 2 3 3 3 3 3 4 4 3 255 2 3 3 4
4 4 4 4 4 3 3 3 3 3 255 3 4 4 4 9
9 9 7 4 4 3 3 3 255 3 3 3 3 3 3 3
3 3 3 3 3 3 3 255 3 3 3 3 3 3 3 3
3 3 3 3 3 255 2 2 3 3 4 5 10 10 8 5
4 3 3 255 3 3 3 3 2 2 3 3 4 4 3 3
3 3 255 3 3 3 3 3 3 3 3 3 3 3 3 3
3 255 2 2 2 2 3 3 4 4 4 4 3 3 3 255
2 3 3 3 2 2 4 5 5 4 3 2 2 2 255 2
3 3 3 3 2 2 2 3 3 3 3 3 255 3 3 3
3 3 3 4 4 4 4 3 3 3 3 3 3 3 3 3
3 3 3 3 2 0 0 0 0 0 0 1 2 3 3 3
4 6 17 68 100 118 118 104 88 60 27 8 4 3 255 3
6 17 43 75 80 77 59 56 35 19 12 5 3 255 3 3
3 4 5 7 8 8 7 4 4 4 4 255 3 3 3 3
5 10 10 8 6 6 5 4 3 3 255 2 2 3 3 5
7 16 16 10 6 4 4 4 255 3 3 3 3 3 4 6
9 9 5 3 2 3 3 255 3 4 3 3 3 3 3 3
3 3 3 3 3 3 255 3 3 3 3 5 8 12 12 8
4 4 3 3 255 3 3 3 4 8 17 18 13 6 5 3
2 2 2 255 3 3 3 3 4 5 13 13 7 4 3 3
2 255 3 3 4 7 24 53 94 94 80 32 11 4 3 3
255 3 3 3 3 2 3 3 3 3 3 3 3 3 255 3
3 3 3 4 4 5 7 7 7 3 3 2 2 255 3 3
3 3 5 7 8 10 10 7 4 3 3 2 255 2 3 3
3 3 5 7 5 4 3 3 3 3 255 3 3 3 3 4
4 4 3 3 3 3 3 3 255 3 3 3 3 3 5 7
7 6 5 4 3 3 3 3 255 3 3 3 6 6 6 4
3 3 3 3 3 4 255 3 3 3 3 3 3 3 3 3
3 3 3 3 3 255 3 3 3 5 8 12 17 15 7 4
3 3 3 3 255 4 6 12 25 44 44 41 38 24 12 3
3 3 255 3 3 3 3 3 3 3 3 4 4 4 3 3
3 255 3 3 3 3 4 4 3 3 3 3 3 3 3 255
2 2 3 5 6 15 27 27 22 15 7 4 4 255 3 3
3 4 4 3 3 6 7 7 4 3 3 3 255 3 3 3
3 3 4 5 5 5 4 4 3 3 3 255 3 3 2 2
3 5 5 4 4 4 3 3 3 255 3 3 3 3 4 10
14 16 16 10 5 3 2 2 255 3 3 3 3 3 3 3
3 3 3 3 3 3 255 3 3 3 4 6 15 17 17 14
11 7 4 3 3 3 3 3 3 3 3 3 3 2 2 0
0 0 0 0 0 1 2 3 3 3 6 17 68 151 154 133
122 110 99 90 60 27 7 3 255 5 16 43 75 92 93 82
76 59 52 35 24 9 5 255 3 3 4 7 11 15 19 19
11 7 6 5 4 255 3 3 3 5 12 16 16 11 11 11
10 5 4 3 255 2 2 3 4 9 24 50 55 46 20 7
4 3 255 2 2 3 3 5 7 10 15 15 11 6 3 3
3 255 4 4 4 4 4 6 7 7 4 3 3 3 3 3
255 3 3 3 7 17 30 34 33 20 9 4 3 3 255 3
4 4 11 18 30 30 23 14 7 5 3 2 2 255 2 3
3 4 9 19 22 22 15 11 5 3 3 255 3 4 9 37
92 153 205 205 203 132 61 14 4 3 255 3 3 3 3 5
7 9 9 9 7 4 4 3 255 3 4 4 4 5 12 17
24 26 19 7 3 3 2 255 3 3 3 5 10 15 23 27
27 13 7 4 3 2 255 2 2 2 3 3 6 7 6 4
3 3 3 3 255 3 3 3 4 7 10 10 7 6 5 4
3 3 255 3 3 3 4 7 11 11 11 10 10 7 4 3
3 3 255 3 3 6 7 10 9 6 4 3 3 3 3 3
255 3 3 3 3 3 3 3 3 3 3 3 3 3 3 255
3 3 5 14 28 45 45 22 15 7 4 3 3 3 255 6
12 25 57 80 78 78 78 94 28 12 3 3 255 3 3 3
3 3 5 8 8 7 6 4 4 3 3 255 3 3 4 4
5 6 6 4 3 3 3 3 3 255 3 3 5 10 15 26
31 39 39 37 24 10 5 255 3 3 4 4 8 9 9 18
30 19 7 4 3 3 255 3 3 4 4 6 6 6 6 6
5 4 3 3 3 255 4 3 3 4 6 8 8 5 4 4
4 3 3 255 3 3 3 5 12 22 27 34 37 27 14 5
3 3 255 3 3 3 3 3 3 3 3 3 3 3 3 3
255 3 3 4 10 22 38 47 47 39 26 12 7 4 3 3
3 3 3 3 3 2 2 2 1 0 0 0 0 0 0 1
2 3 3 4 9 57 143 168 168 149 117 99 99 94 85 43
12 4 255 10 32 66 92 104 100 92 76 70 59 52 38 24
8 255 4 5 7 11 15 16 19 19 17 11 7 5 4 255
4 4 4 8 20 22 22 22 22 20 16 10 4 3 255 2
3 4 9 24 50 68 78 81 46 20 7 3 255 2 2 3
5 7 13 17 19 18 15 10 5 3 3 255 4 4 4 4
7 8 8 7 7 4 3 3 3 3 255 3 4 7 17 34
45 45 45 34 20 9 4 3 255 3 4 11 17 27 32 30
25 23 14 7 4 3 2 255 2 3 4 9 19 24 25 26
24 15 11 5 3 255 4 9 37 92 197 253 255 255 255 255
132 61 14 3 255 2 3 3 5 8 16 15 15 13 9 7
4 4 255 3 4 4 5 13 34 38 44 53 33 19 4 3
3 255 3 3 5 10 16 26 33 33 29 27 13 5 3 2
255 2 2 2 3 5 5 6 5 4 4 3 3 3 255 3
3 4 7 12 14 12 10 9 8 6 4 3 255 3 3 4
7 11 13 12 11 11 11 10 7 4 3 3 255 3 3 6
10 10 10 9 7 4 3 3 3 3 255 3 3 3 3 4
4 5 4 3 3 3 3 3 3 255 3 5 14 28 46 53
49 37 20 9 5 3 3 3 255 6 20 57 76 80 78 78
79 94 79 22 5 3 255 3 3 3 3 5 9 13 14 11
7 6 4 3 3 255 3 3 4 5 8 9 8 6 4 3
3 2 2 255 3 5 10 22 26 31 39 43 50 44 37 24
10 255 3 3 4 9 12 22 23 33 33 31 19 7 4 3
255 3 4 4 7 9 7 7 6 6 6 4 4 3 4 255
3 3 4 6 9 10 11 9 9 13 13 4 3 255 3 3
5 13 25 31 34 43 50 46 27 14 5 3 255 3 3 3
3 3 3 3 3 3 3 3 3 3 255 3 4 10 26 55
64 64 53 47 39 26 12 4 3 3 3 3 3 3 3 2
2 2 1 0 0 0 0 0 0 0 2 3 3 4 16 70
143 174 183 149 110 92 87 87 85 43 13 4 255 13 43 83
104 105 104 93 77 76 77 77 54 38 11 255 4 6 10 15
15 15 17 18 17 12 8 4 4 255 4 4 8 16 24 27
27 32 34 34 24 16 6 3 255 2 3 4 14 35 50 71
81 81 69 38 12 3 255 3 3 4 7 10 19 19 19 19
18 15 9 4 3 255 4 4 4 5 7 8 8 8 7 5
3 3 3 3 255 4 4 14 34 47 50 48 49 48 39 20
9 3 255 3 4 11 23 27 26 25 23 16 15 9 6 4
3 255 2 3 5 11 19 22 24 24 24 18 14 7 5 255
8 20 85 197 253 255 255 255 255 255 211 117 31 4 255 2
2 3 8 15 17 20 17 15 14 9 4 3 255 3 3 4
13 34 48 53 56 66 66 33 6 3 3 255 3 3 7 16
25 28 33 33 29 27 18 8 4 3 255 3 3 4 4 5
5 5 5 5 4 3 3 3 255 3 3 4 8 14 14 14
11 10 9 8 5 3 255 3 3 4 8 14 14 12 10 10
11 11 9 6 3 3 255 3 3 5 7 9 9 9 9 8
6 5 4 4 255 4 3 3 4 5 13 13 6 4 3 3
3 3 3 255 4 11 28 39 46 53 45 37 20 10 6 4
3 3 255 11 30 60 76 80 73 55 62 62 57 22 6 3
255 3 3 3 5 9 13 16 14 11 10 6 4 3 3 255
3 3 4 7 8 9 8 8 8 4 3 2 2 255 3 8
22 33 39 39 43 49 50 50 43 28 14 255 3 3 5 10
22 24 34 33 33 33 25 14 6 3 255 3 4 7 10 11
10 7 7 6 6 5 4 4 4 255 3 4 5 10 10 12
11 9 11 18 19 17 4 255 3 4 13 25 31 34 34 49
51 50 37 23 9 4 255 3 3 2 2 3 3 3 3 3
3 3 2 3 255 3 7 26 55 66 68 66 56 53 47 33
15 8 4 3 3 3 3 3 3 2 2 2 1 0 0 0
0 0 0 0 2 3 4 5 20 70 137 174 199 168 113 97
87 87 85 46 13 4 255 14 46 83 104 113 109 93 81 80
88 88 75 38 11 255 4 6 12 15 15 15 17 18 18 15
8 4 4 255 4 5 9 20 24 27 27 32 34 34 31 16
6 3 255 3 3 4 14 29 36 56 71 71 38 28 12 4
255 3 3 4 8 16 19 19 19 19 19 15 9 4 4 255
3 4 4 4 5 5 7 7 7 5 3 3 3 3 255 4
6 22 44 51 50 49 49 49 48 37 12 3 255 3 5 11
19 22 18 15 15 15 15 12 7 4 3 255 3 3 6 12
17 19 20 20 18 15 12 7 6 255 10 20 85 199 255 255
255 255 255 255 224 117 31 5 255 2 3 4 9 17 20 23
23 31 17 14 5 2 255 2 3 3 13 38 53 56 57 58
57 33 9 3 3 255 3 4 7 16 25 28 30 31 31 29
23 11 5 3 255 3 4 4 5 5 5 5 5 6 5 4
3 3 255 3 3 5 9 14 15 15 14 11 10 9 7 4
255 3 3 4 10 14 14 9 7 8 10 11 11 7 3 3
255 3 4 5 6 7 8 9 10 10 10 8 5 4 255 4
4 4 5 11 14 14 13 6 4 3 2 2 3 255 4 11
28 36 41 45 45 37 24 12 6 4 4 5 255 20 48 75
76 76 55 51 53 57 44 17 7 4 255 3 3 3 7 13
15 13 12 11 10 6 4 3 3 255 3 3 4 5 7 8
8 8 8 7 4 3 3 255 4 12 33 45 56 48 48 49
50 51 43 28 10 255 3 3 5 12 24 35 35 33 32 33
31 23 8 3 255 3 4 7 12 12 11 9 8 7 6 6
6 5 4 255 3 5 8 12 12 10 9 9 11 18 18 17
5 255 3 6 16 32 33 35 35 48 49 49 37 23 9 4
255 3 3 3 3 3 3 3 3 3 3 3 2 2 255 3
9 27 58 62 66 58 56 53 50 46 26 14 6 3 3 3
3 3 3 2 2 2 1 0 0 0 0 0 0 0 3 3
4 5 20 62 125 179 199 179 121 115 117 117 87 47 13 4
255 14 46 82 98 114 114 113 96 91 91 90 74 32 7 255
4 6 12 16 17 24 24 24 22 17 8 4 4 255 3 4
8 14 20 22 23 24 27 27 24 12 5 3 255 3 3 4
10 15 29 31 33 33 28 17 9 4 255 3 3 4 8 15
19 19 19 19 19 15 7 4 3 255 3 3 4 4 5 5
5 5 5 4 3 3 3 2 255 4 6 22 51 52 52 52
49 49 44 37 12 3 255 4 9 19 19 18 16 15 15 15
15 13 8 4 4 255 3 4 6 12 15 17 18 17 14 12
9 6 5 255 8 17 69 173 255 255 255 255 255 255 224 115
28 5 255 3 3 5 11 18 23 23 33 37 34 14 5 3
255 3 3 3 11 35 49 56 56 55 41 26 9 3 3 255
3 4 7 13 20 28 30 31 33 29 23 11 5 3 255 3
4 4 5 5 4 5 6 7 7 4 3 3 255 3 3 6
11 15 15 15 14 15 15 11 8 4 255 3 3 4 8 11
8 7 7 8 9 9 8 7 3 3 255 3 4 6 6 6
6 8 10 11 11 10 8 5 255 3 3 3 5 10 13 14
13 7 3 2 2 2 3 255 4 9 19 32 39 45 46 37
30 13 6 4 4 6 255 20 48 77 77 73 61 55 57 53
32 12 6 4 255 2 2 3 7 15 15 12 10 10 9 6
4 3 3 255 3 3 4 5 7 7 8 8 8 8 6 3
3 255 4 12 33 46 56 48 48 49 51 53 48 27 10 255
3 3 6 14 25 36 36 32 32 31 30 23 8 3 255 3
5 6 10 11 10 9 9 8 7 6 6 5 3 255 3 6
11 13 12 9 8 9 11 18 18 14 6 255 4 6 17 32
35 35 35 36 43 37 28 17 8 3 255 3 3 3 3 3
3 4 4 3 3 3 2 2 255 3 9 27 46 58 58 56
52 54 52 51 26 14 6 3 3 3 3 3 3 2 2 2
1 0 0 0 0 0 0 0 3 3 4 5 14 45 97 136
155 136 121 121 138 125 101 47 12 4 255 11 33 62 82 107
116 118 109 93 93 90 59 24 7 255 3 4 8 17 18 24
35 27 24 13 7 4 3 255 3 4 5 9 14 17 19 23
24 24 16 7 3 3 255 3 3 3 6 11 15 16 19 20
19 10 5 3 255 2 2 3 6 10 15 16 18 18 15 9
4 3 3 255 3 3 4 5 6 5 5 4 4 4 3 3
3 2 255 3 5 20 51 52 55 52 49 47 41 26 9 4
255 4 9 16 18 17 17 19 19 18 18 15 9 5 4 255
4 4 6 9 12 14 13 12 11 8 6 4 4 255 4 10
36 124 237 255 255 255 255 255 196 107 19 5 255 2 3 5
17 23 27 27 32 37 26 14 4 3 255 3 3 3 4 11
35 38 38 32 26 9 4 3 3 255 3 4 5 9 17 29
32 47 38 33 18 7 3 3 255 3 3 4 5 6 6 5
6 6 6 4 3 3 255 3 3 6 15 16 15 13 12 15
15 11 8 4 255 3 3 3 6 8 8 8 8 9 9 8
7 5 3 2 255 2 4 5 6 5 5 5 8 11 11 10
7 4 255 3 3 3 3 5 10 12 8 7 3 2 2 2
3 255 4 7 16 32 45 52 68 52 30 13 5 4 4 4
255 13 41 77 77 73 71 69 58 53 18 7 5 3 255 2
2 2 6 13 16 14 10 9 6 4 3 3 3 255 3 3
4 6 8 8 9 9 9 7 5 3 3 255 4 10 25 37
41 41 43 47 56 56 53 27 8 255 3 3 6 15 28 36
37 36 32 30 26 17 7 3 255 3 5 6 6 10 9 9
9 7 7 6 5 3 3 255 3 6 11 13 13 11 10 11
15 18 18 12 6 255 4 5 16 34 36 35 35 35 38 35
28 16 6 3 255 3 3 3 3 3 4 7 7 5 4 3
3 2 255 3 8 24 44 58 58 56 56 56 53 53 26 11
5 4 4 4 4 3 3 3 3 3 1 0 0 0 0 0
0 1 3 3 4 4 8 26 70 110 123 117 121 121 138 123
77 36 8 4 255 5 11 33 62 98 116 132 123 96 90 81
58 17 7 255 3 4 4 8 17 28 35 28 16 7 4 4
3 255 3 3 4 6 10 14 17 19 22 19 10 4 3 3
255 3 3 3 4 6 11 12 12 16 10 9 5 3 255 2
2 3 3 6 10 11 12 12 9 5 4 3 3 255 3 3
4 4 6 5 4 4 4 3 3 3 3 3 255 3 5 11
39 52 56 68 54 44 29 12 5 4 255 4 6 11 16 16
16 19 19 18 18 11 7 5 4 255 4 4 4 6 9 11
11 11 8 5 4 3 3 255 4 4 10 36 124 237 255 255
255 196 107 19 5 3 255 2 2 5 23 27 30 30 32 32
15 6 3 2 255 3 3 3 3 4 7 13 13 13 8 4
4 3 3 255 3 3 4 6 13 17 32 47 38 18 9 4
3 3 255 3 3 3 4 6 6 6 6 5 5 4 3 3
255 3 3 6 9 16 11 11 11 11 10 8 4 3 255 3
3 3 4 7 8 9 10 9 9 8 7 4 2 2 255 3
3 4 5 4 4 5 8 9 10 8 6 5 255 3 3 3
3 3 5 7 7 3 3 2 2 2 3 255 3 5 14 30
33 52 68 37 14 9 3 3 3 3 255 6 16 43 71 69
69 69 58 37 8 4 4 3 255 3 2 3 5 11 16 16
10 7 4 4 3 3 3 255 3 3 5 8 9 9 10 9
8 5 3 3 2 255 3 5 13 25 35 35 37 43 53 53
36 14 5 255 3 3 6 15 28 36 43 43 30 26 18 8
4 3 255 5 5 5 5 6 7 7 7 7 6 5 3 3
2 255 3 4 8 11 14 15 13 13 13 16 14 8 4 255
3 4 15 34 36 36 36 38 36 30 22 12 5 3 255 3
3 3 3 4 6 7 12 10 5 4 3 3 255 3 4 11
31 54 59 61 73 66 56 53 15 6 5 5 5 4 4 3
3 3 3 3 1 0 0 0 0 0 0 1 3 3 3 3
4 8 26 70 110 110 113 110 107 77 36 9 4 3 255 3
4 10 32 62 100 123 107 89 89 59 41 8 6 255 3 3
3 4 7 17 19 16 7 4 4 3 3 255 3 3 3 5
7 10 13 17 17 10 6 4 3 3 255 3 3 3 3 4
5 6 6 9 9 5 3 3 255 2 2 3 3 3 5 6
6 6 5 4 3 3 3 255 3 3 4 4 4 4 4 3
3 3 3 3 3 3 255 4 4 6 19 39 55 68 47 29
12 5 3 3 255 3 4 6 8 11 15 16 16 16 11 7
5 4 3 255 3 3 3 4 5 7 7 7 5 4 3 3
2 255 3 4 4 10 33 86 168 168 137 60 11 5 3 3
255 2 2 3 7 22 27 27 26 15 6 4 3 2 255 2
3 3 3 3 3 4 5 5 4 4 3 3 3 255 3 2
2 4 6 13 15 14 12 9 4 3 3 2 255 3 2 2
3 6 6 6 5 5 5 4 3 3 255 3 3 4 6 9
9 10 9 7 6 4 4 4 255 3 3 2 3 4 7 9
10 9 8 7 5 4 2 2 255 3 3 3 4 3 4 5
5 8 8 6 5 5 255 3 3 3 3 3 3 3 3 3
3 2 2 2 3 255 3 3 5 14 30 30 30 14 9 4
3 2 2 2 255 3 6 16 43 51 54 54 37 10 4 3
3 3 255 3 3 3 4 10 11 14 7 4 3 3 3 3
3 255 3 3 4 6 10 11 10 9 6 3 3 3 2 255
3 4 7 13 23 23 26 36 38 36 20 7 3 255 3 3
3 6 15 29 41 41 26 17 9 4 3 3 255 4 4 4
4 5 5 6 6 6 5 4 3 2 3 255 3 4 4 9
14 15 15 13 13 13 8 4 3 255 3 4 9 23 34 36
38 43 38 30 13 6 3 3 255 2 3 3 3 3 4 7
12 10 9 4 3 3 255 3 3 5 18 46 59 61 73 66
53 18 6 5 5 5 5 4 3 3 3 3 3 2 1 0
0 0 0 0 0 1 3 3 3 3 3 4 8 24 61 72
72 72 44 18 9 4 3 3 255 3 3 3 5 29 40 66
66 50 41 26 8 6 5 255 3 3 3 3 3 5 6 6
3 3 3 3 3 255 3 3 3 3 5 6 7 8 8 6
4 3 3 3 255 3 3 3 3 3 3 3 4 4 3 3
3 2 255 2 3 3 3 3 3 4 4 3 3 3 3 3
3 255 3 3 3 3 4 4 3 3 3 3 3 3 3 3
255 3 4 4 6 19 35 35 24 12 5 3 3 2 255 2
3 3 4 6 9 14 15 10 6 4 3 3 3 255 3 3
3 3 4 4 4 3 3 3 3 2 2 255 2 3 4 3
6 7 24 37 37 10 5 4 3 3 255 2 2 3 3 7
10 11 11 5 4 4 3 3 255 2 2 2 2 3 2 3
3 3 3 3 3 3 3 255 2 2 2 2 3 5 5 5
4 4 3 3 2 2 255 3 3 2 3 3 5 5 5 5
4 4 4 3 255 3 3 4 4 4 7 7 6 4 3 3
3 3 255 2 2 2 2 3 4 5 5 6 6 5 4 3
2 2 255 3 3 3 3 3 3 3 5 5 4 3 3 4
255 3 3 3 3 3 3 3 3 3 3 3 2 2 3 255
2 3 3 5 10 10 6 8 4 4 3 2 2 2 255 3
3 5 15 16 19 19 10 5 3 3 3 3 255 3 3 3
3 4 6 6 3 3 3 3 3 3 3 255 2 2 3 4
8 10 10 6 3 3 3 3 3 255 3 3 4 7 12 13
13 18 24 18 12 4 3 255 3 3 2 3 6 12 29 26
17 9 4 3 3 3 255 3 3 3 3 4 5 5 5 5
4 3 2 2 3 255 3 3 4 5 8 12 12 12 10 8
4 3 3 255 3 3 5 13 23 34 38 43 35 19 6 3
3 3 255 2 2 2 2 3 3 4 4 5 4 3 3 2
255 3 3 4 7 18 46 50 50 43 18 5 3 3 3 3
2 2 3 3 3 3 3 2 1 0 0 0 0 0 0 1
3 3 3 3 3 3 4 5 16 22 23 23 11 5 4 3
3 3 255 4 3 3 4 4 9 14 16 16 6 5 4 4
3 255 3 3 3 3 3 3 3 3 3 3 2 2 3 255
3 3 3 3 3 3 3 2 2 3 3 3 3 3 255 3
3 3 3 2 2 3 3 4 3 3 3 2 255 3 3 3
3 3 3 4 3 3 3 2 3 3 3 255 3 3 3 3
3 3 3 3 3 3 3 3 3 3 255 3 3 3 3 6
6 7 6 5 3 3 3 3 255 2 2 3 3 3 6 9
9 5 3 3 3 3 3 255 3 3 3 3 3 2 2 3
3 3 3 2 2 255 3 2 2 2 2 4 4 7 7 3
3 3 3 3 255 3 2 2 3 3 4 4 3 3 3 3
3 3 255 3 2 2 2 2 2 2 2 3 3 3 3 3
3 255 2 2 2 2 3 3 3 4 4 3 3 3 3 3
255 3 3 2 2 2 3 3 4 4 4 3 3 3 255 2
3 3 3 3 3 4 3 3 3 3 3 3 255 3 2 2
2 3 3 3 3 4 4 4 3 2 2 3 255 3 3 3
3 3 3 3 2 2 2 3 3 3 255 3 3 3 3 3
3 3 3 3 3 3 3 3 3 255 3 3 3 3 3 4
4 4 4 3 3 2 3 3 255 3 3 3 4 4 4 5
5 3 3 2 3 3 255 2 2 3 3 3 3 3 3 3
3 3 3 3 3 255 2 2 2 3 3 5 5 3 2 2
2 3 3 255 3 3 3 4 6 6 6 7 7 7 6 4
3 255 2 2 2 2 2 5 10 10 8 4 3 3 3 3
255 2 2 2 2 3 3 3 4 4 3 2 2 2 3 255
3 3 3 4 4 5 5 7 7 3 3 3 3 255 3 3
3 5 13 15 22 22 19 6 3 2 3 3 255 2 2 2
2 2 3 3 2 2 3 3 3 2 255 2 3 4 4 7
18 18 17 11 5 3 3 3 3 3 2 2 3 3 3 3
3 2 1 0 0 0 255 255 255 255 255 255 255 255 255 255
255 255 255 255 255 255 255 255 255 255 255 255 255 255 255 255
255 255 255 255 255 255 255 255 255 255 255 255 255 255 255 255
255 255 255 255 255 255 255 255 255 255 255 255 255 255 255 255
255 255 255 255 255 255 255 255 255 255 255 255 255 255 255 255
255 255 255 255 255 255 255 255 255 255 255 255 255 255 255 255
255 255 255 255 255 255 255 255 255 255 255 255 255 255 255 255
255 255 255 255 255 255 255 255 255 255 255 255 255 255 255 255
255 255 255 255 255 255 255 255 255 255 255 255 255 255 255 255
255 255 255 255 255 255 255 255 255 255 255 255 255 255 255 255
255 255 255 255 255 255 255 255 255 255 255 255 255 255 255 255
255 255 255 255 255 255 255 255 255 255 255 255 255 255 255 255
255 255 255 255 255 255 255 255 255 255 255 255 255 255 255 255
255 255 255 255 255 255 255 255 255 255 255 255 255 255 255 255
255 255 255 255 255 255 255 255 255 255 255 3 3 3 3 3
3 3 3 3 3 3 255 3 3 3 3 3 3 3 3 3
3 3 3 2 3 3 255 3 3 3 3 3 3 3 2 2
2 2 2 2 255 2 2 3 3 4 4 4 3 3 3 3
3 3 3 255 3 3 3 3 3 3 2 3 3 3 3 3
3 3 255 2 2 3 3 4 4 3 3 2 2 2 2 2
255 2 3 3 3 3 3 3 3 3 3 3 3 3 3 255
3 2 2 3 3 3 3 3 2 2 3 3 3 255 3 2
3 3 4 4 4 3 3 4 4 3 3 255 2 2 2 2
2 3 3 3 3 3 3 3 3 3 255 2 2 2 2 3
3 3 3 3 3 2 2 3 3 255 3 2 3 3 3 3
3 3 3 3 3 3 3 255 3 3 3 3 3 4 7 7
6 3 3 2 2 3 255 2 2 2 2 2 2 2 2 2
2 3 3 3 255 3 3 3 3 3 3 4 4 3 3 3
3 3 3 3 2 3 3 3 3 3 3 2 1 0 0 0
0 0 0 1 3 3 3 3 3 3 3 3 3 3 3 3
3 3 3 3 3 3 255 3 3 3 3 3 3 3 3 3
3 3 3 3 2 255 3 3 4 4 13 13 13 6 3 3
3 3 3 255 3 3 3 3 3 3 3 3 2 2 2 3
3 3 255 3 3 3 3 2 3 3 4 4 4 4 4 4
255 3 3 3 3 3 4 4 3 3 3 3 3 2 2 255
3 3 3 3 3 3 3 3 3 3 3 3 3 3 255 3
3 2 2 2 3 3 3 3 3 3 3 3 255 3 3 3
3 3 3 4 4 3 2 2 2 3 3 255 3 3 3 2
2 2 3 3 3 3 3 3 3 255 3 2 2 2 3 3
3 3 3 3 3 3 3 3 255 2 2 2 2 2 2 2
2 2 3 3 3 3 255 3 3 3 3 3 2 3 3 3
3 3 2 2 2 255 3 3 3 3 3 3 3 3 3 3
2 2 3 3 255 2 2 2 2 2 3 3 3 3 3 3
2 2 255 2 2 255 255 255 255 255 255 255 255 255 255 255
255 255 255 255 255 255 255 255 255 255 255 255 255 255 255 255
255 255 255 255 255 255 255 255 255 255 255 255 255 255 255 255
255 255 255 255 255 255 255 255 255 255 255 255 255 255 255 255
255 255 255 255 255 255 255 255 255 255 255 255 255 255 255 255
255 255 255 255 255 255 255 255 255 255 255 255 255 255 255 255
255 255 255 255 255 255 255 255 255 255 255 255 255 255 255 255
255 255 255 255 255 255 255 255 255 255 255 255 255 255 255 255
255 255 255 255 255 255 255 255 255 255 255 255 255 255 255 255
255 255 255 255 255 255 255 255 255 255 255 255 255 255 255 255
255 255 255 255 255 255 255 255 255 255 255 255 255 255 255 255
255 255 255 255 255 255 255 255 255 255 255 255 255 255 255 255
255 255 255 255 255 255 255 255 255 255 255 255 255 255 255 255
255 255 255 255 255 255 255 255 255 255 255 255 255 255 255 255
255 255 255 255 255 255 255 255 255 255 0 0 0 1 3 3
3 3 3 3 3 3 3 4 4 4 3 3 4 3 3 3
255 3 3 3 3 3 4 4 3 3 3 3 3 3 2 255
3 4 10 35 79 89 89 73 57 32 11 4 3 255 3 3
3 3 3 3 4 4 4 3 2 2 3 3 255 3 3 3
3 3 3 4 5 4 4 4 4 4 255 3 3 3 3 4
8 8 4 4 4 3 3 2 2 255 3 4 4 4 4 4
4 4 4 3 3 3 3 3 255 2 2 2 2 3 3 3
3 3 3 3 3 3 255 3 3 3 3 3 5 8 8 4
3 2 3 3 3 255 3 3 2 2 2 3 3 3 3 3
3 3 3 255 3 2 2 3 3 3 3 4 4 3 3 3
3 3 255 3 2 2 2 2 2 2 2 3 3 3 3 3
255 3 3 3 3 3 3 3 3 3 3 3 3 3 3 255
3 3 3 3 2 2 2 3 3 2 2 2 3 3 255 2
2 2 3 3 3 3 3 3 3 3 2 2 255 2 3 4
4 4 4 3 3 3 3 3 3 3 255 3 3 3 3 3
4 4 4 4 4 3 3 3 3 3 255 4 3 3 2 2
2 3 3 3 3 3 3 4 255 2 3 3 3 3 2 3
3 3 4 4 3 3 3 255 3 3 3 3 3 2 2 3
3 3 3 3 3 3 255 2 2 2 3 3 3 3 3 3
3 3 3 3 255 3 3 3 4 4 4 4 3 3 3 3
3 3 3 255 3 3 2 2 3 3 3 3 3 3 3 3
3 255 4 3 3 3 3 3 3 3 3 3 3 3 2 255
2 2 2 3 4 4 4 5 6 6 4 3 3 3 255 3
3 3 3 3 4 4 4 4 4 3 3 3 3 255 2 2
2 2 3 3 3 3 3 3 3 3 2 255 2 2 2 3
3 3 4 4 4 3 3 3 3 3 255 3 3 3 3 2
3 3 3 2 3 3 3 3 255 2 3 3 3 3 3 3
3 3 3 3 3 3 3 3 3 3 3 3 3 3 3 2
1 0 0 0 0 0 0 1 3 3 3 3 4 4 4 4
4 5 5 6 7 7 5 4 4 3 255 3 3 3 4 6
7 5 4 3 3 3 3 3 3 255 4 16 70 150 220 220
205 163 136 90 40 11 4 255 3 3 4 4 5 11 16 16
9 4 3 3 3 3 255 3 3 3 3 3 4 5 5 5
4 4 4 3 255 3 3 3 4 8 10 12 8 7 6 4
3 3 3 255 3 4 4 7 13 17 17 15 10 5 4 4
3 3 255 2 2 2 3 3 4 4 4 4 3 3 3 2
255 3 3 3 3 5 13 22 22 16 10 6 3 3 3 255
3 3 2 2 3 5 6 6 5 4 3 3 3 255 3 2
3 3 5 8 10 11 11 8 4 3 3 3 255 3 3 3
3 3 3 3 3 3 3 3 3 3 255 3 3 3 3 3
3 3 3 4 4 3 3 3 3 255 3 3 3 2 2 2
2 3 3 2 2 2 3 3 255 2 2 2 3 3 3 3
3 3 3 3 2 2 255 3 3 4 4 4 4 4 3 3
3 3 3 3 255 3 3 3 3 3 4 4 4 4 4 4
3 3 2 3 255 3 3 3 2 2 3 3 3 3 3 3
4 4 255 3 3 3 3 3 2 3 3 4 4 4 3 3
2 255 2 3 3 3 3 7 12 12 5 4 3 3 3 3
255 2 2 2 2 3 3 3 3 3 3 3 3 3 255 3
3 3 4 8 13 16 16 12 6 3 3 3 3 255 3 3
3 2 3 4 4 4 3 3 3 3 3 255 3 3 3 3
6 10 14 15 15 9 3 3 3 255 2 2 3 4 10 22
22 23 25 25 12 5 3 3 255 3 3 3 3 7 15 28
37 37 14 5 3 3 2 255 2 3 2 2 3 3 4 4
4 3 3 3 2 255 2 2 2 4 6 8 13 14 14 10
6 3 3 3 255 3 3 2 2 3 4 8 8 7 4 3
3 3 255 2 3 3 3 3 3 4 4 6 6 4 3 3
3 3 3 3 3 3 3 3 2 2 1 0 0 0 0 0
0 1 2 3 3 4 4 4 5 6 6 6 6 7 8 10
10 6 4 3 255 3 3 4 6 8 7 7 6 5 3 3
3 3 3 255 16 70 150 220 242 242 213 207 204 187 93 40
10 255 3 3 4 9 14 20 23 27 18 9 5 3 3 3
255 3 3 3 3 5 7 8 8 6 5 4 3 3 255 3
3 3 4 8 12 14 14 14 10 6 3 3 3 255 3 4
7 17 36 47 47 39 27 17 6 4 3 3 255 3 3 3
4 7 9 9 9 7 5 3 3 3 255 3 3 3 5 23
48 55 55 48 31 15 7 3 3 255 3 3 3 4 6 9
11 9 6 5 4 3 3 255 2 2 3 6 14 26 27 27
23 15 8 4 3 3 255 3 3 3 4 5 7 7 5 3
3 3 3 3 255 3 3 3 3 4 5 6 7 7 6 5
4 3 3 255 2 2 2 2 2 2 3 3 3 2 2 2
2 2 255 2 2 3 3 3 3 3 3 3 3 3 3 2
255 2 3 4 4 5 5 6 6 6 5 4 3 3 255 3
3 2 2 4 8 8 7 5 4 4 3 3 3 3 255 3
3 3 3 3 4 4 3 3 3 3 3 3 255 3 3 3
3 4 5 5 6 8 7 4 3 2 2 255 2 3 3 4
8 13 26 25 10 6 4 3 3 3 255 3 2 2 3 3
4 4 4 4 3 3 3 3 255 3 3 3 8 13 22 25
28 18 12 6 3 3 3 255 3 3 3 3 4 8 10 7
5 4 3 3 3 255 3 3 3 6 10 17 23 30 32 16
9 4 3 255 3 3 4 10 24 38 41 41 44 41 27 13
5 4 255 3 3 4 10 27 50 73 79 56 37 14 5 2
2 255 3 3 3 3 5 8 10 11 11 7 5 3 3 255
2 2 3 6 17 26 35 35 29 22 14 6 3 3 255 3
3 2 3 5 8 9 14 13 10 6 4 3 255 3 3 3
3 5 6 7 7 10 10 8 4 3 3 3 3 3 3 3
3 3 3 2 1 0 0 0 0 0 0 0 2 3 3 4
4 5 5 6 6 5 5 5 7 10 10 6 5 4 255 3
4 8 9 9 9 8 6 6 5 3 3 3 3 255 31 98
183 228 242 242 207 207 207 214 187 93 26 255 3 4 9 15
23 27 29 32 29 20 9 4 3 3 255 3 3 3 5 8
11 11 9 8 6 4 3 3 255 3 3 3 4 6 12 14
22 22 15 10 4 3 3 255 3 6 17 36 55 60 55 55
48 27 17 6 3 3 255 3 3 4 7 13 15 16 17 18
11 6 4 3 255 3 3 4 23 48 83 100 87 72 57 35
15 7 3 255 3 3 4 6 8 10 11 11 9 6 4 3
3 255 3 3 6 14 26 30 44 41 33 30 24 8 4 3
255 3 3 3 5 8 9 10 7 5 4 3 4 4 255 3
3 3 4 7 9 12 16 16 11 6 5 4 2 255 2 2
2 2 3 3 3 3 3 2 2 2 2 2 255 2 3 3
3 4 5 6 6 5 4 3 3 2 255 2 3 3 4 5
8 9 10 10 7 5 4 3 255 3 3 3 4 8 14 18
15 11 8 5 4 3 3 3 255 3 3 3 4 7 10 10
8 5 4 3 3 3 255 3 3 3 4 5 6 9 10 14
9 7 3 2 2 255 2 3 4 8 19 22 26 25 9 9
6 4 3 3 255 3 3 5 7 7 5 4 4 4 4 3
3 3 255 3 3 6 11 18 24 29 32 32 19 11 5 3
2 255 2 3 3 4 9 15 15 12 10 7 4 3 3 255
3 3 5 10 17 24 30 36 36 32 13 6 3 255 3 3
7 24 41 47 46 46 46 47 41 27 12 5 255 3 3 10
27 57 80 86 85 79 56 28 11 3 2 255 3 3 4 9
16 16 19 22 22 11 7 5 3 255 2 2 6 17 27 48
50 46 44 37 26 14 6 3 255 3 3 3 5 7 8 9
14 13 10 8 6 4 255 3 3 3 8 12 12 12 12 15
15 12 8 4 3 3 3 3 3 3 3 3 3 2 1 0
0 0 0 0 0 0 3 3 3 4 4 4 5 4 4 4
4 4 4 5 5 5 4 3 255 4 8 12 17 13 11 8
8 8 6 5 4 3 4 255 43 122 184 217 228 213 201 202
214 230 222 150 51 255 4 4 15 24 31 31 37 38 36 29
18 9 4 3 255 3 3 5 8 15 15 12 12 11 8 6
4 3 255 3 3 3 4 6 12 18 22 22 22 15 8 4
3 255 3 11 32 55 70 70 68 60 55 48 23 6 3 3
255 3 3 4 13 15 17 19 19 20 18 11 6 3 255 3
4 8 33 73 90 100 89 80 72 57 35 13 4 255 3 4
4 6 9 11 12 12 11 9 5 3 2 255 3 5 8 16
30 44 51 48 45 45 30 24 6 3 255 3 3 3 5 9
13 13 10 7 5 4 4 4 255 2 2 4 7 9 12 14
16 17 17 11 6 4 2 255 3 3 3 3 3 3 3 3
3 3 2 2 2 3 255 3 3 3 4 5 9 10 10 7
5 4 3 3 255 2 2 3 5 8 11 11 11 11 10 7
4 3 255 3 3 4 6 14 20 25 28 24 13 8 5 3
3 3 255 3 3 4 7 10 15 17 12 8 5 3 3 3
255 3 3 3 4 4 6 9 12 14 12 7 4 3 2 255
3 4 9 20 22 19 15 10 9 13 7 6 3 3 255 3
5 7 10 9 7 5 5 5 4 3 3 3 255 2 4 11
13 20 26 27 30 27 23 17 11 5 3 255 2 3 4 8
15 17 19 17 13 11 7 4 3 255 3 4 8 17 24 30
30 33 40 35 24 13 5 255 3 4 14 41 52 48 46 46
46 47 41 35 17 6 255 4 5 23 57 82 94 97 85 81
76 56 25 6 3 255 3 4 9 12 16 19 25 26 27 25
12 7 3 255 3 4 10 27 48 52 51 46 44 43 37 26
12 5 255 3 3 5 7 8 9 9 9 9 8 8 7 5
255 3 4 7 12 18 23 22 22 22 20 16 12 4 3 3
3 3 2 2 3 3 3 2 1 0 0 0 0 0 0 0
3 3 3 4 4 4 4 4 4 4 4 3 3 4 5 4
3 3 255 4 11 19 25 26 25 16 14 10 9 5 4 3
4 255 57 170 211 228 217 193 193 194 202 226 226 198 73 255
5 5 17 35 35 32 37 37 36 29 20 11 4 3 255 3
3 6 11 17 17 15 13 13 12 8 5 3 255 3 3 3
4 6 10 13 20 22 17 13 8 4 3 255 3 11 41 59
71 78 70 62 62 62 27 8 4 3 255 3 3 5 14 20
20 19 20 20 20 14 6 3 255 3 4 11 37 74 83 89
82 80 80 72 44 15 4 255 3 4 5 7 10 13 15 15
15 9 8 4 3 255 4 5 8 23 43 54 56 54 51 50
50 24 6 3 255 3 3 3 6 14 15 15 9 6 5 4
4 3 255 2 2 4 9 12 14 15 17 22 20 17 10 5
2 255 3 3 3 3 3 2 2 2 3 3 3 3 3 4
255 3 3 3 5 8 10 11 11 10 7 4 3 3 255 3
3 3 6 11 12 11 11 11 11 9 5 3 255 2 3 4
7 14 23 25 31 28 24 13 8 5 3 3 255 3 3 4
9 15 19 24 19 10 5 4 3 3 255 2 3 3 4 5
5 6 9 10 9 6 4 3 3 255 4 7 15 20 19 15
15 12 14 14 14 7 4 3 255 4 5 9 10 9 6 6
6 7 5 3 3 3 255 3 5 11 15 20 26 27 27 23
23 19 16 7 3 255 3 4 6 10 15 19 20 22 22 15
11 5 3 255 3 6 16 25 35 31 30 30 35 38 35 24
9 255 3 6 22 52 61 54 47 46 47 47 45 36 19 8
255 5 13 53 82 94 103 99 99 85 94 76 47 15 4 255
4 7 11 14 16 20 26 27 28 27 25 12 4 255 3 6
17 36 46 48 46 33 36 41 39 31 16 6 255 3 3 6
8 11 9 9 8 8 8 8 7 6 255 4 4 7 17 19
23 22 22 22 20 20 15 6 3 3 3 3 2 2 3 3
3 2 1 0 0 0 0 0 0 1 3 4 4 4 4 4
4 6 9 4 4 3 3 6 4 3 3 3 255 3 7 24
26 26 25 24 15 13 9 5 4 3 4 255 57 179 217 234
230 211 199 199 222 236 226 198 73 255 5 5 17 34 34 34
34 37 36 24 13 6 3 3 255 3 3 6 11 17 17 15
15 15 14 10 5 3 255 3 3 4 6 7 7 10 10 11
11 8 4 3 3 255 3 11 41 59 74 79 70 62 62 62
27 8 4 3 255 3 3 7 17 24 22 20 20 23 20 14
6 3 255 3 4 11 37 73 79 79 79 80 82 80 50 15
4 255 3 4 6 9 13 15 18 17 15 11 7 4 3 255
3 5 7 23 53 64 59 54 55 51 51 18 5 3 255 3
3 3 9 13 13 10 8 6 5 4 3 3 255 3 3 5
12 14 14 14 15 18 18 17 10 5 2 255 3 3 3 3
3 2 2 2 2 2 3 3 3 4 255 3 3 3 5 8
10 11 11 10 7 5 3 3 255 3 3 3 6 12 12 12
10 10 11 10 5 3 255 3 3 4 7 14 22 24 32 32
30 23 13 5 4 3 255 3 3 4 9 15 16 24 13 8
4 3 3 4 255 3 3 4 5 9 9 8 9 9 9 6
4 3 3 255 4 4 9 15 15 15 15 13 14 14 11 5
4 3 255 5 8 9 9 6 6 6 9 9 7 4 3 3
255 3 5 11 15 20 25 23 20 19 20 19 18 8 3 255
3 4 7 12 17 19 23 35 28 22 15 6 3 255 3 9
25 39 39 36 30 30 33 36 36 27 11 255 4 6 22 52
52 54 51 47 47 47 46 41 19 9 255 5 13 75 93 109
105 103 99 112 112 102 51 15 4 255 4 11 16 16 16 17
27 27 27 26 24 12 4 255 3 7 22 35 37 37 30 30
31 36 36 31 17 7 255 3 3 7 12 12 11 9 7 7
7 7 7 6 255 4 4 7 15 17 20 20 20 19 18 19
18 10 4 3 3 3 2 3 3 3 2 2 1 0 0 0
0 0 0 1 3 3 4 3 4 4 5 6 9 7 4 4
5 8 8 4 3 3 255 4 4 24 25 25 14 13 15 12
10 4 3 3 3 255 49 179 221 234 236 221 215 231 231 236
226 178 61 255 4 4 13 29 30 32 34 36 33 23 8 3
3 2 255 3 3 4 6 11 16 16 16 17 15 10 4 3
255 3 2 4 6 6 5 5 5 5 4 3 3 3 3 255
3 7 33 54 64 74 61 58 61 57 27 8 3 3 255 3
4 7 17 23 23 22 26 26 23 13 5 3 255 3 4 11
37 72 79 79 78 80 82 80 50 13 5 255 3 4 6 9
15 17 19 18 14 8 6 4 3 255 3 3 5 22 53 66
55 55 55 55 51 18 4 3 255 3 3 3 11 13 13 13
8 5 4 3 3 3 255 3 3 5 14 15 15 14 13 15
16 13 9 3 2 255 2 3 3 3 3 3 2 2 2 2
3 3 3 3 255 3 3 3 4 7 9 10 10 8 5 4
3 2 255 3 3 3 5 10 12 11 11 12 12 10 5 3
255 3 3 4 8 14 22 25 32 35 30 23 13 4 4 4
255 4 3 3 5 9 13 13 8 4 3 4 4 4 255 3
3 4 9 12 12 10 9 8 8 6 4 3 3 255 3 4
5 7 14 14 15 14 14 11 11 5 4 3 255 5 8 8
8 6 6 7 10 10 7 4 4 3 255 3 6 12 15 19
23 22 20 19 24 19 18 8 3 255 3 4 7 10 14 19
29 35 35 28 17 7 3 255 3 9 25 41 41 38 36 33
35 35 29 17 11 255 3 4 18 52 52 54 52 52 51 49
49 45 18 9 255 4 12 75 104 116 116 99 99 112 112 102
51 15 4 255 7 16 24 24 20 27 28 27 26 24 19 12
4 255 3 7 22 26 31 30 27 28 28 32 32 31 17 7
255 3 3 7 13 15 11 11 7 7 8 8 7 4 255 3
4 7 15 16 18 20 20 17 17 19 19 11 4 4 3 3
3 3 3 3 2 2 1 0 0 0 0 0 0 1 3 3
4 4 4 4 5 5 7 6 5 5 5 6 6 4 3 3
255 4 4 16 16 16 13 11 11 11 11 4 3 2 3 255
30 132 207 221 236 236 241 255 237 236 217 139 37 255 3 4
8 20 29 30 30 34 25 15 6 3 3 2 255 3 3 3
4 6 13 15 15 15 10 5 4 3 255 2 2 3 4 4
4 4 4 4 3 3 3 3 2 255 3 4 19 46 52 58
58 57 57 37 25 5 3 3 255 4 4 5 9 22 22 22
26 26 13 7 4 3 255 3 3 6 26 61 79 79 79 75
73 55 28 9 5 255 3 3 4 8 11 17 19 15 11 6
4 4 3 255 3 3 3 14 39 53 54 55 55 59 43 12
3 3 255 3 3 3 4 11 13 14 11 8 4 3 3 3
255 3 3 5 14 14 14 10 10 10 12 10 7 3 2 255
2 2 3 3 4 4 3 2 2 3 3 3 3 3 255 3
3 3 3 4 7 8 8 6 4 3 2 2 255 2 2 2
3 6 10 10 11 11 10 7 4 3 255 3 3 3 8 14
22 25 30 32 26 14 7 4 4 4 255 3 3 4 4 5
5 5 4 3 3 4 4 4 255 2 3 4 5 11 13 13
10 8 7 4 3 3 3 255 3 3 4 5 6 10 14 11
11 10 9 4 3 3 255 4 6 8 9 8 7 8 9 9
7 4 3 3 255 6 11 15 15 19 20 22 22 22 24 19
13 6 3 255 3 3 6 10 12 16 18 29 28 19 17 7
3 255 3 5 18 34 40 38 37 35 35 30 22 14 6 255
3 3 11 41 46 54 52 58 52 51 49 32 17 8 255 4
8 44 95 119 119 99 99 99 102 87 37 10 3 255 7 14
24 25 26 32 31 26 23 19 14 6 3 255 3 7 13 23
26 24 25 25 28 30 31 29 17 7 255 3 3 7 15 18
15 12 12 12 9 8 4 3 255 3 3 6 15 17 20 20
22 20 22 24 19 11 4 4 3 3 3 3 3 3 3 2
1 0 0 0 0 0 0 1 3 3 3 3 4 4 4 4
5 6 6 5 5 6 5 4 4 3 255 4 4 8 12 13
12 12 11 11 8 3 3 2 2 255 16 75 164 213 221 236
245 255 238 220 176 89 17 255 3 3 5 10 20 29 29 25
15 8 3 3 3 3 255 3 3 3 3 4 8 13 13 8
6 5 3 3 255 3 2 3 2 2 3 3 4 3 3 3
3 3 2 255 2 4 11 27 46 49 41 41 37 25 8 4
3 3 255 4 4 5 6 9 16 17 17 13 7 4 3 3
255 3 3 3 14 43 71 76 75 65 55 29 13 6 3 255
3 3 3 5 8 11 11 12 7 5 4 3 3 255 3 3
3 10 25 39 53 55 54 43 19 8 3 3 255 3 3 3
4 8 11 14 11 6 4 3 3 3 255 3 3 5 8 12
10 10 10 10 10 7 3 3 3 255 2 2 3 3 3 4
3 3 3 3 3 3 3 3 255 3 3 3 3 3 4 5
5 4 3 3 2 2 255 2 2 2 3 4 5 8 8 7
7 4 3 3 255 3 3 3 6 8 14 22 22 18 14 8
4 3 3 3 255 3 3 4 4 4 3 3 3 3 3 4
4 4 255 2 2 3 4 5 11 13 12 8 4 3 3 3
2 255 2 3 4 5 5 5 10 10 10 9 5 3 3 3
255 3 4 6 9 8 7 7 7 7 4 3 3 3 255 6
8 15 15 17 20 20 22 22 23 14 7 4 3 255 3 3
6 10 16 16 13 15 15 15 11 5 3 255 3 4 10 24
39 38 40 36 33 24 15 6 4 255 3 3 8 25 41 46
58 62 52 49 33 20 9 5 255 4 5 18 68 109 109 108
99 97 95 58 20 5 3 255 3 10 18 26 34 34 32 23
16 14 8 3 3 255 3 3 7 19 23 23 24 24 25 30
29 24 15 6 255 3 3 3 15 25 25 24 22 24 13 9
4 3 255 3 3 4 10 18 26 26 22 20 22 20 13 6
3 3 3 3 3 2 2 3 3 3 1 0 0 0 0 0
0 1 3 3 3 3 4 4 4 3 3 4 6 5 5 5
4 4 3 3 255 3 4 4 8 9 12 11 8 7 3 3
2 2 2 255 8 37 86 164 213 215 241 238 220 176 89 30
7 255 3 3 3 5 10 13 13 11 8 3 3 3 3 3
255 3 3 3 3 3 5 8 8 6 5 4 3 3 255 3
3 3 2 2 3 3 4 3 3 3 3 3 2 255 2 3
5 11 27 32 32 24 14 8 4 3 3 3 255 3 4 4
4 5 8 8 8 6 4 3 3 3 255 3 3 3 7 20
43 61 61 44 29 13 6 3 2 255 3 3 3 3 5 6
6 7 4 4 3 2 2 255 3 3 3 5 10 25 38 38
33 19 8 3 3 3 255 3 3 3 3 6 8 10 6 4
3 3 4 4 255 2 2 3 5 8 8 7 7 6 6 3
3 3 3 255 3 2 2 3 3 3 3 3 3 2 3 3
3 3 255 3 3 3 3 3 3 3 3 3 3 2 2 2
255 3 3 3 3 3 3 5 5 4 3 2 3 3 255 3
3 3 4 6 8 8 9 9 8 6 3 3 3 3 255 3
3 4 3 3 3 3 2 2 3 4 4 4 255 2 3 3
3 4 5 8 6 5 4 3 3 3 3 255 3 3 4 4
4 4 5 9 9 5 4 3 3 3 255 3 3 4 6 8
7 6 5 5 3 3 3 3 255 4 6 7 10 15 16 17
18 18 15 7 4 3 3 255 3 3 6 12 16 15 12 12
11 10 5 3 3 255 3 3 5 10 24 24 29 29 28 23
11 4 4 255 3 3 5 8 25 38 43 62 40 33 22 10
6 5 255 3 3 8 33 68 107 107 97 95 58 26 6 3
2 255 3 4 11 18 25 32 22 15 13 10 5 3 3 255
3 3 3 9 16 19 19 20 27 30 24 15 7 4 255 3
3 3 6 15 18 22 22 24 14 9 4 3 255 3 3 3
7 15 22 22 19 19 19 13 6 3 3 3 3 3 3 2
3 3 3 3 1 0 0 0 0 0 0 1 3 3 3 3
3 4 3 3 3 3 4 4 4 4 4 3 3 3 255 3
4 4 4 5 6 6 4 4 3 3 3 2 2 255 3 10
37 86 132 170 183 183 142 81 30 7 3 255 2 2 2 2
3 3 4 4 3 3 2 3 3 3 255 3 3 3 3 3
3 4 4 4 4 4 3 3 255 3 2 2 2 2 3 4
5 4 4 4 4 3 3 255 3 3 3 5 10 13 13 8
4 2 2 3 3 3 255 3 3 4 4 3 3 3 3 3
3 3 3 3 255 4 3 4 4 7 20 20 19 14 10 6
3 3 2 255 3 3 3 3 3 4 4 3 3 3 3 2
2 255 3 3 3 3 5 7 10 10 10 6 3 3 3 3
255 3 3 3 3 3 6 6 3 3 3 3 4 4 255 3
2 2 3 4 4 4 4 4 3 3 3 3 3 255 2 2
2 3 3 3 3 3 2 2 2 3 3 3 255 2 2 2
2 2 2 2 3 3 3 2 2 3 255 3 3 3 3 3
3 3 3 3 2 2 2 2 255 3 3 4 4 4 3 4
6 6 6 4 3 3 3 3 255 3 3 3 3 3 3 3
2 2 2 3 4 4 255 3 3 3 3 3 3 5 4 4
4 5 5 3 3 255 3 3 3 3 3 3 3 5 5 4
3 3 3 3 255 3 3 3 4 6 5 5 4 3 3 3
3 3 255 3 4 5 6 10 10 11 15 15 7 4 3 3
3 255 3 3 4 6 12 12 12 8 6 5 4 3 3 255
3 3 3 5 10 14 19 20 24 11 9 4 3 255 2 2
3 5 8 19 33 38 33 20 13 6 4 3 255 3 3 4
8 33 53 71 71 54 26 8 5 2 2 255 2 2 4 8
18 22 13 11 10 6 4 3 3 255 3 3 3 3 6 16
16 19 25 22 8 7 4 3 255 3 4 3 3 6 10 16
16 14 11 4 3 3 255 3 3 3 3 7 12 12 11 11
11 6 4 3 3 3 3 3 3 3 3 3 3 3 1 0
0 0 0 0 0 0 2 3 3 3 4 4 3 3 3 3
4 3 3 3 3 3 3 3 255 4 4 3 3 3 3 4
4 3 3 3 3 3 2 255 3 3 10 22 37 60 68 68
43 18 6 4 3 255 2 2 2 2 2 3 3 3 3 2
2 2 3 3 255 3 3 3 3 3 3 2 2 3 3 3
3 3 255 3 2 2 2 2 3 5 6 4 4 4 3 3
3 255 3 3 3 3 4 4 4 3 2 2 2 2 2 2
255 2 3 3 3 3 2 2 3 3 3 3 3 3 255 4
4 4 4 3 3 3 3 4 4 3 3 3 3 255 3 3
3 3 3 3 3 3 3 3 3 3 2 255 2 2 2 2
2 2 2 3 3 3 3 3 3 3 255 2 3 3 3 3
3 3 3 3 3 3 3 4 255 3 2 2 2 2 2 3
3 3 3 3 3 3 3 255 3 3 3 2 2 2 3 2
2 2 3 3 3 3 255 2 2 2 2 2 2 2 3 3
3 3 3 3 255 3 3 3 3 2 2 2 3 3 2 2
2 2 255 3 4 4 4 3 3 3 4 4 4 4 3 3
3 3 255 3 3 3 2 3 3 2 2 2 2 2 3 3
255 3 3 3 3 3 3 2 4 5 8 24 13 5 3 255
3 3 3 3 2 2 3 3 3 3 3 3 3 3 255 3
3 3 3 3 3 3 3 3 3 3 3 3 255 2 2 3
3 5 5 7 7 7 4 3 3 3 4 255 3 3 3 4
5 5 5 4 4 4 3 3 3 255 3 2 2 3 3 5
7 10 10 9 4 3 3 255 2 2 3 3 5 8 12 15
15 13 6 4 3 3 255 3 3 3 4 7 15 24 24 15
8 5 3 2 2 255 2 2 2 4 8 8 6 6 6 4
3 3 3 255 3 3 3 2 3 4 7 13 13 8 3 3
3 3 255 4 4 3 3 3 5 8 8 5 4 3 3 3
255 3 3 3 3 3 4 4 4 5 5 4 3 3 3 3
3 3 3 3 3 3 3 2 1 0 0 0 255 255 255 255
255 255 255 255 255 255 255 255 255 255 255 255 255 255 255 255
255 255 255 255 255 255 255 255 255 255 255 255 255 255 255 255
255 255 255 255 255 255 255 255 255 255 255 255 255 255 255 255
255 255 255 255 255 255 255 255 255 255 255 255 255 255 255 255
255 255 255 255 255 255 255 255 255 255 255 255 255 255 255 255
255 255 255 255 255 255 255 255 255 255 255 255 255 255 255 255
255 255 255 255 255 255 255 255 255 255 255 255 255 255 255 255
255 255 255 255 255 255 255 255 255 255 255 255 255 255 255 255
255 255 255 255 255 255 255 255 255 255 255 255 255 255 255 255
255 255 255 255 255 255 255 255 255 255 255 255 255 255 255 255
255 255 255 255 255 255 255 255 255 255 255 255 255 255 255 255
255 255 255 255 255 255 255 255 255 255 255 255 255 255 255 255
255 255 255 255 255 255 255 255 255 255 255 255 255 255 255 255
255 255 255 255 255 255 255 255 255 255 255 255 255 255 255 255
255 255 255 255 255 255 255 255 255 255 255 255 255 255 255 255
255 255 255 255 255 255 255 255 255 255 255 255 255 255 255 255
255 255 255 255 255 255 255 255 255 255 255 255 255 255 255 255
255 255 255 255 255 255 255 255 255 255 255 255 255 255 255 255
255 255 255 255 255 255 255 255 255 255 255 255 255 255 255 255
255 255 255 255 255 255 255 255 255 255 255 255 255 255 255 255
255 255 255 255 255 255 255 255 255 255 255 255 255 255 255 255
255 255 255 255 255 255 255 255 255 255 255 255 255 255 255 255
255 255 255 255 255 255 255 255 255 255 255 255 255 255 255 255
255 255 255 255 255 255 255 255 255 255 255 255 255 255 255 255
255 255 255 255 255 255 255 255 255 255 255 255 255 255 255 255
255 255 255 255 255 255 255 255 255 255 255 255 255 255 255 255
255 255 255 255 255 255 255 255 255 255 255 255 255 255 255 255
255 255 255 255 255 255 255 255 255 255 255 255 255 255 255 255
255 255 255 255 255 255 0 0 0 0 2 3 3 3 3 3
3 3 3 4 4 4 3 3 3 2 2 2 255 3 3 4
4 5 5 4 4 5 5 3 3 3 3 255 3 3 3 3
4 4 4 4 4 4 4 4 4 255 3 3 3 3 3 3
3 3 2 2 3 3 3 3 255 3 3 3 3 3 4 5
5 4 3 3 2 2 255 2 2 2 3 3 4 4 6 5
4 3 3 3 3 255 4 3 3 3 3 4 3 3 2 2
2 2 2 2 255 2 2 2 2 2 2 3 3 3 3 3
3 2 255 3 3 3 3 3 3 3 3 3 2 2 3 3
2 255 2 2 2 2 2 2 2 2 3 3 3 3 3 255
2 3 3 3 3 3 2 2 3 3 3 3 3 2 255 2
2 3 3 3 2 2 2 2 3 3 3 3 255 3 3 2
2 2 2 3 3 3 3 3 3 3 3 255 3 3 3 2
2 2 3 3 3 3 3 3 3 3 255 2 2 2 2 3
4 5 6 4 4 3 3 3 255 3 3 3 3 2 2 2
3 3 3 2 2 2 255 2 2 3 3 3 3 3 3 3
4 3 3 2 2 3 255 3 3 2 2 3 4 4 3 3
3 3 3 3 255 3 3 3 3 3 3 3 3 4 5 10
9 4 3 255 3 2 3 3 2 2 3 3 3 3 3 3
3 3 255 3 3 3 3 2 2 3 3 3 3 3 2 2
255 2 2 2 3 3 3 4 4 3 3 2 3 3 3 255
2 2 2 2 2 4 3 3 3 4 3 3 3 255 3 3
2 2 2 2 3 3 3 3 3 3 2 255 2 3 3 3
3 3 3 3 3 3 3 3 3 3 255 2 3 3 3 3
3 3 3 3 3 2 2 2 2 255 3 3 2 3 3 3
4 5 5 4 3 3 3 255 3 2 2 3 3 3 3 4
3 3 3 3 3 2 255 2 2 3 3 3 3 3 3 3
3 3 3 2 255 3 2 2 2 2 3 3 3 3 3 3
3 3 3 3 3 3 3 3 3 3 2 2 1 0 0 0
0 0 0 0 2 3 3 3 3 3 3 3 4 4 4 5
5 5 3 3 2 2 255 2 3 4 11 22 34 45 45 33
20 8 4 3 3 255 3 3 3 5 6 7 7 7 6 4
4 4 4 255 3 3 3 3 3 4 5 8 8 7 5 4
3 3 255 3 3 3 6 7 9 12 10 6 4 3 3 2
255 3 3 3 3 3 4 5 8 8 4 3 3 3 3 255
4 3 3 3 3 3 3 3 3 3 3 3 3 2 255 2
2 2 2 2 3 3 4 4 3 3 3 3 255 3 3 3
3 3 3 4 4 3 3 3 3 3 2 255 2 2 2 2
2 2 2 2 3 3 3 3 3 255 3 3 3 3 4 5
5 4 3 3 3 3 3 3 255 2 3 3 3 2 2 3
3 3 3 3 3 3 255 3 3 3 3 3 3 4 5 5
5 3 3 3 3 255 3 3 3 2 2 3 3 4 4 4
3 3 3 3 255 2 2 2 4 6 8 9 9 7 5 4
3 3 255 3 3 3 3 3 3 2 3 3 3 2 2 2
255 2 2 3 3 4 4 4 5 6 6 4 3 2 2 3
255 3 2 2 2 5 8 8 8 6 4 4 3 3 255 3
3 3 3 3 4 4 4 4 4 3 2 2 3 255 3 3
3 3 4 4 4 3 3 3 3 3 3 3 255 3 3 4
5 5 5 7 7 7 4 3 2 2 255 2 2 2 2 3
4 4 4 3 3 3 3 3 2 255 2 2 2 4 4 4
4 4 4 4 4 3 2 255 3 3 3 2 2 4 4 4
3 3 3 3 3 255 2 3 3 3 3 3 3 3 3 3
3 3 3 3 255 2 2 3 3 4 4 4 3 3 3 3
3 2 3 255 3 3 3 3 4 8 15 17 17 10 5 3
3 255 3 3 3 3 3 4 4 4 4 3 3 3 3 3
255 2 2 3 3 3 3 3 3 3 3 3 3 2 255 2
2 2 2 3 3 3 3 3 3 3 2 2 2 3 3 3
3 4 4 4 3 2 2 0 0 0 0 0 0 1 3 3
3 3 3 3 3 4 7 7 7 7 8 7 5 4 2 2
255 2 4 11 25 57 72 77 77 77 46 20 8 4 3 255
3 3 3 6 7 7 7 8 11 9 5 4 3 255 2 3
3 3 4 5 8 8 10 9 7 5 4 3 255 3 3 6
12 12 12 12 12 8 6 5 4 3 255 3 3 3 3 4
6 9 14 10 8 4 3 3 3 255 3 3 3 3 3 3
3 3 3 3 3 3 3 2 255 2 2 2 3 3 6 7
7 7 4 3 3 3 255 3 3 3 3 4 4 5 5 5
4 3 3 3 3 255 2 2 3 3 3 4 5 5 4 3
3 3 3 255 2 3 3 4 12 18 18 18 17 12 5 3
3 3 255 3 3 3 3 2 2 2 3 3 3 3 3 3
255 3 3 3 4 8 11 15 15 14 10 6 3 3 3 255
3 3 3 3 4 5 7 8 8 6 4 3 3 3 255 2
3 4 9 20 24 24 19 14 8 5 4 3 255 3 3 3
3 3 4 4 4 4 3 2 2 2 255 2 2 3 4 7
8 9 10 13 13 8 5 4 4 4 255 3 3 3 6 13
17 22 22 10 6 4 4 3 255 3 3 3 4 6 9 9
8 6 4 3 2 2 3 255 3 3 3 5 9 12 12 12
9 6 4 3 3 3 255 3 4 9 24 32 41 41 26 14
8 4 3 2 255 2 2 2 3 5 10 15 16 16 9 4
3 2 2 255 2 3 4 4 4 4 5 5 6 5 4 3
3 255 3 3 3 3 7 12 18 18 18 9 5 3 3 255
2 3 4 4 3 3 3 3 3 3 4 3 3 3 255 2
3 3 4 5 6 6 6 6 5 4 4 3 3 255 3 3
6 16 41 77 80 80 61 36 14 4 3 255 3 3 3 4
6 8 12 12 12 8 5 4 3 3 255 3 3 4 5 4
4 4 4 4 4 4 3 3 255 3 3 3 3 4 4 6
6 6 4 3 2 2 2 3 3 3 3 4 5 5 4 2
2 0 0 0 0 0 0 1 3 3 3 3 3 3 4 5
7 7 7 8 10 10 7 5 3 2 255 3 6 25 57 80
80 77 83 89 89 46 11 4 4 255 3 3 5 7 8 7
8 11 11 9 7 5 3 255 2 3 3 4 7 8 9 9
11 11 11 8 5 3 255 3 5 12 13 13 12 11 10 10
8 7 5 4 255 4 4 4 4 6 9 13 14 10 10 6
3 3 3 255 3 3 3 3 3 5 6 5 5 4 3 3
3 2 255 2 2 2 4 8 12 16 16 15 8 4 3 3
255 3 3 3 4 6 8 8 8 7 5 4 3 3 3 255
2 2 2 4 8 12 12 11 8 7 4 3 3 255 2 3
4 12 25 53 55 54 41 30 12 5 3 3 255 3 3 3
3 3 3 3 3 3 4 3 3 3 255 3 3 5 8 16
27 40 40 33 20 12 6 3 3 255 3 3 3 5 9 12
16 19 17 10 6 4 3 3 255 3 4 9 20 27 27 27
25 25 15 9 5 4 255 2 3 3 3 6 9 9 7 7
6 3 3 3 255 3 3 3 7 10 15 16 16 16 22 14
8 5 5 4 255 3 3 8 22 24 24 25 25 22 10 5
4 3 255 3 3 4 6 9 11 12 11 9 7 5 3 3
3 255 3 3 5 10 17 18 19 19 19 15 6 4 3 3
255 3 9 24 59 72 72 59 43 26 14 8 4 3 255 3
3 3 5 14 24 31 31 27 18 9 4 3 3 255 3 4
5 9 9 7 7 10 10 9 6 3 3 255 3 3 3 7
12 27 35 37 35 22 15 5 3 255 3 4 6 6 6 4
3 3 3 4 4 4 3 3 255 3 3 4 5 8 10 10
10 9 9 6 5 4 3 255 3 6 16 65 119 172 179 179
142 100 36 14 4 255 3 3 4 6 9 14 22 23 23 19
16 6 4 3 255 3 4 5 8 5 4 4 4 4 5 4
4 2 255 2 3 3 4 4 7 12 11 9 7 4 3 3
3 3 2 3 3 3 5 5 3 2 2 0 0 0 0 0
0 1 3 3 3 3 3 3 4 5 6 7 8 12 11 11
9 5 3 3 255 3 6 30 71 83 80 77 77 92 92 54
22 6 4 255 5 5 6 7 8 8 14 12 11 9 5 5
3 255 3 3 4 7 9 9 9 10 10 11 13 13 7 4
255 5 10 15 14 11 10 11 11 10 10 10 8 5 255 4
4 5 6 6 8 11 10 10 9 7 4 3 3 255 3 3
3 3 5 8 7 6 6 6 5 3 3 3 255 2 3 4
8 19 30 35 36 22 15 8 4 3 255 3 4 4 6 8
9 9 9 8 8 5 4 3 3 255 2 3 4 8 13 14
14 14 16 11 7 4 3 255 2 3 6 25 52 64 66 64
60 54 30 10 3 3 255 3 3 3 3 4 4 3 4 6
7 4 3 3 255 4 5 6 16 27 45 53 51 44 33 20
12 4 3 255 3 3 5 9 17 24 24 20 18 14 10 5
3 3 255 3 6 18 30 30 29 29 30 32 26 15 9 3
255 2 2 3 6 10 15 13 11 11 9 6 3 3 255 3
3 4 10 17 19 17 19 22 25 24 14 7 5 4 255 3
8 22 26 25 25 25 28 28 22 10 5 3 255 3 3 5
9 11 12 12 11 11 11 7 5 3 3 255 3 5 10 17
18 19 19 19 23 27 15 6 4 3 255 4 22 59 75 79
79 74 59 45 31 14 5 3 255 3 3 5 14 24 33 37
38 31 27 15 7 3 3 255 3 5 10 11 14 15 16 11
11 11 9 5 3 255 3 3 6 17 27 32 35 40 40 40
35 15 5 255 3 4 6 7 7 6 4 4 5 5 5 4
3 3 255 3 3 4 8 11 13 12 12 12 10 9 6 5
3 255 4 15 65 123 175 202 218 208 188 142 100 35 7 255
3 3 4 9 15 22 26 28 32 38 19 16 6 3 255 3
4 10 10 10 5 4 5 5 5 5 4 2 255 2 3 3
4 7 12 13 13 13 11 7 4 3 3 3 2 3 3 3
3 3 3 2 2 0 0 0 0 0 0 1 3 3 3 3
3 3 4 5 6 7 10 14 12 12 12 8 4 3 255 4
6 51 77 81 77 70 70 77 79 65 44 11 5 255 6 8
8 12 12 17 18 18 11 7 6 7 5 255 3 3 7 10
10 9 9 10 11 13 15 15 12 5 255 7 10 13 13 10
10 11 15 15 16 14 10 5 255 4 4 6 6 6 6 6
6 8 7 7 4 3 3 255 3 3 3 5 9 9 8 7
6 6 5 4 3 3 255 3 3 6 19 30 47 53 53 46
22 9 3 3 255 3 4 4 7 9 9 9 9 10 9 7
5 3 3 255 3 4 5 13 18 17 16 16 17 17 11 4
2 255 2 3 9 48 52 64 71 68 65 62 41 20 3 3
255 3 3 3 3 4 4 4 6 8 8 7 3 3 255 4
5 7 23 45 53 57 53 40 36 29 13 4 3 255 3 4
7 15 20 24 24 19 16 14 11 6 4 3 255 3 8 25
32 32 27 27 32 35 38 26 9 3 255 2 2 4 7 15
15 15 14 13 15 9 4 3 255 3 3 5 14 24 24 19
19 25 26 28 24 9 5 3 255 3 10 26 26 25 23 23
28 33 26 17 7 3 255 2 3 7 11 12 12 12 12 12
11 11 6 4 3 255 2 5 17 25 25 19 17 15 20 28
22 7 4 4 255 8 57 73 83 83 88 72 66 59 49 31
11 4 255 3 5 13 24 33 37 47 49 38 27 19 9 4
3 255 3 5 11 13 14 16 17 16 11 10 9 7 4 255
3 4 12 29 32 32 33 40 41 51 48 35 8 255 2 3
4 6 8 8 9 5 6 6 6 5 3 3 255 3 3 8
11 15 15 13 13 15 15 15 10 6 3 255 5 34 123 180
218 219 219 208 194 184 136 70 18 255 3 4 9 14 22 26
30 33 36 38 38 18 7 3 255 2 4 9 11 10 8 6
6 6 7 7 4 3 255 2 3 4 6 10 15 15 15 14
14 12 7 4 3 3 3 3 3 3 3 3 3 2 2 0
0 0 0 0 0 1 3 3 3 3 3 3 4 5 6 10
14 14 12 13 22 22 8 3 255 4 7 77 81 89 77 71
70 77 79 77 58 18 5 255 8 8 8 9 12 12 18 12
11 8 8 8 7 255 3 4 8 13 13 10 10 12 14 15
17 15 12 5 255 6 10 13 12 11 11 14 15 16 17 17
14 5 255 3 3 6 6 7 6 6 6 7 7 7 5 3
3 255 3 3 4 6 8 8 6 6 6 6 5 4 3 3
255 3 4 11 30 47 52 56 53 44 22 9 3 3 255 2
3 4 8 8 8 8 9 10 10 9 5 4 4 255 4 4
11 20 18 18 16 17 22 22 11 4 3 255 3 4 23 49
52 53 66 64 71 73 73 31 5 3 255 3 3 3 4 4
4 5 6 8 9 7 3 3 255 4 5 7 23 47 59 59
50 38 35 29 13 4 3 255 3 4 7 17 22 23 19 16
15 14 12 6 4 3 255 3 8 25 36 36 33 32 35 40
40 38 10 4 255 3 3 5 14 15 15 14 15 18 23 15
6 3 255 3 4 8 18 29 27 24 23 24 25 28 25 15
6 3 255 4 11 26 27 25 23 23 33 39 39 23 10 5
255 2 4 9 12 14 15 15 15 16 14 13 6 4 3 255
2 5 25 32 28 26 17 15 17 20 20 7 4 4 255 13
57 69 75 75 72 69 68 66 58 49 19 4 255 3 7 22
33 37 41 54 54 41 28 20 10 4 3 255 3 6 11 13
15 17 17 17 10 10 9 7 4 255 3 8 27 47 40 35
33 36 51 58 55 55 11 255 4 3 4 6 8 9 13 11
10 6 6 6 5 3 255 3 3 10 15 16 15 14 14 15
16 17 18 9 4 255 6 58 180 208 223 223 209 196 193 193
174 113 33 255 4 6 14 19 23 30 32 35 32 36 25 18
8 3 255 3 5 7 9 10 12 10 10 10 11 11 10 4
255 3 3 4 8 12 18 19 15 15 15 14 10 5 3 3
3 3 3 3 3 3 3 2 1 0 0 0 0 0 0 1
3 3 3 3 3 3 4 5 9 10 10 10 11 12 20 20
10 3 255 4 18 77 88 101 89 80 74 79 83 79 58 18
5 255 6 8 8 8 9 11 11 11 10 9 8 8 4 255
3 4 7 10 11 11 12 14 16 16 15 14 8 5 255 6
8 12 12 12 11 12 14 16 22 22 14 5 255 3 3 5
7 10 9 10 10 10 9 7 6 3 3 255 3 4 4 6
7 7 7 6 6 6 5 4 3 3 255 3 4 11 30 43
49 52 44 24 15 9 3 2 255 2 2 4 8 8 8 8
9 12 12 9 5 4 4 255 4 4 15 20 19 19 17 17
16 12 8 4 4 255 4 8 43 62 62 53 59 70 73 74
73 31 5 3 255 3 3 3 5 6 5 5 6 7 7 4
3 3 255 4 4 7 20 44 51 51 36 35 30 27 13 4
3 255 3 4 7 15 20 20 16 15 15 15 12 6 3 3
255 3 10 30 48 48 36 35 40 44 41 38 12 5 255 3
4 7 14 14 14 14 16 25 25 18 6 3 255 2 7 17
29 29 29 24 23 23 23 25 20 15 7 4 255 4 11 26
29 27 26 27 36 38 33 22 11 5 255 3 6 12 17 18
18 16 16 19 19 17 7 4 3 255 3 6 32 35 32 29
28 24 20 20 19 8 4 4 255 15 62 69 74 73 72 70
70 68 59 49 19 4 255 3 13 33 36 41 41 41 49 45
37 23 10 4 3 255 4 9 12 13 15 15 16 15 14 12
12 9 5 255 3 8 37 48 49 47 36 40 55 62 57 55
13 255 4 4 4 6 10 11 13 11 11 7 7 6 5 4
255 3 5 10 15 17 16 14 14 14 17 22 22 16 4 255
11 71 180 238 238 230 223 196 194 198 184 121 33 255 5 6
16 20 24 26 29 30 29 27 22 15 8 3 255 3 5 7
7 7 12 12 11 10 12 11 11 5 255 3 3 5 9 12
18 19 18 15 15 15 13 5 3 3 3 3 3 3 3 3
3 3 1 0 0 0 0 0 0 1 2 3 3 3 3 4
4 5 9 10 10 10 10 12 13 11 9 3 255 4 18 74
102 107 101 85 83 92 92 83 44 12 5 255 5 7 7 7
6 6 7 10 10 10 8 5 3 255 3 4 5 8 10 12
14 16 18 17 15 12 7 5 255 6 8 11 12 12 10 11
12 14 16 16 12 4 255 3 3 5 9 12 10 10 10 11
11 8 6 3 3 255 3 4 4 5 6 7 7 6 6 5
5 3 3 3 255 3 4 11 25 33 39 34 26 15 9 4
3 2 255 2 2 4 7 8 8 8 9 10 10 8 5 3
3 255 4 4 6 18 18 19 19 16 14 9 8 5 4 255
4 8 43 57 61 59 61 71 74 74 46 18 5 3 255 3
3 3 6 6 6 6 5 5 4 3 3 3 255 3 4 6
19 44 47 47 35 33 27 20 12 4 3 255 3 3 6 13
19 20 18 16 18 16 16 5 3 3 255 3 10 33 55 58
53 47 55 44 41 33 13 5 255 3 4 7 12 14 14 14
18 30 30 19 6 2 255 2 7 17 26 29 26 25 24 23
23 22 18 12 7 4 255 3 11 29 30 33 27 30 33 33
30 16 11 5 255 3 6 15 18 19 23 18 18 18 17 14
7 4 3 255 3 7 18 32 32 32 31 32 29 22 19 10
4 4 255 23 62 74 74 73 73 77 77 71 68 49 18 4
255 3 13 23 36 40 38 38 40 41 40 28 12 4 3 255
4 9 12 13 14 12 13 14 15 14 12 12 5 255 3 7
35 51 64 56 47 51 58 60 58 45 14 255 4 4 6 9
10 11 12 11 10 8 7 6 5 4 255 4 5 9 14 17
17 16 14 14 15 18 19 16 4 255 11 71 177 232 238 241
241 241 223 223 198 121 26 255 4 6 16 23 24 25 23 23
24 27 22 15 7 3 255 3 4 7 7 8 12 12 11 10
11 11 8 5 255 3 3 5 9 12 15 18 14 14 14 14
13 5 3 3 3 3 3 3 2 2 3 3 1 0 0 0
0 0 0 1 2 3 3 3 4 4 4 6 8 10 10 10
11 12 12 10 5 4 255 4 12 40 89 110 104 91 86 86
86 61 24 6 3 255 5 7 7 7 6 6 7 8 10 10
10 5 3 255 3 3 4 5 9 14 17 18 18 17 15 10
5 5 255 6 7 9 11 9 7 7 10 11 13 12 7 4
255 3 3 5 9 10 10 9 10 14 14 8 4 3 3 255
3 3 4 5 6 7 7 7 6 5 4 3 3 3 255 3
4 7 14 25 27 24 15 9 4 3 2 2 255 2 3 3
5 7 8 8 9 9 8 5 3 3 3 255 3 4 4 7
14 18 14 12 10 7 6 5 5 255 4 7 20 43 57 58
61 86 88 74 35 10 3 3 255 3 3 3 4 6 6 5
5 4 4 3 3 2 255 3 3 6 14 22 44 37 29 26
20 14 10 4 3 255 3 3 4 8 15 20 23 20 20 18
11 4 3 3 255 4 10 33 64 64 58 57 55 44 37 29
13 5 255 3 3 5 10 13 14 15 18 20 19 16 6 2
255 2 5 12 22 26 26 26 25 25 22 20 14 7 5 3
255 3 10 29 39 39 33 31 31 30 23 13 6 3 255 3
6 12 16 19 23 23 18 15 14 9 7 4 3 255 3 7
18 32 33 34 32 32 29 23 19 10 4 4 255 23 59 74
74 74 77 82 87 77 68 40 16 4 255 3 6 15 29 35
35 35 31 37 37 28 12 4 3 255 4 9 11 11 10 10
13 15 16 15 12 6 3 255 3 6 34 55 64 56 51 51
55 59 54 38 14 255 3 3 6 10 11 11 10 10 10 8
7 5 4 4 255 3 4 6 10 17 19 17 15 12 12 13
16 10 4 255 10 49 123 186 232 241 255 250 225 223 173 77
12 255 3 4 11 23 25 26 24 24 25 28 27 15 7 3
255 2 3 7 8 10 12 12 11 10 9 8 6 4 255 3
3 4 8 12 13 13 13 13 13 13 10 5 3 3 3 3
3 2 2 2 3 3 2 0 0 0 0 0 0 1 3 3
3 3 4 4 4 5 7 9 10 10 13 13 10 6 4 3
255 3 7 22 50 89 92 85 85 82 61 30 11 4 3 255
4 7 8 13 11 8 8 8 8 10 8 5 3 255 2 2
3 5 10 18 18 18 17 16 10 6 3 3 255 4 5 7
7 7 7 6 6 6 7 7 4 3 255 3 3 4 5 8
8 8 9 10 8 8 4 3 3 255 3 3 3 4 5 6
6 6 5 3 3 3 2 2 255 3 3 4 7 14 19 13
7 4 4 3 2 2 255 3 3 3 4 6 7 8 8 5
4 3 2 3 3 255 3 3 3 4 6 11 11 10 7 5
5 5 4 255 3 4 8 20 32 41 58 77 88 35 11 6
3 3 255 3 3 3 3 4 5 5 4 4 3 3 2 2
255 3 3 3 6 14 22 24 24 15 14 10 5 3 3 255
3 3 3 6 13 19 23 19 18 11 4 3 3 3 255 4
8 23 38 58 57 45 43 36 30 20 9 4 255 3 3 4
6 10 14 15 15 18 16 6 3 2 255 2 3 6 12 24
26 28 30 28 25 22 12 6 4 3 255 3 8 13 30 33
33 30 30 23 13 6 4 3 255 3 4 8 12 15 19 20
18 14 11 7 5 4 3 255 3 7 18 30 33 34 31 28
25 22 11 4 3 3 255 14 36 59 65 72 73 79 87 68
45 23 8 3 255 3 3 7 15 24 29 27 25 25 25 12
6 3 3 255 4 6 9 10 10 13 19 18 18 14 9 4
3 255 3 5 14 34 55 55 49 49 51 54 38 20 9 255
3 3 5 7 10 9 9 10 10 8 5 4 4 3 255 3
3 5 9 17 23 23 16 12 12 12 10 4 3 255 5 22
72 123 186 240 255 248 218 173 96 31 4 255 2 3 7 17
25 29 29 29 29 29 28 15 6 3 255 2 3 7 9 10
12 12 12 9 8 7 5 4 255 3 3 3 5 8 12 12
12 12 12 10 7 5 3 3 3 3 3 3 3 3 3 3
2 0 0 0 0 0 0 1 3 3 3 3 4 4 4 4
4 6 8 10 10 10 7 4 3 3 255 3 3 7 22 50
60 60 54 48 30 11 4 3 3 255 3 7 8 13 11 9
8 7 7 7 5 3 3 255 2 2 2 4 10 12 17 12
10 9 6 3 3 3 255 3 4 5 7 7 7 6 6 5
4 3 3 3 255 3 3 4 4 5 6 7 8 8 8 4
3 3 3 255 3 3 3 3 4 4 4 4 3 3 3 3
3 2 255 2 3 3 3 4 5 6 4 4 3 3 3 3
255 3 3 3 3 4 5 6 4 3 3 3 3 3 3 255
3 3 3 3 4 6 6 6 4 4 3 3 3 255 3 3
4 8 13 17 18 18 17 11 6 3 3 3 255 2 2 3
3 3 4 4 4 4 3 2 2 2 255 3 3 3 3 4
7 12 14 11 10 6 3 3 3 255 2 3 3 3 6 15
17 15 11 5 3 3 3 2 255 3 4 9 23 38 43 36
36 30 20 9 5 3 255 3 3 3 4 6 8 8 8 8
5 3 3 2 255 2 3 3 6 12 25 30 30 30 22 18
10 5 3 3 255 3 3 8 13 18 20 20 20 10 5 4
3 3 255 2 3 5 8 11 15 17 13 9 7 5 4 3
3 255 3 5 8 18 30 30 23 16 12 7 4 3 3 3
255 6 14 28 47 59 59 59 59 45 23 9 4 3 255 3
3 4 7 15 20 18 14 12 10 6 3 3 3 255 3 4
6 9 10 13 19 18 14 9 4 3 3 255 3 3 5 14
23 29 35 38 38 33 20 9 4 255 3 3 4 5 7 6
8 9 9 8 5 4 3 3 255 3 3 4 5 9 19 17
12 9 9 7 6 3 3 255 4 7 22 72 122 143 173 173
147 96 32 8 3 255 2 3 4 9 17 29 29 29 29 29
20 10 4 3 255 3 3 7 10 10 10 12 9 8 7 6
5 4 255 3 3 3 3 5 7 9 10 10 9 7 5 4
3 3 3 3 3 3 3 3 3 3 1 0 0 0 0 0
0 1 3 3 3 3 3 3 3 3 3 4 5 6 7 7
4 4 3 3 255 3 3 4 5 11 17 17 16 12 8 4
3 3 2 255 3 3 7 8 8 7 5 3 3 3 3 3
3 255 3 2 2 3 4 8 8 5 5 4 3 3 3 3
255 3 3 3 4 6 7 6 5 4 3 3 3 3 255 3
3 3 3 3 4 5 5 4 3 3 3 3 3 255 2 3
3 3 4 4 4 3 3 3 3 3 3 3 255 2 2 3
3 3 3 3 3 3 3 3 3 3 255 3 3 3 3 3
4 3 3 3 3 3 3 3 3 255 3 3 3 3 3 4
4 4 3 3 2 2 3 255 3 3 3 4 4 4 4 4
4 3 3 3 3 2 255 2 2 3 3 3 4 4 4 3
3 2 2 2 255 3 3 3 3 3 3 5 8 8 5 3
3 3 3 255 2 2 3 3 3 6 6 6 5 3 3 3
3 2 255 2 3 4 9 15 22 22 22 15 9 5 3 3
255 2 2 3 3 3 4 4 4 3 3 3 2 2 255 2
3 3 4 6 12 25 28 22 18 10 6 4 3 3 255 3
3 4 4 5 6 7 7 5 4 3 3 2 255 2 2 4
5 7 7 8 8 7 5 4 3 3 3 255 3 3 5 8
12 12 11 7 5 3 3 3 3 3 255 3 5 12 24 30
31 35 35 23 9 4 4 3 255 3 3 3 4 7 9 9
8 5 3 3 3 3 3 255 3 3 3 4 8 12 12 9
7 4 3 3 3 255 3 3 3 5 9 16 24 24 20 15
9 4 3 255 2 2 3 4 4 4 5 6 8 5 4 3
3 3 255 3 4 4 4 5 8 8 7 7 6 4 3 3
3 255 3 3 7 20 36 47 60 60 56 32 9 3 3 255
3 3 3 4 9 14 22 23 23 17 10 4 3 3 255 3
3 5 7 9 7 7 7 7 6 5 4 4 255 3 3 3
3 3 4 6 7 7 6 5 4 3 3 3 3 3 3 3
3 3 3 3 1 0 0 0 0 0 0 0 3 3 3 3
3 3 3 3 3 4 4 4 3 3 3 3 3 3 255 3
3 3 3 3 3 3 3 3 3 3 3 2 2 255 3 3
3 4 4 4 3 3 3 3 3 2 3 255 3 2 2 2
2 3 3 3 4 4 3 3 3 3 255 3 3 3 3 4
4 3 2 2 3 3 3 3 255 3 3 3 3 2 2 3
3 3 2 2 3 3 2 255 2 3 3 3 4 4 3 3
3 3 3 3 3 3 255 2 2 3 3 3 3 3 3 3
3 3 3 3 255 3 3 3 3 3 3 3 3 3 3 3
3 3 3 255 3 3 3 3 3 3 3 3 3 2 2 2
2 255 3 2 2 3 2 2 3 3 3 3 3 3 3 2
255 2 2 3 3 3 4 4 3 3 3 2 2 3 255 3
3 3 2 3 3 3 3 2 2 2 2 3 3 255 3 3
3 3 3 3 3 3 3 3 3 3 3 2 255 2 2 3
3 5 5 4 4 3 3 2 2 2 255 2 3 3 3 3
3 3 3 3 3 3 2 2 255 2 3 3 3 3 5 8
8 6 6 6 4 4 3 3 255 3 3 3 3 3 3 3
3 3 3 2 2 2 255 2 3 3 4 5 4 4 4 4
4 4 3 3 3 255 3 3 3 4 4 4 4 3 3 3
3 3 3 3 255 3 4 4 6 7 8 9 9 9 4 4
3 3 255 3 3 3 3 3 3 4 4 3 3 3 3 3
3 255 3 2 3 3 4 4 3 3 3 3 3 3 3 255
3 3 3 3 4 6 9 9 7 6 4 3 3 255 2 2
2 2 3 3 4 4 4 3 3 2 2 3 255 3 3 3
3 2 3 3 4 4 4 3 3 3 3 255 3 3 4 4
6 10 11 12 11 9 4 3 3 255 3 3 2 2 3 4
7 7 6 5 4 3 3 3 255 3 3 4 5 4 4 4
4 4 4 3 3 3 255 3 3 3 2 2 2 3 4 4
3 3 3 3 3 3 3 3 3 2 2 3 3 2 1 0
0 0 255 255 255 255 255 255 255 255 255 255 255 255 255 255
255 255 255 255 255 255 255 255 255 255 255 255 255 255 255 255
255 255 255 255 255 255 255 255 255 255 255 255 255 255 255 255
255 255 255 255 255 255 255 255 255 255 255 255 255 255 255 255
255 255 255 255 255 255 255 255 255 255 255 255 255 255 255 255
255 255 255 255 255 255 255 255 255 255 255 255 255 255 255 255
255 255 255 255 255 255 255 255 255 255 255 255 255 255 255 255
255 255 255 255 255 255 255 255 255 255 255 255 255 255 255 255
255 255 255 255 255 255 255 255 255 255 255 255 255 255 255 255
255 255 255 255 255 255 255 255 255 255 255 255 255 255 255 255
255 255 255 255 255 255 255 255 255 255 255 255 255 255 255 255
255 255 255 255 255 255 255 255 255 255 255 255 255 255 255 255
255 255 255 255 255 255 255 255 255 255 255 255 255 255 255 255
255 255 255 255 255 255 255 255 255 255 255 255 255 255 255 255
255 255 255 255 255 255 255 255 255 255 255 255 255 255 255 255
255 255 255 255 255 255 255 255 255 255 255 255 255 255 255 255
255 255 255 255 255 255 255 255 255 255 255 255 255 255 255 255
255 255 255 255 255 255 255 255 255 255 255 255 255 255 255 255
255 255 255 255 255 255 255 255 255 255 255 255 255 255 255 255
255 255 255 255 255 255 255 255 255 255 255 255 255 255 255 255
255 255 255 255 255 255 255 255 255 255 255 255 255 255 255 255
255 255 255 255 255 255 255 255 255 255 255 255 255 255 255 255
255 255 255 255 255 255 255 255 255 255 255 255 255 255 255 255
255 255 255 255 255 255 255 255 255 255 255 255 255 255 255 255
255 255 255 255 255 255 255 255 255 255 255 255 255 255 255 255
255 255 255 255 255 255 255 255 255 255 255 255 255 255 255 255
255 255 255 255 255 255 255 255 255 255 255 255 255 255 255 255
255 255 255 255 255 255 255 255 255 255 255 255 255 255 255 255
255 255 255 255 255 255 255 255 255 255 255 255 0 0 0 0
2 3 3 3 2 3 3 3 3 4 4 4 4 3 3 3
3 4 255 4 3 3 3 3 4 6 6 3 2 2 3 3
3 255 3 3 3 3 3 3 3 3 3 3 2 2 2 255
2 2 2 2 2 3 3 3 3 3 3 3 3 3 255 2
2 3 3 3 3 3 3 2 2 3 3 3 255 3 2 2
2 3 2 2 3 3 3 3 3 2 2 255 3 3 3 4
4 4 3 4 4 4 3 3 3 2 255 2 3 3 3 3
3 3 3 3 3 3 3 3 255 3 3 3 3 3 2 2
3 3 3 3 3 3 3 255 2 3 3 3 3 3 3 3
3 3 3 3 2 255 3 3 2 2 3 4 6 6 4 3
3 2 3 2 255 2 2 2 3 3 3 3 3 3 3 3
3 3 255 3 3 2 2 3 3 3 3 2 2 2 2 3
3 255 3 3 3 4 6 15 15 15 7 4 3 3 3 3
255 3 3 3 3 3 3 3 2 2 2 2 2 3 255 3
3 3 3 3 4 4 4 4 3 2 2 2 255 2 2 2
2 2 2 3 3 2 2 2 3 3 3 3 255 2 2 2
2 3 3 4 4 3 3 3 3 3 255 3 3 3 3 3
3 3 4 4 5 4 3 3 3 255 2 2 3 3 2 2
3 3 3 3 3 3 3 3 255 3 3 3 3 3 3 3
3 3 3 3 3 3 255 3 3 3 3 3 3 3 3 3
3 3 3 2 3 255 3 3 3 4 4 4 3 2 2 2
2 3 3 255 3 3 3 3 3 3 3 4 4 4 3 3
3 255 3 2 2 2 3 3 3 3 3 3 3 2 2 3
255 3 3 2 2 2 3 3 3 3 3 3 3 2 3 255
2 2 3 3 4 4 4 4 3 3 3 3 3 255 3 2
2 2 3 3 3 3 3 3 3 3 3 3 255 3 3 3
3 3 3 3 4 3 3 2 2 2 255 3 3 3 3 2
2 3 3 3 3 2 3 3 3 3 3 3 3 2 2 2
2 2 1 0 0 0 0 0 0 0 2 3 3 3 2 3
3 3 3 4 5 5 4 4 3 3 3 4 255 3 3 3
3 7 10 14 16 7 3 2 3 3 3 255 3 3 3 3
3 3 3 3 3 3 3 3 3 255 2 2 3 3 3 5
5 4 4 4 3 3 3 3 255 2 3 3 4 4 5 5
5 3 3 2 3 3 255 3 2 2 2 3 3 3 3 3
3 3 3 3 2 255 3 3 3 4 10 14 15 15 11 5
3 3 3 2 255 2 3 3 3 3 3 4 6 5 3 2
2 3 255 2 3 3 3 4 4 4 3 3 3 3 3 3
2 255 2 2 3 3 3 5 5 4 4 4 3 3 2 255
3 3 3 3 8 22 24 15 13 5 3 2 2 2 255 2
2 3 4 8 9 11 11 10 9 6 4 3 255 3 3 3
3 3 4 4 4 3 2 2 3 3 3 255 3 3 5 14
38 76 65 41 23 13 6 3 3 3 255 2 3 3 3 7
7 5 3 2 2 3 4 3 255 4 4 3 3 4 4 4
5 5 4 3 2 2 255 2 2 2 2 2 3 3 3 3
2 2 2 3 3 3 255 2 2 2 2 2 4 7 7 5
3 3 3 3 255 3 3 3 3 3 3 4 4 5 5 4
3 3 3 255 2 2 2 3 2 3 4 4 4 4 4 3
3 2 255 2 2 2 3 3 3 3 3 3 3 3 2 3
255 3 3 3 3 3 4 4 4 3 3 3 2 2 2 255
3 3 4 5 12 7 6 5 3 3 3 3 3 255 3 3
3 3 4 5 7 11 11 6 4 3 3 255 3 3 2 3
3 4 4 4 4 3 3 3 3 3 255 3 3 3 2 3
3 4 4 4 3 3 3 3 3 255 2 2 3 3 4 4
4 4 3 3 3 3 3 255 3 2 2 3 3 5 5 4
4 4 3 3 3 3 255 3 3 3 3 3 3 4 5 5
3 3 2 2 255 3 3 4 3 3 4 4 7 7 7 3
3 3 3 3 3 3 3 3 2 2 2 2 1 0 0 0
0 0 0 0 2 3 3 3 3 3 3 4 4 4 6 7
7 4 4 3 3 3 255 3 3 4 8 11 18 26 26 16
7 3 3 3 3 255 3 3 3 3 4 7 7 6 4 3
3 3 3 255 2 3 3 4 9 14 14 11 8 6 4 3
3 3 255 3 3 4 4 6 8 9 9 7 4 2 2 3
255 3 2 2 3 4 4 3 4 5 5 4 3 3 2 255
3 3 4 10 19 27 37 37 30 11 5 4 4 3 255 3
3 4 5 7 7 9 9 7 5 3 2 2 255 2 2 3
4 6 9 9 7 7 4 3 3 3 3 255 2 3 3 4
10 9 7 6 6 5 4 3 3 255 2 3 4 8 25 40
43 26 24 15 7 4 3 3 255 2 2 4 10 28 34 34
33 25 18 9 6 3 255 3 3 3 3 4 7 7 6 4
4 4 4 4 4 255 3 5 15 46 81 87 79 73 53 45
23 8 3 2 255 2 2 3 7 12 8 7 6 4 4 7
7 4 255 3 4 4 4 4 6 8 11 8 6 4 3 3
255 2 2 2 3 3 5 5 5 5 3 3 2 2 3 3
255 2 2 2 2 4 7 17 17 12 6 3 3 2 255 3
3 3 4 6 6 6 6 6 5 4 4 3 3 255 3 3
2 3 3 6 8 8 7 5 4 3 3 2 255 2 2 2
3 3 3 3 3 3 3 2 2 2 255 3 3 3 4 10
14 11 8 7 5 3 2 2 2 255 3 3 5 13 13 12
8 7 5 4 3 3 3 255 2 2 3 5 16 23 27 31
31 18 6 4 3 255 3 3 3 3 5 9 14 16 9 6
5 4 3 3 255 3 3 3 3 4 5 5 9 10 6 4
3 3 3 255 3 3 3 4 7 11 12 12 8 4 3 3
3 255 3 3 3 4 6 7 7 7 7 6 4 3 3 3
255 4 3 3 3 5 6 10 11 10 7 5 3 3 255 3
3 4 4 6 7 8 12 14 10 7 4 3 2 2 3 3
3 3 2 2 2 2 1 0 0 0 0 0 0 1 2 3
3 3 3 3 4 4 4 6 8 9 9 7 5 4 3 3
255 3 4 7 11 18 26 28 27 18 9 5 3 3 3 255
3 3 3 4 7 10 11 10 7 4 3 3 3 255 3 3
4 9 18 23 22 18 16 11 6 4 3 3 255 3 4 4
6 11 15 16 16 15 8 4 3 3 255 3 2 2 3 4
9 9 8 8 8 6 4 3 2 255 3 4 8 19 27 35
39 39 37 30 11 4 4 4 255 3 3 5 9 12 12 13
11 11 6 4 3 2 255 2 2 3 6 10 11 16 15 8
7 4 3 3 2 255 3 3 4 9 11 11 9 8 7 7
5 3 2 255 2 4 7 25 46 47 47 43 37 24 19 8
4 3 255 3 4 10 28 41 55 59 53 43 28 18 6 4
255 3 3 3 4 7 9 10 8 8 7 4 4 4 3 255
4 15 46 81 89 89 80 73 71 66 45 23 8 3 255 2
2 5 12 18 18 18 8 10 10 10 7 3 255 3 4 4
4 7 10 11 13 13 10 6 4 3 255 2 2 3 4 6
6 7 7 8 8 7 3 2 2 2 255 2 2 2 4 8
17 24 23 18 12 6 3 2 255 3 4 4 6 7 7 6
6 7 7 5 4 3 3 255 3 3 2 3 6 9 10 13
8 7 5 4 3 3 255 3 2 2 3 4 4 4 4 4
4 3 2 3 255 3 3 5 10 14 17 17 15 12 7 5
3 2 2 255 3 5 13 15 14 13 10 8 7 5 4 3
3 255 2 3 5 16 30 44 52 37 37 35 18 5 4 255
3 3 3 5 9 16 19 19 17 12 8 5 4 4 255 3
3 3 4 7 7 10 17 16 13 8 5 3 3 255 3 3
4 8 15 17 17 15 12 9 5 3 3 255 3 3 3 6
9 11 12 12 17 16 6 4 3 3 255 4 4 4 5 10
12 12 12 12 12 8 5 3 255 3 3 4 6 12 12 13
14 15 14 10 7 4 2 2 3 3 3 3 3 2 2 2
1 0 0 0 0 0 0 1 2 3 3 3 3 3 4 4
5 8 9 10 9 9 6 4 3 3 255 4 5 11 18 25
28 28 27 19 11 6 4 3 3 255 3 3 4 7 10 12
12 12 10 7 4 3 3 255 3 4 9 18 23 23 22 19
19 16 11 4 4 3 255 3 4 6 11 16 19 19 19 22
15 8 3 2 255 2 2 3 4 9 12 20 18 18 12 10
6 3 3 255 3 5 14 27 33 34 38 39 37 35 22 10
4 3 255 3 5 9 12 12 12 13 12 11 7 4 3 3
255 3 3 4 7 10 14 16 15 12 8 4 4 3 2 255
3 3 4 9 10 10 8 8 8 10 7 4 3 255 2 5
15 43 47 49 49 48 38 37 34 19 8 4 255 4 7 22
41 55 66 66 65 53 43 28 11 4 255 4 4 4 7 10
11 11 14 14 12 7 4 4 3 255 8 32 79 91 91 91
80 73 73 76 76 35 11 4 255 2 5 10 12 15 15 23
13 15 14 13 8 5 255 3 3 4 6 10 11 15 17 17
16 10 6 4 255 2 2 3 7 11 11 8 8 11 14 8
7 3 2 2 255 3 3 4 8 17 25 30 29 24 17 11
4 3 255 4 4 6 9 8 7 7 7 7 7 7 4 4
4 255 3 3 3 6 8 10 14 14 14 8 7 5 4 3
255 3 3 3 4 5 5 5 6 7 7 5 5 7 255 4
4 9 13 17 18 20 22 17 12 7 4 2 2 255 5 10
16 16 16 16 15 15 14 11 5 4 3 255 3 4 10 30
36 44 52 45 44 41 40 12 4 255 3 3 4 9 14 18
18 18 17 16 12 8 5 4 255 3 3 3 4 7 10 17
20 19 14 10 6 4 3 255 3 3 8 15 19 22 20 19
15 14 8 4 3 255 3 4 6 9 14 17 17 18 20 20
16 6 4 3 255 4 4 4 10 22 22 13 14 17 17 12
8 4 255 3 4 6 12 13 14 14 15 16 15 13 10 6
4 3 3 3 2 2 3 4 8 5 2 0 0 0 0 0
0 1 3 3 3 2 2 3 4 5 6 9 10 10 9 9
6 5 4 3 255 4 6 12 25 28 31 28 27 18 15 10
5 3 3 255 3 3 6 9 11 12 12 13 13 10 5 3
3 255 3 5 11 19 19 19 17 19 19 19 11 5 3 3
255 3 4 9 16 23 22 20 20 22 22 9 4 3 255 2
2 3 5 11 22 25 28 20 18 11 6 4 3 255 3 9
20 29 32 33 33 35 37 37 33 20 6 2 255 3 6 11
12 12 12 12 12 10 7 4 3 3 255 3 3 5 7 9
10 12 12 12 8 4 4 2 2 255 3 3 5 9 10 10
8 8 12 14 12 5 3 255 3 7 25 46 50 53 48 47
41 40 38 27 8 4 255 4 10 24 41 59 72 72 65 53
51 40 22 7 255 4 4 6 12 11 12 12 14 15 14 12
5 3 3 255 17 51 83 92 92 91 80 68 68 78 78 54
14 4 255 4 10 11 12 15 15 16 13 15 14 14 11 7
255 3 3 5 10 14 16 17 19 18 17 14 10 4 255 3
3 6 11 14 13 11 11 11 14 12 8 4 3 3 255 4
4 8 15 24 30 30 29 25 23 11 5 3 255 3 4 9
10 10 8 7 7 7 7 7 5 4 4 255 3 3 5 7
9 13 17 18 16 11 8 5 4 3 255 3 3 4 6 7
7 7 7 9 10 7 7 7 255 5 8 12 17 18 22 23
23 22 17 10 5 3 3 255 8 15 16 16 16 18 16 16
16 15 11 5 4 255 3 5 20 36 44 40 44 44 45 49
45 22 5 255 3 3 4 9 16 18 18 18 18 17 12 9
5 4 255 3 3 3 4 7 16 22 22 20 14 11 8 4
3 255 3 5 12 18 20 23 24 22 16 14 10 6 4 255
4 4 8 13 18 20 19 19 20 20 19 7 3 3 255 4
4 7 16 18 20 18 17 19 17 16 9 4 255 4 5 7
12 14 14 15 17 17 17 15 13 10 6 3 3 2 2 3
4 9 12 9 3 0 0 0 0 0 0 1 2 3 2 2
2 3 4 5 8 9 10 10 9 8 6 4 4 4 255 4
6 15 28 31 31 27 20 16 15 10 5 3 3 255 3 4
6 9 11 12 14 14 14 10 5 3 3 255 3 5 11 17
18 15 15 17 18 18 11 5 3 3 255 3 4 10 23 31
30 23 20 19 15 9 4 3 255 3 3 3 5 11 23 28
28 25 18 11 6 4 3 255 4 10 20 29 30 31 32 35
37 38 37 20 7 3 255 3 6 9 11 10 11 12 12 11
7 4 3 3 255 3 4 6 9 9 9 9 10 10 8 6
4 3 2 255 3 3 6 8 9 8 8 8 14 17 14 6
3 255 3 9 25 41 48 48 47 40 41 44 44 27 9 4
255 4 10 25 43 61 70 70 62 56 52 45 23 7 255 4
5 9 12 12 11 11 14 15 12 7 5 4 3 255 17 62
91 99 94 91 77 68 68 86 86 64 24 6 255 4 10 11
11 11 14 13 13 13 14 13 11 7 255 3 3 6 14 16
24 23 22 19 16 11 7 4 255 3 3 6 8 14 13 11
10 10 12 10 8 4 4 3 255 4 4 9 23 29 35 35
29 25 19 10 5 3 255 3 4 8 10 9 8 7 7 7
7 7 6 4 4 255 3 3 5 7 11 16 20 20 17 12
8 5 3 3 255 3 4 6 8 10 8 7 7 10 10 8
7 4 255 5 9 20 23 29 24 23 23 23 19 10 5 3
3 255 7 13 16 17 19 19 16 16 17 17 13 5 3 255
3 7 27 44 44 40 43 45 50 50 49 23 6 255 3 3
5 9 13 16 18 22 22 18 14 9 5 4 255 3 3 3
5 10 17 22 22 19 14 11 7 4 3 255 3 6 13 19
20 22 24 22 16 15 12 6 4 255 4 4 8 13 18 22
22 20 19 19 14 7 3 3 255 4 5 11 15 18 18 20
22 19 17 16 9 5 255 4 5 8 12 14 15 17 18 23
19 17 15 12 8 4 3 2 2 3 4 6 12 6 3 0
0 0 0 0 0 0 2 2 2 2 2 3 4 5 8 10
10 9 8 7 6 4 4 4 255 4 9 20 24 28 23 20
18 16 13 9 5 3 3 255 3 4 5 8 11 12 14 14
13 8 4 3 3 255 3 3 7 14 14 13 13 14 17 14
8 5 4 3 255 4 4 10 28 32 32 29 20 18 10 7
5 4 255 3 3 3 4 7 13 23 25 18 12 7 4 3
3 255 4 10 19 23 30 30 32 37 41 43 38 18 7 4
255 3 5 8 10 10 13 12 12 12 10 7 3 3 255 3
4 6 9 9 9 8 10 10 8 6 4 3 3 255 3 4
6 8 10 10 9 11 12 14 10 6 3 255 3 9 22 37
41 41 39 36 40 41 41 26 9 4 255 4 10 26 47 64
70 68 62 58 53 45 23 7 255 3 4 6 11 10 8 7
7 6 6 6 4 3 3 255 16 62 103 104 102 86 80 73
80 98 98 76 29 7 255 4 8 9 9 10 13 14 13 13
13 13 10 6 255 3 3 7 14 24 24 24 23 19 14 10
6 4 255 3 3 5 8 11 11 10 9 9 10 10 8 4
3 3 255 3 4 9 23 26 34 29 27 22 16 10 4 3
255 3 4 7 9 9 8 7 7 7 8 7 6 4 3 255
3 3 4 7 11 12 17 18 14 13 9 5 3 3 255 3
3 6 6 10 7 7 7 9 10 8 4 4 255 4 9 20
25 29 26 25 26 25 20 10 4 3 3 255 5 8 13 16
17 18 16 16 16 16 11 5 3 255 3 7 27 44 46 46
46 51 51 49 37 23 6 255 3 3 5 9 13 16 22 25
23 20 14 9 5 4 255 3 2 3 5 10 17 19 20 18
14 12 7 3 2 255 2 6 13 19 20 20 20 20 18 16
10 5 4 255 3 4 5 10 18 23 23 19 17 14 9 7
3 3 255 4 7 13 15 16 18 18 22 19 18 16 9 5
255 4 5 8 12 14 16 18 23 23 23 19 16 12 8 4
3 2 3 3 3 5 5 3 1 0 0 0 0 0 0 0
2 2 2 2 3 3 4 5 8 9 9 8 7 6 4 3
3 3 255 4 9 10 20 19 18 18 18 16 11 6 4 3
2 255 3 3 4 5 8 11 14 13 8 6 4 3 3 255
3 3 5 9 13 13 13 13 14 8 5 4 3 3 255 4
4 7 12 28 29 23 16 11 7 5 4 4 255 3 3 3
4 4 7 13 13 12 7 4 3 3 3 255 4 5 10 19
25 30 34 36 40 38 23 11 6 4 255 3 4 5 9 13
14 13 12 11 9 7 3 3 255 3 3 5 7 8 9 9
12 9 8 5 4 3 3 255 3 4 7 8 11 11 11 12
12 12 8 5 3 255 3 7 22 37 40 41 39 36 41 41
41 25 10 5 255 3 10 27 57 66 66 62 60 58 53 27
10 4 255 3 3 4 4 5 6 7 7 6 6 5 4 3
3 255 9 51 114 114 103 87 86 86 100 110 104 76 29 7
255 3 6 8 9 11 14 15 15 13 13 12 8 4 255 3
3 7 11 17 24 24 24 20 17 10 6 4 255 3 3 5
8 10 11 11 10 9 9 9 6 3 3 3 255 2 3 6
9 23 26 26 24 19 16 8 4 3 255 3 4 7 9 9
8 7 7 7 8 8 5 4 4 255 3 3 4 6 8 11
12 13 13 11 9 5 3 3 255 3 3 4 6 6 4 4
5 8 8 7 4 3 255 4 7 15 23 27 27 29 28 26
19 9 4 3 3 255 5 8 13 14 15 15 15 15 16 11
5 3 3 255 3 6 17 30 43 45 47 47 47 40 29 16
6 255 3 3 5 9 14 19 23 25 23 19 14 7 4 4
255 2 2 2 3 7 10 17 18 14 13 11 7 3 2 255
2 4 13 18 19 19 19 20 19 16 9 4 3 255 3 3
5 10 15 18 22 17 13 9 7 5 3 3 255 3 7 13
14 15 15 18 18 19 19 17 11 5 255 3 5 8 12 14
17 19 24 24 23 19 14 8 5 4 3 3 3 3 3 3
3 2 1 0 0 0 0 0 0 0 2 2 2 2 2 2
3 4 5 8 8 6 5 4 3 3 3 3 255 3 4 9
10 10 12 16 16 11 6 4 4 3 3 255 3 3 4 4
5 6 7 7 6 4 3 3 2 255 2 3 3 5 9 9
9 9 7 4 4 3 3 3 255 4 4 4 7 12 16 16
11 7 5 4 4 4 255 3 3 3 3 4 4 5 5 5
4 4 3 3 3 255 3 4 7 13 19 25 26 33 29 23
11 6 4 3 255 3 3 5 8 9 14 11 10 9 7 4
3 2 255 3 3 3 5 7 9 9 12 9 6 4 3 3
3 255 3 4 7 10 11 11 11 12 11 9 7 4 3 255
3 7 20 31 40 44 46 46 41 41 28 15 9 5 255 3
7 27 40 64 60 54 53 53 27 14 5 3 255 3 3 3
4 4 5 6 8 9 6 5 3 3 3 255 8 37 81 103
101 93 93 100 109 109 93 47 14 4 255 3 4 8 10 17
19 19 19 18 13 12 7 4 255 2 3 4 7 11 17 22
24 23 17 9 4 2 255 2 3 3 6 11 13 14 11 10
9 6 4 3 3 2 255 2 3 3 6 9 15 23 22 16
9 5 3 3 255 3 4 6 7 9 7 7 7 7 7 6
4 4 3 255 3 3 4 5 6 9 10 10 10 10 5 4
3 3 255 3 3 3 4 3 3 4 5 7 7 5 4 3
255 3 5 10 17 24 27 29 29 26 14 7 3 3 2 255
5 9 13 13 13 11 9 8 8 7 5 3 2 255 3 4
9 17 30 37 45 45 37 31 20 9 4 255 3 3 4 8
14 18 20 22 20 15 10 6 4 4 255 3 2 3 3 6
7 10 12 12 12 8 6 3 3 255 2 3 8 13 17 17
18 20 20 17 9 3 3 255 3 3 5 9 10 14 14 12
8 6 5 3 3 3 255 3 6 8 13 13 14 16 18 19
19 17 11 5 255 3 4 6 10 14 19 20 23 23 19 19
12 7 4 3 3 3 3 3 3 3 3 2 1 0 0 0
0 0 0 0 2 2 2 2 2 2 3 4 4 4 4 3
3 3 3 2 2 2 255 3 3 3 5 5 6 8 8 6
4 4 3 3 3 255 3 4 4 4 4 4 4 4 4 3
2 2 2 255 2 3 3 3 5 5 5 4 4 3 3 3
3 3 255 3 3 3 4 6 6 6 5 4 4 4 3 3
255 3 3 3 3 4 4 4 4 4 4 4 3 3 3 255
3 4 5 7 10 14 25 25 17 8 4 4 3 3 255 3
3 3 5 8 9 9 9 6 4 2 2 2 255 2 2 3
3 5 7 9 9 6 4 3 3 3 2 255 2 3 4 7
10 10 9 9 9 8 4 3 3 255 3 3 7 22 31 44
46 46 41 28 15 9 5 3 255 2 4 7 27 39 39 31
28 25 14 6 3 3 255 3 3 3 4 4 6 6 8 9
6 5 3 3 3 255 6 18 37 81 87 91 93 100 100 93
47 20 5 3 255 3 3 7 12 17 19 19 19 18 12 11
5 3 255 2 3 3 4 7 10 15 20 20 11 5 3 2
255 2 2 3 3 9 13 14 11 9 7 4 3 3 3 3
255 3 3 3 3 4 7 12 12 9 5 3 3 3 255 3
3 4 6 7 7 7 7 6 6 4 3 3 3 255 3 3
3 4 6 8 8 8 7 5 4 3 3 3 255 3 3 3
3 2 2 3 4 5 5 4 4 3 255 3 3 5 10 17
27 29 26 14 7 4 3 2 2 255 4 8 11 12 10 9
8 4 4 5 4 3 2 255 3 3 4 9 15 22 30 31
31 20 10 5 3 255 3 3 3 4 8 14 18 18 18 11
6 4 4 4 255 4 3 3 3 5 6 6 9 9 8 6
4 3 3 255 2 3 3 8 10 14 17 17 17 9 4 3
3 255 2 3 5 5 9 9 7 6 4 3 3 3 3 3
255 3 4 6 8 10 13 14 16 18 18 11 8 5 255 3
4 5 9 13 15 20 20 19 19 12 8 5 3 3 3 3
3 3 3 3 3 3 1 0 0 0 0 0 0 1 2 3
3 3 3 3 3 4 4 4 3 3 3 3 2 2 2 2
255 3 3 3 4 4 5 3 3 2 3 3 3 3 3 255
3 4 4 4 3 3 3 3 3 2 2 2 2 255 3 3
3 3 3 3 3 3 3 3 3 3 3 3 255 3 3 3
3 3 3 3 3 3 3 3 3 3 255 3 3 3 3 3
3 3 3 3 3 3 3 3 4 255 4 4 4 5 7 10
10 10 7 4 3 3 3 3 255 3 3 3 3 4 6 6
5 4 3 2 2 2 255 2 2 2 3 3 4 4 4 3
3 3 3 3 3 255 2 2 3 4 4 5 5 6 6 4
3 3 3 255 3 3 3 5 14 27 29 29 19 7 4 3
3 3 255 2 3 4 7 12 13 13 9 8 6 3 3 3
255 3 3 3 3 4 4 6 6 6 5 3 3 3 3 255
3 6 18 34 49 69 77 77 65 46 20 5 3 3 255 3
3 4 9 12 12 11 11 12 11 5 3 3 255 3 3 3
4 4 6 10 10 10 5 3 2 2 255 2 2 3 3 3
6 9 8 7 4 3 3 3 3 3 255 3 3 3 3 3
3 5 5 4 3 3 3 3 255 3 3 4 4 5 6 6
6 6 4 3 3 2 2 255 3 3 3 3 4 6 7 7
5 4 3 3 3 2 255 2 3 3 2 2 2 3 4 4
4 4 3 3 255 2 3 3 4 8 12 12 10 5 4 3
3 2 2 255 4 5 8 10 9 8 4 3 3 4 4 3
3 255 3 3 3 4 5 9 13 14 14 10 5 3 3 255
3 3 3 3 4 7 12 13 11 6 4 3 4 4 255 4
3 3 3 4 5 5 6 6 4 3 2 3 3 255 3 2
3 3 5 9 12 12 7 4 3 3 3 255 2 2 3 5
5 4 3 3 3 3 3 3 3 3 255 3 3 4 4 6
9 12 15 15 11 8 7 5 255 4 4 4 5 9 13 13
12 12 12 8 5 3 3 3 3 3 3 3 3 3 3 3
1 0 0 0 0 0 0 1 3 3 3 3 3 3 3 3
3 3 3 3 3 3 3 2 2 2 255 3 3 3 3 3
3 3 2 2 3 3 3 3 3 255 3 3 3 3 3 3
3 3 3 2 2 3 3 255 3 3 3 3 3 3 3 3
3 3 3 3 3 3 255 3 3 3 3 3 3 3 3 3
3 3 3 3 255 3 3 3 3 3 3 3 3 2 3 3
3 3 4 255 4 4 4 3 3 4 4 4 4 3 3 3
3 3 255 3 3 3 3 2 3 3 3 3 2 2 2 2
255 3 2 2 3 3 3 3 3 2 2 3 3 3 3 255
2 2 2 2 3 3 3 4 4 3 2 2 3 255 3 3
3 3 4 7 7 7 3 3 3 3 3 2 255 2 2 3
4 4 4 3 3 3 3 3 3 3 255 3 3 3 3 4
4 3 3 3 3 3 3 3 3 255 3 3 5 9 13 17
27 27 20 11 5 3 3 3 255 3 3 4 4 5 5 5
4 3 4 3 3 3 255 3 3 3 3 3 3 3 4 4
3 3 2 2 255 2 3 3 3 3 3 4 4 4 3 3
3 3 3 3 255 3 3 3 3 3 3 3 3 3 3 3
2 2 255 3 3 3 4 4 5 5 5 4 3 3 3 3
2 255 2 2 2 3 3 4 4 4 3 3 3 2 2 2
255 2 3 2 2 2 2 3 3 4 4 3 3 3 255 3
3 3 3 4 4 4 4 3 3 3 2 2 2 255 3 4
5 8 8 7 4 3 3 3 3 3 3 255 3 3 3 3
4 5 5 5 5 4 3 3 3 255 3 3 3 2 3 3
6 6 5 3 3 3 3 4 255 4 3 3 3 3 3 4
5 4 3 2 2 3 3 255 3 2 2 2 3 5 5 4
3 3 3 3 3 255 2 2 3 3 3 3 2 2 2 3
3 3 3 2 255 3 3 3 3 4 5 6 7 7 6 6
5 4 255 3 3 3 3 5 6 6 7 6 6 5 3 3
3 3 3 3 3 3 3 3 3 2 1 0 0 0 255 255
255 255 255 255 255 255 255 255 255 255 255 255 255 255 255 255
255 255 255 255 255 255 255 255 255 255 255 255 255 255 255 255
255 255 255 255 255 255 255 255 255 255 255 255 255 255 255 255
255 255 255 255 255 255 255 255 255 255 255 255 255 255 255 255
255 255 255 255 255 255 255 255 255 255 255 255 255 255 255 255
255 255 255 255 255 255 255 255 255 255 255 255 255 255 255 255
255 255 255 255 255 255 255 255 255 255 255 255 255 255 255 255
255 255 255 255 255 255 255 255 255 255 255 255 255 255 255 255
255 255 255 255 255 255 255 255 255 255 255 255 255 255 255 255
255 255 255 255 255 255 255 255 255 255 255 255 255 255 255 255
255 255 255 255 255 255 255 255 255 255 255 255 255 255 255 255
255 255 255 255 255 255 255 255 255 255 255 255 255 255 255 255
255 255 255 255 255 255 255 255 255 255 255 255 255 255 255 255
255 255 255 255 255 255 255 255 255 255 255 255 255 255 255 255
255 255 255 255 255 255 255 255 255 255 255 255 255 255 255 255
255 255 255 255 255 255 255 255 255 255 255 255 255 255 255 255
255 255 255 255 255 255 255 255 255 255 255 255 255 255 255 255
255 255 255 255 255 255 255 255 255 255 255 255 255 255 255 255
255 255 255 255 255 255 255 255 255 255 255 255 255 255 255 255
255 255 255 255 255 255 255 255 255 255 255 255 255 255 255 255
255 255 255 255 255 255 255 255 255 255 255 255 255 255 255 255
255 255 255 255 255 255 255 255 255 255 255 255 255 255 255 255
255 255 255 255 255 255 255 255 255 255 255 255 255 255 255 255
255 255 255 255 255 255 255 255 255 255 255 255 255 255 255 255
255 255 255 255 255 255 255 255 255 255 255 255 255 255 255 255
255 255 255 255 255 255 255 255 255 255 255 255 255 255 255 255
255 255 255 255 255 255 255 255 255 255 255 255 255 255 255 255
255 255 255 255 255 255 255 255 255 255 255 255 255 255 255 255
255 255 255 255 255 255 255 255 0 0 0 1 2 3 3 3
3 3 3 4 5 6 7 7 6 6 4 3 3 3 255 3
3 3 3 3 4 4 4 3 3 3 3 3 3 255 2 3
3 4 4 3 3 3 4 4 3 3 3 255 3 3 2 2
2 3 3 4 4 3 3 3 3 3 255 3 3 3 3 3
4 4 4 5 5 4 4 3 255 3 3 3 3 4 4 3
3 3 3 3 3 3 3 255 3 3 3 3 4 4 7 7
4 4 3 3 3 3 255 2 2 2 2 2 3 3 3 3
3 2 2 2 255 3 3 3 4 6 6 6 5 4 3 3
3 3 3 255 2 2 2 2 2 2 3 3 3 3 3 3
3 255 2 3 3 4 4 4 3 3 3 4 4 3 3 2
255 3 3 3 3 3 4 4 3 3 3 3 2 3 255 3
3 3 4 4 7 7 4 4 3 3 3 3 3 255 3 3
3 3 3 4 4 4 3 3 3 3 3 3 255 3 3 3
2 4 4 5 4 3 2 2 3 3 255 3 3 3 3 3
3 3 3 3 3 2 2 2 255 2 3 3 3 4 4 4
3 3 3 3 3 3 3 3 255 3 3 4 4 3 3 4
6 6 4 3 3 2 255 2 2 2 2 4 4 4 4 3
3 3 3 3 3 255 2 2 2 2 3 3 3 3 3 3
2 2 3 3 255 3 3 2 2 2 2 2 2 2 2 3
3 3 255 3 3 3 3 3 3 3 3 3 3 3 3 3
3 255 3 2 2 3 5 4 3 3 3 3 3 3 3 255
3 3 3 4 4 4 3 3 3 3 3 2 2 255 3 3
3 2 2 2 3 3 2 2 2 3 3 4 255 3 3 2
2 3 3 4 4 4 3 2 2 3 3 255 2 2 2 2
2 2 2 2 3 3 3 3 3 255 3 3 3 3 3 2
2 2 3 2 2 2 2 2 255 2 2 2 2 2 2 3
3 3 3 3 3 2 255 2 2 2 2 2 2 3 4 4
4 3 3 4 4 4 3 4 4 4 3 3 3 3 1 0
0 0 0 0 0 1 2 2 3 3 3 3 4 8 13 19
23 23 16 16 7 4 4 2 255 4 4 4 3 4 8 12
12 7 5 3 3 3 3 255 3 3 4 9 20 28 28 26
15 9 4 3 3 255 3 3 2 2 2 3 4 4 4 4
3 3 3 2 255 3 3 3 4 7 7 7 6 7 6 4
3 3 255 3 3 3 4 6 6 5 4 3 3 3 3 3
3 255 3 3 4 5 6 9 10 10 8 6 5 4 3 3
255 3 2 2 3 5 8 8 5 3 3 3 2 3 255 3
4 4 7 12 12 9 9 5 4 4 4 3 3 255 2 3
2 2 3 4 4 4 4 4 4 3 3 255 3 3 7 7
6 5 4 4 5 9 9 6 3 3 255 3 3 3 3 4
5 5 5 5 4 3 2 2 255 3 3 4 4 8 13 17
9 6 4 3 3 3 3 255 3 3 3 3 3 4 4 4
3 3 3 3 2 2 255 3 3 3 4 6 7 10 5 3
3 3 3 3 255 3 3 3 3 3 3 3 3 3 3 2
2 2 255 2 2 3 4 7 7 6 6 6 8 9 6 5
4 4 255 4 7 8 7 7 7 9 13 12 8 4 3 2
255 2 2 2 2 4 4 4 4 4 3 3 3 3 3 255
3 2 2 3 3 3 4 4 3 3 3 3 3 3 255 3
3 3 2 2 2 3 3 2 2 3 3 3 255 3 3 3
3 2 2 3 5 5 4 3 3 3 3 255 3 2 2 3
5 5 4 3 3 3 3 3 3 255 3 2 2 3 3 4
4 4 3 3 3 3 3 255 3 3 3 3 2 3 4 4
3 3 3 3 3 3 255 3 3 3 2 3 3 4 4 4
3 3 3 3 3 255 3 3 3 3 3 3 2 3 4 4
4 3 3 255 3 3 3 3 3 3 4 4 4 3 3 3
3 2 255 2 2 2 2 2 3 4 4 3 3 3 3 2
255 2 2 2 3 3 3 3 4 4 4 3 3 3 4 3
3 3 4 3 3 3 3 3 1 0 0 0 0 0 0 1
2 3 3 3 3 4 8 15 22 34 45 39 28 27 17 7
4 2 255 4 4 5 8 14 17 19 19 14 9 5 4 3
3 255 3 4 9 20 31 41 44 36 30 17 9 4 3 255
3 3 2 2 2 3 4 4 4 3 3 3 3 2 255 2
3 4 7 13 14 14 14 13 8 4 3 3 255 3 3 4
7 7 6 6 6 5 5 3 3 2 2 255 3 3 5 11
12 12 12 12 13 13 9 6 4 3 255 3 4 8 16 24
24 16 8 5 3 3 3 3 255 4 5 8 12 15 15 11
9 8 6 5 4 3 3 255 2 2 3 3 4 4 4 4
4 4 5 4 3 255 3 7 12 13 10 6 5 6 8 11
18 11 6 4 255 3 3 4 7 10 15 15 15 15 10 4
3 2 255 3 4 4 8 11 18 18 14 9 8 4 3 3
3 255 3 3 3 3 5 8 10 10 8 4 3 3 2 2
255 3 4 6 6 7 12 12 10 5 4 3 3 3 255 3
3 3 3 4 4 4 4 3 2 2 2 3 255 2 2 4
8 9 8 7 7 8 9 10 9 6 5 4 255 7 12 10
8 7 7 9 13 12 11 6 3 2 255 2 2 2 4 6
6 6 7 6 4 3 3 2 2 255 3 3 3 3 4 6
8 7 4 3 3 2 3 3 255 3 3 3 3 3 3 3
3 3 4 4 3 3 255 3 3 3 2 2 2 5 8 11
8 4 3 3 3 255 3 3 3 8 15 15 18 22 18 6
3 3 3 255 3 2 2 3 3 4 4 4 4 4 3 3
3 255 3 3 3 3 3 5 6 6 4 3 3 3 3 3
255 3 3 3 3 3 3 4 6 6 4 3 3 3 4 255
3 3 3 3 3 3 4 4 4 4 4 3 3 255 3 3
4 4 9 25 25 19 13 7 3 3 3 3 255 2 3 2
3 3 4 4 4 4 3 3 3 3 255 2 3 3 3 3
3 4 4 4 4 3 3 3 3 3 3 3 3 3 3 3
3 2 1 0 0 0 0 0 0 1 2 3 3 3 4 7
15 22 29 39 45 39 39 39 28 17 6 2 255 3 5 8
14 20 22 22 22 23 24 13 7 3 3 255 3 6 16 31
35 41 44 36 32 32 17 7 4 255 3 3 2 2 2 3
3 4 3 3 4 5 3 3 255 3 4 7 13 15 16 18
19 19 17 8 4 3 255 3 3 6 8 8 6 6 6 9
7 5 3 2 2 255 3 5 11 18 19 15 15 15 15 17
15 9 6 4 255 4 8 16 26 31 25 24 17 10 5 3
3 3 255 5 8 12 16 16 16 15 10 8 9 9 8 4
3 255 2 2 3 4 5 6 6 4 5 5 6 5 4 255
5 12 16 16 13 7 6 7 9 18 19 19 10 6 255 3
4 7 10 15 24 26 28 28 18 10 3 3 255 3 4 7
11 13 13 17 13 9 9 8 4 3 3 255 3 3 3 5
9 12 16 15 12 8 5 3 3 3 255 4 6 8 8 11
12 12 10 7 5 5 3 3 255 2 2 3 5 5 5 4
3 2 2 2 3 3 255 3 4 8 9 9 8 8 8 8
8 10 9 6 5 4 255 12 16 16 9 7 7 8 10 11
11 7 4 3 255 3 3 4 7 14 14 12 12 13 13 5
3 3 3 255 3 3 3 7 12 12 12 11 7 4 3 2
2 3 255 3 3 4 4 6 7 7 7 7 9 4 4 3
255 3 3 3 2 2 4 6 11 15 11 7 4 3 3 255
3 3 8 22 32 33 39 39 24 18 8 3 3 255 3 3
3 3 4 9 15 15 12 8 4 3 3 255 4 4 4 5
5 9 13 13 9 7 5 4 3 3 255 3 3 3 3 3
4 6 8 8 6 4 4 4 4 255 3 3 3 3 6 13
13 14 15 15 8 4 3 255 3 4 4 9 25 41 54 43
30 20 18 6 3 3 255 3 3 3 3 5 6 7 7 5
4 3 3 3 255 3 3 4 4 5 5 5 5 5 5 4
3 3 3 3 3 3 3 3 3 3 3 2 1 0 0 0
0 0 0 1 3 3 3 3 4 9 18 22 29 34 37 37
39 39 37 24 9 3 255 3 6 12 20 24 24 23 23 24
27 24 13 7 4 255 5 11 20 32 32 33 33 36 36 35
30 17 6 255 4 4 3 2 2 3 3 2 3 3 4 5
3 3 255 3 4 11 16 16 19 20 20 20 19 17 8 3
255 3 4 7 8 7 6 6 9 11 11 7 4 2 2 255
4 8 17 20 20 17 15 15 17 18 18 15 9 4 255 4
12 19 26 31 25 25 24 23 23 23 6 4 255 5 9 15
16 17 17 24 24 17 17 18 12 8 4 255 2 2 4 5
6 6 6 5 5 7 7 6 4 255 8 12 15 15 13 7
7 7 9 16 22 22 16 9 255 4 4 8 14 23 26 28
28 28 25 18 7 3 255 4 6 9 12 13 13 13 10 10
9 9 6 4 3 255 3 3 5 9 14 16 18 19 18 12
6 4 3 3 255 5 10 11 11 11 12 12 10 9 7 7
5 4 255 3 3 4 6 6 5 4 3 3 2 2 3 3
255 4 6 7 8 8 8 8 8 9 8 6 6 5 4 4
255 12 14 14 12 7 7 8 10 11 12 12 7 4 255 3
3 7 16 22 25 22 22 24 23 13 5 3 3 255 3 3
6 12 14 17 16 16 11 6 3 2 2 3 255 3 4 7
8 9 9 8 8 9 11 10 4 3 255 3 3 3 3 4
5 6 8 11 8 7 5 3 3 255 3 6 22 33 43 43
43 39 29 24 16 6 3 255 3 3 3 6 10 18 32 38
30 23 10 4 3 255 3 4 5 6 9 13 15 17 17 15
12 6 4 3 255 3 4 4 5 5 6 10 10 10 8 4
4 3 3 255 3 3 3 7 15 29 35 38 38 36 19 8
4 255 3 4 7 18 41 65 65 52 44 40 28 18 6 4
255 3 3 3 4 6 8 9 9 8 6 4 4 3 255 3
4 4 6 6 8 8 8 9 8 5 4 3 3 3 3 3
3 3 3 3 3 2 1 0 0 0 0 0 0 1 3 3
3 4 6 11 18 23 29 29 29 27 33 37 33 24 10 4
255 4 9 16 23 27 27 26 26 27 27 27 17 7 5 255
9 20 27 32 32 32 32 37 47 52 35 27 6 255 4 4
6 4 3 3 3 2 2 3 3 3 3 3 255 4 6 13
18 19 24 24 20 19 18 17 11 4 255 4 6 8 9 8
6 9 10 11 10 7 3 2 2 255 5 9 18 23 23 19
15 16 18 20 19 16 9 4 255 5 12 18 22 22 25 25
26 30 34 24 19 5 255 5 10 15 17 18 25 26 26 19
19 19 18 12 6 255 4 4 5 7 6 6 6 5 5 5
7 5 4 255 8 11 15 14 10 7 7 8 11 16 22 26
22 14 255 4 5 10 15 15 24 26 25 25 19 16 7 4
255 4 6 8 13 14 13 13 10 10 11 11 9 6 3 255
3 5 9 14 16 19 20 23 22 18 10 5 4 3 255 6
10 11 11 11 12 12 12 10 9 9 8 5 255 3 3 4
5 5 4 4 3 4 4 4 3 3 255 3 4 6 6 6
6 8 9 11 10 6 6 5 4 4 255 9 14 14 14 12
12 16 17 15 14 14 13 7 255 3 3 9 22 28 28 26
26 31 25 23 9 3 3 255 3 3 7 12 17 19 23 22
16 9 6 3 3 3 255 4 7 9 9 9 9 8 8 9
11 10 4 3 255 3 3 4 4 5 5 6 7 7 7 6
5 3 3 255 3 7 28 43 45 43 38 29 24 24 24 14
4 255 3 4 6 10 17 32 36 38 31 29 23 10 4 255
3 4 5 7 11 15 17 18 19 20 15 12 6 3 255 3
4 5 6 7 10 11 10 10 7 6 4 3 3 255 3 3
6 15 29 41 51 48 48 48 36 19 4 255 4 4 11 29
54 65 65 52 45 43 39 24 10 4 255 3 4 4 6 8
8 9 9 8 8 6 5 4 255 4 4 5 6 8 9 9
9 11 9 8 6 4 3 3 3 3 3 3 3 3 3 2
1 0 0 0 0 0 0 1 3 3 3 4 7 13 23 27
32 29 27 25 26 31 28 24 12 5 255 5 12 22 27 36
47 41 34 29 27 24 13 6 4 255 11 23 30 32 33 33
37 41 47 52 47 27 6 255 4 6 7 8 7 3 3 2
3 3 3 3 3 3 255 6 12 18 22 24 27 26 24 18
17 16 11 4 255 4 7 9 10 10 10 10 10 11 11 7
4 2 2 255 6 13 20 25 26 20 19 19 20 20 18 14
9 5 255 5 12 18 19 20 20 25 26 30 34 28 19 5
255 9 14 15 16 18 26 32 29 22 19 18 16 12 6 255
5 5 5 7 6 5 4 4 4 4 5 4 4 255 6 11
12 12 10 8 8 8 11 18 24 26 25 14 255 4 10 15
15 15 13 12 12 15 15 11 7 5 255 4 6 8 13 13
13 12 10 10 12 13 12 7 3 255 4 8 14 16 22 22
23 25 23 19 14 7 3 3 255 6 8 10 9 9 11 12
11 11 11 10 9 7 255 3 3 3 4 4 4 4 5 6
6 5 4 3 255 3 3 4 5 5 6 7 11 14 28 10
6 5 4 4 255 8 10 14 14 19 20 22 25 22 15 15
14 13 255 4 6 15 22 28 27 26 26 31 23 16 9 4
3 255 3 4 7 12 17 23 25 25 22 13 8 4 3 3
255 5 7 9 9 10 9 8 8 9 10 10 5 3 255 3
3 4 5 6 6 7 7 7 7 6 5 3 3 255 4 9
29 40 41 34 30 28 27 26 24 14 5 255 5 6 8 17
32 35 35 33 29 26 23 12 4 255 3 3 5 9 15 17
18 18 20 20 19 12 6 3 255 3 4 6 7 14 16 13
11 8 6 6 4 3 2 255 3 5 12 28 41 54 59 59
56 53 51 31 5 255 4 5 13 33 54 62 64 52 46 43
38 26 10 4 255 3 4 5 7 7 8 8 8 8 8 7
6 5 255 4 4 5 6 9 9 9 10 11 10 10 8 5
4 3 3 3 3 3 3 3 2 2 1 0 0 0 0 0
0 1 3 3 4 4 7 13 23 32 35 34 32 27 28 30
28 20 12 5 255 5 12 23 36 38 47 41 35 31 29 22
12 4 4 255 10 27 31 33 37 37 37 39 41 41 34 17
3 255 3 4 7 8 7 6 3 3 3 3 3 3 3 3
255 6 12 18 24 27 27 26 24 20 17 15 9 4 255 4
5 8 11 12 10 10 10 12 14 8 5 2 2 255 6 13
20 26 26 23 19 19 23 20 15 11 7 5 255 5 12 18
20 20 24 25 28 28 28 27 12 5 255 12 15 22 22 24
32 32 29 22 18 17 12 8 6 255 5 5 5 6 5 4
4 4 4 4 4 4 4 255 6 11 13 12 10 9 8 8
11 15 19 24 15 11 255 4 10 15 15 13 11 11 12 12
12 9 6 5 255 3 6 8 13 13 13 12 11 11 11 13
10 7 4 255 4 8 16 19 22 22 23 25 22 18 14 7
3 3 255 5 6 8 7 7 8 10 10 11 11 10 7 5
255 4 3 3 4 4 4 5 5 6 6 5 4 4 255 3
3 4 5 5 5 8 10 12 28 12 6 4 4 4 255 8
9 12 23 23 23 20 25 17 16 16 15 13 255 6 6 13
18 22 22 23 23 18 17 11 6 4 3 255 3 4 7 14
18 23 24 24 22 15 8 4 3 3 255 5 7 9 13 14
13 10 9 11 11 11 5 3 255 2 3 4 6 9 10 10
11 10 7 7 5 3 3 255 4 14 31 37 37 34 32 33
33 31 24 16 7 255 5 7 13 30 38 44 35 29 24 23
22 12 4 255 3 3 5 10 17 20 20 20 20 19 18 12
6 3 255 3 4 7 14 16 17 11 8 7 6 5 3 2
2 255 3 5 12 37 51 66 66 66 62 56 53 31 8 255
4 5 15 34 54 62 65 64 49 43 38 26 11 4 255 3
4 6 7 8 8 8 7 8 8 8 7 5 255 4 4 5
6 9 9 9 10 10 10 10 9 7 4 3 3 3 3 3
3 2 2 2 1 0 0 0 0 0 0 1 3 3 4 4
6 11 23 32 34 33 33 33 34 33 28 19 9 5 255 4
10 23 30 37 38 36 31 29 24 19 8 4 3 255 9 23
33 38 39 41 39 39 34 34 29 10 3 255 3 3 5 6
6 4 3 3 3 3 3 3 3 3 255 6 11 17 26 27
27 25 24 24 18 14 8 4 255 3 3 6 9 12 10 10
10 18 18 12 5 2 2 255 4 9 19 29 29 22 20 20
24 20 12 8 6 4 255 5 12 24 33 25 25 29 29 28
27 27 12 4 255 12 20 22 24 27 32 32 28 18 16 13
8 5 4 255 4 5 5 5 4 4 4 4 4 4 3 4
4 255 6 12 18 18 11 9 8 8 9 11 15 15 11 7
255 4 7 12 13 13 11 11 12 13 12 7 6 4 255 3
5 12 14 14 14 15 15 13 11 11 9 6 4 255 4 7
13 16 18 19 20 22 20 18 12 6 3 2 255 3 5 6
6 6 7 7 7 7 7 6 5 4 255 3 3 3 3 4
4 4 5 5 4 4 4 3 255 3 3 6 6 6 6 9
10 10 10 8 6 4 4 5 255 9 11 11 20 20 19 17
16 16 16 18 18 13 255 4 5 9 15 20 22 22 20 17
14 8 4 3 3 255 3 3 7 15 20 24 23 22 18 15
7 3 3 3 255 5 7 14 18 19 18 14 14 15 12 11
5 3 255 3 3 4 9 9 10 10 12 11 9 7 5 3
3 255 4 14 32 37 38 34 33 33 34 33 26 16 7 255
5 7 13 33 48 48 43 28 23 22 15 7 3 255 3 3
5 14 23 28 23 20 20 18 15 11 6 3 255 3 3 7
16 17 16 11 9 8 8 5 3 2 2 255 4 4 14 46
66 81 83 80 70 62 48 26 8 255 3 6 19 43 54 65
75 78 65 51 43 28 11 4 255 3 4 6 7 9 9 8
7 8 9 8 7 4 255 3 3 3 5 8 9 9 10 10
10 10 9 7 4 3 3 3 3 3 3 2 2 2 1 0
0 0 0 0 0 1 3 4 4 4 5 10 22 24 30 33
33 35 34 33 25 17 6 4 255 4 6 13 23 28 25 25
25 25 19 9 4 4 3 255 4 13 28 36 39 43 39 39
34 30 20 7 2 255 3 3 3 4 4 3 3 3 3 3
3 3 3 3 255 4 8 17 26 27 25 24 25 26 22 13
5 4 255 3 3 3 6 7 6 7 9 14 18 7 3 3
3 255 3 5 14 29 29 22 20 26 24 13 10 6 4 4
255 4 11 23 33 30 29 30 30 28 27 17 8 4 255 6
12 20 20 24 28 28 18 17 15 10 5 4 3 255 3 4
4 4 3 3 4 5 5 4 3 4 4 255 4 9 15 15
10 8 8 7 8 11 11 11 7 4 255 4 4 7 13 13
12 12 14 14 12 6 4 3 255 3 4 10 15 15 15 15
19 15 11 9 7 5 4 255 4 4 9 13 14 15 18 19
19 17 9 4 2 2 255 3 5 6 6 6 7 7 7 7
6 5 4 3 255 3 3 3 3 3 3 3 3 3 3 3
3 3 255 3 4 6 8 7 7 10 10 10 6 6 6 7
4 4 255 10 11 11 15 19 15 13 12 14 15 18 18 12
255 4 4 5 9 13 18 22 20 14 10 5 3 3 3 255
3 3 5 15 30 30 24 18 15 11 5 3 3 3 255 6
10 15 22 22 19 15 15 17 15 7 4 3 255 3 3 4
7 9 9 10 12 13 10 7 4 3 3 255 4 14 31 37
38 37 34 31 33 31 22 13 5 255 4 6 8 16 38 43
29 23 22 15 12 5 3 255 3 3 5 14 27 30 27 23
20 17 12 6 3 3 255 3 3 6 14 15 15 14 10 10
10 8 3 3 3 255 3 4 14 46 76 81 88 85 83 65
44 19 6 255 4 6 19 43 56 75 80 80 68 56 50 28
9 3 255 3 4 6 8 9 9 8 9 9 11 9 6 4
255 3 3 3 4 6 8 10 11 11 9 9 7 5 4 3
3 3 3 3 3 3 2 2 1 0 0 0 0 0 0 1
3 4 4 4 4 7 10 22 26 28 29 35 26 25 17 11
4 3 255 3 4 6 13 15 17 23 22 20 9 4 4 4
3 255 4 4 13 20 30 37 34 34 33 20 11 4 3 255
3 3 3 3 3 3 3 3 3 4 4 4 3 3 255 3
6 24 27 27 23 18 26 27 26 7 4 3 255 3 3 3
3 4 5 5 8 9 8 3 3 3 3 255 3 4 9 17
20 20 20 26 20 11 7 4 4 3 255 4 4 11 23 29
29 27 27 27 18 8 4 4 255 4 7 12 14 15 15 18
18 15 15 8 4 3 2 255 3 3 3 3 3 3 4 4
5 4 3 3 3 255 4 7 14 14 10 8 7 5 6 11
11 8 4 3 255 4 4 4 8 12 12 12 12 12 10 4
4 3 255 2 2 6 13 14 18 19 19 17 13 9 5 4
4 255 4 4 5 9 10 10 12 18 18 14 5 3 3 3
255 4 5 6 6 6 6 6 7 6 6 3 3 3 255 3
3 3 3 3 3 3 3 2 3 3 3 3 255 3 4 8
12 12 7 9 10 9 6 6 8 8 6 4 255 8 11 13
14 14 13 13 12 13 13 15 12 5 255 2 2 3 4 7
13 14 14 12 5 3 3 3 3 255 3 3 4 12 27 27
20 17 12 7 3 3 3 3 255 4 6 14 15 19 15 12
15 15 8 5 3 3 255 3 3 3 4 6 7 11 11 12
11 6 3 3 3 255 3 9 16 32 37 31 26 26 26 22
14 7 4 255 4 4 6 8 14 18 18 14 12 12 5 3
3 255 3 3 4 10 19 28 27 23 18 12 7 4 3 3
255 3 3 3 6 14 14 14 11 11 10 8 4 3 3 255
3 4 8 33 49 76 81 85 77 61 43 13 4 255 4 5
13 31 54 61 76 76 65 50 28 15 5 3 255 3 3 4
7 8 8 8 9 11 11 11 5 3 255 3 3 3 3 5
7 10 11 10 9 7 5 3 3 3 3 2 3 3 3 3
3 2 1 0 0 0 0 0 0 2 4 4 4 3 3 4
7 10 17 20 20 15 10 10 10 4 4 3 255 3 3 3
4 8 10 16 16 10 4 4 3 3 2 255 3 4 5 11
16 18 18 17 14 11 4 3 3 255 3 3 3 3 3 3
3 3 4 4 4 4 3 3 255 3 4 24 24 24 15 13
15 18 10 4 3 3 255 3 3 3 3 3 4 4 5 5
3 3 3 3 3 255 3 3 4 9 17 20 20 20 13 7
4 3 3 3 255 3 3 3 8 16 19 19 18 16 8 3
3 3 255 3 4 7 12 13 15 16 20 15 11 5 3 3
2 255 3 3 3 3 3 3 3 3 4 4 4 3 3 255
3 5 7 13 13 8 4 4 4 6 6 4 3 3 255 3
3 3 3 7 9 10 10 10 4 3 3 3 255 2 2 4
6 12 13 14 18 13 10 5 4 4 4 255 3 3 4 5
5 5 5 8 8 5 3 3 3 3 255 3 5 6 5 5
7 7 7 5 3 3 3 3 255 2 3 3 3 3 3 3
3 2 3 3 3 3 255 3 3 7 12 13 12 9 10 10
8 7 7 7 5 3 255 4 10 13 14 13 14 15 13 13
13 11 5 3 255 2 2 2 3 4 6 6 5 5 3 3
3 3 3 255 3 3 4 6 12 17 15 12 7 4 3 3
3 3 255 4 4 6 10 11 9 9 7 8 5 4 3 3
255 3 3 3 3 4 6 6 11 11 7 5 4 3 3 255
3 3 9 16 22 22 22 20 20 18 7 4 4 255 3 4
4 4 4 6 6 6 4 4 3 3 3 255 3 3 4 5
10 19 19 17 8 7 4 3 3 3 255 3 2 2 2 4
7 9 9 9 9 6 4 3 3 255 3 3 4 16 33 49
52 56 60 44 20 7 4 255 4 4 5 13 31 54 58 58
40 27 15 5 3 3 255 3 3 3 4 4 6 6 7 9
11 5 4 3 255 3 3 3 3 4 6 7 8 8 6 5
3 3 3 3 3 2 2 3 3 3 3 3 1 0 0 0
0 0 0 2 3 3 3 3 3 4 4 5 9 9 7 5
5 4 4 3 3 2 255 3 3 3 3 4 6 8 8 4
3 3 3 3 2 255 3 3 3 4 7 7 7 6 4 4
3 3 3 255 3 3 3 3 3 3 3 3 3 4 4 3
3 3 255 3 4 4 16 13 8 7 7 7 4 3 3 3
255 3 3 3 3 3 3 3 3 2 2 3 3 3 3 255
3 3 3 4 7 10 12 10 7 3 3 3 3 3 255 3
2 3 3 8 10 10 8 5 3 3 3 3 255 3 3 6
9 12 15 16 20 13 6 3 3 3 2 255 2 3 2 2
2 3 2 2 2 3 3 3 3 255 3 3 5 6 10 4
4 3 3 3 4 3 3 3 255 3 3 3 3 3 3 4
4 4 4 3 3 2 255 2 2 3 4 4 6 10 12 10
5 3 3 3 4 255 3 3 3 3 3 3 3 3 3 3
3 3 3 3 255 3 3 5 5 5 5 5 5 3 3 3
3 3 255 2 3 3 2 2 3 3 2 2 2 2 3 2
255 3 3 4 7 12 10 9 9 9 8 7 5 5 3 2
255 3 6 12 12 14 16 17 13 13 10 5 3 3 255 2
2 2 2 3 4 4 4 3 3 3 3 3 3 255 3 3
4 4 6 6 5 4 4 3 3 3 4 4 255 4 4 4
4 6 6 6 5 5 4 3 3 3 255 3 3 3 2 3
4 5 5 5 5 4 4 3 3 255 3 3 3 5 8 10
15 17 18 7 4 3 3 255 3 4 4 4 4 4 4 4
3 3 3 3 2 255 3 3 3 3 5 6 8 8 3 3
3 3 3 3 255 2 2 2 2 2 4 7 7 7 6 4
3 3 3 255 2 3 3 4 16 23 24 24 24 20 7 3
3 255 3 3 3 4 10 19 31 31 17 9 5 3 3 3
255 3 3 3 3 3 3 3 4 5 5 4 3 3 255 3
3 3 3 4 4 5 6 5 5 3 3 3 3 3 3 3
3 3 3 3 3 3 1 0 0 0 0 0 0 2 3 3
3 3 3 3 3 2 3 3 4 4 4 3 3 3 3 3
255 3 3 3 3 4 5 5 4 3 3 3 3 2 2 255
3 3 3 3 3 3 3 3 3 3 2 2 2 255 2 3
3 3 3 3 3 2 3 3 3 3 2 3 255 3 3 4
4 4 3 3 4 4 3 2 2 2 255 3 3 3 3 3
3 2 2 2 2 3 3 3 3 255 3 3 3 3 3 3
3 3 3 3 3 3 3 3 255 3 3 3 3 3 3 3
3 3 3 3 3 3 255 3 3 5 8 9 10 13 13 6
3 3 3 3 2 255 2 2 2 2 2 2 2 2 3 3
3 3 3 255 3 3 3 3 3 3 3 3 3 3 3 2
3 3 255 3 2 2 2 3 3 3 4 4 3 3 3 2
255 2 3 3 3 3 3 4 4 4 3 3 3 3 3 255
3 3 3 3 3 2 2 2 3 3 3 3 3 3 255 3
3 3 3 4 4 4 3 3 3 3 3 3 255 3 2 2
2 2 2 2 2 2 2 2 2 2 255 3 3 3 4 5
8 8 8 7 7 4 3 3 3 2 255 2 2 6 6 9
14 16 10 8 5 3 3 3 255 2 2 2 2 3 3 3
3 3 3 3 3 3 3 255 4 4 4 3 3 3 3 3
3 3 3 3 3 3 255 3 3 3 2 3 4 4 4 4
3 3 3 3 255 4 3 3 2 2 2 3 3 3 3 3
4 4 3 255 3 2 2 3 3 5 7 7 6 4 4 3
3 255 3 3 3 3 3 3 3 4 3 3 3 3 3 255
2 3 3 3 3 3 3 3 2 2 3 3 3 3 255 2
2 2 2 2 2 4 5 5 4 3 3 3 3 255 3 3
3 3 4 7 7 7 6 5 3 3 3 255 3 3 3 3
3 4 9 9 5 3 3 2 2 3 255 3 3 3 3 3
3 3 2 3 3 3 3 3 255 3 3 3 2 3 3 3
3 3 2 2 3 3 3 3 3 3 3 2 2 3 3 2
1 0 0 0 255 255 255 255 255 255 255 255 255 255 255 255
255 255 255 255 255 255 255 255 255 255 255 255 255 255 255 255
255 255 255 255 255 255 255 255 255 255 255 255 255 255 255 255
255 255 255 255 255 255 255 255 255 255 255 255 255 255 255 255
255 255 255 255 255 255 255 255 255 255 255 255 255 255 255 255
255 255 255 255 255 255 255 255 255 255 255 255 255 255 255 255
255 255 255 255 255 255 255 255 255 255 255 255 255 255 255 255
255 255 255 255 255 255 255 255 255 255 255 255 255 255 255 255
255 255 255 255 255 255 255 255 255 255 255 255 255 255 255 255
255 255 255 255 255 255 255 255 255 255 255 255 255 255 255 255
255 255 255 255 255 255 255 255 255 255 255 255 255 255 255 255
255 255 255 255 255 255 255 255 255 255 255 255 255 255 255 255
255 255 255 255 255 255 255 255 255 255 255 255 255 255 255 255
255 255 255 255 255 255 255 255 255 255 255 255 255 255 255 255
255 255 255 255 255 255 255 255 255 255 255 255 255 255 255 255
255 255 255 255 255 255 255 255 255 255 255 255 255 255 255 255
255 255 255 255 255 255 255 255 255 255 255 255 255 255 255 255
255 255 255 255 255 255 255 255 255 255 255 255 255 255 255 255
255 255 255 255 255 255 255 255 255 255 255 255 255 255 255 255
255 255 255 255 255 255 255 255 255 255 255 255 255 255 255 255
255 255 255 255 255 255 255 255 255 255 255 255 255 255 255 255
255 255 255 255 255 255 255 255 255 255 255 255 255 255 255 255
255 255 255 255 255 255 255 255 255 255 255 255 255 255 255 255
255 255 255 255 255 255 255 255 255 255 255 255 255 255 255 255
255 255 255 255 255 255 255 255 255 255 255 255 255 255 255 255
255 255 255 255 255 255 255 255 255 255 255 255 255 255 255 255
255 255 255 255 255 255 255 255 255 255 255 255 255 255 255 255
255 255 255 255 255 255 255 255 255 255 255 255 255 255 255 255
255 255 255 255 255 255 255 255 255 255 255 255 255 255 0 0
0 0 3 3 3 3 3 3 2 2 2 3 4 4 4 4
3 3 3 3 255 3 3 3 4 5 5 5 5 4 3 3
3 3 3 255 3 3 3 2 3 3 3 3 3 3 3 3
3 255 3 3 3 3 2 2 3 3 3 3 3 3 3 3
255 3 3 3 3 3 3 3 3 3 3 2 2 3 255 3
3 3 3 3 3 3 3 4 3 3 3 3 3 255 3 3
3 3 3 3 4 4 4 4 3 3 3 3 255 3 3 3
3 3 3 3 3 3 3 3 3 3 255 2 2 3 4 4
5 6 7 6 4 3 3 2 2 255 3 3 3 3 3 3
3 3 3 3 3 3 3 255 3 3 2 2 3 3 3 3
2 2 2 2 2 2 255 2 2 2 2 3 3 3 3 3
3 3 3 2 255 3 3 3 3 3 3 2 2 2 3 3
3 3 3 255 3 3 3 3 3 3 3 4 3 3 3 3
3 3 255 3 3 3 3 3 2 2 3 3 3 3 3 3
255 3 3 3 3 3 2 2 2 2 2 2 2 3 255 3
3 2 2 3 3 3 3 3 3 3 3 3 3 3 255 2
2 2 2 3 3 4 4 4 3 3 3 3 255 3 3 2
3 3 3 3 3 3 3 3 3 2 2 255 3 3 3 4
4 4 4 4 4 4 4 3 2 2 255 2 3 2 2 2
2 2 2 2 2 2 3 3 255 3 3 3 3 3 3 3
3 3 3 3 4 4 3 255 3 2 3 3 3 4 4 3
3 4 4 4 4 255 3 3 3 2 2 2 3 3 3 3
3 3 2 255 3 3 3 3 2 2 3 3 2 2 2 2
2 2 255 2 3 2 2 2 2 2 2 2 3 4 3 3
2 255 2 2 2 2 3 3 3 3 3 3 3 3 3 255
3 3 3 3 3 3 3 3 3 2 2 2 3 3 255 3
3 3 2 3 2 2 2 2 2 3 3 3 255 3 2 2
2 3 3 3 3 3 3 3 3 3 3 3 3 3 3 2
3 3 3 2 1 0 0 0 0 0 0 0 3 3 4 3
3 3 2 2 3 4 5 5 4 4 4 3 3 3 255 3
3 3 5 9 14 15 15 11 6 4 3 3 3 255 3 3
3 2 4 5 5 3 3 3 3 3 3 255 3 3 3 4
9 17 17 14 9 4 3 3 3 3 255 3 3 3 3 3
4 5 7 5 3 3 2 2 255 3 3 3 4 4 5 6
6 5 4 3 3 3 3 255 3 3 3 3 4 5 5 5
4 4 4 3 3 3 255 3 3 4 4 4 4 6 6 5
3 3 3 3 255 2 2 2 3 7 11 11 11 9 7 4
3 2 2 255 3 3 3 3 3 4 4 3 3 3 3 3
3 255 3 3 3 4 5 5 4 3 2 2 2 2 2 2
255 2 3 3 6 8 8 6 5 5 4 3 3 2 255 3
3 3 3 3 3 3 3 3 3 3 3 3 3 255 3 3
3 4 5 7 7 7 5 4 3 3 3 3 255 3 3 4
4 5 6 9 9 9 5 3 3 3 255 3 3 3 3 4
4 4 3 3 3 3 3 3 255 2 3 3 3 3 3 3
3 3 3 2 2 3 3 3 255 2 2 2 3 5 6 6
9 9 5 3 3 3 255 3 3 3 3 3 4 4 4 3
3 3 2 2 2 255 2 3 4 7 12 14 14 13 10 6
4 3 3 2 255 2 3 3 3 3 3 2 2 2 2 2
3 3 255 3 3 3 4 5 4 3 3 3 3 3 4 4
3 255 3 3 3 4 9 13 13 10 6 4 4 4 4 255
2 3 3 3 2 3 3 3 3 3 3 3 3 255 5 5
3 3 2 2 3 3 3 2 2 2 2 2 255 2 3 2
2 2 2 2 2 3 3 4 3 3 2 255 2 2 3 3
3 4 4 4 3 3 3 3 3 255 3 3 3 3 3 3
3 4 4 3 2 3 3 3 255 3 3 3 3 3 3 3
3 3 3 3 3 3 255 3 2 2 3 4 5 6 6 6
4 3 3 3 3 3 3 3 3 3 3 3 3 2 1 0
0 0 0 0 0 1 3 4 4 4 3 3 3 4 5 9
12 12 11 9 7 4 3 3 255 3 3 5 15 29 38 39
39 37 29 10 3 3 3 255 4 3 3 8 16 18 18 17
14 10 4 3 3 255 3 3 4 9 19 37 31 23 17 11
7 4 3 3 255 3 3 3 4 5 8 11 11 7 5 3
3 3 255 3 3 3 4 5 7 10 10 7 6 4 3 3
3 255 3 3 4 8 15 15 12 9 7 6 4 4 3 3
255 4 4 5 6 9 13 18 18 11 5 3 3 3 255 2
2 3 8 19 27 27 20 15 14 12 5 3 3 255 3 3
3 3 4 6 6 4 4 3 3 3 3 255 3 3 7 17
17 14 10 10 8 6 3 3 2 2 255 3 3 7 15 18
18 15 14 14 8 4 3 2 255 3 3 3 3 5 4 3
3 3 3 3 3 3 2 255 2 3 3 5 9 13 11 9
7 5 4 3 3 3 255 4 4 4 7 14 23 34 37 37
22 10 4 3 255 2 3 4 4 6 7 7 6 6 6 5
3 3 255 2 3 4 4 3 3 3 3 3 2 2 2 2
2 2 255 2 3 3 6 8 14 15 15 15 9 5 4 4
255 3 3 3 4 6 6 6 6 6 5 3 3 2 2 255
3 4 7 15 25 28 28 26 19 12 6 3 3 3 255 3
3 3 3 5 4 4 6 6 6 4 3 3 255 3 3 3
4 5 4 4 3 3 3 3 3 3 3 255 3 4 6 16
27 32 32 28 17 10 6 4 4 255 2 2 3 3 6 7
8 9 9 6 4 4 4 255 6 5 5 5 11 11 9 8
6 5 5 4 3 3 255 2 2 2 2 2 2 3 3 3
3 3 3 3 3 255 3 3 4 9 9 11 11 16 14 5
3 3 3 255 3 3 4 4 6 8 8 7 7 6 4 3
3 3 255 3 3 3 3 4 6 8 9 9 7 5 3 3
255 3 3 3 4 5 6 8 10 9 6 4 3 3 3 3
3 3 3 3 3 3 2 2 1 0 0 0 0 0 0 1
3 4 4 4 4 4 4 5 10 18 24 24 22 20 16 7
4 3 255 3 5 15 34 55 60 62 68 68 37 29 10 3
3 255 4 4 8 16 37 45 45 44 34 20 10 4 3 255
3 3 6 19 31 37 37 31 25 19 11 7 4 3 255 3
3 3 5 8 10 11 11 9 6 4 3 3 255 3 3 3
5 7 9 10 10 9 7 6 4 3 3 255 3 4 8 15
22 18 17 14 12 8 6 4 3 3 255 4 5 6 16 27
35 36 36 22 11 4 3 3 255 3 3 7 19 34 36 36
32 32 30 23 12 5 3 255 3 3 3 4 6 7 8 6
6 5 4 3 3 255 3 7 17 25 25 20 20 20 19 9
6 4 3 3 255 3 7 15 25 28 28 27 26 24 14 8
4 3 255 2 3 3 5 6 7 5 4 4 4 4 3 3
2 255 3 3 5 9 13 14 14 11 9 7 4 4 3 3
255 4 5 7 14 29 48 68 81 81 59 22 10 4 255 3
3 4 7 9 9 9 9 10 10 6 5 4 255 5 4 4
4 4 4 5 5 3 2 2 2 2 2 2 255 3 3 3
8 15 17 20 20 20 18 9 5 4 255 3 3 4 6 7
8 8 8 8 8 5 3 3 2 255 3 6 15 25 32 32
33 33 32 19 12 5 3 3 255 2 2 2 5 5 6 6
8 10 8 6 4 4 255 4 3 3 4 5 5 4 4 4
3 3 3 4 4 255 4 6 16 27 38 45 38 34 28 17
10 6 4 255 3 3 3 6 12 22 35 35 23 12 6 4
4 255 6 5 5 8 11 11 11 9 8 8 7 5 4 2
255 2 2 2 3 4 8 8 8 7 3 3 3 3 3 255
3 4 9 12 14 14 17 19 17 14 5 3 3 255 3 3
4 7 13 19 18 14 14 13 11 5 4 3 255 3 3 3
5 9 16 20 23 23 20 9 5 3 255 3 3 3 4 6
9 11 13 11 9 7 4 3 3 3 3 3 3 3 3 3
2 2 1 0 0 0 0 0 0 1 4 4 4 4 4 4
5 10 18 29 38 38 32 32 23 16 7 3 255 3 12 34
55 76 70 68 70 72 66 34 10 4 4 255 4 5 14 32
50 56 59 59 56 36 20 9 3 255 2 4 9 20 31 36
35 31 25 20 15 8 4 3 255 2 2 3 5 6 9 10
10 9 9 5 3 3 255 3 3 4 6 7 7 10 10 8
7 7 5 3 3 255 3 4 9 18 22 18 17 17 16 12
9 6 3 3 255 4 5 16 27 36 44 46 55 36 16 5
3 3 255 3 4 16 34 51 51 46 45 45 43 33 23 9
4 255 3 3 3 6 7 8 9 9 9 9 5 4 3 255
3 10 18 25 25 20 22 24 22 19 9 5 4 3 255 5
15 25 32 32 32 35 35 34 24 13 4 3 255 3 3 4
6 6 7 7 8 7 7 5 4 3 2 255 2 3 7 13
15 15 14 13 11 8 5 4 3 3 255 5 6 13 29 53
68 81 86 102 82 59 22 6 255 3 3 7 9 11 10 10
10 10 10 9 5 5 255 5 5 4 4 5 6 6 8 6
3 2 2 2 2 2 255 3 3 5 10 17 19 20 20 22
20 15 8 3 255 3 4 6 7 9 9 9 9 9 9 7
5 3 3 255 4 9 22 32 34 34 34 41 34 31 16 7
3 3 255 2 2 2 3 5 6 6 7 10 7 5 4 4
255 3 3 3 3 5 6 10 11 11 8 5 4 4 4 255
6 11 23 38 39 45 38 37 32 25 17 10 5 255 3 3
6 12 22 30 35 36 33 23 12 5 4 255 4 5 5 9
11 11 10 10 9 9 8 7 4 2 255 2 3 3 4 5
8 8 9 8 6 3 3 3 3 255 3 5 12 15 15 15
16 19 16 14 10 4 3 255 3 4 7 13 16 19 18 18
18 19 15 11 5 4 255 3 3 5 9 16 26 32 34 32
25 20 9 4 255 3 3 3 5 8 14 15 15 13 11 9
7 4 3 3 3 3 3 3 3 3 3 2 1 0 0 0
0 0 0 1 4 4 3 3 4 4 8 17 29 37 40 40
39 37 32 22 8 4 255 4 13 45 70 76 76 70 68 65
61 43 13 4 4 255 4 5 15 32 56 59 62 60 60 54
31 10 3 255 2 5 12 20 31 35 35 28 25 19 15 8
3 2 255 2 2 3 4 6 9 10 11 11 9 6 4 3
255 3 3 4 6 7 8 9 9 8 8 7 6 3 3 255
3 3 9 18 19 19 19 28 30 30 12 9 3 2 255 3
5 19 36 46 54 55 58 52 22 6 3 3 255 3 5 17
45 54 55 54 54 49 47 40 26 11 4 255 3 3 5 9
12 12 12 12 13 14 9 5 3 255 4 10 15 18 20 20
25 26 25 19 13 7 4 4 255 7 24 37 37 36 35 38
37 37 34 17 7 3 255 3 4 5 5 5 7 9 10 9
7 5 4 3 3 255 3 3 7 14 17 17 14 13 13 11
7 4 3 3 255 4 7 25 53 69 77 83 86 102 91 65
29 7 255 3 4 8 14 14 11 9 9 9 10 9 5 5
255 5 4 4 6 6 6 8 9 8 4 3 3 3 3 3
255 4 5 9 13 19 20 20 19 20 20 20 8 3 255 3
4 7 9 9 9 9 9 9 9 8 5 4 3 255 8 18
30 34 34 34 35 41 35 33 19 11 5 3 255 2 2 2
3 3 4 5 6 7 6 4 4 3 255 2 2 3 5 6
12 13 16 19 14 8 5 4 4 255 9 20 31 38 39 34
37 37 37 31 20 11 5 255 3 3 7 14 22 35 43 44
36 23 14 7 4 255 3 4 5 9 9 10 7 8 9 9
8 6 3 3 255 3 3 3 3 4 6 8 8 8 6 4
3 3 3 255 3 6 15 16 16 16 16 16 15 14 13 8
4 255 3 4 9 12 16 16 15 16 18 19 15 11 6 4
255 3 3 8 16 26 32 39 39 36 32 25 14 6 255 3
3 3 6 13 15 19 16 15 11 11 9 7 4 3 3 3
3 3 3 3 3 3 0 0 0 0 0 0 0 1 3 3
3 3 3 4 11 25 33 35 39 40 43 40 36 22 8 4
255 4 13 45 62 73 73 64 64 62 61 47 13 4 4 255
4 5 17 32 56 57 61 60 60 55 31 10 4 255 3 5
12 20 32 38 36 28 20 18 14 8 3 2 255 2 3 4
5 6 9 13 12 11 8 5 3 3 255 3 3 4 6 7
8 10 10 8 8 7 6 3 3 255 3 3 6 15 18 20
29 38 41 37 30 9 3 2 255 3 5 19 44 48 54 56
58 52 22 6 3 3 255 3 5 17 39 53 54 55 55 55
49 37 26 11 3 255 3 3 7 13 17 14 13 14 15 18
15 7 3 255 4 9 15 18 18 25 26 25 20 19 15 7
4 3 255 7 27 41 41 32 36 38 37 37 34 26 12 4
255 3 3 4 5 5 5 6 9 7 6 4 4 3 3 255
3 4 8 14 18 18 14 14 13 13 8 5 4 3 255 3
9 33 69 75 83 83 86 91 90 80 29 7 255 3 3 8
13 13 11 10 9 8 9 8 6 5 255 3 3 3 6 7
6 8 9 9 5 3 3 3 3 4 255 5 5 9 15 20
23 20 19 22 22 20 8 3 255 3 6 9 9 9 9 10
10 10 9 8 5 4 4 255 8 18 31 37 36 34 34 35
35 34 27 17 7 3 255 3 2 2 3 3 3 4 6 6
4 3 3 3 255 2 2 3 5 10 12 15 18 22 19 14
5 4 3 255 12 28 34 39 39 32 32 38 40 38 28 12
4 255 3 3 7 16 27 36 46 46 43 30 19 7 3 255
3 3 4 9 9 9 7 7 8 8 8 4 3 3 255 2
2 3 3 4 5 7 8 7 6 4 3 3 3 255 3 7
19 19 18 16 16 16 14 14 13 9 5 255 3 4 7 10
12 13 14 15 15 15 14 13 7 3 255 3 3 10 23 32
39 44 43 39 33 25 17 7 255 2 3 3 6 13 19 20
20 16 13 11 11 8 4 3 3 3 3 3 3 3 3 3
0 0 0 0 0 0 0 1 3 3 3 3 3 4 11 25
33 34 35 34 39 38 35 15 5 3 255 4 8 34 48 61
68 68 77 72 65 47 7 4 4 255 4 5 17 38 59 61
61 60 59 54 23 6 4 255 3 5 11 22 33 38 36 32
26 16 12 7 3 3 255 3 3 4 7 13 14 14 11 8
5 5 3 3 255 2 2 4 6 8 9 10 10 10 9 8
4 3 2 255 3 3 5 13 20 28 36 47 47 37 24 8
3 3 255 3 4 14 44 49 50 50 50 30 17 6 3 3
255 3 4 13 29 40 50 53 58 58 55 37 22 7 3 255
3 3 7 14 18 18 14 13 18 24 24 7 4 255 4 7
14 18 20 28 26 26 20 19 15 7 3 2 255 5 27 35
32 29 29 34 34 33 33 26 12 4 255 2 3 4 4 4
4 4 6 6 5 4 3 3 3 255 3 4 8 14 16 15
15 15 15 13 8 5 4 3 255 3 9 33 75 79 105 90
89 90 90 80 26 5 255 3 3 5 10 10 11 10 9 7
7 7 6 3 255 3 3 3 5 6 6 6 9 9 5 2
2 3 3 4 255 5 5 8 15 22 23 23 23 26 26 22
7 3 255 3 10 12 10 9 9 10 10 10 10 8 5 4
3 255 6 16 39 39 38 35 32 34 34 34 31 19 7 3
255 3 3 3 3 3 3 3 5 6 4 4 3 3 255 2
2 2 4 7 10 14 16 19 17 14 5 3 3 255 12 27
34 39 39 32 32 39 47 47 28 12 4 255 3 3 7 16
29 46 52 52 44 35 19 6 3 255 2 2 3 8 14 14
8 7 8 8 8 4 3 3 255 2 2 3 3 4 5 8
8 7 5 4 4 3 3 255 4 11 16 18 16 16 16 15
13 13 13 9 5 255 3 3 6 8 10 12 13 13 13 13
13 10 7 3 255 3 3 10 23 32 43 44 43 41 33 24
15 7 255 2 2 4 6 13 17 20 20 20 13 12 11 8
4 3 2 3 3 3 3 3 3 3 1 0 0 0 0 0
0 2 3 3 3 3 3 3 7 15 28 33 31 30 30 30
20 9 3 3 255 3 4 18 47 48 62 77 91 77 72 27
5 3 255 3 3 4 14 38 59 61 61 59 55 39 12 5
4 255 3 5 11 22 24 35 35 29 26 16 10 5 3 255
3 3 4 5 9 13 14 13 11 7 5 4 3 3 255 2
2 4 5 6 8 10 10 8 8 8 3 3 255 3 3 4
5 8 26 36 38 43 43 31 20 8 4 255 3 3 4 11
23 38 36 34 30 17 10 4 3 2 255 3 3 10 25 38
46 49 51 58 55 43 18 6 3 255 2 3 4 10 22 22
13 11 12 18 11 5 4 255 4 4 14 18 20 28 28 28
20 19 11 5 2 255 2 3 16 29 30 29 31 30 28 26
26 14 8 3 255 3 3 3 4 4 3 3 4 5 5 3
3 3 3 255 2 4 7 14 15 15 15 15 15 13 7 4
4 4 255 3 9 32 75 103 110 110 105 111 111 51 7 3
255 3 3 3 6 10 10 10 9 7 7 7 4 3 255 3
3 4 4 5 6 6 11 11 5 3 3 3 3 255 4 3
3 5 9 17 22 22 24 34 34 22 5 3 255 3 11 12
11 9 9 10 10 10 9 8 5 4 3 255 3 12 35 39
38 38 35 34 37 34 31 19 5 255 3 3 3 3 7 7
4 4 5 6 6 4 3 3 255 2 2 2 3 6 8 10
14 15 14 6 4 2 255 3 9 20 28 39 39 37 37 39
45 45 26 8 3 255 3 3 6 11 27 45 47 49 37 22
10 4 3 3 255 2 2 5 18 18 9 8 8 13 13 7
3 3 255 2 3 3 4 5 7 8 8 7 5 4 4 3
2 255 4 10 11 9 12 15 15 14 13 13 13 9 4 4
255 3 4 7 10 13 14 13 10 10 9 7 4 3 255 3
3 7 22 28 34 43 43 37 26 15 11 4 2 255 2 4
7 14 15 20 17 16 13 11 8 5 3 2 2 3 3 3
3 3 3 3 1 0 0 0 0 0 0 2 3 4 3 3
3 3 4 8 23 28 25 28 25 28 12 5 2 2 255 3
4 8 27 47 61 70 90 72 48 14 4 3 255 3 3 4
11 33 44 58 58 53 39 23 6 4 3 255 3 4 10 12
23 24 26 26 16 10 6 4 3 255 3 3 3 4 7 9
10 11 10 8 5 4 3 3 255 2 2 4 5 6 6 7
7 7 8 6 3 3 255 2 3 3 4 8 26 36 38 38
31 22 12 5 3 255 3 3 4 5 11 22 23 22 17 10
4 3 3 2 255 2 3 7 18 29 38 44 44 50 50 40
18 4 2 255 2 3 4 9 17 17 16 11 11 11 5 3
3 255 3 4 8 16 18 20 20 26 24 19 9 4 2 255
2 3 9 22 26 29 34 34 29 23 16 8 4 3 255 3
3 5 5 4 3 3 4 4 4 3 3 3 3 255 3 3
6 10 15 15 13 13 13 7 5 4 4 3 255 3 6 17
64 100 110 110 103 96 80 17 3 3 255 3 3 3 5 8
10 8 9 8 8 5 3 3 255 3 3 4 4 6 6 10
10 10 5 3 2 3 3 255 3 3 3 4 6 13 19 22
24 34 34 14 4 2 255 2 3 8 8 7 7 8 8 8
8 6 4 3 3 255 3 8 22 35 35 38 44 44 41 31
23 16 5 255 3 3 3 4 8 9 5 5 5 6 6 4
4 3 255 3 2 3 3 6 6 7 9 9 6 4 2 2
255 3 5 12 27 39 40 39 37 37 37 30 16 5 3 255
2 3 3 6 11 27 35 35 22 10 5 3 3 2 255 2
3 5 15 15 9 9 9 11 8 6 3 3 255 3 3 3
5 7 8 9 8 6 4 3 3 3 3 255 5 7 8 7
9 13 15 15 14 14 13 7 4 3 255 3 4 6 11 14
14 12 9 7 5 4 3 3 255 3 3 4 13 23 31 38
38 36 15 11 7 4 3 255 3 4 8 15 15 14 14 15
14 10 6 3 2 2 2 3 3 3 2 2 2 2 1 0
0 0 0 0 0 2 3 3 3 3 3 3 3 4 9 22
23 23 20 12 5 3 2 2 255 3 3 6 16 27 48 61
59 48 15 7 4 3 255 3 3 3 6 12 33 37 37 33
23 8 4 3 3 255 3 3 5 11 12 16 17 16 10 7
4 4 3 255 3 3 3 3 3 4 4 7 8 6 4 3
3 3 255 3 3 3 4 5 6 6 6 6 6 4 3 3
255 3 2 3 4 8 16 29 32 31 20 12 5 3 3 255
3 3 4 4 5 7 9 9 7 4 3 3 3 3 255 3
3 4 7 18 25 25 25 31 33 18 6 3 2 255 2 3
3 6 9 13 13 11 10 8 4 3 3 255 3 3 5 9
14 15 15 24 20 11 6 3 2 255 3 3 5 9 22 26
31 30 24 16 8 4 3 3 255 3 3 3 5 3 3 3
4 4 4 3 3 3 3 255 3 3 4 7 11 11 11 10
7 5 4 4 4 3 255 3 4 7 27 64 103 96 80 79
34 14 3 3 255 3 3 3 4 5 8 8 8 8 7 5
3 3 255 3 3 4 4 5 6 9 10 5 3 3 2 3
3 255 3 3 3 3 6 11 13 20 22 25 23 8 4 2
255 2 3 3 4 4 6 7 7 6 6 4 4 3 3 255
3 3 10 22 32 35 44 44 41 30 19 10 5 255 3 3
3 6 9 9 7 5 4 4 4 4 4 3 255 3 3 3
3 4 6 6 5 4 3 3 2 2 255 3 4 9 15 27
40 39 37 31 30 16 7 3 2 255 2 2 3 3 4 10
11 11 8 5 3 3 3 2 255 2 3 5 8 11 10 10
9 9 6 3 3 3 255 3 3 4 7 8 8 9 9 6
3 3 3 3 3 255 4 5 5 6 10 18 18 15 14 11
7 4 3 3 255 3 4 6 9 12 14 10 7 5 4 3
3 3 255 2 2 3 7 13 26 29 36 26 11 7 4 4
3 255 3 4 9 14 14 13 13 14 10 6 4 3 2 2
3 3 3 3 3 3 3 2 1 0 0 0 0 0 0 1
3 3 3 3 3 3 3 3 4 9 10 10 10 5 3 3
2 2 255 3 4 4 6 16 19 19 17 15 7 6 4 4
255 3 3 3 3 6 12 12 12 10 8 4 3 3 3 255
3 3 3 3 4 6 7 7 7 4 4 3 3 255 3 3
3 3 3 3 4 4 5 4 3 3 3 3 255 3 3 3
3 4 5 6 6 5 4 3 3 3 255 3 2 3 3 4
12 15 14 13 10 5 3 3 3 255 3 4 4 3 4 4
4 4 4 3 3 3 3 3 255 3 3 3 4 7 11 11
11 12 12 6 3 3 2 255 2 3 3 3 6 8 10 10
5 4 4 3 3 255 3 3 3 5 9 10 11 11 11 6
3 2 2 255 3 3 3 5 8 12 19 19 16 8 4 3
3 3 255 3 3 3 3 3 3 3 3 3 3 3 3 3
3 255 3 3 3 4 6 6 6 6 4 4 4 4 3 3
255 2 3 4 7 27 50 50 41 34 14 5 3 3 255 3
3 3 3 4 5 6 7 7 5 3 3 3 255 3 3 3
3 4 4 4 4 3 3 2 2 2 3 255 3 3 3 3
5 6 11 12 20 20 8 4 3 2 255 2 3 3 3 4
4 5 5 4 4 4 3 3 3 255 3 3 5 10 16 22
33 34 30 16 10 6 5 255 3 3 4 5 7 9 5 4
3 4 4 4 4 3 255 3 3 3 3 3 4 3 3 3
3 3 2 2 255 3 3 4 9 15 25 27 27 16 14 7
4 3 2 255 2 3 3 3 3 4 4 3 3 3 3 3
3 3 255 2 3 3 5 8 9 10 8 6 4 3 3 3
255 3 3 5 6 7 8 9 6 4 3 3 2 3 3 255
3 4 4 5 9 12 15 10 6 6 4 3 3 3 255 3
3 4 6 9 9 7 4 4 4 3 3 2 255 2 2 3
5 7 13 23 26 10 6 4 4 3 3 255 3 4 5 10
12 9 8 8 6 4 3 3 3 3 3 3 3 3 3 3
3 2 1 0 0 0 0 0 0 1 3 3 3 3 3 3
3 3 3 3 3 3 3 3 3 3 3 3 255 4 4 3
4 4 6 6 6 6 6 6 4 4 255 3 3 3 3 3
4 4 4 4 4 4 3 3 3 255 3 3 3 3 3 3
3 3 3 3 3 3 3 255 2 2 3 3 3 3 3 4
4 3 3 3 3 3 255 3 3 3 3 3 4 4 4 3
3 3 3 3 255 3 3 3 3 3 3 3 4 4 4 3
3 3 3 255 3 3 3 3 4 4 4 3 3 3 3 3
3 3 255 3 3 3 3 3 4 4 4 3 3 2 3 3
2 255 2 3 3 3 3 3 4 4 3 3 3 3 3 255
3 3 3 3 3 4 4 4 3 3 2 2 2 255 2 3
3 3 3 4 7 7 5 3 3 3 3 3 255 3 3 3
3 3 3 2 2 2 3 3 3 3 3 255 3 3 2 3
4 4 4 4 4 3 3 3 3 3 255 2 2 3 3 3
7 10 10 9 5 3 3 2 255 2 2 3 3 3 3 3
3 3 3 3 3 3 255 3 3 3 3 3 3 3 3 3
3 2 2 3 3 255 3 3 3 4 5 5 5 5 5 5
4 3 2 2 255 2 2 2 2 2 3 4 3 3 3 3
3 3 3 255 3 3 3 5 7 10 16 16 13 8 5 5
4 255 3 3 3 4 4 4 4 4 3 3 3 4 3 3
255 3 3 3 3 2 2 2 3 3 3 3 2 2 255 3
3 3 3 3 7 11 11 6 5 4 3 3 2 255 2 3
3 2 3 3 3 3 3 3 3 3 3 3 255 2 2 3
3 4 5 6 6 3 3 3 3 3 255 3 5 6 6 4
4 4 4 3 3 2 2 2 3 255 3 3 3 4 6 9
9 5 3 3 3 3 3 3 255 2 2 3 3 3 4 4
4 4 3 3 2 2 255 2 3 3 3 5 7 8 8 5
3 3 3 3 3 255 4 5 5 5 6 6 5 4 4 3
3 3 3 3 3 3 3 3 3 3 3 2 0 0 0 0
255 255 255 255 255 255 255 255 255 255 255 255 255 255 255 255
255 255 255 255 255 255 255 255 255 255 255 255 255 255 255 255
255 255 255 255 255 255 255 255 255 255 255 255 255 255 255 255
255 255 255 255 255 255 255 255 255 255 255 255 255 255 255 255
255 255 255 255 255 255 255 255 255 255 255 255 255 255 255 255
255 255 255 255 255 255 255 255 255 255 255 255 255 255 255 255
255 255 255 255 255 255 255 255 255 255 255 255 255 255 255 255
255 255 255 255 255 255 255 255 255 255 255 255 255 255 255 255
255 255 255 255 255 255 255 255 255 255 255 255 255 255 255 255
255 255 255 255 255 255 255 255 255 255 255 255 255 255 255 255
255 255 255 255 255 255 255 255 255 255 255 255 255 255 255 255
255 255 255 255 255 255 255 255 255 255 255 255 255 255 255 255
255 255 255 255 255 255 255 255 255 255 255 255 255 255 255 255
255 255 255 255 255 255 255 255 255 255 255 255 255 255 255 255
255 255 255 255 255 3 3 3 3 3 3 3 3 3 3 3
255 3 3 3 3 3 3 3 3 3 3 3 3 3 3 255
3 3 4 7 5 4 3 2 3 3 2 2 2 2 255 2
3 3 2 3 3 3 3 3 3 3 3 3 3 255 2 2
3 3 3 4 4 4 3 3 3 3 3 255 3 3 3 3
3 4 4 4 3 3 3 3 3 3 255 2 2 2 2 2
2 2 2 3 3 3 2 2 255 3 3 3 3 3 3 4
4 4 4 3 3 3 3 255 3 3 3 3 3 3 3 3
3 3 3 3 3 3 255 2 2 3 3 2 2 2 3 3
3 3 3 3 255 4 5 5 4 3 3 3 3 3 3 2
2 3 3 255 3 3 2 2 2 2 3 3 3 3 3 3
3 3 255 2 2 2 3 3 3 3 3 3 3 3 2 2
255 2 3 3 3 3 3 3 3 3 3 3 3 3 3 255
4 4 4 3 3 3 3 3 3 3 3 3 3 3 3 3
3 3 3 3 3 2 0 0 0 0 0 0 0 2 3 3
3 3 3 3 3 3 3 3 3 3 3 3 3 3 4 4
255 4 3 3 4 4 4 4 4 4 4 4 4 4 255 3
3 3 3 3 3 3 4 4 4 4 3 3 3 255 3 3
3 3 3 3 3 3 3 4 4 3 3 255 2 3 3 4
4 4 4 3 3 2 2 2 3 3 255 3 3 3 3 3
3 3 3 3 3 3 3 3 255 3 3 3 3 2 2 2
3 3 3 3 3 2 2 255 3 3 3 3 3 3 3 3
3 3 3 3 3 3 255 3 3 3 3 3 3 3 3 3
2 2 2 2 2 255 3 3 3 3 3 3 3 3 3 3
3 3 3 255 3 3 3 3 3 3 3 3 2 2 2 2
3 255 2 2 2 3 3 3 3 3 3 3 3 3 3 3
255 3 3 2 2 2 2 2 2 3 3 3 2 2 2 255
2 3 2 2 3 3 4 4 3 3 3 3 3 3 255 2
2 2 2 2 2 2 3 3 3 3 2 2 255 2 2 255
255 255 255 255 255 255 255 255 255 255 255 255 255 255 255 255
255 255 255 255 255 255 255 255 255 255 255 255 255 255 255 255
255 255 255 255 255 255 255 255 255 255 255 255 255 255 255 255
255 255 255 255 255 255 255 255 255 255 255 255 255 255 255 255
255 255 255 255 255 255 255 255 255 255 255 255 255 255 255 255
255 255 255 255 255 255 255 255 255 255 255 255 255 255 255 255
255 255 255 255 255 255 255 255 255 255 255 255 255 255 255 255
255 255 255 255 255 255 255 255 255 255 255 255 255 255 255 255
255 255 255 255 255 255 255 255 255 255 255 255 255 255 255 255
255 255 255 255 255 255 255 255 255 255 255 255 255 255 255 255
255 255 255 255 255 255 255 255 255 255 255 255 255 255 255 255
255 255 255 255 255 255 255 255 255 255 255 255 255 255 255 255
255 255 255 255 255 255 255 255 255 255 255 255 255 255 255 255
255 255 255 255 255 255 255 255 255 255 255 255 255 255 255 255
255 255 255 255 0 0 0 2 3 3 3 3 3 3 3 4
5 7 8 8 7 6 4 4 4 4 255 3 3 3 4 4
4 4 4 4 4 3 3 4 255 3 3 3 3 3 3 5
5 4 4 4 4 3 3 255 3 3 3 4 4 3 3 3
5 6 5 4 3 255 3 3 3 4 4 4 4 4 3 3
2 3 3 3 255 3 3 3 3 4 4 3 3 4 3 3
3 3 255 3 3 3 3 3 2 3 3 3 3 3 3 2
2 255 3 3 3 3 3 3 3 3 3 3 3 3 3 3
255 3 3 3 3 3 3 3 3 3 3 2 2 2 3 255
3 3 3 3 3 4 4 4 4 3 3 3 3 255 3 3
3 3 4 6 6 6 4 3 3 3 3 255 3 2 2 3
3 3 4 4 4 4 3 3 3 3 255 3 3 2 2 2
2 2 3 3 3 3 3 2 2 255 2 3 3 3 3 4
4 4 3 3 3 3 3 3 255 3 2 2 2 2 2 3
3 3 3 2 2 2 255 2 3 3 3 3 3 3 3 3
3 3 3 3 255 3 2 2 2 3 3 3 3 3 3 3
3 3 3 255 3 3 3 3 3 3 4 4 3 3 3 3
3 2 255 2 3 3 4 4 4 3 3 3 3 3 3 3
3 255 2 2 2 3 3 3 3 2 2 2 3 3 3 255
3 3 2 2 2 4 5 5 4 3 3 2 3 3 255 3
3 3 3 3 3 3 2 3 3 3 3 2 255 3 3 3
3 3 3 4 4 4 3 3 3 3 3 255 2 3 3 3
2 2 2 2 2 3 3 3 4 3 255 3 3 3 3 2
2 3 3 3 3 3 3 3 255 3 3 3 3 3 3 3
3 3 3 3 3 3 3 255 3 3 3 2 2 2 3 3
3 3 2 2 2 3 255 2 2 2 2 3 3 3 3 3
3 2 2 2 255 3 3 4 3 3 3 3 3 3 3 3
3 3 4 255 4 3 2 2 2 3 3 3 3 2 2 3
3 3 3 3 3 3 3 2 3 2 1 0 0 0 0 0
0 1 3 3 3 3 3 4 7 11 13 13 15 15 10 7
6 4 4 3 255 3 3 3 4 8 8 5 4 4 4 3
3 3 255 3 3 3 3 3 5 7 6 6 4 4 4 4
3 255 3 3 3 4 5 5 5 5 7 8 6 5 4 255
3 3 3 4 4 6 7 10 10 5 4 3 3 3 255 3
3 4 4 5 5 6 7 7 5 3 3 3 255 3 3 3
3 3 4 7 7 6 6 4 3 3 2 255 3 3 3 3
3 3 3 3 3 3 3 3 3 3 255 3 3 3 3 3
4 5 5 4 3 3 3 3 3 255 4 4 4 5 5 5
5 5 5 5 4 3 3 255 3 3 3 4 6 15 18 17
10 6 4 3 3 255 3 3 3 3 3 4 6 7 7 7
7 3 3 3 255 3 3 2 2 2 3 3 3 4 4 4
3 3 3 255 3 3 4 4 7 10 10 7 4 4 3 3
3 3 255 3 2 3 3 3 3 4 4 3 3 3 2 2
255 3 3 3 3 3 3 3 3 3 3 3 3 3 255 3
3 3 3 3 3 3 3 3 3 3 3 2 2 255 2 3
3 3 3 5 5 7 7 5 4 3 3 3 255 3 3 3
4 5 5 7 7 7 6 5 3 3 2 255 2 2 3 3
4 6 5 4 2 3 3 3 3 255 3 3 3 2 3 4
6 6 5 4 3 3 3 3 255 3 3 3 4 7 10 14
12 7 4 4 4 4 255 3 3 3 2 2 3 5 12 10
4 3 3 3 3 255 4 3 3 3 3 2 2 3 3 3
3 4 4 4 255 3 3 3 4 6 7 7 6 5 4 3
3 3 255 3 3 3 3 3 3 3 3 3 3 4 4 3
3 255 3 3 2 2 2 2 3 3 3 3 3 2 2 3
255 3 2 2 3 3 3 4 4 3 3 2 2 3 255 2
3 3 3 3 3 3 3 3 3 3 3 4 4 255 3 2
2 2 3 6 6 3 3 2 2 3 3 3 2 2 3 3
3 2 3 3 2 0 0 0 0 0 0 1 3 3 3 3
4 7 11 20 24 24 24 22 16 12 6 5 4 3 255 3
3 4 7 9 9 8 8 7 5 4 3 3 255 3 3 3
3 6 8 8 8 7 6 6 4 3 3 255 3 4 4 6
6 6 5 8 9 9 8 6 4 255 3 3 3 4 6 8
11 13 13 10 5 4 3 3 255 3 3 4 5 8 9 13
15 13 8 5 3 3 255 3 3 3 4 11 18 19 19 19
13 6 4 4 3 255 3 3 3 3 3 3 5 5 5 5
4 3 3 3 255 3 3 3 3 4 6 7 7 5 5 6
6 4 3 255 4 4 6 7 7 7 7 7 7 7 6 4
4 255 3 3 3 5 15 24 35 30 19 12 6 4 3 255
3 3 3 3 3 6 12 12 12 12 12 8 5 3 255 3
3 3 2 3 5 5 4 4 4 4 3 3 3 255 3 4
4 7 13 23 24 19 12 9 5 3 3 3 255 3 2 3
3 3 3 5 5 4 3 3 2 2 255 3 3 3 4 4
4 6 7 4 4 3 3 3 255 3 3 3 3 3 3 4
6 6 6 3 3 2 2 255 2 2 3 5 10 11 13 22
25 15 7 4 3 3 255 3 3 6 10 14 16 17 17 17
12 6 5 3 2 255 2 3 3 4 7 8 8 6 4 4
4 3 3 255 3 3 3 3 4 5 6 6 5 5 3 3
3 3 255 3 3 5 10 18 29 28 18 16 9 5 5 6
255 3 3 3 2 2 7 13 20 16 10 3 3 3 3 255
4 3 3 3 3 3 4 4 5 4 4 4 4 3 255 3
3 5 10 16 12 11 11 10 6 4 3 3 255 3 3 3
3 4 4 6 8 7 7 5 4 3 2 255 3 2 2 2
2 2 4 5 4 3 3 2 2 2 255 3 3 3 4 5
5 5 4 4 3 3 3 3 255 2 2 3 5 6 7 7
6 5 5 3 3 3 4 255 3 2 2 3 6 6 7 6
5 5 4 3 3 2 2 2 2 3 3 3 3 3 2 0
0 0 0 0 0 1 3 3 3 3 4 10 20 34 37 31
28 26 22 15 10 5 4 3 255 3 3 5 7 9 10 11
11 11 8 5 4 3 255 3 3 3 6 8 8 8 8 7
7 7 6 4 3 255 4 5 7 14 20 20 19 17 15 9
8 5 3 255 3 3 4 6 8 11 12 18 18 18 11 5
4 3 255 3 3 5 9 15 23 23 17 16 13 8 4 3
255 3 3 4 11 31 50 50 48 36 24 13 5 4 3 255
3 3 3 3 3 5 7 8 8 7 5 4 3 3 255 3
3 3 3 4 7 8 8 8 10 12 8 7 3 255 3 4
6 7 8 8 7 7 7 7 7 5 4 255 3 3 3 7
22 35 35 34 30 28 12 4 3 255 3 3 3 3 5 12
15 20 16 16 16 18 11 4 255 3 3 3 3 5 6 6
6 6 5 4 3 3 3 255 3 4 7 13 20 25 31 35
35 24 9 5 3 3 255 2 2 3 3 3 3 4 5 5
4 3 3 3 255 3 3 3 4 7 7 10 10 8 5 4
3 3 255 3 3 3 3 4 5 9 10 14 11 6 3 3
2 255 2 3 5 10 23 27 28 32 35 25 14 7 4 3
255 3 6 10 14 18 17 17 17 23 19 12 6 2 2 255
3 3 4 8 9 9 9 9 15 7 4 3 3 255 3 3
4 4 5 5 6 6 4 4 3 3 3 3 255 3 4 10
17 28 30 30 28 25 14 7 6 6 255 3 3 3 3 6
13 26 26 25 16 6 3 2 3 255 3 3 3 3 4 8
9 9 8 5 4 4 3 3 255 3 5 10 16 17 17 13
12 12 11 6 3 3 255 3 3 3 8 8 8 9 11 11
8 5 5 3 2 255 2 2 2 2 2 4 5 6 6 4
3 2 2 2 255 3 3 4 5 7 9 10 10 9 4 3
3 3 255 2 2 5 6 10 10 10 10 8 7 5 3 3
4 255 3 3 3 6 6 6 7 6 7 7 5 4 3 3
2 2 2 3 3 3 3 3 2 0 0 0 0 0 0 1
3 3 3 3 4 12 34 39 39 37 34 31 26 20 15 6
4 3 255 3 4 5 7 8 11 23 22 20 14 8 4 3
255 3 3 4 8 8 8 8 8 8 8 8 6 4 3 255
4 7 14 22 46 46 27 23 17 15 8 5 3 255 3 3
4 8 9 11 11 17 20 20 13 6 4 3 255 3 4 9
17 23 25 23 19 18 16 12 4 3 255 3 4 6 31 54
69 69 56 49 36 20 7 4 3 255 3 3 3 3 5 7
8 8 8 8 7 5 4 3 255 3 3 3 3 5 8 8
8 8 10 12 10 7 3 255 3 4 5 7 8 8 8 7
7 8 7 5 4 255 3 3 4 13 27 35 36 34 29 28
25 5 3 255 3 3 3 5 8 15 26 26 22 20 20 20
18 8 255 4 3 3 4 5 6 6 6 6 6 5 4 3
3 255 3 4 7 14 20 30 35 39 39 36 20 5 3 2
255 2 3 3 3 3 3 4 5 5 5 4 4 3 255 3
3 3 7 8 10 10 10 9 8 4 3 3 255 3 3 3
4 6 10 10 15 20 22 11 5 3 2 255 3 3 6 23
29 28 28 28 32 18 15 8 5 4 255 3 7 14 22 22
17 16 18 23 23 19 7 3 2 255 3 3 8 11 11 10
10 14 16 16 7 3 3 255 3 3 5 5 5 5 6 6
4 3 3 3 2 2 255 3 6 13 18 24 30 28 28 25
18 14 6 6 255 3 3 3 6 14 25 28 35 35 29 14
6 3 3 255 3 3 3 4 6 11 11 10 8 7 4 4
3 3 255 3 10 16 16 16 16 15 14 15 14 11 3 3
255 3 3 8 15 15 11 11 12 12 7 6 5 3 2 255
2 2 2 3 3 4 5 6 6 4 3 3 2 2 255 3
3 4 7 8 9 10 10 10 6 4 3 3 255 2 2 5
10 10 10 10 11 11 10 7 3 3 3 255 3 3 5 6
6 6 6 7 8 10 9 5 3 3 2 2 2 3 3 3
3 3 1 0 0 0 0 0 0 1 3 3 3 3 4 12
34 36 37 31 34 37 38 30 15 6 4 3 255 3 3 5
6 11 25 25 25 23 22 14 5 4 255 3 3 4 8 9
9 9 9 8 8 8 6 5 3 255 4 7 15 39 59 59
45 27 23 15 8 5 4 255 3 3 4 8 9 10 10 13
17 20 14 10 4 3 255 3 6 17 18 23 23 22 20 19
18 15 5 3 255 3 4 11 44 55 75 75 64 58 48 33
16 5 3 255 3 3 3 3 7 8 8 8 9 8 7 6
4 3 255 3 3 3 4 5 8 8 6 7 10 10 7 5
3 255 3 3 5 7 8 8 7 7 7 7 7 4 4 255
4 4 7 15 27 35 35 29 27 25 17 6 3 255 3 3
4 7 13 19 26 26 22 17 17 20 14 8 255 4 4 4
5 5 6 5 6 5 5 6 7 4 3 255 3 6 14 18
24 30 39 44 41 36 24 5 2 2 255 3 3 3 3 3
3 4 5 5 5 5 4 3 255 3 2 3 7 8 10 11
9 8 8 5 3 3 255 3 3 3 6 10 10 10 15 28
28 22 10 4 3 255 3 3 7 23 29 28 26 25 23 18
15 8 5 4 255 3 7 17 24 22 15 13 15 18 19 18
7 3 3 255 3 3 8 11 12 11 11 12 15 16 10 3
2 255 2 3 5 5 4 5 6 6 6 3 3 3 2 2
255 3 9 18 19 23 27 27 27 25 22 14 6 4 255 2
3 4 12 25 26 31 35 37 37 29 10 3 3 255 3 3
3 3 6 8 9 8 7 5 4 4 3 3 255 3 17 18
19 16 16 16 16 16 15 11 4 3 255 3 4 10 18 18
15 12 12 11 8 6 5 3 2 255 2 2 2 3 3 3
5 5 5 4 3 3 2 2 255 3 3 6 7 7 7 8
10 9 6 4 3 3 255 2 3 5 7 8 10 12 13 12
11 8 3 3 4 255 3 4 7 7 6 5 5 7 12 14
13 5 3 3 3 2 2 3 3 3 3 3 1 0 0 0
0 0 0 1 3 3 3 3 4 12 26 30 26 20 29 38
46 38 23 6 4 3 255 3 3 4 6 11 15 23 23 23
20 14 5 4 255 3 3 4 7 8 9 9 9 8 8 8
6 5 4 255 4 7 15 39 50 50 46 33 23 15 8 5
4 255 3 3 4 8 9 10 10 14 15 14 11 6 4 3
255 3 6 16 18 17 20 20 22 25 19 15 5 3 255 3
4 11 40 55 69 69 64 59 56 43 18 7 4 255 3 3
3 5 8 8 9 9 9 8 7 6 4 4 255 3 3 4
4 7 7 6 5 6 7 7 6 4 3 255 3 4 5 7
8 8 7 7 7 7 5 4 4 255 4 4 8 15 25 35
35 27 23 18 16 7 3 255 3 3 4 8 14 18 22 22
16 15 15 14 10 6 255 4 4 4 6 6 6 6 5 5
5 10 13 9 4 255 4 6 15 19 27 31 33 41 37 35
24 7 2 2 255 2 3 3 3 3 3 3 4 4 4 4
3 3 255 2 3 3 7 8 9 9 8 8 8 6 3 3
255 3 3 3 7 11 11 10 10 23 25 22 12 5 3 255
3 3 9 19 24 24 25 25 23 18 15 9 6 4 255 3
7 24 24 20 15 13 15 18 18 13 6 3 3 255 3 3
8 11 14 13 12 12 13 16 13 6 2 255 2 3 4 4
4 5 7 9 7 4 4 3 3 3 255 4 18 19 31 24
27 27 27 25 22 16 9 4 255 2 3 8 23 27 31 33
37 45 43 31 11 4 3 255 3 2 2 2 3 6 6 6
5 4 4 3 3 3 255 5 16 17 16 16 15 16 16 16
14 7 4 4 255 4 5 12 18 22 18 18 13 11 9 7
6 3 2 255 2 2 2 2 3 3 4 5 4 4 3 3
3 3 255 3 4 8 8 7 7 6 7 7 6 4 3 3
255 3 3 3 5 6 7 10 12 12 11 7 3 3 3 255
3 5 7 7 6 5 5 8 11 13 11 5 3 3 3 2
3 3 3 3 3 2 1 0 0 0 0 0 0 2 2 3
3 3 4 7 12 16 16 17 23 36 41 38 28 6 3 3
255 3 3 4 6 10 12 19 20 20 18 11 5 4 255 3
3 4 6 7 7 7 8 8 8 8 5 4 3 255 3 5
13 29 39 48 38 33 19 10 7 5 4 255 3 3 4 8
8 10 14 15 15 11 7 5 4 3 255 3 4 9 17 17
19 20 22 22 19 11 5 3 255 3 4 11 27 44 56 69
68 60 55 43 18 7 4 255 3 3 3 5 7 8 9 9
9 9 7 6 4 3 255 3 3 4 4 7 7 5 5 7
7 7 5 3 3 255 3 4 4 6 8 9 9 7 6 5
5 4 3 255 3 4 8 12 20 32 32 31 22 16 14 7
4 255 3 3 4 8 15 20 20 17 16 15 15 12 8 6
255 4 4 4 6 7 7 6 6 6 8 10 13 7 4 255
4 6 15 24 27 31 31 32 35 35 24 7 3 2 255 2
2 2 2 2 3 3 4 4 3 3 3 3 255 3 3 3
6 7 7 8 8 7 6 6 4 3 255 2 3 3 6 8
8 8 10 22 23 19 12 5 3 255 2 4 10 19 19 22
24 25 29 23 16 9 7 5 255 3 7 24 24 20 15 15
15 18 18 13 6 3 3 255 3 4 8 17 22 16 15 13
13 16 13 6 3 255 2 3 4 4 4 5 8 9 7 5
4 5 3 3 255 4 16 26 31 29 27 27 27 27 22 16
9 4 255 3 3 10 28 33 34 34 45 51 46 31 11 4
3 255 2 2 2 3 3 4 4 4 5 4 4 3 2 2
255 5 12 18 17 16 13 15 15 16 15 10 5 4 255 4
5 12 18 23 23 20 17 12 11 9 6 3 3 255 2 2
2 3 3 4 4 4 4 3 3 3 3 3 255 3 4 6
7 7 6 6 6 6 5 4 3 3 255 3 3 3 4 5
7 7 9 9 8 5 3 3 3 255 3 9 10 10 7 5
6 7 8 11 6 4 3 3 3 2 3 3 3 3 3 2
0 0 0 0 0 0 0 2 3 3 3 3 3 4 7 14
14 17 20 24 32 28 11 4 3 3 255 3 4 4 6 8
11 18 19 18 13 7 4 3 255 3 4 4 5 7 7 7
8 9 9 8 5 4 3 255 3 3 6 15 29 35 35 24
15 7 5 4 3 255 3 3 4 5 7 10 14 15 15 10
6 4 3 3 255 2 3 7 13 16 17 19 20 19 12 9
4 3 255 3 5 10 20 35 55 69 69 59 54 32 12 5
4 255 3 3 3 4 6 8 9 9 9 7 6 4 4 3
255 2 2 3 4 5 5 5 5 7 7 6 4 3 3 255
3 4 4 5 8 8 8 6 6 5 5 3 3 255 3 4
6 11 19 22 31 23 17 14 11 6 4 255 3 3 4 9
16 20 20 18 17 16 15 12 7 6 255 3 3 4 5 6
7 7 8 8 8 8 7 4 4 255 4 5 13 23 27 31
31 31 30 30 19 6 3 3 255 3 2 2 2 2 3 5
5 4 3 2 3 3 255 3 3 3 4 5 6 6 6 6
6 5 4 3 255 3 3 3 4 6 7 9 17 18 19 13
10 5 3 255 2 4 6 11 19 19 20 27 29 25 11 8
5 5 255 3 5 12 18 18 18 17 17 20 20 18 8 4
3 255 4 6 9 17 20 16 16 16 16 16 8 5 3 255
3 3 4 4 5 6 8 8 5 4 4 5 3 3 255 4
6 16 26 27 29 30 32 27 20 15 8 4 255 3 3 10
22 31 34 34 51 51 46 22 6 3 3 255 3 2 3 3
4 4 4 5 10 5 4 3 3 2 255 5 12 17 18 17
15 15 15 16 15 11 7 4 255 3 5 8 15 23 23 18
15 12 11 7 6 4 3 255 2 2 3 4 4 4 4 4
3 3 3 3 2 3 255 3 4 5 6 6 6 5 5 5
5 4 4 2 255 2 3 3 4 5 6 8 9 8 7 5
3 3 3 255 3 9 12 15 10 7 7 7 7 7 4 4
3 3 3 2 3 3 3 3 3 2 0 0 0 0 0 0
0 2 2 3 3 3 3 3 4 7 12 14 17 23 23 11
6 3 3 3 255 3 4 4 5 7 11 12 19 13 8 5
3 3 255 3 3 4 5 7 8 9 9 8 8 6 4 3
3 255 3 3 3 7 15 24 24 15 7 5 3 3 3 255
3 3 4 4 5 6 7 12 10 6 5 3 3 2 255 2
3 4 7 13 15 15 14 12 9 6 4 3 255 3 4 7
14 28 45 55 68 54 35 17 8 4 3 255 3 3 3 4
6 7 8 9 7 5 4 4 4 4 255 2 2 3 3 4
5 5 6 6 6 4 3 3 3 255 3 3 3 4 6 7
7 6 6 5 4 3 3 255 3 3 4 8 11 19 20 17
14 11 8 5 4 255 3 3 4 8 14 20 20 20 23 18
16 10 6 4 255 3 3 3 4 4 5 7 8 8 8 7
4 4 4 255 3 4 7 15 26 27 30 30 30 19 7 4
3 3 255 3 3 2 2 3 5 5 5 4 3 3 3 3
255 3 3 3 3 4 4 5 5 5 5 5 3 3 255 3
3 3 3 4 6 9 13 17 13 10 7 4 3 255 2 2
4 6 11 14 15 20 20 13 8 6 4 3 255 3 4 7
15 20 23 19 19 19 20 13 7 3 3 255 4 5 7 11
12 15 16 18 16 10 5 3 3 255 3 3 3 4 5 6
7 5 3 3 3 3 2 2 255 3 4 8 14 24 29 29
29 24 18 12 6 3 255 3 3 4 10 22 25 31 36 46
27 14 4 2 2 255 3 3 3 3 4 4 4 8 10 8
4 3 3 3 255 4 10 14 18 18 18 22 19 18 16 12
7 4 255 3 3 5 9 15 16 15 14 11 10 6 4 3
3 255 2 2 3 4 4 4 3 3 3 3 3 2 2 2
255 3 3 4 5 6 5 5 5 4 4 4 4 2 255 2
3 4 5 5 8 11 10 8 7 5 3 3 3 255 3 7
11 13 13 12 9 7 7 7 4 4 3 3 3 3 3 3
3 3 3 3 1 0 0 0 0 0 0 1 2 3 3 2
3 3 4 4 5 7 9 11 11 6 3 3 3 3 255 3
3 4 5 5 7 11 11 8 5 3 3 3 255 3 3 3
4 5 8 9 8 7 6 4 3 3 3 255 3 3 3 3
6 10 10 7 5 3 3 2 2 255 3 3 3 4 3 3
5 6 6 5 3 3 3 3 255 2 3 4 4 6 9 9
8 7 6 4 3 3 255 3 3 4 7 14 28 45 45 35
17 8 4 3 3 255 2 2 3 3 4 6 6 6 5 3
3 3 3 4 255 4 3 3 3 3 5 6 6 6 4 3
3 3 3 255 3 3 3 3 4 6 6 6 6 5 4 3
3 255 3 3 4 6 8 10 10 9 9 8 5 3 3 255
3 3 3 4 8 14 18 20 23 18 11 7 4 4 255 3
3 2 2 2 3 5 7 8 5 4 3 3 3 255 3 3
4 8 15 26 26 20 14 7 4 3 3 3 255 3 3 3
3 4 4 5 4 3 3 2 2 3 255 3 2 2 2 3
4 4 4 4 3 3 3 3 255 3 3 3 3 3 6 8
10 10 9 7 4 3 2 255 2 2 3 3 6 8 8 11
11 8 4 3 3 3 255 2 3 5 11 17 23 19 17 15
13 7 4 3 3 255 4 3 3 4 7 12 14 18 10 5
3 3 2 255 3 3 3 3 4 5 5 3 2 2 3 3
2 2 255 3 3 4 8 14 20 26 24 18 12 6 4 3
255 3 3 3 5 10 17 23 26 26 14 7 3 2 2 255
3 3 3 3 3 3 4 5 7 5 4 4 3 3 255 4
5 12 14 16 18 22 19 18 12 7 4 3 255 3 3 4
6 9 11 14 11 7 6 4 3 3 2 255 2 2 2 3
3 3 3 2 2 2 2 2 2 2 255 3 3 3 4 5
5 5 4 4 4 4 3 2 255 2 2 3 4 6 8 11
10 8 6 4 3 3 3 255 3 3 7 11 12 13 13 12
10 7 5 3 3 3 3 3 3 3 3 3 3 3 1 0
0 0 0 0 0 1 2 3 3 2 3 3 4 4 4 4
5 5 4 4 3 3 3 2 255 3 3 3 4 5 5 5
4 3 3 3 3 3 255 3 3 3 3 4 5 5 4 4
4 4 3 3 3 255 4 3 3 3 3 3 3 3 3 3
3 3 3 255 3 3 3 3 3 3 3 3 3 3 3 3
3 3 255 3 3 3 4 4 5 5 4 3 3 3 2 3
255 3 3 3 4 6 10 16 16 10 5 4 3 3 3 255
2 2 2 3 4 4 4 4 3 3 3 3 3 3 255 4
3 3 3 3 3 6 6 4 3 3 3 3 3 255 3 3
2 2 3 4 5 5 4 4 3 2 2 255 3 3 4 4
6 6 5 5 5 4 3 3 2 255 3 3 3 3 3 5
8 12 12 11 7 4 4 3 255 3 2 2 2 2 2 3
3 3 3 3 3 3 3 255 3 3 3 4 8 14 14 10
5 3 2 3 3 3 255 2 3 3 3 3 3 3 3 2
2 2 3 3 255 2 2 2 3 3 3 3 3 3 3 3
3 3 255 2 2 3 3 3 3 6 7 7 6 4 3 2
2 255 2 2 3 3 3 3 3 4 4 3 3 3 3 3
255 2 2 4 6 11 17 15 12 9 6 4 3 3 3 255
3 3 3 3 3 6 7 7 5 3 3 2 2 255 2 2
3 3 3 4 3 3 2 2 2 3 3 2 255 3 3 4
5 8 14 15 13 9 5 4 3 3 255 3 3 2 3 4
7 7 8 7 7 3 3 2 3 255 3 3 3 3 3 3
2 2 3 3 4 4 4 4 255 3 3 5 7 10 13 15
15 11 6 4 3 3 255 3 3 3 4 6 6 7 7 6
4 3 3 2 2 255 2 2 2 2 3 3 3 2 2 2
2 2 2 2 255 3 3 3 3 3 3 3 3 3 3 3
3 3 255 2 2 2 3 4 5 8 8 6 4 3 3 3
3 255 3 3 3 5 7 10 13 12 10 7 4 4 3 3
3 3 3 3 3 3 3 2 1 0 0 0 0 0 0 1
3 3 3 3 3 3 3 3 3 3 3 3 3 3 3 3
3 3 255 2 3 3 3 2 2 2 2 2 2 2 3 3
255 3 3 3 3 3 3 3 4 4 4 3 3 2 3 255
4 3 3 3 3 3 3 3 3 3 3 3 3 255 3 3
3 3 2 2 3 3 3 3 3 3 3 3 255 3 3 3
3 3 3 3 3 3 3 2 2 2 255 3 3 3 3 3
3 3 3 3 3 3 3 3 3 255 2 2 2 3 3 3
3 3 2 2 3 3 3 3 255 3 3 3 3 3 3 3
3 3 3 3 3 3 3 255 3 2 2 2 2 3 3 3
3 3 2 2 2 255 3 3 4 4 4 3 3 3 3 3
3 3 2 255 3 3 3 3 3 3 5 5 5 3 3 3
3 3 255 2 2 2 2 2 2 2 3 3 3 3 3 3
3 255 3 3 2 2 3 5 5 4 3 3 2 3 3 3
255 2 2 3 3 3 3 3 3 2 2 2 3 3 255 3
2 2 3 3 3 3 3 3 3 3 3 3 255 2 2 2
3 3 3 3 3 4 4 4 2 2 2 255 2 2 2 3
3 2 2 3 3 3 3 3 3 3 255 2 3 3 4 5
5 5 5 5 4 3 3 3 3 255 3 3 3 2 2 2
2 3 3 3 3 2 2 255 2 2 3 3 3 3 3 3
2 3 3 3 3 3 255 2 3 3 4 5 5 6 5 5
3 3 3 3 255 3 3 2 3 3 3 3 2 2 3 3
3 3 3 255 3 2 2 2 3 2 2 2 2 3 3 3
4 4 255 3 3 3 4 5 5 6 6 5 4 3 3 3
255 3 3 3 3 3 3 3 4 4 4 3 3 2 2 255
2 2 2 2 3 3 3 2 2 2 2 3 3 2 255 3
3 3 3 2 2 2 3 3 3 3 3 3 255 3 2 2
2 3 3 3 3 3 3 3 3 3 3 255 3 3 3 3
5 6 7 7 5 3 3 3 3 3 3 3 3 2 2 2
2 2 1 0 0 0 255 255 255 255 255 255 255 255 255 255
255 255 255 255 255 255 255 255 255 255 255 255 255 255 255 255
255 255 255 255 255 255 255 255 255 255 255 255 255 255 255 255
255 255 255 255 255 255 255 255 255 255 255 255 255 255 255 255
255 255 255 255 255 255 255 255 255 255 255 255 255 255 255 255
255 255 255 255 255 255 255 255 255 255 255 255 255 255 255 255
255 255 255 255 255 255 255 255 255 255 255 255 255 255 255 255
255 255 255 255 255 255 255 255 255 255 255 255 255 255 255 255
255 255 255 255 255 255 255 255 255 255 255 255 255 255 255 255
255 255 255 255 255 255 255 255 255 255 255 255 255 255 255 255
255 255 255 255 255 255 255 255 255 255 255 255 255 255 255 255
255 255 255 255 255 255 255 255 255 255 255 255 255 255 255 255
255 255 255 255 255 255 255 255 255 255 255 255 255 255 255 255
255 255 255 255 255 255 255 255 255 255 255 255 255 255 255 255
255 255 255 255 255 255 255 255 255 255 255 255 255 255 255 255
255 255 255 255 255 255 255 255 255 255 255 255 255 255 255 255
255 255 255 255 255 255 255 255 255 255 255 255 255 255 255 255
255 255 255 255 255 255 255 255 255 255 255 255 255 255 255 255
255 255 255 255 255 255 255 255 255 255 255 255 255 255 255 255
255 255 255 255 255 255 255 255 255 255 255 255 255 255 255 255
255 255 255 255 255 255 255 255 255 255 255 255 255 255 255 255
255 255 255 255 255 255 255 255 255 255 255 255 255 255 255 255
255 255 255 255 255 255 255 255 255 255 255 255 255 255 255 255
255 255 255 255 255 255 255 255 255 255 255 255 255 255 255 255
255 255 255 255 255 255 255 255 255 255 255 255 255 255 255 255
255 255 255 255 255 255 255 255 255 255 255 255 255 255 255 255
255 255 255 255 255 255 255 255 255 255 255 255 255 255 255 255
255 255 255 255 255 255 255 255 255 255 255 255 255 255 255 255
255 255 255 255 255 255 255 255 255 255 255 255 255 255 255 255
0 0 0 1 3 3 3 3 3 3 3 3 3 3 3 3
3 3 3 3 3 3 255 3 3 3 2 2 2 3 3 3
3 3 3 3 255 3 3 3 3 3 3 4 5 6 5 4
3 2 2 255 3 3 3 3 3 3 3 3 3 3 3 3
4 255 3 3 3 2 2 2 3 3 3 2 2 2 2 3
255 3 3 3 3 3 3 3 3 3 3 2 2 2 255 3
3 3 3 3 3 3 3 3 3 3 3 4 3 255 3 3
3 3 3 3 3 3 3 3 3 3 3 3 255 3 3 3
3 3 3 3 3 3 3 3 3 3 3 255 2 2 2 2
3 3 3 3 3 3 3 3 3 255 3 3 3 3 3 3
2 2 3 3 3 3 3 255 3 3 3 3 3 3 3 2
2 2 2 2 3 3 255 3 3 3 3 3 3 2 2 2
2 2 2 2 3 255 3 3 2 2 2 3 3 3 2 2
3 3 3 3 255 2 3 3 3 3 4 4 3 3 3 3
3 3 255 3 3 3 2 2 2 3 3 3 3 3 3 3
255 2 2 3 3 3 3 3 3 3 3 3 3 2 2 255
2 2 2 2 2 2 3 3 3 3 3 3 3 3 255 3
3 3 4 4 3 3 3 3 3 2 2 3 3 255 2 2
2 2 2 2 2 2 3 3 3 3 3 255 2 2 2 2
2 2 2 3 3 3 3 2 2 2 255 2 2 2 3 3
3 4 5 4 3 3 3 3 255 3 3 4 4 5 4 3
3 2 2 2 2 3 3 255 2 2 2 2 3 3 3 3
3 3 3 3 3 3 255 3 3 2 2 2 3 3 3 3
3 3 3 3 255 3 3 3 3 2 3 3 4 3 3 3
3 3 3 255 3 3 3 3 3 3 3 4 4 4 4 3
3 3 255 2 2 2 2 2 2 2 2 2 3 3 3 3
255 3 2 2 2 2 3 3 3 3 3 3 2 2 3 255
2 2 2 3 3 3 3 3 3 3 3 3 3 3 3 3
3 2 2 2 2 2 1 0 0 0 0 0 0 2 3 3
3 3 3 3 3 4 4 4 4 3 3 3 3 3 3 3
255 3 3 3 3 3 4 4 4 3 3 3 3 3 255 2
3 3 3 6 17 23 18 13 7 4 3 3 2 255 3 3
3 3 6 7 8 9 8 4 4 4 4 255 3 3 3 3
4 6 12 12 4 3 3 2 2 2 255 3 3 3 3 3
3 3 3 3 3 3 2 2 255 3 3 3 3 3 3 5
5 4 3 4 3 3 3 255 3 3 3 3 3 3 3 5
5 4 3 3 2 2 255 3 3 3 3 3 3 3 4 3
3 3 3 3 3 255 3 2 2 2 3 3 3 3 3 3
3 3 3 255 3 2 3 3 3 3 2 2 3 3 3 2
2 255 3 3 3 3 3 2 2 2 2 2 2 2 3 3
255 3 3 3 3 3 3 3 2 2 3 3 2 2 3 255
3 3 3 2 3 3 3 3 2 2 3 3 3 3 255 3
3 3 3 5 6 5 4 3 3 2 2 3 255 3 3 3
2 3 3 3 3 3 3 3 3 3 255 3 2 3 3 3
3 3 3 3 3 3 3 3 2 255 2 2 2 2 2 3
5 4 4 3 3 3 3 3 255 2 3 4 5 8 5 3
3 3 3 2 2 2 2 255 2 2 3 3 2 2 2 2
3 3 3 3 3 255 2 2 2 2 2 2 3 4 4 3
3 2 2 2 255 3 3 2 3 3 3 3 3 3 3 3
3 3 255 3 4 4 6 6 5 5 4 3 3 2 2 2
3 255 2 2 2 2 3 3 4 4 4 3 3 3 3 3
255 3 2 2 2 2 3 3 3 3 3 3 3 3 255 3
3 3 3 3 3 4 4 4 3 3 3 3 3 255 3 3
3 4 6 11 16 16 14 8 4 4 4 3 255 2 2 2
2 3 3 3 3 3 3 3 3 3 255 3 2 2 3 3
3 3 3 3 3 2 2 2 2 255 2 2 3 3 3 4
3 3 3 3 3 3 3 3 4 3 3 3 3 3 3 2
1 0 0 0 0 0 0 3 3 3 3 3 3 3 4 4
4 4 7 8 8 6 4 3 3 3 255 3 4 3 3 4
7 12 22 22 15 5 3 3 255 4 4 4 7 17 27 28
23 17 13 11 4 3 3 255 3 3 3 6 17 17 17 17
11 8 4 4 3 255 3 3 4 7 13 16 19 15 11 8
4 3 2 2 255 2 3 3 3 4 4 7 10 6 4 3
2 2 255 3 3 3 3 5 10 10 6 6 6 7 3 3
3 255 3 3 3 3 3 7 9 9 7 6 5 3 2 2
255 3 3 3 3 3 4 4 4 4 4 3 3 3 3 255
3 3 2 3 3 3 3 3 3 3 3 2 2 255 3 2
3 3 3 2 2 2 3 2 2 2 2 255 3 3 2 2
2 2 3 3 3 3 3 3 3 3 255 3 2 3 3 3
3 3 4 4 4 3 3 3 3 255 3 3 3 3 3 3
3 3 3 3 3 3 3 3 255 3 3 3 3 7 9 12
5 3 3 3 3 3 255 3 3 2 2 3 3 3 3 3
2 2 2 3 255 3 3 3 3 3 4 4 4 3 3 3
3 3 2 255 2 2 3 3 4 7 8 6 5 4 3 3
2 2 255 2 3 5 8 14 18 13 10 9 6 3 2 2
2 255 2 3 3 4 4 4 3 3 3 3 3 3 3 255
2 2 2 2 3 4 5 7 6 4 3 3 2 2 255 3
3 2 2 3 3 2 3 3 3 3 3 3 255 3 3 4
5 6 7 7 4 4 3 3 2 2 2 255 2 2 2 2
4 10 11 14 14 6 3 3 3 3 255 3 2 3 5 9
9 12 6 4 4 3 3 3 255 3 3 3 3 3 4 5
5 4 3 3 3 3 4 255 3 3 5 13 20 33 39 39
36 26 13 6 4 3 255 2 2 2 3 5 8 8 5 3
3 3 3 3 255 3 3 3 5 12 12 7 7 6 4 2
2 2 2 255 2 3 3 4 4 4 4 3 3 3 3 3
3 4 4 4 3 3 3 3 3 2 1 0 0 0 0 0
0 3 3 3 3 3 3 3 4 4 6 14 17 17 14 11
6 5 3 3 255 3 4 4 4 7 17 25 30 35 26 15
5 4 255 4 5 6 12 19 20 27 20 18 17 15 13 4
3 255 3 3 5 18 19 18 17 17 14 11 6 4 3 255
3 4 7 13 15 17 19 17 13 11 8 4 2 2 255 2
2 3 4 8 10 12 12 12 9 4 2 2 255 3 3 3
5 10 12 12 9 9 7 10 7 4 3 255 3 2 2 3
7 17 18 14 13 11 9 5 3 3 255 3 3 3 3 4
4 4 5 5 4 3 3 3 3 255 3 3 3 4 8 8
6 4 3 3 3 3 3 255 3 3 3 3 3 3 3 2
2 2 2 2 3 255 3 3 2 2 2 3 4 6 7 7
4 4 3 3 255 3 3 3 3 3 4 6 7 7 6 5
3 3 2 255 3 3 3 3 4 5 6 6 6 5 3 3
2 2 255 3 4 4 7 8 9 12 8 6 3 3 3 3
255 3 3 3 2 3 3 3 3 3 3 3 3 3 255 3
3 3 3 5 8 10 10 7 4 3 3 3 3 255 2 3
4 8 11 10 10 8 7 6 4 4 3 2 255 2 3 5
14 19 30 31 31 23 15 6 3 2 2 255 3 3 4 6
17 17 13 7 7 4 3 3 3 255 2 2 2 3 5 7
7 7 7 7 4 3 3 3 255 3 3 3 3 3 3 3
3 3 3 3 3 3 255 3 4 5 5 5 5 7 6 4
3 3 3 3 3 255 2 2 3 5 16 26 26 26 22 15
6 3 3 3 255 3 3 7 18 23 23 33 20 16 10 4
3 3 255 3 3 3 3 5 11 11 11 12 8 4 3 3
3 255 3 5 13 32 55 54 54 54 57 43 26 13 6 4
255 2 2 3 5 12 19 19 10 8 3 3 3 3 255 3
3 5 12 22 29 28 24 24 8 4 3 3 3 255 4 5
7 9 11 11 15 15 10 4 3 3 3 3 4 3 3 3
3 3 3 2 1 0 0 0 0 0 0 1 3 3 3 3
3 3 4 6 14 18 22 22 20 18 11 6 4 3 255 3
4 6 12 20 26 31 33 37 37 25 9 4 255 4 6 11
18 20 22 22 18 18 17 23 17 13 4 255 3 5 11 18
18 14 14 14 11 9 8 6 4 255 3 4 8 15 18 18
17 13 11 13 13 10 4 3 255 2 3 3 8 12 19 16
15 13 13 7 4 3 255 3 3 5 8 12 17 17 9 9
11 11 10 5 4 255 3 2 2 5 17 27 29 26 26 19
13 9 4 3 255 3 3 3 3 4 4 5 5 5 5 3
3 3 2 255 3 3 4 8 10 10 9 7 5 4 3 3
3 255 3 3 3 3 3 3 3 3 3 2 2 3 3 255
3 3 3 3 4 5 8 11 11 9 7 4 4 3 255 3
2 3 4 9 12 14 14 11 8 6 5 3 2 255 3 3
3 4 5 7 10 10 8 8 5 3 3 3 255 4 4 7
9 9 9 11 11 11 6 4 3 3 255 2 3 3 2 2
3 3 3 3 3 3 3 3 255 3 3 3 5 8 10 13
12 9 7 4 3 3 3 255 3 4 8 13 13 12 10 8
7 6 6 4 4 3 255 2 4 7 18 30 31 33 34 34
27 15 5 3 3 255 3 3 6 15 20 26 22 19 12 7
4 3 3 255 2 2 3 5 7 11 13 8 8 8 8 4
3 3 255 3 3 3 4 4 4 4 3 3 3 3 3 3
255 3 6 7 5 5 5 6 5 3 3 4 4 3 3 255
3 3 5 16 26 28 33 33 33 22 15 6 4 3 255 3
7 19 39 40 40 40 38 35 17 10 4 3 255 3 3 4
12 29 29 28 23 22 13 8 4 3 3 255 4 9 32 55
65 58 57 57 58 58 43 25 11 4 255 2 3 7 18 29
30 29 24 10 7 3 3 3 255 2 3 9 23 30 30 30
33 30 24 8 3 3 3 255 4 7 11 22 32 33 32 32
22 10 5 4 3 3 3 3 3 3 3 3 3 2 0 0
0 0 0 0 0 1 3 3 3 3 3 3 4 10 18 20
28 28 22 18 17 10 4 3 255 3 5 12 20 36 31 31
32 35 35 31 16 6 255 4 7 18 25 29 24 19 18 18
22 27 27 15 5 255 4 11 18 19 15 14 13 12 10 9
9 6 4 255 3 4 9 16 18 17 15 11 11 17 17 14
9 3 255 2 3 4 12 24 24 24 19 22 19 15 7 3
255 3 3 6 11 16 17 14 13 10 13 13 10 6 4 255
2 2 4 11 27 30 30 29 26 20 17 9 5 4 255 3
3 3 4 4 5 5 5 5 5 3 3 3 2 255 3 3
5 9 14 14 11 10 8 5 4 3 3 255 3 3 3 3
4 4 3 3 3 3 3 3 3 255 3 3 3 4 5 8
10 11 11 11 9 6 4 3 255 3 3 4 8 12 15 16
15 14 11 8 6 4 3 255 3 3 3 5 6 8 11 11
10 8 6 4 3 3 255 4 11 11 9 9 8 8 9 12
8 6 4 3 255 2 3 5 3 2 2 3 4 4 3 3
3 3 255 3 2 3 5 10 11 13 11 8 7 6 4 4
3 255 3 5 9 13 13 13 10 8 8 7 7 6 4 3
255 3 5 9 25 33 39 40 41 45 34 27 12 4 3 255
3 5 8 11 20 26 23 22 18 12 5 3 3 255 3 3
5 7 11 13 14 14 12 12 11 8 4 4 255 3 3 4
4 4 4 4 4 3 3 3 3 2 255 4 7 7 7 5
5 5 4 3 3 4 4 3 3 255 3 5 15 26 27 29
33 35 35 32 18 9 5 4 255 5 19 39 45 45 40 46
48 48 35 17 6 3 255 2 4 12 29 46 45 32 30 27
22 12 5 3 3 255 5 15 38 65 66 59 55 55 58 57
47 29 12 4 255 3 7 18 27 33 35 33 29 24 8 3
3 3 255 3 9 22 36 33 32 30 33 30 29 14 4 3
3 255 4 9 25 54 54 51 47 45 32 22 10 5 4 3
3 3 3 3 3 3 3 2 0 0 0 0 0 0 0 2
3 3 3 3 3 3 6 12 20 28 32 30 25 18 14 10
5 3 255 3 6 18 37 38 38 33 32 33 34 31 16 6
255 4 10 25 30 39 30 25 22 22 27 27 26 14 5 255
5 13 19 19 17 15 15 13 10 9 9 9 5 255 3 4
9 15 18 17 13 11 11 17 19 17 12 6 255 3 3 4
12 22 24 24 24 28 25 19 9 4 255 3 3 6 12 17
18 17 14 22 22 20 14 10 4 255 2 2 5 12 24 27
30 25 20 17 12 8 5 4 255 3 3 3 4 4 5 5
5 5 4 3 3 3 2 255 3 4 5 9 14 14 12 12
12 10 6 4 3 255 3 3 3 3 4 4 4 6 6 4
3 3 3 255 2 3 3 4 6 9 11 11 11 12 11 8
4 3 255 3 3 4 8 13 17 18 19 16 13 9 6 4
3 255 3 3 4 5 7 8 12 12 11 8 6 4 4 3
255 4 7 11 9 9 8 8 9 11 9 7 4 3 255 4
4 5 4 2 2 4 7 7 5 4 3 3 255 3 2 3
5 8 10 11 9 8 8 7 5 4 3 255 4 6 10 11
13 13 13 12 8 8 9 6 6 3 255 3 7 16 33 44
44 40 40 45 45 31 14 6 3 255 4 5 8 11 15 23
24 23 19 14 8 4 3 255 3 4 6 8 11 12 14 14
12 12 13 12 8 4 255 3 3 3 4 3 3 4 3 3
3 4 3 3 255 3 6 7 6 6 5 5 4 3 3 5
5 4 3 255 3 8 19 27 28 29 31 34 35 31 18 9
5 4 255 10 34 51 52 51 46 51 51 51 40 24 9 4
255 3 6 19 39 54 54 45 31 27 22 13 6 3 3 255
5 16 41 65 65 58 55 55 55 55 49 37 13 3 255 4
9 17 27 35 37 37 32 24 8 4 3 3 255 4 16 33
37 35 30 30 30 29 28 19 8 3 3 255 6 23 52 61
69 60 56 47 45 28 15 6 4 3 3 3 3 3 3 3
3 3 0 0 0 0 0 0 0 2 4 4 3 3 3 4
7 14 25 32 34 33 25 17 14 9 5 3 255 3 7 25
45 45 45 39 34 33 31 23 10 4 255 4 10 25 43 44
39 35 28 30 32 27 26 13 4 255 5 10 17 19 17 17
16 16 13 13 13 11 5 255 3 3 6 9 15 13 13 12
13 19 19 19 14 6 255 3 3 4 8 15 22 26 26 28
24 19 9 4 255 3 3 6 12 18 20 24 24 25 29 37
59 14 7 255 2 3 6 14 24 27 24 20 16 16 12 8
5 4 255 3 3 3 4 5 5 9 6 5 4 3 3 3
3 255 3 4 4 9 13 13 13 12 13 10 7 5 3 255
3 3 3 3 4 4 7 9 7 6 4 3 3 255 2 2
3 4 6 9 9 9 9 10 9 7 4 3 255 3 4 5
8 13 18 18 20 20 20 11 8 3 3 255 3 4 4 6
7 8 11 12 12 8 6 4 4 3 255 4 6 9 9 8
8 8 8 8 7 4 3 3 255 3 4 4 3 3 3 7
8 8 6 4 4 3 255 3 3 4 6 9 9 9 10 10
11 8 7 4 3 255 4 6 10 11 13 15 19 16 12 9
9 8 5 3 255 3 10 22 33 44 44 41 34 38 37 33
16 7 3 255 4 5 9 14 20 24 24 26 26 23 13 6
3 255 3 5 7 9 11 11 10 10 10 11 13 9 8 4
255 2 3 3 3 2 2 2 3 3 3 4 3 3 255 3
4 6 6 6 7 5 4 3 4 5 7 5 3 255 4 11
23 31 31 31 33 34 35 31 18 9 5 4 255 11 35 59
60 53 52 54 54 51 41 25 10 4 255 3 6 19 39 49
49 45 30 27 22 13 6 3 3 255 5 18 47 65 65 58
56 58 55 52 46 37 13 3 255 3 7 13 22 27 35 36
25 20 10 4 3 3 255 6 23 41 41 39 35 30 30 29
28 23 11 4 3 255 6 23 52 75 78 70 60 56 47 31
15 6 4 3 3 4 3 3 3 3 3 3 1 0 0 0
0 0 0 2 4 4 3 3 4 4 7 14 26 34 34 30
23 17 13 9 5 3 255 3 8 25 45 51 59 59 44 33
28 13 5 3 255 4 10 24 35 39 38 38 38 40 38 32
24 9 4 255 4 6 13 17 17 17 17 16 13 13 13 11
5 255 3 3 6 8 9 12 13 13 18 18 18 16 11 6
255 3 3 3 5 11 16 22 26 24 19 10 7 4 255 3
3 4 9 17 24 24 24 27 35 50 59 47 13 255 3 4
6 15 23 22 22 15 15 16 13 8 4 3 255 3 3 3
4 5 9 10 8 5 4 3 3 3 3 255 3 3 4 8
9 12 12 12 13 10 6 4 3 255 3 3 3 3 3 5
10 10 10 6 4 3 3 255 3 3 3 3 6 9 9 9
9 9 7 4 3 3 255 3 4 7 12 18 20 26 37 53
37 29 8 3 3 255 3 4 4 6 8 10 11 12 12 8
6 4 3 3 255 4 6 7 10 9 8 7 6 6 4 3
3 3 255 3 3 3 2 3 4 7 8 7 5 4 3 3
255 3 3 6 7 9 9 9 11 13 11 9 7 4 3 255
4 8 10 11 11 12 19 16 16 12 9 6 4 3 255 4
10 23 32 38 38 28 28 31 33 33 16 7 4 255 3 5
11 17 19 24 26 29 30 27 18 7 3 255 3 4 7 8
10 10 7 6 6 7 8 8 5 3 255 2 2 3 3 2
2 2 3 3 3 3 3 3 255 3 3 4 6 7 9 8
5 4 6 7 7 7 3 255 5 14 31 36 34 34 34 39
39 31 24 13 7 4 255 11 35 54 60 54 52 54 54 52
41 25 10 4 255 3 4 13 25 39 45 29 28 27 22 11
5 3 3 255 5 18 47 65 65 65 59 62 58 49 43 28
9 3 255 3 4 9 16 17 25 25 20 17 11 4 3 2
255 6 23 40 41 40 39 37 32 32 28 25 11 4 3 255
4 15 45 78 83 81 70 60 52 31 13 5 3 3 3 4
3 3 3 3 3 3 1 0 0 0 0 0 0 2 4 4
4 3 4 4 6 11 17 31 30 26 22 16 10 5 3 3
255 4 8 19 30 51 59 59 44 29 25 10 4 3 255 4
9 18 27 35 36 38 38 40 38 28 20 7 4 255 4 4
7 11 16 16 16 14 13 13 11 7 5 255 3 4 6 8
9 11 13 16 18 18 16 11 6 4 255 3 3 3 4 6
11 16 16 13 10 7 4 4 255 3 3 4 6 13 18 24
24 24 24 37 45 14 6 255 4 4 4 10 22 22 15 14
14 16 11 6 3 3 255 3 3 3 3 4 5 8 6 5
4 4 3 3 3 255 3 3 3 4 8 9 10 10 8 6
4 3 3 255 3 3 3 3 4 5 7 10 7 5 4 3
3 255 3 3 3 3 5 7 8 8 8 6 4 3 3 3
255 3 3 5 10 17 25 33 41 53 37 11 7 3 3 255
3 3 4 4 8 10 11 11 9 7 5 4 3 3 255 4
6 9 10 10 8 7 6 5 4 3 3 3 255 3 3 2
2 2 3 5 6 5 3 3 3 3 255 3 3 4 6 9
9 13 14 14 11 8 5 3 2 255 4 7 8 10 10 10
12 13 14 14 9 5 3 3 255 4 10 23 28 32 28 28
28 29 31 29 15 7 4 255 3 5 8 11 18 19 26 29
30 23 12 7 3 255 2 3 4 7 7 6 5 5 6 6
6 5 3 3 255 3 3 4 4 3 3 4 5 3 3 3
3 3 255 3 3 4 7 9 10 11 8 6 6 6 7 4
3 255 5 14 26 36 34 34 39 40 40 35 26 19 10 4
255 8 25 35 51 51 49 49 52 47 36 17 6 4 255 3
3 7 16 26 27 27 27 24 22 10 4 3 3 255 4 11
37 61 65 68 68 68 59 46 35 17 5 3 255 3 4 7
12 16 20 20 18 17 11 5 3 2 255 6 17 31 40 41
41 39 38 38 34 25 11 4 3 255 4 12 35 62 83 81
73 66 52 26 9 4 3 3 3 3 3 3 3 3 3 2
1 0 0 0 0 0 0 2 3 4 3 3 3 3 4 6
11 17 25 23 16 10 8 5 4 3 255 4 4 8 19 30
34 34 29 25 10 5 3 3 255 3 4 10 18 27 29 28
28 28 28 20 8 4 3 255 3 4 4 6 11 14 14 11
9 8 7 5 4 255 3 4 5 8 9 10 14 16 18 15
11 7 4 4 255 3 3 3 4 4 6 7 7 6 5 4
4 3 255 3 3 3 4 7 13 15 15 15 14 10 9 6
4 255 4 4 4 5 10 10 10 9 9 9 6 3 3 3
255 3 3 3 3 3 4 5 5 4 4 4 3 3 3 255
3 3 3 3 4 5 6 6 5 4 3 3 3 255 2 2
3 3 3 4 6 6 5 4 3 3 4 255 3 3 3 3
3 5 6 6 5 4 3 3 3 3 255 3 3 4 5 10
17 26 33 24 12 7 3 3 3 255 2 2 3 4 5 8
10 9 7 5 4 3 3 3 255 4 5 7 9 8 8 8
8 6 4 3 3 3 255 3 3 2 2 2 3 4 3 3
3 3 3 3 255 3 2 3 5 7 10 13 15 12 9 7
4 3 2 255 3 4 6 6 8 9 9 11 13 12 7 4
3 3 255 3 6 16 23 27 27 28 28 29 29 15 8 5
3 255 3 3 5 8 8 11 15 16 16 12 7 3 3 255
2 2 3 4 4 4 4 5 6 6 5 4 3 3 255 3
3 4 3 3 4 7 7 5 3 3 3 3 255 3 3 5
7 7 9 12 10 8 6 5 4 3 3 255 3 5 14 26
30 32 34 39 39 30 20 14 10 4 255 5 10 25 32 40
45 46 46 36 20 8 6 4 255 3 3 4 8 16 23 23
23 23 10 5 3 3 3 255 3 5 18 44 59 61 68 62
56 46 29 10 4 3 255 3 3 7 12 16 18 20 17 15
10 5 3 2 255 4 12 24 35 41 43 41 38 38 28 17
9 4 3 255 3 7 20 43 62 71 71 52 30 13 5 3
3 3 3 3 3 3 3 3 3 2 1 0 0 0 0 0
0 2 3 3 3 3 3 3 3 3 3 6 9 9 8 8
6 5 4 4 255 4 4 4 6 8 8 8 7 7 5 3
3 3 255 3 3 5 11 18 22 14 14 16 16 8 4 3
2 255 3 3 3 3 6 10 10 9 6 4 3 3 3 255
3 3 4 5 8 9 11 14 14 10 6 4 3 3 255 3
3 3 3 4 4 4 4 3 3 3 3 3 255 3 3 3
4 4 7 10 10 9 6 3 3 4 4 255 4 3 3 3
4 6 6 6 5 4 3 3 3 4 255 3 3 3 3 3
3 4 4 4 4 4 3 3 3 255 3 3 3 3 4 4
4 3 3 3 3 3 3 255 2 2 3 3 3 3 3 3
3 3 3 3 3 255 3 3 3 3 3 3 4 4 3 3
3 3 3 3 255 2 2 3 4 5 8 14 14 11 5 4
3 3 3 255 2 2 2 3 4 5 5 5 4 4 4 3
3 3 255 3 4 4 6 6 6 8 8 5 4 3 3 3
255 3 3 3 3 3 3 3 3 3 3 3 3 3 255 3
2 2 3 5 8 10 13 11 7 4 4 4 3 255 3 3
3 4 6 6 8 8 8 7 4 3 3 3 255 2 6 10
16 19 22 23 25 25 15 8 4 3 3 255 3 3 3 3
4 5 6 6 5 4 3 3 3 255 2 2 3 3 3 4
4 4 4 4 4 3 3 3 255 3 3 3 3 3 4 6
6 5 3 3 3 3 255 3 3 4 5 5 6 9 9 9
5 4 3 3 2 255 3 3 6 12 18 24 30 30 25 19
14 10 5 4 255 3 5 10 19 32 33 33 33 20 8 7
5 4 255 3 2 2 4 9 13 13 11 9 5 4 3 3
3 255 3 3 8 18 44 54 56 54 46 29 13 6 3 3
255 3 3 6 10 15 18 20 15 10 5 4 3 3 255 3
7 14 26 35 40 39 36 26 17 9 4 3 3 255 3 3
8 20 43 51 51 30 13 6 4 3 3 3 3 3 3 3
3 2 2 2 1 0 0 0 0 0 0 2 3 3 3 3
3 3 3 3 3 3 3 3 4 5 5 4 4 3 255 3
3 2 3 4 4 4 3 3 3 3 3 3 255 3 3 3
4 9 9 7 7 7 6 4 3 2 2 255 3 3 2 3
3 4 6 6 4 3 2 2 3 255 2 3 3 4 5 6
6 6 6 6 4 3 3 3 255 3 3 3 3 3 3 3
3 3 3 3 3 3 255 3 3 3 4 4 4 6 6 5
3 3 3 3 4 255 3 3 3 2 3 3 4 4 3 3
3 3 5 6 255 3 3 3 3 2 3 3 3 3 3 3
3 3 3 255 3 3 3 3 3 3 3 3 3 3 3 3
3 255 3 3 2 2 2 3 3 3 3 3 3 3 3 255
3 3 3 3 3 3 3 3 3 3 3 3 3 3 255 3
2 3 4 4 4 4 4 4 4 3 3 3 3 255 2 2
2 3 3 3 3 3 3 3 3 3 3 3 255 3 3 3
3 3 4 5 5 4 3 3 3 3 255 3 3 3 3 3
3 3 3 3 2 2 2 3 255 3 2 2 3 5 5 8
4 3 3 3 3 3 3 255 3 3 3 3 3 4 5 5
4 4 3 3 3 3 255 2 3 6 10 12 17 22 22 11
5 3 3 2 2 255 3 3 3 3 3 3 3 3 2 2
3 3 3 255 3 2 3 3 3 3 3 3 3 3 3 3
3 2 255 3 3 3 2 2 2 4 5 3 3 3 3 2
255 3 3 3 4 4 4 5 9 6 5 4 3 3 2 255
3 3 3 5 8 11 15 15 11 7 5 5 4 3 255 3
4 5 9 14 14 13 10 5 5 5 4 4 255 3 2 2
3 4 5 4 4 4 3 3 3 3 3 255 3 3 3 8
18 25 29 29 23 13 6 3 3 3 255 3 3 3 6 10
15 15 10 5 3 3 3 3 255 3 3 7 14 26 35 35
23 13 8 4 3 3 3 255 2 2 4 8 15 15 15 7
6 4 4 3 3 3 3 3 3 3 3 3 2 2 1 0
0 0 0 0 0 2 3 4 3 3 3 3 3 3 3 2
2 3 3 3 3 3 3 3 255 2 2 2 2 3 3 3
3 3 2 2 3 3 255 3 3 3 3 3 5 5 5 3
3 3 3 3 3 255 3 3 3 3 4 4 4 4 3 2
2 2 2 255 2 3 3 3 4 5 5 3 4 4 3 3
3 3 255 2 3 3 3 3 3 3 3 3 3 3 3 3
255 3 3 3 3 3 4 3 3 3 3 3 3 3 3 255
3 3 2 2 2 3 3 3 3 2 2 3 4 6 255 3
3 3 3 2 2 3 3 3 3 3 3 3 3 255 3 3
3 3 3 3 3 3 3 3 3 3 2 255 3 3 3 2
2 3 3 3 3 3 3 3 3 255 3 3 4 4 3 3
3 3 3 3 3 3 3 3 255 3 3 3 4 4 4 4
3 3 3 2 2 2 2 255 2 2 3 3 3 3 3 3
3 3 3 3 3 3 255 3 3 3 3 3 3 4 4 3
3 3 3 3 255 3 3 3 3 3 3 3 3 3 2 2
2 3 255 3 3 3 4 4 5 4 3 3 3 3 3 3
3 255 3 3 2 3 3 2 3 3 3 3 3 3 3 3
255 2 3 3 4 6 6 6 5 4 3 2 2 2 2 255
3 3 3 3 2 2 2 2 2 2 2 3 3 255 4 4
3 3 3 3 3 3 3 3 3 3 3 2 255 3 2 2
2 2 2 2 3 3 3 3 2 2 255 3 3 3 3 3
4 4 4 5 4 4 3 3 3 255 3 3 3 3 3 4
7 7 3 3 3 3 3 3 255 3 3 4 4 4 3 3
2 2 3 3 3 3 255 3 3 2 3 3 3 3 3 3
3 3 3 3 3 255 3 3 3 4 4 5 9 9 7 5
3 3 3 3 255 3 3 3 3 3 3 3 3 3 3 3
3 3 255 3 3 3 3 10 13 13 8 4 3 3 3 3
3 255 2 2 3 4 4 3 3 3 3 3 3 3 3 3
3 3 3 3 3 3 3 2 1 0 0 0 255 255 255 255
255 255 255 255 255 255 255 255 255 255 255 255 255 255 255 255
255 255 255 255 255 255 255 255 255 255 255 255 255 255 255 255
255 255 255 255 255 255 255 255 255 255 255 255 255 255 255 255
255 255 255 255 255 255 255 255 255 255 255 255 255 255 255 255
255 255 255 255 255 255 255 255 255 255 255 255 255 255 255 255
255 255 255 255 255 255 255 255 255 255 255 255 255 255 255 255
255 255 255 255 255 255 255 255 255 255 255 255 255 255 255 255
255 255 255 255 255 255 255 255 255 255 255 255 255 255 255 255
255 255 255 255 255 255 255 255 255 255 255 255 255 255 255 255
255 255 255 255 255 255 255 255 255 255 255 255 255 255 255 255
255 255 255 255 255 255 255 255 255 255 255 255 255 255 255 255
255 255 255 255 255 255 255 255 255 255 255 255 255 255 255 255
255 255 255 255 255 255 255 255 255 255 255 255 255 255 255 255
255 255 255 255 255 255 255 255 255 255 255 255 255 255 255 255
255 255 255 255 255 255 255 255 255 255 255 255 255 255 255 255
255 255 255 255 255 255 255 255 255 255 255 255 255 255 255 255
255 255 255 255 255 255 255 255 255 255 255 255 255 255 255 255
255 255 255 255 255 255 255 255 255 255 255 255 255 255 255 255
255 255 255 255 255 255 255 255 255 255 255 255 255 255 255 255
255 255 255 255 255 255 255 255 255 255 255 255 255 255 255 255
255 255 255 255 255 255 255 255 255 255 255 255 255 255 255 255
255 255 255 255 255 255 255 255 255 255 255 255 255 255 255 255
255 255 255 255 255 255 255 255 255 255 255 255 255 255 255 255
255 255 255 255 255 255 255 255 255 255 255 255 255 255 255 255
255 255 255 255 255 255 255 255 255 255 255 255 255 255 255 255
255 255 255 255 255 255 255 255 255 255 255 255 255 255 255 255
255 255 255 255 255 255 255 255 255 255 255 255 255 255 255 255
255 255 255 255 255 255 255 255 255 255 255 255 255 255 255 255
255 255 255 255 255 255 0 0 0 2 3 4 4 3 3 3
3 3 3 4 4 4 4 3 3 3 3 2 255 2 3 3
3 3 3 3 3 3 3 3 3 3 255 3 3 3 3 3
3 3 3 3 3 3 3 3 3 255 3 3 3 3 4 4
4 3 3 2 2 2 2 255 3 3 3 3 3 3 3 3
3 3 3 3 3 3 255 2 2 2 3 3 3 3 3 3
3 2 2 2 255 3 3 3 3 3 3 3 3 4 4 3
3 3 3 255 3 3 3 2 2 2 3 3 3 3 3 3
3 4 255 3 3 3 3 3 3 3 3 3 3 3 3 3
3 255 3 3 3 3 4 4 4 4 3 3 3 3 2 255
2 3 3 3 3 3 2 2 3 3 3 3 3 255 3 3
3 3 3 3 3 3 3 3 3 3 2 2 255 3 4 4
5 5 6 4 4 4 3 3 2 2 3 255 3 3 3 3
3 3 3 3 3 3 3 3 4 4 255 4 3 3 3 3
4 4 3 3 3 3 3 3 255 3 3 3 3 3 3 4
5 4 3 3 3 3 255 3 3 3 3 3 3 3 3 3
3 3 3 3 3 255 3 3 3 2 2 2 3 3 3 3
3 3 3 3 255 3 3 3 3 3 3 3 3 3 3 2
2 2 3 255 3 3 2 2 2 2 3 3 3 3 3 3
3 255 3 3 3 3 3 3 2 3 3 3 3 3 3 3
255 2 2 2 2 2 2 2 2 2 2 2 2 3 255 3
3 2 2 2 3 3 3 3 3 3 3 3 3 255 3 3
3 2 3 3 3 3 3 3 3 3 3 3 255 2 2 3
3 3 2 2 2 3 3 3 3 3 255 3 3 3 3 3
3 4 4 4 4 4 3 3 3 255 3 3 3 3 3 3
3 3 3 3 3 3 3 3 255 3 3 3 3 3 3 3
3 3 3 2 2 2 255 2 2 2 2 3 3 3 3 3
3 3 3 3 3 255 3 2 2 2 3 3 3 3 3 3
3 3 3 3 3 3 4 3 3 3 3 3 1 0 0 0
0 0 0 1 3 3 3 3 3 3 3 4 7 15 22 12
5 5 4 3 3 3 255 3 3 3 3 4 6 7 8 8
5 3 3 3 255 3 3 3 4 5 6 10 10 9 5 4
3 3 3 255 3 3 3 3 3 4 4 4 3 3 3 3
3 255 3 3 3 3 3 3 3 3 3 3 3 3 3 3
255 3 2 3 3 3 3 4 4 4 3 3 3 3 255 3
3 3 3 4 5 6 11 11 7 4 3 3 3 255 3 3
3 3 2 3 4 4 4 3 3 3 3 4 255 3 3 3
3 3 3 3 3 3 3 3 3 3 3 255 2 3 4 4
6 6 7 7 7 4 4 3 2 255 2 3 3 3 3 2
2 2 3 3 3 3 3 255 3 3 3 3 3 7 8 8
7 7 6 3 3 3 255 4 4 4 5 6 7 9 9 8
8 6 3 3 3 255 3 3 3 3 4 7 7 6 4 3
3 3 3 4 255 3 3 3 3 4 4 4 4 4 3 3
3 3 255 3 3 3 3 4 4 6 6 5 3 3 3 3
255 3 3 3 3 3 3 3 3 4 3 3 3 3 3 255
3 3 3 3 4 5 7 7 5 3 3 3 3 3 255 3
3 3 3 3 5 6 6 4 4 2 2 2 3 255 3 3
3 2 2 2 3 3 5 4 3 3 3 255 3 3 3 2
2 2 2 2 3 3 3 3 3 3 255 3 2 2 2 3
5 5 5 3 3 3 3 3 255 3 2 2 2 4 4 4
3 3 3 3 3 3 3 255 3 3 3 3 3 3 5 5
4 3 3 3 3 3 255 2 2 3 3 4 4 5 5 4
4 4 4 3 255 3 3 3 7 17 20 20 16 13 10 5
4 3 3 255 3 3 3 3 3 3 3 3 3 4 4 4
3 3 255 2 2 3 3 3 3 3 3 3 3 3 3 2
255 2 2 2 2 3 3 4 3 3 3 3 3 3 3 255
2 2 2 2 2 3 3 3 3 3 3 3 3 3 3 3
3 3 3 3 3 2 1 0 0 0 0 0 0 1 3 3
3 3 3 3 4 8 22 33 33 32 15 15 12 5 3 3
255 3 3 4 6 9 12 16 19 12 8 5 3 3 255 3
3 4 5 9 14 22 22 18 10 5 4 3 3 255 3 3
3 3 6 10 10 10 7 6 5 4 3 255 3 3 3 3
3 4 4 4 4 4 3 3 3 3 255 3 3 3 3 3
3 3 4 4 3 3 3 3 255 3 3 3 4 7 12 16
25 25 15 7 4 3 3 255 3 3 3 4 4 5 7 7
6 4 3 3 3 4 255 3 3 3 2 2 3 3 3 2
3 3 3 3 3 255 3 4 12 15 22 22 22 19 17 12
4 3 2 255 2 3 4 3 3 3 2 3 3 3 3 3
3 255 5 4 3 4 7 10 16 12 12 10 7 6 3 3
255 4 4 5 6 10 15 17 19 19 16 10 6 3 3 255
3 3 3 5 7 14 14 13 11 4 2 2 3 3 255 3
3 3 4 6 7 8 9 9 5 3 3 3 255 3 3 3
4 8 9 8 6 5 3 3 3 3 255 3 3 3 3 3
3 3 3 4 3 3 3 3 3 255 3 4 4 4 6 8
11 12 8 7 6 3 3 3 255 3 3 3 4 5 10 10
10 7 6 4 3 3 3 255 3 3 3 3 3 3 3 4
6 5 4 3 3 255 3 2 2 2 2 2 2 3 3 3
3 3 3 3 255 3 3 3 4 7 14 16 12 8 5 3
3 3 255 3 3 2 4 12 16 16 12 8 7 4 3 3
3 255 3 3 3 3 7 19 20 20 13 5 3 3 4 4
255 2 2 3 4 5 6 6 6 6 8 8 5 4 255 3
3 7 17 31 44 53 45 34 26 18 11 4 3 255 3 3
3 3 4 4 4 5 6 6 4 4 4 3 255 2 2 3
3 3 3 3 3 3 3 3 3 2 255 3 3 2 3 3
4 5 5 4 4 3 3 3 3 255 3 2 2 2 3 5
5 5 4 3 3 3 3 3 3 3 3 3 3 2 2 2
1 0 0 0 0 0 0 2 3 3 3 2 3 4 9 23
35 40 40 40 33 32 22 12 5 3 255 3 4 6 8 12
16 19 19 18 12 6 4 3 255 3 4 5 9 15 30 40
34 26 18 10 5 4 3 255 3 4 4 7 14 24 24 20
12 7 6 4 4 255 3 3 3 3 4 6 8 8 7 5
4 3 3 3 255 3 3 3 3 3 3 3 4 4 4 3
3 3 255 3 3 4 7 18 32 33 34 34 28 15 6 4
3 255 3 3 4 5 7 9 9 8 8 6 4 3 3 3
255 3 3 3 2 2 2 3 3 2 2 3 3 3 3 255
3 12 16 32 49 52 47 37 34 23 12 4 2 255 3 3
3 3 3 3 3 3 3 4 4 4 6 255 8 6 4 5
8 10 16 12 12 10 7 6 4 3 255 4 4 5 12 25
24 23 23 23 23 18 10 4 3 255 3 3 4 10 14 26
26 24 18 11 3 3 3 3 255 3 3 4 6 8 8 8
9 9 9 5 4 3 255 3 3 3 7 10 10 9 5 4
4 4 4 4 255 3 3 4 5 4 3 3 3 3 3 3
3 3 3 255 3 4 7 8 8 9 13 13 13 12 16 6
3 3 255 3 3 5 8 10 13 13 12 9 7 6 4 3
3 255 3 3 3 3 3 3 4 5 6 5 4 3 3 255
2 2 2 2 2 2 3 3 3 4 4 3 3 3 255 3
3 4 7 14 17 24 25 22 18 8 4 3 255 3 3 3
12 20 36 36 23 15 14 12 5 3 3 255 3 4 5 10
28 66 72 55 35 24 14 7 6 4 255 3 3 3 5 6
7 7 7 9 10 10 7 4 255 3 7 17 31 44 53 56
56 53 45 31 18 11 4 255 3 3 3 4 7 9 9 9
9 8 6 4 4 3 255 2 3 3 3 3 3 3 3 3
3 3 3 3 255 4 4 4 4 5 6 8 8 7 5 3
3 3 3 255 3 3 3 4 6 8 12 13 7 4 3 3
3 3 3 3 3 3 3 2 2 2 1 0 0 0 0 0
0 2 3 3 3 3 4 9 23 31 49 54 54 50 49 48
36 22 8 3 255 3 5 7 10 12 15 18 18 14 12 7
5 3 255 3 4 7 15 30 35 40 38 34 26 17 8 5
4 255 4 4 7 14 24 27 27 27 22 12 6 4 4 255
3 3 3 3 6 9 9 10 9 9 5 4 3 3 255 3
3 3 3 3 3 4 4 4 4 3 3 2 255 3 4 7
18 32 39 39 43 43 35 26 11 5 4 255 3 4 5 7
9 9 9 8 8 8 6 4 3 3 255 3 3 3 3 2
2 3 4 4 2 3 3 3 3 255 4 14 29 49 54 70
62 54 52 34 23 8 3 255 3 3 3 4 4 5 4 3
3 4 5 6 6 255 8 5 5 6 8 8 8 9 9 7
7 6 4 3 255 3 5 12 25 29 29 26 24 23 23 23
16 10 4 255 3 3 10 14 27 32 29 26 24 18 9 3
3 3 255 3 4 6 11 10 8 8 8 9 9 7 4 3
255 3 3 4 4 8 10 5 4 4 4 5 7 5 255 3
3 4 5 4 3 3 3 3 3 3 3 3 3 255 4 7
9 9 9 8 11 12 12 16 16 16 6 3 255 3 5 8
15 15 15 13 12 9 9 7 6 4 3 255 3 3 3 3
3 4 5 5 5 4 4 3 3 255 2 2 2 3 3 3
3 3 4 4 4 4 3 3 255 3 4 7 13 17 23 26
31 28 22 18 8 4 255 3 3 6 20 41 44 38 38 38
41 16 12 5 4 255 4 5 10 28 66 89 98 87 65 52
28 14 7 4 255 3 3 5 7 7 8 12 10 10 10 10
5 3 255 4 12 28 41 44 46 56 56 54 53 45 31 13
4 255 3 3 4 7 9 14 15 14 12 10 8 5 4 4
255 3 3 3 3 3 3 4 4 3 3 3 3 3 255 4
4 5 7 9 10 11 11 10 7 5 3 3 3 255 3 3
4 6 8 10 14 14 12 7 4 3 3 3 3 3 3 3
3 2 2 2 1 0 0 0 0 0 0 2 3 3 3 3
4 12 30 49 57 62 62 59 57 55 48 36 18 6 255 4
7 9 10 14 15 15 13 13 12 7 5 3 255 3 4 10
20 30 35 44 45 37 34 25 10 5 5 255 5 5 8 16
23 26 29 31 30 20 10 4 3 255 3 3 3 4 8 10
10 10 11 10 9 5 4 3 255 3 3 3 3 3 4 6
6 4 4 3 2 2 255 3 4 10 26 36 39 43 44 48
48 35 19 8 4 255 3 4 6 8 9 9 8 8 8 9
7 5 3 3 255 3 3 3 3 3 3 4 6 6 4 3
3 3 3 255 4 14 32 49 58 70 66 65 54 52 28 10
3 255 3 3 3 4 5 5 5 3 3 4 5 5 5 255
3 4 5 6 7 8 7 7 7 7 7 7 4 3 255 3
6 16 26 35 35 31 26 25 23 22 20 13 5 255 3 3
14 27 32 35 34 26 22 17 15 8 3 3 255 3 6 11
11 10 8 8 8 10 10 7 4 3 255 3 4 4 4 4
3 3 3 4 4 4 7 4 255 3 3 3 3 3 3 3
3 3 3 3 3 3 3 255 5 8 15 15 9 7 7 9
10 12 16 14 6 3 255 3 7 12 15 15 15 14 12 9
9 9 7 5 3 255 3 3 3 3 4 5 5 5 4 4
3 3 3 255 2 2 3 3 4 4 4 4 4 4 4 3
3 3 255 3 5 10 16 18 23 26 32 33 32 22 11 4
255 3 3 7 20 45 45 38 38 38 41 32 13 5 4 255
4 6 18 53 89 99 98 90 87 65 52 28 11 4 255 3
4 6 8 9 10 12 10 9 7 5 4 3 255 6 17 34
43 44 44 46 53 53 53 51 43 19 5 255 3 4 5 8
13 14 15 15 14 12 8 5 5 4 255 3 3 3 4 4
4 4 4 4 3 2 3 3 255 3 4 7 9 13 13 13
12 11 10 7 4 3 3 255 3 3 5 7 7 8 12 14
7 6 4 3 3 3 3 3 3 3 3 3 2 2 1 0
0 0 0 0 0 1 3 3 3 3 4 13 36 57 68 72
75 80 77 68 55 46 22 6 255 4 9 10 15 15 15 13
12 13 11 7 4 3 255 3 4 10 20 29 33 38 50 43
35 28 10 4 4 255 4 4 7 14 22 25 26 32 32 28
10 4 3 255 3 3 3 5 10 11 22 18 14 12 9 5
3 3 255 3 3 3 3 4 6 9 8 6 4 3 3 2
255 3 4 10 26 36 39 46 52 70 50 46 19 8 3 255
3 4 6 8 9 8 7 7 9 11 11 6 3 2 255 3
3 3 3 3 4 6 7 6 6 3 3 3 3 255 4 14
32 49 57 60 66 68 65 54 28 10 3 255 3 3 4 5
5 5 5 3 3 3 5 5 3 255 2 3 4 5 7 7
7 7 7 10 12 8 5 2 255 3 6 16 29 34 35 35
29 26 23 20 18 13 5 255 3 6 15 27 32 35 32 25
20 17 14 8 4 3 255 3 8 10 10 9 9 9 10 10
9 5 3 3 255 3 3 4 4 3 2 2 2 3 3 3
3 3 255 3 3 3 3 3 3 3 3 3 3 3 3 3
3 255 5 12 20 18 11 7 6 7 9 10 13 12 5 3
255 3 7 9 12 14 15 14 13 9 9 9 9 6 4 255
3 3 3 3 4 5 5 5 4 4 3 3 3 255 3 3
3 3 4 4 4 4 4 4 3 3 3 3 255 3 5 10
17 18 23 26 29 32 33 26 19 5 255 2 3 7 22 43
43 38 31 35 35 24 11 5 4 255 4 7 30 74 89 92
92 87 82 80 56 34 16 5 255 4 5 8 9 10 10 10
7 7 7 5 4 3 255 7 22 43 43 44 39 40 44 44
52 52 51 26 6 255 3 5 7 10 12 13 15 15 15 13
8 5 5 4 255 3 3 3 4 4 4 4 5 4 3 3
2 3 255 3 4 7 12 13 13 13 12 12 11 8 4 3
3 255 3 4 5 7 7 6 6 6 6 6 4 3 3 3
3 3 3 3 3 3 3 3 1 0 0 0 0 0 0 1
3 3 3 3 4 13 45 62 71 73 77 80 77 74 68 51
22 5 255 4 9 13 15 15 12 11 11 11 11 7 4 2
255 3 4 8 18 29 33 55 55 48 30 28 10 3 3 255
3 3 7 13 20 22 25 28 29 28 10 4 3 255 3 3
3 5 10 22 25 22 18 13 9 5 3 3 255 3 3 3
3 5 9 9 9 8 4 3 3 3 255 3 4 7 19 36
40 52 57 70 55 46 17 5 3 255 3 4 6 8 8 8
8 8 9 9 8 6 3 2 255 2 3 3 3 3 5 6
6 6 4 4 3 3 3 255 6 17 33 47 57 59 66 79
70 57 24 7 3 255 3 3 4 5 5 5 5 4 3 3
3 3 3 255 2 3 3 4 5 5 6 7 10 11 13 13
5 2 255 3 4 16 29 36 38 36 34 31 24 20 14 7
4 255 4 6 15 24 27 30 25 25 20 16 13 7 4 3
255 3 8 8 9 9 9 10 11 10 6 5 3 2 255 2
3 3 3 3 2 2 2 3 3 3 3 3 255 3 3 3
3 3 3 3 3 3 3 3 4 4 4 255 5 18 20 20
11 8 6 6 8 13 13 11 5 3 255 3 6 7 9 11
15 15 14 10 10 10 10 6 4 255 3 3 3 3 4 5
5 6 5 4 3 3 3 255 3 3 3 3 3 3 4 4
4 4 3 3 3 3 255 3 5 11 17 23 24 24 26 27
32 27 19 6 255 2 2 7 22 41 41 29 29 35 35 24
11 5 3 255 3 10 36 76 90 90 86 81 81 81 72 43
16 5 255 4 6 9 12 10 10 7 7 7 7 7 4 4
255 7 22 38 39 39 39 39 40 44 48 59 53 30 7 255
3 5 7 9 10 12 12 15 15 13 8 5 4 3 255 2
3 3 3 4 4 4 5 5 4 3 2 2 255 3 4 7
11 13 13 12 12 12 11 8 4 3 2 255 3 4 5 6
6 6 6 6 6 6 4 3 3 3 3 3 3 3 3 3
3 3 1 0 0 0 0 0 0 1 3 3 3 3 3 12
40 51 62 64 73 74 75 74 62 51 18 4 255 4 6 9
10 8 7 8 9 10 11 6 4 2 255 3 4 5 12 29
34 51 51 37 28 15 7 3 3 255 3 3 6 12 19 22
25 27 28 24 10 4 3 255 3 3 3 4 8 11 22 19
15 12 7 4 3 3 255 2 2 3 3 5 9 10 10 8
4 3 3 3 255 3 4 4 11 29 37 48 55 55 46 17
9 3 3 255 3 3 5 8 8 8 8 9 9 8 6 3
3 3 255 3 3 3 3 3 4 5 5 4 4 3 3 3
3 255 6 17 33 41 51 59 76 81 81 57 24 5 2 255
3 3 4 5 5 4 4 4 3 3 3 3 3 255 3 3
3 3 4 4 7 7 10 11 10 5 2 2 255 3 4 15
33 38 39 39 38 34 31 23 14 7 4 255 4 6 11 19
24 24 25 25 25 16 11 6 3 3 255 3 5 8 8 9
11 12 11 7 5 4 3 2 255 2 3 3 3 3 3 3
3 3 3 3 3 3 255 3 3 3 3 3 3 3 3 3
3 4 4 4 3 255 5 15 19 15 11 8 8 8 9 13
13 10 5 3 255 3 4 6 7 10 15 15 12 11 10 11
10 6 3 255 3 3 3 4 4 4 6 6 6 4 3 3
3 255 3 3 3 3 3 3 3 4 5 5 3 3 3 3
255 3 5 11 19 26 24 23 23 24 26 19 13 6 255 2
2 7 22 33 37 35 35 41 37 30 14 5 3 255 3 10
37 76 90 90 86 80 73 80 61 43 12 4 255 4 7 14
14 12 8 7 8 9 10 8 7 4 255 5 15 37 38 40
40 40 40 43 61 64 59 30 7 255 3 4 5 7 10 11
12 13 14 10 7 4 3 3 255 2 2 3 3 3 4 5
5 5 4 3 3 3 255 3 3 5 9 12 12 12 12 11
9 6 4 3 2 255 3 3 5 6 6 6 7 7 7 6
4 3 3 3 3 3 3 3 3 3 3 3 1 0 0 0
0 0 0 1 3 4 4 3 3 6 17 36 44 60 60 62
62 58 53 28 8 4 255 3 4 5 4 3 3 7 7 8
9 6 3 3 255 3 3 4 7 19 31 37 31 20 15 10
4 3 4 255 3 3 5 11 17 19 22 24 24 14 6 3
3 255 3 3 3 4 5 8 11 12 12 7 4 3 3 3
255 3 3 3 3 3 5 9 9 5 4 3 3 3 255 3
3 3 4 11 29 37 43 43 31 9 5 3 3 255 2 3
4 6 8 8 9 9 8 6 4 3 3 3 255 3 2 2
3 3 4 4 4 3 3 3 3 3 3 255 4 10 27 34
41 47 59 81 68 36 12 3 2 255 3 3 3 4 4 4
4 4 3 2 3 3 4 255 3 3 3 3 3 4 7 11
11 10 8 3 2 2 255 3 4 13 33 39 43 46 40 38
34 24 12 6 4 255 3 4 7 14 22 24 25 31 31 25
9 4 3 3 255 3 3 5 8 10 14 14 11 6 4 3
3 2 255 2 3 3 4 4 5 5 4 3 3 3 3 3
255 3 3 3 3 3 3 3 3 3 4 4 4 4 4 255
5 6 11 11 9 9 8 9 10 12 12 7 4 3 255 3
4 6 7 13 16 16 11 10 10 10 8 5 3 255 3 3
4 4 4 4 5 6 6 4 3 3 3 255 3 3 3 3
3 3 3 4 5 4 3 3 3 3 255 3 4 9 26 36
32 24 23 20 20 13 6 3 255 2 2 6 18 31 33 35
37 41 37 25 14 4 3 255 3 7 37 75 92 92 89 69
61 60 46 16 5 3 255 3 6 14 14 12 9 9 9 11
13 13 7 4 255 3 10 32 38 45 53 51 48 48 61 61
44 22 6 255 3 4 5 5 7 10 11 12 10 7 5 3
3 3 255 2 2 3 3 3 5 5 5 4 4 3 3 3
255 3 3 5 6 9 11 12 12 11 8 5 4 3 2 255
3 3 4 5 6 7 8 8 7 6 4 3 3 3 3 3
3 3 3 3 3 3 1 0 0 0 0 0 0 1 3 4
4 3 3 4 6 17 36 44 47 58 53 40 28 9 4 3
255 3 3 3 2 2 2 3 4 6 6 4 3 3 255 3
3 3 5 8 19 24 19 12 10 5 3 3 4 255 3 3
4 7 11 17 17 17 14 8 4 3 3 255 3 4 3 3
4 5 6 6 5 4 3 3 3 3 255 4 4 4 3 3
4 5 5 4 4 3 3 3 255 3 3 3 3 4 10 18
27 15 12 6 5 3 3 255 2 2 3 4 6 8 8 8
6 4 3 3 3 3 255 3 3 3 3 4 4 3 3 3
3 3 3 3 3 255 3 6 12 27 30 34 38 38 36 12
5 2 2 255 3 3 3 3 3 3 4 3 3 2 3 3
3 255 3 3 3 3 3 7 8 11 11 9 4 3 2 3
255 3 3 5 15 33 38 46 40 38 34 14 7 5 4 255
3 4 4 11 14 22 25 28 27 12 5 3 3 3 255 2
3 4 5 8 12 14 11 3 3 3 3 2 255 2 3 3
4 4 5 5 4 3 3 3 3 3 255 3 3 3 3 3
3 3 3 3 3 4 4 4 4 255 5 6 6 8 9 9
10 9 9 10 8 5 3 2 255 3 4 5 7 13 16 16
11 10 9 8 5 4 3 255 3 3 4 4 4 4 4 5
5 3 3 3 3 255 3 3 3 3 2 2 2 4 4 4
3 3 3 3 255 2 3 5 13 32 26 19 19 19 13 6
3 3 255 2 2 3 10 24 31 33 35 28 25 14 5 3
3 255 3 4 22 62 81 89 75 60 53 46 18 6 4 3
255 3 5 10 12 10 9 9 9 10 10 8 6 3 255 3
6 19 37 45 53 49 49 49 50 44 22 8 4 255 4 6
5 5 5 7 9 9 7 5 3 3 3 3 255 2 3 3
3 5 5 5 4 3 3 3 3 3 255 3 3 4 5 6
8 11 11 10 5 4 3 3 3 255 3 3 3 4 5 7
8 8 6 4 3 3 3 2 2 3 3 3 3 3 3 3
1 0 0 0 0 0 0 1 3 4 4 4 3 3 4 7
16 24 44 46 39 18 9 4 3 3 255 3 3 2 2 2
2 3 3 4 4 4 3 3 255 3 3 3 3 4 8 8
8 6 5 3 3 3 4 255 3 3 3 4 6 7 7 10
8 5 3 3 3 255 3 4 4 4 4 4 4 4 4 3
3 3 3 3 255 4 4 3 3 3 3 4 3 3 3 3
3 3 255 3 3 3 3 3 4 9 11 9 6 5 3 3
3 255 2 2 3 3 4 5 5 5 4 3 3 3 3 3
255 3 3 3 3 3 3 3 3 3 2 3 3 3 3 255
3 3 6 12 12 12 11 11 8 5 5 2 2 255 3 3
3 3 3 3 3 3 3 3 3 3 3 255 3 3 3 3
3 3 7 8 9 4 3 2 2 3 255 3 3 3 5 15
33 33 28 18 12 7 5 4 3 255 3 3 3 4 10 11
11 12 12 5 3 3 3 3 255 3 3 3 4 5 8 10
4 3 3 3 3 2 255 2 3 3 3 3 3 3 3 3
3 3 3 3 255 3 2 3 3 3 2 2 3 3 3 4
4 4 4 255 6 6 6 6 6 9 10 9 8 7 6 4
3 2 255 3 3 4 5 12 16 14 9 8 7 5 3 3
3 255 3 3 3 4 4 3 3 3 3 3 3 3 3 255
3 2 2 2 2 2 2 4 4 3 3 3 3 3 255 2
2 3 4 10 13 16 16 13 6 3 3 3 255 2 2 2
5 10 24 25 17 15 12 5 3 3 2 255 3 3 8 24
62 75 53 50 44 18 7 5 4 3 255 3 3 5 8 9
8 8 7 6 6 6 3 3 255 3 4 7 19 37 43 44
44 44 35 19 8 5 3 255 5 6 5 4 4 5 6 6
4 3 3 3 3 3 255 3 3 3 3 4 4 3 3 3
2 2 2 3 255 3 3 3 4 4 6 7 9 5 4 3
3 3 3 255 3 2 3 3 4 5 6 6 3 3 3 3
3 3 3 3 3 3 3 3 3 3 1 0 0 0 0 0
0 1 3 4 4 3 3 3 3 3 6 14 14 13 13 7
4 3 3 3 255 3 3 3 3 3 3 2 2 3 4 3
3 3 255 3 3 3 3 3 3 4 4 3 3 3 3 3
4 255 3 3 3 3 3 4 4 5 5 3 3 3 3 255
3 3 3 4 4 3 3 4 3 3 3 3 3 3 255 3
3 3 3 3 3 3 3 3 3 3 3 3 255 3 4 4
3 3 4 4 4 4 4 3 3 3 3 255 2 2 3 3
3 3 3 3 3 3 3 3 3 3 255 3 3 3 3 3
3 3 3 2 2 3 3 3 3 255 3 3 3 4 4 6
6 4 4 4 3 3 2 255 3 3 3 3 2 2 2 3
3 3 2 3 3 255 3 3 3 3 3 3 3 4 4 3
3 3 3 3 255 2 2 2 3 4 8 10 10 6 4 4
4 4 3 255 3 3 3 3 4 4 4 4 4 3 3 3
3 3 255 3 3 4 4 4 4 4 2 2 3 3 3 2
255 2 3 3 3 3 3 3 3 3 3 3 4 4 255 3
2 2 3 3 3 3 3 3 3 4 4 4 4 255 4 6
5 5 4 5 6 6 5 5 4 3 3 3 255 3 3 3
4 5 12 9 7 5 4 3 3 3 2 255 3 3 3 3
3 3 3 3 3 2 2 2 3 255 3 3 3 2 2 2
3 4 4 3 3 3 3 3 255 2 2 2 3 4 4 6
6 5 3 3 3 3 255 2 2 2 2 5 10 10 6 5
4 3 3 3 3 255 3 3 3 8 24 31 32 32 16 7
5 4 4 3 255 3 3 3 3 3 6 6 3 3 3 3
3 3 255 3 3 4 7 16 26 27 29 29 15 6 5 3
3 255 3 4 3 3 3 4 5 4 3 3 3 3 3 3
255 3 4 4 3 3 3 3 2 2 2 2 2 2 255 3
3 3 3 3 4 4 4 3 3 3 3 3 3 255 3 3
3 3 3 3 3 3 3 3 3 3 3 3 3 3 3 3
3 3 3 3 1 0 0 0 255 255 255 255 255 255 255 255
255 255 255 255 255 255 255 255 255 255 255 255 255 255 255 255
255 255 255 255 255 255 255 255 255 255 255 255 255 255 255 255
255 255 255 255 255 255 255 255 255 255 255 255 255 255 255 255
255 255 255 255 255 255 255 255 255 255 255 255 255 255 255 255
255 255 255 255 255 255 255 255 255 255 255 255 255 255 255 255
255 255 255 255 255 255 255 255 255 255 255 255 255 255 255 255
255 255 255 255 255 255 255 255 255 255 255 255 255 255 255 255
255 255 255 255 255 255 255 255 255 255 255 255 255 255 255 255
255 255 255 255 255 255 255 255 255 255 255 255 255 255 255 255
255 255 255 255 255 255 255 255 255 255 255 255 255 255 255 255
255 255 255 255 255 255 255 255 255 255 255 255 255 255 255 255
255 255 255 255 255 255 255 255 255 255 255 255 255 255 255 255
255 255 255 255 255 255 255 255 255 255 255 255 255 255 255 255
255 255 255 255 255 255 255 255 255 255 255 255 255 255 255 255
255 255 255 255 255 255 255 255 255 255 255 255 255 255 255 255
255 255 255 255 255 255 255 255 255 255 255 255 255 255 255 255
255 255 255 255 255 255 255 255 255 255 255 255 255 255 255 255
255 255 255 255 255 255 255 255 255 255 255 255 255 255 255 255
255 255 255 255 255 255 255 255 255 255 255 255 255 255 255 255
255 255 255 255 255 255 255 255 255 255 255 255 255 255 255 255
255 255 255 255 255 255 255 255 255 255 255 255 255 255 255 255
255 255 255 255 255 255 255 255 255 255 255 255 255 255 255 255
255 255 255 255 255 255 255 255 255 255 255 255 255 255 255 255
255 255 255 255 255 255 255 255 255 255 255 255 255 255 255 255
255 255 255 255 255 255 255 255 255 255 255 255 255 255 255 255
255 255 255 255 255 255 255 255 255 255 255 255 255 255 255 255
255 255 255 255 255 255 255 255 255 255 255 255 255 255 255 255
255 255 255 255 255 255 255 255 255 255 255 255 255 255 255 255
255 255 0 0 0 1 2 3 3 3 3 3 3 3 3 3
3 4 4 3 3 3 4 4 255 4 3 3 3 3 3 2
2 3 3 2 2 2 255 2 3 3 3 3 4 4 3 3
3 3 3 3 3 255 3 3 3 3 3 4 5 5 3 3
3 3 3 255 3 3 3 3 4 3 3 3 3 3 3 3
3 3 255 3 3 3 3 4 4 3 3 3 3 3 3 3
255 3 3 3 4 4 4 4 4 3 3 3 3 3 3 255
3 3 3 3 3 3 3 3 3 3 4 4 3 3 255 3
3 3 3 3 3 3 3 3 3 3 3 3 3 255 3 3
3 3 3 3 3 3 3 3 3 2 2 255 2 2 3 3
3 3 2 2 2 2 2 3 3 255 3 3 3 3 3 3
3 3 3 3 3 3 3 3 255 2 2 2 2 2 2 3
3 3 3 4 4 4 4 255 3 3 3 3 3 3 4 4
3 3 3 3 3 3 255 4 4 4 3 3 2 2 2 2
3 3 3 3 255 3 3 3 3 3 3 3 2 2 3 3
3 3 255 2 2 3 3 3 3 3 3 3 4 4 3 3
3 255 3 3 3 3 3 3 3 3 3 3 2 2 2 3
255 2 2 2 2 3 3 3 3 3 5 4 3 3 2 255
2 3 3 3 3 3 3 3 3 2 2 3 3 255 3 3
3 3 3 3 4 4 4 3 3 3 3 3 255 2 2 2
2 2 2 2 2 3 3 3 3 3 255 2 2 2 3 3
4 4 4 4 3 3 3 3 3 255 3 3 2 2 2 2
2 2 2 2 3 4 4 3 255 3 3 2 2 2 2 2
2 3 3 4 3 3 255 3 2 3 3 3 3 3 3 3
3 3 3 3 3 255 3 3 3 3 3 3 3 2 2 3
3 3 3 3 255 4 4 3 3 3 3 3 3 3 2 2
2 3 255 3 2 2 3 3 3 2 2 2 3 3 3 3
2 255 2 3 3 2 2 2 2 2 2 3 3 3 3 3
3 3 3 3 3 3 3 2 0 0 0 0 0 0 0 1
2 3 3 3 3 3 3 3 3 3 4 4 4 4 3 3
4 4 255 3 3 3 3 3 3 3 4 4 3 3 2 2
255 2 3 3 4 7 10 13 13 12 9 6 4 3 3 255
3 3 3 5 10 10 10 10 9 4 3 3 4 255 3 3
3 3 4 4 4 4 4 4 4 4 3 3 255 3 3 3
3 4 4 5 3 3 3 3 3 3 255 3 3 3 3 4
4 4 3 2 3 3 3 3 3 255 3 3 3 3 3 3
6 8 8 6 5 4 4 3 255 3 3 3 3 3 4 5
4 3 3 3 3 4 4 255 3 3 3 4 8 8 8 6
4 3 3 2 2 255 2 2 3 3 4 5 6 7 7 5
3 3 3 255 2 3 3 3 3 4 4 5 4 3 3 3
3 3 255 3 4 3 3 2 2 3 4 4 4 4 4 4
3 255 3 3 3 3 3 4 6 6 4 3 3 3 3 4
255 4 4 3 3 3 2 2 2 3 3 3 3 3 255 3
3 2 2 2 3 3 2 3 3 3 3 3 255 2 2 3
3 3 5 10 10 9 5 4 3 3 3 255 3 3 3 3
3 3 3 3 3 3 3 3 3 3 255 2 2 2 2 2
3 3 3 3 5 4 3 3 2 255 2 3 3 3 3 3
3 3 3 3 3 3 3 255 3 3 3 3 3 4 5 5
4 3 3 3 3 3 255 2 3 3 3 2 2 3 3 3
3 3 3 3 255 3 3 3 3 3 7 7 5 4 3 3
3 3 3 255 3 3 2 2 2 2 2 2 2 3 3 3
3 3 255 3 3 3 3 3 2 2 2 3 4 4 4 3
255 2 2 3 3 3 3 3 2 2 3 3 3 3 3 255
3 3 3 3 3 3 3 2 2 3 3 3 3 3 255 3
3 3 3 4 6 5 4 4 3 3 3 3 255 3 2 2
3 4 4 2 2 2 3 3 3 3 3 255 2 3 3 2
2 2 2 2 3 3 3 2 2 3 3 3 3 3 3 3
2 2 0 0 0 0 0 0 0 1 2 2 3 3 3 3
3 4 5 5 5 5 5 5 4 4 4 4 255 3 3 3
3 4 6 6 6 5 4 3 3 3 255 3 4 6 7 13
25 31 31 30 23 15 9 4 3 255 3 3 5 10 13 18
18 17 14 9 5 4 4 255 3 3 3 4 6 6 6 7
8 9 6 4 4 3 255 3 3 3 3 3 5 5 5 3
3 3 3 3 255 3 3 3 4 4 4 3 2 2 2 3
4 3 3 255 3 3 3 3 9 15 17 19 19 18 7 5
4 3 255 4 3 3 3 4 5 6 6 5 4 4 4 4
3 255 4 4 5 12 19 19 18 14 10 5 3 3 3 255
3 3 3 6 10 12 14 16 18 10 5 3 3 255 2 3
3 3 3 4 5 8 5 5 4 3 3 3 255 4 4 4
3 3 3 4 5 5 5 4 3 3 3 255 3 3 3 3
6 10 10 8 7 4 3 3 4 4 255 4 3 3 3 3
3 3 3 3 3 3 3 3 255 3 3 2 2 3 3 3
4 6 8 8 4 3 255 2 2 3 4 6 12 26 28 28
18 15 7 3 3 255 3 3 3 3 3 3 4 4 4 3
3 3 3 3 255 3 3 2 2 2 3 3 3 3 3 3
2 2 2 255 3 3 3 3 3 3 3 3 3 4 4 3
3 255 3 3 4 4 4 6 7 11 10 7 5 4 3 3
255 3 3 3 5 5 3 3 3 3 5 4 3 3 255 3
3 3 3 7 18 19 17 9 8 5 3 3 3 255 3 2
2 2 3 3 3 3 3 4 3 3 3 3 255 3 3 3
3 3 3 3 3 3 4 4 3 3 255 2 3 3 3 3
4 3 3 3 3 4 3 3 3 255 3 4 3 3 3 3
3 6 8 12 12 4 3 3 255 2 2 3 3 6 7 8
7 6 4 3 3 3 255 3 3 3 8 12 12 10 8 7
4 3 3 3 3 255 3 3 3 3 2 2 2 3 3 3
3 2 2 3 3 3 3 3 3 3 2 2 0 0 0 0
0 0 0 1 2 2 3 3 3 3 4 5 7 9 9 13
13 10 6 4 4 4 255 3 3 3 4 6 8 9 9 9
6 4 3 3 255 4 6 7 13 25 43 46 35 32 29 25
15 9 3 255 3 4 7 13 18 18 18 17 15 14 9 4
4 255 4 3 3 6 7 9 7 7 9 10 9 6 4 3
255 3 3 3 3 4 4 5 4 4 3 3 4 4 255 3
3 3 4 4 4 3 2 2 3 4 4 4 3 255 3 3
4 8 15 20 20 20 19 18 15 7 3 3 255 4 4 4
4 5 6 6 7 7 5 4 4 3 3 255 3 5 12 19
24 23 23 23 18 12 7 4 3 255 3 3 6 10 15 15
15 18 18 18 10 4 3 255 2 3 3 3 3 4 8 8
7 5 5 5 5 4 255 4 3 3 4 4 6 6 7 7
5 4 3 3 3 255 3 3 3 6 10 16 15 10 8 5
4 3 3 3 255 3 3 3 3 3 3 3 3 3 3 3
3 3 255 3 3 3 3 4 5 7 11 18 18 9 8 4
255 2 2 4 6 14 26 28 37 37 31 26 15 7 3 255
3 3 3 4 4 5 7 8 6 4 4 3 3 3 255 3
3 3 3 3 3 3 2 2 2 2 2 2 3 255 3 3
3 4 5 5 5 6 6 5 4 3 3 255 3 4 4 4
5 7 11 11 11 8 6 5 4 3 255 3 3 5 6 7
5 3 3 6 6 5 4 3 255 3 3 3 7 18 36 39
39 24 18 11 5 3 3 255 3 2 3 3 3 3 4 4
4 4 4 3 3 3 255 3 3 3 4 4 3 3 3 3
3 3 3 3 255 3 3 3 3 5 5 5 4 3 4 4
4 3 3 255 4 4 4 3 3 3 6 10 12 13 15 12
4 3 255 2 2 3 6 6 8 9 9 10 7 5 4 3
255 3 3 8 13 23 24 23 22 20 16 9 4 3 3 255
3 3 3 3 2 2 2 3 4 3 3 3 3 3 3 3
3 3 3 3 2 2 0 0 0 0 0 0 0 1 2 2
3 3 3 4 4 7 11 13 13 15 15 13 10 6 4 4
255 3 3 4 6 9 9 9 9 9 9 6 4 3 255 4
6 13 23 39 53 55 46 35 32 29 25 14 4 255 4 5
9 13 15 17 15 15 15 15 12 7 4 255 3 3 3 7
10 11 10 9 11 11 10 9 5 3 255 3 4 4 4 4
4 4 4 4 4 5 4 4 255 3 3 3 4 4 4 3
2 2 3 4 4 3 3 255 3 3 5 8 16 20 20 18
14 16 16 9 5 3 255 3 4 5 6 6 6 7 8 8
7 5 4 3 3 255 3 6 13 23 24 24 24 24 24 18
12 7 4 255 3 5 9 12 15 15 15 15 18 17 14 8
4 255 3 3 3 3 3 5 7 8 6 5 5 5 5 4
255 3 3 3 4 6 6 6 7 8 8 4 4 3 3 255
3 4 6 9 10 16 15 13 10 7 4 4 4 3 255 3
3 3 3 4 4 5 5 4 4 4 3 3 255 3 3 3
4 6 8 12 18 23 23 18 8 4 255 3 3 5 14 22
26 27 36 32 31 26 22 8 3 255 3 3 4 4 6 7
8 9 8 6 4 4 4 4 255 4 4 3 3 3 3 2
2 2 2 2 2 3 3 255 2 3 4 4 5 5 6 6
6 5 4 3 3 255 4 4 6 5 7 8 9 10 10 8
7 5 5 4 255 3 3 4 6 7 4 3 3 6 6 5
4 3 255 3 3 5 15 36 46 48 39 36 30 18 11 5
3 255 3 3 3 3 3 4 4 4 5 5 5 4 3 3
255 3 3 4 4 5 4 3 3 3 3 2 2 3 255 3
3 3 3 6 6 6 5 6 5 4 4 3 3 255 4 5
5 4 3 5 10 11 12 15 15 14 5 3 255 2 3 6
6 6 6 9 10 11 10 7 5 4 255 3 6 13 23 24
25 25 28 28 25 16 9 4 3 255 3 3 3 2 2 2
3 4 4 4 3 3 3 3 3 3 3 3 3 3 3 2
1 0 0 0 0 0 0 2 2 3 3 3 3 4 6 11
13 16 16 16 15 13 10 6 4 4 255 3 3 5 8 9
9 9 9 10 10 6 4 3 255 4 7 13 24 39 47 58
47 39 35 34 29 19 5 255 4 5 11 13 13 13 13 15
15 15 13 7 4 255 3 3 5 10 11 14 16 16 14 13
11 10 6 3 255 3 4 5 4 4 3 3 4 4 5 5
5 4 255 4 4 4 4 4 4 3 2 2 2 3 3 3
3 255 3 4 6 7 16 20 20 14 14 15 19 16 8 3
255 3 5 12 11 7 7 7 9 9 7 5 4 3 3 255
3 6 13 20 22 23 24 26 26 23 16 10 5 255 4 6
10 11 13 13 14 15 15 15 15 12 5 255 3 3 3 3
3 5 6 6 4 4 4 4 4 3 255 3 3 4 6 11
7 7 7 9 10 7 4 4 3 255 4 6 9 9 10 12
13 13 13 9 5 3 3 3 255 3 3 3 4 6 6 6
6 6 4 4 3 3 255 3 3 4 6 8 12 12 17 20
18 13 8 4 255 3 3 5 19 26 27 24 24 25 25 23
20 10 4 255 3 3 4 5 7 7 8 9 8 6 5 4
4 4 255 4 4 3 3 3 2 2 2 2 2 2 3 3
2 255 2 2 3 4 4 4 5 5 5 4 4 3 3 255
4 6 8 11 9 9 9 8 8 8 8 6 5 4 255 3
3 3 4 4 3 3 3 6 6 4 3 3 255 3 3 6
23 36 41 41 38 34 34 30 16 6 3 255 4 5 4 3
3 5 5 5 5 5 7 4 4 3 255 3 3 3 4 4
3 3 3 3 3 2 2 2 255 3 3 3 3 7 7 7
7 6 6 4 3 3 3 255 6 8 8 5 5 10 11 10
10 10 11 10 6 3 255 4 8 8 8 7 9 11 13 12
9 7 5 4 255 4 11 23 26 26 26 28 28 30 27 25
11 4 3 255 3 3 2 2 2 3 4 4 4 4 3 3
3 3 2 2 3 3 3 3 3 2 1 0 0 0 0 0
0 2 3 3 3 4 4 4 6 11 12 16 16 14 13 13
12 6 3 3 255 3 3 7 12 12 11 10 10 10 10 7
4 3 255 3 6 12 24 39 45 47 47 47 37 37 34 19
7 255 4 5 10 11 12 11 12 15 20 20 15 9 4 255
3 4 10 15 25 25 25 25 19 13 13 8 6 3 255 3
4 5 4 3 3 3 3 4 5 4 3 3 255 4 4 3
4 4 4 3 2 2 2 2 3 3 3 255 3 4 6 7
16 19 19 18 14 17 23 23 8 3 255 4 12 15 15 11
10 9 9 9 9 7 5 3 3 255 3 6 13 19 22 23
26 27 27 26 23 16 6 255 4 8 10 12 12 13 15 15
15 15 14 13 5 255 3 3 2 2 2 4 4 3 3 3
4 3 3 3 255 3 3 5 10 11 11 7 7 9 11 11
7 4 3 255 4 7 9 9 10 10 12 13 13 9 5 4
4 4 255 3 3 4 6 7 7 7 7 7 6 4 3 3
255 3 4 4 8 12 15 14 16 17 17 11 9 4 255 2
3 6 19 27 28 22 20 20 19 20 20 20 6 255 3 3
4 7 8 9 8 8 6 6 6 5 4 3 255 3 3 3
2 2 2 2 2 3 3 3 3 2 2 255 2 2 2 3
2 2 2 2 3 3 3 3 3 255 4 5 11 11 11 9
9 8 8 9 9 9 5 5 255 3 3 3 3 3 3 3
6 6 6 4 3 3 255 3 3 9 25 35 36 32 30 34
34 34 24 6 3 255 5 5 5 5 7 7 5 5 5 6
7 7 4 3 255 2 3 3 3 2 2 2 3 4 4 3
2 2 255 2 3 3 4 7 7 7 7 6 4 4 4 3
3 255 8 10 10 10 10 14 14 10 6 6 10 9 6 4
255 6 9 9 9 11 14 13 13 9 8 7 5 4 255 4
14 25 27 27 28 30 30 28 26 19 11 4 2 255 3 3
2 2 3 4 4 4 4 4 3 3 3 3 2 3 3 3
3 4 4 3 1 0 0 0 0 0 0 2 3 4 3 4
4 4 6 10 11 12 11 10 11 12 12 6 3 3 255 3
3 9 13 18 13 12 12 13 11 7 3 3 255 3 6 12
32 43 45 47 47 49 37 37 34 19 6 255 3 5 9 11
12 12 12 20 27 27 19 9 4 255 3 4 13 25 25 27
27 27 24 15 11 8 5 3 255 3 3 4 4 3 3 3
4 4 4 3 2 2 255 4 4 3 4 4 4 4 3 2
2 2 3 3 3 255 3 4 4 8 12 18 18 15 17 19
23 18 6 3 255 4 8 15 12 12 11 10 9 9 9 9
7 4 3 255 4 8 19 20 22 25 27 27 28 33 26 16
6 255 4 10 11 13 15 15 17 15 16 15 14 13 4 255
3 3 2 2 2 2 3 3 3 4 3 3 3 3 255 3
3 6 10 11 11 10 9 10 14 14 9 4 3 255 3 4
8 10 10 12 12 13 13 11 5 4 3 4 255 4 4 4
6 8 8 7 8 7 7 4 3 3 255 3 3 4 8 15
18 16 14 17 14 11 9 3 255 2 3 6 17 30 30 28
22 20 19 18 19 16 6 255 2 3 4 7 8 9 8 6
6 6 6 5 3 3 255 3 3 3 2 2 2 2 3 3
3 3 3 2 2 255 2 2 2 2 2 2 2 2 2 3
3 3 3 255 4 5 11 11 11 9 9 9 9 13 15 13
5 5 255 3 3 3 3 3 6 7 7 7 5 3 3 3
255 3 3 10 24 26 31 29 29 29 35 35 24 6 3 255
4 5 5 7 7 7 5 4 5 5 6 5 3 3 255 3
3 3 2 2 2 2 3 3 4 4 3 2 255 2 4 4
4 5 7 7 7 6 4 4 4 3 3 255 6 10 11 11
13 14 11 6 6 6 8 8 7 4 255 8 10 10 11 18
18 14 8 8 8 7 5 4 255 3 14 25 28 29 29 30
30 27 25 18 12 3 2 255 2 3 3 3 4 5 4 4
4 4 3 3 3 3 3 3 3 3 3 4 5 5 1 0
0 0 0 0 0 2 3 3 3 3 3 3 4 7 10 10
10 10 10 11 10 4 3 3 255 3 3 10 25 25 18 13
13 15 15 5 3 3 255 3 5 14 32 39 43 45 47 47
39 37 30 18 6 255 3 5 9 11 14 14 15 22 23 22
17 10 4 255 3 4 12 19 25 27 25 24 19 18 13 8
5 3 255 3 3 3 3 3 3 4 4 5 4 3 2 2
255 3 3 3 3 4 5 5 4 3 3 2 3 3 3 255
3 3 4 8 11 13 14 15 17 23 23 11 3 3 255 4
4 8 10 12 12 11 9 9 13 11 8 4 4 255 5 9
19 23 25 27 28 30 33 37 36 16 3 255 4 10 18 19
20 20 20 18 17 17 14 13 4 255 3 3 3 2 2 2
2 3 6 4 4 3 3 3 255 3 3 6 9 10 14 11
11 11 15 15 9 4 3 255 3 4 5 9 10 10 10 13
13 11 5 4 4 4 255 3 3 4 5 8 10 9 9 8
5 4 3 3 255 3 3 3 8 19 19 18 16 17 14 10
7 3 255 3 3 6 17 30 30 28 26 24 22 19 16 15
6 255 3 4 4 6 8 8 7 6 6 6 6 5 3 3
255 4 4 3 3 3 3 3 4 4 3 3 3 3 3 255
2 2 2 2 2 2 2 3 3 3 3 3 3 255 4 6
10 11 10 9 9 9 10 15 15 13 5 3 255 3 3 3
3 5 7 9 8 8 5 3 3 3 255 3 3 10 20 25
28 29 29 32 37 35 16 3 3 255 3 5 5 7 6 4
4 4 5 5 5 4 3 3 255 3 3 2 2 2 2 2
3 3 5 4 3 3 255 3 5 5 4 4 5 6 6 6
4 4 4 4 3 255 4 8 11 14 14 14 9 6 6 6
8 8 7 4 255 6 10 11 18 18 17 14 8 9 8 7
4 3 255 3 8 24 28 29 29 29 29 27 20 18 11 2
2 255 2 3 3 3 5 5 4 4 4 4 3 3 3 3
3 3 3 3 3 4 4 3 1 0 0 0 0 0 0 2
3 3 3 3 3 3 3 5 8 10 10 11 12 10 7 3
3 3 255 3 3 10 11 19 13 12 12 13 10 5 4 3
255 3 5 10 17 35 37 43 43 41 38 34 25 12 4 255
3 4 8 13 15 16 18 23 23 20 17 10 4 255 3 3
7 12 19 19 19 18 18 18 13 10 3 3 255 3 3 3
3 3 4 6 6 5 4 4 3 3 255 3 3 3 4 5
5 5 6 4 4 4 4 3 3 255 3 4 4 6 9 12
13 14 18 23 23 11 3 3 255 3 3 4 8 10 10 8
8 10 14 13 7 4 3 255 5 9 19 24 26 28 30 33
35 35 19 8 3 255 4 8 19 25 26 25 25 20 19 17
15 13 4 255 3 3 3 2 2 2 3 6 7 6 4 3
3 3 255 3 3 4 9 13 15 13 10 10 11 10 6 4
3 255 3 3 5 7 9 9 9 11 12 6 5 4 3 3
255 3 3 4 5 7 10 10 9 8 5 4 3 3 255 3
2 3 7 11 16 17 16 16 14 8 5 3 255 3 3 6
15 23 29 27 26 25 24 19 16 10 4 255 2 3 4 5
7 7 7 6 6 6 5 4 3 3 255 4 4 4 3 3
3 4 7 8 6 3 3 2 3 255 2 2 2 2 3 3
3 3 5 4 3 3 3 255 4 6 9 10 10 10 8 8
11 15 15 8 4 2 255 2 3 3 4 5 6 8 8 7
5 3 2 2 255 3 3 6 13 22 25 28 31 37 37 27
8 3 3 255 4 5 5 5 4 4 4 4 5 6 5 4
3 3 255 2 2 2 2 2 2 3 3 3 3 3 4 3
255 3 4 4 3 3 4 4 5 5 4 4 4 3 3 255
4 8 11 13 12 11 9 8 7 7 8 8 7 3 255 4
6 11 18 18 18 14 12 11 11 6 4 3 255 3 5 19
29 31 29 29 27 27 22 19 11 2 2 255 3 3 3 4
5 5 4 4 4 3 3 3 3 3 3 3 3 3 3 3
3 3 1 0 0 0 0 0 0 2 3 3 3 3 3 3
3 4 5 8 10 11 10 7 5 3 3 3 255 3 3 4
10 11 11 11 10 10 5 4 3 3 255 3 4 5 10 14
19 31 38 38 37 25 16 7 3 255 3 4 8 10 14 16
18 23 20 18 15 10 4 255 3 3 4 7 9 9 9 13
13 13 10 5 3 3 255 3 3 3 3 3 5 6 6 6
4 4 4 3 255 2 2 3 3 4 5 5 5 5 5 4
4 3 3 255 3 4 4 5 8 11 12 13 13 18 12 8
3 3 255 3 3 3 4 8 8 7 7 6 10 7 4 3
3 255 4 5 12 24 26 29 32 35 34 22 9 5 3 255
3 5 14 22 25 25 22 20 19 17 15 7 4 255 3 3
3 2 2 2 3 4 6 4 3 3 3 3 255 3 3 4
9 10 13 10 10 10 10 7 4 3 3 255 3 3 3 5
7 8 8 7 6 5 4 4 3 3 255 3 3 4 4 5
7 9 8 5 4 4 3 3 255 3 3 3 4 7 11 13
15 15 10 6 4 3 255 3 3 4 7 17 23 24 25 25
23 16 10 7 4 255 3 3 4 5 6 6 7 6 6 5
4 3 3 3 255 4 4 4 3 3 3 4 5 8 5 2
2 2 3 255 3 2 2 3 4 4 5 5 6 4 3 3
3 255 4 5 9 11 11 11 10 10 12 12 12 6 2 2
255 2 3 3 4 5 5 6 6 5 4 3 3 2 255 3
3 4 9 13 22 25 31 34 28 14 4 3 3 255 5 4
4 4 4 4 5 5 7 7 4 3 3 3 255 2 2 2
2 3 3 3 3 3 3 3 5 5 255 3 3 3 3 3
3 3 4 4 4 3 3 3 3 255 4 8 10 11 11 9
9 8 7 7 8 8 7 3 255 3 4 6 11 17 17 14
12 11 10 6 4 3 255 3 4 9 19 29 27 27 26 23
20 15 5 2 2 255 3 3 3 3 5 4 3 3 3 3
3 3 3 3 3 3 3 3 3 3 3 2 0 0 0 0
0 0 0 2 3 3 3 3 3 3 3 3 4 5 5 5
5 5 3 3 3 3 255 3 3 4 4 5 6 6 6 5
4 3 3 3 255 3 4 4 5 6 9 14 19 24 24 16
7 4 3 255 3 3 5 8 10 13 18 18 17 15 10 5
3 255 3 3 3 3 4 4 4 8 8 5 5 3 3 3
255 3 3 3 3 3 3 6 6 5 4 4 3 3 255 2
3 3 3 3 4 5 5 5 4 3 3 2 2 255 3 4
4 4 5 8 11 13 13 12 8 5 3 2 255 3 3 3
4 6 7 6 6 6 4 3 3 3 3 255 3 4 7 15
24 29 32 34 19 11 5 3 3 255 2 3 5 14 20 20
20 19 17 15 7 4 3 255 3 3 2 2 2 2 3 3
3 3 3 3 3 3 255 3 3 4 5 9 9 7 7 7
6 4 4 3 3 255 3 3 3 3 5 5 5 4 4 4
4 4 3 3 255 3 3 4 4 4 5 5 5 4 4 4
3 3 255 3 3 3 3 4 7 10 10 10 6 4 3 3
255 3 3 3 5 12 16 23 23 16 10 7 7 4 3 255
3 3 4 4 5 6 6 5 4 3 3 3 3 3 255 3
4 3 3 3 3 3 5 5 2 2 2 2 2 255 3 2
2 2 4 5 5 5 4 3 3 3 3 255 4 4 7 9
11 11 12 12 12 11 6 4 2 2 255 2 2 3 4 4
4 3 3 4 3 3 3 3 255 3 3 3 4 9 13 18
24 24 14 5 4 4 5 255 5 4 4 4 4 4 5 5
5 4 3 3 3 3 255 2 2 2 2 3 4 4 3 3
3 3 5 5 255 3 3 3 3 3 3 3 3 3 3 3
3 3 3 255 3 5 8 9 9 8 6 5 5 6 7 7
3 3 255 3 3 4 6 10 11 11 10 8 7 5 4 4
255 3 3 4 9 18 22 22 22 20 15 7 3 3 2 255
3 3 3 3 3 3 3 3 3 3 3 3 3 3 3 3
3 3 3 3 3 2 0 0 0 0 0 0 0 2 3 3
3 3 3 3 3 3 3 3 3 3 3 3 3 3 3 3
255 3 3 3 3 4 4 4 4 3 3 3 3 3 255 4
4 4 4 4 4 5 6 9 10 7 4 3 3 255 3 3
3 5 5 6 7 8 8 8 5 3 3 255 3 3 3 3
2 2 3 3 3 3 3 3 3 3 255 3 3 3 3 3
3 3 4 4 4 3 3 3 255 3 3 3 3 3 3 3
3 3 3 2 2 2 2 255 3 3 3 3 4 5 6 7
7 7 5 4 3 2 255 3 3 3 3 4 6 6 5 4
3 3 3 3 3 255 2 3 4 7 14 15 19 19 9 5
3 3 3 255 2 3 3 4 5 7 8 8 8 7 4 3
3 255 3 3 3 2 2 3 3 3 3 3 3 3 2 2
255 2 2 3 4 5 5 5 5 4 4 4 3 3 3 255
3 3 3 3 3 3 3 3 3 4 4 4 3 3 255 3
4 4 4 3 3 3 4 4 4 4 3 3 255 4 3 3
3 3 4 4 5 5 4 3 3 3 255 3 3 3 4 5
7 14 14 8 5 4 3 3 3 255 3 3 3 4 4 4
4 3 3 3 3 3 3 3 255 3 3 3 2 2 2 3
3 2 2 2 2 2 3 255 3 2 2 2 3 5 5 3
3 3 3 3 3 255 3 4 4 7 9 11 12 12 9 6
4 3 3 2 255 2 2 3 3 4 3 3 3 3 3 3
3 3 255 3 3 3 3 4 4 6 8 8 5 3 3 4
4 255 4 3 3 4 4 4 3 3 3 3 3 3 3 3
255 2 2 2 3 4 4 4 3 2 2 3 4 5 255 3
3 3 3 3 3 3 3 3 3 3 3 3 3 255 3 3
5 7 7 6 4 4 4 5 4 3 3 3 255 3 4 4
4 6 6 6 6 5 5 5 4 4 255 3 3 3 4 6
8 10 10 10 7 3 3 3 3 255 3 3 3 3 3 3
3 3 3 3 3 3 3 3 3 3 3 3 3 3 3 2
0 0 0 0 255 255 255 255 255 255 255 255 255 255 255 255
255 255 255 255 255 255 255 255 255 255 255 255 255 255 255 255
255 255 255 255 255 255 255 255 255 255 255 255 255 255 255 255
255 255 255 255 255 255 255 255 255 255 255 255 255 255 255 255
255 255 255 255 255 255 255 255 255 255 255 255 255 255 255 255
255 255 255 255 255 255 255 255 255 255 255 255 255 255 255 255
255 255 255 255 255 255 255 255 255 255 255 255 255 255 255 255
255 255 255 255 255 255 255 255 255 255 255 255 255 255 255 255
255 255 255 255 255 255 255 255 255 255 255 255 255 255 255 255
255 255 255 255 255 255 255 255 255 255 255 255 255 255 255 255
255 255 255 255 255 255 255 255 255 255 255 255 255 255 255 255
255 255 255 255 255 255 255 255 255 255 255 255 255 255 255 255
255 255 255 255 255 255 255 255 255 255 255 255 255 255 255 255
255 255 255 255 255 255 255 255 255 255 255 255 255 255 255 255
255 255 255 255 255 255 255 255 255 3 3 3 3 3 3 3
3 3 3 3 255 3 3 3 3 3 4 5 5 4 3 3
3 3 3 255 3 3 3 3 3 3 3 3 2 2 2 3
3 3 255 3 3 3 2 2 2 2 2 2 2 2 3 3
3 255 2 2 2 2 2 3 3 2 2 2 2 3 3 255
3 3 3 3 4 6 6 6 4 4 3 3 3 3 255 2
3 3 3 3 3 3 3 3 3 3 3 3 255 3 3 3
3 3 3 2 2 2 3 3 3 3 3 255 3 3 3 4
4 3 3 2 2 2 3 3 3 3 255 3 3 3 3 3
4 2 2 2 2 2 3 3 255 3 3 3 3 3 3 3
3 3 3 3 4 4 3 255 3 3 3 4 4 4 4 4
4 4 4 3 3 3 255 4 4 4 4 4 4 4 4 5
5 4 4 4 255 3 3 2 2 2 3 4 4 4 3 3
3 3 3 255 2 2 3 3 3 3 3 3 3 3 3 3
3 3 3 3 3 2 3 3 3 2 0 0 0 0 0 0
0 1 2 3 3 3 3 3 3 3 3 3 3 3 2 3
3 3 3 3 255 3 3 3 3 3 3 3 4 4 3 3
3 3 255 3 3 3 3 2 2 2 2 3 3 3 2 2
2 255 3 3 3 3 4 4 4 3 3 3 3 3 3 255
3 3 3 2 2 3 3 3 3 3 3 3 3 3 255 3
3 3 3 3 3 3 3 4 3 3 3 3 255 3 3 3
3 3 3 3 3 3 3 2 2 3 3 255 3 3 3 3
3 3 3 3 3 3 3 3 3 3 255 3 4 3 3 3
3 3 4 4 4 3 3 3 3 255 3 3 3 3 3 3
3 3 3 3 3 3 3 255 3 3 3 3 3 3 3 3
3 3 3 3 3 255 2 3 3 3 3 3 3 3 3 3
3 2 2 2 255 3 2 2 2 2 2 3 3 3 3 3
3 3 3 255 3 3 3 3 3 3 3 3 3 3 3 4
4 4 255 4 4 3 3 3 3 3 3 3 3 3 3 3
255 4 3 255 255 255 255 255 255 255 255 255 255 255 255 255
255 255 255 255 255 255 255 255 255 255 255 255 255 255 255 255
255 255 255 255 255 255 255 255 255 255 255 255 255 255 255 255
255 255 255 255 255 255 255 255 255 255 255 255 255 255 255 255
255 255 255 255 255 255 255 255 255 255 255 255 255 255 255 255
255 255 255 255 255 255 255 255 255 255 255 255 255 255 255 255
255 255 255 255 255 255 255 255 255 255 255 255 255 255 255 255
255 255 255 255 255 255 255 255 255 255 255 255 255 255 255 255
255 255 255 255 255 255 255 255 255 255 255 255 255 255 255 255
255 255 255 255 255 255 255 255 255 255 255 255 255 255 255 255
255 255 255 255 255 255 255 255 255 255 255 255 255 255 255 255
255 255 255 255 255 255 255 255 255 255 255 255 255 255 255 255
255 255 255 255 255 255 255 255 255 255 255 255 255 255 255 255
255 255 255 255 255 255 255 255 255 255 255 255 255 255 255 255
255 255 255 255 255 255 255 255 0 0 0 1 2 3 3 3
3 3 3 3 4 4 4 3 3 3 3 3 3 3 255 3
3 3 3 3 4 5 5 5 4 3 3 3 255 2 2 2
2 2 2 2 2 3 3 3 2 2 3 255 3 3 3 2
3 4 4 4 4 3 3 3 3 255 3 3 4 4 8 8
9 9 12 12 8 4 3 3 255 3 3 3 3 3 3 3
4 4 4 3 3 3 255 3 3 3 3 3 4 6 6 6
4 3 3 3 3 255 3 3 3 3 3 3 3 2 2 3
3 3 3 3 255 3 4 3 3 3 3 3 3 3 3 3
2 2 2 255 3 3 3 3 3 3 3 3 3 3 3 3
3 255 3 3 3 3 3 3 3 3 3 3 3 3 3 255
2 3 3 3 3 3 3 3 3 3 3 2 2 3 255 4
3 2 2 2 2 3 3 3 3 3 3 3 3 255 3 3
3 3 3 3 3 3 3 3 4 4 4 4 255 3 3 3
3 3 3 3 3 3 3 3 3 3 255 3 2 2 3 3
3 3 2 2 2 2 3 3 255 3 3 3 3 3 2 2
2 3 3 3 3 3 3 255 2 2 2 2 2 2 2 2
2 2 3 3 3 3 255 3 2 2 2 2 2 2 2 2
2 2 3 3 3 255 3 3 2 2 2 2 2 3 3 3
2 2 2 255 3 3 3 2 3 3 3 3 3 3 3 3
3 3 255 3 4 4 3 3 3 3 3 3 3 3 3 3
255 3 3 3 3 3 3 4 4 4 3 2 2 2 3 255
3 3 3 3 3 3 3 3 3 3 3 3 3 3 255 3
3 3 3 3 3 4 4 3 3 3 3 3 255 3 3 3
3 3 3 3 4 4 4 4 4 3 3 255 3 3 3 3
3 3 3 3 3 3 3 3 4 4 255 4 3 3 3 3
4 4 4 3 4 4 4 4 255 3 3 3 3 3 3 3
3 3 3 3 4 4 4 255 3 2 3 3 4 3 3 3
3 3 3 4 3 3 3 3 3 3 3 3 3 3 1 0
0 0 0 0 0 1 2 3 3 3 3 3 3 4 7 9
10 12 12 10 5 4 4 3 255 3 3 3 3 6 9 10
10 9 8 4 4 4 255 3 2 2 2 4 4 4 4 4
3 3 2 2 3 255 3 3 2 2 2 4 5 6 6 4
3 4 4 255 4 4 4 8 10 13 13 15 16 16 13 8
4 3 255 3 3 3 3 3 5 6 7 7 7 4 3 3
255 3 3 3 3 5 9 17 19 17 11 6 4 4 4 255
3 3 3 3 3 3 2 2 2 3 3 3 3 3 255 3
3 3 3 3 4 4 4 3 3 3 2 2 2 255 3 3
3 3 3 3 3 3 3 3 3 3 3 255 3 3 3 3
4 5 5 6 6 6 5 4 2 255 2 3 3 3 3 4
4 4 4 4 3 3 3 3 255 4 3 3 2 2 3 4
5 5 3 3 3 3 3 255 4 3 3 3 3 3 3 3
4 4 4 4 4 3 255 3 3 3 3 3 3 3 3 3
3 3 3 3 255 2 2 2 3 4 5 5 4 3 2 2
2 3 255 3 3 3 3 3 3 2 2 3 3 3 3 3
3 255 2 2 2 2 2 2 2 2 3 3 3 3 3 3
255 3 3 2 2 2 3 3 3 3 2 2 3 3 3 255
3 3 3 2 2 3 3 3 3 3 3 3 3 255 3 3
3 2 3 3 3 3 3 3 3 3 3 3 255 3 4 4
3 3 3 3 3 3 3 3 3 3 255 3 3 3 3 3
5 8 12 12 7 5 3 3 3 255 3 3 3 3 3 3
3 3 4 4 4 4 4 3 255 3 3 3 3 5 7 13
12 5 3 3 3 3 255 3 4 3 3 3 3 5 8 8
7 4 4 3 3 255 3 3 3 3 3 3 3 3 3 3
3 3 3 4 255 3 3 3 3 3 4 4 4 4 4 4
3 3 255 3 3 3 3 3 3 4 4 3 3 3 4 5
5 255 3 3 3 4 4 4 4 3 3 3 4 4 4 3
3 3 3 3 3 3 3 3 1 0 0 0 0 0 0 1
2 3 3 3 3 3 4 7 11 14 17 23 24 14 10 5
4 3 255 3 3 3 6 15 16 18 22 29 14 8 4 4
255 3 3 3 4 11 10 10 10 10 5 3 3 3 4 255
4 3 2 2 3 5 6 7 7 6 4 4 4 255 4 4
6 8 10 13 13 15 16 16 12 9 5 4 255 3 3 3
4 5 9 11 15 16 16 7 4 3 255 3 4 4 6 10
23 30 26 25 19 16 7 4 4 255 3 3 3 3 3 2
2 2 3 3 3 3 3 3 255 3 3 3 3 4 6 9
5 4 3 3 3 4 3 255 3 3 3 3 5 7 7 6
5 3 3 3 3 255 3 3 3 3 5 9 9 9 11 14
7 5 2 255 2 3 3 3 4 7 7 8 7 6 4 3
3 3 255 4 3 3 3 3 5 6 10 7 5 4 3 3
3 255 4 3 3 3 2 3 3 3 4 5 4 4 3 3
255 3 3 3 3 3 3 3 3 3 3 3 3 3 255 2
2 3 4 6 9 9 6 5 4 3 3 3 255 3 3 3
3 3 3 3 3 3 3 3 3 3 3 255 2 2 2 3
3 3 3 3 3 3 3 4 3 3 255 3 3 3 3 3
3 5 5 4 3 3 3 3 3 255 3 3 3 3 3 3
4 4 4 4 3 3 3 255 3 3 3 2 2 3 3 3
3 3 3 3 3 3 255 3 3 3 3 3 3 3 3 3
4 4 3 3 255 3 3 3 5 9 15 16 16 18 16 12
5 3 3 255 3 3 3 3 4 5 5 5 5 5 6 6
4 4 255 3 3 3 5 7 10 14 15 12 7 3 3 3
255 3 4 4 4 4 5 8 11 12 9 7 4 4 3 255
2 2 3 3 3 3 3 3 3 3 3 3 3 2 255 3
3 3 3 4 5 6 6 5 4 3 3 3 255 4 4 4
4 7 11 11 10 8 6 4 4 5 4 255 3 3 4 6
12 13 13 12 6 4 4 4 3 3 3 3 3 3 3 3
3 3 1 0 0 0 0 0 0 2 2 3 3 3 3 3
6 11 14 16 23 28 28 19 12 7 4 3 255 3 3 5
15 20 25 25 26 33 40 14 5 4 255 3 3 4 11 14
15 14 11 11 10 5 3 3 4 255 3 3 3 3 4 6
7 9 10 10 9 4 4 255 4 6 6 8 9 9 12 12
14 14 10 9 8 4 255 3 3 4 7 9 11 16 26 22
18 15 6 3 255 4 4 6 12 24 34 37 30 25 25 27
16 6 4 255 3 3 3 3 3 2 3 4 4 4 4 3
4 4 255 3 3 4 5 8 10 10 9 5 3 3 4 4
4 255 3 3 4 8 10 12 15 12 8 5 3 3 3 255
3 3 3 5 7 10 16 17 17 15 14 5 2 255 3 3
3 3 7 7 9 9 9 7 7 5 3 3 255 3 3 3
3 5 7 9 11 11 9 7 6 3 3 255 3 3 3 3
2 3 3 4 4 5 4 3 3 3 255 3 3 4 4 4
5 6 6 5 4 4 3 3 255 3 3 4 6 11 15 16
16 16 6 4 3 3 255 3 2 2 2 3 3 3 6 6
4 4 4 4 3 255 2 2 2 3 5 6 8 8 6 5
5 5 4 3 255 3 3 3 4 5 6 7 7 6 4 3
3 3 3 255 3 3 3 3 6 7 7 7 5 4 4 3
3 255 3 3 3 2 2 4 4 3 3 3 3 3 3 3
255 3 3 3 3 3 3 4 4 4 4 4 4 4 255 3
3 5 9 15 16 16 18 20 23 23 8 5 3 255 3 3
3 4 6 13 13 10 8 8 6 6 5 4 255 4 4 6
7 10 13 22 24 19 12 5 3 3 255 3 3 4 5 7
10 12 15 16 13 9 4 4 3 255 2 2 3 3 3 3
6 7 7 3 3 3 3 2 255 3 3 3 4 6 8 12
11 6 5 3 3 3 255 5 5 6 7 11 27 28 23 22
18 6 5 4 4 255 3 3 6 12 26 33 33 31 13 6
4 3 3 3 3 3 3 3 3 3 3 3 1 0 0 0
0 0 0 2 3 3 3 3 3 4 6 11 16 17 23 24
24 19 14 7 5 3 255 3 4 7 20 25 29 25 26 40
44 40 5 3 255 3 4 4 12 19 24 18 18 18 15 7
3 3 3 255 3 3 3 4 5 6 7 10 10 13 13 8
3 255 6 8 13 12 11 9 9 12 12 11 9 9 9 5
255 3 4 6 9 10 15 16 26 18 18 16 12 3 255 3
5 12 24 34 34 33 25 25 27 30 26 16 4 255 3 4
3 3 3 3 5 7 8 7 6 4 4 3 255 3 3 4
7 10 12 12 9 9 5 4 4 4 3 255 3 4 6 9
12 15 16 16 13 8 4 3 3 255 3 3 4 5 8 14
18 18 18 17 12 5 3 255 3 3 3 4 7 7 8 9
9 9 9 9 5 3 255 3 3 3 5 7 8 9 12 13
13 10 7 4 3 255 3 3 3 3 3 3 3 3 4 5
3 3 3 3 255 3 4 4 5 6 6 6 8 8 5 4
3 3 255 3 4 4 10 17 18 18 19 20 20 6 4 3
255 3 2 2 2 3 3 6 8 8 7 5 4 4 3 255
3 2 3 5 6 14 14 12 9 7 6 5 4 4 255 3
3 4 5 7 8 8 9 8 6 4 3 3 3 255 3 3
4 6 7 10 13 10 7 5 4 3 3 255 3 3 3 2
3 6 6 4 3 3 3 3 3 3 255 3 3 3 3 4
4 4 7 7 5 4 4 4 255 3 4 9 15 19 16 16
18 20 25 24 19 8 3 255 2 2 3 6 13 14 16 13
12 11 9 5 4 3 255 4 6 11 13 11 16 19 22 19
17 12 3 3 255 3 3 5 7 12 15 17 17 17 16 10
5 3 2 255 2 2 2 3 3 6 11 23 12 7 3 3
3 3 255 3 3 4 6 8 12 15 15 11 5 3 3 3
255 4 6 7 11 27 29 29 24 24 24 19 6 4 3 255
3 3 8 26 38 43 38 37 31 13 6 4 3 3 3 3
3 3 3 3 3 3 0 0 0 0 0 0 0 2 3 3
2 2 4 5 9 16 16 18 18 23 19 19 17 12 5 4
255 4 4 8 24 25 31 25 28 33 41 41 9 3 255 3
4 7 17 22 24 31 31 28 18 15 6 3 3 255 3 3
3 4 5 7 9 9 10 10 10 8 3 255 7 9 13 13
12 11 12 14 15 17 10 10 10 10 255 4 6 10 18 14
14 14 16 15 15 13 12 4 255 3 5 16 29 30 30 22
20 23 25 30 26 17 5 255 3 3 3 4 4 6 11 10
8 8 6 5 4 3 255 3 3 7 8 8 10 10 9 9
6 5 3 3 3 255 3 4 6 9 10 14 16 20 17 13
4 3 2 255 3 3 5 7 10 13 24 25 25 17 11 4
4 255 3 4 4 5 7 7 7 8 9 9 11 11 9 4
255 3 3 4 6 8 9 12 13 13 16 14 10 5 3 255
3 3 3 4 4 4 4 4 5 5 5 3 3 3 255 3
4 7 8 8 7 8 8 9 9 4 3 3 255 4 4 10
16 24 24 22 19 17 17 8 4 4 255 3 3 3 3 4
6 10 10 9 8 6 5 4 4 255 3 3 3 6 14 15
15 15 13 9 7 6 4 3 255 3 4 4 6 8 9 9
10 10 6 4 3 3 3 255 3 3 4 6 9 10 13 13
9 5 4 3 3 255 3 3 3 3 3 5 5 4 4 4
4 3 3 3 255 3 3 4 5 4 4 6 8 9 7 4
4 4 255 4 4 14 23 23 15 15 18 23 26 23 23 8
4 255 3 2 3 7 12 16 17 16 13 12 10 4 4 4
255 6 14 14 15 15 16 16 20 19 20 17 4 3 255 2
3 5 10 15 22 24 24 20 17 15 10 4 2 255 2 2
3 3 5 10 27 33 25 12 5 3 3 3 255 3 4 5
7 9 15 16 16 11 7 3 3 3 255 4 5 7 13 27
27 28 24 25 25 24 6 3 3 255 3 4 9 26 46 46
46 43 37 19 9 4 4 4 4 3 3 3 3 3 3 3
0 0 0 0 0 0 0 2 3 3 3 3 4 8 16 19
18 18 17 17 18 24 24 17 5 5 255 4 5 8 24 30
45 43 34 41 41 41 14 4 255 3 4 7 16 22 31 45
45 32 22 16 10 4 3 255 3 3 3 5 5 7 9 10
9 9 8 5 3 255 3 7 11 13 13 13 12 14 16 17
12 10 10 10 255 4 10 20 25 20 15 9 9 9 10 10
9 4 255 3 4 16 20 22 22 17 17 18 25 26 26 19
6 255 3 3 3 4 6 11 12 12 9 7 6 5 4 3
255 3 3 7 7 7 6 8 9 13 9 6 4 3 3 255
3 3 5 8 9 10 15 20 23 19 5 3 2 255 3 3
7 8 12 13 19 24 28 25 11 4 4 255 3 4 4 6
7 7 8 8 9 9 10 11 9 5 255 3 3 4 6 8
11 15 19 20 19 16 10 4 3 255 3 4 6 6 5 4
4 6 16 16 10 5 3 3 255 4 5 8 8 7 6 6
8 8 8 5 4 3 255 4 5 10 18 25 24 24 20 17
15 8 4 4 255 3 3 3 4 6 9 10 10 9 8 6
4 3 3 255 3 3 3 6 14 15 15 15 13 12 9 5
4 3 255 3 4 4 7 8 8 9 10 10 6 5 3 3
3 255 3 3 4 6 7 9 10 10 8 5 5 4 3 255
3 3 3 3 3 4 4 4 4 4 4 3 3 3 255 3
3 6 6 5 5 6 10 11 10 7 4 4 255 4 4 14
23 23 18 18 23 25 26 23 20 8 4 255 3 3 4 8
12 13 16 14 12 10 7 4 4 4 255 9 19 24 19 17
18 16 18 17 18 15 9 3 255 2 3 4 9 22 24 29
29 24 23 20 14 7 3 255 2 2 3 3 5 10 14 27
16 12 6 3 3 2 255 3 4 6 8 12 15 16 13 9
7 4 3 3 255 3 5 12 17 19 23 24 24 24 29 25
10 4 3 255 3 5 15 32 37 46 47 47 37 25 16 8
4 4 3 3 3 3 3 3 3 2 0 0 0 0 0 0
0 3 3 4 3 3 4 9 19 25 26 18 16 16 17 28
29 23 7 4 255 4 5 8 23 40 53 53 43 43 41 36
14 4 255 3 4 7 10 17 31 32 34 30 19 16 10 4
3 255 3 3 3 5 7 9 13 12 9 8 5 3 3 255
3 4 7 11 12 12 11 11 15 17 15 14 12 10 255 4
10 25 40 40 17 12 9 9 10 10 9 4 255 3 4 10
18 18 18 17 17 17 18 25 25 19 9 255 3 3 4 5
7 10 12 10 7 7 6 5 4 3 255 3 3 6 7 6
6 6 13 19 13 9 4 3 3 255 3 3 5 8 8 8
10 14 19 9 5 4 3 255 3 3 7 11 13 16 17 20
24 24 11 4 4 255 3 4 4 6 7 8 8 8 9 9
9 9 6 4 255 3 3 4 6 10 12 15 19 20 19 12
8 4 3 255 4 6 6 6 4 4 4 12 16 16 14 8
4 4 255 4 5 7 7 6 6 7 8 8 7 5 4 3
255 3 4 8 18 24 24 20 19 17 13 8 5 4 255 3
2 3 4 6 8 9 9 8 7 5 3 3 3 255 3 3
3 5 12 15 15 15 13 10 9 5 3 3 255 3 3 4
7 8 9 9 10 10 8 6 4 3 3 255 2 3 5 7
7 7 8 8 6 5 4 4 3 255 3 3 3 3 3 4
4 4 4 4 4 4 4 4 255 3 3 5 5 5 5 6
9 10 9 7 4 3 255 3 5 14 23 24 24 24 26 26
26 23 22 9 3 255 3 3 4 8 12 13 13 13 10 8
6 4 3 4 255 9 27 32 33 22 22 20 16 16 14 11
8 3 255 2 2 4 9 23 31 46 36 29 26 23 20 10
4 255 2 2 3 3 5 10 11 14 14 12 6 3 3 2
255 3 4 6 8 12 15 15 12 8 7 4 3 3 255 3
8 16 17 19 18 20 24 29 34 29 14 4 3 255 3 7
20 32 36 46 50 50 36 30 19 8 4 3 3 3 3 3
3 3 3 2 0 0 0 0 0 0 0 3 4 4 4 3
3 6 14 25 26 18 16 16 17 30 30 23 7 4 255 3
4 7 14 26 45 43 41 41 36 28 9 4 255 3 3 5
8 11 18 30 30 19 16 10 8 4 3 255 3 3 4 7
8 13 18 15 9 5 3 3 3 255 3 4 4 5 11 11
11 11 11 12 14 15 15 11 255 5 10 28 40 40 24 17
14 14 14 10 9 5 255 3 4 8 15 17 17 17 17 18
18 18 19 14 9 255 3 3 3 4 7 10 10 7 7 6
5 4 3 3 255 2 3 6 6 7 6 7 15 19 15 9
4 4 3 255 3 4 5 6 8 8 9 9 9 9 5 4
4 255 3 3 5 8 12 16 16 18 20 18 9 4 3 255
3 3 4 6 8 9 9 8 8 8 8 6 4 3 255 3
3 4 6 11 12 13 13 13 12 9 5 3 3 255 4 4
6 4 3 3 4 6 15 15 10 7 4 4 255 3 4 5
6 6 7 8 8 8 7 4 3 3 255 3 3 6 12 18
23 20 19 17 13 8 5 4 255 2 2 2 4 6 7 8
8 7 5 4 3 3 3 255 3 3 3 5 10 15 15 12
11 9 6 4 3 3 255 3 3 4 7 8 9 10 12 11
9 6 4 3 3 255 2 3 5 7 7 7 7 7 5 5
3 3 3 255 3 3 3 3 3 4 4 4 4 3 3 4
4 4 255 3 4 6 5 5 5 5 7 9 7 4 3 3
255 3 5 14 24 28 29 26 26 28 28 25 20 8 3 255
3 3 3 5 13 14 13 12 10 8 6 4 3 3 255 9
27 32 36 33 30 24 20 15 14 9 5 3 255 2 3 4
12 30 43 47 46 32 26 22 18 10 4 255 2 2 3 4
7 10 10 10 11 7 4 3 3 3 255 2 3 5 9 12
14 15 12 7 6 4 4 3 255 4 8 16 17 18 15 18
25 31 34 30 17 7 3 255 4 9 20 29 35 40 46 36
33 25 18 7 3 3 2 2 3 3 3 3 3 2 1 0
0 0 0 0 0 2 4 4 4 3 3 3 6 14 16 18
18 17 17 17 29 13 7 3 255 3 3 4 8 15 25 26
27 29 28 9 5 3 255 3 3 4 5 10 17 18 18 12
10 8 4 3 3 255 3 3 4 6 9 10 18 12 5 3
3 3 3 255 3 4 4 8 12 12 11 11 10 10 12 17
17 12 255 5 8 28 34 34 31 24 18 17 17 14 10 5
255 3 3 7 11 15 18 19 20 18 18 16 14 9 5 255
3 3 3 3 4 4 4 4 5 5 4 3 3 3 255 3
3 4 6 7 7 8 8 12 11 6 4 3 3 255 3 3
4 5 6 7 8 9 9 6 4 4 4 255 3 3 3 5
8 11 13 15 15 13 8 4 3 255 3 3 3 6 9 11
9 9 8 7 6 4 3 3 255 3 3 4 6 11 12 11
11 9 9 7 4 3 3 255 3 4 3 3 3 3 3 4
6 7 7 4 4 4 255 3 4 5 6 7 9 9 8 7
5 4 3 3 255 3 3 5 10 18 20 24 20 17 14 9
5 3 255 2 2 3 4 5 5 5 4 4 4 3 3 3
3 255 3 3 3 4 7 10 13 10 8 6 4 3 3 3
255 3 3 4 7 9 12 14 12 12 8 5 3 3 3 255
2 3 4 5 7 7 7 6 5 4 3 3 3 255 3 3
3 3 3 3 4 4 3 3 3 3 3 3 255 3 6 9
5 5 4 4 3 3 3 3 3 3 255 3 5 14 26 29
30 29 28 28 28 22 14 8 3 255 2 2 3 5 14 14
14 13 10 7 4 4 3 3 255 7 16 29 33 33 30 24
23 16 11 7 4 3 255 3 3 4 12 24 31 43 36 27
22 18 10 6 3 255 2 2 2 4 8 10 10 8 7 4
3 3 3 3 255 3 3 5 8 12 12 12 11 7 6 4
4 4 255 4 6 13 17 18 16 22 24 27 30 19 15 7
3 255 4 9 19 25 29 36 36 26 20 18 11 7 3 3
2 2 3 3 3 3 3 3 1 0 0 0 0 0 0 2
3 4 3 3 3 3 4 9 12 16 16 17 16 16 13 7
3 3 255 3 3 3 6 8 13 13 11 11 9 5 3 3
255 3 3 3 4 9 10 15 11 8 5 3 3 3 3 255
2 3 3 4 6 9 10 5 3 3 3 3 3 255 3 4
6 22 17 13 12 11 8 8 10 18 18 11 255 4 6 13
28 31 26 24 18 17 17 10 5 4 255 3 3 5 8 11
15 19 20 18 16 14 8 5 4 255 3 3 3 3 2 2
2 3 3 3 3 3 3 3 255 3 3 3 4 6 7 8
7 7 4 4 3 3 3 255 3 3 4 5 5 6 6 6
6 4 4 4 4 255 3 3 3 4 8 8 10 12 13 8
6 4 3 255 3 3 3 5 10 12 11 9 7 5 4 4
3 3 255 3 3 4 5 7 11 10 9 9 7 5 4 3
3 255 3 3 3 3 3 3 3 3 3 5 4 3 3 3
255 3 4 4 6 8 9 8 7 5 4 3 3 3 255 3
3 4 10 17 20 24 20 15 11 7 5 3 255 3 3 3
3 4 4 3 3 3 3 3 3 3 3 255 3 3 3 3
4 7 7 7 6 4 3 3 3 3 255 3 3 4 5 8
12 14 12 8 5 4 3 3 3 255 3 3 4 4 5 6
6 5 4 4 3 3 3 255 3 3 3 3 3 3 3 3
2 2 2 2 3 3 255 5 6 9 5 4 4 3 3 3
3 3 3 3 255 3 4 8 18 26 29 28 25 18 16 14
9 4 3 255 2 2 3 4 7 14 13 12 8 6 4 4
4 3 255 4 10 16 27 27 24 23 17 15 10 6 4 3
255 3 3 4 7 14 24 26 26 18 13 10 6 3 2 255
2 2 3 3 4 7 7 5 4 3 3 3 3 4 255 3
3 4 7 9 11 11 9 6 4 4 3 4 255 4 4 9
17 18 22 23 23 23 19 15 8 4 3 255 3 8 13 19
25 26 25 19 16 11 7 3 3 3 3 3 3 3 3 4
4 4 1 0 0 0 0 0 0 2 3 3 3 3 3 3
3 4 6 10 14 14 12 7 5 4 3 3 255 3 3 3
3 6 6 4 3 3 3 3 3 3 255 3 2 3 3 4
9 9 8 4 3 3 3 3 3 255 2 2 3 3 4 4
4 3 3 3 3 3 3 255 3 5 13 22 17 17 16 12
8 8 10 11 11 4 255 3 4 6 13 24 24 16 10 10
8 5 4 3 255 3 3 3 5 8 11 13 15 15 11 8
5 3 3 255 3 3 3 2 2 2 2 3 3 3 2 2
2 3 255 3 3 3 3 4 5 6 6 4 4 4 4 3
3 255 3 3 4 4 4 4 4 3 3 3 3 3 3 255
3 3 3 4 4 7 7 7 7 6 4 3 3 255 2 2
2 3 6 10 9 6 5 4 4 4 3 3 255 3 3 4
4 5 5 7 7 7 5 4 3 2 3 255 3 3 3 3
3 3 3 3 3 3 3 3 3 3 255 3 4 4 5 7
8 6 5 4 4 3 3 3 255 3 2 3 5 10 17 17
15 11 7 5 3 3 255 3 3 3 3 3 3 3 3 3
3 3 3 3 3 255 3 3 3 3 3 4 4 4 3 3
3 3 3 3 255 3 3 3 4 5 7 7 7 5 4 3
3 3 3 255 3 3 3 3 4 4 4 4 4 4 3 3
3 255 3 3 3 3 3 3 3 2 2 2 2 2 2 3
255 4 5 5 3 3 3 2 2 3 3 3 3 2 255 3
3 4 8 18 24 19 15 10 10 9 6 3 3 255 3 3
3 4 5 7 8 8 6 4 4 4 3 3 255 3 4 10
14 14 14 15 15 12 7 6 3 3 255 3 3 3 4 7
11 12 12 10 8 6 4 3 3 255 3 3 3 3 3 4
4 3 3 3 3 3 3 4 255 4 3 3 4 7 7 7
6 4 4 3 3 3 255 3 4 6 10 17 22 22 20 16
12 8 5 4 3 255 3 3 8 13 15 16 16 14 11 6
4 3 3 3 3 3 3 3 3 4 4 4 1 0 0 0
0 0 0 2 3 3 3 3 3 3 3 3 4 5 6 6
6 4 4 3 3 3 255 3 3 3 3 4 4 3 3 3
3 3 3 3 255 2 2 2 3 3 3 3 3 3 3 2
3 3 3 255 2 2 2 2 3 4 3 3 3 3 4 4
3 255 3 3 6 15 17 16 16 12 8 7 7 9 4 3
255 3 3 4 6 10 10 7 5 4 3 3 3 3 255 3
3 3 3 3 4 5 8 8 7 4 3 3 3 255 2 3
3 3 2 2 3 3 3 3 2 2 2 2 255 3 3 3
3 3 3 3 3 3 4 5 5 5 3 255 3 3 3 4
4 3 3 3 3 3 4 3 3 255 3 3 3 3 4 4
4 4 4 4 4 3 2 255 2 2 3 3 3 4 4 3
3 3 3 3 3 3 255 3 3 3 4 4 3 3 3 3
3 3 2 2 2 255 3 3 3 3 3 3 3 3 3 3
3 3 3 3 255 3 3 4 4 4 4 4 4 4 3 3
3 3 255 3 2 3 3 5 6 6 5 3 3 3 3 3
255 3 3 3 3 3 3 3 3 3 3 3 3 3 3 255
3 3 3 3 3 3 3 3 3 3 3 3 3 3 255 3
3 3 3 3 4 4 4 4 3 3 3 3 3 255 3 3
3 3 3 3 3 3 3 3 3 3 3 255 3 2 2 2
2 3 3 3 3 3 3 2 2 3 255 3 3 3 3 3
2 2 2 3 3 3 2 2 255 3 3 3 4 8 9 9
8 6 6 6 5 3 3 255 3 3 3 3 4 5 5 4
4 3 3 3 3 3 255 4 4 4 5 6 8 8 8 7
6 3 3 3 255 2 3 3 4 4 5 5 5 4 4 4
3 3 3 255 3 3 3 3 3 3 3 3 3 3 3 3
3 4 255 3 2 2 3 4 5 5 4 4 3 3 3 3
255 3 3 3 6 10 15 15 14 10 7 5 4 4 3 255
2 3 3 4 5 7 9 9 5 3 3 3 3 3 3 3
3 3 3 3 4 3 1 0 0 0 0 0 0 2 3 3
3 3 3 3 3 3 3 3 3 3 3 3 3 3 3 3
255 3 3 3 3 3 3 3 3 3 3 3 3 3 255 2
2 2 3 3 3 3 3 2 2 2 2 3 3 255 2 2
2 2 2 3 3 3 3 3 4 4 3 255 2 3 3 4
6 9 11 11 6 4 3 3 3 3 255 3 3 3 3 3
3 3 3 3 3 2 2 3 255 3 2 2 2 2 3 3
3 3 3 3 3 3 3 255 2 3 3 3 3 3 3 3
3 3 2 2 2 2 255 3 3 3 3 3 3 3 3 3
3 4 5 4 3 255 3 2 2 3 3 3 3 3 3 3
4 3 3 255 3 3 3 3 3 3 3 3 3 3 3 3
2 255 2 2 3 3 3 3 3 3 3 3 3 3 3 3
255 3 3 3 3 3 3 3 3 3 3 3 3 2 3 255
3 3 3 3 3 3 3 3 3 3 3 3 3 3 255 3
3 3 4 4 4 4 4 4 3 3 3 4 255 3 3 3
3 3 3 3 3 3 3 3 3 3 255 3 3 3 3 3
2 2 3 3 3 3 3 3 3 255 3 3 3 3 3 3
3 3 3 3 3 3 3 3 255 3 3 2 2 3 3 3
3 3 3 3 3 3 3 255 3 3 3 3 3 3 2 3
3 3 3 3 2 255 2 2 2 2 2 3 3 3 3 3
3 3 3 3 255 3 3 3 2 2 2 3 3 3 3 3
2 3 255 3 3 3 3 3 3 4 4 6 6 6 4 3
3 255 3 3 3 3 3 3 3 3 3 3 3 3 3 3
255 4 4 3 4 4 4 4 4 4 3 3 3 3 255 2
3 3 4 3 3 3 3 3 3 3 3 3 3 255 3 3
2 2 2 3 3 3 3 3 3 3 3 3 255 3 2 2
3 3 4 4 3 3 3 3 3 3 255 3 3 3 3 4
7 7 5 3 3 4 4 4 3 255 2 3 3 3 3 3
4 4 3 3 3 3 3 3 3 3 3 3 3 3 3 3
1 0 0 0 255 255 255 255 255 255 255 255 255 255 255 255
255 255 255 255 255 255 255 255 255 255 255 255 255 255 255 255
255 255 255 255 255 255 255 255 255 255 255 255 255 255 255 255
255 255 255 255 255 255 255 255 255 255 255 255 255 255 255 255
255 255 255 255 255 255 255 255 255 255 255 255 255 255 255 255
255 255 255 255 255 255 255 255 255 255 255 255 255 255 255 255
255 255 255 255 255 255 255 255 255 255 255 255 255 255 255 255
255 255 255 255 255 255 255 255 255 255 255 255 255 255 255 255
255 255 255 255 255 255 255 255 255 255 255 255 255 255 255 255
255 255 255 255 255 255 255 255 255 255 255 255 255 255 255 255
255 255 255 255 255 255 255 255 255 255 255 255 255 255 255 255
255 255 255 255 255 255 255 255 255 255 255 255 255 255 255 255
255 255 255 255 255 255 255 255 255 255 255 255 255 255 255 255
255 255 255 255 255 255 255 255 255 255 255 255 255 255 255 255
255 255 255 255 255 255 255 255 255 255 255 255 255 255 255 255
255 255 255 255 255 255 255 255 255 255 255 255 255 255 255 255
255 255 255 255 255 255 255 255 255 255 255 255 255 255 255 255
255 255 255 255 255 255 255 255 255 255 255 255 255 255 255 255
255 255 255 255 255 255 255 255 255 255 255 255 255 255 255 255
255 255 255 255 255 255 255 255 255 255 255 255 255 255 255 255
255 255 255 255 255 255 255 255 255 255 255 255 255 255 255 255
255 255 255 255 255 255 255 255 255 255 255 255 255 255 255 255
255 255 255 255 255 255 255 255 255 255 255 255 255 255 255 255
255 255 255 255 255 255 255 255 255 255 255 255 255 255 255 255
255 255 255 255 255 255 255 255 255 255 255 255 255 255 255 255
255 255 255 255 255 255 255 255 255 255 255 255 255 255 255 255
255 255 255 255 255 255 255 255 255 255 255 255 255 255 255 255
255 255 255 255 255 255 255 255 255 255 255 255 255 255 255 255
255 255 255 255 255 255 255 255 255 255 255 255 255 255 0 0
0 2 3 3 3 3 3 3 3 3 3 4 4 4 4 3
3 3 3 3 255 3 3 3 4 4 4 4 3 3 3 3
2 2 255 3 3 3 3 3 3 3 3 3 3 2 2 3
3 255 3 3 2 3 3 3 3 3 3 3 3 3 3 255
3 3 3 4 3 3 3 3 3 2 2 2 2 3 255 3
3 3 3 3 3 3 3 3 3 3 3 3 255 3 2 2
2 3 4 6 3 3 3 3 3 3 3 255 3 3 3 3
4 5 8 13 13 6 4 3 2 2 255 2 3 3 3 3
4 4 4 3 3 3 3 3 3 255 2 2 2 3 3 3
3 3 3 3 3 3 3 255 3 3 3 3 2 2 2 3
3 3 3 3 3 255 3 2 3 2 3 3 3 3 3 3
2 2 3 3 255 3 3 3 3 3 3 3 3 3 3 3
3 3 3 255 3 3 3 3 4 4 4 4 3 3 3 3
3 3 255 4 4 9 39 92 115 204 204 76 12 4 4 3
255 3 3 3 3 3 2 2 3 3 3 3 3 3 255 3
4 4 3 3 3 3 3 3 3 3 3 3 3 255 4 3
3 3 3 5 5 3 2 2 3 3 3 3 255 3 3 3
3 3 3 3 4 4 4 3 3 3 3 255 3 2 2 2
3 3 3 3 3 3 3 2 2 255 3 3 3 3 2 2
3 3 3 3 3 3 3 3 255 3 2 2 2 2 3 3
3 3 3 3 3 3 255 3 4 4 3 2 2 2 2 2
3 4 3 3 3 255 3 4 4 3 3 3 3 2 2 3
3 3 3 4 255 3 3 3 3 3 3 3 3 3 2 2
2 3 255 3 3 3 3 3 3 3 3 3 3 3 3 3
4 255 3 3 2 2 2 2 3 3 3 3 3 3 3 3
255 3 2 2 3 3 3 3 3 3 3 3 3 3 255 3
3 3 3 2 2 3 3 3 3 5 5 4 3 255 3 3
3 3 3 3 3 3 3 3 3 3 3 3 4 3 3 3
3 3 3 3 0 0 0 0 0 0 0 2 3 4 4 3
3 3 3 4 7 12 13 13 13 8 4 3 3 3 255 3
3 4 4 5 7 7 7 7 5 4 2 2 255 3 3 3
3 3 3 6 6 6 4 4 3 3 3 255 2 3 3 3
5 8 9 9 6 4 3 3 3 255 3 3 4 4 4 3
3 3 4 4 4 4 3 3 255 3 3 3 3 4 7 7
5 4 4 3 3 3 255 2 2 3 3 5 9 9 5 3
3 3 3 2 2 255 3 3 3 4 5 10 15 20 20 15
10 5 3 3 255 2 3 3 3 4 6 5 4 4 4 3
3 3 3 255 2 2 3 3 3 5 6 6 6 5 3 3
3 255 3 3 2 2 2 2 2 3 3 3 3 3 3 255
2 2 2 2 3 4 4 4 4 4 3 2 3 3 255 3
3 3 3 4 4 4 4 4 3 3 3 3 3 255 3 3
3 3 4 4 4 3 3 3 3 3 3 3 255 4 10 116
255 255 255 255 255 255 134 14 4 3 255 3 3 3 3 3
2 2 3 4 4 3 3 3 255 3 4 4 3 3 3 3
3 3 3 3 3 3 3 255 3 3 3 3 3 5 5 3
2 2 2 3 3 3 255 3 3 4 4 4 3 4 4 4
4 3 3 3 3 255 2 2 2 3 3 3 3 3 3 2
3 3 3 255 3 3 3 3 3 2 3 3 3 3 3 3
3 4 255 3 2 2 2 2 3 3 3 3 3 3 3 3
255 4 4 4 3 3 2 2 2 2 3 3 3 3 3 255
3 4 4 3 3 3 3 2 2 3 3 3 3 3 255 2
2 2 3 3 4 4 3 3 2 2 2 3 255 3 3 3
3 3 3 4 4 3 4 3 3 3 4 255 3 3 3 2
2 2 3 3 3 3 3 3 3 3 255 2 2 2 3 3
3 3 3 4 4 3 3 3 255 3 4 3 2 2 2 3
3 3 3 4 4 3 3 255 3 3 3 3 3 3 3 3
3 3 3 3 3 4 4 4 4 3 3 3 3 2 0 0
0 0 0 0 0 2 3 4 4 4 3 3 4 7 13 18
24 24 23 13 8 4 3 3 255 3 3 4 5 7 9 9
8 8 8 5 4 3 255 3 3 4 4 6 11 13 8 7
6 6 4 3 3 255 2 3 4 5 8 11 13 13 11 7
4 4 3 255 3 3 4 4 3 3 3 4 4 5 5 5
4 3 255 3 3 3 4 7 12 14 10 10 8 6 3 2
255 2 2 3 4 5 5 7 5 5 5 5 5 3 2 255
3 3 5 8 13 17 23 27 27 27 17 10 5 3 255 3
3 3 4 6 7 6 5 5 5 4 3 3 3 255 2 2
3 5 6 9 11 13 12 7 5 3 3 255 3 3 2 2
2 2 2 4 4 4 3 3 3 255 2 2 3 3 4 4
4 4 5 5 4 2 3 3 255 3 3 3 3 4 4 4
5 5 4 4 3 3 3 255 3 3 3 3 3 3 3 3
3 3 3 3 3 3 255 10 116 255 255 255 255 255 255 255
255 134 14 4 255 3 3 3 3 3 2 2 3 3 4 3
3 3 255 3 3 4 3 3 3 3 3 3 3 3 3 3
3 255 3 3 3 3 5 5 4 3 2 2 3 3 3 3
255 3 4 4 6 6 9 11 11 8 4 3 3 3 3 255
2 2 2 3 3 4 3 3 3 2 3 3 3 255 3 3
3 3 3 3 5 6 5 4 3 3 3 4 255 3 2 2
2 2 4 6 5 3 3 3 3 2 255 3 4 3 3 3
3 3 3 2 2 2 3 3 3 255 3 3 3 3 3 3
3 3 3 3 3 3 3 3 255 2 2 3 4 5 6 7
7 7 3 3 2 2 255 3 3 3 3 5 8 11 11 8
5 4 4 3 3 255 3 3 3 6 10 10 7 6 5 3
3 3 3 3 255 3 3 3 5 5 5 7 6 4 3 3
3 3 255 3 3 3 2 2 4 4 4 4 4 3 3 3
3 255 3 3 3 3 4 4 4 4 4 3 3 3 3 4
4 4 4 4 3 3 3 2 0 0 0 0 0 0 0 2
3 3 4 4 4 4 6 13 15 18 24 24 23 16 9 5
3 3 255 3 4 5 7 9 10 10 8 8 8 8 4 3
255 3 3 4 5 8 14 14 13 10 7 7 4 4 3 255
3 4 5 8 11 14 15 15 12 11 7 4 3 255 3 4
5 4 3 3 3 4 4 5 5 8 6 4 255 2 3 4
7 12 18 18 17 15 15 8 6 3 255 2 3 4 4 5
5 5 5 5 8 11 10 5 3 255 3 5 8 13 17 23
24 27 27 27 28 17 10 5 255 3 3 4 5 8 8 7
6 6 6 5 4 3 3 255 2 3 5 10 10 14 18 20
18 12 6 3 3 255 3 3 2 2 2 3 5 5 6 6
6 4 3 255 2 2 3 4 4 5 5 5 5 5 4 3
3 3 255 3 3 3 4 4 5 7 7 7 5 4 3 3
3 255 3 3 3 3 3 3 3 3 3 2 3 3 3 3
255 52 255 255 255 255 255 255 255 255 255 255 102 10 255 4
3 3 3 2 2 2 3 4 4 3 3 3 255 2 2 3
3 3 3 3 3 3 3 3 3 3 3 255 3 3 3 4
5 5 5 4 3 3 4 4 3 3 255 3 4 6 6 10
17 17 17 13 8 4 3 3 2 255 2 2 3 4 4 4
6 5 3 3 4 5 4 255 3 3 4 4 6 7 9 9
9 5 3 3 3 4 255 3 2 2 2 3 6 7 6 5
3 3 3 2 255 3 3 3 3 3 3 3 3 2 2 3
3 3 3 255 3 3 3 3 3 5 6 6 6 3 3 3
3 3 255 2 3 5 9 15 18 18 18 15 7 4 3 2
255 2 3 3 5 8 15 23 25 25 14 7 4 4 3 255
3 3 6 10 13 13 11 10 9 6 4 3 3 3 255 3
3 5 9 9 9 11 9 6 3 3 3 3 255 3 3 3
5 8 9 9 8 7 4 3 3 3 3 255 4 4 4 4
4 5 7 7 5 4 3 3 3 3 4 4 4 4 3 3
3 2 0 0 0 0 0 0 0 1 3 3 3 4 4 4
8 12 13 15 15 15 15 10 9 5 3 3 255 3 4 6
8 9 10 9 7 7 7 6 4 3 255 3 3 4 6 8
11 14 14 11 9 7 6 4 3 255 3 4 6 10 14 17
16 15 12 11 9 5 3 255 3 5 5 5 5 4 4 4
4 5 9 9 8 5 255 2 3 4 8 12 18 20 18 16
15 14 8 4 255 3 4 5 5 5 5 6 7 8 11 13
14 10 5 255 4 6 11 15 20 23 24 26 27 30 34 28
15 7 255 3 4 5 6 8 8 7 6 6 7 6 5 4
3 255 3 5 10 13 15 15 20 20 20 12 5 3 3 255
3 3 3 3 3 5 7 7 7 7 6 6 4 255 2 2
3 4 6 7 6 6 6 5 5 4 3 3 255 3 3 3
4 5 7 9 10 10 7 4 4 3 3 255 3 3 3 3
3 3 2 3 2 2 3 3 3 4 255 159 255 255 255 255
255 255 255 255 255 255 255 45 255 4 4 3 3 3 2 2
3 3 4 3 3 3 255 2 2 3 4 4 4 4 5 5
5 4 4 3 3 255 3 3 3 4 5 6 7 8 5 5
5 5 3 3 255 3 3 6 10 17 24 25 26 17 13 6
3 3 3 255 2 3 3 4 5 6 8 8 5 5 5 5
4 255 3 3 4 4 7 7 9 9 9 5 3 2 2 3
255 3 3 2 3 5 6 6 6 5 5 3 3 3 255 3
3 3 3 3 3 3 3 2 2 3 3 3 3 255 3 3
3 3 5 8 10 10 10 7 3 3 3 3 255 3 5 9
17 28 30 30 28 20 15 7 4 2 255 2 3 4 7 15
23 31 36 35 25 14 7 4 3 255 3 4 8 13 15 15
15 13 15 15 8 4 3 3 255 4 5 9 11 11 11 13
14 10 5 3 3 3 255 3 3 5 8 9 11 11 15 13
7 4 3 3 3 255 4 4 4 4 5 9 11 11 11 6
4 3 3 3 3 3 3 3 3 3 3 2 0 0 0 0
0 0 0 1 3 3 3 4 4 4 8 9 12 13 13 12
11 10 8 5 3 3 255 3 5 6 8 9 9 8 7 7
7 6 4 3 255 3 3 4 6 8 14 15 16 16 11 9
6 4 3 255 3 4 7 14 17 20 17 13 12 11 10 5
3 255 3 5 7 7 5 4 4 4 4 6 9 9 6 3
255 3 3 6 9 14 18 19 18 15 14 12 8 5 255 4
4 8 11 12 12 8 8 8 12 14 17 13 6 255 6 10
15 19 24 24 24 26 27 32 34 32 20 9 255 4 4 5
6 7 7 6 6 7 7 7 5 4 3 255 3 7 15 15
15 14 18 20 15 7 3 3 3 255 3 3 3 3 4 7
8 8 7 7 7 6 4 255 3 2 3 5 7 10 10 10
7 6 5 4 3 3 255 3 3 4 5 7 10 11 11 11
10 5 3 3 3 255 3 3 4 4 4 3 3 3 3 3
3 3 3 4 255 255 255 255 255 255 255 255 255 255 255 255
255 120 255 6 5 4 4 3 2 2 2 3 3 3 4 4
255 3 3 4 4 4 4 4 5 6 6 6 5 4 3 255
3 3 3 4 6 7 9 8 8 6 6 6 4 3 255 3
3 6 11 19 25 25 26 22 17 11 5 3 3 255 3 3
4 5 7 10 11 8 5 4 4 5 3 255 3 3 4 5
6 7 9 9 6 4 3 2 2 2 255 3 3 3 4 6
6 6 6 6 5 5 3 3 255 3 3 3 4 7 4 3
3 3 3 3 4 3 3 255 3 3 5 6 8 11 11 14
13 10 6 3 3 3 255 4 8 17 28 30 31 33 32 28
18 9 4 2 255 2 3 5 10 22 31 36 38 38 34 24
12 5 3 255 3 5 9 13 19 19 16 16 16 22 15 8
4 4 255 4 7 11 12 13 13 14 14 12 10 5 3 3
255 3 4 5 9 11 12 15 17 16 12 5 3 3 3 255
4 4 4 5 7 9 11 11 11 9 6 3 3 3 3 3
3 3 3 3 3 3 0 0 0 0 0 0 0 2 3 3
4 4 4 5 8 9 10 12 12 12 10 10 7 5 4 3
255 3 5 7 8 9 9 9 9 9 8 7 5 3 255 3
4 5 8 10 16 22 25 27 16 11 6 4 3 255 3 4
8 14 19 20 18 12 12 11 10 6 3 255 3 4 5 5
5 4 3 3 4 4 6 4 3 2 255 3 4 7 11 15
18 18 18 14 14 11 8 5 255 4 7 11 14 17 12 11
10 10 12 16 17 15 6 255 6 11 16 22 25 28 28 29
32 32 32 31 20 9 255 3 3 5 6 7 7 6 7 8
7 6 4 3 3 255 4 7 11 13 11 10 12 15 12 7
3 3 3 255 3 3 3 4 5 7 8 8 7 7 7 6
4 255 3 3 3 5 9 11 29 31 24 16 7 5 4 3
255 3 3 4 5 9 10 13 14 12 11 7 3 3 3 255
3 3 4 4 4 5 5 4 4 4 3 3 3 4 255 255
255 255 255 255 255 255 255 255 255 255 255 176 255 5 5 5
5 4 3 2 2 3 3 4 4 4 255 4 4 4 4 4
4 4 4 6 6 6 6 4 3 255 3 3 3 4 6 9
9 9 7 6 6 6 4 3 255 3 4 10 17 23 24 25
26 26 22 12 5 3 3 255 3 3 4 6 9 10 9 6
4 3 3 3 3 255 3 3 4 6 7 8 8 6 4 4
4 3 2 2 255 3 3 4 6 7 7 7 7 8 7 5
4 3 255 3 3 4 8 8 6 4 3 3 4 4 4 4
3 255 3 5 5 7 8 11 14 17 16 13 8 4 3 3
255 4 11 24 30 31 32 35 35 29 19 10 4 2 255 3
4 10 17 26 35 40 45 38 34 24 12 5 3 255 4 6
11 19 26 23 22 22 23 23 19 8 4 4 255 4 7 12
12 13 14 13 12 12 12 10 5 3 255 3 4 6 8 10
11 14 17 13 12 5 4 3 3 255 4 4 5 6 8 9
11 11 11 9 6 3 3 3 3 3 3 3 3 3 3 3
0 0 0 0 0 0 0 3 3 4 5 4 4 5 8 9
10 10 11 12 11 9 7 5 4 3 255 3 5 7 9 11
10 10 10 10 9 7 5 3 255 3 4 5 9 15 20 25
27 29 28 13 6 4 3 255 3 4 8 13 17 18 14 12
12 11 10 6 3 255 2 3 4 4 4 3 3 3 3 4
4 3 2 2 255 3 4 7 11 15 18 18 18 16 14 9
5 3 255 3 7 12 17 17 16 12 10 10 10 14 16 8
5 255 5 8 16 25 28 34 32 32 32 32 32 28 18 7
255 3 3 5 6 7 7 10 8 8 7 5 3 3 3 255
4 5 7 9 7 8 10 11 10 6 4 3 3 255 3 3
3 4 5 7 8 8 8 7 7 5 4 255 3 3 3 4
9 23 33 50 40 26 16 7 3 3 255 3 3 4 5 9
10 13 14 12 8 7 5 3 3 255 3 3 3 4 6 8
8 8 13 7 4 3 4 5 255 255 255 255 255 255 255 255
255 255 255 255 255 176 255 4 4 5 7 9 5 3 2 3
3 4 4 4 255 4 5 5 6 4 4 4 4 5 6 7
6 4 3 255 3 3 4 5 7 11 11 9 8 7 6 6
3 3 255 3 5 12 23 24 25 24 25 26 25 15 7 4
3 255 3 3 3 6 8 9 6 5 4 3 3 3 3 255
2 4 6 9 9 8 6 4 4 4 4 4 3 3 255 3
3 5 8 11 8 8 9 10 8 5 4 4 255 3 3 4
8 8 6 5 4 5 4 4 4 4 3 255 4 4 5 6
8 13 15 17 16 11 7 4 3 3 255 5 13 25 31 32
37 41 41 35 26 12 4 2 255 3 5 11 23 31 40 50
47 41 29 17 8 4 3 255 4 7 16 24 26 26 24 23
23 22 19 8 4 4 255 4 7 10 13 15 14 12 11 10
10 10 6 3 255 3 4 7 8 9 10 11 12 12 9 5
4 3 3 255 4 5 6 7 8 9 10 11 11 9 6 3
3 3 3 3 3 3 3 3 3 3 0 0 0 0 0 0
0 3 4 4 5 4 4 5 8 10 10 9 9 11 10 7
7 5 4 3 255 3 5 8 10 11 10 10 10 10 8 6
4 3 255 3 3 6 11 15 20 22 25 28 19 13 6 4
3 255 3 4 6 9 14 16 16 12 11 10 7 4 3 255
3 2 3 3 4 4 3 3 3 4 4 3 2 2 255 3
4 7 9 13 17 19 19 17 14 9 5 3 255 3 5 9
15 17 16 12 10 9 9 8 8 6 3 255 3 5 12 25
34 36 36 35 34 34 28 24 13 5 255 3 4 4 5 7
9 10 10 8 6 5 3 3 3 255 4 4 5 5 5 7
7 10 7 5 4 3 3 255 3 3 3 4 5 7 8 9
9 7 7 5 4 255 3 3 3 4 7 23 35 50 40 26
16 7 3 3 255 3 3 4 4 6 9 9 9 8 7 5
5 4 3 255 3 3 3 4 7 8 10 11 13 7 4 4
4 5 255 255 255 255 255 255 255 255 255 255 255 255 255 112
255 4 3 6 9 9 8 5 3 3 3 3 3 3 255 3
4 5 6 5 4 4 4 5 6 6 4 3 3 255 3 3
4 5 7 10 10 9 9 7 7 4 3 3 255 3 5 12
23 24 27 25 25 25 23 15 7 4 3 255 2 3 3 3
4 4 4 5 5 4 3 3 3 255 2 4 8 10 10 6
4 3 4 4 4 4 3 3 255 3 3 5 10 11 10 10
11 11 9 4 4 4 255 3 3 5 8 8 5 5 5 6
5 4 4 3 3 255 3 4 5 5 8 13 15 15 12 8
4 3 3 3 255 5 14 25 30 36 38 41 41 36 26 12
4 3 255 3 5 11 23 31 45 51 51 40 28 17 7 3
3 255 3 7 15 17 24 24 26 28 26 22 13 6 4 4
255 4 7 9 14 15 15 13 12 10 10 8 5 3 255 3
4 7 8 9 10 11 11 10 8 5 3 3 3 255 4 5
6 7 8 9 10 10 10 8 5 3 3 3 3 3 3 3
3 3 3 3 0 0 0 0 0 0 0 2 3 4 4 4
4 5 8 9 9 8 7 7 7 7 5 4 3 3 255 3
4 7 9 9 8 7 7 7 6 4 3 3 255 3 3 6
10 12 15 18 19 18 16 11 5 3 3 255 3 3 4 6
11 14 16 14 10 8 4 3 3 255 3 2 2 3 4 4
4 3 3 3 4 3 2 2 255 2 3 5 7 10 14 18
19 16 11 7 4 3 255 3 3 5 11 15 15 12 9 9
7 7 7 5 3 255 2 3 10 23 34 35 35 35 34 32
26 18 7 3 255 4 4 4 5 5 7 8 8 6 5 4
3 3 3 255 3 3 3 3 4 5 7 7 5 4 3 3
3 255 3 3 3 3 5 7 8 9 9 7 5 4 3 255
3 3 3 3 4 9 23 26 23 16 9 3 3 2 255 2
3 3 4 4 6 6 6 6 5 5 4 4 3 255 3 3
3 4 4 8 10 10 7 4 4 3 3 4 255 231 255 255
255 255 255 255 255 255 255 255 255 45 255 3 3 3 6 8
6 5 4 3 3 3 3 3 255 3 3 4 5 5 5 4
4 5 5 5 3 3 3 255 3 3 4 5 7 8 10 9
8 7 6 3 3 3 255 4 4 10 23 26 27 26 26 24
17 10 6 3 2 255 3 3 3 3 2 2 3 4 5 4
3 3 3 255 3 3 6 9 7 6 3 3 4 4 4 4
3 3 255 3 3 4 5 10 10 11 18 15 9 4 3 4
255 3 3 5 7 6 4 3 5 6 6 4 3 3 3 255
3 4 4 6 9 12 12 12 8 5 3 3 3 3 255 5
14 20 27 36 38 39 37 32 18 7 3 3 255 3 3 6
15 29 36 50 46 39 28 16 7 3 3 255 3 4 8 16
20 24 26 29 28 17 8 5 4 4 255 3 5 9 10 14
14 14 12 10 9 5 4 3 255 3 4 6 8 15 14 11
10 8 5 4 4 3 3 255 3 5 6 7 8 9 9 10
9 6 4 3 3 3 3 3 3 3 3 3 3 3 0 0
0 0 0 0 0 2 3 3 3 4 4 4 6 8 8 6
6 6 6 5 4 4 3 3 255 2 3 4 6 6 5 5
5 5 4 4 3 3 255 2 3 3 6 10 11 11 13 13
12 7 3 3 3 255 3 3 4 5 6 11 16 14 8 4
3 3 3 255 3 3 3 3 3 3 3 3 3 4 4 3
2 2 255 2 3 3 5 7 10 14 16 11 7 4 3 3
255 3 3 3 6 11 13 9 9 7 7 7 5 3 2 255
2 3 6 12 23 34 34 32 32 26 18 7 3 3 255 3
4 4 4 4 4 5 5 4 4 3 3 3 3 255 3 3
2 3 4 4 4 4 3 3 3 3 3 255 3 3 3 3
4 5 7 7 7 5 4 4 4 255 3 3 3 3 4 6
9 11 9 8 5 3 3 3 255 2 3 3 3 4 4 4
5 5 5 4 4 3 4 255 3 3 3 3 4 4 7 7
4 3 3 3 3 3 255 71 255 255 255 255 255 255 255 255
255 255 91 11 255 3 2 2 4 6 5 4 4 3 3 3
3 3 255 3 3 3 4 5 6 7 5 5 4 4 3 2
2 255 3 3 2 2 6 7 7 7 7 6 3 3 3 3
255 4 4 6 11 23 26 26 23 17 10 6 4 3 2 255
3 3 3 3 2 2 2 3 4 3 3 3 3 255 3 3
4 6 6 5 3 3 4 4 5 4 3 3 255 3 3 3
4 8 10 19 19 11 4 4 3 3 255 4 3 3 5 4
2 2 3 6 6 5 4 3 3 255 3 3 4 7 10 11
11 9 6 3 3 3 3 3 255 4 6 14 20 30 36 36
35 19 7 3 3 2 255 3 3 4 12 24 29 33 35 28
16 7 4 3 3 255 3 4 4 9 17 19 24 26 17 13
6 4 3 3 255 3 3 5 9 10 11 13 12 9 6 4
3 3 255 3 4 6 11 15 14 12 9 5 4 4 4 3
3 255 3 3 5 6 7 7 8 8 6 5 4 3 4 4
3 3 3 3 3 3 3 3 0 0 0 0 0 0 0 2
3 3 3 3 3 4 4 6 6 5 5 5 5 4 4 4
3 3 255 2 3 3 4 4 4 4 4 4 4 4 3 3
255 2 3 3 4 5 6 7 10 10 7 4 3 3 3 255
3 3 3 3 5 6 7 7 4 3 3 3 3 255 3 3
3 3 3 3 3 3 4 4 4 3 2 2 255 2 3 3
4 4 7 8 7 5 4 3 3 3 255 3 3 3 3 6
6 6 6 6 5 4 3 3 2 255 3 3 4 6 12 20
29 29 26 12 7 3 3 3 255 3 3 4 3 3 3 3
3 3 3 3 3 3 3 255 3 2 2 3 4 4 4 3
3 3 3 3 3 255 3 3 3 3 4 4 5 5 5 4
4 4 4 255 3 3 3 3 3 5 6 4 4 3 3 3
3 3 255 2 2 3 3 3 3 3 4 4 4 3 3 3
4 255 4 3 3 3 3 4 3 3 3 3 3 3 3 3
255 11 91 255 255 255 255 255 255 255 255 91 12 4 255 3
3 3 3 4 4 3 3 3 3 3 3 3 255 3 3 3
3 4 5 7 5 4 4 3 3 2 2 255 3 3 2 2
3 4 6 4 4 3 3 3 3 3 255 4 4 4 6 11
13 15 15 9 5 4 3 2 3 255 3 3 3 3 3 2
2 2 2 3 3 3 3 255 3 3 3 4 4 4 3 3
4 4 5 4 3 3 255 2 3 3 3 4 8 10 11 6
4 4 3 3 255 3 2 2 2 2 2 2 3 6 6 5
4 4 3 255 3 3 4 6 8 10 9 6 4 3 3 3
3 3 255 4 4 6 10 16 27 31 18 8 4 3 2 2
255 3 3 3 6 12 16 23 16 15 7 4 3 3 3 255
3 3 4 7 9 16 17 15 13 6 4 3 3 3 255 2
2 3 5 7 7 9 9 6 4 3 3 2 255 3 4 4
6 12 12 9 7 4 4 4 4 4 2 255 2 3 3 4
5 6 6 6 5 4 3 4 4 4 4 4 3 3 2 2
3 3 1 0 0 0 0 0 0 2 3 3 3 3 3 3
4 4 4 3 3 3 3 3 3 3 3 3 255 3 3 3
3 3 3 4 4 4 4 3 2 2 255 2 3 3 3 3
3 4 5 5 3 3 3 3 3 255 3 3 3 3 3 3
3 3 3 3 3 3 2 255 3 3 3 3 3 3 3 4
4 4 3 3 3 2 255 3 3 4 3 3 3 3 3 4
4 3 3 3 255 3 3 3 3 3 4 3 3 3 3 3
3 3 3 255 3 3 4 4 5 10 12 12 10 5 3 3
3 3 255 3 3 3 3 3 3 3 3 3 3 3 3 3
3 255 3 3 3 3 3 4 4 3 2 2 3 3 3 255
3 3 3 3 3 4 4 4 4 4 4 3 4 255 3 3
3 3 3 3 3 3 3 3 3 3 3 3 255 2 2 2
3 3 3 3 3 2 3 3 3 3 3 255 3 3 3 3
3 3 3 2 2 3 3 3 3 3 255 4 11 91 226 255
255 255 255 193 78 12 4 4 255 4 3 3 3 3 3 3
2 3 3 3 3 3 255 3 3 3 3 3 4 5 4 3
3 3 3 3 2 255 3 3 3 3 3 4 4 3 3 3
3 3 3 3 255 4 3 3 3 4 5 5 4 3 3 3
3 2 3 255 3 3 2 3 3 3 3 2 2 2 3 3
3 255 3 2 3 3 4 3 3 3 3 4 4 4 3 3
255 3 3 3 2 3 4 8 6 4 4 4 5 4 255 3
2 2 2 2 2 2 3 3 5 4 4 4 3 255 3 3
3 4 6 6 6 4 3 3 3 3 3 3 255 4 4 4
5 7 11 11 7 4 3 3 3 3 255 3 3 3 3 6
6 4 4 4 3 3 3 3 3 255 3 3 4 4 7 9
6 5 4 3 3 3 3 3 255 2 3 3 4 4 4 4
3 3 3 3 3 3 255 3 3 4 5 9 9 8 5 4
4 3 3 2 2 255 2 2 3 3 4 5 5 4 4 3
3 4 4 4 4 4 3 3 3 3 3 3 1 0 0 0
255 255 255 255 255 255 255 255 255 255 255 255 255 255 255 255
255 255 255 255 255 255 255 255 255 255 255 255 255 255 255 255
255 255 255 255 255 255 255 255 255 255 255 255 255 255 255 255
255 255 255 255 255 255 255 255 255 255 255 255 255 255 255 255
255 255 255 255 255 255 255 255 255 255 255 255 255 255 255 255
255 255 255 255 255 255 255 255 255 255 255 255 255 255 255 255
255 255 255 255 255 255 255 255 255 255 255 255 255 255 255 255
255 255 255 255 255 255 255 255 255 255 255 255 255 255 255 255
255 255 255 255 255 255 255 255 255 255 255 255 255 255 255 255
255 255 255 255 255 255 255 255 255 255 255 255 255 255 255 255
255 255 255 255 255 255 255 255 255 255 255 255 255 255 255 255
255 255 255 255 255 255 255 255 255 255 255 255 255 255 255 255
255 255 255 255 255 255 255 255 255 255 255 255 255 255 255 255
255 255 255 255 255 255 255 255 255 255 255 255 255 255 255 255
255 255 255 255 255 3 3 2 2 2 3 3 3 3 3 3
255 3 3 3 3 3 4 4 3 3 2 3 3 3 2 255
2 3 3 3 3 3 3 3 4 4 4 4 3 3 255 4
4 3 3 3 3 3 3 3 3 3 3 2 3 255 3 3
2 2 3 3 3 3 3 3 3 3 3 255 3 2 3 3
3 3 3 3 3 3 3 4 4 3 255 3 3 3 2 2
3 3 3 4 4 5 5 5 255 3 2 2 2 3 2 2
2 3 3 3 3 3 3 255 3 3 3 4 4 4 3 2
3 3 3 3 3 3 255 3 3 3 3 3 4 4 4 3
3 4 3 3 255 3 3 3 3 3 4 4 4 3 2 2
3 3 3 255 3 3 3 4 4 4 3 3 2 3 3 3
3 3 255 3 3 3 3 3 3 3 2 2 3 3 3 3
255 3 3 4 4 8 8 6 4 4 3 3 3 2 2 255
3 2 3 3 3 4 4 4 3 3 3 3 3 3 3 3
3 3 3 3 3 2 0 0 0 0 0 0 0 3 3 3
3 3 3 2 3 3 3 3 3 3 3 3 3 3 2 2
255 3 3 3 3 3 3 3 3 3 3 2 2 3 255 3
3 3 3 3 3 3 3 3 3 3 3 3 3 255 3 3
3 3 3 3 3 3 3 3 3 3 2 255 2 2 2 3
3 3 3 3 3 3 2 3 3 3 255 3 3 3 3 3
3 3 4 4 4 3 3 2 255 2 3 3 3 3 3 3
3 4 4 3 3 3 3 255 3 3 3 3 3 4 4 4
3 2 2 2 3 3 255 3 3 3 3 3 3 3 3 3
3 3 3 3 3 255 3 3 3 3 3 5 5 4 3 3
3 3 3 255 3 4 3 3 3 3 4 3 3 3 3 3
3 255 3 3 3 3 3 3 3 3 3 3 2 2 2 3
255 3 3 3 3 2 2 2 3 2 2 2 3 3 3 255
3 3 3 4 4 3 3 3 3 3 3 3 3 3 255 3
3 6 7 6 5 5 7 7 5 4 4 5 255 6 4 255
255 255 255 255 255 255 255 255 255 255 255 255 255 255 255 255
255 255 255 255 255 255 255 255 255 255 255 255 255 255 255 255
255 255 255 255 255 255 255 255 255 255 255 255 255 255 255 255
255 255 255 255 255 255 255 255 255 255 255 255 255 255 255 255
255 255 255 255 255 255 255 255 255 255 255 255 255 255 255 255
255 255 255 255 255 255 255 255 255 255 255 255 255 255 255 255
255 255 255 255 255 255 255 255 255 255 255 255 255 255 255 255
255 255 255 255 255 255 255 255 255 255 255 255 255 255 255 255
255 255 255 255 255 255 255 255 255 255 255 255 255 255 255 255
255 255 255 255 255 255 255 255 255 255 255 255 255 255 255 255
255 255 255 255 255 255 255 255 255 255 255 255 255 255 255 255
255 255 255 255 255 255 255 255 255 255 255 255 255 255 255 255
255 255 255 255 255 255 255 255 255 255 255 255 255 255 255 255
255 255 255 255 255 255 255 255 255 255 255 255 255 255 255 255
255 255 255 255 0 0 0 3 3 3 3 3 3 2 2 3
3 3 4 4 4 3 3 3 2 2 255 2 3 4 4 4
3 3 3 3 3 3 3 3 255 3 3 3 3 3 6 7
6 4 4 3 3 3 3 255 3 3 3 3 3 3 3 3
3 3 3 3 2 255 2 2 3 3 3 3 3 3 3 3
2 3 3 3 255 3 3 3 3 3 4 5 6 6 4 3
2 2 255 2 3 3 3 3 3 4 5 4 4 3 3 3
3 255 3 3 3 3 3 3 3 3 3 2 2 2 3 3
255 3 3 3 3 3 3 3 4 4 3 3 3 3 3 255
3 4 5 8 13 23 23 10 5 4 3 3 3 255 3 4
4 4 5 5 5 5 4 3 3 3 3 255 3 3 3 3
3 3 3 3 3 3 3 2 2 2 255 3 3 3 3 3
3 3 3 3 2 2 2 3 3 255 3 3 4 5 5 3
3 3 3 3 3 4 4 3 255 3 3 4 4 4 4 4
5 5 4 4 4 5 255 6 4 4 3 3 2 3 3 4
5 4 3 3 255 3 3 3 3 4 4 4 3 3 3 3
3 3 3 255 3 2 2 2 2 3 5 5 4 4 4 4
4 4 255 3 3 3 3 4 4 3 3 3 3 3 3 2
3 255 3 3 3 3 3 3 2 2 3 3 3 3 3 255
3 3 3 3 3 3 3 3 3 3 3 3 4 3 255 3
3 3 3 3 3 3 3 3 3 4 3 3 255 3 3 3
4 5 5 3 3 5 5 3 3 3 3 255 3 3 3 3
3 3 3 2 2 2 3 3 3 3 255 3 3 4 4 4
4 3 3 3 3 3 3 3 255 2 3 3 3 3 9 18
18 12 7 5 4 3 3 255 2 3 3 3 3 3 3 3
3 2 2 2 2 3 255 3 3 3 3 3 3 3 2 3
4 4 3 3 255 3 3 3 3 4 3 3 3 2 3 3
3 2 3 255 3 3 3 3 3 3 3 3 3 4 3 3
3 3 3 3 3 3 3 3 3 2 0 0 0 0 0 0
0 3 3 4 4 4 4 3 3 3 5 6 8 8 6 4
4 4 3 2 255 2 3 4 10 10 9 9 8 5 4 3
3 3 255 2 3 3 3 6 11 11 9 6 6 5 3 3
3 255 3 3 3 3 4 5 5 4 3 3 3 3 3 255
3 3 3 4 6 13 14 12 9 5 3 3 3 3 255 3
3 3 4 5 7 14 14 13 6 4 3 3 255 3 3 3
3 5 7 8 8 5 4 4 3 3 3 255 3 3 3 3
3 4 4 4 3 3 3 3 3 3 255 3 3 3 8 24
37 37 27 15 6 3 3 3 3 255 4 5 25 58 77 94
94 75 41 15 4 3 3 255 3 4 4 11 27 27 26 18
11 7 4 3 3 255 3 3 3 3 3 3 3 3 4 3
3 3 2 2 255 3 3 3 3 3 3 3 3 2 2 2
3 3 3 255 3 3 3 4 4 4 3 3 3 3 3 4
4 4 255 3 3 4 4 4 4 4 5 5 4 4 4 4
255 6 5 4 4 3 3 3 4 5 5 5 4 3 255 3
3 3 4 6 6 6 5 4 3 3 3 3 3 255 3 3
3 3 3 6 11 8 6 4 3 3 4 4 255 3 3 3
5 6 7 7 5 3 3 3 3 3 3 255 3 3 3 3
3 2 2 2 3 3 3 3 3 255 3 3 3 4 4 3
3 3 3 3 3 3 3 3 255 3 3 3 3 3 4 4
4 3 3 3 3 3 255 3 3 4 8 20 34 34 34 33
26 12 4 3 3 255 3 2 2 3 3 3 3 3 2 3
3 3 3 3 255 3 3 4 7 9 6 4 4 4 3 3
3 3 255 3 4 8 12 24 55 90 90 90 52 20 8 4
3 255 2 3 3 3 4 6 6 5 4 3 3 3 3 3
255 3 3 3 3 3 3 3 3 4 4 4 3 3 255 3
3 3 3 4 4 3 3 3 3 3 3 3 4 255 4 3
3 3 3 3 3 3 3 3 3 3 3 3 3 3 3 3
3 3 3 2 0 0 0 0 0 0 0 3 4 4 4 4
4 3 4 5 8 15 12 9 9 7 5 4 4 3 255 3
4 10 13 17 16 14 12 9 6 4 3 2 255 2 3 3
6 11 17 12 12 9 8 6 5 3 3 255 3 3 3 4
5 6 7 5 4 3 3 3 3 255 3 3 4 8 14 22
26 20 15 10 5 3 3 3 255 3 3 4 6 12 24 47
47 41 22 7 3 3 255 3 3 3 7 12 14 14 13 9
7 4 4 3 3 255 3 3 3 4 5 5 5 5 5 5
3 3 3 3 255 3 3 8 27 72 115 115 102 58 18 6
4 4 4 255 6 25 89 183 220 220 208 181 132 65 17 4
3 255 3 4 11 27 65 68 68 53 38 26 11 4 3 255
3 3 3 3 3 3 3 4 4 4 3 3 3 2 255 2
3 3 3 4 6 6 4 3 2 3 3 3 3 255 3 3
3 3 3 4 4 4 3 3 3 3 4 3 255 2 3 4
4 6 7 10 10 6 5 4 4 4 255 5 4 4 4 4
7 7 7 6 5 5 4 4 255 3 3 4 6 7 7 7
6 5 4 3 3 3 3 255 3 3 3 4 10 13 12 11
7 4 3 3 3 3 255 4 3 5 6 9 9 9 8 5
3 3 3 3 3 255 3 3 3 2 2 2 2 2 2 3
2 3 3 255 3 3 3 4 4 4 3 3 4 4 4 3
3 3 255 3 3 3 3 4 8 8 7 4 3 3 3 3
255 3 3 8 20 53 80 91 101 101 80 35 12 4 3 255
3 3 2 2 3 4 8 8 4 3 3 3 3 3 255 3
3 7 11 12 12 9 6 4 4 4 3 3 255 4 8 13
37 86 145 198 204 204 145 70 20 8 3 255 2 3 3 5
7 9 9 8 6 4 4 4 4 3 255 3 3 3 3 4
4 4 4 4 4 4 3 3 255 3 3 5 6 6 5 5
4 3 3 3 3 3 3 255 3 3 3 3 3 3 3 3
3 3 3 3 3 3 3 3 3 3 3 3 3 2 0 0
0 0 0 0 0 2 3 3 3 4 4 4 5 8 13 15
13 10 10 10 10 6 4 3 255 3 7 14 18 17 16 16
15 12 8 5 4 3 255 3 3 4 8 17 18 18 12 10
9 7 5 3 3 255 3 3 4 5 7 7 7 7 5 4
3 3 3 255 3 4 8 13 22 27 28 27 23 15 10 5
3 3 255 3 4 6 12 38 75 115 115 100 56 22 7 3
255 3 3 7 12 19 23 23 20 14 9 8 5 4 3 255
3 3 4 5 7 10 10 11 11 7 5 3 3 3 255 3
6 27 72 135 174 193 177 103 58 18 5 4 4 255 18 89
183 255 255 255 255 246 219 136 65 17 4 255 3 6 24 65
80 80 74 72 57 38 26 11 4 255 3 3 3 3 3 3
3 4 4 4 3 3 3 3 255 2 2 3 3 6 6 10
7 4 3 3 3 3 3 255 3 3 3 3 3 4 4 6
4 3 3 3 3 3 255 2 3 4 6 7 8 10 10 9
6 4 4 3 255 4 4 4 4 7 12 12 10 9 8 6
4 4 255 3 3 4 5 6 7 8 8 6 4 4 3 3
3 255 3 3 4 10 15 17 14 8 4 3 3 3 3 3
255 4 5 6 9 9 10 10 9 8 8 7 5 4 3 255
3 3 3 2 2 2 2 2 3 3 2 3 3 255 3 3
4 4 4 6 6 6 7 7 4 4 3 3 255 3 3 3
6 9 12 13 10 7 4 3 3 3 255 3 5 17 53 80
114 153 159 159 126 80 35 6 3 255 3 3 3 3 4 9
17 18 14 7 4 3 3 3 255 3 6 9 11 12 12 10
8 6 4 4 4 3 255 6 13 37 86 145 198 224 236 224
204 145 70 19 5 255 2 3 5 8 10 12 12 11 9 7
5 4 4 3 255 3 3 4 5 5 5 5 4 4 4 3
3 3 255 3 5 8 10 10 10 9 9 7 6 5 3 3
3 255 3 3 4 5 5 4 3 3 4 4 4 3 3 3
3 3 3 3 3 3 3 2 0 0 0 0 0 0 0 2
3 3 3 3 4 5 8 12 15 15 11 10 11 15 11 10
6 4 255 6 13 18 18 17 16 16 14 12 11 8 5 4
255 4 4 6 9 20 20 13 10 10 10 10 5 4 3 255
3 4 8 8 8 8 8 8 7 5 4 3 3 255 4 5
10 22 27 28 30 31 27 23 15 8 4 3 255 3 4 12
38 75 128 187 199 181 100 56 14 3 255 3 5 9 18 23
27 28 24 20 16 11 8 5 3 255 3 3 4 6 8 10
10 11 14 13 7 5 4 3 255 3 16 69 135 201 205 205
193 170 103 33 7 4 4 255 45 158 255 255 255 255 255 255
255 219 136 45 9 255 4 10 41 81 82 82 74 73 72 57
36 18 8 255 3 3 3 4 4 4 4 4 4 4 3 3
3 3 255 2 2 2 3 6 8 10 11 9 4 3 3 3
3 255 3 3 3 3 3 6 7 7 7 6 5 4 3 3
255 3 4 6 6 6 7 8 8 6 6 4 4 3 255 4
4 4 7 12 14 12 12 10 8 7 6 5 255 3 3 3
4 5 7 8 9 9 9 7 4 3 3 255 3 4 7 13
15 13 9 6 5 4 3 3 3 3 255 5 5 7 11 13
13 13 13 16 22 12 7 5 4 255 3 3 3 2 2 2
2 3 4 4 2 3 3 255 4 4 4 4 6 7 6 7
7 7 6 4 3 3 255 3 3 6 9 12 13 15 15 10
5 4 3 3 255 4 7 33 77 114 143 161 161 159 142 126
54 11 3 255 3 3 3 4 9 18 25 25 24 14 7 4
3 3 255 5 8 11 11 11 11 9 8 7 6 4 3 3
255 7 18 53 114 172 209 240 248 246 213 173 104 33 5 255
3 4 8 10 13 13 14 14 13 12 7 5 4 3 255 3
4 5 5 6 6 6 5 4 4 3 3 3 255 3 5 10
10 10 10 10 9 8 7 6 4 3 2 255 3 4 5 6
7 7 5 5 5 5 5 4 3 3 3 3 3 3 3 3
3 2 0 0 0 0 0 0 0 2 3 3 3 3 4 7
11 15 15 13 13 14 18 18 15 10 6 3 255 6 14 17
16 15 15 14 14 12 12 10 7 4 255 4 5 6 13 20
20 13 10 10 10 10 7 4 3 255 3 6 9 9 8 8
8 10 8 6 5 4 3 255 4 8 15 26 27 30 30 32
34 34 23 15 4 3 255 3 4 17 61 128 177 207 236 217
180 85 23 4 255 4 5 10 19 27 30 34 30 22 18 16
11 5 3 255 3 3 4 6 8 9 10 12 14 15 13 5
3 3 255 5 33 113 201 217 217 217 196 177 122 50 13 4
4 255 74 201 255 255 255 255 255 255 255 255 160 54 11 255
4 16 47 81 81 79 74 73 73 62 45 27 11 255 3 3
4 4 4 4 5 4 4 4 4 3 3 3 255 3 2 3
3 5 7 8 9 10 7 4 3 3 3 255 3 3 4 5
6 7 7 8 8 6 6 5 4 3 255 3 5 8 7 7
7 7 8 8 6 5 4 4 255 4 4 5 10 11 14 14
12 11 8 7 7 5 255 3 3 3 3 4 6 8 9 11
11 9 5 3 3 255 3 6 10 12 13 9 9 7 6 6
7 6 3 3 255 4 5 10 11 13 13 14 19 19 22 17
11 5 4 255 3 3 3 3 2 2 3 4 5 5 4 3
3 255 4 4 4 5 8 8 7 5 7 7 4 3 3 3
255 3 4 7 12 12 14 20 20 10 7 4 3 3 255 4
12 45 91 117 143 165 165 156 138 129 70 18 4 255 3 3
4 8 17 25 27 30 33 26 14 6 3 3 255 6 9 12
14 12 10 9 8 9 8 6 4 3 255 8 27 81 150 209
223 246 255 255 236 201 131 37 5 255 4 5 9 13 16 20
20 16 16 14 13 6 3 3 255 3 5 5 6 6 7 7
7 7 5 4 3 3 255 3 5 7 10 10 10 10 9 9
8 6 4 3 2 255 3 4 6 8 8 8 7 7 7 7
6 5 3 3 3 3 3 3 3 3 2 2 0 0 0 0
0 0 0 2 3 3 3 3 3 7 11 15 16 14 14 14
18 18 15 9 4 3 255 5 9 11 11 9 9 11 11 12
15 11 9 4 255 4 6 10 17 18 20 18 11 10 10 15
10 6 3 255 3 6 8 8 8 8 11 11 10 7 6 4
3 255 4 8 15 29 29 30 31 34 47 38 30 15 4 3
255 3 5 17 65 132 177 207 236 235 180 85 23 4 255 4
5 11 19 27 33 34 34 24 18 15 12 5 3 255 3 3
4 6 8 9 10 11 12 17 17 8 3 3 255 6 38 130
235 243 251 227 210 181 162 83 20 4 4 255 101 231 255 255
255 255 255 255 255 255 160 54 11 255 5 16 47 74 75 74
73 74 74 70 51 30 11 255 3 3 4 4 4 5 5 5
5 4 4 4 4 3 255 3 3 3 3 4 6 7 8 9
10 6 3 3 3 255 3 3 5 6 6 6 6 8 7 6
5 4 3 3 255 5 10 10 10 8 7 7 8 9 7 6
6 4 255 4 4 6 10 13 14 17 14 11 8 7 6 4
255 3 3 3 3 4 6 8 9 11 11 10 5 3 3 255
3 6 6 10 8 8 9 9 9 10 11 7 6 4 255 4
4 8 11 12 13 16 19 19 17 12 7 4 4 255 3 3
4 4 3 3 3 4 5 5 4 3 3 255 4 4 5 8
9 7 4 4 4 4 4 3 3 3 255 3 4 7 12 14
15 19 19 10 7 5 3 3 255 4 15 55 105 132 139 164
164 141 138 131 81 22 4 255 3 3 4 9 19 27 28 31
34 34 24 8 3 3 255 5 9 12 14 13 10 8 7 9
8 6 4 3 255 8 34 121 188 224 236 253 255 255 255 234
156 37 5 255 4 5 10 16 20 27 25 19 17 14 11 6
3 3 255 3 4 5 6 7 7 7 7 7 7 5 3 3
255 3 5 7 9 10 10 8 7 8 8 6 4 3 3 255
3 4 6 7 8 8 8 8 8 8 7 5 3 3 3 3
3 3 3 2 2 2 0 0 0 0 0 0 0 2 3 4
4 3 3 5 10 16 22 16 14 14 18 15 15 8 3 3
255 3 6 9 8 7 8 10 11 14 20 14 9 3 255 3
6 10 17 18 20 18 13 13 13 16 10 6 3 255 3 4
6 7 7 8 10 10 8 7 4 3 3 255 4 7 15 23
29 30 33 47 48 47 28 9 4 3 255 4 5 16 65 132
154 179 207 185 131 57 14 4 255 5 6 11 19 26 33 33
27 24 17 15 12 5 3 255 3 3 4 6 9 9 11 11
12 12 12 8 3 2 255 6 38 130 235 243 255 255 227 198
162 83 20 4 4 255 101 231 255 255 255 255 255 255 255 255
144 39 7 255 5 12 32 59 68 68 73 75 86 78 51 30
9 255 4 3 4 4 3 3 5 7 9 5 4 3 4 3
255 3 3 3 3 4 6 6 5 6 8 7 4 3 3 255
3 3 4 6 6 5 4 6 6 6 5 4 3 3 255 4
9 11 13 10 8 8 8 9 8 8 7 6 255 3 3 6
10 14 15 17 18 15 10 7 5 3 255 3 3 4 6 6
6 9 8 7 8 7 5 3 3 255 3 4 5 4 6 7
9 10 10 10 11 8 6 4 255 4 4 8 10 11 11 12
16 16 14 12 7 4 3 255 3 3 4 5 4 4 4 4
5 4 4 3 3 255 3 4 4 8 8 7 5 4 4 4
4 3 2 2 255 3 4 7 12 14 17 17 14 10 7 5
3 3 255 4 20 79 120 139 151 153 151 141 138 136 81 22
4 255 3 4 7 11 16 24 28 28 33 28 24 8 3 3
255 4 7 10 12 12 9 8 7 7 7 5 3 3 255 6
34 130 232 255 255 255 255 255 255 242 157 30 8 255 4 5
10 18 24 27 24 18 14 11 8 5 3 2 255 3 4 4
6 7 7 7 6 6 6 4 3 3 255 4 6 8 9 11
9 8 8 9 9 5 4 3 3 255 3 4 6 7 7 8
8 8 8 7 6 4 3 3 3 3 3 3 3 2 2 2
0 0 0 0 0 0 0 2 3 3 3 3 3 4 9 18
22 20 16 13 13 15 15 8 4 3 255 3 5 7 7 7
9 11 14 15 15 9 3 3 255 3 3 8 16 18 24 18
13 13 13 15 7 3 3 255 4 4 5 7 7 7 8 8
8 6 3 3 3 255 3 4 8 16 28 30 39 43 47 31
12 5 4 3 255 5 7 14 61 114 132 154 156 131 60 26
5 4 255 5 5 6 12 23 24 24 26 24 16 14 7 4
3 255 3 3 3 6 9 9 11 11 11 10 8 3 3 3
255 5 27 98 170 235 255 255 249 198 140 66 15 4 4 255
57 166 255 255 255 255 255 255 255 239 97 18 4 255 4 5
12 39 61 62 68 73 87 66 41 22 5 255 3 3 3 3
3 3 3 5 9 8 3 3 4 4 255 3 3 3 3 5
6 5 4 4 6 6 4 3 3 255 3 3 4 6 6 4
4 4 5 5 5 4 3 3 255 3 5 10 13 13 9 9
8 8 8 8 7 5 255 2 3 6 13 14 17 18 18 15
11 8 4 4 255 3 5 5 6 6 6 6 4 4 5 7
6 3 3 255 3 3 4 4 4 8 13 11 10 8 8 6
4 4 255 4 4 8 10 10 10 11 12 12 12 11 7 3
3 255 3 3 3 4 4 5 5 5 4 4 4 3 3 255
3 3 4 5 8 9 9 7 7 7 4 3 2 2 255 3
4 5 9 14 16 14 13 10 7 3 3 3 255 4 20 79
139 151 153 151 141 141 141 137 77 16 3 255 3 4 7 13
16 18 22 24 25 24 20 7 3 3 255 3 4 7 9 9
9 8 5 5 6 4 3 3 255 5 28 130 255 255 255 255
255 255 251 223 157 17 10 255 4 4 8 15 18 23 20 18
12 9 6 3 3 2 255 3 4 4 6 7 7 5 5 6
5 3 3 3 255 4 6 8 9 9 8 8 10 10 9 4
4 4 3 255 3 4 7 7 7 7 8 8 6 6 4 4
3 3 3 3 3 3 3 2 2 2 0 0 0 0 0 0
0 2 3 3 3 2 3 3 4 9 18 18 13 12 11 11
8 4 3 3 255 3 3 6 7 9 12 14 15 14 8 5
3 3 255 3 3 5 16 24 25 24 13 12 11 7 4 3
3 255 3 4 4 6 7 7 8 8 6 5 4 3 3 255
3 4 6 12 19 27 32 39 32 22 7 4 3 3 255 4
6 10 46 81 110 110 93 60 26 8 4 4 255 4 4 4
5 10 12 14 14 15 15 10 4 4 3 255 3 3 4 5
6 8 8 8 8 8 4 3 3 3 255 5 12 50 105 170
225 231 198 147 95 33 7 4 4 255 26 107 227 255 255 255
255 255 255 149 34 7 3 255 3 4 9 32 57 61 62 62
66 51 28 10 4 255 3 3 3 2 3 3 3 4 5 4
3 3 3 4 255 3 3 3 5 7 7 4 4 4 4 4
3 3 3 255 3 3 4 4 4 4 4 4 4 4 4 4
3 3 255 3 4 5 9 9 9 8 7 7 7 7 6 4
255 2 2 4 9 15 17 15 15 12 11 5 4 3 255 3
3 4 4 4 4 4 3 4 5 8 6 4 3 255 3 3
3 4 5 6 11 8 7 7 6 5 4 3 255 3 3 5
9 9 8 9 12 14 14 7 4 3 3 255 3 3 3 3
4 5 5 5 4 4 4 3 3 255 3 3 3 4 7 9
9 8 7 7 7 3 2 2 255 3 4 4 6 11 14 14
12 7 6 3 3 3 255 4 11 52 123 151 153 151 142 151
149 137 54 10 3 255 3 3 6 14 16 20 22 23 23 20
12 5 3 3 255 3 3 4 7 9 10 10 6 5 5 4
4 3 255 5 14 72 209 255 255 255 255 247 223 168 102 14
10 255 4 4 6 10 15 18 18 16 14 9 5 3 2 2
255 3 3 4 6 6 6 5 5 5 4 3 3 3 255 3
4 7 8 8 8 8 8 9 6 4 4 4 4 255 3 4
5 7 7 6 6 6 6 4 4 4 3 3 3 3 3 3
3 3 3 2 0 0 0 0 0 0 0 2 2 3 2 2
2 3 4 4 6 11 11 7 7 6 4 3 3 3 255 3
3 4 6 8 12 14 14 7 5 4 3 3 255 3 3 4
9 16 25 17 12 12 9 6 3 3 3 255 3 3 4 5
6 7 7 6 5 4 3 3 3 255 3 3 4 7 12 19
27 28 22 13 5 3 3 3 255 4 4 7 17 46 58 58
24 15 8 4 3 3 255 3 3 3 3 5 7 7 7 9
9 4 4 4 3 255 3 3 4 4 5 5 4 4 4 4
4 3 3 3 255 4 5 17 50 105 152 152 147 95 33 7
4 4 4 255 15 51 107 227 255 255 255 255 155 68 11 4
3 255 3 3 4 13 32 45 57 51 51 28 15 4 3 255
3 2 2 2 2 3 3 3 4 3 3 3 3 3 255 3
3 3 5 6 5 4 4 4 4 3 3 3 3 255 3 3
3 3 3 3 4 4 4 4 3 3 3 3 255 3 4 4
5 7 7 7 7 5 5 5 5 4 255 2 2 3 4 11
13 12 12 10 6 4 3 3 255 3 3 3 3 3 3 3
3 4 9 9 6 4 3 255 3 3 3 4 4 5 5 4
4 5 5 4 3 3 255 3 3 3 5 7 7 7 8 11
8 4 4 4 4 255 3 3 3 2 3 4 5 4 4 4
4 3 3 255 3 3 3 4 6 8 8 7 7 7 3 3
3 3 255 3 3 4 6 7 11 7 7 6 4 3 3 3
255 4 5 22 66 123 139 139 139 139 137 104 30 5 3 255
3 3 5 13 17 29 24 23 19 12 5 4 3 2 255 2
2 3 5 14 14 11 6 6 6 4 4 3 255 4 5 25
96 209 239 247 239 221 168 102 40 10 5 255 3 3 4 6
10 13 15 15 11 7 4 3 3 3 255 3 3 4 5 6
5 5 5 4 3 3 3 3 255 3 3 5 6 7 7 7
7 6 3 3 3 3 3 255 3 3 4 4 4 4 5 6
5 4 4 3 3 3 3 3 3 3 3 3 3 3 0 0
0 0 0 0 0 2 2 2 2 2 3 3 3 3 4 4
4 4 4 3 3 3 3 3 255 3 3 3 3 6 8 8
7 4 4 3 3 3 255 3 3 3 4 8 9 11 11 9
6 4 3 3 3 255 3 3 3 3 5 5 5 4 4 3
3 3 3 255 3 3 3 4 7 9 10 13 13 5 3 3
3 3 255 4 4 4 6 17 17 15 5 5 4 3 3 3
255 3 3 2 2 4 6 6 6 4 4 3 3 3 3 255
3 3 3 4 4 3 3 3 3 3 3 3 3 3 255 3
3 5 17 41 56 56 34 17 7 4 3 4 4 255 6 15
51 96 126 146 155 155 68 18 6 4 3 255 3 3 3 4
13 19 24 24 24 15 4 3 3 255 2 2 2 2 3 3
3 3 3 3 3 3 3 3 255 3 3 3 3 5 4 4
4 3 3 3 3 3 3 255 3 3 3 3 2 3 3 4
3 3 3 3 3 3 255 3 4 4 3 3 4 4 4 4
4 4 4 3 255 3 2 3 3 4 9 9 6 5 4 3
3 3 255 3 3 3 3 3 3 3 3 5 6 6 4 3
3 255 3 3 3 3 4 4 3 3 3 4 4 3 2 3
255 3 3 3 3 4 6 7 8 7 4 3 3 4 4 255
3 3 3 2 3 3 3 3 3 3 3 3 3 255 3 3
3 3 4 4 5 4 4 4 3 3 3 3 255 3 3 3
4 6 7 4 3 3 3 3 3 3 255 4 4 8 23 66
98 117 133 133 104 30 10 3 3 255 3 3 4 7 15 29
24 14 8 4 4 3 3 2 255 2 2 4 5 9 12 9
5 5 5 4 3 3 255 3 3 9 25 96 143 180 180 141
78 40 10 5 4 255 3 3 3 4 5 8 11 11 7 4
3 3 3 3 255 3 3 3 4 5 5 5 4 3 3 3
3 3 255 3 3 3 4 5 6 5 4 3 3 3 3 3
3 255 3 3 3 3 3 4 4 6 6 4 3 3 3 3
3 3 3 3 3 3 3 2 0 0 0 0 0 0 0 2
2 2 3 3 3 3 3 3 3 3 3 3 2 3 3 3
3 3 255 3 3 3 3 3 3 3 4 4 3 3 3 3
255 3 3 3 3 3 4 5 5 4 4 3 2 2 2 255
3 3 3 3 3 3 3 3 3 3 3 3 3 255 3 3
3 3 3 3 4 4 4 3 3 3 3 3 255 3 4 4
4 4 3 3 3 3 3 3 3 3 255 3 3 2 3 4
5 5 4 3 3 3 3 3 3 255 3 3 3 3 3 3
3 3 3 3 3 3 3 3 255 3 3 3 3 6 9 9
4 3 3 3 3 3 3 255 3 5 11 11 14 15 22 22
18 6 4 3 3 255 3 3 3 3 4 6 6 5 4 3
3 3 3 255 3 3 3 3 3 3 3 3 3 3 3 3
3 3 255 3 3 3 3 3 3 3 3 3 3 5 5 3
2 255 3 3 3 3 2 2 2 3 3 3 3 3 3 3
255 3 3 3 3 3 3 3 3 4 4 4 4 3 255 3
3 3 3 3 4 4 4 4 3 3 3 3 255 3 3 3
3 3 3 3 3 4 5 4 3 3 2 255 2 2 2 3
3 3 2 2 2 2 2 2 2 2 255 3 3 2 2 3
4 4 4 4 3 3 3 3 4 255 3 3 3 2 3 3
3 3 3 3 3 3 3 255 3 3 3 3 3 3 3 3
3 3 3 3 3 3 255 3 2 3 3 3 3 3 3 3
3 3 3 3 255 4 4 4 8 23 35 35 34 29 24 10
3 3 3 255 3 3 3 5 7 10 10 7 3 2 2 3
3 2 255 3 3 3 4 6 8 5 3 3 3 3 3 3
255 3 3 4 9 25 41 71 71 47 23 10 5 4 3 255
3 3 3 3 3 4 4 4 3 3 3 3 3 3 255 3
3 3 4 4 4 4 4 3 3 3 3 3 255 3 3 3
3 3 3 3 3 3 3 3 3 3 3 255 3 3 3 3
3 3 4 4 4 3 3 3 3 3 3 3 3 3 3 3
2 2 0 0 0 0 255 255 255 255 255 255 255 255 255 255
255 255 255 255 255 255 255 255 255 255 255 255 255 255 255 255
255 255 255 255 255 255 255 255 255 255 255 255 255 255 255 255
255 255 255 255 255 255 255 255 255 255 255 255 255 255 255 255
255 255 255 255 255 255 255 255 255 255 255 255 255 255 255 255
255 255 255 255 255 255 255 255 255 255 255 255 255 255 255 255
255 255 255 255 255 255 255 255 255 255 255 255 255 255 255 255
255 255 255 255 255 255 255 255 255 255 255 255 255 255 255 255
255 255 255 255 255 255 255 255 255 255 255 255 255 255 255 255
255 255 255 255 255 255 255 255 255 255 255 255 255 255 255 255
255 255 255 255 255 255 255 255 255 255 255 255 255 255 255 255
255 255 255 255 255 255 255 255 255 255 255 255 255 255 255 255
255 255 255 255 255 255 255 255 255 255 255 255 255 255 255 255
255 255 255 255 255 255 255 255 255 255 255 255 255 255 255 255
255 255 255 255 255 255 255 255 255 255 255 255 255 255 255 255
255 255 255 255 255 255 255 255 255 255 255 255 255 255 255 255
255 255 255 255 255 255 255 255 255 255 255 255 255 255 255 255
255 255 255 255 255 255 255 255 255 255 255 255 255 255 255 255
255 255 255 255 255 255 255 255 255 255 255 255 255 255 255 255
255 255 255 255 255 255 255 255 255 255 255 255 255 255 255 255
255 255 255 255 255 255 255 255 255 255 255 255 255 255 255 255
255 255 255 255 255 255 255 255 255 255 255 255 255 255 255 255
255 255 255 255 255 255 255 255 255 255 255 255 255 255 255 255
255 255 255 255 255 255 255 255 255 255 255 255 255 255 255 255
255 255 255 255 255 255 255 255 255 255 255 255 255 255 255 255
255 255 255 255 255 255 255 255 255 255 255 255 255 255 255 255
255 255 255 255 255 255 255 255 255 255 255 255 255 255 255 255
255 255 255 255 255 255 255 255 255 255 255 255 255 255 255 255
255 255 255 255 255 255 255 255 255 255 255 255 255 255 255 255
0 0 0 3 3 3 3 3 3 3 3 3 3 3 3 3
3 3 3 3 3 3 255 3 3 3 3 3 3 4 4 4
3 3 3 3 255 3 3 4 4 4 4 5 5 4 4 3
2 2 2 255 3 3 3 3 3 3 3 3 3 3 3 3
3 255 3 3 3 3 4 6 6 5 4 3 3 3 3 3
255 3 2 2 2 2 2 3 3 3 3 3 3 3 255 3
3 3 3 3 3 3 3 3 3 3 3 3 3 255 3 3
3 3 3 3 3 3 3 3 3 3 3 3 255 2 3 3
3 3 3 3 3 3 3 3 3 3 3 255 3 3 3 3
4 4 6 4 3 3 3 3 3 255 3 3 3 3 3 3
3 3 3 2 3 3 3 255 2 2 2 2 2 2 3 4
4 3 3 3 3 3 255 3 3 3 3 3 3 3 3 3
3 5 5 3 3 255 3 3 3 3 3 3 2 2 2 2
2 3 3 3 255 3 3 3 3 3 3 3 3 3 4 3
3 3 255 3 3 4 3 3 3 3 3 3 3 3 3 3
255 3 3 3 3 3 3 3 3 3 4 4 3 3 3 255
3 3 2 2 2 3 3 3 3 3 3 2 3 3 255 4
2 2 2 3 3 3 3 3 4 4 3 3 3 255 3 3
3 3 3 3 3 3 3 3 3 3 3 255 3 2 2 3
3 3 2 3 3 3 3 3 3 3 255 3 3 3 3 3
3 4 4 3 3 3 3 3 255 3 3 3 3 3 3 3
3 3 3 3 3 3 3 255 3 3 3 3 3 2 2 2
2 2 3 3 3 3 255 3 3 3 2 2 2 2 3 3
3 3 3 3 255 3 3 3 3 4 4 4 4 4 3 3
3 3 3 255 3 3 2 2 2 3 4 3 3 3 3 3
3 3 255 3 3 3 3 3 3 3 3 3 3 3 3 3
255 3 4 3 3 3 3 3 3 3 2 2 3 3 3 255
3 3 3 3 3 3 3 3 2 2 2 2 3 3 3 3
3 3 3 3 3 2 0 0 0 0 0 0 0 2 3 3
3 3 3 3 3 3 3 4 4 4 4 4 3 3 3 3
255 3 3 3 3 3 4 4 4 4 3 3 3 3 255 3
3 4 5 9 11 11 10 8 6 5 3 3 3 255 3 3
3 3 5 6 5 4 4 4 3 3 3 255 3 3 3 4
10 25 36 36 18 8 4 3 3 3 255 3 2 2 2 2
3 3 3 3 3 3 3 3 255 3 3 3 3 3 3 3
3 4 3 3 3 3 3 255 3 3 3 3 4 4 3 3
3 3 3 3 3 2 255 2 3 3 4 6 6 8 8 6
4 3 3 3 3 255 3 3 3 3 4 5 6 6 4 3
3 3 2 255 2 3 4 4 4 8 8 8 5 3 3 3
3 255 2 2 2 3 3 3 6 11 11 7 4 3 3 3
255 3 3 4 4 4 3 3 3 3 3 3 3 3 3 255
3 3 3 3 3 3 3 3 2 2 2 2 3 3 255 3
3 3 3 3 3 3 3 4 3 3 3 3 255 3 3 3
3 3 3 3 4 4 3 3 3 3 255 3 3 3 3 3
3 3 3 4 4 4 3 3 3 255 3 3 3 2 2 3
3 5 5 4 3 3 3 3 255 3 3 2 3 4 6 6
4 4 5 4 4 3 3 255 3 3 3 3 3 3 4 4
4 3 3 2 2 255 3 3 3 3 3 3 3 3 3 3
3 3 3 3 255 3 3 3 3 4 4 4 4 3 3 3
3 3 255 2 2 2 3 3 3 3 3 3 3 3 3 3
3 255 4 3 3 3 2 2 2 2 3 3 3 3 3 3
255 3 3 3 4 4 3 3 3 3 3 3 3 3 255 3
3 3 3 4 4 4 4 4 3 3 3 3 3 255 3 3
3 3 3 4 4 4 3 3 3 3 3 3 255 3 3 2
2 3 3 3 3 3 3 3 3 3 255 4 4 4 3 3
3 3 3 3 2 3 3 3 3 255 2 3 3 3 3 3
3 2 2 2 2 3 3 3 3 3 3 3 3 3 3 2
0 0 0 0 0 0 0 2 3 3 3 3 3 3 3 3
5 7 9 9 9 7 5 3 3 3 255 2 3 3 3 5
7 7 5 4 3 3 3 3 255 3 3 5 12 24 35 35
33 29 20 7 5 3 3 255 3 3 3 5 7 9 8 6
6 4 3 3 3 255 3 3 4 10 25 43 48 38 34 22
10 5 3 3 255 3 3 3 3 3 4 4 5 6 4 3
3 3 255 3 3 2 2 2 3 3 4 6 6 3 3 3
3 255 3 3 3 5 5 5 5 6 5 4 3 3 3 2
255 2 3 4 6 9 12 14 18 18 15 6 4 4 4 255
3 3 3 6 11 15 15 15 12 8 4 2 2 255 3 3
4 9 14 23 24 24 15 6 3 3 3 255 3 3 4 5
7 10 22 34 38 18 7 4 3 3 255 3 4 4 4 4
5 5 4 3 3 3 3 3 3 255 2 2 3 3 4 4
4 4 4 3 3 3 3 3 255 3 3 3 3 4 7 7
5 5 4 3 3 3 255 3 3 3 4 5 5 5 5 5
4 3 3 3 255 3 4 4 4 3 4 6 8 8 6 4
3 3 3 255 3 3 3 3 3 4 9 9 8 6 4 3
3 3 255 3 3 4 6 9 13 15 15 13 7 5 4 4
3 255 3 3 3 3 5 7 8 7 4 4 3 2 2 255
3 3 3 4 4 6 6 5 5 5 5 4 3 3 255 3
3 3 4 5 6 6 5 4 3 3 3 3 255 2 2 2
3 7 5 4 3 3 3 4 4 4 4 255 4 4 4 3
3 3 4 7 7 4 3 3 3 3 255 3 3 4 6 7
7 6 6 6 5 4 3 3 255 3 4 4 4 5 9 11
11 8 5 3 3 3 3 255 3 3 3 3 4 4 6 6
4 3 3 3 3 3 255 3 2 2 2 3 3 3 3 3
3 3 3 3 255 3 4 4 4 4 4 4 4 3 3 3
3 3 3 255 3 3 3 3 3 3 3 2 2 2 3 3
3 3 3 3 3 3 3 3 3 2 0 0 0 0 0 0
0 2 4 4 3 3 3 3 3 5 11 17 26 26 22 15
7 5 3 3 255 2 3 3 5 11 19 19 14 9 5 3
3 3 255 3 5 12 28 46 57 51 51 51 45 20 7 3
3 255 3 3 4 7 10 11 9 9 9 7 4 3 3 255
3 3 6 22 43 46 48 39 34 29 20 10 5 3 255 3
3 3 3 4 4 4 7 7 6 4 3 3 255 3 2 2
2 2 3 3 6 8 8 5 3 3 3 255 3 3 3 5
7 7 8 8 9 7 4 3 3 2 255 2 3 5 9 12
17 18 20 25 28 15 6 4 3 255 3 3 6 15 22 26
26 26 25 12 8 4 3 255 3 4 9 17 35 35 37 32
24 15 6 3 3 255 3 4 6 15 33 33 34 38 38 38
25 7 3 3 255 3 3 4 4 5 8 8 6 6 5 4
3 3 3 255 2 3 3 3 4 4 5 5 5 4 3 3
3 3 255 3 3 3 5 8 12 11 9 7 5 4 3 3
255 3 3 4 7 14 15 15 14 13 7 4 3 3 255 3
3 4 4 5 6 8 8 10 10 7 3 3 2 255 2 3
3 3 5 10 19 19 14 10 6 4 3 3 255 3 4 6
12 18 22 22 18 16 13 7 5 4 3 255 3 3 3 5
9 11 10 8 7 4 4 3 3 255 3 3 4 4 7 9
10 9 8 8 6 5 3 3 255 3 3 4 5 6 8 8
8 8 7 4 4 3 255 2 3 3 7 9 8 6 5 6
6 5 5 4 4 255 4 5 5 5 4 5 8 13 20 10
5 3 3 3 255 3 4 6 9 12 13 13 13 10 6 5
3 3 255 3 4 5 6 9 11 17 12 11 8 5 3 3
3 255 3 3 3 4 5 5 6 8 6 4 3 3 3 3
255 2 2 3 4 4 3 3 3 3 3 3 3 3 255 3
3 3 4 4 5 9 8 7 7 3 3 3 3 255 3 3
3 3 3 3 3 2 2 3 3 3 3 3 3 3 3 3
3 3 3 2 0 0 0 0 0 0 0 3 3 3 3 3
3 3 4 11 17 26 29 31 31 22 15 7 3 3 255 3
3 7 17 22 22 20 19 15 13 5 4 3 255 3 7 28
46 59 68 68 61 60 61 45 10 4 3 255 4 4 5 8
10 12 12 16 16 9 7 4 3 255 3 4 12 33 43 43
43 36 33 30 27 20 7 4 255 3 3 3 3 4 4 5
8 8 7 3 3 3 255 3 2 2 2 3 3 6 9 11
9 6 4 4 4 255 3 3 3 5 8 8 10 10 10 10
5 4 3 3 255 3 4 6 10 17 18 20 25 26 28 24
11 4 3 255 3 6 15 22 28 28 28 28 28 25 10 4
3 255 3 5 17 35 38 38 38 37 29 20 10 5 3 255
3 5 14 33 36 36 34 34 48 49 39 25 4 3 255 3
4 5 6 9 11 11 12 10 6 5 4 3 3 255 4 4
3 4 4 5 6 7 7 6 4 3 3 3 255 3 3 4
9 12 12 12 11 11 7 5 3 3 255 3 4 7 14 25
35 29 22 18 13 7 3 3 255 3 3 4 5 8 8 10
10 10 11 10 7 3 3 255 3 3 3 4 10 19 29 27
19 15 10 6 4 4 255 4 6 12 18 22 22 22 20 20
17 13 7 4 3 255 3 3 5 9 12 12 11 9 7 5
4 4 4 255 3 3 4 7 9 11 12 12 11 10 8 6
3 3 255 4 4 5 6 8 9 9 9 10 9 7 4 4
255 3 3 4 9 10 10 9 7 7 7 8 8 7 4 255
4 6 10 10 8 8 10 20 20 18 10 5 3 3 255 3
5 9 13 16 15 14 13 12 10 6 3 3 255 3 4 5
7 10 15 17 15 13 12 8 4 3 3 255 3 3 4 5
5 5 6 8 7 5 3 3 4 3 255 2 2 4 5 5
4 3 3 3 3 3 3 3 255 3 3 3 3 5 8 10
11 14 8 7 4 3 3 255 3 3 3 3 4 3 3 3
3 3 3 3 3 3 3 3 3 3 3 3 3 2 0 0
0 0 0 0 0 3 3 3 3 3 4 4 7 15 20 28
30 33 32 28 20 9 4 3 255 3 5 11 20 20 20 20
17 17 15 10 4 3 255 3 9 40 59 70 77 77 65 62
65 62 19 5 4 255 4 4 5 8 12 18 37 38 26 18
10 7 4 255 4 6 18 38 43 43 41 36 35 33 30 27
10 4 255 3 3 4 4 6 6 6 8 9 7 3 3 3
255 3 3 3 3 3 5 7 9 9 9 7 5 4 4 255
3 3 3 8 12 12 11 11 11 10 9 4 4 3 255 3
4 8 16 17 18 20 22 24 24 17 14 6 3 255 3 6
15 26 28 31 31 31 30 26 10 3 3 255 3 9 28 38
39 40 39 32 25 22 16 7 3 255 3 4 14 35 44 44
32 32 37 49 39 28 4 3 255 3 5 6 9 11 11 12
12 12 10 6 4 3 3 255 4 4 4 4 5 6 7 8
9 8 6 4 3 3 255 3 4 8 10 12 13 13 13 11
9 5 3 3 255 4 5 10 25 35 37 35 29 22 17 7
3 3 255 3 3 4 9 12 12 10 10 12 15 15 11 4
3 255 3 3 4 8 15 28 38 38 27 19 14 7 4 4
255 6 8 16 17 22 22 20 20 20 20 17 9 4 3 255
3 4 6 9 11 11 10 10 8 6 4 4 4 255 3 3
4 7 11 12 12 12 12 11 10 7 3 3 255 3 4 6
9 11 11 11 11 11 9 8 6 4 255 4 4 7 9 9
11 11 9 9 9 15 11 8 7 255 4 8 10 10 9 8
8 15 20 17 11 6 3 3 255 4 8 13 16 23 18 15
14 12 10 8 5 3 255 2 3 5 10 13 14 13 13 13
14 14 5 3 3 255 3 3 4 5 5 4 5 5 6 5
4 3 3 3 255 3 3 5 7 7 4 4 4 3 3 3
3 3 255 3 3 3 4 5 6 9 11 14 11 8 4 3
3 255 3 3 4 5 6 4 3 4 4 10 4 3 4 4
4 3 3 3 3 3 3 2 0 0 0 0 0 0 0 2
3 3 3 3 4 5 9 16 23 25 30 33 33 28 20 9
4 3 255 4 8 14 17 17 16 16 15 17 16 8 4 2
255 3 13 43 59 74 77 77 65 62 65 52 28 6 5 255
4 5 6 8 17 30 37 38 32 22 17 9 4 255 4 8
28 43 43 43 41 38 36 35 33 27 13 5 255 3 3 4
5 6 6 7 8 9 7 4 3 3 255 3 3 3 3 4
5 6 8 8 9 11 7 4 4 255 3 3 4 10 13 13
13 12 12 10 9 4 4 3 255 3 4 11 18 18 18 18
18 22 18 16 14 6 3 255 3 6 15 24 24 27 31 31
28 19 9 3 3 255 3 10 30 38 39 39 39 32 26 26
20 11 3 255 3 4 14 34 36 38 30 30 30 37 30 28
4 3 255 3 5 7 10 12 12 12 14 12 12 9 5 3
3 255 3 3 4 5 6 7 9 9 9 10 8 5 3 3
255 3 4 8 11 12 13 13 14 12 6 3 3 3 255 4
6 17 34 41 41 33 27 18 15 7 3 3 255 3 3 6
12 14 16 14 14 15 18 18 17 6 3 255 3 3 7 14
16 23 29 30 27 20 16 7 4 4 255 7 10 16 22 22
22 22 23 24 23 20 9 3 3 255 4 5 7 10 11 11
11 11 9 6 5 4 4 255 3 3 5 10 11 12 12 12
11 10 8 7 3 3 255 3 4 6 11 11 11 11 11 11
9 7 6 4 255 4 4 7 9 11 12 14 12 12 14 15
12 9 4 255 3 8 10 10 8 8 8 14 17 17 13 5
3 3 255 4 10 16 24 24 23 17 14 12 10 9 6 3
255 2 3 6 13 13 14 13 13 13 14 9 5 3 3 255
3 4 4 4 4 4 4 4 5 5 5 4 3 3 255 3
3 5 6 6 5 4 4 4 3 3 3 3 255 3 3 4
5 5 6 8 10 10 8 5 4 4 4 255 3 4 4 6
7 7 4 4 10 12 12 4 4 3 4 3 4 3 3 3
3 2 0 0 0 0 0 0 0 2 3 3 3 3 4 5
12 19 23 25 29 34 34 26 15 6 4 3 255 3 6 11
14 14 11 13 14 15 15 5 3 2 255 4 20 48 56 72
74 60 60 60 62 50 28 7 5 255 4 5 5 7 12 18
32 32 30 26 18 10 4 255 4 8 28 39 43 41 38 38
38 38 34 25 13 5 255 3 3 4 5 5 6 7 8 8
7 5 4 3 255 3 3 3 3 3 3 5 5 6 9 11
9 4 3 255 3 3 6 11 13 16 14 13 12 9 7 4
4 4 255 4 5 12 19 22 18 18 19 19 18 15 9 4
3 255 3 6 15 18 24 24 31 32 28 19 9 3 3 255
3 10 31 35 39 39 39 41 36 36 30 14 3 255 3 5
12 30 35 40 40 37 33 36 28 24 5 3 255 3 4 7
12 12 14 14 12 12 12 12 7 3 3 255 3 3 3 5
7 8 9 9 9 10 9 5 3 2 255 3 4 8 11 17
18 16 14 10 5 3 3 3 255 4 6 17 37 40 39 29
17 16 15 6 3 3 255 3 3 6 12 16 17 18 18 17
18 16 11 6 3 255 3 4 8 14 16 18 27 27 27 22
16 7 4 4 255 6 10 16 20 20 23 25 26 26 24 20
9 3 3 255 5 6 9 11 12 11 11 11 11 8 5 4
3 255 3 4 7 10 11 12 11 11 10 10 7 6 3 3
255 3 3 6 10 11 11 11 11 9 9 7 5 4 255 4
4 8 11 13 17 17 17 12 12 11 9 6 3 255 3 8
11 11 8 8 10 14 16 15 10 5 4 3 255 4 10 20
24 24 24 20 16 14 12 10 6 3 255 3 3 6 13 14
14 13 14 14 12 8 5 4 3 255 3 5 5 5 4 4
4 4 5 5 5 5 3 3 255 3 3 5 6 6 6 8
5 4 3 3 3 3 255 3 4 7 7 7 7 8 9 8
6 5 4 4 4 255 4 4 4 5 6 5 5 5 10 11
7 4 4 3 4 4 4 4 4 4 3 2 0 0 0 0
0 0 0 3 3 4 3 3 3 4 12 18 22 23 26 31
31 23 12 5 4 3 255 3 4 6 9 10 10 13 14 15
14 4 3 3 255 5 20 44 54 61 61 60 60 65 58 49
25 7 4 255 4 4 5 6 12 12 14 26 30 30 22 14
4 255 3 5 16 32 38 38 36 38 39 39 34 22 9 4
255 3 3 4 4 5 5 6 7 7 7 5 4 3 255 3
3 3 3 3 4 4 5 6 7 9 4 3 3 255 3 3
6 11 16 16 15 13 12 8 5 4 3 3 255 4 7 18
24 28 24 19 20 20 20 11 5 3 3 255 3 6 15 18
24 28 32 32 32 20 7 4 3 255 3 10 30 30 26 26
38 41 39 39 30 14 3 255 3 5 11 29 40 46 48 45
37 36 30 18 8 5 255 3 4 6 11 12 14 12 12 12
12 12 7 4 3 255 3 3 3 4 7 9 10 9 9 8
5 3 3 2 255 3 6 11 15 18 18 18 11 9 5 3
3 3 255 4 5 16 33 37 33 25 17 16 15 5 3 3
255 2 3 6 12 15 16 18 18 18 16 11 7 4 3 255
3 4 8 14 16 19 23 25 25 22 16 7 4 3 255 4
7 15 20 22 25 29 29 28 24 20 9 4 3 255 5 7
10 12 13 12 13 12 12 9 5 4 2 255 3 4 7 9
10 11 11 11 10 8 6 5 3 3 255 3 3 5 8 11
11 11 10 10 9 7 5 4 255 3 4 8 12 14 17 17
15 11 10 8 6 4 3 255 3 7 10 10 8 8 11 13
14 10 5 4 4 3 255 4 9 13 20 20 22 20 18 16
14 12 7 4 255 3 3 5 11 16 16 14 14 14 11 8
6 4 3 255 3 5 6 7 7 5 5 4 4 6 6 5
3 3 255 3 3 4 6 6 9 15 8 5 3 3 2 2
255 3 5 7 9 8 8 8 8 8 7 6 4 4 4 255
4 4 4 4 5 3 4 5 6 7 4 3 3 3 3 3
4 3 3 3 3 2 0 0 0 0 0 0 0 2 3 4
3 3 3 4 6 12 15 18 22 26 26 12 7 4 3 3
255 3 3 4 6 9 11 18 15 14 8 4 3 3 255 5
13 27 44 54 60 61 65 66 58 46 19 7 4 255 3 3
4 6 11 12 12 13 18 30 18 13 4 255 3 5 10 19
26 27 34 36 46 46 34 19 6 3 255 3 3 3 4 3
3 4 6 7 5 4 3 3 255 3 3 3 3 4 4 6
10 7 6 6 3 3 3 255 3 3 6 9 12 15 13 12
8 6 4 3 3 3 255 4 7 13 19 28 25 23 23 22
20 10 4 3 3 255 3 4 12 20 26 30 36 36 32 20
6 4 3 255 3 10 29 29 23 23 31 41 39 30 25 10
3 255 3 4 9 26 35 48 49 49 41 36 25 13 7 4
255 3 3 4 8 11 12 12 11 11 11 8 6 4 4 255
3 3 3 4 5 7 9 8 7 5 4 3 3 2 255 3
6 11 15 18 19 19 11 9 6 5 3 3 255 3 4 9
24 31 31 20 17 16 13 5 3 2 255 2 4 6 10 14
15 16 18 15 12 9 5 3 3 255 3 4 7 13 17 19
22 23 23 19 13 7 3 3 255 3 5 13 19 20 24 29
29 29 28 19 9 4 3 255 4 5 11 12 13 13 11 11
11 9 5 4 2 255 3 4 4 7 9 10 11 11 9 7
6 4 3 3 255 3 3 5 8 11 12 11 10 10 9 7
5 3 255 2 3 5 12 13 14 12 11 10 10 7 6 3
3 255 3 5 8 8 7 7 13 13 13 8 5 4 4 3
255 4 6 9 13 17 18 18 16 16 16 14 7 4 255 3
3 4 10 13 14 14 14 13 13 10 6 3 2 255 3 5
6 8 9 9 6 5 6 7 6 5 3 3 255 2 2 3
4 8 12 15 12 5 3 2 2 2 255 3 5 9 11 11
8 8 6 8 8 7 4 4 4 255 4 4 4 4 3 2
2 2 4 3 3 3 3 3 3 3 3 3 3 3 3 2
0 0 0 0 0 0 0 2 3 4 3 3 3 3 4 6
9 10 12 12 11 7 3 3 3 3 255 3 3 3 4 9
10 18 14 8 4 3 3 3 255 5 8 13 27 40 54 60
65 66 46 27 12 4 3 255 3 3 3 6 7 12 12 12
16 16 13 5 4 255 3 5 8 10 19 24 27 31 38 35
24 12 4 3 255 3 3 3 3 3 3 3 4 5 4 3
3 3 255 3 3 3 4 4 6 7 10 7 6 4 3 3
3 255 3 3 4 6 9 10 10 8 6 4 3 3 3 3
255 3 4 7 13 20 23 24 24 23 20 10 4 3 3 255
3 4 7 16 26 30 31 35 20 7 6 4 3 255 3 7
19 23 23 23 23 30 30 25 11 5 3 255 3 4 7 13
26 35 48 41 37 25 13 7 4 3 255 2 3 3 4 8
9 9 7 7 7 6 4 4 3 255 3 3 3 3 4 5
6 6 5 4 4 4 3 3 255 3 4 6 11 16 18 18
10 9 6 5 3 3 255 2 3 6 15 24 24 20 17 13
7 4 3 3 255 2 3 5 8 12 14 14 14 12 9 8
5 3 3 255 3 4 5 8 14 17 19 19 19 13 8 4
3 2 255 3 4 9 13 19 22 24 25 29 25 15 6 3
3 255 3 5 6 11 11 11 11 11 10 6 5 3 2 255
3 3 4 5 7 9 10 9 8 6 4 4 3 3 255 3
3 4 7 9 11 11 10 10 8 6 4 3 255 2 3 4
8 12 11 10 10 10 12 9 7 3 3 255 3 4 5 7
7 7 13 13 13 8 4 4 3 3 255 3 4 6 10 12
12 12 12 16 16 10 7 4 255 3 3 3 7 11 13 13
13 13 11 7 5 3 3 255 3 3 5 6 9 9 9 10
9 8 6 4 3 3 255 2 2 2 3 6 8 11 5 3
3 3 2 2 255 3 5 7 10 9 8 6 6 8 8 7
4 4 3 255 3 3 3 3 2 2 2 2 2 3 3 3
3 3 3 3 3 3 3 3 3 2 0 0 0 0 0 0
0 2 3 3 3 3 3 3 3 3 3 5 6 6 5 3
2 2 3 3 255 3 3 3 3 4 9 9 7 4 3 3
3 4 255 4 5 8 13 24 36 41 41 38 27 12 5 3
3 255 3 3 3 4 6 6 6 5 5 5 5 4 4 255
3 4 5 8 10 16 19 27 29 24 12 4 3 3 255 3
3 3 3 3 3 3 4 4 3 3 3 3 255 3 3 3
4 4 5 6 6 6 4 3 3 3 3 255 3 3 3 4
5 6 6 5 4 3 3 3 3 3 255 3 3 4 6 12
18 23 24 20 10 5 3 3 3 255 3 3 4 7 16 16
13 10 7 6 4 3 3 255 3 4 7 19 22 22 19 18
16 11 5 3 3 255 3 4 4 7 13 20 31 31 25 13
6 4 3 3 255 2 3 3 3 4 6 6 5 5 5 4
3 3 3 255 3 3 3 3 3 3 3 3 3 4 4 4
4 3 255 3 3 4 9 11 16 12 8 6 6 4 3 3
255 2 3 4 8 15 17 16 10 7 5 4 4 3 255 2
3 3 5 8 9 9 8 8 8 5 4 3 3 255 3 3
3 5 8 9 10 12 12 8 5 3 3 2 255 3 3 4
9 12 13 14 17 19 15 6 4 3 3 255 3 3 5 6
8 8 6 6 6 5 3 3 3 255 3 3 3 3 4 7
9 9 6 4 4 3 3 2 255 3 3 4 5 7 9 9
9 8 6 4 3 3 255 3 3 4 5 9 9 8 8 9
12 9 7 3 3 255 3 3 4 5 6 7 11 13 12 8
4 3 3 3 255 3 3 4 6 10 11 11 10 10 10 7
4 3 255 3 3 3 4 7 11 11 9 8 7 5 3 3
3 255 3 3 3 4 6 9 10 12 12 8 4 3 3 3
255 2 2 3 3 3 5 4 3 3 3 3 2 2 255 3
4 5 7 7 5 4 4 6 7 5 4 3 3 255 3 3
3 2 2 3 3 3 2 3 3 3 3 3 3 3 4 4
4 3 3 2 0 0 0 0 0 0 0 3 3 3 3 3
3 2 2 3 3 4 4 4 4 3 3 3 3 3 255 3
3 3 3 3 3 3 3 3 3 3 3 4 255 4 3 3
5 9 12 14 14 12 8 5 3 3 3 255 3 3 3 3
4 4 3 2 2 3 4 4 3 255 3 3 3 3 4 9
13 13 10 6 4 3 3 3 255 3 3 3 3 3 3 4
4 3 3 3 3 4 255 3 3 3 3 3 3 3 3 3
3 3 3 3 3 255 3 3 3 3 3 4 4 4 3 3
3 3 3 3 255 3 3 3 3 6 11 12 11 7 5 4
3 3 3 255 3 3 3 4 5 5 4 4 3 3 3 3
3 255 3 3 4 5 8 9 9 8 6 4 3 3 3 255
3 4 4 4 6 8 11 11 11 6 4 3 3 3 255 3
3 3 3 3 4 4 4 3 3 3 3 3 2 255 3 3
3 3 3 3 3 3 3 3 4 4 4 4 255 3 2 3
4 9 9 8 5 4 3 3 3 3 255 2 3 3 4 8
9 9 7 5 4 4 4 3 255 3 3 3 3 4 4 4
4 4 4 4 3 3 3 255 3 3 3 3 3 4 4 5
5 5 4 3 3 3 255 3 3 3 4 5 7 8 8 7
6 4 3 3 3 255 3 3 3 3 4 4 4 4 4 3
3 3 3 255 3 3 3 3 3 4 4 4 4 3 3 3
2 2 255 3 3 4 4 5 5 4 4 4 3 3 3 3
255 4 3 3 4 5 8 8 8 8 9 7 4 3 3 255
3 3 3 4 4 4 6 11 10 4 4 3 3 3 255 3
3 3 4 6 9 9 6 5 4 4 3 3 255 3 3 3
3 4 5 5 4 4 4 3 3 3 3 255 3 3 3 3
4 6 7 10 8 5 3 3 4 3 255 3 3 3 3 3
3 3 3 3 3 3 2 2 255 3 4 4 5 5 4 4
4 4 4 4 4 3 3 255 3 3 2 2 2 3 3 3
3 3 3 3 3 3 3 3 3 4 4 4 3 2 0 0
0 0 255 255 255 255 255 255 255 255 255 255 255 255 255 255
255 255 255 255 255 255 255 255 255 255 255 255 255 255 255 255
255 255 255 255 255 255 255 255 255 255 255 255 255 255 255 255
255 255 255 255 255 255 255 255 255 255 255 255 255 255 255 255
255 255 255 255 255 255 255 255 255 255 255 255 255 255 255 255
255 255 255 255 255 255 255 255 255 255 255 255 255 255 255 255
255 255 255 255 255 255 255 255 255 255 255 255 255 255 255 255
255 255 255 255 255 255 255 255 255 255 255 255 255 255 255 255
255 255 255 255 255 255 255 255 255 255 255 255 255 255 255 255
255 255 255 255 255 255 255 255 255 255 255 255 255 255 255 255
255 255 255 255 255 255 255 255 255 255 255 255 255 255 255 255
255 255 255 255 255 255 255 255 255 255 255 255 255 255 255 255
255 255 255 255 255 255 255 255 255 255 255 255 255 255 255 255
255 255 255 255 255 255 255 255 255 255 255 255 255 255 255 255
255 255 255 255 255 255 255 255 255 255 255 255 255 255 255 255
255 255 255 255 255 255 255 255 255 255 255 255 255 255 255 255
255 255 255 255 255 255 255 255 255 255 255 255 255 255 255 255
255 255 255 255 255 255 255 255 255 255 255 255 255 255 255 255
255 255 255 255 255 255 255 255 255 255 255 255 255 255 255 255
255 255 255 255 255 255 255 255 255 255 255 255 255 255 255 255
255 255 255 255 255 255 255 255 255 255 255 255 255 255 255 255
255 255 255 255 255 255 255 255 255 255 255 255 255 255 255 255
255 255 255 255 255 255 255 255 255 255 255 255 255 255 255 255
255 255 255 255 255 255 255 255 255 255 255 255 255 255 255 255
255 255 255 255 255 255 255 255 255 255 255 255 255 255 255 255
255 255 255 255 255 255 255 255 255 255 255 255 255 255 255 255
255 255 255 255 255 255 255 255 255 255 255 255 255 255 255 255
255 255 255 255 255 255 255 255 255 255 255 255 255 255 255 255
255 255 255 255 255 255 255 255 255 255 255 255 0 0 0 2
2 3 3 3 3 3 3 3 3 4 4 5 5 4 4 4
4 4 255 3 3 3 3 3 3 3 3 3 3 3 3 3
255 2 2 3 3 3 3 3 3 3 3 3 3 3 3 255
3 3 3 3 3 3 3 3 3 3 3 3 2 255 2 3
3 3 3 3 4 3 3 3 2 2 2 2 255 3 3 3
2 2 3 3 3 3 3 3 3 3 255 3 3 3 3 3
3 3 3 3 3 3 3 3 3 255 3 4 3 3 3 3
3 3 3 3 3 3 3 3 255 3 3 2 3 3 4 4
3 3 3 3 3 3 3 255 3 3 3 3 3 3 3 3
2 2 2 2 2 255 2 2 3 3 3 3 3 2 3 3
3 3 3 255 3 2 3 3 3 3 3 3 3 3 3 3
3 2 255 3 3 3 3 3 3 3 3 3 3 3 3 3
3 255 3 3 3 3 3 3 4 4 4 4 3 3 4 4
255 3 3 3 3 3 3 3 3 3 3 3 3 3 255 3
[truncated: 105,663 more chars]
