# Supplementary material for: M3G: Maximum Margin Microarray Gridding
Source: BMC Bioinformatics. 2010 Jan 25;11:49. doi: 10.1186/1471-2105-11-49 (PMC2823709; doi:10.1186/1471-2105-11-49)
Supplement: Additional file 1 — M3G Software. All algorithms have been implemented under a GNU/Linux environment. The M3G software is publicly available at the Downloads page of http://rtsimage.di.uoa.gr/ and also provided along with the manuscript as an additional file. [file 1471-2105-11-49-S1.TGZ › m3g-0.01/images/64361_ch1-26.pgm]

P2
443 429
255
0 0 0 0 0 0 0 0 0 0 0 0 0 0 0 0
255 0 0 0 0 0 0 0 0 0 0 0 0 0 0 0
255 0 0 0 0 0 0 0 0 0 0 0 0 0 255 0
0 0 0 0 0 0 0 0 0 0 0 0 0 255 0 0
0 0 0 0 0 0 0 0 0 0 0 255 0 0 0 0
0 0 0 0 0 0 0 0 0 0 255 0 0 0 0 0
0 0 0 0 0 0 0 0 255 0 0 0 0 0 0 0
0 0 0 0 0 0 0 0 255 0 0 0 1 1 1 0
0 0 0 0 0 0 255 0 0 0 0 0 0 0 0 0
0 0 0 0 255 0 0 0 0 0 0 0 0 0 0 0
0 0 255 0 0 0 0 0 0 0 0 0 0 0 0 0
0 0 255 0 0 0 0 0 0 0 0 0 0 0 0 0
255 0 0 0 0 0 0 0 0 0 0 0 0 0 0 255
0 0 0 1 3 4 42 2 1 0 0 0 0 255 0 0
0 0 0 0 0 0 0 0 0 0 0 0 255 1 0 26
2 8 2 0 0 0 0 0 0 0 255 0 0 0 0 0
0 0 0 0 0 0 0 0 0 255 0 0 0 0 0 0
0 0 0 0 0 0 0 255 0 0 0 0 0 0 0 0
0 0 0 0 0 0 255 0 0 0 0 0 0 0 0 0
0 0 0 0 0 255 0 0 0 0 0 0 0 0 0 0
0 0 0 255 0 0 0 0 0 0 0 0 0 0 0 0
0 0 255 0 0 0 0 0 0 0 0 0 0 0 0 0
0 255 0 0 0 0 0 0 0 0 0 0 0 0 0 255
0 0 0 0 0 0 0 0 0 0 0 0 0 1 255 0
0 0 0 0 0 0 0 0 0 0 0 0 255 0 0 0
0 0 0 0 0 0 0 0 0 0 0 255 0 0 0 0
0 0 0 0 0 0 0 0 0 255 0 0 0 0 0 0
0 0 0 0 0 0 0 0 0 0 0 0 0 0 0 0
0 0 0 0 0 0 0 0 0 0 0 255 0 0 0 0
0 0 0 0 0 0 0 0 0 0 0 255 0 0 0 0
0 0 0 0 0 0 0 0 0 255 0 0 0 0 0 0
0 0 0 0 0 0 0 0 255 0 0 0 0 0 0 0
0 0 0 0 0 0 255 0 0 0 0 0 0 0 0 0
0 0 0 0 0 255 0 0 0 0 0 0 0 0 0 0
0 0 0 255 0 0 0 0 0 0 0 0 0 0 0 0
0 0 0 255 0 0 0 0 0 0 0 0 0 0 0 0
0 255 0 0 0 0 0 0 0 0 0 0 0 0 0 255
0 0 0 0 0 0 0 0 0 0 0 0 0 255 0 0
0 0 0 0 0 0 0 0 0 0 0 0 0 255 0 0
0 0 0 0 0 0 0 0 0 0 0 255 0 0 0 0
0 0 0 0 0 0 0 0 0 0 255 0 0 0 0 0
2 3 1 1 0 0 0 0 255 0 0 0 0 0 0 0
0 0 0 0 0 1 2 255 1 0 0 0 0 0 0 0
0 0 0 0 0 255 0 0 0 0 0 0 0 0 0 0
0 0 0 0 255 0 0 0 0 0 0 0 0 0 0 0
0 0 255 0 0 0 0 0 0 0 0 0 0 0 0 0
0 255 0 0 0 0 0 0 0 0 0 0 0 0 0 0
255 0 0 0 0 0 0 0 0 0 0 0 0 0 255 0
0 0 0 0 0 0 0 0 0 0 0 0 0 255 0 0
0 0 0 0 0 0 0 0 0 0 0 0 255 0 0 0
0 0 0 0 0 0 0 0 0 0 255 0 0 0 0 0
0 0 0 0 0 0 0 0 1 255 0 0 0 0 0 0
0 0 0 0 0 0 0 255 0 0 0 0 0 0 0 0
0 0 0 0 0 0 255 0 0 0 0 0 0 0 0 0
0 0 0 0 255 0 0 0 0 0 0 0 0 0 0 0
0 0 0 0 0 0 0 0 0 0 0 0 0 0 0 0
0 0 0 0 0 0 255 0 0 0 0 0 0 0 0 0
0 0 0 0 0 0 255 0 0 0 0 0 0 0 0 0
0 0 0 0 255 0 0 0 0 0 0 0 0 0 0 0
0 0 0 255 0 0 0 0 0 0 0 0 0 0 0 0
0 255 0 0 0 0 0 0 0 0 0 0 0 0 0 0
255 0 0 0 0 0 0 0 0 0 0 0 0 0 255 0
0 0 0 0 0 0 0 0 0 0 0 0 0 0 255 0
0 0 0 0 0 0 0 0 0 0 0 0 255 0 0 0
0 0 0 0 0 0 0 0 0 0 255 0 0 0 0 0
0 0 0 0 0 0 0 0 255 0 0 0 0 0 0 0
0 0 0 0 0 1 1 0 255 0 0 0 0 0 0 0
0 0 0 0 0 0 255 0 0 0 0 0 0 0 0 0
0 0 0 0 0 255 0 0 0 0 0 0 1 1 0 0
0 0 0 255 0 0 0 0 0 0 0 0 0 0 0 0
2 2 255 0 0 0 0 0 0 0 0 0 0 0 0 0
255 0 0 0 0 0 0 0 0 0 0 0 0 0 0 255
0 0 0 0 0 0 0 0 0 0 0 0 0 255 0 0
0 0 0 0 0 0 0 0 0 0 0 0 255 0 0 0
0 0 0 0 0 0 0 0 0 0 0 255 0 0 0 0
0 0 0 0 0 0 0 0 0 255 0 0 0 0 0 0
0 0 0 0 0 0 0 0 255 0 0 0 0 0 0 0
0 0 0 0 0 0 0 255 0 0 0 0 0 0 0 0
0 0 0 0 0 255 0 0 0 0 0 0 0 0 0 0
0 0 0 0 255 1 0 0 0 0 0 0 0 0 0 0
0 0 255 0 0 0 0 0 0 0 0 0 0 0 0 0
0 255 0 0 0 0 0 0 0 0 0 0 0 0 0 255
0 0 0 0 0 0 0 0 0 0 0 0 0 0 0 0
0 0 0 0 0 0 0 0 0 0 0 0 0 0 0 0
0 255 0 0 0 0 0 0 0 0 0 0 0 0 0 0
0 255 0 0 0 0 0 0 0 0 0 0 0 0 0 255
0 0 0 0 0 0 0 0 0 0 0 0 0 0 255 0
0 0 0 0 0 0 0 0 0 0 0 0 255 0 0 0
0 0 0 0 0 0 0 0 0 0 0 255 0 0 0 0
0 0 0 0 0 0 0 0 0 255 0 0 0 0 0 0
0 0 0 0 0 0 0 0 0 255 0 0 0 0 0 0
0 0 0 0 0 0 0 255 0 0 0 0 0 0 0 0
0 0 0 0 0 255 0 0 0 0 0 0 0 0 0 0
0 0 0 255 0 0 0 0 0 0 0 0 0 0 0 0
0 1 0 255 0 0 0 0 0 0 0 0 0 0 0 0
0 255 0 0 0 0 0 0 0 0 0 0 0 0 0 0
255 0 0 0 0 0 0 0 0 0 0 0 0 0 255 0
0 0 0 0 0 0 0 1 1 2 1 1 0 255 0 0
0 0 0 0 0 0 0 0 0 0 0 255 0 0 0 0
0 0 0 0 0 0 0 0 0 0 255 0 0 0 0 0
0 0 0 0 0 0 0 0 255 0 0 0 0 0 0 0
0 0 0 0 0 0 0 255 0 0 0 0 0 0 0 0
0 0 0 0 0 0 255 0 0 0 0 0 0 0 0 0
0 0 0 0 255 0 0 0 0 0 0 0 0 0 0 0
0 0 0 255 0 0 0 0 0 0 0 0 0 0 0 0
0 0 255 0 0 0 0 0 0 0 0 0 0 0 0 0
255 0 0 0 0 0 0 0 0 0 0 0 0 0 0 255
0 0 0 0 0 0 0 0 0 0 0 0 0 255 0 0
0 0 0 0 0 0 0 0 0 0 0 0 255 0 0 0
0 0 0 0 0 0 0 0 0 0 255 0 0 0 0 0
0 0 0 0 0 0 0 0 0 0 0 0 0 0 0 0
0 0 0 0 0 0 0 0 0 0 0 0 255 0 0 0
0 0 0 0 0 0 0 0 0 0 0 0 255 0 0 0
0 0 0 0 0 0 0 0 0 0 255 0 0 0 0 0
0 0 0 0 0 0 0 0 0 255 0 0 0 0 0 0
0 0 0 0 0 0 0 255 0 0 0 0 0 0 0 0
0 0 0 0 0 0 255 0 0 0 0 0 0 0 0 0
0 0 0 0 255 0 0 0 0 0 0 0 0 0 0 0
0 0 0 0 255 0 0 0 0 0 0 0 0 0 0 0
0 0 255 0 0 0 0 0 0 0 0 0 0 0 0 0
255 0 0 0 0 0 0 0 0 0 0 0 0 0 255 0
0 0 0 0 0 0 0 0 0 0 0 0 0 0 255 0
0 0 0 0 0 0 0 0 0 0 0 0 255 0 0 0
0 0 0 0 0 0 0 0 0 0 0 255 0 0 0 0
0 0 0 0 0 0 0 0 0 255 0 0 0 0 0 0
0 0 2 1 2 0 0 0 255 0 0 0 0 0 0 0
0 0 0 0 0 0 255 0 0 0 0 0 0 0 0 0
0 0 0 0 0 255 0 0 0 0 0 0 0 0 0 0
0 0 0 255 0 0 0 0 0 0 0 0 0 0 0 0
0 0 255 0 0 0 0 0 0 0 0 0 0 0 0 0
0 255 0 0 0 0 0 0 0 0 0 0 0 0 0 255
0 0 0 0 0 0 0 0 0 0 0 1 1 0 255 0
0 0 0 0 0 0 0 0 0 0 0 0 0 255 0 0
0 0 0 0 0 0 0 0 0 0 0 255 0 0 0 0
0 0 0 0 0 0 0 0 0 0 255 0 0 0 0 0
0 0 0 0 0 0 0 0 255 0 0 0 0 0 0 0
0 0 0 0 0 0 0 255 0 0 0 0 0 0 0 0
0 0 0 0 0 255 0 1 1 0 0 0 0 0 0 0
0 0 0 0 0 0 0 0 0 0 0 0 0 0 0 0
0 0 0 0 0 0 0 255 0 0 0 0 0 0 0 0
0 0 0 0 0 0 0 255 0 0 0 0 0 0 0 0
0 0 0 0 0 255 0 0 0 0 0 0 0 0 0 0
0 0 0 0 255 0 0 0 0 0 0 0 0 0 0 0
0 0 255 0 0 0 0 0 0 0 0 0 0 0 0 0
0 255 0 0 0 0 0 0 0 0 0 0 0 0 0 255
0 0 0 0 0 0 0 0 0 0 0 0 0 0 0 255
0 0 0 0 0 0 0 0 0 0 0 0 0 255 0 0
0 0 0 0 0 0 0 0 0 0 0 255 0 0 0 1
0 1 5 11 11 0 0 0 0 255 0 0 0 0 0 0
0 0 0 0 0 0 0 0 0 255 0 0 0 0 0 0
0 0 0 0 0 0 0 255 0 0 0 0 0 0 8 8
0 0 0 0 0 0 255 0 0 0 0 0 0 3 0 0
0 0 0 0 255 0 0 0 0 0 0 31 31 21 1 0
0 0 0 255 0 0 0 0 0 0 0 0 0 0 0 0
0 255 0 0 0 0 0 0 0 0 0 0 0 0 0 0
255 0 0 0 0 0 0 0 0 0 0 0 0 0 255 0
0 0 0 0 0 0 0 0 0 0 0 0 0 255 0 0
0 0 0 1 0 0 1 0 0 0 0 0 255 0 0 0
0 0 0 0 0 0 0 0 0 0 255 0 0 0 0 0
0 0 0 0 0 1 1 1 0 255 0 0 0 0 0 1
1 0 0 0 0 0 0 0 255 0 0 0 0 0 0 0
0 0 0 0 0 0 255 0 0 0 0 0 0 1 1 1
0 0 0 0 0 255 0 0 0 0 0 0 0 0 0 0
0 0 0 255 0 0 0 0 1 3 3 2 1 2 1 0
0 0 255 0 0 0 0 1 1 1 1 0 0 0 0 0
255 0 0 1 0 0 0 1 1 1 1 1 0 0 0 0
0 0 0 0 0 0 0 0 0 0 0 0 0 0 0 0
0 0 255 0 0 0 0 0 0 0 0 0 0 0 0 0
0 0 255 0 0 0 0 0 0 0 0 0 0 0 0 0
255 0 0 0 0 2 3 4 3 4 0 0 0 0 0 255
0 0 0 0 0 0 0 0 0 0 0 0 0 255 0 0
0 0 0 0 0 0 0 0 0 0 0 0 255 0 0 0
0 0 0 0 0 0 0 0 0 0 255 0 0 0 0 0
0 0 0 0 0 0 0 0 0 0 255 0 0 0 0 0
0 3 3 1 0 0 0 0 255 0 0 0 0 1 3 3
9 2 0 0 0 0 255 0 0 1 46 56 114 255 255 255
31 3 0 0 255 0 0 0 1 0 0 0 1 1 2 1
0 0 0 0 255 0 0 0 0 12 26 42 42 1 0 0
0 0 255 0 0 0 23 50 255 255 255 114 45 3 0 0
0 255 0 0 0 0 5 5 5 3 0 0 0 0 0 255
0 0 0 5 14 229 255 255 91 3 0 0 0 0 255 0
0 0 0 0 2 1 0 0 0 0 0 0 255 0 0 0
0 0 0 0 0 0 0 0 0 0 0 255 0 0 0 0
1 2 4 4 4 0 0 0 0 255 0 0 0 0 0 0
0 0 1 0 0 0 0 0 255 0 0 0 0 1 2 11
16 9 1 0 0 0 0 255 0 0 0 0 2 56 87 87
11 0 0 0 0 255 0 0 0 0 0 0 1 7 9 2
1 1 1 0 255 0 0 0 0 0 2 11 12 12 0 0
0 0 0 255 0 0 0 0 11 25 29 29 1 0 0 0
0 255 0 0 0 1 5 35 237 237 116 11 1 0 0 0
255 0 0 0 0 1 3 11 11 5 1 1 0 0 255 0
0 1 14 35 255 255 255 255 255 5 1 0 0 255 0 0
0 1 5 36 45 67 56 7 0 0 0 255 0 0 1 1
1 28 77 77 67 64 4 0 0 0 0 0 0 0 0 0
0 0 0 0 0 0 25 28 21 0 0 0 0 255 0 0
0 0 0 0 4 19 19 11 1 0 0 0 0 255 0 0
0 0 2 39 39 24 7 0 0 0 0 255 0 0 2 3
4 126 126 171 101 101 8 0 0 0 255 0 0 0 0 0
1 1 0 0 0 0 0 0 255 0 0 0 0 0 0 70
54 11 2 1 1 0 0 255 0 0 0 0 0 0 1 1
0 0 0 0 0 255 0 0 0 0 0 0 4 14 12 1
0 0 0 0 0 255 0 0 0 11 80 98 87 84 39 1
0 0 0 255 0 0 0 9 31 31 33 44 37 14 0 0
0 255 0 1 52 60 255 255 255 255 255 255 86 3 0 255
0 0 0 0 0 1 29 49 29 10 2 0 0 0 0 255
0 0 0 83 88 116 116 104 65 2 0 0 0 255 0 0
32 166 255 255 255 255 255 255 45 3 0 0 255 0 0 0
7 26 26 28 28 31 1 0 0 0 255 0 1 5 40 255
255 255 255 255 255 19 0 0 0 255 0 1 0 0 4 11
11 8 2 1 0 0 0 255 0 0 0 0 1 3 4 10
4 4 0 0 0 0 255 0 0 0 1 5 7 8 11 11
4 1 0 0 255 0 0 0 0 0 4 15 17 17 9 1
0 0 0 255 0 0 0 1 3 16 18 18 9 7 1 0
0 0 255 0 0 0 2 86 87 147 147 141 24 1 1 0
255 0 0 0 0 0 12 9 9 22 22 2 1 0 0 255
0 0 0 0 2 11 16 18 16 14 0 0 0 0 255 0
0 0 15 50 50 46 38 30 2 0 0 0 255 0 0 1
5 188 237 255 255 255 228 11 0 0 0 255 0 0 0 1
18 22 22 24 17 3 1 0 0 255 0 0 14 35 255 255
255 255 255 255 255 5 0 0 255 1 1 1 5 43 67 93
109 77 63 7 0 0 255 0 0 1 1 8 72 77 79 77
67 64 9 0 0 0 0 0 0 0 0 0 0 0 0 1
23 25 31 28 21 0 0 0 255 0 0 0 0 0 4 19
44 39 37 11 0 0 0 0 255 0 0 0 1 22 54 50
50 37 7 0 0 0 255 0 2 3 3 126 255 255 255 255
255 101 8 0 0 255 0 0 0 0 1 19 19 3 0 0
0 0 0 255 0 0 0 0 0 70 90 72 59 11 2 1
0 0 255 0 0 0 0 0 11 22 37 5 1 0 0 0
255 0 0 0 0 0 5 17 17 17 12 0 0 0 0 0
255 0 0 11 67 87 102 112 112 105 39 0 0 0 255 0
0 43 50 37 33 33 44 42 37 3 0 0 255 0 18 60
255 255 255 255 255 255 255 255 86 1 255 0 0 0 0 1
31 59 64 64 71 9 0 0 0 0 255 0 0 83 91 106
129 129 134 134 65 2 0 0 255 0 23 166 255 255 255 255
255 255 255 255 23 1 0 255 0 0 0 10 26 26 28 28
31 14 1 0 0 255 0 1 12 255 255 255 255 255 255 255
255 19 0 0 255 0 0 0 1 14 14 14 11 17 17 1
0 0 255 0 0 0 0 4 10 11 19 10 10 4 0 0
0 255 0 0 0 1 7 9 9 11 11 11 3 1 0 255
0 0 0 0 4 15 26 26 30 21 9 1 0 0 255 0
0 1 3 12 16 16 16 10 8 7 1 0 0 255 0 0
2 94 152 197 201 191 182 128 24 1 0 255 0 0 0 0
15 21 26 26 22 26 12 1 0 0 255 0 0 0 2 3
8 16 19 14 14 1 0 0 0 255 0 0 14 51 51 51
50 38 38 38 2 0 0 255 0 1 3 188 231 255 255 255
255 255 255 5 1 0 255 0 0 3 22 26 30 51 49 49
24 3 0 0 255 0 1 21 255 255 255 255 255 255 255 255
146 1 0 255 0 1 1 26 45 67 92 81 81 81 63 0
0 255 0 0 1 8 60 109 88 77 77 76 76 64 5 0
0 0 0 0 0 0 0 0 0 0 11 25 25 31 30 26
15 0 0 255 0 0 0 0 1 16 44 60 60 60 42 9
0 0 0 255 0 0 0 1 22 39 39 42 37 7 0 0
0 255 0 0 3 42 255 255 255 255 255 255 255 26 0 0
255 0 0 0 0 11 19 21 17 3 0 0 0 0 255 0
0 0 0 36 78 112 72 80 37 4 0 0 0 255 0 0
0 0 11 36 37 49 49 49 1 0 0 255 0 0 0 1
5 28 25 22 19 16 5 0 0 0 0 255 0 0 61 69
95 99 99 105 84 72 4 0 0 255 0 0 31 44 44 44
31 30 37 37 16 3 0 255 1 35 120 255 255 255 255 255
255 255 255 255 7 255 0 0 0 0 5 44 60 60 60 49
26 0 0 0 0 255 0 3 88 115 111 129 129 136 135 92
8 0 0 255 0 39 255 255 255 255 255 255 255 255 255 119
1 0 255 0 0 9 23 24 15 15 16 33 16 1 0 0
255 1 1 104 255 255 255 255 255 255 255 255 45 0 0 255
0 0 0 3 14 14 14 16 19 18 12 0 0 255 0 0
0 4 8 10 17 14 10 10 9 1 0 0 255 0 0 0
5 9 9 9 12 12 11 5 1 0 255 0 0 0 0 10
19 24 21 26 21 21 2 1 0 255 0 0 2 15 16 17
9 7 3 7 7 1 0 0 255 0 0 11 152 160 197 210
219 240 191 71 16 0 255 0 0 0 1 12 21 26 21 12
22 12 1 0 0 255 0 0 1 3 3 3 16 17 16 11
3 1 0 0 255 0 1 33 50 50 39 47 47 47 37 31
0 0 255 0 2 12 202 255 255 255 255 255 255 255 88 1
0 255 0 0 18 26 47 60 51 49 49 30 3 1 0 255
1 14 21 255 255 255 255 255 255 255 255 188 11 0 255 0
1 5 43 71 91 93 81 65 65 63 16 0 255 0 0 2
38 105 113 132 84 71 76 76 76 5 0 0 0 0 0 0
0 0 0 0 1 11 25 25 28 26 23 15 0 0 255 0
0 0 0 3 44 51 60 58 58 42 9 0 0 0 255 0
0 0 1 26 37 33 37 33 10 0 0 0 255 0 2 9
88 255 255 255 255 255 255 255 32 0 0 255 0 0 0 0
2 8 12 5 3 0 0 0 0 255 0 0 0 0 78 121
136 143 112 59 0 0 0 0 255 0 1 0 1 17 49 49
56 64 64 50 0 0 255 0 0 0 0 10 24 24 17 17
16 5 0 0 0 0 255 0 1 64 106 106 99 95 84 79
57 4 0 0 255 0 0 25 44 50 50 31 24 30 30 16
3 0 255 1 32 120 255 255 255 255 255 255 255 255 255 19
255 0 0 0 0 5 49 61 64 60 71 33 5 0 0 0
255 0 7 111 115 106 111 106 121 115 99 47 1 0 255 16
39 255 255 255 255 255 255 255 255 255 182 4 0 255 0 0
12 23 23 12 12 16 19 23 9 0 0 255 1 2 113 255
255 255 255 255 255 255 255 45 1 0 255 0 0 0 4 14
14 15 15 18 15 12 0 0 255 0 0 0 4 10 10 17
14 14 10 9 1 0 0 255 0 0 1 8 11 9 9 8
12 11 5 1 0 255 0 0 0 0 23 28 26 24 26 26
22 1 1 0 255 0 0 1 15 16 17 9 7 3 7 7
0 0 0 255 0 0 14 155 200 210 249 249 255 240 128 18
0 255 0 0 1 2 11 15 16 10 12 19 12 1 0 0
255 0 0 1 3 3 8 16 16 16 12 10 1 0 0 255
1 7 23 33 36 39 47 58 47 45 37 1 0 255 0 2
7 255 255 255 255 255 255 255 255 88 1 0 255 0 0 18
37 47 69 69 49 40 36 17 1 0 255 1 15 23 255 255
255 255 255 255 255 255 188 28 0 255 0 2 5 44 85 92
92 81 79 81 70 16 0 255 0 0 0 38 102 105 132 84
71 70 76 70 3 0 0 0 0 0 0 0 0 0 0 0
3 31 31 28 21 19 2 0 0 255 0 0 0 0 3 33
61 61 58 40 36 4 0 0 0 255 0 0 0 1 26 33
33 33 22 2 0 0 0 255 0 0 4 88 255 255 255 255
255 255 255 32 2 0 255 0 0 0 0 0 0 1 1 0
0 0 0 0 255 0 0 0 0 78 119 121 143 83 37 0
0 0 0 255 0 0 0 0 36 57 56 57 64 64 50 1
0 255 0 0 0 1 10 24 24 18 18 12 2 0 0 0
0 255 0 1 64 148 106 95 84 84 72 57 3 0 0 255
0 0 25 32 40 50 50 43 30 30 10 3 0 255 1 32
47 255 255 255 255 255 255 255 255 255 21 255 0 0 0 0
8 28 59 59 44 35 26 0 0 0 0 255 0 3 111 111
107 102 100 115 99 92 47 1 0 255 16 61 255 255 255 255
255 255 255 255 255 182 4 0 255 0 0 12 23 30 37 16
19 36 36 9 0 0 255 1 2 113 255 255 255 255 255 255
255 255 15 1 0 255 0 0 0 4 10 14 14 15 15 12
4 0 0 255 0 0 0 4 8 10 16 10 14 9 9 1
0 0 255 0 0 1 7 9 9 15 12 12 8 5 1 0
255 0 0 0 1 23 31 26 19 16 15 7 0 0 0 255
0 0 1 1 14 14 8 7 2 2 2 1 0 0 255 0
0 14 92 200 200 210 240 255 240 71 18 0 255 0 0 1
1 11 12 17 11 17 16 10 1 0 0 255 0 0 1 3
5 10 11 16 16 12 4 0 0 0 255 0 2 23 23 22
39 47 58 42 37 31 0 0 255 0 2 7 255 255 255 255
255 255 255 255 10 1 0 255 0 0 14 26 43 47 47 44
38 30 12 2 0 255 0 8 15 255 255 255 255 255 255 255
255 153 28 0 255 0 1 3 45 71 91 106 106 80 70 66
12 1 255 0 0 0 5 98 98 95 84 81 81 70 61 1
0 0 0 0 0 0 0 0 0 0 0 0 3 28 28 5
0 0 0 0 255 0 0 0 0 0 3 33 39 39 32 9
0 0 0 0 255 0 0 0 0 2 33 22 22 2 1 0
0 0 255 1 1 3 15 99 255 255 255 255 255 107 5 1
0 255 0 0 0 0 0 0 0 0 0 0 0 0 0 255
0 0 0 0 1 99 99 98 37 0 0 0 0 0 255 0
0 0 0 17 53 44 50 50 50 35 1 0 255 0 0 0
1 1 10 17 14 12 5 1 0 0 0 0 255 0 0 10
106 78 78 61 63 57 33 0 0 0 255 0 0 25 40 43
45 50 49 39 30 4 0 0 255 0 31 47 255 255 255 255
255 255 255 255 128 21 255 0 0 0 0 1 8 28 35 35
32 1 0 0 0 0 255 0 1 36 102 102 100 100 115 99
78 1 0 0 255 2 61 198 255 255 255 255 255 255 255 255
83 2 0 255 0 0 1 16 37 46 37 40 36 29 3 1
0 255 0 1 3 255 255 255 255 255 255 255 255 9 1 0
255 0 0 0 0 4 14 14 14 12 10 0 0 0 255 0
0 0 0 4 10 16 10 9 9 3 0 0 0 255 0 0
0 2 7 9 11 8 8 5 0 0 0 255 0 0 0 1
2 28 18 18 16 12 1 0 0 0 255 0 0 0 1 7
14 16 19 15 2 1 0 0 0 255 0 0 0 38 95 128
128 190 153 153 30 1 0 255 0 0 0 0 11 16 17 16
17 11 2 0 0 0 255 0 0 1 1 7 11 16 18 16
12 0 0 0 0 255 0 0 15 21 21 28 43 66 39 39
24 2 0 255 0 1 1 59 255 255 255 255 255 255 196 7
0 0 255 0 0 1 22 31 43 44 44 38 17 5 1 0
255 0 0 8 37 255 255 255 255 255 255 255 56 4 0 255
0 0 2 12 45 67 79 87 87 87 66 2 0 255 0 0
0 0 25 81 95 95 95 93 65 7 0 0 0 0 0 0
0 0 0 0 0 0 0 1 1 1 0 0 0 0 0 255
0 0 0 0 0 1 2 30 30 9 0 0 0 0 0 255
0 0 0 0 0 0 0 0 0 0 0 0 0 255 0 0
1 0 35 99 197 255 255 107 5 2 0 0 255 0 0 0
0 0 0 0 0 0 0 0 0 0 255 0 0 0 0 0
0 1 1 0 0 0 0 0 0 255 0 0 0 0 0 23
30 30 32 29 2 0 0 255 0 0 0 1 0 1 3 8
8 1 0 0 0 0 0 255 0 0 0 10 57 61 61 63
33 1 0 0 0 255 0 0 0 28 31 43 49 49 39 23
0 0 0 255 0 23 47 79 255 255 255 255 255 255 128 76
1 255 0 0 0 0 1 8 4 1 0 0 0 0 0 0
0 255 0 0 2 36 81 81 81 71 70 1 0 0 0 255
0 3 61 198 255 255 255 255 255 255 120 18 0 0 255 0
0 0 4 37 40 37 17 16 1 1 0 1 255 0 1 2
7 255 255 255 255 255 255 15 1 0 0 255 0 0 0 0
0 4 9 12 9 0 0 0 0 255 0 0 0 0 2 5
7 8 8 3 0 0 0 0 255 0 0 0 0 2 2 4
4 4 1 0 0 0 255 0 0 0 0 1 1 7 12 7
3 1 0 0 0 255 0 0 0 0 1 2 7 16 2 1
1 0 0 0 255 0 0 0 0 38 92 95 80 61 30 1
0 0 255 0 0 0 0 1 12 16 5 5 2 0 0 0
0 255 0 0 1 1 1 7 10 10 4 0 0 0 0 0
255 0 0 0 15 17 21 23 23 23 14 1 0 0 255 0
0 0 2 59 255 255 255 255 196 7 1 0 0 255 0 0
0 1 29 31 43 23 12 4 2 0 0 255 0 0 2 7
37 255 255 255 255 255 56 4 0 0 255 0 0 1 2 12
43 44 45 61 45 11 1 0 255 0 0 0 0 1 25 81
93 93 81 7 0 0 0 0 0 0 0 0 0 0 0 0
0 0 0 0 0 0 0 0 0 0 255 0 0 0 0 0
1 1 1 0 0 0 0 0 0 0 255 0 0 0 0 0
0 0 0 0 0 0 0 0 255 0 0 0 0 0 33 35
53 53 7 1 0 0 0 255 0 0 0 0 0 0 0 0
0 0 0 0 0 255 0 0 0 0 0 0 0 0 0 0
0 0 0 0 255 0 0 0 0 0 1 5 4 2 2 0
0 0 255 0 0 0 0 0 0 1 1 0 0 0 0 0
0 0 255 0 0 0 1 10 10 8 1 0 0 0 0 0
255 0 0 0 0 3 15 15 35 9 0 0 0 0 255 0
0 23 52 52 126 255 255 255 127 46 0 0 255 0 0 0
0 1 1 1 0 0 0 0 0 0 0 0 255 0 0 1
1 2 14 14 1 1 0 0 0 0 255 0 0 3 61 113
255 255 255 255 83 18 0 0 0 255 0 0 0 0 4 17
17 1 0 0 0 0 1 255 0 0 1 3 11 140 255 255
81 4 3 0 0 0 255 0 0 0 0 0 0 0 0 0
0 0 0 0 255 0 0 0 0 0 0 0 0 0 0 0
0 0 0 255 0 0 0 0 0 0 0 1 0 0 0 0
0 255 0 0 0 0 0 0 0 0 0 1 1 0 0 0
255 0 0 0 0 0 0 0 0 0 0 0 0 0 0 255
0 0 0 0 2 10 10 1 1 0 0 0 0 255 0 0
0 0 0 0 2 2 1 0 0 0 0 0 255 0 0 0
0 0 0 0 0 0 0 0 0 0 0 255 0 0 0 0
4 4 3 3 3 0 0 0 0 255 0 0 0 0 0 2
5 5 5 1 1 0 0 0 255 0 0 0 0 0 12 12
9 3 0 0 0 0 255 0 0 1 2 12 21 23 37 32
32 2 1 0 0 255 0 0 0 0 0 1 2 16 16 0
0 0 0 255 0 0 0 0 0 0 5 5 5 0 0 0
0 0 0 0 0 0 0 0 0 0 0 0 0 0 0 0
0 0 0 0 0 255 0 0 0 0 0 0 0 0 0 0
0 0 0 0 0 255 0 0 0 0 0 0 0 0 0 0
0 0 0 255 0 0 0 0 0 0 0 0 1 1 0 0
0 0 255 0 0 0 0 0 0 0 0 0 0 0 0 0
255 0 0 0 0 0 0 0 0 0 0 0 0 0 0 255
0 0 0 0 0 0 0 0 0 0 0 0 0 255 0 0
0 0 0 0 0 0 0 0 0 0 0 0 0 255 0 0
0 0 1 0 0 0 0 0 0 0 0 255 0 0 0 0
0 0 0 0 0 0 0 0 0 255 0 0 0 2 22 43
79 112 46 31 0 0 0 255 0 0 0 0 0 0 0 0
0 0 0 0 0 0 0 255 0 0 0 1 1 1 0 0
0 0 0 0 0 255 0 0 0 0 8 25 49 25 4 0
0 0 0 0 255 0 0 0 0 0 1 0 0 0 0 0
0 0 255 0 0 0 0 0 9 9 4 0 0 0 0 0
0 255 0 0 0 0 0 0 0 0 0 0 0 0 0 255
0 0 0 0 0 0 0 0 0 0 0 0 0 0 255 0
0 0 0 0 0 0 0 0 0 0 0 0 255 0 0 0
0 0 0 0 0 0 0 1 0 0 0 255 0 0 0 0
0 0 0 0 0 0 0 0 0 0 255 0 0 0 0 0
1 1 0 0 0 0 0 0 255 0 0 0 0 0 0 0
0 0 0 0 0 0 0 255 0 0 0 0 0 0 0 0
0 0 0 0 0 0 255 0 0 0 0 0 0 0 0 0
0 0 0 0 255 0 0 0 0 0 1 1 1 1 0 0
0 0 0 255 0 0 0 0 0 0 0 0 0 0 0 0
0 255 0 0 0 1 1 5 5 5 1 1 1 0 0 0
255 0 0 0 0 0 0 0 0 0 0 0 0 0 255 0
0 0 0 0 0 0 1 0 0 0 0 0 0 0 0 0
0 0 0 0 0 0 0 0 0 0 0 0 0 0 0 0
255 0 0 0 0 0 0 0 0 0 0 0 0 0 0 0
255 0 0 0 0 0 0 0 0 0 0 0 0 0 255 0
0 0 0 0 0 0 0 0 0 0 0 0 0 255 0 0
0 0 0 0 0 0 0 0 0 0 0 255 0 0 0 0
0 0 0 0 0 0 0 0 0 0 255 0 0 0 0 0
0 0 0 0 0 0 0 0 255 0 0 0 0 0 0 0
0 0 0 0 0 0 0 0 255 0 0 0 0 0 0 0
0 0 0 0 0 0 255 0 0 0 0 0 0 0 0 0
0 0 0 0 255 0 0 0 0 0 1 0 1 0 0 0
0 0 255 0 0 0 0 0 0 0 0 0 0 0 0 0
0 0 255 0 0 0 0 0 0 0 0 0 0 0 0 0
255 0 0 0 0 0 0 0 0 0 0 0 0 0 0 255
0 0 0 0 0 0 0 0 0 0 0 0 0 255 0 0
0 0 0 0 0 0 0 0 0 0 0 0 255 0 0 0
0 0 0 0 0 0 0 0 0 0 255 0 0 0 0 0
0 0 0 0 0 0 0 0 0 255 0 0 0 0 0 0
0 0 0 0 0 0 0 255 0 0 0 0 0 0 0 0
0 0 0 0 0 0 255 0 0 0 0 0 0 0 0 0
0 0 0 0 0 255 0 0 0 0 0 0 0 0 0 0
0 0 0 255 0 0 0 0 0 0 0 0 0 0 0 0
0 0 255 0 0 0 0 0 0 0 0 0 0 0 0 0
0 255 0 0 0 0 0 0 0 0 0 0 0 0 0 255
0 0 0 0 0 0 0 1 0 0 0 0 0 0 255 0
0 0 0 0 0 0 0 0 0 0 0 0 255 0 0 0
0 0 0 0 0 0 0 0 0 0 0 255 0 0 0 0
0 0 0 0 0 0 0 0 0 255 0 0 0 0 0 0
0 0 0 0 0 0 0 0 0 0 0 255 255 255 255 255
255 255 255 255 255 255 255 255 255 255 255 255 255 255 255 255
255 255 255 255 255 255 255 255 255 255 255 255 255 255 255 255
255 255 255 255 255 255 255 255 255 255 255 255 255 255 255 255
255 255 255 255 255 255 255 255 255 255 255 255 255 255 255 255
255 255 255 255 255 255 255 255 255 255 255 255 255 255 255 255
255 255 255 255 255 255 255 255 255 255 255 255 255 255 255 255
255 255 255 255 255 255 255 255 255 255 255 255 255 255 255 255
255 255 255 255 255 255 255 255 255 255 255 255 255 255 255 255
255 255 255 255 255 255 255 255 255 255 255 255 255 255 255 255
255 255 255 255 255 255 255 255 255 255 255 255 255 255 255 255
255 255 255 255 255 255 255 255 255 255 255 255 255 255 255 255
255 255 255 255 255 255 255 255 255 255 255 255 255 255 255 255
255 255 255 255 255 255 255 255 255 255 255 255 255 255 255 255
255 255 255 255 255 255 255 255 255 255 255 255 255 255 255 255
255 255 255 255 255 255 255 255 255 255 255 255 255 255 255 255
255 255 255 255 255 255 255 255 255 255 255 255 255 255 255 255
255 255 255 255 255 255 255 255 255 255 255 255 255 255 255 255
255 255 255 255 255 255 255 255 255 255 255 255 255 255 255 255
255 255 255 255 255 255 255 255 255 255 255 255 255 255 255 255
255 255 255 255 255 255 255 255 255 255 255 255 255 255 255 255
255 255 255 255 255 255 255 255 255 255 255 255 255 255 255 255
255 255 255 255 255 255 255 255 255 255 255 255 255 255 255 255
255 255 255 255 255 255 255 255 255 255 255 255 255 255 255 255
255 255 255 255 255 255 255 255 255 255 255 255 255 255 255 255
255 255 255 255 255 255 255 255 255 255 255 255 255 255 255 255
255 255 255 255 255 255 255 255 255 255 255 255 255 255 255 255
255 255 255 255 255 255 255 255 255 255 255 255 255 255 255 255
255 255 255 255 255 255 0 0 0 0 0 0 0 0 0 0
0 0 0 0 0 0 255 0 0 0 0 0 0 0 0 0
0 0 0 0 0 0 255 0 0 0 0 0 0 0 0 0
0 0 0 0 255 0 0 0 0 0 0 0 0 0 0 0
0 0 0 255 0 0 0 0 0 0 0 0 0 0 0 0
0 255 0 0 0 0 0 0 0 0 0 0 0 0 0 0
255 0 0 0 0 0 0 0 0 0 0 0 0 0 255 0
0 0 0 0 0 0 0 0 0 0 0 0 0 0 255 0
0 0 0 0 0 0 0 0 0 0 0 0 255 0 0 0
0 0 0 0 0 0 0 0 0 0 255 0 0 0 0 0
0 0 0 0 0 0 0 0 255 0 0 0 0 0 0 0
0 0 0 0 0 0 0 0 255 0 0 0 0 0 0 0
0 0 0 0 0 0 255 0 0 0 0 0 0 0 0 0
0 0 0 0 0 255 0 0 0 0 0 0 0 0 0 0
0 0 0 255 0 0 0 0 0 0 0 0 0 0 0 0
0 0 255 0 0 0 0 0 0 0 0 0 0 0 0 0
255 0 0 0 0 0 0 0 0 0 0 0 0 0 0 255
0 0 0 0 0 0 0 0 0 0 0 0 0 255 0 0
0 0 0 0 0 0 0 0 0 0 0 0 255 0 0 0
0 0 0 0 0 0 0 0 0 0 0 255 0 0 0 0
0 0 0 0 0 0 0 0 0 255 0 0 0 0 0 0
0 0 0 0 0 0 0 0 255 0 0 0 0 0 0 0
0 0 0 0 0 0 0 255 0 0 0 0 0 0 0 0
0 0 0 0 0 255 0 0 0 0 0 0 0 0 0 0
0 0 0 0 255 0 0 0 0 0 0 0 0 0 0 0
0 0 255 0 0 0 0 0 0 0 0 0 0 0 0 0
0 255 0 0 0 1 1 1 0 0 0 0 0 0 0 255
0 0 0 0 0 0 0 0 0 0 0 0 0 0 0 0
0 0 0 0 0 0 0 0 0 0 0 0 0 0 0 0
0 255 0 0 0 0 0 0 0 0 0 0 0 0 0 0
0 255 0 0 0 0 0 0 0 0 0 0 0 0 0 255
0 0 0 0 0 0 0 0 0 0 0 0 0 0 255 0
0 0 0 0 0 0 0 0 0 0 0 0 255 0 0 0
0 0 0 1 1 1 0 0 0 0 0 255 0 0 0 0
0 0 0 0 0 0 0 0 0 255 0 0 0 0 0 0
0 0 0 0 0 0 0 0 0 255 0 0 0 0 0 0
0 0 0 0 0 0 0 255 0 0 0 0 0 0 0 0
0 0 0 0 0 255 0 0 0 0 0 0 0 0 0 0
0 0 0 255 0 0 0 0 0 0 0 0 0 0 0 0
0 0 0 255 0 0 0 0 0 0 0 0 0 0 0 0
0 255 0 0 0 0 0 0 0 0 0 0 0 0 0 0
255 0 0 0 0 0 0 0 0 0 0 0 0 0 255 0
0 0 0 0 0 0 0 0 0 0 0 0 0 255 0 0
0 0 0 0 0 0 0 0 0 0 0 255 0 0 0 0
0 0 0 0 0 0 0 0 0 0 255 0 0 0 0 0
0 0 0 0 0 0 0 0 255 0 0 0 0 0 0 0
0 0 0 0 0 0 0 255 0 0 0 0 0 0 0 0
0 0 0 0 0 0 255 0 0 0 0 0 0 0 0 0
0 0 0 0 255 0 0 0 0 0 0 0 1 1 0 0
0 0 0 255 0 0 0 0 0 0 0 0 0 0 0 0
0 0 255 0 0 0 0 0 0 0 0 0 0 0 0 0
255 0 0 0 0 0 0 0 0 0 0 0 0 0 0 255
0 0 0 0 0 0 0 0 0 0 0 0 0 255 0 0
0 0 0 0 0 0 0 0 0 0 0 0 255 0 0 0
0 0 0 0 0 0 0 0 0 0 255 0 0 0 0 0
0 0 0 0 0 0 0 0 0 0 0 0 0 0 0 0
0 1 1 2 2 2 2 1 0 0 0 0 255 0 0 0
0 0 0 0 0 0 0 0 0 0 0 0 255 0 0 0
0 0 0 0 0 0 0 0 0 0 255 0 0 0 0 23
24 38 65 38 11 0 0 0 0 255 0 0 0 0 0 0
0 0 0 0 0 0 0 255 0 0 0 1 8 24 26 58
58 3 0 0 0 0 255 0 0 0 0 0 0 1 1 1
0 0 0 0 255 0 0 0 0 0 0 0 0 0 0 0
0 0 0 0 255 0 0 0 0 0 0 0 0 0 0 0
0 0 255 0 0 0 0 0 0 0 0 0 0 0 0 0
255 0 0 0 0 0 0 0 0 0 0 0 0 0 255 0
0 0 0 0 0 4 3 0 0 0 0 0 0 0 255 0
0 0 0 0 0 0 0 0 0 0 0 0 255 0 0 0
0 0 0 0 0 0 0 0 0 0 0 255 0 0 0 0
0 1 1 1 0 0 0 0 0 255 0 0 0 0 0 0
0 0 0 0 0 0 0 0 255 0 0 0 0 0 0 0
0 0 0 0 0 0 255 0 0 0 0 1 10 18 10 0
0 0 0 0 0 255 0 0 0 0 0 0 0 0 0 0
0 0 0 255 0 0 0 0 0 0 0 0 0 0 0 1
0 0 255 0 0 0 0 0 1 0 0 0 0 0 0 0
0 255 0 0 0 1 3 7 5 4 1 0 0 0 0 255
0 0 0 2 4 5 11 11 11 10 1 0 0 0 255 0
0 0 0 0 1 1 1 0 0 0 0 0 0 255 0 0
0 0 1 0 0 0 0 0 0 0 0 255 0 0 0 0
0 0 0 1 0 0 0 0 0 0 255 0 0 1 0 0
1 4 4 1 0 0 0 0 255 0 0 0 0 0 0 1
1 0 0 0 0 0 0 255 0 0 0 0 0 0 0 1
0 0 0 0 0 255 0 0 0 0 0 1 2 5 8 1
0 0 0 0 0 0 0 0 0 0 0 0 0 1 21 160
255 255 203 18 3 0 0 255 0 0 0 0 0 0 0 1
1 1 0 0 0 0 0 255 0 0 0 1 2 10 42 42
7 1 0 0 0 255 0 0 0 24 47 49 59 67 59 50
26 0 0 0 255 0 0 0 0 1 2 16 16 8 0 0
0 0 255 0 0 1 40 58 255 255 255 255 212 25 1 0
0 255 0 0 0 0 0 37 38 38 14 0 0 0 0 255
0 0 0 0 0 0 0 0 0 0 0 0 0 0 0 255
0 0 0 10 61 102 118 102 33 0 0 0 0 255 0 0
0 0 1 9 14 11 0 0 0 0 0 255 0 0 0 0
0 4 4 22 18 1 0 0 0 255 0 0 0 0 1 10
15 15 15 5 1 0 0 0 0 255 0 0 0 1 22 31
25 25 22 1 0 0 0 255 0 0 0 0 0 0 5 5
3 0 0 0 0 0 255 0 0 0 0 3 32 56 32 24
9 0 0 0 255 0 0 0 0 0 14 14 18 14 11 0
0 0 0 255 0 0 0 1 14 16 16 15 15 4 0 0
0 255 0 0 1 7 100 139 143 143 143 66 0 0 0 0
255 0 0 0 0 1 1 9 9 3 0 0 0 0 255 0
0 0 0 0 0 0 0 0 1 0 0 0 0 255 0 0
0 0 0 7 5 5 4 1 0 0 0 0 255 0 0 3
7 123 156 189 189 156 42 1 1 0 255 0 0 4 5 7
255 255 255 255 255 17 0 0 0 255 0 0 0 0 1 4
11 11 10 1 0 0 0 0 255 0 0 0 1 10 16 16
14 3 0 0 0 0 255 0 0 0 0 0 0 1 1 1
1 0 0 0 0 255 0 1 1 5 66 95 95 101 87 3
0 0 0 255 0 0 0 0 1 11 51 51 36 21 0 0
0 0 255 0 0 0 0 1 5 7 7 4 0 0 0 0
255 0 0 0 1 14 14 17 17 42 23 15 1 1 0 0
0 0 0 0 0 0 0 1 25 255 255 255 255 255 255 32
3 0 255 0 0 0 0 0 0 15 39 35 4 0 0 0
0 0 255 0 0 0 1 80 217 226 255 252 19 1 0 0
255 0 0 8 65 73 65 51 67 51 61 38 17 0 0 255
0 0 0 1 9 12 16 24 28 8 0 0 0 255 0 1
30 58 255 255 255 255 255 255 212 25 0 0 255 0 0 0
0 37 56 63 64 43 14 0 0 0 255 0 0 0 0 0
1 7 9 3 2 0 0 0 0 0 255 0 0 10 61 108
118 140 141 138 33 0 0 0 255 0 0 0 1 12 14 14
21 11 1 0 0 0 255 0 0 0 0 4 26 29 26 18
12 1 0 0 255 0 0 0 1 5 15 15 16 15 12 11
0 0 0 0 255 0 0 1 16 31 36 45 36 25 17 1
0 0 255 0 0 0 0 2 10 11 12 15 8 1 0 0
0 255 0 0 0 5 43 84 93 69 67 29 9 0 0 255
0 0 0 4 30 23 18 19 17 17 11 0 0 0 255 0
0 1 28 36 36 30 30 30 15 4 0 0 255 0 0 2
100 168 164 164 156 143 131 66 1 0 0 255 0 0 0 0
1 11 12 18 19 14 0 0 0 255 0 0 0 0 0 2
12 12 45 40 0 0 0 0 255 0 0 0 1 7 8 7
5 5 5 1 0 0 0 255 0 2 7 142 161 190 191 191
189 156 42 1 0 255 0 0 5 7 255 255 255 255 255 255
255 12 0 0 255 0 0 0 1 4 12 15 15 17 17 1
1 0 0 255 0 0 0 8 16 21 21 21 16 9 0 0
0 255 0 0 0 0 0 0 2 2 3 1 0 0 0 0
255 0 1 5 66 132 159 159 178 178 87 3 0 0 255 0
0 0 1 22 51 60 53 56 36 21 0 0 0 255 0 0
0 1 5 10 9 10 7 4 0 0 0 255 0 0 0 14
30 18 24 24 26 28 17 4 1 0 0 0 0 0 0 0
0 0 25 255 255 255 255 255 255 255 255 32 1 255 0 0
0 0 0 15 39 44 43 43 4 2 0 0 0 255 0 0
7 80 217 255 255 255 255 252 19 0 0 255 0 1 14 47
47 47 51 61 59 72 50 26 0 0 255 0 0 0 9 24
35 35 29 28 23 1 0 0 255 0 15 30 202 255 255 255
255 255 255 255 175 0 0 255 0 0 0 1 56 72 72 72
65 43 1 0 0 255 0 0 0 0 1 5 9 9 7 5
3 0 0 0 0 255 0 0 59 81 81 102 118 121 138 109
2 0 0 255 0 0 0 3 12 12 9 14 14 11 0 0
0 255 0 0 0 4 26 30 29 14 14 15 15 1 0 255
0 0 0 2 11 16 15 15 15 15 12 10 0 0 0 255
0 0 16 18 33 39 36 25 25 21 9 0 0 255 0 0
0 2 10 16 16 18 18 18 8 0 0 0 255 0 1 5
46 84 86 93 93 91 69 29 0 0 255 0 0 4 35 37
37 30 39 40 40 12 3 0 0 255 0 0 14 28 25 26
16 26 30 36 14 1 0 255 0 1 5 168 181 164 164 139
132 132 121 33 0 0 255 0 0 0 0 7 15 16 24 24
24 1 0 0 255 0 0 0 0 2 28 40 52 52 45 18
0 0 0 255 0 0 0 2 7 9 7 5 5 7 7 0
0 0 255 1 2 64 156 208 191 191 191 193 174 141 8 1
255 0 0 5 19 255 255 255 255 255 255 255 45 1 0 255
0 0 0 2 5 12 15 17 17 17 15 1 0 0 255 0
0 0 12 23 23 21 21 22 16 5 0 0 255 0 0 0
0 1 2 2 2 3 1 0 0 0 0 255 0 1 45 204
204 159 159 193 195 178 60 1 0 255 0 0 1 11 61 60
56 56 64 65 56 16 0 0 255 0 0 0 3 9 10 9
10 10 4 1 0 0 255 0 0 1 18 32 29 24 24 26
31 23 15 1 0 0 0 1 0 0 0 0 1 108 255 255
255 255 255 255 255 255 45 0 255 0 0 0 0 0 39 66
84 42 45 18 3 0 0 0 255 0 0 8 211 255 255 255
255 255 255 95 1 0 255 0 1 39 43 49 49 51 61 54
69 69 42 3 0 255 0 0 0 24 35 33 23 23 23 19
17 0 0 255 0 21 32 255 255 255 255 255 255 255 255 255
19 0 255 0 0 0 19 56 84 90 105 87 64 4 0 0
255 0 0 0 0 5 5 10 5 8 5 5 0 0 0 0
255 0 0 81 118 118 118 97 121 138 126 24 0 0 255 0
0 1 12 12 8 5 7 14 11 2 0 0 255 0 0 0
5 17 26 11 11 12 14 19 15 0 255 0 0 0 2 16
17 15 15 15 14 12 11 0 0 0 255 0 0 16 18 33
39 46 23 23 21 10 1 0 255 0 0 0 3 10 15 15
17 18 18 16 0 0 0 255 0 1 21 60 84 93 93 105
93 72 35 0 0 255 0 1 4 35 35 38 38 38 26 26
14 2 0 0 255 0 0 19 30 29 29 26 30 36 36 14
0 0 255 0 0 2 181 181 164 138 127 121 132 131 33 1
0 255 0 0 0 2 7 15 12 19 21 21 5 0 0 255
0 0 0 1 10 31 31 14 18 51 40 8 0 0 255 0
0 0 2 8 10 9 2 2 7 7 0 0 0 255 0 1
77 142 191 164 164 180 180 174 155 8 0 255 0 0 7 255
255 255 255 255 255 255 255 69 15 0 255 0 0 0 4 12
12 12 16 17 22 15 1 0 0 255 0 0 0 8 32 32
30 30 28 23 16 0 0 255 0 0 0 0 1 2 2 3
3 1 1 0 0 0 255 0 0 60 204 204 159 159 171 195
181 86 2 0 255 0 0 1 22 66 66 56 44 56 65 59
16 0 0 255 0 0 0 3 8 9 9 10 11 10 2 0
0 255 0 0 0 28 36 31 24 24 24 31 31 18 1 0
0 0 1 0 0 0 0 0 119 255 255 255 255 255 255 255
255 118 0 255 0 0 0 0 0 66 84 90 61 46 36 3
0 0 0 255 0 1 8 255 255 255 255 255 255 255 95 0
0 255 0 11 43 45 45 36 45 45 54 54 78 69 3 0
255 0 0 0 24 35 33 33 26 26 19 17 0 0 255 0
29 56 255 255 255 255 255 255 255 255 255 26 0 255 0 0
0 19 57 85 85 105 87 87 4 1 0 255 0 0 0 0
5 5 9 5 7 5 5 0 0 0 0 255 0 0 107 125
125 97 86 97 106 106 24 0 0 255 0 0 0 12 12 8
5 7 15 14 2 0 0 255 0 0 0 8 17 17 11 11
14 21 21 15 1 255 0 0 0 2 16 16 16 16 16 15
14 10 0 0 0 255 0 0 14 30 33 39 32 31 33 33
9 1 0 255 0 0 0 3 14 16 17 16 17 14 12 0
0 0 255 0 1 21 63 86 93 91 98 91 61 35 0 0
255 0 1 4 24 35 36 32 33 33 33 26 1 0 0 255
0 1 17 22 29 29 26 26 38 38 3 0 0 255 0 0
2 114 132 127 126 127 121 141 121 19 0 0 255 0 0 0
2 10 15 16 16 21 15 11 1 0 255 0 0 0 1 10
29 31 26 21 22 22 8 0 0 255 0 0 0 2 9 11
9 2 2 8 8 0 0 0 255 0 1 77 141 142 164 168
168 169 157 132 8 2 255 0 1 7 255 255 255 255 255 255
255 255 69 15 0 255 0 0 0 4 12 15 17 17 17 16
14 1 0 0 255 0 0 0 4 32 32 23 21 23 23 16
0 0 255 0 0 0 1 3 3 2 1 0 0 1 0 0
0 255 0 0 60 149 149 145 135 163 197 197 86 2 0 255
0 0 1 19 72 73 72 65 65 65 39 1 0 0 255 0
0 0 3 7 9 9 11 11 4 1 0 0 255 0 0 0
18 31 31 24 22 24 37 38 31 1 0 0 0 0 0 0
0 0 0 119 255 255 255 255 255 255 255 255 118 0 255 0
0 0 0 0 9 66 88 79 45 7 0 0 0 0 255 0
0 5 255 255 255 255 255 255 212 31 0 0 255 0 11 43
67 67 45 45 45 54 64 69 42 2 0 255 0 0 0 24
33 24 25 25 26 19 11 0 0 255 0 19 46 255 255 255
255 255 255 255 255 191 26 0 255 0 0 0 1 31 63 63
67 67 52 1 0 0 255 0 0 0 0 2 5 9 9 11
9 5 1 0 0 0 255 0 0 95 148 146 119 91 97 104
104 2 0 0 255 0 0 0 16 19 19 7 7 15 2 0
0 0 255 0 0 0 5 14 17 17 14 14 24 15 9 0
255 0 0 0 1 15 16 15 16 16 15 11 4 2 0 0
255 0 0 4 14 30 39 38 33 33 28 1 0 0 255 0
0 0 0 7 16 17 16 12 12 1 0 0 0 255 0 0
4 63 90 91 87 87 63 43 1 0 0 255 0 1 2 4
25 35 28 29 29 29 26 1 0 0 255 0 0 3 22 38
38 38 24 46 21 2 0 0 255 0 0 1 43 132 140 138
100 100 136 66 15 0 0 255 0 0 0 1 10 15 16 15
15 14 10 1 0 255 0 0 0 0 1 26 31 31 59 33
22 1 0 0 255 0 0 0 1 9 11 11 4 4 5 4
0 0 0 255 0 1 43 140 142 168 168 157 153 142 83 2
0 255 0 0 4 54 255 255 255 255 255 255 255 19 4 0
255 0 0 0 1 12 15 18 23 23 16 10 0 0 0 255
0 0 0 4 30 40 32 21 16 16 2 0 0 255 0 0
0 0 2 3 1 0 1 1 2 0 0 0 255 0 0 3
136 149 197 163 197 197 132 49 1 0 255 0 0 0 1 51
72 73 66 66 39 33 1 0 0 255 0 0 0 1 7 9
10 10 10 3 1 0 0 255 0 0 0 15 31 43 31 19
19 24 37 21 0 0 0 0 0 0 0 0 0 0 17 255
255 255 255 255 255 255 194 4 0 255 0 0 0 0 0 0
9 30 30 18 0 0 0 0 0 255 0 0 0 10 255 255
255 255 255 31 1 0 0 255 0 1 40 67 71 71 61 49
54 54 54 33 0 0 255 0 0 0 1 24 24 36 28 28
11 0 0 0 255 0 5 33 46 255 255 255 255 255 255 255
47 7 0 255 0 0 0 0 1 51 49 49 45 1 0 0
0 255 0 0 0 0 0 5 8 8 8 5 0 0 0 0
0 255 0 0 0 95 125 90 91 100 100 2 0 0 0 255
0 0 0 0 7 7 5 5 2 1 0 0 0 255 0 0
0 0 11 17 18 31 31 24 9 0 0 255 0 0 0 0
1 15 15 16 16 14 5 2 0 0 0 255 0 0 1 5
24 32 32 31 28 18 0 0 0 255 0 0 0 0 2 16
16 12 12 4 0 0 0 0 255 0 0 4 11 84 90 87
77 43 4 1 0 0 255 0 0 2 3 25 30 30 32 32
33 5 0 0 0 255 0 0 0 9 38 38 26 24 24 21
0 0 0 255 0 0 1 3 85 114 140 142 136 92 19 0
0 0 255 0 0 0 1 2 10 15 15 11 7 1 0 0
255 0 0 0 0 1 1 26 26 33 21 1 0 0 0 255
0 0 0 0 5 8 3 3 4 4 0 0 0 0 255 0
1 4 78 142 168 169 168 153 132 12 2 0 255 0 0 3
10 54 255 255 255 255 255 25 4 2 0 255 0 0 0 0
1 14 17 21 21 14 0 0 0 0 255 0 0 0 1 4
30 25 16 12 2 1 0 0 255 0 0 0 0 0 0 1
1 1 0 0 0 0 0 255 0 0 0 11 119 127 126 127
126 50 1 0 0 255 0 0 0 0 9 51 61 61 23 23
1 0 0 0 255 0 0 0 0 1 7 9 8 4 1 0
0 0 255 0 0 0 1 22 26 26 22 18 18 18 2 0
0 0 0 0 0 0 0 0 0 0 18 255 255 255 255 255
194 25 1 0 255 0 0 0 0 0 0 0 1 3 3 0
0 0 0 0 255 0 0 0 1 5 84 255 212 22 1 0
0 0 255 0 0 1 40 67 71 61 57 57 44 33 0 0
0 255 0 0 0 0 1 22 35 22 3 0 0 0 0 255
0 0 11 33 56 255 255 255 255 255 45 16 0 0 255 0
0 0 0 0 0 0 1 0 0 0 0 0 255 0 0 0
0 0 0 2 5 3 0 0 0 0 0 0 255 0 0 0
0 36 71 90 90 1 1 0 0 0 255 0 0 0 0 0
0 0 1 1 0 0 0 0 255 0 0 0 0 1 8 10
18 10 7 0 0 0 255 0 0 0 0 0 1 7 9 14
5 1 0 0 0 0 255 0 0 0 0 2 12 22 18 18
0 0 0 0 255 0 0 0 0 0 0 0 0 0 0 0
0 0 0 255 0 0 0 1 11 44 44 25 4 0 0 0
0 255 0 0 0 0 3 25 25 23 23 1 0 0 0 0
255 0 0 0 0 9 17 21 21 21 0 0 0 0 255 0
0 1 1 3 101 140 101 92 19 1 0 0 0 255 0 0
0 0 0 2 0 7 0 0 0 0 0 255 0 0 0 0
0 1 1 2 5 1 1 0 0 0 255 0 0 0 0 0
0 1 2 2 0 0 0 0 0 255 0 0 0 3 78 123
142 142 142 12 2 1 0 255 0 0 0 3 4 17 65 65
60 19 4 2 0 0 255 0 0 0 0 1 1 0 0 0
0 0 0 0 0 255 0 0 0 1 1 2 5 4 2 0
0 0 0 255 0 0 0 0 0 0 0 0 1 0 0 0
0 0 255 0 0 0 0 11 119 126 126 49 1 1 0 0
255 0 0 0 0 0 2 9 21 21 1 0 0 0 0 255
0 0 0 0 0 1 2 2 1 1 0 0 0 255 0 0
0 0 1 14 22 11 5 5 0 0 0 0 0 0 1 0
0 0 0 0 0 1 17 61 203 203 173 25 1 0 0 255
0 0 0 0 0 0 0 0 0 0 0 0 0 0 0 255
0 0 0 0 1 1 0 0 0 0 0 0 0 255 0 0
0 1 17 19 28 28 25 4 0 0 0 0 255 0 0 0
0 0 0 0 1 0 0 0 0 0 255 0 0 0 5 38
56 54 97 54 17 16 0 0 0 255 0 0 0 0 0 0
0 0 0 0 0 0 0 255 0 0 0 0 0 0 0 0
0 0 0 0 0 0 0 255 0 0 0 0 0 0 0 1
0 0 0 0 0 255 0 0 0 0 0 0 0 0 0 0
0 0 0 255 0 0 0 0 0 0 1 1 1 0 0 0
0 255 0 0 0 0 0 0 0 0 1 0 0 0 0 0
0 255 0 0 0 0 0 0 0 0 0 0 0 0 0 255
0 0 0 0 0 0 0 0 0 0 0 0 0 0 255 0
0 0 0 0 0 0 0 0 0 0 0 0 255 0 0 0
0 0 0 0 0 0 0 0 0 0 0 255 0 0 0 0
0 0 0 1 0 0 0 0 0 255 0 0 0 0 0 1
0 1 0 1 0 0 0 0 255 0 0 0 0 0 0 0
0 0 0 0 0 0 255 0 0 0 0 0 0 0 1 1
1 0 0 0 0 255 0 0 0 0 0 0 0 0 0 0
0 0 0 0 255 0 0 0 0 0 1 7 7 7 2 1
0 0 255 0 0 0 0 1 3 4 10 10 2 2 0 0
0 255 0 0 0 0 0 0 0 0 0 0 0 0 0 0
255 0 0 0 0 0 0 1 1 1 0 0 0 0 255 0
0 0 0 0 0 0 0 0 0 0 0 0 0 255 0 0
0 0 0 1 1 0 0 0 1 0 0 255 0 0 0 0
0 0 0 0 0 0 0 0 0 0 255 0 0 0 0 0
0 0 1 1 0 0 0 0 255 0 0 0 0 0 0 1
1 1 0 0 0 0 0 0 1 1 0 0 0 0 0 0
0 0 0 0 0 0 0 0 0 0 255 0 0 0 0 0
0 0 0 0 0 0 0 0 0 0 255 0 0 0 0 0
0 0 0 0 0 0 0 0 255 0 0 0 0 0 0 0
0 0 0 0 0 0 0 255 0 0 0 0 0 0 0 0
0 0 0 0 0 255 0 0 0 0 0 0 2 2 0 0
0 0 0 0 255 0 0 0 0 0 0 0 0 0 0 0
0 0 255 0 0 0 0 0 0 0 0 0 0 0 0 0
0 0 255 0 0 0 0 0 0 0 0 0 0 0 0 0
255 0 0 0 0 0 0 0 0 0 0 0 0 0 255 0
0 0 0 0 0 0 0 0 0 0 0 0 255 0 0 0
0 0 0 0 0 0 0 0 0 0 0 0 255 0 0 0
0 0 0 0 0 0 0 0 0 0 255 0 0 0 0 0
0 0 0 0 0 0 0 0 0 255 0 0 0 0 0 0
0 0 0 0 0 0 0 255 0 0 0 0 0 0 0 0
0 0 0 0 0 0 255 0 0 0 0 0 0 0 0 0
0 0 0 0 255 0 0 0 0 0 0 0 0 0 0 0
0 0 0 255 0 0 0 0 0 0 0 0 0 0 0 0
0 255 0 0 0 0 0 0 0 1 0 0 0 0 0 0
255 0 0 0 0 0 0 0 0 0 0 0 0 0 0 255
0 0 0 0 0 1 1 1 0 0 0 0 0 255 0 0
0 0 0 0 0 0 0 1 0 0 0 0 255 0 0 0
0 0 0 0 0 0 0 0 0 0 0 255 0 0 0 0
0 0 0 0 0 0 0 0 0 255 0 0 0 0 0 0
0 0 0 0 0 0 0 0 255 0 0 0 0 0 0 0
0 0 0 0 0 0 255 0 0 0 0 0 0 0 0 0
0 0 0 0 0 255 0 0 0 0 0 0 0 0 0 1
0 0 0 255 0 0 0 0 0 0 0 0 0 0 0 0
0 0 0 0 1 0 0 0 0 0 0 0 0 0 0 0
0 0 0 0 0 255 0 0 0 0 0 0 0 0 0 0
0 0 0 0 0 255 0 0 0 0 0 0 0 0 0 0
0 0 0 255 0 0 0 0 0 0 0 0 0 0 0 0
0 0 255 0 0 0 0 0 0 0 0 0 0 0 0 0
255 0 0 0 0 0 0 0 0 0 0 0 0 0 0 255
0 0 0 0 0 0 0 0 0 0 0 0 0 255 0 0
0 0 0 0 0 0 0 0 0 0 0 0 0 255 0 0
0 0 0 0 0 0 0 0 0 0 0 255 0 0 0 0
0 0 0 0 0 0 0 0 0 255 0 0 0 0 0 0
0 0 0 0 0 0 0 255 0 0 0 0 0 0 0 0
0 0 0 0 0 0 0 255 0 0 0 0 0 0 0 0
0 0 0 0 0 255 0 0 0 0 0 0 0 0 0 0
0 0 0 0 255 0 0 0 0 0 0 0 0 0 0 0
0 0 255 255 255 255 255 255 255 255 255 255 255 255 255 255
255 255 255 255 255 255 255 255 255 255 255 255 255 255 255 255
255 255 255 255 255 255 255 255 255 255 255 255 255 255 255 255
255 255 255 255 255 255 255 255 255 255 255 255 255 255 255 255
255 255 255 255 255 255 255 255 255 255 255 255 255 255 255 255
255 255 255 255 255 255 255 255 255 255 255 255 255 255 255 255
255 255 255 255 255 255 255 255 255 255 255 255 255 255 255 255
255 255 255 255 255 255 255 255 255 255 255 255 255 255 255 255
255 255 255 255 255 255 255 255 255 255 255 255 255 255 255 255
255 255 255 255 255 255 255 255 255 255 255 255 255 255 255 255
255 255 255 255 255 255 255 255 255 255 255 255 255 255 255 255
255 255 255 255 255 255 255 255 255 255 255 255 255 255 255 255
255 255 255 255 255 255 255 255 255 255 255 255 255 255 255 255
255 255 255 255 255 255 255 255 255 255 255 255 255 255 255 255
255 255 255 255 255 255 255 255 255 255 255 255 255 255 255 255
255 255 255 255 255 255 255 255 255 255 255 255 255 255 255 255
255 255 255 255 255 255 255 255 255 255 255 255 255 255 255 255
255 255 255 255 255 255 255 255 255 255 255 255 255 255 255 255
255 255 255 255 255 255 255 255 255 255 255 255 255 255 255 255
255 255 255 255 255 255 255 255 255 255 255 255 255 255 255 255
255 255 255 255 255 255 255 255 255 255 255 255 255 255 255 255
255 255 255 255 255 255 255 255 255 255 255 255 255 255 255 255
255 255 255 255 255 255 255 255 255 255 255 255 255 255 255 255
255 255 255 255 255 255 255 255 255 255 255 255 255 255 255 255
255 255 255 255 255 255 255 255 255 255 255 255 255 255 255 255
255 255 255 255 255 255 255 255 255 255 255 255 255 255 255 255
255 255 255 255 255 255 255 255 255 255 255 255 255 255 255 255
255 255 255 255 255 255 255 255 255 255 255 255 255 255 0 0
0 0 0 0 0 0 0 0 0 0 0 0 255 0 0 0
0 0 0 0 0 0 0 0 0 0 255 0 0 0 0 0
0 0 0 0 0 0 0 0 0 255 0 0 0 0 0 0
0 0 0 0 0 0 0 255 0 0 0 0 0 0 0 0
0 0 0 0 0 0 255 0 0 0 0 0 0 0 0 0
0 0 0 0 0 255 0 0 0 0 0 0 0 0 0 0
0 0 0 255 0 0 0 0 0 0 0 0 0 0 0 0
0 0 255 0 0 0 0 0 0 0 0 0 0 0 0 0
0 255 0 0 0 0 0 0 0 0 0 0 0 0 0 255
0 0 0 0 0 0 0 0 0 0 0 0 0 0 255 0
0 0 0 0 0 0 0 0 0 0 0 0 255 0 0 0
0 0 0 0 0 0 0 0 0 0 0 255 0 0 0 0
0 0 0 0 0 0 0 0 0 255 0 0 0 0 0 0
0 0 0 0 0 0 0 0 0 0 0 0 0 0 0 0
0 0 0 0 0 0 0 0 0 0 0 255 0 0 0 0
0 0 0 0 0 0 0 0 0 0 0 255 0 0 0 0
0 0 0 0 0 0 0 0 0 255 0 0 0 0 0 0
0 0 0 0 0 0 0 0 255 0 0 0 0 0 0 0
0 0 0 0 0 0 255 0 0 0 0 0 0 0 0 0
0 0 0 0 0 255 0 0 0 0 0 0 0 0 0 0
0 0 0 255 0 0 0 0 0 0 0 0 0 0 0 0
0 0 0 255 0 0 0 0 0 0 0 0 0 0 0 0
0 255 0 0 0 0 0 0 0 0 0 0 0 0 0 255
0 0 0 0 0 0 0 0 0 0 0 0 0 255 0 0
0 0 0 0 0 0 0 0 0 0 0 0 0 255 0 0
0 0 0 0 0 0 0 0 0 0 0 255 0 0 0 0
0 0 0 0 0 0 0 0 0 0 255 0 0 0 0 0
0 0 0 0 0 0 0 0 255 0 0 0 0 0 0 0
0 0 0 0 0 0 0 255 0 0 0 0 0 0 0 0
0 0 0 0 0 255 0 0 0 0 0 0 0 0 0 0
0 0 0 0 255 0 0 0 0 0 0 0 0 0 0 0
0 0 255 0 0 0 0 0 1 1 1 0 0 0 0 0
0 255 0 0 0 0 0 0 0 0 0 0 0 0 0 0
255 0 0 0 0 0 0 0 0 0 0 0 0 0 255 0
0 0 0 1 1 2 0 1 1 0 0 0 0 255 0 0
0 0 0 0 0 0 0 0 0 0 0 0 255 0 0 0
0 0 0 1 1 0 0 0 0 0 255 0 0 0 0 0
0 0 0 0 0 0 0 0 0 255 0 0 0 0 0 0
0 0 0 0 0 0 0 255 0 0 0 0 0 0 1 1
0 0 0 0 0 0 255 0 0 0 0 0 1 0 0 0
0 0 0 0 255 0 0 0 0 0 0 0 0 0 0 0
0 0 0 0 0 0 0 0 0 0 0 0 0 0 0 0
0 0 0 0 0 0 255 0 0 0 0 0 0 0 0 0
0 0 0 0 0 0 255 0 0 0 0 0 0 0 0 0
0 0 0 0 255 0 0 0 0 0 0 0 0 0 0 0
0 0 0 255 0 0 0 0 0 0 0 0 0 0 0 0
0 255 0 0 0 0 0 0 0 0 0 0 0 0 0 0
255 0 0 0 0 0 0 0 0 0 0 0 0 0 255 0
0 0 0 0 0 0 0 0 0 0 0 0 0 0 255 0
0 0 0 0 0 0 0 0 0 0 0 0 255 0 0 0
0 0 0 0 0 0 0 0 0 0 255 0 0 0 0 0
0 0 0 0 0 0 0 0 255 0 0 0 0 0 0 0
0 0 0 0 0 0 0 0 255 0 0 0 0 0 0 0
0 0 0 0 0 0 255 0 0 0 0 0 0 0 1 1
0 0 0 0 0 255 0 0 0 0 0 0 0 0 0 0
0 0 0 255 0 0 0 0 0 0 3 0 1 0 0 0
0 0 255 0 0 0 0 0 0 0 0 0 0 0 0 0
255 0 0 0 0 0 0 1 0 0 0 0 0 0 0 255
0 0 0 0 0 0 0 0 0 0 0 0 0 255 0 0
0 0 1 1 9 9 9 4 0 0 0 0 255 0 0 0
0 0 1 1 1 1 0 0 0 0 0 255 0 0 0 0
1 1 1 1 0 0 0 0 0 255 0 0 1 1 2 14
43 47 47 4 1 0 0 0 255 0 0 0 0 0 0 0
0 0 0 0 0 0 0 255 0 0 0 0 0 5 5 5
0 0 0 0 0 255 0 0 0 0 0 0 0 3 3 0
0 0 0 0 255 0 0 0 0 0 0 0 0 0 0 0
0 0 255 0 0 0 0 0 2 5 2 1 0 0 0 0
0 255 0 0 0 0 0 0 0 0 0 0 0 0 0 255
0 0 0 0 0 0 1 1 1 1 0 0 0 0 0 0
0 0 0 0 0 0 0 0 0 0 0 0 0 0 0 0
0 255 0 0 0 0 0 0 0 0 0 0 0 0 0 0
0 255 0 0 0 0 0 0 0 0 0 0 0 0 0 255
0 0 0 0 0 0 0 0 0 0 0 0 0 0 255 0
0 0 0 0 0 0 0 0 0 0 0 0 255 0 0 0
0 0 7 7 5 3 1 0 0 0 0 255 0 0 0 0
0 0 0 0 0 0 0 0 0 255 0 0 0 0 0 0
0 1 1 0 0 0 0 0 0 255 0 0 0 0 0 0
0 0 0 0 0 0 0 255 0 0 0 0 0 0 0 0
0 0 0 0 0 255 0 0 0 0 0 0 0 0 0 1
0 0 0 255 0 0 0 0 0 1 7 7 2 0 0 0
0 0 0 255 0 0 0 0 0 0 0 0 0 0 0 0
0 255 0 0 0 1 2 1 2 8 8 3 0 0 0 0
255 0 0 0 0 0 0 0 0 0 0 0 0 0 255 0
0 0 0 3 10 80 80 12 7 0 0 0 0 255 0 0
0 0 0 0 1 1 1 0 0 0 0 255 0 0 0 0
0 1 12 18 18 0 0 0 0 0 255 0 0 0 0 0
0 0 1 1 0 0 0 0 255 0 0 0 7 38 59 175
255 255 35 8 0 0 0 255 0 0 0 1 4 8 9 7
5 1 1 0 1 1 255 0 0 0 1 42 80 125 125 14
1 0 0 0 255 0 0 1 29 43 174 255 255 255 236 28
1 0 0 255 0 0 0 0 0 2 2 2 0 0 0 0
0 0 255 0 0 1 3 17 37 51 51 14 1 0 0 0
255 0 0 0 1 1 2 22 23 23 8 0 0 0 0 255
0 0 0 0 0 0 17 17 3 0 0 0 0 255 0 0
0 1 21 29 35 29 26 8 0 0 0 0 255 0 0 0
0 0 0 0 0 0 0 0 0 0 255 0 0 0 0 0
2 4 33 33 4 0 0 0 0 0 0 0 0 0 0 0
0 0 0 0 26 29 46 37 35 4 0 0 255 0 0 0
0 0 9 54 71 79 79 8 0 0 0 0 255 0 0 0
0 0 0 0 1 1 0 0 0 0 255 0 0 0 0 0
0 1 1 0 0 0 0 0 0 255 0 0 0 0 0 0
0 0 0 0 0 0 0 255 0 0 0 0 10 10 11 11
11 8 4 0 0 0 255 0 0 0 0 0 0 0 0 0
0 0 0 0 255 0 0 0 0 0 0 2 2 2 1 0
0 0 0 0 255 0 0 0 0 1 0 0 0 0 0 0
0 0 255 0 0 0 0 0 1 0 0 0 0 0 0 0
255 0 0 0 0 0 39 255 255 255 25 1 0 0 255 0
0 0 0 0 8 15 54 35 35 1 1 1 0 0 255 0
0 0 0 0 11 10 8 2 0 0 0 0 255 0 0 0
3 18 168 184 184 205 102 3 0 0 0 255 0 0 0 0
0 5 9 9 0 0 0 0 0 255 0 0 0 0 10 105
119 119 102 100 7 0 0 0 255 0 0 0 0 11 54 94
143 94 1 0 0 0 255 0 0 0 0 1 31 92 120 139
127 0 0 0 0 255 0 0 0 0 0 0 11 11 11 1
1 0 0 255 0 1 15 46 59 255 255 255 255 255 175 4
0 0 255 0 1 1 3 9 11 255 255 255 51 2 0 0
0 255 0 0 2 79 107 133 147 150 146 40 1 0 0 255
0 1 30 52 174 255 255 255 255 255 236 28 0 0 255 0
0 0 0 2 7 8 4 4 3 0 0 0 0 255 0 1
4 17 43 47 56 58 58 14 1 0 0 255 0 0 0 2
4 78 99 102 102 90 8 0 0 0 255 0 0 0 0 0
32 66 58 53 38 1 0 0 255 0 0 0 21 26 35 37
29 37 29 8 0 0 0 255 0 1 0 1 0 73 95 73
72 12 1 0 0 255 0 0 0 1 2 95 163 180 182 160
7 0 0 0 0 0 0 0 0 0 0 0 0 0 29 35
46 52 46 43 35 9 0 255 0 0 0 1 9 97 109 136
127 113 79 8 1 0 0 255 0 0 0 1 2 2 5 10
1 0 0 0 0 255 0 0 0 0 1 2 2 3 2 1
1 0 0 0 255 0 0 0 0 0 15 17 17 17 0 0
0 0 255 0 0 0 7 19 19 19 15 15 18 8 0 0
0 255 0 0 0 0 0 0 0 0 0 0 0 0 0 255
0 0 0 1 1 2 3 5 5 3 2 0 0 0 0 255
0 0 0 1 12 33 45 25 2 0 0 0 0 255 0 0
0 0 0 2 3 2 0 0 0 0 0 255 0 0 0 0
39 255 255 255 255 255 25 1 0 255 0 0 0 1 4 54
88 88 39 45 35 1 0 0 0 255 0 0 0 0 7 11
10 10 10 2 0 0 0 255 0 0 0 9 191 218 219 219
219 211 102 1 0 0 255 0 0 0 0 5 70 70 14 9
0 0 0 0 255 0 0 0 3 105 112 121 150 155 131 100
3 0 0 255 0 0 0 11 56 81 94 150 143 131 1 0
0 255 0 0 0 0 31 92 140 140 140 127 73 0 0 0
255 0 0 0 0 15 14 14 14 11 10 2 1 1 255 0
12 43 47 255 255 255 255 255 255 255 175 2 0 255 0 0
1 3 10 255 255 255 255 255 51 2 0 0 255 0 2 71
107 111 125 125 146 143 63 40 3 0 255 0 10 52 150 255
255 255 255 255 255 255 167 2 0 255 0 0 0 1 7 10
10 12 10 4 3 0 0 0 255 0 4 18 45 71 57 58
76 69 49 10 0 0 255 0 0 1 16 78 99 102 123 108
92 53 1 0 0 255 0 0 0 0 33 66 66 58 58 58
38 0 0 255 0 0 1 18 26 38 38 35 61 35 29 3
0 0 255 0 0 0 2 112 128 145 145 171 106 12 0 0
255 0 0 1 2 95 180 224 210 205 205 142 7 0 0 0
0 0 0 0 0 0 0 0 15 29 29 36 46 46 37 37
12 1 255 0 0 0 1 76 105 115 136 136 136 113 29 1
0 0 255 0 0 0 7 5 12 14 22 7 1 1 0 0
255 0 0 0 4 4 2 1 2 2 2 1 0 0 0 255
0 0 0 0 5 15 21 35 46 35 1 0 0 255 0 0
1 5 17 17 17 12 15 18 7 4 0 0 255 0 0 0
0 0 46 101 77 2 0 0 0 0 255 0 0 0 1 1
3 3 5 5 3 3 1 0 0 0 255 0 0 0 12 45
45 51 45 25 2 0 0 0 255 0 0 0 0 1 5 5
2 0 0 0 0 0 255 0 0 0 1 255 255 255 255 255
255 175 1 0 255 0 0 0 0 28 77 88 67 45 72 72
33 0 0 0 255 0 0 0 3 9 11 10 12 10 5 1
0 0 255 0 0 0 99 191 202 202 184 219 215 211 4 0
0 255 0 0 0 1 53 80 85 80 11 0 0 0 0 255
0 0 1 60 105 105 104 66 66 131 100 12 1 0 255 0
0 0 56 81 153 87 150 131 131 19 0 0 255 0 0 0
0 91 150 161 145 140 127 86 0 0 0 255 0 0 0 1
17 15 14 11 7 10 7 1 0 255 1 12 43 255 255 255
255 255 255 255 255 255 14 0 255 0 0 0 3 212 255 255
255 255 255 226 2 0 0 255 0 5 79 107 107 119 109 131
121 102 61 5 0 255 0 10 38 255 255 255 255 255 255 255
255 255 12 0 255 0 0 0 1 8 11 10 10 7 7 3
0 0 0 255 1 7 19 101 101 78 95 100 100 69 26 0
0 255 0 0 1 21 95 129 129 131 102 97 92 53 1 0
255 0 0 0 29 60 66 66 66 72 65 60 3 1 255 0
0 0 18 25 42 42 42 53 39 33 29 1 0 255 0 0
0 24 112 140 145 164 171 132 64 0 0 255 0 0 1 8
208 210 235 182 183 183 163 142 1 0 0 0 0 0 0 0
0 0 0 18 23 30 36 43 50 50 45 37 1 255 0 0
0 32 97 97 97 97 126 132 132 95 4 0 0 255 0 0
1 7 4 10 7 10 7 3 1 0 0 255 0 0 0 8
7 2 1 2 3 2 1 0 0 0 255 0 0 0 0 5
9 11 19 46 25 1 0 0 255 0 0 3 7 7 14 14
12 7 8 7 4 0 0 255 0 0 0 0 35 77 135 84
28 0 0 0 0 255 0 0 0 1 1 2 1 3 5 4
3 1 0 0 0 255 0 0 0 37 69 57 52 52 51 2
0 0 0 255 0 0 0 0 1 2 3 2 1 0 0 0
0 255 0 0 1 1 255 255 255 255 255 255 255 1 0 255
0 0 0 3 46 77 100 88 67 72 72 33 0 0 0 255
0 0 0 9 14 9 9 10 10 5 1 0 0 255 0 0
5 109 129 202 218 218 219 211 211 4 0 0 255 0 0 0
16 77 85 80 70 18 1 0 0 0 255 0 0 2 70 97
104 104 66 80 134 134 28 1 0 255 0 0 2 126 173 155
87 114 147 147 19 0 0 255 0 0 0 0 109 143 145 140
107 91 76 0 0 0 255 0 0 0 7 26 25 14 3 3
7 7 2 0 255 0 12 18 255 255 255 255 255 255 255 255
255 14 0 255 0 0 0 3 255 255 255 255 255 255 226 7
0 0 255 0 5 102 107 109 119 106 109 121 143 102 3 0
255 0 10 45 255 255 255 255 255 255 255 255 255 47 0 255
0 0 1 1 8 11 10 10 10 9 4 0 0 0 255 1
4 35 101 101 95 95 100 105 76 49 0 0 255 0 0 7
39 98 129 129 129 97 93 88 71 1 0 255 0 0 0 40
61 61 61 61 60 65 60 3 0 255 0 0 3 14 22 44
44 44 37 37 32 29 0 0 255 0 0 0 49 111 140 140
140 143 122 64 1 0 255 0 0 0 8 161 210 240 210 180
183 163 142 1 0 0 0 0 0 0 0 0 0 0 19 30
30 36 54 54 50 44 23 1 255 0 0 0 32 93 97 93
126 126 132 114 108 4 0 0 255 0 0 4 7 4 2 4
4 4 2 1 0 0 255 0 0 0 8 8 2 0 0 2
2 2 0 0 0 255 0 0 0 0 5 9 11 21 25 19
1 0 0 255 0 0 5 11 12 12 9 9 7 7 7 4
0 0 255 0 0 0 0 35 60 108 93 84 1 0 0 0
255 0 0 0 0 2 2 2 2 4 4 3 1 0 0 0
255 0 0 0 44 69 60 52 56 52 2 0 0 0 255 0
0 0 0 1 1 3 1 1 0 0 0 0 255 0 0 1
4 255 255 255 255 255 255 255 0 0 255 0 0 0 0 36
77 115 100 95 84 72 9 0 0 0 255 0 0 1 14 14
17 11 14 11 3 1 0 0 255 0 0 0 99 129 194 185
177 225 177 138 1 0 0 255 0 0 0 16 51 77 80 77
19 1 1 0 0 255 0 0 2 70 97 126 80 67 80 134
114 12 0 0 255 0 0 2 126 163 155 152 147 150 147 5
1 0 255 0 0 0 0 109 133 133 139 152 91 76 0 0
0 255 0 0 0 7 14 15 15 11 2 2 2 0 0 255
0 14 23 255 255 255 255 255 255 255 255 255 14 0 255 0
0 0 8 255 255 255 255 255 255 84 5 0 0 255 0 4
105 109 109 106 90 98 148 188 102 5 0 255 0 10 45 255
255 255 255 255 255 255 255 255 50 0 255 0 0 0 1 8
10 8 8 5 5 4 0 0 0 255 1 3 35 52 87 81
81 66 100 92 30 1 0 255 0 0 1 39 98 126 126 106
97 97 97 56 1 0 255 0 0 0 37 61 71 80 66 61
61 25 1 0 255 0 0 3 10 35 44 44 45 37 37 32
31 0 0 255 0 0 0 49 106 118 118 122 122 91 30 1
0 255 0 0 0 0 122 161 178 212 212 212 177 118 0 0
0 0 0 0 0 0 0 0 1 14 30 32 37 60 63 60
49 9 0 255 0 0 0 2 93 108 108 112 104 106 108 108
7 0 0 255 0 0 0 1 1 2 2 2 2 2 1 0
0 255 0 0 0 0 8 5 5 5 4 1 1 0 0 0
255 0 0 0 0 1 9 25 25 19 7 0 0 0 255 0
0 0 14 14 12 10 14 11 10 4 0 0 0 255 0 0
0 0 1 35 60 52 10 0 0 0 0 255 0 0 0 0
2 2 2 3 4 4 4 3 0 0 0 255 0 0 0 17
60 60 52 52 23 0 0 0 0 255 0 0 0 0 1 1
1 0 0 0 0 0 0 255 0 0 1 5 8 255 255 255
255 255 3 1 0 255 0 0 0 0 10 46 120 120 100 87
28 0 0 0 0 255 0 0 0 1 8 9 9 11 11 1
0 0 0 255 0 0 0 18 129 194 194 194 217 138 39 0
0 0 255 0 0 0 1 16 56 70 19 1 1 0 0 0
255 1 1 1 3 97 126 126 141 134 134 97 1 0 0 255
0 0 0 2 126 147 118 118 147 32 0 0 0 255 0 0
0 0 0 114 95 87 87 70 8 0 0 0 255 0 0 0
1 7 12 15 15 15 2 1 0 0 255 0 14 24 31 255
255 255 255 255 255 255 49 11 0 255 0 0 0 0 30 255
255 255 209 84 10 4 0 0 255 0 0 22 109 116 116 98
108 148 188 61 4 0 255 0 10 45 134 255 255 255 255 255
255 255 126 16 0 255 0 0 0 1 3 8 10 11 9 5
3 0 0 0 255 0 1 17 36 70 81 81 66 66 65 3
1 0 255 0 0 0 2 39 84 98 104 104 93 71 3 0
0 255 0 0 0 4 54 61 78 61 49 45 2 0 0 255
0 0 1 8 35 40 40 37 30 32 31 1 0 0 255 0
0 0 0 58 84 88 88 88 39 1 1 0 255 0 0 0
0 71 139 161 212 212 217 177 1 0 0 0 0 0 0 0
0 0 0 0 1 30 42 46 63 63 56 19 0 0 255 0
0 0 1 16 108 112 139 112 106 77 7 1 0 0 255 0
0 0 0 0 2 2 2 2 1 0 0 0 255 0 0 0
0 1 1 1 1 0 0 0 0 0 0 255 0 0 0 0
0 1 25 25 4 0 0 0 0 255 0 0 0 12 12 12
11 22 24 10 3 0 0 0 255 0 0 0 0 0 0 10
10 1 1 0 0 0 255 0 0 0 0 0 2 2 3 3
4 1 0 0 0 0 255 0 0 0 0 17 23 23 23 0
0 0 0 0 255 0 0 0 0 0 0 0 0 0 0 0
0 0 255 0 0 0 5 7 11 215 215 164 2 1 0 0
255 0 0 0 0 0 10 46 87 87 64 4 0 0 0 0
255 0 0 0 0 1 3 3 3 1 0 0 0 0 255 0
0 0 1 18 91 105 105 105 39 3 0 0 0 255 0 0
0 0 1 5 1 1 0 0 0 0 0 255 1 1 1 1
4 104 104 141 97 97 1 0 0 0 255 0 0 0 0 2
83 115 115 32 1 0 0 0 255 0 0 0 0 0 5 24
36 24 8 0 0 0 1 255 1 0 0 0 0 0 1 2
2 0 0 0 0 255 0 0 23 29 35 255 255 255 255 255
38 11 1 0 255 0 0 0 0 1 30 46 46 19 10 4
1 0 0 255 0 0 4 43 81 98 98 108 91 61 4 0
0 255 0 0 33 73 134 255 255 255 255 255 126 21 0 0
255 0 0 0 0 0 4 8 8 5 3 1 0 0 0 255
0 0 1 17 31 70 70 65 40 3 1 1 0 255 0 0
0 0 3 19 64 84 78 56 10 0 0 0 255 0 0 0
0 4 51 54 51 45 2 0 0 0 255 0 0 0 5 35
37 39 29 29 19 2 1 0 0 255 0 0 0 0 0 15
83 83 39 1 0 0 0 255 0 0 0 0 1 71 97 168
168 168 1 0 0 0 0 0 0 0 0 0 0 0 0 0
0 12 42 46 60 19 0 0 0 255 0 0 0 0 0 16
108 111 77 46 3 0 0 0 0 255 0 0 0 0 0 0
1 1 0 0 0 0 0 255 0 0 0 0 0 0 1 1
0 0 0 0 0 0 255 0 0 0 0 0 0 0 0 0
0 0 0 0 255 0 0 0 0 5 9 9 12 11 2 0
0 0 0 255 0 0 0 0 0 0 0 1 1 0 0 0
0 255 0 0 0 0 0 0 1 1 1 1 0 0 0 0
0 255 0 0 0 0 0 0 0 0 0 0 0 0 0 255
0 0 0 0 0 0 0 0 0 0 0 0 0 255 0 0
0 0 0 2 0 1 0 0 0 0 0 255 0 0 0 0
0 0 0 1 5 1 0 0 0 0 0 255 0 0 0 0
0 0 0 0 0 0 0 0 0 255 0 0 0 0 0 2
17 17 9 5 0 0 0 0 255 0 0 0 0 0 0 0
0 0 0 0 0 0 255 0 1 0 1 1 2 9 9 9
1 0 0 0 0 255 0 0 0 0 0 0 0 1 1 0
0 0 0 255 0 0 0 0 0 0 0 0 0 0 0 0
0 0 255 0 0 0 0 0 0 0 0 0 0 0 0 0
255 0 0 0 7 19 35 72 109 109 38 9 1 0 0 255
0 0 0 0 0 0 1 3 1 0 0 0 0 0 255 0
0 0 3 22 81 91 91 50 1 0 0 0 255 0 0 0
37 46 95 255 255 212 57 16 0 0 0 255 0 0 0 0
0 0 0 0 0 0 0 0 0 0 255 0 0 0 0 1
9 9 9 2 1 0 0 0 255 0 0 0 0 1 3 12
8 15 7 0 0 0 0 255 0 0 0 0 1 0 0 0
1 0 0 0 0 255 0 0 0 0 1 15 15 16 16 2
0 0 0 0 255 0 0 0 0 0 0 1 1 0 0 0
0 0 255 0 0 0 0 0 1 0 0 0 1 0 0 0
0 0 0 0 0 0 0 0 0 0 0 0 0 0 0 0
0 0 0 0 255 0 0 0 0 0 0 0 1 0 0 0
0 0 0 0 255 0 0 0 0 0 0 0 0 0 0 0
0 0 255 0 0 0 0 0 0 0 0 0 0 0 0 0
0 255 0 0 0 0 0 0 0 0 0 0 0 0 0 255
0 0 0 0 0 0 0 0 0 0 0 0 0 0 255 0
0 0 0 0 0 0 0 0 0 0 0 0 255 0 0 0
0 0 0 0 0 0 0 0 0 0 0 0 255 0 0 0
0 0 0 0 0 0 0 0 0 0 255 0 0 0 0 0
0 0 0 0 0 0 0 0 255 0 0 0 0 0 0 0
0 0 0 0 0 0 255 0 0 0 0 0 0 0 0 0
0 0 0 0 0 0 255 0 0 0 0 0 0 0 0 0
0 0 0 0 255 0 0 0 0 0 0 0 1 1 0 0
0 0 0 255 0 0 0 0 0 0 0 0 0 0 0 0
0 255 0 0 0 0 1 1 1 0 0 0 0 0 0 0
255 0 0 0 0 0 0 0 0 0 0 0 0 0 255 0
0 0 0 0 0 0 0 0 0 0 0 0 0 255 0 0
0 0 0 0 0 0 0 0 0 0 0 255 0 0 0 0
1 18 30 32 30 8 1 0 0 0 255 0 0 0 0 0
0 0 0 0 0 0 0 0 0 255 0 0 0 1 1 0
0 1 0 0 0 0 0 255 0 0 0 1 4 7 28 28
25 2 0 0 0 0 255 0 0 0 0 0 0 0 0 0
0 0 0 0 0 255 0 0 0 0 0 1 2 1 0 0
0 0 0 255 0 0 0 0 0 1 1 1 0 0 0 0
0 0 255 0 0 0 0 0 0 0 0 0 0 0 0 0
255 0 0 0 0 0 0 0 1 2 2 1 0 0 0 255
0 0 0 0 0 0 0 0 0 0 0 0 0 255 0 0
0 0 0 0 0 0 0 0 0 0 0 0 0 0 0 0
0 0 0 0 0 0 0 0 0 0 0 0 0 0 0 255
0 0 0 0 0 0 0 0 0 0 0 0 0 0 0 255
0 0 0 0 0 0 0 0 0 0 0 0 0 255 0 0
0 0 0 0 0 0 0 0 0 0 0 0 255 0 0 0
0 0 0 0 0 0 0 0 0 0 255 0 0 0 0 0
0 0 0 0 0 0 0 0 0 255 0 0 0 0 0 0
0 0 0 0 0 0 0 255 0 0 0 0 0 0 0 0
0 0 0 0 0 0 0 255 0 0 0 0 0 0 0 0
0 0 0 0 0 255 0 0 0 0 0 0 0 0 0 0
0 0 0 255 0 0 0 0 0 0 0 0 0 0 0 0
0 255 0 0 0 0 0 0 0 0 0 0 0 0 0 0
0 255 0 0 0 0 0 0 0 0 0 0 0 0 0 255
0 0 0 0 0 0 0 0 0 0 0 0 0 0 255 0
0 0 0 0 0 0 0 0 0 0 0 0 255 0 0 0
0 0 0 0 0 0 0 0 0 0 0 255 0 0 0 0
0 0 0 0 0 0 0 0 0 255 0 0 0 0 0 0
0 0 0 0 0 0 0 0 255 0 0 0 0 0 0 0
0 0 0 0 0 0 255 0 0 0 0 0 0 0 0 0
0 0 0 0 0 255 0 0 0 0 0 0 0 0 0 0
0 0 0 0 255 0 0 0 0 0 0 0 0 0 0 0
0 0 255 0 0 0 0 0 1 0 0 0 0 0 0 0
0 255 0 0 0 0 0 0 0 0 0 0 0 0 0 0
255 0 0 0 0 0 1 0 0 0 0 0 0 0 255 0
0 0 0 0 0 0 0 0 0 0 0 0 0 255 0 0
0 0 0 0 0 0 0 0 0 0 0 255 0 0 0 0
0 0 0 0 0 0 0 0 0 0 255 0 0 0 0 0
0 0 0 0 0 0 0 0 255 0 0 0 0 0 0 0
0 0 0 0 0 0 0 0 0 0 255 255 255 255 255 255
255 255 255 255 255 255 255 255 255 255 255 255 255 255 255 255
255 255 255 255 255 255 255 255 255 255 255 255 255 255 255 255
255 255 255 255 255 255 255 255 255 255 255 255 255 255 255 255
255 255 255 255 255 255 255 255 255 255 255 255 255 255 255 255
255 255 255 255 255 255 255 255 255 255 255 255 255 255 255 255
255 255 255 255 255 255 255 255 255 255 255 255 255 255 255 255
255 255 255 255 255 255 255 255 255 255 255 255 255 255 255 255
255 255 255 255 255 255 255 255 255 255 255 255 255 255 255 255
255 255 255 255 255 255 255 255 255 255 255 255 255 255 255 255
255 255 255 255 255 255 255 255 255 255 255 255 255 255 255 255
255 255 255 255 255 255 255 255 255 255 255 255 255 255 255 255
255 255 255 255 255 255 255 255 255 255 255 255 255 255 255 255
255 255 255 255 255 255 255 255 255 255 255 255 255 255 255 255
255 255 255 255 255 255 255 255 255 255 255 255 255 255 255 255
255 255 255 255 255 255 255 255 255 255 255 255 255 255 255 255
255 255 255 255 255 255 255 255 255 255 255 255 255 255 255 255
255 255 255 255 255 255 255 255 255 255 255 255 255 255 255 255
255 255 255 255 255 255 255 255 255 255 255 255 255 255 255 255
255 255 255 255 255 255 255 255 255 255 255 255 255 255 255 255
255 255 255 255 255 255 255 255 255 255 255 255 255 255 255 255
255 255 255 255 255 255 255 255 255 255 255 255 255 255 255 255
255 255 255 255 255 255 255 255 255 255 255 255 255 255 255 255
255 255 255 255 255 255 255 255 255 255 255 255 255 255 255 255
255 255 255 255 255 255 255 255 255 255 255 255 255 255 255 255
255 255 255 255 255 255 255 255 255 255 255 255 255 255 255 255
255 255 255 255 255 255 255 255 255 255 255 255 255 255 255 255
255 255 255 255 255 255 255 255 255 255 255 255 255 255 255 255
255 255 255 255 255 0 0 0 0 0 0 0 0 0 0 0
0 0 0 0 0 255 0 0 0 0 0 0 0 0 0 0
0 0 0 0 0 255 0 0 0 0 0 0 0 0 0 0
0 0 0 255 0 0 0 0 0 0 0 0 0 0 0 0
0 0 255 0 0 0 0 0 0 0 0 0 0 0 0 0
255 0 0 0 0 0 0 0 0 0 0 0 0 0 0 255
0 0 0 0 0 0 0 0 0 0 0 0 0 255 0 0
0 0 0 0 0 0 0 0 0 0 0 0 0 255 0 0
0 0 0 0 0 0 0 0 0 0 0 255 0 0 0 0
0 0 0 0 0 0 0 0 0 255 0 0 0 0 0 0
0 0 0 0 0 0 0 255 0 0 0 0 0 0 0 0
0 0 0 0 0 0 0 255 0 0 0 0 0 0 0 0
0 0 0 0 0 255 0 0 0 0 0 0 0 0 0 0
0 1 0 0 255 0 0 0 0 0 0 0 0 0 0 0
0 0 255 0 0 0 0 0 0 0 0 0 0 0 0 0
0 255 0 0 0 0 0 0 0 0 0 0 0 0 0 255
0 0 0 0 0 0 0 0 0 0 0 0 0 0 255 0
0 0 0 0 0 0 0 0 0 0 0 0 255 0 0 0
0 0 0 0 0 0 0 0 0 0 0 255 0 0 0 0
0 0 0 0 0 0 0 0 0 0 255 0 0 0 0 0
0 0 0 0 0 0 0 0 255 0 0 0 0 0 0 0
0 0 0 0 0 0 0 255 0 0 0 0 0 0 0 0
0 0 0 0 0 0 255 0 0 0 0 0 0 0 0 0
0 0 0 0 255 0 0 0 0 0 0 0 0 0 0 0
0 0 0 255 0 0 0 0 0 0 0 0 0 0 0 0
0 255 0 0 0 0 0 0 0 0 0 0 0 0 0 0
255 0 0 0 0 0 0 1 1 1 0 0 0 0 255 0
0 0 0 0 0 0 0 0 0 0 0 0 0 0 0 0
0 0 0 0 0 0 0 0 0 0 0 0 0 0 0 0
255 0 0 0 0 0 0 0 0 0 0 0 0 0 0 0
255 0 0 0 0 0 0 0 0 0 0 0 0 0 255 0
0 0 0 0 0 0 0 0 0 0 0 0 0 255 0 0
0 0 0 0 0 0 0 0 0 0 0 255 0 0 0 0
0 0 0 0 0 0 0 0 0 0 255 0 0 0 0 0
0 0 0 0 0 0 0 0 255 0 0 0 0 0 0 0
0 0 0 0 0 0 0 0 255 0 0 0 0 0 0 0
0 0 0 0 0 0 255 0 0 0 0 0 0 0 0 0
0 0 0 0 255 0 0 0 0 0 0 0 0 0 0 0
0 0 255 0 0 0 0 0 0 0 0 0 0 0 0 0
0 0 255 0 0 0 0 0 0 0 0 0 0 0 0 0
255 0 0 0 0 0 0 0 0 0 0 0 0 0 0 255
0 0 0 0 0 0 0 0 0 0 0 0 0 255 0 0
0 0 0 0 0 0 0 0 0 0 0 0 255 0 0 0
0 0 0 0 0 0 0 0 0 0 255 0 0 0 1 1
0 0 0 0 0 0 0 0 0 255 0 0 0 0 0 0
0 0 0 0 0 0 0 255 0 0 0 0 0 0 0 0
0 0 0 0 0 0 255 0 0 0 0 0 0 0 0 0
0 0 0 0 0 255 0 0 0 0 0 0 0 0 0 0
0 0 0 255 0 0 0 0 0 0 0 0 0 0 0 0
0 0 255 0 0 0 0 0 0 0 0 0 0 0 0 0
0 255 0 0 0 0 0 0 0 0 0 0 0 0 0 255
0 0 0 0 0 0 0 0 0 0 0 0 0 0 255 0
0 0 0 0 0 0 0 0 0 0 0 0 255 0 0 0
0 0 0 0 0 1 0 0 0 0 0 255 0 0 0 0
0 0 1 1 1 0 0 0 0 255 0 0 0 0 0 0
0 0 0 0 0 0 0 0 0 0 0 0 0 0 0 0
0 0 0 0 0 0 0 0 0 0 0 255 0 0 0 0
0 0 0 0 0 0 0 0 0 0 0 255 0 0 0 0
0 0 0 0 0 0 0 0 0 255 0 0 0 0 0 0
0 0 0 0 0 0 0 0 255 0 0 0 0 0 0 0
0 0 0 0 0 0 255 0 0 0 0 1 0 0 0 0
0 0 0 0 0 255 0 0 0 0 0 0 0 0 0 0
0 0 0 255 0 0 0 0 0 0 0 0 0 0 0 0
0 0 0 255 0 0 0 0 0 0 0 0 0 0 0 0
0 255 0 0 0 0 0 0 0 0 0 0 0 0 0 255
0 0 0 0 0 0 0 0 0 0 0 0 0 255 0 0
0 0 0 0 0 0 1 0 0 0 0 0 0 255 0 0
0 0 0 1 2 2 0 0 0 0 0 255 0 0 0 0
0 0 1 1 1 0 0 0 0 0 255 0 0 0 0 0
0 1 0 0 0 0 0 0 255 0 0 0 0 0 0 0
0 0 0 0 0 0 0 255 0 0 0 0 0 0 0 0
0 0 0 0 0 255 0 0 0 0 0 0 0 0 0 0
0 0 0 0 255 0 0 0 0 1 1 1 0 0 0 0
0 0 255 0 0 0 0 0 0 0 1 0 0 0 0 0
0 255 0 0 0 0 0 0 0 0 0 0 0 0 0 0
255 0 0 0 0 0 0 0 0 0 0 0 0 0 255 0
0 0 0 0 0 0 0 0 0 0 0 0 0 255 0 0
0 0 0 0 0 0 0 0 0 0 0 0 255 0 0 0
0 0 0 0 0 0 0 0 0 0 255 0 0 0 0 0
0 0 0 0 0 0 0 0 0 255 0 0 0 1 1 1
8 12 12 0 0 0 0 255 0 0 0 0 0 0 0 1
1 0 0 0 0 0 255 0 0 0 0 0 0 1 1 1
0 0 0 0 255 0 0 0 0 0 0 0 0 0 1 1
0 0 0 0 0 0 0 0 0 0 0 0 0 0 1 1
1 1 1 0 0 0 255 0 0 0 0 0 0 0 0 0
0 0 0 0 0 0 255 0 0 0 0 0 0 1 1 1
0 0 0 0 255 0 0 0 0 0 1 5 5 4 1 0
0 0 0 255 0 0 0 0 2 3 3 1 1 1 0 0
0 255 0 0 0 0 1 1 8 9 8 0 0 0 0 0
255 0 0 0 0 0 0 10 10 5 0 0 0 0 255 0
0 0 0 0 0 0 0 0 0 0 0 0 0 0 255 0
0 0 0 3 9 9 0 0 0 0 0 0 255 0 0 0
0 1 5 2 2 0 0 0 0 0 255 0 0 0 0 0
1 1 1 1 0 0 0 0 255 0 0 1 0 0 0 0
8 8 4 0 0 0 0 0 255 0 0 1 1 5 7 46
46 11 5 0 0 0 255 0 0 1 2 2 4 7 4 9
2 2 0 0 0 255 0 0 0 0 1 3 19 19 5 0
0 0 0 255 0 0 0 0 0 0 1 1 1 0 0 0
0 0 255 0 0 0 0 0 0 0 0 0 0 0 0 0
255 0 0 0 0 0 2 14 14 5 1 0 0 0 0 255
0 0 0 0 1 5 19 19 1 0 0 0 0 255 0 0
0 0 0 0 0 1 1 0 0 0 0 0 255 0 0 0
0 1 14 14 14 8 3 0 0 0 0 255 0 0 0 0
0 0 0 0 1 0 0 0 0 255 0 0 0 0 0 0
1 5 7 1 0 0 0 0 255 0 0 0 0 0 1 1
4 3 0 0 0 0 0 255 0 0 0 0 0 9 31 31
0 0 0 0 1 255 0 0 0 0 0 0 5 5 0 0
0 0 0 0 255 0 0 1 3 66 255 255 255 255 18 0
0 0 255 0 0 0 0 0 0 16 25 1 0 0 0 0
0 255 0 0 0 0 0 1 1 1 1 0 0 0 0 255
0 0 0 0 0 0 8 12 10 10 1 0 0 0 0 0
0 0 0 0 0 0 0 0 1 9 15 30 35 4 0 0
0 255 0 0 0 0 0 0 23 25 26 23 0 0 0 0
0 255 0 0 0 0 0 94 94 58 49 1 0 0 0 255
0 0 0 1 1 30 79 104 72 25 0 0 0 0 255 0
0 0 1 16 255 255 255 145 7 2 0 0 255 0 0 1
3 5 166 255 255 255 28 1 0 0 0 255 0 0 0 0
0 211 255 255 255 31 0 0 0 255 0 0 0 0 0 0
10 23 19 1 1 0 0 0 0 255 0 0 0 0 31 57
59 47 19 0 0 0 0 255 0 0 0 0 8 11 9 9
2 1 0 0 0 255 0 0 0 0 0 2 11 11 8 4
0 0 0 255 0 0 0 0 2 3 17 15 15 9 3 0
0 0 0 255 0 1 5 5 255 255 255 255 255 32 5 0
0 255 0 1 3 22 22 228 255 255 255 105 7 2 1 0
255 0 0 0 0 4 26 30 30 29 7 0 0 0 255 0
0 1 0 1 1 1 2 1 0 0 0 0 0 255 0 0
0 0 0 2 7 7 4 2 1 0 0 255 0 0 0 0
0 14 36 36 56 22 2 0 0 0 255 0 0 0 0 5
23 57 64 64 2 0 0 0 255 0 0 0 0 0 8 8
5 5 5 0 0 0 0 255 0 0 0 1 19 23 26 26
36 16 4 0 0 0 255 0 0 0 0 0 25 25 25 28
4 0 0 0 255 0 0 0 0 0 1 7 15 15 15 1
0 0 0 255 0 0 0 0 0 3 5 5 4 3 0 0
0 0 255 0 0 0 0 17 35 52 43 40 8 1 1 1
255 0 0 0 0 0 5 11 10 4 0 0 0 0 0 255
0 0 3 66 255 255 255 255 255 255 16 0 0 255 0 0
0 0 1 16 32 33 33 10 0 0 0 0 255 0 0 0
0 1 2 1 4 2 2 0 0 0 255 0 0 0 0 0
10 22 22 36 21 10 1 0 0 0 0 0 0 0 0 0
0 0 0 9 32 30 32 35 23 4 0 0 255 0 0 0
0 0 23 36 31 31 26 26 0 0 0 0 255 0 0 0
0 88 125 125 128 105 49 1 0 0 255 0 0 1 1 30
84 104 104 104 72 25 0 0 0 255 0 0 0 9 255 255
255 255 255 145 8 2 0 255 0 0 3 7 166 255 255 255
255 255 28 0 0 0 255 0 0 0 0 190 253 255 255 255
174 31 0 0 255 0 0 0 0 0 10 51 51 44 19 1
0 0 0 0 255 0 0 0 31 61 73 76 73 52 19 0
0 0 255 0 0 0 8 11 14 14 14 14 9 1 0 0
255 0 0 0 0 9 11 11 11 11 8 4 0 0 255 0
0 1 1 3 11 17 11 15 9 9 3 0 0 0 255 0
5 24 255 255 255 255 255 255 255 32 1 0 255 0 1 4
31 228 255 255 255 255 255 105 2 1 0 255 0 0 0 3
23 30 33 33 29 22 3 0 0 255 0 0 0 0 1 1
3 11 11 2 1 0 0 0 255 0 0 0 1 7 12 12
10 7 4 1 0 0 255 0 0 0 0 12 28 42 42 47
32 24 2 0 0 255 0 0 0 1 49 57 57 92 101 64
2 0 0 255 0 0 0 0 0 8 8 4 4 4 5 0
0 0 255 0 0 0 1 25 25 26 39 40 35 16 4 0
0 255 0 0 0 0 10 26 26 28 35 35 3 1 0 255
0 0 0 1 1 5 15 15 15 29 15 1 0 0 255 0
0 0 0 3 10 2 3 7 7 0 0 0 0 255 0 0
1 17 24 52 59 52 40 31 8 1 0 255 0 0 0 1
3 5 10 5 2 1 0 0 0 0 255 0 0 4 255 255
255 255 255 255 255 255 4 0 255 0 0 0 0 1 25 49
49 33 33 10 0 0 0 255 0 0 0 0 2 8 4 4
3 3 1 0 0 255 0 0 0 0 3 23 35 35 37 37
21 2 0 0 0 0 0 0 0 0 0 0 0 1 30 32
28 25 25 23 5 0 0 255 0 0 0 0 2 36 40 32
26 31 26 23 0 0 0 255 0 0 0 64 104 139 156 156
135 105 32 0 0 255 0 0 1 2 84 115 115 84 118 72
63 7 0 0 255 0 0 1 131 255 255 255 255 255 255 10
5 0 255 0 0 7 40 255 255 255 255 255 255 255 1 0
0 255 0 0 0 51 238 255 255 247 255 247 148 0 0 255
0 0 0 1 8 38 51 51 44 26 3 0 0 0 0 255
0 0 1 31 59 76 76 84 56 37 0 0 0 255 0 0
0 10 19 14 9 14 14 9 1 0 0 255 0 0 0 0
9 9 7 5 8 8 7 0 0 255 0 0 0 1 2 12
17 11 14 10 14 9 1 0 0 255 0 12 25 255 255 255
238 255 255 255 45 2 0 255 0 3 7 116 255 255 255 255
255 255 231 5 0 0 255 0 0 0 14 30 33 33 30 23
17 3 0 0 255 0 0 0 0 2 3 3 5 5 5 1
0 0 0 255 0 0 1 3 17 17 12 12 10 5 2 0
0 255 0 0 0 1 14 25 24 42 61 47 28 2 0 0
255 0 0 0 3 57 60 57 64 97 88 7 0 0 255 0
0 0 0 0 4 8 4 4 7 9 7 0 0 255 0 0
0 22 35 25 25 22 37 30 17 7 0 0 255 0 0 0
5 26 38 25 25 28 28 4 1 0 255 0 0 0 1 5
15 15 15 15 29 15 5 0 0 255 0 0 0 1 10 10
2 3 3 7 1 0 0 0 255 0 0 1 19 35 67 50
50 40 40 31 1 0 255 0 0 0 1 3 5 5 3 2
2 1 0 0 0 255 0 0 45 255 255 255 255 255 255 255
255 10 0 255 0 0 0 0 10 40 40 40 43 43 12 0
0 0 255 0 0 0 0 2 2 4 5 5 7 2 0 0
255 0 0 0 0 22 35 36 26 26 29 22 5 0 0 0
0 0 0 0 0 0 0 0 0 30 35 28 25 23 21 5
0 0 255 0 0 0 0 4 36 44 32 31 40 26 23 0
0 0 255 0 0 0 84 109 156 156 152 146 135 32 0 0
255 0 0 1 14 84 87 141 84 141 118 100 7 0 0 255
0 0 4 139 255 255 255 255 255 255 10 4 0 255 0 0
3 25 255 255 255 255 255 255 255 3 1 0 255 0 0 0
51 255 255 255 247 255 247 148 0 0 255 0 0 0 1 9
69 71 71 64 26 3 0 0 0 0 255 0 0 10 81 81
87 73 65 54 40 1 0 0 255 0 0 0 19 19 14 14
14 14 7 1 0 0 255 0 0 0 0 9 11 11 5 7
8 8 0 0 255 0 0 0 0 1 12 17 12 14 14 16
9 1 0 0 255 0 12 25 255 255 255 238 255 255 255 45
2 0 255 0 1 7 116 255 255 255 255 255 255 255 8 0
0 255 0 0 0 14 30 33 33 22 22 19 1 0 0 255
0 0 0 0 1 4 9 5 2 2 2 0 0 0 255 0
0 1 7 18 17 12 11 11 5 1 0 0 255 0 0 0
1 14 28 28 42 47 47 40 1 0 0 255 0 0 1 3
49 64 57 64 88 88 7 0 0 255 0 0 0 0 0 4
5 5 4 4 9 7 0 0 255 0 0 0 22 25 23 22
18 33 30 17 1 0 0 255 0 0 0 8 38 40 24 19
16 19 5 0 0 255 0 0 0 1 5 14 12 12 15 16
15 5 0 0 255 0 0 0 1 10 5 2 2 5 5 1
0 0 0 255 0 1 1 30 35 67 39 50 40 39 31 1
0 255 0 0 0 0 2 2 3 1 2 3 2 0 0 0
255 0 1 45 255 255 255 255 255 255 255 255 10 0 255 0
0 0 0 11 40 49 43 43 31 12 0 0 0 255 0 0
0 0 7 2 3 3 3 3 2 0 0 255 0 0 0 0
24 47 47 26 26 33 22 4 1 0 0 0 0 0 0 0
0 0 0 0 16 30 28 26 26 21 2 0 0 255 0 0
0 0 10 32 44 36 31 31 23 5 0 0 0 255 0 0
1 64 122 143 141 141 141 135 21 0 0 255 0 0 1 14
81 120 141 120 118 86 63 0 0 0 255 0 0 3 139 255
255 255 255 255 255 7 1 0 255 0 0 1 7 255 255 255
255 255 255 187 3 1 0 255 0 0 0 44 255 255 255 255
255 247 100 0 0 255 0 0 0 1 9 23 71 77 53 22
1 0 0 0 0 255 0 0 10 31 49 87 65 65 54 10
0 0 0 255 0 0 0 17 19 16 10 10 10 7 1 0
0 255 0 0 0 0 8 15 15 7 7 8 7 0 0 255
0 0 0 0 1 16 17 16 14 16 16 16 1 0 0 255
0 10 22 255 255 255 255 255 255 255 16 2 0 255 0 0
7 35 255 255 255 255 255 255 231 8 1 0 255 0 0 0
11 31 35 33 22 22 15 0 0 0 255 0 0 0 0 1
9 10 5 2 2 0 0 0 0 255 0 0 0 3 7 12
11 11 11 11 1 0 0 255 0 0 0 0 2 14 23 35
40 42 40 0 0 0 255 0 0 1 1 38 64 64 67 67
67 0 0 0 255 0 0 0 0 0 1 5 5 5 7 7
0 0 0 255 0 0 0 3 22 23 19 17 18 15 7 1
0 0 255 0 0 0 1 40 40 24 18 16 18 5 0 0
255 0 0 0 0 4 14 14 15 16 15 3 1 0 0 255
0 0 1 1 5 1 1 3 5 5 1 0 0 0 255 0
0 0 18 59 59 49 49 40 35 4 1 0 255 0 0 0
0 2 2 2 1 3 4 1 0 0 0 255 0 2 17 255
255 255 255 255 255 255 255 3 1 255 0 0 0 1 2 23
83 43 43 12 2 0 0 1 255 0 0 0 0 3 3 3
2 1 1 1 0 0 255 0 0 0 0 5 29 47 45 36
36 29 0 0 0 0 0 0 0 0 0 0 0 0 0 1
16 18 26 19 2 1 0 0 255 0 0 0 0 1 12 44
45 45 23 5 0 0 0 0 255 0 0 0 7 114 114 134
138 138 22 0 0 0 255 0 0 0 0 14 81 109 109 86
84 0 0 0 0 255 0 2 3 4 139 255 255 255 255 7
4 0 0 255 0 0 1 4 15 255 255 255 255 187 9 1
1 0 255 0 0 0 0 44 255 255 255 255 100 0 0 0
255 0 0 0 0 0 19 23 71 22 1 0 0 0 0 0
255 0 0 0 10 30 49 49 54 10 1 0 0 0 255 0
0 0 0 16 10 7 7 7 1 0 0 0 255 0 0 0
0 1 12 15 12 9 9 0 0 0 255 0 0 0 0 1
1 16 16 14 12 3 0 0 0 0 255 0 1 5 40 255
255 255 255 255 106 5 1 0 255 0 0 3 15 157 255 255
255 255 255 14 8 1 1 255 0 0 0 0 11 22 22 19
19 0 0 0 0 255 0 0 0 0 1 1 9 2 2 1
0 0 0 0 255 0 0 0 1 7 9 11 16 16 2 0
0 0 255 0 0 0 0 1 7 11 30 35 39 0 0 0
0 255 0 0 0 0 0 38 47 54 31 0 0 0 0 255
0 0 0 0 0 0 1 1 1 1 0 0 0 0 255 0
0 0 0 15 24 25 25 17 7 2 0 0 0 255 0 0
0 0 1 18 12 12 9 5 0 0 0 255 0 0 0 0
0 4 4 14 2 2 2 0 0 0 255 0 0 0 1 1
1 1 1 3 1 0 0 0 0 255 0 0 0 7 17 39
35 35 35 9 0 0 0 255 0 0 0 0 1 1 2 1
2 1 1 0 0 0 255 0 2 16 63 255 255 255 255 255
255 7 0 0 255 0 0 0 0 0 1 16 16 10 2 0
0 1 0 255 0 0 0 0 0 3 2 0 0 0 0 0
0 255 0 0 0 0 1 5 22 29 36 36 1 0 0 0
0 0 0 0 0 0 0 0 0 0 0 1 1 1 1 0
0 0 0 255 0 0 0 0 1 4 12 12 9 3 0 0
0 0 0 255 0 0 0 4 11 95 114 95 22 1 0 0
0 255 0 0 0 0 1 7 56 56 30 0 0 0 0 0
255 0 0 2 3 3 10 10 11 10 2 1 0 0 255 0
0 3 3 3 3 17 17 3 3 0 1 0 0 255 0 0
0 0 0 14 60 60 15 0 0 0 0 255 0 0 0 0
0 1 1 1 0 0 0 0 0 0 0 255 0 0 0 0
3 4 3 1 0 0 0 0 0 255 0 0 0 0 0 0
0 1 0 0 0 0 0 255 0 0 0 0 0 1 11 11
9 1 0 0 0 255 0 0 0 0 0 0 1 2 2 0
0 0 0 0 0 255 0 0 2 5 40 255 255 255 106 2
0 0 0 255 0 0 0 10 10 157 255 255 255 17 11 1
1 0 255 0 0 0 0 1 3 3 3 1 0 0 0 0
255 0 0 0 0 0 0 1 1 1 0 0 0 0 0 255
0 0 0 0 2 2 2 2 2 1 0 0 0 255 0 0
0 0 0 1 4 8 1 0 0 0 0 0 255 0 0 0
0 0 1 1 1 0 0 0 0 0 255 0 0 0 0 0
0 1 1 1 0 0 0 0 0 255 0 0 0 0 0 15
25 25 15 3 0 0 0 0 255 0 0 0 0 0 0 7
7 4 0 0 0 0 255 0 0 0 0 0 0 0 0 0
0 0 0 0 0 255 0 0 0 0 0 0 0 0 0 0
0 0 0 0 255 0 0 0 0 7 10 17 9 9 0 0
0 0 255 0 0 0 0 0 0 1 1 1 0 0 0 0
0 255 0 0 7 18 63 255 255 255 255 19 1 0 0 255
0 0 0 0 0 0 0 0 0 0 0 0 0 0 255 0
0 0 0 0 0 0 0 0 0 0 0 0 255 0 0 0
0 0 0 0 0 0 0 0 0 0 0 0 0 0 0 0
0 0 0 0 0 0 0 0 0 0 0 0 0 0 255 0
0 0 0 0 0 0 0 0 0 0 0 0 0 0 255 0
0 0 0 0 3 8 8 2 1 0 0 0 255 0 0 0
0 0 1 1 0 0 0 0 0 0 0 255 0 0 0 2
1 1 1 1 0 0 1 0 0 255 0 0 0 3 2 2
2 0 0 0 0 0 0 0 255 0 0 0 0 0 1 1
1 0 0 0 0 0 255 0 0 0 0 0 0 0 0 0
0 0 0 0 0 0 255 0 0 0 0 0 1 0 0 0
0 0 0 0 255 0 0 0 0 0 0 0 0 0 0 0
0 0 255 0 0 0 0 0 0 0 1 0 0 0 0 0
255 0 0 0 0 0 0 0 0 0 0 0 0 0 0 0
255 0 0 0 1 4 8 7 1 0 0 0 0 0 255 0
0 0 3 5 10 10 11 11 11 0 0 0 0 255 0 0
0 0 1 0 1 0 0 0 0 0 0 255 0 0 0 0
0 0 0 0 1 0 0 0 0 0 255 0 0 0 0 1
1 1 0 0 0 0 0 0 255 0 0 0 0 0 1 1
1 0 0 0 0 0 0 255 0 0 0 0 0 0 0 0
0 0 0 0 0 255 0 0 0 0 0 0 0 0 0 0
0 0 0 0 255 0 0 0 0 0 0 3 3 1 0 0
0 0 0 255 0 0 0 0 0 0 0 0 0 0 0 0
0 255 0 0 0 0 0 0 0 0 0 0 0 0 0 0
255 0 0 0 0 0 0 0 0 0 0 0 0 0 0 255
0 0 0 0 0 0 0 0 0 0 0 0 0 255 0 0
0 0 0 0 0 0 0 0 0 0 0 0 255 0 0 0
7 7 18 17 21 7 0 0 0 0 255 0 0 0 0 0
0 0 0 0 0 1 0 0 0 255 0 0 0 0 0 0
0 0 0 0 0 0 0 255 0 0 0 0 0 0 0 0
0 0 0 0 0 0 0 0 0 0 0 0 0 0 0 0
0 0 0 0 0 0 0 0 0 255 0 0 0 0 0 0
0 0 0 0 0 0 0 0 0 255 0 0 0 0 0 0
0 1 0 0 0 0 0 255 0 0 0 0 0 0 0 0
0 0 0 0 0 0 255 0 0 0 0 0 0 0 0 0
0 0 0 0 255 0 0 0 0 0 0 0 0 0 0 0
0 0 0 255 0 0 0 0 0 0 0 0 0 0 0 0
0 255 0 0 0 0 0 0 0 0 0 0 0 0 0 0
0 255 0 0 0 0 0 0 0 0 0 0 0 0 0 255
0 0 0 0 0 0 0 0 0 0 0 0 0 255 0 0
0 0 0 0 0 0 0 0 0 0 0 255 0 0 0 0
0 0 0 0 0 0 0 0 0 0 0 255 0 0 0 0
0 0 0 0 0 0 0 0 0 255 0 0 0 0 0 0
0 0 0 0 0 0 0 0 255 0 0 0 0 0 0 0
0 1 0 0 0 0 255 0 0 0 0 0 0 0 0 0
0 0 0 0 0 255 0 0 0 0 0 1 0 0 0 0
0 0 0 255 0 0 0 0 0 0 0 0 0 0 0 0
0 0 255 0 0 0 0 0 0 0 0 0 0 0 0 0
255 0 0 0 0 0 0 0 0 0 0 0 0 0 0 255
0 0 0 0 0 0 0 1 0 0 0 0 0 0 255 0
0 0 0 0 0 0 0 0 0 0 0 0 255 0 0 0
0 0 0 0 0 0 0 0 0 0 0 255 0 0 0 0
0 0 0 0 0 0 0 0 0 0 255 0 0 0 0 0
0 0 0 0 0 0 0 0 255 0 0 0 0 0 0 0
0 0 0 0 0 0 0 255 0 0 0 0 0 0 0 0
0 0 0 0 0 255 0 0 0 0 0 0 0 0 0 0
0 0 0 0 255 0 0 0 0 0 0 0 0 0 0 0
0 0 255 0 0 1 0 0 0 0 0 0 0 0 0 0
0 0 0 0 0 0 0 0 0 0 0 0 0 0 0 0
0 0 0 0 255 0 0 0 0 0 0 0 0 0 0 0
0 0 0 0 255 0 0 0 0 0 0 0 0 0 0 0
0 0 255 0 0 0 0 0 0 0 0 0 0 0 0 0
0 255 0 0 0 0 0 0 0 0 0 0 0 0 0 255
0 0 0 0 0 0 0 0 0 0 0 0 0 0 255 0
0 0 0 0 0 0 0 0 0 0 0 0 255 0 0 0
0 0 0 0 0 0 0 0 0 0 0 0 255 0 0 0
0 0 0 0 0 0 0 0 0 0 255 0 0 0 0 0
0 0 0 0 0 0 0 0 255 0 0 0 0 0 0 0
0 0 0 0 0 0 255 0 0 0 0 0 0 0 0 0
0 0 0 0 0 0 255 0 0 0 0 0 0 0 0 0
0 0 0 0 255 0 0 0 0 0 0 0 0 0 0 0
0 0 0 255 0 0 0 0 0 0 0 0 1 1 1 0
0 255 0 0 0 0 0 0 0 0 0 0 0 0 0 0
255 0 0 0 0 0 0 0 0 0 0 0 0 0 255 0
0 0 0 0 0 0 0 0 0 0 0 0 0 255 0 0
0 0 0 0 0 0 0 0 0 0 0 255 0 0 0 0
0 0 0 0 0 0 0 0 0 0 255 0 0 0 0 0
0 0 0 0 0 0 0 0 0 255 0 0 0 0 0 0
0 0 0 0 0 0 0 255 0 0 0 0 0 0 0 0
0 0 0 0 0 0 255 0 0 0 0 0 0 0 0 0
0 0 0 0 0 255 0 0 0 0 0 0 0 0 0 0
0 0 0 255 0 0 0 0 0 0 0 0 0 0 0 0
0 0 255 0 0 0 0 0 0 0 0 0 0 0 0 0
255 0 0 0 0 0 0 0 0 0 0 0 0 0 0 255
0 0 0 0 0 0 0 0 0 0 0 0 0 255 0 0
0 0 0 0 0 0 0 0 0 0 0 0 0 0 0 255
255 255 255 255 255 255 255 255 255 255 255 255 255 255 255 255
255 255 255 255 255 255 255 255 255 255 255 255 255 255 255 255
255 255 255 255 255 255 255 255 255 255 255 255 255 255 255 255
255 255 255 255 255 255 255 255 255 255 255 255 255 255 255 255
255 255 255 255 255 255 255 255 255 255 255 255 255 255 255 255
255 255 255 255 255 255 255 255 255 255 255 255 255 255 255 255
255 255 255 255 255 255 255 255 255 255 255 255 255 255 255 255
255 255 255 255 255 255 255 255 255 255 255 255 255 255 255 255
255 255 255 255 255 255 255 255 255 255 255 255 255 255 255 255
255 255 255 255 255 255 255 255 255 255 255 255 255 255 255 255
255 255 255 255 255 255 255 255 255 255 255 255 255 255 255 255
255 255 255 255 255 255 255 255 255 255 255 255 255 255 255 255
255 255 255 255 255 255 255 255 255 255 255 255 255 255 255 255
255 255 255 255 255 255 255 255 255 255 255 255 255 255 255 255
255 255 255 255 255 255 255 255 255 255 255 255 255 255 255 255
255 255 255 255 255 255 255 255 255 255 255 255 255 255 255 255
255 255 255 255 255 255 255 255 255 255 255 255 255 255 255 255
255 255 255 255 255 255 255 255 255 255 255 255 255 255 255 255
255 255 255 255 255 255 255 255 255 255 255 255 255 255 255 255
255 255 255 255 255 255 255 255 255 255 255 255 255 255 255 255
255 255 255 255 255 255 255 255 255 255 255 255 255 255 255 255
255 255 255 255 255 255 255 255 255 255 255 255 255 255 255 255
255 255 255 255 255 255 255 255 255 255 255 255 255 255 255 255
255 255 255 255 255 255 255 255 255 255 255 255 255 255 255 255
255 255 255 255 255 255 255 255 255 255 255 255 255 255 255 255
255 255 255 255 255 255 255 255 255 255 255 255 255 255 255 255
255 255 255 255 255 255 255 255 255 255 255 255 255 255 255 255
255 255 255 255 255 255 255 255 255 255 0 0 0 0 0 0
0 0 0 0 0 0 0 0 0 0 255 0 0 0 0 0
0 0 0 0 0 0 0 0 0 0 255 0 0 0 0 0
0 0 0 0 0 0 0 0 255 0 0 0 0 0 0 0
0 0 0 0 0 0 0 255 0 0 0 0 0 0 0 0
0 0 0 0 0 255 0 0 0 0 0 0 0 0 0 0
0 0 0 0 255 0 0 0 0 0 0 0 0 0 0 0
0 0 255 0 0 0 0 0 0 0 0 0 0 0 0 0
0 0 255 0 0 0 0 0 0 0 0 0 0 0 0 0
255 0 0 0 0 0 0 0 0 0 0 0 0 0 255 0
0 0 0 0 0 0 0 0 0 0 0 0 255 0 0 0
0 0 0 0 0 0 0 0 0 0 0 0 255 0 0 0
0 0 0 0 0 0 0 0 0 0 255 0 0 0 0 0
0 0 0 0 0 0 0 0 0 255 0 0 0 0 0 0
0 0 0 0 0 0 0 255 0 0 0 0 0 0 0 0
0 0 0 0 0 0 255 0 0 0 0 0 0 0 0 0
0 0 0 0 255 0 0 0 0 0 0 0 0 0 0 0
0 0 0 255 0 0 0 0 0 0 0 0 0 0 0 0
0 255 0 0 0 0 0 0 0 0 0 0 0 0 0 0
255 0 0 0 0 0 0 0 0 0 0 0 0 0 0 255
0 0 0 0 0 0 0 0 0 0 0 0 0 255 1 1
0 0 0 0 0 0 0 0 0 0 0 0 255 0 0 0
0 0 0 0 0 0 0 0 0 0 0 255 0 0 0 0
0 0 0 0 0 0 0 0 0 255 0 0 0 0 0 0
0 0 0 0 0 0 0 0 255 0 0 0 0 0 0 0
0 0 0 0 0 0 255 0 0 0 0 0 0 0 0 0
0 0 0 0 0 255 0 0 0 0 0 0 0 0 0 0
0 0 0 255 0 0 0 0 0 0 0 0 0 0 0 0
0 0 0 0 0 0 0 0 0 0 0 0 0 0 0 0
0 0 0 0 0 255 0 0 0 0 0 0 0 0 0 0
0 0 0 0 0 255 0 0 0 0 0 0 0 0 0 0
0 0 0 255 0 0 0 0 0 0 0 0 0 0 0 0
0 0 255 0 0 0 0 0 0 0 0 0 0 0 0 0
255 0 0 0 0 0 0 0 0 0 0 0 0 0 0 255
0 0 0 0 0 0 0 0 0 0 0 0 0 255 0 0
0 0 0 0 0 0 0 0 0 0 0 0 0 255 0 0
0 0 0 0 0 0 0 0 0 0 0 255 0 0 0 0
0 0 0 0 0 0 0 0 0 255 0 0 0 0 0 0
0 0 0 0 0 0 0 255 0 0 0 0 0 0 0 0
0 0 0 0 0 0 0 255 0 0 0 0 0 0 0 0
0 0 0 0 0 255 0 0 0 0 0 0 0 0 0 0
0 0 0 0 255 0 0 0 0 0 0 0 0 0 0 0
0 0 255 0 0 0 0 0 0 0 0 0 0 0 0 0
0 255 0 0 0 0 0 0 0 0 1 0 0 0 0 255
0 0 0 0 0 0 1 1 1 1 0 0 0 0 255 0
0 0 0 0 0 0 0 0 0 0 0 0 255 0 0 0
0 0 0 0 0 0 0 0 0 0 0 255 0 0 0 0
0 0 0 0 1 0 0 0 0 0 255 0 0 0 0 0
0 0 0 0 0 0 0 0 255 0 0 0 0 0 0 0
0 0 0 0 0 0 0 255 0 0 0 0 0 0 0 0
0 0 0 0 0 0 255 0 0 0 0 0 0 0 0 0
0 0 0 0 255 0 0 0 0 0 0 0 0 0 0 0
0 0 0 255 0 0 0 0 0 0 0 0 0 0 0 0
0 255 0 0 0 0 0 0 0 0 0 0 0 0 0 0
255 0 0 0 0 0 0 1 0 0 0 0 0 0 255 0
0 0 0 0 0 0 0 0 0 0 0 0 0 0 0 0
0 0 0 0 0 0 0 0 0 0 0 0 0 0 0 0
255 0 0 0 0 0 0 0 0 0 0 0 0 0 0 0
255 0 0 0 0 0 0 0 0 0 0 0 0 0 255 0
0 0 0 0 0 0 0 0 0 0 0 0 0 255 0 0
0 0 0 0 0 0 0 0 0 0 0 255 0 0 0 0
0 0 0 0 0 0 0 0 0 0 255 0 0 0 0 0
0 0 0 0 0 0 0 0 255 0 0 0 0 0 0 0
0 0 0 0 0 0 0 0 255 0 0 0 0 0 0 0
0 0 0 0 0 0 255 0 0 0 0 0 0 0 0 0
0 0 0 0 255 0 0 0 0 0 0 0 0 0 0 0
0 0 255 0 0 0 0 0 0 0 0 0 0 0 0 0
0 0 255 0 0 0 0 0 0 0 0 0 0 0 0 0
255 0 0 0 0 0 0 0 0 0 0 0 0 0 0 255
0 0 0 0 0 1 0 0 0 0 0 0 0 255 0 0
0 0 0 0 0 1 1 0 0 0 0 0 255 0 0 0
1 1 1 24 24 16 7 1 0 0 255 0 0 0 3 61
81 169 217 217 147 5 0 0 0 255 0 0 0 0 0 0
1 1 0 0 0 0 0 255 0 0 0 0 0 0 0 0
1 0 0 0 0 0 255 0 0 0 0 0 1 1 1 1
1 0 0 0 0 255 0 0 0 0 0 0 0 1 0 0
0 0 0 255 0 0 0 0 0 0 0 1 1 0 0 0
0 0 255 0 0 0 2 2 1 0 0 3 3 0 0 0
0 255 0 0 0 0 0 1 1 1 0 0 0 0 0 255
0 0 0 0 0 0 0 0 0 0 0 0 0 0 255 0
0 0 1 7 26 25 5 1 0 0 0 0 255 0 0 0
0 0 1 15 15 4 1 0 0 0 0 255 0 0 0 0
1 1 2 2 1 0 0 0 0 255 0 0 0 0 0 0
0 0 0 0 0 0 0 0 0 0 0 0 0 0 0 0
0 0 0 0 0 0 0 0 0 0 0 255 0 0 0 0
0 0 1 1 1 0 0 0 0 0 0 255 0 0 0 0
4 7 7 7 3 2 0 0 0 255 0 0 0 0 0 0
0 4 4 0 0 0 0 0 255 0 0 0 0 0 0 1
1 1 0 0 0 0 255 0 0 0 0 0 0 0 0 0
0 0 0 0 0 255 0 0 0 0 0 0 0 0 0 0
0 0 0 255 0 0 0 0 0 0 0 1 1 1 0 0
0 0 0 255 0 0 0 0 0 0 0 0 0 0 0 0
0 255 0 0 0 0 0 1 0 0 0 1 1 0 0 255
0 0 0 0 0 4 132 139 139 21 0 0 0 255 0 0
0 0 0 0 0 0 0 0 0 0 0 0 0 255 0 0
0 0 0 0 0 0 0 0 0 0 0 255 0 0 0 0
0 1 0 0 0 0 0 0 0 0 255 0 0 0 1 2
3 1 0 0 0 0 0 0 255 0 0 0 0 0 28 31
32 9 8 0 0 0 0 255 0 0 1 7 10 255 255 255
255 66 7 0 0 255 0 0 11 81 95 169 255 255 255 255
238 5 0 0 255 0 0 0 0 0 7 15 15 24 3 0
0 0 255 0 0 0 0 0 0 1 1 1 1 0 0 0
0 255 0 0 0 0 1 1 88 141 131 85 0 0 0 0
255 0 0 0 0 0 0 1 2 2 0 0 0 0 255 0
0 0 0 0 0 3 23 23 2 0 0 0 0 255 0 1
2 4 7 136 255 255 255 10 4 0 0 0 255 0 0 0
1 11 38 54 54 33 0 0 0 0 255 0 0 0 0 0
2 2 1 1 0 0 0 0 0 255 0 0 1 2 26 39
28 28 17 0 0 0 0 255 0 0 0 0 1 14 18 23
23 23 1 1 0 0 255 0 0 0 0 4 7 10 9 4
2 1 0 0 255 0 0 0 0 0 0 0 0 0 0 0
0 0 0 0 0 0 0 0 0 0 0 0 0 0 0 1
2 2 0 0 0 0 255 0 0 0 0 0 0 35 43 36
26 0 0 0 0 0 255 0 0 1 2 4 255 255 255 121
3 0 0 0 255 0 0 0 0 0 1 8 8 8 8 0
0 0 0 255 0 0 0 0 0 8 45 45 56 4 0 0
0 255 0 0 0 0 0 3 32 73 73 3 0 0 0 0
255 0 0 0 0 0 16 77 77 44 0 0 0 0 255 0
0 0 0 0 0 15 25 17 12 0 0 0 0 0 255 0
0 0 0 11 11 11 14 1 1 0 0 0 255 0 0 0
0 1 65 101 112 98 7 2 1 0 255 0 0 0 0 2
139 167 167 147 116 21 1 0 255 0 0 0 0 0 0 1
3 3 8 0 0 0 0 0 255 0 0 0 0 1 1 7
1 0 0 0 0 0 255 0 0 0 0 0 101 195 237 207
10 2 1 0 0 255 0 0 0 1 3 3 2 1 2 1
0 0 0 255 0 0 0 0 36 44 44 44 31 31 9 0
0 0 255 0 1 4 14 255 255 255 255 255 255 66 1 0
255 0 11 58 114 183 255 255 255 255 255 255 238 2 0 255
0 0 0 0 2 15 24 23 28 23 3 0 0 255 0 0
0 0 0 1 90 107 134 70 0 0 0 0 255 0 0 0
0 1 106 141 153 153 143 85 0 0 0 255 0 0 0 0
0 9 127 92 69 9 0 0 0 255 0 0 0 0 1 76
215 211 167 85 2 0 0 0 255 0 1 4 7 136 255 255
255 255 255 9 0 0 0 255 0 0 1 11 49 59 73 79
60 51 0 0 0 255 0 0 0 0 1 3 2 1 1 1
0 0 0 0 255 0 1 2 35 61 61 53 37 31 29 0
0 0 255 0 0 0 8 23 39 26 23 23 29 23 1 0
0 255 0 0 0 5 7 8 10 11 14 9 2 0 0 255
0 0 0 0 0 0 0 0 0 0 0 0 0 0 0 0
0 0 0 0 0 0 0 0 0 2 12 24 21 2 0 0
0 255 0 0 0 0 0 23 43 88 98 98 26 0 0 0
0 255 0 1 2 9 191 255 255 255 255 121 2 0 0 255
0 0 0 0 0 7 10 12 17 8 0 0 0 0 255 0
0 0 0 8 72 106 106 100 56 4 0 0 255 0 0 0
0 0 32 111 111 101 77 7 0 0 0 255 0 0 0 0
16 77 86 99 80 44 0 0 0 255 0 0 0 0 1 15
35 59 38 25 12 0 0 0 0 255 0 0 0 4 22 22
22 26 17 1 0 0 0 255 0 0 0 0 65 122 134 138
138 113 7 2 0 255 0 0 0 17 139 159 198 184 183 140
115 15 0 255 0 0 0 0 0 1 2 9 8 9 8 0
0 0 0 255 0 0 0 1 1 5 8 8 7 0 0 0
0 255 0 0 0 1 101 200 255 255 255 208 10 2 0 0
255 0 0 0 1 1 7 10 10 8 8 3 0 0 255 0
0 1 16 36 44 36 44 32 32 14 9 0 0 255 0 1
5 116 255 255 255 255 255 255 255 30 0 255 0 36 64 114
255 255 255 255 255 255 255 255 57 1 255 0 0 0 1 24
33 28 24 25 23 9 2 0 255 0 0 0 0 0 90 136
135 135 94 70 0 0 0 255 0 0 0 0 88 139 171 166
153 131 107 7 0 0 255 0 0 0 0 9 177 177 140 101
78 2 0 0 255 0 0 0 0 76 212 238 255 255 194 85
0 0 0 255 0 1 3 7 228 255 255 255 255 255 187 0
0 0 255 0 0 1 38 59 59 61 79 70 70 26 0 0
255 0 0 0 0 0 1 1 1 1 1 1 0 0 0 255
0 0 8 61 72 61 51 38 37 31 1 0 0 255 0 0
0 14 18 14 22 23 24 24 14 1 0 0 255 0 0 2
7 9 10 10 15 15 15 4 1 0 255 0 0 0 0 1
0 0 0 0 0 0 0 0 0 0 0 0 0 0 0 0
0 0 0 0 12 24 29 29 21 1 0 0 255 0 0 0
0 0 42 84 105 84 65 26 4 0 0 0 255 0 0 2
50 255 255 255 255 255 255 10 0 0 255 0 0 0 0 0
10 11 15 17 11 0 0 0 0 255 0 0 0 0 70 108
114 128 116 83 4 0 0 255 0 0 0 0 5 112 127 112
104 86 30 2 0 0 255 0 0 0 0 16 86 107 99 77
44 0 0 0 255 0 0 0 0 3 35 45 59 33 26 17
0 0 0 0 255 0 0 0 22 29 29 37 31 30 25 0
0 0 255 0 0 0 12 101 122 122 134 148 129 15 2 0
255 0 0 1 17 149 159 167 160 153 150 116 24 0 255 0
0 0 0 0 3 3 8 8 11 8 1 0 0 0 255 0
0 0 1 9 9 9 5 5 0 0 0 0 255 0 0 0
26 200 224 255 255 255 208 76 3 0 0 255 0 0 0 1
1 1 1 2 7 7 3 1 0 255 0 0 1 38 40 40
44 44 46 31 14 4 0 0 255 0 1 8 255 255 255 255
255 255 255 255 30 0 255 0 44 64 113 255 255 255 255 255
255 255 255 98 0 255 0 0 0 1 33 35 33 25 25 23
9 2 0 255 0 0 0 0 0 90 136 135 98 94 76 0
0 0 255 0 0 0 1 135 149 171 188 217 160 129 7 1
0 255 0 0 0 0 46 177 178 155 111 92 1 0 0 255
0 0 0 1 99 215 255 255 255 201 112 2 0 0 255 0
1 1 81 255 255 255 255 255 255 187 0 0 0 255 0 0
2 49 65 69 70 87 70 70 26 0 0 255 0 0 0 0
0 1 1 1 1 2 2 0 0 0 255 0 1 8 61 66
53 51 39 38 31 2 0 0 255 0 0 7 19 21 18 22
22 24 14 11 1 0 0 255 1 1 7 9 10 12 14 16
16 14 4 1 0 255 0 0 0 0 1 0 0 1 0 0
0 0 0 0 0 0 0 0 0 0 0 0 0 0 0 12
29 29 33 19 1 0 0 255 0 0 0 0 0 23 105 148
111 98 28 4 0 0 0 255 0 0 2 50 250 255 255 255
255 255 10 0 0 255 0 0 0 0 0 10 11 18 18 11
1 0 0 0 255 0 0 0 1 70 122 138 135 134 94 10
0 0 255 0 0 0 0 11 112 112 111 86 60 30 0 0
0 255 0 0 0 1 30 91 128 104 99 44 0 0 0 255
0 0 0 0 1 35 45 52 33 29 25 1 0 0 0 255
0 0 1 9 22 22 24 33 30 25 0 0 0 255 0 0
1 12 150 211 177 139 148 129 15 1 0 255 0 0 1 17
149 159 176 178 160 153 116 24 0 255 0 1 0 0 0 3
3 3 2 8 8 1 0 0 0 255 0 0 0 1 9 2
1 1 1 1 0 0 0 255 0 0 1 26 224 249 255 249
255 246 76 0 0 0 255 0 0 0 1 7 1 1 2 3
3 1 0 0 255 0 0 1 16 38 38 36 42 42 19 10
0 0 0 255 0 1 8 255 255 255 255 255 255 255 255 10
0 255 0 28 49 104 255 255 255 255 255 255 255 255 118 0
255 0 0 0 1 24 35 33 29 28 25 9 1 0 255 0
0 0 0 0 87 136 136 98 94 65 0 0 0 255 0 0
0 1 135 155 188 188 160 129 107 7 1 1 255 0 0 0
0 46 133 184 178 135 101 0 0 0 255 0 0 0 1 99
249 255 212 229 212 112 0 0 0 255 0 0 1 81 255 255
255 255 255 255 164 0 0 0 255 0 0 1 47 69 105 98
70 65 26 5 0 0 255 0 0 0 0 0 0 1 1 2
2 1 0 0 0 255 0 0 3 45 72 54 53 45 45 25
2 0 0 255 0 0 0 18 19 18 28 24 24 16 11 1
0 0 255 1 0 2 7 10 14 18 18 16 14 8 0 0
255 0 0 0 0 0 1 12 2 1 0 0 0 0 0 0
0 0 0 0 0 0 0 0 0 0 11 35 33 33 4 0
0 0 255 0 0 0 0 0 12 56 111 111 43 4 1 0
0 0 255 0 0 2 9 203 255 255 255 255 72 7 0 0
255 0 0 0 0 0 11 11 11 11 1 0 0 0 0 255
0 0 0 1 4 70 114 134 134 53 3 0 0 255 0 0
0 0 5 43 98 86 86 51 2 0 0 0 255 0 0 0
0 9 45 91 80 72 3 0 0 0 255 0 0 0 0 0
1 33 33 26 25 2 1 0 0 0 255 0 0 1 9 22
33 40 33 25 5 0 0 0 255 0 0 1 8 139 200 177
139 139 78 2 0 0 255 0 0 0 2 105 173 176 209 160
150 108 3 0 255 0 1 0 0 0 1 2 2 2 3 2
1 0 0 0 255 0 0 0 0 3 3 1 1 1 1 0
0 0 255 0 1 1 5 180 249 255 255 255 177 31 0 0
0 255 0 0 0 0 10 4 1 2 3 2 1 0 0 255
0 0 0 1 43 42 36 36 30 23 10 0 0 0 255 0
0 4 134 255 255 255 255 255 255 255 10 0 255 0 17 46
104 255 255 255 255 255 255 255 255 118 0 255 0 0 0 0
3 24 24 25 25 14 2 1 0 255 0 0 0 0 0 5
87 98 83 65 1 0 0 0 255 0 0 0 1 46 149 149
188 149 140 22 1 0 0 255 0 0 0 0 1 78 133 135
111 0 0 0 0 255 0 0 0 1 28 197 255 212 212 149
32 0 0 0 255 0 0 1 4 83 255 255 255 255 164 7
1 0 0 255 0 0 0 18 69 90 70 61 43 15 1 0
0 255 0 0 0 0 0 0 0 0 0 0 0 0 0 0
255 0 0 1 12 45 54 54 53 31 2 0 0 0 255 0
0 0 10 21 22 30 28 21 17 11 0 0 0 255 0 0
1 3 7 11 18 18 14 8 0 0 0 255 0 0 0 0
0 1 12 2 1 0 0 0 0 0 0 0 0 0 0 0
0 0 0 0 0 0 11 4 4 0 0 0 0 255 0 0
0 0 0 0 12 24 24 5 0 0 0 0 0 255 0 0
2 7 9 203 250 255 72 4 1 0 0 255 0 0 0 0
0 0 10 10 1 0 0 0 0 0 255 0 0 0 0 1
4 49 53 53 3 0 0 0 255 0 0 0 0 0 7 43
51 51 1 0 0 0 0 255 0 0 0 0 0 30 45 45
3 0 0 0 0 255 0 0 0 0 0 0 1 10 10 1
0 1 0 0 0 255 0 0 1 1 9 21 24 24 5 0
0 0 0 255 0 0 0 0 8 139 139 139 78 2 0 0
0 255 0 0 0 0 4 105 176 209 147 108 2 0 0 255
0 1 0 0 0 0 0 0 1 1 1 1 0 0 0 255
0 0 0 0 1 1 1 1 0 0 0 0 0 255 0 0
0 1 14 180 249 249 246 31 0 0 0 0 255 0 0 0
0 7 7 4 4 3 2 0 0 0 255 0 0 0 0 22
42 35 38 32 25 7 0 0 0 255 0 0 1 9 134 255
255 255 255 255 10 1 0 255 0 1 28 85 115 255 255 255
255 255 255 136 19 0 255 0 0 0 0 0 3 9 14 14
2 1 0 0 255 0 0 0 0 0 0 5 59 59 1 0
0 0 0 255 0 0 0 0 0 46 121 121 108 22 4 1
0 0 255 0 0 0 0 0 1 9 9 1 0 0 0 0
255 0 0 0 0 0 28 125 195 195 32 0 0 0 0 255
0 0 0 1 2 64 255 255 164 7 4 2 0 0 255 0
0 0 1 18 65 51 23 15 1 0 0 0 255 0 0 0
0 0 0 0 0 0 0 0 0 0 0 255 0 0 0 0
12 43 43 25 1 0 0 0 0 255 0 0 0 2 15 22
29 19 19 16 1 0 0 0 255 0 0 0 1 2 3 9
9 4 4 0 0 0 255 0 0 0 0 0 0 0 0 0
0 0 0 0 0 0 0 0 0 0 0 0 0 0 0 0
0 0 0 0 0 0 0 0 255 0 0 0 0 0 0 0
0 2 0 0 0 0 0 0 255 0 0 0 0 0 0 1
1 1 1 0 0 0 255 0 0 0 0 0 0 0 0 0
0 0 0 0 0 255 0 0 0 0 0 0 0 0 0 0
0 0 0 255 0 0 0 0 0 0 0 1 1 0 0 0
0 0 255 0 0 0 0 0 0 0 0 0 0 0 0 0
255 0 0 0 0 0 0 0 0 0 0 0 0 0 0 0
255 0 0 0 0 0 0 1 1 1 0 0 0 0 255 0
0 0 0 0 2 2 2 0 0 0 0 0 255 0 0 0
0 0 0 4 4 2 1 0 0 0 255 0 1 0 0 0
0 0 0 0 0 0 1 0 0 0 255 0 0 0 0 0
1 1 1 0 0 0 0 0 255 0 0 0 0 0 14 14
5 0 0 0 0 0 0 255 0 0 0 0 0 3 3 3
2 0 0 0 0 255 0 0 0 0 0 22 35 35 29 7
0 0 0 0 255 0 0 0 1 9 18 36 36 32 9 1
1 0 255 0 0 1 72 85 115 255 255 255 212 136 19 0
0 255 0 0 0 0 0 0 1 1 0 0 0 0 0 255
0 0 0 0 0 0 0 1 0 1 0 0 0 0 255 0
0 0 0 0 3 2 2 8 1 1 0 0 0 255 0 0
0 0 0 0 0 0 0 0 0 0 0 255 0 0 0 0
0 0 1 1 1 0 0 0 0 0 255 0 0 0 0 1
1 3 3 3 1 1 0 0 0 255 0 0 0 0 1 1
1 0 0 0 0 0 0 255 0 0 0 0 0 0 0 0
0 0 0 0 0 0 255 0 0 0 0 0 0 0 0 0
0 0 0 0 255 0 0 0 0 2 7 7 5 1 0 0
0 0 0 255 0 0 0 0 1 1 1 1 0 0 0 0
0 255 0 0 0 0 0 0 0 0 0 0 0 0 0 0
0 0 0 0 0 0 0 0 0 0 0 0 0 0 0 0
0 0 0 255 0 0 0 0 0 0 0 0 0 0 0 0
0 0 0 255 0 0 0 0 0 0 0 0 0 0 0 0
0 255 0 0 0 0 0 0 0 0 0 0 0 0 0 0
255 0 0 0 0 0 0 0 0 0 0 0 0 0 255 0
0 0 0 0 0 0 0 0 0 0 0 0 0 255 0 0
0 0 0 0 0 0 0 0 0 0 0 255 0 0 0 0
0 0 0 0 0 0 0 1 1 0 0 255 0 0 0 0
0 0 0 0 0 0 0 0 0 255 0 0 0 0 0 0
0 0 0 0 0 0 0 255 0 0 0 0 0 0 0 0
0 0 0 0 0 255 0 0 0 0 0 0 0 0 0 0
0 1 0 0 0 255 0 0 0 0 0 0 0 0 0 0
0 0 0 255 0 0 0 0 0 1 1 0 0 0 0 0
0 0 255 0 0 0 0 0 0 1 1 0 0 0 0 0
255 0 0 0 0 0 0 0 0 0 0 0 0 0 0 255
0 0 0 0 0 7 7 9 2 0 0 0 0 255 0 0
0 0 4 61 77 95 95 33 3 0 0 0 255 0 0 0
0 0 0 0 0 0 0 0 0 0 255 0 0 0 0 0
0 0 0 0 0 0 0 0 0 255 0 0 0 0 0 1
1 1 0 0 0 0 0 0 255 0 0 0 0 0 0 0
0 0 1 0 0 0 255 0 0 0 0 0 0 0 0 0
0 0 0 0 0 255 0 0 0 0 0 1 1 1 0 0
0 0 0 0 255 0 0 0 0 0 0 0 0 0 0 0
0 0 255 0 0 0 0 0 0 0 0 0 0 0 0 0
0 255 0 0 0 0 0 0 0 0 0 0 0 0 0 255
0 0 0 0 0 0 0 0 0 0 0 0 0 0 255 0
0 0 0 0 0 0 0 0 0 0 0 0 255 0 0 0
0 0 0 0 0 0 0 0 0 0 0 0 0 0 0 0
0 0 0 0 0 0 0 0 0 0 0 0 0 0 255 0
0 0 0 0 0 0 0 0 0 0 0 0 0 0 255 0
0 0 0 0 0 0 0 0 0 0 0 0 255 0 0 0
0 0 0 0 0 0 0 0 0 0 0 255 0 0 0 0
0 0 0 0 0 0 0 0 0 255 0 0 0 0 0 0
0 0 0 0 0 0 0 0 255 0 0 0 0 0 0 0
0 0 0 0 0 0 255 0 0 0 0 0 0 0 0 0
0 0 0 1 0 0 255 0 0 0 0 0 0 0 0 0
0 0 0 0 255 0 0 0 0 0 0 0 0 0 0 0
0 0 255 0 0 0 0 0 0 0 0 0 0 0 0 0
255 0 0 0 0 0 0 0 0 0 0 0 1 0 0 0
255 0 0 0 0 0 0 0 0 0 0 0 0 0 255 0
0 0 0 0 0 0 0 0 0 0 0 0 0 255 0 0
0 0 0 0 0 0 0 0 0 0 0 255 0 0 0 0
0 0 0 0 0 0 0 0 0 0 255 0 0 0 0 0
0 0 0 0 0 0 0 0 255 0 0 0 0 0 0 0
0 0 0 0 0 0 0 255 0 0 0 0 0 0 0 0
0 1 1 0 0 255 0 0 0 0 0 0 0 0 0 0
0 0 0 0 255 0 0 0 0 0 1 1 1 1 0 0
0 0 0 255 0 0 0 0 0 0 0 0 0 0 0 0
0 255 0 1 1 0 0 0 0 0 0 0 0 0 0 0
255 0 0 0 0 0 0 0 0 0 0 0 0 0 0 255
0 0 0 0 0 0 0 0 0 0 0 0 0 255 0 0
0 0 0 0 0 0 0 0 0 0 0 0 255 0 0 0
0 0 0 0 0 0 0 0 0 0 255 0 0 0 0 0
0 0 0 0 0 0 0 0 0 255 0 0 0 0 0 0
0 0 0 0 0 0 0 255 0 0 0 0 0 0 0 0
0 0 0 0 0 0 0 0 0 255 255 255 255 255 255 255
255 255 255 255 255 255 255 255 255 255 255 255 255 255 255 255
255 255 255 255 255 255 255 255 255 255 255 255 255 255 255 255
255 255 255 255 255 255 255 255 255 255 255 255 255 255 255 255
255 255 255 255 255 255 255 255 255 255 255 255 255 255 255 255
255 255 255 255 255 255 255 255 255 255 255 255 255 255 255 255
255 255 255 255 255 255 255 255 255 255 255 255 255 255 255 255
255 255 255 255 255 255 255 255 255 255 255 255 255 255 255 255
255 255 255 255 255 255 255 255 255 255 255 255 255 255 255 255
255 255 255 255 255 255 255 255 255 255 255 255 255 255 255 255
255 255 255 255 255 255 255 255 255 255 255 255 255 255 255 255
255 255 255 255 255 255 255 255 255 255 255 255 255 255 255 255
255 255 255 255 255 255 255 255 255 255 255 255 255 255 255 255
255 255 255 255 255 255 255 255 255 255 255 255 255 255 255 255
255 255 255 255 255 255 255 255 255 255 255 255 255 255 255 255
255 255 255 255 255 255 255 255 255 255 255 255 255 255 255 255
255 255 255 255 255 255 255 255 255 255 255 255 255 255 255 255
255 255 255 255 255 255 255 255 255 255 255 255 255 255 255 255
255 255 255 255 255 255 255 255 255 255 255 255 255 255 255 255
255 255 255 255 255 255 255 255 255 255 255 255 255 255 255 255
255 255 255 255 255 255 255 255 255 255 255 255 255 255 255 255
255 255 255 255 255 255 255 255 255 255 255 255 255 255 255 255
255 255 255 255 255 255 255 255 255 255 255 255 255 255 255 255
255 255 255 255 255 255 255 255 255 255 255 255 255 255 255 255
255 255 255 255 255 255 255 255 255 255 255 255 255 255 255 255
255 255 255 255 255 255 255 255 255 255 255 255 255 255 255 255
255 255 255 255 255 255 255 255 255 255 255 255 255 255 255 255
255 255 255 255 255 255 255 255 255 255 255 255 255 255 255 255
255 255 255 255 0 0 0 0 0 0 0 0 0 0 0 0
0 0 0 0 255 0 0 0 0 0 0 0 0 0 0 0
0 0 0 0 255 0 0 0 0 0 0 0 0 0 0 0
0 0 255 0 0 0 0 0 0 0 0 0 0 0 0 0
0 255 0 0 0 0 0 0 0 0 0 0 0 0 0 255
0 0 0 0 0 0 0 0 0 0 0 0 0 0 255 0
0 0 0 0 0 0 0 0 0 0 0 0 255 0 0 0
0 0 0 0 0 0 0 0 0 0 0 0 255 0 0 0
0 0 0 0 0 0 0 0 0 0 255 0 0 0 0 0
0 0 0 0 0 0 0 0 255 0 0 1 0 0 0 0
0 0 0 0 0 0 255 0 0 0 0 0 0 0 0 0
0 0 0 0 0 0 255 0 0 0 0 0 0 0 0 0
0 0 0 0 255 0 0 0 0 0 0 0 0 0 0 0
0 0 0 255 0 0 0 0 0 0 0 0 0 0 0 0
0 255 0 0 0 0 0 0 0 0 0 0 0 0 0 0
255 0 0 0 0 0 0 0 0 0 0 0 0 0 255 0
0 0 0 0 0 0 0 0 0 0 0 0 0 255 0 0
0 0 0 0 0 0 0 0 0 0 0 255 0 0 0 0
0 0 0 0 0 0 0 0 0 0 255 0 0 0 0 0
0 0 0 0 0 0 0 0 0 255 0 0 0 0 0 0
0 0 0 0 0 0 0 255 0 0 0 0 0 0 0 0
0 0 0 0 0 0 255 0 0 0 0 0 0 0 0 0
0 0 0 0 0 255 0 0 0 0 0 0 0 0 0 0
0 0 0 255 0 0 0 0 0 0 0 0 0 0 0 0
0 1 255 0 0 0 0 0 0 0 0 0 0 0 0 0
255 0 0 0 0 0 0 0 0 0 0 0 0 0 0 255
0 0 0 0 0 0 0 0 0 0 0 0 0 255 0 0
0 0 0 0 0 0 0 0 0 0 0 0 0 0 0 0
0 0 0 0 0 0 0 0 0 0 0 0 0 0 0 255
0 0 0 0 0 0 0 0 0 0 0 0 0 0 0 255
0 0 0 0 0 0 0 0 0 0 0 0 0 255 0 0
0 0 0 0 0 0 0 0 0 0 0 0 255 0 0 0
0 0 0 0 0 0 0 0 0 0 255 0 0 0 0 0
0 0 0 0 0 0 0 0 0 255 0 0 0 0 0 0
0 0 0 0 0 0 0 255 0 0 0 0 0 0 0 0
0 0 0 0 0 0 0 255 0 0 0 0 0 0 0 0
0 0 0 0 0 255 0 0 0 0 0 0 0 0 0 0
0 0 0 255 0 0 0 0 0 0 0 0 0 0 0 0
0 255 0 0 0 0 0 0 0 0 0 0 0 0 0 0
0 255 0 0 0 0 0 0 0 0 0 0 0 0 0 255
0 0 0 0 0 0 0 0 0 0 0 0 0 0 255 0
0 0 0 0 0 0 0 0 0 0 0 0 255 0 0 0
0 0 0 0 0 0 0 0 0 0 0 255 0 0 0 0
0 0 0 0 0 0 0 0 0 255 0 0 0 0 0 0
0 0 0 0 0 0 0 0 255 0 0 0 0 0 0 0
0 0 0 0 0 0 255 0 0 0 0 0 0 0 0 0
0 0 0 0 0 255 0 0 0 0 0 0 0 0 0 0
0 0 0 0 255 0 0 0 0 0 0 0 0 0 0 0
0 0 255 0 0 0 0 0 0 0 0 0 0 0 0 0
0 255 0 0 0 0 0 0 0 0 0 0 0 0 0 0
255 0 0 0 0 0 0 0 0 0 0 0 0 0 255 0
0 0 0 0 0 0 0 0 0 0 0 0 1 255 0 0
0 0 0 0 0 0 0 0 0 0 0 255 0 0 0 0
0 0 0 0 0 0 0 0 0 0 255 0 0 0 0 0
0 0 0 0 0 0 0 0 255 0 0 0 0 0 0 0
0 0 0 0 0 0 0 0 0 0 0 0 0 0 0 0
0 0 0 0 0 0 0 0 0 0 255 0 0 0 0 0
0 0 0 0 0 0 0 0 0 0 255 0 0 0 0 0
0 0 0 0 0 0 0 0 255 0 0 0 0 0 0 0
0 0 0 0 0 0 0 255 0 0 0 0 0 0 0 0
0 0 0 0 0 255 0 0 0 0 0 0 0 0 0 0
0 0 0 0 255 0 0 0 0 0 0 0 0 0 0 0
0 0 255 0 0 0 0 0 0 0 0 0 0 0 0 0
0 0 255 0 0 0 0 0 0 0 1 0 1 0 0 0
255 0 0 0 0 0 0 1 1 0 0 0 0 0 255 0
0 0 0 0 0 1 0 0 0 0 0 0 255 0 0 0
0 0 0 0 1 0 0 0 0 0 0 0 255 0 0 0
0 0 1 0 0 0 0 0 0 0 255 0 0 0 0 0
0 0 1 1 0 0 0 0 0 255 0 0 0 0 0 0
0 0 0 1 0 0 0 255 0 0 0 0 0 0 0 0
0 0 0 0 0 0 255 0 0 0 0 0 0 0 0 0
0 0 0 0 255 0 0 0 0 0 0 0 1 0 0 0
0 0 0 255 0 0 0 0 0 0 0 0 0 0 0 0
0 255 0 0 0 0 0 0 0 0 0 0 0 0 0 0
255 0 0 0 0 0 0 0 0 0 0 0 0 0 0 255
0 0 0 0 0 0 0 0 0 0 0 0 0 255 0 0
0 0 0 0 4 3 1 1 0 0 0 0 255 0 0 0
0 0 0 0 0 0 0 0 0 0 0 255 0 0 0 0
0 0 0 0 0 0 0 0 0 255 0 0 0 0 0 5
2 2 0 0 0 0 0 1 255 0 0 0 0 0 0 0
0 0 0 0 0 0 255 0 0 0 0 0 0 0 0 0
0 0 0 0 0 255 0 0 0 0 0 0 7 7 1 0
0 0 0 255 0 0 0 1 0 1 1 1 0 0 0 0
0 0 0 0 0 0 0 0 0 0 0 0 0 5 36 42
26 3 0 0 0 255 0 0 0 0 0 0 22 65 65 1
0 0 0 0 0 255 0 0 0 0 0 0 0 0 0 0
0 0 0 255 0 0 0 0 0 0 0 0 0 0 0 0
0 0 255 0 0 0 0 0 0 0 0 0 0 0 0 0
255 0 0 0 0 0 0 0 0 0 0 0 0 0 0 255
0 0 0 0 0 0 0 1 0 0 0 0 0 255 0 0
0 0 0 0 1 0 0 0 0 0 0 0 0 255 0 0
1 1 1 1 1 1 1 1 0 0 0 255 0 0 0 0
2 4 7 8 7 0 0 0 0 255 0 0 0 0 1 7
17 11 11 0 0 0 0 255 0 0 0 0 0 0 3 3
1 1 0 0 0 0 0 255 0 0 1 10 22 119 136 136
45 0 0 0 0 255 0 0 0 0 0 10 84 84 11 2
0 0 0 0 255 0 0 0 0 0 0 0 0 1 1 0
0 0 255 0 0 0 0 0 0 0 0 0 0 0 0 0
0 255 0 0 0 0 0 2 2 0 0 0 0 0 0 255
0 0 0 0 0 0 9 9 2 0 0 0 0 0 255 0
0 0 0 0 0 0 0 0 0 0 0 0 255 0 0 0
0 0 1 2 2 0 0 0 0 0 0 255 0 0 0 0
0 0 0 2 1 0 0 0 0 0 255 0 0 0 1 1
0 0 0 0 0 0 0 0 255 0 0 0 0 3 10 37
37 15 7 1 0 0 0 255 0 0 0 0 0 0 1 1
0 0 0 0 0 0 255 0 0 0 0 0 0 0 0 0
0 0 0 0 255 0 0 0 0 5 104 245 245 91 3 0
0 0 0 255 0 0 0 0 1 24 24 17 4 0 0 0
0 255 0 0 0 0 0 0 1 1 1 0 0 0 0 0
255 0 0 0 0 3 49 35 28 15 1 0 0 0 255 0
0 0 1 1 12 83 83 65 31 0 0 0 0 0 0 0
0 0 0 0 0 2 11 40 85 85 95 67 26 3 0 0
255 0 0 0 0 1 42 65 69 73 73 11 0 0 0 0
255 0 0 0 0 0 0 0 0 0 0 0 0 0 255 0
0 0 0 0 0 0 1 0 0 0 0 0 0 255 0 0
0 0 1 3 5 5 2 0 0 0 0 255 0 0 0 0
0 1 2 2 0 0 0 0 0 0 255 0 0 0 0 0
1 1 1 1 0 0 0 0 255 0 0 0 0 0 2 9
11 11 8 0 0 0 0 0 255 0 0 1 3 43 128 131
28 2 1 0 0 0 255 0 0 0 2 7 8 10 12 12
7 0 0 0 255 0 0 0 1 17 85 85 80 80 49 0
0 0 255 0 0 0 0 1 1 9 11 12 1 1 0 0
0 0 255 0 4 12 25 139 255 255 255 255 45 0 0 0
255 0 0 0 0 42 93 93 94 93 49 2 0 0 0 255
0 0 0 0 11 18 19 22 2 1 0 0 0 255 0 0
0 0 0 19 43 43 10 0 0 0 0 0 255 0 0 0
0 2 65 66 66 5 0 0 0 0 255 0 0 0 0 0
10 11 11 9 8 0 0 0 0 255 0 0 0 0 0 1
7 1 1 0 0 0 0 255 0 0 0 0 0 4 8 9
4 0 0 0 0 0 255 0 0 0 0 0 40 43 77 43
2 0 0 0 0 255 0 0 0 0 1 26 45 42 1 0
0 0 0 255 0 0 1 2 18 255 255 255 255 207 12 1
0 0 255 0 0 0 0 0 14 37 25 25 0 0 0 0
0 255 0 0 0 0 0 1 0 0 0 0 0 0 0 255
0 0 0 1 255 255 255 255 255 91 1 0 0 0 255 0
0 0 1 25 45 58 58 58 8 0 0 0 255 0 0 0
0 0 2 18 15 15 3 1 0 0 0 255 0 0 0 3
49 66 66 36 28 19 1 0 0 255 0 0 0 1 12 100
94 86 72 71 31 0 0 0 0 0 0 0 0 0 0 0
11 40 102 118 102 109 87 61 24 0 0 255 0 0 0 0
58 60 67 69 73 84 84 11 0 0 0 255 0 0 0 0
1 12 12 12 0 0 0 0 0 255 0 0 0 0 0 0
16 16 1 0 0 0 0 0 255 0 0 0 3 5 5 10
15 17 2 0 0 0 255 0 0 0 0 1 4 8 7 2
0 0 0 0 0 255 0 0 0 0 0 2 9 3 1 0
0 0 0 255 0 0 0 0 1 12 17 24 24 11 1 0
0 0 0 255 0 0 3 43 145 244 244 239 28 1 0 0
0 255 0 0 0 15 8 10 10 12 16 9 5 0 0 255
0 0 2 8 83 111 95 104 101 97 49 0 0 255 0 0
0 0 1 9 24 24 14 11 2 1 0 0 0 255 0 4
25 139 255 255 255 255 255 255 14 0 0 255 0 0 1 42
108 108 104 104 104 93 49 1 0 0 255 0 0 0 11 18
29 29 29 22 2 0 0 0 255 0 0 0 0 19 47 47
51 44 12 0 0 0 0 255 0 0 0 2 65 91 91 97
66 5 0 0 0 255 0 0 0 0 5 17 17 11 10 17
8 2 1 0 255 0 0 0 0 1 5 8 2 1 0 0
0 0 255 0 0 0 0 2 15 15 12 10 9 0 0 0
0 255 0 0 0 1 40 70 70 81 77 57 0 0 0 0
255 0 0 0 1 26 45 64 64 42 0 0 0 0 255 0
1 2 18 255 255 255 255 255 255 207 5 1 0 255 0 0
0 0 45 47 54 37 37 19 0 0 0 0 255 0 0 0
1 1 3 2 3 2 0 0 0 0 255 0 0 1 255 255
255 255 255 255 255 30 1 0 0 255 0 0 1 9 51 59
66 66 67 37 5 0 0 255 0 0 0 0 2 23 22 18
18 22 22 0 0 0 255 0 0 1 43 64 66 56 36 33
25 19 0 0 255 0 0 0 3 94 106 100 72 72 72 71
0 0 0 0 0 0 0 0 0 0 0 11 115 146 118 101
95 93 87 61 0 0 255 0 0 0 17 67 86 70 73 77
87 84 38 0 0 0 255 0 0 0 7 39 56 60 46 40
0 0 0 0 255 0 0 0 0 0 11 16 16 2 0 0
0 0 0 255 0 0 0 10 10 10 11 15 17 5 0 0
0 255 0 0 0 0 4 14 18 18 7 2 0 0 0 0
255 0 0 0 0 2 11 12 14 3 1 0 0 0 255 0
0 1 1 9 37 44 49 59 8 4 0 0 0 0 255 0
0 3 145 255 255 255 252 141 8 0 0 0 255 0 0 4
15 12 10 12 17 18 9 5 1 0 255 0 1 3 35 111
112 97 95 95 88 49 2 0 255 0 0 0 0 7 24 35
35 39 14 2 1 0 0 0 255 0 9 79 228 255 255 255
255 255 255 79 0 0 255 0 0 1 113 114 114 108 105 104
93 61 1 0 0 255 0 0 1 14 30 24 19 24 18 8
1 0 0 255 0 0 0 0 22 53 59 71 47 26 1 0
0 0 255 0 0 1 31 73 91 91 97 79 5 0 0 0
255 0 0 0 0 5 16 17 16 19 22 19 2 1 0 255
0 0 0 1 3 9 11 11 11 1 0 0 0 255 0 0
0 1 7 9 12 9 9 9 1 0 0 0 255 0 0 0
9 60 81 70 86 77 71 9 0 0 0 255 0 0 0 1
29 58 112 115 112 0 0 0 0 255 0 0 7 42 255 255
255 255 255 255 242 7 1 0 255 0 0 0 1 45 47 47
37 52 29 0 0 0 0 255 0 0 0 1 4 7 2 8
2 2 0 0 0 255 0 0 1 255 255 255 255 255 255 255
56 1 0 0 255 0 0 5 15 59 65 59 65 66 39 0
0 0 255 0 0 0 0 12 25 25 22 16 22 18 0 0
0 255 0 0 1 51 67 66 56 52 45 33 25 0 0 255
0 0 0 18 86 100 86 57 71 72 71 0 0 0 0 0
0 0 0 0 0 0 7 146 157 132 121 93 109 105 86 10
0 255 0 0 0 17 70 86 71 79 81 94 84 38 0 0
0 255 0 0 0 17 52 61 61 60 9 0 0 0 0 255
0 0 0 0 0 1 12 12 0 0 0 0 0 0 255 0
0 0 7 17 17 11 11 14 11 0 0 0 255 0 0 0
1 4 19 28 26 18 2 0 0 0 0 255 0 0 0 0
9 11 14 14 9 1 0 0 0 255 0 0 1 1 17 39
49 49 43 7 2 0 0 0 0 255 0 0 4 224 255 255
255 237 141 8 0 0 0 255 0 0 4 15 16 12 12 14
17 9 4 1 0 255 0 0 1 36 83 112 97 108 97 88
29 2 0 255 0 0 0 0 16 23 30 30 39 18 2 0
0 0 0 255 0 2 79 255 255 255 255 255 255 255 79 1
0 255 0 0 1 113 114 114 108 109 105 91 69 1 0 0
255 0 0 1 14 30 24 24 24 18 10 1 0 0 255 0
0 0 1 35 53 71 77 73 28 1 0 0 0 255 0 0
0 31 91 91 69 61 53 2 0 0 0 255 0 0 0 0
5 17 18 18 21 28 22 1 0 0 255 0 0 0 1 3
7 11 11 11 2 0 0 0 255 0 0 0 1 5 7 9
10 10 10 1 0 0 0 255 0 0 0 10 79 81 81 86
105 105 9 0 0 0 255 0 0 0 1 53 58 63 63 19
0 0 0 0 255 0 0 7 42 255 255 255 255 255 255 242
5 0 0 255 0 0 0 1 42 49 50 50 50 19 2 0
1 0 255 0 0 0 1 15 19 17 15 2 0 0 0 0
255 0 0 3 251 255 255 255 255 255 255 56 1 0 0 255
0 0 1 32 59 69 66 66 66 37 0 0 0 255 0 0
0 0 14 23 23 24 16 18 7 0 0 0 255 0 0 1
57 69 67 59 56 57 56 31 0 0 255 0 0 0 18 77
86 88 76 88 85 70 0 0 0 0 0 0 0 0 0 0
0 5 115 132 115 100 93 109 105 86 10 0 255 0 0 0
3 60 85 85 94 99 102 77 7 1 0 0 255 0 0 0
7 18 61 61 16 5 0 0 0 0 255 0 0 0 0 0
0 0 0 0 0 0 0 0 0 255 0 0 0 1 17 17
12 11 11 9 0 0 0 255 0 0 0 0 1 14 18 14
9 0 0 0 0 0 255 0 0 0 0 5 11 14 14 3
0 0 0 0 255 0 0 0 0 9 37 49 49 39 5 0
0 0 0 0 255 0 1 4 224 255 255 255 221 81 0 0
0 0 255 0 0 1 11 12 11 12 12 14 10 3 0 0
255 0 0 0 24 40 108 106 106 97 73 11 0 0 255 0
0 0 0 1 19 21 21 18 1 1 0 0 0 0 255 0
1 66 255 255 255 255 255 255 255 16 0 0 255 0 0 2
42 114 136 136 111 99 91 69 0 0 0 255 0 0 1 4
18 24 24 21 14 7 1 0 0 255 0 0 0 0 29 53
71 79 47 26 0 0 0 0 255 0 0 0 2 35 73 73
61 9 1 0 0 0 255 0 0 0 0 5 14 18 21 22
22 3 0 0 0 255 0 0 0 0 1 4 9 11 11 0
0 0 0 255 0 0 0 1 1 0 0 8 8 8 1 0
0 0 255 0 0 0 10 60 84 90 102 102 24 1 0 0
0 255 0 0 0 0 9 53 51 19 7 0 0 0 0 255
0 0 0 25 255 255 255 255 255 255 60 0 0 0 255 0
0 0 1 5 42 42 42 33 15 0 0 1 1 255 0 0
0 0 2 3 3 3 1 0 0 0 0 255 0 1 4 33
251 255 255 255 255 157 11 1 0 0 255 0 0 0 9 37
63 63 65 36 3 0 0 0 255 0 0 0 0 5 15 23
24 16 10 1 0 0 0 255 0 0 0 49 73 73 60 59
57 52 3 0 0 255 0 0 0 1 29 76 86 76 86 36
0 0 0 0 0 0 0 0 0 0 0 0 5 60 125 125
132 100 109 94 18 1 0 255 0 0 0 0 18 70 71 72
99 102 7 3 0 0 0 255 0 0 0 1 17 17 12 5
0 0 0 0 0 255 0 0 0 0 0 0 0 0 0 0
0 0 0 0 255 0 0 0 0 1 7 10 10 9 0 0
0 0 255 0 0 0 0 0 1 14 9 0 0 0 0 0
0 255 0 0 0 0 0 5 5 3 0 0 0 0 0 255
0 0 0 0 0 9 39 23 19 0 0 0 0 0 0 255
0 0 0 7 224 255 221 81 1 0 0 0 0 255 0 0
0 2 12 11 16 11 12 10 1 0 0 255 0 0 0 2
24 40 66 80 80 9 3 1 0 255 0 0 0 0 1 1
4 4 1 0 0 0 0 0 0 255 0 0 2 66 197 208
208 255 255 16 9 1 1 255 0 0 0 1 44 105 105 111
91 69 2 0 0 0 255 0 0 1 2 4 18 21 8 7
1 0 0 0 255 0 0 0 0 0 29 47 73 28 1 0
0 0 0 255 0 0 0 0 2 30 52 52 2 1 0 0
0 255 0 0 0 0 1 5 7 15 15 2 1 0 0 0
255 0 0 0 0 1 1 1 0 0 0 0 0 0 255 0
0 0 0 1 1 0 0 1 1 0 0 0 0 255 0 0
0 0 10 77 81 77 28 1 0 0 0 0 255 0 0 0
0 1 2 3 3 1 0 0 0 0 255 0 0 0 2 25
255 255 255 255 60 1 0 0 0 255 0 0 0 0 2 5
28 28 15 0 0 0 1 0 255 0 0 0 0 0 1 1
1 0 0 0 0 0 255 0 0 2 3 33 102 255 255 157
11 7 1 0 0 255 0 0 0 0 9 29 29 10 3 0
0 0 0 255 0 0 0 0 1 5 9 10 7 2 1 0
0 0 255 0 0 0 1 49 73 59 59 54 8 0 0 0
255 0 0 0 1 2 29 42 42 36 0 0 0 0 0 0
0 0 0 0 0 0 0 1 7 60 97 100 92 88 18 1
0 0 255 0 0 0 0 0 18 51 70 51 7 0 0 0
0 0 255 0 0 0 0 0 0 0 0 0 0 0 0 0
255 0 0 0 0 0 0 0 0 0 0 0 0 0 0 255
0 0 0 0 0 1 0 0 0 0 0 0 0 255 0 0
0 0 0 0 0 0 0 0 0 1 0 0 255 0 0 0
0 0 0 1 1 0 0 0 0 0 255 0 0 0 0 0
0 0 0 0 0 0 0 0 0 0 255 0 0 0 0 0
2 2 1 0 0 0 0 0 255 0 0 0 0 2 8 8
8 10 1 0 0 0 255 0 0 0 1 2 21 22 21 9
7 1 0 0 255 0 0 0 0 0 0 0 0 0 0 0
0 0 0 0 255 0 0 1 16 52 139 139 126 14 4 1
0 0 255 0 0 0 0 1 44 99 99 39 2 0 0 0
0 255 0 0 0 0 0 0 0 0 0 0 0 0 0 255
0 0 0 0 0 0 0 1 1 0 0 0 0 0 255 0
0 0 0 0 1 1 1 0 0 0 0 0 255 0 0 0
0 0 1 1 1 1 1 0 0 0 0 255 0 0 0 0
0 0 0 0 0 0 0 0 0 255 0 0 0 0 0 0
0 0 0 0 0 0 0 0 255 0 1 0 0 1 1 4
1 1 0 0 0 0 0 255 0 0 0 0 1 1 0 0
0 0 0 0 0 255 0 0 0 0 0 0 16 16 1 0
0 0 0 0 255 0 0 0 0 1 1 1 1 0 0 0
0 0 0 255 0 0 0 0 0 0 0 0 0 0 0 0
0 255 0 1 1 1 1 3 3 5 5 1 1 1 0 0
255 0 0 0 0 0 0 0 0 0 0 0 0 0 255 0
0 0 0 0 1 1 7 1 1 0 0 0 0 255 0 0
0 0 1 1 1 1 1 0 0 0 0 255 0 0 0 0
0 0 0 0 0 0 0 0 0 0 0 0 0 1 0 0
0 0 0 1 4 4 4 5 5 3 0 0 0 255 0 0
0 0 0 0 0 0 0 0 0 0 0 0 0 255 0 0
0 0 0 0 0 0 0 0 0 0 0 255 0 0 0 0
0 0 0 0 0 0 0 0 0 0 255 0 0 0 0 0
0 0 0 0 0 0 0 0 255 0 0 0 0 0 0 0
0 0 0 0 0 0 0 255 0 0 0 0 0 0 0 0
0 0 0 0 0 255 0 0 0 0 0 0 0 0 0 0
0 0 0 0 0 255 0 0 0 0 0 0 0 0 0 0
0 0 0 255 0 0 0 0 0 0 0 0 0 0 0 0
0 255 0 0 0 0 1 0 0 0 0 1 0 0 0 255
0 0 0 0 0 0 0 0 0 0 0 0 0 0 0 255
0 0 0 1 11 8 11 5 3 2 1 1 0 255 0 0
0 0 0 0 1 1 0 0 0 0 0 0 255 0 0 0
0 0 0 0 0 0 0 0 0 0 255 0 0 0 0 0
0 0 0 0 0 0 0 0 0 255 0 0 0 0 0 0
0 0 0 0 0 0 0 255 0 0 0 0 0 0 0 0
0 0 0 0 0 0 255 0 0 0 0 0 0 0 0 0
0 0 0 0 255 0 0 0 0 0 1 0 0 0 0 0
0 0 0 255 0 0 0 0 0 0 0 0 0 0 0 0
0 0 255 0 0 0 0 0 0 0 0 0 0 0 0 0
255 0 0 0 0 0 0 0 0 0 0 0 0 0 0 255
0 0 0 0 0 0 1 0 0 0 0 0 0 0 255 0
0 0 0 0 0 0 0 0 0 0 0 0 255 0 0 1
1 1 0 0 0 0 1 0 0 0 0 255 0 0 0 0
0 0 0 0 0 0 0 0 0 255 0 0 0 0 0 0
0 0 0 0 0 0 0 0 255 0 0 0 0 0 0 0
0 0 0 0 0 0 255 0 0 0 0 0 0 0 0 0
0 0 0 0 0 0 0 0 1 0 0 0 0 0 0 0
0 1 2 1 0 0 0 0 255 0 0 0 0 0 0 0
0 0 0 0 0 0 0 0 255 0 0 0 0 0 0 0
0 0 0 0 0 0 255 0 0 0 0 0 0 0 0 0
0 0 0 0 0 255 0 0 0 0 0 0 0 0 0 0
0 0 0 255 0 0 0 0 0 0 0 0 0 0 0 0
0 0 255 0 0 0 0 0 0 0 0 0 0 0 0 0
255 0 0 0 0 0 0 0 0 0 0 0 0 0 0 0
255 0 0 0 0 0 0 0 0 0 0 0 0 0 255 0
0 0 0 0 0 0 0 0 0 0 0 0 255 0 0 0
0 0 0 0 0 0 0 0 0 0 255 0 0 0 0 0
0 0 0 0 0 0 0 0 0 0 255 0 0 0 0 0
0 0 0 0 0 0 0 0 255 0 0 0 0 0 0 0
0 0 0 0 0 0 0 255 0 0 0 0 0 0 0 0
0 0 0 0 0 255 0 0 0 0 0 0 0 0 0 0
0 0 0 0 255 0 0 0 0 0 0 0 0 0 0 0
0 0 255 0 0 0 0 0 0 0 0 0 0 0 0 0
0 255 0 0 0 0 0 0 0 0 0 0 0 0 0 255
0 0 0 0 0 0 0 0 0 0 0 0 0 0 255 0
0 0 0 0 0 0 0 0 0 0 0 0 0 255 0 0
0 0 0 0 0 0 0 0 0 0 0 255 0 0 0 0
0 0 0 0 0 0 0 0 0 0 255 0 0 0 0 0
0 0 0 0 0 0 0 0 0 255 0 0 0 0 0 0
0 0 0 0 0 0 0 255 0 0 0 0 0 0 0 0
0 0 0 0 0 0 255 0 0 0 0 0 0 0 0 0
0 0 0 0 255 0 0 0 0 0 0 0 0 0 0 0
1 0 0 255 0 0 0 0 0 0 0 0 0 0 0 0
0 255 0 0 0 0 0 0 0 0 0 0 0 0 0 0
0 0 0 0 0 0 0 0 0 0 0 0 0 0 0 0
0 0 0 255 0 0 0 0 0 0 0 0 0 0 0 0
0 0 0 255 0 0 0 0 0 0 0 0 0 0 0 0
0 255 0 0 0 0 0 0 0 0 0 0 0 0 0 0
255 0 0 0 0 0 0 0 0 0 0 0 0 0 255 0
0 0 0 0 0 0 0 0 0 0 0 0 0 255 0 0
0 0 0 0 0 0 0 0 0 0 0 255 0 0 0 0
0 0 0 0 0 0 0 0 0 0 0 255 0 0 0 0
0 0 0 0 0 0 0 0 0 255 0 0 0 0 0 0
0 0 0 0 0 0 0 255 0 0 0 0 0 0 0 0
0 0 0 0 0 255 0 1 0 0 0 0 0 0 0 0
0 0 0 0 0 255 0 0 0 0 0 0 0 0 0 0
0 0 0 255 0 0 0 0 0 0 0 0 0 0 0 0
0 0 255 0 0 0 0 0 0 0 0 0 0 0 0 0
255 255 255 255 255 255 255 255 255 255 255 255 255 255 255 255
255 255 255 255 255 255 255 255 255 255 255 255 255 255 255 255
255 255 255 255 255 255 255 255 255 255 255 255 255 255 255 255
255 255 255 255 255 255 255 255 255 255 255 255 255 255 255 255
255 255 255 255 255 255 255 255 255 255 255 255 255 255 255 255
255 255 255 255 255 255 255 255 255 255 255 255 255 255 255 255
255 255 255 255 255 255 255 255 255 255 255 255 255 255 255 255
255 255 255 255 255 255 255 255 255 255 255 255 255 255 255 255
255 255 255 255 255 255 255 255 255 255 255 255 255 255 255 255
255 255 255 255 255 255 255 255 255 255 255 255 255 255 255 255
255 255 255 255 255 255 255 255 255 255 255 255 255 255 255 255
255 255 255 255 255 255 255 255 255 255 255 255 255 255 255 255
255 255 255 255 255 255 255 255 255 255 255 255 255 255 255 255
255 255 255 255 255 255 255 255 255 255 255 255 255 255 255 255
255 255 255 255 255 255 255 255 255 255 255 255 255 255 255 255
255 255 255 255 255 255 255 255 255 255 255 255 255 255 255 255
255 255 255 255 255 255 255 255 255 255 255 255 255 255 255 255
255 255 255 255 255 255 255 255 255 255 255 255 255 255 255 255
255 255 255 255 255 255 255 255 255 255 255 255 255 255 255 255
255 255 255 255 255 255 255 255 255 255 255 255 255 255 255 255
255 255 255 255 255 255 255 255 255 255 255 255 255 255 255 255
255 255 255 255 255 255 255 255 255 255 255 255 255 255 255 255
255 255 255 255 255 255 255 255 255 255 255 255 255 255 255 255
255 255 255 255 255 255 255 255 255 255 255 255 255 255 255 255
255 255 255 255 255 255 255 255 255 255 255 255 255 255 255 255
255 255 255 255 255 255 255 255 255 255 255 255 255 255 255 255
255 255 255 255 255 255 255 255 255 255 255 255 255 255 255 255
255 255 255 255 255 255 255 255 255 255 255 255 0 0 0 1
0 0 0 0 0 0 0 0 0 0 255 0 0 0 0 0
0 0 0 0 0 0 0 0 255 0 0 0 0 0 0 0
0 0 0 0 0 0 0 255 0 0 0 0 0 0 0 0
0 0 0 0 0 255 0 0 0 0 0 0 0 0 0 0
0 0 0 0 255 0 0 0 0 0 0 0 0 0 0 0
0 0 0 255 0 0 0 0 0 0 0 0 0 0 0 0
0 255 0 0 0 0 0 0 0 0 0 0 0 0 0 0
255 0 0 0 0 0 0 0 0 0 0 0 0 0 0 255
0 0 0 0 0 0 0 0 0 0 0 0 0 255 0 0
0 0 0 0 0 0 0 0 0 0 0 0 255 0 0 0
0 0 0 0 0 0 0 0 0 0 255 0 0 0 0 0
0 0 0 0 0 0 0 0 0 255 0 0 0 0 0 0
0 0 0 0 0 0 0 255 0 0 0 0 0 0 0 0
0 0 0 0 0 0 0 0 0 0 0 0 0 0 0 0
0 0 0 0 0 0 0 0 0 255 0 0 0 0 0 0
0 0 0 0 0 0 0 0 0 255 0 0 0 0 0 0
0 0 0 0 0 0 0 255 0 0 0 0 0 0 0 0
0 0 0 0 0 0 255 0 0 0 0 0 0 0 0 0
0 0 0 0 255 0 0 0 1 0 0 0 0 0 0 0
0 0 0 255 0 0 0 0 0 0 0 0 0 0 0 0
0 255 0 0 0 1 0 0 0 0 0 0 0 0 0 0
0 255 0 0 0 0 0 0 0 0 0 0 0 0 0 255
0 0 0 0 0 0 0 0 0 0 0 0 0 255 0 0
0 0 0 0 0 0 0 0 0 0 0 255 0 0 0 0
0 0 0 0 0 0 0 0 0 0 0 255 0 0 0 0
0 0 0 0 0 0 0 0 0 255 0 0 0 0 0 0
0 0 0 1 0 0 0 0 255 0 0 0 0 0 0 0
0 0 0 0 0 0 255 0 0 0 0 0 0 0 0 0
0 0 0 0 0 255 0 0 0 1 0 0 0 0 0 0
0 0 0 255 0 0 0 0 0 0 0 0 0 0 0 0
0 0 255 0 0 0 0 0 0 0 0 0 0 0 0 0
255 0 0 0 0 0 0 1 1 0 0 0 0 0 0 255
0 0 0 0 0 0 0 0 0 0 0 0 0 0 255 0
0 0 0 0 0 0 0 0 0 0 0 0 255 0 0 0
0 0 0 0 0 0 0 0 0 0 0 255 0 0 0 0
0 0 0 0 0 0 0 0 0 0 255 0 0 0 0 0
0 0 0 0 0 0 0 0 255 0 0 0 0 0 0 0
0 0 0 0 0 0 0 255 0 0 0 0 0 0 0 0
0 0 0 0 0 255 0 0 0 0 0 0 0 0 0 0
0 0 0 0 255 0 0 0 0 0 0 0 0 0 0 0
0 0 255 0 0 0 0 0 0 0 0 0 0 0 0 0
0 0 0 0 0 0 0 0 0 0 0 0 0 0 0 0
0 0 0 0 255 0 0 0 0 0 0 0 0 0 0 0
0 0 0 0 255 0 0 0 0 0 0 0 0 0 0 0
0 0 255 0 0 0 0 0 0 1 0 0 0 0 0 0
0 255 0 0 0 0 0 0 0 0 0 0 0 0 0 255
0 0 0 0 0 0 0 0 0 0 0 0 0 0 255 0
0 0 0 0 0 0 0 0 0 0 0 0 255 0 0 0
0 0 0 0 1 1 0 0 0 0 0 0 255 0 0 0
0 0 0 0 0 0 0 0 0 0 255 0 0 0 0 0
0 0 0 0 0 0 0 0 255 0 0 0 0 0 0 0
0 0 0 0 0 0 255 0 0 0 0 0 0 0 0 0
0 0 0 0 0 0 255 0 0 0 0 0 0 0 0 0
0 0 0 0 255 0 0 0 0 0 0 0 0 0 0 0
0 0 0 255 0 0 0 0 0 0 0 0 0 0 0 0
0 255 0 0 0 0 0 0 0 0 0 0 0 0 0 0
255 0 0 0 1 1 0 0 0 0 0 0 0 0 255 0
0 0 0 0 1 3 3 2 0 0 0 0 0 255 0 0
0 0 0 0 0 0 0 0 0 0 0 255 0 0 0 0
0 1 1 1 1 0 0 0 0 0 255 0 0 0 0 0
0 0 0 0 0 0 0 0 0 255 0 0 0 0 0 0
0 0 0 0 0 0 0 255 0 0 0 0 0 0 0 0
0 0 0 0 0 0 255 0 0 0 0 0 0 0 0 0
0 0 0 0 0 255 0 0 0 0 0 0 0 0 0 0
0 0 0 255 0 0 0 0 0 0 0 0 0 0 0 0
0 0 255 0 0 0 0 0 0 0 0 0 0 0 0 0
255 0 0 0 0 0 0 0 1 1 0 0 0 0 0 255
0 0 0 0 0 0 0 0 0 0 0 0 0 255 0 0
0 0 0 0 0 1 0 0 0 0 0 0 0 0 0 0
0 0 0 0 0 3 3 12 12 12 2 1 0 0 0 255
0 0 0 0 0 0 0 0 0 0 0 0 0 0 0 255
0 0 0 0 1 3 3 1 0 0 0 0 0 255 0 0
0 0 0 1 21 21 0 0 0 0 0 0 255 0 0 0
0 1 7 7 1 0 0 0 0 0 255 0 0 0 0 1
14 14 2 0 0 0 0 0 0 255 0 0 0 0 0 1
1 4 2 0 0 0 0 255 0 0 0 0 0 0 1 1
1 1 0 0 0 0 0 255 0 0 1 32 38 43 43 18
5 0 0 0 0 255 0 0 0 1 23 32 32 24 9 0
0 0 0 255 0 0 0 0 4 5 43 43 18 1 0 0
0 255 0 0 0 0 0 1 1 1 1 0 0 0 0 0
0 255 0 0 0 0 1 0 0 1 1 0 0 0 0 255
0 0 0 0 0 0 0 0 0 0 0 0 0 0 255 0
0 0 0 0 0 0 0 0 0 0 0 0 255 0 0 0
0 0 0 0 0 0 0 0 0 0 0 255 0 0 0 1
2 4 7 5 5 0 0 0 0 255 0 0 0 0 16 56
73 57 54 37 0 0 0 0 255 0 0 0 0 0 0 0
1 1 0 0 0 0 255 0 0 1 1 12 121 121 88 73
59 0 0 0 0 255 0 0 0 0 0 0 0 0 0 0
0 0 0 0 255 0 0 0 0 0 0 0 0 0 0 0
0 0 255 0 0 0 0 0 0 0 0 0 0 0 0 0
0 255 0 0 0 0 0 0 7 7 0 0 0 0 0 0
255 0 0 0 0 0 1 0 0 1 0 0 0 0 255 0
0 0 0 0 1 9 10 10 0 0 0 0 0 255 0 0
0 1 3 7 7 4 1 1 0 0 0 255 0 0 0 0
0 22 84 84 28 1 0 0 0 0 255 0 0 0 0 0
0 0 0 0 0 0 0 0 255 0 0 0 0 0 0 33
35 35 1 0 0 0 0 0 0 0 0 0 0 0 0 3
17 53 255 255 255 251 95 12 0 0 255 0 0 0 0 0
0 7 19 19 8 1 0 0 0 0 255 0 0 1 8 51
70 69 69 53 0 0 0 0 255 0 0 0 2 19 81 99
84 66 4 0 0 0 0 255 0 0 0 1 11 9 7 7
5 0 0 0 0 255 0 0 0 4 14 21 28 28 28 26
2 0 0 0 255 0 0 1 1 7 10 10 10 5 4 0
0 0 255 0 0 0 0 2 22 35 35 33 21 2 0 0
0 0 255 0 22 66 178 211 201 201 201 115 5 0 0 0
255 0 0 1 23 37 35 35 67 38 9 0 0 0 255 0
0 2 73 134 98 93 93 88 54 10 0 0 255 0 0 0
0 1 12 23 23 24 17 14 0 0 0 0 255 0 0 0
0 1 7 7 3 1 1 0 0 0 255 0 0 0 0 1
2 83 83 60 9 0 0 0 0 255 0 0 0 0 0 7
7 7 0 0 0 0 0 255 0 0 0 0 0 0 1 1
1 0 0 0 0 0 255 0 0 0 2 7 43 83 126 126
24 1 0 0 255 0 0 0 17 56 86 88 81 88 57 37
1 0 0 255 0 0 0 0 2 42 25 25 23 0 0 0
0 255 0 0 1 12 93 122 122 88 73 73 53 0 0 0
255 0 0 0 0 0 1 4 4 4 4 0 0 0 0 255
0 0 0 0 3 65 72 52 30 1 0 0 0 255 0 0
0 0 0 0 0 1 1 0 0 0 0 0 255 0 0 0
0 8 17 17 17 19 0 0 0 0 0 255 0 0 0 1
1 7 23 11 2 0 0 0 0 255 0 0 0 0 1 25
25 19 17 15 0 0 0 0 255 0 0 1 5 36 80 94
113 101 5 1 0 0 255 0 0 0 1 22 187 202 195 208
132 1 1 0 0 255 0 0 0 0 0 0 1 1 0 0
0 0 0 255 0 0 0 0 2 50 92 92 90 86 0 0
0 0 0 0 0 0 0 0 0 1 29 53 255 255 255 255
255 255 95 12 0 255 0 0 0 0 0 7 45 51 53 40
8 0 0 0 0 255 0 1 5 49 78 81 93 90 90 64
0 0 0 255 0 0 16 28 99 116 126 126 125 66 4 0
0 0 255 0 0 1 9 11 9 7 5 7 7 1 0 0
255 0 0 4 12 31 39 32 42 58 60 26 2 0 0 255
0 0 1 7 11 17 12 12 12 14 4 1 0 255 0 0
1 2 38 38 38 35 38 33 21 0 0 0 0 255 1 66
178 255 255 247 247 236 226 115 5 0 0 255 0 0 19 56
67 47 47 67 67 38 1 0 0 255 0 0 51 134 143 134
121 108 98 98 54 10 0 255 0 0 0 1 22 56 47 36
45 31 23 17 0 0 0 255 0 0 0 0 16 31 31 31
12 1 0 0 0 255 0 0 0 1 45 111 88 84 70 60
9 0 0 0 255 0 0 0 1 17 18 18 18 11 0 0
0 0 255 0 0 0 0 0 1 10 8 8 2 0 0 0
0 255 0 0 0 4 43 140 149 149 149 145 24 0 0 255
0 0 17 50 86 106 88 116 136 136 67 8 0 0 255 0
0 0 2 25 42 33 39 39 9 0 0 0 255 0 0 2
93 122 125 122 93 88 91 53 9 0 0 255 0 0 0 0
1 10 12 12 11 8 3 0 0 0 255 0 0 0 3 72
79 79 76 56 30 1 0 0 255 0 0 0 0 0 0 9
8 5 0 0 0 0 0 255 0 0 0 8 18 21 19 19
19 3 1 0 0 0 255 0 0 0 1 7 23 25 23 16
2 1 0 0 255 0 0 0 0 11 32 32 28 25 22 17
0 0 0 255 0 0 3 36 86 94 106 167 168 101 5 0
0 255 0 0 0 21 202 210 210 255 255 255 132 3 0 0
255 0 0 0 0 0 2 3 12 5 0 0 0 0 255 0
0 0 0 50 101 109 101 119 113 86 1 1 0 0 0 0
0 0 0 0 4 29 221 255 255 255 255 255 255 167 44 1
255 0 0 0 0 3 14 45 50 51 40 32 8 0 0 0
255 0 1 7 51 78 70 77 90 100 90 11 0 0 255 0
2 28 104 107 114 116 125 125 115 57 1 0 0 255 1 1
1 5 9 4 4 1 5 7 7 1 0 255 0 0 8 31
46 46 32 42 42 58 58 11 1 0 255 0 0 7 10 11
17 12 14 17 17 8 1 0 255 0 0 1 17 38 38 30
30 38 38 26 12 0 0 0 255 17 156 211 255 255 201 201
226 236 208 11 0 0 255 0 2 45 67 56 44 35 44 56
50 15 0 0 255 0 0 73 129 129 115 108 98 98 99 98
52 1 255 0 0 0 11 35 56 40 40 40 31 23 17 4
0 0 255 0 0 0 24 25 31 31 31 24 12 0 0 0
255 0 1 1 45 116 116 102 98 92 92 70 0 0 0 255
0 0 0 11 17 18 18 18 9 2 0 0 0 255 0 0
0 0 2 16 16 14 14 8 2 0 0 0 255 0 0 0
10 146 161 161 149 166 149 86 1 1 255 0 3 19 59 88
98 88 98 125 125 65 12 0 0 255 0 0 0 4 18 49
39 37 39 37 4 0 0 255 0 0 33 93 118 118 139 121
85 121 64 40 1 0 255 0 0 0 0 3 10 12 12 11
7 5 1 0 0 255 0 0 0 47 70 70 52 52 52 56
23 0 0 255 0 0 0 0 0 11 11 11 8 1 0 0
0 0 255 0 0 1 9 14 18 17 17 17 3 0 0 0
0 255 0 0 0 1 9 23 25 22 16 11 2 0 0 255
0 0 0 4 18 25 25 19 19 18 17 0 0 0 255 0
0 2 76 86 92 92 127 173 101 16 0 0 255 0 0 1
60 226 235 235 235 255 255 215 3 1 0 255 0 0 0 0
1 3 16 23 23 5 0 0 0 255 0 0 1 1 64 109
116 118 138 119 86 1 0 0 0 0 0 0 0 0 0 17
31 255 255 255 255 255 255 255 255 44 1 255 0 0 0 0
4 30 45 50 47 40 32 8 0 0 0 255 0 1 7 78
81 80 85 93 102 90 52 0 0 255 0 7 40 104 114 127
125 125 95 95 83 2 0 0 255 0 4 5 16 9 4 3
1 7 7 7 1 0 255 0 0 8 36 76 56 56 56 70
60 42 12 0 0 255 0 0 7 14 11 14 12 14 18 17
7 1 0 255 0 0 1 21 38 30 29 29 30 44 30 17
0 0 0 255 3 156 208 245 126 126 115 210 226 208 14 0
0 255 0 2 45 67 67 44 44 44 66 56 15 1 0 255
0 12 92 129 115 106 95 95 99 108 83 56 0 255 0 0
0 12 35 59 40 40 40 31 24 17 4 0 0 255 0 0
0 25 25 22 22 31 24 12 0 0 0 255 0 1 1 72
116 116 102 98 98 95 85 0 0 0 255 0 0 0 7 18
21 18 9 8 8 0 0 0 255 0 0 0 0 9 16 16
37 32 15 8 0 0 0 255 0 0 0 16 109 109 109 149
166 149 86 1 0 255 1 19 59 63 63 88 86 98 113 113
71 8 0 0 255 0 0 0 17 19 23 16 16 37 28 4
0 0 255 0 0 33 94 118 107 107 121 121 122 85 40 1
0 255 0 0 0 1 5 10 12 12 10 7 3 1 0 0
255 0 0 1 47 70 63 44 44 46 52 28 0 0 255 0
0 0 0 0 9 12 12 12 5 0 0 0 0 255 0 0
0 9 12 17 14 17 11 3 0 0 0 0 255 0 0 0
1 12 19 22 21 16 16 2 0 0 255 0 0 1 4 12
18 18 25 38 18 9 0 0 0 255 0 0 1 58 86 127
92 127 111 111 16 0 0 255 0 0 1 76 226 235 235 253
255 255 215 3 0 0 255 0 0 0 0 2 16 37 45 21
8 1 0 0 255 0 0 1 1 93 109 109 115 115 113 79
1 0 0 0 0 0 0 0 0 0 5 26 255 255 255 255
255 255 255 247 26 1 255 0 0 0 0 12 35 43 35 37
35 18 2 0 0 0 255 0 1 7 90 101 85 85 104 111
104 52 0 0 255 0 7 40 104 127 127 94 94 87 95 83
2 0 0 255 0 5 5 14 14 4 3 1 19 19 7 0
0 255 0 0 3 64 80 64 76 71 73 73 42 23 0 0
255 0 1 8 14 10 12 10 10 10 10 8 1 0 255 0
0 2 21 28 30 29 30 38 44 30 17 0 0 0 255 15
112 208 245 155 136 136 210 210 131 8 0 0 255 0 0 18
53 53 45 44 50 50 50 10 0 0 255 0 12 92 106 100
95 94 95 105 108 83 71 0 255 0 0 0 12 35 50 40
40 40 29 28 22 4 0 0 255 0 0 0 25 31 25 22
24 24 5 0 0 0 255 0 0 1 72 108 116 126 120 120
98 25 4 0 0 255 0 0 0 0 10 10 5 4 5 3
0 0 0 255 0 0 0 0 2 12 26 26 16 9 1 0
0 0 255 0 0 0 16 109 109 109 148 166 86 44 1 0
255 1 3 46 63 63 84 63 84 71 71 47 12 0 0 255
0 0 0 4 19 37 30 28 28 24 0 0 0 255 0 0
11 90 107 90 84 72 102 102 88 32 1 0 255 0 0 0
1 7 9 10 9 7 4 3 0 0 0 255 0 0 1 14
52 54 46 46 52 52 23 0 0 255 0 0 0 0 1 7
16 16 16 1 0 0 0 0 255 0 0 0 0 12 17 21
21 17 8 0 0 0 0 255 0 0 0 1 12 19 19 19
16 11 0 0 0 255 0 0 0 4 12 18 21 21 21 12
8 0 0 0 255 0 0 1 26 92 143 153 169 111 71 7
0 0 255 0 0 2 67 233 253 253 253 255 215 140 1 1
0 255 0 0 0 0 8 23 35 23 18 8 0 0 0 255
0 0 0 3 64 126 126 118 106 88 31 0 0 0 0 0
0 0 0 0 0 5 17 200 255 255 255 255 255 255 247 24
1 255 0 0 0 0 2 29 43 50 56 35 8 0 0 0
0 255 0 1 1 38 90 105 113 107 104 70 15 0 0 255
0 1 12 88 127 132 122 106 106 95 49 0 0 0 255 0
0 5 12 12 8 5 7 23 19 1 0 0 255 0 0 2
36 72 59 59 59 71 78 71 12 0 0 255 0 1 8 14
14 14 14 14 11 11 10 0 0 255 0 0 0 2 28 30
30 37 42 43 17 2 0 0 0 255 3 80 143 208 181 167
185 194 185 122 4 0 0 255 0 0 11 36 58 59 71 66
50 22 0 0 0 255 0 9 64 95 95 79 94 105 105 105
83 56 0 255 0 0 0 5 35 50 73 33 47 33 28 22
1 0 0 255 0 0 0 8 31 31 31 32 5 2 0 0
0 255 0 0 0 15 91 119 126 123 120 99 23 2 0 0
255 0 0 0 0 7 7 4 3 2 0 0 0 0 255 0
0 0 0 0 2 3 3 1 1 0 0 0 1 255 0 0
0 4 38 81 95 81 80 44 2 0 0 255 0 1 30 46
56 84 56 63 53 47 39 8 0 0 255 0 0 0 1 4
10 12 12 16 11 0 0 0 255 0 0 1 81 84 84 84
72 98 88 88 9 0 0 255 0 0 0 0 5 8 9 7
3 2 0 0 0 0 255 0 0 0 5 44 52 52 52 52
31 2 1 0 255 0 0 0 0 0 1 7 7 4 1 0
0 0 0 255 0 0 0 0 1 12 17 17 10 2 0 0
0 0 255 0 0 0 1 1 12 16 16 11 0 0 0 0
255 0 0 0 1 10 12 18 18 16 8 0 0 0 0 255
0 0 0 1 26 143 153 150 47 7 0 0 0 255 0 0
0 2 67 233 233 171 171 140 1 0 1 17 255 0 0 0
0 0 9 23 8 5 1 0 0 0 255 0 0 0 0 0
93 93 93 88 31 0 0 0 0 0 0 0 0 0 0 0
4 16 51 215 255 255 255 255 247 33 10 0 255 0 0 0
0 0 2 22 35 35 2 1 0 0 0 0 255 0 0 1
9 38 70 72 72 49 8 0 0 0 255 0 0 11 33 123
146 138 113 113 67 0 0 0 0 255 0 0 1 5 8 7
7 7 12 8 1 0 0 255 0 0 2 8 59 59 59 52
52 71 35 5 0 0 255 0 0 0 8 8 10 10 8 8
8 2 0 0 255 0 0 0 2 5 21 26 37 37 37 1
0 0 0 0 255 0 14 99 181 232 231 194 185 127 8 1
0 0 255 0 0 1 11 45 58 45 44 22 0 0 0 0
255 0 0 9 65 76 95 163 170 126 113 105 2 0 255 0
0 0 1 10 24 35 33 46 39 28 1 0 0 0 255 0
0 0 1 10 31 24 3 2 0 0 0 0 255 0 0 0
2 15 91 123 123 99 25 4 1 0 0 255 0 0 0 0
0 4 3 2 0 0 0 0 0 255 0 0 0 0 0 0
1 1 0 0 0 0 0 1 255 0 0 0 4 7 38 67
67 21 5 2 0 0 255 0 0 21 29 29 60 53 53 44
39 24 2 1 0 255 0 0 0 0 0 0 0 5 0 0
0 0 0 255 0 0 0 14 50 50 111 101 101 87 10 0
0 0 255 0 0 0 0 0 7 7 3 1 0 0 0 0
0 255 0 0 0 1 1 44 44 35 31 2 1 0 0 255
0 0 0 0 0 1 1 0 0 0 0 0 0 0 255 0
0 0 0 0 0 1 1 1 0 0 0 0 0 255 0 0
0 0 0 1 1 1 0 0 0 0 0 255 0 0 0 0
0 1 10 10 8 1 0 0 0 0 255 0 0 1 0 2
17 23 23 1 0 0 0 0 255 0 0 0 0 1 4 51
51 18 1 0 0 3 17 255 0 0 0 0 0 0 0 0
0 0 0 0 0 255 0 0 0 0 0 0 0 0 0 0
0 0 0 0 0 0 0 0 0 0 0 0 4 16 43 215
255 255 190 33 10 0 0 255 0 0 0 0 0 0 0 0
0 0 0 0 0 0 0 255 0 0 0 0 3 3 3 3
2 0 0 0 0 255 0 0 0 11 33 122 122 106 67 0
0 0 0 0 255 0 0 0 1 4 5 3 3 2 0 0
0 0 255 0 0 0 1 11 31 37 31 35 29 5 0 0
0 255 0 0 0 0 7 7 7 7 7 2 0 0 0 255
0 0 0 0 0 4 4 4 1 1 1 0 0 0 0 255
0 1 14 99 145 161 145 72 8 1 0 0 0 255 0 0
0 0 1 12 26 12 1 0 0 0 0 255 0 0 0 4
56 71 76 163 113 73 2 0 0 255 0 0 0 0 1 10
12 23 33 26 1 0 0 0 0 255 0 0 0 0 0 1
1 1 0 0 0 0 0 255 0 0 0 1 1 3 60 60
0 0 0 0 0 0 255 0 0 0 0 0 1 0 0 0
0 0 0 0 255 0 0 0 0 0 0 0 0 0 0 0
0 0 0 255 0 0 0 0 2 0 0 0 1 3 1 0
0 255 0 0 0 10 21 29 43 40 39 17 2 1 0 0
255 0 0 0 0 0 0 0 0 0 0 0 0 0 255 0
0 0 0 14 26 98 98 87 9 0 0 0 0 255 0 0
0 0 0 0 1 0 0 0 0 0 0 0 255 0 0 0
0 0 1 1 1 0 0 0 0 0 255 0 0 0 0 0
0 0 0 0 0 0 0 0 0 255 0 0 0 0 0 0
0 0 0 0 0 0 0 0 255 0 0 0 0 0 0 0
0 0 0 0 0 0 255 0 0 0 0 0 0 0 1 1
1 0 0 0 0 255 0 0 0 0 0 0 0 0 0 0
0 0 0 255 0 0 0 0 0 0 0 1 1 1 0 0
0 0 255 0 0 0 0 0 0 0 0 0 0 0 0 0
255 0 0 0 0 0 0 0 0 0 0 0 0 0 0 0
0 0 0 0 0 0 0 0 0 3 23 23 12 7 1 0
0 0 255 0 0 0 0 0 0 0 0 0 0 0 0 0
0 0 255 0 0 0 0 1 2 1 0 0 0 0 0 0
255 0 0 0 0 5 5 5 1 0 0 0 0 0 0 255
0 0 0 0 0 0 0 0 0 0 0 0 0 255 0 0
0 1 1 1 11 10 10 1 1 0 0 0 255 0 0 0
0 0 0 0 0 0 0 0 0 0 255 0 0 0 0 0
0 0 0 0 0 0 0 0 0 0 255 0 0 1 7 42
42 25 3 1 1 1 0 0 255 0 0 0 0 0 0 2
0 0 0 0 0 0 255 0 0 0 0 1 15 17 17 4
0 0 0 0 255 0 0 0 0 0 0 0 0 0 0 0
0 0 0 0 255 0 0 0 0 0 0 0 0 0 0 0
0 0 255 0 0 0 0 0 0 0 0 0 0 0 0 0
0 255 0 0 0 0 0 0 0 0 0 0 0 0 0 255
0 0 0 0 0 0 0 0 0 0 0 0 0 0 255 0
0 0 0 0 0 0 0 0 1 0 0 0 255 0 0 0
0 2 4 17 4 2 0 0 0 0 0 255 0 0 0 0
0 0 0 0 0 0 0 0 0 255 0 0 0 0 0 0
0 1 0 0 0 0 0 0 255 0 0 0 0 0 0 0
0 0 0 0 0 0 0 255 0 0 0 0 0 0 0 0
0 0 0 0 0 255 0 0 0 0 0 0 0 0 0 0
0 0 0 0 255 0 0 0 0 0 0 0 0 0 0 0
0 0 0 255 0 0 0 0 0 0 0 0 0 0 0 0
0 255 0 0 0 0 0 0 0 0 0 0 0 0 0 0
255 0 0 0 0 0 0 0 0 0 0 0 0 0 255 0
0 0 0 0 0 0 0 0 0 0 0 0 0 255 0 0
0 0 0 0 0 0 0 0 0 0 0 255 0 0 0 0
0 0 0 0 0 0 0 0 0 0 0 0 0 0 0 0
0 0 0 0 0 0 0 0 0 0 0 0 0 255 0 0
0 0 0 0 0 0 0 0 0 0 0 0 0 255 0 0
0 0 0 0 0 0 0 0 0 0 0 255 0 0 0 0
0 0 0 0 0 0 0 0 0 0 255 0 0 0 0 0
0 0 0 0 0 0 0 0 255 0 0 0 0 0 0 0
0 0 0 0 0 0 0 255 0 0 0 0 0 0 0 0
0 0 0 0 0 255 0 0 0 0 0 0 0 0 0 0
0 0 0 0 0 255 0 0 0 0 1 1 0 0 0 0
0 0 0 255 0 0 0 0 0 0 0 0 0 0 0 0
0 255 0 0 0 0 0 0 15 4 0 0 0 0 0 255
0 0 0 0 0 0 0 0 0 0 0 0 0 0 0 255
0 0 0 0 0 0 0 0 0 0 0 0 0 255 0 0
0 0 0 0 0 0 0 0 0 0 0 0 255 0 0 0
0 0 0 0 0 0 0 0 0 0 255 0 0 0 0 0
0 0 0 0 0 0 0 0 0 255 0 0 0 0 0 0
0 0 0 0 0 0 0 255 0 0 0 0 0 0 0 0
0 0 0 0 0 0 255 0 0 0 0 0 0 0 0 0
0 0 0 0 255 0 0 0 0 0 0 0 0 0 0 0
0 0 0 255 0 0 0 0 0 0 0 0 0 0 0 0
0 0 255 0 0 0 0 0 0 0 0 0 0 0 0 0
255 0 0 0 0 0 0 0 0 0 0 0 0 0 0 255
0 0 0 0 0 0 0 0 0 0 0 0 0 0 255 0
0 0 0 0 0 0 0 0 0 0 0 0 255 0 0 0
0 0 0 0 0 0 0 0 0 0 0 255 0 0 0 0
0 0 0 0 0 0 0 0 0 255 0 0 0 0 0 0
0 0 0 0 0 0 0 0 255 0 0 0 0 0 0 0
0 0 0 0 0 0 255 0 0 0 0 0 0 0 0 0
0 0 0 0 0 0 0 0 0 0 0 0 0 0 0 0
0 0 0 0 0 0 0 0 255 0 0 0 0 0 0 0
0 0 0 0 0 0 0 0 255 0 0 0 0 0 0 0
0 0 0 0 0 0 255 0 0 0 0 0 0 0 0 0
0 0 0 0 0 255 0 0 0 0 0 0 0 0 0 0
0 0 0 255 0 0 0 0 0 0 0 0 0 0 0 0
0 0 255 0 0 0 0 0 0 0 0 0 0 0 0 0
255 0 0 0 0 0 0 0 0 0 0 0 0 0 0 0
255 0 0 0 0 0 0 0 0 0 0 0 0 0 255 0
0 0 0 0 0 0 0 0 0 0 0 0 255 0 0 0
0 0 0 0 0 0 0 0 0 0 255 0 0 0 0 0
0 0 0 0 0 0 0 0 0 0 255 0 0 0 0 0
0 0 0 0 0 0 0 0 255 0 0 0 0 0 0 0
0 0 0 0 0 0 0 255 0 0 0 0 0 0 0 0
0 0 0 0 0 255 0 0 0 0 0 0 0 0 0 0
0 0 0 0 255 0 0 0 0 0 0 0 0 0 0 0
0 0 255 0 0 0 0 0 0 0 0 0 0 0 0 0
0 255 0 0 0 0 0 0 0 0 0 0 0 0 0 255
0 0 0 0 0 0 0 0 0 0 0 0 0 0 255 0
0 0 0 0 0 0 0 0 0 0 0 0 0 255 0 0
0 0 0 0 0 0 0 0 0 0 0 255 0 0 0 0
0 0 0 0 0 0 0 0 0 0 255 0 0 0 0 0
0 0 0 0 0 0 0 0 0 255 0 0 0 0 0 0
0 0 0 0 0 0 0 255 0 0 0 0 0 0 0 0
0 0 0 0 0 0 255 0 0 0 0 0 0 0 0 0
0 0 0 0 255 0 0 0 0 0 0 0 0 0 0 0
0 0 0 255 0 0 0 0 0 0 0 0 0 0 0 0
0 255 0 0 0 0 0 0 0 0 0 0 0 0 0 0
0 0 0 255 255 255 255 255 255 255 255 255 255 255 255 255
255 255 255 255 255 255 255 255 255 255 255 255 255 255 255 255
255 255 255 255 255 255 255 255 255 255 255 255 255 255 255 255
255 255 255 255 255 255 255 255 255 255 255 255 255 255 255 255
255 255 255 255 255 255 255 255 255 255 255 255 255 255 255 255
255 255 255 255 255 255 255 255 255 255 255 255 255 255 255 255
255 255 255 255 255 255 255 255 255 255 255 255 255 255 255 255
255 255 255 255 255 255 255 255 255 255 255 255 255 255 255 255
255 255 255 255 255 255 255 255 255 255 255 255 255 255 255 255
255 255 255 255 255 255 255 255 255 255 255 255 255 255 255 255
255 255 255 255 255 255 255 255 255 255 255 255 255 255 255 255
255 255 255 255 255 255 255 255 255 255 255 255 255 255 255 255
255 255 255 255 255 255 255 255 255 255 255 255 255 255 255 255
255 255 255 255 255 255 255 255 255 255 255 255 255 255 255 255
255 255 255 255 255 255 255 255 255 255 255 255 255 255 255 255
255 255 255 255 255 255 255 255 255 255 255 255 255 255 255 255
255 255 255 255 255 255 255 255 255 255 255 255 255 255 255 255
255 255 255 255 255 255 255 255 255 255 255 255 255 255 255 255
255 255 255 255 255 255 255 255 255 255 255 255 255 255 255 255
255 255 255 255 255 255 255 255 255 255 255 255 255 255 255 255
255 255 255 255 255 255 255 255 255 255 255 255 255 255 255 255
255 255 255 255 255 255 255 255 255 255 255 255 255 255 255 255
255 255 255 255 255 255 255 255 255 255 255 255 255 255 255 255
255 255 255 255 255 255 255 255 255 255 255 255 255 255 255 255
255 255 255 255 255 255 255 255 255 255 255 255 255 255 255 255
255 255 255 255 255 255 255 255 255 255 255 255 255 255 255 255
255 255 255 255 255 255 255 255 255 255 255 255 255 255 255 255
255 255 255 255 255 255 255 255 255 255 255 255 255 255 0 0
0 0 0 0 0 0 0 0 0 0 0 0 0 0 255 0
0 0 0 0 0 0 0 0 0 0 0 0 0 0 255 0
0 0 0 0 0 0 0 0 0 0 0 0 255 0 0 0
0 0 0 0 0 0 0 0 0 0 0 255 0 0 0 0
0 0 0 0 0 0 0 0 0 255 0 0 0 0 0 0
0 0 0 0 0 0 0 0 255 0 0 0 0 0 0 0
0 0 0 0 0 0 255 0 0 0 0 0 0 0 0 0
0 0 0 0 0 0 255 0 0 0 0 0 0 0 0 0
0 0 0 0 255 0 0 0 0 0 0 0 0 0 0 0
0 0 255 0 0 0 0 0 0 0 0 0 0 0 0 0
255 0 0 0 0 0 0 0 0 0 0 0 0 0 0 0
255 0 0 0 0 0 0 0 0 0 0 0 0 0 255 0
0 0 0 0 0 0 0 0 0 0 0 0 0 255 0 0
0 0 0 0 0 0 0 0 0 0 0 255 0 0 0 0
0 0 0 0 0 0 0 0 0 0 255 0 0 0 0 0
0 0 0 0 0 0 0 0 255 0 0 0 0 0 0 0
0 0 0 0 0 0 0 255 0 0 0 0 0 0 0 0
0 0 0 0 0 255 0 0 0 0 0 1 0 0 0 0
0 0 0 0 255 0 0 0 0 0 0 0 0 0 0 0
0 0 0 255 0 0 0 0 0 0 0 0 0 0 0 0
0 255 0 0 0 0 0 0 0 0 1 0 0 0 0 0
255 0 0 0 0 0 0 0 0 0 0 0 0 0 0 255
0 0 0 0 0 0 0 0 0 0 0 0 0 255 0 0
0 0 0 0 0 0 0 0 0 0 0 0 255 0 0 0
0 0 0 0 0 0 0 0 0 0 255 0 0 0 0 0
0 0 0 0 0 0 0 0 0 255 0 0 0 0 0 0
0 0 0 0 0 0 0 255 0 0 0 0 0 0 0 0
0 0 0 0 0 0 0 0 0 0 0 0 0 0 0 0
0 0 1 1 1 0 0 0 0 0 255 0 0 0 0 0
1 0 0 0 0 0 0 0 0 255 0 0 0 0 0 0
0 0 0 0 0 0 0 255 0 0 0 0 0 0 0 0
0 0 0 0 0 0 255 0 0 0 0 0 0 0 0 0
0 0 0 0 255 0 0 0 0 0 0 0 0 0 0 0
0 0 0 255 0 0 0 0 0 0 0 0 0 0 0 0
0 255 0 0 0 0 0 0 0 0 0 0 0 0 0 0
255 0 0 0 0 0 0 0 0 0 0 0 0 0 0 255
0 0 0 0 0 0 0 0 0 0 0 0 0 255 0 0
0 0 0 0 0 0 0 0 0 0 0 255 0 0 0 0
0 0 0 0 0 0 0 0 0 0 0 255 0 0 0 0
0 0 0 0 0 0 0 0 0 255 0 0 0 0 0 0
0 0 0 0 0 0 0 0 255 0 0 0 0 0 0 0
0 0 0 0 0 0 255 0 0 0 0 0 0 0 0 0
0 0 0 0 0 255 0 0 0 0 0 0 0 0 0 0
0 0 0 255 0 0 0 0 0 0 0 0 0 0 0 0
0 0 255 0 0 0 0 0 0 0 0 0 0 0 0 0
255 0 0 0 1 5 5 4 4 2 1 1 1 1 0 255
0 0 0 0 0 0 0 0 0 0 0 0 0 0 255 0
0 0 0 0 0 1 0 0 0 0 0 0 255 0 0 0
0 0 0 0 0 0 0 0 0 0 0 255 0 0 0 3
31 35 38 43 38 1 0 0 0 0 255 0 0 0 0 0
0 0 0 0 0 0 0 0 255 0 0 0 0 0 0 1
3 0 0 0 0 0 0 255 0 0 0 0 0 0 0 0
0 0 0 0 0 255 0 0 1 0 1 0 0 0 0 0
0 0 0 0 255 0 0 8 29 85 29 85 136 136 42 0
0 0 255 0 0 0 0 0 0 0 0 0 0 0 0 0
0 0 0 0 0 0 0 0 0 0 0 3 4 57 57 11
1 0 0 0 0 255 0 0 0 0 18 37 153 153 30 1
0 0 0 0 255 0 0 0 0 0 0 0 0 0 0 0
0 0 255 0 0 0 0 0 1 1 0 0 0 0 0 0
0 255 0 0 0 0 0 0 0 0 0 0 0 0 0 255
0 0 0 0 0 0 0 0 0 0 0 0 0 0 255 0
0 0 0 0 0 0 0 1 1 0 0 0 255 0 0 0
0 0 0 0 0 0 0 0 0 0 0 255 0 0 0 0
0 0 0 0 0 0 0 0 0 0 255 0 0 0 0 0
0 0 0 0 0 0 0 0 255 0 0 0 0 0 0 0
0 0 0 0 0 0 255 0 0 0 0 0 0 0 0 0
1 0 0 0 0 0 255 0 0 0 0 0 0 0 0 0
0 0 0 0 255 0 0 0 0 0 0 0 0 0 0 0
0 0 0 255 0 0 0 0 0 0 1 0 1 0 0 0
0 255 0 0 0 0 0 0 0 0 1 0 0 0 0 0
255 0 0 0 0 0 0 0 0 0 0 1 0 0 255 0
0 0 0 0 0 0 0 0 0 0 0 0 0 255 0 0
0 0 0 0 0 1 1 0 0 0 0 255 0 0 0 2
7 7 38 51 61 76 4 1 1 0 255 0 0 0 0 0
0 0 1 1 0 0 0 0 0 255 0 0 0 0 1 8
8 8 1 0 0 0 0 255 0 0 0 0 0 0 2 2
1 0 0 0 0 0 255 0 0 3 31 38 54 56 54 38
25 5 0 0 0 255 0 0 0 0 0 9 22 22 4 0
0 0 0 255 0 0 0 0 0 7 67 44 9 0 0 0
0 0 255 0 0 0 0 0 0 0 0 0 0 0 0 0
255 0 0 1 0 1 1 9 15 15 1 0 0 0 0 255
0 8 175 132 119 98 142 154 160 154 42 1 0 255 0 0
0 0 0 1 2 2 1 0 0 0 0 0 0 0 0 0
0 0 0 0 0 4 9 99 148 114 114 77 2 0 0 0
255 0 1 1 18 162 170 170 196 178 79 1 0 0 0 255
0 0 0 0 0 42 51 43 21 0 0 0 0 255 0 0
0 0 1 2 2 2 2 0 0 0 0 0 255 0 0 0
0 0 1 1 1 0 0 0 0 0 255 0 0 0 0 0
0 0 0 0 0 0 0 0 0 255 0 0 0 0 0 0
1 1 1 1 0 0 0 255 0 0 0 0 0 0 0 0
0 0 0 0 0 0 255 0 0 0 0 0 0 1 1 0
0 0 0 0 0 255 0 0 0 0 0 0 0 5 2 0
0 0 0 255 0 0 0 0 0 0 0 0 0 0 0 0
0 255 0 0 0 0 0 0 9 12 15 11 1 0 0 0
0 255 0 0 0 0 0 2 2 0 0 0 0 0 0 255
0 0 0 0 0 0 4 2 1 0 0 0 0 0 255 0
0 0 0 0 1 1 1 1 0 0 0 0 255 0 0 0
0 1 10 12 19 11 2 0 0 0 0 255 0 0 0 0
0 4 8 5 0 0 0 0 0 255 0 0 0 0 0 0
0 0 0 0 0 0 0 0 255 0 0 0 0 0 0 1
3 3 1 0 0 0 255 0 0 0 2 7 40 51 61 76
76 39 4 1 0 255 0 0 0 0 0 0 5 4 4 1
0 0 0 0 255 0 0 0 0 77 132 148 132 88 1 0
0 0 255 0 0 0 0 1 18 31 33 31 0 0 0 0
0 255 0 2 32 35 38 38 38 37 37 26 17 5 0 0
255 1 0 0 0 33 49 39 39 25 4 0 0 0 255 0
0 0 0 11 67 71 52 44 38 0 0 0 0 255 0 0
0 0 0 2 2 2 1 1 0 0 0 255 0 0 1 2
2 15 22 22 22 17 1 0 0 0 255 0 156 175 175 163
142 160 181 226 255 242 11 0 255 0 0 0 0 0 11 29
29 28 12 0 0 0 0 0 0 0 0 0 0 0 0 0
5 148 164 164 178 155 114 77 2 0 0 255 1 1 10 170
228 197 196 196 214 196 79 1 0 0 255 0 0 0 2 42
56 57 51 44 21 0 0 0 255 0 0 0 1 14 15 14
7 5 2 0 0 0 0 255 0 0 0 2 2 2 1 1
1 0 0 0 0 255 0 0 0 0 0 0 0 0 0 0
0 0 0 0 255 0 0 0 0 0 1 21 12 7 2 0
0 0 255 0 0 0 0 0 1 14 21 7 0 0 0 0
0 255 0 0 0 0 0 5 7 7 1 0 0 0 0 0
255 0 0 0 0 0 0 5 8 36 3 0 0 0 255 0
0 0 0 0 0 11 14 11 0 0 0 0 255 0 0 0
0 0 9 12 15 16 15 11 0 0 0 0 255 0 0 0
0 2 16 16 10 0 0 0 0 0 255 0 0 0 0 0
4 14 23 7 1 0 0 0 0 255 0 0 0 0 2 10
11 9 4 1 0 0 0 255 0 0 0 1 10 17 19 32
33 39 2 1 0 0 255 0 0 0 0 7 9 12 9 5
0 0 0 0 255 0 0 0 0 0 0 8 8 7 0 0
0 0 0 255 0 0 0 0 0 15 18 65 59 8 1 0
0 255 0 0 0 2 19 42 51 64 76 84 76 35 1 0
255 0 0 0 0 1 3 10 8 9 4 0 0 0 0 255
0 0 0 77 116 175 177 169 148 88 1 0 0 255 0 0
0 0 18 76 105 105 77 33 0 0 0 0 255 0 19 36
36 37 28 28 28 25 26 26 14 0 0 255 0 0 0 25
43 39 39 39 39 25 1 0 0 255 0 0 0 11 58 67
67 57 63 52 38 0 0 0 255 0 0 0 0 1 11 14
4 3 2 0 0 0 255 0 0 1 2 15 24 24 24 31
22 16 0 0 0 255 5 161 218 210 221 202 226 226 242 255
242 52 1 255 0 0 0 1 11 31 33 31 28 16 7 0
0 0 0 0 0 0 0 0 0 0 1 67 159 184 159 164
155 154 86 8 1 0 255 1 5 11 194 201 197 187 196 196
196 108 11 0 0 255 0 0 1 10 50 56 63 59 59 23
1 0 0 255 0 0 0 10 15 15 17 7 7 2 1 0
0 0 255 0 0 1 2 3 2 1 1 2 2 1 0 0
255 0 0 0 0 0 0 0 0 0 0 0 0 0 0 255
0 0 0 0 1 21 26 24 18 7 0 0 0 255 0 0
0 0 0 14 31 32 21 7 0 0 0 0 255 0 0 0
1 5 7 8 8 7 1 0 0 0 0 255 0 0 0 0
0 0 1 36 50 37 0 0 0 255 0 0 0 0 0 14
21 21 17 14 0 0 0 255 0 0 0 0 2 9 12 15
15 15 12 2 0 0 0 255 0 0 0 0 14 29 25 10
4 0 0 0 0 255 0 0 0 0 0 4 11 28 11 2
0 0 0 0 255 0 0 0 2 7 11 12 11 10 4 1
0 0 255 0 0 0 1 17 19 19 32 39 39 10 1 0
0 255 0 0 0 0 22 21 21 21 9 3 1 0 0 255
0 0 0 0 0 8 73 58 33 4 0 0 0 0 255 0
0 0 0 9 29 60 108 65 33 8 0 0 255 0 0 1
3 38 63 63 71 84 71 46 38 2 0 255 0 0 0 0
3 5 11 5 11 4 0 0 0 0 255 0 0 0 99 115
132 176 177 177 113 7 0 0 255 0 0 0 0 33 88 105
105 101 77 32 0 0 0 255 0 32 40 37 28 25 17 16
24 29 30 26 0 0 255 0 0 0 43 43 39 33 39 37
26 1 0 0 255 0 0 0 28 71 71 71 63 77 64 28
1 0 0 255 0 0 0 0 11 19 28 17 17 2 0 0
0 255 0 0 0 2 15 25 33 32 32 22 17 3 0 0
255 7 127 161 163 210 210 255 255 255 255 194 83 2 255 0
0 0 0 18 31 36 33 26 16 12 0 0 0 0 0 0
0 0 0 0 0 1 67 156 167 159 164 149 149 105 2 1
0 255 1 5 14 201 238 231 197 187 196 203 203 19 0 0
255 0 0 1 10 52 57 88 70 67 49 4 0 0 255 0
0 0 10 10 10 18 17 17 3 1 0 0 0 255 0 0
1 1 1 1 1 2 3 2 1 0 0 255 0 0 0 0
0 0 0 0 0 0 0 0 0 0 255 0 0 0 0 4
26 39 31 18 7 0 0 0 255 0 0 0 0 0 19 31
32 23 12 1 0 0 0 255 0 0 0 1 7 10 8 8
4 1 0 0 0 0 255 0 0 0 0 0 0 1 3 36
3 0 0 0 255 0 0 0 0 0 30 36 29 21 15 0
0 0 255 0 0 0 0 4 12 16 16 16 16 15 2 0
0 0 255 0 0 0 0 14 29 29 11 4 0 0 0 0
255 0 0 0 0 0 1 11 26 23 10 0 0 0 0 255
0 0 0 2 7 9 11 12 10 5 2 0 0 255 0 0
0 1 19 33 33 32 39 32 9 1 0 0 255 0 0 0
1 22 22 28 28 22 3 1 0 0 255 0 0 0 0 1
38 73 73 45 28 0 0 0 0 255 0 0 0 1 11 47
72 108 69 33 8 0 0 255 0 0 0 3 38 52 52 71
71 71 49 38 2 0 255 0 0 0 1 7 10 11 7 9
4 0 0 0 0 255 0 0 2 100 115 164 164 169 145 111
7 0 0 255 0 0 0 0 33 88 101 93 90 66 30 0
0 0 255 0 30 37 40 37 28 23 23 29 32 32 30 0
0 255 0 0 0 43 43 43 45 54 54 49 1 0 0 255
0 0 0 28 71 71 81 80 90 77 25 1 0 0 255 0
0 0 1 11 19 28 28 17 3 0 0 0 255 0 0 0
0 7 25 30 31 32 18 17 3 1 0 255 12 127 191 134
134 210 255 255 255 252 212 171 4 255 0 0 0 0 4 25
36 31 33 17 5 1 0 0 0 0 0 0 0 0 0 0
1 46 78 156 149 162 149 149 92 2 0 0 255 5 9 17
194 238 231 214 203 212 203 146 19 0 0 255 0 0 0 10
53 71 88 87 70 52 0 0 0 255 0 0 1 3 4 3
8 14 16 3 0 0 0 0 255 0 0 0 1 1 2 4
4 3 2 0 0 0 255 0 0 0 0 0 0 1 1 0
0 0 0 0 0 255 0 0 0 0 4 26 31 24 18 5
0 0 0 255 0 0 0 0 0 18 21 19 16 2 0 0
0 0 255 0 0 0 1 7 10 10 8 3 0 0 0 0
0 255 0 0 0 0 0 0 0 1 3 0 0 0 0 255
0 0 0 0 0 3 21 22 15 14 0 0 0 255 0 0
0 0 4 15 17 19 21 25 15 1 0 0 0 255 0 0
0 0 12 14 14 4 1 0 0 0 0 255 0 0 0 0
0 0 1 10 10 0 0 0 0 0 255 0 0 0 1 7
9 9 11 10 4 0 0 0 255 0 0 0 1 19 28 33
37 37 10 5 1 0 0 255 0 0 0 5 11 15 21 21
7 1 0 0 0 255 0 0 0 0 0 25 38 42 42 4
0 0 0 0 255 0 0 0 0 9 47 61 72 47 16 0
0 0 255 0 0 0 2 33 52 52 60 60 60 49 38 0
0 255 0 0 0 0 7 8 8 7 7 4 1 0 0 0
255 0 0 2 100 126 195 164 157 140 70 1 0 0 255 0
0 0 0 22 80 88 90 90 35 10 0 0 0 255 0 30
45 43 43 35 32 35 42 59 38 29 0 0 255 0 0 0
43 52 52 45 36 36 26 0 0 0 255 0 0 0 12 65
71 84 90 94 77 8 1 0 0 255 0 0 0 0 3 11
12 8 5 2 0 0 0 255 0 0 0 0 4 21 30 31
32 18 17 1 0 0 255 7 86 120 127 133 134 129 129 222
252 252 212 2 255 0 0 0 0 4 9 25 25 33 16 5
0 0 0 0 0 0 0 0 0 0 0 0 1 46 138 153
153 149 105 4 0 0 0 255 0 5 9 76 242 214 212 212
212 197 146 10 0 0 255 0 0 0 0 10 54 60 70 52
1 0 0 0 255 0 0 0 1 1 1 3 5 14 4 0
0 0 0 255 0 0 0 2 1 4 4 7 2 0 0 0
0 255 0 0 0 0 0 0 1 1 1 0 0 0 0 0
255 0 0 0 0 0 4 24 10 5 0 0 0 0 255 0
0 0 0 0 0 16 12 2 0 0 0 0 0 255 0 0
0 0 1 8 8 3 0 0 0 0 0 0 255 0 0 0
0 0 0 0 0 1 0 0 0 0 255 0 0 0 0 0
0 1 4 4 1 0 0 0 255 0 0 0 0 0 4 17
17 19 12 1 0 0 0 0 255 0 0 0 0 0 4 4
1 1 0 0 0 0 255 0 0 0 0 0 0 0 0 0
0 0 0 0 0 255 0 0 0 0 1 7 9 9 1 0
0 0 0 255 0 0 0 0 0 19 26 28 24 2 1 0
0 0 255 0 0 0 0 5 10 10 7 1 0 0 0 0
255 0 0 0 0 0 0 23 18 11 0 0 0 0 0 255
0 0 0 0 0 11 37 59 11 1 0 0 0 255 0 0
0 0 9 39 49 57 64 61 57 4 0 0 255 0 0 0
0 0 7 7 7 4 1 0 0 0 0 255 0 0 1 4
100 187 157 131 70 1 0 0 0 255 0 0 0 0 0 22
80 66 22 10 1 0 0 0 255 0 2 31 43 43 35 60
60 60 42 29 17 0 0 255 0 0 0 2 51 52 36 31
31 0 0 0 0 255 0 0 0 0 12 51 65 73 91 8
0 0 0 0 255 0 0 0 1 1 2 3 4 1 0 0
0 0 255 0 0 0 0 1 7 28 28 31 15 0 0 0
0 255 1 64 86 86 78 115 115 128 174 252 252 224 1 255
0 0 0 0 0 7 9 16 16 2 1 0 0 0 0 0
0 0 0 0 0 0 0 0 1 37 78 138 92 4 0 0
0 0 255 0 0 2 9 76 212 212 212 197 146 12 4 0
0 255 0 0 0 0 0 2 38 38 0 0 0 0 0 255
0 0 0 1 1 0 0 5 5 0 0 0 0 0 255 0
0 0 1 1 2 2 2 0 0 0 0 0 255 0 0 0
0 0 0 1 1 0 0 0 0 0 0 255 0 0 0 0
0 0 0 0 0 0 0 0 0 255 0 0 0 0 0 0
0 0 0 0 0 0 0 0 255 0 0 0 0 0 0 0
0 0 0 0 0 0 0 255 0 0 0 0 0 0 0 0
0 0 0 0 0 255 0 0 0 0 0 0 0 1 1 0
0 0 0 255 0 0 0 0 0 0 1 3 3 1 0 0
0 0 0 255 0 0 0 0 0 0 1 0 0 0 0 0
0 255 0 0 0 0 0 0 0 0 0 0 0 0 0 0
255 0 0 0 0 0 0 0 0 0 0 0 0 0 255 0
0 0 0 0 0 1 0 1 0 0 0 0 0 255 0 0
0 0 0 0 0 0 0 0 0 0 0 255 0 0 0 0
0 0 0 0 0 0 0 0 0 0 255 0 0 0 0 0
0 1 1 1 0 0 0 0 255 0 0 0 1 1 2 33
39 53 53 5 1 0 0 255 0 0 0 0 0 0 0 0
0 0 0 0 0 0 255 0 0 0 0 4 35 35 9 0
0 0 0 0 255 0 0 0 0 0 0 0 0 0 0 0
0 0 0 255 0 0 2 16 17 35 60 60 60 28 17 1
0 0 255 0 0 0 0 1 2 1 1 1 0 0 0 0
255 0 0 0 0 1 1 12 12 2 0 0 0 0 0 255
0 0 0 0 0 1 1 1 0 0 0 0 0 255 0 0
0 0 0 0 1 1 1 0 0 0 0 0 255 0 2 64
81 95 106 106 86 154 167 167 67 0 255 0 0 0 0 0
0 0 0 0 0 0 0 0 0 0 0 0 0 0 0 0
0 0 0 0 1 2 0 0 0 0 0 0 0 255 0 0
0 0 2 33 63 63 15 10 4 1 0 0 255 0 0 0
0 0 0 1 0 0 0 0 0 0 255 0 0 0 0 0
0 0 0 1 0 0 0 0 0 255 0 0 0 0 1 0
1 0 0 0 0 0 0 255 0 0 0 0 0 0 0 0
0 0 0 0 0 0 255 0 0 0 0 0 0 0 0 0
0 0 0 0 255 0 0 0 0 0 0 0 0 0 0 0
0 0 0 255 0 0 0 0 0 0 0 0 0 0 0 0
0 0 255 0 0 0 0 0 0 0 0 1 0 0 0 0
255 0 0 0 0 0 0 0 0 0 0 0 0 0 255 0
0 0 0 0 0 0 0 0 0 0 0 0 0 0 255 0
0 0 0 0 0 0 0 0 0 0 0 0 255 0 0 0
0 0 0 0 0 0 0 0 0 0 0 255 0 0 0 0
0 0 0 0 0 0 0 0 0 255 0 0 0 0 0 0
0 0 0 0 0 0 0 0 255 0 0 0 0 0 0 0
0 0 0 0 0 0 255 0 0 0 0 0 0 0 0 0
0 0 0 0 0 255 0 0 0 0 0 0 0 0 0 0
0 0 0 255 0 0 0 1 1 1 1 5 5 4 0 0
0 0 255 0 0 0 0 0 0 0 0 0 0 0 0 0
0 255 0 0 0 0 0 1 1 0 0 0 0 0 0 255
0 0 0 0 0 0 0 0 0 0 0 0 0 0 255 0
0 0 0 9 16 17 35 26 1 0 0 0 0 255 0 0
0 0 0 0 0 0 0 0 0 0 0 255 0 0 0 0
0 0 0 0 0 0 0 0 0 0 255 0 0 0 0 0
0 0 0 0 0 0 0 0 255 0 0 0 0 0 0 0
0 0 0 0 0 0 0 255 0 0 2 78 80 78 69 69
154 154 114 0 0 255 0 0 0 0 0 0 0 0 0 0
0 0 0 0 0 0 0 0 0 0 0 0 0 0 0 0
0 0 0 0 0 0 0 0 255 0 0 0 0 0 0 0
4 0 0 0 0 0 0 255 0 0 0 0 0 0 0 0
0 0 0 0 0 255 0 0 0 0 0 0 0 0 0 0
0 0 0 0 255 0 0 0 0 0 0 0 0 0 0 0
0 0 255 0 0 0 0 0 0 0 0 0 0 0 0 0
0 255 0 0 0 0 0 0 0 0 0 0 0 0 0 255
0 0 0 0 0 0 0 0 0 0 0 0 0 0 255 0
0 0 0 0 0 0 0 0 0 0 0 0 0 255 0 0
0 0 0 0 0 0 0 0 0 0 0 255 0 0 0 0
0 0 0 0 0 0 0 0 0 255 0 0 0 0 0 0
0 0 0 0 0 0 0 0 0 255 0 0 0 0 0 0
0 0 0 0 0 0 0 255 0 0 0 0 0 0 0 0
0 0 0 0 0 0 255 0 0 0 0 0 0 0 0 0
0 0 0 0 255 0 0 0 0 0 0 0 0 0 0 0
0 0 0 255 0 0 0 0 0 0 0 0 0 0 0 0
0 255 0 0 0 0 0 0 0 0 0 0 0 0 0 0
255 0 0 0 0 0 0 0 0 0 0 0 0 0 255 0
0 1 1 1 0 0 0 0 0 0 0 0 0 255 0 0
0 0 0 0 0 0 0 0 0 0 0 0 255 0 0 0
0 0 0 0 0 0 0 0 0 0 255 0 0 0 0 0
0 0 0 0 0 0 0 0 0 255 0 0 0 0 0 0
0 0 0 0 0 0 0 0 255 0 0 0 0 0 0 0
0 0 0 0 0 0 255 0 0 0 0 0 0 0 0 0
0 0 0 0 0 255 0 0 0 0 0 0 0 0 0 0
0 0 0 255 0 0 0 0 0 0 0 0 0 0 0 0
0 0 255 0 0 0 2 59 59 46 46 57 57 0 0 0
255 0 0 0 0 0 0 0 0 0 0 0 0 0 0 0
0 0 0 0 0 0 0 0 0 0 0 0 0 0 0 0
0 0 0 255 0 0 0 0 0 0 0 0 0 0 0 0
0 0 255 0 0 0 0 0 0 0 0 0 0 0 0 0
255 0 0 0 0 0 0 1 0 0 0 0 0 0 0 255
0 0 0 0 0 0 0 0 0 0 0 0 0 255 0 0
0 0 0 0 0 0 0 0 0 0 0 0 255 0 0 0
0 0 0 0 0 0 0 0 0 0 255 0 0 0 0 0
0 0 0 0 0 0 1 1 0 255 0 0 0 0 0 0
0 0 0 0 0 0 0 0 255 0 0 0 0 0 0 0
0 0 0 0 0 0 255 0 0 0 0 0 0 0 0 0
0 0 0 0 255 0 0 0 0 0 0 0 0 0 0 0
0 0 0 0 255 0 0 0 0 0 0 0 0 0 0 0
0 0 255 0 0 0 0 0 0 0 0 0 0 0 0 0
0 255 0 0 0 0 0 0 0 0 0 0 0 0 0 255
0 0 0 0 0 0 0 0 0 0 0 0 0 0 255 0
0 0 0 0 0 0 0 0 0 0 0 0 255 0 0 0
0 0 0 0 0 0 0 0 0 0 0 255 0 0 0 0
0 0 0 0 0 0 0 0 0 255 0 0 0 1 0 0
0 0 0 0 0 0 0 0 255 0 0 0 0 0 0 0
0 0 0 0 0 0 0 255 0 0 0 0 0 0 0 0
0 0 0 0 0 255 0 0 0 0 0 0 0 0 0 0
0 0 0 0 255 0 0 0 0 0 0 0 0 0 0 0
0 0 0 255 0 0 0 0 0 0 0 0 0 0 0 0
0 255 0 0 0 0 0 0 0 0 0 0 0 0 0 0
255 0 0 0 0 0 0 0 0 0 0 0 0 0 255 0
0 0 0 0 0 0 0 0 0 0 0 0 0 255 0 0
0 0 1 1 1 0 0 0 0 0 0 255 0 0 0 0
0 0 0 0 0 0 0 0 0 0 0 0 0 255 255 255
255 255 255 255 255 255 255 255 255 255 255 255 255 255 255 255
255 255 255 255 255 255 255 255 255 255 255 255 255 255 255 255
255 255 255 255 255 255 255 255 255 255 255 255 255 255 255 255
255 255 255 255 255 255 255 255 255 255 255 255 255 255 255 255
255 255 255 255 255 255 255 255 255 255 255 255 255 255 255 255
255 255 255 255 255 255 255 255 255 255 255 255 255 255 255 255
255 255 255 255 255 255 255 255 255 255 255 255 255 255 255 255
255 255 255 255 255 255 255 255 255 255 255 255 255 255 255 255
255 255 255 255 255 255 255 255 255 255 255 255 255 255 255 255
255 255 255 255 255 255 255 255 255 255 255 255 255 255 255 255
255 255 255 255 255 255 255 255 255 255 255 255 255 255 255 255
255 255 255 255 255 255 255 255 255 255 255 255 255 255 255 255
255 255 255 255 255 255 255 255 255 255 255 255 255 255 255 255
255 255 255 255 255 255 255 255 255 255 255 255 255 255 255 255
255 255 255 255 255 255 255 255 255 255 255 255 255 255 255 255
255 255 255 255 255 255 255 255 255 255 255 255 255 255 255 255
255 255 255 255 255 255 255 255 255 255 255 255 255 255 255 255
255 255 255 255 255 255 255 255 255 255 255 255 255 255 255 255
255 255 255 255 255 255 255 255 255 255 255 255 255 255 255 255
255 255 255 255 255 255 255 255 255 255 255 255 255 255 255 255
255 255 255 255 255 255 255 255 255 255 255 255 255 255 255 255
255 255 255 255 255 255 255 255 255 255 255 255 255 255 255 255
255 255 255 255 255 255 255 255 255 255 255 255 255 255 255 255
255 255 255 255 255 255 255 255 255 255 255 255 255 255 255 255
255 255 255 255 255 255 255 255 255 255 255 255 255 255 255 255
255 255 255 255 255 255 255 255 255 255 255 255 255 255 255 255
255 255 255 255 255 255 255 255 255 255 255 255 255 255 255 255
255 255 255 255 255 255 255 255 0 0 0 0 0 0 0 0
0 0 0 0 0 0 0 0 0 255 0 0 0 0 0 0
0 0 0 0 0 0 0 0 255 0 0 0 0 0 0 0
0 0 0 0 0 0 255 0 0 0 0 0 0 0 0 0
0 0 0 0 0 255 0 0 0 0 0 0 0 0 0 0
0 0 0 255 0 0 0 0 0 0 0 0 0 0 0 0
0 0 255 0 0 0 0 0 0 0 0 0 0 0 0 0
255 0 0 0 0 0 0 0 0 0 0 0 0 0 0 255
0 0 0 0 0 0 0 0 0 0 0 0 0 0 255 0
0 0 0 0 0 0 0 0 0 0 0 0 255 0 0 0
0 0 0 0 0 0 0 0 0 0 255 0 0 0 0 0
0 0 0 0 0 0 0 0 0 0 255 0 0 0 0 0
0 0 0 0 0 0 0 0 255 0 0 0 0 0 0 0
0 0 0 0 0 0 0 255 0 0 0 0 0 0 0 0
0 0 0 0 0 255 0 0 0 0 0 0 0 0 0 0
0 0 0 0 255 0 0 0 0 0 0 0 0 0 0 0
0 0 255 0 0 0 0 0 0 0 0 0 0 0 0 0
0 255 0 0 0 0 0 0 0 0 0 0 0 0 0 255
0 0 0 0 0 0 0 0 0 0 0 0 0 0 255 0
0 0 0 0 0 0 0 0 0 0 0 0 0 255 0 0
0 0 0 0 0 0 0 0 0 0 0 255 0 0 0 0
0 0 0 0 0 0 0 0 0 0 255 0 0 0 0 0
0 0 0 0 0 0 0 0 0 255 0 0 0 0 0 0
0 0 0 0 0 0 0 255 0 0 0 0 0 0 0 0
0 0 0 0 0 0 255 0 0 0 0 0 0 0 0 0
0 0 0 0 255 0 0 0 0 0 0 0 0 0 0 0
0 0 0 255 0 0 0 0 0 0 0 0 0 0 0 0
0 255 0 0 0 0 0 0 0 0 0 0 0 0 0 0
0 0 0 0 0 0 0 0 0 0 0 0 0 0 0 1
0 0 0 0 255 0 0 0 0 0 0 0 0 0 0 0
0 0 0 255 0 0 0 0 0 0 0 0 0 0 0 0
0 255 0 0 0 0 0 0 0 0 0 0 0 0 0 0
255 0 0 0 0 0 0 0 0 0 0 0 0 0 255 0
0 0 0 0 0 0 0 0 0 0 0 0 0 255 0 0
0 0 0 0 0 0 0 0 0 0 0 255 0 0 0 0
0 0 0 0 0 0 0 0 0 0 255 0 0 0 0 0
0 0 0 0 0 0 0 0 0 255 0 0 0 0 0 0
0 0 0 0 0 0 0 255 0 0 0 0 0 0 0 0
0 0 0 0 0 255 0 0 0 0 0 0 0 0 0 0
0 0 0 0 0 255 0 0 0 0 0 0 0 0 0 0
0 0 0 255 0 0 0 0 0 0 0 0 0 0 0 0
0 0 255 0 0 0 0 0 0 0 0 0 0 0 0 0
255 0 0 0 0 0 0 0 1 1 0 0 0 0 0 255
0 0 0 0 0 0 1 1 0 0 0 0 0 255 0 0
0 0 0 0 0 0 0 0 0 0 0 0 255 0 0 0
0 0 0 0 0 0 0 0 0 0 255 0 0 0 0 0
0 0 0 0 0 0 0 0 0 255 0 0 0 0 0 0
0 0 0 0 0 0 0 0 255 0 0 0 0 0 0 0
0 0 0 0 0 0 255 0 0 0 0 0 0 0 0 0
0 0 0 0 0 255 0 0 0 0 0 0 0 0 0 0
0 0 0 0 255 0 0 0 0 0 0 0 0 0 0 0
0 0 255 0 0 0 0 0 0 0 0 0 0 0 0 0
0 255 0 0 0 0 0 0 0 0 0 0 0 0 0 255
0 0 0 0 0 0 0 0 0 0 0 0 0 0 255 0
0 0 0 0 0 0 0 0 0 0 0 0 255 0 0 0
0 0 0 0 0 0 0 0 0 0 0 0 0 0 0 0
0 0 0 0 0 0 0 0 0 0 0 0 0 0 0 255
0 0 0 0 0 0 0 0 0 0 0 0 0 0 255 0
0 0 0 0 0 0 0 0 0 0 0 0 255 0 0 0
0 0 0 0 0 0 0 0 0 0 0 255 0 0 0 0
0 0 0 0 0 0 0 0 0 255 0 0 0 0 0 0
0 0 0 0 0 0 0 0 255 0 0 0 0 0 0 0
0 0 0 0 0 0 255 0 0 0 0 0 0 0 0 0
0 0 0 0 0 255 0 0 0 0 0 0 0 0 0 0
0 0 0 0 255 0 0 0 0 0 1 1 1 0 0 0
0 0 255 0 0 0 0 0 0 0 0 0 0 0 0 0
255 0 0 0 0 0 0 0 0 0 0 0 0 0 0 0
255 0 0 0 0 0 0 1 0 0 0 0 0 0 255 0
0 0 0 0 0 0 0 0 0 0 0 0 0 255 0 0
0 0 0 1 1 1 1 0 0 0 0 255 0 0 0 0
0 1 22 22 21 7 0 0 0 0 255 0 0 0 0 0
44 90 90 4 0 0 0 0 255 0 0 0 0 0 0 0
0 0 0 0 0 0 0 255 0 0 0 0 0 0 0 0
0 0 0 0 0 255 0 0 0 0 0 0 0 0 0 0
0 0 0 0 255 0 0 0 0 0 0 0 0 0 0 0
0 0 0 255 0 0 0 0 1 4 8 4 1 0 0 0
0 255 0 0 0 0 0 0 0 0 0 0 0 0 0 0
255 0 0 0 0 0 0 0 0 0 0 0 0 0 0 255
0 0 0 0 0 0 0 0 0 0 0 0 0 255 0 0
0 0 0 0 0 0 0 0 0 0 0 0 255 0 0 0
0 0 0 0 0 0 0 0 0 0 255 0 0 0 0 0
0 0 0 0 0 0 0 0 0 255 0 0 0 0 0 0
0 0 0 0 0 0 0 255 0 0 0 0 0 0 0 0
0 0 0 0 0 0 0 0 0 0 0 0 0 0 0 0
0 0 0 1 1 1 0 0 0 0 255 0 0 0 0 0
1 3 3 0 0 0 0 0 0 255 0 0 0 0 0 0
0 0 0 0 0 0 0 255 0 0 0 0 0 0 0 0
0 0 0 0 0 0 255 0 0 0 0 0 0 0 0 0
0 0 0 0 255 0 0 0 0 0 0 0 1 0 0 0
0 0 0 255 0 0 0 0 0 3 21 26 26 1 0 0
0 255 0 0 0 0 0 0 0 1 0 1 0 0 0 0
255 0 0 0 0 0 0 1 1 0 0 0 0 0 0 255
0 0 0 3 4 10 24 24 5 0 0 0 0 255 0 0
0 0 0 11 16 16 4 0 0 0 0 255 0 0 0 0
0 0 0 4 4 1 0 0 0 0 0 255 0 0 0 0
2 3 3 3 1 0 0 0 0 255 0 0 0 0 2 8
24 29 24 2 0 0 0 0 255 0 0 0 0 3 16 18
18 18 1 0 0 0 255 0 0 0 0 1 31 38 38 38
32 7 0 0 0 255 0 0 0 0 102 190 154 187 126 22
0 0 0 255 0 0 0 0 0 5 5 5 5 1 0 0
0 0 255 0 0 0 0 1 44 44 33 28 4 0 0 0
255 0 0 0 0 0 1 176 255 255 15 4 0 0 0 255
0 0 0 0 0 2 4 7 4 3 0 0 0 0 255 0
0 0 1 14 166 194 166 166 4 1 0 0 255 0 0 0
0 0 0 0 1 1 0 0 0 0 0 255 0 0 0 0
0 0 1 1 0 0 0 0 0 0 255 0 0 0 0 0
0 0 0 0 0 0 0 0 255 0 0 0 0 0 0 0
0 0 0 0 0 0 0 255 0 0 0 0 0 0 0 0
0 0 0 0 0 255 0 0 0 0 0 0 0 0 0 0
0 0 0 0 255 0 0 0 0 0 0 0 0 0 0 0
0 0 255 0 0 0 0 0 0 0 0 0 0 0 0 0
0 0 0 0 0 0 0 0 0 0 0 0 1 33 33 29
1 0 0 0 0 255 0 0 0 0 1 10 8 8 7 3
0 0 0 0 255 0 0 0 0 2 5 12 12 3 1 0
0 0 255 0 0 0 0 0 0 2 2 0 0 0 0 0
0 255 0 0 0 0 0 0 2 2 1 0 0 0 0 255
0 0 0 0 0 0 4 4 4 0 0 0 0 0 255 0
0 1 3 15 109 109 104 104 64 0 0 0 255 0 0 0
0 0 2 12 14 10 1 1 0 0 0 255 0 0 0 0
0 42 95 127 127 1 0 0 0 0 255 0 0 3 5 22
255 255 255 255 8 0 0 0 255 0 0 1 1 12 85 84
72 61 31 0 0 0 255 0 0 0 0 0 15 208 244 244
146 4 4 0 0 0 255 0 0 1 2 4 7 5 5 5
1 0 0 0 255 0 0 0 0 8 29 29 45 51 40 1
0 0 0 255 0 0 0 4 22 22 22 24 25 26 1 0
0 255 0 0 0 0 31 43 47 47 61 66 32 1 0 0
255 0 0 0 102 154 212 154 212 187 174 22 0 0 255 0
0 0 0 8 9 10 16 23 16 2 0 0 0 255 0 0
0 1 44 60 60 58 58 50 12 0 0 255 0 0 0 0
0 176 255 255 255 217 15 1 0 0 255 0 0 0 0 0
10 10 10 7 8 3 0 0 0 255 0 0 0 9 129 166
194 187 187 166 4 0 0 255 0 0 0 0 0 0 1 7
5 2 0 0 0 0 255 0 0 0 0 0 4 4 2 1
0 0 0 0 0 255 0 0 0 0 0 0 0 0 0 0
0 0 0 255 0 0 0 0 0 0 0 1 0 1 0 0
0 0 255 0 0 0 0 0 1 1 0 0 0 0 0 0
255 0 0 0 0 0 0 0 0 0 0 0 0 0 0 255
0 0 0 0 0 0 0 0 0 0 0 0 0 255 0 0
0 0 0 0 0 0 0 0 0 0 0 0 0 0 0 0
0 0 0 0 0 0 1 28 42 44 45 33 1 0 0 0
255 0 0 0 0 11 11 11 11 11 8 3 0 0 0 255
0 0 0 2 15 16 16 16 12 2 1 0 0 255 0 0
0 0 0 7 16 17 9 0 0 0 0 0 255 0 0 0
0 3 11 23 17 2 0 0 0 0 255 0 0 0 0 0
5 7 8 10 8 0 0 0 0 255 0 0 3 15 129 131
131 109 115 104 58 0 0 255 0 0 0 0 1 11 14 15
15 12 1 0 0 0 255 1 1 2 2 42 106 214 162 162
85 1 0 0 0 255 0 0 0 22 255 255 255 255 255 255
8 0 0 255 0 0 0 2 81 88 84 79 70 54 31 0
0 255 0 0 0 0 15 208 244 255 255 255 146 4 1 0
0 255 0 0 1 4 10 11 8 8 7 5 1 0 0 255
0 0 0 7 19 57 45 57 59 51 8 0 0 0 255 0
0 4 11 24 22 19 18 25 26 21 0 0 255 0 0 0
1 31 57 57 54 61 77 38 3 1 0 255 0 0 7 145
189 189 128 148 174 174 56 0 0 255 0 0 0 1 9 31
22 16 23 21 3 1 0 0 255 0 0 0 8 64 64 60
58 73 79 61 12 0 255 0 0 0 1 72 255 255 255 255
217 145 5 0 0 255 0 0 0 0 5 15 14 14 7 11
7 0 0 0 255 0 0 0 26 154 208 166 166 166 156 58
1 0 255 0 0 0 0 0 7 7 8 7 2 0 0 0
0 255 0 0 0 0 0 5 5 4 2 1 0 0 0 0
255 0 0 0 0 0 0 0 0 0 0 0 0 0 255 0
0 0 0 0 0 0 1 1 1 1 0 0 0 255 0 0
0 0 0 1 2 2 0 0 0 0 0 255 0 0 0 0
0 0 0 0 0 0 0 0 0 0 255 0 0 0 0 1
1 9 9 1 0 0 0 0 255 0 0 0 0 0 0 0
0 0 0 0 0 0 0 0 0 0 0 0 0 0 0 0
0 8 42 53 53 53 40 12 0 0 0 255 0 0 0 3
11 11 11 10 10 10 5 0 0 0 255 0 0 1 10 19
19 18 14 12 3 1 0 0 255 0 0 0 0 7 16 35
26 26 9 0 0 0 0 255 0 0 0 0 5 23 29 24
14 1 0 0 0 255 0 0 0 0 5 7 19 21 12 10
3 0 0 0 255 0 0 3 21 129 129 101 104 104 104 64
0 0 255 0 0 0 0 5 9 12 17 17 12 1 0 0
0 255 0 2 2 5 106 242 243 242 237 162 2 0 0 0
255 0 0 0 64 255 255 255 255 255 255 29 2 0 255 0
0 1 4 81 88 81 71 61 54 44 0 0 255 0 0 0
2 70 255 255 255 255 255 146 8 1 0 0 255 0 0 1
7 10 12 10 12 12 7 1 0 0 255 0 0 0 7 44
57 51 57 51 32 15 0 0 0 255 0 1 5 24 24 23
22 18 17 21 17 0 0 255 0 0 0 1 57 57 57 54
65 66 38 4 1 0 255 0 0 7 145 189 189 128 148 148
148 56 0 0 255 0 0 0 1 8 31 29 22 22 5 3
0 0 0 255 0 0 0 17 40 64 58 58 79 101 79 15
0 255 0 0 0 1 147 255 255 255 255 217 198 1 0 0
255 0 0 0 1 8 17 18 17 12 7 2 0 0 0 255
0 0 0 44 154 208 154 156 156 156 70 1 0 255 0 0
0 0 0 8 9 8 7 2 1 0 0 0 255 0 0 0
0 8 10 4 4 4 4 0 0 0 0 255 0 0 0 0
0 2 2 1 1 0 0 0 0 255 0 0 0 0 0 0
1 1 1 1 1 0 0 0 255 0 0 0 0 1 2 8
8 2 0 0 0 0 255 0 0 0 0 0 2 2 2 0
0 0 0 0 0 255 0 0 0 0 1 12 14 14 8 1
0 0 0 255 0 0 0 0 0 1 3 2 1 1 0 0
0 0 0 0 0 0 0 0 0 0 0 0 8 44 67 53
53 36 12 0 0 0 255 0 0 0 3 11 18 21 12 10
10 4 1 0 0 255 0 0 1 10 18 19 18 19 18 8
1 0 0 255 0 0 0 0 7 11 21 26 26 9 0 0
0 0 255 0 0 0 0 2 11 24 24 14 1 0 0 0
255 0 0 0 0 5 5 7 10 12 10 3 0 0 0 255
0 0 1 21 98 131 108 115 108 92 58 1 0 255 0 0
0 0 9 9 9 8 16 8 1 0 0 0 255 1 1 2
5 181 240 242 242 237 85 0 0 0 0 255 0 0 2 66
255 255 255 255 255 255 29 2 1 255 0 0 0 4 81 81
79 54 70 54 44 1 0 255 0 0 0 0 70 255 255 255
255 255 98 3 1 0 0 255 0 0 1 11 14 14 9 12
9 7 0 0 0 255 0 0 0 3 44 60 51 51 37 32
10 0 0 0 255 0 0 5 24 31 31 24 23 12 12 9
0 0 255 0 0 0 1 57 66 57 66 65 66 38 3 0
0 255 0 0 5 122 196 196 194 177 148 140 53 0 0 255
0 0 0 1 8 12 22 14 14 5 5 0 0 0 255 0
0 0 17 40 64 85 87 85 91 61 15 0 255 0 0 0
1 147 255 255 255 255 226 198 2 0 0 255 0 0 0 2
10 17 18 17 12 9 2 0 0 0 255 0 0 0 26 208
215 215 195 163 156 70 1 0 255 0 0 0 0 1 4 4
3 7 1 1 0 0 0 255 0 0 0 0 1 7 4 4
4 2 0 0 0 0 255 0 0 0 0 1 3 3 2 1
0 0 0 0 255 0 0 0 0 0 0 4 1 1 1 1
0 0 0 255 0 0 1 1 1 2 7 2 1 0 0 0
0 255 0 0 0 0 0 2 11 4 1 0 0 0 0 0
255 0 0 0 0 2 12 14 12 1 1 0 0 0 255 0
0 0 0 0 3 14 21 14 2 0 0 0 0 0 0 0
0 0 0 0 0 0 0 0 24 67 53 40 12 0 0 0
0 255 0 0 0 1 7 24 28 21 14 10 4 1 0 0
255 0 0 0 4 15 18 18 18 18 3 0 0 0 255 0
0 0 0 9 19 28 28 28 2 0 0 0 0 255 0 0
0 0 1 2 11 9 3 1 0 0 0 255 0 0 0 0
3 3 4 9 9 5 0 0 0 0 255 0 0 0 10 81
98 108 121 119 92 2 0 0 255 0 0 0 0 1 8 8
8 8 3 0 0 0 0 255 0 0 1 2 33 181 207 207
189 43 1 0 0 0 255 0 0 5 64 255 255 255 255 255
219 9 2 1 255 0 0 0 4 71 79 73 73 73 47 19
0 0 255 0 0 0 0 30 153 255 255 255 251 30 3 1
0 0 255 0 0 1 7 10 11 9 12 8 5 0 0 0
255 0 0 0 0 22 44 51 51 42 32 10 0 0 0 255
0 0 1 17 31 32 31 24 17 12 4 0 0 255 0 0
0 0 10 38 47 47 51 59 9 2 0 0 255 0 0 0
49 152 196 194 177 98 65 4 0 0 255 0 0 0 0 2
12 22 22 14 5 5 0 0 0 255 0 0 0 5 30 46
87 91 91 83 35 1 0 255 0 0 0 0 19 210 255 255
255 226 43 0 0 0 255 0 0 0 1 2 10 11 12 12
9 2 0 0 0 255 0 0 0 7 139 195 195 195 205 119
8 1 0 255 0 0 0 0 0 1 3 7 15 1 0 0
0 0 255 0 0 0 0 1 4 1 4 1 1 0 0 0
0 255 0 0 0 0 0 2 2 2 1 0 0 0 0 255
0 0 0 0 0 2 2 1 1 0 0 0 0 0 255 0
0 0 0 0 0 0 0 0 0 0 0 0 255 0 0 0
0 0 0 9 4 1 0 0 0 0 0 255 0 0 0 0
1 3 5 1 0 0 0 0 0 255 0 0 0 0 0 1
9 18 14 1 0 0 0 0 0 0 0 0 0 0 0 0
0 0 0 0 15 10 4 0 0 0 0 0 255 0 0 0
0 4 18 24 21 14 4 0 0 0 0 255 0 0 0 0
4 14 17 16 16 0 0 0 0 255 0 0 0 0 0 10
19 17 2 0 0 0 0 0 255 0 0 0 0 0 1 2
3 1 0 0 0 0 255 0 0 0 0 0 1 1 2 2
0 0 0 0 0 255 0 0 0 0 10 81 88 108 92 2
0 0 0 255 0 0 0 0 0 1 8 7 3 0 0 0
0 0 255 0 0 0 0 8 33 76 76 43 1 0 0 0
0 255 0 0 5 12 66 255 255 255 219 9 4 2 1 255
0 0 0 0 4 29 71 73 73 19 1 0 0 255 0 0
0 0 2 30 153 251 251 30 4 1 1 1 0 255 0 0
0 1 9 9 9 8 5 1 0 0 0 255 0 0 0 0
2 10 22 35 35 10 0 0 0 0 255 0 0 0 0 9
23 23 23 15 9 0 0 0 255 0 0 0 0 0 10 38
38 36 9 1 0 0 0 255 0 0 0 0 49 152 152 86
65 2 0 0 0 255 0 0 0 0 1 10 12 10 7 5
0 0 0 0 255 0 0 0 0 5 35 84 85 85 35 1
0 0 255 0 0 0 0 0 19 210 255 255 43 1 0 0
0 255 0 0 0 1 1 1 1 3 1 0 0 0 0 0
255 0 0 0 0 7 111 167 167 119 9 7 0 0 255 0
0 0 0 0 0 1 2 1 0 0 0 0 0 255 0 0
0 0 0 0 0 0 0 0 0 0 0 0 255 0 0 0
0 0 0 0 0 0 0 0 0 0 255 0 0 0 0 0
1 1 0 0 0 0 0 0 0 255 0 0 0 0 0 0
0 0 0 0 0 0 0 255 0 0 0 0 0 0 0 0
0 0 0 0 0 0 255 0 0 0 0 0 1 1 0 0
0 0 0 0 255 0 0 0 0 0 0 0 1 1 1 0
0 0 0 0 0 0 0 0 0 0 0 0 0 0 0 0
0 0 0 0 0 0 0 255 0 0 0 0 0 1 10 5
1 0 0 0 0 0 255 0 0 0 0 0 0 0 1 1
0 0 0 0 255 0 0 0 0 0 0 0 0 0 0 0
0 0 0 255 0 0 0 0 0 0 0 1 0 0 0 0
0 255 0 0 0 0 0 1 1 1 0 0 0 0 0 0
255 0 0 0 0 2 2 2 1 1 0 0 0 0 255 0
0 0 0 0 0 0 0 0 0 0 0 0 0 255 0 0
0 0 2 7 2 2 0 0 0 0 0 0 255 0 0 0
5 5 8 8 8 7 1 1 0 0 255 0 0 0 0 1
1 0 0 0 0 0 0 0 255 0 0 0 0 1 2 4
7 16 4 0 0 0 0 0 255 0 0 0 0 0 4 4
2 1 0 0 0 0 255 0 0 0 0 0 1 1 1 0
0 0 0 0 0 255 0 0 0 0 0 2 11 14 11 0
0 0 0 255 0 0 0 0 0 0 0 0 0 0 0 0
0 0 255 0 0 0 0 0 1 1 1 1 0 0 0 0
255 0 0 0 0 0 1 3 3 1 0 0 0 0 0 255
0 0 0 0 0 4 19 19 5 1 0 0 0 255 0 0
0 0 0 1 1 1 0 0 0 0 0 0 255 0 0 0
0 0 0 0 0 0 0 0 0 0 0 255 0 0 0 0
0 2 2 2 1 1 0 0 0 255 0 0 0 0 0 0
0 0 0 0 0 0 0 0 255 0 0 0 0 0 0 0
0 0 0 0 0 0 0 255 0 0 0 0 0 0 0 0
0 0 0 0 0 255 0 0 0 0 0 0 0 0 0 0
0 0 0 0 255 0 0 0 0 0 0 0 0 0 0 0
0 0 255 0 0 0 0 0 0 0 0 0 0 0 0 0
0 255 0 0 0 0 0 0 0 0 0 0 0 0 0 255
0 0 0 0 0 0 0 0 0 0 0 0 0 0 0 0
0 0 0 0 0 0 0 0 0 0 0 0 0 0 0 0
0 0 255 0 0 0 0 0 0 0 0 0 0 0 0 0
0 255 0 0 0 0 0 0 0 0 0 0 0 0 0 255
0 0 0 0 0 0 0 0 0 0 0 0 0 0 255 0
0 0 0 0 0 0 0 0 0 0 0 0 255 0 0 0
0 0 0 0 0 0 0 0 0 0 0 255 0 0 0 0
0 0 0 1 0 0 0 0 0 255 0 0 0 0 0 0
0 0 0 0 0 0 0 0 255 0 0 0 0 0 0 0
0 0 0 0 0 0 0 255 0 0 0 0 1 4 4 4
1 0 0 0 0 255 0 0 0 1 1 0 0 0 0 0
0 0 0 255 0 0 0 0 0 1 1 1 0 0 0 0
0 0 0 255 0 0 0 0 0 0 0 0 0 0 0 0
0 255 0 0 0 0 0 0 0 0 0 0 0 0 0 0
255 0 0 0 0 0 0 1 1 0 0 0 0 0 255 0
0 0 0 0 0 0 0 0 0 0 0 0 0 255 0 0
0 0 0 0 0 0 0 0 0 0 0 255 0 0 0 0
0 0 0 0 0 0 0 0 0 0 255 0 0 0 0 0
0 1 0 0 0 0 0 0 255 0 0 0 0 0 1 0
0 0 0 0 0 0 0 255 0 0 0 0 0 0 0 0
0 0 0 0 0 0 255 0 0 0 0 0 0 0 0 0
0 0 0 0 255 0 1 1 0 0 0 0 0 0 0 0
0 0 0 255 0 0 0 0 0 0 0 0 0 0 0 0
0 0 255 0 0 0 0 0 0 0 0 0 0 0 0 0
255 0 0 0 0 0 0 0 0 0 0 0 0 0 0 255
0 0 0 0 0 0 0 0 0 0 0 0 0 255 0 0
0 0 0 0 0 0 0 0 0 0 0 0 255 0 0 0
0 0 0 0 0 0 0 0 0 0 255 0 0 0 0 0
0 0 0 0 0 0 0 0 0 0 0 0 0 0 0 0
0 0 0 0 0 0 0 0 0 0 0 0 0 255 0 0
0 0 0 0 0 0 0 0 0 0 0 0 255 0 0 0
0 0 0 0 0 0 0 0 0 0 255 0 0 0 0 0
0 0 0 0 0 0 0 0 0 255 0 0 0 0 0 0
0 0 0 0 0 0 0 255 0 0 0 0 0 0 0 0
0 0 0 0 0 0 255 0 0 0 0 0 0 0 0 0
0 0 0 0 255 0 0 0 0 0 0 0 0 0 0 0
0 0 0 255 0 0 0 0 0 0 0 0 0 0 0 0
0 0 255 0 0 0 0 0 0 0 0 0 0 0 0 0
255 0 0 0 0 0 0 0 0 0 0 0 0 0 255 0
0 0 0 0 0 0 0 0 0 0 0 0 0 0 255 0
0 0 0 0 0 0 0 0 0 0 0 0 255 0 0 0
0 0 0 0 0 0 0 0 0 0 0 255 0 0 0 0
0 0 0 0 0 0 0 0 0 255 0 0 0 0 0 0
0 0 0 0 0 0 0 0 255 0 0 0 0 0 0 0
0 0 0 0 0 0 255 0 0 0 0 0 0 0 0 0
0 0 0 0 0 255 0 0 0 0 0 0 0 0 0 0
0 0 0 255 0 0 0 0 0 1 0 0 0 0 0 0
0 0 255 0 0 0 0 0 0 0 0 0 0 0 0 0
0 255 0 0 0 0 0 0 0 0 0 0 0 0 0 255
0 0 0 0 0 0 0 0 0 0 0 0 0 0 255 0
0 0 0 0 0 0 0 0 0 0 0 0 0 255 0 0
0 0 0 0 0 0 0 0 0 0 0 255 0 0 0 0
0 0 0 0 0 0 0 0 0 0 255 0 0 0 0 0
0 0 0 0 0 0 0 0 255 0 0 0 0 0 0 0
0 0 0 0 0 0 0 255 0 0 0 0 0 0 0 0
0 0 0 0 0 255 0 0 0 0 0 0 0 0 0 0
0 0 0 0 0 0 0 0 0 0 0 0 0 0 0 0
0 0 0 0 0 0 0 0 255 0 0 0 0 0 0 0
0 0 0 0 0 0 0 255 0 0 0 0 0 0 0 0
0 0 0 0 0 255 0 0 0 0 0 0 0 0 0 0
0 0 0 0 255 0 0 0 0 0 0 0 0 0 0 0
0 0 255 0 0 0 0 0 0 0 0 0 0 0 0 0
0 255 0 0 0 0 0 0 0 0 0 0 0 0 0 255
0 0 0 0 0 0 0 0 0 0 0 0 0 0 255 0
0 0 0 0 0 0 0 0 0 0 0 0 0 255 0 0
0 0 0 0 0 0 0 0 0 0 0 255 0 0 0 0
0 0 0 0 0 0 0 0 0 255 0 0 0 0 0 0
0 0 0 0 0 0 0 0 0 255 0 0 0 0 0 0
0 0 0 0 0 0 0 255 0 0 0 0 0 0 0 0
0 0 0 0 0 0 255 0 0 0 0 0 0 0 0 0
0 0 0 0 255 255 255 255 255 255 255 255 255 255 255 255
255 255 255 255 255 255 255 255 255 255 255 255 255 255 255 255
255 255 255 255 255 255 255 255 255 255 255 255 255 255 255 255
255 255 255 255 255 255 255 255 255 255 255 255 255 255 255 255
255 255 255 255 255 255 255 255 255 255 255 255 255 255 255 255
255 255 255 255 255 255 255 255 255 255 255 255 255 255 255 255
255 255 255 255 255 255 255 255 255 255 255 255 255 255 255 255
255 255 255 255 255 255 255 255 255 255 255 255 255 255 255 255
255 255 255 255 255 255 255 255 255 255 255 255 255 255 255 255
255 255 255 255 255 255 255 255 255 255 255 255 255 255 255 255
255 255 255 255 255 255 255 255 255 255 255 255 255 255 255 255
255 255 255 255 255 255 255 255 255 255 255 255 255 255 255 255
255 255 255 255 255 255 255 255 255 255 255 255 255 255 255 255
255 255 255 255 255 255 255 255 255 255 255 255 255 255 255 255
255 255 255 255 255 255 255 255 255 255 255 255 255 255 255 255
255 255 255 255 255 255 255 255 255 255 255 255 255 255 255 255
255 255 255 255 255 255 255 255 255 255 255 255 255 255 255 255
255 255 255 255 255 255 255 255 255 255 255 255 255 255 255 255
255 255 255 255 255 255 255 255 255 255 255 255 255 255 255 255
255 255 255 255 255 255 255 255 255 255 255 255 255 255 255 255
255 255 255 255 255 255 255 255 255 255 255 255 255 255 255 255
255 255 255 255 255 255 255 255 255 255 255 255 255 255 255 255
255 255 255 255 255 255 255 255 255 255 255 255 255 255 255 255
255 255 255 255 255 255 255 255 255 255 255 255 255 255 255 255
255 255 255 255 255 255 255 255 255 255 255 255 255 255 255 255
255 255 255 255 255 255 255 255 255 255 255 255 255 255 255 255
255 255 255 255 255 255 255 255 255 255 255 255 255 255 255 255
255 255 255 255 255 255 255 255 255 255 255 255 255 255 255 255
0 0 0 0 0 0 0 0 0 0 0 0 0 0 255 0
0 0 0 0 0 0 0 0 0 0 0 0 255 0 0 0
0 0 0 0 0 0 0 0 0 0 0 255 0 0 0 0
0 0 0 0 0 0 0 0 0 255 0 0 0 0 0 0
0 0 0 0 0 0 0 0 255 0 0 0 0 0 0 0
0 0 0 0 0 0 0 255 0 0 0 0 0 0 0 0
0 0 0 0 0 255 0 0 0 0 0 0 0 0 0 0
0 0 0 0 255 0 0 0 0 0 0 0 0 0 0 0
0 0 0 255 0 0 0 0 0 0 0 0 0 0 0 0
0 255 0 0 0 0 0 0 0 0 0 0 0 0 0 0
255 0 0 0 0 0 0 0 0 0 0 0 0 0 255 0
0 0 0 0 0 0 0 0 0 0 0 0 0 255 0 0
0 0 0 0 0 0 0 0 0 0 0 255 0 0 0 0
0 0 0 0 0 0 0 0 0 0 0 0 0 0 0 0
0 0 0 0 0 0 0 0 0 0 0 0 0 0 255 0
0 0 0 0 0 0 0 0 0 0 0 0 0 255 0 0
0 0 0 0 0 0 0 0 0 0 0 255 0 0 0 0
0 0 0 0 0 0 0 0 0 0 255 0 0 0 0 0
0 0 0 0 0 0 0 0 255 0 0 0 0 0 0 0
0 0 0 0 0 0 0 255 0 0 0 0 0 0 0 0
0 0 0 0 0 255 0 0 0 0 0 0 0 0 0 0
0 0 0 0 255 0 0 0 0 0 0 0 0 0 0 0
0 0 0 255 0 0 0 0 0 0 0 0 0 0 0 0
0 255 0 0 0 0 0 0 0 0 0 0 0 0 0 255
0 0 0 0 0 0 0 0 0 0 0 0 0 0 0 255
0 0 0 0 0 0 0 0 0 0 0 0 0 255 0 0
0 0 0 0 0 0 0 0 0 0 0 0 255 0 0 0
0 0 0 0 0 0 0 0 0 0 255 0 0 0 0 0
0 0 0 0 0 0 0 0 0 255 0 0 0 0 0 0
0 0 0 0 0 0 0 255 0 0 0 0 0 0 0 0
0 0 0 0 0 0 255 0 0 0 0 0 0 1 0 0
0 0 0 0 255 0 0 0 0 0 0 0 0 0 0 0
0 0 0 255 0 0 0 0 0 0 0 0 0 0 0 0
0 0 255 0 0 0 0 0 0 0 0 0 0 0 0 0
255 0 0 0 0 0 0 0 0 0 0 0 0 0 0 255
0 0 0 0 0 0 0 0 0 0 0 0 0 0 255 0
0 0 0 0 0 0 0 0 0 0 0 0 255 0 0 0
0 0 0 0 0 0 0 0 0 0 0 255 0 0 0 0
0 0 0 0 0 0 0 0 0 255 0 0 0 0 0 0
0 0 0 0 0 0 0 0 255 0 0 0 0 0 0 0
0 0 0 0 0 0 255 0 0 0 0 0 0 0 0 0
0 0 0 0 0 0 0 0 0 0 0 0 0 0 0 0
0 0 0 0 0 0 0 0 0 255 0 0 0 0 0 0
0 0 0 0 0 0 0 0 255 0 0 0 0 0 0 0
0 0 0 0 0 0 255 0 0 0 0 0 0 0 0 0
0 0 0 0 0 255 0 0 0 0 0 0 0 0 0 0
0 0 0 255 0 0 0 0 0 0 0 0 0 0 0 0
0 0 255 0 0 0 0 0 0 0 0 0 0 0 0 0
255 0 0 0 0 0 0 0 0 0 0 0 0 0 0 255
0 0 0 0 0 0 0 0 0 0 0 0 0 0 255 0
0 0 0 0 0 0 0 0 0 0 0 0 255 0 0 0
0 0 0 0 0 0 0 0 0 0 255 0 0 0 0 0
0 0 0 0 0 0 0 0 0 0 255 0 0 0 0 0
0 0 0 0 0 0 0 0 255 0 0 0 0 0 0 0
0 0 0 0 0 0 0 255 0 0 0 0 0 0 0 0
0 0 0 0 0 255 0 0 0 0 0 0 0 0 0 0
0 0 0 0 255 0 0 0 0 0 0 0 0 0 0 0
0 0 255 0 0 0 0 0 0 0 0 0 0 0 0 0
0 255 0 0 0 0 0 0 1 0 0 0 0 0 0 255
0 0 0 0 0 0 1 1 0 0 0 0 0 0 255 0
0 0 0 0 0 0 0 0 0 0 0 0 0 255 0 0
0 0 0 1 0 0 0 0 0 0 0 255 0 0 0 0
0 0 0 0 0 0 0 0 0 0 255 0 0 0 0 0
0 0 0 0 0 0 0 0 0 255 0 0 0 0 0 0
0 0 0 0 0 0 0 255 0 0 0 0 0 0 0 0
0 0 0 0 0 0 255 0 0 0 0 0 0 0 0 0
0 0 0 0 255 0 0 0 0 0 0 0 0 0 0 0
0 0 0 255 0 0 0 0 0 0 0 0 0 0 0 0
0 255 0 0 0 0 0 0 0 0 0 0 0 0 0 0
0 0 0 0 0 0 0 0 0 0 2 21 22 22 21 9
0 0 0 0 255 0 0 0 0 1 0 1 1 1 0 0
0 0 0 255 0 0 0 0 0 0 0 0 0 0 0 0
0 255 0 0 0 0 0 0 0 0 0 0 0 0 0 0
255 0 0 0 0 0 0 0 0 0 0 0 0 0 255 0
0 0 0 0 0 0 0 0 0 0 0 0 0 255 0 0
0 0 0 0 0 0 0 0 0 0 0 255 0 0 0 0
1 1 1 1 1 1 1 0 0 0 255 0 0 0 0 0
0 0 2 2 0 0 0 0 0 255 1 0 0 0 0 2
4 4 2 0 0 0 0 255 0 0 0 0 0 0 0 0
0 0 0 0 0 255 0 0 0 0 0 1 1 0 0 0
0 0 0 0 0 255 0 0 0 0 0 1 3 3 0 0
0 0 0 255 0 0 0 0 0 0 0 0 0 0 0 0
0 0 255 0 0 0 0 0 0 0 0 0 0 0 0 0
255 0 0 0 0 0 0 0 0 0 0 0 0 0 0 255
0 0 0 0 0 0 0 0 0 0 0 0 0 255 0 0
0 0 1 7 8 7 4 0 0 0 0 0 255 0 0 0
0 1 1 1 1 1 0 0 0 0 255 0 0 1 1 1
8 8 9 5 0 0 0 0 0 255 0 0 0 0 0 0
4 4 1 0 0 0 0 0 255 0 0 0 0 1 1 2
4 0 0 0 0 0 255 0 0 0 0 1 1 2 3 2
0 0 0 0 0 255 0 0 0 0 0 1 5 14 1 0
0 0 0 0 255 0 0 0 7 33 255 255 253 43 0 0
0 0 255 0 0 0 0 2 4 4 1 1 0 0 0 0
0 255 0 0 0 0 0 0 0 0 0 0 0 1 0 255
0 0 0 0 0 0 0 0 0 0 0 0 0 0 255 0
0 0 0 0 1 1 1 0 0 0 0 0 255 0 0 0
0 0 0 0 0 0 0 0 0 0 0 0 0 0 0 0
0 0 0 0 33 70 164 164 198 168 140 9 0 0 0 255
0 0 0 1 2 42 84 95 95 1 0 0 0 0 255 0
0 0 0 0 1 0 0 0 0 0 0 0 255 0 0 0
0 0 0 1 2 1 0 0 0 0 0 255 0 0 0 0
0 0 0 0 0 0 0 0 0 255 0 0 0 0 0 0
0 0 0 0 0 0 0 0 255 0 0 0 0 0 0 1
1 0 0 0 0 0 255 0 0 0 0 1 10 32 36 26
26 1 0 0 0 255 0 0 0 0 8 14 14 14 14 7
0 0 0 0 255 0 0 0 0 14 71 93 79 53 15 0
0 0 255 0 0 0 0 0 1 17 25 17 0 0 0 0
255 0 0 0 0 1 3 5 1 1 1 0 0 0 0 0
255 0 0 1 1 17 17 17 17 10 0 0 0 0 255 0
0 0 0 0 0 0 0 0 0 0 0 0 0 255 0 0
0 3 1 1 1 7 0 0 0 0 0 255 0 0 0 0
0 0 0 0 0 1 0 0 0 0 255 0 0 0 0 0
0 1 1 1 0 0 0 0 255 0 0 0 0 11 11 10
9 11 11 0 0 0 0 255 0 0 0 0 1 8 18 3
4 1 0 0 0 255 0 0 1 2 4 160 255 255 255 255
2 0 0 0 255 0 0 0 1 8 10 19 19 15 1 0
0 0 0 255 0 0 0 1 1 2 4 9 7 3 2 0
0 255 0 0 0 0 1 9 9 9 8 7 0 0 0 0
255 0 0 0 0 1 8 17 19 26 1 0 0 0 0 255
0 0 7 85 255 255 255 255 250 77 1 0 0 255 0 0
0 4 4 7 7 8 3 3 0 0 0 0 255 0 0 0
0 0 1 1 1 1 0 0 0 0 255 0 0 0 0 0
0 0 0 0 0 0 0 0 0 255 0 0 0 0 0 1
1 1 1 0 0 0 0 255 0 0 0 0 0 0 0 1
0 0 0 0 0 0 0 0 0 0 0 0 0 1 19 70
180 181 181 205 205 180 140 3 0 0 255 0 0 0 1 42
106 113 113 108 98 3 0 0 0 255 0 0 0 0 1 1
1 0 0 0 0 0 0 255 0 0 0 0 0 14 22 22
22 1 0 0 0 0 255 0 0 0 0 2 40 40 38 17
0 0 0 0 255 0 0 0 0 0 1 12 16 2 0 0
0 0 0 255 0 0 0 0 0 10 15 15 8 1 0 0
0 255 0 0 1 4 32 35 36 43 43 38 26 0 0 0
255 0 0 0 8 18 29 21 21 19 15 9 0 0 0 255
0 0 0 14 71 128 104 134 81 54 15 0 0 255 0 0
0 0 1 25 25 37 30 30 0 0 0 255 0 0 0 0
2 5 7 1 1 3 2 0 0 0 0 255 0 1 2 18
31 31 22 22 22 10 0 0 0 255 0 0 0 0 0 11
11 8 0 0 0 0 0 0 255 0 0 4 5 4 11 8
8 7 2 0 0 0 255 0 0 0 0 0 0 0 1 1
1 0 0 0 0 255 0 0 0 0 1 1 1 1 1 0
0 0 0 255 0 0 0 11 12 12 9 19 23 30 11 1
0 0 255 0 0 0 2 8 12 26 10 10 7 3 0 0
255 0 0 0 3 160 255 255 255 255 255 255 2 0 0 255
0 0 1 8 10 11 11 19 19 10 0 0 0 0 255 0
0 0 2 2 4 4 9 8 7 2 1 0 255 0 0 0
0 5 9 9 10 14 8 3 0 0 0 255 0 0 0 1
5 8 17 19 26 26 1 0 0 0 255 0 0 85 255 255
255 255 255 255 250 77 0 0 255 0 0 3 9 7 7 7
12 11 11 3 0 0 0 255 0 0 0 0 1 3 3 2
2 1 0 0 0 255 0 0 0 0 0 0 0 1 1 0
0 0 0 0 255 0 0 0 0 0 3 3 7 1 0 0
0 0 255 0 0 0 0 0 0 0 1 0 1 0 0 0
0 0 0 0 0 0 0 0 8 19 132 185 185 198 198 229
180 166 44 0 0 255 0 0 0 14 106 123 123 121 120 108
66 3 0 0 255 0 0 0 1 2 2 1 1 1 0 0
0 0 255 0 0 0 1 21 29 29 29 29 22 0 0 0
0 255 0 0 0 16 65 65 61 54 38 17 0 0 0 255
0 0 0 0 1 5 12 16 7 2 0 0 0 0 255 0
0 0 1 10 19 19 19 14 8 0 0 0 255 0 0 0
7 36 36 38 36 42 38 28 0 0 0 255 0 0 0 8
18 21 21 19 19 22 15 1 0 0 255 0 0 5 44 97
129 129 134 134 134 50 2 1 255 0 0 0 0 17 39 25
39 30 30 2 0 0 255 0 0 0 1 2 5 14 5 4
5 3 0 0 0 0 255 1 1 10 18 21 17 21 21 22
10 4 0 0 255 0 0 0 0 3 11 12 9 0 0 0
0 0 0 255 0 0 5 11 10 7 7 7 7 7 1 0
0 255 0 0 0 0 0 1 0 0 1 1 1 0 0 0
255 0 0 0 2 2 0 0 1 3 1 0 0 0 255 0
0 1 11 11 11 9 19 22 25 25 5 0 0 255 0 0
0 4 8 11 17 14 17 11 3 1 0 255 0 0 0 8
255 255 255 255 255 255 255 105 0 0 255 0 0 3 11 14
25 22 11 10 9 1 0 0 0 255 0 0 1 3 9 7
9 15 15 8 2 1 0 255 0 0 0 1 9 10 11 11
14 7 3 0 0 0 255 0 0 0 4 8 18 29 29 29
26 15 0 0 0 255 0 2 134 255 255 255 252 250 255 255
98 1 0 255 0 0 10 10 7 7 4 4 11 11 5 1
0 0 255 0 0 0 0 3 8 7 3 2 1 0 0 0
255 0 0 0 0 1 5 10 5 2 0 0 0 0 0 255
0 0 0 0 1 11 14 14 7 1 0 0 0 255 0 0
0 0 0 0 1 1 2 1 0 0 0 0 0 0 0 0
0 0 0 8 36 185 205 190 191 170 200 180 180 53 1 0
255 0 0 0 38 113 125 141 141 121 102 66 3 0 0 255
0 0 0 1 1 1 1 1 1 1 1 0 0 255 0 0
0 1 14 29 29 29 29 22 0 0 0 0 255 0 0 1
16 65 65 60 58 45 32 1 0 0 255 0 0 0 0 2
9 12 16 9 3 2 0 0 0 255 0 0 0 1 11 19
19 22 16 12 1 0 0 255 0 0 0 36 38 44 46 36
36 30 25 1 0 0 255 0 0 0 9 18 18 18 15 11
22 8 7 0 0 255 0 0 5 49 99 129 97 134 134 134
40 2 1 255 0 0 0 1 35 39 25 17 21 21 4 0
0 255 0 0 0 0 2 17 17 14 4 3 3 0 0 0
0 255 0 0 10 15 21 21 22 22 23 22 4 0 0 255
0 0 0 0 3 4 11 9 2 0 0 0 0 0 255 0
0 10 11 12 11 9 7 7 3 1 0 0 255 0 0 0
0 1 1 0 0 1 1 0 0 0 0 255 0 0 0 2
1 0 0 0 0 0 0 0 0 255 0 0 0 5 26 23
19 21 25 25 24 5 0 0 255 0 0 0 5 17 11 14
10 17 17 11 1 0 255 0 0 0 8 255 255 255 255 255
255 255 105 0 0 255 0 1 3 11 14 14 9 11 4 9
4 0 0 0 255 0 0 1 4 10 10 9 9 8 5 1
0 0 255 0 0 0 0 3 10 11 15 8 5 3 0 0
0 255 0 0 0 3 8 23 32 29 23 17 15 0 0 0
255 0 5 134 255 255 255 252 255 255 255 108 1 0 255 0
0 3 15 15 7 4 4 11 11 5 1 0 0 255 0 0
0 0 2 9 9 7 3 2 0 0 0 255 0 0 0 0
1 11 14 10 5 0 0 0 0 0 255 0 0 0 0 2
11 17 17 14 0 0 0 0 255 0 0 0 0 0 1 2
3 2 1 1 0 0 0 0 0 0 0 0 0 0 2 36
185 205 191 191 162 200 166 166 53 4 0 255 0 0 0 38
123 134 141 141 102 80 19 1 0 0 255 0 0 0 1 4
2 1 1 1 1 0 0 0 255 0 0 1 2 36 39 36
35 23 1 0 0 0 0 255 0 0 1 16 65 80 65 61
51 32 1 0 0 255 0 0 0 1 2 8 9 11 9 3
1 0 0 0 255 0 0 0 0 12 22 23 22 14 12 0
0 0 255 0 0 0 7 36 53 53 39 25 25 11 2 0
0 255 0 0 0 7 15 15 15 11 11 21 8 7 0 0
255 0 0 5 71 99 129 126 129 149 149 28 1 0 255 0
0 0 0 12 25 24 17 16 14 4 0 0 255 0 0 0
1 7 14 14 5 4 4 3 0 0 0 0 255 0 0 7
15 22 21 16 21 23 16 3 0 0 255 0 0 0 0 0
3 3 3 2 0 0 0 0 0 255 0 0 10 11 14 9
9 8 10 8 1 0 0 255 0 0 0 0 1 1 1 0
1 0 0 0 0 0 255 0 0 0 1 1 1 0 2 4
3 0 0 0 255 0 0 0 5 11 21 14 21 22 24 10
0 0 0 255 0 0 0 4 11 11 14 14 17 17 1 1
0 255 0 0 0 3 255 255 255 255 255 255 255 11 0 0
255 0 0 1 11 29 22 15 12 4 9 4 0 0 0 255
0 0 1 3 4 9 9 8 7 3 1 0 0 255 0 0
0 1 2 11 14 15 8 4 2 0 0 0 255 0 0 0
1 14 30 32 29 18 16 4 0 0 0 255 0 2 92 255
255 255 255 255 255 235 108 1 0 255 0 0 2 11 11 7
4 4 5 5 2 0 0 0 255 0 0 0 0 0 4 8
4 2 0 0 0 0 255 0 0 0 0 0 2 14 8 0
0 0 0 0 0 255 0 0 0 0 1 2 14 14 7 0
0 0 0 255 0 0 0 0 0 1 2 2 1 0 0 0
0 0 0 0 0 0 0 0 0 2 4 197 211 208 208 180
200 141 115 16 4 0 255 0 0 0 8 43 123 115 92 80
60 5 0 0 0 255 0 0 0 0 1 1 1 0 0 0
0 0 0 255 0 0 0 1 1 17 17 21 1 1 0 0
0 0 255 0 0 0 1 56 70 69 69 61 4 0 0 0
255 0 0 0 0 0 2 8 9 3 0 0 0 0 0 255
0 0 0 0 5 17 22 19 12 1 0 0 0 255 0 0
0 5 14 47 36 36 19 19 2 0 0 0 255 0 0 0
3 15 16 16 17 17 17 7 1 0 0 255 0 0 0 63
87 126 126 129 101 93 25 0 0 255 0 0 0 0 1 17
17 16 10 4 0 0 0 255 0 0 0 0 7 8 8 5
9 4 3 0 0 0 0 255 0 1 5 16 22 21 19 21
24 19 0 0 0 255 0 0 0 0 0 3 2 1 0 0
0 0 0 0 255 0 0 8 11 18 12 14 10 10 2 0
0 0 255 0 0 0 0 1 1 0 0 0 0 0 0 0
0 255 0 0 0 0 0 0 0 0 10 0 0 0 0 255
0 0 0 0 14 17 21 22 22 10 3 0 0 0 255 0
0 0 1 9 9 14 8 8 2 1 0 0 255 0 0 0
1 46 255 255 255 255 255 63 9 0 0 255 0 0 0 15
26 19 12 12 7 7 2 0 0 0 255 0 0 1 2 3
9 9 7 1 0 0 0 0 255 0 0 0 0 2 3 16
16 7 4 0 0 0 0 255 0 0 0 0 2 4 15 15
15 4 1 0 0 0 255 0 1 5 255 255 255 255 255 255
187 4 0 0 255 0 0 0 2 11 11 5 5 4 2 0
0 0 0 255 0 0 0 0 0 0 4 2 1 0 0 0
0 255 0 0 0 0 0 0 0 0 0 0 0 0 0 0
255 0 0 0 0 0 0 2 2 1 0 0 0 0 255 0
0 0 0 0 0 1 0 0 0 0 0 0 0 0 0 0
0 0 0 0 1 4 28 208 237 251 180 180 108 16 7 0
0 255 0 0 0 0 8 43 47 65 19 5 2 0 0 0
255 0 0 0 0 0 0 0 0 0 0 0 0 0 255 0
0 0 0 0 17 17 0 0 0 0 0 0 0 255 0 0
0 0 0 56 64 63 4 0 0 0 0 255 0 0 0 0
0 1 1 1 0 0 0 0 0 0 255 0 0 0 0 0
5 5 1 0 0 0 0 0 255 0 0 0 0 5 14 28
28 19 2 2 0 0 0 255 0 0 0 0 3 15 25 17
17 10 1 0 0 0 255 0 0 0 7 63 87 102 93 59
28 1 0 0 255 0 0 0 0 0 0 2 10 4 2 0
0 0 255 0 0 0 0 1 2 2 2 2 1 0 0 0
0 0 255 0 2 3 5 17 17 19 19 19 1 0 0 0
255 0 0 0 0 0 0 0 0 0 0 0 0 0 0 255
0 0 0 3 12 12 12 5 4 0 0 0 0 255 0 0
0 0 0 0 0 0 0 0 0 0 0 0 255 0 0 0
0 0 0 0 0 10 0 0 0 0 255 0 0 0 0 9
14 14 14 9 1 0 0 0 0 255 0 0 0 0 1 3
3 3 2 1 1 0 0 255 0 0 0 1 8 46 195 255
255 63 5 0 0 0 255 0 0 0 0 15 15 4 3 3
2 0 0 0 0 255 0 0 0 1 1 2 2 0 0 0
0 0 0 255 0 0 0 0 1 2 7 4 3 0 0 0
0 0 255 0 0 0 0 1 1 1 1 1 1 0 0 0
0 255 0 0 2 4 255 255 255 235 187 4 2 0 0 255
0 0 0 1 2 7 3 4 3 2 0 0 0 0 255 0
0 0 0 0 0 1 1 1 0 0 0 0 255 0 0 0
0 0 0 0 0 0 0 0 0 0 0 255 0 0 0 0
0 0 1 1 1 0 0 0 0 255 0 0 0 0 0 0
0 0 0 0 0 0 0 0 0 0 0 0 0 0 0 0
1 4 28 208 251 141 90 21 7 1 0 0 255 0 0 0
0 0 0 0 0 2 0 0 0 0 0 255 0 0 0 0
0 0 0 0 0 0 0 0 0 255 0 0 0 0 0 0
0 0 0 0 0 0 0 0 255 0 0 0 0 0 0 0
0 0 0 0 0 0 255 0 0 0 0 0 0 0 0 0
0 0 0 0 0 255 0 0 0 0 0 0 0 0 0 0
0 0 0 255 0 0 0 0 0 0 5 4 2 0 0 0
0 0 255 0 0 0 0 0 3 8 8 7 1 0 0 0
0 255 0 0 0 1 3 7 11 11 4 1 0 0 0 255
0 0 0 0 0 0 0 0 0 0 0 0 0 255 0 0
0 0 0 0 0 0 0 0 0 0 0 0 0 255 0 0
1 1 1 11 19 11 1 0 0 0 0 255 0 0 0 0
0 0 0 0 0 0 0 0 0 0 255 0 0 0 0 2
2 5 1 0 0 0 0 0 255 0 0 0 0 0 0 0
0 0 0 0 0 0 0 255 0 0 0 0 0 0 0 0
0 0 0 0 0 255 0 0 0 0 0 1 8 1 0 0
0 0 0 0 255 0 0 0 0 0 1 1 1 1 0 0
0 0 255 0 0 0 0 0 1 1 1 1 0 0 0 0
0 255 0 0 0 0 0 0 0 0 0 0 0 0 0 0
255 0 0 0 0 0 0 0 0 0 0 0 0 0 255 0
0 0 0 0 0 0 0 0 0 0 0 0 0 255 0 0
0 0 0 0 0 0 0 0 0 0 0 0 255 0 0 0
1 2 3 3 3 2 1 0 0 0 255 0 0 0 0 0
1 0 1 0 0 0 0 0 0 255 0 0 0 0 0 1
1 1 0 0 0 0 0 255 0 0 0 0 0 0 0 0
0 0 0 0 0 0 255 0 0 0 0 0 0 0 0 0
0 0 0 0 255 0 0 0 0 0 0 0 0 0 0 0
0 0 0 0 0 0 0 0 0 0 0 0 0 2 8 16
21 12 7 0 0 0 0 255 0 0 0 0 0 0 0 0
0 0 0 0 0 0 255 0 0 0 0 0 0 0 0 0
0 0 0 0 255 0 0 0 0 0 0 0 0 0 0 0
0 0 0 255 0 0 0 0 0 0 0 0 0 0 0 0
0 255 0 0 0 0 0 0 0 0 0 0 0 0 0 0
255 0 0 0 0 0 0 0 0 0 0 0 0 0 255 0
0 0 0 0 0 0 0 0 0 0 0 0 0 255 0 0
0 0 0 0 0 0 0 0 0 0 0 0 255 0 0 0
0 0 0 0 0 0 0 0 0 0 255 0 0 0 0 0
0 0 0 0 0 0 0 0 255 0 0 0 0 0 0 0
0 0 0 0 0 0 0 0 255 0 0 0 0 0 0 0
0 0 0 0 0 0 255 0 0 0 0 0 0 0 0 0
0 0 0 0 0 255 0 0 0 0 0 0 0 0 0 0
0 0 0 255 0 0 0 0 0 0 0 0 0 0 0 0
0 0 255 0 0 0 0 0 0 0 0 0 0 0 0 0
255 0 0 0 0 0 0 0 0 0 0 0 0 0 0 255
0 0 0 0 0 0 0 0 0 0 0 0 0 255 0 0
0 0 0 0 0 0 0 0 0 0 0 0 255 0 0 0
0 0 0 0 0 0 0 0 0 0 0 255 0 0 0 0
0 0 0 0 0 0 0 0 0 255 0 0 0 0 0 0
0 0 0 0 0 0 0 0 255 0 0 0 0 0 0 0
0 0 0 0 0 0 0 255 0 0 0 0 0 0 0 0
0 0 0 0 0 255 0 0 0 0 0 0 0 0 0 0
0 0 0 0 255 0 0 0 0 0 0 0 0 0 0 0
0 0 255 0 0 0 0 0 0 0 0 0 0 0 0 0
0 255 0 0 0 0 0 0 0 0 0 0 0 0 0 255
0 0 0 0 0 0 0 0 0 0 0 0 0 0 0 0
0 0 0 0 0 0 0 0 0 0 0 0 0 0 0 0
0 0 255 0 0 0 0 0 0 0 0 0 0 0 0 0
0 255 0 0 0 0 0 0 0 0 0 0 0 0 0 255
0 0 0 0 0 0 0 0 0 0 0 0 0 0 255 0
0 0 0 0 0 0 0 0 0 0 0 0 255 0 0 0
0 0 0 0 0 0 0 0 0 0 0 255 0 0 0 0
0 0 0 0 0 0 0 0 0 255 0 0 0 0 0 0
0 0 0 0 0 0 0 0 255 0 0 0 0 0 0 0
0 0 0 0 0 0 0 255 0 0 0 0 0 0 0 0
0 0 0 0 0 255 0 0 0 0 0 0 0 0 0 0
0 0 0 255 0 0 0 0 0 0 0 0 0 0 0 0
0 0 0 255 0 0 0 0 0 0 0 0 0 0 0 0
0 255 0 0 0 0 0 0 0 0 0 0 0 0 0 0
255 0 0 0 0 0 0 0 0 0 0 0 0 0 255 0
0 0 0 0 0 0 0 0 0 0 0 0 0 255 0 0
0 0 0 0 0 0 0 0 0 0 0 255 0 0 0 0
0 0 0 0 0 0 0 0 0 0 255 0 0 0 0 0
0 0 0 0 0 0 0 0 255 0 0 0 0 0 0 0
0 0 0 0 0 0 0 255 0 0 0 0 0 0 0 0
0 0 0 0 0 0 255 0 0 0 0 0 0 0 0 0
0 0 0 0 255 0 0 0 0 0 0 0 0 0 0 0
0 0 0 255 0 0 0 0 0 0 0 0 0 0 0 0
0 0 255 0 0 0 0 0 0 0 0 0 0 0 0 0
255 0 0 0 0 0 0 0 0 0 0 0 0 0 0 255
0 0 0 0 0 0 0 0 0 0 0 0 0 255 0 0
0 0 0 0 0 0 0 0 0 0 0 0 255 0 0 0
0 0 0 0 0 0 0 0 0 1 255 0 0 0 0 0
0 0 0 0 0 0 0 0 0 0 0 0 255 255 255 255
255 255 255 255 255 255 255 255 255 255 255 255 255 255 255 255
255 255 255 255 255 255 255 255 255 255 255 255 255 255 255 255
255 255 255 255 255 255 255 255 255 255 255 255 255 255 255 255
255 255 255 255 255 255 255 255 255 255 255 255 255 255 255 255
255 255 255 255 255 255 255 255 255 255 255 255 255 255 255 255
255 255 255 255 255 255 255 255 255 255 255 255 255 255 255 255
255 255 255 255 255 255 255 255 255 255 255 255 255 255 255 255
255 255 255 255 255 255 255 255 255 255 255 255 255 255 255 255
255 255 255 255 255 255 255 255 255 255 255 255 255 255 255 255
255 255 255 255 255 255 255 255 255 255 255 255 255 255 255 255
255 255 255 255 255 255 255 255 255 255 255 255 255 255 255 255
255 255 255 255 255 255 255 255 255 255 255 255 255 255 255 255
255 255 255 255 255 255 255 255 255 255 255 255 255 255 255 255
255 255 255 255 255 255 255 255 255 255 255 255 255 255 255 255
255 255 255 255 255 255 255 255 255 255 255 255 255 255 255 255
255 255 255 255 255 255 255 255 255 255 255 255 255 255 255 255
255 255 255 255 255 255 255 255 255 255 255 255 255 255 255 255
255 255 255 255 255 255 255 255 255 255 255 255 255 255 255 255
255 255 255 255 255 255 255 255 255 255 255 255 255 255 255 255
255 255 255 255 255 255 255 255 255 255 255 255 255 255 255 255
255 255 255 255 255 255 255 255 255 255 255 255 255 255 255 255
255 255 255 255 255 255 255 255 255 255 255 255 255 255 255 255
255 255 255 255 255 255 255 255 255 255 255 255 255 255 255 255
255 255 255 255 255 255 255 255 255 255 255 255 255 255 255 255
255 255 255 255 255 255 255 255 255 255 255 255 255 255 255 255
255 255 255 255 255 255 255 255 255 255 255 255 255 255 255 255
255 255 255 255 255 255 255 255 255 255 255 255 255 255 255 255
255 255 255 255 255 255 255 0 0 0 0 0 0 0 0 0
0 0 0 0 0 0 0 0 255 0 0 0 0 0 0 0
0 0 0 0 0 0 0 255 0 0 0 0 0 0 0 0
0 0 0 0 0 255 0 0 0 0 0 0 0 0 0 0
0 0 0 0 255 0 0 0 0 0 0 0 0 0 0 0
0 0 255 0 0 0 0 0 0 0 0 0 0 0 0 0
0 255 0 0 0 0 0 0 0 0 0 0 0 0 0 255
0 0 0 0 0 0 0 0 0 0 0 0 0 0 255 0
0 0 0 0 0 0 0 0 0 0 0 0 0 255 0 0
0 0 0 0 0 0 0 0 0 0 0 255 0 0 0 0
0 0 0 0 0 0 0 0 0 255 0 0 0 0 0 0
0 0 0 0 0 0 0 0 0 255 0 0 0 0 0 0
0 0 0 0 0 0 0 255 0 0 0 0 0 0 0 0
0 0 0 0 0 0 255 0 0 0 0 0 0 0 0 0
0 0 0 0 255 0 0 0 0 0 0 0 0 0 0 0
0 0 0 255 0 0 0 0 0 0 0 0 0 0 0 0
0 255 0 0 0 0 0 0 0 0 0 0 0 0 0 0
255 0 0 0 0 0 0 0 0 0 0 0 0 0 255 0
0 0 0 0 0 0 0 0 0 0 0 0 0 255 0 0
0 0 0 0 0 0 0 0 0 0 0 0 255 0 0 0
0 0 0 0 0 0 0 0 0 0 255 0 0 0 0 0
0 0 0 0 0 0 0 0 0 255 0 0 0 0 0 0
0 0 0 0 0 0 0 0 255 0 0 0 0 0 0 0
0 0 0 0 0 0 255 0 0 0 0 0 0 0 0 0
0 0 0 0 0 255 0 0 0 0 0 0 0 0 0 0
0 0 0 255 0 0 1 0 0 0 0 0 0 0 0 0
0 0 255 0 0 0 0 0 0 0 0 0 0 0 0 0
255 0 0 0 0 0 0 0 0 0 0 0 0 0 0 0
0 0 0 0 0 0 0 0 0 0 0 0 0 0 0 0
0 0 0 255 0 0 0 0 0 0 0 0 0 0 0 0
0 0 255 0 0 0 0 0 0 0 0 0 0 0 0 0
255 0 0 0 0 0 0 0 0 0 0 0 0 0 0 255
0 0 0 0 0 0 0 0 0 0 0 0 0 255 0 0
0 0 0 0 0 0 0 0 0 0 0 0 255 0 0 0
0 0 0 0 0 0 0 0 0 0 255 0 0 0 0 0
0 0 0 0 0 0 0 0 0 255 0 0 0 0 0 0
0 0 0 0 0 0 0 0 255 0 0 0 0 0 0 0
0 0 0 0 0 0 255 0 0 0 0 0 0 0 0 0
0 0 0 0 255 0 0 0 0 0 0 0 0 0 0 0
0 0 0 0 255 0 0 0 0 0 0 0 0 0 0 0
0 0 255 0 0 0 0 0 0 0 0 0 0 0 0 0
0 255 0 0 0 0 0 0 0 0 0 0 0 0 0 255
0 0 0 0 0 0 0 0 0 0 0 0 0 0 255 0
0 0 0 0 0 0 0 0 0 0 0 0 255 0 0 0
0 0 0 0 0 0 0 0 0 0 0 255 0 0 0 0
0 0 0 0 0 0 0 0 0 255 0 0 0 0 0 0
0 0 1 0 0 0 0 0 255 0 0 0 0 0 0 0
0 0 0 0 0 0 0 255 0 0 0 0 0 0 0 0
0 0 0 0 0 255 0 0 0 0 0 0 0 0 0 0
0 0 0 0 255 0 0 0 0 0 0 0 0 0 0 0
0 0 0 255 0 0 0 0 0 0 0 0 0 0 0 0
0 255 0 0 0 0 0 0 0 0 0 0 0 0 0 0
255 0 0 0 0 0 0 0 0 0 0 0 0 0 255 0
0 0 0 0 0 0 0 0 0 0 0 0 0 255 0 0
0 0 0 0 0 0 0 0 0 0 0 255 0 0 0 0
0 0 0 0 0 0 0 0 0 0 0 0 0 0 0 0
0 0 0 0 0 0 0 0 0 0 0 0 0 0 255 0
0 0 0 0 0 0 0 0 0 0 0 0 0 255 0 0
0 0 1 1 0 0 0 0 0 0 0 255 0 0 0 0
0 0 0 0 0 0 0 0 0 0 255 0 0 0 0 0
0 0 0 0 0 0 0 0 255 0 0 0 0 0 0 0
0 0 0 0 0 0 0 255 0 0 0 0 0 0 0 0
0 0 0 0 0 255 0 0 0 0 0 0 0 0 0 0
0 0 0 0 255 0 0 0 0 0 0 0 0 0 0 0
0 0 0 255 0 0 0 0 0 0 0 0 0 0 0 0
0 255 0 0 0 0 0 0 0 0 0 0 0 0 0 255
0 0 0 0 0 0 0 0 0 0 0 0 0 0 0 255
0 0 0 0 0 0 0 0 0 0 0 0 0 255 0 0
0 0 0 0 0 0 0 0 0 0 0 0 255 0 0 0
0 0 0 0 0 0 0 0 0 0 255 0 0 0 0 0
0 2 0 0 0 0 0 0 0 255 0 0 0 0 0 0
0 0 0 0 0 0 0 255 0 0 0 0 0 0 0 1
1 0 0 0 0 0 255 0 0 0 0 0 0 0 0 0
0 0 0 0 255 0 0 0 0 0 0 2 5 2 1 0
0 0 0 255 0 0 0 0 0 0 0 0 0 0 0 0
0 0 255 0 0 0 0 0 0 0 0 0 0 0 0 0
255 0 0 0 0 0 0 1 1 0 0 0 0 0 0 255
0 0 0 0 0 0 0 0 0 0 0 0 0 0 255 0
0 0 0 0 0 0 0 0 0 0 0 0 255 0 0 0
0 0 4 5 3 0 0 0 0 0 0 255 0 0 0 0
0 0 1 1 1 0 0 0 0 255 0 0 0 0 0 0
0 0 1 0 0 0 0 0 255 0 0 0 0 0 0 0
1 1 0 0 0 0 255 0 0 0 0 0 0 0 0 0
0 0 0 0 0 0 0 0 0 0 0 0 0 0 0 0
0 0 0 0 0 0 0 0 0 255 0 0 0 0 0 0
0 0 0 0 0 0 0 0 255 0 0 0 1 2 5 42
42 0 0 0 0 0 255 0 0 0 0 0 0 1 2 1
0 0 0 0 0 255 0 0 0 0 0 0 0 0 0 0
0 0 0 255 0 0 0 0 0 0 1 1 1 0 0 0
0 0 255 0 0 0 0 0 0 0 0 0 0 0 0 0
255 0 0 0 0 0 0 2 0 0 0 0 0 0 0 255
0 0 0 0 0 0 0 0 0 0 0 0 0 0 255 0
0 0 0 0 0 0 0 0 0 0 0 0 255 0 0 0
0 0 0 0 1 1 0 0 0 0 255 0 0 0 0 0
1 10 46 46 25 0 0 0 0 0 255 0 0 0 0 0
0 1 1 0 0 0 0 0 255 0 0 0 0 0 0 0
0 0 0 0 0 0 0 255 0 0 0 0 0 0 0 0
0 0 0 0 0 255 0 0 0 0 1 4 49 49 21 1
0 0 0 0 255 0 0 0 0 0 24 33 31 1 0 0
0 0 255 0 0 0 0 0 0 0 1 1 0 0 0 0
0 255 0 0 0 0 0 5 9 19 19 0 0 0 0 255
0 0 0 0 0 2 69 100 80 43 0 0 0 0 255 0
1 1 0 0 0 1 2 2 0 0 0 0 0 255 0 0
0 0 0 0 0 0 0 0 0 0 0 255 0 0 0 0
0 9 23 39 8 1 0 0 0 0 255 0 0 0 0 0
0 0 0 0 0 0 0 0 0 255 0 0 0 0 0 0
0 0 0 0 0 0 0 255 0 0 0 0 78 102 126 142
138 15 1 0 0 0 255 0 0 0 0 1 1 1 3 5
0 0 0 0 255 0 0 0 0 0 0 1 1 1 1 0
0 0 0 255 0 0 0 0 1 2 23 23 8 3 0 0
0 255 0 0 0 0 0 0 0 0 1 0 0 0 0 0
0 0 0 0 0 0 0 0 0 0 0 0 0 0 0 0
0 0 0 0 255 0 0 0 0 0 3 5 5 4 0 0
0 0 0 255 0 0 0 2 15 63 71 71 25 0 0 0
0 255 0 0 0 0 1 2 1 2 1 1 0 0 0 0
255 0 0 0 0 0 0 0 1 1 0 0 0 0 255 0
0 0 0 1 12 51 67 51 12 1 1 0 0 255 0 0
0 0 0 0 0 0 0 0 0 0 0 255 0 0 0 0
0 1 5 4 2 0 0 0 0 0 255 0 0 0 0 0
0 2 2 1 0 0 0 0 0 255 0 0 0 0 0 1
1 1 0 0 0 0 0 255 0 0 0 0 2 49 49 45
28 9 0 0 0 255 0 0 0 0 2 18 70 70 70 46
25 0 0 0 0 255 0 0 0 0 0 3 4 4 2 0
0 0 0 255 0 0 0 0 0 0 0 0 0 0 0 0
0 0 255 0 0 0 0 0 2 29 29 24 1 0 0 0
255 0 0 0 0 4 88 115 78 78 71 0 0 0 0 255
0 0 0 1 24 33 44 46 52 4 0 0 0 255 0 0
0 0 0 0 7 7 2 0 0 0 0 0 255 0 0 0
0 5 19 23 25 35 22 0 0 0 255 0 0 0 0 1
66 90 100 83 64 43 0 0 0 255 0 0 0 0 1 1
7 9 12 7 0 0 0 0 255 0 0 0 0 1 1 0
0 0 0 0 0 0 255 0 0 0 0 9 23 42 44 42
28 2 0 0 0 255 0 0 0 0 0 0 0 0 0 0
0 0 0 0 255 0 0 0 0 0 0 0 0 0 0 0
0 0 255 0 0 0 78 80 126 131 161 141 131 15 1 0
0 255 0 0 0 0 2 3 9 10 7 3 0 0 0 255
0 0 0 0 1 2 2 3 4 5 1 0 0 0 255 0
0 0 0 2 23 29 23 25 11 2 0 0 255 0 0 0
0 0 7 10 11 24 11 1 0 0 0 0 0 0 0 0
0 0 0 0 0 0 1 0 1 0 0 0 0 0 0 255
0 0 0 0 3 8 8 8 8 3 0 0 0 0 255 0
0 0 16 50 63 78 80 42 21 0 0 0 255 0 0 0
1 5 3 3 2 3 1 0 0 0 0 255 0 0 0 0
0 1 5 9 2 1 0 0 0 255 0 0 0 0 12 69
69 69 51 16 9 1 0 0 255 0 0 0 0 0 1 1
1 0 0 0 0 0 255 0 0 0 0 0 1 3 4 2
0 0 0 0 0 255 0 0 0 0 0 2 12 8 1 1
0 0 0 0 255 0 0 0 0 0 1 14 12 5 0 0
0 0 255 0 0 0 2 56 77 80 80 80 56 9 1 0
255 0 0 0 0 18 79 79 86 92 92 56 0 0 0 0
255 0 0 0 1 3 4 4 5 4 2 0 0 0 255 0
0 0 0 0 0 1 1 1 0 0 0 0 1 255 0 0
0 0 2 29 42 37 37 24 1 0 0 255 0 0 1 3
88 120 120 106 78 77 45 0 0 0 255 0 0 0 10 22
30 30 30 52 17 1 0 0 255 0 0 0 0 0 2 9
9 8 4 0 0 0 0 255 0 0 0 0 18 31 31 25
30 30 12 0 0 255 0 0 0 1 50 69 86 86 81 81
64 14 0 0 255 0 0 0 0 4 1 1 1 8 3 0
0 0 0 255 0 0 0 0 1 2 0 1 0 0 0 0
0 255 0 0 4 8 15 37 37 39 44 29 8 1 0 0
255 0 0 0 0 0 4 3 3 0 1 0 0 0 0 255
0 0 0 0 0 0 0 0 0 0 0 0 0 255 0 1
10 80 102 126 108 141 88 131 85 1 0 0 255 0 0 0
3 4 7 11 11 7 2 0 0 0 255 0 0 0 0 7
7 2 2 15 16 5 0 0 0 255 0 0 0 0 28 35
29 22 22 22 5 0 0 255 0 0 0 0 7 11 12 19
26 24 5 0 0 0 0 0 0 0 0 0 0 0 0 0
0 2 2 2 1 1 0 0 0 0 255 1 0 0 0 8
14 12 8 8 3 0 0 0 0 255 0 0 0 31 54 66
77 76 42 25 2 0 0 255 0 0 0 1 8 8 8 2
5 3 0 0 0 0 255 0 0 0 0 1 9 24 46 30
2 1 0 0 255 0 0 0 0 40 66 69 58 50 43 12
0 0 0 255 0 0 0 0 0 1 23 9 1 0 0 0
0 255 0 0 0 0 1 1 3 4 4 1 0 0 0 0
255 0 0 0 0 1 14 17 12 5 1 0 0 0 0 255
0 0 0 0 1 14 17 17 12 1 0 0 0 255 0 0
0 2 91 112 101 93 70 56 22 1 0 255 0 0 0 1
51 79 79 92 92 92 56 9 0 0 0 255 0 0 0 2
5 8 7 7 7 2 1 0 0 255 0 0 0 0 0 4
7 7 3 1 0 0 0 0 255 0 0 0 1 4 49 54
53 37 24 0 0 0 255 0 0 3 8 88 106 116 116 116
77 45 2 0 0 255 0 0 0 10 18 26 26 25 26 24
12 0 0 255 0 0 0 0 1 7 9 9 9 8 0 0
0 0 255 0 0 0 0 18 25 25 25 25 25 12 0 0
255 0 0 1 3 63 80 86 81 64 111 111 80 1 0 255
0 0 0 5 11 10 1 1 3 3 0 0 0 0 255 0
0 0 0 0 0 0 0 0 0 0 0 0 255 0 0 5
8 21 45 37 45 50 47 28 0 0 0 255 0 0 0 0
0 9 11 5 2 1 1 0 0 0 255 0 0 0 0 0
0 0 0 0 0 0 0 0 255 0 2 12 101 128 129 116
116 88 141 88 7 0 0 255 0 0 0 3 7 9 14 14
11 4 2 0 0 255 0 0 0 0 2 2 4 4 7 16
7 0 0 0 255 0 0 0 1 14 28 23 22 22 22 5
0 0 255 0 0 0 0 10 19 43 28 29 26 5 0 0
0 0 0 0 0 0 0 0 0 0 0 1 2 2 1 0
1 0 0 0 0 255 0 0 0 0 7 10 9 9 4 3
0 0 0 0 255 0 0 1 32 58 77 70 65 42 35 2
0 0 255 0 0 0 0 8 8 8 5 5 3 0 0 0
0 255 0 0 0 0 1 10 24 46 15 4 1 0 0 255
0 0 0 1 24 58 58 58 50 43 9 0 0 0 255 0
0 0 0 1 52 52 9 3 1 0 0 0 255 0 0 0
0 1 1 2 4 1 1 0 0 0 0 255 0 0 0 0
1 14 17 14 5 0 0 0 0 0 255 0 0 0 1 1
17 21 21 16 1 1 0 0 255 0 0 0 2 99 106 106
99 98 56 22 0 0 255 0 0 0 1 51 65 79 79 86
86 54 9 0 0 0 255 0 0 1 4 5 7 7 7 7
1 0 0 0 255 0 0 0 0 1 4 9 10 8 1 0
0 0 0 255 0 0 0 0 22 46 49 53 30 12 0 0
0 255 0 0 3 8 86 106 120 129 120 101 45 2 0 0
255 0 0 0 10 19 19 28 24 28 24 8 0 0 255 0
0 0 0 1 8 19 9 9 8 0 0 0 0 255 0 0
0 0 18 31 25 21 21 19 16 0 0 255 0 0 0 3
70 99 99 91 81 116 111 80 4 0 255 0 0 0 5 8
8 0 0 1 1 0 0 0 0 255 0 0 0 0 0 0
0 2 0 0 0 0 0 255 0 0 1 8 37 53 50 47
50 37 25 0 0 0 255 0 0 0 0 4 9 9 3 2
0 0 0 0 0 255 0 0 0 0 0 0 0 0 0 0
0 0 0 255 0 2 12 115 139 133 129 116 116 155 85 7
1 0 255 0 0 0 0 7 8 8 9 4 4 0 0 0
255 0 0 0 0 4 4 4 4 7 9 7 0 0 0 255
0 0 0 1 10 14 16 22 22 15 3 0 0 255 0 0
0 0 4 19 26 22 22 21 1 0 0 0 0 0 0 0
0 0 0 0 0 0 0 0 0 0 0 0 0 0 0 0
255 0 0 0 0 2 10 9 9 4 0 0 0 0 0 255
0 0 1 24 36 77 70 65 37 35 2 0 0 255 0 1
0 0 0 8 7 5 5 3 0 0 0 0 255 0 0 0
0 0 10 12 12 5 1 0 0 0 255 0 0 0 1 10
40 58 60 60 39 1 0 0 0 255 0 0 0 0 0 52
52 23 3 0 0 0 0 255 0 0 0 0 1 1 4 4
2 1 0 0 0 0 255 0 0 0 0 1 2 11 9 5
0 0 0 0 0 255 0 0 0 0 1 17 17 16 4 1
0 0 0 255 0 0 0 1 77 106 106 106 98 50 10 0
0 255 0 0 0 1 51 65 65 65 63 54 29 0 0 0
0 255 0 0 0 4 7 7 7 7 2 0 0 0 0 255
0 0 0 0 0 4 10 10 7 1 0 0 0 0 255 0
0 0 0 3 42 49 51 30 4 0 0 0 255 0 0 0
2 86 106 109 120 120 101 29 0 0 0 255 0 0 0 1
19 19 60 28 28 16 0 0 0 255 0 0 0 0 1 5
9 10 10 0 0 0 0 0 255 0 0 0 0 16 31 24
15 15 14 8 0 0 255 0 0 0 1 70 99 99 97 91
111 88 18 1 0 255 0 0 0 0 8 9 2 2 2 1
0 0 0 0 255 0 0 0 0 0 1 1 2 0 0 0
0 0 255 0 0 0 0 21 50 50 47 43 32 1 0 0
0 255 0 0 0 0 3 3 2 2 0 0 0 0 0 0
255 0 0 0 0 0 0 0 0 0 0 0 0 0 255 0
0 1 115 161 161 135 133 135 155 59 1 0 0 255 0 0
0 0 0 8 9 17 16 4 0 0 0 255 0 0 0 0
0 4 7 7 7 7 0 0 0 0 255 0 0 0 1 3
14 16 22 22 4 1 0 0 255 0 0 0 0 1 4 16
21 11 1 1 0 0 0 0 0 0 0 0 0 0 0 0
0 0 0 0 0 0 0 0 0 0 0 255 0 0 0 0
0 1 7 4 0 0 0 0 0 0 255 0 0 0 1 24
35 35 36 23 2 0 0 0 255 0 0 0 0 0 5 5
4 3 0 0 0 0 0 255 0 0 0 0 0 0 4 4
0 0 0 0 0 255 0 0 0 0 1 10 24 60 39 1
1 0 0 0 255 0 0 0 0 0 1 29 3 1 0 0
0 0 255 0 0 0 0 0 0 1 1 1 0 0 0 0
0 255 0 0 0 0 0 1 2 2 1 1 0 0 0 0
255 0 0 0 0 0 0 4 4 1 0 0 0 0 255 0
0 0 0 5 77 90 90 50 10 0 0 0 255 0 0 0
0 0 40 59 40 54 29 0 0 0 0 0 255 0 0 0
1 4 5 2 2 0 0 0 0 0 255 0 0 0 0 0
0 4 4 1 0 0 0 0 0 255 0 0 0 0 1 8
30 30 4 1 0 0 0 255 0 0 0 0 2 86 106 106
99 29 1 0 0 0 255 0 0 0 0 1 18 60 18 4
0 0 0 0 255 0 0 0 0 0 1 5 9 0 0 0
0 0 0 255 0 0 0 0 0 31 21 8 8 7 0 0
0 255 0 0 0 0 1 70 91 91 70 70 17 3 0 0
255 0 0 0 0 0 0 0 0 1 1 1 0 0 0 255
1 0 0 0 0 1 1 1 0 0 0 0 0 255 0 0
0 0 0 38 43 37 17 0 0 0 0 0 255 0 0 0
0 0 0 1 0 0 0 0 0 0 0 255 0 0 0 0
0 0 0 0 0 0 0 0 0 255 0 0 0 1 115 140
133 104 104 59 0 0 0 0 255 0 0 0 0 0 0 3
3 0 0 0 0 0 255 0 0 0 0 0 4 8 7 7
5 0 0 0 0 255 0 0 0 0 1 3 10 10 4 2
0 0 0 255 0 0 0 0 0 1 4 4 1 0 0 0
0 0 0 0 0 0 0 0 0 0 0 0 0 0 0 0
0 0 0 0 0 0 255 0 0 0 0 0 0 0 0 0
0 0 0 0 0 255 0 0 0 0 1 3 3 2 0 0
0 0 0 255 0 0 0 0 0 0 0 0 0 0 0 0
0 0 255 0 0 0 0 0 0 0 0 0 0 0 0 0
255 0 0 0 0 0 0 1 1 1 1 0 0 0 0 255
0 0 0 0 0 0 1 1 0 0 0 0 0 255 0 0
0 0 0 0 0 0 0 0 0 0 0 0 255 0 0 0
0 0 0 0 0 1 1 0 0 0 0 255 0 0 0 0
0 0 0 0 0 0 0 0 0 255 0 0 0 0 0 0
0 0 0 0 0 0 0 255 0 0 0 0 0 0 0 0
0 0 0 0 0 0 0 255 0 0 0 1 1 1 0 0
0 0 0 0 0 255 0 0 0 0 0 0 0 0 0 0
0 0 0 0 255 0 0 0 0 0 0 0 0 0 0 0
0 0 255 0 0 0 0 0 2 5 5 1 0 0 0 0
0 255 0 0 0 0 0 0 0 0 0 0 0 0 0 255
0 0 0 0 0 0 0 0 0 0 0 0 0 0 255 0
0 0 0 0 0 0 0 0 0 0 0 0 255 0 0 0
0 0 1 7 8 10 10 0 0 0 0 255 0 0 0 0
0 0 1 1 1 0 0 0 0 0 255 0 0 0 0 0
0 0 0 0 0 0 0 0 255 0 0 0 0 0 0 0
0 0 0 0 0 0 0 255 0 0 0 0 0 0 0 0
0 0 0 0 0 0 255 0 0 0 0 0 0 0 0 0
0 0 0 0 255 0 0 0 0 0 10 10 10 1 0 0
0 0 0 255 0 0 0 0 0 0 0 0 0 0 0 0
0 255 0 0 0 0 0 0 0 0 0 0 0 0 0 0
255 0 0 0 0 0 0 0 0 0 0 0 0 0 255 0
0 0 0 0 0 1 0 0 0 0 0 0 0 0 0 0
0 0 0 0 0 0 0 0 0 0 0 0 0 0 0 0
0 255 0 0 0 0 0 0 0 0 0 0 0 0 0 0
255 0 0 0 0 0 0 0 0 0 0 0 0 0 255 0
0 0 0 0 0 0 0 0 0 0 0 0 0 255 0 0
0 0 0 0 0 0 0 0 0 0 0 255 0 0 0 0
0 0 0 0 0 0 0 0 0 0 255 0 0 0 0 0
0 0 0 0 0 0 0 0 255 0 0 0 0 0 0 0
0 0 0 0 0 0 0 255 0 0 0 0 0 0 0 0
0 0 0 0 0 0 255 0 0 0 0 0 0 0 0 0
0 0 0 0 255 0 0 0 0 0 0 0 0 0 0 0
0 0 255 0 0 0 0 0 0 0 0 0 0 0 0 0
0 0 255 0 0 0 0 0 0 0 0 0 0 0 0 0
255 0 0 0 0 0 0 0 0 0 0 0 0 0 0 255
0 0 0 0 0 0 0 0 0 0 0 0 0 255 0 0
0 0 0 0 1 0 0 0 1 0 0 0 255 0 0 0
0 0 0 0 0 0 0 0 0 0 255 0 0 0 0 0
0 0 0 0 0 0 0 0 0 255 0 0 0 0 0 0
0 0 0 0 0 0 0 255 0 0 0 0 0 0 0 1
1 1 0 0 0 0 255 0 0 0 0 0 0 0 0 0
0 0 0 0 0 255 0 0 0 0 0 0 0 0 0 0
0 0 0 255 0 0 0 0 0 0 0 0 0 0 0 0
0 0 255 0 0 0 0 0 0 0 0 0 0 0 0 0
0 255 0 0 0 0 0 0 0 0 0 0 0 0 0 255
0 0 0 0 0 0 0 0 0 0 0 0 0 0 255 0
0 0 0 0 0 0 0 0 0 0 0 0 255 0 0 0
0 0 0 0 0 0 0 0 0 0 0 255 0 0 0 0
0 0 0 0 0 0 0 0 0 255 0 0 0 0 0 0
0 0 0 0 0 0 0 0 0 0 0 0 0 0 0 0
0 0 0 0 0 0 0 0 0 0 0 0 255 0 0 0
0 0 0 0 0 0 0 0 0 0 0 255 0 0 0 0
0 0 0 0 0 0 0 0 0 255 0 0 0 0 0 0
0 0 0 0 0 0 0 0 255 0 0 0 0 0 0 0
0 0 0 0 0 0 255 0 0 0 0 0 0 0 0 0
0 0 0 0 0 255 0 0 0 0 0 0 0 0 0 0
0 0 0 255 0 0 0 0 0 0 0 0 0 0 0 0
0 0 255 0 0 0 0 0 0 0 0 0 0 0 0 0
0 255 0 0 0 0 0 0 0 0 0 0 0 0 0 255
0 0 0 0 0 0 0 0 0 0 0 0 0 255 0 0
0 0 0 0 0 0 0 0 0 0 0 0 0 255 0 0
0 0 0 0 0 0 0 0 0 0 0 255 0 0 0 0
0 0 0 0 0 0 0 0 0 0 255 0 0 0 0 0
0 0 0 0 0 0 0 0 255 0 0 0 0 0 0 0
0 0 1 1 0 0 0 255 0 0 0 0 0 0 0 0
0 0 0 0 0 255 0 0 0 0 0 0 0 0 0 0
0 0 0 0 255 0 0 0 0 0 0 0 0 0 0 0
0 0 255 0 0 0 0 0 0 0 0 0 0 0 0 0
0 255 0 0 0 0 0 0 0 0 0 0 0 0 0 0
255 0 0 0 0 0 0 0 0 0 0 0 0 0 255 0
0 0 0 0 0 0 0 0 0 0 0 0 0 255 0 0
0 0 0 0 0 0 0 0 0 0 0 0 255 0 0 0
0 0 0 0 0 0 0 0 0 0 255 0 0 0 0 0
0 0 0 0 0 0 0 0 0 255 0 0 0 0 0 0
0 0 0 0 0 0 0 255 0 0 0 0 0 0 0 0
0 0 0 0 0 0 255 0 0 0 0 0 0 0 0 0
0 0 0 0 255 0 0 0 0 0 0 0 0 0 0 0
0 0 0 0 0 0 255 255 255 255 255 255 255 255 255 255
255 255 255 255 255 255 255 255 255 255 255 255 255 255 255 255
255 255 255 255 255 255 255 255 255 255 255 255 255 255 255 255
255 255 255 255 255 255 255 255 255 255 255 255 255 255 255 255
255 255 255 255 255 255 255 255 255 255 255 255 255 255 255 255
255 255 255 255 255 255 255 255 255 255 255 255 255 255 255 255
255 255 255 255 255 255 255 255 255 255 255 255 255 255 255 255
255 255 255 255 255 255 255 255 255 255 255 255 255 255 255 255
255 255 255 255 255 255 255 255 255 255 255 255 255 255 255 255
255 255 255 255 255 255 255 255 255 255 255 255 255 255 255 255
255 255 255 255 255 255 255 255 255 255 255 255 255 255 255 255
255 255 255 255 255 255 255 255 255 255 255 255 255 255 255 255
255 255 255 255 255 255 255 255 255 255 255 255 255 255 255 255
255 255 255 255 255 255 255 255 255 255 255 255 255 255 255 255
255 255 255 255 255 255 255 255 255 255 255 255 255 255 255 255
255 255 255 255 255 255 255 255 255 255 255 255 255 255 255 255
255 255 255 255 255 255 255 255 255 255 255 255 255 255 255 255
255 255 255 255 255 255 255 255 255 255 255 255 255 255 255 255
255 255 255 255 255 255 255 255 255 255 255 255 255 255 255 255
255 255 255 255 255 255 255 255 255 255 255 255 255 255 255 255
255 255 255 255 255 255 255 255 255 255 255 255 255 255 255 255
255 255 255 255 255 255 255 255 255 255 255 255 255 255 255 255
255 255 255 255 255 255 255 255 255 255 255 255 255 255 255 255
255 255 255 255 255 255 255 255 255 255 255 255 255 255 255 255
255 255 255 255 255 255 255 255 255 255 255 255 255 255 255 255
255 255 255 255 255 255 255 255 255 255 255 255 255 255 255 255
255 255 255 255 255 255 255 255 255 255 255 255 255 255 255 255
255 255 255 255 255 255 255 255 255 255 255 255 255 255 255 255
255 0 0 0 0 0 0 0 0 0 0 0 0 0 0 0
0 0 255 0 0 0 0 0 0 0 0 0 0 0 0 0
0 255 0 0 0 0 0 0 0 0 0 0 0 0 0 255
0 0 0 0 0 0 0 0 0 0 0 0 0 0 255 0
0 0 0 0 0 0 0 0 0 0 0 0 255 0 0 0
0 0 0 0 0 0 0 0 0 0 0 255 0 0 0 0
0 0 0 0 0 0 0 0 0 255 0 0 0 0 0 0
0 0 0 0 0 0 0 0 255 0 0 0 0 0 0 0
0 0 0 0 0 0 0 255 0 0 0 0 0 0 0 0
0 0 0 0 0 255 0 0 0 0 0 0 0 0 0 0
0 0 0 255 0 0 0 0 0 0 0 0 0 0 0 0
0 0 0 255 0 0 0 0 0 0 0 0 0 0 0 0
0 255 0 0 0 0 0 0 0 0 0 0 0 0 0 0
255 0 0 0 0 0 0 0 0 0 0 0 0 0 255 0
0 0 0 0 0 0 0 0 0 0 0 0 0 255 0 0
0 0 0 0 0 0 0 0 0 0 0 255 0 0 0 0
0 0 0 0 0 0 0 0 0 0 255 0 0 0 0 0
0 0 0 0 0 0 0 0 255 0 0 0 0 0 0 0
0 0 0 0 0 0 0 255 0 0 0 0 0 0 0 0
0 0 0 0 0 0 255 0 0 0 0 0 0 0 0 0
0 0 0 0 255 0 0 0 0 0 0 0 0 0 0 0
0 0 0 255 0 0 0 0 0 0 0 0 0 0 0 0
0 0 255 0 0 0 0 0 0 0 0 0 0 0 0 0
255 0 0 0 0 0 0 0 0 0 0 0 0 0 0 255
0 0 0 0 0 0 0 0 0 0 0 0 0 255 0 0
0 0 0 0 0 0 0 0 0 0 0 0 255 0 0 0
0 0 0 0 0 0 0 0 0 0 255 0 0 0 0 0
0 0 0 0 0 0 0 0 0 0 0 0 0 0 0 0
0 0 0 0 0 0 0 0 0 0 0 0 0 255 0 0
0 0 0 0 0 0 0 0 0 0 0 0 255 0 0 0
0 0 0 0 0 0 0 0 0 0 255 0 0 0 0 0
0 0 0 0 0 0 0 0 0 255 0 0 0 0 0 0
0 0 0 0 0 0 0 255 0 0 0 0 0 0 0 0
0 0 0 0 0 0 255 0 0 0 0 0 0 0 0 0
0 0 0 0 255 0 0 0 0 0 0 0 0 0 0 0
0 0 0 255 0 0 0 0 0 0 0 0 0 0 0 0
0 0 255 0 0 0 0 0 0 0 0 0 0 0 0 0
255 0 0 0 0 0 0 0 0 0 0 0 0 0 255 0
0 0 0 0 0 0 0 0 0 0 0 0 0 0 255 0
0 0 0 0 0 0 0 0 0 0 0 0 255 0 0 0
0 0 0 0 0 0 0 0 0 0 0 255 0 0 0 0
0 0 0 0 0 0 0 0 0 255 0 0 0 0 0 0
0 0 0 0 0 0 0 0 255 0 0 0 0 0 0 0
0 0 0 0 0 0 255 0 0 0 0 0 0 0 0 0
0 0 0 0 0 255 0 0 0 0 0 0 0 0 0 0
0 0 0 255 0 0 0 0 0 0 0 0 0 0 0 0
0 0 255 0 0 0 0 0 0 0 0 0 0 0 0 0
0 255 0 0 0 0 0 0 0 0 0 0 0 0 0 255
0 0 0 0 0 0 0 0 0 0 0 0 0 0 255 0
0 0 0 0 0 0 0 0 0 0 0 0 0 255 0 0
0 0 0 0 0 0 0 0 0 0 0 255 0 0 0 0
0 0 0 0 0 0 0 0 0 0 255 0 0 0 0 0
0 0 0 0 0 0 0 0 255 0 0 0 0 0 0 0
0 0 0 0 0 0 0 255 0 0 0 0 0 0 0 0
0 0 0 0 0 255 0 0 0 0 0 0 0 0 0 0
0 0 0 0 0 0 0 0 0 0 0 0 0 0 0 0
0 0 0 0 0 0 0 0 255 0 0 0 0 0 0 0
0 0 0 0 0 0 0 255 0 0 0 0 0 0 0 0
0 0 0 0 0 255 0 0 0 0 0 0 0 0 0 0
0 0 0 0 255 0 0 0 0 0 0 0 0 0 0 0
0 0 255 0 0 0 0 0 0 0 0 0 0 0 0 0
0 255 0 0 0 0 0 0 0 0 0 0 0 0 0 255
0 0 0 0 0 0 0 0 0 0 0 0 0 0 255 0
0 0 0 0 0 0 0 0 0 0 0 0 0 255 0 0
0 0 1 1 1 0 0 0 0 0 0 255 0 0 0 0
0 0 0 0 0 0 0 0 0 255 0 0 0 0 0 0
0 2 0 0 0 0 0 0 0 255 0 0 0 0 0 0
0 0 0 0 0 0 0 255 0 0 0 0 0 0 0 1
0 0 0 0 0 0 255 0 0 0 0 0 0 0 0 0
0 0 0 0 255 0 0 0 0 0 0 0 0 0 0 0
0 0 0 255 0 0 0 0 0 0 0 0 0 0 0 0
0 255 0 0 0 0 0 0 0 0 0 0 0 0 0 0
255 0 0 0 0 0 0 0 0 0 0 0 0 0 255 0
0 0 0 0 0 0 0 0 0 0 0 0 0 255 0 0
0 0 0 1 0 0 0 0 0 0 0 0 255 0 0 0
0 0 0 0 0 0 0 0 0 0 255 0 0 0 0 0
0 0 0 0 0 0 0 0 0 255 0 0 0 1 1 0
0 0 0 0 0 0 0 0 255 0 0 0 0 0 0 0
1 0 0 0 0 0 255 0 0 0 0 0 0 0 0 0
0 0 0 0 0 255 0 0 0 0 0 0 0 0 0 0
0 0 0 255 0 0 0 0 0 0 0 0 0 0 0 0
0 0 255 0 0 0 1 1 1 4 0 2 0 0 0 0
255 0 0 0 0 0 0 0 0 0 0 0 0 0 0 0
0 0 0 0 0 0 0 0 0 0 0 0 0 0 0 0
0 0 0 255 0 0 0 0 0 0 0 0 0 0 0 0
0 0 255 0 0 0 0 0 1 1 0 0 0 0 0 0
255 0 0 0 0 0 0 0 0 0 0 0 0 0 0 255
0 0 0 0 1 2 2 2 1 0 0 0 0 255 0 0
0 0 0 0 0 1 1 0 0 0 0 0 255 0 0 0
0 0 0 0 0 0 0 0 0 0 255 0 0 0 0 0
0 0 0 0 0 0 0 0 0 255 0 0 0 0 0 0
0 0 0 0 0 0 0 0 255 0 0 2 5 15 15 15
12 16 2 0 0 0 255 0 0 0 0 0 0 0 1 0
0 0 0 0 255 0 0 0 0 0 1 12 12 86 86 7
0 0 0 0 255 0 0 0 0 0 0 0 0 0 1 0
0 0 255 0 0 0 0 0 5 19 19 7 5 0 0 0
0 255 0 0 0 0 0 0 0 0 0 0 0 0 0 255
0 0 0 0 0 0 0 0 0 0 0 0 0 0 255 0
0 0 0 0 0 0 0 0 0 0 0 0 255 0 0 0
0 0 0 2 2 9 0 0 0 0 0 255 0 0 0 0
0 0 0 0 0 0 0 0 0 255 0 0 0 0 0 0
1 0 0 0 0 0 0 0 255 0 0 0 1 18 18 19
17 17 5 1 1 0 1 255 0 0 0 0 0 0 1 1
0 0 0 0 0 255 0 0 0 0 0 0 0 0 0 0
0 0 0 0 255 0 0 1 2 3 5 7 7 7 2 0
0 0 0 255 0 0 0 0 0 0 1 1 1 0 0 0
0 255 0 0 0 0 0 0 1 0 0 0 0 0 0 0
255 0 0 0 0 0 0 0 0 0 0 0 0 0 255 0
0 0 0 0 1 2 2 2 0 0 0 0 0 255 0 0
0 1 8 16 57 54 21 4 2 0 0 255 0 0 0 0
0 0 0 1 2 1 0 0 0 0 0 0 0 0 0 0
0 0 0 0 0 0 5 7 4 0 0 0 0 0 255 0
0 0 0 0 1 1 1 0 0 0 0 0 0 255 0 0
0 0 1 8 10 10 4 0 0 0 0 255 0 0 0 0
0 0 3 1 0 0 0 0 0 0 255 0 0 0 1 4
23 44 44 30 0 0 0 0 255 0 0 0 0 1 1 9
7 7 1 0 0 0 0 255 0 0 0 0 0 7 14 14
8 1 0 0 0 255 0 0 0 0 0 0 5 8 21 21
0 0 0 0 255 0 0 0 0 0 0 0 0 0 0 0
0 0 0 255 0 2 10 15 15 15 15 12 16 9 2 0
0 255 0 0 0 0 0 0 15 15 4 0 0 0 0 255
0 0 0 0 0 15 69 101 190 134 93 7 0 0 0 255
0 0 0 0 0 0 0 1 1 1 0 0 0 255 0 0
0 5 31 46 46 77 37 23 3 0 0 0 255 0 0 0
0 12 92 94 58 43 5 1 0 0 255 0 0 0 0 0
0 30 78 78 7 0 0 0 0 255 0 0 0 0 1 8
8 8 8 0 0 0 0 255 0 0 0 0 0 24 49 58
58 32 0 0 0 0 255 0 0 0 0 0 0 3 1 0
0 0 0 0 255 0 0 0 0 0 16 17 5 5 0 0
0 0 0 255 0 0 1 18 39 255 255 255 255 255 5 1
0 0 255 0 0 0 0 0 35 39 46 37 10 0 1 0
255 0 0 0 0 0 0 0 0 0 0 0 0 0 0 255
0 0 2 5 5 7 7 7 8 8 2 0 0 0 255 0
0 0 0 0 17 16 15 2 0 0 0 0 255 0 0 0
0 0 1 2 8 7 1 0 0 0 0 255 0 0 0 0
0 0 0 0 0 0 0 0 0 255 0 0 0 0 0 7
12 5 5 5 0 0 0 0 255 0 0 2 3 57 73 58
57 54 37 2 0 0 255 0 0 0 0 0 10 25 18 11
9 4 0 0 0 0 0 0 0 0 0 0 0 0 0 0
5 7 9 9 4 0 0 0 0 255 0 0 0 0 3 8
16 16 8 1 0 0 0 0 255 0 0 0 0 8 59 98
98 37 15 0 0 0 255 0 0 0 0 0 3 7 7 5
0 0 0 0 0 255 0 0 0 4 69 69 69 71 71 30
0 0 0 255 0 0 0 0 1 10 10 9 4 4 1 0
0 0 255 0 0 0 1 7 26 26 16 14 8 1 0 0
255 0 0 0 0 0 5 15 23 21 21 9 0 0 0 255
0 0 0 0 0 3 7 18 4 3 0 0 0 0 255 0
11 14 15 11 11 11 10 10 10 9 0 0 255 0 0 0
0 0 14 24 21 18 4 0 0 0 255 0 0 0 0 7
69 95 175 190 175 134 93 1 0 0 255 0 0 0 0 0
4 7 8 8 3 1 0 0 255 0 0 2 40 65 77 85
88 88 50 23 0 0 0 255 0 0 0 12 70 94 94 76
53 43 5 1 0 255 0 0 0 1 1 104 133 133 133 125
7 0 0 0 255 0 0 0 1 8 12 16 23 15 7 1
0 0 255 0 0 0 0 24 38 66 64 64 58 32 0 0
0 255 0 0 0 0 1 3 4 8 8 2 0 0 0 255
0 0 0 0 1 15 17 25 46 11 2 0 0 0 255 0
1 16 19 255 255 255 255 255 255 255 4 1 0 255 0 0
0 0 31 52 59 60 60 39 10 0 0 255 0 0 0 0
0 0 0 3 3 0 0 0 0 0 255 0 2 4 5 5
5 7 8 9 9 7 1 0 0 255 0 0 0 0 17 28
25 25 15 2 0 0 0 255 0 0 0 0 1 11 23 64
64 7 0 0 0 0 255 0 0 0 0 0 0 1 1 1
1 0 0 0 255 0 0 0 0 2 3 12 5 10 11 10
0 0 0 255 1 1 7 56 60 63 56 54 45 37 26 0
0 255 0 0 0 0 4 18 33 29 17 14 14 4 1 0
0 0 0 0 0 0 0 0 0 0 5 5 9 9 15 7
2 0 0 0 255 0 0 0 1 3 18 18 22 31 12 0
0 0 0 255 0 0 0 8 59 133 138 157 99 37 0 0
0 255 0 0 0 0 3 10 10 10 9 5 0 0 0 0
255 0 0 0 44 45 47 45 51 71 51 3 0 0 255 0
0 0 1 9 10 9 2 2 2 1 0 0 0 255 0 0
0 0 14 26 26 18 16 15 1 1 0 255 0 0 0 0
5 15 23 23 22 21 9 1 0 0 255 0 0 0 0 3
14 14 18 18 7 1 0 0 0 255 0 11 12 10 10 10
10 10 10 11 9 0 0 255 0 0 0 0 14 31 31 18
15 10 1 0 0 255 0 0 0 0 15 95 175 175 175 138
113 104 29 0 0 255 0 0 0 1 7 14 14 22 14 7
1 0 0 255 0 0 14 40 65 70 85 77 72 64 31 3
0 0 255 0 0 3 53 66 92 76 76 53 44 23 2 0
255 0 1 1 2 99 121 132 133 128 125 106 4 0 0 255
0 0 1 2 10 23 23 32 42 23 2 0 0 255 0 0
0 1 38 49 59 49 59 60 36 3 0 0 255 0 0 0
0 4 7 11 11 18 5 0 0 0 255 0 0 0 0 11
14 17 25 29 26 4 0 0 0 255 0 1 16 92 255 255
255 255 255 255 255 21 1 0 255 0 0 0 31 47 59 60
60 61 64 35 1 0 255 0 0 0 0 0 0 9 11 11
3 0 0 0 0 255 0 4 5 7 5 5 7 9 9 8
7 1 0 0 255 0 0 0 4 17 25 25 26 18 7 0
0 0 255 0 0 0 1 23 43 56 72 73 64 0 0 0
0 255 0 0 0 0 0 0 0 1 5 1 0 0 0 255
0 0 0 2 4 3 12 4 12 18 12 0 0 0 255 0
2 7 51 56 44 39 36 26 37 26 2 0 255 0 0 0
1 4 11 33 29 17 14 15 4 0 0 0 0 0 0 0
0 0 0 0 0 5 10 10 12 15 10 4 0 0 0 255
0 0 1 3 21 22 22 31 37 31 1 1 0 0 255 0
0 1 45 121 166 191 185 170 99 1 0 0 255 0 0 0
1 3 10 10 11 9 7 0 0 0 0 255 0 0 1 40
44 42 45 53 71 53 12 0 0 255 0 0 0 10 10 14
7 2 2 4 4 0 0 0 255 0 0 0 1 14 22 22
22 23 15 3 0 0 255 0 0 0 0 5 16 23 22 21
9 9 1 0 0 255 0 0 0 0 8 14 18 28 26 14
0 0 0 0 255 1 11 14 12 11 9 9 10 11 11 11
1 0 255 0 0 0 0 14 24 24 21 21 15 0 0 0
255 0 0 0 1 76 156 190 175 177 164 150 113 29 0 0
255 0 0 0 1 7 22 22 22 14 12 1 0 0 255 0
0 17 63 66 66 85 72 71 60 42 0 0 0 255 0 0
3 53 61 76 61 76 53 44 22 1 0 255 0 1 1 4
99 115 128 128 159 125 123 29 0 0 255 0 0 0 8 12
23 23 26 42 23 3 0 0 255 0 0 0 1 38 49 57
57 59 64 58 28 1 0 255 0 0 0 2 19 36 21 18
21 17 0 0 0 255 0 0 0 3 11 14 9 25 26 26
11 3 0 0 255 0 1 12 160 255 255 255 255 255 255 255
21 2 1 255 0 0 0 31 52 70 61 61 61 66 39 5
0 255 0 0 0 0 0 8 9 12 11 11 0 0 0 0
255 0 4 5 5 5 5 7 9 8 8 7 3 0 0 255
0 0 0 7 21 22 22 26 18 7 0 0 0 255 0 0
0 1 22 53 64 72 76 76 1 0 0 0 255 0 0 0
0 0 0 1 1 5 5 1 0 0 255 0 0 0 2 10
14 17 5 12 12 11 1 0 0 255 0 1 10 30 44 36
32 32 26 36 26 2 0 255 0 0 0 2 4 18 29 14
14 14 17 10 0 0 0 0 0 0 0 0 0 0 0 0
7 10 10 7 10 7 4 0 0 0 255 0 0 0 1 21
22 23 23 23 7 1 1 0 0 255 0 0 1 45 133 202
200 200 191 99 0 0 0 255 0 0 1 1 3 9 9 9
8 4 0 0 0 0 255 0 0 1 38 43 40 42 51 57
53 12 0 0 255 0 0 0 3 10 9 7 2 2 2 4
0 0 0 255 0 0 0 1 14 22 32 32 32 23 3 0
0 255 0 0 0 0 3 16 17 21 22 22 9 1 0 0
255 0 0 0 0 5 14 19 28 26 14 0 0 0 0 255
1 8 16 12 9 9 14 15 15 14 11 2 0 255 0 0
0 1 14 26 36 24 22 11 0 0 0 255 0 0 0 0
99 156 225 193 188 138 112 104 11 0 0 255 0 0 0 1
14 29 31 31 12 7 0 0 0 255 0 0 3 39 63 59
59 57 60 60 42 0 0 0 255 0 0 0 52 54 85 71
85 84 57 8 0 0 255 0 0 1 2 99 118 120 120 123
123 105 30 0 0 255 0 0 0 3 30 30 30 31 37 23
3 0 0 255 0 0 0 4 32 57 64 59 79 69 60 28
1 1 255 0 0 0 2 19 39 22 22 21 2 0 0 0
255 0 0 0 3 8 14 8 25 25 26 15 1 0 0 255
0 2 5 160 255 255 255 255 255 255 255 16 4 0 255 0
0 0 47 93 86 71 49 61 66 63 5 0 255 0 0 0
0 0 8 9 14 14 11 0 0 0 0 255 0 4 4 5
4 7 7 8 8 7 7 5 0 0 255 0 0 0 4 15
22 23 26 10 2 0 0 0 255 0 0 0 0 19 28 53
64 64 21 1 0 0 0 255 0 0 0 0 0 0 0 0
2 4 0 0 0 255 0 0 0 2 10 14 17 4 10 4
4 1 0 0 255 0 1 7 29 39 32 39 51 46 57 22
2 1 255 0 0 0 1 8 22 28 14 14 10 10 1 0
0 0 0 0 0 0 0 0 0 0 0 1 7 9 7 9
4 0 0 0 0 255 0 0 0 0 7 21 23 19 7 1
0 1 0 0 255 0 0 0 23 53 232 202 202 167 24 0
0 0 255 0 0 0 0 0 3 7 7 4 1 0 0 0
0 255 0 0 0 26 40 42 51 53 57 53 1 0 0 255
0 0 0 1 3 7 7 5 2 1 0 0 0 0 255 0
0 0 0 2 14 32 33 33 11 0 0 0 255 0 0 0
0 2 12 16 17 21 19 2 0 0 0 255 0 0 0 0
0 10 11 18 14 0 0 0 0 0 255 0 8 16 14 10
9 14 14 15 14 14 2 0 255 0 0 0 0 1 14 24
22 22 2 0 0 0 255 0 0 0 0 2 99 142 188 177
114 112 21 0 0 0 255 0 0 0 0 0 11 25 11 8
1 0 0 0 255 0 0 1 3 43 43 53 46 46 42 0
0 0 0 255 0 0 0 7 31 83 63 83 63 40 0 0
0 255 0 0 0 1 32 118 120 122 123 105 77 30 0 0
255 0 0 0 3 8 18 18 18 15 3 1 0 0 255 0
0 0 1 4 49 64 70 79 69 46 2 1 0 255 0 0
0 1 2 15 19 22 17 0 0 0 0 255 0 0 0 1
1 5 8 11 11 9 1 0 0 0 255 0 2 5 5 160
255 255 255 255 255 16 5 3 0 255 0 0 0 22 57 70
72 71 63 63 12 3 0 255 0 0 0 0 0 0 5 8
5 0 0 0 0 0 255 0 1 4 4 5 9 8 7 5
5 7 4 0 0 255 0 0 0 0 5 12 12 10 3 0
0 0 0 255 0 0 0 0 0 8 8 8 4 1 0 0
0 0 255 0 0 0 0 0 0 0 0 1 0 0 0 0
255 0 0 0 0 1 11 15 8 5 3 2 1 0 0 255
0 0 0 19 29 42 51 63 51 46 3 1 1 255 0 0
0 0 2 22 22 18 9 5 5 1 0 0 0 0 0 0
0 0 0 0 0 0 0 1 3 3 0 0 0 0 0 0
255 0 0 0 0 1 3 3 3 1 0 0 0 0 0 255
0 0 0 1 23 53 87 87 24 0 0 0 0 255 0 0
0 0 0 0 1 1 0 0 0 0 0 0 255 0 0 0
0 26 31 31 31 31 0 0 0 0 255 0 0 0 0 0
2 2 2 2 1 0 0 0 0 255 0 0 0 0 0 2
10 18 18 0 0 0 0 255 0 0 0 0 0 2 3 12
3 2 0 0 0 0 255 0 0 0 0 0 1 5 1 0
0 0 0 0 0 255 0 3 14 14 10 10 15 15 14 12
9 0 0 255 0 0 0 0 1 1 3 5 2 0 0 0
0 255 0 0 0 0 0 2 22 38 84 84 21 0 0 0
0 255 0 0 0 0 0 0 0 1 0 0 0 0 0 255
0 0 0 1 1 7 37 37 17 4 0 0 0 0 255 0
0 0 0 7 31 42 42 40 0 0 0 0 255 0 0 0
0 3 47 93 93 93 77 37 0 0 0 255 0 0 0 0
3 7 7 3 2 0 0 0 0 255 0 0 0 0 0 0
51 59 59 46 3 1 0 0 255 0 0 0 0 1 2 7
7 0 0 0 0 0 255 0 0 0 0 0 1 5 5 1
0 0 0 0 0 255 0 0 2 4 17 141 255 255 255 12
12 4 1 0 255 0 0 0 4 42 54 71 71 63 19 3
0 0 255 0 0 0 0 0 0 0 0 0 0 0 0 0
0 255 0 0 3 4 8 9 5 5 5 5 5 1 0 0
255 0 0 0 0 0 0 1 0 0 0 0 0 0 255 0
0 0 0 0 0 0 1 1 0 0 0 0 0 255 0 0
0 0 0 0 0 0 0 0 0 0 0 255 0 0 0 0
0 1 8 3 3 1 0 0 0 0 255 0 0 0 1 19
24 49 60 51 2 1 0 0 255 0 0 0 0 0 1 4
9 5 5 1 0 0 0 0 0 0 0 0 0 0 0 0
0 0 0 0 0 0 0 0 0 0 0 255 0 0 0 0
0 0 1 1 0 0 0 0 0 0 255 0 0 0 0 1
1 0 0 0 0 0 0 0 255 0 0 0 0 0 0 0
0 0 0 0 0 0 0 255 0 0 0 0 0 2 2 0
0 0 0 0 0 255 0 0 0 0 0 1 2 2 1 0
0 0 0 0 255 0 0 0 0 0 0 0 0 0 0 0
0 0 255 0 0 0 0 0 0 0 0 0 0 0 0 0
0 255 0 0 0 0 0 0 0 0 0 0 0 0 0 0
255 0 0 3 14 10 10 10 12 11 9 0 0 0 255 0
0 0 0 0 1 1 0 0 0 0 0 0 255 0 0 0
0 0 2 2 10 21 21 0 0 0 0 0 255 0 0 0
0 0 0 0 0 0 0 0 0 0 255 0 0 0 0 0
1 1 5 0 0 0 0 0 0 255 0 0 0 0 0 0
0 1 0 0 0 0 0 255 0 0 0 0 0 3 32 63
63 11 1 0 0 0 255 0 0 0 0 0 1 1 1 0
0 0 0 0 255 0 0 0 0 0 0 0 1 0 0 0
0 0 0 255 0 0 0 0 0 0 1 1 0 0 0 0
0 255 0 0 0 0 0 0 0 0 0 0 0 0 0 0
255 0 0 0 3 4 16 16 16 12 9 3 1 0 0 255
0 0 0 0 1 10 33 33 12 0 0 0 0 255 0 0
0 0 0 0 0 0 0 0 0 0 0 0 255 0 0 1
3 4 4 4 4 5 4 1 0 0 0 255 0 0 0 0
0 0 0 0 0 0 0 0 0 255 0 0 0 0 0 0
0 0 0 0 0 0 0 0 255 0 0 0 0 0 0 0
0 0 0 0 0 0 255 0 0 0 0 0 0 0 0 0
0 0 0 0 0 255 0 0 0 0 1 10 10 4 0 0
0 0 0 255 0 0 0 0 0 0 0 0 0 0 0 0
0 0 0 0 0 0 0 0 0 0 0 0 0 0 0 0
0 0 0 0 0 0 255 0 0 0 0 0 0 0 0 0
0 0 0 0 0 255 0 0 0 0 1 0 0 0 0 0
0 0 0 255 0 0 0 0 0 0 0 0 0 0 0 0
0 1 255 0 0 0 0 0 0 0 0 0 0 0 0 0
255 0 0 0 0 0 0 0 1 0 0 0 0 0 0 255
0 0 0 0 0 0 0 0 0 0 0 0 0 255 0 0
0 0 0 0 0 0 0 0 0 0 0 0 255 0 0 0
0 0 0 0 0 0 0 0 0 0 0 255 0 0 0 0
1 7 7 4 0 0 0 0 0 255 0 0 0 0 0 0
0 0 0 0 0 0 0 255 0 0 0 0 0 0 2 2
2 0 0 0 0 0 0 255 0 0 0 0 0 0 0 0
0 0 0 0 0 255 0 0 0 0 0 0 0 0 0 0
0 0 0 0 255 0 0 0 0 0 0 0 0 0 0 0
0 0 255 0 0 0 0 0 0 0 1 1 1 0 0 0
0 255 0 0 0 0 0 0 0 0 0 0 0 0 0 255
0 0 0 0 0 0 0 0 0 0 0 0 0 0 255 0
0 0 0 0 0 0 0 0 0 0 0 0 255 0 0 0
0 0 0 0 0 0 0 0 0 0 0 255 0 0 0 0
1 2 4 2 1 0 0 0 0 0 255 0 0 0 0 0
0 0 0 0 0 0 0 0 255 0 0 0 0 0 0 0
0 0 0 0 0 0 0 255 0 0 0 0 1 2 3 3
0 0 0 0 0 0 255 0 0 0 0 0 0 0 0 0
0 0 0 0 255 0 0 0 0 0 0 0 0 0 0 0
0 0 0 255 0 0 0 0 0 0 0 0 0 0 0 0
0 255 0 0 0 0 0 0 0 0 0 0 0 0 0 0
255 0 0 0 0 0 0 0 0 0 0 0 0 0 255 0
0 0 0 0 0 0 0 0 0 0 0 0 0 0 0 0
0 0 0 0 0 0 0 0 0 0 0 0 0 0 0 0
0 255 0 0 0 0 0 0 0 0 0 0 0 0 0 0
255 0 0 0 0 0 0 0 0 0 0 0 0 0 255 0
0 0 0 0 0 0 0 0 0 0 0 0 0 255 0 0
0 0 0 0 0 0 0 0 0 0 0 255 0 0 0 0
0 0 0 0 0 0 0 0 0 0 255 0 0 0 0 0
0 0 0 0 0 0 0 0 255 0 0 0 0 0 0 0
0 0 0 0 0 0 0 255 0 0 0 0 0 0 0 0
0 0 0 0 0 0 255 0 0 0 0 0 0 1 0 0
0 0 0 0 255 0 0 0 0 0 0 0 0 0 0 0
0 0 255 0 0 0 0 0 0 0 0 0 0 0 0 0
0 0 255 0 0 0 0 0 0 0 0 0 0 0 0 0
255 0 0 0 0 0 0 0 0 0 0 0 0 0 0 255
0 0 0 0 0 0 0 0 0 0 0 0 0 255 0 0
0 0 0 0 0 0 0 0 0 0 0 0 255 0 0 0
0 0 0 0 0 0 0 0 0 0 255 0 0 0 0 0
0 0 0 0 0 0 0 0 0 255 0 0 0 0 0 0
0 0 0 0 0 0 0 255 0 0 0 0 0 0 0 0
0 0 0 0 0 0 255 0 0 0 0 0 0 0 0 0
0 0 0 0 0 255 0 0 0 0 0 0 0 0 0 0
0 0 0 255 0 0 0 0 0 0 0 0 0 0 0 0
0 0 255 0 0 0 0 1 0 0 0 0 0 0 0 0
0 255 0 0 0 0 0 0 0 0 0 0 0 0 0 255
0 0 0 0 0 0 0 0 0 0 0 0 0 0 255 0
0 0 0 0 0 0 0 0 0 0 0 0 255 0 0 0
0 0 0 0 0 0 0 0 0 0 0 255 0 0 0 0
0 0 0 0 0 0 0 0 0 255 0 0 0 0 0 0
0 0 0 0 0 0 0 0 0 0 0 0 0 0 0 0
0 0 0 0 0 0 0 0 0 0 0 0 255 0 0 0
0 0 0 0 0 0 0 0 0 0 0 255 0 0 0 0
0 0 0 0 0 0 0 0 0 255 0 0 0 0 0 0
0 0 0 0 0 0 0 0 255 0 0 0 0 0 0 0
0 0 0 0 0 0 255 0 0 0 0 0 0 0 0 0
0 0 0 0 0 255 0 0 0 0 0 0 0 0 0 0
0 0 0 255 0 0 0 0 0 0 0 0 0 0 0 0
0 0 255 0 0 0 0 0 0 0 0 0 0 0 0 0
0 255 0 0 0 0 0 0 0 0 0 0 0 0 0 255
0 0 0 0 0 0 0 0 0 0 0 0 0 255 0 0
0 0 0 0 0 0 0 0 0 0 0 0 0 255 0 0
0 0 0 0 0 0 0 0 0 0 0 255 0 0 0 0
0 0 0 0 0 0 0 0 0 0 255 0 0 0 0 0
0 0 0 0 0 0 0 0 255 255 255 255 255 255 255 255
255 255 255 255 255 255 255 255 255 255 255 255 255 255 255 255
255 255 255 255 255 255 255 255 255 255 255 255 255 255 255 255
255 255 255 255 255 255 255 255 255 255 255 255 255 255 255 255
255 255 255 255 255 255 255 255 255 255 255 255 255 255 255 255
255 255 255 255 255 255 255 255 255 255 255 255 255 255 255 255
255 255 255 255 255 255 255 255 255 255 255 255 255 255 255 255
255 255 255 255 255 255 255 255 255 255 255 255 255 255 255 255
255 255 255 255 255 255 255 255 255 255 255 255 255 255 255 255
255 255 255 255 255 255 255 255 255 255 255 255 255 255 255 255
255 255 255 255 255 255 255 255 255 255 255 255 255 255 255 255
255 255 255 255 255 255 255 255 255 255 255 255 255 255 255 255
255 255 255 255 255 255 255 255 255 255 255 255 255 255 255 255
255 255 255 255 255 255 255 255 255 255 255 255 255 255 255 255
255 255 255 255 255 255 255 255 255 255 255 255 255 255 255 255
255 255 255 255 255 255 255 255 255 255 255 255 255 255 255 255
255 255 255 255 255 255 255 255 255 255 255 255 255 255 255 255
255 255 255 255 255 255 255 255 255 255 255 255 255 255 255 255
255 255 255 255 255 255 255 255 255 255 255 255 255 255 255 255
255 255 255 255 255 255 255 255 255 255 255 255 255 255 255 255
255 255 255 255 255 255 255 255 255 255 255 255 255 255 255 255
255 255 255 255 255 255 255 255 255 255 255 255 255 255 255 255
255 255 255 255 255 255 255 255 255 255 255 255 255 255 255 255
255 255 255 255 255 255 255 255 255 255 255 255 255 255 255 255
255 255 255 255 255 255 255 255 255 255 255 255 255 255 255 255
255 255 255 255 255 255 255 255 255 255 255 255 255 255 255 255
255 255 255 255 255 255 255 255 255 255 255 255 255 255 255 255
255 255 255 255 255 255 255 255 255 255 255 255 255 255 255 255
255 255 255 255 0 0 0 0 0 0 0 0 0 0 0 0
0 0 255 0 0 0 0 0 0 0 0 0 0 0 0 0
255 0 0 0 0 0 0 0 0 0 0 0 0 0 0 255
0 0 0 0 0 0 0 0 0 0 0 0 0 255 0 0
0 0 0 0 0 0 0 0 0 0 0 0 255 0 0 0
0 0 0 0 0 0 0 0 0 0 0 255 0 0 0 0
0 0 0 0 0 0 0 0 0 255 0 0 0 0 0 0
0 0 0 0 0 0 0 0 255 0 0 0 0 0 0 0
0 0 0 0 0 0 0 255 0 0 0 0 0 0 0 0
0 0 0 0 0 255 0 0 0 0 0 0 0 0 0 0
0 0 0 0 255 0 0 0 0 0 0 0 0 0 0 0
0 0 255 0 0 0 0 0 0 0 0 0 0 0 0 0
0 255 0 0 0 0 0 0 0 0 0 0 0 0 0 255
0 0 0 0 0 0 0 0 0 0 0 0 0 0 0 0
0 0 0 0 0 0 0 0 0 0 0 0 0 0 0 0
0 0 255 0 0 0 0 0 0 0 0 0 0 0 0 0
0 255 0 0 0 0 0 0 0 0 0 0 0 0 0 255
0 0 0 0 0 0 0 0 0 0 0 0 0 0 255 0
0 0 0 0 0 0 0 0 0 0 0 0 255 0 0 0
0 0 0 0 0 0 0 0 0 0 0 255 0 0 0 0
0 0 0 0 0 0 0 0 0 255 0 0 0 0 0 0
0 0 0 0 0 0 0 0 255 0 0 0 1 0 0 0
0 0 0 0 0 0 0 255 0 0 0 0 0 0 0 0
0 0 0 0 0 255 0 0 0 0 0 0 0 0 0 0
0 0 0 255 0 0 0 0 0 0 0 0 0 0 0 0
0 0 0 255 0 0 0 0 0 0 0 0 0 0 0 0
0 255 0 0 0 0 0 0 0 0 0 0 0 0 0 0
255 0 0 0 0 0 0 0 0 0 0 0 0 0 255 0
0 0 0 0 0 0 0 0 0 0 0 0 0 255 0 0
0 0 0 0 0 0 0 0 0 0 0 255 0 0 0 0
0 0 0 0 0 0 0 0 0 0 255 0 0 0 0 0
0 0 0 0 0 0 0 0 255 0 0 0 0 0 0 0
0 0 0 0 0 0 0 255 0 0 0 0 0 0 0 0
0 0 0 0 0 0 255 0 0 0 0 0 0 0 0 0
0 0 0 0 255 0 0 0 0 0 0 0 0 0 0 0
0 0 0 255 0 0 0 0 0 0 0 0 0 0 0 0
0 0 255 0 0 0 0 0 0 0 0 0 0 0 0 0
255 0 0 0 0 0 0 0 0 0 0 0 0 0 0 255
0 0 0 0 0 0 0 0 0 0 0 0 0 255 0 0
0 0 0 0 0 0 0 0 0 0 0 0 255 0 0 0
0 0 0 0 0 0 0 0 0 0 255 0 0 0 0 0
0 0 0 0 0 0 0 0 0 0 0 0 0 0 0 0
0 0 0 0 0 0 0 0 0 0 0 0 0 255 0 0
0 0 0 0 0 0 0 0 0 0 0 0 255 0 0 0
0 0 0 0 0 0 0 0 0 0 255 0 0 0 0 0
0 0 0 0 0 0 0 0 0 255 0 0 0 0 0 0
0 0 0 0 0 0 0 255 0 0 0 0 0 0 0 0
0 0 0 0 0 0 255 0 0 0 0 0 0 0 0 0
0 0 0 0 255 0 0 0 0 0 0 0 0 0 0 0
0 0 0 255 0 0 0 0 0 0 0 0 0 0 0 0
0 0 255 0 0 0 0 0 0 0 0 0 0 0 0 0
255 0 0 0 0 0 0 0 0 0 0 0 0 0 255 0
0 0 0 0 0 0 0 0 0 0 0 0 0 0 255 0
0 0 0 0 0 0 0 0 0 0 0 0 255 0 0 0
0 0 0 0 1 1 1 0 0 0 0 255 0 0 0 0
0 0 0 0 0 0 0 0 0 255 0 0 0 0 0 0
0 0 0 0 0 0 0 0 255 0 0 0 0 0 0 0
0 0 0 0 0 0 255 0 0 0 0 0 0 0 0 0
0 0 0 0 0 255 0 0 0 0 0 0 0 0 0 0
0 0 0 255 0 0 0 0 0 0 0 7 3 1 0 0
0 0 255 0 0 0 0 0 0 0 2 0 0 0 0 0
0 255 0 0 0 0 0 0 0 0 0 0 0 0 0 255
0 0 0 0 0 0 0 0 0 0 0 0 0 0 255 0
0 0 0 0 0 0 0 0 0 0 0 0 0 255 0 0
0 0 0 1 4 1 1 0 0 0 0 255 0 0 0 0
0 0 0 0 0 0 0 0 0 0 255 0 0 0 0 0
0 0 0 0 0 0 0 0 255 0 0 0 0 0 0 0
0 0 0 0 0 0 0 255 0 0 0 0 0 0 0 0
0 0 0 0 0 255 0 0 0 0 0 0 0 0 0 0
0 0 0 0 0 0 0 0 0 0 0 0 0 0 0 0
0 0 0 0 0 0 0 0 255 0 0 0 0 0 1 0
0 0 0 0 0 0 0 255 0 0 0 0 0 0 0 0
0 0 0 0 0 255 0 0 0 0 0 0 0 0 0 0
0 0 0 0 255 0 0 0 0 0 0 0 0 0 0 0
0 0 255 0 0 0 0 0 0 0 0 0 0 0 0 0
0 255 0 0 0 0 0 0 1 1 1 0 0 0 0 255
0 0 0 0 0 0 0 0 0 0 0 0 0 0 255 0
0 0 0 0 0 0 0 0 0 0 0 0 0 255 0 0
0 0 0 0 0 0 0 0 0 0 0 255 0 0 0 0
0 0 0 0 0 0 0 0 0 255 0 0 0 0 0 0
0 0 0 0 0 0 0 0 0 255 0 0 0 0 0 0
0 0 0 0 0 0 0 255 0 0 0 0 0 0 1 1
1 1 0 0 0 0 255 0 0 0 0 0 0 0 0 0
0 0 0 0 255 0 0 0 0 0 0 0 1 1 0 0
0 0 0 255 0 0 0 0 0 1 3 12 11 1 0 0
0 255 0 0 0 0 0 0 0 0 0 0 0 0 0 0
255 0 0 0 0 0 0 0 0 0 0 0 0 0 255 0
0 0 0 1 1 73 252 252 47 1 0 0 0 255 0 0
0 0 0 2 35 35 5 0 0 0 0 0 255 0 0 0
0 0 1 1 1 1 1 0 0 0 255 0 0 0 0 0
1 42 42 22 3 1 0 0 0 255 0 0 0 0 0 0
0 0 1 1 0 0 0 0 255 0 0 0 0 0 11 11
11 7 1 1 0 0 255 0 0 0 0 0 0 0 1 1
0 0 0 0 0 255 0 0 0 0 0 0 0 0 0 0
0 0 0 255 0 0 0 0 0 0 1 0 0 0 0 0
0 0 255 0 0 0 0 1 0 1 0 0 0 0 0 0
255 0 0 0 0 0 0 0 0 0 0 0 0 0 0 0
0 0 0 0 0 0 0 0 0 0 0 1 1 0 0 0
0 0 0 255 0 0 0 0 0 4 12 9 2 1 0 0
0 0 255 0 0 0 0 1 12 12 5 1 0 0 0 0
255 0 0 0 0 4 4 4 5 8 1 0 0 0 0 255
0 0 0 0 0 1 1 1 0 0 0 0 0 255 0 0
0 0 0 1 1 3 3 1 0 0 0 0 255 0 0 0
0 7 11 18 23 19 3 0 0 0 255 0 0 0 0 0
1 8 10 8 0 0 0 0 0 255 0 0 0 0 0 0
1 0 0 0 0 0 0 0 255 0 0 0 0 1 2 1
0 0 0 0 0 0 255 0 0 0 0 0 0 16 16 11
0 0 0 0 255 0 0 0 0 0 0 0 0 0 0 0
0 0 0 0 255 0 0 0 0 3 14 14 11 1 0 0
0 0 255 0 0 0 0 0 0 1 2 2 1 0 0 0
0 255 0 0 0 0 0 0 0 0 0 0 0 0 0 255
0 0 0 0 0 0 3 5 5 0 0 0 0 0 255 0
0 0 0 1 15 18 17 15 11 1 0 0 255 0 0 0
0 0 1 36 52 42 1 0 0 0 0 255 0 0 0 0
0 0 1 0 1 0 0 0 0 255 0 0 0 1 8 73
255 255 255 255 63 7 0 0 255 0 0 1 0 2 97 98
107 77 8 0 0 0 0 255 0 0 0 0 1 5 7 4
2 1 0 0 0 255 0 0 0 0 1 37 45 71 60 29
3 0 0 0 255 0 0 0 0 0 2 10 11 9 1 0
0 0 0 255 0 0 0 11 15 109 255 209 171 7 1 0
0 255 0 0 0 0 1 4 71 71 52 2 1 0 0 0
255 0 0 0 0 0 8 37 42 2 0 0 0 0 255 0
0 0 0 0 1 9 9 7 7 1 0 0 0 255 0 0
0 0 1 1 9 9 7 0 0 0 0 255 0 0 0 0
0 1 4 8 4 0 0 0 0 0 0 0 0 0 0 0
0 0 0 0 0 2 2 2 1 1 0 0 0 0 255 0
0 0 0 4 15 12 12 10 2 1 0 0 0 255 0 0
0 1 15 22 32 31 11 1 0 0 0 255 0 0 0 0
5 5 4 8 9 8 1 0 0 0 255 0 0 0 0 1
3 7 12 3 0 0 0 0 255 0 0 0 0 1 8 10
10 4 3 0 0 0 0 255 0 0 1 7 11 15 23 29
26 19 3 0 0 255 0 0 0 0 1 17 17 30 30 12
0 0 0 0 255 0 0 0 0 0 4 8 8 2 0 0
0 0 0 255 0 0 0 0 4 4 2 1 0 0 0 0
0 255 0 0 0 0 0 26 30 29 18 11 0 0 0 255
0 0 0 0 0 0 1 0 0 0 0 0 0 0 0 255
0 0 0 3 14 24 17 21 11 1 0 0 0 255 0 0
0 0 0 0 14 4 3 0 0 0 0 0 255 0 0 0
0 0 0 0 0 0 0 0 0 0 255 0 0 0 0 0
3 8 8 9 7 0 0 0 0 255 0 0 0 0 11 22
22 17 15 15 5 0 0 255 0 0 0 0 1 36 85 91
102 42 1 0 0 0 255 0 0 0 0 0 0 1 4 2
1 1 0 0 255 0 0 0 3 66 255 255 255 255 255 255
63 2 0 255 0 0 1 2 76 107 122 132 122 88 8 0
0 0 255 0 0 0 0 5 10 10 10 7 2 0 0 0
255 0 0 0 1 21 37 53 66 66 66 29 0 0 0 255
0 0 0 0 2 10 11 15 18 9 0 0 0 0 255 0
0 0 16 235 252 255 255 209 171 4 0 0 255 0 0 0
0 4 30 71 71 59 47 1 0 0 0 255 0 0 0 0
8 37 51 51 42 2 0 0 0 255 0 0 0 0 0 9
43 42 25 30 25 0 0 0 255 0 0 0 0 1 11 15
15 10 7 1 0 0 255 0 0 0 0 1 3 5 8 5
3 0 0 0 0 0 0 0 0 0 0 0 0 0 0 1
3 5 9 7 2 1 0 0 0 255 0 0 0 4 17 17
12 10 10 2 1 0 0 0 255 0 0 1 15 16 19 22
31 22 5 0 0 0 255 0 0 0 1 11 11 5 8 10
10 7 0 0 0 255 0 0 0 0 2 7 12 14 15 1
0 0 0 255 0 0 0 0 4 8 9 7 3 2 0 0
0 0 255 0 0 1 9 11 18 30 39 30 23 12 0 0
255 0 0 0 0 18 18 18 31 35 31 12 0 0 0 255
0 0 0 0 4 8 8 8 2 1 0 0 0 0 255 0
0 0 1 12 21 5 4 2 0 0 0 0 255 0 0 0
0 14 26 45 43 43 18 7 0 0 255 0 0 0 0 0
3 7 3 0 0 0 0 0 0 0 255 0 0 0 8 31
31 21 21 21 10 0 0 0 255 0 0 0 0 1 1 16
4 3 0 0 0 0 0 255 0 0 0 0 0 0 0 0
0 0 0 0 0 255 0 0 0 0 3 7 10 9 11 9
4 0 0 0 255 0 0 0 0 12 19 22 22 29 25 15
1 0 255 0 0 0 0 17 85 101 113 104 42 1 0 0
0 255 0 0 0 0 0 0 1 2 1 1 1 0 1 255
0 0 0 3 252 255 255 255 255 255 255 142 3 0 255 0
0 1 15 90 107 107 107 107 93 31 0 0 0 255 0 0
0 0 5 9 9 10 12 7 0 0 0 255 0 0 0 3
31 37 56 56 66 66 44 0 0 0 255 0 0 0 0 2
10 17 17 17 9 2 0 0 0 255 0 0 3 148 235 252
224 255 219 171 4 0 0 255 0 0 0 0 30 49 79 79
78 51 1 0 0 0 255 0 0 0 0 28 37 51 51 50
9 1 0 0 255 0 0 0 0 0 32 43 43 42 38 31
0 0 0 255 0 0 0 0 3 11 10 10 15 10 4 0
0 255 0 0 0 0 1 3 4 3 4 4 1 0 0 0
0 0 0 0 0 0 0 0 0 0 1 8 10 11 11 7
1 0 0 0 255 0 0 0 4 17 12 10 7 2 5 5
0 0 0 255 0 0 0 16 30 31 31 36 31 15 1 0
0 255 0 0 0 1 11 11 7 7 10 10 7 0 0 0
255 0 0 0 1 2 14 14 12 10 2 0 0 0 255 0
0 0 0 4 5 9 3 2 1 0 0 0 0 255 0 0
1 10 15 33 36 36 29 25 11 0 0 255 0 0 0 1
18 22 18 22 31 31 21 0 0 0 255 0 0 0 0 4
5 5 3 1 1 0 0 0 0 255 0 0 0 1 28 39
25 9 4 3 0 0 0 255 0 0 0 0 25 33 45 56
45 21 7 0 0 255 0 0 0 0 0 10 10 12 4 0
0 0 0 0 0 255 0 0 0 10 17 17 16 21 21 10
0 0 0 255 0 0 0 0 3 18 18 16 1 0 0 0
0 0 255 0 0 0 0 0 0 0 0 0 0 0 0 0
255 0 0 0 1 3 8 10 10 9 9 4 0 0 0 255
0 0 0 0 12 22 22 22 29 25 16 1 0 255 0 0
0 0 19 79 97 85 101 64 1 0 0 0 255 0 0 0
0 0 0 1 2 2 1 1 0 0 255 0 0 0 1 252
255 255 255 255 255 255 142 2 0 255 0 0 0 15 90 132
132 138 138 88 31 0 0 0 255 0 0 0 0 5 5 9
9 12 7 0 0 0 255 0 0 0 3 31 56 71 63 66
66 44 1 0 0 255 0 0 0 0 5 9 17 24 24 11
2 0 0 0 255 0 0 3 148 235 255 235 255 219 156 4
0 0 255 0 0 0 0 30 49 63 59 59 51 1 0 0
0 255 0 0 0 0 28 39 71 50 46 9 0 0 0 255
0 0 0 0 0 7 19 35 42 39 32 0 0 0 255 0
0 0 0 15 15 11 11 11 11 4 0 0 255 0 0 0
0 2 5 7 3 4 4 1 0 0 0 0 0 0 0 0
0 0 0 0 0 2 10 12 14 11 7 0 0 0 0 255
0 0 0 1 11 10 8 2 2 5 5 1 0 0 255 0
0 0 26 31 36 36 37 31 9 0 0 0 255 0 0 0
1 9 12 12 7 10 10 3 1 0 0 255 0 0 0 1
2 15 15 12 4 2 0 0 0 255 0 0 0 0 4 4
2 1 1 0 0 0 0 0 255 0 0 0 10 28 33 36
36 29 24 3 0 0 255 0 0 0 1 18 22 22 22 25
21 11 0 0 0 255 0 0 0 0 4 5 5 2 1 0
0 0 0 0 255 0 0 0 0 78 104 39 9 3 1 0
0 0 255 0 0 0 0 14 46 54 56 45 31 1 0 0
255 0 0 0 0 0 5 10 15 10 3 0 0 0 0 0
255 0 0 0 8 17 17 17 15 15 1 0 0 0 255 0
0 0 0 3 18 18 12 1 0 0 0 0 0 255 0 0
0 0 1 0 0 0 0 0 0 0 0 255 0 0 0 0
2 9 10 10 10 9 2 0 0 0 255 0 0 0 1 12
17 21 32 32 25 15 0 0 255 0 0 0 0 19 40 79
66 65 32 0 0 0 0 255 0 0 0 0 0 0 1 1
1 0 0 0 0 255 0 0 0 0 178 255 255 255 255 255
255 8 2 0 255 0 0 0 3 78 116 131 138 107 77 3
0 0 0 255 0 0 0 1 4 5 9 9 7 1 0 0
0 255 0 0 0 0 24 56 72 83 63 63 22 1 0 0
255 0 0 0 0 1 5 7 17 11 4 1 0 0 0 255
0 0 3 42 209 255 255 255 219 50 2 0 0 255 0 0
0 0 18 79 97 79 54 30 0 0 0 0 255 0 0 0
0 12 28 40 40 9 0 0 0 0 255 0 0 0 0 0
3 10 19 23 31 16 0 0 0 255 0 0 0 0 11 15
12 14 11 4 0 0 0 255 0 0 0 0 2 3 4 4
4 3 0 0 0 0 0 0 0 0 0 0 0 0 0 0
2 8 10 10 9 1 0 0 0 0 255 0 0 0 0 10
10 10 7 7 5 3 0 0 0 255 0 0 0 2 29 31
36 36 15 1 0 0 0 255 0 0 0 0 2 9 12 7
7 3 1 0 0 0 255 0 0 0 0 1 15 15 4 2
0 0 0 0 255 0 0 0 0 0 1 1 0 0 0 0
0 0 0 255 0 0 0 2 23 30 36 30 25 22 1 0
0 255 0 0 0 1 5 17 22 22 23 18 2 0 0 0
255 0 0 0 0 0 2 4 1 0 0 0 0 0 0 255
0 0 0 0 4 78 17 9 1 1 0 0 0 255 0 0
0 0 0 33 37 43 31 1 0 0 0 255 0 0 0 0
0 1 5 12 10 1 0 0 0 0 0 255 0 0 0 0
8 15 15 14 1 1 0 0 0 255 0 0 0 0 0 7
12 2 1 0 0 0 0 0 255 0 0 0 0 0 0 0
0 0 0 0 0 0 255 0 0 0 0 1 2 9 10 9
1 1 0 0 0 255 0 0 0 0 1 11 15 21 21 15
0 0 0 255 0 0 0 0 1 19 40 64 64 0 0 0
0 0 255 0 0 0 0 0 0 1 0 0 0 0 0 0
255 0 0 0 0 0 178 255 255 255 255 15 2 0 0 255
0 0 0 1 3 106 131 106 77 3 1 0 0 0 255 0
0 0 0 1 4 4 5 1 0 0 0 0 255 0 0 0
0 0 24 30 43 25 22 1 0 0 0 255 0 0 0 0
1 3 3 3 2 1 1 0 0 0 255 0 0 0 0 42
229 255 255 50 3 2 0 0 255 0 0 0 0 1 18 80
54 30 0 0 0 0 0 255 0 0 0 0 0 9 9 1
0 0 0 0 0 255 0 0 0 0 0 1 8 10 18 16
0 0 0 0 255 0 0 0 0 0 12 12 11 4 0 0
0 0 255 0 0 0 0 0 2 3 3 3 1 0 0 0
0 0 0 0 0 0 0 0 0 0 0 0 1 1 1 1
0 0 0 0 0 255 0 0 0 0 0 9 9 7 7 1
0 0 0 0 255 0 0 0 0 2 18 18 5 1 0 0
0 0 255 0 0 0 0 0 1 4 4 1 0 0 0 0
0 255 0 0 0 0 0 1 1 1 0 0 0 0 0 255
0 0 0 0 0 0 0 0 0 0 0 0 0 0 255 0
0 0 0 2 15 23 30 24 1 0 0 0 255 0 0 0
0 0 5 17 17 11 2 0 0 0 0 255 0 0 0 0
0 0 0 0 0 0 0 0 0 0 255 0 0 0 0 1
4 4 1 1 0 0 0 0 255 0 0 0 0 0 0 1
1 1 0 0 0 0 255 0 0 0 0 0 0 1 1 1
0 0 0 0 0 0 255 0 0 0 0 0 0 1 1 1
0 0 0 0 255 0 0 0 0 0 0 1 1 1 0 0
0 0 0 255 0 0 0 0 0 0 0 0 0 0 0 0
0 255 0 0 0 0 0 0 0 0 1 1 1 0 0 0
255 0 0 0 0 0 1 9 9 1 0 0 0 0 255 0
0 0 0 0 2 2 2 1 0 0 0 0 0 255 0 0
0 0 0 0 0 0 0 0 0 0 0 255 0 0 0 0
0 2 18 18 15 14 3 2 0 0 255 0 0 0 1 1
1 1 1 1 1 0 0 0 0 255 0 0 0 0 0 1
2 1 0 0 0 0 0 255 0 0 0 0 0 0 0 0
0 0 0 0 0 0 255 0 0 0 0 1 1 3 2 1
0 0 0 0 0 255 0 0 0 0 1 8 8 7 7 2
0 0 0 255 0 0 0 0 0 0 1 0 0 0 0 0
0 0 255 0 0 0 0 0 0 0 0 0 0 0 0 0
255 0 0 0 0 0 0 0 1 1 0 0 0 0 0 255
0 0 0 0 0 0 0 1 1 1 0 0 0 255 0 0
0 0 0 0 0 0 0 0 0 0 0 0 0 0 0 0
0 0 0 0 0 0 0 0 0 0 0 0 0 0 0 0
255 0 0 0 0 0 0 1 1 0 0 0 0 0 0 255
0 0 0 0 0 2 0 0 0 0 0 0 0 255 0 0
0 0 0 0 0 0 0 0 0 0 0 0 255 0 0 0
0 0 0 0 0 0 0 0 0 0 255 0 0 0 0 0
0 0 0 0 0 0 0 0 0 255 0 0 0 0 0 0
0 1 1 0 0 0 0 255 0 0 0 0 0 0 0 1
1 0 0 0 0 0 255 0 0 0 0 0 0 0 0 0
0 0 0 0 0 255 0 0 0 0 0 0 0 0 0 0
0 0 0 255 0 0 0 0 0 0 0 0 0 0 0 0
0 255 0 0 0 0 0 0 0 0 0 0 0 0 0 0
0 255 0 0 0 0 0 0 0 0 0 0 0 0 0 255
0 0 0 0 0 0 0 0 0 0 0 0 0 0 255 0
0 0 0 0 0 0 0 0 0 0 0 0 255 0 0 0
0 0 0 0 0 1 1 0 0 0 0 255 0 0 0 0
0 0 0 0 0 0 0 0 0 255 0 0 0 0 0 0
0 0 0 0 0 0 0 0 255 0 0 0 0 0 0 0
0 0 0 0 0 0 255 0 0 0 0 0 1 2 2 3
0 0 0 0 0 255 0 0 0 1 0 0 0 0 0 0
0 0 0 0 255 0 0 0 0 0 0 0 0 0 0 0
0 0 255 0 0 0 0 0 0 0 0 0 0 0 0 0
0 255 0 0 0 0 0 1 9 1 0 0 0 0 0 0
255 0 0 0 0 0 1 5 2 0 0 0 0 0 255 0
0 0 0 0 0 0 0 0 0 0 0 0 0 255 0 0
0 0 0 0 0 0 0 0 0 0 0 255 0 0 0 0
0 0 0 0 0 0 0 0 0 0 255 0 0 0 0 0
0 0 0 0 0 0 0 0 255 0 0 0 0 0 0 0
0 0 0 0 0 0 0 0 0 0 0 0 0 1 0 0
0 0 0 0 0 0 0 0 0 0 0 255 0 0 0 0
0 0 0 0 0 0 0 0 0 0 255 0 0 0 0 0
0 0 0 0 0 0 0 0 255 0 0 0 0 0 0 0
0 0 0 0 0 0 0 255 0 0 0 0 0 0 0 0
0 0 0 0 0 255 0 0 0 0 0 0 0 0 0 0
0 0 0 0 255 0 0 0 0 0 0 0 0 0 0 0
0 0 255 0 0 0 0 0 0 0 0 0 0 0 0 0
0 255 0 0 0 0 0 0 0 0 0 0 0 0 0 0
255 0 0 0 0 0 0 0 0 0 0 0 0 0 255 0
0 0 0 0 0 0 0 0 0 0 0 0 255 0 0 0
0 0 0 0 0 0 0 0 0 0 0 0 255 0 0 0
0 0 0 0 0 0 0 0 0 0 255 0 0 0 0 0
0 0 0 0 0 0 0 0 0 255 0 0 0 0 0 0
0 0 0 0 0 0 0 255 0 0 0 0 0 0 0 0
0 0 0 0 0 0 255 0 0 0 0 0 0 0 0 0
0 0 0 0 255 0 0 0 0 0 0 0 0 0 0 0
0 0 0 255 0 0 0 0 0 0 0 0 0 0 0 0
0 255 0 0 0 0 0 0 1 0 0 0 0 0 0 0
255 0 0 0 0 0 0 0 0 0 0 0 0 0 0 255
0 0 0 0 0 0 0 0 0 0 0 0 0 255 0 0
0 0 0 0 0 0 0 0 0 0 0 0 255 0 0 0
0 0 9 9 1 0 0 0 0 0 0 255 0 0 0 0
0 0 0 0 0 0 0 0 0 255 0 0 0 0 0 0
0 0 0 0 0 0 0 0 255 0 0 0 0 0 0 0
0 0 0 0 0 0 255 0 0 0 0 0 0 0 0 0
0 0 0 0 0 255 0 0 0 0 0 1 1 1 0 0
0 0 0 255 0 0 0 0 0 0 0 0 0 0 0 0
0 0 0 0 0 0 0 0 0 0 0 0 0 0 0 0
0 0 0 0 0 0 255 0 0 0 0 0 0 0 0 0
0 0 0 0 0 255 0 0 0 0 0 0 0 0 0 0
0 0 0 255 0 0 0 0 0 0 0 0 0 0 0 0
0 0 255 0 0 0 0 0 0 0 0 0 0 0 0 0
255 0 0 0 0 0 0 0 0 0 0 0 0 0 0 255
0 0 0 0 0 0 0 0 0 0 0 0 0 255 0 0
0 0 0 0 0 0 0 0 0 0 0 0 255 0 0 0
0 0 0 0 0 0 0 0 0 0 0 255 0 0 0 0
0 0 0 0 0 0 0 0 0 255 0 0 0 0 0 0
0 0 0 0 0 0 0 255 0 0 0 0 0 0 0 0
0 0 0 0 0 0 0 255 0 0 0 0 0 0 0 0
0 0 0 0 0 255 0 0 0 0 0 0 0 0 0 0
0 0 0 0 255 0 0 0 0 0 0 0 0 0 0 0
0 0 255 0 0 0 0 0 0 0 0 1 0 0 0 0
0 255 0 0 0 0 0 0 0 0 0 0 0 0 0 255
0 0 0 0 0 0 0 0 0 0 0 0 0 0 255 0
0 0 0 0 0 0 0 0 0 0 0 0 255 0 0 0
0 0 0 0 0 0 0 0 0 0 0 255 0 0 0 0
0 0 0 0 0 0 0 0 0 0 255 0 0 0 0 0
0 0 0 0 0 0 0 0 255 0 0 0 0 0 0 0
0 0 0 0 0 0 0 255 0 0 0 0 0 3 10 1
0 0 0 0 0 0 255 0 0 0 0 0 0 0 0 0
0 0 0 0 255 0 0 0 0 0 0 0 0 0 0 0
0 0 0 255 0 0 0 0 0 0 0 0 0 0 0 0
0 255 0 0 0 0 0 0 0 0 0 0 0 0 0 0
255 0 0 0 0 0 0 0 0 0 0 0 0 0 255 0
0 0 0 0 0 0 0 0 0 0 0 0 0 0 0 0
255 255 255 255 255 255 255 255 255 255 255 255 255 255 255 255
255 255 255 255 255 255 255 255 255 255 255 255 255 255 255 255
255 255 255 255 255 255 255 255 255 255 255 255 255 255 255 255
255 255 255 255 255 255 255 255 255 255 255 255 255 255 255 255
255 255 255 255 255 255 255 255 255 255 255 255 255 255 255 255
255 255 255 255 255 255 255 255 255 255 255 255 255 255 255 255
255 255 255 255 255 255 255 255 255 255 255 255 255 255 255 255
255 255 255 255 255 255 255 255 255 255 255 255 255 255 255 255
255 255 255 255 255 255 255 255 255 255 255 255 255 255 255 255
255 255 255 255 255 255 255 255 255 255 255 255 255 255 255 255
255 255 255 255 255 255 255 255 255 255 255 255 255 255 255 255
255 255 255 255 255 255 255 255 255 255 255 255 255 255 255 255
255 255 255 255 255 255 255 255 255 255 255 255 255 255 255 255
255 255 255 255 255 255 255 255 255 255 255 255 255 255 255 255
255 255 255 255 255 255 255 255 255 255 255 255 255 255 255 255
255 255 255 255 255 255 255 255 255 255 255 255 255 255 255 255
255 255 255 255 255 255 255 255 255 255 255 255 255 255 255 255
255 255 255 255 255 255 255 255 255 255 255 255 255 255 255 255
255 255 255 255 255 255 255 255 255 255 255 255 255 255 255 255
255 255 255 255 255 255 255 255 255 255 255 255 255 255 255 255
255 255 255 255 255 255 255 255 255 255 255 255 255 255 255 255
255 255 255 255 255 255 255 255 255 255 255 255 255 255 255 255
255 255 255 255 255 255 255 255 255 255 255 255 255 255 255 255
255 255 255 255 255 255 255 255 255 255 255 255 255 255 255 255
255 255 255 255 255 255 255 255 255 255 255 255 255 255 255 255
255 255 255 255 255 255 255 255 255 255 255 255 255 255 255 255
255 255 255 255 255 255 255 255 255 255 255 255 255 255 255 255
255 255 255 255 255 255 255 255 255 255 255 0 0 0 0 0
0 0 0 0 0 0 0 0 0 0 0 0 255 0 0 0
0 0 0 0 0 0 0 0 0 0 0 255 0 0 0 0
0 0 0 0 0 0 0 0 0 255 0 0 0 0 0 0
0 0 0 0 0 0 0 0 255 0 0 0 0 0 0 0
0 0 0 0 0 0 255 0 0 0 0 0 0 0 0 0
0 0 0 0 0 255 0 0 0 0 0 0 0 0 0 0
0 0 0 255 0 0 0 0 0 0 0 0 0 0 0 0
0 0 255 0 0 0 0 0 0 0 0 0 0 0 0 0
0 255 0 0 0 0 0 0 0 0 0 0 0 0 0 255
0 0 0 0 0 0 0 0 0 0 0 0 0 255 0 0
0 0 0 0 0 0 0 0 0 0 0 0 0 255 0 0
0 0 0 0 0 0 0 0 0 0 0 255 0 0 0 0
0 0 0 0 0 0 0 0 0 0 255 0 0 0 0 0
0 0 0 0 0 0 0 0 255 0 0 0 0 0 0 0
0 0 0 0 0 0 0 255 0 0 0 0 0 0 0 0
0 0 0 0 0 255 0 0 0 0 0 0 0 0 0 0
0 0 0 0 255 0 0 0 0 0 0 0 0 0 0 0
0 0 255 0 0 0 0 0 0 0 0 0 0 0 0 0
0 255 0 0 0 0 0 0 0 0 0 0 0 0 0 0
255 0 0 0 0 0 0 0 0 0 0 0 0 0 255 0
0 0 0 0 0 0 0 0 0 0 0 0 0 255 0 0
0 0 0 0 50 54 4 1 0 0 0 0 255 0 0 0
0 0 0 0 0 0 0 0 0 0 255 0 0 0 0 0
0 0 0 0 0 0 0 0 0 255 0 0 0 0 0 0
0 0 0 0 0 0 0 255 0 0 0 0 0 0 0 0
0 0 0 0 0 0 255 0 0 0 0 0 0 0 0 0
0 0 0 0 255 0 0 0 0 0 0 0 0 0 0 0
0 0 0 0 0 0 0 0 0 0 0 0 0 0 0 0
0 0 0 0 0 0 0 255 0 0 0 0 0 0 0 0
0 0 0 0 0 0 255 0 0 0 0 0 0 0 0 0
0 0 0 0 255 0 0 0 0 0 0 0 0 0 0 0
0 0 0 255 0 0 0 0 0 0 0 0 0 0 0 0
0 255 0 0 0 0 0 0 0 0 0 0 0 0 0 0
255 0 0 0 0 0 0 1 0 0 0 0 0 0 255 0
0 0 0 0 0 0 0 0 0 0 0 0 0 255 0 0
0 0 0 0 0 0 0 0 0 0 0 0 255 0 0 0
0 0 0 0 0 0 0 0 0 0 255 0 0 0 0 0
0 0 0 0 0 0 0 0 255 0 0 0 0 0 0 0
0 0 0 0 0 0 0 0 255 0 0 0 0 0 0 0
0 0 0 0 0 0 255 0 0 0 0 0 0 0 0 0
0 0 0 0 0 255 0 0 0 0 0 0 0 0 0 0
0 0 0 255 0 0 0 0 0 0 0 0 0 0 0 0
0 0 255 0 0 0 0 0 0 0 0 0 0 0 0 0
255 0 0 0 0 0 0 0 0 0 0 0 0 0 0 255
0 0 0 0 0 0 0 0 0 0 0 0 0 255 0 0
0 0 0 0 0 0 0 0 0 0 0 0 255 0 0 0
0 0 0 0 0 0 0 0 0 0 0 255 0 0 0 0
0 0 0 0 0 0 0 0 0 255 0 0 0 0 0 0
0 0 0 0 0 0 0 0 255 0 0 0 0 0 0 10
83 83 1 0 0 0 0 255 0 0 0 0 0 0 0 0
0 0 0 0 0 255 0 0 0 0 0 0 0 0 0 0
0 0 0 0 255 0 0 0 0 0 0 0 0 0 0 0
0 0 255 0 0 0 0 0 0 0 0 0 0 0 0 0
0 255 0 0 0 0 0 0 0 0 0 0 0 0 0 255
0 0 0 0 0 0 0 0 0 0 0 0 0 0 0 0
0 0 0 0 0 0 0 0 0 0 1 1 1 0 0 0
0 0 255 0 0 0 0 0 0 0 0 0 0 0 0 0
0 255 0 0 0 0 0 0 0 0 0 0 0 0 0 255
0 0 0 0 0 0 0 0 0 0 0 0 0 0 255 0
0 0 0 0 0 0 0 0 0 0 0 0 255 0 0 0
0 0 0 0 0 0 0 0 0 0 0 255 0 0 0 0
0 3 3 2 1 0 0 0 0 255 0 0 0 0 0 0
1 1 1 0 0 0 0 0 255 0 0 0 0 1 1 1
1 0 0 0 0 0 0 255 0 0 0 17 38 61 77 73
15 1 0 0 0 255 0 0 0 0 0 0 0 0 0 0
0 0 0 255 0 0 0 0 0 0 1 1 1 0 0 0
0 0 0 255 0 0 0 0 0 0 0 0 0 0 0 0
0 255 0 0 0 0 1 9 15 14 8 0 0 0 0 0
255 0 0 0 0 0 0 0 0 0 0 0 0 0 255 0
0 0 0 0 0 0 0 0 0 0 0 0 0 255 0 0
0 0 0 0 0 0 0 0 0 0 0 255 0 0 0 0
0 0 2 2 2 0 0 0 0 0 255 0 0 0 0 0
0 0 0 0 0 0 0 0 255 0 0 0 0 0 0 0
0 0 0 0 0 0 0 255 0 0 0 2 2 3 3 3
3 1 0 0 0 0 255 0 0 0 0 0 0 0 0 0
0 0 0 0 255 0 0 0 0 0 0 0 0 0 0 0
0 0 0 255 0 0 0 1 1 1 42 99 99 1 0 0
0 0 255 0 0 0 0 0 1 2 1 0 0 0 0 0
255 0 0 0 0 0 0 0 0 0 0 0 0 0 0 255
0 0 0 0 0 0 1 0 0 0 0 0 0 255 0 0
0 0 0 0 0 0 0 0 0 0 0 0 255 0 0 0
0 0 0 0 0 0 0 0 0 0 255 0 0 0 0 0
0 0 0 0 0 0 0 0 0 0 0 0 0 0 0 0
0 0 0 1 2 50 71 50 4 0 0 0 0 255 0 0
0 0 0 0 0 0 0 0 0 0 0 0 255 0 0 0
0 0 11 11 11 9 0 0 0 0 255 0 0 0 0 0
2 4 7 7 0 0 0 0 0 255 0 0 0 3 3 3
46 46 4 0 0 0 0 255 0 0 0 0 0 3 10 22
24 7 0 0 0 0 255 0 0 0 2 11 11 7 7 18
24 0 0 0 255 0 0 0 0 0 2 39 26 26 19 1
0 0 0 255 0 0 0 1 10 11 11 14 10 0 0 0
0 0 255 0 0 17 61 65 133 133 90 88 21 1 0 0
255 0 0 0 0 0 0 0 1 1 0 0 0 0 255 0
0 0 0 1 11 28 31 31 22 9 0 0 0 0 255 0
0 0 0 0 1 1 0 0 0 0 0 0 255 0 0 1
7 9 29 15 15 14 11 0 0 0 0 255 0 0 0 0
0 0 1 1 0 0 0 0 0 255 0 0 0 0 0 0
0 0 0 0 0 0 0 0 255 0 0 0 0 0 4 10
12 5 2 1 0 0 255 0 0 0 0 0 2 4 2 5
3 0 0 0 0 255 0 0 0 0 0 0 0 0 0 0
0 0 0 255 0 0 0 0 0 2 44 44 35 30 0 0
0 0 255 0 0 1 4 4 4 5 16 14 5 1 0 0
0 255 0 0 0 0 1 17 23 14 11 0 0 0 0 255
0 0 0 0 0 1 1 3 7 3 1 0 0 0 255 0
0 1 3 8 12 15 42 28 25 0 0 0 0 255 0 0
0 1 2 7 7 4 2 1 0 0 0 255 0 0 0 0
0 0 0 0 0 0 0 0 0 0 255 0 0 0 0 0
1 5 5 1 0 0 0 0 255 0 0 0 0 0 0 0
1 0 0 0 0 0 0 255 0 0 0 0 0 0 0 0
0 0 0 0 0 255 0 0 0 0 0 0 8 8 7 0
0 0 0 0 0 0 0 0 0 0 0 0 0 1 12 79
79 79 71 53 4 0 0 0 255 0 0 0 0 1 1 2
2 2 0 0 0 0 0 255 0 0 0 0 4 15 15 23
21 9 1 0 0 255 0 0 0 3 3 4 10 12 14 7
1 0 0 0 255 0 0 3 9 70 95 70 59 40 12 1
0 0 255 0 0 0 0 11 11 22 24 36 36 7 0 0
0 255 0 0 2 21 16 16 12 33 33 33 24 0 0 255
0 0 0 1 7 39 42 42 42 43 36 0 0 0 255 0
0 1 23 24 24 18 19 10 10 1 0 0 0 255 0 15
81 101 81 93 93 93 93 90 21 0 0 255 0 0 0 0
0 0 7 9 9 9 0 0 0 255 0 0 0 0 2 28
43 32 43 60 29 9 0 0 0 255 0 0 0 0 11 14
12 3 1 0 0 0 0 255 0 0 7 12 14 29 15 15
14 17 12 1 0 0 255 0 0 0 0 1 5 7 9 3
1 0 0 0 255 0 0 0 0 0 0 1 1 1 1 0
0 0 0 255 0 0 0 0 4 7 10 12 12 7 3 0
0 255 0 0 0 1 9 4 4 1 1 3 0 0 0 0
255 0 0 0 0 0 2 4 0 0 0 0 0 0 255 0
0 0 0 2 70 59 59 44 35 30 0 0 0 255 0 0
7 7 12 12 12 16 11 5 0 0 0 0 255 0 0 0
1 17 23 24 17 15 11 1 0 0 255 0 0 0 0 1
8 8 7 7 7 1 1 0 0 255 0 0 1 10 14 14
14 15 15 15 10 0 0 0 255 0 0 0 1 4 4 4
4 2 1 0 0 0 255 0 0 0 0 1 1 1 1 1
1 0 0 0 0 255 0 0 0 0 4 28 11 11 11 1
0 0 0 255 0 0 0 0 0 0 1 2 2 0 0 0
0 0 255 0 0 0 1 5 46 46 46 24 0 0 0 0
255 0 0 0 0 0 9 9 9 9 7 0 0 0 0 0
0 0 0 0 0 0 0 0 12 44 102 79 72 116 72 53
0 0 0 255 0 0 0 0 1 1 2 10 10 3 2 0
0 0 255 0 0 0 2 11 15 31 38 21 17 2 0 0
255 0 0 0 7 8 9 9 11 14 14 4 1 0 0 255
0 1 7 84 105 139 95 95 67 45 12 1 0 255 0 0
0 5 19 25 25 25 36 36 24 0 0 0 255 0 0 12
22 32 32 38 38 33 32 29 2 0 255 0 0 0 2 38
42 42 39 53 57 47 1 0 0 255 0 0 9 23 24 18
14 19 19 11 4 0 0 0 255 0 43 104 104 85 85 93
93 100 93 80 2 0 255 0 0 0 0 0 3 15 15 12
11 11 0 0 255 0 0 0 3 30 43 43 43 47 60 60
29 1 0 0 255 0 0 0 11 17 17 14 14 9 1 0
0 0 255 0 1 21 21 15 17 14 12 12 19 17 12 0
0 255 0 0 0 1 7 9 11 14 14 3 1 0 0 255
0 0 0 0 0 1 1 2 2 2 0 0 0 0 255 0
0 0 4 5 4 4 5 12 12 12 0 0 255 0 0 0
1 4 4 4 1 1 1 1 0 0 0 255 0 0 0 0
0 2 7 7 4 1 0 0 0 255 0 0 0 0 44 70
54 54 46 46 44 11 0 0 255 0 0 4 4 12 12 12
12 9 9 5 0 0 0 255 0 0 0 4 25 25 24 17
17 15 3 0 0 255 0 0 0 1 1 8 1 1 1 1
1 0 0 0 255 0 0 0 18 18 14 11 11 10 12 10
0 0 0 255 0 0 1 10 7 3 2 2 2 1 0 0
0 255 0 0 0 1 1 1 1 1 1 1 1 0 0 0
255 0 0 0 4 28 28 28 28 26 19 0 0 0 255 0
0 0 0 0 1 8 8 8 7 0 0 0 0 255 0 0
0 5 37 46 47 63 66 47 0 0 0 255 0 0 0 0
7 11 9 11 10 14 3 0 0 0 0 0 0 0 0 0
0 0 0 12 71 79 71 72 79 72 64 0 0 0 255 0
0 0 0 2 2 9 9 10 4 4 0 0 0 255 0 0
0 2 10 17 18 25 21 17 3 0 0 255 0 0 1 11
11 11 8 9 11 14 11 2 0 0 255 0 1 31 84 90
91 91 72 72 72 45 1 0 255 0 0 0 16 18 25 23
25 31 39 29 11 0 0 255 0 0 21 33 33 43 39 38
33 29 29 25 0 255 0 0 0 0 36 39 39 42 76 80
47 5 0 0 255 0 0 4 23 24 18 14 14 5 5 5
1 0 0 255 0 91 101 101 85 85 93 84 100 111 100 11
0 255 0 0 0 0 0 2 10 15 14 14 11 1 0 255
0 0 0 3 31 49 43 43 43 46 46 33 1 0 0 255
0 0 0 11 17 12 11 10 9 2 0 0 0 255 0 8
16 15 15 17 18 17 12 19 17 17 0 0 255 0 0 0
2 22 22 16 16 15 14 2 0 0 255 0 0 0 0 1
1 1 3 7 9 2 0 0 0 255 0 0 0 7 9 7
4 4 10 11 11 1 0 255 0 0 0 2 4 4 4 3
1 1 0 0 0 0 255 0 0 0 0 0 7 7 7 1
1 0 0 0 255 0 0 0 1 60 66 54 42 46 53 47
11 0 0 255 0 0 7 12 18 18 12 12 9 9 4 0
0 0 255 0 0 1 4 29 29 16 16 18 18 3 0 0
255 0 0 0 1 2 8 2 1 0 0 0 0 0 0 255
0 0 0 12 22 22 11 11 10 11 10 1 0 0 255 0
1 3 4 4 1 1 2 2 2 1 0 0 255 0 0 0
0 2 2 2 1 1 1 1 0 0 0 255 0 0 0 4
28 28 28 37 30 26 1 0 0 255 0 0 0 0 0 8
15 17 8 8 0 0 0 0 255 0 0 1 10 47 47 51
57 67 51 10 0 0 255 0 0 0 1 7 9 7 4 4
14 3 0 0 0 0 0 0 0 0 0 0 0 2 16 71
85 79 79 95 95 64 0 0 0 255 0 0 0 0 2 7
9 8 3 2 1 0 0 0 255 0 0 0 3 10 18 31
35 31 17 3 0 0 255 0 0 0 11 11 11 8 4 4
11 3 2 0 0 255 0 2 31 84 91 115 115 125 73 73
45 4 0 255 0 0 0 16 18 36 25 32 31 32 24 11
0 0 255 0 4 11 37 37 33 31 28 28 29 43 25 0
255 0 0 0 0 23 35 33 35 67 76 47 5 0 0 255
0 2 4 8 10 14 14 14 5 5 5 0 0 0 255 1
70 91 85 85 85 93 84 100 119 111 11 1 255 0 0 0
0 0 3 5 15 15 14 5 1 0 255 0 0 0 3 18
32 63 63 50 47 46 33 0 0 0 255 0 0 0 8 14
8 7 9 2 1 0 0 0 255 0 16 22 21 25 30 25
18 12 17 17 4 0 0 255 0 0 0 4 22 22 16 16
15 8 2 0 0 255 0 0 0 0 1 1 3 3 4 3
1 0 0 0 255 0 0 0 4 5 5 5 9 16 11 10
0 0 255 0 0 1 3 4 4 3 3 2 2 1 0 0
0 255 0 0 0 0 3 5 5 1 1 1 0 0 0 255
0 0 0 1 54 60 54 53 46 46 46 1 0 0 255 0
0 4 5 5 5 21 19 4 4 9 4 0 0 255 0 0
0 18 23 25 25 46 33 18 0 0 0 255 0 0 0 0
2 2 1 1 0 0 0 0 0 0 255 0 0 0 25 25
25 22 25 24 24 18 5 0 0 255 0 0 3 8 7 3
2 2 2 1 0 0 0 255 0 0 0 0 1 1 2 1
1 1 0 0 0 0 255 0 0 0 10 21 17 28 30 28
23 1 0 0 255 0 0 0 0 2 8 17 21 14 8 0
0 0 0 255 0 0 0 10 57 57 57 57 72 67 10 0
0 255 0 0 0 0 2 7 7 4 4 10 0 0 0 0
0 0 0 0 0 0 0 0 0 16 44 77 79 100 100 100
36 0 0 0 255 0 0 0 0 5 8 9 9 3 1 0
0 0 0 255 0 0 0 2 10 19 31 35 31 14 0 0
0 255 0 0 0 3 11 11 8 4 4 4 2 0 0 0
255 0 2 25 70 91 91 121 121 121 90 57 4 0 255 0
0 0 16 18 46 37 37 37 44 15 1 0 0 255 0 4
8 33 31 31 22 28 28 45 45 11 0 255 0 0 0 0
11 33 33 45 67 76 18 0 0 0 255 0 0 4 5 18
14 14 10 10 5 1 0 0 0 255 1 32 80 80 80 93
95 95 102 119 111 4 0 255 0 0 0 0 2 2 4 8
14 10 3 0 0 255 0 0 0 0 4 26 31 65 50 49
46 9 0 0 0 255 0 0 0 3 14 8 3 3 2 1
0 0 0 255 0 7 16 23 25 25 18 18 18 19 17 2
0 0 255 0 0 0 3 17 17 16 11 10 5 0 0 0
255 0 0 0 0 0 0 3 5 5 4 1 0 0 0 255
0 0 0 1 4 5 15 15 22 11 4 0 0 255 0 0
1 1 8 3 3 3 3 1 0 0 0 0 255 0 0 0
0 1 3 3 3 7 1 0 0 0 255 0 0 1 1 16
54 64 64 53 42 29 1 0 0 255 0 2 12 15 15 5
14 14 9 4 4 3 0 0 255 0 0 0 2 18 23 22
22 16 10 0 0 0 255 0 0 0 0 1 2 2 9 9
5 0 0 0 0 255 0 0 0 11 12 22 22 25 24 24
8 0 0 0 255 0 0 0 3 4 4 7 2 1 0 0
0 0 255 0 0 0 0 0 0 1 1 1 0 0 0 0
0 255 0 0 0 10 14 17 30 30 26 10 1 1 0 255
0 0 0 0 1 3 14 18 8 1 0 0 0 0 255 0
0 0 3 57 57 61 57 65 35 0 0 0 255 0 0 0
0 0 1 4 3 1 1 0 0 0 0 0 0 0 0 0
0 0 0 0 1 9 70 85 95 91 36 1 0 0 0 255
0 0 0 0 1 5 5 3 1 0 0 0 0 0 255 0
0 0 1 3 19 21 31 21 2 0 0 0 255 0 0 0
0 16 14 7 5 4 3 0 0 0 0 255 0 0 4 70
98 131 118 118 112 92 33 0 0 255 0 0 0 1 16 46
46 57 37 32 3 0 0 0 255 0 0 8 21 28 31 18
29 28 31 22 0 0 255 0 0 0 0 0 11 31 26 24
18 0 0 0 0 255 0 0 4 5 5 10 11 14 16 10
0 0 0 0 255 0 29 70 98 90 98 105 116 102 102 94
3 0 255 0 0 0 0 0 2 2 2 2 0 0 0 0
255 0 0 0 0 2 7 26 56 50 39 9 0 0 0 0
255 0 0 0 1 3 3 3 2 1 0 0 0 0 255 0
1 7 19 23 23 18 11 15 15 2 0 0 0 255 0 0
0 1 3 8 10 8 5 0 0 0 0 255 0 0 0 0
0 0 0 0 0 0 0 0 0 0 255 0 0 0 0 1
5 15 15 16 4 0 0 0 255 0 0 1 1 1 1 2
3 1 0 0 0 0 0 255 0 0 0 0 0 1 2 2
2 0 0 0 0 255 0 0 1 1 1 16 53 64 40 29
1 0 0 0 255 0 2 12 15 12 4 4 10 9 4 2
0 0 0 255 0 0 0 0 15 22 22 16 10 0 0 0
0 255 0 0 0 0 1 1 7 9 9 7 0 0 0 0
255 0 0 0 0 8 11 19 19 19 1 1 0 0 0 255
0 0 0 0 3 3 2 1 0 0 0 0 0 255 0 0
0 0 0 1 1 1 1 0 0 0 0 0 255 0 0 0
0 10 11 17 24 10 1 0 0 0 255 0 0 0 0 0
1 1 0 0 0 0 0 0 0 255 0 0 0 0 3 57
57 35 32 0 0 0 0 255 0 0 0 0 0 0 1 1
1 0 0 0 0 0 0 0 0 0 0 0 0 0 0 0
0 3 36 36 7 1 1 0 0 0 255 0 0 0 0 0
1 1 1 0 0 0 0 0 0 255 0 0 0 0 1 4
4 2 0 0 0 0 0 255 0 0 0 0 0 4 5 4
4 1 0 0 0 0 255 0 0 0 4 69 70 114 114 92
33 5 0 0 255 0 0 0 1 2 7 11 11 11 3 0
0 0 0 255 0 0 0 10 17 28 17 29 14 22 0 0
0 255 0 0 0 0 0 0 2 2 2 0 0 0 0 0
255 0 0 1 3 3 10 11 11 10 1 0 0 0 0 255
0 0 29 80 90 105 122 122 97 69 3 0 0 255 0 0
0 0 0 0 1 0 0 0 0 0 0 255 0 0 0 0
0 0 3 26 30 3 1 0 0 0 0 255 0 0 0 0
0 0 0 0 0 0 0 0 0 255 0 0 1 4 19 10
11 14 14 14 0 0 0 0 255 0 0 0 0 1 1 1
1 0 0 0 0 0 255 0 0 0 0 0 0 0 0 0
0 0 0 0 0 255 0 0 0 0 0 1 15 14 4 0
0 0 0 255 0 0 0 0 1 0 1 0 0 0 0 0
0 0 255 0 0 0 0 0 0 0 2 0 0 0 0 0
255 0 0 0 0 0 0 1 1 0 0 0 0 0 0 255
0 0 8 12 3 3 3 4 9 1 1 0 0 0 255 0
0 0 0 0 0 1 1 0 0 0 0 0 255 0 0 0
0 0 1 1 7 0 0 0 0 0 0 255 0 0 0 0
0 4 11 4 0 0 0 0 0 0 255 0 0 0 0 0
0 0 0 0 0 0 0 0 255 0 0 0 0 0 0 1
0 0 0 0 0 0 0 255 0 0 0 0 0 1 1 1
0 0 0 0 0 255 0 0 0 0 0 0 0 0 0 0
0 0 0 0 255 0 0 0 0 0 3 5 5 1 0 0
0 0 255 0 0 0 0 0 0 0 0 0 0 0 0 0
0 0 0 0 0 0 0 0 0 0 0 0 1 1 1 1
0 0 0 0 0 255 0 0 0 0 0 0 0 0 0 0
0 0 0 0 255 0 0 0 0 0 0 0 0 0 0 0
0 0 255 0 0 0 0 0 1 1 1 0 0 0 0 0
0 255 0 0 0 0 3 50 69 84 14 4 0 0 0 255
0 0 0 0 1 1 1 1 1 0 0 0 0 0 255 0
0 0 0 1 1 11 11 0 0 0 0 0 255 0 0 0
0 0 0 0 0 0 0 0 0 0 0 255 0 0 0 0
0 1 10 7 5 0 0 0 0 0 255 0 0 2 22 38
90 106 69 51 5 0 0 0 255 0 0 0 0 0 0 0
0 0 0 0 0 0 255 0 0 0 0 0 0 0 0 0
0 0 0 0 0 0 255 0 0 0 0 0 0 0 0 0
0 0 0 0 255 0 0 0 0 0 0 5 11 11 0 0
0 0 0 255 0 0 0 0 0 0 0 0 0 0 0 0
0 255 0 0 0 0 0 0 0 0 0 0 0 0 0 0
255 0 0 0 0 0 0 0 0 0 0 0 0 0 255 0
0 0 0 0 0 0 0 0 0 0 0 0 0 255 0 0
0 0 0 0 0 0 0 0 0 0 0 255 0 0 0 0
0 0 0 0 0 0 0 0 0 0 255 0 0 0 0 0
1 3 1 0 0 0 0 0 0 255 0 0 0 0 0 0
0 0 0 0 0 0 0 255 0 0 0 0 0 0 0 0
0 0 0 0 0 0 255 0 0 0 0 0 0 0 0 0
0 0 0 0 0 255 0 0 0 0 0 0 0 0 0 0
0 0 0 255 0 0 0 0 0 0 0 0 0 0 0 0
0 0 255 0 0 0 0 0 0 0 0 0 0 0 0 0
255 0 0 0 0 0 0 0 0 0 0 0 0 0 0 255
0 0 0 0 0 0 0 0 0 0 0 0 0 255 0 0
0 0 0 0 0 0 0 0 0 0 0 0 0 0 0 0
0 0 0 0 0 0 0 0 0 0 0 0 0 0 0 0
255 0 0 0 0 0 0 0 0 0 0 0 0 0 0 255
0 0 0 0 0 0 0 0 0 0 0 0 0 255 0 0
0 0 0 0 0 0 0 0 0 0 0 0 255 0 0 0
0 0 1 2 2 0 0 0 0 0 255 0 0 0 0 0
0 0 0 0 0 0 0 0 0 255 0 0 0 0 0 0
0 0 0 0 0 0 0 255 0 0 0 0 0 0 0 0
0 0 0 0 0 0 255 0 0 0 0 0 0 0 0 0
0 0 0 0 0 255 0 0 0 0 0 0 1 1 1 0
0 0 0 255 0 0 0 0 0 0 0 0 0 0 0 0
0 255 0 0 0 0 0 0 0 0 0 0 0 0 0 0
0 255 0 0 0 0 0 0 0 0 0 0 0 0 0 255
0 0 0 0 0 0 0 0 0 0 0 0 0 0 255 0
0 0 0 0 0 0 0 0 0 0 0 0 255 0 0 0
0 0 0 0 0 0 0 0 0 0 0 255 0 0 0 0
0 0 0 0 0 0 0 0 0 255 0 0 0 0 0 0
0 0 0 0 0 0 0 0 255 0 0 0 0 0 0 0
0 0 0 0 0 0 255 0 0 0 0 0 0 0 0 0
0 0 0 0 0 255 0 0 0 0 0 0 0 0 0 0
0 0 0 0 255 0 0 0 0 0 0 0 0 0 0 0
0 0 255 0 0 0 0 0 0 0 0 0 0 0 0 0
0 255 0 0 0 0 0 0 0 0 0 0 0 0 0 0
255 0 0 0 0 0 0 0 0 0 0 0 0 0 255 0
0 0 0 0 0 0 0 0 0 0 0 0 0 255 0 0
0 0 0 0 0 0 0 0 0 0 0 255 0 0 0 0
0 0 0 0 0 0 0 0 0 0 255 0 0 0 0 0
0 0 0 0 0 0 0 0 255 0 0 0 0 0 0 0
0 0 0 0 0 0 0 0 0 0 0 0 0 0 0 0
0 0 0 0 0 0 0 0 0 0 0 255 0 0 0 0
0 0 0 0 0 0 0 0 0 0 255 0 0 0 0 0
0 0 0 0 0 0 0 0 255 0 0 0 0 0 0 0
0 0 0 0 0 0 0 255 0 0 0 0 0 0 0 0
0 0 0 0 0 255 0 0 0 0 0 0 0 0 0 0
0 0 0 0 255 0 0 0 0 0 0 0 0 0 0 0
0 0 255 0 0 0 0 0 0 0 0 0 0 0 0 0
0 255 0 0 0 0 0 0 0 0 0 0 0 0 0 0
255 0 0 0 0 0 0 0 0 0 0 0 0 0 255 0
0 0 0 0 0 0 0 0 0 0 0 0 255 0 0 0
0 0 0 0 0 0 0 0 0 0 0 0 255 0 0 0
0 0 0 0 0 0 0 0 0 0 255 0 0 0 0 0
0 0 0 0 0 0 0 0 0 255 0 0 0 0 0 0
0 0 0 0 0 0 0 255 255 255 255 255 255 255 255 255
255 255 255 255 255 255 255 255 255 255 255 255 255 255 255 255
255 255 255 255 255 255 255 255 255 255 255 255 255 255 255 255
255 255 255 255 255 255 255 255 255 255 255 255 255 255 255 255
255 255 255 255 255 255 255 255 255 255 255 255 255 255 255 255
255 255 255 255 255 255 255 255 255 255 255 255 255 255 255 255
255 255 255 255 255 255 255 255 255 255 255 255 255 255 255 255
255 255 255 255 255 255 255 255 255 255 255 255 255 255 255 255
255 255 255 255 255 255 255 255 255 255 255 255 255 255 255 255
255 255 255 255 255 255 255 255 255 255 255 255 255 255 255 255
255 255 255 255 255 255 255 255 255 255 255 255 255 255 255 255
255 255 255 255 255 255 255 255 255 255 255 255 255 255 255 255
255 255 255 255 255 255 255 255 255 255 255 255 255 255 255 255
255 255 255 255 255 255 255 255 255 255 255 255 255 255 255 255
255 255 255 255 255 255 255 255 255 255 255 255 255 255 255 255
255 255 255 255 255 255 255 255 255 255 255 255 255 255 255 255
255 255 255 255 255 255 255 255 255 255 255 255 255 255 255 255
255 255 255 255 255 255 255 255 255 255 255 255 255 255 255 255
255 255 255 255 255 255 255 255 255 255 255 255 255 255 255 255
255 255 255 255 255 255 255 255 255 255 255 255 255 255 255 255
255 255 255 255 255 255 255 255 255 255 255 255 255 255 255 255
255 255 255 255 255 255 255 255 255 255 255 255 255 255 255 255
255 255 255 255 255 255 255 255 255 255 255 255 255 255 255 255
255 255 255 255 255 255 255 255 255 255 255 255 255 255 255 255
255 255 255 255 255 255 255 255 255 255 255 255 255 255 255 255
255 255 255 255 255 255 255 255 255 255 255 255 255 255 255 255
255 255 255 255 255 255 255 255 255 255 255 255 255 255 255 255
255 255 255 255 255 255 255 255 255 255 255 255 255 255 255 255
255 255 255 0 0 0 0 0 0 0 0 0 0 0 0 0
0 255 0 0 0 0 0 0 0 0 0 0 0 0 0 255
0 0 0 0 0 0 0 0 0 0 0 0 0 0 255 0
0 0 0 0 0 0 0 0 0 0 0 0 255 0 0 0
0 0 0 0 0 0 0 0 0 0 0 255 0 0 0 0
0 0 0 0 0 0 0 0 0 0 255 0 0 0 0 0
0 0 0 0 0 0 0 0 255 0 0 0 0 0 0 0
0 0 0 0 0 0 0 255 0 0 0 0 0 0 0 0
0 0 0 0 0 0 255 0 0 0 0 0 0 0 0 0
0 0 0 0 255 0 0 0 0 0 0 0 0 0 0 0
0 0 0 255 0 0 0 0 0 0 0 0 0 0 0 0
0 255 0 0 0 0 0 0 0 0 0 0 0 0 0 0
255 0 0 0 0 0 0 0 0 0 0 0 0 0 255 0
0 0 0 0 0 0 0 0 0 0 0 0 0 0 0 0
0 0 0 0 0 0 0 0 0 0 0 0 0 0 0 0
0 255 0 0 0 0 0 0 0 0 0 0 0 0 0 0
255 0 0 0 0 0 0 0 0 0 0 0 0 0 255 0
0 0 0 0 0 0 0 0 0 0 0 0 0 255 0 0
0 0 0 0 0 0 0 0 0 0 0 255 0 0 0 0
0 0 0 0 0 0 0 0 0 0 255 0 0 0 0 0
0 0 0 0 0 0 0 0 255 0 0 0 0 0 0 0
0 0 0 0 0 0 0 255 0 0 0 0 0 0 0 0
0 0 0 0 0 0 255 0 0 0 0 0 0 0 0 0
0 0 0 0 255 0 0 0 0 0 0 0 0 0 0 0
0 0 255 0 0 0 0 0 0 0 0 0 0 0 0 0
0 0 255 0 0 0 0 0 0 0 0 0 0 0 0 0
255 0 0 0 0 0 0 0 0 0 0 0 0 0 0 255
0 0 0 0 0 0 0 0 0 0 0 0 0 255 0 0
0 0 0 0 0 0 0 0 0 0 0 0 255 0 0 0
0 0 0 0 0 0 0 0 0 0 255 0 0 0 0 0
0 0 0 0 0 0 0 0 0 255 0 0 0 0 0 0
0 0 0 0 0 0 0 255 0 0 0 0 0 0 0 0
0 0 0 0 0 0 255 0 0 0 0 0 0 0 0 0
0 0 0 0 0 255 0 0 0 0 0 0 0 0 0 0
0 0 0 255 0 0 0 0 0 0 0 0 0 0 0 0
0 0 255 0 0 0 0 0 0 0 0 0 0 0 0 0
0 255 0 0 0 0 0 0 0 0 0 0 0 0 0 255
0 0 0 0 0 0 0 0 0 0 0 0 0 0 255 0
0 0 0 0 0 0 0 0 0 0 0 0 255 0 0 0
0 0 0 0 1 0 0 0 0 0 0 255 0 0 0 0
0 0 0 0 0 0 0 0 0 255 0 0 0 0 0 0
0 0 0 0 0 0 0 0 0 0 0 0 0 0 0 0
0 0 0 0 0 0 0 0 0 0 0 0 255 0 0 0
0 0 0 0 0 0 0 0 0 0 0 255 0 0 0 0
0 0 0 0 0 0 0 0 0 255 0 0 0 0 0 0
0 0 0 0 0 0 0 0 255 0 0 0 0 0 0 0
0 0 0 0 0 0 255 0 0 0 0 0 0 0 0 0
0 0 0 0 0 255 0 0 0 0 0 0 0 0 0 0
0 0 0 255 0 0 0 0 0 0 0 0 0 0 0 0
0 0 255 0 0 0 0 0 0 0 0 0 0 0 0 0
0 255 0 0 0 0 0 0 0 0 0 0 0 0 0 255
0 0 0 0 1 1 1 1 1 0 0 0 0 255 0 0
0 0 0 0 0 0 0 0 0 0 0 0 0 255 0 0
0 0 0 0 0 0 0 0 0 0 0 255 0 0 0 0
0 0 0 0 0 0 0 0 0 0 255 0 0 0 0 0
1 3 1 1 0 0 0 0 255 0 0 0 0 0 0 0
0 0 0 0 0 0 0 255 0 0 0 0 0 0 0 0
0 0 0 0 0 255 0 0 0 0 0 0 1 0 0 0
0 0 0 0 255 0 0 0 0 0 0 0 0 0 0 0
0 0 255 0 0 0 0 0 0 0 0 0 0 0 0 0
0 255 0 0 0 0 0 0 2 1 1 0 0 0 0 0
255 0 0 0 0 0 1 1 1 0 0 0 0 0 255 0
0 0 0 0 0 0 0 0 0 0 0 0 0 255 0 0
0 0 0 0 0 0 0 0 0 0 0 0 255 0 0 0
0 0 0 0 0 0 0 0 0 0 255 0 0 0 0 0
0 0 0 0 0 0 0 0 0 255 0 0 0 0 0 0
0 0 0 0 0 0 0 255 0 0 0 0 0 0 1 1
1 0 0 0 0 0 255 0 0 0 0 0 0 0 0 0
0 0 0 0 255 0 0 0 0 0 0 0 0 0 0 0
0 0 0 0 0 0 0 0 0 0 0 0 0 0 0 1
0 0 0 0 0 0 0 255 0 0 0 0 0 0 0 0
0 0 0 0 0 0 255 0 0 0 0 0 1 1 1 0
0 0 0 0 255 0 0 0 0 0 0 0 0 0 0 0
0 0 0 255 0 0 5 15 23 17 17 17 2 0 0 0
0 255 0 0 0 0 0 0 0 0 0 0 0 0 0 0
255 0 0 0 0 0 1 0 0 0 0 0 0 0 255 0
0 0 0 0 0 0 0 0 0 0 0 0 0 255 0 0
0 0 0 2 8 8 0 0 0 0 0 0 255 0 0 0
0 0 1 1 1 0 0 0 0 0 255 0 0 0 1 1
39 126 116 17 1 0 0 0 255 0 0 0 0 0 1 5
5 0 0 0 0 0 0 0 255 0 0 0 0 0 0 0
0 0 0 0 0 0 255 0 0 0 0 0 1 0 3 0
0 0 0 0 0 255 0 0 0 0 3 12 12 4 4 0
0 0 0 255 0 0 0 0 0 0 0 0 0 0 0 0
0 0 255 0 0 0 0 0 1 0 0 0 0 0 0 0
255 0 0 0 0 0 1 2 4 4 1 0 0 0 0 255
0 0 0 0 0 0 0 0 0 0 0 0 0 255 0 0
0 0 0 0 0 0 0 0 0 0 0 0 255 0 0 0
0 4 5 12 5 2 1 0 0 0 0 255 0 0 0 0
2 87 141 87 7 1 0 0 0 255 0 0 0 0 0 2
30 32 30 1 0 0 0 0 255 0 0 0 0 0 0 0
0 0 0 0 0 0 0 255 0 0 0 0 1 5 3 5
1 0 0 0 0 255 0 0 0 0 0 0 2 2 0 0
0 0 0 0 255 0 0 0 0 0 0 7 0 0 0 0
0 0 255 0 0 0 0 0 1 1 1 1 0 0 0 0
0 255 0 0 0 0 0 0 1 1 1 0 0 0 0 255
0 0 0 0 0 0 1 0 0 0 0 0 0 0 0 0
0 0 0 0 0 0 0 0 0 8 31 31 23 0 0 0
0 0 255 0 0 0 0 0 17 26 26 3 0 0 0 0
0 255 0 0 1 1 23 134 155 133 76 2 0 0 0 255
0 0 0 0 0 0 0 1 0 1 0 0 0 0 255 0
5 33 36 35 23 17 17 16 5 0 0 0 255 0 0 0
0 0 0 3 3 3 0 0 0 0 0 255 0 0 0 0
4 10 17 16 16 0 0 0 0 255 0 0 0 0 0 7
9 10 10 1 0 0 0 0 255 0 0 0 1 7 180 253
255 255 11 0 0 0 0 255 0 0 0 0 2 5 5 5
2 0 0 0 0 255 0 0 1 5 113 131 131 131 126 25
1 0 0 255 0 0 0 0 5 32 52 32 42 24 4 0
0 0 0 255 0 0 0 1 1 3 7 7 0 0 0 0
0 255 0 0 0 0 1 42 98 112 28 7 0 0 0 0
255 0 0 0 5 150 255 255 255 73 5 0 0 0 255 0
0 0 0 0 5 8 10 8 0 0 0 0 0 255 0 0
0 0 5 9 21 21 2 0 0 0 0 255 0 0 0 0
1 35 35 50 54 44 1 0 0 0 255 0 0 0 0 0
5 17 11 3 1 0 0 0 255 0 0 0 0 0 5 9
5 5 2 1 0 0 0 255 0 0 1 4 12 78 129 99
99 9 0 0 0 0 255 0 0 0 2 98 157 211 211 187
53 1 0 0 255 0 0 0 0 2 40 101 93 93 52 1
0 0 0 255 0 0 0 0 0 0 0 0 0 0 0 0
0 0 255 0 0 1 2 7 121 132 132 36 2 0 0 0
255 0 0 0 0 0 4 5 5 5 3 0 0 0 0 255
0 0 0 0 17 17 28 16 14 0 0 0 0 255 0 0
0 0 4 5 5 12 8 7 0 0 0 0 255 0 0 0
0 0 9 3 2 1 1 0 0 0 255 0 0 0 0 0
17 30 21 18 4 1 0 0 0 0 0 1 0 0 0 0
0 0 1 8 61 65 61 31 17 0 0 0 0 255 0 0
0 0 17 53 77 71 39 3 0 0 0 0 255 0 0 1
23 134 155 163 139 132 76 3 0 0 255 0 0 0 0 2
1 1 1 3 1 0 0 0 0 255 0 24 31 33 31 23
17 17 16 12 2 0 0 255 0 0 0 0 0 4 11 12
12 3 0 0 0 0 255 0 0 0 0 22 19 18 18 18
4 0 0 0 255 0 0 0 0 2 9 24 21 17 10 2
1 0 0 255 0 0 0 2 180 253 255 255 255 230 11 0
0 0 255 0 0 0 2 9 9 9 8 5 2 0 0 0
255 0 0 4 122 180 198 193 152 140 127 25 0 0 255 0
0 0 0 25 38 52 60 52 42 28 2 0 0 0 255 0
0 1 1 3 10 10 14 9 1 0 0 0 255 0 0 0
1 42 122 131 129 116 22 2 0 0 0 255 0 2 7 150
255 255 255 255 255 73 5 0 0 255 0 0 0 0 5 18
19 18 17 10 0 0 0 0 255 0 0 0 4 16 30 32
35 29 2 0 0 0 255 0 0 0 2 35 46 52 69 78
78 44 0 0 0 255 0 0 0 0 9 17 19 19 19 5
1 0 0 255 0 0 0 0 10 14 10 9 9 5 1 0
0 0 255 0 0 1 11 109 155 176 155 132 99 9 0 0
0 255 0 0 0 83 119 168 238 255 238 129 53 1 0 255
0 0 0 0 40 122 138 168 154 119 84 2 0 0 255 0
0 0 0 0 0 0 0 0 0 0 0 0 0 255 0 0
1 7 99 123 150 163 132 36 1 0 0 255 0 0 0 1
5 7 7 8 8 8 3 0 0 0 255 0 0 1 3 17
19 19 19 16 8 1 0 0 255 0 0 0 1 8 8 14
17 8 4 1 0 0 0 255 0 0 0 0 3 7 1 1
1 0 0 0 0 255 0 0 0 1 29 39 39 30 21 10
4 0 0 0 0 0 0 0 0 0 0 0 0 1 18 61
61 36 32 19 0 0 0 0 255 0 0 0 8 66 77 80
80 52 31 1 0 0 0 255 0 0 2 104 142 134 146 105
101 91 35 0 0 255 0 0 0 0 3 2 3 3 3 1
0 0 0 0 255 10 22 16 16 30 31 30 25 19 19 5
0 0 255 0 0 0 0 4 11 12 12 12 8 2 0 0
0 255 0 0 0 11 22 32 19 21 21 21 4 0 0 255
0 0 0 1 9 18 35 26 24 15 9 2 0 0 255 0
0 0 11 188 255 255 255 255 255 25 1 0 0 255 0 0
1 3 9 9 9 9 9 5 2 0 0 255 0 2 5 123
180 195 195 157 140 133 106 0 0 255 0 0 0 0 37 60
60 54 42 42 29 4 0 0 0 255 0 0 1 3 7 14
14 54 45 8 1 0 0 255 0 0 1 32 98 122 122 129
138 116 22 2 0 0 255 1 3 14 255 255 255 255 255 255
255 10 0 0 255 0 0 0 5 10 11 11 17 17 17 0
0 0 0 255 0 0 0 16 29 30 32 36 36 19 2 0
0 255 0 0 0 11 64 67 91 78 78 78 56 3 0 0
255 0 0 0 4 17 26 21 21 19 8 3 0 0 255 0
0 0 1 14 14 10 8 8 2 2 1 0 0 255 0 0
2 71 129 161 177 155 163 132 23 0 0 0 255 0 0 0
119 157 169 229 238 229 134 84 2 0 255 0 0 0 17 122
133 138 168 168 113 84 5 1 0 255 0 0 0 0 0 1
1 0 0 0 0 0 0 0 255 0 0 1 91 112 123 150
167 167 53 1 0 0 255 0 0 0 2 7 16 9 9 9
9 5 0 0 0 255 0 0 1 16 21 31 40 36 19 8
1 0 0 255 0 0 0 3 9 14 9 10 7 7 1 0
0 0 255 0 0 0 0 2 3 2 1 4 1 1 0 0
255 0 0 0 8 26 29 23 17 18 11 8 0 0 0 0
0 0 0 0 0 0 0 0 1 18 38 70 70 33 19 0
0 0 0 255 0 0 0 14 53 77 81 104 102 50 1 1
0 0 255 0 0 7 115 142 115 105 101 98 91 47 0 0
255 0 0 0 1 2 1 5 5 3 0 0 0 0 0 255
10 17 15 16 30 43 43 37 23 23 23 5 0 255 0 0
0 0 4 11 11 12 12 8 2 0 0 0 255 0 0 1
22 39 46 39 26 26 21 4 0 0 255 0 0 0 1 10
18 29 21 21 17 12 3 0 0 255 0 0 0 84 243 255
255 255 255 255 92 0 0 0 255 0 0 1 5 9 10 10
11 10 7 2 0 0 255 0 0 4 123 180 195 195 170 167
133 106 2 0 255 0 0 0 0 25 54 60 54 53 53 44
9 0 0 0 255 0 0 1 2 10 24 51 97 54 30 1
0 0 255 0 1 1 46 131 136 131 136 159 138 30 2 0
0 255 0 7 14 255 255 255 255 255 255 255 5 0 0 255
0 0 1 5 15 11 18 17 18 17 0 0 0 0 255 0
0 0 25 43 40 36 38 38 23 2 0 0 255 0 0 0
15 67 135 135 88 80 80 64 3 0 0 255 0 0 0 9
40 40 26 23 21 9 5 0 0 255 0 0 0 1 14 14
7 5 9 11 2 1 0 0 255 0 0 0 97 112 177 177
162 163 155 23 1 0 0 255 0 0 1 119 141 169 201 242
229 139 84 1 0 255 0 0 0 22 123 138 148 174 180 154
84 5 1 0 255 0 0 0 0 0 1 1 1 1 0 0
0 0 0 255 0 0 0 91 102 131 150 167 150 53 1 0
0 255 0 0 0 2 7 12 9 10 9 8 2 0 0 0
255 0 0 2 16 21 23 31 36 19 8 1 0 0 255 0
0 0 3 3 3 2 10 10 10 1 1 0 0 255 0 0
0 0 0 2 2 7 9 1 0 0 0 255 0 0 0 3
21 29 31 15 11 11 8 0 0 0 0 0 0 0 0 0
0 0 0 0 18 31 70 47 46 22 0 0 0 0 255 0
0 0 14 47 80 80 102 102 50 10 1 0 0 255 0 0
2 104 114 114 105 108 101 98 47 1 0 255 0 0 0 1
1 1 1 1 0 0 0 0 0 0 255 10 17 15 16 30
43 43 31 24 23 19 5 0 255 0 0 0 0 2 11 23
12 11 5 1 0 0 0 255 0 0 1 11 47 50 39 26
26 26 8 0 0 255 0 0 0 0 12 21 29 24 24 18
12 3 0 0 255 0 0 0 84 243 255 255 255 255 255 92
0 0 255 0 0 0 1 3 7 9 10 10 9 5 0 0
0 255 0 0 2 67 159 170 170 167 167 143 97 2 0 0
255 0 0 0 15 54 60 56 66 53 31 9 0 0 0 255
0 0 2 2 21 35 97 98 97 25 1 0 0 255 0 1
1 46 119 163 180 159 159 138 30 0 0 0 255 0 2 9
255 255 255 255 255 255 255 5 0 0 0 255 0 1 1 17
18 18 19 18 8 0 0 0 0 255 0 0 0 16 42 42
36 38 36 23 0 0 0 255 0 0 0 15 93 135 135 111
106 80 56 3 0 0 255 0 0 0 4 33 42 32 32 32
14 4 0 0 0 255 0 0 1 4 8 7 5 5 5 2
1 0 0 255 0 0 0 97 112 175 177 170 170 139 19 1
0 0 255 0 0 1 116 146 162 208 242 229 102 14 0 0
0 255 0 0 22 129 149 180 180 180 111 40 1 0 0 255
0 0 0 0 1 1 1 1 1 0 0 0 0 0 255 0
0 0 38 102 120 113 138 112 16 0 0 0 255 1 1 1
2 3 12 10 17 10 5 1 0 0 0 255 0 0 0 21
23 23 31 36 24 10 1 0 0 255 0 0 0 3 3 3
2 10 14 10 3 0 0 0 255 0 0 0 0 1 2 7
9 9 1 0 0 0 255 0 0 1 3 21 21 23 15 11
11 1 0 0 0 0 0 0 0 0 0 0 0 0 0 9
31 54 47 46 7 0 0 0 0 255 0 0 0 2 35 47
77 77 77 11 0 0 0 0 255 0 0 0 69 100 115 115
127 112 83 2 0 0 255 0 0 0 0 0 0 0 1 0
0 0 0 0 0 255 10 17 17 17 24 40 31 29 24 23
23 1 0 255 0 0 0 0 0 3 11 12 11 0 0 0
0 0 255 0 0 0 1 39 46 31 26 26 11 0 0 0
255 0 0 0 0 10 14 21 21 16 12 4 0 0 0 255
0 0 0 1 100 243 255 255 255 92 1 0 0 255 0 0
0 0 2 5 8 10 10 5 0 0 0 0 255 0 0 0
38 67 164 167 170 168 143 18 1 0 0 255 0 0 0 9
15 52 53 53 31 12 0 0 0 0 255 0 0 0 1 24
56 66 66 25 4 1 0 0 255 0 1 4 16 114 163 184
180 153 40 2 0 0 0 255 0 1 3 94 255 255 255 255
255 10 0 0 0 0 255 0 0 1 17 18 18 11 8 1
0 0 0 0 255 0 0 0 10 21 42 33 33 23 0 0
0 0 255 0 0 0 0 63 109 109 109 106 80 15 1 0
0 255 0 0 0 1 2 30 28 30 28 0 0 0 0 0
255 0 0 0 1 4 4 4 4 2 0 0 0 0 255 0
0 0 12 112 125 162 142 150 23 4 1 0 0 255 0 0
0 5 127 159 169 208 66 14 5 0 0 0 255 0 0 0
59 101 148 148 112 40 9 0 0 0 255 0 0 0 0 0
1 1 1 1 1 0 0 0 0 255 0 0 0 5 38 73
73 73 16 0 0 0 0 255 0 0 0 1 2 7 10 12
8 2 0 0 0 0 255 0 0 0 0 23 23 23 24 17
3 0 0 0 255 0 0 0 0 2 3 12 10 14 10 1
0 0 0 255 0 0 0 0 0 0 0 1 1 0 0 0
0 255 0 0 0 1 1 21 23 15 11 8 0 0 0 0
0 0 0 0 0 0 0 0 0 0 0 16 35 19 7 0
0 0 0 0 255 0 0 0 0 2 24 26 26 9 1 0
0 0 0 255 0 0 0 2 69 100 112 115 112 8 1 0
0 255 0 0 0 0 0 0 0 0 0 0 0 0 0 0
255 9 17 17 15 15 23 24 29 29 29 9 0 0 255 0
0 0 0 0 0 2 3 0 0 0 0 0 0 255 0 0
0 0 1 17 22 17 11 1 0 0 0 255 0 0 0 0
0 12 16 19 16 4 0 0 0 0 255 0 0 0 1 10
42 118 118 87 1 0 0 0 255 0 0 0 0 1 2 4
4 4 0 0 0 0 0 255 0 0 0 2 38 59 149 149
143 18 1 0 0 0 255 0 0 0 0 3 9 18 18 10
0 0 0 0 0 255 0 0 0 0 0 35 66 12 2 1
1 0 0 255 0 1 4 4 16 114 129 129 38 2 0 0
0 0 255 1 1 1 3 94 255 255 222 10 2 0 0 0
0 255 0 0 0 0 8 8 2 0 0 0 0 0 0 255
0 0 0 0 10 11 11 4 1 0 0 0 0 255 0 0
0 0 1 63 64 77 64 15 1 0 0 0 255 0 0 0
0 0 5 12 12 0 0 0 0 0 0 255 0 0 0 1
1 1 1 1 0 0 0 0 0 255 0 0 0 2 12 112
128 107 23 2 0 0 0 0 255 0 0 0 0 5 127 127
54 14 0 0 0 0 0 255 0 0 0 2 59 101 87 16
9 3 0 0 0 255 0 0 0 0 0 0 1 1 1 0
0 0 0 0 255 0 0 2 3 4 3 3 1 0 0 0
0 0 255 0 0 0 0 0 2 7 4 2 0 0 0 0
0 255 0 0 0 0 1 15 15 4 0 0 0 0 0 255
0 0 0 0 1 2 5 2 5 0 0 0 0 0 255 0
0 0 0 0 0 0 0 0 0 0 0 0 255 0 0 0
0 0 1 8 8 4 0 0 0 0 0 0 0 0 0 0
0 0 0 0 0 0 0 1 0 0 0 0 0 0 0 255
0 0 0 0 0 0 0 0 1 0 0 0 0 0 255 0
0 0 0 2 9 8 3 3 1 0 0 0 255 0 0 0
0 0 0 0 0 0 0 0 0 0 0 255 0 9 17 15
15 22 28 31 28 23 1 0 0 255 0 0 0 0 0 0
0 0 0 0 0 0 0 0 255 0 0 0 0 0 1 1
1 1 1 0 0 0 255 0 0 0 0 0 0 1 1 1
0 0 0 0 0 255 0 0 0 1 2 5 5 0 0 0
0 0 0 255 0 0 0 0 0 0 1 0 0 0 0 0
0 0 255 0 0 0 0 0 3 1 1 1 0 0 0 0
0 255 0 0 0 0 0 0 0 0 0 0 0 0 0 0
255 0 0 0 0 0 0 0 0 0 0 0 0 0 255 0
0 0 0 12 4 12 9 2 0 0 0 0 0 255 0 0
0 1 3 8 8 7 2 0 0 0 0 0 255 0 0 0
0 0 0 0 0 0 0 0 0 0 255 0 0 0 0 0
0 1 1 0 0 0 0 0 255 0 0 0 0 0 1 9
9 8 0 0 0 0 0 255 0 0 0 0 0 1 1 1
0 0 0 0 0 0 255 0 0 0 0 0 0 0 0 0
0 0 0 0 255 0 0 0 1 1 8 8 4 1 0 0
0 0 0 255 0 0 0 0 1 2 1 0 0 0 0 0
0 0 255 0 0 0 0 0 3 3 3 1 1 0 0 0
255 0 0 0 0 0 0 0 0 0 0 0 0 0 0 255
0 0 0 1 1 1 0 0 0 0 0 0 0 255 0 0
0 0 0 0 0 1 0 0 0 0 0 0 255 0 0 0
0 0 0 0 0 0 0 0 0 0 255 0 0 0 0 0
0 1 0 0 0 0 0 0 0 255 0 0 0 0 0 0
0 0 0 0 0 0 0 255 0 0 0 0 0 0 0 0
0 0 0 0 0 0 0 0 0 0 0 0 0 0 0 0
0 0 0 0 0 0 0 0 0 0 255 0 0 0 0 0
0 0 0 0 0 0 0 0 0 255 0 0 0 0 0 1
0 3 0 1 0 0 0 255 0 0 0 0 0 0 0 0
0 0 0 0 0 0 255 0 0 1 15 15 15 24 24 15
0 0 0 0 255 0 0 0 0 0 0 0 0 0 0 0
0 0 0 255 0 0 0 0 0 0 0 0 0 0 0 0
0 255 0 0 0 0 0 0 0 0 0 0 0 0 0 0
255 0 0 0 0 1 1 0 0 0 0 0 0 0 255 0
0 0 0 0 0 0 0 0 0 0 0 0 0 255 0 0
0 0 0 0 0 0 0 0 0 0 0 0 255 0 0 0
0 0 0 0 0 0 0 0 0 0 0 255 0 0 0 0
0 0 0 0 0 0 0 0 0 255 0 0 0 0 0 2
4 0 0 0 0 0 0 0 255 0 0 0 0 0 2 4
0 0 0 0 0 0 0 255 0 0 0 0 0 0 0 0
0 0 0 0 0 255 0 0 0 0 0 0 0 0 0 0
0 0 0 255 0 0 0 0 0 1 1 1 1 0 0 0
0 0 255 0 0 0 0 0 0 0 0 0 0 0 0 0
0 255 0 0 0 0 0 0 0 0 0 0 0 0 0 255
0 0 0 0 1 1 1 1 0 0 0 0 0 0 255 0
0 0 0 0 0 0 0 0 0 0 0 0 0 255 0 0
0 0 0 0 0 0 0 0 0 0 0 255 0 0 0 0
0 0 0 0 0 0 0 0 0 0 255 0 0 0 0 0
0 0 0 0 0 0 0 0 255 0 0 0 0 0 0 0
0 0 0 0 0 0 0 255 0 0 0 0 0 0 0 0
0 0 0 0 0 255 0 0 0 0 0 0 0 0 0 0
0 0 0 0 255 0 0 0 0 0 0 0 0 0 0 0
0 0 255 0 0 0 0 0 0 0 0 0 0 0 0 0
0 0 0 0 0 0 0 0 0 0 0 0 0 0 0 0
0 0 0 0 0 255 0 0 0 0 0 0 0 0 0 0
0 0 0 0 255 0 0 0 0 0 0 0 0 0 0 0
0 0 255 0 0 0 0 0 0 0 0 0 0 0 0 0
0 255 0 0 0 0 1 0 0 0 0 0 0 0 0 255
0 0 0 0 0 0 0 0 0 0 0 0 0 0 255 0
0 0 0 0 0 0 0 0 0 0 0 0 255 0 0 0
0 0 0 0 0 0 0 0 0 0 0 255 0 0 0 0
0 0 0 0 0 0 0 0 0 255 0 0 0 0 0 0
0 0 0 0 0 0 0 0 255 0 0 0 0 0 0 0
0 0 0 0 0 0 0 255 0 0 0 0 0 0 0 0
0 0 0 0 0 0 255 0 0 0 0 0 0 0 0 0
0 0 0 0 255 0 0 0 0 0 0 0 0 0 0 0
0 0 0 255 0 0 0 0 0 0 0 0 0 0 0 0
0 0 255 0 0 0 0 0 0 0 0 0 0 0 0 0
255 1 0 0 0 0 0 0 0 0 0 0 0 0 255 0
0 0 0 0 0 0 0 0 0 0 0 0 0 255 0 0
0 0 0 0 0 0 0 0 0 0 0 0 255 0 0 0
0 0 0 0 0 0 0 0 0 0 255 0 0 0 0 0
0 0 0 0 0 0 0 0 0 255 0 0 0 0 0 0
0 0 0 0 0 0 0 0 255 0 0 0 0 0 0 0
0 0 0 0 0 0 255 0 0 0 0 0 0 0 0 0
0 0 0 0 0 255 0 0 0 0 0 0 0 0 0 0
0 0 0 255 0 0 0 0 0 0 0 0 0 0 0 0
0 0 255 0 0 0 0 0 0 0 0 0 0 0 0 0
255 0 0 0 0 0 0 0 0 0 0 0 0 0 0 255
0 0 0 0 0 0 0 0 0 0 0 0 0 255 0 0
0 0 0 0 0 0 0 0 0 0 0 0 0 0 0 0
0 0 0 0 0 0 0 0 0 0 0 0 0 0 0 0
255 0 0 0 0 0 0 0 0 0 0 0 0 0 0 255
0 0 0 0 0 0 0 0 0 0 0 0 0 255 0 0
0 0 0 0 0 0 0 0 0 0 0 0 255 0 0 0
0 0 0 0 0 0 0 0 0 0 255 0 0 0 0 0
0 0 0 0 0 0 0 0 0 255 0 0 0 0 0 0
0 0 0 0 0 0 0 255 0 0 0 0 0 0 0 0
0 0 0 0 0 0 255 0 0 0 0 0 0 0 0 0
0 0 0 0 255 1 0 0 0 0 0 0 0 0 0 0
0 0 0 255 0 0 0 0 0 0 0 0 0 0 0 0
0 0 255 0 0 0 0 0 0 0 0 0 0 0 0 0
0 255 0 0 0 0 0 0 0 0 0 0 0 0 0 255
0 0 0 0 0 0 0 0 0 0 0 0 0 0 255 0
0 0 0 0 0 0 0 0 0 0 0 0 0 255 0 0
0 0 0 0 0 0 0 0 0 0 0 255 0 0 0 0
0 0 0 0 0 0 0 0 0 255 0 0 0 0 0 0
0 0 0 0 0 0 0 0 255 0 0 0 0 0 0 0
0 0 0 0 0 0 0 255 0 0 0 0 0 0 0 0
0 0 0 0 0 255 0 0 0 0 0 0 0 0 0 0
0 0 0 0 255 0 0 0 0 0 0 0 0 0 0 0
0 0 0 255 0 0 0 0 0 0 0 0 0 0 0 0
0 255 0 0 0 0 0 0 0 0 0 0 0 0 0 0
255 0 0 0 0 0 0 0 0 0 0 0 0 0 255 0
0 0 0 0 0 0 0 0 0 0 0 0 0 255 0 0
0 0 0 0 0 0 0 0 0 0 0 255 0 0 0 0
0 0 0 0 0 0 0 0 0 0 255 0 0 0 0 0
0 0 0 0 0 0 0 0 255 0 0 0 0 0 0 0
0 0 0 0 0 0 0 0 0 0 255 255 255 255 255 255
255 255 255 255 255 255 255 255 255 255 255 255 255 255 255 255
255 255 255 255 255 255 255 255 255 255 255 255 255 255 255 255
255 255 255 255 255 255 255 255 255 255 255 255 255 255 255 255
255 255 255 255 255 255 255 255 255 255 255 255 255 255 255 255
255 255 255 255 255 255 255 255 255 255 255 255 255 255 255 255
255 255 255 255 255 255 255 255 255 255 255 255 255 255 255 255
255 255 255 255 255 255 255 255 255 255 255 255 255 255 255 255
255 255 255 255 255 255 255 255 255 255 255 255 255 255 255 255
255 255 255 255 255 255 255 255 255 255 255 255 255 255 255 255
255 255 255 255 255 255 255 255 255 255 255 255 255 255 255 255
255 255 255 255 255 255 255 255 255 255 255 255 255 255 255 255
255 255 255 255 255 255 255 255 255 255 255 255 255 255 255 255
255 255 255 255 255 255 255 255 255 255 255 255 255 255 255 255
255 255 255 255 255 255 255 255 255 255 255 255 255 255 255 255
255 255 255 255 255 255 255 255 255 255 255 255 255 255 255 255
255 255 255 255 255 255 255 255 255 255 255 255 255 255 255 255
255 255 255 255 255 255 255 255 255 255 255 255 255 255 255 255
255 255 255 255 255 255 255 255 255 255 255 255 255 255 255 255
255 255 255 255 255 255 255 255 255 255 255 255 255 255 255 255
255 255 255 255 255 255 255 255 255 255 255 255 255 255 255 255
255 255 255 255 255 255 255 255 255 255 255 255 255 255 255 255
255 255 255 255 255 255 255 255 255 255 255 255 255 255 255 255
255 255 255 255 255 255 255 255 255 255 255 255 255 255 255 255
255 255 255 255 255 255 255 255 255 255 255 255 255 255 255 255
255 255 255 255 255 255 255 255 255 255 255 255 255 255 255 255
255 255 255 255 255 255 255 255 255 255 255 255 255 255 255 255
255 255 255 255 255 255 255 255 255 255 255 255 255 255 255 255
255 255 255 255 255 0 0 0 0 0 0 0 0 0 0 0
0 0 0 0 0 0 255 0 0 0 0 0 0 0 0 0
0 0 0 0 0 255 0 0 0 0 0 0 0 0 0 0
0 0 0 255 0 0 0 0 0 0 0 0 0 0 0 0
0 0 255 0 0 0 0 0 0 0 0 0 0 0 0 0
255 0 0 0 0 0 0 0 0 0 0 0 0 0 0 255
0 0 0 0 0 0 0 0 0 0 0 0 0 255 0 0
0 0 0 0 0 0 0 0 0 0 0 0 255 0 0 0
0 0 0 0 0 0 0 0 0 0 255 0 0 0 0 0
0 0 0 0 0 0 0 0 0 255 0 0 0 0 0 0
0 0 0 0 0 0 0 0 255 0 0 0 0 0 0 0
0 0 0 0 0 0 0 255 0 0 0 0 0 0 0 0
0 0 0 0 0 255 0 0 0 0 0 0 0 0 0 0
0 0 0 0 255 0 0 0 0 0 0 0 0 0 0 0
0 0 0 255 0 0 0 0 0 0 0 0 0 0 0 0
0 255 0 0 0 0 0 0 0 0 0 0 0 0 0 255
0 0 0 0 0 0 0 0 0 0 0 0 0 0 255 0
0 0 0 0 0 0 0 0 0 0 0 0 0 255 0 0
0 0 0 0 0 0 0 0 0 0 0 255 0 0 0 0
0 0 0 0 0 0 0 0 0 0 255 0 0 0 0 0
0 0 0 0 0 0 0 0 0 255 0 0 0 0 0 0
0 0 0 0 0 0 0 255 0 0 0 0 0 0 0 0
0 0 0 0 0 0 255 0 0 0 0 0 0 0 0 0
0 0 0 0 255 0 0 0 0 0 0 0 0 0 0 0
0 0 0 255 0 0 0 0 0 0 0 0 0 0 0 0
0 255 0 0 0 0 0 0 0 0 0 0 0 0 0 0
255 0 0 0 0 0 0 0 0 0 0 0 0 0 255 0
0 0 0 0 0 1 1 1 0 0 0 0 0 0 0 0
0 0 0 0 0 0 0 0 0 0 0 0 0 0 0 0
0 255 0 0 0 0 0 0 0 0 0 0 0 0 0 0
255 0 0 0 0 0 0 0 0 0 0 0 0 0 255 0
0 0 0 0 0 0 0 0 0 0 0 0 0 255 0 0
0 0 0 0 0 0 0 0 0 0 0 255 0 0 0 0
0 0 0 0 0 0 0 0 0 0 255 0 0 0 0 0
0 0 0 0 0 0 0 0 255 0 0 0 0 0 0 0
0 0 0 0 0 0 0 255 0 0 0 0 0 0 0 0
0 0 0 0 0 255 0 0 0 0 0 0 0 0 0 0
0 0 0 0 255 0 0 0 0 0 0 0 0 0 0 0
0 0 0 255 0 0 0 0 0 0 0 0 0 0 0 0
0 0 255 0 0 0 0 0 0 0 0 0 0 0 0 0
255 0 0 0 0 0 0 0 0 0 0 0 0 0 0 255
0 0 0 0 0 0 0 0 0 0 0 0 0 0 255 0
0 0 0 0 0 0 0 0 0 0 0 0 255 0 0 0
0 0 0 0 0 0 0 0 0 0 255 0 0 0 0 0
0 1 1 1 0 0 0 0 0 255 0 0 0 0 0 0
0 0 0 0 0 0 0 0 255 0 0 0 0 0 0 0
0 0 0 0 0 0 255 0 0 0 0 0 0 0 0 0
0 0 0 0 0 255 0 0 0 0 0 1 1 1 0 0
0 0 0 0 255 0 0 0 0 0 0 0 0 0 0 0
0 0 255 0 0 0 0 0 0 0 0 0 0 0 0 0
0 255 0 0 0 0 0 1 0 0 0 0 0 0 0 255
0 0 0 0 0 0 0 0 0 0 0 0 0 0 255 0
0 0 0 0 0 0 0 0 0 0 0 0 255 0 0 0
0 0 0 0 0 0 0 0 0 0 0 255 0 0 0 0
0 0 0 0 0 0 0 0 0 255 0 0 0 0 0 1
1 1 1 1 1 0 0 0 0 0 0 0 0 0 0 0
0 0 0 0 0 0 0 0 0 0 0 0 255 0 0 0
0 0 1 0 0 0 0 0 0 0 0 255 0 0 0 0
0 0 0 0 0 0 0 0 0 255 0 0 0 0 0 0
0 0 0 0 0 0 0 0 255 0 0 0 3 122 128 131
118 73 0 0 0 0 255 0 0 0 0 0 0 0 0 0
0 0 0 0 0 255 0 0 0 0 0 0 0 0 0 0
0 0 0 255 0 0 0 0 0 0 0 1 1 0 0 0
0 0 255 0 0 0 0 0 0 0 0 0 0 0 0 0
255 0 0 0 0 0 0 0 0 0 0 0 0 0 0 255
0 0 0 0 0 0 0 0 0 0 0 0 0 0 255 0
0 0 1 1 1 0 0 0 0 0 0 0 0 255 0 0
0 0 0 10 10 9 0 0 0 0 0 255 0 0 0 0
0 0 0 0 0 0 0 0 0 0 255 0 0 0 0 0
2 2 2 0 0 0 0 0 0 255 0 0 0 0 0 0
0 0 0 0 0 0 0 255 0 0 0 0 0 0 3 3
0 0 0 0 0 255 0 0 0 0 1 1 18 18 18 1
0 0 0 0 255 0 0 0 0 0 0 0 0 0 0 0
0 0 0 255 0 0 0 0 0 3 3 4 2 0 0 0
0 255 0 0 0 0 0 1 2 2 1 0 0 0 0 0
255 0 0 0 0 1 22 22 16 2 0 0 0 0 0 255
0 0 0 1 1 1 0 0 0 0 0 0 0 255 0 0
0 0 0 0 0 0 0 0 0 0 0 0 255 0 0 0
0 0 1 1 1 0 0 0 0 0 255 0 0 0 0 0
0 0 1 1 0 0 0 0 0 255 0 0 0 0 0 0
0 0 0 0 0 0 0 255 0 0 0 0 0 0 1 1
1 0 0 0 0 0 255 0 0 0 0 0 3 7 7 2
0 0 0 0 255 0 0 0 0 2 2 3 4 7 4 1
0 0 0 0 0 0 0 0 0 0 0 0 0 0 1 1
2 2 1 0 0 0 0 255 0 0 0 0 0 0 0 0
0 0 0 0 0 0 255 0 0 0 0 0 0 1 0 0
0 0 0 0 255 0 0 0 0 0 0 1 3 3 0 0
0 0 0 255 0 0 3 122 147 139 159 131 131 73 0 0
0 255 0 0 0 0 1 1 4 4 3 0 0 0 0 0
255 0 0 0 0 0 0 0 0 0 0 0 0 0 255 0
0 0 0 0 0 3 2 1 0 0 0 0 0 255 0 0
0 0 0 0 0 0 0 0 0 0 0 255 0 0 0 0
0 0 1 3 3 0 0 0 0 0 255 0 0 0 0 1
3 3 3 2 0 0 0 0 0 255 0 0 0 1 2 2
2 2 0 0 0 0 0 0 255 0 0 0 0 10 19 12
17 12 0 0 0 0 255 0 0 0 0 0 7 7 4 2
0 0 0 0 0 255 0 0 0 1 7 10 8 8 7 0
0 0 0 0 255 0 0 0 0 0 0 0 0 0 0 0
0 0 255 0 0 0 0 2 8 9 9 3 0 0 0 0
255 0 0 0 1 3 43 85 90 85 60 2 0 0 0 255
0 0 0 0 1 4 10 10 5 0 0 0 0 0 255 0
0 0 0 3 4 5 5 4 2 0 0 0 255 0 0 0
0 1 5 7 5 5 2 0 0 0 0 255 0 0 1 3
30 26 28 24 24 2 0 0 0 0 255 0 0 0 1 1
12 12 12 4 0 0 0 0 255 0 0 0 0 1 3 16
7 1 0 0 0 0 0 255 0 0 0 0 1 4 26 26
2 0 0 0 0 255 0 0 0 0 0 7 12 8 8 2
0 0 0 0 255 0 0 0 0 14 24 23 31 22 0 0
0 0 255 0 0 0 0 0 2 7 4 1 1 0 0 0
0 255 0 0 0 0 5 11 11 15 11 0 0 0 0 255
0 0 0 0 2 4 8 9 9 9 4 0 0 0 0 0
0 0 0 0 0 0 0 0 1 1 2 2 2 2 1 0
0 0 255 0 0 0 0 0 0 0 0 1 1 0 0 0
0 255 0 0 0 0 0 1 3 1 0 0 0 0 0 255
0 0 0 0 1 1 7 8 12 4 0 0 0 0 255 0
0 38 147 193 166 166 166 159 118 8 0 0 255 0 0 0
0 1 5 12 12 5 3 1 0 0 0 255 0 0 0 0
0 5 8 5 1 0 0 0 0 255 0 0 0 0 0 7
8 7 2 1 0 0 0 0 255 0 0 0 0 0 0 1
1 0 0 0 0 0 255 0 0 0 0 0 1 12 15 15
3 0 0 0 0 255 0 0 0 0 4 8 8 8 10 7
0 0 0 0 255 0 0 0 1 2 2 2 2 2 1 0
0 0 0 255 0 0 1 19 23 40 38 38 26 17 0 0
0 255 0 0 0 0 7 12 15 15 4 2 0 0 0 0
255 0 0 0 7 15 25 14 18 10 8 0 0 0 0 255
0 0 0 0 0 0 0 1 0 0 0 0 0 255 0 0
0 2 8 15 9 9 9 1 0 0 0 255 0 0 1 3
43 111 119 119 107 101 16 1 0 0 255 0 0 0 1 4
9 14 14 12 12 0 0 0 0 255 0 0 0 2 4 8
8 8 4 3 1 0 0 255 0 0 0 1 7 9 10 10
9 4 2 0 0 0 255 0 0 3 26 38 28 28 25 25
24 2 0 0 0 255 0 0 1 1 14 14 12 12 12 4
0 0 0 255 0 0 0 0 3 24 19 19 7 2 0 0
0 0 255 0 0 0 1 16 30 30 30 28 2 0 0 0
255 0 0 0 0 7 12 14 17 17 7 2 0 0 0 255
0 0 0 24 32 36 35 35 28 22 0 0 0 255 0 0
0 0 2 7 8 7 5 1 0 0 0 0 255 0 0 0
5 8 11 11 15 11 9 0 0 0 255 0 0 0 0 4
19 17 14 9 9 7 0 0 0 0 0 0 0 0 0 0
0 0 1 1 2 2 2 2 2 3 0 0 0 255 0 0
0 0 0 0 1 1 1 1 0 0 0 0 255 0 0 0
0 2 2 3 3 1 0 0 0 0 255 0 0 0 0 1
5 7 7 8 4 0 0 0 0 255 0 0 147 182 203 146
141 146 159 145 32 0 0 255 0 0 0 0 9 11 14 12
12 3 1 0 0 0 255 0 0 0 0 5 8 10 9 5
1 0 0 0 255 0 0 0 0 1 8 9 9 3 1 0
0 0 0 255 0 0 0 0 1 1 1 16 4 0 0 0
0 255 0 0 0 0 0 8 12 15 15 15 3 0 0 0
255 0 0 0 0 4 7 3 7 16 11 0 0 0 0 255
0 0 0 1 2 2 2 2 3 1 0 0 0 0 255 0
0 5 23 24 40 38 42 35 26 1 0 0 255 0 0 0
1 11 15 15 17 12 4 0 0 0 0 255 0 0 0 14
16 22 22 21 18 9 0 0 0 0 255 0 0 0 0 0
0 0 7 1 0 0 0 0 255 0 0 0 3 16 16 11
12 12 2 0 0 0 255 0 0 0 1 90 119 135 121 120
107 42 9 0 0 255 0 0 1 1 9 9 14 14 14 12
1 0 0 0 255 0 0 1 3 10 12 11 9 4 3 1
0 0 255 0 0 0 2 9 9 8 4 8 5 3 0 0
0 255 0 1 4 28 32 28 26 25 33 25 4 2 0 0
255 0 0 0 9 21 18 14 18 12 4 0 0 0 255 0
0 0 2 7 16 16 18 9 2 0 0 0 0 255 0 0
0 3 36 36 36 31 22 4 0 0 0 255 0 0 0 0
8 14 10 15 10 10 7 0 0 0 255 0 0 1 32 32
43 14 37 23 22 2 0 0 255 0 0 0 0 2 4 7
5 5 4 2 0 0 0 255 0 0 1 8 10 11 12 11
11 9 9 0 0 255 0 0 0 1 7 24 19 17 9 17
8 1 0 0 0 0 0 0 0 0 0 0 0 1 1 2
2 2 2 3 4 0 0 0 255 0 0 0 0 2 2 2
4 4 1 0 0 0 0 255 0 0 0 0 1 2 3 0
1 0 0 0 0 255 0 0 0 0 2 7 5 5 8 4
0 0 0 0 255 0 0 176 182 141 135 135 146 159 135 39
0 0 255 0 0 0 0 1 11 14 5 5 4 1 0 0
0 255 0 0 0 0 5 8 10 10 8 1 0 0 0 255
0 0 0 0 1 8 11 14 11 2 1 0 0 0 255 0
0 0 0 0 1 7 16 7 1 0 0 0 255 0 0 0
0 2 7 12 16 15 12 1 0 0 0 255 0 0 0 0
8 8 7 8 22 18 0 0 0 0 255 0 0 0 1 1
1 1 2 1 0 0 0 0 0 255 0 0 5 16 36 40
38 35 31 7 0 0 0 255 0 0 0 4 11 15 16 16
16 4 0 0 0 0 255 0 0 0 14 16 21 32 32 18
9 0 0 0 0 255 0 0 0 0 0 0 0 1 1 0
0 0 0 255 0 0 0 4 11 15 11 12 9 3 0 0
0 255 0 0 0 1 90 121 161 147 134 116 32 1 0 0
255 0 0 1 2 9 9 14 14 14 12 1 1 0 0 255
0 0 1 2 5 12 11 9 9 3 1 0 0 255 0 0
0 2 9 8 8 4 9 9 9 1 0 0 255 0 1 4
32 36 38 28 28 37 28 4 2 0 0 255 0 0 0 9
21 18 18 18 12 4 0 0 0 255 0 0 0 4 16 16
16 14 10 3 0 0 0 0 255 0 0 1 7 36 36 31
30 22 4 0 0 0 255 0 0 0 0 9 11 11 16 10
9 7 0 0 0 255 0 0 1 33 36 43 29 29 28 22
2 0 0 255 1 0 0 0 2 3 5 5 5 4 3 0
0 0 255 0 0 1 8 10 10 10 9 9 9 9 0 0
255 0 0 0 1 7 19 17 17 17 17 8 1 0 0 0
0 0 0 0 0 0 0 1 1 4 4 2 2 2 2 1
0 0 0 255 0 0 0 0 1 2 1 4 1 0 0 0
0 0 255 0 0 0 0 1 2 2 1 0 0 0 0 0
255 0 0 0 0 12 15 5 5 4 0 0 0 0 0 255
0 0 30 182 163 135 135 136 136 134 39 0 0 255 0 0
0 0 8 14 14 4 4 4 1 0 0 0 255 0 0 0
0 7 9 10 9 4 1 0 0 0 255 0 0 0 0 1
3 9 11 7 1 1 0 0 0 255 0 0 0 0 0 1
2 7 1 0 0 0 0 255 0 0 0 0 0 4 9 12
12 3 1 0 0 0 255 0 0 0 1 2 5 5 7 11
9 0 0 0 0 255 0 0 0 0 1 2 2 1 0 0
0 0 0 0 255 0 0 0 8 22 26 29 29 21 5 0
0 0 255 0 0 0 3 11 15 16 23 16 0 0 0 0
0 255 0 0 0 4 16 21 22 33 18 7 1 0 0 0
255 0 0 0 0 0 1 0 0 0 0 0 0 0 255 0
0 0 4 11 23 23 23 12 3 0 0 0 255 0 0 0
4 66 98 140 135 134 66 9 0 0 0 255 0 0 0 1
9 10 12 14 10 2 1 0 0 0 255 0 0 0 1 3
12 12 12 9 5 0 0 0 255 0 0 0 2 8 8 9
9 9 9 9 1 0 0 255 0 0 0 31 32 51 56 47
37 16 4 1 1 0 255 0 0 0 7 18 18 18 18 8
2 0 0 0 255 0 0 0 4 11 14 14 10 4 1 0
0 0 0 255 0 0 0 7 16 36 36 31 19 3 0 0
0 255 0 0 0 0 5 9 8 10 9 9 8 0 0 0
255 0 0 1 29 49 46 36 38 38 14 1 0 0 255 0
0 0 0 2 3 4 9 5 5 2 0 0 0 255 0 0
0 8 18 18 14 12 10 10 0 0 0 255 0 0 0 0
2 11 11 17 10 10 3 1 0 0 0 0 0 0 0 0
0 0 0 1 1 1 1 1 1 0 0 0 0 0 255 0
0 0 0 1 3 2 0 0 0 0 0 0 0 255 0 0
0 0 0 1 2 2 0 0 0 0 0 255 0 0 0 0
2 5 2 1 0 0 0 0 0 0 255 0 0 1 97 147
135 136 138 136 72 1 0 0 255 0 0 0 0 0 8 4
4 1 4 0 0 0 0 255 0 0 0 0 1 7 9 2
1 0 0 0 0 255 0 0 0 0 0 1 2 2 1 1
1 0 0 0 255 0 0 0 0 0 0 1 1 0 0 0
0 0 255 0 0 0 0 0 0 7 9 3 1 0 0 0
0 255 0 0 0 1 2 4 5 5 7 1 0 0 0 0
255 0 0 0 0 1 1 2 1 0 0 0 0 0 0 255
0 0 0 0 8 17 26 12 5 1 0 0 0 255 0 0
0 0 3 7 16 8 1 0 0 0 0 0 255 0 0 0
1 2 9 9 16 7 0 0 0 0 0 255 0 0 0 0
0 0 0 0 0 0 0 0 0 255 0 0 0 0 4 23
23 19 3 0 0 0 0 255 0 0 0 1 4 71 132 132
132 32 0 0 0 0 255 0 0 0 0 5 9 8 5 2
1 0 0 0 0 255 0 0 0 0 1 3 5 16 9 9
0 0 0 255 0 0 0 1 5 7 9 9 9 2 2 0
0 0 255 0 0 0 2 21 38 51 49 45 2 1 1 1
0 255 0 0 0 0 8 18 18 8 2 0 0 0 0 255
0 0 0 0 10 11 14 11 4 0 0 0 0 0 255 0
0 0 7 9 16 22 22 3 0 0 0 0 255 0 0 0
0 1 5 5 4 4 4 0 0 0 0 255 0 0 0 1
36 29 29 18 14 2 0 0 0 255 0 0 0 0 0 3
3 5 5 1 0 0 0 0 255 0 0 0 0 8 10 9
9 8 2 0 0 0 255 0 0 0 0 0 4 11 10 8
3 0 0 0 0 0 0 0 0 0 0 0 0 0 0 0
1 1 1 0 0 0 0 0 0 255 0 0 0 0 0 1
0 0 0 0 0 0 0 0 255 0 0 0 0 0 0 0
1 0 0 0 0 0 255 0 0 0 0 0 1 1 0 0
0 0 0 0 0 255 0 0 0 1 135 135 135 118 72 0
0 0 0 255 0 0 0 0 0 0 0 0 0 0 0 0
0 0 255 0 0 0 0 0 0 0 0 0 0 0 0 0
255 0 0 0 0 0 0 0 0 0 0 0 0 0 0 255
0 0 0 0 0 0 0 0 0 0 0 0 0 255 0 0
0 0 0 0 0 0 0 0 0 0 0 0 255 0 0 0
0 0 0 0 0 0 0 0 0 0 0 255 0 0 0 0
0 1 1 1 0 0 0 0 0 0 255 0 0 0 0 0
1 1 1 1 0 0 0 0 255 0 0 0 0 0 0 0
0 0 0 0 0 0 0 255 0 0 0 0 1 1 1 1
0 0 0 0 0 0 255 0 0 0 0 0 0 0 0 0
0 0 0 0 255 0 0 0 0 0 0 0 0 0 0 0
0 0 255 0 0 1 1 1 7 66 66 0 0 0 0 0
0 255 0 0 0 0 0 0 0 0 0 0 0 0 0 0
255 0 0 0 0 0 1 1 2 2 0 0 0 0 255 0
0 1 1 1 1 7 7 0 0 0 0 0 0 255 0 0
0 0 2 2 38 38 2 0 0 0 0 0 255 0 0 0
0 1 3 3 1 0 0 0 0 0 255 0 0 0 0 0
0 0 0 0 0 0 0 0 0 255 0 0 0 0 0 0
0 0 0 0 0 0 0 255 0 0 0 0 0 0 0 0
0 0 0 0 0 0 255 0 1 0 0 1 11 11 2 1
0 0 0 0 255 0 0 0 0 0 0 0 0 0 0 0
0 0 0 255 0 0 0 0 1 4 4 2 2 0 0 0
0 255 0 0 0 0 0 0 1 4 1 0 0 0 0 0
0 0 0 0 0 0 0 0 0 0 0 0 0 1 0 0
0 0 0 0 255 0 0 0 0 0 1 0 0 0 0 0
0 0 0 255 0 0 0 0 0 0 0 0 0 0 0 0
0 255 0 0 0 0 0 0 0 0 0 0 0 0 0 0
255 0 0 0 0 1 5 5 0 0 0 0 0 0 255 0
0 0 0 0 0 0 0 0 0 0 0 0 0 255 0 0
0 0 0 0 0 0 0 0 0 0 0 255 0 0 0 0
0 0 0 0 0 0 0 0 0 0 255 0 0 0 0 0
0 0 0 0 0 0 0 0 255 0 0 0 0 0 0 0
0 0 0 0 0 0 0 255 0 0 0 0 0 0 0 0
0 0 0 0 0 0 255 0 0 0 0 0 0 0 0 0
0 0 0 0 0 255 0 0 0 0 0 0 0 0 0 0
0 0 0 255 0 0 0 0 0 0 0 0 0 0 0 0
0 0 255 0 0 0 0 0 0 0 0 0 0 0 0 0
0 255 0 0 0 0 0 0 0 0 0 0 0 0 0 255
0 0 0 0 0 0 0 0 0 0 0 0 0 255 0 0
0 0 0 0 0 1 0 0 0 0 0 0 255 0 0 0
0 0 0 0 0 0 0 0 0 0 0 255 0 0 0 0
0 0 1 0 0 0 0 0 0 255 0 0 1 0 0 0
1 0 0 0 0 0 0 0 255 0 0 0 0 0 0 0
1 0 0 0 0 0 0 255 0 0 0 0 0 0 0 0
0 0 0 0 0 255 0 0 0 0 0 0 0 0 0 0
0 0 0 0 255 0 0 0 0 0 0 0 0 0 0 0
0 0 255 0 0 0 0 0 0 0 0 0 0 0 0 0
0 255 0 0 0 0 0 0 1 0 0 0 0 0 0 255
0 0 0 0 0 0 0 0 0 0 0 0 0 0 255 0
0 0 0 0 0 0 0 0 0 0 0 0 255 0 0 0
0 0 0 1 0 0 0 0 0 0 0 0 0 0 0 0
0 0 0 0 0 0 0 0 0 0 0 0 0 0 0 255
0 0 0 0 0 0 0 0 0 0 0 0 0 0 255 0
0 0 0 0 0 0 0 0 0 0 0 0 255 0 0 0
0 0 0 0 0 0 0 0 0 0 0 255 0 0 0 0
0 0 0 0 0 0 0 0 0 255 0 0 0 0 0 0
0 0 0 0 0 0 0 0 255 0 0 0 0 0 0 0
0 0 0 0 0 0 255 0 0 0 0 0 0 0 0 0
0 0 0 0 0 255 0 0 0 0 0 0 0 0 0 0
0 0 0 255 0 0 0 0 0 0 0 0 0 0 0 0
0 0 255 0 0 0 0 0 0 0 0 0 0 0 0 0
0 255 0 0 0 0 0 0 0 0 0 0 0 0 0 0
255 0 0 0 0 0 0 0 0 0 0 0 0 0 255 0
0 0 0 0 0 0 0 0 0 0 0 0 0 255 0 0
0 0 0 0 0 0 0 0 0 0 0 0 255 0 0 0
0 0 0 0 0 0 0 0 0 0 255 0 0 0 0 0
0 0 0 0 0 0 0 0 255 0 0 0 0 0 0 0
0 0 0 0 0 0 0 255 0 0 0 0 0 0 0 0
0 0 0 0 0 0 255 0 0 0 0 0 0 0 0 0
0 0 0 0 255 0 0 0 0 1 0 0 0 0 0 0
0 0 0 255 0 0 0 0 0 0 0 0 0 0 0 0
0 0 255 0 0 0 0 0 0 0 0 0 0 0 0 0
255 0 0 0 0 0 0 0 0 0 0 0 0 0 0 255
0 0 0 0 0 0 0 0 0 0 0 0 0 255 0 0
0 0 0 0 0 0 0 0 0 0 0 0 255 0 0 0
0 0 0 0 0 0 0 0 0 0 255 0 0 0 0 0
0 0 0 0 0 0 0 0 0 255 0 0 0 0 0 0
0 0 0 0 0 0 0 255 0 0 0 0 0 0 0 0
0 0 0 0 0 0 0 0 1 0 0 0 0 0 0 0
0 0 0 0 0 0 0 0 0 0 255 0 0 0 0 0
0 0 0 0 0 0 0 0 0 255 0 0 0 0 0 0
0 0 0 0 0 0 0 255 0 0 0 0 0 0 0 0
0 0 0 0 0 0 255 0 0 0 0 0 0 0 0 0
0 0 0 0 255 0 0 0 0 0 0 0 0 0 0 0
0 0 0 255 0 0 0 0 0 0 0 0 0 0 0 0
0 255 0 0 0 0 0 0 0 0 0 0 0 0 0 0
255 0 0 0 0 0 0 0 0 0 0 0 0 0 255 0
0 0 0 0 0 0 0 0 0 0 0 0 0 255 0 0
0 0 0 0 0 0 0 0 0 0 0 0 255 0 0 0
0 0 0 0 0 0 0 0 0 0 0 255 0 0 0 0
0 0 0 0 0 0 0 0 0 255 0 0 0 0 0 0
0 0 0 0 0 0 0 0 255 0 0 0 0 0 0 0
0 0 0 0 0 0 0 255 255 255 255 255 255 255 255 255
255 255 255 255 255 255 255 255 255 255 255 255 255 255 255 255
255 255 255 255 255 255 255 255 255 255 255 255 255 255 255 255
255 255 255 255 255 255 255 255 255 255 255 255 255 255 255 255
255 255 255 255 255 255 255 255 255 255 255 255 255 255 255 255
255 255 255 255 255 255 255 255 255 255 255 255 255 255 255 255
255 255 255 255 255 255 255 255 255 255 255 255 255 255 255 255
255 255 255 255 255 255 255 255 255 255 255 255 255 255 255 255
255 255 255 255 255 255 255 255 255 255 255 255 255 255 255 255
255 255 255 255 255 255 255 255 255 255 255 255 255 255 255 255
255 255 255 255 255 255 255 255 255 255 255 255 255 255 255 255
255 255 255 255 255 255 255 255 255 255 255 255 255 255 255 255
255 255 255 255 255 255 255 255 255 255 255 255 255 255 255 255
255 255 255 255 255 255 255 255 255 255 255 255 255 255 255 255
255 255 255 255 255 255 255 255 255 255 255 255 255 255 255 255
255 255 255 255 255 255 255 255 255 255 255 255 255 255 255 255
255 255 255 255 255 255 255 255 255 255 255 255 255 255 255 255
255 255 255 255 255 255 255 255 255 255 255 255 255 255 255 255
255 255 255 255 255 255 255 255 255 255 255 255 255 255 255 255
255 255 255 255 255 255 255 255 255 255 255 255 255 255 255 255
255 255 255 255 255 255 255 255 255 255 255 255 255 255 255 255
255 255 255 255 255 255 255 255 255 255 255 255 255 255 255 255
255 255 255 255 255 255 255 255 255 255 255 255 255 255 255 255
255 255 255 255 255 255 255 255 255 255 255 255 255 255 255 255
255 255 255 255 255 255 255 255 255 255 255 255 255 255 255 255
255 255 255 255 255 255 255 255 255 255 255 255 255 255 255 255
255 255 255 255 255 255 255 255 255 255 255 255 255 255 255 255
255 255 255 255 255 255 255 255 255 255 255 255 255 255 255 255
255 255 255 0 0 0 0 0 0 0 0 0 0 0 0 0
255 0 0 0 0 0 0 0 0 0 0 0 0 0 255 0
0 0 0 0 0 0 0 0 0 0 0 0 0 255 0 0
0 0 0 0 0 0 0 0 0 0 0 0 255 0 0 0
0 0 0 0 0 0 0 0 0 0 255 0 0 0 0 1
1 1 1 0 0 0 0 0 0 255 0 0 0 0 0 0
0 0 0 0 0 0 0 0 255 0 0 0 0 0 0 0
0 0 0 0 0 0 255 0 0 0 0 0 0 0 0 0
0 0 0 0 0 255 0 0 0 0 0 0 0 0 0 0
0 0 0 255 0 0 0 0 0 0 0 0 0 0 0 0
0 0 255 0 0 0 0 0 0 0 0 0 0 0 0 0
255 0 0 0 0 0 0 0 0 0 0 0 0 0 0 255
0 0 0 0 0 0 0 0 0 0 0 0 0 255 0 0
0 0 0 0 0 0 0 0 0 0 0 0 0 0 0 0
0 0 0 0 0 0 0 0 0 0 0 0 0 0 0 0
255 0 0 0 0 0 0 0 0 0 0 0 0 0 0 255
0 0 0 0 0 0 0 0 0 0 0 0 0 255 0 0
0 0 0 0 0 0 0 0 0 0 0 0 255 0 0 0
0 0 0 0 0 0 0 0 0 0 255 0 0 0 0 0
0 0 0 0 0 0 0 0 0 255 0 0 0 0 0 0
0 0 0 0 0 0 0 255 0 0 0 0 0 0 0 0
0 0 0 0 0 0 255 0 0 0 0 0 0 0 0 0
0 0 0 0 255 0 0 0 0 0 0 0 0 0 0 0
0 0 0 255 0 0 0 0 0 0 0 0 0 0 0 0
0 0 255 0 0 0 0 0 0 0 0 0 0 0 0 0
0 255 0 0 0 0 0 0 0 0 0 0 0 0 0 255
0 0 0 0 0 0 0 0 0 0 0 0 0 0 255 0
0 0 0 0 0 0 0 0 0 0 0 0 0 255 0 0
0 0 0 0 0 0 0 0 0 0 0 255 0 0 0 0
0 0 0 0 0 0 0 0 0 255 0 0 0 0 0 0
0 0 0 0 0 0 0 0 255 0 0 0 0 0 0 0
0 0 0 0 0 0 0 255 0 0 0 0 0 0 0 0
0 0 0 0 0 255 0 0 0 0 1 3 3 1 0 0
0 0 0 0 255 0 0 0 0 0 0 0 0 0 0 0
0 0 0 255 0 0 0 0 0 0 0 0 0 0 0 0
0 255 0 0 0 0 0 0 0 0 0 0 0 0 0 0
255 0 0 0 0 0 0 0 0 0 0 0 0 0 255 0
0 0 0 0 0 0 0 0 0 0 0 0 0 255 0 0
0 0 0 0 0 0 0 0 0 0 0 255 0 0 0 0
0 0 0 0 0 0 0 0 0 0 255 0 0 0 0 0
0 0 0 0 0 0 0 0 255 0 0 0 0 0 0 0
0 0 0 0 0 0 0 0 0 0 0 0 0 0 0 0
0 0 0 0 0 0 0 0 0 0 0 255 0 0 0 0
0 0 0 0 0 0 0 0 0 0 255 0 0 0 0 0
0 0 0 0 0 0 0 0 255 0 0 0 0 0 0 0
0 0 0 0 0 0 0 255 0 0 0 0 0 0 0 0
0 0 0 0 0 255 0 0 0 0 0 0 0 0 0 0
0 0 0 0 255 0 0 0 0 0 0 0 0 0 0 0
0 0 255 0 0 0 0 0 0 0 0 0 0 0 0 0
0 255 0 0 0 0 0 0 0 0 0 0 0 0 0 255
0 0 0 0 0 0 0 0 0 0 0 0 0 0 255 0
0 0 0 0 0 0 0 0 0 0 0 0 0 255 0 0
0 0 0 0 0 0 0 0 0 0 0 0 255 0 0 0
0 0 0 0 0 0 0 0 0 0 255 0 0 0 0 0
0 0 0 0 0 0 0 0 0 255 0 0 0 0 0 0
0 0 0 0 0 0 0 0 255 0 0 0 0 0 0 0
0 0 0 0 0 0 255 0 0 0 0 0 0 0 0 0
0 0 0 0 255 0 0 0 0 0 0 0 0 0 0 0
0 0 0 255 0 0 0 0 0 0 0 0 0 0 0 0
0 0 255 0 0 0 0 0 0 0 0 0 0 0 0 0
255 0 0 0 0 7 28 4 1 0 0 0 0 0 0 255
0 0 0 0 0 0 0 0 0 0 0 0 0 0 255 0
0 0 0 0 1 1 0 0 0 0 0 0 255 0 0 0
0 0 0 0 0 0 0 0 0 0 0 255 0 0 0 0
0 0 0 0 0 0 0 0 0 255 0 0 0 0 0 0
0 0 0 0 0 0 0 0 255 0 0 0 0 0 0 1
0 0 0 0 0 0 255 0 0 0 0 0 0 0 1 0
0 0 0 0 0 255 0 0 0 0 0 0 0 0 0 0
0 0 0 255 0 0 0 0 0 0 0 0 0 0 0 0
0 0 0 0 0 0 0 0 0 0 0 0 0 0 0 0
0 0 0 0 0 0 255 0 0 0 0 0 0 0 0 0
0 0 0 0 0 255 0 0 0 0 0 0 0 0 0 0
0 0 0 255 0 0 0 0 0 0 0 0 0 0 0 0
0 0 255 0 0 0 0 0 0 0 0 0 0 0 0 0
255 0 0 0 0 0 0 0 0 0 0 0 0 0 0 255
0 0 0 0 0 0 0 0 0 0 0 0 0 255 0 0
0 0 0 0 0 0 0 0 0 0 0 0 255 0 0 0
0 0 0 0 0 0 0 0 0 0 255 0 0 0 0 0
0 0 1 0 0 0 0 0 0 255 0 0 0 0 0 0
0 0 0 0 0 0 0 0 255 0 0 0 0 0 0 0
0 0 0 0 0 0 0 255 0 0 0 0 0 0 0 0
0 0 0 0 0 255 0 0 0 0 0 0 0 0 0 0
0 0 0 0 255 0 0 0 0 0 0 0 0 0 0 0
0 0 0 255 0 0 0 0 0 0 0 0 0 0 0 0
0 255 0 0 0 0 0 0 0 0 0 0 0 0 0 255
0 0 0 0 0 0 0 0 0 0 0 0 0 0 255 0
0 0 0 0 0 0 0 0 0 0 0 0 0 255 0 0
0 0 0 0 0 0 0 0 0 0 0 255 0 0 0 0
28 46 4 1 0 0 0 0 0 0 255 0 0 0 0 0
0 0 0 0 0 0 0 0 0 255 0 0 0 0 4 14
14 12 0 0 0 0 0 255 0 0 0 0 0 0 0 0
0 0 0 0 0 0 255 0 0 0 0 0 0 0 0 0
0 0 0 0 255 0 0 0 0 0 0 2 3 3 0 0
0 0 0 255 0 0 0 0 1 12 16 16 3 0 0 0
0 255 0 0 0 0 0 0 1 3 1 0 0 0 0 0
255 0 1 1 1 1 8 15 14 0 0 0 0 0 255 0
0 0 0 0 0 0 1 1 1 0 0 0 0 0 0 0
0 0 0 0 0 0 0 0 4 12 14 3 0 0 0 0
0 255 0 0 0 0 0 0 0 0 0 0 0 0 0 0
255 0 0 0 0 0 7 7 7 0 0 0 0 0 255 0
0 0 0 0 16 16 4 0 0 0 0 0 0 255 0 0
0 0 0 0 1 1 1 0 0 0 0 255 0 0 0 0
0 1 15 16 15 2 0 0 0 0 255 0 0 0 0 0
5 5 2 1 0 0 0 0 255 0 0 0 0 0 0 0
0 0 0 0 0 0 0 255 0 0 0 0 0 0 0 0
0 0 0 0 0 255 0 0 0 0 0 2 3 8 12 8
0 0 0 0 255 0 0 0 0 0 0 0 2 0 0 0
0 0 0 255 0 0 0 0 0 0 1 2 4 0 0 0
0 0 255 0 0 0 0 0 0 0 0 0 0 0 0 0
255 0 0 0 0 0 0 2 0 0 0 0 0 0 0 255
0 0 0 0 0 1 1 1 0 0 0 0 0 0 255 0
0 0 0 0 0 0 0 0 0 0 0 0 255 0 0 0
0 0 0 0 0 0 0 0 0 0 255 0 0 0 0 0
0 19 32 11 3 0 0 0 0 255 0 0 0 0 0 0
0 0 0 0 0 0 0 0 255 0 0 0 0 0 0 0
0 0 0 0 0 0 255 0 0 0 0 0 1 1 0 0
0 0 0 0 0 255 0 0 0 0 0 18 18 9 1 0
0 0 0 0 255 0 0 0 7 16 22 30 30 14 5 1
0 0 255 0 0 0 0 0 0 0 0 0 0 0 0 0
0 255 0 0 0 0 9 18 18 12 1 0 0 0 0 255
0 0 0 0 1 4 5 4 4 3 0 0 0 0 255 0
0 0 1 18 18 35 30 30 3 0 0 0 255 0 0 0
0 1 7 16 17 4 1 0 0 0 0 255 0 0 0 1
29 46 44 32 15 0 0 0 0 255 0 0 0 0 0 1
2 2 1 1 0 0 0 0 0 0 0 0 0 0 0 0
0 0 4 14 30 30 26 5 0 0 0 0 255 0 0 0
0 0 0 0 0 0 0 0 0 0 0 255 0 0 0 0
14 14 32 32 7 0 0 0 0 255 0 0 0 0 16 18
18 16 4 4 0 0 0 0 255 0 0 0 0 0 3 10
2 2 1 0 0 0 255 0 0 0 0 0 10 17 17 22
12 1 0 0 0 255 0 0 0 0 5 15 12 12 4 1
0 0 0 255 0 0 0 0 0 0 1 1 1 0 0 0
0 0 255 0 0 0 0 0 0 0 0 0 0 0 0 0
255 0 0 0 0 2 4 5 5 12 12 16 0 0 0 255
0 0 0 0 0 23 43 43 21 7 0 0 0 0 255 0
0 0 0 0 1 4 4 8 5 0 0 0 0 255 0 0
0 0 1 3 1 0 0 0 0 0 0 255 0 0 0 0
0 1 2 1 1 0 0 0 0 0 255 0 0 0 0 1
3 7 4 4 1 0 0 0 0 255 0 0 0 0 1 2
2 0 0 0 0 0 0 255 0 0 0 2 2 4 9 9
2 1 0 0 0 255 0 0 0 0 0 19 35 35 33 11
3 0 0 0 255 0 0 0 0 0 0 1 2 1 0 0
0 0 0 255 0 0 0 0 0 0 1 0 0 0 0 0
0 255 0 0 0 0 0 0 0 0 0 0 0 0 0 0
255 0 0 1 4 39 54 54 28 15 2 0 0 0 0 255
0 0 7 16 30 25 25 30 35 11 1 0 0 255 0 0
0 0 1 1 1 0 1 0 0 0 0 0 255 0 0 0
9 18 28 23 18 14 5 0 0 0 255 0 0 0 1 4
7 5 5 5 4 2 0 0 0 255 0 0 1 18 39 56
59 37 45 30 3 0 0 255 0 0 0 0 4 9 17 25
25 3 0 0 0 0 255 0 0 1 21 38 57 44 57 49
14 0 0 0 255 0 0 0 0 0 2 3 3 3 1 0
0 0 0 0 0 0 0 0 0 0 0 0 1 12 30 30
30 29 29 5 0 0 0 255 0 0 0 0 0 1 0 0
0 0 0 0 0 0 255 0 0 0 14 19 28 32 32 31
7 0 0 0 255 0 0 0 10 22 24 18 16 18 28 0
0 0 0 255 0 0 0 0 3 10 11 11 9 2 0 0
0 255 0 0 0 0 7 15 17 17 23 22 12 1 0 0
255 0 0 0 5 10 15 12 12 12 4 0 0 0 255 0
0 0 0 0 0 1 1 1 0 0 0 0 0 255 0 0
0 0 0 1 1 0 2 0 0 0 0 255 0 0 0 1
3 17 17 26 19 16 16 2 0 0 255 0 0 0 0 23
30 50 54 49 18 3 0 0 0 255 0 0 0 0 0 1
1 1 4 1 1 0 0 0 255 0 0 0 0 1 3 1
1 0 0 0 0 0 255 0 0 0 0 1 2 2 1 0
0 0 0 0 0 255 0 0 0 1 2 3 7 4 7 3
1 0 0 0 255 0 0 0 1 1 2 2 2 1 0 0
0 0 255 0 0 0 2 2 2 5 10 10 2 1 0 0
255 0 0 0 1 11 32 36 36 33 23 5 2 0 0 255
0 0 0 0 0 1 1 1 1 0 0 0 0 0 255 0
0 0 0 2 1 1 1 0 0 0 0 0 255 0 0 0
0 0 0 0 0 0 0 0 0 0 0 255 0 0 1 22
38 54 54 42 28 8 0 0 0 0 255 0 0 7 49 49
30 30 30 31 14 1 0 0 255 0 0 0 0 1 1 1
2 5 3 0 0 0 0 255 0 0 0 9 23 28 28 28
18 9 1 0 0 255 0 0 1 1 4 5 7 8 9 4
3 1 0 0 255 0 0 2 29 59 53 53 35 47 39 5
0 0 255 0 0 0 1 7 15 17 25 18 5 1 0 0
0 255 0 0 2 29 38 49 39 39 49 33 0 0 0 255
0 0 0 0 1 3 5 5 5 2 0 0 0 0 0 0
0 0 0 0 0 0 0 0 3 30 30 30 30 39 29 0
0 0 255 0 0 0 0 0 2 1 0 0 0 0 0 0
0 255 0 0 1 14 29 19 31 28 21 11 0 0 0 255
0 0 0 10 18 24 24 28 28 28 4 0 0 0 255 0
0 0 0 5 7 11 12 11 2 0 0 0 255 0 0 0
3 4 15 17 18 22 22 8 1 0 0 255 0 0 0 9
18 22 17 23 26 26 0 0 0 255 0 0 0 0 0 0
0 0 1 1 0 0 0 0 255 0 0 0 0 0 2 2
5 4 0 0 0 0 255 0 0 0 1 14 25 44 44 32
21 16 3 0 0 255 0 0 0 0 24 33 60 66 60 23
5 0 0 0 255 0 0 0 0 0 1 1 1 1 1 0
0 0 0 255 0 0 0 0 1 2 2 3 4 1 0 0
0 255 0 0 0 0 0 2 2 1 1 1 0 0 0 0
255 0 0 0 1 2 4 4 4 7 3 1 0 0 0 255
0 0 0 0 1 4 2 2 0 0 0 0 0 255 0 0
0 2 4 2 5 2 7 1 0 0 0 255 0 0 0 1
2 21 36 36 31 29 8 2 0 0 255 0 0 0 0 0
0 1 0 0 0 0 0 0 0 255 0 0 0 1 2 2
2 1 0 0 0 0 0 255 0 0 0 0 0 0 0 0
0 0 0 0 0 0 255 0 0 1 30 39 59 64 77 29
14 0 0 0 0 255 0 0 7 21 25 24 15 15 30 23
1 0 0 255 0 0 0 0 1 1 2 5 7 3 0 0
0 0 255 0 0 1 9 23 28 28 28 17 9 2 0 0
255 0 0 1 2 5 8 8 8 9 7 3 1 0 0 255
0 0 2 29 39 39 42 37 42 37 5 1 0 255 0 0
0 1 15 29 24 9 9 9 1 0 0 0 255 0 0 2
36 38 36 30 36 33 31 1 0 0 255 0 0 0 0 1
4 7 5 3 1 0 0 0 0 0 0 0 0 0 0 0
0 0 0 0 15 17 17 35 29 22 0 0 0 255 0 0
0 0 1 2 2 1 1 0 0 0 0 0 255 0 0 1
29 40 29 31 19 18 11 0 0 0 255 0 0 0 10 22
24 22 22 22 19 1 0 0 0 255 0 0 0 0 10 10
11 11 11 0 0 0 0 255 0 0 0 1 3 22 22 24
21 21 10 0 0 0 255 0 0 0 7 11 23 23 23 26
26 0 0 0 255 0 0 0 0 1 1 1 1 1 1 0
0 0 0 255 0 0 0 0 0 2 7 7 4 0 0 0
0 255 0 0 0 5 25 64 64 59 40 32 10 0 0 0
255 0 0 0 0 18 33 54 70 66 22 1 0 0 0 255
0 0 0 0 0 1 1 1 0 0 0 0 0 0 255 0
0 0 1 1 2 2 3 3 1 0 0 0 255 0 0 0
0 0 5 3 2 3 3 1 0 0 0 255 0 0 0 1
3 4 4 4 3 1 1 0 0 0 255 0 0 0 0 1
2 2 2 0 0 0 0 0 255 0 0 0 0 2 2 7
7 8 1 0 1 0 255 0 0 0 0 2 19 32 35 35
31 2 0 0 0 255 0 0 0 0 0 0 1 0 1 0
0 0 0 0 255 0 0 0 0 0 1 1 1 0 0 0
0 0 255 0 0 0 0 0 0 1 0 0 0 0 0 0
0 255 0 0 0 22 30 64 65 65 32 8 0 0 0 0
255 0 0 5 21 23 24 28 28 28 23 0 0 0 255 0
0 0 0 1 0 0 0 2 1 0 0 0 0 255 0 0
0 7 28 30 32 26 17 2 0 0 0 255 0 0 0 2
3 5 10 8 8 7 3 0 0 0 255 0 0 2 24 33
38 42 42 42 36 2 0 0 255 0 0 0 1 16 29 24
14 9 5 0 0 0 0 255 0 0 2 26 38 36 30 31
31 18 1 0 0 255 0 0 0 0 1 3 5 3 1 1
1 1 0 0 0 0 0 0 0 0 0 0 0 0 0 3
15 35 35 22 0 0 0 0 255 0 0 0 0 0 2 2
1 0 0 0 0 0 0 255 0 0 1 4 40 22 22 18
11 1 0 0 0 255 0 0 0 0 12 17 24 24 22 16
0 0 0 0 255 0 0 0 0 7 8 8 8 0 0 0
0 0 255 0 0 0 0 1 2 18 15 15 10 5 0 0
0 255 0 0 0 1 10 16 23 23 26 0 0 0 0 255
0 0 0 0 1 1 1 1 1 0 0 0 0 0 255 0
0 0 0 0 1 2 0 0 0 0 0 0 255 0 0 0
5 25 58 64 51 40 22 10 0 0 0 255 0 0 0 0
5 31 39 54 16 14 1 0 0 0 255 0 0 0 0 1
1 1 0 0 0 0 0 0 0 255 0 0 0 0 0 1
2 3 3 1 0 0 0 255 0 0 0 0 0 0 1 1
2 2 1 0 0 0 255 0 0 0 1 1 4 4 2 2
0 0 0 0 0 255 0 0 0 0 0 2 2 0 0 0
0 0 0 255 0 0 0 1 2 1 1 1 0 0 0 1
0 255 0 0 0 0 0 2 10 31 31 1 0 0 0 0
255 0 0 0 0 0 0 1 0 0 0 0 0 0 0 255
0 0 0 0 0 1 1 1 0 0 0 0 0 255 0 0
0 1 1 1 1 0 0 0 0 0 0 0 255 0 0 0
1 24 28 64 64 14 0 0 0 0 0 255 0 0 0 12
19 21 21 21 14 1 0 0 0 255 0 0 0 0 0 0
0 0 0 0 0 0 0 0 255 0 0 0 1 7 28 23
16 2 0 0 0 0 255 0 0 0 0 2 2 3 7 7
7 0 0 0 0 255 0 0 0 2 31 31 38 38 36 9
1 0 0 255 0 0 0 0 2 14 14 9 7 1 0 0
0 0 255 0 0 0 4 26 22 26 26 26 2 0 0 0
255 0 0 0 0 0 1 3 1 0 0 0 1 0 0 0
0 0 0 0 0 0 0 0 0 0 1 10 15 22 0 0
0 0 0 255 0 0 0 0 0 1 1 0 0 0 0 0
0 0 255 0 0 0 0 17 18 12 4 0 0 0 0 0
255 0 0 0 0 10 10 10 22 19 0 0 0 0 0 255
0 0 0 0 0 7 2 0 0 0 0 0 0 255 0 0
0 0 0 0 1 1 5 5 0 0 0 0 255 0 0 0
1 1 10 10 10 1 0 0 0 0 255 0 0 0 0 1
1 1 0 0 0 0 0 0 0 255 0 0 0 0 0 0
1 0 0 0 0 0 0 255 0 0 0 1 2 31 46 40
22 11 4 0 0 0 255 0 0 0 0 0 5 18 16 1
1 0 0 0 0 255 0 0 0 0 0 0 0 0 0 0
0 0 0 0 255 0 0 0 0 0 0 0 1 0 0 0
0 0 255 0 0 0 0 0 0 0 0 0 0 0 0 0
0 255 0 0 0 0 1 0 0 0 0 0 0 0 0 0
255 0 0 0 0 0 0 1 1 0 0 0 0 0 255 0
0 0 0 0 0 0 0 0 0 0 0 0 255 0 0 0
0 0 0 4 7 0 0 0 0 0 0 255 0 0 0 0
0 0 0 0 0 0 0 0 0 0 255 0 0 0 0 0
0 0 1 1 0 0 0 0 255 0 0 0 0 0 0 0
0 0 0 1 0 0 0 255 0 0 0 0 1 2 1 0
0 0 0 0 0 0 255 0 0 0 0 12 21 21 14 0
0 0 0 0 255 0 0 0 0 0 0 0 0 0 0 0
0 0 0 255 0 0 0 0 0 0 0 0 0 0 0 0
0 255 0 0 0 0 0 1 1 2 7 2 0 0 0 0
255 0 0 0 0 2 22 31 31 9 0 0 0 0 255 0
0 0 0 0 1 1 2 0 0 0 0 0 0 255 0 0
0 0 4 8 22 8 2 0 0 0 0 255 0 0 0 0
0 0 0 0 0 0 0 0 0 0 0 0 0 0 0 0
0 0 0 0 0 0 0 0 0 0 0 0 0 0 255 0
0 0 0 0 0 0 0 0 0 0 0 0 0 255 0 0
0 0 0 0 0 0 0 0 0 0 0 255 0 0 0 0
0 1 0 0 0 0 0 0 0 0 255 0 0 0 0 0
0 0 0 0 0 0 0 0 255 0 0 0 0 0 0 0
0 0 0 0 0 0 0 255 0 0 0 0 0 0 0 0
0 0 0 0 0 255 0 0 0 0 0 0 0 0 0 0
0 0 0 0 255 0 0 0 0 0 0 0 0 0 0 0
0 0 255 0 0 0 0 0 0 1 9 10 9 0 0 0
0 255 0 0 0 0 0 0 0 0 0 0 0 0 0 0
255 0 0 0 0 0 0 0 0 0 0 0 0 0 0 255
0 0 0 0 0 0 0 0 0 0 0 0 0 255 0 0
0 0 0 0 0 0 0 0 0 0 0 0 255 0 0 0
0 0 0 0 0 0 0 0 0 0 0 255 0 0 0 0
0 0 0 0 0 0 0 0 0 255 0 0 0 0 0 0
0 0 0 0 0 0 0 255 0 0 0 0 0 0 0 0
0 0 0 0 0 0 255 0 0 0 0 0 0 0 0 0
0 0 0 0 0 255 0 0 0 0 0 0 0 0 1 0
0 0 0 255 0 0 0 0 0 0 0 0 0 0 0 0
0 0 255 0 0 0 0 0 0 0 0 0 0 0 0 0
0 255 0 0 0 0 0 1 1 0 0 0 0 0 0 255
0 0 0 0 0 0 0 0 0 0 0 0 0 0 255 0
0 0 0 0 0 0 0 0 0 0 0 0 255 0 0 0
0 0 0 0 1 0 0 0 0 0 0 255 0 0 0 0
0 0 0 0 0 0 0 0 0 255 0 0 0 0 0 0
0 0 0 0 0 0 0 0 255 0 0 0 0 0 0 0
0 0 0 0 0 0 255 0 0 0 0 0 0 0 0 0
0 0 0 0 0 0 0 0 0 0 0 0 0 0 0 0
0 0 0 0 0 0 0 0 0 255 0 0 0 0 0 0
0 0 0 0 0 0 0 0 255 0 0 0 0 0 0 0
0 0 0 0 0 0 255 0 0 0 0 0 0 0 0 0
0 0 0 0 0 255 0 0 0 0 0 0 0 0 0 0
0 0 0 255 0 0 0 0 0 0 0 0 0 0 0 0
0 0 255 0 0 0 0 0 0 0 0 0 0 0 0 0
255 0 0 0 0 0 0 0 0 0 0 0 0 0 0 255
0 0 0 0 0 0 0 0 0 0 0 0 0 255 0 0
0 0 0 0 0 0 0 0 0 0 0 0 255 0 0 0
0 0 0 0 0 0 0 0 0 0 0 255 0 0 0 0
0 0 0 0 0 0 0 0 0 0 255 0 0 0 0 0
0 0 0 0 0 0 0 0 255 0 0 0 0 0 0 0
0 0 0 0 0 0 0 255 0 0 0 0 0 0 0 0
0 0 0 0 0 0 255 0 0 0 0 0 0 0 0 0
0 0 0 0 255 0 0 0 0 0 0 0 0 0 0 0
0 0 255 0 0 0 0 0 0 0 0 0 0 0 0 0
0 255 0 0 0 0 0 0 0 0 0 0 0 0 0 0
255 0 0 0 0 0 0 0 0 0 0 0 0 0 255 0
0 0 0 0 0 0 0 0 0 0 0 0 0 255 0 0
0 0 0 0 0 0 0 0 0 0 0 0 255 0 0 0
0 0 0 0 0 0 0 0 0 0 255 0 0 0 0 0
0 0 0 0 0 0 0 0 0 255 0 0 0 0 0 0
0 0 0 0 0 0 0 255 0 0 0 0 0 0 0 0
0 0 0 0 0 0 255 0 0 0 0 0 0 0 0 0
0 0 0 0 255 0 0 0 0 0 0 0 0 0 0 0
0 0 0 255 0 0 0 0 0 0 0 0 0 0 0 0
0 255 0 0 0 0 0 0 0 0 0 0 0 0 0 0
0 0 0 0 0 0 0 0 0 0 0 0 0 0 0 0
0 0 0 0 255 0 0 0 0 0 0 0 0 0 0 0
0 0 0 255 0 0 0 0 0 0 0 0 0 0 0 0
0 255 0 0 0 0 0 0 0 0 0 0 0 0 0 0
255 0 0 0 0 0 0 0 0 0 0 0 0 0 255 0
0 0 0 0 0 0 0 0 0 0 0 0 0 255 0 0
0 0 0 0 0 0 0 0 0 0 0 255 0 0 0 0
0 0 0 0 0 0 0 0 0 0 255 0 0 0 0 0
0 0 0 0 0 0 0 0 255 0 0 0 0 0 0 0
0 0 0 0 0 0 0 255 0 0 0 0 0 0 0 0
0 0 0 0 0 0 255 0 0 0 0 0 0 0 0 0
0 0 0 0 0 255 0 0 0 0 0 0 0 0 0 0
0 0 0 255 0 0 0 0 0 0 0 0 0 0 0 0
0 0 255 0 0 0 0 0 0 0 0 0 0 0 0 0
0 255 0 0 0 0 0 0 0 0 0 0 0 0 0 255
0 0 0 0 0 0 0 0 0 0 0 0 0 255 0 0
0 0 0 0 0 0 0 0 0 0 0 0 255 0 0 0
0 0 0 0 0 0 0 0 0 0 0 255 0 0 0 0
0 0 0 0 0 0 0 0 0 255 0 0 0 0 0 0
0 0 0 0 0 0 0 0 255 0 0 0 0 0 0 0
0 0 0 0 0 0 0 255 0 0 0 0 0 0 0 0
0 0 0 0 0 255 0 0 0 0 0 0 0 0 0 0
0 0 0 0 255 0 0 0 0 0 0 0 0 0 0 0
0 0 255 0 0 0 0 0 0 0 0 0 0 0 0 0
0 255 0 0 0 0 0 0 0 0 0 0 0 0 0 255
0 0 0 0 0 0 0 0 0 0 0 0 0 0 255 0
0 0 0 0 0 0 0 0 0 0 0 0 255 0 0 0
0 0 0 0 0 0 0 0 0 0 0 0 0 0 255 255
255 255 255 255 255 255 255 255 255 255 255 255 255 255 255 255
255 255 255 255 255 255 255 255 255 255 255 255 255 255 255 255
255 255 255 255 255 255 255 255 255 255 255 255 255 255 255 255
255 255 255 255 255 255 255 255 255 255 255 255 255 255 255 255
255 255 255 255 255 255 255 255 255 255 255 255 255 255 255 255
255 255 255 255 255 255 255 255 255 255 255 255 255 255 255 255
255 255 255 255 255 255 255 255 255 255 255 255 255 255 255 255
255 255 255 255 255 255 255 255 255 255 255 255 255 255 255 255
255 255 255 255 255 255 255 255 255 255 255 255 255 255 255 255
255 255 255 255 255 255 255 255 255 255 255 255 255 255 255 255
255 255 255 255 255 255 255 255 255 255 255 255 255 255 255 255
255 255 255 255 255 255 255 255 255 255 255 255 255 255 255 255
255 255 255 255 255 255 255 255 255 255 255 255 255 255 255 255
255 255 255 255 255 255 255 255 255 255 255 255 255 0 0 0
0 0 0 0 0 0 0 0 0 0 255 0 0 0 0 0
0 0 0 0 0 0 0 0 255 0 0 0 0 0 0 0
0 0 0 0 0 0 0 255 0 0 0 0 0 0 0 0
0 0 0 0 0 0 255 0 0 0 0 0 0 0 0 0
0 0 0 0 255 0 0 0 0 0 0 0 0 0 0 0
0 0 0 255 0 0 0 0 0 0 0 0 0 0 0 0
0 0 255 0 0 0 0 0 0 0 0 0 0 0 0 0
255 0 0 0 0 0 0 0 0 0 0 0 0 0 0 255
0 0 0 0 0 0 0 0 0 0 0 0 0 255 0 0
0 0 0 0 0 0 0 0 0 0 0 0 255 0 0 0
0 0 0 0 0 0 0 0 0 0 255 0 0 0 0 0
0 0 0 0 0 0 0 0 0 255 0 0 0 0 0 0
0 0 0 0 0 0 0 255 0 0 0 0 0 0 0 0
0 0 0 0 0 0 0 0 0 0 0 0 0 0 0 0
0 0 0 0 0 0 0 0 0 0 255 0 0 0 0 0
0 0 0 0 0 0 0 0 0 255 0 0 0 0 0 0
0 0 0 0 0 0 0 255 0 0 0 0 0 0 0 0
0 0 0 0 0 0 255 0 0 0 0 0 0 0 0 0
0 0 0 0 255 0 0 0 0 0 0 0 0 0 0 0
0 0 0 255 0 0 0 0 0 0 0 0 0 0 0 0
0 255 0 0 0 0 0 0 0 0 0 0 0 0 0 0
255 0 0 0 0 0 0 0 0 0 0 0 0 0 255 0
0 0 0 0 0 0 0 0 0 0 0 0 0 255 0 0
0 0 0 0 0 0 0 0 0 0 0 0 255 0 0 0
0 0 0 0 0 0 0 0 0 0 0 255 0 0 0 0
0 0 0 0 0 0 0 0 0 255 0 0 0 0 0 0
0 0 0 0 0 0 0 0 255 0 0 0 0 0 0 0
0 0 0 0 0 0 0 255 255 255 255 255 255 255 255 255
255 255 255 255 255 255 255 255 255 255 255 255 255 255 255 255
255 255 255 255 255 255 255 255 255 255 255 255 255 255 255 255
255 255 255 255 255 255 255 255 255 255 255 255 255 255 255 255
255 255 255 255 255 255 255 255 255 255 255 255 255 255 255 255
255 255 255 255 255 255 255 255 255 255 255 255 255 255 255 255
255 255 255 255 255 255 255 255 255 255 255 255 255 255 255 255
255 255 255 255 255 255 255 255 255 255 255 255 255 255 255 255
255 255 255 255 255 255 255 255 255 255 255 255 255 255 255 255
255 255 255 255 255 255 255 255 255 255 255 255 255 255 255 255
255 255 255 255 255 255 255 255 255 255 255 255 255 255 255 255
255 255 255 255 255 255 255 255 255 255 255 255 255 255 255 255
255 255 255 255 255 255 255 255 255 255 255 255 255 255 255 255
255 255 255 255 255 255 255 255 255 255 255 255 255 255 255 255
255 255 255 255 0 0 0 0 0 0 0 0 0 0 0 0
0 0 0 0 0 255 0 0 0 0 0 0 0 0 0 0
0 0 0 0 255 0 0 0 0 0 0 0 0 0 0 0
0 0 255 0 0 0 0 0 0 0 0 0 0 0 0 0
0 255 0 0 0 0 0 0 0 0 0 0 0 0 0 255
0 0 0 0 0 0 0 0 0 0 0 0 0 0 255 0
0 0 0 0 0 0 0 0 0 0 0 0 255 0 0 0
0 0 0 0 0 0 0 0 0 0 0 255 0 0 0 0
0 0 0 0 0 0 0 0 0 255 0 0 0 0 0 0
0 0 0 0 0 0 0 0 255 0 0 0 0 0 0 0
0 0 0 0 0 0 0 255 0 0 0 0 0 0 0 0
0 0 0 0 0 0 255 0 0 0 0 0 0 0 0 0
0 0 0 0 255 0 0 0 0 0 0 0 0 0 0 0
0 0 0 255 0 0 0 0 0 0 0 0 0 0 0 0
0 0 255 0 0 0 0 0 0 0 0 0 0 0 0 0
255 0 0 0 0 0 0 0 0 0 0 0 0 0 255 0
0 0 0 0 0 1 0 0 0 0 0 0 0 255 0 0
0 0 0 0 0 0 0 0 0 0 0 0 255 0 0 0
0 0 0 0 0 0 0 0 0 0 255 0 0 0 0 0
0 0 0 0 0 0 0 0 0 255 0 0 0 0 0 0
0 0 0 0 0 0 0 0 255 0 0 0 0 0 0 0
0 0 0 0 0 0 255 0 0 0 0 0 0 0 0 0
0 0 0 0 0 255 0 0 0 0 0 0 0 0 0 0
0 0 0 255 0 0 0 0 0 0 0 0 0 0 0 0
0 0 255 0 0 0 0 0 0 0 0 0 0 0 0 0
255 0 0 0 0 0 0 0 1 1 1 0 0 0 0 255
0 0 0 0 0 0 0 0 0 0 0 0 0 255 0 0
0 0 0 0 0 0 0 0 0 0 0 0 0 0 0 0
0 0 0 0 0 0 0 0 2 0 0 0 0 0 0 0
255 0 0 0 0 0 0 0 0 0 0 0 0 0 0 255
0 0 0 0 0 0 0 0 0 0 0 0 0 255 0 0
0 0 0 0 0 0 0 0 0 0 0 0 255 0 0 0
0 0 0 0 0 0 0 0 0 0 255 0 0 0 0 0
0 0 0 0 0 0 0 0 0 255 0 0 0 0 0 0
0 0 0 0 0 0 0 255 0 0 0 0 0 0 0 0
0 0 0 0 0 0 255 0 0 0 0 0 0 0 0 0
0 0 0 0 255 0 0 0 0 0 0 1 1 1 0 0
0 0 0 255 0 0 0 0 0 0 0 0 0 0 0 0
0 0 255 0 0 0 0 0 0 0 1 0 0 0 0 0
0 255 0 0 0 0 0 0 0 0 0 0 0 0 0 255
0 0 0 0 0 0 0 0 0 0 0 0 0 0 255 0
0 0 0 0 0 0 0 0 0 0 0 0 0 255 0 0
0 0 0 0 0 0 0 0 0 0 0 255 0 0 0 0
0 0 0 0 0 0 0 0 0 255 0 0 0 0 1 4
22 22 19 0 0 0 0 0 255 0 0 0 0 0 0 0
0 0 0 0 0 0 0 255 0 0 0 0 0 0 0 0
0 0 0 0 0 255 0 0 0 0 0 0 0 0 0 0
0 0 0 0 255 0 0 0 0 0 0 0 0 0 0 0
0 0 0 255 0 0 0 0 0 0 0 0 0 0 0 0
0 255 0 0 0 0 0 0 1 0 0 0 0 0 0 0
255 0 0 0 0 0 0 0 0 0 0 0 0 0 255 0
0 0 0 0 0 0 0 0 0 0 0 0 0 255 0 0
0 0 0 4 5 4 3 0 0 0 0 255 0 0 0 0
11 26 36 30 36 19 0 0 0 0 255 0 0 0 0 0
0 5 5 0 0 0 0 0 255 0 0 0 0 0 1 0
0 0 0 0 0 0 0 0 0 0 0 0 0 0 0 0
0 1 2 5 5 5 0 0 0 0 0 255 0 0 0 0
0 0 0 0 0 0 0 0 0 0 255 0 0 0 0 1
7 7 1 1 0 0 0 0 255 0 0 0 0 0 0 1
1 0 0 0 0 0 0 255 0 0 0 0 1 4 10 10
1 0 0 0 0 255 0 0 0 0 0 0 0 1 0 0
0 0 0 0 255 0 0 0 0 0 1 1 1 1 0 0
0 0 255 0 0 0 0 0 0 1 1 1 0 0 0 0
0 255 0 0 0 0 0 0 1 1 9 0 0 0 0 255
0 0 0 0 1 30 54 54 24 9 1 0 0 0 255 0
0 0 0 0 0 0 0 0 0 0 0 0 0 255 0 0
0 0 2 3 7 7 2 0 0 0 0 0 255 0 0 0
0 1 1 4 1 0 0 0 0 0 255 0 0 0 0 0
0 0 0 0 0 0 0 0 0 255 0 0 0 0 1 3
3 3 1 0 0 0 0 0 255 0 0 0 0 0 0 0
0 0 0 0 0 0 255 0 0 0 0 0 0 0 1 0
0 0 0 0 255 0 0 0 1 23 31 31 40 40 19 1
0 0 0 255 0 0 0 0 0 0 0 0 0 0 0 0
0 0 255 0 0 0 0 3 8 8 8 10 12 0 0 0
255 0 0 0 0 0 0 1 0 0 0 0 0 0 0 255
0 0 0 0 0 0 0 0 0 0 0 0 0 0 255 0
0 0 0 1 1 1 0 0 0 1 1 0 255 0 0 0
1 3 3 9 9 4 0 0 0 0 0 255 0 0 0 0
0 0 0 0 0 0 0 0 0 255 0 0 0 0 0 0
0 0 1 0 0 0 0 0 255 0 0 0 4 28 80 43
43 45 8 1 0 0 255 0 0 5 31 36 42 36 36 42
36 23 0 0 0 255 0 0 0 0 12 18 22 15 5 1
0 0 0 255 0 0 0 0 1 1 2 1 0 0 0 0
0 0 0 0 1 0 0 0 0 0 0 0 2 4 5 5
7 7 0 0 0 0 255 0 0 0 0 0 0 0 0 1
0 0 0 0 0 255 0 0 0 1 14 14 14 9 4 2
1 0 0 255 0 0 0 0 0 4 5 9 2 0 0 0
0 0 255 0 0 0 4 17 45 30 30 30 2 0 0 0
255 0 0 0 0 0 1 8 10 10 1 0 0 0 0 255
0 0 0 0 3 3 3 2 2 1 0 0 0 255 0 0
0 0 1 8 9 9 3 0 0 0 0 0 255 0 0 0
3 3 3 9 9 9 4 1 0 0 255 0 0 0 1 4
85 113 104 104 64 9 1 0 0 255 0 0 0 0 0 3
21 21 7 1 0 0 0 0 255 0 0 0 2 3 18 18
14 5 1 0 0 0 0 255 0 0 0 1 19 24 24 23
1 0 0 0 0 255 0 0 0 0 1 1 1 1 1 0
0 0 0 0 255 0 0 0 1 3 5 8 16 8 0 0
0 0 1 255 0 0 0 0 1 3 3 1 0 0 0 0
0 255 0 0 0 2 2 0 1 1 1 0 0 0 0 255
0 0 0 23 31 33 31 40 40 22 11 0 0 0 255 0
0 0 0 0 0 0 0 0 0 0 0 0 0 255 0 0
0 3 10 12 12 12 12 16 3 0 0 255 0 0 0 0
0 16 18 16 14 1 0 0 0 0 255 0 0 0 0 0
0 0 0 0 0 0 0 0 0 255 0 0 0 1 9 9
12 9 4 1 1 0 0 255 0 0 1 9 17 35 36 36
26 4 1 0 0 0 255 0 0 0 0 0 0 1 1 0
0 0 0 0 255 0 0 0 0 1 1 5 7 15 4 0
0 0 0 255 0 0 1 26 52 81 81 56 56 51 8 1
0 255 0 5 16 31 33 36 31 31 31 31 28 19 0 0
255 0 0 1 12 25 25 18 5 4 1 0 0 0 255 0
0 0 1 1 1 3 2 3 1 0 0 0 0 0 0 0
0 0 0 0 0 0 0 5 7 7 7 8 8 4 0 0
0 255 0 0 0 0 0 1 1 1 1 0 1 0 0 0
255 0 0 3 12 25 42 35 19 18 4 1 0 0 255 0
0 0 0 4 4 5 9 7 2 1 0 0 0 255 0 0
1 24 35 53 53 53 39 19 5 0 0 255 0 0 0 0
1 19 21 14 15 15 1 0 0 0 255 0 0 0 1 4
4 9 9 11 4 3 0 0 255 0 0 0 0 2 8 9
9 7 3 0 0 0 0 255 0 0 0 4 14 14 14 9
8 4 1 0 0 255 0 0 0 7 85 113 121 116 111 101
88 2 0 0 255 0 0 0 0 3 25 28 31 31 11 1
0 0 0 255 0 0 0 10 16 18 14 11 5 3 0 0
0 0 255 0 0 4 19 51 83 57 57 46 1 0 0 0
255 0 0 0 0 2 2 2 4 5 4 0 0 0 0 255
0 0 0 2 5 16 15 16 12 1 0 0 0 0 255 0
0 0 1 9 9 8 7 5 0 0 0 0 255 0 0 0
2 2 1 1 1 1 1 0 0 0 255 0 0 0 24 42
60 29 29 29 33 17 1 0 0 255 0 0 0 0 1 4
11 12 1 0 0 0 0 0 255 0 0 0 3 10 12 12
12 12 12 2 0 0 255 0 0 0 0 18 26 26 28 22
9 1 0 0 0 255 0 0 0 0 0 0 0 0 0 0
0 0 0 0 255 0 0 0 7 9 12 12 12 9 1 0
0 0 255 0 0 1 17 31 31 35 36 36 26 2 0 0
0 255 0 0 0 0 0 0 1 5 5 0 0 0 0 255
0 0 0 0 1 12 12 12 15 4 2 0 0 0 255 0
0 5 26 52 71 71 56 59 59 37 1 0 255 0 11 28
33 33 33 31 31 31 28 28 26 3 0 255 0 1 10 15
25 25 9 5 8 3 2 0 0 255 0 0 0 1 2 2
3 2 3 2 1 0 0 0 0 0 0 0 0 0 0 0
0 1 9 11 11 12 12 11 5 0 0 0 255 0 0 0
0 0 1 1 1 3 1 1 0 0 0 255 0 0 5 12
25 42 35 35 19 17 0 0 0 255 0 0 0 2 4 4
4 7 7 5 1 0 0 0 255 0 0 1 26 40 53 53
46 30 19 11 0 0 255 0 0 0 1 19 28 28 21 23
23 22 0 0 0 255 0 0 1 4 7 7 9 11 16 11
1 0 0 255 0 0 0 1 7 8 8 3 3 4 3 0
0 0 255 0 0 0 8 8 14 19 14 8 8 1 0 0
255 0 0 1 47 94 127 132 149 118 118 101 29 0 0 255
0 0 0 0 9 29 33 37 33 15 8 0 0 0 255 0
0 1 15 16 18 11 11 4 3 1 0 0 0 255 0 0
9 59 65 85 81 64 51 31 0 0 0 255 0 0 0 0
2 2 4 9 9 4 0 0 0 0 255 0 0 0 3 5
10 11 12 11 4 0 0 0 0 255 0 0 0 2 11 8
8 8 5 1 0 0 0 255 0 0 0 2 2 1 1 1
2 2 1 0 0 255 0 0 5 33 44 44 31 30 29 28
22 2 0 0 255 0 0 0 0 1 9 12 12 3 0 0
0 0 0 255 0 0 0 4 10 12 12 14 14 12 1 0
0 255 0 0 0 2 26 26 28 31 28 14 1 0 0 0
255 0 0 0 0 1 3 7 2 0 0 0 0 0 0 255
0 0 1 7 11 14 12 12 10 1 0 0 0 255 0 0
0 24 31 31 31 36 36 36 5 0 0 0 255 0 0 0
0 0 0 0 2 2 0 0 0 0 255 0 0 0 0 1
12 12 12 16 4 2 0 0 0 255 0 1 5 23 45 52
52 69 59 59 28 8 0 255 0 11 26 30 32 33 32 32
31 26 28 26 9 0 255 0 4 7 10 10 11 8 5 5
4 4 0 0 255 0 0 0 2 2 1 1 1 1 2 1
1 0 0 0 0 0 0 0 0 0 0 0 1 11 16 11
11 7 5 3 0 0 0 255 0 0 0 0 0 0 1 1
4 1 1 0 0 0 255 0 0 5 12 25 42 42 26 19
15 0 0 0 255 0 0 0 2 4 4 3 3 5 3 0
0 0 0 255 0 0 1 32 37 43 64 60 22 19 11 4
0 255 0 0 0 1 19 28 28 21 21 22 12 0 0 0
255 0 0 1 1 8 8 11 11 12 3 0 0 0 255 0
0 0 1 4 8 8 7 9 7 4 0 0 0 255 0 0
0 8 15 19 19 19 11 8 0 0 0 255 0 0 2 47
88 127 123 149 126 126 101 29 1 0 255 0 0 0 0 23
31 33 40 37 33 10 0 0 0 255 0 0 1 16 21 21
11 5 4 3 0 0 0 0 255 0 0 7 59 65 81 81
64 51 31 0 0 0 255 0 0 0 0 2 2 4 8 8
2 0 0 0 0 255 0 0 0 5 11 14 11 8 5 1
0 0 0 0 255 0 0 0 11 11 8 5 8 2 1 0
0 0 255 0 0 0 1 3 2 2 1 3 2 1 0 0
255 0 0 5 16 49 49 43 38 33 33 28 2 0 0 255
0 0 0 0 1 4 9 9 2 0 0 0 0 0 255 0
0 0 4 10 12 12 16 14 8 1 0 0 255 0 0 0
2 18 30 36 46 28 8 1 0 0 0 255 0 0 0 0
5 10 10 7 2 0 0 0 0 0 255 0 0 0 7 14
14 15 15 10 1 0 0 0 255 0 0 0 10 26 19 18
16 29 16 5 0 0 0 255 0 0 0 0 1 0 1 1
1 0 0 0 0 255 0 0 0 0 1 8 8 5 4 4
2 0 0 0 255 0 1 5 25 49 64 71 64 59 56 21
8 0 255 0 19 28 29 32 33 33 33 32 28 33 30 17
0 255 0 4 10 10 9 9 8 5 5 4 4 0 0 255
0 0 0 1 2 2 1 3 1 3 1 1 0 0 0 0
0 0 0 0 0 0 0 1 11 16 9 9 9 7 1 0
0 0 255 0 0 0 0 0 0 7 7 7 1 0 0 0
0 255 0 0 1 22 38 38 26 26 16 5 0 0 0 255
0 0 0 1 4 4 4 3 3 2 0 0 0 0 255 0
0 1 32 40 43 40 37 22 21 10 0 0 255 0 0 0
1 8 25 25 21 14 12 1 0 0 0 255 0 0 0 1
7 3 9 11 11 1 0 0 0 255 1 0 0 1 8 14
8 8 7 7 2 0 0 0 255 0 0 5 8 8 4 1
1 11 11 0 0 0 255 0 0 2 19 88 127 142 149 142
136 120 7 1 0 255 0 0 0 0 11 23 23 37 33 21
8 0 0 0 255 0 0 1 10 11 21 10 9 5 4 0
0 0 0 255 0 0 7 56 60 59 47 45 40 4 0 0
0 255 0 0 0 0 1 3 8 9 8 1 0 0 0 0
255 0 0 0 5 11 11 8 5 5 1 0 0 0 0 255
0 0 0 9 11 11 5 8 2 1 0 0 0 255 0 0
0 1 3 3 2 2 2 2 1 0 0 255 0 1 1 16
37 37 37 38 37 30 28 2 0 0 255 0 0 0 0 0
0 0 2 0 0 0 0 0 0 255 0 0 0 3 10 14
10 10 8 2 0 0 0 255 1 1 1 1 7 18 36 32
18 4 0 0 0 0 255 0 0 0 0 5 7 10 2 0
0 0 0 0 0 255 0 0 0 4 14 14 11 11 8 0
0 0 0 255 0 0 0 10 18 19 22 22 16 14 1 0
0 0 255 0 0 0 0 1 0 0 0 0 0 0 0 0
255 0 0 0 0 1 4 4 3 3 3 0 0 0 0 255
0 0 3 12 49 64 65 65 59 29 19 1 0 255 0 11
28 30 30 37 37 35 35 30 31 29 17 0 255 0 1 4
7 3 11 5 9 5 4 0 0 0 255 0 0 0 1 1
1 1 3 3 3 1 0 0 0 0 0 0 0 0 0 0
0 0 0 1 10 7 7 7 1 1 0 0 0 255 0 0
0 0 0 0 0 2 2 0 0 0 0 0 255 0 0 0
3 29 29 26 16 8 0 0 0 0 255 0 0 0 0 1
4 4 2 2 0 0 0 0 0 255 0 0 1 7 32 37
37 37 24 22 1 0 0 255 0 0 0 0 3 8 19 9
8 4 0 0 0 0 255 0 0 0 0 0 0 9 11 3
1 0 0 0 255 1 0 0 0 1 8 4 7 3 1 0
0 0 0 255 0 0 0 1 15 8 8 3 11 3 0 0
0 255 0 0 0 3 67 88 123 123 126 106 7 1 1 0
255 0 0 0 0 0 11 17 17 14 10 0 0 0 0 255
0 0 0 1 9 9 9 9 7 1 0 0 0 0 255 0
0 0 7 35 35 35 36 4 1 0 0 0 255 0 0 0
0 0 0 0 0 0 0 0 0 0 0 255 0 0 0 1
11 11 5 5 1 0 0 0 0 0 255 0 0 0 1 8
5 2 2 1 0 0 0 0 255 0 0 0 0 1 3 3
4 2 0 0 0 0 255 0 0 0 0 18 32 33 38 37
37 2 0 0 0 255 0 0 0 0 0 0 0 0 0 0
0 0 0 0 255 0 0 0 1 3 3 4 2 2 1 0
0 0 255 0 1 1 1 1 3 7 7 4 0 0 0 0
0 255 0 0 0 0 0 1 1 0 0 0 0 0 0 0
255 0 0 0 0 3 4 4 7 1 0 0 0 0 255 0
0 0 0 10 18 18 16 8 1 0 0 0 0 255 0 0
0 0 0 0 0 0 0 0 0 0 0 255 0 0 0 0
0 4 4 0 0 0 0 0 0 0 255 0 0 0 0 46
64 69 65 47 5 1 0 0 255 0 2 28 30 30 29 35
35 35 33 33 29 1 0 255 0 0 1 2 2 3 3 8
3 0 0 0 0 255 0 0 0 1 2 7 7 7 3 1
0 0 0 0 0 0 0 0 0 0 0 0 0 0 0 0
2 2 1 0 0 0 0 0 255 0 0 0 0 0 0 1
1 0 0 0 0 0 0 255 0 0 0 1 3 16 16 2
0 0 0 0 0 255 0 0 0 0 0 0 0 0 0 0
0 0 0 0 255 0 0 0 0 7 22 18 18 15 1 0
0 0 255 0 0 0 0 0 1 2 4 1 0 0 0 0
0 255 0 0 0 0 0 0 0 3 1 1 0 0 0 255
0 0 0 0 0 0 1 1 0 0 0 0 0 0 255 0
0 0 1 4 4 5 3 11 1 0 0 0 255 0 0 0
0 3 67 71 92 92 3 1 1 0 0 255 0 0 0 0
0 0 0 0 0 0 0 0 0 0 255 0 0 0 1 1
1 1 1 1 0 0 0 0 0 255 0 0 0 0 0 2
3 3 1 0 0 0 0 255 0 0 0 0 0 0 0 0
0 0 0 0 0 0 255 0 0 0 0 0 1 1 1 1
0 0 0 0 0 255 0 0 0 0 0 0 0 0 0 0
0 0 0 255 0 0 0 0 0 1 1 1 0 0 0 0
0 255 0 0 0 0 0 18 22 22 22 1 1 0 0 0
255 0 0 0 0 0 0 0 0 0 0 0 0 0 0 255
0 0 0 0 0 1 0 0 0 0 0 0 0 255 0 0
0 0 0 0 0 0 0 0 0 0 0 1 255 0 0 0
0 0 0 0 0 0 0 0 0 0 0 255 0 0 0 0
0 0 0 0 0 0 0 0 0 255 0 0 0 0 0 1
1 2 1 0 0 0 0 0 255 0 0 0 0 0 0 0
0 0 0 0 0 0 255 0 0 0 0 0 0 0 0 0
0 0 0 0 0 255 0 0 0 0 24 46 56 47 3 0
0 0 0 255 0 0 2 26 32 32 37 45 45 30 23 1
0 0 255 0 0 0 0 2 3 3 3 0 0 0 0 0
255 0 0 0 0 0 1 1 3 1 0 0 0 0 0 0
0 0 0 0 0 0 0 0 0 0 0 0 0 0 0 0
0 0 0 255 0 0 0 0 0 0 0 1 0 0 0 0
0 0 255 0 0 0 0 0 0 0 0 0 0 0 0 0
255 0 0 0 0 0 0 0 0 0 0 0 0 0 0 255
0 0 0 0 0 0 0 0 0 0 0 0 0 255 0 0
0 0 0 0 0 0 0 0 0 0 0 0 255 0 0 0
0 0 0 0 0 0 0 0 0 0 255 0 0 0 0 0
0 0 0 0 0 0 0 0 0 255 0 0 0 0 2 3
5 3 1 0 0 0 0 255 0 0 0 0 0 3 11 3
1 0 0 0 0 0 255 0 0 0 0 0 0 0 0 0
0 0 0 0 0 255 0 0 0 0 0 0 1 1 0 0
0 0 0 0 255 0 0 0 0 0 0 0 0 0 0 0
0 0 255 0 0 0 0 0 0 0 0 0 0 0 0 0
0 255 0 0 0 0 0 0 0 0 0 0 0 0 0 0
255 0 0 0 0 0 0 0 0 0 0 0 0 0 255 0
0 0 0 0 0 0 0 0 0 0 0 0 255 0 0 0
0 0 0 1 1 0 0 0 0 0 0 255 0 0 0 0
0 0 0 0 0 0 0 0 0 0 255 0 0 0 0 0
0 0 0 0 0 0 0 0 255 0 0 0 0 0 0 0
0 0 0 0 0 0 1 255 0 0 0 0 0 0 0 0
0 0 0 0 0 0 255 0 0 0 0 0 0 0 0 0
0 0 0 0 255 0 0 0 0 0 0 0 0 0 0 0
0 0 0 255 0 0 0 0 0 0 0 0 0 0 0 0
0 255 0 0 0 0 0 0 0 0 0 0 0 0 0 0
255 0 0 0 0 0 1 1 0 0 0 0 0 0 255 0
0 0 0 17 24 32 45 45 18 1 0 0 0 255 0 0
0 0 0 0 0 0 0 0 0 0 0 255 0 0 0 0
0 0 0 0 0 0 0 0 0 0 0 0 0 0 0 0
0 0 0 0 0 0 0 0 0 0 0 0 0 0 255 0
0 0 0 0 0 0 0 0 0 0 0 0 0 255 0 0
0 0 0 0 0 0 0 0 0 0 0 255 0 0 0 0
0 0 0 0 0 0 0 0 0 0 255 0 0 0 0 0
0 0 0 0 0 0 0 0 255 0 0 0 0 0 0 0
0 0 0 0 0 0 0 255 0 0 0 0 0 0 0 0
0 0 0 0 0 255 0 0 0 0 0 0 0 0 0 0
0 0 0 0 255 0 0 0 0 0 0 1 1 1 0 0
0 0 255 0 0 0 0 0 1 1 0 0 0 0 0 0
0 255 0 0 0 0 0 0 0 0 0 0 0 0 0 0
255 0 0 0 0 0 0 0 0 0 0 0 0 0 0 255
0 0 0 0 0 0 0 0 0 0 0 0 0 255 0 0
0 0 0 0 0 0 0 0 0 0 0 0 255 0 0 0
0 0 0 0 0 0 0 0 0 0 0 255 0 0 0 0
0 0 0 0 0 0 0 0 0 255 0 0 0 0 0 0
0 0 0 0 0 0 0 255 0 0 0 0 0 0 0 0
0 0 0 0 0 0 255 0 0 0 0 0 0 0 0 0
0 0 0 0 0 255 0 0 0 0 0 0 0 0 0 0
0 0 0 255 0 0 0 0 0 0 0 0 0 0 0 0
0 0 255 0 0 0 0 0 0 0 0 0 0 0 0 0
0 255 0 0 0 0 0 0 0 0 0 0 0 0 0 255
0 0 0 0 0 0 0 0 0 0 0 0 1 9 255 0
0 0 0 0 0 0 0 0 0 0 0 0 255 0 0 0
0 0 0 0 0 0 0 0 0 0 0 255 0 0 0 0
1 1 0 0 0 0 0 0 0 255 0 0 0 0 0 1
1 1 1 1 0 0 0 0 255 0 0 0 0 0 0 0
0 0 0 0 0 0 255 0 0 0 0 0 0 0 0 0
0 0 0 0 0 0 0 1 0 0 0 0 0 0 0 0
0 0 0 0 0 0 0 0 0 255 0 0 0 0 0 0
0 0 0 0 0 0 0 0 255 0 0 0 0 0 0 0
0 0 0 0 0 0 255 0 0 0 0 0 0 0 0 0
0 0 0 0 0 255 0 0 0 0 0 0 0 0 0 0
0 0 0 255 0 0 0 0 0 0 0 0 0 0 0 0
0 0 255 0 0 0 0 0 0 0 0 0 0 0 0 0
255 0 0 0 0 0 0 0 0 0 0 0 0 0 0 255
0 0 0 0 0 0 0 0 0 0 0 0 0 255 0 0
0 0 0 0 0 0 0 0 0 0 0 0 255 0 0 0
0 0 0 0 0 0 0 0 0 0 0 255 0 0 0 0
0 0 0 0 0 0 0 0 0 0 255 0 0 0 0 0
0 0 0 0 0 0 0 0 255 0 0 0 0 0 0 0
0 0 0 0 0 0 0 255 0 0 0 0 0 0 0 0
0 0 0 0 0 0 255 0 0 0 0 0 0 0 0 1
1 0 0 0 255 0 0 0 0 0 0 0 0 0 0 0
0 0 255 0 0 0 0 0 0 0 0 0 0 0 0 0
0 255 0 0 0 0 0 0 0 0 0 0 0 0 0 0
255 0 0 0 0 0 0 0 0 0 0 0 0 0 255 0
0 0 0 0 0 0 0 0 0 0 1 0 0 255 0 0
0 0 0 0 0 0 0 0 0 0 0 0 255 0 0 0
0 0 0 0 0 0 0 0 0 0 255 0 0 0 0 0
0 0 0 0 0 0 0 0 2 255 0 0 0 0 0 0
0 0 0 0 0 0 0 255 0 0 0 0 0 0 0 0
0 0 0 0 0 0 255 0 0 0 0 0 0 0 0 0
0 0 0 0 255 0 0 0 0 0 0 0 1 0 0 0
0 0 0 255 0 0 0 0 0 0 0 0 0 0 0 0
0 255 0 0 0 0 0 0 0 0 0 0 0 0 0 0
0 0 0 255 255 255 255 255 255 255 255 255 255 255 255 255
255 255 255 255 255 255 255 255 255 255 255 255 255 255 255 255
255 255 255 255 255 255 255 255 255 255 255 255 255 255 255 255
255 255 255 255 255 255 255 255 255 255 255 255 255 255 255 255
255 255 255 255 255 255 255 255 255 255 255 255 255 255 255 255
255 255 255 255 255 255 255 255 255 255 255 255 255 255 255 255
255 255 255 255 255 255 255 255 255 255 255 255 255 255 255 255
255 255 255 255 255 255 255 255 255 255 255 255 255 255 255 255
255 255 255 255 255 255 255 255 255 255 255 255 255 255 255 255
255 255 255 255 255 255 255 255 255 255 255 255 255 255 255 255
255 255 255 255 255 255 255 255 255 255 255 255 255 255 255 255
255 255 255 255 255 255 255 255 255 255 255 255 255 255 255 255
255 255 255 255 255 255 255 255 255 255 255 255 255 255 255 255
255 255 255 255 255 255 255 255 255 255 255 255 255 255 255 255
255 255 255 255 255 255 255 255 255 255 255 255 255 255 255 255
255 255 255 255 255 255 255 255 255 255 255 255 255 255 255 255
255 255 255 255 255 255 255 255 255 255 255 255 255 255 255 255
255 255 255 255 255 255 255 255 255 255 255 255 255 255 255 255
255 255 255 255 255 255 255 255 255 255 255 255 255 255 255 255
255 255 255 255 255 255 255 255 255 255 255 255 255 255 255 255
255 255 255 255 255 255 255 255 255 255 255 255 255 255 255 255
255 255 255 255 255 255 255 255 255 255 255 255 255 255 255 255
255 255 255 255 255 255 255 255 255 255 255 255 255 255 255 255
255 255 255 255 255 255 255 255 255 255 255 255 255 255 255 255
255 255 255 255 255 255 255 255 255 255 255 255 255 255 255 255
255 255 255 255 255 255 255 255 255 255 255 255 255 255 255 255
255 255 255 255 255 255 255 255 255 255 255 255 255 255 255 255
255 255 255 255 255 255 255 255 255 255 255 255 255 255 0 0
0 0 0 0 0 0 0 0 0 0 0 0 0 0 0 255
0 0 0 0 0 0 0 0 0 0 0 0 0 0 255 0
0 0 0 0 0 0 0 0 0 0 0 0 255 0 0 0
0 0 0 0 0 0 0 0 0 0 0 255 0 0 0 0
0 0 0 0 0 0 0 0 0 255 0 0 0 0 0 0
0 0 0 0 0 0 0 0 255 0 0 0 0 0 0 0
0 0 0 0 0 0 255 0 0 0 0 0 0 0 0 0
0 0 0 0 0 255 0 0 0 0 0 0 0 0 0 0
0 0 0 255 0 0 0 0 0 0 0 0 0 0 0 0
0 0 255 0 0 0 0 0 0 0 0 0 0 0 0 0
0 255 0 0 0 0 0 0 0 0 0 0 0 0 0 0
255 0 0 0 0 0 0 0 0 0 0 0 0 0 255 0
0 0 0 0 0 0 0 0 0 0 0 0 0 255 0 0
0 0 0 0 0 0 0 0 0 0 0 0 255 0 0 0
0 0 0 0 0 0 0 0 0 0 255 0 0 0 0 0
0 0 0 0 0 0 0 0 255 0 0 0 0 0 0 0
0 0 0 0 0 0 0 255 0 0 0 0 0 0 0 0
0 0 0 0 0 0 255 0 0 0 0 0 0 0 0 0
0 0 0 0 255 0 0 0 0 0 0 0 0 0 0 0
0 0 0 255 0 0 0 0 0 0 0 0 0 0 0 0
0 0 255 0 0 0 0 0 0 0 0 0 0 0 0 0
255 0 0 0 0 0 0 0 0 0 0 0 0 0 0 255
0 0 0 0 0 0 0 0 0 0 0 0 0 255 0 0
0 0 0 0 0 0 0 0 0 0 0 0 255 0 0 0
0 0 0 0 0 0 0 0 0 0 255 0 0 0 0 0
0 0 0 0 0 0 0 0 0 255 0 0 0 0 0 0
0 0 0 0 0 0 0 255 0 0 0 0 0 0 0 0
0 0 0 0 0 0 0 0 0 0 0 0 0 0 0 0
0 0 0 0 0 0 0 0 0 0 255 0 0 0 0 0
0 0 0 0 0 0 0 0 0 255 0 0 0 0 0 0
0 0 0 0 0 0 0 255 0 0 0 0 0 0 0 0
0 0 0 0 0 0 255 0 0 0 0 0 0 0 0 0
0 0 0 0 255 0 0 0 0 0 0 0 0 0 0 0
0 0 0 255 0 0 0 0 0 0 0 0 0 0 0 0
0 255 0 0 0 0 0 0 0 0 0 0 0 0 0 0
255 0 0 0 0 0 0 0 0 0 0 0 0 0 255 0
0 0 0 0 0 0 0 0 0 0 0 0 0 255 0 0
0 0 0 0 0 0 0 0 0 0 0 0 255 0 0 0
0 0 0 0 0 0 0 0 0 0 0 255 0 0 0 0
0 0 0 0 0 0 0 0 0 255 0 0 0 0 0 0
0 0 0 0 0 0 0 0 255 0 0 0 0 0 0 0
0 0 0 0 0 0 0 255 0 0 0 0 0 0 0 0
0 0 0 0 0 255 0 0 0 0 0 0 0 0 0 0
0 0 0 255 0 0 0 0 0 0 0 0 0 0 0 0
0 0 255 0 0 0 0 0 0 0 0 0 0 0 0 0
0 255 0 0 0 0 0 0 0 0 0 0 0 0 0 255
0 0 0 0 0 0 0 0 0 0 0 0 0 0 255 0
0 0 0 0 0 0 0 0 0 0 0 0 0 255 0 0
0 0 0 0 0 0 0 0 0 0 1 255 0 0 0 0
0 0 0 0 0 0 0 0 0 0 255 0 0 0 0 0
2 4 4 1 0 0 0 0 255 0 0 0 0 0 0 0
0 0 0 0 0 0 0 255 0 0 0 0 0 0 1 1
0 0 0 0 0 255 0 0 0 0 0 0 0 0 0 0
0 0 0 0 255 0 0 0 0 0 0 0 0 0 0 0
0 0 255 1 0 0 0 0 0 0 0 0 0 0 0 0
0 0 0 0 0 0 0 0 0 0 0 1 1 1 0 0
0 0 0 0 0 255 0 0 0 0 0 0 0 0 0 0
0 0 0 0 255 0 0 0 0 0 0 0 0 0 0 0
0 0 255 0 0 0 0 0 0 0 0 0 0 0 0 0
0 255 0 0 0 0 0 0 0 0 0 0 0 0 0 255
0 0 0 0 0 0 0 0 0 0 0 0 0 0 255 0
0 0 0 0 0 1 2 2 0 0 0 0 255 0 0 0
0 2 2 2 9 9 1 0 0 0 0 255 0 0 0 0
7 10 10 5 5 0 0 0 0 255 0 0 0 0 0 0
0 0 0 0 0 0 0 0 255 0 0 0 0 0 0 0
0 1 0 0 0 0 0 255 0 0 0 0 0 0 0 0
0 0 0 0 0 0 255 0 0 0 0 0 1 0 2 0
0 0 0 0 255 0 0 0 0 0 0 0 0 0 0 0
0 0 0 255 0 0 0 0 0 0 0 1 0 0 0 0
0 0 255 0 0 0 0 0 0 0 0 0 0 0 0 0
255 0 0 0 0 0 0 0 0 0 0 0 0 0 255 0
0 0 0 1 1 10 10 2 0 0 0 0 0 255 0 0
0 0 0 0 1 0 0 0 0 0 0 0 255 0 0 0
0 0 0 3 1 0 0 0 0 0 255 0 0 0 0 0
0 0 0 0 0 0 0 0 0 255 0 0 0 1 1 1
26 26 4 0 0 0 0 0 255 0 0 0 0 0 1 1
3 1 0 0 0 0 255 0 0 0 0 0 0 0 0 0
0 0 0 0 0 255 0 0 9 10 44 64 63 46 31 1
0 0 0 255 0 0 0 0 0 0 0 0 0 0 0 0
0 0 255 0 0 0 1 2 12 12 21 4 0 0 0 0
255 0 0 0 0 0 1 1 0 0 0 0 0 0 0 255
0 0 0 0 0 0 0 1 0 1 0 0 0 255 0 0
0 0 0 0 0 0 0 0 0 0 0 0 0 0 0 0
0 0 0 0 0 1 7 4 3 2 5 1 0 0 0 0
255 0 0 0 0 0 0 1 1 0 0 0 0 0 0 255
0 0 0 0 0 0 0 0 0 0 0 0 0 255 0 0
0 0 0 0 0 1 1 1 0 0 0 0 255 0 0 0
0 2 7 8 7 2 0 0 0 0 255 0 0 0 0 0
1 1 3 1 0 0 0 0 0 255 0 0 1 1 26 77
91 100 91 23 0 0 0 255 0 0 0 2 7 15 138 147
101 9 0 0 0 0 255 0 0 0 7 50 112 93 93 58
12 0 0 0 255 0 0 0 0 0 12 18 18 14 4 0
0 0 0 255 0 0 0 1 2 16 18 18 12 7 0 0
0 0 255 0 0 0 1 1 4 15 5 5 2 0 0 0
0 255 0 0 0 1 43 111 92 66 5 1 0 0 0 255
0 0 0 0 0 1 7 10 2 0 0 0 0 0 255 0
0 0 0 0 0 1 1 0 0 0 0 0 0 255 0 0
0 0 2 4 4 2 1 0 0 0 0 255 0 0 0 0
0 5 7 18 9 0 0 0 0 255 0 0 1 1 8 15
12 12 11 11 1 0 0 0 255 0 0 0 0 2 5 7
7 7 0 0 0 0 0 255 0 0 0 0 3 93 104 93
9 1 0 0 0 255 0 0 0 0 0 0 2 1 0 0
0 0 0 0 255 0 0 1 3 60 87 99 86 86 8 0
0 0 0 255 0 0 0 1 3 9 9 14 9 1 0 0
0 255 0 0 0 0 0 1 1 1 1 1 0 0 0 0
255 0 9 10 45 57 72 64 63 43 31 0 0 0 255 0
0 0 0 0 1 8 10 9 1 0 0 0 0 255 0 0
0 3 15 21 16 31 23 16 1 0 0 255 0 0 0 0
0 1 1 1 0 0 0 0 0 0 255 0 0 0 0 0
0 10 23 15 2 0 0 0 255 0 0 0 0 0 0 0
0 0 0 0 0 0 0 0 0 0 0 0 0 0 0 1
4 10 10 3 4 8 8 1 0 0 0 255 0 0 0 0
0 3 3 8 4 8 0 0 0 0 255 0 0 0 0 0
0 0 0 0 0 0 0 0 255 0 0 0 0 0 0 1
1 1 1 0 0 0 0 255 0 0 0 2 8 8 9 8
7 2 0 0 0 255 0 0 0 0 1 8 10 10 4 1
0 0 0 0 255 0 0 1 26 92 100 92 100 91 90 23
0 0 255 0 0 0 2 15 138 161 171 148 101 4 0 0
0 255 0 0 0 50 107 112 93 93 99 93 12 0 0 255
0 0 0 0 14 22 23 22 18 18 4 0 0 0 255 0
0 0 5 16 19 23 26 32 26 7 0 0 0 255 0 0
0 1 4 15 19 24 24 8 2 0 0 0 255 0 0 0
43 111 141 118 114 66 5 0 0 0 255 0 0 0 0 3
15 15 15 19 2 0 0 0 0 255 0 0 0 0 1 18
15 15 4 0 0 0 0 0 255 0 0 0 1 14 22 19
10 3 1 0 0 0 255 0 0 0 0 5 18 10 18 26
14 0 0 0 255 0 0 1 8 15 15 12 12 11 11 10
0 0 0 255 0 0 0 2 5 10 8 8 8 7 0 0
0 0 255 0 0 0 0 140 140 136 123 104 9 0 0 0
255 0 0 0 0 1 2 10 7 3 0 0 0 0 0 255
0 0 10 63 129 129 129 99 134 66 8 0 0 0 255 0
1 2 21 22 19 10 15 15 4 0 0 0 255 0 0 0
0 0 1 2 4 1 1 0 0 0 0 255 0 9 32 45
44 57 46 46 43 42 10 0 0 255 0 0 0 0 1 10
12 17 17 14 1 0 0 0 255 0 0 3 31 31 21 16
21 30 30 2 0 0 255 0 0 0 0 1 1 1 1 0
0 0 0 0 0 255 0 0 0 0 2 19 21 23 23 1
0 0 0 255 0 0 0 0 0 0 0 0 1 1 0 0
0 0 0 0 0 0 0 0 0 0 2 4 5 4 1 2
3 7 1 1 0 0 255 0 0 1 1 1 7 3 11 4
10 0 0 0 0 255 0 0 0 0 0 0 0 0 0 0
0 0 0 255 0 0 0 0 3 3 2 3 4 2 0 0
0 0 255 0 0 1 8 9 9 9 10 8 3 1 0 0
255 0 0 0 1 1 8 12 12 10 5 1 0 0 0 255
0 0 4 123 132 123 100 100 100 100 90 2 0 255 0 0
1 7 112 157 174 160 168 120 72 1 0 0 255 0 0 10
88 101 88 58 60 60 93 72 0 0 255 0 0 0 12 26
26 37 19 19 21 21 3 0 0 255 0 0 3 11 23 23
23 23 40 58 32 1 0 0 255 0 0 1 3 11 15 15
19 24 18 2 0 0 0 255 0 0 4 83 86 111 111 118
107 65 2 0 0 255 0 0 1 2 16 16 15 15 19 11
0 0 0 0 255 0 0 0 1 33 35 35 43 40 4 0
0 0 0 255 0 0 0 14 23 30 23 19 16 2 0 0
0 255 0 0 0 5 16 28 16 14 26 14 7 0 0 255
0 0 1 15 16 15 12 11 11 11 11 1 0 0 255 0
0 1 4 5 10 8 8 8 7 4 0 0 0 255 0 0
0 19 140 140 121 121 136 45 5 0 0 255 0 0 0 1
2 12 17 10 10 4 0 0 0 0 255 0 0 24 87 129
87 76 76 138 109 66 0 0 0 255 0 0 2 30 30 19
10 11 15 14 1 0 0 255 0 0 0 0 1 1 2 2
1 1 0 0 0 0 255 1 11 32 45 43 52 52 49 49
47 43 1 0 255 0 0 0 0 0 17 19 30 29 18 5
0 0 0 255 0 0 3 31 31 21 12 26 30 30 16 0
0 255 0 0 0 1 1 1 1 3 3 0 0 0 0 0
255 0 0 0 2 17 21 19 22 22 22 1 0 0 255 0
0 0 0 0 0 0 0 1 1 0 0 0 0 0 0 0
0 0 0 0 0 1 2 2 2 0 2 3 5 2 1 0
0 255 0 0 0 0 3 7 3 8 4 4 0 0 0 0
255 0 0 0 0 1 0 0 0 0 0 0 0 0 255 0
0 0 1 3 3 3 3 3 0 0 0 0 0 255 0 0
1 7 8 8 8 11 9 5 2 0 0 255 0 0 0 1
4 8 10 10 10 9 4 0 0 0 255 0 3 21 132 153
153 86 87 93 100 100 2 0 255 0 0 2 7 112 161 161
173 181 160 80 1 0 0 255 0 0 22 88 88 51 29 51
60 93 76 2 0 255 0 0 0 17 26 26 19 15 15 15
15 3 0 0 255 0 0 5 23 25 23 29 40 53 58 44
2 0 0 255 0 0 1 3 11 19 19 19 22 17 8 0
0 0 255 0 1 8 86 86 86 78 118 107 65 2 0 0
255 0 0 1 2 16 16 16 17 23 19 2 0 0 0 255
0 0 0 15 35 45 35 43 33 5 0 0 0 0 255 0
0 1 14 30 30 23 19 16 8 0 0 0 255 0 0 0
15 16 19 11 14 14 14 7 0 0 255 0 0 1 15 15
15 10 11 11 11 10 4 0 0 255 0 0 1 4 5 10
7 7 7 7 4 0 0 0 255 0 0 1 97 135 140 166
161 170 112 5 1 0 255 0 0 0 1 12 16 16 10 10
4 1 0 0 0 255 0 0 24 129 133 109 60 60 109 92
66 5 0 0 255 0 1 5 24 24 17 11 15 16 15 1
0 0 255 0 0 1 1 1 1 5 2 5 0 0 0 0
0 255 0 1 29 32 32 43 43 33 51 50 50 1 0 255
0 0 0 0 2 15 19 30 29 16 5 0 0 0 255 0
0 2 16 31 35 21 28 30 30 16 0 0 255 0 0 0
1 1 1 1 1 3 0 0 0 0 0 255 0 0 1 11
17 24 22 22 22 8 1 1 0 255 0 0 0 0 0 0
0 1 1 1 0 0 0 0 0 0 0 0 0 0 0 0
0 2 2 2 0 0 4 5 7 1 0 0 255 0 0 0
0 0 1 2 3 5 5 0 0 0 0 255 0 0 0 1
1 4 0 0 0 0 0 0 0 255 0 0 0 1 1 3
3 3 1 0 0 0 0 0 255 0 0 1 7 8 8 8
10 8 5 2 0 0 255 0 0 0 1 2 7 9 10 9
7 4 0 0 0 255 0 1 21 93 93 93 93 93 106 125
100 7 0 255 0 0 2 7 145 162 157 160 181 168 88 1
0 0 255 0 1 22 69 93 51 32 51 72 76 72 2 0
255 0 0 0 10 19 16 16 12 15 15 15 7 2 0 255
0 0 2 23 23 23 21 35 35 35 30 2 0 0 255 0
0 3 9 15 18 18 9 9 10 2 0 0 0 255 0 0
4 83 86 95 102 115 102 47 1 0 0 255 0 0 1 1
14 16 22 22 22 11 2 0 0 0 255 0 0 0 15 37
57 51 51 33 8 1 0 0 0 255 0 0 1 4 18 30
30 30 14 5 0 0 0 255 0 0 0 2 15 19 17 19
17 14 5 0 0 255 0 0 1 15 15 15 11 15 11 18
11 4 0 0 255 0 0 0 4 5 7 4 7 7 7 4
0 0 0 255 0 0 1 104 132 149 155 170 170 112 7 3
1 255 0 0 0 1 14 16 16 16 16 4 1 0 0 0
255 0 0 16 83 133 118 67 92 113 109 29 5 0 0 255
0 0 1 24 24 17 17 21 21 14 0 0 0 255 0 0
1 1 2 1 1 0 0 0 0 0 0 0 255 0 2 17
35 49 54 54 49 49 49 47 2 0 255 0 0 0 0 2
10 16 30 16 11 2 0 0 0 255 0 0 1 9 35 36
36 37 28 26 11 1 0 255 0 0 0 1 1 1 1 1
5 4 3 0 0 0 255 0 0 0 11 17 24 24 24 23
8 0 0 0 255 0 0 0 0 0 0 0 0 0 0 0
0 0 0 0 0 0 0 0 0 0 0 0 1 1 2 3
4 5 5 7 2 0 0 255 0 0 0 0 1 1 2 3
5 5 4 0 0 0 255 0 0 0 1 2 5 0 0 0
0 0 0 0 255 0 0 0 0 0 0 1 1 1 0 0
0 0 0 255 0 0 1 7 8 8 8 10 7 3 1 0
0 255 0 0 0 0 2 4 7 7 7 4 2 0 0 0
255 0 1 5 52 93 93 93 93 122 122 56 0 0 255 0
0 1 5 93 145 139 143 163 163 79 1 0 0 255 0 1
22 69 93 69 56 70 101 76 50 2 0 255 0 0 0 0
16 16 25 16 16 12 8 2 0 0 255 0 0 1 10 21
23 19 35 35 30 17 0 0 0 255 0 0 1 2 12 16
16 9 14 7 1 0 0 0 255 0 0 2 59 71 95 78
102 47 2 0 0 0 255 0 0 1 2 14 17 26 19 19
3 1 0 0 0 255 0 0 0 0 24 56 37 33 12 2
0 0 0 0 255 0 0 1 1 4 17 30 14 5 0 0
0 0 255 0 0 0 0 11 16 17 19 17 7 2 0 0
255 0 0 0 8 12 15 15 16 14 12 7 1 0 0 255
0 0 0 4 5 8 7 7 5 5 3 0 0 0 255 0
0 1 79 104 149 170 196 161 32 4 0 0 255 0 0 0
0 1 14 16 16 12 1 0 0 0 0 255 0 1 1 61
102 133 133 92 92 29 5 3 0 0 255 0 0 0 3 17
17 17 21 16 1 0 0 0 255 0 0 0 1 1 1 0
0 0 0 0 0 0 0 255 0 2 9 29 44 54 54 65
47 47 24 2 0 255 0 0 0 0 1 9 11 12 11 2
0 0 0 0 255 0 0 0 2 16 36 37 39 28 11 1
1 0 255 0 0 0 0 0 1 0 0 1 3 1 0 0
0 255 0 0 0 1 11 18 23 23 3 0 0 0 0 255
0 0 0 0 0 0 0 0 0 0 0 0 0 0 0 0
0 0 0 0 0 0 0 1 1 1 1 3 5 5 5 0
0 0 255 0 0 0 0 1 1 1 3 3 3 1 0 0
0 255 0 0 0 0 1 1 0 0 0 0 0 0 0 255
0 0 0 0 0 0 1 0 0 0 0 0 0 0 255 0
0 0 1 7 10 10 10 3 1 0 0 0 255 0 0 0
0 0 1 4 5 3 2 0 0 0 0 255 0 0 0 14
93 104 104 104 107 56 4 0 0 255 0 0 0 0 4 133
101 101 97 79 3 0 0 0 255 0 0 4 38 93 93 101
101 101 70 8 1 0 255 0 0 0 0 0 15 16 11 11
8 1 0 0 0 255 0 0 0 4 10 17 15 15 15 14
1 0 0 0 255 0 0 0 1 2 16 15 9 9 5 0
0 0 0 255 0 0 0 0 51 59 51 32 2 0 0 0
0 255 0 0 0 1 2 10 12 10 3 1 0 0 0 0
255 0 0 0 0 1 24 24 12 2 0 0 0 0 0 255
0 0 0 0 1 1 1 1 1 0 0 0 0 255 0 0
0 0 1 8 15 7 7 1 1 0 0 255 0 0 1 1
8 12 15 15 14 11 1 0 0 0 255 0 0 0 0 4
7 7 7 2 1 0 0 0 0 255 0 0 0 1 79 95
126 126 32 4 0 0 0 255 0 0 0 0 0 1 2 2
0 0 0 0 0 0 255 0 0 1 3 61 102 118 86 66
7 3 0 0 0 255 0 0 0 1 3 12 15 15 1 0
0 0 0 255 0 0 0 0 0 0 0 0 0 0 0 0
0 0 255 0 0 3 9 44 61 66 66 43 23 1 1 1
255 0 0 0 0 0 0 3 3 3 0 0 0 0 0 255
0 0 0 1 5 9 15 15 8 1 1 0 0 255 0 0
0 0 0 0 0 0 0 1 0 0 0 0 255 0 0 0
0 0 5 8 8 0 0 0 0 0 255 0 0 0 0 0
0 0 0 0 0 0 0 0 0 0 0 0 0 0 0 0
0 0 0 0 1 2 0 3 1 0 0 0 0 255 0 0
0 0 0 1 1 2 2 0 0 0 0 0 255 0 0 0
0 0 1 0 0 0 0 0 0 0 255 0 0 0 0 0
0 1 0 0 0 0 0 0 0 255 0 0 0 0 0 4
4 3 1 0 0 0 0 255 0 0 0 0 0 0 0 0
0 0 0 0 0 0 255 0 0 0 0 14 104 104 60 43
3 0 0 0 255 0 0 0 0 2 5 9 9 7 5 0
0 0 0 255 0 0 0 1 38 88 101 88 70 8 3 0
0 255 0 0 0 0 0 1 4 4 2 0 0 0 0 0
255 0 0 0 1 5 7 9 9 9 4 0 0 0 0 255
0 0 0 0 0 2 0 5 0 0 0 0 0 0 255 0
0 0 0 0 0 0 0 0 0 0 0 0 255 0 0 0
0 2 2 0 0 0 0 0 0 0 0 255 0 0 0 0
0 0 0 0 0 0 0 0 0 0 255 0 0 0 0 0
0 0 0 0 0 0 0 0 255 0 0 0 0 0 0 0
1 1 0 0 0 0 255 0 0 0 1 1 1 2 2 0
0 0 0 0 0 255 0 0 0 0 0 0 0 0 0 0
0 0 0 0 255 0 0 0 0 1 1 1 1 0 0 0
0 0 255 0 0 0 0 0 0 1 0 0 0 0 0 0
0 255 0 0 1 1 4 1 7 5 5 3 2 1 0 0
255 0 0 0 0 1 1 0 0 0 0 0 0 0 255 0
0 0 0 0 0 0 0 0 0 0 0 0 0 255 0 0
0 2 9 44 47 61 4 0 0 1 2 255 0 0 0 0
0 0 0 1 1 0 0 0 0 0 255 0 0 0 0 0
0 0 0 0 0 0 0 0 255 0 0 0 0 0 0 0
0 0 0 0 0 0 0 255 0 0 0 0 0 0 1 1
0 0 0 0 0 255 0 0 0 0 0 0 0 0 0 0
0 0 0 0 0 0 0 0 0 0 0 0 0 0 0 0
0 0 0 0 0 0 0 0 255 0 0 0 0 0 0 0
0 0 0 0 0 0 0 255 0 0 0 0 0 0 0 0
0 0 0 0 0 255 0 0 0 0 0 0 0 0 0 0
0 0 0 0 255 0 0 0 0 0 0 0 0 0 0 0
0 0 255 0 0 0 0 0 0 0 0 0 0 0 0 0
0 255 0 0 0 0 0 1 3 3 1 0 0 0 0 255
0 0 0 0 0 0 1 1 1 1 0 0 0 0 255 0
0 0 0 1 4 4 3 0 0 0 0 0 255 0 0 0
0 0 0 0 0 0 0 0 0 0 0 255 0 0 0 0
0 0 2 2 2 1 0 0 0 0 255 0 0 0 0 0
0 0 0 0 0 0 0 0 0 255 0 0 0 0 0 0
0 0 0 0 0 0 0 255 0 0 0 0 0 0 0 0
0 0 0 0 0 0 255 0 0 0 0 0 0 0 0 0
0 0 0 0 0 255 0 0 0 0 0 0 0 0 0 0
0 0 0 255 0 0 0 0 0 0 0 0 0 0 0 0
0 255 0 0 0 0 0 0 1 1 0 0 0 0 0 0
255 0 0 0 0 0 0 0 0 0 0 0 0 0 0 255
0 0 0 0 0 0 0 0 0 0 0 0 0 255 0 0
0 0 0 0 0 0 0 0 0 0 0 0 255 0 0 0
1 1 0 0 0 1 1 0 0 0 0 255 0 0 0 0
0 0 0 0 0 0 0 0 0 255 0 0 0 0 0 0
0 0 0 0 0 0 0 0 255 0 0 0 0 0 0 0
0 0 0 0 0 3 255 1 0 0 0 0 0 0 0 0
0 0 0 0 0 255 0 0 1 0 0 0 0 0 0 0
0 0 0 255 0 0 0 0 0 0 0 0 0 0 0 0
0 0 255 0 0 0 0 0 0 0 0 0 0 0 0 0
255 0 0 0 0 0 0 0 0 0 0 0 0 0 0 0
0 0 0 0 0 0 1 0 0 0 0 0 0 0 0 0
0 0 0 255 0 0 0 0 0 0 0 0 0 0 0 0
0 0 255 0 0 0 0 0 0 0 0 0 0 0 0 0
255 0 0 0 0 0 0 0 0 0 0 0 0 0 0 255
0 0 0 0 0 0 0 0 0 0 0 0 0 255 0 0
0 0 0 0 0 0 0 0 0 0 0 0 255 0 0 0
0 0 0 0 0 0 0 0 0 0 255 0 0 0 0 0
0 1 1 0 0 0 0 0 0 255 0 0 0 0 0 0
0 0 0 0 0 0 0 255 0 0 0 0 0 0 0 0
0 0 0 0 0 0 255 0 0 0 0 0 0 0 0 0
0 0 0 0 0 255 0 0 0 0 0 0 0 0 0 0
0 0 0 0 255 0 0 0 0 0 0 0 0 0 0 0
0 0 255 0 0 0 0 0 0 0 0 0 0 0 0 0
0 255 0 0 0 0 0 0 0 0 0 0 0 0 0 0
255 0 0 0 0 0 0 0 0 0 0 0 0 0 255 0
0 0 0 0 0 0 0 0 0 0 0 0 255 0 0 0
0 0 0 0 0 0 0 0 0 0 0 255 0 0 0 0
0 0 0 0 0 0 0 0 0 0 255 0 0 0 0 0
0 0 0 0 0 0 0 0 255 0 0 0 0 0 0 0
0 0 0 0 0 0 0 255 0 0 0 0 0 0 0 0
0 0 0 0 0 0 255 0 0 0 0 0 0 0 0 0
0 0 0 0 255 0 0 0 0 0 0 0 0 0 0 0
0 0 0 255 0 0 0 0 0 0 0 0 0 0 0 0
0 255 0 0 0 0 0 0 0 0 0 0 0 0 0 0
255 0 0 0 0 0 0 0 0 0 0 0 0 0 255 0
0 0 0 0 0 0 0 0 0 0 0 0 0 255 0 0
0 0 0 0 0 0 0 0 0 0 0 255 0 0 0 0
0 0 0 0 0 0 0 0 0 0 0 0 0 255 255 255
255 255 255 255 255 255 255 255 255 255 255 255 255 255 255 255
255 255 255 255 255 255 255 255 255 255 255 255 255 255 255 255
255 255 255 255 255 255 255 255 255 255 255 255 255 255 255 255
255 255 255 255 255 255 255 255 255 255 255 255 255 255 255 255
255 255 255 255 255 255 255 255 255 255 255 255 255 255 255 255
255 255 255 255 255 255 255 255 255 255 255 255 255 255 255 255
255 255 255 255 255 255 255 255 255 255 255 255 255 255 255 255
255 255 255 255 255 255 255 255 255 255 255 255 255 255 255 255
255 255 255 255 255 255 255 255 255 255 255 255 255 255 255 255
255 255 255 255 255 255 255 255 255 255 255 255 255 255 255 255
255 255 255 255 255 255 255 255 255 255 255 255 255 255 255 255
255 255 255 255 255 255 255 255 255 255 255 255 255 255 255 255
255 255 255 255 255 255 255 255 255 255 255 255 255 255 255 255
255 255 255 255 255 255 255 255 255 255 255 255 0 0 0 0
0 0 0 0 0 0 0 0 0 255 0 0 0 0 0 0
0 0 0 0 0 0 0 255 0 0 0 0 0 0 0 0
0 0 0 0 0 0 255 0 0 0 0 0 0 0 0 0
0 0 0 0 0 255 0 0 0 0 0 0 0 0 0 0
0 0 0 255 0 1 0 0 0 0 0 0 0 0 0 0
0 0 255 0 0 0 0 0 0 0 0 0 0 0 0 0
0 255 0 0 0 0 0 0 0 0 0 0 0 0 0 255
0 0 0 0 0 0 0 0 0 0 0 0 0 0 255 0
0 0 0 0 0 0 0 0 0 0 0 0 255 0 0 0
0 0 0 0 0 0 0 0 0 0 0 255 0 0 0 0
0 0 0 0 0 0 0 0 0 255 0 0 0 0 0 0
0 0 0 0 0 0 0 0 255 0 0 0 0 0 0 0
0 0 0 0 0 0 255 0 0 0 0 0 0 0 0 0
0 0 0 0 0 0 0 0 0 0 0 0 0 0 0 0
0 0 0 0 0 0 0 0 0 255 0 0 0 0 0 0
0 0 0 0 0 0 0 0 255 0 0 0 0 0 0 0
0 0 0 0 0 0 255 0 0 0 0 0 0 0 0 0
0 0 0 0 0 255 0 0 0 0 0 0 0 0 0 0
0 0 0 255 0 0 0 0 0 0 0 0 0 0 0 0
0 0 255 0 0 0 0 0 0 0 0 0 0 0 0 0
255 0 0 0 0 0 0 0 0 0 0 0 0 0 0 255
0 0 0 0 0 0 0 0 0 0 0 0 0 255 0 0
0 0 0 0 0 0 0 0 0 0 0 0 255 0 0 0
0 0 0 0 0 0 0 0 0 0 0 255 0 0 0 0
0 0 0 0 0 0 0 0 0 0 255 0 0 0 0 0
0 0 0 0 0 0 0 0 255 0 0 0 0 0 0 0
0 0 0 0 0 0 0 255 0 0 0 0 0 0 0 0
0 0 0 0 0 0 255 255 255 255 255 255 255 255 255 255
255 255 255 255 255 255 255 255 255 255 255 255 255 255 255 255
255 255 255 255 255 255 255 255 255 255 255 255 255 255 255 255
255 255 255 255 255 255 255 255 255 255 255 255 255 255 255 255
255 255 255 255 255 255 255 255 255 255 255 255 255 255 255 255
255 255 255 255 255 255 255 255 255 255 255 255 255 255 255 255
255 255 255 255 255 255 255 255 255 255 255 255 255 255 255 255
255 255 255 255 255 255 255 255 255 255 255 255 255 255 255 255
255 255 255 255 255 255 255 255 255 255 255 255 255 255 255 255
255 255 255 255 255 255 255 255 255 255 255 255 255 255 255 255
255 255 255 255 255 255 255 255 255 255 255 255 255 255 255 255
255 255 255 255 255 255 255 255 255 255 255 255 255 255 255 255
255 255 255 255 255 255 255 255 255 255 255 255 255 255 255 255
255 255 255 255 255 255 255 255 255 255 255 255 255 255 255 255
255 255 255 0 0 0 0 0 0 0 0 0 0 0 0 0
0 0 0 0 255 0 0 0 0 0 0 0 0 0 0 0
0 0 0 255 0 0 0 0 0 0 0 0 0 0 0 0
0 255 0 0 0 0 0 0 0 0 0 0 0 0 0 0
255 0 0 0 0 0 0 0 0 0 0 0 0 0 255 0
0 0 0 0 0 0 0 0 0 0 0 0 0 255 0 0
0 0 0 0 0 0 0 0 0 0 0 255 0 0 0 0
0 0 0 0 0 0 0 0 0 0 255 0 0 0 0 0
0 0 0 0 0 0 0 0 255 0 0 0 0 0 0 0
0 0 0 0 0 0 0 255 0 0 0 0 0 0 0 0
0 0 0 0 0 0 255 0 0 0 0 0 0 0 1 0
0 0 0 0 0 255 0 0 0 0 0 0 0 0 0 0
0 0 0 255 0 0 0 0 0 0 0 0 0 0 0 0
0 0 255 0 0 0 0 0 0 0 0 0 0 0 0 0
0 255 0 0 0 0 0 0 0 0 0 0 0 0 0 255
0 0 0 0 0 0 0 0 0 0 0 0 0 255 0 0
0 0 0 0 0 0 0 0 0 0 0 0 255 0 0 0
0 0 0 0 0 0 0 0 0 0 0 255 0 0 0 0
0 0 0 0 0 0 0 0 0 255 0 0 0 0 0 0
0 0 0 0 0 0 0 0 255 0 0 0 0 0 0 0
0 0 0 0 0 0 0 255 0 0 0 0 0 0 0 0
0 0 0 0 0 255 0 0 0 0 0 0 0 0 0 0
0 0 0 0 255 0 0 0 0 0 0 0 0 0 0 0
0 0 255 0 0 0 0 0 0 0 0 0 0 0 0 0
0 255 0 0 0 0 0 0 0 0 0 0 0 0 0 255
0 0 0 0 0 0 0 0 0 0 0 0 0 0 255 0
0 0 0 0 0 0 0 0 0 0 0 0 255 0 0 0
0 0 0 0 0 0 0 0 0 0 0 0 0 0 0 0
0 0 0 0 0 0 0 0 0 0 0 0 0 0 0 255
0 0 0 0 0 0 0 0 0 0 0 0 0 0 255 0
0 0 0 0 0 0 0 0 0 0 0 0 255 0 0 0
0 0 0 0 0 0 0 0 0 0 0 255 0 0 0 0
0 0 0 0 0 0 0 0 0 255 0 0 0 0 0 0
0 0 0 0 0 0 0 0 255 0 0 0 0 0 0 0
0 0 0 0 0 0 255 0 0 0 0 0 0 0 0 0
0 0 0 0 0 255 0 0 0 0 0 0 0 0 0 0
0 0 0 255 0 0 0 0 0 0 0 0 0 0 0 0
0 0 255 0 0 0 0 0 0 0 0 0 0 0 0 0
0 255 0 0 0 0 0 1 1 1 0 1 0 0 0 0
255 0 0 0 0 0 0 0 0 0 0 0 0 0 255 0
0 0 0 0 0 0 0 0 0 0 0 0 0 255 0 0
0 0 0 0 0 0 0 0 0 0 0 0 255 0 0 0
0 0 0 0 0 0 0 0 0 0 255 0 0 0 0 0
0 0 0 0 0 0 0 0 255 0 0 0 0 0 0 0
0 0 0 0 0 0 0 255 0 0 0 0 0 0 0 1
1 0 0 0 0 0 255 0 0 0 0 0 0 0 0 0
0 0 0 0 255 0 0 0 0 0 0 0 0 0 0 0
0 0 0 255 0 0 0 0 0 0 0 1 1 0 0 0
0 0 255 0 0 0 0 0 0 0 0 0 0 0 0 0
255 0 0 0 0 0 0 0 0 0 0 0 0 0 0 255
0 0 0 0 0 0 0 0 0 0 0 0 0 255 0 0
0 0 0 0 0 0 0 0 0 0 0 0 255 0 0 0
0 0 1 1 1 0 0 0 0 0 255 0 0 0 0 0
0 0 0 0 0 0 0 0 0 255 0 0 0 0 0 0
0 0 0 0 0 0 0 255 0 0 0 0 0 0 0 0
0 0 0 0 0 0 0 0 0 0 0 0 0 0 0 0
0 0 0 0 0 0 0 0 0 0 255 0 0 0 0 0
0 0 0 0 0 0 0 0 0 255 0 0 0 0 0 0
0 0 0 0 0 0 0 255 0 0 0 0 0 0 0 0
0 0 0 0 0 0 255 0 0 0 0 0 0 0 0 0
0 0 0 0 255 0 0 0 0 0 0 0 1 1 0 0
0 0 0 255 0 0 0 0 0 0 0 0 0 0 0 0
0 255 0 0 0 0 0 0 0 0 0 0 0 0 0 0
255 0 0 0 0 0 21 25 38 38 0 0 0 0 255 0
0 0 0 0 0 0 0 0 0 0 0 0 0 255 0 0
0 0 0 0 2 21 21 0 0 0 0 0 255 0 0 0
0 1 4 1 1 0 1 0 0 0 0 255 0 0 0 0
0 1 1 1 0 0 0 0 0 255 0 0 0 0 28 107
108 107 31 0 0 0 0 0 255 0 0 0 0 0 0 8
2 0 0 0 0 0 0 255 0 0 0 0 1 5 7 4
0 0 0 0 0 255 0 0 0 0 0 0 0 0 0 0
0 0 0 255 0 0 0 0 0 1 1 1 3 0 0 0
0 0 255 0 0 0 0 1 5 88 88 4 1 0 0 0
0 255 0 0 0 0 1 1 1 1 0 0 0 0 0 255
0 0 0 0 0 9 23 32 23 10 0 0 0 0 255 0
0 0 0 1 15 15 11 10 2 0 0 0 0 255 0 0
0 0 0 0 0 0 0 0 0 0 0 255 0 0 1 1
1 5 5 9 0 1 0 0 0 0 255 0 0 0 0 0
7 9 9 1 0 0 0 0 255 0 0 0 0 0 0 0
1 0 0 0 0 0 0 255 0 0 0 0 0 4 4 10
4 0 0 0 0 255 0 0 0 0 0 10 12 14 15 14
1 0 0 0 255 0 0 0 0 0 9 11 8 3 0 0
0 0 255 0 0 0 0 1 7 8 10 8 3 0 0 0
0 0 0 0 0 0 0 0 0 0 0 0 0 9 10 10
1 1 0 0 0 255 0 0 0 0 0 0 1 1 0 0
0 0 0 0 255 0 0 0 0 0 1 1 0 0 1 1
0 0 255 0 0 0 0 0 0 0 0 0 0 0 0 0
0 255 0 0 0 0 0 0 0 0 0 0 0 0 0 255
0 0 0 0 0 2 9 9 9 2 0 0 0 0 255 0
0 0 0 0 0 0 0 0 0 0 0 0 255 0 0 0
0 0 0 0 0 0 0 0 0 0 0 255 0 0 0 2
25 46 46 46 56 56 0 0 0 255 0 0 0 0 0 0
0 3 0 0 0 0 0 0 255 0 0 0 0 1 87 146
212 143 76 0 0 0 0 255 0 0 0 1 5 4 1 0
0 1 0 0 0 0 255 0 0 0 0 7 21 71 71 1
0 0 0 0 255 0 0 0 28 95 108 108 107 85 37 2
1 0 0 255 0 0 0 0 5 11 18 17 8 1 0 0
0 0 255 0 0 0 0 8 21 21 28 14 0 0 0 0
255 0 0 0 0 3 3 3 3 3 1 1 0 0 255 0
0 0 0 1 5 11 19 19 11 0 0 0 0 255 0 0
0 1 5 92 92 97 90 4 0 0 0 0 255 0 0 0
0 5 8 31 31 31 0 0 0 0 255 0 0 0 0 9
33 33 32 24 18 9 0 0 0 255 0 0 0 1 12 15
15 15 16 11 0 0 0 0 255 0 0 0 0 1 11 19
19 0 0 0 0 0 255 0 0 0 1 5 26 26 24 17
3 0 0 0 0 255 0 0 0 0 10 42 63 47 42 1
0 0 0 255 0 0 0 0 0 0 9 9 5 1 1 0
0 0 255 0 0 0 0 4 5 5 10 12 10 0 0 0
255 0 0 0 0 10 17 17 21 22 25 17 1 0 0 255
0 0 0 0 9 30 43 43 29 3 0 0 0 255 0 0
0 1 7 21 21 18 14 11 2 0 0 0 0 0 0 0
0 0 0 0 0 0 1 16 16 18 18 10 1 0 0 0
255 0 0 0 0 0 9 9 7 4 1 0 0 0 0 255
0 0 0 0 0 5 5 5 1 1 0 0 0 255 0 0
0 0 1 1 2 1 1 0 0 0 0 0 255 0 0 0
0 1 2 4 3 0 0 0 0 0 255 0 0 0 0 0
9 9 11 14 14 2 0 0 0 255 0 0 0 0 0 0
2 2 1 0 0 0 0 255 0 0 0 0 0 1 5 7
8 8 1 0 0 0 255 0 0 2 31 53 67 46 46 51
70 56 0 0 255 0 0 0 0 0 0 2 3 3 0 0
0 0 0 255 0 0 0 1 87 173 194 231 224 150 76 0
0 0 255 0 0 0 1 5 5 1 1 0 0 0 0 0
0 255 0 0 0 1 182 200 171 166 71 0 0 0 0 255
0 0 28 57 95 107 106 105 80 72 31 1 0 0 255 0
0 0 5 16 29 28 25 23 2 1 0 0 0 255 0 0
0 2 16 24 29 32 28 8 0 0 0 255 0 0 1 3
9 5 8 5 5 5 1 0 0 255 0 0 0 0 7 11
21 32 32 26 10 0 0 0 255 0 0 0 1 67 92 92
90 97 90 4 0 0 0 255 0 0 0 5 36 36 36 36
31 26 1 0 0 255 0 0 0 8 33 33 32 26 22 16
10 2 0 0 255 0 0 0 12 16 16 16 36 36 24 7
0 0 0 255 0 0 0 1 8 26 19 23 10 1 0 0
0 255 0 0 0 1 17 29 28 28 28 23 0 0 0 0
255 0 0 0 10 43 52 63 63 59 37 1 0 0 255 0
0 0 0 0 14 18 14 14 2 1 1 0 0 255 0 0
0 2 4 7 9 10 10 4 2 0 0 255 0 0 0 5
22 32 22 22 22 24 18 1 0 0 255 0 0 0 0 30
66 70 70 45 29 1 0 0 255 0 0 0 4 21 24 24
18 22 18 10 1 0 0 0 0 0 0 0 0 0 0 0
0 4 22 24 16 11 7 3 0 0 0 255 0 0 0 0
9 16 18 18 7 2 1 0 0 0 255 0 0 0 0 5
8 5 5 4 1 0 0 0 255 0 0 0 0 1 2 4
2 3 0 0 0 0 0 255 0 0 0 0 4 9 11 11
11 0 0 0 0 255 0 0 0 0 1 11 15 15 17 19
12 0 0 0 255 0 0 0 0 0 5 5 10 4 0 0
0 0 255 0 0 0 0 5 9 9 9 9 9 8 0 0
0 255 0 1 17 49 67 67 53 46 53 70 70 1 0 255
0 0 0 0 0 2 2 3 3 2 0 0 0 0 255 0
0 5 9 146 184 194 240 240 209 143 1 0 0 255 0 0
0 1 5 5 2 1 1 0 0 0 0 0 255 0 0 1
171 200 207 211 196 159 35 0 0 0 255 0 0 31 57 95
105 105 105 80 85 67 2 0 0 255 0 0 0 11 29 29
25 25 30 30 3 1 0 0 255 0 0 1 11 28 32 35
35 29 14 0 0 0 255 0 0 1 4 9 5 8 8 10
10 4 0 0 255 0 0 0 0 14 23 49 51 53 32 17
0 0 0 255 0 0 1 26 67 85 76 85 105 105 47 0
0 0 255 0 0 0 36 43 40 31 28 31 28 15 0 0
255 0 0 4 37 51 25 23 16 22 22 15 2 0 0 255
0 0 1 12 16 16 18 25 25 16 7 0 0 0 255 0
0 0 4 23 26 19 24 17 7 1 0 0 255 0 0 0
0 11 25 25 49 42 32 1 0 0 0 255 0 0 2 42
52 63 63 86 84 52 1 0 0 255 0 0 0 0 4 22
23 23 25 16 1 1 0 0 255 0 0 0 3 7 8 10
12 12 10 2 0 0 255 0 0 1 7 22 25 22 22 22
24 18 1 0 0 255 0 0 0 1 30 66 66 77 50 45
1 0 0 255 0 0 1 3 24 28 32 19 19 18 10 1
0 0 0 0 0 0 0 0 0 0 0 0 16 18 18 16
21 11 5 0 0 0 255 0 0 0 0 11 18 22 22 22
15 1 0 0 0 255 0 0 0 2 5 8 5 5 4 0
0 0 0 255 0 0 0 0 0 2 4 2 3 1 1 0
0 0 255 0 0 0 0 10 10 11 11 11 1 0 0 0
255 0 0 0 0 1 12 12 17 17 18 5 1 0 0 255
0 0 0 0 0 0 5 4 4 0 0 0 0 255 0 0
0 0 14 14 9 7 7 15 9 0 0 0 255 0 1 23
49 53 53 53 51 53 72 72 2 0 255 0 0 0 0 1
1 1 1 2 2 0 0 0 0 255 0 0 5 9 168 184
194 208 238 209 126 5 0 0 255 0 0 1 3 5 5 2
1 1 0 0 0 0 0 255 0 1 1 182 200 200 171 171
159 46 2 0 0 255 0 0 31 57 99 99 106 106 87 87
67 0 0 0 255 0 0 0 15 29 29 25 25 30 29 1
0 0 0 255 0 0 5 16 47 43 43 43 38 18 0 0
0 255 0 0 1 4 10 5 5 5 10 5 4 0 0 255
0 0 0 0 21 29 59 53 65 32 17 0 0 1 255 0
0 4 30 66 67 67 85 105 105 49 1 0 0 255 0 0
3 25 36 40 21 28 31 28 15 0 0 255 0 0 4 37
37 25 23 23 26 30 23 3 0 0 255 0 0 1 15 18
22 32 33 30 21 5 0 0 0 255 0 0 2 4 10 23
17 18 16 4 1 0 0 255 1 0 0 1 11 25 45 49
42 23 3 0 0 0 255 0 0 1 43 77 77 67 84 61
57 1 0 0 255 0 0 0 0 7 14 23 19 19 5 2
0 0 0 255 0 0 0 2 5 8 9 12 8 5 2 1
0 255 0 0 1 5 22 25 22 22 23 24 18 1 0 0
255 0 0 0 11 54 77 87 77 51 45 1 0 0 255 0
0 0 3 19 19 12 12 19 18 9 2 0 0 0 0 0
0 0 0 0 0 0 0 9 18 18 9 11 7 5 0 0
0 255 0 0 0 0 9 18 22 19 19 10 1 0 0 0
255 0 0 0 2 5 8 5 5 4 0 0 0 0 255 0
0 0 0 0 1 1 1 3 2 1 0 0 0 255 0 0
0 2 12 12 11 11 11 1 0 0 0 255 0 0 0 0
1 12 12 12 17 18 3 0 0 0 255 0 0 0 0 4
5 5 5 4 0 0 0 0 255 0 0 0 0 12 12 5
5 7 18 18 0 0 0 255 0 0 1 39 50 44 44 32
53 50 35 2 0 255 0 0 0 0 1 2 1 1 3 1
0 0 0 0 255 0 0 0 9 167 173 191 208 236 204 126
2 0 0 255 0 1 2 3 3 8 4 1 1 0 0 0
0 0 255 0 1 1 171 197 200 211 211 108 46 2 0 0
255 0 0 24 112 112 99 99 112 107 105 22 0 0 0 255
0 0 0 15 35 31 25 25 30 23 1 0 0 0 255 0
0 11 29 45 43 43 43 38 18 0 0 0 255 0 0 0
4 5 5 5 5 8 7 5 0 0 255 0 0 0 0 21
30 59 42 53 29 5 0 0 0 255 1 1 3 30 66 73
73 85 92 81 49 1 0 0 255 0 0 3 17 43 43 43
31 31 28 9 0 0 255 0 1 1 5 25 25 25 26 36
30 23 3 0 0 255 0 0 0 12 18 23 25 32 25 21
2 0 0 0 255 0 1 1 2 11 23 18 18 16 1 0
0 0 255 0 0 0 0 9 21 45 45 31 7 1 0 0
0 255 0 0 2 30 83 85 99 90 61 52 0 0 0 255
0 0 0 0 7 14 23 23 25 5 1 0 0 0 255 0
0 0 2 4 7 7 11 11 10 5 1 0 255 0 0 0
3 19 22 23 19 23 23 5 0 0 0 255 0 0 0 11
28 77 90 59 50 10 0 0 0 255 0 0 0 2 8 12
12 12 12 10 2 1 0 0 0 0 0 0 0 0 0 0
0 0 1 8 8 8 9 5 1 0 0 0 255 0 0 0
0 4 9 22 19 16 1 0 0 0 0 255 0 0 0 0
5 9 8 5 3 0 0 0 0 255 0 0 0 0 0 1
1 1 1 1 0 0 0 0 255 0 0 0 1 10 10 10
10 2 1 0 0 0 255 0 0 0 0 0 12 12 5 4
3 0 0 0 0 255 0 0 0 0 0 4 5 5 3 0
0 0 0 255 0 0 0 1 7 12 12 7 7 7 4 0
0 0 255 0 0 0 33 42 45 44 32 32 32 10 0 0
255 0 0 0 0 0 1 1 1 1 0 0 0 0 0 255
0 0 0 0 21 161 173 184 191 126 2 0 0 0 255 0
1 2 3 4 4 4 2 0 0 0 0 0 0 255 0 0
1 26 148 166 148 120 47 7 0 0 0 255 0 0 0 64
97 91 91 111 107 86 4 0 0 0 255 0 0 0 0 15
25 25 23 18 4 0 0 0 0 255 0 0 2 17 29 40
43 43 29 1 0 0 0 255 0 0 0 4 5 5 5 4
4 4 4 0 0 255 0 0 0 0 1 21 30 30 29 5
1 0 0 0 255 0 0 1 1 30 70 70 70 65 50 1
0 0 0 255 0 0 0 3 18 32 30 30 23 9 0 0
0 255 0 0 0 1 5 19 35 32 33 26 3 0 0 0
255 0 0 0 0 12 23 23 23 21 5 2 0 0 0 255
0 0 0 1 1 11 17 16 4 0 0 0 0 255 0 0
0 0 5 15 31 31 7 2 0 0 0 0 255 0 0 0
1 63 77 99 67 59 4 0 0 0 255 0 0 0 0 0
10 14 11 2 1 0 0 0 0 255 0 0 0 0 2 4
7 7 5 5 1 0 0 255 0 0 0 2 8 12 23 17
17 5 3 0 0 0 255 0 0 0 0 11 37 59 37 10
1 0 0 0 255 0 0 0 0 0 8 8 10 4 2 1
0 0 0 0 0 0 0 0 0 0 0 0 0 0 0 2
2 1 0 0 0 0 0 255 0 0 0 0 2 4 4 0
0 0 0 0 0 0 255 0 0 0 0 0 3 4 3 0
0 0 0 0 255 0 0 0 0 0 0 0 0 0 0 0
0 0 0 255 0 0 0 0 1 1 2 2 1 0 0 0
0 255 0 0 0 0 0 0 2 1 1 0 0 0 0 0
255 0 0 0 0 0 1 0 0 0 0 0 0 0 255 0
0 0 1 1 1 1 1 1 1 0 0 0 0 255 0 0
0 1 29 29 26 26 29 14 1 0 0 255 0 0 0 0
0 0 0 0 0 0 0 0 0 0 255 0 0 0 0 3
21 63 63 19 3 0 0 0 0 255 0 0 1 2 4 17
4 2 1 0 0 0 0 0 255 0 0 0 1 28 107 107
46 9 1 0 0 0 255 0 0 0 3 64 69 69 80 69
1 1 0 0 0 255 0 0 0 0 0 9 9 5 0 0
0 0 0 0 255 0 0 1 3 14 15 15 15 1 0 0
0 0 255 0 0 0 0 3 4 4 4 3 2 1 0 0
255 0 0 0 0 0 1 5 5 4 1 0 0 0 0 255
0 0 0 0 1 7 16 16 3 1 1 0 0 0 255 0
0 0 0 1 23 23 23 9 0 0 0 0 255 0 0 0
1 2 5 19 26 26 0 0 0 0 0 255 0 0 0 0
0 22 19 3 2 0 1 0 0 0 255 0 0 0 0 0
0 1 1 0 0 0 0 0 255 0 0 0 0 0 3 3
3 1 0 0 0 0 0 255 0 0 0 0 2 22 63 22
0 0 0 0 0 255 0 0 0 0 0 0 1 0 0 0
0 0 0 0 255 0 0 0 0 1 4 4 3 3 1 0
0 0 255 0 0 1 1 1 2 1 1 0 0 0 0 0
0 255 0 0 0 0 1 0 1 0 1 0 0 0 0 255
0 0 0 0 0 0 0 1 1 0 0 0 0 0 0 0
0 0 0 0 0 0 0 0 0 0 0 0 0 0 0 0
0 0 255 0 0 0 0 1 1 0 0 0 0 0 0 0
0 255 0 0 0 0 0 0 0 0 0 0 0 0 0 255
0 0 0 0 0 0 0 0 0 0 0 0 0 0 255 0
0 0 0 0 0 0 0 0 0 0 0 0 255 0 0 0
0 0 0 0 0 0 0 0 0 0 0 255 0 0 0 0
0 0 0 0 0 0 0 0 0 255 0 0 0 1 1 0
0 0 0 0 0 0 0 0 255 0 0 0 0 1 4 9
12 12 1 1 0 0 255 0 0 0 0 0 0 0 0 0
0 0 0 0 0 255 0 0 0 0 0 1 3 1 0 0
0 0 0 0 255 0 0 0 0 4 111 4 1 1 0 0
0 0 0 255 0 0 0 0 1 1 0 0 0 0 0 0
0 255 0 0 0 0 0 0 0 0 0 0 0 0 0 0
255 0 0 0 0 0 1 1 0 0 0 0 0 0 0 255
0 0 0 1 1 1 0 0 0 0 0 0 0 255 0 0
0 0 0 4 4 1 0 0 0 0 0 255 0 0 0 0
0 0 0 0 0 0 0 0 0 0 255 0 0 0 0 0
0 0 1 1 0 0 0 0 0 255 0 0 0 0 0 0
0 0 0 0 0 0 0 255 0 0 0 0 1 1 4 1
1 0 0 0 0 0 255 0 0 0 0 0 0 2 0 0
0 0 0 0 0 255 0 0 0 0 0 0 0 0 0 0
0 0 0 255 0 0 0 0 0 0 1 1 0 0 0 0
0 0 255 0 0 0 0 0 1 0 0 0 0 0 0 0
255 0 0 0 0 0 0 0 0 0 0 0 0 0 0 255
0 0 0 0 0 0 0 0 0 0 0 0 0 255 0 0
1 0 0 0 0 0 0 0 0 0 0 0 255 0 0 0
0 0 0 0 0 0 0 0 0 0 255 0 0 0 0 0
0 0 0 0 0 0 0 0 0 0 0 0 0 0 0 0
0 0 0 0 0 0 0 0 0 0 0 0 0 255 0 0
0 0 0 0 0 0 0 0 0 0 0 0 255 0 0 0
0 0 0 0 0 0 0 0 0 0 255 0 0 0 0 0
0 0 0 0 0 0 0 0 0 255 0 0 0 0 0 0
0 0 0 0 0 0 0 255 0 0 0 0 0 0 0 0
0 0 0 0 0 0 255 0 0 0 0 0 0 0 0 0
0 0 0 0 255 0 0 0 0 0 0 0 0 0 0 0
0 0 0 255 0 0 0 0 0 0 0 0 0 0 0 0
0 255 0 0 0 0 0 0 0 0 0 0 0 0 0 0
255 0 0 0 0 0 0 0 0 0 0 0 0 0 0 255
0 0 0 0 54 255 111 1 0 0 0 0 0 0 255 0
0 0 0 0 0 0 0 0 0 0 0 0 255 0 0 0
0 0 0 0 0 0 0 0 0 0 0 255 0 0 0 0
0 0 0 0 0 0 0 0 0 0 255 0 0 0 0 0
0 0 0 0 0 0 0 0 255 0 0 0 0 0 0 0
0 0 0 0 0 0 255 0 0 0 0 0 0 0 0 0
0 0 0 0 0 255 0 0 0 0 0 0 0 0 0 0
0 0 0 0 255 0 0 0 0 0 0 0 0 0 0 0
0 0 255 0 0 0 0 0 0 0 0 0 0 0 0 0
0 255 0 0 0 0 0 0 0 0 0 0 0 0 0 0
255 0 0 0 0 0 0 0 0 0 0 0 0 0 255 0
0 0 0 0 0 0 0 0 0 0 0 0 0 255 0 0
0 0 0 0 0 0 0 0 0 0 1 255 0 0 0 0
0 0 0 0 0 0 0 0 0 0 255 0 0 0 0 0
0 0 0 0 0 0 0 0 255 0 0 0 0 0 0 0
0 0 0 0 0 0 0 255 0 0 0 0 0 0 0 0
0 0 0 0 0 255 0 0 0 0 0 0 0 0 0 0
0 0 0 0 0 0 0 0 0 0 0 0 0 0 0 0
0 0 0 0 0 0 0 0 255 0 0 0 0 0 0 0
0 0 0 0 0 0 0 255 0 0 0 0 0 0 0 0
0 0 0 0 0 255 0 0 0 0 0 0 0 0 0 0
0 0 0 0 255 0 0 0 0 0 0 0 0 0 0 0
0 0 255 0 0 0 0 0 0 0 0 0 0 0 0 0
0 255 0 0 0 0 0 0 0 0 0 0 0 0 0 255
0 0 0 0 0 0 0 0 0 0 0 0 0 0 255 0
0 0 0 0 0 0 0 0 0 0 0 0 255 0 0 0
0 0 0 0 0 0 0 0 0 0 0 255 0 0 0 0
0 0 0 0 0 0 0 0 0 0 255 0 0 0 0 1
54 1 0 0 0 0 0 0 0 255 0 0 0 0 0 0
0 0 0 0 0 0 0 255 0 0 0 0 0 0 0 0
0 0 0 0 0 0 255 0 0 0 0 0 0 0 0 0
0 0 0 0 0 255 0 0 0 0 0 0 0 0 0 0
0 0 0 255 0 0 0 0 0 0 0 0 0 0 0 0
0 255 0 0 0 0 0 0 0 0 0 0 0 0 0 0
255 0 0 0 0 0 0 0 0 0 0 0 0 0 0 255
0 0 0 0 0 0 0 0 0 0 0 0 0 255 0 0
0 0 0 0 0 0 0 0 0 0 0 0 255 0 0 0
0 0 0 0 0 0 0 0 0 0 0 255 0 0 0 0
0 0 0 0 0 0 0 0 0 255 0 0 0 0 0 0
0 0 0 0 0 0 0 0 255 0 0 0 0 0 0 0
0 0 0 0 0 0 255 0 0 0 0 0 0 0 0 0
0 0 0 0 0 255 0 0 0 0 0 0 0 0 0 0
0 0 0 255 0 0 0 0 0 0 0 0 0 0 0 0
0 0 255 0 0 0 0 0 0 0 0 0 0 0 0 0
255 0 0 0 0 0 0 0 0 0 0 0 0 0 0 0
0 0 0 0 0 0 0 0 0 0 0 0 0 0 0 0
0 0 0 255 0 0 0 0 0 0 0 0 0 0 0 0
0 0 255 0 0 0 0 0 0 0 0 0 0 0 0 0
255 0 0 0 0 0 0 0 0 0 0 0 0 0 0 255
0 0 0 0 0 0 0 0 0 0 0 0 0 255 0 0
0 0 0 0 0 0 0 0 0 0 0 0 255 0 0 0
0 0 0 0 0 0 0 0 0 0 255 0 0 0 0 0
0 0 0 0 0 0 0 0 0 255 0 0 0 0 0 0
0 0 0 0 0 0 0 255 0 0 0 0 0 0 0 0
0 0 0 0 0 0 255 0 0 0 0 0 0 0 0 0
0 0 0 0 0 255 0 0 0 0 0 0 0 0 0 0
0 0 0 0 255 0 0 0 0 0 0 0 0 0 0 0
0 0 255 0 0 0 0 0 0 0 0 0 0 0 0 0
0 255 0 0 0 0 0 0 0 0 0 0 0 0 0 0
255 255 255 255 255 255 255 255 255 255 255 255 255 255 255 255
255 255 255 255 255 255 255 255 255 255 255 255 255 255 255 255
255 255 255 255 255 255 255 255 255 255 255 255 255 255 255 255
255 255 255 255 255 255 255 255 255 255 255 255 255 255 255 255
255 255 255 255 255 255 255 255 255 255 255 255 255 255 255 255
255 255 255 255 255 255 255 255 255 255 255 255 255 255 255 255
255 255 255 255 255 255 255 255 255 255 255 255 255 255 255 255
255 255 255 255 255 255 255 255 255 255 255 255 255 255 255 255
255 255 255 255 255 255 255 255 255 255 255 255 255 255 255 255
255 255 255 255 255 255 255 255 255 255 255 255 255 255 255 255
255 255 255 255 255 255 255 255 255 255 255 255 255 255 255 255
255 255 255 255 255 255 255 255 255 255 255 255 255 255 255 255
255 255 255 255 255 255 255 255 255 255 255 255 255 255 255 255
255 255 255 255 255 255 255 255 255 255 255 255 255 255 255 255
255 255 255 255 255 255 255 255 255 255 255 255 255 255 255 255
255 255 255 255 255 255 255 255 255 255 255 255 255 255 255 255
255 255 255 255 255 255 255 255 255 255 255 255 255 255 255 255
255 255 255 255 255 255 255 255 255 255 255 255 255 255 255 255
255 255 255 255 255 255 255 255 255 255 255 255 255 255 255 255
255 255 255 255 255 255 255 255 255 255 255 255 255 255 255 255
255 255 255 255 255 255 255 255 255 255 255 255 255 255 255 255
255 255 255 255 255 255 255 255 255 255 255 255 255 255 255 255
255 255 255 255 255 255 255 255 255 255 255 255 255 255 255 255
255 255 255 255 255 255 255 255 255 255 255 255 255 255 255 255
255 255 255 255 255 255 255 255 255 255 255 255 255 255 255 255
255 255 255 255 255 255 255 255 255 255 255 255 255 255 255 255
255 255 255 255 255 255 255 255 255 255 255 255 255 255 255 255
255 255 255 255 255 255 255 255 255 255 255 255 0 0 0 0
0 0 0 0 0 0 0 0 0 255 0 0 0 0 0 0
0 0 0 0 0 0 0 255 0 0 0 0 0 0 0 0
0 0 0 0 0 0 255 0 0 0 0 0 0 0 0 0
0 0 0 0 0 255 0 0 0 0 0 0 0 0 0 0
0 0 0 255 0 0 0 0 0 0 0 0 0 0 0 0
0 0 255 0 0 0 0 0 0 0 0 0 0 0 0 0
0 255 0 0 0 0 0 0 0 0 0 0 0 0 0 255
0 0 0 0 0 0 0 0 0 0 0 0 0 0 255 0
0 0 0 0 0 0 0 0 0 0 0 0 255 0 0 0
0 0 0 0 0 0 0 0 0 0 0 255 0 0 0 0
0 0 0 0 0 0 0 0 0 255 0 0 0 0 0 0
0 0 0 0 0 0 0 0 255 0 0 0 0 0 0 0
0 0 0 0 0 0 255 0 0 0 0 0 0 0 0 0
0 0 0 0 0 0 0 0 0 0 0 0 0 0 0 0
0 0 0 0 0 0 0 0 0 255 0 0 0 0 0 0
0 0 0 0 0 0 0 0 255 0 0 0 0 0 0 0
0 0 0 0 0 0 255 0 0 0 0 0 0 0 0 0
0 0 0 0 0 255 0 0 0 0 0 0 0 0 0 0
0 0 0 255 0 0 0 0 0 0 0 0 0 0 0 0
0 0 255 0 0 0 0 0 0 0 0 0 0 0 0 0
255 0 0 0 0 0 0 0 0 0 0 0 0 0 0 255
0 0 0 0 0 0 0 0 0 0 0 0 0 255 0 0
0 0 0 0 0 0 0 0 0 0 0 0 255 0 0 0
0 0 0 0 0 0 0 0 0 0 0 255 0 0 0 0
0 0 0 0 0 0 0 0 0 0 255 0 0 0 0 0
0 0 0 0 0 0 0 0 255 0 0 0 0 0 0 0
0 0 0 0 0 0 0 255 0 0 0 0 0 0 0 0
0 0 0 0 0 0 255 0 0 0 0 0 0 0 0 0
0 0 0 0 255 0 0 0 0 0 0 0 0 0 0 0
0 0 255 0 0 0 0 0 0 0 0 0 0 0 0 0
0 255 0 0 0 0 0 0 0 0 0 0 0 0 0 0
255 0 0 0 0 0 0 0 0 0 0 0 0 0 255 0
0 0 0 0 0 0 0 0 0 0 0 0 0 255 0 0
0 0 0 0 0 0 0 0 0 0 0 0 255 0 0 0
0 0 0 0 0 0 0 0 0 0 255 0 0 0 0 0
0 0 0 0 0 0 0 0 0 255 0 0 0 0 0 0
0 0 0 0 0 0 0 255 0 0 0 0 0 0 0 0
0 0 0 0 0 0 255 0 0 0 0 0 0 0 0 0
0 0 0 0 255 0 0 0 0 0 0 0 0 0 0 0
0 0 0 255 0 0 0 0 0 0 0 0 0 0 0 0
0 255 0 0 0 0 0 0 0 0 0 0 0 0 0 0
0 0 0 0 0 0 0 0 0 0 0 0 0 0 0 0
0 0 0 0 255 0 0 0 0 0 0 0 0 0 0 0
0 0 0 255 0 0 0 0 0 0 0 0 0 0 0 0
0 255 0 0 0 0 0 0 0 0 0 0 0 0 0 0
255 0 0 0 0 0 0 0 0 0 0 0 0 0 255 0
0 0 0 0 0 0 0 0 0 0 0 0 0 255 0 0
0 0 0 0 0 0 0 0 0 0 0 255 0 0 0 0
0 0 0 0 0 0 0 0 0 0 255 0 0 0 0 0
0 0 0 0 0 0 0 0 255 0 0 0 0 0 0 0
1 1 1 0 0 0 0 255 0 0 0 0 0 0 0 0
0 0 0 0 0 0 255 0 0 0 0 0 0 0 0 0
0 0 0 0 0 255 0 0 0 0 0 0 0 0 0 0
0 0 0 255 0 0 0 0 0 0 0 0 0 0 0 0
0 0 255 0 0 0 0 0 0 0 0 0 0 0 0 0
0 255 0 0 0 0 0 0 0 0 0 0 0 0 0 255
0 0 0 0 0 0 0 0 0 0 0 0 0 255 0 0
0 0 0 0 0 0 0 0 0 0 0 0 255 0 0 0
0 0 0 0 0 0 0 0 0 0 0 255 0 0 0 0
1 1 1 5 4 1 0 0 0 255 0 0 0 0 0 0
0 0 0 0 0 0 0 0 255 0 0 0 0 0 0 0
0 0 0 0 0 0 0 255 0 0 0 0 0 0 0 0
0 0 0 0 0 255 0 0 0 0 0 0 0 0 0 0
0 0 0 0 255 0 0 0 0 0 0 1 1 0 0 0
0 0 255 0 0 0 0 0 1 1 1 0 0 0 0 0
0 255 0 0 0 0 0 0 0 0 0 0 0 0 0 255
0 0 0 0 0 0 0 0 0 0 0 0 0 0 255 0
0 0 0 0 3 9 1 0 0 1 0 0 255 0 0 0
0 0 0 0 0 0 0 0 0 0 0 0 0 0 0 0
0 0 0 0 0 0 0 0 0 0 0 0 0 0 0 255
0 0 0 0 0 0 0 1 1 0 0 0 0 0 255 0
0 0 0 0 5 12 12 1 0 0 0 0 255 0 0 0
0 0 0 0 0 0 0 0 0 0 0 255 0 0 0 0
0 4 11 11 0 0 0 0 0 255 0 0 0 0 0 8
22 17 11 7 0 0 0 0 255 0 0 0 0 0 0 1
1 0 0 0 0 0 255 0 0 0 0 0 0 1 2 2
0 0 0 0 0 255 0 0 0 1 1 1 24 31 24 1
0 0 0 255 0 0 0 0 0 1 11 17 7 4 1 0
0 0 255 0 0 0 0 0 0 0 1 0 0 0 0 0
0 255 0 0 0 0 0 0 1 1 0 0 0 0 0 0
255 0 0 0 0 0 0 0 0 0 0 0 0 0 255 0
0 0 0 0 1 1 3 0 0 0 0 0 0 255 0 0
0 0 0 0 0 0 0 0 0 0 0 0 255 0 0 0
0 0 0 1 0 0 0 0 0 0 255 0 0 0 0 1
5 5 5 4 1 0 0 0 255 0 0 0 0 0 0 0
0 0 0 0 0 0 0 255 0 0 0 0 0 1 0 1
0 0 0 0 0 0 255 0 0 1 2 19 69 78 78 28
4 1 1 0 255 0 0 0 0 0 0 0 0 0 0 0
0 0 0 255 0 0 0 0 0 1 12 17 9 0 0 0
0 0 255 0 0 0 0 1 14 59 45 1 0 0 0 0
255 0 0 0 0 0 2 5 5 2 0 0 0 0 0 255
0 0 0 0 0 1 2 2 2 0 0 0 0 255 0 0
0 0 0 1 4 4 4 1 0 0 0 0 255 0 0 0
0 0 0 0 2 1 0 0 0 0 255 0 0 0 0 0
0 5 5 4 1 0 0 0 0 255 0 0 0 0 3 9
11 19 10 2 1 1 0 255 0 0 0 0 0 1 2 2
0 0 0 0 0 0 0 0 0 0 0 0 0 0 0 0
0 0 0 0 0 0 0 0 0 0 255 0 0 0 0 0
0 1 9 9 1 0 0 0 0 255 0 0 0 1 12 29
28 29 12 1 0 0 0 255 0 0 0 0 0 2 10 5
3 0 0 0 0 0 255 0 0 0 0 3 135 135 78 64
1 0 0 0 255 0 0 0 1 8 22 28 36 36 14 7
1 0 0 255 0 0 0 0 0 7 15 18 5 1 0 0
0 255 0 0 0 0 0 0 0 2 2 2 0 0 0 0
255 0 0 0 1 2 15 33 31 25 12 0 0 0 255 0
0 0 0 0 9 19 26 33 9 4 1 0 0 255 0 0
0 0 0 2 2 2 1 0 0 0 0 0 255 0 0 0
0 0 4 10 14 10 1 0 0 0 0 255 0 0 0 0
0 3 3 1 0 0 0 0 0 255 0 0 0 0 0 3
3 5 2 0 0 0 0 0 255 0 0 0 0 0 8 8
8 0 0 0 0 0 0 255 0 0 0 0 1 5 4 3
1 0 0 0 0 255 0 0 0 0 5 8 8 9 9 7
0 0 0 255 0 0 0 0 0 0 1 1 0 0 0 0
0 0 255 0 0 0 1 1 19 28 24 10 1 0 0 0
0 255 0 1 1 19 84 86 86 98 78 28 1 1 0 255
0 0 0 0 0 0 0 0 0 0 0 0 0 0 255 0
0 0 1 1 7 18 19 9 2 0 0 0 0 255 0 0
0 1 24 44 59 45 29 1 0 0 0 255 0 0 0 0
2 8 10 11 5 2 0 0 0 0 255 0 0 0 0 5
10 9 14 9 2 0 0 0 255 0 0 0 1 1 3 4
5 5 5 1 0 0 0 255 0 0 0 0 0 0 2 3
2 0 0 0 0 255 0 0 0 0 0 3 8 8 5 4
0 0 0 0 255 0 0 0 1 8 22 25 30 30 15 2
1 0 255 0 0 0 0 0 3 4 5 5 0 0 0 0
0 0 0 0 0 0 0 0 0 0 0 0 1 1 1 1
0 0 0 0 0 255 0 0 0 0 0 0 3 9 9 1
1 0 0 0 255 0 0 0 12 30 33 29 29 29 23 0
0 0 255 0 0 0 0 2 10 11 7 5 4 0 0 0
0 255 0 0 0 1 95 166 167 167 104 64 1 0 0 255
0 0 0 1 19 23 28 25 35 17 14 1 1 0 255 0
0 0 0 7 23 19 19 17 5 0 0 0 255 0 0 0
0 0 1 2 2 4 7 2 0 0 0 255 0 0 0 1
12 22 22 22 25 25 2 0 0 255 0 0 0 0 7 11
28 33 40 33 9 1 0 0 255 0 0 0 0 1 3 3
3 4 4 0 0 0 0 255 0 0 0 0 1 8 17 17
14 1 1 0 0 0 255 0 0 0 0 3 15 16 9 0
0 0 0 0 255 0 0 0 1 1 3 1 3 2 0 0
0 0 0 255 0 0 0 0 8 15 15 11 7 0 0 0
0 0 255 0 0 0 0 3 5 4 9 4 1 0 0 0
255 0 0 0 2 7 10 10 10 10 14 4 0 0 255 0
0 0 1 1 1 10 8 8 4 0 0 0 0 255 0 0
0 1 12 28 29 31 26 15 2 0 0 0 255 0 0 1
61 102 106 98 106 100 70 3 1 0 255 0 0 0 0 0
0 3 2 1 0 0 0 0 0 255 0 0 0 0 3 8
19 17 9 2 0 0 0 0 255 0 0 0 3 31 45 57
51 38 19 0 0 0 255 0 0 0 2 8 12 12 12 11
5 0 0 0 0 255 0 0 0 2 10 14 16 19 9 2
0 0 0 255 0 0 0 1 2 4 4 5 8 8 4 0
0 0 255 0 0 0 3 1 3 1 7 7 2 0 0 0
255 0 0 0 0 3 9 5 4 5 4 1 0 0 0 255
0 0 0 3 22 22 26 36 26 16 5 1 0 255 0 0
0 0 1 4 7 7 10 5 0 0 0 0 0 0 0 0
0 0 0 0 0 0 1 1 2 1 1 0 0 0 0 0
255 0 0 0 0 3 3 5 15 15 4 1 0 0 0 255
0 0 1 19 30 40 42 35 35 29 0 0 0 255 0 0
0 1 7 10 10 7 7 4 3 0 0 0 255 0 0 0
18 132 168 182 182 147 104 1 0 0 255 0 0 1 1 23
26 30 28 28 19 16 1 0 0 255 0 0 0 1 10 23
23 26 17 5 1 0 0 255 0 0 0 0 0 0 1 1
4 9 4 0 0 0 255 0 0 0 0 30 30 18 18 25
28 2 0 0 255 0 0 0 0 2 9 25 28 33 33 24
2 0 0 255 0 0 0 0 5 7 3 3 4 4 0 0
0 0 255 0 0 0 0 3 8 15 10 10 2 1 0 0
0 255 0 0 0 1 3 8 16 16 9 0 0 0 0 255
0 0 0 1 1 3 3 5 4 0 0 0 0 0 255 0
0 0 1 9 16 15 11 10 3 0 0 0 0 255 0 0
0 4 7 5 4 4 4 1 0 0 0 255 0 0 0 2
10 14 12 11 10 9 4 0 0 255 0 0 0 0 1 9
10 10 10 8 0 0 0 0 255 0 0 0 1 19 23 29
31 29 15 2 1 0 0 255 0 0 2 65 91 65 71 71
98 53 10 2 0 255 0 0 0 0 0 0 3 3 2 0
0 0 0 0 255 0 0 0 1 5 12 28 18 14 2 0
0 0 0 255 0 0 0 17 43 45 51 44 38 19 0 0
0 255 0 0 0 2 9 12 12 11 10 5 1 0 0 0
255 0 0 0 3 11 16 19 19 10 3 0 0 0 255 0
0 0 1 4 4 7 7 10 5 3 0 0 0 255 0 0
0 2 2 2 1 8 8 2 0 0 0 255 0 0 0 0
9 9 5 3 8 3 3 1 0 0 255 0 0 0 8 22
22 26 26 17 8 5 0 0 255 0 0 0 0 1 4 7
7 10 8 1 0 0 0 0 0 0 0 0 0 0 0 0
0 0 1 2 1 1 0 0 0 0 0 255 0 0 0 1
3 3 7 11 11 4 1 0 0 0 255 0 0 1 19 40
42 44 44 44 23 0 0 0 255 0 0 0 1 7 9 10
8 7 7 0 0 0 0 255 0 0 0 21 129 150 182 182
152 99 1 0 0 255 0 0 1 1 28 29 29 24 24 19
16 1 1 0 255 0 0 0 1 7 12 23 26 14 5 1
0 0 255 0 0 0 0 0 0 1 1 4 4 2 0 0
0 255 0 0 0 1 30 30 18 18 28 28 14 0 0 255
0 0 0 0 1 12 42 32 32 24 18 1 0 0 255 0
0 0 0 10 16 7 3 4 4 0 0 0 0 255 0 0
0 0 1 8 15 8 2 1 0 0 0 0 255 0 0 0
0 0 3 8 15 7 0 0 0 0 255 0 0 0 0 1
4 5 5 3 0 0 0 0 0 255 0 0 0 1 10 16
15 15 10 3 0 0 0 0 255 0 0 0 4 14 3 3
5 5 0 0 0 0 255 0 0 0 4 8 12 12 11 11
8 3 0 0 255 0 0 0 0 0 7 10 15 11 9 0
0 0 0 255 0 0 0 1 12 19 29 29 29 16 1 0
0 0 255 0 1 4 65 91 65 71 71 71 35 7 3 0
255 0 0 0 0 0 1 3 3 2 0 0 0 0 0 255
0 0 0 1 5 12 14 14 15 15 2 0 0 0 255 0
0 0 8 45 45 51 38 38 12 0 0 0 255 0 0 2
2 11 11 11 11 9 3 1 0 0 0 255 0 0 0 2
11 18 19 18 10 3 0 0 0 255 0 0 0 0 3 5
11 11 10 8 3 0 0 0 255 0 0 0 2 2 5 1
5 2 2 0 0 0 255 0 0 0 0 5 9 9 5 8
1 1 0 0 0 255 0 0 0 4 12 22 22 16 16 7
5 0 0 255 0 0 0 0 1 3 4 7 8 8 1 0
0 0 0 0 0 0 0 0 0 0 0 0 0 0 1 1
0 0 0 0 0 0 255 0 0 0 2 4 5 7 7 7
3 1 0 0 0 255 0 0 1 5 19 43 44 43 35 3
0 0 0 255 0 0 0 0 3 7 8 7 7 0 0 0
0 0 255 0 0 0 11 76 132 147 150 147 38 0 0 0
255 0 0 0 1 14 28 24 21 24 23 5 0 0 0 255
0 0 0 0 4 11 14 16 14 1 0 0 0 255 0 0
0 0 0 0 1 0 0 1 1 0 0 0 255 0 0 0
0 1 23 30 38 42 18 2 0 0 255 0 0 0 0 1
12 31 29 28 18 7 0 0 0 255 0 0 0 0 5 10
16 7 7 0 0 0 0 0 255 0 0 0 0 0 1 8
2 2 0 0 0 0 0 255 0 0 0 0 0 3 8 14
7 0 0 0 0 255 0 0 0 0 1 3 3 4 3 0
0 0 0 0 255 0 0 0 0 3 10 10 11 3 0 0
0 0 0 255 0 0 0 1 5 5 3 3 3 0 0 0
0 255 0 0 0 2 9 11 11 11 10 4 1 0 0 255
0 0 0 0 0 0 7 11 11 0 0 0 0 0 255 0
0 0 0 4 17 24 28 22 3 1 0 0 0 255 0 1
2 30 65 65 60 60 47 33 4 3 0 255 0 0 0 0
0 1 2 2 1 0 0 0 0 0 255 0 0 0 1 2
3 3 3 7 15 4 0 0 0 255 0 0 0 8 17 28
28 28 12 3 0 0 0 255 0 0 0 0 9 11 11 9
3 1 1 0 0 0 255 0 0 0 0 11 15 15 8 4
0 0 0 0 255 0 0 0 0 1 3 8 8 8 3 0
0 0 0 255 0 0 0 0 2 5 2 2 2 0 0 0
0 255 0 0 0 0 1 5 5 7 7 1 0 0 0 0
255 0 0 0 1 10 24 16 16 8 5 1 0 0 255 0
0 0 0 0 1 3 3 3 1 0 0 0 0 0 0 0
0 0 0 0 0 0 0 0 0 0 0 0 0 0 0 0
0 255 0 0 0 0 1 1 1 0 3 0 0 0 0 0
255 0 0 0 0 5 24 24 11 3 0 0 0 0 255 0
0 0 0 0 2 4 2 0 0 0 0 0 0 255 0 0
0 0 11 69 76 69 38 1 0 0 0 255 0 0 0 0
4 14 16 16 18 5 0 0 0 0 255 0 0 0 0 0
4 11 12 1 1 0 0 0 255 0 0 0 0 0 0 0
0 0 1 0 0 0 0 255 0 0 0 0 1 1 23 18
18 10 1 0 0 255 0 0 0 0 0 1 29 16 8 1
0 0 0 0 255 0 0 0 0 1 1 5 0 0 0 0
0 0 0 255 0 0 0 0 0 0 1 1 0 0 0 0
0 0 255 0 0 0 0 0 2 7 1 0 0 0 0 0
255 0 0 0 0 0 1 1 2 0 0 0 0 0 0 255
0 0 0 0 1 3 3 3 0 0 0 0 0 0 255 0
0 0 0 1 3 3 2 0 0 0 0 0 255 0 0 0
0 4 10 10 10 4 1 0 0 0 255 0 0 0 0 0
0 0 0 0 0 0 0 0 0 255 0 0 0 0 0 4
8 8 3 0 0 0 0 0 255 0 0 0 1 26 30 59
59 33 3 3 0 0 255 0 0 0 0 0 1 1 1 0
0 0 0 0 0 255 0 0 0 0 1 1 1 1 1 1
0 0 0 0 255 0 0 0 0 8 15 15 12 3 1 0
0 0 255 0 0 0 0 0 1 2 7 2 1 0 0 0
0 255 0 0 0 0 0 2 3 2 0 0 0 0 0 255
0 0 0 0 0 1 1 0 0 0 0 0 0 0 255 0
0 0 0 0 0 1 1 1 0 0 0 0 255 0 0 0
0 0 0 3 4 3 0 0 0 0 0 255 0 0 0 0
1 8 16 8 5 1 0 0 0 255 0 0 0 0 0 0
0 0 0 0 0 0 0 0 0 0 0 0 0 0 0 0
0 0 0 0 0 0 0 0 0 0 0 0 255 0 0 0
0 0 0 0 0 0 0 0 0 0 0 255 0 0 0 0
0 0 0 0 0 0 0 0 0 255 0 0 0 0 0 0
0 0 0 0 0 0 0 0 255 0 0 0 0 0 0 0
0 0 0 0 0 0 255 0 0 0 0 2 4 2 4 4
0 0 0 0 0 255 0 0 0 0 0 0 0 0 0 0
0 0 0 255 0 0 0 0 0 0 0 0 0 0 0 0
0 0 255 0 0 0 0 0 0 0 0 0 0 0 0 0
255 0 0 0 0 0 0 0 0 0 0 0 0 0 0 255
0 0 0 0 0 0 0 0 0 0 0 0 0 0 255 0
0 0 0 0 0 0 0 0 0 0 0 0 0 255 0 0
0 0 0 0 0 0 0 0 0 0 0 255 0 0 0 0
0 0 0 0 0 0 0 0 0 0 255 0 0 0 0 0
0 0 0 0 0 0 0 0 0 255 0 0 0 0 0 0
0 0 0 0 0 0 0 255 0 0 0 0 0 1 1 1
0 0 0 0 0 255 0 0 0 0 0 0 0 0 0 0
0 0 0 0 255 0 0 0 0 0 0 1 1 0 0 0
0 0 0 255 0 0 0 0 2 7 0 0 0 0 0 0
0 255 0 0 0 0 0 0 0 0 0 0 0 0 0 0
255 0 0 0 0 0 1 1 1 0 0 0 0 0 0 255
0 0 0 0 0 0 0 0 0 0 0 0 0 255 0 0
0 0 0 0 0 1 1 1 0 0 0 0 255 0 0 0
0 0 0 0 0 0 0 0 0 0 255 0 0 0 0 0
0 0 0 0 0 0 0 0 0 255 0 0 0 0 0 0
1 0 0 0 0 0 0 255 0 0 0 0 0 0 0 0
0 0 0 0 0 0 255 0 0 0 0 0 0 0 0 0
0 0 0 0 255 0 0 0 0 0 0 0 0 0 0 0
0 0 0 0 0 0 0 0 0 0 0 0 0 0 0 0
0 0 0 0 0 0 0 255 0 0 0 0 0 0 0 0
0 0 0 0 0 0 255 0 0 0 0 0 0 0 0 0
0 0 0 0 255 0 0 0 0 0 0 0 0 0 0 0
0 0 0 255 0 0 0 0 0 0 0 0 0 0 0 0
0 255 0 0 0 0 0 0 0 0 0 0 0 0 0 0
255 0 0 0 0 0 0 0 0 0 0 0 0 0 255 0
0 0 0 0 0 0 0 0 0 0 0 0 0 255 0 0
0 0 0 0 0 0 0 0 1 0 0 255 0 0 0 0
0 0 0 0 0 0 0 0 0 0 255 0 0 0 0 0
0 0 0 0 0 0 0 0 0 255 0 0 0 0 0 0
0 0 0 0 0 0 0 0 255 0 0 0 0 0 0 0
0 0 0 0 0 0 255 0 0 0 0 0 0 0 0 0
0 0 0 0 0 255 0 0 0 0 0 0 0 0 0 0
0 0 0 0 255 0 0 0 0 0 0 0 0 0 0 0
0 0 255 0 0 0 0 0 0 0 0 0 0 0 0 0
255 0 0 0 0 0 0 0 0 0 0 0 0 0 0 255
0 0 0 0 0 0 0 0 0 0 0 0 0 0 255 0
0 0 0 1 1 0 0 0 0 0 0 0 255 0 0 0
0 0 0 0 0 0 0 0 0 0 0 255 0 0 0 0
0 0 0 0 0 0 0 0 0 0 255 0 0 0 0 0
0 0 0 0 0 0 0 0 255 0 0 0 0 0 0 0
0 1 0 0 0 0 0 255 0 0 0 0 0 0 0 0
0 0 0 0 0 255 0 0 0 0 0 0 0 0 0 0
0 0 0 0 255 0 0 0 0 0 0 0 0 0 0 0
0 0 255 0 0 0 0 0 0 0 0 0 0 0 0 0
0 255 0 0 0 0 0 0 0 0 0 0 0 0 0 255
0 0 0 0 0 0 0 0 0 0 0 0 0 0 0 0
0 0 0 0 0 0 0 0 0 0 0 0 0 0 0 0
0 0 255 0 0 0 0 0 0 0 0 0 0 0 0 0
0 255 0 0 0 0 0 0 0 0 0 0 0 0 0 255
0 0 0 0 0 0 0 0 0 0 0 0 0 0 255 0
0 0 0 0 0 0 0 0 0 0 0 0 255 0 0 0
0 0 0 0 0 0 0 0 0 0 0 255 0 0 0 0
0 0 0 0 0 0 0 0 0 255 0 0 0 0 0 0
0 0 0 0 0 0 0 0 255 0 0 0 0 0 0 0
0 0 0 0 0 0 255 0 0 0 0 0 0 0 0 0
0 0 0 0 0 255 0 0 0 0 0 0 0 0 0 0
0 0 0 0 255 0 0 0 0 0 0 0 0 0 0 0
0 0 0 255 0 0 0 0 0 0 0 0 0 0 0 0
0 255 0 0 0 0 0 0 0 0 0 0 0 0 0 0
255 0 0 0 0 0 0 0 0 0 0 0 0 0 0 255
0 0 0 0 0 0 0 0 0 0 0 0 0 255 0 0
0 0 0 0 0 0 0 0 0 0 0 255 0 0 0 0
0 0 0 0 0 0 0 0 0 0 255 0 0 0 0 0
0 0 0 0 0 0 0 0 0 255 0 0 0 0 0 0
0 0 0 0 0 0 0 255 0 0 0 0 0 0 0 0
0 0 0 0 0 0 255 0 0 0 0 0 0 0 0 0
0 0 0 0 0 255 0 0 0 0 0 0 0 0 0 0
0 0 0 255 0 0 0 0 0 0 0 0 0 0 0 0
0 0 255 0 0 0 0 0 0 0 0 0 0 0 0 0
255 0 0 0 0 0 0 0 0 0 0 0 0 0 0 255
0 0 0 0 0 0 0 0 0 0 0 0 0 255 0 0
0 0 0 0 0 0 0 0 0 0 0 0 255 0 0 0
0 0 0 0 0 0 0 0 0 0 255 0 0 0 0 0
0 0 0 0 0 0 0 0 0 0 0 0 255 255 255 255
255 255 255 255 255 255 255 255 255 255 255 255 255 255 255 255
255 255 255 255 255 255 255 255 255 255 255 255 255 255 255 255
255 255 255 255 255 255 255 255 255 255 255 255 255 255 255 255
255 255 255 255 255 255 255 255 255 255 255 255 255 255 255 255
255 255 255 255 255 255 255 255 255 255 255 255 255 255 255 255
255 255 255 255 255 255 255 255 255 255 255 255 255 255 255 255
255 255 255 255 255 255 255 255 255 255 255 255 255 255 255 255
255 255 255 255 255 255 255 255 255 255 255 255 255 255 255 255
255 255 255 255 255 255 255 255 255 255 255 255 255 255 255 255
255 255 255 255 255 255 255 255 255 255 255 255 255 255 255 255
255 255 255 255 255 255 255 255 255 255 255 255 255 255 255 255
255 255 255 255 255 255 255 255 255 255 255 255 255 255 255 255
255 255 255 255 255 255 255 255 255 255 255 255 255 255 255 255
255 255 255 255 255 255 255 255 255 255 255 0 0 0 0 0
0 0 0 0 0 0 0 0 255 0 0 0 0 0 0 0
0 0 0 0 0 0 255 0 0 0 0 0 0 0 0 0
0 0 0 0 0 255 0 0 0 0 0 0 0 0 0 0
0 0 0 0 255 0 0 0 0 0 0 0 0 0 0 0
0 0 255 0 0 0 0 0 0 0 0 0 0 0 0 0
0 255 0 0 0 0 0 0 0 0 0 0 0 0 0 0
255 0 0 0 0 0 0 0 0 0 0 0 0 0 255 0
0 0 0 0 0 0 0 0 0 0 0 0 0 255 0 0
0 0 0 0 0 0 0 0 0 0 0 255 0 0 0 0
0 0 0 0 0 0 0 0 0 0 255 0 0 0 0 0
0 0 0 0 0 0 0 0 255 0 0 0 0 0 0 0
0 0 0 0 0 0 0 255 0 0 0 0 0 0 0 0
0 0 0 0 0 255 0 0 0 0 0 0 0 0 0 0
0 0 0 0 0 0 0 0 0 0 0 0 0 0 0 0
0 0 0 0 0 0 0 0 255 0 0 0 0 0 0 0
0 0 0 0 0 0 0 255 0 0 0 0 0 0 0 0
0 0 0 0 0 255 0 0 0 0 0 0 0 0 0 0
0 0 0 0 255 0 0 0 0 0 0 0 0 0 0 0
0 0 255 0 0 0 0 0 0 0 0 0 0 0 0 0
0 255 0 0 0 0 0 0 0 0 0 0 0 0 0 255
0 0 0 0 0 0 0 0 0 0 0 0 0 0 255 0
0 0 0 0 0 0 0 0 0 0 0 0 255 0 0 0
0 0 0 0 0 0 0 0 0 0 0 255 0 0 0 0
0 0 0 0 0 0 0 0 0 0 255 0 0 0 0 0
0 0 0 0 0 0 0 0 0 255 0 0 0 0 0 0
0 0 0 0 0 0 0 255 0 0 0 0 0 0 0 0
0 0 0 0 0 0 255 0 0 0 0 0 0 0 0 0
0 0 0 0 0 255 255 255 255 255 255 255 255 255 255 255
255 255 255 255 255 255 255 255 255 255 255 255 255 255 255 255
255 255 255 255 255 255 255 255 255 255 255 255 255 255 255 255
255 255 255 255 255 255 255 255 255 255 255 255 255 255 255 255
255 255 255 255 255 255 255 255 255 255 255 255 255 255 255 255
255 255 255 255 255 255 255 255 255 255 255 255 255 255 255 255
255 255 255 255 255 255 255 255 255 255 255 255 255 255 255 255
255 255 255 255 255 255 255 255 255 255 255 255 255 255 255 255
255 255 255 255 255 255 255 255 255 255 255 255 255 255 255 255
255 255 255 255 255 255 255 255 255 255 255 255 255 255 255 255
255 255 255 255 255 255 255 255 255 255 255 255 255 255 255 255
255 255 255 255 255 255 255 255 255 255 255 255 255 255 255 255
255 255 255 255 255 255 255 255 255 255 255 255 255 255 255 255
255 255 255 255 255 255 255 255 255 255 255 255 255 255 255 255
255 255 0 0 1 0 0 0 0 0 0 0 0 0 0 0
0 0 0 255 0 0 0 0 0 0 0 0 0 0 0 0
0 0 255 0 0 0 0 0 0 0 0 0 0 0 0 0
255 0 0 0 0 0 0 0 0 0 0 0 0 0 0 255
0 0 0 0 0 0 0 0 0 0 0 0 0 255 0 0
0 0 0 0 0 0 0 0 0 0 0 0 255 0 0 0
0 0 0 1 0 0 0 0 0 0 255 0 0 0 0 0
0 0 0 0 0 0 0 0 0 255 0 0 0 0 0 0
0 0 0 0 0 0 0 255 0 0 0 0 0 0 0 0
0 0 0 0 0 0 255 0 0 0 0 0 0 0 0 0
0 0 0 0 0 255 0 0 0 0 0 0 0 0 0 0
0 0 0 0 255 0 0 0 0 0 0 0 0 0 0 0
0 0 255 0 0 0 0 0 0 0 0 0 0 0 0 0
0 255 0 0 0 0 0 0 0 0 0 0 0 0 0 0
255 0 0 0 0 0 0 0 0 0 0 0 0 0 255 0
0 0 0 0 0 0 0 0 0 0 0 0 255 0 0 0
0 0 0 0 0 0 0 0 0 0 0 255 0 0 0 0
0 0 0 0 0 0 0 0 0 0 255 0 0 0 0 0
0 0 0 0 0 0 0 0 255 0 0 0 0 0 0 0
0 0 0 0 0 0 0 255 0 0 0 0 0 0 0 0
0 0 0 0 0 0 255 0 0 0 0 0 0 0 0 0
0 0 0 0 255 0 0 0 0 0 0 0 0 0 0 0
0 0 0 255 0 0 0 0 0 0 0 0 0 0 0 0
0 255 0 0 0 0 0 0 0 0 0 0 0 0 0 0
255 0 0 0 0 0 0 0 0 0 0 0 0 0 255 0
0 0 0 0 0 0 0 0 0 0 0 0 0 255 0 0
0 0 0 0 0 0 0 0 0 0 0 255 0 0 0 0
0 0 0 0 0 0 0 0 0 0 0 0 0 0 0 1
1 1 0 0 0 0 0 0 0 0 0 0 0 0 255 0
0 0 0 0 0 0 0 0 0 0 0 0 0 255 0 0
0 0 0 0 0 0 0 0 0 0 0 255 0 0 0 0
0 0 0 0 0 0 0 0 0 0 255 0 0 0 0 0
0 0 0 0 0 0 0 0 255 0 0 0 0 0 0 0
0 0 0 0 0 0 0 255 0 0 0 0 0 1 4 4
2 0 0 0 0 255 0 0 0 0 0 0 0 1 0 1
0 0 0 0 255 0 0 0 0 0 0 0 0 0 0 0
0 0 255 0 0 0 0 0 0 1 0 0 0 0 0 0
0 255 0 0 0 0 0 0 0 0 0 0 0 0 0 0
255 0 0 0 0 0 0 0 0 0 0 0 0 0 0 255
0 0 0 0 0 0 0 0 0 0 0 0 0 255 0 0
0 0 0 0 0 0 0 0 0 0 0 0 255 0 0 0
0 0 1 0 0 0 0 0 0 0 0 255 0 0 0 0
0 0 0 0 0 0 0 0 0 255 0 0 0 0 0 0
0 0 0 0 0 0 0 255 0 0 0 0 0 0 0 0
0 0 0 0 0 0 255 0 0 0 0 0 0 0 0 0
0 0 0 0 0 255 0 0 0 0 0 1 1 0 0 0
0 0 0 255 0 0 0 0 0 0 0 0 0 0 0 0
0 0 255 0 0 0 0 0 0 0 0 0 0 0 0 0
0 255 0 0 0 0 0 0 0 0 0 0 0 0 0 255
0 0 0 0 0 0 0 0 0 0 0 0 0 0 255 0
0 0 0 0 0 0 0 0 0 0 0 0 255 0 1 0
0 0 0 0 0 0 0 0 0 0 0 255 0 0 0 0
0 0 1 1 0 0 0 0 0 255 0 0 0 0 0 0
0 0 0 0 0 0 0 0 255 0 0 0 0 0 0 0
0 0 0 0 0 0 255 0 0 0 0 0 0 0 0 0
0 0 0 0 0 0 0 0 0 0 0 0 0 0 0 0
0 0 0 1 0 0 0 0 0 255 0 0 0 0 0 1
1 1 1 0 0 0 0 0 255 0 0 0 0 0 0 0
1 1 1 0 0 0 255 0 0 0 0 0 0 0 0 0
0 0 0 0 0 255 0 0 0 0 0 0 0 0 0 0
0 0 0 255 0 0 0 0 0 0 1 1 1 0 0 0
0 0 255 0 0 0 1 11 19 53 53 22 3 0 0 0
255 0 0 0 0 0 1 3 3 3 1 0 0 0 0 255
0 0 0 0 0 1 1 1 0 0 0 0 0 255 0 0
0 0 1 2 4 4 3 1 0 0 0 0 255 0 0 0
0 0 0 0 0 0 0 0 0 0 0 255 0 0 0 0
0 0 1 1 1 0 0 0 0 0 255 0 0 0 0 0
0 0 0 0 0 0 0 0 255 0 0 0 0 0 3 3
2 1 1 0 0 0 0 255 0 0 0 1 2 2 2 2
0 0 0 0 0 0 255 0 0 0 0 0 1 0 0 0
0 0 0 0 255 0 0 0 0 0 1 3 3 1 0 0
0 0 255 0 0 0 0 0 0 1 0 0 0 0 0 0
0 255 0 0 0 0 0 0 1 1 0 0 0 0 1 0
255 0 0 0 0 0 9 9 2 0 0 0 0 0 255 0
0 0 0 0 0 0 0 0 0 0 0 0 0 255 0 0
0 0 0 0 0 0 0 0 0 0 0 0 255 0 0 0
0 0 0 0 0 0 0 0 0 0 255 0 0 0 0 0
0 0 0 0 0 0 0 0 0 255 0 0 0 0 0 1
1 0 0 0 0 0 0 255 0 0 0 0 0 0 0 0
0 0 0 0 0 0 255 0 0 0 0 0 3 5 5 5
0 0 0 0 255 0 0 0 0 0 0 0 0 1 1 0
0 0 0 255 0 0 0 0 0 0 0 0 0 0 0 0
0 255 0 0 0 0 0 0 2 2 4 1 0 0 0 0
0 0 0 0 0 0 0 0 0 0 0 3 11 12 18 4
0 0 0 0 255 0 0 0 0 1 4 7 7 4 1 0
0 0 0 255 0 0 0 0 4 9 9 9 5 1 0 0
0 255 0 0 0 0 0 3 4 7 1 0 0 0 0 0
255 0 0 0 0 0 3 8 8 0 0 0 0 0 255 0
0 0 0 0 5 9 9 3 2 0 0 0 0 255 0 0
5 19 19 183 153 145 111 26 2 0 0 255 0 0 0 0
0 9 9 9 8 4 1 0 0 0 255 0 0 0 0 1
11 11 17 9 0 0 0 0 255 0 0 0 0 2 4 4
4 4 3 1 0 0 0 255 0 0 0 0 0 0 1 1
0 0 0 0 0 0 255 0 0 0 0 1 5 7 7 3
1 0 0 0 0 255 0 0 0 0 0 0 1 1 0 0
0 0 0 255 0 0 0 0 3 8 8 7 7 2 1 0
0 0 255 0 0 1 2 7 52 57 52 45 4 0 0 0
0 255 0 0 0 0 1 3 4 3 1 0 0 0 0 255
0 0 0 0 1 3 3 4 3 1 0 0 0 255 0 0
0 0 0 0 0 0 0 0 0 0 0 0 255 0 0 0
0 0 1 1 1 1 0 0 0 0 0 255 0 0 0 3
10 14 14 8 2 0 0 0 0 255 0 0 0 0 0 0
3 3 2 2 1 0 0 0 255 0 0 0 0 0 5 7
1 0 0 0 0 0 0 255 0 0 0 0 0 19 19 12
0 0 0 0 0 255 0 0 0 0 1 3 5 5 3 0
0 0 0 0 255 0 0 0 0 1 3 5 3 1 0 0
0 0 255 0 0 0 0 0 4 4 3 3 0 0 0 0
0 255 0 0 0 0 4 8 19 19 17 5 0 0 0 255
0 0 0 0 0 1 1 2 4 3 0 0 0 0 255 0
0 0 0 0 1 3 1 1 1 0 0 0 255 0 0 0
0 0 1 5 8 9 4 1 0 0 0 0 0 0 0 0
0 0 0 0 0 3 12 15 17 23 23 4 0 0 0 255
0 0 0 0 5 7 7 7 4 4 0 0 0 0 255 0
0 0 4 12 21 10 10 9 5 1 0 0 255 0 0 0
0 3 3 7 8 8 1 0 0 0 0 255 0 0 0 0
3 10 11 16 9 1 0 0 0 255 0 0 0 0 5 10
11 10 9 7 2 0 0 0 255 0 5 15 29 148 196 175
175 175 145 26 0 0 255 0 0 0 0 7 10 10 10 9
8 4 0 0 0 255 0 0 0 0 11 11 12 21 21 9
0 0 0 255 0 0 0 1 3 4 4 4 4 4 2 1
0 0 255 0 0 0 0 0 0 1 2 1 0 0 0 0
0 255 0 0 0 1 3 7 8 7 7 5 0 0 0 0
255 0 0 0 0 0 2 3 2 1 0 0 0 0 255 0
0 0 1 15 11 11 10 11 10 1 1 0 0 255 0 0
1 4 38 57 57 57 57 39 1 0 0 0 255 0 0 0
1 8 3 4 4 3 1 0 0 0 255 0 0 0 1 3
4 3 5 5 5 0 0 0 255 0 0 0 0 0 0 0
0 2 0 0 0 0 0 255 0 0 0 0 1 3 18 10
8 1 0 0 0 0 255 0 0 0 4 15 15 15 10 2
0 0 0 0 255 0 0 0 0 1 3 7 7 3 3 0
0 0 0 255 0 0 0 0 5 21 18 11 7 0 0 0
0 0 255 0 0 0 0 16 21 21 19 10 0 0 0 0
255 0 0 0 0 3 8 8 9 9 3 0 0 0 0 255
0 0 0 1 5 5 8 8 8 1 0 0 0 255 0 0
0 0 2 10 10 15 9 9 0 0 0 0 255 0 0 1
4 12 14 16 14 11 7 0 0 0 255 0 0 0 1 2
3 5 5 5 4 2 0 0 0 255 0 0 0 0 2 4
4 4 3 1 1 0 0 255 0 0 0 0 1 2 7 9
9 4 2 0 0 0 0 0 0 0 0 0 0 0 0 0
22 24 22 24 29 29 9 0 0 0 255 0 0 0 3 5
5 7 5 4 4 1 0 0 0 255 0 0 1 11 15 16
16 19 19 9 0 0 0 255 0 0 0 0 3 5 5 8
7 4 1 0 0 0 255 0 0 0 2 7 10 14 16 11
5 0 0 0 255 0 0 0 1 7 15 12 15 14 9 4
0 0 0 255 0 5 14 78 176 197 176 196 222 222 52 0
0 255 0 0 0 1 9 10 10 9 9 8 7 0 0 0
255 0 0 0 16 21 21 21 21 28 17 1 0 0 255 0
0 0 1 3 4 4 4 4 4 3 2 0 0 255 0 0
0 0 1 1 1 2 1 1 0 0 0 0 255 0 0 0
2 5 5 7 5 5 5 2 0 0 0 255 0 0 0 0
0 1 1 1 1 1 0 0 0 255 0 0 0 4 19 15
11 11 11 18 7 1 0 0 255 0 0 1 35 57 60 64
64 64 50 4 0 0 0 255 0 0 0 4 8 8 7 5
3 2 0 0 0 255 0 0 0 2 2 2 3 5 5 5
2 0 0 255 0 0 0 0 2 2 0 0 0 0 0 0
0 0 255 0 0 0 1 2 10 19 18 14 2 0 0 0
0 255 0 0 1 5 10 10 10 8 4 0 0 0 0 255
0 0 0 0 2 7 8 8 7 3 1 0 0 0 255 0
0 0 1 12 21 17 11 11 7 0 0 0 0 255 0 0
0 11 19 21 24 24 12 1 0 0 0 255 0 0 0 0
8 10 10 11 10 7 0 0 0 0 255 0 0 0 1 5
7 10 10 8 1 0 0 0 255 0 0 0 0 5 11 15
9 9 9 0 0 0 0 255 0 0 1 4 12 14 14 14
12 11 0 0 0 255 0 0 0 1 2 3 5 5 4 2
2 0 0 0 255 0 0 0 1 2 5 7 5 4 1 0
0 0 255 0 0 0 0 1 5 12 15 11 11 4 0 0
0 0 0 0 0 0 0 0 0 0 0 26 30 30 24 22
22 9 0 0 0 255 0 0 1 3 5 5 5 5 5 4
1 0 0 0 255 0 0 0 15 16 16 16 22 22 9 0
0 0 255 0 0 0 1 7 9 7 5 7 5 1 0 0
0 255 0 0 0 2 5 8 14 16 10 5 0 0 0 255
0 0 0 1 5 7 14 11 14 11 4 0 0 0 255 0
3 15 78 149 176 175 214 232 232 52 10 0 255 0 0 0
1 7 10 10 10 9 8 7 0 0 0 255 0 0 0 16
21 21 21 21 39 21 1 0 0 255 0 0 0 1 3 4
5 5 7 4 3 2 0 0 255 0 0 0 0 0 1 1
1 1 2 0 0 0 0 255 0 0 0 3 8 5 5 4
9 8 4 0 0 0 255 0 0 0 0 1 4 4 4 4
1 0 0 0 255 0 0 2 4 15 12 12 11 12 18 8
1 0 0 255 0 0 0 35 45 57 64 64 60 45 2 0
0 0 255 0 0 0 4 4 8 7 7 5 2 0 0 0
255 0 0 1 3 9 3 5 9 14 14 5 0 0 255 0
0 0 0 2 2 1 0 0 0 0 0 0 0 255 0 0
0 1 2 10 18 18 10 3 0 0 0 0 255 0 1 3
8 8 10 16 9 2 0 0 0 0 255 0 0 0 1 4
7 9 9 9 5 1 0 0 0 255 0 0 0 1 12 17
17 14 11 7 0 0 0 0 255 0 0 0 16 19 23 30
21 14 1 0 0 0 255 0 0 0 0 8 10 10 10 10
7 0 0 0 0 255 0 0 1 3 7 10 10 10 8 1
0 0 0 255 0 0 0 1 5 11 16 16 14 9 4 0
0 0 255 0 0 0 2 12 14 14 14 11 11 0 0 0
255 0 0 0 1 2 3 7 14 5 4 2 0 0 0 255
0 0 0 1 2 3 5 5 3 1 0 0 0 255 0 0
0 0 2 10 15 17 15 15 4 0 0 0 0 0 0 0
0 0 0 0 0 0 12 30 40 30 29 22 5 0 0 0
255 0 0 0 3 4 5 11 11 8 3 0 0 0 0 255
0 0 0 15 16 16 19 24 23 4 0 0 0 255 0 0
0 1 7 9 9 9 8 5 1 0 0 0 255 0 0 0
1 5 8 14 10 7 2 0 0 0 255 0 0 0 0 4
14 15 15 15 12 4 0 0 0 255 0 0 5 70 149 197
214 232 237 232 24 4 1 255 0 0 0 1 4 9 10 10
9 8 3 0 0 0 255 0 0 0 2 21 21 25 28 28
18 1 0 0 255 0 0 0 1 3 4 4 5 7 5 3
1 0 0 255 0 0 0 0 0 1 0 1 1 4 0 0
0 0 255 0 0 0 2 5 5 5 7 7 4 0 0 0
0 255 0 0 0 0 3 5 3 4 1 0 0 0 0 255
0 0 1 2 17 17 12 12 18 18 8 1 0 0 255 0
0 0 8 39 57 64 69 60 45 2 0 0 0 255 0 0
0 4 8 11 9 5 4 2 0 0 0 255 0 0 1 3
4 3 5 14 14 14 3 1 0 255 0 0 0 0 1 1
1 0 0 0 0 0 0 0 255 0 0 0 0 1 10 28
21 19 1 0 0 0 0 255 0 1 3 8 8 8 9 8
2 0 0 0 0 255 0 0 0 0 2 5 9 9 7 2
1 1 0 0 255 0 0 0 0 1 12 15 14 8 0 0
0 0 0 255 0 0 0 10 19 19 21 14 10 1 0 0
0 255 0 0 0 0 4 10 10 10 10 7 0 0 0 0
255 0 0 1 1 5 10 12 10 5 0 0 0 0 255 0
0 0 1 5 17 17 14 5 3 0 0 0 0 255 0 0
0 1 12 17 17 22 17 10 0 0 0 255 0 0 0 0
1 1 3 8 5 4 0 0 0 0 255 0 0 0 0 1
2 2 2 1 0 0 0 0 255 0 0 0 0 2 10 15
15 15 5 2 0 0 0 0 0 0 0 0 0 0 0 0
0 7 30 35 30 29 17 0 0 0 0 255 0 0 0 0
3 5 7 8 5 0 0 0 0 0 255 0 0 0 3 19
23 26 21 12 0 0 0 0 255 0 0 0 1 7 9 12
9 8 1 0 0 0 0 255 0 0 0 0 1 5 10 7
2 0 0 0 0 255 0 0 0 0 2 7 14 12 12 11
0 0 0 0 255 0 0 4 5 70 161 222 232 163 24 4
3 1 255 0 0 0 0 2 9 11 12 8 3 0 0 0
0 255 0 0 0 0 2 21 25 25 14 1 0 0 0 255
0 0 0 0 3 4 4 5 5 5 1 0 0 0 255 0
0 0 0 0 0 0 0 0 1 0 0 0 0 255 0 0
0 1 2 4 5 7 7 0 0 0 0 0 255 0 0 0
0 1 5 3 1 1 0 0 0 0 255 0 0 0 1 12
17 16 12 14 8 0 0 0 0 255 0 0 0 0 8 22
39 45 40 4 0 0 0 0 255 0 0 0 4 4 7 5
5 1 0 0 0 0 255 0 0 1 3 4 4 7 14 14
14 1 1 0 255 0 0 0 0 0 0 0 0 0 0 0
0 0 0 255 0 0 0 0 0 5 10 10 10 0 0 0
0 0 255 0 0 0 7 8 8 8 2 0 0 0 0 0
255 0 0 0 0 0 4 4 3 2 1 0 0 0 0 255
0 0 0 0 0 1 10 10 1 0 0 0 0 0 255 0
0 0 1 10 14 14 10 1 0 0 0 0 255 0 0 0
0 1 4 10 10 7 1 0 0 0 0 255 0 0 0 1
4 5 5 5 2 0 0 0 0 255 0 0 0 0 1 10
11 3 3 0 0 0 0 0 255 0 0 0 0 0 12 10
10 10 0 0 0 0 255 0 0 0 0 0 1 1 5 3
0 0 0 0 0 255 0 0 0 0 0 1 1 1 0 0
0 0 0 255 0 0 0 0 0 1 8 8 5 2 0 0
0 0 0 0 0 0 0 0 0 0 0 0 0 4 29 17
17 0 0 0 0 0 255 0 0 0 0 0 1 2 1 0
0 0 0 0 0 255 0 0 0 1 5 12 12 12 0 0
0 0 0 255 0 0 0 0 1 2 2 0 0 0 0 0
0 0 255 0 0 0 0 0 0 0 0 0 0 0 0 0
255 0 0 0 0 0 4 5 5 4 0 0 0 0 0 255
0 0 2 4 5 60 60 51 8 4 4 2 1 255 0 0
0 0 0 2 2 1 1 0 0 0 0 0 255 0 0 0
0 0 1 7 7 0 0 0 0 0 255 0 0 0 0 0
1 3 3 3 1 0 0 0 0 255 0 0 0 0 0 0
0 0 0 0 0 0 0 0 255 0 0 0 0 1 1 1
1 1 0 0 0 0 0 255 0 0 0 0 0 1 1 1
0 0 0 0 0 255 0 0 0 1 5 12 9 9 2 0
0 0 0 0 255 0 0 0 0 2 5 8 15 4 0 0
0 0 0 255 0 0 0 1 4 5 1 0 0 0 0 0
0 255 0 0 0 3 4 4 7 11 11 3 1 0 0 255
0 0 0 0 0 0 0 0 0 0 0 0 0 0 255 0
0 0 0 0 0 1 0 0 0 0 0 0 0 255 0 0
0 0 1 0 0 0 0 0 0 0 0 255 0 0 0 0
0 0 0 0 0 0 0 0 0 0 255 0 0 0 0 0
0 0 0 0 0 0 0 0 0 255 0 0 0 0 0 0
0 0 0 0 0 0 0 255 0 0 0 0 0 0 0 0
0 0 0 0 0 0 255 0 0 0 0 0 1 2 1 0
0 0 0 0 255 0 0 0 0 0 0 0 0 0 0 0
0 0 0 255 0 0 0 0 0 0 0 0 0 0 0 0
0 255 0 0 0 0 0 0 0 0 0 0 0 0 0 0
255 0 0 0 0 0 0 0 0 0 0 0 0 0 255 0
0 0 0 0 0 0 0 1 1 0 0 0 0 0 0 0
0 0 0 0 0 0 0 0 0 0 0 0 0 0 0 0
0 255 0 0 0 0 0 0 0 0 0 0 0 0 0 0
255 0 0 0 1 1 1 0 0 0 0 0 0 0 255 0
0 0 0 0 0 0 0 0 0 0 0 0 0 255 0 0
0 0 0 0 0 0 0 0 0 0 0 255 0 0 0 0
0 0 1 1 0 0 0 0 0 0 255 0 0 0 1 2
2 2 2 2 2 1 0 0 255 0 0 0 0 0 0 0
1 0 0 0 0 0 0 255 0 0 0 0 0 0 1 0
0 0 0 0 0 255 0 0 0 0 0 0 0 0 0 0
0 0 0 0 255 0 0 0 0 0 0 0 0 0 0 0
0 0 0 255 0 0 0 0 0 0 0 0 0 0 0 0
0 0 255 0 0 0 0 0 0 0 0 0 0 0 0 0
255 0 0 0 0 1 3 0 0 0 0 0 0 0 0 255
0 0 0 0 0 1 1 1 0 0 0 0 0 0 255 0
0 0 0 1 1 0 0 0 0 0 0 0 255 0 0 0
0 3 2 2 2 3 1 1 0 0 255 0 0 0 0 0
0 0 0 0 0 0 0 0 0 255 0 0 0 0 0 0
0 0 0 0 0 0 0 0 255 0 0 0 0 0 0 0
0 0 0 0 0 0 255 0 0 0 0 0 0 0 0 0
0 0 0 0 0 255 0 0 0 0 0 0 0 0 0 0
0 0 0 0 255 0 0 0 0 0 0 0 0 0 0 0
0 0 255 0 0 0 0 0 0 0 0 0 0 0 0 0
0 255 0 0 0 0 0 0 0 0 0 0 0 0 0 255
0 0 0 0 0 0 0 0 0 0 0 0 0 0 255 0
0 0 0 0 0 0 0 0 0 0 0 0 255 0 0 0
0 0 0 0 0 0 0 0 0 0 0 255 0 0 0 0
0 0 0 0 0 0 0 0 0 255 0 0 0 0 0 0
0 0 0 0 0 0 0 0 0 0 0 0 0 0 0 0
0 0 0 0 0 0 0 0 0 0 0 0 0 255 0 0
0 0 0 0 0 0 0 0 0 0 0 255 0 0 0 0
0 0 0 0 0 0 0 0 0 255 0 0 0 0 0 0
0 0 0 0 0 0 0 0 255 0 0 0 0 0 0 0
0 0 0 0 0 0 255 0 0 0 0 0 0 0 0 0
0 0 0 0 0 255 0 0 0 0 0 0 1 0 0 0
0 0 0 255 0 0 0 0 0 0 0 0 0 0 0 0
0 255 0 0 0 0 0 0 0 0 0 0 0 0 0 0
255 0 0 0 0 0 0 0 0 0 0 0 0 0 0 255
0 0 0 0 0 0 0 0 0 0 0 0 0 0 255 0
0 0 0 0 0 0 0 0 0 0 0 0 0 255 0 0
0 0 0 0 0 0 0 0 0 0 0 255 0 0 0 0
0 0 0 0 0 0 0 0 0 0 255 0 0 0 0 0
0 0 0 0 0 0 0 0 0 255 0 0 0 0 0 0
0 0 0 0 0 0 0 255 0 0 0 0 0 0 0 1
1 1 0 0 0 255 0 0 0 0 0 0 0 0 0 0
0 0 0 0 255 0 0 0 0 0 0 0 0 0 0 0
0 0 0 255 0 0 0 0 0 0 0 0 0 0 0 0
0 255 0 0 0 0 0 0 0 0 0 0 0 0 0 0
255 0 0 0 0 0 0 0 0 0 0 0 0 0 0 255
0 0 0 0 0 0 0 0 0 0 0 0 0 255 0 0
0 0 0 0 0 0 0 0 0 0 0 0 255 0 0 0
0 0 0 0 0 0 0 0 0 0 255 0 0 0 0 0
0 0 0 0 0 0 0 0 0 255 0 0 0 0 0 0
0 0 0 0 0 0 0 255 0 0 0 0 0 0 0 0
0 0 0 0 0 0 255 0 0 0 0 0 0 0 0 0
0 0 0 0 255 0 0 0 0 0 0 0 0 0 0 0
0 0 0 0 0 0 0 0 0 0 0 0 0 0 0 0
0 0 0 0 0 0 0 0 255 0 0 0 0 0 0 0
0 0 0 0 0 0 255 0 0 0 0 0 0 0 0 0
0 0 0 0 255 0 0 0 0 0 0 0 0 0 0 0
0 0 0 255 0 0 0 0 0 0 0 0 0 0 0 0
0 255 0 0 0 0 0 0 0 0 0 0 0 0 0 0
255 0 0 0 0 0 0 0 0 0 0 0 0 0 255 0
0 0 0 0 0 0 0 0 0 0 0 0 255 0 0 0
0 0 0 0 0 0 0 0 0 0 0 255 0 0 0 0
0 0 0 0 0 0 0 0 0 0 255 0 0 0 0 0
0 0 0 0 0 0 0 0 0 255 0 0 0 0 0 0
0 0 0 0 0 0 0 0 255 0 0 0 0 0 0 0
0 0 0 0 0 0 255 0 0 0 0 0 0 0 0 0
0 0 0 0 0 255 0 0 0 0 0 0 0 0 0 0
0 0 0 0 255 0 0 0 0 0 0 0 0 0 0 0
0 0 255 0 0 0 0 0 0 0 0 0 0 0 0 0
255 0 0 0 0 0 0 0 0 0 0 0 0 0 0 255
0 0 0 0 0 0 0 0 0 0 0 0 0 0 255 0
0 0 0 0 0 0 0 0 0 0 0 0 255 0 0 0
0 0 0 0 0 0 0 0 0 0 0 255 0 0 0 0
0 0 0 0 0 0 0 0 0 0 255 0 0 0 0 0
0 0 0 0 0 0 0 0 255 0 0 0 0 0 0 0
0 0 0 0 0 0 0 255 0 0 0 0 0 0 0 0
0 0 0 0 0 255 0 0 0 0 0 0 0 0 0 0
0 0 0 0 255 0 0 0 0 0 0 0 0 0 0 0
0 0 255 0 0 0 0 0 0 0 0 0 0 0 0 0
0 255 0 0 0 0 0 0 0 0 0 0 0 0 0 255
0 0 0 0 0 0 0 0 0 0 0 0 0 0 0 0
0 255 255 255 255 255 255 255 255 255 255 255 255 255 255 255
255 255 255 255 255 255 255 255 255 255 255 255 255 255 255 255
255 255 255 255 255 255 255 255 255 255 255 255 255 255 255 255
255 255 255 255 255 255 255 255 255 255 255 255 255 255 255 255
255 255 255 255 255 255 255 255 255 255 255 255 255 255 255 255
255 255 255 255 255 255 255 255 255 255 255 255 255 255 255 255
255 255 255 255 255 255 255 255 255 255 255 255 255 255 255 255
255 255 255 255 255 255 255 255 255 255 255 255 255 255 255 255
255 255 255 255 255 255 255 255 255 255 255 255 255 255 255 255
255 255 255 255 255 255 255 255 255 255 255 255 255 255 255 255
255 255 255 255 255 255 255 255 255 255 255 255 255 255 255 255
255 255 255 255 255 255 255 255 255 255 255 255 255 255 255 255
255 255 255 255 255 255 255 255 255 255 255 255 255 255 255 255
255 255 255 255 255 255 255 255 255 255 255 255 255 255 255 255
0 0 0 0 0 0 0 0 0 0 0 0 0 255 0 0
0 0 0 0 0 0 0 0 0 0 0 255 0 0 0 0
0 0 0 0 0 0 0 0 0 0 255 0 0 0 0 0
0 0 0 0 0 0 0 0 0 255 0 0 0 0 0 0
0 0 0 0 0 0 0 255 0 0 0 0 0 0 0 0
0 0 0 0 0 0 255 0 0 0 0 0 0 0 0 0
0 0 0 0 0 255 0 0 0 0 0 0 0 0 0 0
0 0 0 255 0 0 0 0 0 0 0 0 0 0 0 0
0 0 255 0 0 0 0 0 0 0 0 0 0 0 0 0
255 0 0 0 0 0 0 0 0 0 0 0 0 0 0 255
0 0 0 0 0 0 0 0 0 0 0 0 0 255 0 0
0 0 0 0 0 0 0 0 0 0 0 0 255 0 0 0
0 0 0 0 0 0 0 0 0 0 255 0 0 0 0 0
0 0 0 0 0 0 0 0 0 0 0 0 0 0 0 0
0 0 0 0 0 0 0 0 0 0 0 0 0 0 255 0
0 0 0 0 0 0 0 0 0 0 0 0 255 0 0 0
0 0 0 0 0 0 0 0 0 0 255 0 0 0 0 0
0 0 0 0 0 0 0 0 0 255 0 0 0 0 0 0
0 0 0 0 0 0 0 255 0 0 0 0 0 0 0 0
0 0 0 0 0 0 255 0 0 0 0 0 0 0 0 0
0 0 0 0 255 0 0 0 0 0 0 0 0 0 0 0
0 0 255 0 0 0 0 0 0 0 0 0 0 0 0 0
0 255 0 0 0 0 0 0 0 0 0 0 0 0 0 0
255 0 0 0 0 0 0 0 0 0 0 0 0 0 0 255
0 0 0 0 0 0 0 0 0 0 0 0 0 0 255 0
0 0 0 0 0 0 0 0 0 0 0 0 255 0 0 0
0 0 0 0 0 0 0 0 0 0 0 255 0 0 0 0
0 0 0 0 0 0 0 0 0 0 255 255 255 255 255 255
255 255 255 255 255 255 255 255 255 255 255 255 255 255 255 255
255 255 255 255 255 255 255 255 255 255 255 255 255 255 255 255
255 255 255 255 255 255 255 255 255 255 255 255 255 255 255 255
255 255 255 255 255 255 255 255 255 255 255 255 255 255 255 255
255 255 255 255 255 255 255 255 255 255 255 255 255 255 255 255
255 255 255 255 255 255 255 255 255 255 255 255 255 255 255 255
255 255 255 255 255 255 255 255 255 255 255 255 255 255 255 255
255 255 255 255 255 255 255 255 255 255 255 255 255 255 255 255
255 255 255 255 255 255 255 255 255 255 255 255 255 255 255 255
255 255 255 255 255 255 255 255 255 255 255 255 255 255 255 255
255 255 255 255 255 255 255 255 255 255 255 255 255 255 255 255
255 255 255 255 255 255 255 255 255 255 255 255 255 255 255 255
255 255 255 255 255 255 255 255 255 255 255 255 255 255 255 255
255 255 255 255 255 255 255 0 0 0 0 0 0 0 0 0
0 0 0 0 0 0 0 0 0 255 0 0 0 0 0 0
0 0 0 0 0 0 0 255 0 0 0 0 0 0 0 0
0 0 0 0 0 255 0 0 0 0 0 0 0 0 0 0
0 0 0 0 255 0 0 0 0 0 0 0 0 0 0 0
0 0 255 0 0 0 0 0 0 0 0 0 0 0 0 0
0 255 0 0 0 0 0 0 0 0 0 0 0 0 0 255
0 0 0 0 1 1 1 0 0 0 0 0 0 255 0 0
0 0 0 0 0 0 0 0 0 0 0 0 255 0 0 0
0 0 0 0 0 0 0 0 0 0 0 255 0 0 0 0
0 0 0 0 0 0 0 0 0 0 255 0 0 0 0 0
0 0 0 0 0 0 0 0 0 255 0 0 0 0 0 0
0 0 0 0 0 0 0 255 0 0 0 0 0 0 0 0
0 0 0 0 0 0 255 0 0 0 0 0 0 0 0 0
0 0 0 0 0 255 0 0 0 0 0 0 0 0 0 0
0 0 0 255 0 0 0 0 0 0 0 0 0 0 0 0
0 255 0 0 0 0 0 0 0 0 0 0 0 0 0 0
255 0 0 0 0 0 0 0 0 0 0 0 0 0 0 255
0 0 0 0 0 0 0 0 0 1 0 0 0 255 0 0
0 0 0 0 0 0 0 0 0 0 0 0 255 0 0 0
0 0 0 0 0 0 0 0 0 0 0 255 0 0 0 0
0 0 0 0 0 0 0 0 0 255 0 0 0 0 0 0
0 0 0 0 0 0 0 0 255 0 0 0 0 0 0 0
0 0 0 0 0 0 255 0 0 0 0 0 0 0 0 0
0 0 0 0 0 255 0 0 0 0 0 0 0 0 0 0
0 0 0 255 0 0 0 0 0 0 0 0 0 0 0 0
0 0 255 0 0 0 0 0 0 0 0 0 0 0 0 0
255 0 0 0 0 0 0 0 0 0 0 0 0 0 0 0
0 0 0 0 0 0 0 0 0 0 0 0 0 0 0 0
0 0 0 0 255 0 0 0 0 0 0 0 0 0 0 0
0 0 255 0 0 0 0 0 0 0 0 0 0 0 0 0
255 0 0 0 0 0 0 0 1 0 0 0 0 0 0 255
0 0 0 0 0 0 4 4 0 0 0 0 0 255 0 0
0 0 0 0 0 0 0 0 0 0 0 0 255 0 0 0
0 0 0 0 0 0 0 0 0 0 255 0 0 0 0 1
1 1 1 1 0 0 0 0 255 0 0 0 0 0 0 0
1 1 0 0 0 0 0 255 0 0 0 0 0 0 0 1
0 0 0 0 0 0 255 0 0 0 0 0 0 0 0 0
0 0 0 0 0 255 0 0 0 0 0 0 0 0 0 0
0 0 0 0 255 0 0 0 0 0 0 0 0 0 0 0
0 0 255 0 0 0 0 0 0 0 0 0 0 0 0 0
0 255 0 0 0 0 0 0 0 0 0 0 0 0 0 0
255 0 0 0 0 0 0 0 0 0 0 0 0 0 255 0
0 0 0 0 0 0 0 1 0 0 0 0 255 0 0 0
0 0 0 0 0 0 0 0 0 0 0 255 0 0 0 0
1 1 1 1 0 0 0 0 0 0 255 0 0 0 0 0
0 0 0 0 0 0 0 0 255 0 0 0 0 0 0 0
0 0 0 0 0 0 0 255 0 0 0 0 0 0 0 0
0 0 0 0 0 0 255 0 0 0 0 0 0 0 0 0
0 0 0 0 255 0 0 0 0 0 1 1 1 0 0 0
0 0 0 255 0 0 0 0 1 1 5 5 0 0 0 0
0 255 0 0 0 0 0 0 0 0 0 0 0 0 0 0
255 0 0 0 0 0 0 0 0 1 0 0 0 0 255 0
0 0 0 0 0 0 0 0 0 0 0 0 0 255 0 0
0 0 0 1 1 1 0 0 0 0 0 255 0 0 0 0
0 0 0 0 0 0 0 0 0 0 0 0 0 0 0 0
0 0 0 0 0 0 0 2 0 1 0 0 0 0 0 255
0 0 0 0 0 1 1 0 0 0 0 0 0 255 0 0
0 0 0 7 4 2 0 0 0 0 0 255 0 0 0 0
0 1 4 1 1 0 0 0 0 0 255 0 0 0 0 7
67 84 95 51 7 0 0 0 255 0 0 0 0 0 0 0
0 0 0 0 0 0 0 255 0 0 0 0 0 3 4 3
0 0 0 0 0 255 0 0 0 1 5 28 43 66 44 15
7 0 0 255 0 0 0 0 0 0 2 3 3 2 0 0
0 0 255 0 0 0 0 0 1 12 15 15 1 0 0 0
0 255 0 0 0 0 0 7 7 7 3 0 0 0 0 0
255 0 0 0 0 0 3 3 1 1 1 0 0 0 0 255
0 0 0 0 0 0 0 0 0 0 0 0 0 255 0 0
0 0 0 1 2 1 0 0 0 0 0 0 255 0 0 0
0 0 1 5 0 0 0 0 0 0 0 255 0 0 0 0
0 0 0 0 0 0 0 0 0 255 0 0 0 0 0 0
0 0 1 0 0 0 0 255 0 0 0 0 0 0 0 0
0 0 0 0 0 0 255 0 0 0 2 3 8 8 8 5
2 0 0 0 0 255 0 0 0 0 0 3 3 1 1 0
0 0 0 255 0 0 0 0 0 0 0 0 0 0 0 0
0 0 255 0 0 0 0 0 0 0 0 0 0 0 0 0
0 255 0 0 0 0 0 0 1 1 0 0 0 0 0 255
0 0 0 0 0 0 1 1 1 0 0 0 0 0 255 0
0 0 1 7 16 16 16 5 0 0 0 0 255 0 0 0
0 0 0 0 1 1 0 0 0 0 0 255 0 0 0 0
0 0 0 0 1 0 0 0 0 255 0 0 0 0 0 0
0 0 0 0 0 0 1 0 255 0 0 0 0 1 3 8
8 1 1 0 1 0 255 0 0 0 0 0 0 1 3 4
4 0 0 0 0 0 0 0 0 0 0 0 0 0 0 0
0 5 5 5 1 0 0 0 0 0 255 0 0 0 0 4
5 4 1 0 0 0 0 0 255 0 0 0 0 9 10 9
7 2 0 0 0 0 255 0 0 0 0 1 3 4 4 2
1 0 0 0 0 255 0 0 0 7 84 113 122 113 122 51
7 0 0 255 0 0 0 0 0 0 7 9 3 2 0 0
0 0 255 0 0 1 1 4 4 4 8 4 0 0 0 0
255 0 0 0 4 28 66 92 104 135 93 8 0 0 255 0
0 0 0 0 2 26 36 36 23 10 0 0 0 255 0 0
0 0 0 1 15 18 15 12 0 0 0 0 255 0 0 0
0 8 8 8 7 7 3 0 0 0 0 255 0 0 0 0
4 11 11 8 4 1 0 0 0 0 255 0 0 0 0 0
0 0 0 0 0 0 0 0 255 0 0 0 0 1 2 3
4 5 2 0 0 0 0 255 0 0 0 0 3 9 4 4
0 0 0 0 0 0 255 0 0 0 0 0 2 0 0 0
0 0 0 0 255 0 0 0 0 0 0 1 1 1 1 0
0 0 255 0 0 0 0 0 0 0 0 0 0 0 0 0
0 255 0 0 0 3 5 8 10 10 9 4 0 0 0 0
255 0 0 0 0 7 10 7 5 1 0 0 0 0 255 0
0 0 0 0 0 0 1 1 1 0 0 0 0 255 0 0
0 0 0 0 0 1 0 0 0 0 0 0 255 0 0 0
0 11 15 14 14 1 0 0 0 0 255 0 0 0 0 0
0 2 3 2 1 1 0 0 0 255 0 0 0 1 8 11
8 12 12 12 0 0 0 255 0 0 0 0 0 1 1 2
2 2 0 0 0 0 255 0 0 0 0 0 0 0 0 0
0 0 0 0 255 0 0 0 0 0 0 0 2 0 0 0
0 0 0 255 0 0 0 0 3 18 22 21 10 2 0 1
0 255 0 0 0 0 0 0 1 1 0 0 0 0 0 0
0 0 0 0 0 0 0 0 0 0 0 8 21 24 24 5
1 0 0 0 0 255 0 0 0 4 5 7 7 7 1 0
0 0 0 255 0 0 0 9 11 11 9 7 5 1 0 0
0 255 0 0 0 0 2 4 4 7 8 2 0 0 0 0
255 0 2 2 47 134 134 122 81 122 81 30 3 0 255 0
0 0 0 2 9 17 11 10 9 2 0 0 0 255 0 0
0 1 5 10 11 16 9 0 0 0 0 255 0 0 1 22
43 92 102 135 153 148 93 2 0 255 0 0 0 0 1 26
44 32 32 23 16 8 0 0 255 0 0 0 0 1 7 10
10 11 11 4 0 0 0 255 0 0 0 3 11 9 9 9
7 5 2 0 0 0 255 0 0 0 3 10 15 11 8 4
2 0 0 0 0 255 0 0 0 0 0 0 0 0 0 0
0 0 0 255 0 0 0 0 1 2 2 0 5 2 1 1
1 0 255 0 0 0 0 3 9 5 5 4 0 0 0 0
0 255 0 0 0 0 1 3 2 0 0 0 0 0 0 255
0 0 0 0 1 2 1 1 1 2 0 0 0 255 0 0
0 0 0 0 0 0 0 0 0 0 0 0 255 0 0 1
5 10 10 10 14 10 9 3 0 0 0 255 0 0 0 3
10 10 7 5 4 1 0 0 0 255 0 0 0 0 0 0
1 1 1 1 1 1 1 0 255 0 0 0 0 0 0 0
0 0 0 0 0 0 0 255 0 0 0 10 21 21 15 15
10 1 0 0 0 255 0 0 0 0 0 1 1 3 3 1
1 0 0 0 255 0 0 1 11 8 10 8 14 14 12 0
0 0 255 0 0 0 0 0 1 0 1 2 2 0 0 0
0 255 0 0 0 0 1 1 1 0 0 0 0 0 0 255
0 0 0 0 0 0 0 0 0 0 0 0 0 0 255 0
0 0 3 23 23 35 22 21 10 1 1 0 255 0 0 0
0 0 1 1 1 0 0 0 0 0 0 0 0 0 0 0
0 0 0 0 1 8 21 21 30 29 19 2 0 0 0 0
255 0 0 0 4 5 7 8 7 2 0 0 0 0 255 0
0 2 9 11 9 7 7 5 2 1 0 0 255 0 0 0
0 2 5 4 7 9 9 1 0 0 0 255 1 2 5 64
127 131 126 95 126 95 47 3 1 255 0 0 0 0 3 11
15 15 17 10 2 0 0 0 255 0 0 0 0 7 10 11
9 9 0 0 0 0 255 0 0 1 22 88 133 147 135 160
160 121 3 0 255 0 0 0 0 5 33 45 33 50 32 16
9 0 0 255 0 0 0 0 0 5 7 7 10 11 11 1
0 0 255 0 0 0 8 11 9 8 8 8 7 2 0 0
0 255 0 0 0 1 10 11 11 11 11 4 0 0 0 0
255 0 0 0 0 0 0 0 0 0 0 0 0 0 255 0
0 0 0 0 0 2 3 5 3 2 1 0 0 255 0 0
0 0 2 4 4 4 4 0 0 0 0 0 255 0 0 0
0 1 4 3 1 0 0 0 0 0 255 0 0 0 0 0
1 1 0 0 0 0 0 0 255 0 0 0 0 0 0 1
1 0 0 0 0 0 0 255 0 0 1 5 15 15 16 14
10 14 3 0 0 0 255 0 0 0 2 7 10 7 7 1
1 0 0 0 255 0 0 0 0 0 0 1 1 1 2 1
1 1 0 255 0 0 0 0 0 0 1 1 1 0 0 0
0 0 255 0 0 2 10 15 24 21 22 12 5 0 0 0
255 0 0 0 0 1 1 1 2 2 1 0 0 0 0 255
0 0 1 11 11 11 15 17 19 14 0 0 0 255 0 0
0 0 0 0 0 1 2 2 0 0 0 0 255 0 0 0
0 0 1 1 0 0 0 0 0 0 255 0 0 0 0 0
0 0 0 0 0 0 0 0 0 255 0 0 0 18 32 35
39 33 16 10 0 0 0 255 0 0 0 0 0 1 1 0
0 0 0 0 0 0 0 0 0 0 0 0 0 0 0 1
8 21 21 25 28 28 2 0 0 0 0 255 0 0 1 3
5 7 9 8 2 0 0 0 0 255 0 0 2 12 12 12
5 7 5 4 0 0 0 255 0 0 0 0 3 11 11 14
9 9 2 0 0 0 255 1 2 8 80 121 131 127 126 126
86 47 3 0 255 0 0 0 0 4 15 26 18 26 17 1
1 0 0 255 0 0 0 0 7 11 16 16 2 0 0 0
0 255 0 0 1 7 120 147 160 160 160 160 121 3 0 255
0 0 0 0 5 33 38 33 32 32 16 8 0 0 255 0
0 0 0 0 5 7 7 11 11 4 1 0 0 255 0 0
0 8 12 15 10 15 15 10 1 0 0 0 255 0 0 0
0 5 10 10 12 8 2 0 0 0 0 255 0 0 0 0
0 1 1 1 0 0 0 0 0 255 0 0 0 0 0 2
2 3 5 3 1 0 0 0 255 0 0 0 0 2 5 4
5 4 0 0 0 0 0 255 0 0 0 0 1 1 1 1
0 0 0 0 0 255 0 0 0 0 0 1 1 0 0 0
0 0 0 255 0 0 0 0 0 4 4 4 0 0 0 0
0 0 255 0 0 0 14 16 21 21 14 9 9 0 0 0
0 255 0 0 0 0 1 9 4 4 1 1 0 0 0 255
0 0 0 0 1 7 1 1 1 1 1 1 0 0 255 0
0 0 0 0 0 0 0 0 0 0 0 0 0 255 0 0
2 10 18 18 12 12 8 4 0 0 0 255 0 0 0 1
1 1 1 1 1 0 0 0 0 0 255 0 0 1 11 14
16 18 22 22 10 0 0 0 255 0 0 0 0 0 1 1
7 11 2 0 0 0 0 255 0 0 0 0 0 0 1 0
0 0 0 0 0 255 0 0 0 0 0 0 0 0 0 0
0 0 0 0 255 0 0 0 3 23 32 32 19 14 1 0
0 0 255 0 0 0 0 1 1 1 0 0 0 0 0 0
0 0 0 0 0 0 0 0 0 0 0 2 23 23 30 33
28 1 0 0 0 0 255 0 0 0 3 5 7 8 4 1
0 0 0 0 255 0 0 1 7 7 8 5 7 4 2 0
0 0 255 0 0 0 0 1 3 8 8 7 2 1 0 0
0 255 1 1 4 64 118 122 127 126 126 86 18 3 0 255
0 0 0 1 4 11 24 24 26 1 0 0 0 0 255 0
0 0 0 0 7 9 2 1 0 0 0 0 255 0 0 0
1 66 133 160 160 160 160 11 3 0 255 0 0 0 0 4
18 38 38 38 32 12 2 0 0 255 0 0 0 0 0 1
5 9 12 14 1 0 0 0 255 0 0 0 2 14 15 12
12 12 1 0 0 0 0 255 0 0 0 0 2 5 9 12
8 0 0 0 0 0 255 0 0 0 0 0 1 1 1 1
0 0 0 0 255 0 0 0 0 0 2 3 4 5 3 0
0 0 0 255 0 0 0 0 1 2 3 3 3 0 0 0
0 0 255 0 0 0 0 1 1 1 0 0 0 0 0 0
255 0 0 0 0 0 0 0 0 0 0 0 0 0 255 0
0 0 0 0 0 0 0 0 0 0 0 0 0 255 0 0
1 5 21 21 21 10 5 2 0 0 0 0 255 0 0 0
0 1 2 2 11 1 0 0 0 0 255 0 0 0 0 0
0 1 1 1 1 1 0 0 0 255 0 0 0 0 0 0
0 0 0 0 0 0 0 0 255 0 0 2 9 18 18 14
12 8 0 0 0 0 255 0 0 0 0 1 1 4 3 1
0 0 0 0 0 255 0 0 1 1 11 15 18 18 18 9
0 0 0 255 0 0 0 0 0 0 1 1 2 1 0 0
0 0 255 0 0 0 0 0 0 0 0 0 0 0 0 1
255 0 0 0 0 0 0 0 0 0 0 0 0 0 0 255
0 0 0 1 7 14 14 14 1 1 0 0 0 255 0 0
0 0 0 3 1 1 1 0 0 0 0 0 0 0 0 0
0 0 0 0 0 0 0 14 21 25 16 1 0 0 0 0
0 255 0 0 0 0 3 5 7 2 0 0 0 0 0 255
0 0 0 1 5 5 5 4 2 0 0 0 0 255 0 0
0 0 0 1 1 1 1 1 0 0 0 0 255 0 1 1
2 65 104 122 97 86 10 3 0 0 255 0 0 0 1 1
4 8 7 1 0 0 0 0 0 255 0 0 0 0 0 1
1 1 0 0 0 0 0 255 0 0 0 1 2 66 120 160
159 11 1 0 0 255 0 0 0 0 4 9 18 23 23 12
2 1 0 0 255 0 0 0 0 0 0 1 4 4 4 0
0 0 0 255 0 0 0 0 2 11 12 11 2 0 0 0
0 0 255 0 0 0 0 0 2 2 2 0 0 0 0 0
0 255 0 0 0 0 0 1 1 0 0 0 0 0 0 255
0 0 0 0 0 1 2 2 0 0 0 0 0 0 255 0
0 0 0 0 2 2 2 0 0 0 0 0 0 255 0 0
0 0 0 0 0 0 0 0 0 0 0 255 0 0 0 0
0 0 0 0 0 0 0 0 0 255 0 0 0 0 0 0
0 0 0 0 0 0 0 0 255 0 0 1 1 1 10 10
4 1 1 0 0 0 0 255 0 0 0 0 0 1 1 0
0 0 0 0 0 255 0 0 0 0 0 0 0 0 0 0
0 0 0 0 255 0 0 0 0 0 0 0 0 0 0 0
0 0 0 255 0 0 0 0 3 10 10 4 0 0 0 0
0 255 0 0 0 0 0 1 4 1 1 0 0 0 0 0
255 0 0 0 0 0 1 8 8 8 0 0 0 0 255 0
0 0 0 0 0 0 1 1 0 0 0 0 0 255 0 0
0 0 0 0 0 0 0 0 0 0 0 255 0 0 0 0
0 0 0 0 0 0 0 0 0 0 255 0 0 0 0 1
1 7 0 0 0 0 0 0 255 0 0 0 0 0 0 0
0 0 0 0 0 0 0 0 0 0 0 0 0 0 0 0
0 0 0 12 12 0 0 0 0 0 0 0 255 0 0 0
0 0 0 0 0 0 0 0 0 0 255 0 0 0 0 0
0 1 1 0 0 0 0 0 255 0 0 0 0 0 0 0
0 0 0 0 0 0 0 255 0 0 0 2 7 17 26 26
5 1 1 0 0 255 0 0 0 0 1 0 0 0 0 0
0 0 0 0 255 0 0 0 0 0 0 0 0 0 0 0
0 0 255 0 0 0 0 1 1 7 7 1 0 0 0 0
255 0 0 0 0 0 0 0 2 2 1 0 0 0 0 255
0 0 0 0 0 0 0 1 1 0 0 0 0 0 255 0
0 0 0 0 0 0 0 0 0 0 0 0 0 255 0 0
0 0 0 0 0 0 0 0 0 0 0 0 255 0 0 0
0 0 0 1 0 0 0 0 0 0 255 0 0 0 0 0
0 0 0 0 0 0 0 0 0 255 0 0 0 0 0 0
0 0 0 0 0 0 0 0 255 0 0 0 0 0 0 0
0 0 0 0 0 0 255 0 0 0 0 0 0 0 0 0
0 0 0 0 255 0 0 0 0 0 0 0 0 0 0 0
0 0 0 255 0 0 0 0 0 0 0 0 0 0 0 0
0 0 255 0 0 0 0 0 0 0 0 0 0 0 0 0
255 0 0 0 0 0 0 0 0 0 0 0 0 0 0 255
0 0 0 0 0 0 0 0 0 0 0 0 0 0 255 0
0 0 0 0 1 1 0 0 0 0 0 0 255 0 0 0
0 0 0 1 1 0 0 0 0 0 0 255 0 0 0 0
0 0 0 0 0 0 0 0 0 255 0 0 0 0 0 0
0 0 0 0 0 0 0 0 255 0 0 0 0 0 0 0
0 0 0 0 0 0 255 0 0 0 0 0 0 0 0 0
0 0 0 0 0 255 0 0 0 0 0 0 0 0 0 0
0 0 0 255 0 0 0 0 0 0 0 0 0 0 0 0
0 0 0 0 0 0 0 0 0 0 0 0 0 0 0 0
0 0 0 0 0 0 0 255 0 0 0 0 0 0 0 0
0 0 0 0 0 255 0 0 0 0 0 0 0 0 0 0
0 0 0 255 0 0 0 0 0 0 0 0 0 0 0 0
0 0 255 0 0 1 2 4 4 5 0 0 0 0 0 0
255 0 0 0 0 0 0 0 0 0 0 0 0 0 0 255
0 0 0 0 0 0 0 0 0 0 0 0 0 255 0 0
0 0 0 0 0 0 0 0 0 0 0 255 0 0 0 0
0 0 0 0 0 0 0 0 0 0 255 0 0 0 0 0
0 0 0 0 0 0 0 0 0 255 0 0 0 0 0 0
0 0 0 0 0 0 0 0 255 0 0 0 0 0 0 0
0 0 0 0 0 0 0 255 0 0 0 0 0 0 0 0
0 0 0 0 0 255 0 0 0 0 0 0 0 0 0 0
0 0 0 0 255 0 0 0 0 0 0 0 0 0 0 0
0 0 0 255 0 0 0 0 0 0 0 0 0 0 0 0
0 255 0 0 0 0 0 0 0 0 0 0 0 0 0 255
0 0 0 1 0 0 0 0 0 0 0 0 0 0 255 0
0 0 0 0 0 0 0 0 0 0 0 0 0 255 0 0
0 0 0 0 0 0 0 0 0 0 0 255 0 0 0 0
0 0 0 0 0 0 0 0 0 0 255 0 0 0 0 0
0 0 0 0 0 0 0 0 0 255 0 0 0 0 0 0
0 0 0 0 0 0 0 255 0 0 0 0 0 0 0 0
0 0 0 0 0 0 255 0 0 0 0 0 0 0 0 0
0 0 0 0 255 0 0 0 0 0 0 0 0 0 0 0
0 0 0 255 0 0 0 0 0 0 0 0 0 0 0 0
0 255 0 0 0 0 0 0 0 0 0 0 0 0 0 0
255 0 0 0 0 0 0 0 0 0 1 0 0 0 255 0
0 0 0 0 0 0 0 0 0 0 0 0 0 0 0 0
0 0 0 0 0 0 0 0 0 0 0 0 0 0 0 0
0 0 255 0 0 0 0 0 0 0 0 0 0 0 0 0
255 0 0 0 0 0 0 0 0 0 0 0 0 0 255 0
0 0 0 0 0 0 0 0 0 0 0 0 0 255 0 0
0 0 0 0 0 0 0 0 0 0 0 255 0 0 0 0
0 0 0 0 0 0 0 0 0 0 255 0 0 0 0 0
0 0 0 0 0 0 0 0 255 0 0 0 0 0 0 0
0 0 0 0 0 0 255 0 0 0 0 0 0 0 0 0
0 0 0 0 0 255 0 0 0 0 0 0 0 0 0 0
0 0 0 0 255 0 0 0 0 0 0 0 0 0 0 0
0 0 0 255 0 0 0 0 0 0 0 0 0 0 0 0
0 0 255 0 0 0 0 0 0 0 0 0 0 0 0 0
255 0 0 0 0 0 0 0 0 0 0 0 0 0 0 255
0 0 0 0 0 0 0 0 0 0 0 0 0 0 255 0
0 0 0 0 0 0 0 0 0 0 0 0 255 0 0 0
0 0 0 0 0 0 0 0 0 0 255 0 0 0 0 0
0 0 0 0 0 0 0 0 0 255 0 0 0 0 0 0
0 0 0 0 0 0 0 0 255 0 0 0 0 0 0 0
0 0 0 0 0 0 255 0 0 0 0 0 0 0 0 0
0 0 0 0 0 255 0 0 0 0 0 0 0 0 0 0
0 0 0 0 255 0 0 0 0 0 0 0 0 0 0 0
0 0 255 0 0 0 0 0 0 0 0 0 0 0 0 0
0 255 0 0 0 0 0 0 0 0 0 0 0 0 0 255
0 0 0 0 0 0 0 0 0 0 0 0 0 0 255 0
0 0 0 0 0 0 0 0 0 0 0 0 255 0 0 0
0 0 0 0 0 0 0 0 0 0 0 255 0 0 0 0
0 0 0 0 0 0 0 0 0 255 0 0 0 0 0 0
0 0 0 1 0 0 0 0 0 0 0 0 0 0 0 0
0 0 0 0 0 0 0 0 0 0 0 0 0 255 0 0
0 0 0 0 0 0 0 0 0 0 0 255 0 0 0 0
0 0 0 0 0 0 0 0 0 255 0 0 0 0 0 0
0 0 0 0 0 0 0 0 255 0 0 0 0 0 0 0
0 0 0 0 0 0 255 0 0 0 0 0 0 0 0 0
0 0 0 0 0 255 0 0 0 0 0 0 0 0 0 0
0 0 0 255 0 0 0 0 0 0 0 0 0 0 0 0
0 255 0 0 0 0 0 0 0 0 0 0 0 0 0 0
255 0 0 0 0 0 0 0 0 0 0 0 0 0 0 255
0 0 0 0 0 0 0 0 0 0 0 0 0 0 255 0
0 0 0 0 0 0 0 0 0 0 0 0 0 255 0 0
0 0 0 0 0 0 0 0 0 0 0 255 0 0 0 0
0 0 0 0 0 0 0 0 0 0 255 0 0 0 0 0
0 0 0 0 0 0 0 0 0 255 0 0 0 0 0 0
0 0 0 0 0 0 0 255 0 0 0 0 0 0 0 0
0 0 0 0 0 255 0 0 0 0 0 0 0 0 0 0
0 0 0 0 255 0 0 0 0 0 0 0 0 0 0 0
0 0 0 255 0 0 0 0 0 0 0 0 0 0 0 0
0 255 0 0 0 0 0 0 0 0 0 0 0 0 0 0
255 0 0 0 0 0 0 0 0 0 0 0 0 0 0 255
0 0 0 0 0 0 0 0 0 0 0 0 0 255 0 0
0 0 0 0 0 0 0 0 0 0 0 0 255 0 0 0
0 0 0 0 0 0 0 0 0 0 255 0 0 0 0 0
0 0 0 0 0 0 0 0 0 255 0 0 0 0 0 0
0 0 0 0 0 0 0 255 0 0 0 0 0 0 0 0
0 0 0 0 0 0 255 0 1 0 0 0 0 0 0 0
0 0 0 0 255 0 0 0 0 0 0 0 0 0 0 0
0 0 0 0 0 0 255 255 255 255 255 255 255 255 255 255
255 255 255 255 255 255 255 255 255 255 255 255 255 255 255 255
255 255 255 255 255 255 255 255 255 255 255 255 255 255 255 255
255 255 255 255 255 255 255 255 255 255 255 255 255 255 255 255
255 255 255 255 255 255 255 255 255 255 255 255 255 255 255 255
255 255 255 255 255 255 255 255 255 255 255 255 255 255 255 255
255 255 255 255 255 255 255 255 255 255 255 255 255 255 255 255
255 255 255 255 255 255 255 255 255 255 255 255 255 255 255 255
255 255 255 255 255 255 255 255 255 255 255 255 255 255 255 255
255 255 255 255 255 255 255 255 255 255 255 255 255 255 255 255
255 255 255 255 255 255 255 255 255 255 255 255 255 255 255 255
255 255 255 255 255 255 255 255 255 255 255 255 255 255 255 255
255 255 255 255 255 255 255 255 255 255 255 255 255 255 255 255
255 255 255 255 255 255 255 255 255 255 255 255 255 255 255 255
255 255 255 255 255 255 255 255 255 255 255 255 255 255 255 255
255 255 255 255 255 255 255 255 255 255 255 255 255 255 255 255
255 255 255 255 255 255 255 255 255 255 255 255 255 255 255 255
255 255 255 255 255 255 255 255 255 255 255 255 255 255 255 255
255 255 255 255 255 255 255 255 255 255 255 255 255 255 255 255
255 255 255 255 255 255 255 255 255 255 255 255 255 255 255 255
255 255 255 255 255 255 255 255 255 255 255 255 255 255 255 255
255 255 255 255 255 255 255 255 255 255 255 255 255 255 255 255
255 255 255 255 255 255 255 255 255 255 255 255 255 255 255 255
255 255 255 255 255 255 255 255 255 255 255 255 255 255 255 255
255 255 255 255 255 255 255 255 255 255 255 255 255 255 255 255
255 255 255 255 255 255 255 255 255 255 255 255 255 255 255 255
255 255 255 255 255 255 255 255 255 255 255 255 255 255 255 255
255 255 255 255 255 255 255 255 255 255 255 255 255 255 255 255
255 0 0 0 0 0 0 0 0 0 0 0 0 0 0 0
0 0 0 255 0 0 0 0 0 0 0 0 0 0 0 0
0 255 0 0 0 0 0 0 0 0 0 0 0 0 0 255
0 0 0 0 0 0 0 0 0 0 0 0 0 0 255 0
0 0 0 0 0 0 0 0 0 0 0 0 255 0 0 0
0 0 0 0 0 0 0 0 0 0 0 255 0 0 0 0
0 0 0 0 0 0 0 0 0 255 0 0 0 0 0 0
0 0 0 0 0 0 0 255 0 0 0 0 0 0 0 0
0 0 0 0 0 0 255 0 0 0 0 0 0 0 0 0
0 0 0 0 0 255 0 0 0 0 0 0 0 0 0 0
0 0 0 0 255 0 0 0 0 0 0 0 0 0 0 0
0 0 0 255 0 0 0 0 0 0 0 0 0 0 0 0
0 255 0 0 0 0 0 0 0 0 0 0 0 0 0 0
255 0 0 0 0 0 0 0 0 0 0 0 0 0 0 255
0 0 0 0 0 0 0 0 0 0 0 0 0 255 0 0
0 0 0 0 0 0 0 0 0 0 0 255 0 0 0 0
0 0 0 0 0 0 0 0 0 0 255 0 0 0 0 0
0 0 0 0 0 0 0 0 0 255 0 0 0 0 0 0
0 0 0 0 0 0 0 255 0 0 0 0 0 0 0 0
0 0 0 0 0 0 255 0 0 0 0 0 0 0 0 0
0 0 0 0 0 255 0 0 0 0 0 0 0 0 0 0
0 0 0 255 0 0 0 0 0 0 0 0 0 0 0 0
0 0 255 0 0 0 0 0 0 0 0 0 0 0 0 0
255 0 0 0 0 0 0 0 0 0 0 0 0 0 0 255
0 0 0 0 0 0 0 0 0 0 0 0 0 255 0 0
0 0 0 0 0 0 0 0 0 0 0 0 255 0 0 0
0 0 0 0 0 0 0 0 0 0 255 0 0 0 0 0
0 0 0 0 0 0 0 0 0 0 0 0 0 0 0 0
0 0 1 0 0 0 0 0 0 0 0 0 0 0 255 0
0 0 0 0 0 0 0 0 0 0 0 0 255 0 0 0
0 0 0 0 0 0 0 0 0 0 255 0 0 0 0 0
0 0 0 0 0 0 0 0 0 255 0 0 0 0 0 0
0 0 0 0 0 0 0 255 0 0 0 0 0 0 0 0
0 0 0 0 0 0 255 0 0 0 0 0 0 0 0 0
0 0 0 0 255 0 0 0 0 0 0 0 0 0 0 0
0 0 255 0 0 0 0 0 0 0 0 0 0 0 0 0
0 255 0 0 0 0 0 0 0 0 0 0 0 0 0 0
255 0 0 0 0 0 0 0 0 0 0 0 0 0 0 255
0 0 0 0 0 0 0 0 0 0 0 0 0 0 255 0
0 0 0 0 0 0 0 0 0 0 0 0 255 0 0 0
0 0 0 0 0 0 0 0 0 0 0 255 0 0 0 0
0 0 0 0 0 0 0 0 0 0 255 0 0 0 0 0
0 0 0 0 0 0 0 0 255 0 0 0 0 0 0 0
0 0 0 0 0 0 255 0 0 0 0 0 0 0 0 0
0 0 0 0 0 255 0 0 0 0 0 0 0 0 0 0
0 0 0 0 255 0 0 0 0 0 0 0 0 0 0 0
0 0 255 0 0 0 0 0 0 0 1 0 0 0 0 0
0 255 0 0 0 0 0 0 0 0 0 0 0 0 0 0
255 0 0 0 0 0 0 0 0 0 0 0 0 0 255 0
0 0 0 0 0 0 0 0 0 0 0 0 0 255 0 0
0 0 0 0 0 0 0 0 0 0 0 255 0 0 0 0
0 0 0 0 0 0 0 0 0 0 255 0 0 0 0 0
0 0 0 0 0 0 0 0 255 0 0 0 0 0 0 0
0 0 0 0 0 0 0 255 0 0 0 0 0 0 0 0
0 0 0 0 0 255 0 0 0 0 0 0 1 1 1 0
0 0 0 0 0 0 0 0 0 0 0 0 0 1 1 3
1 5 7 2 0 0 0 0 0 255 0 0 0 0 0 1
0 0 0 0 0 0 0 255 0 0 0 0 0 0 0 0
0 0 0 0 0 255 0 0 0 0 0 0 0 0 0 0
0 0 0 0 255 0 0 0 0 0 0 0 0 0 0 0
0 0 255 0 0 0 0 0 1 1 1 0 0 0 0 0
0 255 0 0 0 0 0 0 0 0 0 0 0 0 0 255
0 0 0 0 0 0 0 0 0 0 0 0 0 255 0 0
0 0 0 0 0 0 0 0 0 0 0 0 255 0 0 0
0 0 0 0 0 0 0 0 0 0 0 255 0 0 0 0
0 0 0 0 0 0 0 0 0 0 255 0 0 0 0 0
0 0 0 0 0 0 0 0 0 255 0 0 0 0 0 0
0 0 1 0 0 0 0 255 0 0 0 0 0 0 2 2
0 0 0 0 0 0 255 0 0 0 0 0 0 0 0 1
1 0 0 0 0 255 0 0 0 0 0 0 0 0 0 0
0 0 0 255 0 0 0 0 0 0 0 0 0 0 0 0
0 255 0 0 0 0 0 0 0 0 0 0 0 0 0 0
255 0 0 0 0 0 0 0 0 0 0 0 0 0 0 255
0 0 0 0 0 0 0 0 0 0 0 0 0 255 0 0
0 0 0 0 1 1 0 0 0 0 0 0 255 0 0 0
0 0 0 0 0 0 0 0 0 0 0 255 0 0 0 0
0 0 0 0 0 0 0 0 0 255 0 0 0 0 0 0
1 1 1 0 0 0 0 0 255 0 0 0 0 0 1 1
1 0 0 0 0 0 255 0 0 0 0 0 0 0 0 0
0 0 0 0 0 255 0 0 0 1 1 5 7 8 7 1
1 0 0 255 0 0 0 0 1 1 3 1 0 0 0 0
0 0 255 0 0 0 0 0 0 1 1 1 0 0 0 0
255 0 0 0 0 0 2 22 36 30 1 1 0 0 0 0
0 0 0 0 0 0 0 0 3 17 73 73 108 72 11 2
0 0 0 0 255 0 0 0 0 4 9 9 1 0 0 0
0 0 255 0 0 0 0 0 0 0 4 0 0 0 0 0
255 0 0 0 0 0 0 0 0 0 0 0 0 0 0 255
0 0 0 0 0 1 1 1 0 0 0 0 0 255 0 0
0 1 1 4 4 3 3 0 0 0 0 0 255 0 0 0
0 0 0 0 0 0 0 0 0 0 255 0 0 0 0 1
0 1 1 1 0 0 0 0 255 0 0 0 0 0 0 0
1 2 2 0 0 0 0 255 0 0 0 0 0 0 0 0
0 0 0 0 0 0 255 0 0 0 0 0 0 0 1 0
0 0 0 0 0 255 0 0 0 0 0 0 0 0 0 0
0 0 0 0 255 0 0 0 0 1 1 4 0 0 0 0
0 0 255 0 0 0 0 0 3 22 17 8 4 1 0 0
0 255 0 0 0 0 1 3 4 3 0 0 0 0 0 0
255 0 0 0 0 2 8 8 5 1 0 0 0 0 255 0
0 0 0 0 1 1 1 0 0 0 0 0 255 0 0 0
0 0 0 3 5 2 1 0 0 0 0 255 0 0 0 0
0 0 0 0 0 0 0 0 0 0 255 0 0 0 1 7
7 7 8 2 0 0 0 0 255 0 0 0 0 0 3 5
12 5 2 0 0 0 0 255 0 0 0 0 1 2 3 3
0 0 0 0 0 0 255 0 0 0 0 0 1 1 1 0
0 0 0 0 255 0 0 0 0 0 4 8 8 4 1 0
0 0 0 255 0 0 1 1 1 4 4 3 3 1 0 0
0 255 0 0 0 0 0 1 12 8 1 1 0 0 0 0
255 0 0 1 2 7 8 9 10 9 7 4 0 0 255 0
0 0 0 2 4 4 4 11 11 1 0 0 0 255 0 0
0 0 1 4 9 9 5 1 0 0 0 255 0 0 0 0
0 22 35 45 47 54 2 1 0 0 0 0 0 0 0 0
0 0 0 17 59 102 133 133 118 107 9 2 0 0 0 255
0 0 0 4 23 23 15 9 1 0 0 0 0 255 0 0
0 2 0 0 0 4 4 0 0 0 0 255 0 0 0 0
0 0 0 2 0 0 0 0 0 0 255 0 0 0 0 1
2 4 1 0 0 0 0 0 255 0 0 0 1 4 8 9
9 7 3 0 0 0 0 255 0 0 0 0 1 1 1 1
1 0 0 0 0 255 0 0 0 0 0 1 9 9 9 0
0 0 0 255 0 0 0 0 0 0 0 10 5 5 2 0
0 0 255 0 0 0 0 0 1 1 4 3 0 0 0 0
0 255 0 0 0 0 0 0 1 2 2 0 0 0 0 0
255 0 0 0 0 0 0 0 0 0 0 0 0 0 0 255
0 0 0 0 7 7 7 4 2 0 0 0 0 255 0 0
0 0 3 16 23 22 17 8 1 0 0 0 255 0 0 0
1 2 3 4 4 2 1 0 0 0 0 255 0 0 0 2
8 8 15 9 5 0 0 0 0 255 0 0 0 0 1 5
9 9 1 0 0 0 0 255 0 0 0 0 0 5 5 7
5 7 1 0 0 0 255 0 0 0 0 0 0 4 4 1
0 0 0 0 0 255 0 0 0 7 8 12 16 22 14 1
0 0 0 255 0 0 0 1 3 8 12 23 15 4 1 0
0 0 255 0 0 0 1 2 4 4 4 2 0 0 0 0
0 255 0 0 0 0 5 7 5 4 3 0 0 0 0 255
0 0 0 0 4 8 8 8 8 4 1 0 0 0 255 0
0 0 2 5 5 5 5 4 3 0 0 0 255 0 0 0
1 5 14 14 12 11 1 0 0 0 0 255 0 0 1 8
9 9 9 9 9 8 4 0 0 255 0 0 0 0 4 7
8 11 12 11 7 1 0 0 255 0 0 0 1 4 10 10
10 10 5 1 0 0 255 0 0 0 0 4 43 45 47 59
70 59 2 0 0 0 0 0 0 0 0 0 0 2 18 100
125 133 133 136 118 31 8 0 0 0 255 0 0 19 23 33
39 39 31 9 0 0 0 0 255 0 0 0 1 1 0 0
0 1 1 0 0 0 255 0 0 0 0 0 1 1 4 2
0 0 0 0 0 255 0 0 1 1 1 2 8 2 1 0
0 0 0 255 0 0 0 2 7 8 8 9 4 4 0 0
0 0 255 0 0 0 1 2 1 1 1 1 0 0 0 0
255 0 0 0 0 0 9 16 22 17 14 0 0 0 255 0
0 0 0 0 1 14 14 11 10 4 0 0 0 255 0 0
0 0 1 1 2 4 4 3 0 0 0 0 255 0 0 0
0 0 0 1 2 3 2 0 0 0 0 255 0 0 0 0
0 0 3 3 0 0 0 0 0 0 255 0 0 0 3 5
5 5 5 2 0 0 0 0 255 0 0 0 0 5 18 29
22 16 12 4 1 0 0 255 0 0 0 2 3 4 4 5
3 0 0 0 0 0 255 0 0 0 4 8 8 9 9 2
1 0 0 0 255 0 0 0 0 5 10 10 10 9 3 0
0 0 255 0 0 0 0 1 10 10 7 7 7 2 0 0
0 255 0 0 0 0 1 4 7 7 7 0 0 0 0 0
255 0 0 0 7 9 12 16 16 16 14 0 0 0 255 0
0 0 1 5 7 8 19 16 9 1 0 0 0 255 0 0
0 1 4 5 5 7 3 0 0 0 0 0 255 0 0 0
5 9 10 9 10 5 3 0 0 0 255 0 0 0 2 9
9 4 8 8 8 0 0 0 0 255 0 0 0 3 5 7
7 7 3 3 1 0 0 255 0 0 0 1 5 10 10 10
12 11 1 0 0 0 255 0 0 2 9 12 9 9 9 9
8 4 0 0 255 0 0 0 1 7 8 18 12 11 7 4
1 1 0 255 0 0 0 2 10 11 10 10 10 8 2 0
0 255 0 0 0 1 35 45 51 45 54 59 59 4 0 0
0 0 0 0 0 0 0 1 2 59 166 159 148 138 142 138
31 12 0 0 0 255 0 1 19 33 33 49 39 39 9 0
0 0 0 255 0 0 0 1 0 0 0 0 1 1 1 0
0 255 0 0 0 0 0 1 1 2 2 1 0 0 0 0
255 0 0 0 1 1 2 2 2 2 0 0 0 0 255 0
0 0 3 7 8 9 9 7 4 2 0 0 0 255 0 0
0 1 2 2 1 2 2 0 0 0 0 255 0 0 0 0
0 22 22 23 19 17 1 0 0 255 0 0 0 0 0 1
14 14 12 11 4 1 0 0 255 0 0 0 0 1 1 2
1 3 3 1 0 0 0 255 0 0 0 0 0 2 2 8
9 2 0 0 0 0 255 0 0 0 0 0 0 0 1 0
0 0 0 0 0 255 0 0 0 3 9 4 4 5 4 1
0 0 0 255 0 0 0 4 8 12 16 16 16 12 7 0
0 0 255 0 0 0 4 4 4 2 7 5 1 0 0 0
0 255 0 0 2 4 4 4 4 4 2 0 0 0 0 255
0 0 0 1 7 12 12 12 10 3 0 0 0 255 0 0
0 0 2 10 10 11 11 11 5 0 0 0 255 0 0 0
0 2 7 9 8 7 4 0 0 0 0 255 0 0 0 3
16 19 16 16 23 14 0 0 0 255 0 0 0 1 7 12
18 21 19 10 1 0 0 0 255 0 0 0 1 7 7 7
7 3 0 0 0 0 0 255 0 0 1 9 10 10 10 10
9 8 1 0 0 255 0 0 1 8 11 11 7 8 8 8
1 0 0 0 255 0 0 0 4 7 7 10 9 9 3 1
0 0 255 0 0 0 1 5 16 10 10 12 12 1 1 0
0 255 0 0 0 9 12 9 9 9 10 8 5 0 0 255
0 0 0 1 4 8 11 18 7 10 9 2 0 0 255 0
0 0 4 11 15 7 10 12 10 2 0 0 255 0 0 0
1 44 57 57 51 52 53 53 4 0 0 0 0 0 0 0
0 0 0 2 83 163 163 142 142 142 138 25 4 0 0 0
255 0 4 28 31 29 39 37 37 7 4 0 0 0 255 0
0 0 1 1 1 1 1 1 1 0 0 0 255 0 0 0
0 0 0 0 1 1 1 1 0 0 0 255 0 0 0 1
1 1 2 7 7 1 0 0 0 255 0 0 0 3 7 7
9 10 8 4 2 0 0 0 255 0 0 0 0 1 1 1
2 2 0 0 0 0 255 0 0 0 0 1 22 22 23 23
17 0 0 0 255 0 0 0 0 0 1 12 12 12 8 3
0 0 0 255 0 0 0 0 1 4 4 1 1 1 0 0
0 0 255 0 0 0 0 1 7 8 9 9 1 0 0 0
0 255 0 0 0 0 0 0 1 1 0 0 0 0 0 0
255 0 0 0 3 9 5 5 7 8 7 0 0 0 255 0
0 0 4 8 11 10 11 16 14 4 0 0 0 255 0 0
0 4 4 4 4 5 5 0 0 0 0 0 255 0 0 2
7 8 7 4 4 2 0 0 0 0 255 0 0 0 1 3
15 15 15 11 3 0 0 0 255 0 0 0 0 1 12 12
11 8 5 0 0 0 0 255 0 0 0 0 2 7 12 12
8 4 0 0 0 0 255 0 0 0 3 11 17 17 14 19
4 0 0 0 255 0 0 0 0 4 7 12 18 18 10 1
0 0 0 255 0 0 0 1 5 7 5 7 3 0 0 0
0 0 255 0 0 1 9 15 15 12 12 9 8 1 0 0
255 0 0 1 8 9 9 9 8 8 7 1 0 0 0 255
0 0 0 3 5 7 7 7 9 2 0 0 0 255 0 0
0 1 4 10 10 14 14 11 1 0 0 0 255 0 0 1
7 11 7 9 10 10 9 5 0 0 255 0 0 0 1 4
8 11 18 7 7 7 2 0 0 255 0 0 0 4 7 15
7 7 10 8 1 0 0 255 0 0 0 1 31 70 57 52
52 53 50 0 0 0 0 0 0 0 0 0 0 0 1 15
101 159 132 138 132 25 4 0 0 0 0 255 0 0 5 26
26 26 24 21 5 4 0 0 0 255 0 0 0 0 0 0
1 1 1 0 0 0 0 255 0 0 0 0 0 0 0 0
1 1 0 0 0 0 255 0 0 0 0 0 2 2 3 3
1 0 0 0 255 0 0 0 1 4 9 10 15 10 7 1
0 0 0 255 0 0 0 0 0 0 1 2 0 0 0 0
0 255 0 0 0 0 0 7 19 19 19 2 0 0 0 255
0 0 0 0 0 0 3 4 3 3 0 0 0 0 255 0
0 0 0 0 0 4 1 1 1 0 0 0 0 255 0 0
0 0 3 7 7 7 1 0 0 0 0 0 255 0 0 0
0 0 0 0 0 0 0 0 0 0 0 255 0 0 0 3
9 9 9 9 9 1 0 0 0 255 0 0 0 1 3 4
4 5 10 5 3 1 0 0 255 0 0 0 0 4 4 3
3 1 1 1 0 0 0 255 0 0 0 2 7 7 5 5
4 0 0 0 0 255 0 0 0 0 2 3 15 11 4 0
0 0 0 255 0 0 0 0 1 5 7 7 3 1 0 0
0 0 255 0 0 0 0 0 2 7 8 4 1 0 0 0
0 255 0 0 0 0 3 11 11 9 4 1 0 0 0 255
0 0 0 0 0 7 9 9 9 3 0 0 0 0 255 0
0 0 0 1 5 4 3 1 0 0 0 0 0 255 0 0
0 4 9 12 11 12 9 8 0 0 0 255 0 0 0 1
8 8 8 7 7 2 0 0 0 0 255 0 0 0 0 4
5 7 7 7 0 0 0 0 255 0 0 0 0 1 5 10
10 10 3 0 0 0 0 255 0 0 0 0 7 7 9 10
10 7 1 0 0 255 0 0 0 0 1 4 5 5 5 5
3 0 0 0 255 0 0 0 1 4 7 7 7 5 3 1
0 0 255 0 0 0 0 3 50 52 54 54 50 2 0 0
0 0 0 0 0 0 0 0 0 0 2 15 66 66 61 21
4 2 0 0 0 0 255 0 0 0 5 5 12 5 1 1
0 0 0 0 255 0 0 0 0 0 1 1 0 0 0 0
0 0 255 0 0 0 0 0 0 0 0 0 0 0 0 0
0 255 0 0 0 0 0 0 0 0 0 0 0 0 0 255
0 0 0 0 3 3 5 10 5 1 0 0 0 0 255 0
0 0 0 0 0 0 1 0 0 0 0 0 255 0 0 0
0 0 0 3 4 2 0 0 0 0 255 0 0 0 0 0
0 1 0 0 0 0 0 0 0 255 0 0 0 0 0 0
0 0 0 0 0 0 0 0 255 0 0 0 0 0 1 1
0 0 0 0 0 0 0 255 0 0 0 0 0 0 0 0
0 0 0 0 0 0 255 0 0 0 0 3 3 4 2 2
0 0 0 0 255 0 0 0 0 1 3 3 2 2 1 1
1 0 0 255 0 0 0 0 0 1 1 1 0 0 0 0
0 0 255 0 0 0 0 0 4 5 5 0 0 0 0 0
255 0 0 0 0 0 1 1 1 0 0 0 0 0 255 0
0 0 0 0 0 0 0 0 0 0 0 0 0 255 0 0
0 0 0 0 0 1 0 0 0 0 0 0 255 0 0 0
0 0 0 0 1 1 0 0 0 0 255 0 0 0 0 0
0 1 1 1 0 0 0 0 0 255 0 0 0 0 0 0
1 1 0 0 0 0 0 0 255 0 0 0 1 4 8 9
12 9 0 0 0 0 255 0 0 0 1 1 3 3 3 1
0 0 0 0 0 255 0 0 0 0 1 3 4 3 0 0
0 0 0 255 0 0 0 0 0 1 3 4 3 0 0 0
0 0 255 0 0 0 0 0 7 9 9 7 3 0 0 0
255 0 0 0 0 0 1 4 4 3 1 0 0 0 0 255
0 0 0 0 1 4 7 5 3 0 0 0 0 255 0 0
0 0 0 3 32 50 32 2 0 0 0 0 0 0 0 0
0 0 0 0 0 1 0 4 14 14 2 2 0 0 0 0
0 255 0 0 0 0 0 0 0 0 0 0 0 0 0 255
0 0 0 0 0 0 0 0 0 0 0 0 0 255 0 0
0 0 0 0 0 0 0 0 0 0 0 0 255 0 0 0
0 0 0 0 0 0 0 0 0 0 255 0 0 0 0 0
0 0 0 0 0 0 0 0 0 255 0 0 0 0 0 0
0 0 0 0 0 0 0 255 0 0 0 0 0 0 0 0
0 0 0 0 0 255 0 0 0 0 0 0 0 0 0 0
0 0 0 0 255 0 0 0 0 0 0 0 0 0 0 0
0 0 0 255 0 0 0 0 0 0 0 0 0 0 0 0
0 0 255 0 0 0 0 0 0 0 0 0 0 0 0 0
0 255 0 0 0 0 0 0 0 0 0 0 0 0 0 255
0 0 0 0 0 0 0 1 1 0 0 0 0 0 255 0
0 0 0 0 0 0 0 0 0 0 0 0 0 255 0 0
0 0 0 0 0 0 0 0 0 0 0 255 0 0 0 0
0 0 0 0 0 0 0 0 0 255 0 0 0 0 0 0
0 0 0 0 0 0 0 0 255 0 0 0 0 0 0 0
0 0 0 0 0 0 0 255 0 0 0 0 0 0 0 0
0 0 0 0 0 255 1 0 0 0 0 0 0 0 0 0
0 0 0 0 255 0 0 0 0 0 0 0 0 0 0 0
0 0 0 255 0 0 0 0 1 2 2 2 0 0 0 0
0 255 0 0 0 0 0 0 1 1 0 0 0 0 0 0
255 0 0 0 0 0 0 0 0 0 0 0 0 0 255 0
0 0 0 0 0 0 0 0 0 0 0 0 0 255 0 0
0 0 0 0 1 1 1 0 0 0 0 255 0 0 0 0
0 0 1 0 0 0 0 0 0 0 255 0 0 0 0 0
0 0 0 0 0 0 0 0 255 0 0 0 0 0 0 0
0 0 0 0 0 0 0 0 0 0 0 0 0 0 0 0
0 0 0 0 0 0 0 0 0 0 0 0 255 0 0 0
0 0 0 0 0 0 0 0 0 0 255 0 0 0 0 0
0 0 0 0 0 0 0 0 255 0 0 0 0 0 0 0
0 0 0 0 0 0 0 255 0 0 0 0 0 0 0 0
0 0 0 0 0 255 0 0 0 0 0 0 0 0 0 0
0 0 0 0 255 0 0 0 0 0 0 0 0 0 0 0
0 0 255 0 0 0 0 0 0 0 0 0 0 0 0 0
255 0 0 0 0 0 0 0 0 0 0 0 0 0 0 255
0 0 0 0 0 0 0 0 0 0 0 0 0 0 255 0
0 0 0 0 0 0 0 0 0 0 0 0 0 255 0 0
0 0 0 0 0 0 0 0 0 0 0 0 255 0 0 0
0 0 0 0 0 0 0 0 0 0 255 0 0 0 0 0
0 0 0 0 0 0 0 0 0 255 0 0 0 0 0 0
0 0 0 0 0 0 0 0 255 1 1 0 0 0 0 0
0 0 0 0 0 0 255 0 0 0 0 0 0 0 0 0
0 0 0 0 255 0 0 0 0 0 0 0 0 0 0 0
0 0 0 255 0 0 0 0 0 0 0 0 0 0 0 0
0 0 255 0 0 0 0 0 0 0 0 0 0 0 0 0
255 51 1 0 0 0 0 0 0 0 0 0 0 0 0 255
0 0 0 0 0 0 0 0 0 0 0 0 0 0 255 0
0 0 0 0 1 0 0 0 0 0 0 0 255 0 0 0
0 0 0 0 0 0 0 0 0 0 0 255 0 0 0 0
0 0 0 0 0 0 0 0 0 255 0 0 0 0 0 0
0 0 0 0 0 0 0 0 255 0 0 0 0 0 0 0
0 1 0 0 0 0 255 0 0 0 0 0 0 0 0 0
0 0 0 0 0 255 0 0 0 0 0 0 0 0 0 0
0 0 0 255 0 0 0 0 0 0 0 0 0 0 0 0
0 0 0 0 0 0 0 0 0 0 0 0 0 0 0 0
0 0 0 0 0 0 0 255 0 0 0 0 0 0 0 0
0 0 0 0 0 255 0 0 0 0 0 0 0 0 0 0
0 0 0 255 0 0 0 0 0 0 0 0 0 0 0 0
0 0 255 0 0 0 0 0 0 0 0 0 0 0 0 0
255 0 0 0 0 0 0 0 0 0 0 0 0 0 0 255
0 0 0 0 0 0 0 0 0 0 0 0 0 255 0 0
0 0 0 0 0 0 0 0 0 0 0 255 0 0 0 0
0 0 0 0 0 0 0 0 0 0 255 0 0 0 0 0
0 0 0 0 0 0 0 0 0 255 0 0 0 0 0 0
0 0 0 0 0 0 0 0 255 0 0 0 0 0 0 0
0 0 0 0 0 0 0 255 0 0 0 0 0 0 0 0
0 0 0 0 0 255 0 0 0 0 0 0 0 0 0 0
0 0 0 0 255 0 0 0 0 0 0 0 0 0 0 0
0 0 0 255 0 0 0 0 0 0 0 0 0 0 0 0
0 255 0 0 0 0 0 0 0 0 0 0 0 0 0 255
0 0 0 0 0 0 0 0 0 0 0 0 0 0 255 0
0 0 0 0 0 0 0 0 0 0 0 0 0 255 0 0
0 0 0 0 0 0 0 0 0 0 0 255 56 51 1 0
0 0 0 0 0 0 0 0 0 0 255 0 0 0 0 0
0 0 0 0 0 0 0 0 0 255 0 0 0 0 0 0
0 0 0 0 0 0 0 255 0 0 0 0 0 0 0 0
0 0 0 0 0 0 255 0 0 0 0 0 0 0 0 0
0 0 0 0 255 0 0 0 0 0 0 0 0 0 0 0
0 0 0 255 0 0 0 0 0 0 0 0 0 0 0 0
0 255 0 0 0 0 0 0 0 0 0 0 0 0 0 0
255 0 0 0 0 0 0 0 0 0 0 0 0 0 255 0
0 0 0 0 0 0 0 0 0 0 0 0 0 0 0 0
0 0 0 0 0 0 0 0 0 0 0 0 0 0 0 0
0 0 255 0 0 0 0 0 0 0 0 0 0 0 0 0
255 0 0 0 0 0 0 0 0 0 0 0 0 0 255 0
0 0 0 0 0 0 0 0 0 0 0 0 0 255 0 0
0 0 0 0 0 0 0 0 0 0 0 255 0 0 0 0
0 0 0 0 0 0 0 0 0 0 255 0 0 0 0 0
0 0 0 0 0 0 0 0 255 0 0 0 0 0 0 0
0 0 0 0 0 0 255 0 0 0 0 0 0 0 0 0
0 0 0 0 0 255 0 0 0 0 0 0 0 0 0 0
0 0 0 0 255 0 0 0 0 0 0 0 0 0 0 0
0 0 0 255 0 0 0 0 0 0 0 0 0 0 0 0
0 0 255 0 0 0 0 0 0 0 0 0 0 0 0 0
255 0 0 0 0 0 0 0 0 0 0 0 0 0 0 255
0 0 0 0 0 0 0 0 0 0 0 0 0 0 255 255
255 255 255 255 255 255 255 255 255 255 255 255 255 255 255 255
255 255 255 255 255 255 255 255 255 255 255 255 255 255 255 255
255 255 255 255 255 255 255 255 255 255 255 255 255 255 255 255
255 255 255 255 255 255 255 255 255 255 255 255 255 255 255 255
255 255 255 255 255 255 255 255 255 255 255 255 255 255 255 255
255 255 255 255 255 255 255 255 255 255 255 255 255 255 255 255
255 255 255 255 255 255 255 255 255 255 255 255 255 255 255 255
255 255 255 255 255 255 255 255 255 255 255 255 255 255 255 255
255 255 255 255 255 255 255 255 255 255 255 255 255 255 255 255
255 255 255 255 255 255 255 255 255 255 255 255 255 255 255 255
255 255 255 255 255 255 255 255 255 255 255 255 255 255 255 255
255 255 255 255 255 255 255 255 255 255 255 255 255 255 255 255
255 255 255 255 255 255 255 255 255 255 255 255 255 255 255 255
255 255 255 255 255 255 255 255 255 255 255 255 255 255 255 255
255 255 255 255 255 255 255 255 255 255 255 255 255 255 255 255
255 255 255 255 255 255 255 255 255 255 255 255 255 255 255 255
255 255 255 255 255 255 255 255 255 255 255 255 255 255 255 255
255 255 255 255 255 255 255 255 255 255 255 255 255 255 255 255
255 255 255 255 255 255 255 255 255 255 255 255 255 255 255 255
255 255 255 255 255 255 255 255 255 255 255 255 255 255 255 255
255 255 255 255 255 255 255 255 255 255 255 255 255 255 255 255
255 255 255 255 255 255 255 255 255 255 255 255 255 255 255 255
255 255 255 255 255 255 255 255 255 255 255 255 255 255 255 255
255 255 255 255 255 255 255 255 255 255 255 255 255 255 255 255
255 255 255 255 255 255 255 255 255 255 255 255 255 255 255 255
255 255 255 255 255 255 255 255 255 255 255 255 255 255 255 255
255 255 255 255 255 255 255 255 255 255 255 255 255 255 255 255
255 255 255 255 255 255 255 255 255 255 0 0 0 0 0 0
0 0 0 0 0 0 0 255 0 0 0 0 0 0 0 0
0 0 0 0 0 255 0 0 0 0 0 0 0 0 0 0
0 0 0 0 255 0 0 0 0 0 0 0 0 0 0 0
0 0 0 255 0 0 0 0 0 0 0 0 0 0 0 0
0 255 52 52 4 0 0 0 0 0 0 0 0 0 0 0
255 0 0 0 0 0 0 0 0 0 0 0 0 0 0 255
0 0 0 0 0 0 0 0 0 0 0 0 0 255 0 0
0 0 0 0 0 0 0 0 0 0 0 0 255 0 0 0
0 0 0 0 0 0 0 0 0 0 255 0 0 0 0 0
0 0 0 0 0 0 0 0 0 255 0 0 0 0 0 0
0 0 0 0 0 0 0 255 0 0 0 0 0 0 0 0
0 0 0 0 0 0 255 0 0 0 0 0 0 0 0 0
0 0 0 0 255 0 0 0 0 0 0 0 0 0 0 0
0 0 0 0 0 0 0 0 0 0 0 0 0 0 0 0
0 0 0 0 0 0 0 0 255 12 4 0 0 0 0 0
0 0 0 0 0 0 255 0 0 0 0 0 0 0 0 0
0 0 0 0 255 0 0 0 0 0 0 0 0 0 0 0
0 0 0 255 0 0 0 0 0 0 0 0 0 0 0 0
0 255 0 0 0 0 0 0 0 0 0 0 0 0 0 0
255 0 0 0 0 0 0 0 0 0 0 0 0 0 255 0
0 0 0 0 0 0 0 0 0 0 0 0 255 0 0 0
0 0 0 0 0 0 0 0 0 0 0 255 0 0 0 0
0 0 0 0 0 0 0 0 0 0 255 0 0 0 0 0
0 0 0 0 0 0 0 0 0 255 0 0 0 0 0 0
0 0 0 0 0 0 0 0 255 0 0 0 0 0 0 0
0 0 0 0 0 0 255 0 0 0 0 0 0 0 0 0
0 0 0 0 0 255 0 0 0 0 0 0 0 0 0 0
0 0 0 0 255 0 0 0 0 0 0 0 0 0 0 0
0 0 255 0 0 0 0 0 0 0 0 0 0 0 0 0
255 0 0 0 0 0 0 0 0 0 0 0 0 0 0 255
0 0 0 0 0 0 0 0 0 0 0 0 0 0 255 0
0 0 0 0 0 0 0 0 0 0 0 0 255 33 33 8
1 0 0 0 0 0 0 0 0 0 0 255 0 0 0 0
0 0 0 0 0 0 0 0 0 0 255 0 0 0 0 0
0 0 0 0 0 0 0 0 255 0 0 0 0 0 0 0
0 0 0 0 0 0 0 255 0 0 0 0 0 0 0 0
0 0 0 0 0 255 0 0 0 0 0 0 0 0 0 0
0 0 0 0 255 0 0 0 0 0 0 0 0 0 0 0
0 0 255 0 0 0 0 0 0 0 0 0 0 0 0 0
0 255 0 0 0 0 0 0 0 0 0 0 0 0 0 255
0 0 0 0 0 0 0 1 0 0 0 0 0 0 0 0
0 0 0 0 0 0 0 0 0 0 0 0 0 0 0 0
0 0 1 255 17 10 0 0 0 0 0 0 0 0 0 0
0 255 0 0 0 0 0 0 0 0 0 0 0 0 0 255
0 0 0 0 0 0 0 0 0 0 0 0 0 0 255 0
0 0 0 0 0 0 0 0 0 0 0 0 255 0 0 0
0 0 0 0 0 0 0 0 0 0 0 255 0 0 0 0
0 0 0 0 0 0 0 0 0 255 0 0 0 0 0 0
0 0 0 0 0 0 0 255 0 0 0 0 0 0 0 0
0 0 0 0 0 0 255 0 0 0 0 0 0 1 0 0
0 0 0 0 0 255 0 0 0 0 0 0 0 0 0 0
0 0 0 0 255 0 0 0 0 0 0 0 0 0 0 0
0 0 0 255 0 0 0 0 0 0 0 0 0 0 0 0
0 255 0 0 0 0 0 0 0 0 1 0 0 0 0 0
255 0 0 0 0 0 0 0 0 0 0 0 0 0 0 255
0 0 0 0 0 0 1 1 1 0 0 0 0 255 0 0
0 0 0 0 0 0 0 0 0 0 0 255 0 0 0 0
0 0 0 0 0 0 0 0 0 0 255 0 0 0 0 0
0 0 0 0 0 0 0 0 0 255 0 0 0 0 0 0
0 0 0 0 0 0 0 255 0 2 1 0 0 0 0 0
0 0 0 0 0 0 255 0 0 0 0 0 0 0 0 0
0 0 0 0 0 255 0 0 0 0 0 0 0 0 0 0
0 0 0 255 0 0 0 0 0 0 0 0 0 0 0 0
0 0 255 0 0 0 0 0 0 0 0 0 0 0 0 0
255 0 0 0 0 0 0 0 0 0 0 0 0 0 0 255
0 0 0 0 0 0 0 0 0 0 0 0 0 255 0 0
0 0 0 0 0 0 0 0 0 0 0 0 255 0 0 0
0 0 0 0 0 0 0 0 0 0 255 0 0 0 1 1
1 1 1 1 0 0 0 0 0 0 0 0 0 0 0 0
0 0 0 0 0 0 0 0 0 0 0 0 0 0 255 10
0 0 0 0 1 0 0 0 0 0 0 0 255 0 0 0
0 0 5 5 5 0 0 0 0 0 255 0 0 0 0 0
1 8 8 1 0 0 0 0 0 255 0 0 0 0 0 0
0 1 0 0 0 0 0 255 0 0 0 0 1 1 1 3
3 0 0 0 0 0 255 0 0 0 0 0 0 0 0 0
0 0 0 0 255 0 0 0 0 0 0 0 0 0 0 0
0 0 255 0 0 0 0 0 0 1 1 1 1 0 0 0
0 255 0 0 0 0 3 7 10 7 5 4 1 0 0 0
255 0 0 0 0 1 1 1 1 0 0 0 0 0 0 255
0 0 0 0 8 7 7 7 8 4 0 0 0 0 255 0
0 0 0 0 5 3 1 1 0 0 0 0 255 0 0 0
0 1 5 8 8 5 2 0 0 0 0 255 0 0 0 1
14 17 15 5 3 0 0 0 0 0 255 0 0 0 1 7
10 11 9 2 1 0 0 0 255 0 0 0 0 0 0 1
1 0 0 0 0 0 255 0 0 0 0 1 0 0 0 0
0 0 0 0 0 255 0 0 0 0 0 0 1 0 0 0
0 0 0 0 255 0 0 0 0 0 0 0 0 0 0 0
0 0 255 0 0 0 0 0 0 0 0 0 0 0 0 0
0 255 0 0 0 0 0 0 0 0 0 0 0 0 0 0
255 0 0 0 0 0 0 0 0 0 0 0 0 0 255 0
0 0 0 0 0 0 0 0 0 0 0 0 0 255 0 0
0 0 0 0 0 0 0 0 0 0 0 255 0 0 0 0
0 0 0 1 1 1 0 0 0 0 255 0 0 0 1 0
0 0 0 0 0 0 0 0 255 0 0 0 0 0 0 3
1 1 1 1 0 0 0 255 0 0 0 0 0 0 0 0
0 0 0 0 0 255 0 0 0 1 1 1 1 1 1 1
0 0 0 0 0 0 0 0 0 0 0 0 0 0 0 1
1 0 0 0 0 0 0 0 0 255 0 0 0 0 3 25
7 4 0 0 0 0 0 255 0 0 0 0 5 25 24 24
14 1 0 0 0 255 0 0 0 0 1 9 25 25 18 1
0 0 0 0 255 0 0 0 0 0 0 3 2 1 1 0
0 0 255 0 0 0 0 1 1 3 3 4 2 0 0 0
0 255 0 0 0 0 0 1 2 2 0 0 0 0 0 255
0 0 0 0 0 1 3 4 4 0 0 0 0 255 0 0
0 0 0 1 4 14 11 10 7 0 0 0 255 0 0 0
1 5 15 12 10 10 10 4 1 0 0 255 0 0 0 1
1 4 11 12 11 1 0 0 0 0 255 0 0 1 5 9
8 8 8 9 9 4 0 0 0 255 0 0 0 0 22 24
37 24 3 0 0 0 0 255 0 0 1 1 8 8 8 8
8 8 2 0 0 0 255 0 0 0 11 14 17 15 10 9
3 0 0 0 0 255 0 0 1 7 10 11 11 16 9 2
0 0 0 255 0 0 0 0 1 4 4 4 3 1 0 0
0 255 0 0 0 0 1 1 0 0 0 0 0 0 0 0
255 0 0 0 0 1 1 1 1 0 0 0 0 0 0 255
0 0 0 0 0 0 0 0 0 0 0 0 0 255 0 0
0 0 2 5 38 42 28 5 1 0 0 0 255 0 0 0
0 0 0 2 2 0 0 0 0 0 0 255 0 0 0 0
1 7 7 0 0 0 0 0 0 255 0 0 0 0 0 0
7 7 3 0 0 0 0 0 255 0 0 0 1 1 1 8
5 1 0 0 0 0 255 0 0 0 0 0 0 0 1 1
0 0 0 0 0 255 0 0 0 0 0 0 0 0 1 0
0 0 0 255 0 0 0 0 1 1 3 1 1 3 3 0
0 0 255 0 0 0 0 0 0 1 1 1 0 0 0 0
255 0 0 1 1 1 1 1 1 1 0 1 0 0 0 0
0 0 0 0 0 0 0 0 0 2 2 2 1 1 0 0
0 0 0 0 255 0 0 0 0 19 25 16 14 4 0 0
0 0 255 0 0 0 4 42 42 24 24 24 19 1 0 0
255 0 0 0 0 9 30 44 61 44 18 5 0 0 0 255
0 0 0 0 0 8 17 19 12 1 0 0 0 255 0 0
0 1 1 3 3 4 4 2 1 0 0 0 255 0 0 0
0 2 2 5 7 5 2 0 0 0 255 0 0 0 0 1
3 4 4 4 4 1 0 0 255 0 0 0 0 0 4 14
17 16 12 10 10 0 0 255 0 0 0 3 11 14 10 10
10 11 14 3 1 0 255 0 0 0 1 4 11 18 18 12
12 0 0 0 0 255 1 1 3 5 8 5 4 4 8 9
8 0 0 0 255 0 0 0 12 47 49 60 37 35 3 0
0 0 255 0 0 1 5 9 9 8 8 8 8 5 1 0
0 255 0 0 0 12 12 11 11 15 15 14 2 0 0 0
255 0 1 3 10 10 10 10 19 19 9 1 0 0 255 0
0 0 0 4 8 8 5 4 3 0 0 0 255 0 0 0
0 1 3 0 0 0 0 0 0 0 0 255 0 0 0 0
0 2 2 2 2 1 0 0 0 0 255 0 0 0 0 0
1 0 0 0 0 0 0 0 255 0 0 0 1 15 47 54
54 42 28 5 0 0 0 255 0 0 0 0 0 3 4 5
5 0 0 0 0 0 255 0 0 0 0 1 9 16 8 1
0 0 0 0 255 0 0 1 1 2 5 7 9 9 3 0
0 0 0 255 0 0 0 1 1 8 5 5 1 1 0 0
0 255 0 0 0 0 0 0 0 0 1 1 0 0 0 0
255 0 0 0 0 0 0 0 1 8 7 0 0 0 255 0
0 0 1 1 1 0 0 0 2 2 2 0 0 255 0 0
0 0 0 0 1 5 1 1 0 0 0 255 0 0 1 1
1 0 0 0 0 0 0 0 0 0 0 0 1 0 0 0
0 0 0 0 0 3 3 2 1 1 0 0 0 0 0 255
0 0 0 17 19 23 16 18 14 0 0 0 0 255 0 0
0 19 38 42 24 24 35 35 4 0 0 255 0 0 0 4
30 50 64 79 91 32 11 1 0 0 255 0 0 0 0 8
19 17 14 14 2 0 0 0 255 0 0 0 3 1 3 3
4 4 4 1 0 0 0 255 0 0 0 1 5 7 7 11
11 8 1 0 0 255 0 0 0 0 4 4 4 4 4 4
4 1 0 255 0 0 0 0 0 14 14 14 9 10 10 10
0 0 255 0 0 0 3 15 15 11 10 11 14 14 4 0
0 255 0 0 0 1 4 14 21 21 12 12 4 0 0 0
255 0 1 3 5 5 5 4 4 4 8 8 4 0 0 255
0 0 0 21 47 61 60 37 35 23 1 0 0 255 0 1
1 7 9 8 8 8 9 9 9 0 0 0 255 0 0 10
11 11 9 10 11 11 14 7 2 0 1 255 0 1 4 10
10 10 10 18 19 18 1 0 0 255 0 0 0 1 4 5
5 5 4 3 0 0 0 255 0 0 0 0 0 3 0 2
1 1 0 0 0 0 255 0 0 0 0 1 1 2 2 2
2 0 0 0 0 255 0 0 0 0 0 0 3 1 0 0
0 0 0 255 0 0 0 1 51 54 54 54 54 35 14 0
0 0 255 0 0 0 0 1 4 5 5 5 5 0 0 0
0 255 0 0 0 0 0 9 9 8 7 3 0 0 0 255
0 0 0 2 5 7 7 5 9 8 0 0 0 0 255 0
0 0 1 9 9 2 2 2 2 0 0 0 255 0 0 0
0 0 0 0 1 1 3 1 0 0 0 255 0 0 0 0
0 0 0 0 7 7 1 0 0 255 0 0 0 1 1 1
1 0 0 0 0 0 0 0 255 0 0 0 0 0 0 1
2 1 0 0 0 0 255 0 0 0 1 1 0 0 0 0
0 0 0 0 0 0 0 1 0 0 0 0 0 0 0 0
3 5 3 1 1 0 0 0 0 0 255 0 0 0 17 17
14 16 18 16 2 0 0 0 255 0 0 1 19 38 42 42
46 46 46 4 0 0 255 0 0 1 7 30 43 64 77 79
60 15 3 0 0 255 0 0 0 0 8 25 19 25 16 14
0 0 0 255 0 0 1 4 3 3 2 4 4 4 1 1
0 0 255 0 0 0 5 11 17 12 8 7 3 0 0 0
255 0 0 0 0 4 5 4 4 4 5 5 1 0 255 0
0 0 0 0 16 16 14 9 12 10 10 1 0 255 0 0
2 11 14 11 11 10 11 11 11 10 0 0 255 0 0 0
1 7 11 21 23 18 12 4 0 0 0 255 0 1 4 7
5 5 4 4 8 8 8 5 0 0 255 0 0 1 21 45
45 60 49 49 23 1 0 0 255 0 0 1 7 10 11 11
9 9 9 8 0 0 0 255 0 0 10 11 11 10 10 11
11 11 7 2 0 0 255 0 1 2 10 14 14 14 19 19
17 1 0 0 255 0 0 0 2 4 5 4 4 4 3 3
0 0 255 0 0 0 0 0 0 0 1 1 0 0 0 0
0 255 0 0 0 0 0 1 2 2 2 0 0 0 0 0
255 0 0 0 0 0 0 0 0 0 0 0 0 0 255 0
0 0 0 51 51 50 50 54 36 19 0 0 0 255 0 0
0 0 3 4 5 8 8 7 1 0 0 0 255 0 0 0
0 2 5 3 8 7 2 1 0 0 255 0 0 0 2 5
5 4 5 11 11 0 0 0 0 255 0 0 0 0 0 1
1 2 2 1 0 0 0 255 0 0 0 0 0 2 0 1
3 4 0 0 0 0 255 0 0 0 0 0 0 0 1 3
3 0 0 0 255 0 0 0 1 2 2 4 4 0 0 0
0 0 0 255 0 0 0 0 0 0 0 1 0 0 0 0
0 255 0 0 0 0 0 0 0 0 0 0 0 0 0 0
0 0 1 0 0 0 0 0 0 0 0 0 1 1 1 0
0 0 0 0 0 255 0 0 0 11 14 14 16 19 16 2
0 0 0 255 0 0 0 15 38 39 51 54 47 46 4 0
0 255 0 0 1 7 43 56 64 77 79 61 15 1 0 0
255 0 0 0 0 7 26 25 16 14 0 0 0 0 255 0
0 0 3 2 3 2 3 3 7 1 1 0 0 255 0 0
0 0 5 12 8 12 8 3 0 0 0 255 0 0 0 0
4 5 5 4 4 8 4 0 0 255 0 0 0 0 0 14
14 14 11 11 9 7 0 0 255 0 0 2 4 9 11 11
11 11 11 10 5 0 0 255 0 0 0 1 7 11 21 23
21 12 1 0 0 0 255 0 0 5 10 7 5 5 7 8
8 8 5 0 0 255 0 0 0 21 23 58 58 37 25 5
1 0 0 255 0 0 0 7 9 11 11 9 9 9 5 0
0 0 255 0 0 3 10 14 11 10 10 10 9 3 0 0
0 255 0 0 2 10 16 16 22 22 18 17 0 0 0 255
0 0 0 2 4 4 4 4 4 3 3 0 0 255 0 0
0 0 0 0 1 3 4 1 0 0 0 0 255 0 0 0
0 0 1 1 1 2 0 0 0 0 0 255 0 0 0 0
0 0 0 3 3 1 0 0 0 255 0 0 0 0 42 50
51 50 54 36 14 1 0 0 255 0 0 0 1 4 4 9
8 8 7 0 0 0 0 255 0 0 0 0 1 2 2 2
2 2 1 0 0 255 0 0 0 0 4 4 3 2 2 2
0 0 0 0 255 0 0 0 0 0 4 11 4 2 0 0
0 0 255 0 0 0 0 0 2 1 2 1 4 0 0 0
0 255 0 0 0 0 0 0 0 1 1 1 0 0 0 255
0 0 0 0 1 2 5 4 4 1 0 0 0 0 255 0
0 0 0 0 1 1 1 0 0 0 0 0 255 0 0 0
0 0 0 0 0 0 0 0 0 0 0 0 0 1 0 0
0 0 0 0 0 0 0 0 1 0 0 0 0 0 0 0
255 0 0 0 1 9 9 14 14 0 0 0 0 0 255 0
0 0 1 15 39 46 46 45 1 0 0 0 255 0 0 0
3 24 43 43 47 60 28 3 1 0 0 255 0 0 0 0
4 11 16 16 1 0 0 0 0 255 0 0 0 2 2 2
2 2 2 1 1 1 0 0 255 0 0 0 0 1 2 2
3 2 0 0 0 0 255 0 0 0 1 2 5 5 4 4
4 3 0 0 255 0 0 0 0 0 4 9 11 11 11 7
1 0 0 255 0 0 0 2 8 9 9 11 14 11 10 5
0 0 255 0 0 0 0 1 9 11 17 12 2 0 0 0
0 255 0 0 5 7 7 7 9 11 11 8 8 4 0 0
255 0 0 0 5 22 24 37 24 8 1 0 0 0 255 0
0 0 2 7 11 11 11 9 8 1 0 0 0 255 0 0
0 3 14 11 11 10 10 4 0 0 0 0 255 0 0 1
7 12 16 24 24 18 7 0 0 0 255 0 0 0 0 4
5 8 5 4 3 0 0 0 255 0 0 0 0 0 0 1
7 7 0 0 0 0 0 255 0 0 0 0 0 1 2 2
2 0 0 0 0 0 255 0 0 0 0 0 0 0 0 0
0 0 0 0 255 0 0 0 0 0 42 50 45 44 19 4
1 0 0 255 0 0 0 0 1 4 8 7 7 2 0 0
0 0 255 0 0 0 0 1 1 2 2 2 1 0 0 0
255 0 0 0 0 0 3 1 1 1 1 0 0 0 0 255
0 0 0 0 0 4 11 7 3 0 0 0 0 255 0 0
0 0 0 1 1 1 0 0 0 0 0 0 255 0 0 0
0 0 0 0 0 0 0 0 0 0 255 0 0 0 0 1
2 8 2 1 1 1 0 0 0 255 0 0 0 0 0 0
0 0 1 1 0 0 0 255 0 0 0 0 0 0 0 0
1 0 0 0 0 0 0 0 0 0 0 0 0 0 0 0
0 0 0 0 0 0 0 0 0 0 0 255 0 0 0 0
0 2 2 1 0 0 0 0 0 255 0 0 0 0 2 4
22 22 1 0 0 0 0 255 0 0 0 0 3 5 7 14
14 14 1 0 0 0 255 0 0 0 0 0 3 3 0 0
0 0 0 0 255 0 0 0 0 0 2 1 1 1 2 1
0 0 0 255 0 0 0 0 0 0 0 0 0 0 0 0
0 255 0 0 0 1 1 2 2 3 4 3 0 0 0 255
0 0 0 0 0 0 4 5 5 4 1 0 0 0 255 0
0 0 0 3 8 8 11 11 10 7 0 0 0 255 0 0
0 0 1 1 5 5 2 0 0 0 0 0 255 0 0 1
5 10 12 11 14 11 11 8 1 0 0 255 0 0 0 0
2 14 16 5 1 0 0 0 0 255 0 0 0 0 2 7
9 9 9 0 0 0 0 0 255 0 0 0 0 3 8 9
8 4 1 0 0 0 0 255 0 0 1 1 7 11 12 14
5 1 0 0 0 255 0 0 0 0 1 3 5 3 3 0
0 0 0 255 0 0 0 0 0 0 1 3 7 0 0 0
0 0 255 0 0 0 0 0 0 1 1 2 1 0 0 0
0 255 0 0 0 0 0 0 0 0 0 0 0 0 0 255
0 0 0 0 0 4 4 24 19 2 1 0 0 0 255 0
0 0 0 0 1 1 2 2 0 0 0 0 0 255 0 0
0 0 0 1 1 0 0 0 0 0 0 255 0 0 0 0
0 0 0 0 0 0 0 0 0 0 255 0 0 1 1 0
1 4 3 0 0 0 0 0 255 0 0 0 0 0 1 1
1 0 0 0 0 0 0 255 0 0 0 0 0 0 0 0
0 0 0 0 0 255 0 0 0 0 0 0 2 2 1 1
0 0 0 0 255 0 0 0 0 0 0 0 0 1 0 0
0 0 255 0 0 0 0 0 0 1 1 1 0 1 0 0
0 0 0 0 0 0 0 0 0 0 0 0 0 0 0 0
0 0 0 0 0 0 255 0 0 0 0 0 1 1 1 0
0 0 0 0 255 0 0 0 0 0 0 0 0 0 0 0
0 0 255 0 0 0 0 0 2 2 3 3 1 0 0 0
0 255 0 0 0 0 0 0 0 0 0 0 0 0 0 255
0 0 0 0 0 0 0 0 0 0 0 0 0 0 255 0
0 0 0 0 0 0 0 0 0 0 0 0 255 0 0 0
0 0 0 0 1 1 0 0 0 0 255 0 0 0 0 0
0 0 1 1 1 0 0 0 0 255 0 0 0 0 0 3
5 8 10 8 0 0 0 0 255 0 0 0 0 0 0 0
1 0 0 0 0 0 0 255 0 0 1 1 7 10 10 14
11 8 1 0 0 0 255 0 0 0 0 0 0 0 0 0
0 0 0 0 255 0 0 0 0 0 0 0 0 0 0 0
0 0 0 255 0 0 0 0 0 0 1 1 1 1 0 0
0 0 255 0 0 0 0 1 1 1 1 0 0 0 0 0
255 0 0 0 0 0 0 0 0 0 0 0 0 0 255 0
0 0 0 0 0 0 0 0 0 0 0 0 0 255 0 0
0 0 0 0 0 0 0 0 0 0 0 0 255 0 0 0
0 0 0 0 0 0 0 0 0 0 255 0 0 0 0 0
0 0 0 0 0 0 0 0 0 255 0 0 0 0 0 0
0 0 0 0 0 0 0 0 255 0 0 0 0 0 0 0
0 0 0 0 0 0 255 0 0 0 0 0 0 0 0 0
0 0 0 0 0 255 0 0 1 1 0 0 1 1 0 0
0 0 0 255 0 0 0 0 0 0 0 0 0 0 0 0
0 0 255 0 0 0 0 0 0 0 0 0 0 0 0 0
255 0 0 0 0 0 0 0 0 0 0 0 0 0 0 255
0 0 0 0 0 0 0 0 0 0 0 0 0 255 0 0
0 0 0 0 1 1 1 1 1 0 0 0 0 0 0 0
0 0 0 0 0 0 0 0 0 0 0 0 0 0 0 0
0 255 0 0 0 0 0 0 1 1 0 0 0 0 0 255
0 0 0 0 0 0 0 0 0 0 0 0 0 255 0 0
0 0 0 0 0 0 0 0 0 0 0 0 255 0 0 0
0 0 0 0 0 0 0 0 0 0 255 0 0 0 0 0
0 0 0 0 0 0 0 0 0 255 0 0 0 0 0 0
0 0 0 0 0 0 0 255 0 0 0 0 0 0 0 0
0 0 0 0 0 255 0 0 0 0 0 0 0 0 0 0
0 0 0 0 255 0 0 0 0 0 1 1 1 1 0 0
0 0 0 255 0 0 0 0 0 0 0 0 0 0 0 0
0 0 255 0 0 0 0 0 0 2 2 0 0 0 0 0
0 255 0 0 0 0 0 0 0 0 0 0 0 0 0 255
0 0 0 0 0 0 0 0 0 0 0 0 0 0 255 0
0 0 0 0 0 0 0 0 0 0 0 0 0 255 0 0
0 0 0 0 0 0 0 0 0 0 0 255 0 0 0 0
0 0 0 0 0 0 0 0 0 255 0 0 0 0 0 0
0 0 0 0 0 0 0 0 255 0 0 0 0 0 0 0
0 0 0 0 0 0 0 255 0 0 0 0 0 0 0 0
0 0 0 0 0 255 0 0 0 0 0 0 0 0 0 0
0 0 0 0 255 0 0 0 0 0 0 0 0 0 0 0
0 0 0 255 0 0 0 0 0 0 0 0 0 0 0 0
0 255 0 0 0 0 0 0 0 0 0 0 0 0 0 0
255 0 0 0 0 0 0 0 0 0 0 0 0 0 255 0
0 0 0 0 0 0 0 0 0 0 0 0 0 255 0 0
0 0 0 0 0 0 0 0 0 0 0 255 0 0 0 0
0 0 0 0 0 0 0 0 0 0 255 0 0 0 0 0
0 0 0 0 0 0 0 0 255 0 0 0 0 0 0 1
1 0 0 0 0 0 0 0 0 0 0 0 0 0 0 0
0 0 0 0 0 0 0 0 0 0 0 0 255 0 0 0
0 0 0 1 0 0 0 0 0 0 255 0 0 0 0 0
0 0 0 0 0 0 0 0 255 0 0 0 0 0 0 0
0 0 0 0 0 0 0 255 0 0 0 0 0 0 0 0
0 0 0 0 0 255 0 0 0 0 0 0 0 0 0 0
0 0 0 0 255 0 0 0 0 0 0 0 0 0 0 0
0 0 255 0 0 0 0 0 0 0 0 0 0 0 0 0
255 0 0 0 0 0 0 0 0 0 0 0 0 0 0 255
0 0 0 0 0 0 0 0 0 0 0 0 0 0 255 0
0 0 0 0 0 0 0 0 0 0 0 0 0 255 0 0
0 0 0 0 0 0 0 0 0 0 0 0 255 0 0 0
0 0 0 0 0 0 0 0 0 0 255 0 0 0 0 0
0 0 0 0 0 0 0 0 0 255 0 0 0 0 0 0
0 0 0 0 0 0 0 0 255 0 0 0 0 0 0 0
0 0 0 0 0 0 255 0 0 0 0 0 0 0 0 0
0 0 0 0 255 0 0 0 0 0 0 0 0 0 0 0
0 0 0 255 0 0 0 0 0 0 0 0 0 0 0 0
0 0 255 0 0 0 0 0 0 0 0 0 0 0 0 0
255 0 0 0 0 0 0 0 0 0 0 0 0 0 0 255
0 0 0 0 0 0 0 0 0 0 0 0 0 0 255 0
0 0 0 0 0 0 0 0 0 0 0 0 255 0 0 0
0 0 0 0 0 0 0 0 0 0 0 255 0 0 0 0
0 0 0 0 0 0 0 0 0 255 0 0 0 0 0 0
0 0 0 0 0 0 0 0 255 0 0 0 0 0 0 0
0 0 0 0 0 0 255 0 0 0 0 0 0 0 0 0
0 0 0 0 0 255 0 0 0 0 0 0 0 0 0 0
0 0 0 255 0 0 0 0 0 0 0 0 0 0 0 0
0 0 0 0 0 255 255 255 255 255 255 255 255 255 255 255
255 255 255 255 255 255 255 255 255 255 255 255 255 255 255 255
255 255 255 255 255 255 255 255 255 255 255 255 255 255 255 255
255 255 255 255 255 255 255 255 255 255 255 255 255 255 255 255
255 255 255 255 255 255 255 255 255 255 255 255 255 255 255 255
255 255 255 255 255 255 255 255 255 255 255 255 255 255 255 255
255 255 255 255 255 255 255 255 255 255 255 255 255 255 255 255
255 255 255 255 255 255 255 255 255 255 255 255 255 255 255 255
255 255 255 255 255 255 255 255 255 255 255 255 255 255 255 255
255 255 255 255 255 255 255 255 255 255 255 255 255 255 255 255
255 255 255 255 255 255 255 255 255 255 255 255 255 255 255 255
255 255 255 255 255 255 255 255 255 255 255 255 255 255 255 255
255 255 255 255 255 255 255 255 255 255 255 255 255 255 255 255
255 255 255 255 255 255 255 255 255 255 255 255 255 255 255 255
255 255 255 255 255 255 255 255 255 255 255 255 255 255 255 255
255 255 255 255 255 255 255 255 255 255 255 255 255 255 255 255
255 255 255 255 255 255 255 255 255 255 255 255 255 255 255 255
255 255 255 255 255 255 255 255 255 255 255 255 255 255 255 255
255 255 255 255 255 255 255 255 255 255 255 255 255 255 255 255
255 255 255 255 255 255 255 255 255 255 255 255 255 255 255 255
255 255 255 255 255 255 255 255 255 255 255 255 255 255 255 255
255 255 255 255 255 255 255 255 255 255 255 255 255 255 255 255
255 255 255 255 255 255 255 255 255 255 255 255 255 255 255 255
255 255 255 255 255 255 255 255 255 255 255 255 255 255 255 255
255 255 255 255 255 255 255 255 255 255 255 255 255 255 255 255
255 255 255 255 255 255 255 255 255 255 255 255 255 255 255 255
255 255 255 255 255 255 255 255 255 255 255 255 255 255 255 255
255 255 255 255 255 255 255 255 255 255 255 255 255 255 255 255
0 0 0 0 0 0 0 0 0 0 0 0 0 0 0 0
0 0 255 0 0 0 0 0 0 0 0 0 0 0 0 0
255 0 0 0 0 0 0 0 0 0 0 0 0 0 255 0
0 0 0 0 0 0 0 0 0 0 0 0 0 255 0 0
0 0 0 0 0 0 0 0 0 0 0 255 0 0 0 0
0 0 0 0 0 0 0 0 0 0 255 0 0 0 0 0
0 0 0 0 0 0 0 0 255 0 0 0 0 0 0 0
0 0 0 0 0 0 255 0 0 0 0 0 0 0 0 0
0 0 0 0 0 255 0 0 0 0 0 0 0 0 0 0
0 0 0 0 255 0 0 0 0 0 0 0 0 0 0 0
0 0 0 255 0 0 0 0 0 0 0 0 0 0 0 0
0 0 255 0 0 0 0 0 0 0 0 0 0 0 0 0
255 0 0 0 0 0 0 0 0 0 0 0 0 0 0 255
0 0 0 0 0 0 0 0 0 0 0 0 0 0 255 0
0 0 0 0 0 0 0 0 0 0 0 0 255 0 0 0
0 0 0 0 0 0 0 0 0 0 255 0 0 0 0 0
0 0 0 0 0 0 0 0 0 255 0 0 0 0 0 0
0 0 0 0 0 0 1 1 255 0 0 0 0 0 0 0
0 0 0 0 0 0 255 0 0 0 0 0 0 0 0 0
0 0 0 0 0 255 0 0 0 0 0 0 0 0 0 0
0 0 0 0 255 0 0 0 0 0 0 0 0 0 0 0
0 0 255 0 0 0 0 0 0 0 0 0 0 0 0 0
0 255 0 0 0 0 0 0 0 0 0 0 0 0 0 255
0 0 0 0 0 0 0 0 0 0 0 0 0 0 255 0
0 0 0 0 0 0 0 0 0 0 0 0 255 0 0 0
0 0 0 0 0 0 0 0 0 0 0 255 0 0 0 0
0 0 0 0 0 0 0 0 0 255 0 0 0 0 0 0
0 0 0 0 0 0 0 0 0 0 0 0 0 0 0 0
0 0 0 0 0 0 0 0 0 0 0 0 0 255 0 0
0 0 0 0 0 0 0 0 0 0 0 255 0 0 0 0
0 0 0 0 0 0 0 0 0 255 0 0 0 0 0 0
0 0 0 0 0 0 0 0 255 0 0 0 0 0 0 0
0 0 0 0 0 0 255 0 0 0 0 0 0 0 0 0
0 0 0 0 0 255 0 0 0 0 0 0 0 0 0 0
0 0 0 255 0 0 0 0 0 0 0 0 0 0 0 0
0 255 0 0 0 0 0 0 0 0 0 0 0 0 0 0
255 0 0 0 0 0 0 0 0 0 0 0 0 0 0 255
0 0 0 0 0 0 0 0 0 0 0 0 0 0 255 0
0 0 0 0 0 0 0 0 0 0 0 0 0 255 0 0
0 0 0 0 0 0 0 0 0 0 0 255 0 0 0 0
0 0 0 0 0 0 0 0 0 0 255 0 0 0 0 0
0 0 0 0 0 0 0 0 0 255 0 0 0 0 0 0
0 0 0 0 0 0 0 255 0 0 0 0 0 0 0 0
0 0 0 0 0 255 0 0 0 0 0 0 0 0 0 0
0 0 0 0 255 0 0 0 0 0 0 0 0 0 0 0
0 0 0 255 0 0 0 0 0 0 0 0 0 0 0 0
0 255 0 0 0 0 0 0 0 0 0 0 0 0 0 0
255 0 0 0 0 0 0 0 0 0 0 0 0 0 0 255
0 0 0 0 0 0 0 0 0 0 0 0 0 255 0 0
0 0 0 0 0 0 0 0 0 0 0 0 255 0 0 0
0 0 0 0 0 0 0 0 0 0 255 0 0 0 0 0
0 0 0 0 0 0 0 0 0 255 0 0 0 0 0 0
0 1 0 0 0 0 0 255 0 0 0 0 0 0 0 0
0 0 0 0 0 0 255 0 0 0 0 0 0 0 0 0
0 0 0 0 255 0 0 0 0 0 0 0 0 0 0 0
0 0 0 0 0 0 0 0 0 0 0 0 0 0 0 0
0 0 0 0 0 0 0 0 255 0 0 0 0 0 0 0
0 0 0 0 0 0 255 0 0 0 0 0 0 0 0 0
0 0 0 0 255 0 0 0 0 0 0 0 0 0 0 0
0 0 0 255 0 0 0 0 0 0 0 0 0 0 0 0
0 255 0 0 0 0 0 0 0 0 0 0 0 0 0 0
255 0 0 0 0 0 0 0 0 0 0 0 0 0 255 0
0 0 0 0 0 0 0 0 0 0 0 0 255 0 0 0
0 0 0 0 0 0 0 0 0 0 0 255 0 0 0 0
0 0 0 0 0 0 0 0 0 0 255 0 0 0 0 0
0 0 0 0 0 0 0 0 0 255 0 0 0 0 0 1
9 15 4 1 0 0 0 0 255 0 0 0 0 0 0 0
0 0 0 0 0 0 255 0 0 0 0 0 8 25 25 7
0 0 0 0 0 255 0 0 0 0 0 23 23 15 14 4
0 0 0 0 255 0 0 0 0 0 0 0 0 0 0 0
0 0 255 0 0 0 0 0 0 0 0 0 0 0 0 0
255 0 0 0 0 0 0 0 0 0 0 0 0 0 0 255
0 0 0 0 0 0 0 0 0 0 0 0 0 0 255 0
0 0 0 0 0 0 0 0 0 0 0 0 255 0 0 0
0 0 0 0 0 0 0 0 0 0 0 255 0 0 0 0
0 0 0 0 0 0 0 0 0 0 255 0 0 0 0 0
0 0 0 0 0 0 0 0 255 0 0 0 0 0 0 0
0 0 0 0 0 0 0 255 0 0 0 0 0 0 0 0
0 0 0 0 0 255 0 0 0 0 0 0 0 0 0 0
0 0 0 0 255 0 0 0 0 0 1 1 1 0 0 0
0 0 255 0 0 0 0 0 0 0 0 0 0 0 0 0
0 255 0 0 0 0 0 0 0 0 0 0 0 0 0 255
0 0 0 0 0 9 17 32 32 10 2 1 0 0 0 0
0 0 0 0 0 0 0 0 0 0 0 0 0 0 0 0
0 0 0 255 0 0 0 0 0 0 0 0 0 0 0 0
0 255 0 0 0 0 0 0 0 0 0 0 0 0 0 255
0 0 0 0 0 0 0 0 0 0 0 0 0 0 255 0
0 0 0 0 0 0 0 0 0 0 0 0 255 0 0 0
0 0 0 0 1 1 0 0 0 0 0 255 0 0 0 0
0 0 0 0 0 0 0 0 0 255 0 0 0 0 0 0
0 0 0 0 0 0 0 255 0 0 0 0 0 0 0 0
1 1 0 0 0 0 255 0 0 0 0 0 1 2 8 1
0 0 0 0 0 255 0 0 0 0 0 0 0 4 4 0
0 0 0 0 255 0 0 0 0 2 9 17 17 19 9 0
0 0 0 255 0 0 0 0 0 0 0 0 0 0 0 0
0 255 0 0 0 23 23 61 78 79 64 47 25 0 0 0
255 0 0 1 14 28 31 37 37 29 26 4 0 0 0 255
0 0 0 3 12 9 9 9 1 0 0 0 0 255 0 0
0 0 0 2 4 3 3 0 0 0 0 255 0 0 0 2
2 0 0 1 5 1 1 0 0 0 255 0 0 0 0 0
0 1 4 4 2 0 0 0 0 255 0 0 0 0 0 0
0 0 1 0 0 0 0 255 0 0 0 0 0 0 0 3
0 0 0 0 0 0 255 0 0 0 0 0 1 0 0 0
0 0 0 0 0 255 0 0 0 0 0 0 1 1 0 0
0 0 0 255 0 0 0 0 0 0 0 1 0 0 0 0
0 0 255 0 0 0 0 0 0 1 2 2 0 0 0 0
255 0 0 0 0 0 0 0 0 0 0 0 0 0 0 255
0 0 1 4 4 5 8 5 4 1 1 0 0 255 0 0
0 0 0 0 0 0 0 0 0 0 0 0 255 0 0 0
0 0 0 0 0 0 0 0 0 0 255 0 0 0 1 43
101 112 255 255 255 78 10 1 0 0 0 0 0 0 0 0
0 0 0 0 0 0 0 0 0 0 0 0 0 0 255 0
0 0 0 0 0 0 0 0 0 0 0 0 255 0 0 0
0 0 0 0 0 0 0 0 0 0 255 0 0 0 0 0
0 0 0 0 1 0 0 0 0 255 0 0 0 0 0 0
0 1 0 0 0 0 0 255 0 0 0 0 0 0 2 5
10 5 0 0 0 0 255 0 0 0 0 0 0 0 0 0
0 0 0 0 255 0 0 0 0 0 0 0 1 1 1 0
0 0 255 0 0 0 0 0 0 0 9 9 5 3 0 0
0 255 0 0 0 0 1 2 8 8 5 1 0 0 0 0
255 0 0 0 0 0 0 3 22 19 9 0 0 0 0 255
0 0 0 2 5 10 19 23 24 24 17 0 0 0 255 0
0 0 0 0 0 0 0 0 0 0 0 0 255 0 0 23
32 37 78 255 255 255 80 78 25 0 0 255 0 0 14 26
36 37 255 255 255 47 28 4 1 0 255 0 0 3 12 25
94 94 77 63 2 0 0 0 255 0 0 0 0 2 33 36
47 17 16 0 0 0 255 0 0 0 4 5 11 47 100 61
61 5 0 0 0 255 0 0 0 0 1 2 24 25 32 8
0 0 0 0 255 0 0 0 0 1 2 3 4 4 1 0
0 0 255 0 0 0 0 0 3 7 7 7 0 0 0 0
0 255 0 0 0 1 1 1 2 2 2 0 0 0 0 0
255 0 0 0 0 0 2 3 3 1 0 0 0 0 255 0
0 0 0 0 0 0 1 0 0 0 0 0 0 255 0 0
0 0 1 2 3 3 3 1 1 0 0 255 0 0 0 0
0 0 0 0 0 0 0 0 0 0 255 0 1 2 5 5
139 210 210 169 9 3 1 0 255 0 0 0 0 0 1 4
1 4 1 7 0 0 0 255 0 0 0 0 0 1 4 7
11 9 0 0 0 255 0 0 1 35 112 171 255 255 255 255
255 78 10 0 0 0 0 0 0 0 0 0 0 0 0 0
0 0 0 0 0 0 0 0 0 255 0 0 0 0 0 0
1 1 1 1 0 0 0 255 0 0 0 0 0 0 0 0
0 0 0 0 0 255 0 0 0 0 0 0 0 0 3 4
3 0 0 0 255 0 0 0 0 0 1 1 1 0 0 0
0 0 255 0 0 0 0 1 2 5 11 11 7 1 0 0
0 255 0 0 0 0 0 0 0 0 0 0 0 0 0 255
0 0 0 0 0 0 3 1 1 1 0 0 0 255 0 0
0 0 0 0 9 12 15 15 5 3 0 0 255 0 0 0
0 1 4 9 5 3 5 5 0 0 0 255 0 0 0 0
1 4 22 38 25 25 9 0 0 0 255 0 0 0 3 10
23 23 19 19 24 17 7 0 0 255 0 0 0 0 0 2
5 5 1 0 0 0 0 255 0 1 31 39 73 255 255 255
255 255 85 76 4 0 255 0 3 14 26 37 255 255 255 255
255 39 14 1 0 255 0 0 9 10 94 114 114 114 88 63
2 0 0 255 0 0 0 1 29 36 63 47 46 36 11 0
0 255 0 0 0 4 21 67 99 118 113 100 61 1 0 0
255 0 0 0 1 7 17 25 32 32 25 8 0 0 0 255
0 0 0 0 2 3 5 9 9 4 2 0 0 255 0 0
0 0 0 4 7 7 7 4 0 0 0 0 255 0 0 0
0 1 4 4 4 3 2 0 0 0 0 255 0 0 0 0
2 7 7 8 3 0 0 0 0 255 0 0 0 0 0 1
1 1 0 0 0 0 0 0 255 0 0 0 1 2 3 3
5 4 4 1 0 0 255 0 0 0 0 0 0 0 1 1
0 0 0 0 0 255 0 1 3 5 139 210 255 250 239 169
10 3 0 255 0 0 0 0 1 1 4 2 4 1 7 1
1 0 255 0 0 0 0 1 4 7 12 12 11 9 0 0
255 0 1 25 43 120 255 255 255 255 255 255 255 43 0 0
0 0 0 0 0 0 0 0 0 0 0 0 0 0 0 0
0 0 0 0 255 0 0 0 1 8 4 2 2 2 0 0
0 0 255 0 0 0 0 0 0 0 0 0 0 0 0 0
255 0 0 0 0 1 1 0 0 2 3 0 0 0 0 255
0 0 0 0 0 7 1 0 0 0 0 0 0 255 0 0
0 0 1 3 5 8 9 7 1 0 0 0 255 0 0 0
0 0 0 0 0 0 0 0 0 0 255 0 0 0 0 0
2 3 2 2 0 0 0 0 255 0 0 0 0 0 2 11
15 15 11 11 5 1 0 255 0 0 0 0 7 7 7 4
3 4 5 1 0 0 255 0 0 0 1 3 40 40 44 38
26 19 0 0 0 255 0 0 1 4 25 25 19 19 24 24
15 7 0 0 255 0 0 0 0 1 2 5 5 4 0 0
0 0 255 0 3 32 72 180 255 255 255 255 255 255 85 23
0 255 0 8 19 29 255 255 255 255 255 255 255 31 2 0
255 0 2 10 11 127 153 160 160 160 88 16 0 0 255 0
0 0 4 33 49 49 36 45 36 19 0 0 255 0 0 0
2 63 93 93 113 113 113 69 5 0 0 255 0 0 0 0
3 17 26 33 33 25 5 0 0 0 255 0 0 0 1 2
5 8 11 11 5 2 0 0 255 0 0 0 0 0 3 7
7 7 5 3 0 0 0 255 0 0 0 0 2 7 7 7
7 4 1 0 0 0 255 0 0 0 0 7 8 8 8 8
1 0 0 0 255 0 0 0 0 0 1 1 0 0 0 0
0 0 0 255 0 0 0 1 3 5 4 5 4 4 1 0
0 255 0 0 0 0 0 0 0 1 1 0 0 0 0 0
255 0 3 23 25 195 255 255 255 250 239 64 7 0 255 0
0 0 2 1 1 1 2 2 1 2 2 2 0 255 0 0
0 0 3 7 7 11 11 11 9 3 0 255 0 1 35 88
255 255 255 255 255 255 255 255 131 2 0 0 0 0 0 0
0 0 0 0 0 0 0 0 0 0 0 0 0 0 0 255
0 0 0 4 10 4 2 4 2 0 0 0 0 255 0 0
0 0 0 0 0 0 0 0 0 0 0 255 0 0 0 0
1 1 0 1 1 2 0 0 0 0 255 0 0 0 0 4
8 2 0 1 1 1 0 0 255 0 0 0 0 3 5 8
9 18 7 1 1 0 0 255 0 0 0 0 0 0 0 0
0 0 0 0 0 255 0 0 0 0 0 0 2 2 0 0
0 0 0 255 0 0 0 0 0 2 15 16 15 11 11 5
1 0 255 0 0 0 0 0 7 7 4 1 1 3 1 0
0 255 0 0 1 1 4 14 38 49 38 26 15 1 0 0
255 0 0 1 7 30 30 25 19 19 16 10 4 0 0 255
0 0 0 0 1 5 5 4 3 1 0 0 0 255 0 3
30 67 180 255 255 255 255 255 255 78 38 0 255 1 3 9
19 255 255 255 255 255 255 255 38 10 0 255 0 7 11 64
102 114 140 140 177 85 21 1 0 255 0 0 0 4 30 49
49 36 43 36 11 0 0 255 0 0 0 1 63 102 112 113
112 102 67 16 0 0 255 0 0 0 1 11 32 44 42 42
25 9 0 0 0 255 0 0 0 1 2 7 9 9 9 5
[truncated: 55,534 more chars]
