# Supplementary material for: M3G: Maximum Margin Microarray Gridding
Source: BMC Bioinformatics. 2010 Jan 25;11:49. doi: 10.1186/1471-2105-11-49 (PMC2823709; doi:10.1186/1471-2105-11-49)
Supplement: Additional file 1 — M3G Software. All algorithms have been implemented under a GNU/Linux environment. The M3G software is publicly available at the Downloads page of http://rtsimage.di.uoa.gr/ and also provided along with the manuscript as an additional file. [file 1471-2105-11-49-S1.TGZ › m3g-0.01/images/64309_ch1-01.grid]

line 0	150.712 452	149.325264
line 0	164.004 452	163.997220
line 0	178.447 452	179.525924
line 0	192.997 452	193.001520
line 0	208.000 452	207.998644
line 0	222.500 452	222.500000
line 0	237.000 452	237.000000
line 0	252.000 452	252.000000
line 0	267.000 452	266.998192
line 0	280.998 452	280.998000
line 0	17.998 452	17.998000
line 0	295.999 452	295.999000
line 0	310.999 452	310.999000
line 0	325.002 452	324.999288
line 0	340.978 452	338.089720
line 0	354.857 452	354.857000
line 0	369.000 452	369.000000
line 0	383.142 452	383.142000
line 0	397.999 452	397.999000
line 0	412.142 452	412.142000
line 0	32.504 452	32.498124
line 17.672	0 19.957878	434
line 33.498	0 33.498000	434
line 48.000	0 48.000000	434
line 62.493	0 62.520342	434
line 77.499	0 77.499000	434
line 91.501	0 91.501000	434
line 106.500	0 106.500000	434
line 121.002	0 121.002000	434
line 135.380	0 135.945502	434
line 150.493	0 150.501246	434
line 0	46.999 452	46.999000
line 165.001	0 164.997962	434
line 179.500	0 179.500000	434
line 194.499	0 194.502038	434
line 208.490	0 208.517342	434
line 223.499	0 223.499000	434
line 237.998	0 238.003208	434
line 252.499	0 252.499000	434
line 267.498	0 267.498000	434
line 282.498	0 282.498000	434
line 296.489	0 296.506360	434
line 0	61.999 452	61.999000
line 310.514	0 311.341204	434
line 325.500	0 325.500000	434
line 340.497	0 340.497000	434
line 354.997	0 355.003076	434
line 369.501	0 369.498396	434
line 384.497	0 384.497000	434
line 399.501	0 399.494490	434
line 413.500	0 413.500000	434
line 427.135	0 428.249512	434
line 0	75.996 452	76.003232
line 0	90.998 452	90.998000
line 0	106.000 452	106.000000
line 0	121.397 452	119.650020
line 0	134.998 452	134.998000
