# Supplementary material for: M3G: Maximum Margin Microarray Gridding
Source: BMC Bioinformatics. 2010 Jan 25;11:49. doi: 10.1186/1471-2105-11-49 (PMC2823709; doi:10.1186/1471-2105-11-49)
Supplement: Additional file 1 — M3G Software. All algorithms have been implemented under a GNU/Linux environment. The M3G software is publicly available at the Downloads page of http://rtsimage.di.uoa.gr/ and also provided along with the manuscript as an additional file. [file 1471-2105-11-49-S1.TGZ › m3g-0.01/images/64315_ch1-20.grid]

line 0	149.502 445	149.493990
line 0	164.585 445	163.126735
line 0	178.499 445	178.497220
line 0	192.999 445	192.999000
line 0	208.070 445	206.965955
line 0	222.000 445	222.000000
line 0	237.002 445	236.997105
line 0	251.142 445	251.142000
line 0	266.000 445	266.000000
line 0	281.193 445	279.853550
line 0	17.003 445	16.997215
line 0	295.500 445	295.500000
line 0	310.009 445	309.996985
line 0	324.999 445	324.999000
line 0	339.000 445	339.000000
line 0	353.857 445	353.857000
line 0	369.207 445	367.834620
line 0	382.503 445	382.496325
line 0	398.049 445	396.944955
line 0	411.503 445	411.496325
line 0	32.539 445	31.482570
line 16.792	0 18.161550	430
line 32.000	0 32.000000	430
line 46.496	0 46.503740	430
line 60.999	0 60.999000	430
line 75.500	0 75.500000	430
line 90.504	0 90.482500	430
line 105.003	0 104.995690	430
line 119.156	0 120.660570	430
line 134.001	0 134.001000	430
line 148.500	0 148.500000	430
line 0	45.999 445	45.999000
line 162.881	0 164.074680	430
line 178.000	0 178.000000	430
line 192.500	0 192.500000	430
line 206.796	0 208.418820	430
line 222.000	0 222.000000	430
line 235.834	0 237.267190	430
line 250.445	0 251.536340	430
line 265.305	0 266.406230	430
line 279.450	0 281.036700	430
line 294.387	0 296.406710	430
line 0	61.000 445	61.000000
line 309.499	0 309.500720	430
line 323.709	0 324.864840	430
line 338.499	0 338.511900	430
line 353.498	0 353.498000	430
line 368.000	0 367.996990	430
line 382.389	0 383.416270	430
line 396.978	0 397.045080	430
line 411.360	0 412.765240	430
line 426.497	0 426.503880	430
line 0	76.001 445	75.998775
line 0	91.399 445	90.331890
line 0	105.508 445	105.494205
line 0	120.000 445	120.000000
line 0	135.462 445	134.168385
