# Supplementary material for: M3G: Maximum Margin Microarray Gridding
Source: BMC Bioinformatics. 2010 Jan 25;11:49. doi: 10.1186/1471-2105-11-49 (PMC2823709; doi:10.1186/1471-2105-11-49)
Supplement: Additional file 1 — M3G Software. All algorithms have been implemented under a GNU/Linux environment. The M3G software is publicly available at the Downloads page of http://rtsimage.di.uoa.gr/ and also provided along with the manuscript as an additional file. [file 1471-2105-11-49-S1.TGZ › m3g-0.01/images/64315_ch1-21.grid]

line 0	148.498 446	148.498000
line 0	163.497 446	163.497000
line 0	177.004 446	176.997756
line 0	192.498 446	192.498000
line 0	206.503 446	206.496310
line 0	221.503 446	221.496310
line 0	236.509 446	236.492052
line 0	250.999 446	250.999000
line 0	265.499 446	265.499000
line 0	280.500 446	280.500000
line 0	17.306 446	16.087528
line 0	294.503 446	294.496310
line 0	309.497 446	309.503690
line 0	324.503 446	324.496310
line 0	338.503 446	338.496310
line 0	353.003 446	352.996756
line 0	368.003 446	367.996756
line 0	382.012 446	381.981672
line 0	397.496 446	397.502690
line 0	412.003 446	411.996756
line 0	31.504 446	31.497310
line 17.999	0 18.000296	432
line 32.502	0 32.495088	432
line 47.001	0 47.001000	432
line 61.502	0 61.495952	432
line 76.496	0 76.501616	432
line 91.000	0 91.000000	432
line 105.502	0 105.495952	432
line 119.418	0 120.561504	432
line 134.496	0 134.502480	432
line 149.500	0 149.500000	432
line 0	46.002 446	45.996648
line 164.500	0 164.500000	432
line 178.503	0 178.497384	432
line 192.998	0 193.001456	432
line 208.000	0 208.000000	432
line 221.465	0 222.539816	432
line 237.003	0 236.995656	432
line 251.500	0 251.500000	432
line 266.000	0 266.000000	432
line 281.000	0 281.000000	432
line 295.496	0 295.502048	432
line 0	61.000 446	61.000000
line 310.000	0 310.000000	432
line 324.497	0 324.502184	432
line 338.999	0 338.999000	432
line 353.999	0 353.999000	432
line 368.501	0 368.497544	432
line 383.500	0 383.500000	432
line 397.499	0 397.499000	432
line 411.999	0 411.999000	432
line 427.001	0 426.991064	432
line 0	75.502 446	75.496202
line 0	89.497 446	89.503690
line 0	104.500 446	104.500000
line 0	119.538 446	118.611212
line 0	133.507 446	133.490498
