# Supplementary material for: M3G: Maximum Margin Microarray Gridding
Source: BMC Bioinformatics. 2010 Jan 25;11:49. doi: 10.1186/1471-2105-11-49 (PMC2823709; doi:10.1186/1471-2105-11-49)
Supplement: Additional file 1 — M3G Software. All algorithms have been implemented under a GNU/Linux environment. The M3G software is publicly available at the Downloads page of http://rtsimage.di.uoa.gr/ and also provided along with the manuscript as an additional file. [file 1471-2105-11-49-S1.TGZ › m3g-0.01/images/64336_ch1-40.grid]

line 0	148.497 444	148.503660
line 0	162.504 444	162.496896
line 0	177.003 444	176.996784
line 0	191.334 444	192.793872
line 0	207.142 444	207.142000
line 0	221.509 444	221.482804
line 0	235.500 444	235.500000
line 0	250.497 444	250.502772
line 0	264.502 444	264.498004
line 0	280.715 444	279.314180
line 0	17.714 444	16.445492
line 0	295.000 444	295.000000
line 0	310.239 444	308.594424
line 0	323.503 444	323.496784
line 0	339.030 444	337.999920
line 0	353.499 444	353.499000
line 0	367.012 444	366.981808
line 0	381.503 444	381.496340
line 0	396.503 444	396.496784
line 0	411.095 444	412.219652
line 0	31.507 444	31.498564
line 17.000	0 17.000000	431
line 31.499	0 31.499000	431
line 46.000	0 45.998707	431
line 61.000	0 61.000000	431
line 74.856	0 76.104176	431
line 90.000	0 90.000000	431
line 105.000	0 105.000000	431
line 118.998	0 119.000155	431
line 134.000	0 134.000000	431
line 148.494	0 148.506499	431
line 0	46.645 444	45.577624
line 162.799	0 164.166563	431
line 178.000	0 178.000000	431
line 191.813	0 192.929721	431
line 206.999	0 206.999000	431
line 221.998	0 221.998000	431
line 236.165	0 236.740816	431
line 250.499	0 250.499000	431
line 265.079	0 266.189687	431
line 280.000	0 280.000000	431
line 294.291	0 295.484439	431
line 0	60.503 444	60.496784
line 309.499	0 309.499000	431
line 323.999	0 323.999000	431
line 337.997	0 338.003465	431
line 353.000	0 353.000000	431
line 366.788	0 368.171079	431
line 381.999	0 381.999000	431
line 397.004	0 396.997104	431
line 410.864	0 412.107435	431
line 425.498	0 425.498000	431
line 0	75.505 444	75.496120
line 0	91.247 444	89.456792
line 0	105.739 444	104.283568
line 0	119.499 444	119.499888
line 0	134.860 444	133.317100
