# Supplementary material for: M3G: Maximum Margin Microarray Gridding
Source: BMC Bioinformatics. 2010 Jan 25;11:49. doi: 10.1186/1471-2105-11-49 (PMC2823709; doi:10.1186/1471-2105-11-49)
Supplement: Additional file 1 — M3G Software. All algorithms have been implemented under a GNU/Linux environment. The M3G software is publicly available at the Downloads page of http://rtsimage.di.uoa.gr/ and also provided along with the manuscript as an additional file. [file 1471-2105-11-49-S1.TGZ › m3g-0.01/images/64346_ch1-20.pgm]

P2
446 432
255
4 3 1 1 1 2 2 3 1 2 2 3 3 2 2 2
1 2 255 1 1 2 2 1 0 1 1 2 1 2 3 1
255 2 3 4 6 3 3 1 2 2 2 2 2 3 255 2
2 2 1 1 1 0 1 1 3 3 2 2 255 2 1 1
1 2 6 3 2 1 2 2 2 2 2 255 2 2 2 2
2 3 1 1 1 1 1 3 3 3 255 3 3 3 4 3
3 3 3 3 3 3 2 2 2 255 3 3 3 3 2 2
2 2 2 2 3 2 3 3 255 2 2 2 3 3 2 2
2 2 2 2 6 4 255 2 2 2 2 1 1 0 1 1
2 2 2 2 2 255 2 2 1 2 2 2 2 2 2 2
2 2 1 255 1 2 2 1 1 2 2 3 4 4 1 1
1 2 255 2 3 2 2 2 2 2 3 3 2 2 2 3
255 1 1 2 3 3 1 0 0 0 1 0 1 1 2 255
3 7 4 3 3 1 1 1 1 2 2 2 2 2 255 1
1 1 1 2 1 0 0 1 0 1 1 2 255 0 0 1
2 2 1 2 2 2 3 3 0 0 1 255 1 1 2 1
1 2 2 2 1 1 1 1 2 255 2 1 1 1 1 1
0 1 0 1 1 1 1 0 255 1 0 0 0 0 0 0
0 1 0 0 0 0 255 0 0 0 1 1 1 0 0 0
2 2 1 0 0 255 1 1 1 1 0 0 0 0 0 0
1 1 0 255 0 0 1 0 1 0 1 0 1 1 1 1
0 0 255 0 0 0 0 0 0 0 0 0 0 1 0 0
0 255 0 0 0 1 0 0 0 0 0 0 0 0 0 0
255 0 0 0 0 1 0 1 1 1 0 0 0 0 255 1
1 1 0 0 0 0 0 0 0 0 0 0 0 255 1 0
0 0 0 0 0 0 0 0 0 0 0 0 255 0 0 0
0 0 0 1 0 0 0 0 0 0 255 0 0 0 0 0
0 0 0 0 0 0 1 0 0 0 1 0 0 1 3 3
3 1 1 1 2 3 1 2 3 3 3 2 1 1 1 2
255 2 2 2 2 2 1 2 2 2 2 2 2 2 255 2
3 3 4 2 2 1 2 2 2 2 2 2 255 1 1 1
1 2 2 2 1 2 3 3 2 3 255 2 1 1 1 2
3 3 3 2 2 2 2 2 2 255 2 2 3 3 3 3
2 2 2 2 1 1 3 3 255 3 3 3 3 3 3 3
3 3 3 3 3 2 3 255 3 3 3 3 2 3 3 3
3 2 3 3 3 3 255 2 2 2 2 2 2 3 3 2
2 2 3 4 255 2 2 2 1 1 1 1 1 1 1 1
2 2 2 255 2 1 1 1 2 3 3 2 2 2 2 2
2 255 1 2 1 1 1 1 2 3 3 3 1 1 1 2
255 2 1 2 1 2 2 3 3 3 3 2 1 2 255 2
2 2 2 2 1 1 0 1 2 2 2 1 2 255 3 3
2 2 2 2 2 2 2 2 2 2 2 1 255 1 1 1
1 1 1 1 0 1 0 1 1 1 255 0 0 0 2 2
2 2 1 2 3 3 1 0 1 255 1 1 2 1 1 1
2 2 1 1 1 1 2 255 1 0 0 0 0 0 0 1
0 1 1 1 1 0 255 0 0 0 0 0 0 0 0 0
0 0 0 0 255 0 0 0 1 1 0 0 0 0 1 1
1 0 0 255 1 1 1 1 0 0 0 0 0 0 0 1
0 255 0 0 0 0 1 0 1 0 1 1 1 0 0 0
255 0 0 0 0 0 0 1 0 0 0 0 0 0 0 255
0 0 0 1 0 0 0 0 0 0 0 0 0 0 255 0
0 0 0 0 0 1 1 1 0 0 0 0 255 0 0 0
0 0 0 0 0 0 0 0 0 0 0 255 0 0 0 0
0 0 0 0 0 0 0 0 0 0 255 0 0 0 0 0
0 1 0 0 0 0 0 0 255 0 1 0 0 0 0 0
0 0 0 0 0 0 0 0 1 0 0 0 3 2 3 2
1 1 1 3 2 3 3 3 2 2 1 1 2 3 255 3
2 2 2 2 2 2 2 2 2 3 3 3 255 2 2 2
3 2 1 1 0 2 2 2 2 2 255 1 1 0 1 2
2 2 1 2 1 2 3 3 255 2 1 1 1 2 3 3
3 2 1 1 2 2 2 255 2 2 3 4 3 4 2 2
2 2 2 2 3 3 255 3 3 3 3 3 3 3 3 3
3 2 2 2 3 255 3 3 3 3 3 3 3 3 3 3
3 3 3 2 255 2 2 2 2 2 2 3 3 2 2 3
3 4 255 3 2 2 1 1 1 1 0 1 2 3 3 3
1 255 1 1 1 1 1 2 2 1 1 1 2 2 2 255
1 1 1 1 1 2 2 2 2 2 1 1 2 2 255 2
1 2 2 2 2 3 3 4 4 4 2 2 255 2 2 2
2 1 1 1 1 1 2 2 2 1 2 255 3 3 2 2
3 3 2 2 2 2 2 2 1 0 255 0 1 1 1 1
1 1 1 1 0 1 0 1 255 1 1 1 2 3 3 2
2 1 1 1 1 1 1 255 2 2 1 1 0 0 2 2
2 1 1 1 2 255 1 0 0 0 0 0 0 0 1 1
1 1 1 0 255 0 0 0 0 0 0 0 1 0 0 0
0 0 255 0 0 0 1 0 0 0 0 0 0 1 1 1
1 255 1 1 0 0 0 0 0 0 0 0 0 0 0 255
0 0 1 0 1 0 1 0 1 1 0 0 0 0 255 0
0 0 0 0 0 1 0 0 0 0 0 0 0 255 0 0
0 1 1 1 0 0 0 1 0 0 0 0 255 0 0 0
0 0 0 0 0 1 0 0 0 0 255 0 0 0 0 0
0 0 0 0 0 0 0 0 0 255 0 0 0 0 0 0
0 0 0 0 0 0 1 1 255 0 0 0 0 0 0 1
1 1 0 0 0 0 255 1 1 0 0 0 1 0 1 0
1 1 1 0 0 0 1 1 0 0 3 2 3 2 1 1
1 3 3 3 3 2 1 1 1 1 1 2 255 3 2 1
1 1 2 2 2 2 2 2 2 2 255 2 2 2 3 1
1 1 1 2 2 2 2 2 255 1 0 0 1 1 2 2
2 2 2 2 3 3 255 2 2 1 1 2 3 3 3 3
4 4 3 2 2 255 2 2 2 2 2 2 2 2 2 2
2 2 3 3 255 3 4 3 3 3 3 2 1 3 3 2
2 2 3 255 3 2 2 2 2 3 3 3 3 3 3 3
3 3 255 3 3 3 3 2 2 2 2 2 2 3 3 4
255 3 3 2 1 1 1 1 1 1 1 2 2 2 1 255
2 2 1 1 2 2 2 2 2 2 2 2 2 255 1 1
1 1 1 2 2 2 2 2 1 1 2 2 255 2 1 3
3 2 2 3 3 3 3 3 2 1 255 2 2 2 1 1
1 1 1 2 3 3 2 1 1 255 2 3 2 3 2 2
2 2 2 2 1 1 0 0 255 1 1 1 0 1 1 1
1 1 0 0 0 1 255 1 0 1 2 2 2 2 2 1
1 1 1 1 1 255 2 2 1 1 1 1 1 2 2 2
2 1 2 255 1 0 0 1 0 0 0 0 1 1 1 1
1 1 255 0 0 0 0 0 1 1 1 1 0 0 0 1
255 0 0 0 0 0 0 0 0 1 0 1 0 1 0 255
0 0 0 0 0 0 0 0 0 0 0 1 1 255 0 0
0 0 1 1 1 0 0 0 0 0 0 0 255 0 0 0
0 0 0 0 0 0 0 0 0 0 0 255 0 0 0 1
1 1 0 0 1 1 0 0 0 0 255 0 0 0 0 0
0 0 0 0 0 0 0 0 255 0 0 0 0 0 0 0
0 0 1 1 0 0 0 255 0 0 0 0 0 0 0 0
0 0 0 0 1 1 255 0 0 0 0 1 0 1 0 0
0 0 0 0 255 1 1 1 0 0 1 0 0 0 1 1
1 1 0 0 1 0 0 0 3 3 3 2 2 1 1 1
3 3 2 1 1 1 1 3 3 3 255 3 3 1 1 1
1 1 2 2 3 4 3 3 255 1 2 3 3 1 1 1
1 1 2 2 2 2 255 3 2 1 1 1 1 2 2 2
1 2 3 3 255 2 3 3 1 2 2 2 1 2 2 2
2 1 1 255 2 2 2 2 2 2 1 2 2 2 2 3
3 3 255 3 3 3 3 3 3 3 1 2 2 3 2 3
3 255 3 2 2 2 2 3 3 3 3 2 2 2 2 1
255 3 3 3 3 2 2 2 2 2 2 3 3 4 255 3
3 3 2 2 1 1 1 1 2 2 2 2 1 255 2 2
2 2 1 2 1 1 1 2 2 2 2 255 1 1 1 1
2 2 2 2 1 1 1 1 2 2 255 2 2 2 2 2
2 2 2 2 2 2 2 2 255 2 1 1 1 1 1 1
2 2 2 0 1 1 1 255 2 2 2 2 2 1 0 1
1 2 1 1 1 1 255 1 1 2 1 1 0 1 1 1
1 1 1 1 255 1 2 2 3 2 2 3 3 3 1 1
1 1 1 255 2 2 2 1 1 1 1 2 2 2 2 2
2 255 0 0 1 1 1 1 0 1 1 1 1 1 1 1
255 0 0 0 0 0 1 1 1 1 0 0 0 1 255 1
0 0 0 0 1 0 0 0 0 1 0 1 0 255 0 0
0 0 0 0 1 1 1 1 1 1 1 255 1 0 0 0
0 0 0 0 0 0 0 0 0 0 255 0 0 0 0 0
0 0 0 0 0 0 0 0 1 255 0 0 0 0 0 0
0 0 2 2 0 0 0 0 255 0 0 0 0 0 0 0
0 0 0 0 0 0 255 1 1 0 0 0 1 1 1 1
1 1 0 0 0 255 0 0 0 0 0 0 0 0 0 0
0 0 0 0 255 0 0 0 1 0 0 0 0 0 0 0
0 0 255 0 1 1 1 0 0 0 0 0 1 1 1 1
0 0 0 0 0 0 3 3 3 2 2 2 1 2 2 3
1 1 1 1 3 3 3 2 255 2 2 1 1 1 1 1
2 2 2 2 2 2 255 2 2 3 2 2 2 1 1 1
2 2 1 2 255 2 2 2 2 1 1 1 2 2 2 2
3 2 255 2 3 2 2 2 2 2 2 2 2 2 1 1
1 255 2 2 2 2 2 2 2 2 2 2 2 3 2 2
255 3 3 2 2 3 3 3 2 2 2 3 2 3 3 255
2 2 2 2 2 3 2 2 2 2 2 2 2 2 255 3
3 3 3 3 3 2 2 2 3 3 4 3 255 3 3 3
2 2 2 2 2 2 2 2 2 2 2 255 2 2 2 2
2 2 2 2 2 2 2 2 2 255 1 1 1 1 1 1
1 1 1 1 2 2 2 2 255 2 2 2 2 2 1 1
1 2 1 1 1 1 255 1 1 1 1 1 1 1 1 2
2 1 1 1 2 255 1 2 2 2 2 2 1 2 1 2
1 1 1 1 255 2 3 3 2 2 1 1 1 1 1 1
1 1 255 1 2 2 3 2 2 3 2 3 1 2 1 1
1 255 1 1 2 1 1 1 1 1 2 2 2 2 2 255
0 1 1 3 3 3 2 2 1 1 1 1 1 1 255 0
0 0 0 0 1 1 1 1 1 1 0 0 255 1 0 0
0 0 1 1 1 1 1 1 0 0 0 255 0 0 1 0
0 0 0 0 0 0 1 2 2 255 0 0 0 0 0 1
1 0 0 0 0 0 0 0 255 0 0 0 0 0 0 0
0 0 0 0 0 0 0 255 0 0 0 0 0 0 0 0
2 2 0 0 0 0 255 0 0 0 0 0 1 0 0 0
0 0 0 0 255 1 1 1 0 0 1 2 12 2 2 1
0 0 0 255 0 0 0 0 0 0 0 1 1 0 0 0
0 0 255 0 0 0 1 1 0 0 0 0 0 0 0 0
255 0 0 0 0 0 0 0 0 0 0 0 0 0 1 1
0 0 0 0 3 3 3 2 2 2 2 3 2 2 1 1
1 1 1 2 2 2 255 2 2 2 1 1 1 2 2 2
2 2 2 2 255 2 2 3 2 2 1 1 1 1 1 1
1 2 255 2 2 2 2 2 1 1 1 3 3 2 2 2
255 2 2 2 2 2 2 2 2 2 2 2 1 1 1 255
2 2 2 2 2 3 2 3 3 3 3 3 2 2 255 3
3 2 2 2 3 3 3 3 2 2 3 2 2 255 2 2
2 3 3 3 2 1 1 1 2 2 2 2 255 3 3 3
3 4 6 6 4 4 6 6 4 2 255 3 3 3 3 3
7 8 9 9 3 2 1 1 1 255 2 2 2 2 3 3
3 3 3 3 2 2 2 255 2 2 1 2 1 1 1 1
2 2 2 2 2 2 255 1 1 2 2 2 2 2 2 2
1 1 1 2 255 1 1 2 3 2 2 2 2 2 1 1
1 2 2 255 1 1 2 2 6 8 7 3 2 3 2 2
1 1 255 3 3 3 2 2 1 1 3 3 1 1 1 1
255 2 2 2 3 3 3 11 3 6 3 3 1 1 1 255
1 0 2 1 3 3 3 3 3 2 2 2 2 255 1 2
3 12 49 66 39 28 12 1 1 1 1 1 255 0 1 0
2 2 2 1 1 1 1 1 0 0 255 0 0 0 0 0
1 1 1 1 2 1 0 0 0 255 0 0 0 0 0 0
1 1 1 1 1 1 1 255 1 1 0 0 0 1 1 1
1 0 0 1 1 0 255 1 1 1 1 1 1 1 3 0
0 0 0 0 1 255 0 0 0 0 0 11 11 2 2 1
0 0 0 0 255 0 0 0 0 1 3 3 1 0 0 0
0 0 255 1 1 1 1 1 13 14 19 26 19 1 0 0
0 255 0 0 0 2 2 2 2 2 2 1 1 0 0 0
255 1 1 1 1 0 1 1 4 2 1 1 1 0 255 0
0 0 0 0 0 0 0 0 0 0 0 0 0 0 0 0
0 0 3 2 2 2 2 2 2 3 2 2 2 2 2 3
3 2 2 2 255 2 2 3 3 4 7 3 3 2 2 2
2 2 255 2 2 2 2 2 2 3 3 1 1 1 1 2
255 2 1 2 2 2 2 3 3 3 3 3 2 2 255 1
2 2 2 2 2 2 2 2 2 2 2 2 2 255 3 3
3 2 2 2 3 3 4 3 3 3 2 3 255 3 3 2
3 3 3 3 3 3 2 1 2 2 2 255 1 2 2 3
3 4 3 3 3 3 3 2 3 2 255 3 3 3 4 6
8 24 24 9 8 7 6 2 255 1 3 3 6 7 53 58
104 58 50 6 3 2 2 255 1 1 3 3 23 102 102 41
41 14 3 2 2 255 2 2 2 2 2 1 1 2 3 3
2 2 2 2 255 1 1 2 3 3 6 6 7 3 3 2
2 2 255 2 2 2 3 2 2 3 4 12 3 2 2 2
2 255 1 1 2 3 8 24 202 202 132 14 4 3 1 1
255 3 3 2 2 3 3 22 22 3 1 1 1 0 255 2
2 2 3 3 15 49 49 61 35 8 1 1 1 255 2 0
2 2 6 8 8 8 6 3 3 2 2 255 1 3 12 49
83 101 123 61 28 12 4 1 1 0 255 1 1 1 2 11
14 38 46 23 3 2 0 0 255 0 0 0 1 1 6 8
8 7 2 2 1 0 0 255 0 0 0 0 0 1 33 33
20 4 3 1 1 255 1 1 1 1 1 4 4 4 8 8
3 2 1 0 255 1 1 1 1 2 28 31 31 17 12 3
0 1 1 255 0 0 0 0 8 24 24 24 13 2 1 0
0 0 255 1 1 1 2 82 183 210 210 25 0 0 0 0
255 0 0 0 1 42 71 183 255 255 129 96 1 0 0 255
0 0 2 2 7 28 30 30 30 38 2 1 0 0 255 1
1 1 1 1 2 9 17 17 3 1 1 1 255 0 0 0
0 0 0 0 0 0 1 1 0 0 0 0 0 0 0 1
0 1 1 1 2 2 2 3 3 3 7 4 4 3 1 1
1 1 255 1 2 3 7 9 71 39 8 4 4 4 3 2
255 3 2 2 2 2 1 3 4 3 3 1 1 1 255 2
2 2 2 3 8 8 13 13 4 3 4 3 255 2 2 2
3 2 2 2 2 2 2 3 3 2 3 255 4 3 3 3
3 4 11 15 14 13 4 3 2 2 255 3 2 1 2 2
3 3 4 4 3 2 3 3 3 255 3 3 3 3 4 6
4 4 4 3 3 3 3 3 255 3 4 4 4 82 129 155
129 68 13 9 4 2 255 2 3 6 23 188 255 255 255 255
255 50 3 2 2 255 1 2 3 93 133 133 133 106 77 41
2 2 2 255 2 2 3 3 3 4 36 42 42 3 2 1
2 2 255 1 1 2 3 6 219 255 255 255 24 17 3 2
255 2 2 3 3 3 13 255 255 255 45 4 2 2 2 255
3 2 3 6 194 205 202 240 202 132 36 3 2 3 255 2
2 2 2 11 34 36 40 31 2 1 1 1 255 2 2 2
3 19 83 83 93 93 72 55 7 1 1 255 2 3 3 6
15 18 18 12 12 12 3 3 2 255 1 8 23 62 83 115
123 104 41 24 14 3 1 0 255 1 1 1 2 14 38 42
46 40 23 4 2 0 255 0 0 0 2 6 7 11 9 9
7 2 1 0 0 255 0 0 0 0 1 12 33 35 35 20
6 1 0 255 1 1 1 1 6 20 20 14 13 13 13 2
1 0 255 1 1 1 2 28 45 31 45 46 49 12 2 1
1 255 0 0 0 1 19 42 42 31 24 19 3 1 0 0
255 0 1 2 116 255 210 210 215 203 44 1 0 0 255 0
0 1 42 71 191 255 255 255 255 129 41 1 0 255 0 0
2 7 28 60 60 52 38 44 29 2 1 1 255 1 0 0
0 1 9 22 22 17 12 2 1 0 255 0 0 0 0 0
0 0 0 1 1 1 1 0 0 0 0 0 0 1 0 0
1 1 2 2 2 3 3 13 50 40 8 3 1 1 1 2
255 2 3 6 111 111 132 118 133 121 4 3 3 2 255 3
3 2 2 2 3 15 64 116 53 3 3 1 255 1 1 2
3 9 49 57 100 49 13 4 4 2 255 3 3 3 2 2
2 2 3 6 3 3 3 2 2 255 3 2 3 2 3 3
17 25 25 23 13 3 2 2 255 2 2 2 2 3 3 3
6 6 6 3 3 3 3 255 2 3 3 6 6 7 17 20
20 6 3 3 3 3 255 3 4 9 82 196 155 155 155 121
68 9 4 3 255 3 3 23 188 255 255 255 255 255 255 255
14 3 2 255 1 1 93 129 133 105 133 158 133 105 4 2
2 255 1 2 3 3 6 36 129 207 196 42 2 1 1 2
255 2 2 2 6 219 255 255 255 255 230 24 3 2 255 2
2 3 3 13 193 255 255 255 239 45 4 2 2 255 3 2
3 205 218 218 243 240 242 170 99 7 2 2 255 2 2 2
11 39 46 39 40 31 31 1 1 0 255 2 2 2 8 83
120 83 82 82 73 55 8 2 1 255 4 4 6 11 15 15
11 12 13 13 6 3 0 255 4 18 42 73 101 115 120 104
41 24 22 6 1 0 255 1 1 1 14 31 38 42 40 40
40 8 2 0 255 0 0 2 3 6 6 11 6 8 8 4
1 0 0 255 0 0 0 0 8 35 35 41 35 30 15 7
0 255 0 1 1 4 11 20 20 22 25 25 17 2 0 0
255 0 0 0 25 28 36 31 45 49 53 47 3 1 0 255
0 0 1 3 24 50 42 50 30 31 12 1 0 0 255 1
2 116 255 255 183 203 231 231 144 1 0 0 255 0 0 18
47 183 255 255 255 255 255 255 96 3 1 255 0 0 0 13
35 72 42 41 41 44 39 8 1 0 255 0 0 0 0 2
18 28 42 28 18 12 1 0 255 0 1 2 0 0 0 0
17 196 102 1 1 0 0 0 0 0 0 0 2 2 2 2
2 2 2 3 6 56 62 56 40 7 2 1 1 2 255 2
4 9 114 134 138 134 137 133 66 3 3 2 255 3 3 2
2 2 3 56 163 174 116 24 3 2 255 2 2 2 6 42
49 57 69 77 46 6 4 2 255 3 3 3 3 1 2 3
12 18 18 6 4 4 4 255 2 2 3 3 3 7 17 25
34 29 18 3 3 2 255 2 2 2 2 2 3 4 12 39
14 4 3 3 3 255 3 3 3 6 7 13 18 20 22 22
7 3 3 3 255 3 3 20 174 186 148 112 129 165 118 9
4 3 255 3 4 41 255 255 255 255 255 255 255 255 64 4
2 255 2 2 129 129 133 105 133 111 111 110 46 2 2 255
1 2 2 3 23 129 253 253 207 207 4 2 1 2 255 2
1 2 6 255 255 255 255 255 230 69 23 3 255 2 2 3
3 137 203 255 197 255 255 239 4 2 1 255 2 2 4 212
240 205 194 181 240 181 100 7 2 2 255 3 2 8 46 71
85 36 31 31 31 6 1 1 255 2 2 2 19 83 96 82
82 82 73 66 26 3 2 255 2 4 6 11 12 15 11 20
22 22 9 4 2 255 11 23 62 73 110 104 104 52 46 41
30 6 4 1 255 1 1 1 22 53 42 42 40 40 40 12
3 0 255 0 0 0 2 6 9 9 6 6 12 8 2 0
0 255 0 0 0 0 19 38 50 50 28 25 15 7 0 255
0 1 2 6 11 18 18 20 8 14 13 4 0 0 255 0
0 1 25 31 36 31 31 41 46 23 2 1 0 255 0 0
1 4 42 60 50 50 23 60 19 3 0 0 255 0 2 159
176 165 138 161 231 231 209 13 1 0 255 0 14 25 120 255
255 255 255 255 255 255 83 3 1 255 0 0 2 18 35 42
42 41 50 51 39 8 2 0 255 0 0 0 1 8 17 18
20 20 18 14 0 0 255 0 0 0 0 0 0 17 132 235
196 36 1 1 0 0 0 0 0 0 2 2 2 2 2 1
2 2 9 30 62 62 50 33 3 1 1 2 255 3 4 11
138 138 138 144 144 129 66 3 3 2 255 3 2 2 2 2
3 56 163 188 181 53 3 3 255 2 2 2 7 42 49 51
66 77 66 6 3 2 255 2 3 3 3 2 3 3 18 19
24 18 4 4 2 255 2 2 2 3 3 7 12 36 36 29
23 6 4 3 255 2 2 2 2 2 3 12 40 53 46 9
4 2 2 255 3 3 3 4 6 13 20 24 22 18 13 3
3 3 255 3 3 9 165 174 153 112 140 165 165 6 4 4
255 4 19 41 255 255 255 255 255 255 255 255 64 4 4 255
2 6 139 139 114 96 111 111 111 110 46 2 2 255 2 3
2 3 23 129 253 242 242 207 4 2 2 2 255 2 2 3
6 255 255 255 255 255 201 69 4 4 255 2 2 2 3 203
203 213 197 216 255 255 4 3 2 255 2 2 8 240 255 240
207 201 243 236 236 4 2 2 255 3 2 8 26 88 98 52
41 41 31 6 2 1 255 2 2 3 15 57 80 80 67 66
67 66 30 3 2 255 1 3 8 11 12 12 11 13 14 14
9 3 2 255 13 39 110 105 110 96 61 61 109 109 30 6
4 1 255 0 1 1 52 76 76 72 72 72 42 12 1 0
255 1 2 2 2 6 11 11 6 6 8 7 2 0 0 255
0 1 1 2 19 50 50 50 24 23 13 2 1 255 0 1
2 6 11 13 18 19 14 14 14 11 1 0 255 0 0 1
8 31 39 40 41 41 39 23 6 2 0 255 1 2 3 18
47 60 50 50 23 76 12 2 0 0 255 1 3 165 186 176
176 231 231 231 203 13 1 0 255 0 14 25 120 255 255 255
255 255 255 255 83 3 1 255 0 2 6 22 46 61 46 44
46 46 39 3 0 0 255 0 1 0 1 14 18 19 20 20
20 11 1 0 255 1 1 1 0 0 0 17 150 235 216 36
1 0 0 0 0 0 0 0 2 2 2 2 3 2 2 2
4 15 55 71 55 38 6 2 2 2 255 2 4 6 114 138
138 117 71 66 44 3 2 2 255 3 3 2 2 2 3 56
132 163 61 8 3 2 255 2 2 2 3 9 44 44 49 57
19 4 4 3 255 2 3 3 3 3 3 8 18 24 25 6
4 3 3 255 2 2 3 3 4 7 11 25 36 30 18 6
4 3 255 3 3 2 1 2 4 30 35 41 41 6 4 3
3 255 3 3 3 3 4 13 18 18 24 18 13 3 3 3
255 3 3 8 153 174 153 148 161 170 165 6 4 4 255 4
19 39 255 255 255 255 255 255 255 255 114 4 4 255 2 6
77 129 114 129 129 129 111 105 14 2 2 255 3 3 2 2
6 50 255 255 255 207 4 3 2 2 255 2 2 4 11 255
255 255 255 255 176 40 7 4 255 2 1 2 3 190 203 216
216 255 255 203 4 3 1 255 2 2 8 237 255 240 207 207
252 252 236 3 2 2 255 2 2 2 26 52 88 52 55 41
9 2 2 2 255 2 2 2 4 44 80 105 105 90 90 66
17 4 3 255 1 2 4 8 12 13 13 14 14 13 9 3
2 255 8 39 105 105 121 99 96 100 109 129 41 8 3 0
255 1 1 1 50 57 101 93 101 42 39 18 3 1 255 1
2 0 2 2 11 11 12 8 8 7 1 1 0 255 0 0
1 1 7 34 47 47 23 15 4 1 0 255 0 1 2 4
8 11 19 18 14 11 11 9 0 0 255 0 0 0 2 11
39 39 34 41 39 23 3 2 1 255 1 2 3 3 20 47
55 44 30 30 7 1 0 0 255 0 1 77 176 198 250 255
255 209 192 3 1 0 255 0 14 15 52 255 255 255 255 255
255 255 66 2 1 255 1 2 3 22 34 61 47 50 50 50
14 2 0 0 255 0 0 0 1 7 18 19 25 20 20 6
1 0 255 1 1 0 0 0 0 1 98 150 36 1 0 0
0 0 0 0 0 0 2 2 3 3 2 1 1 1 4 9
15 30 23 6 3 1 1 2 255 2 2 6 49 138 117 84
69 60 8 3 2 2 255 4 4 3 2 2 3 3 61 61
8 4 2 2 255 2 2 2 2 3 9 18 18 8 6 3
4 3 255 2 2 2 3 2 3 3 8 18 6 4 3 3
3 255 2 2 2 3 4 4 7 14 28 23 6 6 4 2
255 3 3 2 2 2 3 13 30 30 9 6 4 3 3 255
3 3 2 3 4 7 13 18 18 13 2 2 2 3 255 4
4 7 95 154 153 164 161 164 52 4 3 3 255 4 12 33
230 255 255 255 255 255 255 255 42 4 3 255 2 3 6 77
84 129 140 140 136 63 3 1 2 255 2 3 2 3 3 6
50 255 242 11 3 3 3 2 255 2 3 4 11 42 255 255
201 163 40 33 4 3 255 2 1 2 3 4 190 202 216 216
203 9 4 3 1 255 2 3 4 26 255 255 248 248 252 236
35 2 1 1 255 2 2 2 2 26 50 50 41 22 2 2
2 2 255 2 2 2 3 3 52 105 105 73 58 22 4 3
3 255 1 2 3 4 4 6 12 13 12 11 3 3 2 255
3 20 61 68 68 68 62 62 77 77 39 13 1 1 255 1
1 1 7 52 93 98 72 42 22 6 1 1 255 1 1 0
1 1 3 9 7 7 6 2 1 1 0 255 0 0 1 1
2 6 24 18 13 12 7 1 1 255 0 0 0 3 6 9
13 18 17 14 11 1 0 0 255 0 0 0 1 6 24 34
34 41 39 12 2 1 0 255 0 2 2 2 3 28 44 33
30 24 7 1 0 0 255 0 0 0 77 198 198 250 203 192
15 2 0 0 255 0 1 3 14 14 255 255 255 255 255 94
66 1 0 255 0 2 2 3 22 46 44 46 44 24 11 1
0 0 255 0 0 0 1 3 7 24 25 24 6 3 0 0
255 2 1 1 0 0 0 1 7 4 1 0 0 0 0 0
0 0 0 0 2 2 3 2 2 1 1 2 2 3 6 6
4 3 2 1 1 1 255 1 1 3 7 49 84 60 38 6
6 1 1 1 255 3 3 2 2 2 3 3 3 6 3 2
2 2 255 2 1 1 2 2 2 4 4 4 3 3 2 2
255 3 3 2 2 1 1 1 3 4 4 4 3 2 3 255
2 2 2 1 2 2 4 4 4 2 4 2 3 3 255 3
3 3 2 2 3 4 6 7 6 2 2 2 2 255 3 3
3 3 3 4 6 7 6 6 3 2 2 2 255 3 3 4
8 95 95 125 125 52 7 4 3 3 255 4 4 9 33 230
255 255 255 255 255 114 7 2 2 255 1 1 6 25 62 84
129 136 105 3 1 1 2 255 2 2 2 2 2 3 3 3
3 3 2 2 2 2 255 2 3 4 6 19 42 99 99 52
33 2 1 1 255 2 2 1 1 3 6 55 55 29 9 4
2 2 1 255 2 3 3 6 26 172 214 214 248 35 3 1
0 1 255 1 2 2 2 3 6 6 3 2 2 2 2 2
255 2 2 1 1 2 3 52 73 73 14 7 2 2 2 255
2 2 2 3 4 3 4 8 8 6 3 2 2 255 2 8
20 53 66 68 66 62 52 46 25 3 1 1 255 1 0 1
4 22 50 93 24 12 12 3 1 1 255 0 1 0 1 1
3 4 3 3 2 1 1 0 0 255 0 0 0 1 1 1
1 2 2 4 2 1 0 255 0 1 1 2 3 4 8 7
7 7 1 0 0 0 255 0 0 1 1 6 24 24 17 11
8 2 1 0 0 255 0 0 1 1 2 2 9 13 15 8
2 1 2 0 255 0 0 0 0 18 126 126 73 15 2 0
0 0 255 0 2 3 1 2 20 20 20 64 94 64 2 0
0 255 0 0 0 1 1 6 6 8 8 8 1 1 0 0
255 0 0 0 1 1 1 3 3 3 2 1 0 0 255 0
1 0 0 0 0 0 1 1 1 0 0 0 0 0 0 0
1 1 2 2 3 2 1 1 1 1 2 2 3 3 3 2
2 1 1 0 255 1 2 3 3 7 7 4 4 3 2 2
1 2 255 3 3 2 2 1 3 3 3 3 2 2 2 2
255 2 1 1 2 2 2 2 2 3 2 2 2 2 255 2
2 2 1 1 1 1 1 1 2 3 3 3 3 255 2 2
2 1 1 2 3 3 2 1 2 2 3 1 255 1 1 2
2 2 3 3 3 4 4 2 1 1 2 255 3 2 2 3
3 4 4 4 4 4 3 2 2 2 255 3 3 4 4 8
17 18 18 17 4 4 4 4 255 3 2 2 4 31 68 72
131 72 42 7 2 2 2 255 1 1 3 3 6 6 7 7
6 2 1 1 2 255 2 2 2 2 1 1 1 1 1 1
1 2 2 2 255 2 3 3 3 3 3 20 23 23 3 1
1 1 255 2 2 2 2 2 2 6 6 4 2 2 2 1
1 255 2 3 3 3 3 4 3 7 3 4 2 1 0 0
255 2 2 2 2 2 3 1 1 1 1 1 1 2 255 2
2 2 2 2 2 1 2 7 7 2 1 1 1 255 2 2
2 3 3 3 3 3 4 3 1 1 1 255 2 3 8 11
15 28 15 28 4 6 3 1 1 1 255 0 0 0 2 3
3 3 3 3 1 0 0 0 255 0 0 0 0 0 0 0
0 1 1 1 1 0 0 255 0 0 0 1 0 1 0 0
1 2 2 1 0 255 0 1 1 1 1 2 3 3 2 1
1 0 0 0 255 0 0 1 1 2 2 2 2 2 2 1
1 0 0 255 1 1 1 1 1 1 1 1 1 0 2 2
2 1 255 0 0 0 0 1 18 31 17 3 0 0 0 0
255 0 1 1 1 1 2 14 15 18 18 2 0 0 0 255
0 0 0 0 1 2 2 2 2 1 1 0 0 0 255 0
0 0 1 0 0 0 1 2 1 1 0 0 255 0 0 0
0 0 0 1 1 1 0 0 0 1 0 0 0 0 1 1
2 2 2 2 1 1 1 1 1 1 2 1 2 2 2 2
0 0 255 1 2 2 2 3 3 2 1 1 1 1 1 2
255 2 2 2 2 1 1 1 3 2 2 1 1 1 255 1
1 0 1 2 2 2 2 2 2 2 2 2 255 2 2 2
2 3 1 1 1 1 2 2 3 3 3 255 3 2 2 1
1 3 2 2 1 1 2 2 3 2 255 1 1 3 3 3
2 2 2 2 2 2 2 2 3 255 3 3 3 3 3 3
3 4 4 4 3 3 3 2 255 2 3 3 3 3 4 12
7 4 4 3 4 4 255 2 2 2 4 4 19 14 14 11
2 2 2 1 1 255 3 2 3 2 3 1 3 1 1 1
1 2 2 255 2 1 2 2 2 1 1 1 1 1 1 1
1 1 255 1 2 2 3 3 3 3 3 3 3 1 1 2
255 2 2 1 2 2 2 2 1 2 2 2 2 1 1 255
2 2 3 2 3 3 3 3 2 2 2 1 2 1 255 1
1 1 1 1 0 1 1 1 2 2 1 1 255 2 2 2
2 2 1 1 1 2 2 2 2 1 1 255 1 1 2 2
2 2 2 3 3 1 1 1 1 255 1 1 4 3 3 3
4 4 4 3 2 1 1 1 255 0 0 0 0 2 1 1
1 1 1 1 0 0 255 0 0 0 0 0 0 0 0 0
0 0 0 0 0 255 0 0 0 0 0 0 0 0 0 1
0 0 0 255 0 1 1 1 1 1 1 1 1 0 0 0
0 0 255 0 0 1 0 1 1 1 1 0 1 1 1 1
0 255 1 1 1 1 1 0 0 0 0 0 0 1 1 1
255 0 0 1 1 1 2 3 3 1 0 0 0 0 255 0
0 1 1 1 2 2 3 3 1 0 0 0 0 255 0 0
0 0 1 1 1 1 1 1 0 0 0 0 255 0 0 0
0 0 0 1 1 1 1 1 0 0 255 0 0 0 0 0
0 0 0 1 0 1 1 1 0 1 0 0 1 1 2 2
3 3 2 1 1 2 2 2 2 2 2 2 2 2 1 0
255 1 2 2 2 2 2 2 1 1 1 2 2 2 255 2
2 2 2 1 1 1 2 2 2 1 1 1 255 1 1 0
1 1 1 1 2 2 2 1 1 2 255 2 2 2 2 3
3 3 1 1 2 2 2 3 3 255 3 2 2 1 1 2
2 2 1 1 1 2 2 2 255 1 1 1 2 3 2 2
2 2 2 3 3 3 3 255 3 3 2 2 2 3 3 3
4 4 3 3 3 3 255 2 2 2 3 3 3 3 2 2
3 3 3 3 255 2 2 2 2 3 4 4 4 3 2 2
2 2 2 255 3 3 3 2 2 1 1 1 1 1 2 2
2 255 3 2 2 1 1 1 2 2 2 2 2 1 2 1
255 2 2 2 2 2 1 3 3 2 2 2 1 1 255 1
1 1 2 2 2 2 1 2 2 2 1 1 1 255 2 2
3 2 2 2 1 2 2 2 2 2 2 1 255 255 255 255
255 255 255 255 255 255 255 255 255 255 255 255 255 255 255 255
255 255 255 255 255 255 255 255 255 255 255 255 255 255 255 255
255 255 255 255 255 255 255 255 255 255 255 255 255 255 255 255
255 255 255 255 255 255 255 255 255 255 255 255 255 255 255 255
255 255 255 255 255 255 255 255 255 255 255 255 255 255 255 255
255 255 255 255 255 255 255 255 255 255 255 255 255 255 255 255
255 255 255 255 255 255 255 255 255 255 255 255 255 255 255 255
255 255 255 255 255 255 255 255 255 255 255 255 255 255 255 255
255 255 255 255 255 255 255 255 255 255 255 255 255 255 255 255
255 255 255 255 255 255 255 255 255 255 255 255 255 255 255 255
255 255 255 255 255 255 255 255 255 255 255 255 255 255 255 255
255 255 255 255 255 255 255 255 255 255 255 255 255 255 255 255
255 255 255 255 255 255 255 255 255 255 255 255 255 255 255 255
255 255 255 255 255 255 255 255 255 255 255 255 255 255 255 255
255 255 255 255 255 255 255 255 255 255 255 255 255 255 255 255
255 255 255 255 255 255 255 255 255 255 255 255 255 255 255 255
255 255 255 255 255 255 255 255 255 255 255 255 255 255 255 255
255 255 255 255 255 255 255 255 255 255 255 255 255 255 255 255
255 255 255 255 255 255 255 255 255 255 255 255 255 255 255 255
255 255 255 255 255 255 255 255 255 255 255 255 255 255 255 255
255 255 255 255 255 255 255 255 255 255 255 255 255 255 255 255
255 255 255 255 255 255 255 255 255 255 255 255 255 255 255 255
255 255 255 255 255 255 255 255 255 255 255 255 255 255 255 255
255 255 255 255 255 255 255 255 255 255 255 255 255 255 255 255
255 255 255 255 255 255 255 255 255 255 255 255 255 255 255 255
255 255 255 255 255 255 255 255 255 255 255 255 255 255 255 255
255 255 255 255 255 255 255 255 255 255 255 255 255 255 255 255
255 255 255 255 255 255 255 255 255 255 255 1 0 1 0 1
0 1 1 3 3 3 1 1 255 2 3 3 2 2 1 2
1 2 1 2 2 2 2 255 1 1 2 2 1 1 1 3
4 3 2 2 2 255 2 2 2 2 1 0 0 0 1 1
2 2 2 2 255 2 0 0 0 0 0 1 1 1 1 1
1 1 255 0 0 0 0 0 0 0 0 1 0 0 0 0
0 255 0 0 0 0 0 0 0 0 0 1 0 0 0 255
0 0 1 0 0 0 0 0 0 0 0 0 0 0 255 0
1 1 0 0 0 0 0 0 0 0 0 0 0 255 0 0
1 1 0 0 0 0 0 0 0 0 0 0 255 1 1 1
0 0 0 0 0 0 0 0 0 0 255 0 0 0 0 0
0 0 0 0 0 0 0 0 0 255 0 0 0 0 0 0
0 0 0 0 0 0 0 0 255 0 0 0 0 0 0 0
1 1 0 0 0 0 255 0 0 0 0 0 0 0 0 0
0 0 0 0 0 0 0 0 0 0 2 2 2 3 2 2
2 2 2 1 2 1 2 2 2 1 1 1 255 1 2 2
2 2 2 2 1 1 1 2 3 2 255 1 1 1 1 2
2 3 2 2 0 0 1 2 255 1 1 1 1 1 1 1
1 0 0 1 1 1 255 1 2 1 1 2 2 2 2 3
3 3 3 3 2 255 2 1 1 1 1 2 1 1 1 1
1 2 2 2 255 1 1 2 3 3 2 2 2 2 2 3
2 3 2 255 3 3 2 2 2 3 2 2 1 2 3 3
2 2 255 2 2 2 2 2 3 3 2 2 2 3 3 2
255 2 2 1 2 2 3 3 2 2 1 2 2 2 2 255
2 2 2 1 2 1 2 1 1 1 1 1 1 255 1 2
1 1 1 1 1 1 1 1 1 1 2 2 255 2 2 2
2 2 1 1 1 1 1 0 0 1 255 1 1 1 2 2
2 2 2 2 2 2 2 2 2 255 2 3 3 2 2 1
1 1 0 1 1 2 2 2 255 1 0 0 0 1 1 2
3 3 2 2 1 1 255 2 2 3 3 2 2 3 2 2
2 2 2 2 2 255 1 1 1 1 0 1 1 3 22 7
2 1 2 255 2 2 1 2 1 2 1 2 2 2 2 2
2 2 255 2 1 1 0 0 0 1 1 1 1 1 1 1
255 1 0 0 0 0 0 1 1 1 1 0 0 0 0 255
0 0 0 0 0 0 0 0 0 0 0 0 0 255 0 0
1 1 1 0 0 0 0 0 0 0 0 0 255 0 0 0
0 1 1 1 0 0 0 0 1 0 1 255 1 0 0 1
0 0 0 0 0 0 0 0 0 0 255 0 0 0 0 0
0 0 0 0 0 0 0 0 255 1 1 0 0 0 0 0
0 0 0 0 0 0 0 255 0 0 0 0 0 0 0 0
0 0 0 0 0 0 255 0 0 1 0 0 0 0 1 1
0 0 0 0 255 0 0 0 0 0 1 1 1 0 0 0
0 0 0 0 0 0 0 0 1 1 1 1 2 2 3 1
2 1 1 1 1 2 2 1 1 1 255 2 2 2 2 2
3 3 1 1 2 2 2 2 255 1 0 1 2 2 3 3
3 2 1 1 1 2 255 1 1 1 2 2 1 1 1 0
1 1 1 1 255 2 2 2 2 2 2 2 4 3 3 3
3 3 3 255 2 1 2 1 3 2 2 2 1 1 1 2
2 2 255 1 1 1 3 3 3 2 1 2 2 3 3 3
2 255 3 3 2 2 3 3 3 3 1 2 3 3 2 2
255 2 2 3 2 3 4 4 3 3 2 2 2 2 255 2
1 1 2 2 2 2 2 2 1 1 1 1 1 255 2 2
2 1 2 2 3 3 2 1 1 1 1 255 1 1 1 2
2 2 1 1 1 1 0 1 2 2 255 1 1 1 2 2
2 1 1 1 1 0 0 2 255 2 1 2 2 2 1 2
2 2 2 2 2 2 2 255 2 2 2 2 2 2 4 3
1 0 0 1 1 3 255 2 1 0 0 0 2 3 2 2
1 1 1 1 255 1 1 3 4 4 8 8 8 7 2 2
2 1 2 255 2 1 1 3 1 3 34 40 40 22 2 1
1 255 2 1 1 1 1 1 2 2 2 2 2 2 2 2
255 1 1 1 2 1 1 1 1 0 0 0 0 0 255 0
0 1 1 1 0 1 1 1 0 0 0 0 1 255 1 0
0 0 0 0 1 1 0 0 0 0 0 255 0 0 0 0
1 0 0 0 0 1 1 0 0 0 255 0 0 0 0 0
1 1 0 0 0 0 1 0 0 255 1 0 0 1 1 1
0 0 0 0 0 0 0 0 255 1 0 0 0 0 0 0
0 0 0 0 0 1 255 1 1 1 1 1 20 20 4 1
1 0 0 0 0 255 0 0 0 0 0 0 0 0 0 0
0 0 0 0 255 0 0 0 0 0 0 0 0 0 0 0
0 0 255 0 0 0 0 2 3 8 3 1 0 0 0 0
0 0 0 0 0 0 2 1 1 1 1 1 3 2 2 1
1 1 1 2 2 1 1 1 255 1 2 2 7 8 15 8
3 3 3 2 2 1 255 1 2 2 2 4 4 4 3 2
2 2 1 2 255 2 1 1 2 1 2 3 3 3 2 2
1 1 255 1 2 3 3 17 66 76 52 52 36 3 3 2
2 255 2 2 3 3 3 9 9 4 3 3 2 2 2 2
255 1 1 1 3 3 3 4 2 2 2 2 2 2 2 255
3 3 3 3 3 6 4 3 3 2 2 2 2 2 255 2
2 3 2 4 4 4 3 3 2 2 2 3 255 1 1 1
2 2 2 3 3 2 1 1 2 2 2 255 3 3 3 3
3 2 3 3 3 1 1 1 2 255 2 1 1 1 2 3
2 3 3 3 1 2 2 2 255 1 1 1 2 2 2 2
3 3 2 2 1 2 255 1 1 2 2 2 3 6 6 4
2 2 1 2 1 255 3 3 3 4 4 4 25 25 7 3
1 1 1 4 255 1 1 1 3 3 6 6 4 3 2 1
2 2 255 2 2 3 6 11 101 140 105 80 31 3 3 2
2 255 2 2 8 29 34 67 96 90 47 40 2 1 1 255
2 1 1 1 1 2 3 3 2 2 2 2 1 1 255 1
1 2 3 3 2 2 2 0 0 1 1 1 255 0 0 0
0 0 0 1 1 0 0 0 0 1 1 255 1 1 0 0
0 3 3 2 1 0 0 0 0 255 0 0 0 0 0 1
1 1 2 1 0 0 0 0 255 0 0 0 0 1 2 2
2 0 0 1 1 0 0 255 1 0 0 0 1 1 1 1
1 0 1 0 0 0 255 0 0 0 0 0 0 0 1 1
1 0 0 0 255 1 1 1 1 25 34 74 67 67 25 1
0 0 0 255 0 0 0 0 0 1 1 1 1 1 0 0
0 0 255 0 0 0 0 0 1 1 0 0 0 0 0 0
255 0 0 0 2 20 42 64 42 22 3 1 0 0 0 1
0 0 0 0 1 1 1 1 0 1 2 2 2 1 1 2
2 2 2 1 1 1 255 3 3 3 19 28 31 28 35 15
3 3 2 1 255 2 2 3 4 12 51 51 11 11 3 2
1 1 255 2 2 2 3 4 138 148 153 153 24 3 2 2
255 1 2 3 36 66 125 138 125 87 64 63 3 1 2 255
3 2 3 3 47 255 255 255 255 255 2 2 2 2 255 1
1 1 2 6 8 26 26 4 4 4 3 2 2 255 3 3
2 3 3 36 61 61 4 3 3 2 2 2 255 2 3 4
4 7 9 9 9 3 2 2 1 2 255 3 1 2 2 4
7 11 25 4 3 2 2 2 3 255 3 3 4 4 4 8
14 6 3 2 1 2 2 255 1 1 1 3 4 9 12 12
7 7 3 3 3 1 255 1 1 1 3 8 11 11 12 11
3 2 2 2 255 1 1 2 2 3 3 7 6 6 4 4
3 2 2 255 3 3 6 7 44 52 41 41 29 18 2 1
2 3 255 2 2 3 6 14 14 14 12 9 4 3 2 2
255 2 2 4 12 140 255 255 255 172 123 31 3 2 1 255
2 2 29 39 106 145 154 156 107 90 9 1 1 255 1 1
1 1 1 2 8 6 6 3 3 2 2 1 255 1 1 2
3 3 3 4 6 4 2 2 1 1 255 0 0 1 0 0
0 2 3 1 0 0 0 0 0 255 0 0 0 0 3 46
22 22 22 1 0 0 0 255 0 0 0 0 0 1 4 4
4 3 1 0 0 0 255 0 0 0 1 2 4 23 23 8
4 2 1 0 0 255 0 0 0 1 2 3 17 4 4 1
1 1 1 0 255 0 0 0 0 0 1 4 4 2 1 0
0 0 255 1 1 2 25 40 74 74 73 84 84 25 0 0
0 255 0 0 0 0 12 28 38 19 18 8 1 0 0 0
255 0 0 0 0 8 4 1 0 0 0 0 0 0 255 0
0 1 122 225 255 225 188 188 61 12 0 0 0 1 0 0
0 0 2 2 1 1 1 1 1 2 2 2 3 3 3 3
2 2 1 1 255 3 4 17 31 31 44 44 44 15 4 3
3 1 255 2 3 4 38 62 62 61 51 34 13 3 2 1
255 1 2 2 7 138 148 148 153 153 142 24 2 2 255 1
6 36 89 89 125 125 112 106 112 106 46 3 2 255 3 2
3 47 255 255 255 255 255 255 255 3 3 3 255 1 1 2
3 8 63 77 82 90 9 6 3 2 2 255 2 3 2 3
63 67 63 76 61 4 4 2 2 2 255 2 3 3 6 11
11 9 9 7 3 3 3 3 255 3 2 3 3 11 42 42
39 38 30 3 3 2 3 255 3 4 4 7 15 15 15 14
4 3 1 1 1 255 2 2 3 7 9 12 14 14 14 14
7 4 3 1 255 1 1 2 8 11 15 15 15 13 12 3
2 1 255 1 2 2 3 4 7 7 6 6 6 4 4 2
2 255 3 6 20 44 68 74 52 47 47 46 18 4 3 3
255 1 1 3 17 19 19 14 13 14 9 3 3 2 255 2
2 12 101 255 255 255 255 255 202 158 12 2 1 255 2 12
38 156 174 172 154 156 156 107 25 2 1 255 1 1 1 1
2 6 9 8 7 6 4 2 1 1 255 1 1 2 2 3
6 6 6 4 4 2 2 1 255 0 0 0 0 1 2 6
8 7 2 1 0 0 0 255 0 0 0 2 14 52 19 33
33 33 3 0 1 255 0 0 0 0 0 3 4 4 4 4
4 0 0 0 255 0 0 1 2 3 23 39 51 60 58 4
2 1 0 255 0 0 1 2 28 36 36 31 31 28 1 1
0 0 255 0 0 0 0 0 2 7 7 4 1 0 0 0
255 1 2 8 40 58 73 53 64 64 69 62 1 1 1 255
0 0 0 23 28 35 38 33 19 9 1 0 0 0 255 0
0 0 0 11 14 11 1 1 1 0 0 0 255 0 1 122
255 255 255 255 255 250 207 61 0 0 0 1 0 0 0 0
2 2 1 1 0 1 1 2 2 11 11 6 4 3 2 2
1 1 255 4 7 20 33 31 31 46 46 15 11 4 3 2
255 2 3 38 72 125 125 68 68 68 60 12 3 2 255 1
2 7 125 129 134 87 115 115 115 89 4 2 255 3 6 58
89 89 125 125 112 112 172 126 89 3 2 255 3 2 3 255
255 255 255 255 255 255 255 9 4 3 255 1 2 3 8 50
74 77 82 101 71 9 4 2 2 255 3 3 3 67 80 91
63 76 53 51 6 3 2 2 255 3 3 3 7 11 9 9
11 11 4 3 3 3 255 2 2 3 7 34 42 42 66 87
38 14 2 2 3 255 3 4 6 8 15 14 15 14 11 3
3 1 1 255 1 2 4 12 12 12 14 17 17 17 7 4
2 2 255 1 1 3 8 12 15 15 15 15 11 6 2 1
255 1 2 2 3 7 6 4 3 4 6 6 4 3 2 255
3 6 26 57 68 87 68 57 80 85 66 6 3 3 255 2
3 13 17 19 18 17 13 15 15 4 3 2 255 1 3 53
255 255 255 255 255 255 247 213 29 3 1 255 2 38 156 174
215 215 202 171 172 160 80 7 1 255 2 2 2 2 4 6
11 7 8 8 4 2 2 0 255 1 1 1 2 4 6 4
6 4 6 4 1 1 255 1 0 2 0 2 2 8 8 8
7 1 1 0 0 255 0 0 1 14 40 56 52 52 49 49
17 0 0 255 0 0 0 0 3 6 3 2 3 6 7 3
0 0 255 0 0 1 3 15 30 20 29 58 58 20 2 1
0 255 0 0 1 17 36 52 36 36 36 36 28 1 0 0
255 0 0 0 0 1 6 7 6 4 2 0 0 0 255 0
1 25 58 58 35 25 53 61 99 99 15 1 1 255 0 0
2 28 33 33 35 33 18 8 0 0 0 0 255 0 0 1
0 9 8 2 2 13 1 1 0 0 255 0 2 122 255 255
255 255 209 230 209 116 2 0 0 1 0 0 0 0 2 2
2 2 2 2 2 2 4 18 144 95 41 3 2 2 1 1
255 4 9 33 44 22 22 18 18 15 11 4 3 2 255 3
3 49 118 138 125 61 93 128 128 60 3 2 255 1 2 61
125 125 101 87 55 89 110 101 4 3 255 3 4 58 94 90
73 69 52 72 127 127 111 3 2 255 3 3 7 255 255 255
255 255 255 255 255 139 4 2 255 1 1 3 18 62 82 74
74 83 79 30 4 2 2 255 3 3 3 80 109 91 31 31
53 53 6 4 3 2 255 2 3 7 11 11 9 8 8 8
8 3 3 3 255 2 2 3 24 73 34 29 30 116 38 14
2 2 3 255 4 4 6 7 19 19 19 4 1 1 3 1
1 255 2 2 6 11 11 15 14 17 14 20 12 3 2 2
255 1 1 3 8 11 12 13 9 15 15 8 2 1 255 1
2 2 4 6 6 3 2 2 4 6 3 2 2 255 2 4
20 57 68 87 87 80 80 68 58 15 3 3 255 3 9 14
14 18 17 17 17 17 18 15 3 2 255 2 6 89 255 255
255 255 255 255 255 183 29 3 2 255 6 38 171 196 210 197
161 126 171 122 49 6 1 255 3 3 2 2 6 6 7 7
7 8 3 2 2 2 255 1 1 2 3 6 6 6 6 6
6 4 1 1 255 1 0 2 2 2 2 4 4 18 18 4
1 0 0 255 1 1 3 20 22 40 18 33 52 63 33 2
0 255 0 0 1 1 3 3 3 2 6 7 7 6 0 0
255 0 1 1 3 30 30 18 20 24 58 20 3 1 0 255
0 0 2 31 52 52 39 39 53 56 33 1 0 0 255 0
0 0 0 2 3 6 6 4 1 0 0 0 255 0 0 26
34 74 35 35 45 53 62 62 15 1 1 255 0 0 3 33
51 51 61 33 23 4 4 1 0 0 255 0 0 0 0 12
13 9 6 2 1 0 0 0 255 0 1 100 255 255 255 230
209 230 209 128 0 0 0 0 0 0 0 0 2 2 2 2
1 2 1 2 12 144 197 160 105 33 3 1 1 1 255 4
11 39 44 40 22 22 25 33 11 6 3 2 255 2 3 49
82 109 82 41 93 93 93 60 3 1 255 1 2 61 125 125
101 85 74 89 101 89 4 2 255 3 4 31 84 84 40 39
47 69 120 120 85 4 3 255 1 2 7 255 255 255 161 255
255 255 255 139 3 2 255 1 1 4 19 72 115 74 74 79
71 30 4 2 2 255 3 3 3 94 120 91 56 51 67 53
6 3 3 3 255 3 4 11 12 17 9 8 8 11 9 3
3 2 255 1 1 3 26 56 56 34 84 116 68 14 3 2
3 255 4 4 4 4 4 4 4 2 1 1 4 3 2 255
2 3 3 9 9 9 12 17 14 12 7 3 3 2 255 2
2 3 7 11 12 13 8 9 8 6 2 1 255 2 2 3
7 7 7 4 3 3 4 6 3 3 2 255 2 3 15 41
87 87 87 87 89 68 58 15 3 2 255 3 9 14 14 15
15 17 17 18 25 25 2 2 255 1 6 89 255 255 255 255
255 255 255 218 17 3 2 255 2 25 106 190 171 191 161 122
122 91 49 7 1 255 2 2 2 2 6 7 7 7 7 4
4 3 2 2 255 1 1 2 3 6 6 6 6 6 6 4
2 0 255 2 2 2 2 3 3 18 18 22 22 4 1 0
0 255 1 1 3 20 36 74 36 52 73 73 33 2 0 255
0 0 1 0 2 4 4 3 3 6 6 3 1 0 255 0
0 1 2 18 30 25 25 24 24 17 4 1 0 255 0 0
1 31 47 52 52 53 53 56 42 1 1 0 255 0 0 0
0 2 4 6 6 6 1 1 0 0 255 0 0 26 34 49
49 45 50 60 64 17 1 0 0 255 0 0 2 17 33 56
61 24 23 22 4 1 0 0 255 0 0 3 3 12 13 9
6 4 2 0 0 0 255 0 0 93 255 255 255 230 209 255
209 128 0 0 0 0 0 0 0 0 2 2 2 2 1 1
2 2 6 95 197 160 105 33 3 2 1 1 255 3 11 69
61 44 35 35 45 34 25 4 3 3 255 3 3 39 61 82
82 41 44 61 61 41 3 1 255 1 1 50 112 158 149 98
107 147 107 57 1 1 255 1 4 58 111 94 33 33 52 80
127 127 56 4 3 255 1 2 3 255 255 255 255 255 255 255
255 41 2 2 255 1 1 3 8 72 132 132 96 79 49 12
4 2 2 255 3 2 3 56 120 120 120 98 118 67 6 3
3 2 255 2 4 6 11 13 13 11 11 9 8 3 3 2
255 2 0 3 24 30 56 56 91 115 68 11 3 3 3 255
3 3 3 1 15 12 4 2 2 3 4 3 2 255 2 3
3 9 9 11 12 14 14 14 11 4 3 4 255 2 2 3
6 12 13 17 14 15 8 6 2 1 255 2 2 3 6 6
6 6 4 6 6 6 3 2 2 255 2 2 3 19 67 87
154 154 99 62 51 4 3 3 255 3 3 14 15 15 15 15
18 18 22 4 2 1 255 2 6 83 224 255 255 255 255 255
230 183 9 2 2 255 2 3 20 112 144 161 144 122 102 64
17 6 2 255 2 2 1 1 6 7 11 7 8 4 3 3
3 2 255 2 2 2 2 7 6 6 6 6 4 4 2 0
255 2 2 0 0 3 6 8 12 18 15 2 1 0 0 255
0 1 2 3 20 36 26 33 33 33 15 0 0 255 0 0
1 0 1 2 4 4 4 4 3 2 1 1 255 0 0 0
1 15 26 26 30 30 30 19 3 0 0 255 0 0 1 2
39 47 51 39 30 30 23 1 1 1 255 0 0 0 1 1
2 4 4 4 1 1 0 0 255 0 0 1 31 42 45 49
50 64 50 17 1 0 0 255 0 0 1 17 50 55 33 24
23 23 4 1 0 0 255 1 0 0 1 9 13 13 8 2
1 0 0 0 255 0 0 15 255 255 255 255 251 255 160 50
0 0 0 0 0 0 0 0 2 2 1 2 1 1 1 2
6 17 160 105 38 3 2 2 1 2 255 3 4 61 61 40
35 46 46 35 7 3 2 2 255 2 2 3 39 46 116 114
55 44 41 4 2 2 255 1 1 2 50 158 158 149 149 147
107 31 1 1 255 1 1 30 84 111 84 80 80 132 143 120
51 3 3 255 1 2 2 53 255 255 255 255 255 255 216 2
2 2 255 3 3 3 4 8 72 115 96 49 12 6 2 1
2 255 3 2 3 3 77 134 134 118 98 6 3 3 3 2
255 3 4 6 7 9 9 13 11 9 3 2 1 1 255 2
3 3 3 24 56 61 84 68 24 6 3 3 2 255 2 1
1 1 9 9 4 3 3 3 4 3 2 255 3 3 3 6
9 11 17 14 14 11 7 4 4 4 255 3 3 3 3 3
13 14 13 8 4 4 2 2 255 1 1 2 2 6 6 6
4 6 6 4 3 3 2 255 2 2 2 3 23 83 89 99
89 55 7 3 2 2 255 2 3 6 15 17 15 15 17 18
13 4 2 2 255 1 2 22 155 255 255 255 255 255 218 34
4 2 2 255 2 2 3 20 106 120 129 64 49 19 17 6
2 255 1 1 1 1 2 7 11 7 8 4 3 3 2 2
255 2 1 1 2 4 4 4 4 4 3 3 2 0 255 0
0 0 0 2 2 6 9 14 9 2 1 1 0 255 0 1
2 2 2 26 26 25 20 15 0 0 0 255 0 0 1 0
1 1 1 1 4 3 2 0 1 1 255 0 0 0 1 1
15 26 30 24 19 15 1 0 0 255 0 0 1 1 3 47
51 25 25 15 1 0 0 0 255 0 0 0 0 0 2 3
3 2 1 1 0 0 255 0 0 0 1 31 40 79 79 79
17 15 0 0 0 255 0 0 0 1 12 33 20 24 18 11
0 0 0 1 255 1 1 0 1 1 2 2 2 2 1 0
0 0 255 0 0 0 15 255 255 255 205 205 50 1 0 0
0 0 0 0 0 0 2 1 1 2 1 1 0 2 2 3
6 3 3 3 2 2 1 2 255 3 3 6 15 36 35 36
35 28 2 1 1 1 255 3 2 3 3 15 112 112 44 28
6 3 2 2 255 1 1 2 3 39 149 149 149 142 31 3
2 1 255 1 1 2 58 58 106 80 80 74 74 44 3 2
2 255 2 2 2 3 53 255 255 255 255 216 3 1 2 2
255 2 2 2 2 3 6 8 8 6 6 4 2 1 2 255
3 2 2 2 3 4 36 36 6 4 3 3 3 3 255 4
1 4 4 7 7 13 7 3 3 2 1 1 255 2 3 3
3 3 3 15 15 15 6 4 3 3 2 255 2 2 1 2
4 4 3 3 3 3 3 2 2 255 2 2 3 4 4 11
13 11 9 7 4 3 3 4 255 3 3 3 3 3 3 3
2 2 2 2 2 2 255 0 0 0 0 2 3 4 4 6
4 3 2 2 1 255 1 2 2 3 6 19 23 15 7 4
3 3 2 2 255 2 2 3 6 15 14 14 18 18 3 3
2 3 255 1 2 4 29 155 216 255 255 230 34 3 2 2
1 255 1 2 2 4 7 17 30 39 19 17 6 3 2 255
2 1 1 1 2 2 3 3 3 3 3 2 2 2 255 1
1 1 2 3 3 4 6 4 1 1 1 1 255 1 0 0
0 0 1 2 2 3 2 1 1 0 0 255 0 0 0 2
0 1 4 4 4 1 0 0 0 255 0 0 1 1 1 0
1 1 4 2 1 0 0 1 255 0 0 0 1 1 1 2
3 3 3 2 0 0 0 255 0 0 0 0 0 1 1 1
1 0 1 0 0 0 255 0 0 0 0 1 2 1 0 1
1 0 0 0 255 0 0 0 1 1 12 17 17 15 0 0
0 0 0 255 0 0 0 0 0 6 29 29 7 0 0 0
0 0 255 0 1 0 1 0 1 0 0 1 1 0 0 0
255 0 0 0 1 11 143 143 140 36 1 0 0 0 0 0
0 0 0 0 1 1 1 2 1 1 1 1 1 1 1 2
2 2 1 2 2 2 255 2 2 4 6 15 15 26 9 4
2 1 1 1 255 1 2 2 2 2 4 8 8 6 3 2
2 2 255 1 1 2 2 2 2 4 4 4 3 2 2 2
255 3 2 2 1 4 33 64 64 46 8 3 2 2 2 255
2 2 2 2 6 8 9 9 9 3 3 2 2 2 255 2
2 2 2 2 3 3 3 3 3 3 2 1 2 255 3 2
2 2 3 3 3 3 3 2 2 2 3 3 255 2 1 4
4 4 6 3 3 3 2 2 3 2 255 2 3 3 3 3
3 4 6 6 3 3 3 3 2 255 3 2 1 2 2 4
3 3 3 3 1 1 2 255 2 2 3 3 3 3 1 1
3 3 1 1 1 3 255 3 3 3 2 3 3 2 2 1
2 2 2 2 255 0 0 0 1 2 2 3 2 3 2 1
1 1 1 255 1 2 1 3 4 6 3 3 3 3 2 2
2 1 255 1 1 1 2 2 6 7 7 4 3 3 3 4
255 1 1 2 12 29 61 61 41 20 6 2 1 2 1 255
1 1 1 2 3 3 4 12 4 3 3 0 0 255 1 1
1 2 2 2 2 2 3 2 1 2 2 2 255 1 1 1
1 2 2 3 4 1 1 1 2 2 255 0 0 1 1 1
1 1 1 1 1 1 0 0 0 255 0 0 0 0 0 0
0 1 1 0 0 0 0 255 0 0 0 0 0 0 0 0
1 1 0 0 0 1 255 0 0 1 1 0 0 0 0 1
0 0 0 0 0 255 0 0 0 1 0 0 0 0 0 0
1 0 0 0 255 0 0 0 0 0 0 0 0 0 0 0
0 0 255 0 0 0 0 1 1 1 1 1 0 0 0 0
0 255 0 0 1 0 0 1 2 2 1 0 0 0 0 0
255 0 1 0 0 0 0 0 0 0 0 0 0 0 255 0
0 0 0 0 0 0 0 0 0 0 0 0 0 0 0 0
0 0 1 1 2 2 1 1 1 1 1 1 1 1 1 1
1 3 3 2 255 2 2 3 4 4 4 4 4 2 1 1
1 1 255 2 2 1 1 1 2 2 3 3 1 1 2 2
255 1 1 1 2 2 2 2 2 2 2 1 1 2 255 3
2 1 1 1 4 4 8 6 3 3 2 2 1 255 2 3
2 2 2 3 2 2 3 3 3 3 3 2 255 2 2 2
2 2 2 2 2 2 2 3 2 2 2 255 4 2 2 2
3 3 3 3 3 3 3 2 3 2 255 2 2 2 3 3
3 3 3 3 3 3 4 4 255 2 3 3 3 3 2 4
4 4 3 3 3 3 3 255 3 3 2 2 2 2 2 2
2 2 1 1 2 255 2 2 3 3 2 1 1 1 1 3
1 1 1 2 255 3 3 3 2 3 3 3 1 0 1 2
2 2 255 0 0 0 1 1 2 3 2 3 3 3 1 1
1 255 1 1 1 2 2 2 1 3 2 1 1 2 2 2
255 1 1 1 1 2 3 3 3 3 2 3 2 1 255 1
1 2 3 3 3 3 9 2 1 1 1 2 2 255 1 2
1 1 1 1 3 2 2 2 2 1 1 255 2 1 2 2
2 1 2 2 2 1 1 2 2 2 255 2 2 3 3 3
2 3 2 2 1 1 1 1 255 1 1 1 1 0 0 1
1 1 1 1 0 0 0 255 1 0 0 0 0 0 0 0
0 0 0 0 0 255 0 0 0 0 0 0 0 0 0 0
0 0 0 0 255 0 0 0 0 0 0 0 0 0 0 0
0 0 0 255 0 0 0 0 0 0 0 0 1 1 1 1
1 0 255 0 0 0 0 0 0 0 0 0 0 0 0 0
255 1 0 0 0 0 0 0 0 0 0 0 0 0 0 255
0 1 1 0 0 0 1 1 0 0 0 0 0 0 255 0
0 0 0 0 0 0 0 0 0 0 0 0 255 0 0 0
0 0 0 0 0 0 0 0 0 0 0 0 0 0 0 1
0 2 2 2 3 2 2 2 1 1 1 1 1 1 0 2
3 2 255 2 2 2 2 2 2 2 2 2 1 1 1 1
255 2 2 2 1 1 1 2 1 0 1 1 1 2 255 1
1 1 2 1 2 2 1 1 1 1 1 2 255 3 3 2
2 1 2 3 2 2 2 3 2 3 2 255 2 3 2 2
2 2 2 1 1 1 3 2 2 2 255 1 2 3 3 2
2 2 2 2 1 1 2 3 2 255 2 2 2 2 2 2
3 3 3 3 3 3 3 2 255 2 2 2 3 2 2 2
3 2 3 4 4 4 255 3 2 3 3 3 3 4 4 4
3 3 4 3 2 255 2 2 2 2 2 2 2 2 2 2
2 2 2 255 3 3 3 2 2 1 1 1 1 1 1 1
1 2 255 3 3 3 2 2 2 3 2 2 2 2 2 2
255 1 0 1 1 2 2 3 2 1 1 0 0 1 1 255
1 1 1 2 2 1 0 1 2 1 1 1 1 1 255 255
255 255 255 255 255 255 255 255 255 255 255 255 255 255 255 255
255 255 255 255 255 255 255 255 255 255 255 255 255 255 255 255
255 255 255 255 255 255 255 255 255 255 255 255 255 255 255 255
255 255 255 255 255 255 255 255 255 255 255 255 255 255 255 255
255 255 255 255 255 255 255 255 255 255 255 255 255 255 255 255
255 255 255 255 255 255 255 255 255 255 255 255 255 255 255 255
255 255 255 255 255 255 255 255 255 255 255 255 255 255 255 255
255 255 255 255 255 255 255 255 255 255 255 255 255 255 255 255
255 255 255 255 255 255 255 255 255 255 255 255 255 255 255 255
255 255 255 255 255 255 255 255 255 255 255 255 255 255 255 255
255 255 255 255 255 255 255 255 255 255 255 255 255 255 255 255
255 255 255 255 255 255 255 255 255 255 255 255 255 255 255 255
255 255 255 255 255 255 255 255 255 255 255 255 255 255 255 255
255 255 255 255 255 255 255 255 255 255 255 255 255 255 255 255
255 255 255 255 255 255 255 255 255 255 255 255 255 255 255 255
255 255 255 255 255 255 255 255 255 255 255 255 255 255 255 255
255 255 255 255 255 255 255 255 255 255 255 255 255 255 255 255
255 255 255 255 255 255 255 255 255 255 255 255 255 255 255 255
255 255 255 255 255 255 255 255 255 255 255 255 255 255 255 255
255 255 255 255 255 255 255 255 255 255 255 255 255 255 255 255
255 255 255 255 255 255 255 255 255 255 255 255 255 255 255 255
255 255 255 255 255 255 255 255 255 255 255 255 255 255 255 255
255 255 255 255 255 255 255 255 255 255 255 255 255 255 255 255
255 255 255 255 255 255 255 255 255 255 255 255 255 255 255 255
255 255 255 255 255 255 255 255 255 255 255 255 255 255 255 255
255 255 255 255 255 255 255 255 255 255 255 255 255 255 255 255
255 255 255 255 255 255 255 255 255 255 255 255 255 255 255 255
255 255 255 255 255 255 255 255 255 255 255 255 255 2 2 2
1 1 1 3 1 2 1 1 1 1 255 1 1 1 1 0
0 1 1 2 1 2 2 2 3 255 3 2 2 2 1 1
1 2 2 2 1 2 2 255 2 2 2 2 2 2 4 3
2 2 2 1 1 1 255 1 1 2 2 2 2 2 2 2
1 1 0 1 255 1 1 1 1 1 1 1 1 1 1 1
1 1 1 255 1 1 1 1 0 1 0 1 0 0 0 0
0 255 0 0 0 0 0 0 0 0 0 0 0 0 0 0
255 0 0 0 0 0 0 0 0 0 0 0 0 0 0 255
0 0 0 0 0 0 1 1 1 1 1 1 1 0 255 0
0 0 0 0 0 0 0 1 0 0 0 0 255 0 0 0
0 0 0 0 1 0 0 0 0 0 0 255 0 0 0 0
0 0 0 0 0 0 0 0 0 0 255 0 0 0 0 0
0 0 0 0 0 0 0 0 255 0 0 0 0 0 0 0
0 0 1 1 0 1 1 1 0 0 0 0 3 3 2 1
1 3 3 2 0 1 1 2 2 2 2 2 2 2 255 1
1 2 2 1 1 1 2 2 1 1 1 1 255 1 1 2
2 2 0 1 0 1 1 1 1 1 255 2 3 1 3 1
1 1 1 2 2 2 3 2 255 2 2 2 2 2 3 3
3 2 2 2 3 2 2 255 2 3 3 1 1 1 1 1
1 1 1 1 1 2 255 2 3 3 3 2 2 2 3 3
3 2 2 3 3 255 3 3 3 3 2 2 2 3 3 3
2 2 2 3 255 3 3 3 3 2 4 3 2 2 1 2
3 3 255 2 2 2 2 3 3 4 4 4 3 3 4 3
2 255 2 2 2 3 4 3 3 3 3 2 2 2 2 255
3 3 3 3 2 1 1 1 2 1 1 1 1 1 255 1
2 2 2 2 2 1 1 2 3 2 2 1 255 1 2 1
1 1 4 4 3 1 1 1 0 1 0 255 1 2 1 2
2 2 1 1 1 1 1 1 1 1 255 2 2 1 1 1
1 1 1 2 1 1 1 1 255 1 1 1 1 1 1 1
2 2 1 2 2 2 2 255 2 2 2 2 1 1 1 1
1 1 1 1 2 255 1 2 2 2 3 7 7 6 3 2
2 1 1 0 255 1 1 2 1 1 1 1 1 1 1 1
1 1 255 1 1 1 1 2 1 1 1 2 2 1 0 0
0 255 0 1 1 1 1 1 1 3 1 1 1 1 1 255
1 0 0 0 0 0 1 0 0 0 0 0 0 0 255 0
0 0 0 1 1 0 0 0 0 0 0 0 0 255 0 0
0 1 1 12 38 38 2 1 1 1 1 0 255 0 0 0
0 0 0 0 0 0 0 0 0 0 255 0 0 0 0 0
0 1 2 1 1 0 0 0 0 255 0 0 0 0 0 0
1 1 1 0 0 0 0 0 255 0 0 0 0 0 0 0
0 0 0 0 0 0 255 0 1 1 0 0 0 0 0 1
1 0 0 0 1 1 0 0 0 0 3 3 2 1 1 1
2 3 3 3 3 2 2 2 2 2 2 2 255 1 1 1
2 1 1 1 3 3 1 2 1 1 255 1 1 1 1 1
0 1 1 1 1 1 1 1 255 3 3 2 3 1 1 1
2 2 2 2 2 1 255 2 2 1 1 2 3 3 6 3
3 2 2 1 1 255 1 3 2 2 2 2 1 2 1 2
2 2 2 2 255 2 2 2 2 2 3 3 3 3 3 3
3 3 3 255 3 3 3 3 3 3 3 4 3 3 2 2
1 1 255 3 2 3 3 3 3 3 2 2 2 2 3 3
255 2 2 2 2 2 3 3 4 3 3 3 3 3 3 255
2 3 4 7 22 18 4 4 4 3 2 2 3 255 4 3
3 3 3 2 2 2 3 3 3 1 2 1 255 1 2 2
1 1 1 1 1 3 3 2 1 1 255 2 2 1 1 6
8 26 9 3 2 2 1 1 0 255 1 2 1 2 2 2
2 1 1 1 1 1 1 1 255 3 3 1 1 1 1 1
2 2 2 1 0 1 255 1 1 1 1 1 3 2 3 2
3 2 2 2 2 255 3 2 2 2 1 1 1 1 1 1
1 2 2 255 2 4 2 6 7 14 14 17 17 11 4 4
3 2 255 2 2 1 1 1 1 2 3 2 1 2 1 1
255 1 1 1 2 2 2 1 1 2 1 1 0 1 1 255
0 1 1 1 1 6 19 19 8 3 1 1 0 255 0 0
0 0 0 0 1 1 0 0 2 2 1 0 255 0 0 0
0 1 1 1 0 0 0 0 0 0 0 255 0 0 2 62
204 255 255 255 159 14 4 1 1 0 255 0 0 0 0 0
0 0 0 0 0 0 0 0 255 1 0 0 0 0 2 2
3 2 4 1 0 0 0 255 0 0 0 0 0 1 15 15
15 0 0 0 0 0 255 0 0 0 0 1 1 1 0 0
0 0 0 0 255 0 0 0 1 0 1 1 3 7 3 1
0 0 0 0 0 0 0 0 2 2 2 1 2 2 2 2
7 19 19 4 4 2 2 2 2 2 255 2 1 1 2 2
1 3 3 3 1 1 1 1 255 1 1 1 3 1 1 1
1 1 1 1 1 1 255 2 2 1 1 1 0 1 3 3
3 2 1 1 255 2 2 2 2 3 4 17 25 31 19 8
3 1 1 255 2 2 2 2 3 3 2 2 1 1 1 2
2 2 255 2 2 2 2 2 3 3 3 6 6 6 3 3
3 255 3 3 3 3 7 8 8 8 4 3 2 2 1 1
255 2 2 3 3 3 3 3 2 2 2 3 3 3 255 3
2 1 2 2 4 4 4 4 3 3 3 3 3 255 2 3
4 44 45 44 33 18 6 4 3 3 4 255 4 2 3 3
3 2 2 3 4 3 3 1 3 2 255 2 2 3 2 2
3 28 29 28 12 3 1 1 255 2 2 3 6 8 24 26
26 11 9 2 1 1 0 255 1 2 3 6 6 15 15 15
1 1 1 1 1 3 255 3 3 2 3 3 40 40 13 13
6 2 1 1 255 2 1 1 1 3 4 8 20 19 19 3
2 2 3 255 2 2 2 2 1 1 1 7 28 3 2 2
1 255 4 4 6 6 39 74 255 255 255 255 20 11 3 2
255 3 2 2 1 1 2 17 17 12 2 1 1 1 255 1
1 1 1 2 2 1 1 1 0 0 0 1 1 255 0 1
2 6 12 110 110 110 69 51 3 2 1 255 1 1 0 0
1 1 2 4 3 3 3 2 2 0 255 0 0 0 0 0
2 2 1 0 0 1 0 0 0 255 0 2 62 255 255 255
255 255 255 237 14 4 1 0 255 0 0 1 1 1 4 47
47 28 2 2 0 0 255 1 1 0 0 2 8 7 7 7
14 4 2 0 0 255 0 0 0 0 0 15 39 40 47 47
8 0 0 0 255 0 0 0 1 3 8 9 9 2 0 0
0 0 255 0 0 0 1 23 24 24 52 25 9 2 0 0
0 0 0 0 0 0 2 1 2 1 2 2 3 13 26 71
61 61 35 26 2 1 1 2 255 2 1 1 2 18 83 83
83 36 11 3 1 1 255 1 1 0 0 0 1 1 1 1
1 1 0 1 255 1 1 1 2 2 3 7 25 30 26 2
0 1 255 2 3 3 3 4 25 56 255 255 255 34 8 1
1 255 2 2 1 2 3 7 88 115 58 4 3 3 2 2
255 2 2 2 2 2 4 11 14 18 7 6 3 2 2 255
3 3 3 8 35 101 101 93 33 4 3 3 1 1 255 3
2 3 3 3 3 3 3 2 2 3 3 3 255 3 3 2
2 2 4 31 31 12 6 3 3 3 3 255 4 7 41 45
45 68 68 56 56 8 6 3 4 255 4 2 3 3 4 4
3 3 4 3 3 2 2 1 255 1 2 3 3 3 44 52
52 34 28 12 2 1 255 2 4 7 9 24 25 26 25 24
11 9 2 2 1 255 1 1 3 19 20 20 23 23 13 2
1 1 1 3 255 3 3 3 4 83 106 68 79 60 25 4
2 2 255 2 2 2 2 3 20 255 255 255 236 38 3 3
3 255 3 2 2 2 2 64 80 60 60 55 4 2 2 255
3 4 9 39 74 255 255 255 255 255 255 20 4 3 255 3
2 1 1 2 248 255 255 228 72 1 1 1 255 2 2 2
2 2 2 2 1 0 0 1 1 2 1 255 1 2 4 26
122 122 127 127 147 112 51 3 0 255 1 1 0 0 1 3
4 15 15 22 3 2 2 0 255 0 0 0 0 0 2 3
7 8 8 6 2 0 0 255 2 35 204 255 255 255 255 255
255 255 255 8 1 0 255 0 0 0 1 4 23 104 76 104
38 2 0 0 255 1 1 1 2 3 9 14 14 24 35 12
3 1 0 255 0 0 0 0 4 116 255 255 255 255 47 0
0 0 255 0 0 1 8 8 9 9 11 4 1 0 0 0
255 0 0 0 23 30 30 64 56 63 25 3 0 0 0 0
0 0 0 0 1 1 2 2 4 7 36 39 39 93 93 93
61 56 4 2 2 2 255 2 2 2 18 69 118 91 105 85
36 1 1 1 255 1 1 0 0 0 3 1 1 1 1 1
1 1 255 1 1 1 3 9 35 46 87 64 64 30 1 1
255 2 3 3 6 17 56 255 255 255 255 255 25 3 2 255
3 3 1 3 7 88 115 136 136 58 4 3 3 2 255 2
2 2 2 7 11 11 14 18 15 7 3 2 2 255 3 3
6 35 101 255 255 247 148 33 3 3 1 2 255 3 3 3
3 3 3 3 3 4 3 3 3 3 255 3 3 3 3 3
33 66 57 50 28 4 3 3 3 255 3 25 45 49 55 55
46 46 56 35 8 4 4 255 3 2 3 3 3 3 3 3
4 3 3 2 2 2 255 1 1 3 3 40 76 79 76 77
60 18 7 2 255 2 4 14 36 33 24 24 25 31 28 11
6 2 2 255 1 1 3 19 20 15 15 15 15 3 1 1
1 2 255 2 2 7 61 83 106 68 106 114 100 4 2 2
255 2 2 2 3 18 255 255 255 255 255 133 38 3 3 255
2 3 2 3 64 93 99 67 73 73 73 4 1 255 2 9
19 55 255 255 255 255 255 255 255 237 6 3 255 3 2 2
3 255 255 255 255 255 228 72 1 1 255 2 2 2 2 1
1 1 1 1 0 1 1 1 1 255 1 2 24 101 126 122
126 112 127 112 56 9 1 255 0 1 1 1 2 19 25 25
22 14 3 2 2 1 255 0 0 0 0 1 3 8 12 14
11 9 3 0 0 255 2 133 255 255 255 255 255 255 255 255
255 196 1 0 255 0 0 0 1 23 79 150 104 104 38 2
0 0 255 1 1 1 2 6 9 14 14 30 35 13 11 1
1 255 0 0 0 2 116 255 255 255 255 255 255 40 0 0
255 0 0 7 8 9 8 9 11 12 3 1 0 0 255 0
0 2 79 126 56 56 56 63 45 18 2 0 0 0 0 0
0 0 1 1 3 3 4 17 55 94 62 102 93 93 71 40
30 3 3 3 255 2 2 2 50 69 120 120 121 105 85 11
1 1 255 1 1 1 0 2 2 1 1 1 1 2 3 1
255 1 1 2 3 15 52 87 87 64 71 53 3 2 255 1
1 3 4 39 131 255 255 255 255 255 62 4 2 255 3 3
2 3 52 90 115 115 110 110 36 4 3 2 255 1 1 2
4 11 12 11 9 14 15 8 4 2 2 255 3 2 6 79
255 255 255 247 219 95 12 3 3 3 255 3 3 4 4 7
3 6 6 6 3 2 2 2 255 3 3 3 3 23 61 74
52 50 57 12 4 3 2 255 7 49 79 69 68 55 46 68
69 56 8 6 3 255 4 2 2 1 3 3 3 3 3 3
3 3 2 2 255 2 1 2 8 83 87 83 44 40 42 19
9 2 255 2 7 24 36 33 25 12 12 31 31 31 6 3
2 255 1 2 2 3 20 6 6 9 9 9 3 2 3 3
255 2 2 46 61 61 61 63 123 123 102 60 3 2 255 2
2 3 18 169 255 255 255 255 255 133 117 3 2 255 1 2
2 29 64 93 99 55 114 111 111 4 1 255 2 9 24 255
255 255 255 255 255 255 255 255 13 3 255 2 1 3 50 215
255 255 255 255 209 186 2 2 255 2 2 2 2 2 1 1
2 2 1 1 0 1 1 255 1 24 41 150 150 115 117 117
127 134 87 56 1 255 0 1 1 2 6 30 25 25 15 14
7 3 2 1 255 0 0 0 1 1 3 12 12 8 9 9
7 1 0 255 2 255 255 255 255 255 255 255 255 255 255 205
2 1 255 0 0 0 2 55 79 118 76 76 38 24 1 1
255 0 1 2 2 6 13 13 14 17 30 17 12 1 1 255
0 0 0 22 255 255 255 255 255 255 255 114 0 0 255 0
2 7 8 8 8 7 6 7 4 1 1 0 255 0 1 47
128 128 91 42 45 45 45 23 0 0 0 0 0 0 0 0
1 1 1 3 4 17 55 64 62 102 136 143 120 71 40 2
2 1 255 2 2 8 50 69 118 88 121 121 102 12 1 1
255 1 2 3 2 3 2 1 1 1 2 2 3 2 255 1
2 2 3 33 38 46 56 53 66 63 50 2 255 2 2 3
4 28 228 255 255 255 255 255 237 11 4 255 3 3 3 3
52 84 80 84 87 110 60 3 2 1 255 1 1 2 4 9
9 9 9 11 13 8 4 4 3 255 1 3 4 106 255 255
245 229 229 219 15 3 1 2 255 2 2 2 4 4 6 7
7 7 4 2 2 2 255 3 3 4 9 33 61 61 45 57
57 57 6 3 2 255 4 26 79 68 30 30 30 35 56 38
19 3 3 255 3 2 3 1 3 2 3 3 4 3 3 3
3 2 255 2 2 2 8 44 90 87 44 42 55 55 12 4
255 3 12 24 33 33 36 25 33 33 40 28 6 3 2 255
1 2 3 3 13 6 6 6 6 9 3 2 3 3 255 2
12 61 66 61 35 63 123 133 82 60 3 3 255 2 2 6
41 225 255 255 160 160 255 133 117 3 2 255 2 3 3 29
93 93 47 22 67 114 114 2 1 255 9 19 26 255 255 255
255 255 255 255 255 255 14 3 255 2 2 4 79 215 255 255
236 255 236 186 14 2 255 1 1 1 2 2 1 1 4 14
14 1 1 1 3 255 1 2 127 152 153 138 115 110 117 134
117 56 1 255 0 1 1 2 6 33 25 15 7 7 7 7
3 2 255 0 0 0 0 1 6 12 13 6 6 3 3 0
0 255 0 255 255 255 255 255 255 255 255 255 255 245 2 1
255 0 0 0 3 55 118 161 138 138 42 24 1 1 255 1
1 2 2 8 13 11 30 30 30 17 11 1 0 255 0 0
2 34 255 255 255 255 255 255 255 120 1 0 255 0 2 6
7 8 8 8 14 14 7 1 1 0 255 1 1 47 127 127
85 33 33 33 64 23 2 0 0 0 0 0 0 1 0 1
1 2 4 7 64 87 87 122 104 104 111 71 40 3 2 1
255 2 2 2 41 44 47 47 121 121 102 35 2 1 255 1
1 2 2 2 2 1 1 1 1 2 2 2 255 1 3 3
3 26 38 51 51 53 66 53 13 2 255 2 2 3 2 17
228 255 255 255 255 255 237 8 4 255 3 2 2 2 45 84
84 127 127 150 60 3 2 1 255 1 2 2 4 9 9 9
11 23 13 8 4 4 2 255 1 3 4 106 245 255 245 255
255 218 15 3 1 3 255 2 2 3 2 3 6 8 9 7
4 2 1 2 255 3 3 4 6 23 73 63 45 41 41 6
3 2 2 255 4 26 46 46 34 30 30 31 56 45 8 3
3 255 3 2 2 2 4 6 7 2 3 3 3 3 3 2
255 2 2 3 7 40 61 44 34 34 55 55 12 4 255 3
12 28 35 34 41 15 13 23 31 31 4 3 1 255 1 2
20 20 28 17 17 6 6 9 3 2 3 3 255 2 2 66
84 84 84 95 95 82 72 24 3 3 255 2 2 4 41 225
255 255 255 255 255 180 22 4 3 255 1 2 1 4 98 98
47 22 41 120 120 1 1 255 3 6 19 109 255 255 255 255
255 255 255 255 14 2 255 2 2 4 50 155 255 255 255 255
255 109 14 2 255 2 2 1 2 2 2 3 14 19 17 12
1 1 1 255 2 2 127 138 152 138 115 115 159 159 117 24
1 255 1 1 2 2 2 12 14 12 7 7 7 6 2 0
255 0 0 0 0 1 3 8 11 7 7 4 3 0 0 255
0 255 255 255 255 255 255 255 255 255 255 218 1 0 255 0
0 0 1 29 118 155 138 138 69 30 2 1 255 1 1 2
2 11 13 11 30 39 38 20 14 1 0 255 0 0 6 36
255 255 255 255 255 255 255 120 1 0 255 0 1 6 6 8
9 14 14 7 4 1 1 0 255 1 1 28 47 63 47 41
33 57 88 80 2 0 0 0 0 0 0 1 0 1 1 2
3 4 44 72 111 116 136 114 120 67 6 2 1 1 255 2
2 2 8 41 47 72 72 100 46 12 2 1 255 2 2 2
2 2 2 1 2 1 2 1 3 2 255 1 2 1 3 26
51 80 51 30 66 13 7 2 255 2 3 3 2 2 30 255
255 255 255 255 52 8 4 255 3 3 2 3 7 69 80 95
95 60 6 2 2 1 255 1 1 2 3 7 9 12 12 22
13 8 4 4 3 255 2 3 3 39 163 245 255 255 255 158
9 3 1 2 255 2 1 1 2 2 4 8 8 7 4 3
4 2 255 3 3 4 4 6 73 73 63 36 7 3 3 3
2 255 4 14 26 34 34 25 25 35 41 38 8 3 3 255
3 3 3 4 4 3 3 3 3 3 4 3 2 2 255 2
2 2 4 38 44 47 49 49 50 49 11 3 255 3 4 12
34 34 36 36 24 23 24 6 2 1 1 255 2 4 20 23
23 17 17 11 11 8 3 2 3 3 255 2 2 9 66 76
84 67 89 67 55 12 3 3 255 2 1 2 7 68 178 255
255 255 255 167 11 3 2 255 3 3 2 3 51 98 87 47
41 41 20 1 1 255 6 8 19 42 255 255 255 255 255 255
255 147 12 2 255 2 2 3 6 79 255 255 255 255 255 14
3 2 255 2 2 1 2 2 2 2 2 14 12 6 3 2
3 255 2 2 13 134 138 138 153 126 159 152 107 4 1 255
1 1 1 2 2 3 12 12 7 7 6 3 1 1 255 1
1 0 0 1 3 6 9 8 7 1 1 0 0 255 0 109
255 255 255 255 255 255 255 255 255 218 0 0 255 0 0 0
0 1 29 138 126 80 30 17 2 1 255 1 1 1 1 6
9 12 23 38 15 14 3 0 0 255 0 0 1 34 251 255
255 255 255 255 255 2 1 0 255 0 0 2 4 8 13 19
19 8 3 1 0 0 255 1 1 1 29 63 47 47 47 89
80 49 0 0 0 0 0 0 0 0 0 1 1 1 2 2
4 55 95 111 104 88 67 7 3 1 1 3 255 3 1 1
4 8 20 34 46 46 38 3 2 2 255 2 2 1 1 1
2 1 2 2 2 1 2 1 255 1 1 1 1 1 26 51
66 66 66 7 3 1 255 2 2 1 1 2 3 30 255 255
255 52 38 4 3 255 2 3 3 3 3 7 76 76 52 6
4 1 2 2 255 1 1 1 2 3 8 12 18 22 18 4
4 4 3 255 2 3 3 3 39 163 214 255 158 9 4 3
3 3 255 3 1 2 2 2 2 6 6 4 3 3 3 6
255 4 3 3 3 3 7 31 31 25 6 3 2 2 3 255
3 6 31 39 42 42 41 41 39 35 4 3 3 255 3 4
2 3 2 3 3 2 2 3 4 3 2 2 255 2 2 2
4 4 38 47 36 20 13 11 2 2 255 3 3 6 11 18
18 18 24 24 14 4 1 1 1 255 2 3 3 20 17 18
17 20 11 8 2 1 2 2 255 2 2 2 7 35 77 67
77 36 12 3 1 2 255 1 1 1 2 7 68 178 255 255
167 14 3 2 1 255 2 2 2 2 7 51 51 41 31 20
3 1 1 255 3 6 8 31 31 255 255 255 255 255 152 12
3 2 255 1 1 2 2 2 58 182 255 182 19 3 2 2
255 2 2 1 1 1 2 2 2 2 2 4 4 1 0 255
1 2 4 13 114 138 174 174 152 107 12 2 0 255 1 1
1 1 1 2 4 7 7 7 3 2 1 1 255 0 1 1
1 0 1 3 8 7 3 1 0 0 0 255 2 20 216 255
255 255 255 255 255 255 218 39 0 0 255 0 0 0 0 1
2 14 14 12 4 2 1 0 255 0 1 1 1 3 9 12
13 18 6 2 1 1 0 255 0 0 0 6 64 255 255 255
255 255 39 1 0 0 255 0 0 0 2 8 13 19 9 3
2 0 0 0 255 0 0 0 28 41 51 57 57 57 51 2
2 1 0 1 0 0 0 0 0 1 1 1 2 2 3 8
44 73 73 30 7 2 0 1 1 1 255 2 1 2 2 2
7 4 12 6 4 3 1 1 255 2 2 1 1 1 2 2
2 2 2 1 1 1 255 1 1 1 1 0 2 18 71 45
6 3 2 0 255 1 1 1 1 2 3 12 30 20 38 8
4 3 2 255 2 3 3 3 2 3 6 6 4 2 1 1
1 2 255 1 1 1 1 3 3 4 12 12 3 4 4 4
4 255 2 2 3 2 3 23 23 17 9 3 3 3 3 3
255 3 1 1 1 1 1 2 2 2 2 3 3 6 255 4
3 3 3 3 3 3 4 4 4 4 4 3 3 255 3 3
6 31 57 57 41 35 30 4 3 3 2 255 3 3 2 2
2 3 3 3 3 4 4 4 2 2 255 2 1 2 3 4
4 20 20 7 3 2 2 2 255 3 2 4 6 11 18 36
36 14 2 1 1 1 1 255 2 2 2 3 6 9 9 12
4 3 1 1 2 2 255 1 2 2 4 4 4 15 15 4
3 3 1 2 255 1 1 1 1 2 7 45 46 46 14 2
2 1 1 255 1 2 2 2 2 7 17 17 4 2 1 1
1 255 2 4 2 3 3 24 80 255 255 152 3 2 2 2
255 1 1 2 2 2 2 3 3 19 1 3 2 2 255 2
2 1 1 1 1 1 2 2 1 2 2 2 2 255 2 2
2 2 3 64 115 115 35 12 3 1 0 255 1 1 1 1
1 1 1 3 3 3 1 1 2 1 255 1 1 1 0 0
0 0 0 0 0 0 0 0 0 255 0 6 22 216 255 255
255 255 205 201 39 2 0 0 255 0 0 0 0 0 1 2
3 1 0 0 0 0 255 0 0 0 0 1 2 6 12 2
1 0 0 0 0 255 0 0 0 0 3 64 251 255 237 39
2 1 0 0 255 0 0 0 0 2 8 9 3 1 0 0
0 0 255 0 0 0 0 29 51 13 13 13 1 0 0 1
1 1 0 0 0 0 2 2 1 1 1 2 3 2 2 2
3 2 2 0 0 1 1 2 255 2 1 2 2 2 2 2
3 3 2 3 2 2 255 2 2 1 2 1 2 2 2 3
2 1 1 1 255 1 1 1 1 0 1 2 4 4 3 1
1 1 255 1 1 1 1 2 3 4 4 8 8 3 2 2
2 255 2 2 3 2 2 2 3 4 4 2 1 1 1 1
255 1 1 1 1 2 2 3 3 1 1 1 4 6 4 255
2 2 2 2 2 3 4 4 3 3 3 3 3 3 255 3
3 3 1 1 2 2 2 3 3 3 3 3 255 4 3 3
3 3 3 3 2 2 3 4 4 3 3 255 2 2 2 6
19 57 24 11 6 4 3 3 2 255 3 2 2 2 2 3
3 4 3 4 3 2 2 2 255 2 1 1 3 3 3 3
2 2 2 1 1 2 255 2 1 1 2 6 11 14 11 2
1 1 1 1 1 255 2 2 2 1 1 1 1 2 2 2
2 1 1 1 255 1 1 1 1 2 1 2 2 2 1 2
1 2 255 1 0 1 1 2 4 4 4 3 2 2 2 1
1 255 1 1 2 2 2 2 2 2 1 1 1 1 2 255
1 1 1 1 2 3 24 30 18 2 2 2 2 1 255 1
1 2 2 1 1 1 1 1 1 2 2 2 255 2 1 1
1 1 1 1 1 1 1 1 2 2 2 255 3 2 2 2
2 2 3 3 3 2 2 1 1 255 1 0 0 1 1 1
1 1 1 0 0 0 1 2 255 0 1 1 1 0 0 0
0 0 0 0 0 0 0 255 0 2 11 20 28 42 45 45
6 2 1 0 0 0 255 0 0 0 0 0 1 1 1 0
0 0 0 0 255 0 0 0 0 2 2 2 1 1 0 0
0 1 0 255 0 0 0 0 0 3 42 42 3 1 1 0
0 0 255 0 0 0 0 0 0 1 0 0 0 0 0 0
255 0 0 0 0 0 0 0 1 1 1 0 1 1 1 1
0 0 0 0 3 3 2 1 1 2 3 2 2 1 2 0
1 0 1 1 1 2 255 2 1 1 1 2 2 2 2 2
2 2 1 1 255 1 2 1 3 3 2 2 2 2 1 1
1 1 255 1 1 2 1 1 1 2 2 3 2 1 2 2
255 2 2 1 1 2 3 3 3 3 1 1 1 1 1 255
2 2 2 2 2 2 2 2 2 2 2 2 2 2 255 2
1 1 1 1 2 2 2 1 3 3 3 4 2 255 2 2
2 2 1 2 3 3 3 3 3 3 3 3 255 3 3 3
1 2 2 2 2 2 2 2 3 3 255 3 4 3 3 3
3 2 2 2 3 3 4 3 3 255 2 2 2 4 6 6
4 3 3 3 2 2 2 255 2 2 1 1 2 3 3 3
3 3 2 2 2 2 255 2 3 3 3 3 2 2 2 2
2 1 2 2 255 1 1 1 2 2 3 3 3 1 1 1
1 1 2 255 2 1 1 1 1 1 1 1 2 1 1 1
1 1 255 1 1 1 1 2 1 2 2 2 2 2 2 2
255 2 1 1 1 2 2 3 3 2 2 2 2 2 3 255
1 1 1 1 2 2 1 1 1 1 1 1 1 255 2 2
1 1 1 2 3 3 1 1 1 2 1 1 255 1 1 2
2 1 1 1 1 1 1 2 2 2 255 1 1 1 1 1
1 1 1 1 0 1 2 2 2 255 3 2 2 2 2 1
1 1 2 1 1 1 1 255 1 0 0 1 1 0 0 0
0 0 0 0 1 1 255 0 0 0 0 1 1 0 0 0
0 0 0 0 0 255 0 0 1 2 12 12 3 2 1 1
0 0 0 0 255 0 0 0 0 0 1 1 1 0 0 0
0 0 255 0 0 0 0 1 1 1 0 0 0 0 0 0
0 255 0 0 0 0 0 1 2 1 0 0 0 0 0 0
255 0 0 0 0 0 0 0 0 0 0 0 0 0 255 0
0 0 0 0 0 0 0 1 1 1 0 0 0 0 0 0
0 0 255 255 255 255 255 255 255 255 255 255 255 255 255 255
255 255 255 255 255 255 255 255 255 255 255 255 255 255 255 255
255 255 255 255 255 255 255 255 255 255 255 255 255 255 255 255
255 255 255 255 255 255 255 255 255 255 255 255 255 255 255 255
255 255 255 255 255 255 255 255 255 255 255 255 255 255 255 255
255 255 255 255 255 255 255 255 255 255 255 255 255 255 255 255
255 255 255 255 255 255 255 255 255 255 255 255 255 255 255 255
255 255 255 255 255 255 255 255 255 255 255 255 255 255 255 255
255 255 255 255 255 255 255 255 255 255 255 255 255 255 255 255
255 255 255 255 255 255 255 255 255 255 255 255 255 255 255 255
255 255 255 255 255 255 255 255 255 255 255 255 255 255 255 255
255 255 255 255 255 255 255 255 255 255 255 255 255 255 255 255
255 255 255 255 255 255 255 255 255 255 255 255 255 255 255 255
255 255 255 255 255 255 255 255 255 255 255 255 255 255 255 255
255 255 255 255 255 255 255 255 255 255 255 255 255 255 255 255
255 255 255 255 255 255 255 255 255 255 255 255 255 255 255 255
255 255 255 255 255 255 255 255 255 255 255 255 255 255 255 255
255 255 255 255 255 255 255 255 255 255 255 255 255 255 255 255
255 255 255 255 255 255 255 255 255 255 255 255 255 255 255 255
255 255 255 255 255 255 255 255 255 255 255 255 255 255 255 255
255 255 255 255 255 255 255 255 255 255 255 255 255 255 255 255
255 255 255 255 255 255 255 255 255 255 255 255 255 255 255 255
255 255 255 255 255 255 255 255 255 255 255 255 255 255 255 255
255 255 255 255 255 255 255 255 255 255 255 255 255 255 255 255
255 255 255 255 255 255 255 255 255 255 255 255 255 255 255 255
255 255 255 255 255 255 255 255 255 255 255 255 255 255 255 255
255 255 255 255 255 255 255 255 255 255 255 255 255 255 255 255
255 255 255 255 255 255 255 255 255 255 255 255 255 255 255 255
2 2 2 2 1 1 1 2 2 2 1 1 1 2 2 2
1 2 255 1 1 1 1 1 1 1 1 1 2 1 2 1
255 2 2 1 1 2 2 2 2 2 2 2 2 1 255 1
2 2 1 1 1 1 1 2 2 2 2 2 255 2 2 2
2 1 1 1 2 1 1 1 1 1 1 255 1 1 1 1
2 2 2 1 1 1 1 2 2 3 255 2 2 1 1 1
2 1 1 1 2 2 3 4 4 255 2 2 2 3 2 2
3 3 3 3 3 2 2 1 255 2 2 2 3 3 3 3
2 2 2 2 3 3 255 2 4 4 4 3 3 3 2 3
3 3 2 2 2 255 2 2 2 3 3 3 3 3 3 3
3 2 2 255 2 2 1 1 1 2 3 3 3 3 4 4
4 2 255 2 2 3 3 3 2 3 3 3 3 2 3 1
255 1 0 0 2 2 2 3 3 1 1 1 1 2 1 255
1 1 1 1 1 1 1 2 2 2 1 1 1 2 255 2
1 1 1 1 0 1 1 1 2 2 2 1 255 2 1 1
1 1 1 1 1 1 1 1 1 1 1 255 1 1 2 1
1 1 1 1 3 3 1 1 1 255 1 2 1 1 1 1
0 0 0 0 1 1 1 2 255 2 2 2 2 2 2 2
1 1 2 2 2 1 255 2 2 1 2 2 2 2 1 2
1 1 2 1 1 255 0 1 1 1 1 1 1 1 2 1
1 1 1 255 1 1 1 1 1 1 1 0 0 0 0 0
1 0 255 0 0 0 0 0 0 0 0 0 0 0 0 0
0 255 1 0 0 0 0 0 0 0 0 1 0 1 0 0
255 0 0 0 1 1 1 0 0 0 0 0 1 0 255 0
0 0 0 1 1 0 0 0 0 0 0 1 1 255 1 0
0 0 0 0 0 0 0 0 0 0 0 0 255 0 0 1
0 0 0 0 0 0 0 0 0 0 255 0 0 0 0 0
0 0 0 0 0 0 0 0 0 0 0 0 0 0 2 2
2 2 2 1 1 1 2 2 2 2 2 2 2 2 1 1
255 1 1 1 2 2 1 1 1 2 2 1 2 2 255 2
1 1 1 2 2 2 2 2 2 1 1 1 255 1 2 2
1 1 1 2 2 3 2 2 2 1 255 1 1 1 2 2
2 1 1 1 1 1 2 1 2 255 2 1 1 1 1 2
2 2 1 1 1 2 2 1 255 2 2 2 2 1 1 1
1 1 2 2 3 3 4 255 2 2 3 3 3 3 3 3
3 2 3 2 3 2 255 2 2 2 2 2 2 2 2 2
2 2 3 3 255 2 2 4 4 4 3 3 3 3 2 2
2 2 1 255 3 3 2 3 3 3 3 3 3 3 3 2
2 255 2 2 2 3 3 3 3 3 3 3 3 4 4 3
255 2 2 3 3 3 2 3 3 3 3 3 1 1 255 1
1 1 1 2 1 1 1 1 1 1 1 1 1 255 1 1
2 2 1 1 1 2 2 2 0 1 1 1 255 1 1 2
1 1 1 1 0 1 1 1 1 1 255 2 2 1 0 1
1 1 1 1 1 1 1 1 1 255 1 1 3 1 1 1
1 3 3 3 1 1 1 255 1 1 1 1 1 1 1 0
1 1 1 1 1 2 255 2 2 2 2 2 3 2 1 1
2 2 3 1 255 2 3 2 2 2 2 3 4 3 2 2
2 1 1 255 0 0 1 1 1 1 1 2 2 0 0 0
1 255 2 2 2 1 1 2 2 2 1 1 0 1 1 1
255 0 0 0 0 0 0 0 0 0 0 0 0 0 0 255
0 0 0 0 0 0 0 1 1 0 0 0 0 0 255 0
0 0 1 0 0 0 0 0 0 0 0 0 255 0 0 0
0 0 1 1 0 0 0 0 0 1 1 255 1 1 0 0
0 0 0 0 0 0 0 0 0 0 255 0 0 0 0 0
1 1 0 0 0 0 0 0 255 0 0 0 0 0 0 1
0 0 0 0 0 0 0 1 0 0 0 0 2 2 1 1
2 1 1 1 4 2 2 2 2 2 2 2 1 1 255 1
1 1 2 3 4 4 3 3 2 1 1 1 255 0 1 1
2 2 3 3 4 4 4 2 2 1 255 1 2 2 2 2
11 15 23 12 3 3 2 2 255 0 1 1 1 2 2 2
1 1 1 1 1 1 1 255 2 3 1 2 3 3 3 2
1 2 2 2 1 1 255 2 2 2 3 2 2 1 1 2
2 2 2 3 3 255 2 3 3 3 3 3 2 1 1 2
3 2 2 2 255 2 2 1 2 1 2 2 4 2 2 2
3 3 255 3 2 4 4 3 3 3 4 4 2 3 2 2
2 255 2 3 2 4 7 6 4 3 4 4 4 2 2 255
3 3 3 4 3 3 3 3 3 3 3 3 3 4 255 3
2 3 3 3 4 4 4 4 3 4 4 2 255 1 1 1
1 2 2 2 1 1 1 1 1 1 1 255 1 1 2 3
3 3 2 2 2 2 0 1 1 1 255 1 1 2 2 3
26 3 1 1 2 2 1 1 255 2 2 2 2 2 2 1
1 1 1 1 1 1 1 255 1 1 3 2 2 2 2 3
6 3 1 0 1 255 1 1 1 1 1 1 1 1 3 2
1 2 2 2 255 2 2 2 2 2 2 2 2 2 2 2
1 1 255 3 3 2 2 2 3 7 17 17 3 1 1 1
1 255 0 0 0 1 1 1 2 2 2 2 0 1 1 255
2 2 2 2 2 2 4 8 2 1 1 1 1 1 255 0
0 0 1 0 0 0 0 0 0 0 0 0 0 255 0 0
0 0 0 0 1 1 3 0 0 0 0 0 255 0 0 1
0 0 0 1 1 1 1 1 1 1 255 0 0 0 0 1
0 1 1 0 0 0 0 1 1 255 1 0 0 0 7 33
107 107 19 0 0 0 0 0 255 0 0 0 0 1 2 3
2 0 0 0 0 0 255 0 0 0 0 1 9 9 13 13
2 1 0 0 0 0 0 0 0 0 2 2 2 1 2 1
1 1 6 14 140 140 30 3 3 2 1 1 255 1 1 2
4 15 15 14 14 7 3 1 1 1 255 1 1 1 4 4
15 15 15 9 6 3 1 1 255 1 1 2 3 25 30 30
28 25 17 3 2 2 255 1 1 1 1 2 3 3 3 2
1 1 1 1 1 255 2 3 3 3 3 3 3 77 77 4
3 2 2 1 255 2 2 3 3 3 3 2 2 2 2 2
2 2 2 255 2 2 1 1 2 3 3 3 3 2 2 2
2 2 255 2 2 2 2 1 4 7 20 6 6 3 3 3
255 3 2 3 3 3 4 6 22 36 12 3 2 2 2 255
3 3 4 7 17 96 121 121 90 11 4 2 2 255 3 3
4 6 6 4 4 4 4 4 3 3 3 3 255 3 2 3
3 7 84 89 89 77 6 4 3 2 255 1 1 1 1 4
4 4 13 24 19 11 3 1 1 255 1 1 3 6 51 127
144 144 58 2 2 2 2 2 255 2 1 3 26 77 77 56
45 31 2 2 2 2 255 2 2 3 3 4 3 2 2 1
1 1 1 1 1 255 1 2 2 2 2 2 3 17 9 6
2 1 1 255 2 1 1 1 2 20 39 42 42 3 2 2
2 1 255 1 2 2 3 2 3 2 2 3 2 2 1 3
255 1 1 1 2 6 30 49 49 49 18 6 2 3 2 255
1 1 1 2 3 28 36 71 36 12 3 1 1 255 2 2
1 1 1 2 4 24 17 17 2 2 1 1 255 0 0 0
0 0 0 0 2 1 2 0 0 0 0 255 0 0 0 0
1 1 3 3 3 3 0 0 0 0 255 0 0 0 0 0
0 1 2 2 1 0 0 0 255 0 0 0 0 1 1 1
2 3 1 0 0 0 0 255 1 0 0 7 33 133 137 137
107 19 3 1 1 0 255 0 0 0 0 1 7 33 80 80
7 1 0 0 255 0 0 0 2 55 74 64 45 38 13 2
1 1 0 0 0 0 0 0 0 1 2 1 2 2 2 4
14 140 255 255 255 89 3 2 2 1 255 1 2 14 22 22
15 15 15 9 8 1 1 0 255 1 3 4 9 35 20 19
20 38 25 6 2 2 255 1 2 6 18 50 40 38 28 25
25 12 3 2 255 1 1 1 1 2 4 6 4 2 1 0
1 1 1 255 2 2 3 3 3 56 101 101 139 99 4 3
1 1 255 1 2 2 3 3 3 3 3 3 3 2 1 2
2 255 2 2 2 1 1 3 3 3 4 3 3 2 1 1
255 1 2 3 4 7 26 41 46 73 33 6 3 3 255 4
3 3 3 3 89 255 255 255 255 12 3 2 2 255 2 4
6 12 96 209 209 224 158 149 11 4 2 255 3 3 3 6
6 9 13 13 9 4 4 3 3 3 255 3 3 3 6 84
118 89 125 118 109 4 3 4 255 2 1 1 3 4 36 51
51 52 40 28 11 2 1 255 1 3 4 51 114 147 147 147
148 58 4 4 1 1 255 1 1 19 74 88 77 56 45 45
6 2 2 1 255 1 1 3 3 4 4 3 2 2 1 1
2 2 1 255 1 1 2 2 2 6 17 22 9 6 2 1
1 255 2 3 2 2 15 39 109 126 115 76 2 2 2 2
255 1 2 2 2 2 4 2 4 4 3 1 1 3 255 3
1 1 3 53 69 49 41 67 56 56 6 2 1 255 0 0
1 3 18 71 88 94 83 57 12 2 1 255 1 1 1 1
2 4 6 6 17 17 8 2 1 1 255 0 0 0 1 0
1 0 1 0 0 0 0 0 0 255 0 0 0 1 3 7
7 3 3 7 1 0 0 0 255 0 0 1 1 1 1 7
12 12 1 1 0 0 255 0 0 0 0 1 1 2 3 8
8 2 0 0 0 255 0 0 2 64 80 128 137 137 123 82
18 1 0 0 255 0 0 0 1 33 39 39 143 131 63 1
1 0 255 0 0 0 18 55 74 64 64 64 77 31 1 0
0 0 0 0 0 0 1 1 2 2 2 2 3 4 105 255
255 255 255 255 89 2 1 1 255 2 4 14 14 15 15 14
19 20 19 6 3 2 255 3 3 4 39 42 24 15 15 39
39 13 2 1 255 3 4 18 29 53 40 40 28 22 25 46
11 1 255 1 1 1 1 2 3 3 3 2 2 1 3 2
2 255 1 2 2 3 56 101 106 101 125 99 77 4 2 1
255 1 2 2 3 3 3 3 3 3 3 3 1 1 2 255
2 2 1 1 1 3 6 6 9 6 4 2 1 2 255 2
2 3 9 26 45 72 72 74 73 39 3 3 255 4 4 3
7 89 255 255 255 255 255 255 6 2 2 255 2 3 6 50
209 250 255 250 224 231 149 4 1 255 3 3 4 6 9 15
13 13 13 9 4 3 2 1 255 2 3 4 60 84 84 84
160 193 140 109 3 3 255 2 2 3 3 8 42 52 52 52
76 36 19 3 1 255 2 3 11 95 159 147 112 147 170 166
12 4 1 1 255 1 2 19 74 74 45 45 45 51 31 2
1 1 255 1 1 1 1 13 15 4 3 3 3 2 2 2
2 255 1 1 1 1 3 6 6 3 3 2 2 1 1 255
2 2 2 2 26 94 126 128 128 115 47 2 2 2 255 1
1 1 1 2 17 17 17 12 6 2 1 2 255 1 1 3
26 53 69 60 60 60 56 69 18 2 1 255 1 1 3 14
42 71 77 82 82 57 12 2 1 255 1 1 1 1 9 4
4 3 6 17 17 2 2 2 255 2 0 0 0 0 0 1
1 1 0 0 0 0 0 255 0 0 0 0 7 30 14 13
13 13 13 1 1 1 255 0 0 2 2 4 2 6 2 2
1 1 0 0 255 0 0 0 0 3 4 3 3 6 7 3
1 0 0 255 0 0 2 80 80 73 73 47 82 74 22 1
0 0 255 0 0 1 44 47 44 33 85 85 63 2 0 0
255 0 0 3 29 45 29 51 51 64 77 77 1 0 0 0
0 0 0 0 0 1 2 2 2 2 3 4 252 255 255 255
255 255 89 2 1 1 255 4 9 14 11 15 15 15 19 22
22 6 2 2 255 2 3 4 39 39 24 24 28 39 39 13
3 1 255 4 8 18 29 40 40 24 8 8 22 25 17 2
255 2 2 2 1 2 3 2 2 1 3 1 2 2 2 255
1 2 2 20 84 101 101 99 99 99 87 17 1 1 255 1
1 1 3 6 8 18 4 3 3 3 2 2 2 255 3 3
2 1 2 4 15 14 14 9 6 3 1 2 255 2 3 3
6 41 55 72 73 74 126 50 2 1 255 3 4 4 11 183
255 255 255 255 255 255 18 3 2 255 2 4 6 62 229 255
255 255 255 255 255 15 4 255 4 4 4 6 15 15 14 13
13 12 8 3 2 3 255 3 3 6 101 101 82 72 69 125
125 111 3 3 255 3 2 3 4 8 42 50 52 47 47 40
20 6 1 255 2 3 39 114 133 114 107 112 177 177 22 4
1 1 255 1 2 20 44 18 22 42 45 51 31 2 1 1
255 1 1 1 1 4 13 4 3 8 8 3 2 2 1 255
1 1 1 1 3 3 6 2 4 4 1 1 1 255 2 2
2 8 58 109 126 118 156 115 77 4 2 2 255 1 1 1
1 1 3 7 12 12 12 2 1 2 255 1 1 3 26 53
57 25 60 50 56 56 26 1 1 255 1 2 2 14 46 96
94 82 80 82 31 3 2 255 2 2 2 4 14 14 6 4
4 8 9 6 1 1 255 1 2 1 0 0 0 0 0 0
0 0 0 0 0 255 0 0 0 3 25 34 15 13 4 7
7 3 1 0 255 0 0 2 2 4 7 7 6 12 12 8
1 0 255 0 0 0 0 4 4 4 6 12 12 3 2 1
0 255 0 0 41 64 79 64 22 31 46 82 46 1 0 0
255 0 0 1 44 55 44 18 36 36 36 1 1 0 255 0
0 6 28 28 28 26 29 52 77 52 1 0 0 0 0 0
0 0 0 1 1 2 2 2 2 8 255 255 255 255 255 255
26 2 1 1 255 4 9 25 11 12 12 22 19 19 13 3
3 2 255 2 2 4 41 42 33 26 28 28 30 22 3 1
255 3 8 17 44 44 40 26 8 17 22 22 17 2 255 2
3 2 2 2 3 2 2 2 2 1 2 2 2 255 1 3
2 20 144 144 100 89 121 149 77 17 1 1 255 2 1 1
3 8 25 25 8 3 3 3 2 2 2 255 2 2 2 2
6 18 22 22 18 15 7 3 3 2 255 2 2 3 11 42
46 64 72 66 112 66 3 2 255 3 3 4 11 225 255 255
255 255 255 255 18 4 2 255 2 4 17 80 232 255 255 255
255 255 255 15 4 255 4 4 6 11 14 14 13 13 13 13
12 4 2 2 255 2 3 34 101 101 72 72 72 98 111 111
3 3 255 3 2 3 4 8 42 42 52 45 53 67 35 6
2 255 2 3 39 115 133 112 98 112 177 177 22 3 3 2
255 2 2 20 25 20 42 51 53 53 31 2 2 2 255 0
1 1 1 8 13 13 8 8 3 2 2 2 1 255 1 2
1 1 3 2 6 2 6 6 3 1 1 255 2 2 2 8
132 132 153 64 156 61 47 6 2 2 255 0 0 0 1 1
3 7 17 18 18 2 1 1 255 1 1 14 26 40 57 60
61 50 61 61 26 1 1 255 2 2 3 42 79 95 77 82
66 80 31 3 2 255 2 2 2 9 20 22 17 3 3 9
19 9 1 1 255 2 1 1 0 0 0 0 1 0 0 0
0 0 0 255 0 0 2 8 44 46 34 24 4 7 9 3
1 0 255 0 1 8 3 2 2 2 6 12 12 8 0 0
255 0 0 0 2 4 4 6 6 7 3 3 2 1 1 255
0 0 11 63 89 79 39 31 31 71 46 0 0 0 255 0
0 1 44 57 71 69 69 33 29 2 1 0 255 0 1 15
29 34 28 20 26 35 52 14 1 0 0 0 1 1 1 1
0 1 2 1 1 2 2 8 255 255 255 255 255 255 14 2
2 2 255 4 19 25 13 14 14 22 24 24 13 3 2 2
255 2 2 3 22 33 33 33 31 30 28 7 2 1 255 1
2 9 31 31 24 15 8 17 26 17 4 2 255 2 3 2
1 2 2 2 2 1 2 0 2 2 2 255 2 3 2 4
144 165 121 109 149 163 69 6 1 1 255 2 2 2 3 8
20 20 11 4 4 2 1 2 2 255 4 3 3 3 8 22
23 22 20 15 7 4 3 2 255 1 2 2 3 15 42 44
44 61 66 66 4 3 255 2 3 4 11 225 255 255 255 255
255 188 14 6 3 255 3 7 17 80 229 255 255 255 255 255
255 8 4 255 3 2 6 11 15 17 14 13 18 15 12 4
2 2 255 3 6 20 94 101 95 73 73 125 111 22 3 3
255 3 3 3 2 4 42 50 62 47 47 47 11 6 1 255
2 2 18 80 110 98 90 109 156 156 9 2 2 2 255 2
2 20 40 40 49 49 61 66 36 2 2 2 255 0 0 2
2 3 6 6 4 4 1 1 1 1 1 255 1 1 1 1
2 3 6 4 4 4 3 2 1 255 1 1 2 6 58 132
142 107 115 61 23 6 2 0 255 2 2 2 2 2 3 7
15 17 7 3 2 2 255 2 2 3 22 49 95 61 35 35
61 61 11 1 1 255 2 2 2 18 69 95 69 74 74 80
34 3 2 255 2 2 2 2 11 17 17 8 3 8 9 1
1 1 255 1 1 1 1 0 0 0 1 0 1 0 0 0
0 255 0 0 4 4 17 44 33 24 11 4 4 1 1 0
255 0 1 3 9 9 3 1 1 11 11 1 0 0 255 0
0 0 2 3 4 6 6 8 8 3 2 1 0 255 1 1
0 35 51 131 80 80 87 100 46 2 0 0 255 0 0 0
17 57 71 69 36 36 23 1 0 0 255 0 1 3 28 34
28 28 30 35 35 7 1 0 0 0 0 1 1 1 1 1
1 1 1 1 1 8 100 255 255 255 255 182 9 2 2 1
255 2 8 19 13 14 14 20 14 14 9 3 2 2 255 2
2 3 8 35 41 62 44 30 22 6 2 1 255 1 1 2
12 26 26 29 35 55 33 26 3 2 255 2 1 1 1 2
3 2 2 0 0 0 1 2 3 255 3 3 3 3 4 57
109 131 149 149 2 1 1 1 255 2 2 2 2 2 8 11
4 3 3 2 1 1 2 255 3 3 3 6 8 22 28 30
28 20 4 3 1 1 255 1 1 2 3 4 11 31 39 44
39 6 4 3 255 2 2 2 8 19 253 255 255 255 255 67
9 4 3 255 2 3 8 17 111 235 255 255 255 193 107 6
3 255 2 2 3 6 11 15 14 15 18 15 8 4 3 2
255 2 3 2 24 94 111 111 98 98 61 19 3 2 255 4
3 2 2 4 26 61 62 72 42 34 9 2 2 255 1 2
2 18 68 98 98 109 90 66 3 2 2 1 255 2 2 11
40 42 51 62 72 73 26 2 2 1 255 1 2 2 2 3
6 7 7 4 2 1 1 1 0 255 1 3 1 1 2 3
3 3 3 3 2 2 1 255 1 1 1 3 12 45 71 71
71 31 15 2 0 1 255 2 1 2 2 3 3 3 11 4
3 3 3 2 255 1 2 3 22 47 95 89 71 61 64 64
2 2 2 255 2 2 1 1 18 49 49 74 74 63 7 2
1 255 1 0 1 2 2 8 8 8 3 15 4 1 1 0
255 1 1 1 1 0 0 0 1 1 1 1 0 0 0 255
0 0 0 1 4 14 33 14 14 11 3 1 1 0 255 0
0 1 3 3 2 1 1 2 2 0 0 0 255 0 0 0
1 2 4 4 4 4 2 2 1 1 1 255 1 0 0 0
11 57 80 80 80 71 3 1 0 0 255 0 0 0 0 17
23 63 33 23 3 1 0 0 255 0 0 3 13 28 28 11
12 12 8 3 1 0 0 0 0 1 1 1 1 2 1 1
1 1 1 3 14 100 252 252 182 9 2 2 2 1 255 1
3 8 8 13 12 14 12 14 4 3 2 2 255 2 2 3
3 3 24 45 44 19 6 2 2 2 255 1 1 2 4 9
29 35 35 55 29 3 2 2 255 2 1 1 1 2 3 2
1 0 0 0 1 2 2 255 2 3 3 3 3 4 57 109
109 2 2 1 1 2 255 2 2 2 1 1 1 4 4 3
3 2 1 1 2 255 4 3 3 3 6 8 28 28 20 4
4 4 1 1 255 1 1 3 3 3 3 6 39 39 6 4
4 3 255 2 2 2 3 8 19 207 255 255 67 9 3 3
3 255 2 3 7 8 17 111 181 181 193 107 6 6 3 255
2 2 3 4 7 9 9 13 14 8 3 3 3 2 255 2
2 2 6 20 94 111 91 61 19 6 3 2 255 2 2 2
2 2 3 42 42 42 18 7 3 2 2 255 1 0 1 2
11 57 82 79 66 3 2 2 0 1 255 2 3 3 11 24
24 24 50 73 3 2 2 1 255 1 2 2 2 2 3 6
6 2 1 1 1 1 1 255 1 1 1 2 2 2 2 3
3 2 2 1 1 255 1 1 1 3 4 12 45 64 15 7
3 1 0 1 255 2 2 1 2 2 3 3 3 3 3 3
3 2 255 1 1 2 3 11 47 47 22 22 22 3 2 2
2 255 2 2 1 1 3 9 25 44 25 7 3 1 0 255
0 0 0 1 1 6 6 6 3 3 3 2 0 0 255 1
1 1 1 0 0 0 1 1 1 1 0 0 0 255 0 0
1 2 3 3 8 8 8 3 0 0 0 0 255 0 0 1
2 2 1 1 1 1 0 0 0 0 255 0 0 0 1 1
1 1 1 1 1 1 0 0 0 255 0 0 0 0 1 8
11 79 79 3 2 1 1 0 255 0 1 0 0 0 0 0
2 2 0 0 0 0 255 0 0 1 1 1 1 6 11 8
3 1 0 0 0 0 0 0 0 2 1 1 1 1 1 2
2 3 4 4 8 3 2 2 2 2 2 1 255 1 1 3
6 7 9 12 9 3 3 2 2 2 255 2 2 2 3 3
3 3 3 1 1 2 2 2 255 1 2 2 3 4 6 33
33 55 4 2 1 1 255 2 1 1 2 2 3 3 1 1
0 1 1 2 2 255 2 2 3 2 2 2 4 4 4 2
2 1 2 2 255 2 1 1 1 1 2 2 4 2 2 2
2 1 2 255 3 2 3 2 3 3 3 3 3 2 1 1
1 1 255 1 2 3 3 3 3 3 3 3 2 2 2 3
255 2 2 2 1 2 2 11 11 4 3 3 2 2 2 255
2 3 3 4 6 9 41 47 47 6 3 3 3 255 3 3
3 3 4 7 7 6 4 3 3 3 3 3 255 2 2 2
2 4 6 13 13 11 4 3 2 1 255 1 1 1 2 2
3 4 7 4 4 3 2 2 2 255 1 0 0 0 1 3
3 4 3 3 2 2 1 1 255 1 2 3 3 2 9 15
17 2 2 2 2 2 255 2 2 1 1 1 2 3 4 2
2 2 1 1 1 255 3 3 1 2 2 2 2 3 3 3
2 2 1 255 1 1 1 2 3 2 3 3 3 3 1 1
1 1 255 1 1 1 2 3 3 2 1 1 2 2 2 1
255 0 0 1 3 2 2 2 8 8 3 3 1 1 1 255
1 2 2 1 1 2 2 2 3 3 3 2 1 255 1 1
2 2 2 3 3 4 1 2 2 2 1 0 255 1 1 1
2 0 1 0 1 1 1 1 0 0 0 255 1 1 2 2
2 2 2 0 0 0 1 0 0 0 255 0 0 0 0 1
0 1 1 1 0 0 0 0 255 0 0 0 0 1 0 0
0 1 1 0 0 0 0 255 0 0 0 1 1 1 1 1
0 0 0 1 0 0 255 0 1 0 0 0 0 0 0 0
0 0 0 0 255 0 0 2 1 1 1 1 1 1 0 0
0 0 0 0 0 0 0 0 1 1 1 1 2 2 2 3
3 3 2 1 1 2 2 2 1 1 255 1 2 3 4 4
4 4 3 3 1 1 1 3 255 2 2 2 3 3 3 3
1 1 1 1 2 2 255 1 1 1 1 2 3 3 3 2
1 1 1 1 255 1 1 1 2 2 1 2 1 2 1 0
1 2 2 255 1 1 2 2 2 2 2 2 2 1 1 1
2 2 255 3 1 1 1 1 2 4 4 3 3 2 2 1
2 255 3 2 1 1 2 3 2 3 2 2 1 1 2 1
255 1 2 2 3 3 3 3 2 2 2 2 2 2 255 3
2 2 1 1 2 2 3 3 3 2 2 2 2 255 3 3
3 3 3 3 6 4 4 3 3 3 3 255 1 2 2 3
3 3 4 4 3 3 2 2 2 3 255 3 3 4 2 2
3 3 4 4 3 3 2 3 255 1 1 1 2 3 3 3
3 3 3 3 2 2 2 255 1 1 2 2 2 2 1 1
0 2 2 2 1 2 255 1 2 2 2 2 2 2 2 1
1 1 1 1 255 2 2 0 0 0 1 1 1 2 0 0
0 1 2 255 3 1 1 2 3 2 2 3 3 3 3 2
1 255 1 1 1 2 1 1 1 2 2 1 1 1 1 1
255 1 2 1 2 2 2 1 0 0 1 1 1 1 255 1
1 1 2 1 1 1 1 1 1 1 1 1 1 255 2 2
2 2 2 2 1 1 1 3 3 3 2 255 1 2 1 1
1 2 2 1 1 1 2 2 1 1 255 1 1 1 1 1
1 1 1 1 1 1 1 0 0 255 1 1 1 2 2 2
1 0 0 0 0 0 0 0 255 0 1 1 0 0 0 0
0 0 0 0 0 0 255 0 0 1 0 0 0 0 0 1
1 0 0 0 0 255 0 1 1 1 0 0 0 0 0 0
0 0 0 0 255 0 0 0 0 0 0 0 0 0 0 0
0 0 255 0 0 0 0 0 1 1 1 0 0 0 0 0
0 0 0 0 0 0 1 1 1 2 2 2 2 2 2 2
2 1 1 2 2 3 1 2 255 2 2 3 3 3 3 2
2 1 1 1 2 2 255 2 2 2 2 2 3 2 2 1
1 1 2 2 255 1 2 2 1 1 2 2 2 2 1 1
1 1 255 1 1 1 2 1 1 1 2 2 2 1 1 2
2 255 1 1 1 1 2 2 3 2 2 1 1 2 3 2
255 2 2 1 1 1 1 2 3 3 1 2 2 2 2 255
3 2 2 1 1 1 3 3 3 2 1 1 2 1 255 2
2 2 2 3 3 3 2 3 2 2 1 2 255 3 2 2
1 1 1 1 1 2 3 2 2 3 3 255 4 3 4 3
3 3 3 4 4 4 4 3 3 255 1 2 2 3 3 3
3 3 3 2 2 2 2 3 255 3 4 3 2 2 2 2
3 2 3 3 3 3 255 3 3 2 1 1 3 3 2 2
3 3 2 2 3 255 2 1 0 2 1 1 1 0 0 3
2 3 2 2 255 1 1 2 2 1 1 1 1 1 1 1
1 1 255 1 1 1 1 0 0 0 0 0 0 0 0 0
1 255 2 2 1 2 2 1 1 1 3 3 2 1 1 255
1 1 1 1 1 1 1 2 1 1 1 1 1 1 255 2
2 2 2 2 2 1 0 0 1 1 1 1 255 1 1 2
1 1 1 1 1 1 1 1 1 1 1 255 1 2 2 2
2 2 1 2 2 3 3 2 1 255 2 2 1 1 2 2
1 1 1 1 1 1 1 1 255 2 2 2 1 1 1 1
1 0 0 1 1 0 0 255 0 1 0 1 1 1 0 0
0 0 0 0 1 0 255 0 0 0 0 0 0 0 0 0
0 1 0 0 255 0 0 1 0 0 0 0 1 3 1 0
0 0 0 255 0 1 1 1 0 0 0 0 0 0 0 0
0 0 255 0 0 0 0 0 0 0 1 0 0 0 0 0
255 0 0 0 0 0 1 0 0 0 0 0 0 1 1 0
0 0 0 0 255 255 255 255 255 255 255 255 255 255 255 255
255 255 255 255 255 255 255 255 255 255 255 255 255 255 255 255
255 255 255 255 255 255 255 255 255 255 255 255 255 255 255 255
255 255 255 255 255 255 255 255 255 255 255 255 255 255 255 255
255 255 255 255 255 255 255 255 255 255 255 255 255 255 255 255
255 255 255 255 255 255 255 255 255 255 255 255 255 255 255 255
255 255 255 255 255 255 255 255 255 255 255 255 255 255 255 255
255 255 255 255 255 255 255 255 255 255 255 255 255 255 255 255
255 255 255 255 255 255 255 255 255 255 255 255 255 255 255 255
255 255 255 255 255 255 255 255 255 255 255 255 255 255 255 255
255 255 255 255 255 255 255 255 255 255 255 255 255 255 255 255
255 255 255 255 255 255 255 255 255 255 255 255 255 255 255 255
255 255 255 255 255 255 255 255 255 255 255 255 255 255 255 255
255 255 255 255 255 255 255 255 255 255 255 255 255 255 255 255
255 255 255 255 255 255 255 255 255 255 255 255 255 255 255 255
255 255 255 255 255 255 255 255 255 255 255 255 255 255 255 255
255 255 255 255 255 255 255 255 255 255 255 255 255 255 255 255
255 255 255 255 255 255 255 255 255 255 255 255 255 255 255 255
255 255 255 255 255 255 255 255 255 255 255 255 255 255 255 255
255 255 255 255 255 255 255 255 255 255 255 255 255 255 255 255
255 255 255 255 255 255 255 255 255 255 255 255 255 255 255 255
255 255 255 255 255 255 255 255 255 255 255 255 255 255 255 255
255 255 255 255 255 255 255 255 255 255 255 255 255 255 255 255
255 255 255 255 255 255 255 255 255 255 255 255 255 255 255 255
255 255 255 255 255 255 255 255 255 255 255 255 255 255 255 255
255 255 255 255 255 255 255 255 255 255 255 255 255 255 255 255
255 255 255 255 255 255 255 255 255 255 255 255 255 255 255 255
255 255 255 255 255 255 255 255 255 255 255 255 255 255 255 255
255 255 2 2 2 2 2 2 2 2 1 1 2 2 2 3
2 2 1 1 255 1 1 1 2 1 1 1 1 1 1 2
2 2 255 1 1 1 1 1 2 2 2 1 1 1 3 1
255 1 2 2 1 2 1 1 0 1 0 1 1 2 255 1
1 1 2 2 1 2 2 2 1 1 1 2 1 255 2 3
3 2 2 2 3 3 1 1 1 2 2 2 255 2 2 2
2 2 2 1 2 2 2 2 2 2 2 255 2 2 2 1
1 1 2 2 2 2 1 1 1 1 255 1 2 1 1 2
3 3 2 2 1 1 1 2 255 3 3 3 2 3 3 2
2 2 3 2 2 3 3 255 3 3 3 2 1 2 3 4
4 4 4 4 2 255 2 3 3 6 4 4 4 4 4 4
4 3 3 3 255 3 3 3 1 2 1 2 3 3 3 2
2 1 255 1 1 1 1 1 1 1 2 2 2 2 2 2
1 255 2 2 1 1 1 3 3 3 3 2 2 1 1 2
255 1 1 1 1 1 1 1 1 1 1 1 1 1 255 1
1 1 1 0 0 0 0 0 0 2 2 2 0 255 1 2
2 3 3 7 29 38 7 3 1 0 0 255 2 1 1 1
1 2 2 2 2 1 1 1 1 0 255 1 0 1 3 3
1 1 1 2 1 1 1 2 255 3 3 2 2 1 1 1
1 1 1 0 0 1 1 255 2 2 1 2 2 2 3 3
2 2 2 1 1 255 2 1 1 1 1 1 0 1 1 1
1 1 2 1 255 1 2 2 1 1 1 1 1 0 1 1
1 0 0 255 1 0 0 0 1 1 1 0 0 0 0 0
1 1 255 0 0 0 0 0 1 0 0 1 0 1 0 0
255 0 0 0 1 0 1 0 1 1 1 0 0 1 1 255
1 0 0 0 0 0 0 0 0 0 0 0 0 0 255 0
0 0 0 0 0 0 1 0 0 0 0 1 255 0 0 0
0 0 1 1 1 0 0 0 0 0 0 1 1 0 0 0
2 1 1 1 4 4 3 2 2 2 2 1 1 1 2 2
2 2 255 1 1 1 2 1 1 1 1 2 2 2 1 1
255 1 1 1 1 2 2 2 2 2 2 3 3 1 255 1
1 1 1 2 2 2 1 2 1 2 1 2 255 2 1 2
2 2 1 2 2 1 1 1 1 1 1 255 2 2 3 3
2 3 4 4 4 3 2 2 1 1 255 1 2 2 3 3
3 3 4 2 2 2 2 2 1 255 1 2 1 1 1 1
2 2 2 2 2 1 1 1 255 1 2 2 2 2 3 4
4 3 1 1 1 2 255 4 3 3 3 3 4 4 3 3
3 2 2 2 2 255 2 3 3 1 1 1 2 3 3 3
3 3 2 255 3 3 6 6 4 7 7 19 6 6 4 4
3 3 255 3 2 2 2 3 1 1 2 3 3 2 2 2
255 1 1 1 1 2 2 2 3 3 3 3 3 3 1 255
3 3 3 1 1 3 4 3 2 1 1 1 1 1 255 1
1 0 0 0 0 2 1 1 1 0 0 1 255 1 1 1
0 1 0 0 0 0 0 0 0 0 0 255 1 2 3 3
7 29 255 255 69 12 4 1 1 255 2 0 0 0 1 2
2 2 2 1 1 1 2 0 255 0 0 2 8 9 3 2
3 2 2 1 1 2 255 3 2 1 2 2 2 3 1 3
3 3 1 1 2 255 2 1 1 1 1 2 2 2 2 2
1 1 1 255 1 1 1 1 1 1 2 2 2 2 2 2
2 1 255 1 1 1 1 1 2 2 3 3 3 1 1 0
1 255 1 0 1 0 1 1 1 1 1 0 0 0 0 0
255 0 0 0 1 1 3 14 14 14 4 2 1 1 255 0
0 0 0 0 1 0 0 1 1 0 0 1 1 255 0 0
0 0 0 0 0 1 1 1 1 0 0 0 255 0 1 2
2 1 0 9 14 0 0 0 0 0 255 0 0 0 1 1
14 22 22 3 2 1 0 0 0 1 0 0 0 0 1 0
1 1 4 4 1 1 2 2 1 1 2 3 2 2 2 1
255 0 0 1 2 2 1 2 3 3 2 1 1 1 255 1
1 1 1 2 3 3 2 2 3 3 2 1 255 1 1 1
1 2 2 2 3 2 1 1 2 2 255 2 1 1 1 2
1 2 2 2 1 1 1 1 1 255 2 2 2 3 3 4
4 4 4 3 3 3 3 1 255 2 2 2 4 3 3 4
15 15 6 2 2 1 1 255 2 2 1 1 1 1 3 3
3 2 2 2 1 1 255 1 1 2 3 3 34 34 25 7
3 3 2 2 255 3 3 3 3 4 7 9 9 7 3 3
2 2 2 255 2 3 3 2 2 2 3 3 4 3 3 3
3 255 2 3 4 6 8 47 47 95 34 19 4 4 3 2
255 3 2 2 2 4 3 1 1 3 3 2 2 2 255 2
2 1 2 2 2 2 2 3 3 3 3 2 1 255 2 2
2 1 6 6 6 3 2 1 1 1 1 1 255 1 0 0
0 2 4 4 3 2 2 1 0 1 255 2 1 1 1 1
0 1 0 0 0 1 0 0 0 255 2 3 6 7 15 255
255 255 255 255 12 4 2 255 2 0 1 1 2 4 4 2
1 0 1 0 0 0 255 0 0 2 8 13 55 55 14 7
4 2 2 1 255 3 2 1 1 3 9 41 41 30 17 3
2 1 2 255 2 1 1 1 1 2 1 2 2 1 1 1
1 255 2 2 1 1 1 1 6 6 6 2 2 3 3 2
255 2 1 1 1 4 20 36 79 63 50 6 1 1 1 255
0 0 1 1 1 2 3 3 3 2 1 0 0 0 255 0
1 1 3 12 12 22 22 22 14 9 2 1 255 0 0 0
0 2 1 0 1 1 1 0 0 0 0 255 0 0 0 0
2 2 4 2 1 1 0 0 0 0 255 0 2 8 8 8
8 15 18 15 0 0 0 0 255 0 1 1 6 186 186 196
176 183 176 2 1 0 0 0 0 0 0 0 0 0 1 1
2 2 1 1 2 2 2 2 3 3 2 2 2 1 255 1
1 1 3 13 160 212 120 82 11 2 1 0 255 1 2 2
2 3 3 4 4 2 2 2 1 1 255 1 1 1 1 2
2 3 4 4 2 2 2 2 255 2 1 1 1 2 2 2
2 2 3 2 2 1 2 255 2 2 2 3 3 4 8 9
13 13 3 3 3 3 255 2 3 2 4 4 14 24 24 30
15 6 3 1 1 255 1 2 2 3 4 4 8 8 4 3
3 3 2 2 255 1 2 4 7 36 55 55 55 52 8 3
2 2 255 3 4 4 4 4 47 77 104 77 6 4 2 2
2 255 3 4 6 4 4 4 7 8 7 3 2 3 3 255
3 4 4 8 255 255 255 255 255 109 36 4 2 2 255 3
4 4 3 6 6 4 4 4 3 2 2 3 255 2 2 2
3 4 4 4 4 4 3 2 2 2 2 255 1 2 3 3
13 26 22 22 22 2 1 1 1 1 255 1 1 1 24 33
41 41 30 4 2 1 0 1 255 2 2 2 1 2 2 3
13 13 1 1 1 1 1 255 2 3 8 17 255 255 255 255
255 255 255 6 3 255 2 2 2 2 2 6 6 4 4 1
1 0 0 0 255 1 2 2 13 72 190 225 159 14 6 2
1 1 255 2 2 2 4 28 41 66 69 69 44 17 3 3
2 255 1 0 0 1 1 1 1 2 2 1 1 1 1 255
1 2 2 2 2 3 6 2 6 2 7 8 3 2 255 1
1 1 3 80 88 88 88 84 84 50 6 1 1 255 0 0
1 1 2 6 6 7 7 4 4 1 0 0 255 0 0 3
20 34 34 34 40 40 40 14 3 1 255 0 0 0 0 1
2 3 3 2 1 1 0 0 0 255 0 0 1 2 6 6
7 4 4 1 1 1 1 0 255 0 7 11 19 17 15 17
24 22 4 0 0 0 255 0 1 6 158 207 207 208 240 251
255 183 2 0 0 0 0 0 0 0 0 0 2 2 2 2
1 1 2 34 41 34 4 3 2 2 1 1 255 1 1 2
9 134 176 212 160 111 82 11 1 1 255 1 2 2 3 3
6 6 6 4 3 0 1 1 255 1 1 1 2 2 2 4
8 8 4 2 2 2 255 1 1 1 1 2 2 4 26 46
46 6 3 1 0 255 1 1 2 2 4 11 56 56 60 40
4 3 4 3 255 3 3 2 1 4 29 30 243 243 61 25
6 4 1 255 1 2 2 3 4 166 166 166 112 44 6 6
6 2 255 1 2 6 52 94 55 57 57 57 39 8 6 3
255 3 3 4 6 67 93 93 104 77 62 7 3 2 2 255
3 4 8 15 9 9 12 12 9 3 2 2 3 255 4 6
11 255 255 255 255 255 255 255 109 22 2 2 255 3 4 4
6 8 20 7 9 9 3 2 2 2 255 1 2 2 3 4
7 9 8 9 4 2 2 2 2 255 1 1 3 26 29 45
41 44 38 26 2 2 1 1 255 1 2 11 26 34 41 41
39 30 4 2 1 1 255 2 2 2 2 3 12 35 28 26
13 2 1 1 1 255 2 6 9 255 255 255 255 255 255 255
255 51 3 255 3 3 2 2 2 6 7 12 23 23 1 0
0 0 255 2 2 3 72 225 255 255 188 159 8 6 2 1
255 1 2 3 9 57 62 69 79 83 77 44 4 3 2 255
1 0 1 2 1 1 1 1 2 1 2 1 1 255 1 2
2 3 2 2 2 2 9 2 19 18 9 3 255 1 1 3
80 115 115 116 94 94 94 76 25 3 1 255 1 1 1 2
6 7 8 11 11 9 6 4 0 0 255 1 2 20 41 50
39 33 40 55 68 45 8 1 255 0 0 1 1 2 3 4
3 3 3 2 0 0 0 255 1 0 1 2 4 6 7 6
12 3 1 1 1 0 255 2 7 19 19 33 15 18 22 31
13 1 0 0 255 0 1 23 175 235 213 213 208 255 255 255
63 1 0 0 0 0 0 0 0 2 2 2 2 2 1 2
74 80 74 72 41 3 2 2 1 1 255 1 2 7 125 134
164 160 160 132 120 30 2 1 255 1 1 1 3 11 23 22
19 19 13 1 1 1 255 0 1 1 2 2 6 14 11 20
4 4 2 2 255 1 1 1 1 2 4 40 46 46 56 20
6 2 1 255 3 3 3 3 11 56 190 188 148 121 60 4
4 2 255 3 3 3 4 45 47 243 255 255 255 77 13 4
3 255 1 2 2 4 219 255 255 255 255 255 19 7 6 1
255 1 2 49 100 100 63 62 62 62 53 12 6 3 255 3
3 4 67 98 93 60 45 60 39 20 4 3 2 255 3 3
15 53 22 14 14 33 25 3 1 1 3 255 4 11 145 255
255 255 255 255 255 255 255 50 4 2 255 3 4 7 9 18
20 13 18 19 19 3 2 3 255 3 2 3 4 6 8 8
8 8 8 6 2 2 2 255 1 1 7 29 41 45 39 28
28 25 14 2 1 1 255 2 2 11 26 34 34 41 49 39
3 2 1 1 255 2 2 2 3 12 44 47 47 35 14 13
2 2 1 255 2 6 8 255 255 255 255 255 255 255 255 209
3 255 2 3 3 3 12 17 165 255 255 255 23 1 0 0
255 2 2 12 190 255 255 255 213 167 29 7 2 1 255 2
3 4 38 62 58 62 77 83 77 56 6 3 1 255 1 1
1 2 1 1 1 3 3 2 2 1 1 255 1 1 1 2
2 2 2 7 89 116 89 42 18 2 255 1 2 3 84 120
116 116 101 94 122 87 76 3 2 255 2 1 2 6 8 8
12 11 9 9 8 6 1 0 255 2 2 41 50 50 61 61
55 64 72 79 45 1 255 0 0 0 1 7 7 7 3 8
3 3 0 0 0 255 1 0 1 2 4 3 4 12 17 17
3 1 1 1 255 1 18 28 19 17 17 22 31 35 15 3
0 0 255 0 0 159 175 245 243 243 243 255 255 187 100 3
0 0 0 0 0 0 1 2 2 2 2 2 1 2 80 89
89 72 91 53 2 1 1 1 255 2 3 23 128 134 160 139
139 134 132 111 2 2 255 1 1 2 2 28 28 19 19 47
24 4 1 1 255 0 1 1 2 3 6 14 6 26 9 4
4 1 255 1 2 2 2 4 25 26 40 34 61 34 7 1
1 255 2 2 3 6 11 188 190 115 148 148 121 9 2 1
255 2 4 8 34 47 49 255 255 255 255 177 19 4 3 255
3 2 2 7 255 255 255 255 255 255 44 7 4 1 255 2
3 49 52 63 63 62 62 62 67 19 8 6 255 3 3 3
67 71 67 41 30 38 38 30 4 3 2 255 2 3 4 22
24 24 14 31 25 3 2 2 4 255 6 11 232 255 255 255
255 255 255 255 255 22 4 2 255 3 4 7 18 19 19 13
13 18 13 3 2 2 255 3 3 3 6 7 7 8 6 6
7 7 3 2 3 255 2 1 11 29 31 45 45 61 28 22
17 1 1 1 255 2 2 11 26 34 34 55 68 69 30 3
3 1 255 1 2 2 7 30 47 51 51 60 35 13 2 1
1 255 2 6 8 255 255 255 255 255 255 255 255 209 3 255
3 3 3 2 2 165 255 255 255 255 255 8 2 1 255 1
1 12 208 255 255 255 245 197 45 17 6 2 255 2 3 6
57 85 62 105 105 99 83 71 8 4 2 255 2 2 2 2
1 1 1 7 22 19 2 2 1 255 2 2 2 2 7 2
7 182 202 255 248 116 42 3 255 2 2 6 79 120 116 116
116 83 83 87 87 12 2 255 2 2 3 6 8 8 13 9
9 9 8 4 1 0 255 2 3 42 57 82 82 61 53 64
79 96 45 1 255 0 0 1 2 7 7 7 7 8 4 3
1 0 0 255 0 0 2 3 4 3 4 12 17 17 6 1
0 0 255 2 12 28 17 17 17 31 35 38 15 7 1 0
255 0 0 175 202 250 255 255 255 187 185 185 100 3 2 1
0 0 0 0 2 2 2 2 1 1 1 2 68 89 89 72
91 53 3 2 2 1 255 3 3 19 125 183 160 139 132 132
129 127 3 2 255 2 2 2 2 28 29 29 47 47 24 4
3 2 255 1 2 1 2 3 4 22 12 19 9 4 3 2
255 3 2 1 2 2 25 28 40 34 53 34 7 1 2 255
2 2 2 6 8 188 193 115 148 121 95 8 3 2 255 2
4 11 34 45 99 255 255 255 255 164 19 3 3 255 3 2
3 7 219 255 255 255 255 255 19 4 3 2 255 3 12 49
58 63 67 63 62 62 67 19 6 2 255 3 3 3 67 71
67 41 38 39 38 20 4 3 2 255 2 3 4 7 22 14
13 19 19 3 3 2 3 255 4 12 232 255 255 255 255 255
255 255 255 20 4 2 255 3 4 6 12 19 19 13 13 9
9 4 4 4 255 4 3 3 6 7 7 6 6 6 7 7
3 3 3 255 2 3 11 31 41 47 47 39 22 19 17 2
1 2 255 0 2 4 36 36 55 68 79 69 15 3 3 1
255 2 2 2 7 30 38 47 47 45 14 9 2 1 1 255
1 4 8 255 255 255 255 255 255 255 255 198 3 255 2 2
2 2 12 219 255 255 255 255 255 8 2 1 255 1 1 12
153 246 255 255 253 213 57 8 1 1 255 2 2 6 52 57
58 105 115 105 93 71 8 2 2 255 2 3 2 1 1 1
7 22 30 23 8 2 2 255 2 2 2 7 7 7 137 202
255 255 255 194 66 2 255 2 2 6 72 125 128 128 138 147
125 87 77 12 2 255 1 1 3 6 22 22 12 8 8 9
8 4 1 0 255 1 4 57 68 94 82 61 34 34 72 79
26 1 255 1 0 0 1 2 8 13 13 13 8 3 1 0
0 255 0 0 2 6 6 3 3 12 12 6 2 1 0 0
255 1 11 31 17 17 15 17 35 35 7 3 1 0 255 0
0 159 202 250 255 255 255 255 185 185 62 2 1 1 0 0
0 0 1 1 2 2 2 2 2 3 49 52 109 53 53 13
4 2 2 2 255 3 3 4 23 137 139 139 139 127 104 42
2 2 255 2 2 2 2 6 15 29 47 47 17 4 3 2
255 1 3 2 2 3 4 19 19 26 9 8 4 3 255 2
2 2 2 2 2 23 39 39 53 34 3 1 3 255 2 2
2 2 8 41 193 158 164 95 57 4 3 2 255 4 4 4
14 40 106 255 255 255 255 41 3 3 3 255 3 3 3 6
142 192 255 255 255 204 4 3 3 2 255 3 3 40 58 63
67 67 67 107 107 12 6 2 255 2 2 2 31 67 79 79
79 140 125 9 2 2 2 255 2 3 4 6 13 13 6 19
19 4 3 3 4 255 3 4 58 255 255 255 255 255 255 255
255 15 2 2 255 3 3 3 6 12 13 6 13 9 9 4
3 4 255 3 3 3 3 7 7 8 7 7 7 3 3 3
3 255 2 2 7 41 41 56 47 56 22 22 17 2 3 3
255 2 0 4 36 36 31 31 76 26 15 3 2 2 255 2
2 3 7 18 36 57 58 58 18 6 2 1 1 255 1 2
4 253 255 255 255 255 255 255 255 50 3 255 2 2 1 1
1 193 255 255 255 255 255 8 2 2 255 1 1 3 44 225
255 255 255 180 57 24 1 1 255 1 1 1 18 52 91 118
115 104 90 71 15 3 3 255 2 2 1 1 1 6 15 19
22 19 8 2 2 255 2 2 2 7 7 31 182 220 255 255
255 194 4 1 255 1 2 6 44 85 128 136 193 147 83 79
40 7 1 255 1 1 1 3 6 12 8 9 8 9 7 2
1 0 255 1 3 17 64 76 80 76 47 34 72 42 23 1
255 1 2 1 1 2 6 8 11 8 3 2 1 0 0 255
0 0 1 4 6 6 6 6 6 3 1 1 0 0 255 1
9 14 19 23 17 23 24 15 7 2 0 0 255 0 0 41
194 194 158 147 147 147 142 137 58 2 1 1 0 0 0 0
0 1 2 2 2 2 2 3 4 25 49 15 9 3 3 2
2 2 255 2 2 2 4 19 137 137 125 104 101 4 2 2
255 2 2 2 2 4 6 15 17 17 4 4 1 1 255 2
2 1 1 3 4 7 11 9 6 4 3 3 255 2 2 2
2 2 2 2 23 39 39 3 3 2 3 255 3 2 2 2
2 17 41 158 158 57 17 3 3 2 255 4 4 4 4 9
51 148 255 255 53 12 3 3 2 255 1 3 3 3 8 142
172 204 204 8 3 2 3 2 255 3 4 12 58 104 106 106
71 71 44 7 3 2 255 2 2 2 4 60 91 91 85 125
85 7 2 2 2 255 2 3 3 4 6 6 6 7 7 4
4 4 4 255 4 6 12 255 255 255 255 255 255 255 255 12
2 2 255 3 3 3 3 4 4 6 17 17 8 4 4 4
255 3 3 3 3 7 7 7 7 6 6 3 2 3 3 255
2 2 4 41 52 64 47 38 22 17 3 2 3 3 255 2
0 2 3 28 28 25 25 17 3 2 1 1 255 2 2 3
3 4 18 36 55 46 9 2 1 1 1 255 1 2 4 8
255 255 255 255 255 255 255 6 2 255 1 2 2 1 1 17
193 255 255 255 14 2 1 1 255 2 2 4 12 89 225 255
180 127 29 3 2 2 255 1 0 1 2 30 45 71 104 90
71 23 6 2 2 255 2 2 2 1 1 4 6 15 15 8
3 2 2 255 1 2 2 4 4 31 123 199 255 255 221 45
1 1 255 1 3 4 14 45 128 210 210 147 111 79 17 1
1 255 1 1 1 2 3 7 8 9 8 8 3 1 1 1
255 1 1 4 22 44 47 47 47 51 42 30 1 1 255 1
0 0 1 1 2 6 7 7 2 0 0 0 0 255 0 0
0 1 3 4 6 6 2 2 1 1 0 0 255 1 6 9
15 15 19 22 22 12 2 1 0 0 255 0 1 1 41 158
158 147 245 245 183 62 1 0 0 1 0 0 0 0 0 1
1 2 3 3 3 3 3 3 2 3 3 2 3 2 2 1
255 1 1 1 2 2 11 19 111 19 4 3 2 2 255 1
1 1 1 1 4 4 4 3 3 3 2 1 255 2 2 1
1 2 3 6 3 3 3 4 3 3 255 2 2 2 2 2
2 2 4 4 3 2 2 2 3 255 2 2 2 2 2 3
6 6 17 17 3 3 2 1 255 2 4 4 3 6 11 36
36 36 12 3 2 2 1 255 2 3 3 3 3 3 6 6
6 3 3 2 3 2 255 3 3 4 12 104 104 57 57 56
12 4 3 2 255 1 1 1 2 4 60 79 79 44 7 2
2 2 2 255 2 3 3 3 4 4 4 4 4 4 4 4
4 255 4 6 12 19 255 255 255 255 255 255 19 2 2 2
255 3 3 3 3 3 3 4 6 19 4 3 3 3 255 3
3 3 3 3 6 7 7 6 6 3 2 2 3 255 2 2
2 4 36 52 36 11 6 3 3 2 2 2 255 3 1 2
2 4 17 17 17 4 2 1 1 1 255 2 2 3 2 3
3 7 11 11 2 2 1 1 0 255 0 2 4 4 6 255
255 255 255 255 7 3 2 255 2 2 1 1 1 2 4 18
18 14 1 1 1 1 255 2 3 3 3 4 44 89 76 29
6 3 2 1 255 1 1 2 2 2 18 45 45 36 30 15
6 1 2 255 2 1 2 1 1 1 4 4 4 3 2 2
2 255 1 1 0 1 2 6 31 68 123 111 45 1 1 1
255 1 2 3 7 14 56 107 101 101 83 40 3 1 1 255
1 1 1 2 2 3 6 7 7 3 3 1 1 0 255 1
1 3 3 17 22 26 29 30 29 1 1 1 255 1 0 1
1 1 1 1 1 1 0 0 0 0 0 255 0 0 0 1
1 2 6 6 2 1 0 1 0 0 255 0 1 6 14 15
28 24 24 6 2 1 1 0 255 0 0 1 2 25 83 140
140 140 134 3 0 0 0 1 0 0 0 0 1 1 1 3
2 3 2 3 2 2 2 3 3 3 3 3 1 1 255 1
1 1 2 2 3 3 3 3 1 2 2 2 255 1 1 1
1 1 2 2 2 2 2 2 2 2 255 2 2 2 1 2
2 2 2 2 3 1 1 2 255 2 2 2 2 2 2 2
1 2 2 1 1 1 3 255 2 2 3 2 2 2 2 3
3 2 3 2 2 1 255 2 2 2 2 6 11 11 11 4
3 2 1 2 1 255 1 2 3 2 3 2 2 2 2 2
2 2 2 2 255 3 3 3 3 12 52 52 19 7 4 4
4 3 255 1 1 1 2 2 4 4 4 4 4 2 3 3
3 255 3 3 3 4 3 3 3 2 3 3 4 4 4 255
4 11 11 7 6 52 255 255 91 19 3 2 2 2 255 3
3 3 3 3 3 4 4 4 4 3 2 2 255 2 3 3
3 2 3 3 4 4 4 3 2 2 2 255 3 2 2 2
2 2 3 2 3 3 3 2 2 2 255 2 1 2 1 1
1 1 4 1 1 1 1 1 255 1 1 1 0 1 2 2
3 2 2 1 1 1 0 255 0 3 3 1 1 6 25 33
33 7 3 2 1 255 2 2 2 1 1 1 2 1 2 1
1 1 1 1 255 2 3 2 2 1 1 4 6 3 3 2
2 2 255 1 1 2 2 2 2 11 19 19 3 1 1 0
0 255 2 2 2 2 1 2 4 3 3 2 2 1 2 255
1 1 0 0 1 3 3 4 3 3 1 1 1 1 255 2
3 3 1 6 8 45 80 72 6 2 1 1 2 255 1 1
1 2 2 2 2 2 2 2 2 1 0 0 255 1 2 1
1 1 4 8 8 8 0 0 0 1 255 0 0 0 0 1
1 1 0 0 0 0 0 0 0 255 0 0 0 1 1 1
1 1 1 1 0 0 0 0 255 1 1 2 2 9 13 13
3 1 1 1 1 0 255 0 0 0 0 2 14 3 29 3
3 2 0 0 0 0 0 0 0 0 2 2 1 1 1 2
2 2 1 2 3 3 3 2 3 3 1 1 255 1 1 2
2 2 2 3 3 1 1 1 2 3 255 2 1 1 1 1
2 1 1 1 1 2 2 2 255 2 2 2 2 1 1 2
2 3 3 1 1 1 255 2 2 2 2 1 1 1 1 1
2 1 1 1 2 255 2 2 3 2 1 1 2 2 2 2
2 2 2 2 255 2 2 1 2 2 9 4 4 2 2 2
1 1 1 255 2 2 3 3 3 2 2 2 2 2 1 2
1 2 255 2 1 2 3 3 6 4 4 2 2 4 4 3
255 2 2 2 2 2 2 2 4 3 3 2 3 3 3 255
3 3 3 4 4 4 3 2 2 3 3 3 4 255 3 3
3 3 3 4 6 7 7 2 2 2 2 4 255 4 3 3
3 3 2 2 2 3 3 2 2 2 255 3 2 1 2 2
2 2 3 3 3 3 3 3 3 255 3 2 2 1 2 2
2 1 1 1 2 2 2 2 255 2 1 2 1 0 0 1
1 1 1 1 1 1 255 1 0 0 0 1 1 2 2 2
2 1 1 1 1 255 0 2 2 1 0 1 4 6 6 3
1 1 2 255 2 2 2 0 1 1 1 0 1 0 1 1
1 1 255 3 3 2 1 1 1 1 1 0 1 1 2 2
255 2 2 2 2 2 2 2 2 1 1 1 1 0 0 255
2 2 2 2 2 2 3 3 3 2 1 1 2 255 0 0
1 2 2 3 2 2 1 2 1 1 0 1 255 2 2 1
1 1 1 4 2 2 2 1 0 1 1 255 1 1 1 2
1 1 2 2 2 1 0 1 0 1 255 1 2 1 1 1
1 2 2 1 0 0 0 0 255 0 0 0 1 1 0 0
0 0 0 0 0 0 0 255 0 0 0 0 0 0 0 0
1 1 0 0 0 0 255 0 0 1 0 1 1 1 1 0
0 1 1 0 255 0 0 0 0 0 0 2 1 1 1 1
0 0 0 0 0 0 0 0 2 2 2 1 1 1 1 1
2 1 3 3 2 2 2 2 1 0 255 1 1 1 1 1
2 2 3 2 2 2 2 2 255 2 2 1 1 2 2 2
2 2 1 2 2 2 255 1 1 2 2 1 2 2 2 2
3 2 1 1 255 1 2 2 1 1 1 1 1 1 2 1
1 1 1 255 3 3 3 1 1 1 2 2 2 2 2 2
2 2 255 2 1 1 0 1 3 4 3 3 2 2 2 2
1 255 1 2 3 2 2 1 2 2 2 2 1 1 1 2
255 2 1 2 2 2 3 4 4 2 2 3 4 3 255 3
3 3 3 2 2 2 2 3 3 3 3 3 3 255 3 3
3 3 3 2 2 2 2 2 3 3 4 255 2 2 2 4
4 4 6 6 3 3 2 3 3 4 255 3 2 2 2 3
2 2 2 2 2 1 1 2 255 2 2 2 2 2 1 2
3 3 3 3 3 2 2 255 3 2 1 1 2 2 2 0
0 1 1 2 2 2 255 1 1 1 1 0 0 0 0 1
2 2 2 2 255 1 0 1 0 1 0 1 2 2 1 1
1 1 1 255 1 3 2 1 0 1 1 3 1 1 1 1
1 255 2 2 1 0 0 1 1 0 0 0 0 1 0 0
255 2 2 1 1 1 2 1 0 0 0 1 2 2 255 2
2 2 2 2 2 2 2 1 2 2 2 0 0 255 1 2
1 1 1 2 3 3 2 1 1 2 2 255 0 0 1 2
2 2 1 1 1 2 1 1 0 0 255 2 2 1 1 1
2 2 1 1 1 1 0 1 1 255 1 1 1 1 1 1
1 1 2 1 0 0 0 1 255 1 2 0 0 1 1 1
1 1 1 0 0 0 255 0 0 0 0 0 0 0 0 0
0 0 0 0 0 255 0 0 0 0 0 0 0 0 0 0
0 0 0 0 255 0 0 0 0 0 0 1 1 0 0 0
0 0 255 0 0 0 0 1 0 1 0 0 0 0 0 0
0 0 0 0 0 1 255 255 255 255 255 255 255 255 255 255
255 255 255 255 255 255 255 255 255 255 255 255 255 255 255 255
255 255 255 255 255 255 255 255 255 255 255 255 255 255 255 255
255 255 255 255 255 255 255 255 255 255 255 255 255 255 255 255
255 255 255 255 255 255 255 255 255 255 255 255 255 255 255 255
255 255 255 255 255 255 255 255 255 255 255 255 255 255 255 255
255 255 255 255 255 255 255 255 255 255 255 255 255 255 255 255
255 255 255 255 255 255 255 255 255 255 255 255 255 255 255 255
255 255 255 255 255 255 255 255 255 255 255 255 255 255 255 255
255 255 255 255 255 255 255 255 255 255 255 255 255 255 255 255
255 255 255 255 255 255 255 255 255 255 255 255 255 255 255 255
255 255 255 255 255 255 255 255 255 255 255 255 255 255 255 255
255 255 255 255 255 255 255 255 255 255 255 255 255 255 255 255
255 255 255 255 255 255 255 255 255 255 255 255 255 255 255 255
255 255 255 255 255 255 255 255 255 255 255 255 255 255 255 255
255 255 255 255 255 255 255 255 255 255 255 255 255 255 255 255
255 255 255 255 255 255 255 255 255 255 255 255 255 255 255 255
255 255 255 255 255 255 255 255 255 255 255 255 255 255 255 255
255 255 255 255 255 255 255 255 255 255 255 255 255 255 255 255
255 255 255 255 255 255 255 255 255 255 255 255 255 255 255 255
255 255 255 255 255 255 255 255 255 255 255 255 255 255 255 255
255 255 255 255 255 255 255 255 255 255 255 255 255 255 255 255
255 255 255 255 255 255 255 255 255 255 255 255 255 255 255 255
255 255 255 255 255 255 255 255 255 255 255 255 255 255 255 255
255 255 255 255 255 255 255 255 255 255 255 255 255 255 255 255
255 255 255 255 255 255 255 255 255 255 255 255 255 255 255 255
255 255 255 255 255 255 255 255 255 255 255 255 255 255 255 255
255 255 255 255 255 255 255 255 255 255 255 255 255 255 255 255
255 255 255 255 2 1 1 1 1 1 1 1 1 1 2 2
2 2 2 1 1 1 255 2 2 2 2 3 3 1 2 2
2 1 2 1 255 1 2 2 1 1 1 2 2 1 2 2
3 4 255 1 1 0 1 1 2 1 2 1 2 1 2 1
255 1 1 1 2 1 1 1 1 1 1 1 1 1 1 255
2 1 1 1 1 1 2 1 1 2 3 3 1 1 255 1
1 1 0 1 2 3 3 3 3 3 3 3 1 255 1 1
1 2 2 2 2 2 1 1 1 1 1 2 255 2 1 1
1 2 2 2 2 3 3 3 3 2 255 2 3 3 2 3
2 2 2 3 3 3 3 3 3 255 3 2 2 3 3 3
2 4 4 4 2 2 2 255 2 2 3 3 3 4 4 3
4 4 3 3 3 4 255 3 3 3 4 3 4 4 4 3
3 2 2 2 255 2 2 2 3 3 3 2 3 3 3 3
2 2 1 255 1 2 2 2 2 2 3 3 2 3 3 3
2 2 255 2 2 1 1 2 2 2 2 2 2 2 2 2
255 1 1 2 1 3 3 2 1 1 0 1 1 2 1 255
2 3 2 2 2 2 0 1 0 2 1 2 1 255 1 1
1 0 2 2 1 0 0 0 1 1 0 0 255 2 2 1
1 1 1 0 0 1 1 1 1 2 255 2 2 1 1 1
1 1 1 2 2 1 1 1 0 255 0 0 0 0 1 1
1 1 1 1 2 2 2 255 0 0 1 1 1 1 0 0
0 0 0 1 1 1 255 1 0 0 1 1 2 2 2 2
2 2 2 2 1 255 1 1 1 1 1 2 2 1 1 1
1 0 1 0 255 1 1 0 0 1 1 1 1 1 0 0
0 0 255 0 1 1 1 0 0 0 0 0 0 0 0 0
0 255 0 0 0 0 0 1 1 0 0 0 0 0 0 0
255 0 0 0 0 0 1 1 0 0 0 0 0 0 255 0
1 0 0 0 0 0 0 0 0 0 0 0 0 1 0 0
1 1 1 1 1 0 1 1 2 1 1 1 2 4 4 6
2 1 0 1 255 2 2 2 2 3 3 3 3 2 2 1
1 1 255 1 1 2 1 1 1 1 1 1 2 2 3 3
255 1 1 1 1 1 2 1 2 1 2 2 2 2 255 1
1 1 2 2 2 1 4 2 2 2 1 3 1 255 1 1
1 1 1 1 4 4 4 3 3 3 3 1 255 1 1 1
1 2 2 2 3 3 2 2 1 1 1 255 1 1 1 1
2 2 1 1 1 1 1 1 1 2 255 2 1 1 1 2
2 2 2 3 3 3 2 2 255 2 2 2 2 3 2 3
4 4 4 3 3 3 3 255 3 2 2 3 3 3 3 4
4 3 2 2 2 255 2 3 3 3 3 3 3 3 3 3
2 3 3 4 255 3 3 3 4 3 4 4 4 3 3 3
2 2 255 2 2 2 3 3 3 2 2 4 4 3 2 2
2 255 2 2 2 2 2 2 6 4 2 3 3 3 3 2
255 2 2 2 2 2 3 4 3 2 2 2 2 1 255 1
1 1 2 2 3 3 2 2 1 1 1 2 2 255 1 1
1 2 1 0 0 1 1 2 0 0 0 255 1 1 1 1
2 3 2 1 1 1 1 1 1 1 255 2 2 2 1 1
0 0 1 1 1 1 1 0 255 2 2 1 1 1 2 2
2 2 1 1 1 1 0 255 0 1 1 2 2 2 3 3
3 1 2 2 2 255 1 2 2 2 1 2 1 2 0 0
0 0 1 1 255 1 1 0 1 1 1 3 2 2 2 2
2 2 2 255 1 1 1 1 1 1 2 2 2 1 2 1
2 1 255 1 1 1 2 2 2 2 1 1 1 1 0 0
255 0 0 0 0 0 0 0 0 1 0 0 0 0 0 255
0 3 24 71 73 73 79 39 8 0 0 0 0 0 255 1
1 0 0 1 1 1 1 0 0 0 0 0 255 0 1 0
0 0 0 2 1 0 0 0 0 0 0 1 0 0 1 1
1 1 1 1 1 1 2 2 2 2 8 9 14 9 2 2
2 3 255 2 2 2 3 4 4 4 3 3 3 1 1 2
255 2 2 2 1 1 1 1 2 2 2 2 2 2 255 1
1 1 1 1 2 2 2 0 1 2 2 2 255 1 1 2
2 2 2 4 17 17 4 3 3 1 1 255 1 1 1 1
1 4 6 9 9 9 4 3 3 3 255 1 1 2 1 2
2 3 3 3 2 2 2 1 1 255 1 1 1 1 1 1
1 1 1 1 1 2 2 2 255 1 1 1 1 3 3 4
3 3 2 2 2 2 255 1 1 2 2 3 7 7 7 6
4 3 3 3 3 255 2 2 3 3 4 3 3 3 2 2
2 2 2 255 3 3 2 3 2 1 1 2 3 3 2 3
3 4 255 4 3 2 3 3 4 4 4 3 3 3 2 3
255 2 2 3 4 4 4 2 3 4 4 4 3 2 2 255
3 2 2 2 2 12 12 12 4 3 3 3 3 3 255 2
3 2 3 6 11 11 6 4 3 3 2 1 255 1 1 2
2 3 6 9 7 7 2 2 2 2 1 255 0 0 1 4
4 2 2 2 2 2 0 0 0 255 0 1 1 3 6 12
12 12 11 11 3 1 1 1 255 1 1 1 1 1 0 0
1 1 1 0 0 0 255 2 2 1 1 2 3 4 7 2
2 2 2 2 1 255 1 1 1 1 2 3 3 3 3 1
1 1 2 255 1 1 2 2 3 3 4 4 4 3 0 1
1 1 255 1 1 1 1 1 2 3 3 2 2 2 1 1
1 255 2 1 1 1 1 2 2 2 2 1 1 1 1 1
255 1 1 1 2 2 1 2 1 2 1 1 1 1 255 0
0 0 0 0 0 0 0 0 0 0 1 1 0 255 0 52
71 73 95 104 115 79 79 14 2 1 0 0 255 1 1 1
2 11 29 25 18 11 0 0 0 0 255 0 0 0 0 0
23 28 28 18 2 0 0 1 1 0 0 0 0 0 1 0
0 1 1 2 2 13 25 77 90 76 42 14 3 3 3 3
255 1 2 2 4 6 6 6 4 3 3 1 1 2 255 2
1 1 1 1 2 1 2 1 2 2 2 2 255 2 1 1
1 3 3 2 2 2 2 2 2 2 255 2 1 1 2 8
30 53 57 53 36 19 3 3 3 255 1 1 2 2 4 41
41 47 57 57 29 4 3 3 255 1 1 2 2 3 4 44
36 14 3 2 2 1 1 255 2 2 2 1 1 1 2 2
1 1 1 2 2 2 255 1 1 2 3 4 8 8 7 4
2 2 2 2 255 2 1 2 2 12 186 232 232 115 22 6
3 2 1 255 2 2 4 4 4 4 4 2 2 2 3 3
3 255 3 4 3 3 3 3 2 2 3 2 2 3 3 4
255 7 7 3 3 4 4 6 7 6 3 4 4 3 255 2
3 3 6 4 2 2 4 4 4 4 4 3 3 255 3 2
3 3 14 17 36 40 20 15 3 3 3 2 255 1 3 3
26 96 104 104 104 66 4 3 2 2 255 1 1 3 3 3
13 31 51 51 7 4 0 0 0 255 0 0 1 3 4 35
11 11 9 2 0 0 0 255 0 0 1 3 39 49 82 50
44 14 12 2 2 1 255 1 1 1 1 1 1 1 1 1
1 0 0 0 255 2 2 1 2 3 7 14 26 26 3 2
2 2 1 255 1 1 2 2 2 2 2 2 3 3 3 2
2 255 2 1 2 2 3 4 14 14 14 12 1 1 1 1
255 0 1 1 1 2 3 3 3 2 2 2 2 1 1 255
2 2 2 1 1 2 7 7 4 1 1 1 2 2 255 2
2 1 2 0 1 1 1 2 1 1 1 0 255 0 0 0
0 1 1 1 2 2 2 1 1 1 0 255 11 62 91 95
95 115 115 96 80 61 14 2 0 0 255 0 1 12 36 44
44 45 29 18 11 1 1 0 255 0 0 0 0 36 71 64
64 60 22 2 0 0 0 0 0 0 0 0 0 0 0 1
2 2 13 42 77 94 94 77 55 42 3 3 3 3 255 1
2 6 6 7 7 9 11 7 3 1 1 1 255 3 2 2
1 2 2 1 2 1 2 2 2 2 255 2 1 1 1 2
2 2 1 1 1 2 2 2 255 1 1 1 2 30 47 178
205 188 67 47 47 3 2 255 1 1 2 4 26 56 47 56
74 71 57 4 3 3 255 2 2 3 4 18 79 94 94 44
15 3 2 2 2 255 2 2 2 2 1 2 2 2 1 1
2 3 2 2 255 2 2 6 11 11 11 11 13 11 3 2
2 2 255 2 2 2 14 224 255 255 255 255 115 22 3 1
1 255 2 3 4 4 4 20 19 2 2 3 3 3 3 255
3 3 3 3 3 3 3 3 3 2 2 3 3 4 255 7
7 4 4 6 8 9 8 7 4 4 6 3 255 2 3 4
7 18 7 7 7 13 13 17 7 3 3 255 4 3 4 14
55 64 40 40 35 23 15 3 2 2 255 2 3 26 85 117
111 111 114 102 80 8 3 3 255 3 3 3 3 29 49 85
85 82 80 4 0 0 0 255 0 0 1 4 35 42 42 42
25 17 1 0 0 255 0 1 3 20 49 52 82 74 69 50
24 12 1 0 255 2 2 1 1 1 1 3 1 1 0 0
0 1 255 2 2 2 2 6 22 26 34 41 34 3 2 1
1 255 1 1 1 1 2 2 2 6 3 3 3 2 2 255
1 0 1 3 3 6 35 31 26 25 13 3 1 1 255 0
0 0 1 1 3 3 3 2 2 2 1 1 1 255 2 2
2 1 2 3 7 7 7 2 1 1 1 1 255 1 1 1
2 0 1 1 1 2 1 2 1 0 255 0 0 0 1 3
3 3 3 1 2 1 1 1 0 255 11 66 66 69 95 128
132 127 96 69 14 2 1 0 255 0 1 55 51 36 29 39
39 25 18 11 1 1 255 0 0 1 47 61 61 64 64 83
83 18 1 0 0 0 0 0 0 0 2 0 0 1 2 3
25 73 94 90 94 90 107 55 29 3 3 2 255 1 3 7
8 8 6 11 12 11 3 2 1 1 255 3 1 1 1 2
2 2 2 1 2 2 2 2 255 3 2 2 2 2 2 2
1 2 2 2 2 1 255 1 1 1 6 30 89 181 204 188
106 64 49 31 2 255 1 3 4 26 30 55 56 77 87 82
71 49 3 2 255 1 2 3 18 79 91 139 98 112 36 4
2 2 2 255 2 2 1 1 1 2 2 2 1 1 1 2
2 2 255 3 6 11 12 12 12 11 14 11 9 4 2 2
255 2 2 14 203 255 255 255 255 255 255 62 8 3 2 255
2 3 4 7 35 118 110 19 3 3 3 3 3 255 3 2
3 3 3 3 3 7 4 2 2 2 3 3 255 4 4 4
7 8 12 9 9 6 6 4 4 3 255 2 3 7 18 19
20 41 41 44 38 31 7 3 3 255 2 3 8 22 55 64
40 36 36 26 18 13 2 2 255 1 6 68 77 77 83 83
118 139 102 40 6 2 255 3 3 3 29 44 62 101 85 87
80 30 2 2 1 255 0 0 2 17 44 60 60 98 45 25
17 2 1 255 0 1 12 26 49 52 69 91 88 56 24 2
2 2 255 2 2 2 1 1 1 3 3 6 2 2 1 1
255 1 2 2 6 26 38 38 35 35 34 12 1 1 1 255
1 1 1 1 3 3 24 39 19 11 11 3 2 255 1 1
1 2 4 35 41 41 26 25 15 6 1 1 255 0 0 0
1 1 1 2 2 2 2 2 2 2 2 255 2 2 2 1
2 3 3 3 3 6 2 2 1 1 255 1 1 2 2 2
1 2 2 2 6 2 2 0 255 0 0 1 2 3 3 3
3 1 2 2 2 2 1 255 62 121 83 83 94 127 127 100
96 94 51 3 1 0 255 0 1 51 36 29 29 39 39 49
22 17 1 1 255 0 0 11 47 47 47 55 60 79 83 83
1 0 0 0 0 0 0 0 1 0 1 1 2 3 87 89
89 71 71 71 57 55 29 3 2 2 255 1 7 8 8 6
6 11 11 7 3 2 1 1 255 2 2 2 1 2 2 3
4 4 6 3 2 2 255 3 3 2 2 2 2 2 2 9
8 2 1 1 255 1 1 2 6 44 99 137 170 181 170 125
72 49 2 255 2 2 4 30 87 56 77 77 87 79 88 53
4 2 255 2 3 6 35 91 112 94 94 112 98 15 3 2
2 255 2 2 1 1 1 2 2 2 1 1 1 2 2 2
255 3 6 13 14 12 11 11 11 8 6 4 3 1 255 2
4 18 255 255 255 255 255 255 255 116 12 3 3 255 1 2
4 35 129 138 129 110 8 3 2 3 3 255 2 2 3 3
3 6 7 13 15 13 2 2 2 3 255 3 3 4 7 12
12 8 7 6 6 4 3 2 255 2 3 7 18 20 46 58
62 100 62 55 25 3 2 255 2 4 8 15 36 63 36 36
47 35 26 11 3 2 255 3 20 68 85 77 82 82 102 139
80 22 4 2 255 1 3 6 44 62 62 67 66 80 63 47
4 2 2 255 0 0 3 44 50 63 80 126 104 30 6 3
2 255 1 2 12 20 26 29 52 69 91 56 28 4 2 2
255 2 2 1 1 0 0 0 3 2 0 2 1 1 255 1
2 3 3 26 38 33 35 40 40 38 1 1 1 255 1 1
1 1 3 24 60 56 40 19 11 6 2 255 1 1 1 3
20 35 56 60 56 25 15 7 4 1 255 0 0 0 1 1
1 1 1 3 3 3 1 1 2 255 2 1 1 1 3 3
3 3 3 6 2 1 1 1 255 3 1 3 3 8 8 8
12 13 6 2 1 1 255 1 1 1 2 3 3 3 1 1
1 1 1 1 1 255 79 122 116 83 94 104 123 94 94 94
82 1 0 0 255 0 1 41 25 29 29 39 28 33 24 24
2 0 255 0 1 29 47 47 46 46 47 79 96 60 1 0
0 0 0 0 0 0 2 1 1 1 2 3 87 87 68 68
91 106 91 90 41 7 2 2 255 3 4 7 7 6 6 6
7 6 4 3 2 2 255 2 2 2 2 2 3 6 7 22
14 6 1 1 255 2 3 3 2 2 2 3 9 13 13 4
2 1 255 1 1 1 6 29 84 99 170 199 170 125 77 67
2 255 2 3 6 34 45 45 77 77 79 85 85 53 2 1
255 3 3 3 35 112 143 144 137 139 112 8 4 3 3 255
3 3 1 1 1 2 3 6 2 2 1 2 2 2 255 3
7 13 14 13 11 8 8 6 4 3 3 2 255 3 4 18
203 255 255 255 255 255 255 116 12 4 3 255 2 2 3 35
118 138 129 110 8 3 3 3 3 255 2 3 3 3 3 6
13 20 31 17 11 2 2 3 255 3 3 3 7 8 11 8
8 8 7 6 2 2 255 2 2 4 12 29 68 109 109 106
73 46 22 8 2 255 2 4 7 15 22 55 47 47 47 38
17 6 3 1 255 2 20 66 96 83 83 83 102 137 137 40
4 2 255 1 3 4 42 64 62 67 55 67 52 45 4 2
2 255 1 1 4 44 63 74 74 104 104 73 6 3 2 255
3 3 6 40 44 60 95 91 91 50 31 4 4 3 255 1
0 1 1 1 0 2 6 9 3 3 1 0 255 1 3 3
6 18 20 28 39 40 40 38 2 1 1 255 1 1 1 1
3 15 60 45 45 19 7 3 1 255 1 1 1 2 20 35
35 60 57 22 7 7 4 4 255 1 1 2 2 1 1 1
1 3 8 4 1 1 1 255 1 1 1 1 3 3 3 3
3 3 2 0 1 1 255 2 1 2 8 14 15 33 33 29
13 6 1 0 255 1 1 2 2 3 3 3 2 2 1 2
1 1 1 255 72 126 126 83 83 104 104 96 96 104 102 2
0 0 255 0 4 30 25 25 25 33 25 33 40 40 2 0
255 0 1 11 44 58 58 46 47 57 79 56 0 0 0 0
0 0 0 0 1 1 1 1 1 2 26 71 68 68 91 106
90 76 41 2 1 1 255 3 4 8 8 6 7 6 6 4
4 3 2 2 255 2 2 1 1 2 3 6 14 18 14 4
2 1 255 1 2 2 2 2 2 6 7 12 8 2 2 1
255 1 1 1 2 42 62 137 163 170 160 77 72 22 2 255
2 2 2 34 45 106 106 134 79 79 79 12 1 1 255 3
3 3 34 73 114 144 89 137 69 24 7 3 3 255 3 2
2 2 1 3 3 6 6 2 2 2 2 2 255 3 4 13
14 14 9 6 4 4 3 2 2 2 255 3 4 4 127 251
255 255 255 255 255 101 6 3 3 255 3 3 3 6 88 118
102 18 3 3 3 3 3 255 3 3 3 3 3 6 13 31
31 25 6 3 2 2 255 3 3 3 6 6 11 8 8 8
7 6 2 3 255 2 2 2 9 31 87 100 87 72 62 46
22 8 2 255 2 4 7 15 55 60 58 49 49 38 11 3
3 2 255 2 4 46 96 110 109 109 109 111 111 17 3 1
255 3 3 4 4 85 85 93 67 67 45 15 1 1 1 255
1 1 4 17 49 63 73 74 73 26 3 2 1 255 3 2
2 9 44 57 95 95 95 99 79 6 3 3 255 1 0 0
1 1 1 2 4 4 3 2 0 0 255 1 2 2 3 12
20 28 39 46 40 3 2 1 0 255 1 1 1 1 3 6
30 44 34 12 7 2 1 255 1 1 2 2 17 26 26 41
41 41 7 4 4 3 255 1 1 2 1 1 1 2 2 3
4 2 1 1 1 255 1 1 1 1 3 11 3 3 3 2
2 0 0 1 255 2 2 1 12 23 19 19 24 29 12 1
1 1 255 1 1 2 2 3 3 4 4 3 2 1 1 1
1 255 24 122 153 126 126 154 154 104 104 131 82 2 1 0
255 0 4 30 25 23 25 25 25 23 40 23 2 0 255 0
0 1 29 58 58 51 51 69 69 6 0 0 0 0 1 0
0 0 1 1 1 1 1 1 3 26 61 83 96 114 91 76
36 1 1 1 255 1 3 4 7 7 7 7 6 4 4 3
2 2 255 1 1 1 1 1 3 4 6 12 4 3 2 1
255 1 1 2 1 1 1 4 4 4 2 1 1 2 255 1
1 1 1 11 50 58 60 60 60 45 23 2 1 255 1 2
2 3 34 40 40 90 74 74 20 7 1 1 255 2 2 2
4 34 39 74 69 69 24 6 3 2 2 255 3 2 1 1
1 3 3 6 2 2 2 2 2 1 255 1 3 4 9 9
4 4 4 3 2 1 1 2 255 3 3 4 6 127 223 255
255 255 115 22 2 2 3 255 3 3 3 3 7 88 18 4
3 3 3 3 3 255 3 3 3 3 2 3 7 14 14 6
4 3 2 2 255 3 3 2 2 6 6 6 8 8 4 4
3 3 255 3 3 3 6 12 31 52 52 50 47 22 4 2
2 255 2 3 4 9 34 55 49 38 38 28 6 3 3 2
255 2 3 6 46 122 110 110 109 68 68 13 2 1 255 2
3 3 3 3 18 93 55 45 15 3 1 1 1 255 1 1
2 11 36 49 42 38 38 9 2 1 1 255 1 0 1 11
28 57 74 74 74 56 24 3 1 1 255 0 0 0 1 1
2 2 3 3 3 1 1 0 255 1 2 2 2 9 20 26
28 26 2 2 2 1 1 255 1 1 1 1 1 2 4 3
3 2 2 2 1 255 1 1 2 2 3 14 17 22 18 7
4 3 2 2 255 2 2 2 2 0 1 2 2 1 1 2
1 1 1 255 1 1 1 2 3 3 3 2 2 2 1 1
1 1 255 1 1 1 2 14 15 15 19 19 7 3 1 1
255 1 1 2 2 3 3 2 2 2 2 1 0 0 1 255
15 55 68 80 80 126 101 101 96 104 46 2 2 1 255 0
1 4 18 19 19 23 19 14 12 2 2 0 255 0 0 0
0 19 56 51 51 51 24 2 0 0 0 0 1 1 0 0
1 1 1 1 1 1 2 3 22 64 83 64 76 33 2 1
1 1 255 1 1 2 3 4 7 6 4 4 2 2 2 2
255 2 2 1 1 2 3 3 3 3 2 2 2 2 255 1
1 2 2 1 1 1 1 1 1 1 1 1 255 1 0 1
2 4 40 40 26 26 23 22 3 2 1 255 1 1 1 1
1 25 34 49 49 20 7 3 1 1 255 1 1 2 3 4
15 20 17 17 6 3 2 2 2 255 2 2 2 2 1 3
2 3 2 2 2 1 1 0 255 0 1 1 3 3 3 3
3 2 1 1 1 2 255 2 2 2 4 6 58 199 199 115
96 2 2 2 2 255 3 3 3 2 3 3 3 3 2 2
2 3 3 255 4 4 3 3 1 1 4 4 3 3 3 2
2 2 255 2 2 2 2 2 4 4 4 4 3 3 3 3
255 2 3 3 3 3 9 29 29 22 22 3 2 2 2 255
2 3 3 4 9 9 33 28 28 13 4 3 3 3 255 3
3 3 6 38 53 56 53 56 13 3 1 1 255 2 3 3
3 2 3 4 6 7 4 3 1 1 1 255 1 1 1 2
19 35 30 26 9 3 3 1 1 255 0 0 0 2 6 7
18 56 56 24 1 1 1 1 255 0 0 1 1 1 1 2
2 0 2 1 1 1 255 1 1 1 1 3 4 4 3 2
2 2 1 1 1 255 2 2 2 1 1 1 2 2 3 2
2 1 1 255 1 1 1 0 1 2 3 2 2 3 2 1
2 2 255 2 2 2 1 0 1 2 3 1 1 1 1 1
1 255 1 1 1 2 2 2 2 2 2 2 1 1 1 2
255 2 2 1 1 1 4 3 4 6 3 1 1 1 255 1
1 1 2 2 2 1 1 1 1 1 0 0 1 255 1 18
40 55 91 126 94 94 50 46 1 1 1 1 255 0 0 0
1 3 19 19 14 9 2 1 1 0 255 0 0 0 0 1
3 38 38 24 2 1 0 0 0 0 1 1 1 0 3 1
0 1 1 1 1 3 6 7 9 9 4 3 1 1 1 1
255 1 1 1 3 3 4 3 2 1 1 2 2 2 255 2
2 1 2 2 3 2 2 2 2 1 1 1 255 1 3 2
2 1 1 1 1 1 1 1 1 1 255 2 1 2 2 2
2 3 3 3 3 2 1 1 1 255 1 1 1 1 1 2
6 9 9 7 3 2 1 1 255 2 2 2 3 3 2 3
3 4 2 2 2 2 2 255 2 2 1 1 1 2 2 2
1 2 2 2 3 1 255 1 1 1 2 2 3 3 2 2
1 1 1 2 255 2 4 2 2 2 4 6 2 2 2 2
2 2 2 255 2 2 2 2 2 2 3 2 1 2 2 3
3 255 4 4 4 3 3 3 3 2 1 1 1 2 2 2
255 2 2 2 2 2 2 4 4 4 4 3 3 3 255 2
3 3 3 3 4 7 8 7 4 3 3 2 2 255 2 2
3 3 4 4 4 6 6 3 3 3 4 3 255 2 3 3
3 3 4 13 13 6 3 3 2 1 255 2 2 2 1 1
2 3 4 4 2 2 1 1 1 255 1 1 1 1 1 22
2 2 2 2 3 3 3 255 0 0 0 2 2 2 2 2
2 1 1 1 0 0 255 0 0 1 1 1 1 1 2 2
2 1 1 1 255 1 1 1 1 3 3 3 1 1 2 1
1 1 1 255 1 1 2 2 1 1 2 2 3 1 1 1
1 255 1 1 1 1 1 2 2 2 1 1 1 1 1 2
255 2 2 2 2 0 1 1 3 2 2 1 1 1 1 255
1 0 1 1 2 2 2 2 2 2 1 1 1 2 255 2
1 1 1 1 1 1 1 1 2 2 2 2 255 1 1 1
1 1 1 1 1 1 1 1 0 0 1 255 1 1 2 29
34 69 50 6 6 1 1 0 0 1 255 0 0 0 0 1
2 3 2 0 0 1 1 0 255 0 0 0 0 1 1 2
2 2 1 0 0 0 0 0 1 0 0 0 2 1 0 0
1 1 1 2 2 3 1 1 2 2 2 1 1 1 255 1
1 1 2 2 2 2 1 1 1 1 2 2 255 2 2 1
2 2 2 2 2 1 2 1 1 0 255 1 2 2 2 1
1 1 1 0 0 1 1 1 255 1 1 2 2 2 1 2
2 2 1 1 1 2 2 255 2 1 1 1 1 1 2 1
4 3 3 1 1 0 255 2 2 2 2 2 1 2 1 3
1 2 2 2 2 255 3 3 2 2 2 3 2 2 1 2
2 2 3 3 255 2 2 2 2 2 2 2 2 3 1 3
2 2 255 4 4 2 1 1 1 2 2 2 2 2 2 2
2 255 3 3 2 2 1 2 3 3 1 1 1 2 2 255
3 3 3 3 3 3 3 2 3 2 3 2 3 2 255 2
2 2 2 2 1 2 1 2 3 3 3 3 255 2 2 1
1 1 3 4 4 3 3 3 3 3 2 255 3 3 4 4
4 3 3 3 3 3 3 3 3 3 255 3 3 2 2 2
3 4 2 2 2 3 3 2 255 2 2 2 2 2 2 2
1 2 0 2 0 1 1 255 1 1 1 2 2 2 1 1
1 1 2 2 2 255 0 0 0 1 2 2 0 1 0 1
1 1 0 0 255 1 1 1 0 0 1 1 1 2 2 2
1 1 255 1 1 1 1 2 3 1 1 1 1 1 1 1
1 255 1 2 2 2 2 2 2 0 2 1 2 1 0 255
0 0 1 1 1 1 0 1 0 1 255 255 255 255 255 255
255 255 255 255 255 255 255 255 255 255 255 255 255 255 255 255
255 255 255 255 255 255 255 255 255 255 255 255 255 255 255 255
255 255 255 255 255 255 255 255 255 255 255 255 255 255 255 255
255 255 255 255 255 255 255 255 255 255 255 255 255 255 255 255
255 255 255 255 255 255 255 255 255 255 255 255 255 255 255 255
255 255 255 255 255 255 255 255 255 255 255 255 255 255 255 255
255 255 255 255 255 255 255 255 255 255 2 1 1 1 1 1
2 2 1 1 1 1 1 2 1 1 1 1 255 1 1 1
2 2 2 2 1 1 1 1 2 1 255 1 1 1 1 2
3 2 2 2 2 2 1 0 255 3 3 2 2 1 1 1
1 1 1 1 1 1 255 1 1 2 2 2 1 1 1 1
1 1 1 0 2 255 1 1 1 1 2 2 3 1 1 1
1 1 0 0 255 1 2 2 1 1 1 1 1 2 2 2
2 2 3 255 3 2 1 2 2 2 255 255 255 255 255 255
255 255 255 255 255 255 255 255 255 255 255 255 255 255 255 255
255 255 255 255 255 255 255 255 255 255 255 255 255 255 255 255
255 255 255 255 255 255 255 255 255 255 255 255 255 255 255 255
255 255 255 255 255 255 255 255 255 255 255 255 255 255 255 255
255 255 255 255 255 255 255 255 255 255 255 255 255 255 255 255
255 255 255 255 255 255 255 255 255 255 255 255 255 255 255 255
255 255 255 255 255 255 255 255 255 255 255 255 255 255 255 255
255 255 255 255 255 255 255 255 255 255 255 255 255 255 255 255
255 255 255 255 255 255 255 255 255 255 255 255 255 255 255 255
255 255 255 255 255 255 255 255 255 255 255 255 255 255 255 255
255 255 255 255 255 255 255 255 255 255 255 255 255 255 255 255
255 255 255 255 255 255 255 255 255 255 255 255 255 255 255 255
255 255 255 255 255 255 255 255 255 255 255 255 255 255 255 255
255 255 255 255 255 255 255 255 0 0 1 2 255 1 1 1
2 1 1 1 1 2 2 1 2 1 2 255 1 1 1 1
2 2 0 0 0 0 1 1 0 0 255 1 1 1 1 2
2 1 1 1 1 2 3 2 255 1 1 1 2 2 2 1
1 1 1 1 1 1 1 255 1 1 1 1 1 1 1 0
0 0 0 0 1 1 255 0 0 0 0 0 0 0 0 0
0 1 0 0 255 0 0 0 1 1 0 0 1 1 1 0
0 0 0 0 0 0 1 2 255 255 255 255 255 255 255 255
255 255 255 255 255 255 255 255 255 255 255 255 255 255 255 255
255 255 255 255 255 255 255 255 255 255 255 255 255 255 255 255
255 255 255 255 255 255 255 255 255 255 255 255 255 255 255 255
255 255 255 255 255 255 255 255 255 255 255 255 255 255 255 255
255 255 255 255 255 255 255 255 255 255 255 255 255 255 255 255
255 255 255 255 255 255 255 255 255 255 255 255 255 255 255 255
255 255 255 255 255 255 255 255 2 2 2 1 1 2 2 3
255 3 3 3 3 2 2 2 4 3 2 2 2 3 255 2
2 3 1 1 1 2 1 1 1 1 2 2 2 255 2 2
2 2 1 1 2 3 3 3 2 2 2 255 2 2 1 1
2 2 2 2 2 2 2 3 3 2 255 2 2 2 2 2
1 1 1 3 4 4 3 2 255 2 3 3 2 2 2 3
3 3 2 3 2 2 3 255 3 3 3 4 3 3 3 3
2 2 2 3 3 3 255 3 3 2 2 2 2 2 2 3
3 3 3 3 255 3 2 1 2 2 2 1 1 1 1 2
1 1 1 255 1 1 1 2 2 3 1 1 0 1 1 1
0 255 1 1 0 1 0 0 0 1 0 1 0 1 1 1
255 1 1 0 0 1 1 1 1 1 2 1 1 0 255 0
0 1 1 1 1 1 1 1 1 1 1 1 1 255 0 1
0 1 1 1 1 2 1 2 1 1 0 255 0 1 1 1
0 1 1 1 1 1 1 0 0 0 255 1 1 1 2 1
1 1 1 2 2 1 2 2 1 255 1 2 1 1 1 1
0 0 0 0 0 1 0 1 255 1 1 1 1 3 3 3
2 1 1 2 3 3 255 1 1 1 2 2 1 1 1 1
1 1 1 1 0 255 1 1 1 1 1 1 1 1 1 1
1 1 1 1 255 0 0 0 1 0 0 0 0 0 0 1
0 1 255 0 0 1 1 1 0 0 0 0 0 0 0 0
0 0 0 1 1 2 2 2 1 1 1 1 1 1 1 2
3 3 2 1 1 1 0 0 255 0 1 0 1 1 1 2
1 1 1 2 2 2 255 1 1 2 6 7 7 7 4 2
2 2 3 1 255 3 3 3 2 1 1 2 2 2 1 1
1 1 255 1 1 2 2 2 2 2 2 1 1 1 1 1
1 255 0 1 1 1 3 3 6 3 3 2 1 1 1 1
255 1 2 2 2 2 2 2 3 2 2 2 2 2 2 255
3 2 2 2 2 2 2 2 2 2 2 2 2 2 255 3
3 3 3 3 4 4 4 2 2 2 2 2 255 1 2 3
3 2 1 2 2 2 1 1 1 2 1 255 1 2 2 2
1 1 3 3 3 3 2 2 1 255 2 2 2 2 2 4
3 3 2 2 3 3 3 2 255 2 2 2 2 2 2 3
3 4 4 4 3 1 255 3 3 6 6 6 4 6 4 2
2 2 2 2 3 255 3 3 3 3 3 3 3 3 2 2
3 3 4 3 255 3 3 2 2 2 2 2 2 3 3 3
3 3 255 1 1 1 2 2 2 1 1 2 1 2 2 3
1 255 0 0 0 2 2 3 3 3 1 1 1 1 1 255
0 1 1 1 0 0 0 1 0 0 0 1 1 0 255 1
1 1 1 1 2 1 1 1 1 1 1 1 255 1 0 1
2 2 2 2 2 1 1 1 1 1 1 255 0 1 0 0
0 1 1 1 1 1 0 0 0 255 0 2 2 0 0 0
1 2 1 0 0 0 1 1 255 2 2 1 2 1 1 1
1 2 2 2 2 2 2 255 1 2 1 1 1 1 1 1
1 2 2 2 0 1 255 1 1 2 3 3 3 3 3 3
3 1 1 2 255 1 1 2 2 2 1 0 0 1 2 1
1 0 0 255 0 1 2 1 2 1 2 2 1 1 1 1
1 1 255 0 0 0 2 0 0 0 0 0 0 0 0 1
255 0 1 1 1 1 1 1 1 1 1 1 0 0 0 0
0 1 1 1 2 2 1 1 1 1 1 1 1 3 4 3
2 1 1 1 1 1 255 0 0 0 1 1 2 4 4 3
2 2 1 2 255 3 4 6 18 34 34 20 18 13 3 3
3 1 255 1 1 3 1 1 3 3 6 3 3 2 1 1
255 1 1 2 3 3 3 24 24 22 4 1 1 1 2 255
2 2 2 1 3 6 28 28 6 3 3 3 1 1 255 2
3 2 2 2 8 8 8 4 3 2 2 2 1 255 2 2
2 2 2 3 3 4 4 2 2 2 2 3 255 3 4 6
13 20 17 17 14 2 2 2 2 1 255 2 2 4 6 7
3 2 3 2 2 1 1 2 1 255 1 3 3 4 4 3
4 4 4 3 2 3 1 255 1 3 2 80 121 207 230 230
46 7 6 3 3 2 255 2 2 3 2 2 1 1 1 3
4 3 3 2 255 3 3 4 6 6 8 8 8 6 3 3
3 3 2 255 3 3 3 2 3 3 4 4 3 3 3 3
3 3 255 3 3 3 2 2 2 2 2 3 3 4 4 3
255 2 3 1 4 4 4 3 3 3 3 3 1 1 1 255
0 1 0 3 13 25 25 7 4 1 1 1 0 255 0 1
1 1 0 0 0 1 1 1 1 1 1 1 255 1 0 1
1 1 3 3 3 1 2 2 2 2 255 1 1 2 2 2
2 2 2 2 1 0 1 1 2 255 1 0 0 1 1 1
2 2 1 1 0 1 0 255 0 0 0 0 0 1 7 7
7 2 1 1 1 1 255 2 2 2 2 1 1 2 2 2
2 2 2 2 2 255 2 1 1 1 1 3 3 7 3 3
2 2 1 1 255 1 1 3 3 6 19 15 15 15 7 3
2 3 255 3 2 2 2 2 2 0 3 4 3 1 1 0
0 255 0 1 1 2 3 3 3 4 4 1 1 1 1 1
255 0 0 0 2 2 3 6 4 0 0 0 0 1 255 1
1 1 1 1 2 18 2 1 1 1 1 0 0 0 0 1
0 0 2 1 1 1 1 1 1 1 4 6 6 6 4 2
1 1 1 1 255 0 1 2 3 19 68 19 14 4 2 2
1 2 255 3 12 18 36 241 255 255 255 255 139 4 3 1
255 1 1 1 1 4 18 18 18 7 7 3 0 1 255 1
2 2 4 182 182 161 161 178 178 4 2 2 2 255 2 2
3 3 6 66 110 104 89 28 6 2 2 2 255 2 2 2
2 55 56 57 57 63 20 3 1 1 1 255 1 2 2 2
2 6 8 8 8 4 3 3 2 2 255 3 6 19 20 24
28 28 23 23 3 2 2 1 255 1 3 6 12 55 60 51
41 33 3 3 3 2 2 255 2 3 4 7 6 6 6 6
4 3 2 1 1 255 3 6 102 145 181 242 255 255 230 122
7 3 3 2 255 2 3 3 2 2 3 3 1 2 2 3
2 1 255 3 3 4 7 17 17 12 12 12 12 4 3 3
3 255 2 2 3 3 3 18 18 8 7 4 4 3 2 3
255 3 3 2 2 3 4 2 2 2 3 4 3 2 255 3
3 3 4 7 13 4 3 7 8 8 3 2 1 255 1 2
22 120 148 255 255 255 58 22 6 2 1 255 0 1 1 2
2 2 2 3 2 1 1 0 0 0 255 0 0 1 1 20
20 34 60 51 11 2 1 1 255 1 1 1 2 2 11 11
22 9 2 1 1 1 2 255 1 0 0 1 2 3 4 4
4 4 1 1 1 255 0 1 2 2 3 23 29 18 12 8
7 1 1 2 255 2 2 1 1 2 3 15 7 4 2 2
2 2 2 255 2 1 1 1 3 25 17 17 19 19 2 2
1 1 255 1 2 3 30 30 30 40 40 18 11 3 2 2
255 3 2 2 2 4 9 11 20 13 7 3 2 0 0 255
0 1 3 4 8 6 4 6 6 4 2 2 1 1 255 0
0 0 2 6 9 22 22 4 1 0 0 0 255 1 1 1
1 4 96 255 255 255 87 2 1 0 0 0 1 1 0 0
2 2 1 1 1 1 2 4 44 66 68 73 73 3 2 1
1 1 255 0 2 3 23 73 117 117 88 28 3 2 1 2
255 3 12 36 255 255 255 255 255 255 255 139 2 1 255 1
1 2 4 22 34 36 52 53 44 6 2 1 255 1 2 4
166 255 255 255 204 204 231 87 4 2 1 255 2 2 3 56
66 110 111 111 100 68 28 3 2 2 255 2 2 2 46 56
56 80 104 89 82 20 3 1 1 255 1 2 2 2 14 18
14 13 12 11 2 2 1 2 255 6 19 20 24 28 28 33
28 24 23 3 2 2 255 2 3 11 44 58 72 60 57 51
61 7 3 3 2 255 3 3 3 13 7 17 8 8 4 3
3 3 3 255 3 80 145 166 175 207 255 255 255 228 122 6
2 2 255 3 4 6 4 4 9 4 2 2 4 3 2 1
255 4 4 4 14 18 18 12 12 13 30 13 4 3 3 255
3 2 3 3 25 23 25 25 39 14 6 6 3 3 255 3
2 2 2 2 6 2 2 2 2 3 3 3 255 3 3 3
4 26 35 30 35 71 71 40 8 1 1 255 2 22 148 191
213 255 255 255 255 120 22 2 1 255 1 0 1 3 4 3
3 4 7 4 3 1 1 1 255 0 0 2 20 39 60 60
71 71 51 9 2 1 255 2 2 2 2 18 58 62 58 62
40 8 2 1 1 255 1 0 0 3 3 6 4 4 6 15
4 2 1 255 1 1 3 3 23 24 29 25 13 13 13 3
2 2 255 1 1 1 2 15 20 22 19 11 4 2 2 2
2 255 2 1 2 3 12 25 9 7 19 19 4 2 1 0
255 1 3 11 30 30 30 42 45 45 18 3 3 2 255 2
2 2 12 14 14 20 20 18 18 7 3 1 1 255 1 2
4 11 9 8 8 6 7 6 3 2 1 0 255 0 0 0
6 22 28 29 38 29 4 0 0 0 255 1 1 1 4 165
255 255 255 255 255 87 2 2 1 1 1 0 0 0 2 1
1 1 1 1 2 44 109 109 100 100 94 58 4 1 1 0
255 0 2 11 46 68 96 115 88 44 28 4 2 2 255 3
14 241 255 255 255 255 255 255 255 255 3 2 255 1 1 2
22 26 26 46 53 68 53 6 3 1 255 1 3 20 166 255
221 255 204 204 219 252 46 1 1 255 0 2 6 60 85 85
95 95 95 68 68 6 3 2 255 2 2 9 66 69 55 55
80 89 89 38 6 1 1 255 3 1 3 6 19 22 15 15
12 11 8 2 1 2 255 13 19 20 30 36 36 38 34 28
23 6 3 2 255 2 3 15 44 55 58 57 41 36 61 36
7 3 2 255 3 3 6 13 6 8 13 18 13 4 3 3
4 255 6 145 185 190 185 221 255 255 255 255 228 26 3 3
255 3 3 3 2 9 17 17 19 13 13 4 1 1 255 3
4 11 15 18 18 9 9 29 30 29 8 3 3 255 2 2
4 20 33 51 44 44 44 28 18 6 4 3 255 3 2 3
2 2 2 3 2 2 2 3 3 2 255 2 2 3 46 80
80 51 104 147 122 71 13 4 2 255 8 149 194 215 236 255
255 255 255 255 58 1 1 255 1 2 7 7 6 3 3 3
6 6 3 2 1 0 255 0 1 6 51 109 109 60 60 51
49 33 4 1 255 2 2 1 15 45 98 74 62 68 50 30
6 3 2 255 1 1 2 3 3 6 3 6 15 17 14 6
3 255 1 1 3 12 23 24 24 25 13 25 24 24 3 2
255 1 1 1 3 26 20 20 13 12 11 7 2 2 2 255
1 1 3 7 14 14 13 13 19 23 6 2 1 1 255 1
7 14 22 12 22 42 63 67 58 7 3 2 255 2 2 20
24 24 20 24 20 18 18 17 6 3 1 255 1 4 9 11
8 8 8 8 15 7 6 2 1 0 255 0 0 0 28 39
38 49 55 55 40 0 0 0 255 1 1 1 165 255 255 255
255 255 255 255 3 2 2 1 0 0 0 0 2 1 1 1
1 1 12 63 109 109 73 94 94 72 15 1 1 1 255 1
3 31 58 71 89 115 115 76 44 6 2 2 255 3 8 255
255 255 255 255 255 255 255 255 62 3 255 2 2 6 26 44
28 39 44 68 53 23 2 1 255 1 6 152 166 198 198 255
255 204 188 172 163 2 1 255 1 3 56 85 76 66 64 66
89 74 94 68 3 2 255 2 3 20 62 66 46 44 39 80
87 55 18 3 2 255 1 1 3 9 31 31 19 15 12 12
8 2 2 2 255 14 20 28 33 34 38 41 36 30 19 6
4 2 255 2 8 35 45 51 57 57 56 50 61 57 4 2
2 255 2 3 4 13 13 13 17 18 18 6 4 4 4 255
7 186 196 221 221 225 253 255 255 255 255 117 6 3 255 3
3 8 3 9 9 17 19 18 13 4 1 1 255 2 3 3
15 20 20 17 26 26 26 15 6 3 2 255 2 2 4 18
33 56 49 44 39 28 31 13 6 4 255 2 2 3 3 3
2 3 3 3 2 2 3 3 255 2 2 2 56 95 115 126
147 147 114 50 19 7 3 255 4 88 215 255 236 255 255 255
255 255 181 1 1 255 2 3 4 4 4 3 3 3 4 6
6 2 1 0 255 0 1 6 76 84 76 51 60 66 66 33
9 2 255 1 1 1 15 67 121 96 84 84 84 49 8 3
1 255 1 1 1 3 3 8 3 8 15 15 14 6 3 255
1 1 3 18 25 34 25 25 25 25 19 18 3 2 255 1
1 3 25 35 26 26 13 13 12 8 6 2 2 255 2 2
7 14 18 14 13 13 26 33 6 3 1 1 255 1 7 14
24 18 30 31 63 74 68 58 4 3 255 2 2 33 33 24
14 26 20 18 20 39 6 3 1 255 1 8 9 8 3 6
8 6 7 6 6 2 1 0 255 0 1 3 39 52 38 49
55 71 55 3 0 1 255 1 0 2 187 255 255 207 203 255
255 255 76 2 1 1 0 0 0 0 1 1 1 0 1 1
33 60 63 120 96 100 96 72 23 2 1 2 255 1 2 19
49 61 68 91 123 76 44 8 4 2 255 4 8 255 255 255
255 255 255 255 255 255 62 3 255 1 2 11 26 38 38 38
39 44 29 17 4 2 255 1 6 152 224 224 213 243 243 243
219 188 180 3 2 255 2 3 44 85 76 66 51 66 89 106
120 74 3 2 255 2 8 52 74 74 74 50 39 39 61 55
18 3 2 255 1 1 3 12 31 31 18 15 18 15 2 2
2 4 255 13 17 33 39 38 38 38 35 34 12 7 4 2
255 3 14 45 53 45 45 56 50 44 44 36 6 2 2 255
2 3 4 6 17 17 22 22 26 17 6 4 2 255 9 205
251 255 255 255 253 240 255 243 240 111 6 3 255 3 3 3
3 4 4 9 17 17 13 3 3 2 255 2 3 15 31 31
30 25 26 26 26 15 4 2 2 255 2 2 9 18 56 61
61 61 49 46 45 26 6 3 255 2 3 3 4 4 4 4
4 3 3 2 3 3 255 2 2 2 56 115 136 156 159 159
50 50 19 7 2 255 2 49 247 255 252 255 255 255 255 255
181 1 0 255 3 3 4 4 3 3 2 4 4 6 4 2
2 1 255 1 1 7 76 76 73 51 94 94 67 49 22 3
255 1 1 1 9 45 96 96 84 84 67 42 18 3 1 255
1 1 1 3 6 11 6 8 6 11 11 7 3 255 1 1
2 18 34 36 36 34 19 19 19 18 2 1 255 1 1 3
8 25 33 13 13 13 13 12 6 1 2 255 2 2 7 18
18 18 18 26 36 36 25 3 2 1 255 1 11 24 45 24
45 31 42 42 44 22 9 3 255 2 2 31 35 24 14 38
38 20 15 9 3 2 1 255 1 8 9 8 6 6 8 6
11 6 3 2 2 1 255 0 1 3 39 52 49 74 55 71
46 0 0 0 255 1 1 2 214 255 255 255 207 255 255 255
76 3 1 1 0 0 0 0 1 1 1 0 1 2 40 63
94 94 50 76 76 72 23 2 2 2 255 1 1 19 49 55
61 89 101 76 20 8 2 2 255 3 6 255 255 255 255 255
255 255 255 255 41 3 255 2 4 4 19 38 38 38 31 29
22 14 2 1 255 2 4 122 228 228 213 213 243 255 255 197
180 3 2 255 2 3 44 93 76 51 42 63 94 129 129 72
3 2 255 3 8 20 67 67 74 60 50 50 56 55 12 2
2 255 1 2 3 12 22 36 28 18 18 12 2 2 4 4
255 9 17 33 38 38 36 36 35 30 9 4 3 3 255 3
13 45 53 53 45 56 58 91 50 30 6 2 2 255 2 4
4 13 17 22 22 22 17 4 4 2 2 255 7 219 255 255
255 255 240 240 243 243 212 73 6 3 255 2 3 3 3 4
3 4 13 13 3 2 3 2 255 2 3 9 35 45 30 25
30 35 34 15 4 2 2 255 3 3 6 26 61 49 61 61
73 63 61 8 3 3 255 3 2 3 4 4 8 7 6 3
2 2 2 3 255 2 2 3 40 95 136 150 150 137 50 47
19 2 1 255 1 1 247 255 255 255 255 255 255 255 49 1
1 255 2 3 2 2 3 3 3 3 4 4 4 3 2 1
255 1 1 4 62 62 62 51 99 95 94 33 3 2 255 1
1 1 3 17 76 76 76 67 67 57 22 1 1 255 1 2
2 3 7 17 17 15 11 11 9 7 2 255 1 1 2 11
34 47 38 36 19 19 19 18 2 1 255 1 1 2 6 8
25 13 13 11 9 6 2 1 2 255 2 2 2 20 20 24
24 26 36 15 14 3 1 1 255 1 3 20 39 33 45 33
52 24 30 22 9 3 255 2 2 3 4 14 14 17 20 9
9 9 3 2 1 255 2 9 9 9 9 6 8 11 13 7
3 2 2 1 255 1 1 1 17 57 79 91 87 74 29 0
0 0 255 1 1 2 209 255 255 255 255 255 255 255 9 1
1 1 0 0 0 0 1 1 1 1 1 1 25 55 64 64
64 76 41 30 4 2 2 2 255 2 2 2 19 42 55 55
61 41 15 2 2 2 255 3 4 105 255 255 255 255 255 255
255 255 18 2 255 1 2 2 11 19 33 33 20 20 17 9
2 2 255 2 4 96 228 255 228 218 213 255 255 255 170 3
2 255 2 2 33 138 144 125 46 62 120 133 129 58 6 2
255 1 3 8 67 74 84 77 60 58 58 44 3 2 2 255
2 2 3 20 22 23 18 18 12 7 3 2 2 4 255 4
14 26 39 38 36 35 33 22 9 3 3 3 255 3 6 13
53 53 38 42 49 58 44 14 6 2 2 255 2 3 4 14
24 24 22 22 14 8 4 2 2 255 6 219 255 255 255 255
255 255 255 243 139 28 6 2 255 3 3 2 2 6 9 9
14 13 2 2 2 2 255 2 3 9 38 45 38 25 35 35
35 25 2 2 2 255 3 3 6 26 51 49 51 63 73 71
51 7 2 3 255 2 2 3 4 4 4 4 3 2 2 2
3 4 255 3 3 3 13 40 55 57 137 121 102 26 4 2
1 255 1 1 3 255 255 255 255 255 255 255 8 3 2 255
2 0 1 1 3 3 3 3 6 6 4 4 2 1 255 1
2 2 11 14 47 47 94 94 58 7 3 2 255 1 2 2
3 11 35 42 42 57 57 24 3 1 1 255 1 2 3 6
6 17 17 12 7 8 8 7 2 255 1 1 2 6 11 36
36 35 22 22 25 17 2 1 255 1 1 2 6 8 20 20
19 12 9 1 1 1 2 255 2 2 2 7 22 22 14 14
17 14 14 2 2 1 255 1 2 11 28 33 52 52 52 24
24 14 3 3 255 2 2 2 4 12 14 17 13 9 4 4
2 2 1 255 2 8 9 9 9 9 13 12 12 7 2 2
2 0 255 1 1 1 2 17 46 74 74 45 4 1 0 0
255 0 1 1 13 214 255 255 255 255 255 121 2 1 1 1
1 0 0 0 0 0 1 1 2 2 3 38 64 64 76 62
38 18 2 0 1 1 255 1 2 1 3 8 13 15 13 15
2 2 2 2 255 2 3 7 171 255 255 255 255 255 255 18
3 1 255 2 2 2 4 11 19 30 22 22 13 6 3 2
255 2 4 4 183 248 248 232 255 255 255 197 3 0 1 255
2 3 3 100 138 100 89 89 129 137 72 6 3 1 255 1
3 7 24 63 90 90 109 77 56 14 2 2 2 255 2 1
2 2 11 11 11 7 6 3 2 1 1 2 255 4 11 22
26 31 31 28 18 15 4 3 3 2 255 3 3 4 31 56
51 56 51 58 45 6 3 2 2 255 2 3 4 11 15 15
6 6 4 6 3 2 3 255 4 6 255 255 255 255 228 255
255 255 139 6 3 3 255 3 3 2 2 3 3 6 13 6
3 3 3 2 255 2 2 4 19 23 33 28 39 28 25 6
2 2 2 255 3 3 3 8 49 49 51 50 51 51 9 6
3 3 255 3 2 3 3 3 3 3 2 2 2 2 3 3
255 3 2 2 2 13 22 36 55 88 47 4 3 2 0 255
1 0 1 2 201 255 255 255 255 14 3 3 2 255 1 0
0 0 1 2 3 3 3 3 3 3 2 1 255 1 2 2
2 4 20 47 58 24 7 3 2 1 255 1 2 2 2 3
11 12 18 18 18 3 2 1 1 255 2 2 2 2 6 7
17 19 11 11 7 2 1 255 1 1 1 2 6 8 25 25
22 19 19 2 1 0 255 0 1 1 4 4 11 15 15 15
1 0 1 1 2 255 2 2 2 4 9 22 14 14 14 11
2 2 2 1 255 1 1 1 4 18 28 33 51 24 23 3
3 2 255 2 2 1 1 4 4 13 13 9 4 4 2 2
1 255 1 2 8 9 9 9 15 13 12 6 2 2 0 0
255 1 1 1 1 2 15 44 44 4 2 1 1 1 255 0
2 2 3 13 209 255 255 154 91 3 1 1 1 1 0 0
0 0 0 0 2 2 2 1 2 2 25 55 64 41 4 3
1 0 0 1 255 2 2 1 1 2 3 3 3 3 2 1
1 1 255 1 2 3 7 171 171 242 242 242 6 3 1 1
255 2 2 2 2 7 11 26 20 13 4 3 2 2 255 2
1 2 4 183 232 232 232 255 170 3 1 0 1 255 2 2
3 13 100 99 95 89 95 19 3 1 3 1 255 1 3 4
13 13 90 90 109 58 14 3 2 2 2 255 1 1 1 1
2 2 3 3 3 2 2 2 1 1 255 3 3 11 18 18
18 18 14 13 3 3 3 2 255 2 2 3 3 38 40 40
42 42 3 2 2 2 3 255 2 2 3 3 11 11 6 6
6 6 3 3 2 255 3 3 8 255 255 255 255 228 255 139
6 4 3 3 255 3 3 3 3 4 3 3 3 3 4 3
3 3 255 2 2 3 3 19 23 23 24 18 6 4 2 2
2 255 3 3 3 4 8 15 28 28 28 9 7 3 1 2
255 3 3 3 3 3 3 2 2 2 2 2 2 3 255 3
3 3 2 3 4 13 22 13 4 3 2 2 1 255 1 0
0 2 4 14 14 14 8 3 2 2 2 255 1 0 0 0
1 1 1 2 3 3 2 2 1 1 255 1 2 2 2 2
4 4 12 4 4 2 1 1 255 1 1 1 1 1 1 2
2 2 1 1 1 1 1 255 1 1 1 2 2 3 2 3
0 3 0 2 0 255 0 1 1 2 2 2 3 3 4 3
3 1 0 0 255 1 0 1 1 2 2 3 15 15 4 3
1 2 2 255 1 1 1 3 4 6 6 11 11 2 2 2
2 2 255 2 1 1 1 4 8 9 12 7 3 2 2 2
255 2 1 1 1 1 3 4 3 3 3 2 2 2 1 255
1 1 2 6 7 8 13 6 4 2 1 2 0 0 255 0
1 1 2 2 0 0 3 3 2 1 1 2 255 2 2 2
2 2 3 3 9 9 3 3 1 1 1 1 1 1 0 0
0 0 1 1 1 1 2 2 2 2 2 2 2 1 1 1
1 1 255 1 2 1 2 2 2 3 2 1 1 1 1 0
255 1 2 3 3 6 9 9 7 2 2 2 1 1 255 1
2 2 2 2 2 2 2 2 2 1 2 2 255 2 2 2
3 4 116 116 114 55 4 1 1 0 0 255 1 3 2 3
3 3 6 3 2 2 1 1 1 1 255 1 3 2 4 3
6 3 2 1 1 1 2 2 2 255 1 1 1 2 2 2
3 2 2 2 2 2 2 2 255 2 3 3 3 6 6 6
2 3 3 2 2 1 255 2 2 2 1 3 3 13 13 2
2 2 3 3 3 255 2 3 3 3 2 2 6 6 3 3
3 3 3 255 3 4 4 8 83 228 219 175 4 4 4 4
3 3 255 3 3 3 3 3 3 3 2 3 6 3 3 3
255 2 3 3 3 3 4 6 3 6 4 3 3 3 3 255
3 3 3 4 4 4 4 4 4 4 3 3 2 2 255 3
3 3 3 3 3 3 3 3 2 2 1 1 255 3 3 3
2 2 1 1 1 2 2 2 2 1 1 255 1 1 1 2
2 3 2 2 2 2 2 2 2 255 2 1 0 0 1 1
1 2 2 2 1 1 2 2 255 1 1 0 0 1 1 1
2 1 1 0 0 1 255 1 1 1 1 1 1 1 1 1
1 1 2 1 2 255 1 1 1 1 2 2 1 1 0 0
0 1 1 255 0 1 1 1 1 2 3 3 1 1 1 1
1 1 255 1 0 0 0 1 1 2 1 2 1 1 1 1
2 255 1 1 2 3 3 3 3 2 2 2 1 2 2 2
255 1 1 1 1 2 2 4 3 2 2 2 2 2 255 2
1 1 1 1 1 1 1 2 2 2 2 2 2 255 2 2
2 1 3 2 2 1 1 1 1 1 1 1 255 0 0 0
0 0 0 0 0 0 1 1 1 2 255 2 2 0 0 1
1 1 1 0 1 0 0 0 1 1 1 1 0 0 0 0
1 0 0 0 1 1 1 1 1 1 2 1 1 1 1 1
255 1 1 1 2 2 2 2 2 1 2 1 1 0 255 2
2 2 2 2 2 2 2 2 2 2 1 1 255 1 2 2
2 2 1 1 1 1 1 1 1 1 255 2 2 2 3 3
2 3 3 3 1 1 1 1 0 255 0 1 1 3 3 3
2 2 2 2 1 1 3 1 255 2 3 2 2 2 2 1
1 1 1 1 2 2 3 255 2 2 1 2 2 2 2 2
2 2 2 2 2 2 255 2 2 1 2 3 3 2 2 2
2 2 2 2 255 1 1 1 1 1 2 2 2 2 2 1
1 2 2 255 2 3 3 1 1 2 2 2 2 2 3 4
2 255 2 2 4 4 2 6 4 4 2 2 2 3 2 2
255 3 3 3 4 3 2 3 3 3 4 3 4 3 255 2
3 3 3 3 3 4 3 3 3 3 3 2 2 255 2 2
3 3 3 3 2 4 3 3 2 2 2 1 255 255 255 255
255 255 255 255 255 255 255 255 255 255 255 255 255 255 255 255
255 255 255 255 255 255 255 255 255 255 255 255 255 255 255 255
255 255 255 255 255 255 255 255 255 255 255 255 255 255 255 255
255 255 255 255 255 255 255 255 255 255 255 255 255 255 255 255
255 255 255 255 255 255 255 255 255 255 255 255 255 255 255 255
255 255 255 255 255 255 255 255 255 255 255 255 255 255 255 255
255 255 255 255 255 255 255 255 255 255 255 255 255 255 255 255
255 255 255 255 255 255 255 255 255 255 255 255 255 255 255 255
255 255 255 255 255 255 255 255 255 255 255 255 255 255 255 255
255 255 255 255 255 255 255 255 255 255 255 255 255 255 255 255
255 255 255 255 255 255 255 255 255 255 255 255 255 255 255 255
255 255 255 255 255 255 255 255 255 255 255 255 255 255 255 255
255 255 255 255 255 255 255 255 255 255 255 255 255 255 255 255
255 255 255 255 255 255 255 255 255 255 255 255 255 255 255 255
255 255 255 255 255 255 255 255 255 255 255 255 255 255 255 255
255 255 255 255 255 255 255 255 255 255 255 255 255 255 255 255
255 255 255 255 255 255 255 255 255 255 255 255 255 255 255 255
255 255 255 255 255 255 255 255 255 255 255 255 255 255 255 255
255 255 255 255 255 255 255 255 255 255 255 255 255 255 255 255
255 255 255 255 255 255 255 255 255 255 255 255 255 255 255 255
255 255 255 255 255 255 255 255 255 255 255 255 255 255 255 255
255 255 255 255 255 255 255 255 255 255 255 255 255 255 255 255
255 255 255 255 255 255 255 255 255 255 255 255 255 255 255 255
255 255 255 255 255 255 255 255 255 255 255 255 255 255 255 255
255 255 255 255 255 255 255 255 255 255 255 255 255 255 255 255
255 255 255 255 255 255 255 255 255 255 255 255 255 255 255 255
255 255 255 255 255 255 255 255 255 255 255 255 255 255 255 255
255 255 255 255 255 255 255 255 255 255 255 3 3 3 2 2
2 3 3 3 4 3 2 0 255 2 3 2 1 1 1 1
1 2 2 3 1 1 1 255 1 2 1 1 1 1 1 1
1 1 2 1 1 255 2 2 1 1 1 1 1 1 1 1
0 1 1 1 255 1 1 0 0 1 1 1 1 1 1 1
1 1 255 0 1 1 1 0 0 1 1 1 1 1 1 1
3 255 1 1 2 2 2 1 1 1 2 1 1 1 1 255
0 1 1 1 1 2 3 2 1 1 1 1 2 2 255 1
0 0 1 1 1 1 1 1 1 1 1 1 2 255 1 1
1 0 0 1 0 1 0 1 0 1 2 2 255 1 0 2
2 2 1 1 0 1 1 2 2 2 255 1 1 2 1 1
1 1 1 1 2 2 2 1 1 255 1 0 1 1 2 1
1 1 1 1 1 1 1 1 255 2 0 0 0 1 1 1
0 0 0 0 0 0 255 1 0 0 0 0 0 0 1 1
1 0 0 1 1 1 1 1 0 0 3 2 0 0 1 0
1 2 2 1 1 1 2 1 2 0 1 0 255 1 1 1
1 2 2 2 3 1 1 2 2 1 255 1 2 2 2 1
1 0 1 2 2 2 3 3 255 2 2 2 2 2 2 2
1 1 1 1 1 1 255 2 2 1 1 2 2 2 2 1
1 1 2 2 2 255 1 1 1 0 1 2 1 2 1 1
1 2 1 1 255 2 2 2 1 0 1 1 2 2 1 2
1 2 2 255 3 2 1 1 1 1 2 2 2 2 2 2
3 2 255 1 2 2 2 2 2 2 2 1 2 2 2 2
255 2 1 2 3 3 3 3 3 1 2 1 1 1 2 255
2 2 3 2 1 1 1 2 2 2 2 2 1 255 1 2
2 2 1 1 1 2 2 2 2 2 2 2 255 1 2 2
2 2 2 2 1 2 3 3 3 2 255 1 2 3 2 2
2 2 2 2 3 3 4 4 2 255 1 1 1 3 3 3
1 3 2 2 2 2 2 2 255 4 3 3 2 3 3 3
3 3 2 2 2 2 255 2 3 3 2 3 2 2 1 1
2 2 2 1 1 255 2 2 1 1 1 1 1 1 2 1
1 1 1 255 2 1 1 1 1 2 1 1 1 1 1 2
2 2 255 1 0 0 0 1 1 1 1 1 1 1 1 1
255 1 2 1 1 1 0 1 1 1 1 1 1 1 1 255
1 1 1 2 1 1 1 2 3 1 1 1 1 255 0 0
1 1 1 0 1 1 1 0 0 1 2 2 255 1 0 1
1 1 1 1 1 1 1 1 1 2 2 255 1 1 0 0
0 1 0 0 0 1 1 1 2 2 255 1 1 2 2 3
2 1 0 0 2 2 2 2 255 1 1 2 2 2 1 1
1 2 2 1 1 0 1 255 1 1 1 1 1 1 2 2
1 1 1 1 1 1 255 1 0 0 0 2 1 1 0 0
0 0 0 0 255 1 1 0 1 2 1 1 1 1 0 0
0 1 0 0 0 0 0 0 3 2 1 1 2 2 2 2
2 2 2 2 2 1 1 1 2 255 2 2 3 2 1 2
6 6 4 3 1 2 2 1 255 1 3 2 2 1 1 1
2 2 2 0 3 1 255 2 3 3 2 2 2 7 9 3
3 1 1 1 1 255 1 1 1 1 3 2 2 1 1 1
1 1 2 255 1 1 1 1 2 3 2 3 1 1 1 2
2 2 255 2 1 1 0 0 0 1 2 2 1 2 2 2
1 255 2 2 1 1 1 1 2 3 2 2 2 2 3 2
255 1 2 2 2 2 2 2 2 1 2 2 2 2 255 2
2 3 3 3 3 3 2 1 1 1 2 2 2 255 3 2
3 2 1 1 2 3 2 2 2 2 1 255 1 2 2 2
1 2 2 2 2 2 2 2 2 2 255 1 1 1 2 2
2 2 1 3 3 3 2 2 255 1 1 2 1 2 2 2
2 2 2 3 3 4 3 255 3 3 1 4 4 4 2 3
2 2 2 3 2 2 255 3 3 3 2 3 3 3 2 2
2 2 2 2 255 2 2 3 3 3 2 2 2 2 2 2
2 1 1 255 1 2 1 1 1 2 1 2 2 2 1 1
1 255 2 1 2 2 2 2 2 2 1 2 2 2 2 1
255 1 1 0 0 1 1 1 1 1 1 1 1 1 255 1
1 1 1 0 0 1 1 1 1 1 0 1 0 3 255 2
1 1 1 1 2 3 3 2 2 1 1 0 255 0 1 1
1 1 1 1 1 1 1 2 2 2 255 0 0 1 1 1
1 1 1 2 2 2 1 1 1 255 1 0 1 0 2 2
2 1 3 1 1 1 1 1 255 1 1 2 2 4 4 3
1 0 0 0 2 2 255 1 1 2 2 2 1 1 1 1
1 1 1 0 1 255 1 1 1 1 1 1 1 1 1 1
2 2 2 1 255 0 0 0 2 4 4 2 0 0 0 1
0 0 255 1 1 0 0 2 2 2 1 1 1 1 1 0
0 0 0 0 0 0 3 2 1 2 2 2 2 1 2 2
2 2 2 1 1 1 2 255 2 2 4 6 8 87 87 39
18 4 3 2 1 1 255 1 2 2 2 2 2 2 3 3
3 2 2 1 255 1 3 3 3 2 9 22 84 84 8 3
1 1 1 255 1 1 1 3 4 2 2 1 1 1 1 1
1 255 1 1 1 2 2 3 3 3 1 1 2 2 2 1
255 1 1 1 0 0 0 2 2 2 2 2 2 2 1 255
1 1 1 1 1 1 1 1 1 2 2 2 2 1 255 1
2 1 1 1 2 2 2 1 2 2 2 2 255 2 3 4
3 3 3 3 1 1 1 1 2 2 3 255 3 3 3 3
1 1 1 2 2 2 2 3 2 255 2 1 1 1 1 2
2 2 2 2 2 2 2 2 255 1 1 2 2 2 2 2
3 3 2 3 1 2 255 2 1 1 1 2 2 2 2 2
3 3 2 2 2 255 2 3 3 4 4 4 4 4 3 3
3 3 3 2 255 3 2 2 2 2 3 3 2 2 2 3
2 2 255 2 1 2 4 4 2 2 2 1 1 1 2 2
2 255 2 2 1 1 1 2 2 2 2 2 1 1 1 255
1 0 2 3 2 2 2 2 2 2 2 4 2 2 255 0
0 0 1 1 1 1 1 1 2 2 1 1 255 1 1 1
1 0 1 2 2 1 1 1 1 1 0 1 255 1 1 2
3 30 39 39 3 3 2 1 1 0 255 0 1 0 1 1
1 1 1 2 2 2 1 1 255 0 0 1 1 2 2 2
2 2 2 2 1 1 1 255 1 1 2 3 3 6 14 15
15 6 3 2 2 2 255 1 1 2 2 3 4 4 4 0
1 0 2 2 255 2 1 2 2 2 2 2 4 4 2 1
1 1 1 255 1 1 1 1 1 3 3 2 2 2 3 2
2 1 255 0 1 1 3 8 11 11 9 2 1 2 1 0
255 1 1 1 1 12 30 47 47 13 2 2 1 0 0 0
1 0 0 0 1 1 1 2 2 2 2 1 1 3 3 3
3 2 1 1 1 255 2 2 6 34 144 159 159 143 90 39
4 2 1 2 255 1 0 2 2 14 14 14 14 14 6 3
2 1 255 2 3 2 3 38 255 255 255 255 255 118 2 1
1 255 1 1 1 4 7 2 2 2 1 1 1 1 1 255
1 1 2 3 4 25 9 3 3 1 2 2 2 1 255 1
1 1 1 0 0 2 2 2 2 2 2 1 0 255 1 1
1 1 1 3 1 1 1 2 2 2 3 3 255 3 2 1
1 1 2 3 3 2 3 2 2 2 255 3 3 3 3 2
1 3 2 1 1 1 2 3 3 255 3 3 3 3 3 3
3 3 2 2 2 2 3 255 2 1 2 2 2 2 3 3
2 2 2 2 2 2 255 2 1 2 2 2 3 3 3 3
2 2 1 2 255 2 2 2 1 1 3 3 3 3 3 3
2 2 2 255 2 3 3 3 4 4 4 4 3 3 3 3
3 3 255 2 2 2 2 2 2 2 2 2 2 2 2 2
255 3 3 2 3 2 2 1 2 2 2 3 2 1 1 255
1 1 1 2 3 39 40 28 14 3 2 1 1 255 1 1
3 3 2 2 2 4 2 2 2 2 2 1 255 1 1 1
1 1 1 1 1 1 1 2 1 1 255 1 1 1 1 1
1 3 6 31 3 3 1 1 1 1 255 0 2 3 34 255
255 255 255 88 2 1 1 1 255 1 1 1 2 4 12 45
45 19 3 2 1 1 255 0 1 1 2 3 8 9 7 7
6 3 3 1 1 255 1 1 2 11 28 30 30 39 36 31
8 3 2 2 255 1 1 1 2 3 14 18 18 8 2 0
1 1 255 2 2 2 2 3 6 36 57 57 22 2 1 1
0 255 0 0 1 1 6 11 96 96 69 9 4 2 1 1
255 0 1 3 8 11 15 15 17 17 3 2 2 1 255 4
4 4 3 89 252 255 255 212 30 13 2 1 1 2 2 0
0 0 1 1 1 2 2 2 2 1 1 1 6 11 6 3
2 1 1 255 2 3 40 111 144 144 144 143 126 95 19 6
2 2 255 1 0 2 14 41 41 41 23 18 18 4 2 2
255 2 3 3 38 255 255 255 255 255 255 255 118 1 1 255
1 1 4 7 17 2 2 2 1 0 0 1 1 255 1 2
3 7 9 25 9 9 4 1 2 2 2 2 255 1 1 1
1 1 2 2 2 2 4 3 1 1 1 255 1 1 1 1
1 2 2 2 2 2 2 1 2 3 255 3 1 1 1 2
7 7 7 4 3 2 2 2 255 3 3 3 2 2 1 2
3 2 1 1 2 3 3 255 2 3 3 3 3 4 9 9
4 2 2 2 2 255 2 2 2 2 2 3 3 2 1 1
1 2 2 3 255 2 1 1 2 2 2 2 3 3 2 2
1 2 255 2 2 2 2 2 3 4 4 3 3 3 2 2
2 255 3 3 4 4 6 6 11 11 6 4 3 3 3 3
255 2 2 1 2 2 2 4 4 6 4 3 2 2 255 3
3 3 3 3 4 3 2 2 2 4 4 2 1 255 2 2
1 3 40 45 45 39 22 3 1 1 1 255 1 1 3 1
1 2 2 6 2 6 2 2 2 1 255 1 1 1 1 1
1 1 1 1 1 1 1 1 255 1 1 2 2 3 4 6
31 39 31 3 3 1 1 1 255 1 3 34 255 255 255 255
255 255 88 1 1 1 255 1 1 1 2 12 52 80 117 182
19 3 1 1 255 1 1 2 2 4 18 25 25 49 45 12
3 1 1 255 1 1 11 14 28 30 30 34 26 23 23 8
3 1 255 1 1 2 6 18 20 40 51 40 11 1 1 0
255 2 2 2 3 14 66 57 63 67 67 28 3 1 0 255
0 0 1 6 15 129 239 255 224 69 9 2 1 1 255 1
1 6 15 15 15 13 28 28 17 3 2 2 255 4 6 7
89 252 255 255 255 255 220 20 2 1 0 1 1 0 0 0
1 1 2 2 2 2 2 1 2 6 11 12 12 6 2 2
2 255 3 30 94 111 111 115 117 117 117 126 90 7 2 2
255 1 1 3 15 41 33 14 14 14 18 4 3 2 255 2
2 4 255 255 255 255 255 255 255 255 226 2 2 255 3 4
4 3 3 1 3 3 2 1 1 2 2 255 2 1 3 7
34 34 36 11 7 3 2 3 2 2 255 3 3 0 1 2
2 3 11 14 8 3 2 1 1 255 2 2 2 2 2 2
2 2 3 2 2 1 3 3 255 3 1 2 2 7 20 9
8 7 4 2 2 2 255 3 3 2 2 2 1 2 3 7
1 1 2 3 2 255 2 4 3 3 4 11 12 17 15 4
2 2 2 255 2 3 3 3 3 4 3 3 1 1 2 2
2 3 255 1 1 1 3 3 3 3 4 6 6 2 2 1
255 2 3 2 2 2 4 7 15 8 3 3 3 3 3 255
3 2 2 2 4 11 12 13 12 6 3 3 3 3 255 2
2 2 2 2 2 4 6 6 6 2 2 2 255 3 3 3
3 4 6 6 6 4 4 6 4 1 1 255 2 2 2 26
40 40 40 26 6 3 2 2 1 255 2 2 2 1 1 7
12 9 7 6 4 2 1 1 255 1 1 1 1 1 0 1
1 1 1 1 1 1 255 0 1 1 2 4 6 9 6 39
45 39 1 1 1 1 255 1 4 176 255 255 255 255 255 255
255 19 2 1 255 1 1 1 1 52 80 250 250 247 67 4
2 1 255 1 1 1 2 18 25 25 25 46 46 45 2 1
1 255 1 1 11 13 18 28 35 35 15 15 24 24 1 1
255 1 1 2 18 69 61 84 84 84 22 11 1 1 255 2
2 2 7 87 89 68 67 67 63 29 3 2 1 255 1 1
1 15 96 239 255 255 255 186 34 2 2 1 255 0 2 6
18 18 12 11 11 9 4 3 2 2 255 2 7 20 178 252
255 255 255 255 255 220 4 1 0 0 0 0 0 0 1 1
2 2 2 1 1 1 3 6 8 12 12 4 2 2 2 255
6 40 111 134 111 114 115 115 117 132 132 9 2 2 255 1
1 7 47 47 33 15 22 23 22 4 3 2 255 2 2 39
255 255 255 255 255 255 255 255 255 3 2 255 3 3 3 3
3 3 13 13 13 8 4 3 2 255 1 1 1 1 24 11
11 11 7 7 2 3 2 2 255 3 2 1 1 2 2 18
18 19 14 4 3 1 1 255 2 2 2 2 1 1 2 4
12 4 3 3 2 3 255 2 1 2 2 14 14 9 8 7
7 2 2 2 255 2 1 1 2 2 1 7 8 31 3 2
1 2 2 255 3 4 3 4 7 11 11 17 15 9 3 2
1 255 1 3 2 3 3 4 4 4 6 2 2 1 1 3
255 1 1 2 2 3 3 6 7 11 7 3 3 2 255 2
2 2 2 3 4 19 19 14 4 3 3 2 2 255 2 2
2 4 9 11 14 13 12 8 4 3 4 4 255 1 1 3
3 6 13 8 8 12 8 3 2 2 255 3 3 3 3 6
26 26 26 19 19 8 6 2 1 255 2 2 2 3 4 4
3 3 3 3 1 2 1 255 2 2 2 1 2 17 66 24
28 24 6 2 2 2 255 1 1 1 3 3 2 2 4 6
2 1 1 0 255 0 1 1 3 7 36 17 9 9 39 39
4 2 1 1 255 1 4 255 255 255 255 255 255 255 255 46
2 1 255 1 1 1 1 52 105 255 250 199 41 3 2 1
255 1 1 1 2 15 14 29 6 34 34 8 2 2 1 255
1 1 11 14 18 22 35 25 25 23 24 23 1 1 255 1
2 8 23 71 71 71 84 84 14 11 1 1 255 2 2 2
8 107 107 68 53 63 62 29 6 2 2 255 2 1 2 17
164 255 255 255 255 186 22 2 2 1 255 1 2 6 9 23
18 11 11 9 8 3 2 2 255 1 4 20 181 252 255 255
255 255 255 255 4 1 0 0 0 0 0 0 1 1 2 2
2 3 3 3 4 4 4 4 7 4 3 2 2 255 3 30
111 142 114 114 114 115 123 132 80 9 1 1 255 0 1 6
17 40 33 26 26 34 26 13 3 3 255 1 3 39 255 255
255 255 255 255 255 255 255 3 2 255 1 3 1 3 1 1
4 14 17 18 8 3 2 255 2 1 2 1 7 11 11 11
7 19 4 3 2 2 255 1 1 2 2 3 11 19 34 34
25 4 3 1 1 255 2 2 2 2 2 1 4 14 14 11
4 3 3 2 255 2 2 2 4 6 8 14 8 8 8 3
2 1 255 1 1 1 2 2 2 8 42 50 42 4 1 2
1 255 2 2 2 3 9 11 11 11 9 9 3 2 2 255
2 1 2 2 3 4 4 6 17 15 8 2 1 1 255 2
3 3 4 3 6 22 22 14 11 7 2 1 255 3 4 3
2 3 4 7 19 8 3 3 2 2 1 255 2 2 1 2
7 11 13 13 12 9 4 4 4 4 255 2 3 3 6 13
15 13 8 9 8 4 2 2 255 3 3 3 3 14 53 40
40 29 28 17 4 3 2 255 2 2 2 2 3 3 3 2
2 3 3 3 1 255 2 3 2 2 2 110 196 255 196 109
47 4 2 2 255 1 0 2 3 3 3 4 22 17 6 1
0 0 255 0 0 0 0 7 22 22 17 23 51 39 4 2
1 1 255 1 3 255 255 255 255 255 255 255 255 46 2 2
255 1 1 1 1 29 250 255 255 109 6 3 2 2 255 2
1 1 1 15 14 3 3 22 8 3 1 0 1 255 1 1
2 18 28 28 28 24 25 30 35 15 3 1 255 2 2 3
28 77 96 96 87 61 14 2 1 0 255 0 2 2 8 105
105 77 68 67 62 17 4 2 2 255 1 1 2 20 164 255
255 255 209 147 15 1 2 1 255 1 2 3 7 11 18 12
12 9 7 3 2 2 255 2 3 4 178 194 255 255 255 255
255 255 39 2 0 0 0 0 0 0 1 1 1 2 3 3
3 3 4 8 4 8 4 4 3 2 2 255 2 6 101 142
134 158 137 137 137 85 63 4 1 1 255 1 1 2 7 17
55 55 62 63 34 12 3 2 255 2 2 14 255 255 255 255
255 255 255 255 255 3 2 255 1 2 1 7 4 4 4 13
17 18 3 2 1 255 1 1 2 2 4 17 17 19 19 19
4 3 2 2 255 2 1 2 2 3 4 31 42 25 14 4
3 1 1 255 1 1 2 2 2 1 3 4 11 4 4 3
3 1 255 2 2 2 3 6 14 14 12 9 6 2 2 2
255 2 1 2 2 2 2 8 18 44 17 3 2 2 1 255
2 2 2 3 7 11 9 9 9 7 2 2 2 255 3 3
2 2 3 3 4 18 20 19 4 2 2 2 255 2 3 3
3 1 6 7 18 14 7 4 3 2 255 3 3 3 2 2
3 3 3 3 3 3 2 1 1 255 2 2 2 3 7 9
12 11 9 4 3 3 2 2 255 2 3 3 4 7 13 12
8 8 6 4 4 2 255 3 2 3 3 7 34 31 31 28
19 4 3 3 2 255 2 2 2 2 3 2 2 2 2 4
3 3 1 255 2 3 2 2 4 171 255 255 255 255 109 17
2 2 255 1 0 1 1 1 1 3 13 12 6 0 0 0
255 0 0 0 0 3 22 23 24 51 51 33 2 2 1 1
255 1 3 112 255 255 255 255 255 255 104 3 2 2 255 2
1 1 1 24 29 109 109 11 3 2 1 2 255 2 2 1
2 8 14 6 6 6 6 4 2 2 2 255 1 1 1 11
29 29 29 25 30 45 30 12 2 1 255 2 2 3 13 28
71 71 57 18 3 2 1 0 255 0 0 2 6 15 77 53
53 62 30 6 4 3 2 255 2 1 2 6 41 187 218 194
147 30 3 2 2 1 255 1 1 3 4 12 18 18 23 9
4 2 1 1 255 2 3 3 46 203 255 255 255 255 255 180
4 1 0 0 0 0 0 0 3 1 1 1 3 3 3 3
7 8 8 15 14 8 3 3 3 255 2 2 56 142 142 158
150 150 150 80 14 1 1 1 255 1 1 3 4 6 33 55
60 46 26 3 3 2 255 1 2 8 26 255 255 255 255 255
255 255 242 2 1 255 1 2 1 2 3 3 4 13 17 4
2 2 1 255 1 1 2 2 3 4 19 19 19 13 4 2
2 1 255 1 2 2 2 3 3 4 19 19 6 3 3 1
1 255 1 1 2 2 2 2 2 2 3 3 3 3 3 1
255 2 1 2 2 4 8 12 8 6 3 2 2 2 255 2
2 2 2 2 3 4 11 17 3 3 2 4 2 255 2 2
2 3 4 6 4 6 6 4 2 2 2 255 3 3 4 4
4 3 4 7 19 8 2 2 2 2 255 2 2 2 4 3
4 6 11 11 4 2 2 2 255 3 2 2 2 2 3 3
2 2 2 3 2 1 1 255 2 2 2 3 3 7 3 3
3 3 3 3 2 2 255 3 3 2 2 3 7 8 8 6
6 3 3 2 255 2 2 3 3 6 7 14 31 7 3 2
2 3 3 255 0 1 1 1 3 1 2 2 2 4 3 3
3 255 3 3 2 2 3 36 187 255 255 255 204 17 3 1
255 1 0 1 1 1 1 2 3 3 2 1 1 2 255 0
0 0 0 0 6 14 23 23 23 1 0 0 1 1 255 1
3 1 112 255 255 255 255 192 4 2 2 1 255 2 1 1
1 1 1 11 11 3 2 1 0 0 255 1 0 0 0 1
2 6 6 4 3 3 1 2 2 255 1 1 1 2 11 24
24 24 29 29 13 2 2 1 255 1 2 2 2 3 7 14
18 6 3 2 1 0 255 0 0 2 3 3 9 26 26 19
7 4 3 3 2 255 1 2 2 2 4 2 47 62 62 3
2 2 2 1 255 1 1 1 3 11 17 17 15 7 2 2
2 2 255 3 2 2 3 46 194 177 177 180 180 4 1 1
1 0 0 0 0 0 1 1 2 1 2 1 2 3 7 12
13 15 8 4 3 3 2 255 2 1 11 51 51 104 137 137
137 51 3 2 2 2 255 1 1 1 3 4 6 20 33 12
3 3 2 2 255 0 0 2 11 26 255 255 255 255 255 242
2 2 1 255 2 1 1 2 4 4 4 13 4 2 1 2
1 255 1 1 2 3 3 6 22 24 14 7 2 2 2 0
255 2 2 2 2 2 2 3 4 6 3 3 2 2 2 255
1 2 3 3 2 1 1 2 2 3 3 2 2 2 255 2
1 0 0 3 4 4 3 3 3 2 2 2 255 3 3 3
2 2 2 3 3 3 3 2 2 2 3 255 2 2 3 3
4 4 3 3 4 4 2 2 2 255 3 3 3 4 3 3
3 3 4 3 2 3 2 2 255 2 2 2 3 3 3 3
2 2 2 2 2 2 255 2 2 2 2 3 3 1 1 2
2 4 1 1 1 255 2 3 3 3 3 2 2 2 3 3
2 3 2 4 255 3 3 2 2 2 4 4 4 3 2 2
2 2 255 2 3 3 3 3 4 3 3 3 3 2 2 2
2 255 0 1 1 2 3 3 3 3 3 3 3 3 1 255
3 3 2 2 3 4 36 187 255 255 129 12 3 1 255 0
0 0 1 1 1 1 1 1 2 1 2 2 255 0 0 0
0 0 3 6 8 6 1 0 0 0 0 0 255 1 1 1
1 87 255 255 192 4 2 2 1 0 255 2 1 1 1 1
1 1 2 1 1 1 0 0 255 0 0 0 1 1 1 2
2 4 2 1 1 1 2 255 0 1 1 1 2 2 11 23
23 13 2 1 1 1 255 1 2 2 1 1 3 3 3 2
1 0 1 1 255 0 1 2 2 2 2 3 3 2 1 2
2 2 2 255 1 1 2 2 2 1 1 1 1 1 2 2
3 3 255 1 1 1 2 3 12 12 2 1 1 1 2 2
255 2 2 1 2 8 33 30 35 30 2 1 1 1 1 1
1 0 0 0 1 1 1 1 1 1 2 3 7 12 12 13
8 6 4 3 3 255 1 1 1 11 18 42 30 51 30 2
2 1 2 2 255 1 1 1 3 3 3 6 6 3 1 1
1 2 255 0 1 3 8 8 7 7 26 26 22 3 2 1
1 255 2 2 1 3 6 6 6 6 4 2 1 2 2 255
2 2 2 3 3 4 6 7 3 2 2 2 2 2 255 2
2 2 2 2 2 3 3 3 2 2 2 2 2 255 2 2
2 2 2 1 1 1 3 2 1 2 2 2 255 2 1 0
0 2 3 3 3 3 2 2 3 3 255 3 3 3 3 3
2 3 3 3 2 2 2 2 3 255 3 3 3 3 2 2
2 2 3 2 2 2 3 255 3 3 4 4 4 2 2 2
2 3 3 3 2 2 255 1 1 2 2 3 4 3 1 1
1 2 2 2 255 3 2 3 3 3 2 2 2 2 2 2
1 2 2 255 3 3 2 2 2 2 2 2 2 2 2 3
4 4 255 3 2 2 2 2 2 4 4 3 2 2 2 3
255 3 4 3 2 2 2 3 3 3 2 2 2 2 2 255
2 2 2 1 1 3 3 3 2 1 1 1 1 255 1 2
2 3 3 3 3 3 40 40 12 1 1 1 255 0 0 0
1 3 2 2 2 1 2 1 2 1 255 0 1 1 2 0
1 2 4 1 0 0 0 1 1 0 255 0 1 1 1 1
2 2 1 1 2 2 1 0 255 1 1 1 2 1 1 1
1 1 1 1 0 0 255 1 0 0 1 1 1 1 2 2
1 1 1 1 2 255 1 1 1 1 1 1 1 1 3 3
2 1 3 3 255 1 2 2 1 1 1 2 1 0 0 0
1 1 255 1 2 2 2 2 2 2 2 1 1 1 2 2
1 255 0 1 1 2 1 1 1 1 1 0 1 1 2 3
255 1 1 1 1 2 2 2 2 1 1 1 2 2 255 2
2 2 4 4 4 8 14 7 2 1 1 1 1 1 1 0
0 0 1 1 1 1 2 2 2 3 6 12 12 13 8 7
6 3 2 255 1 1 1 3 3 3 2 2 2 2 2 2
2 2 255 1 1 1 2 2 2 1 1 1 1 1 2 0
255 1 1 3 3 3 2 2 4 4 3 2 1 0 1 255
1 1 3 6 55 18 4 2 2 1 2 2 3 255 2 2
2 3 3 2 2 2 2 2 2 2 1 1 255 2 2 2
2 2 3 3 3 2 2 2 2 2 2 255 2 2 2 2
2 1 1 1 2 2 1 1 2 3 255 3 1 1 1 3
3 3 3 3 2 2 2 2 255 1 2 2 2 2 1 2
2 2 2 2 3 2 3 255 3 4 2 2 1 1 2 3
3 2 3 3 3 255 2 3 4 3 4 2 2 2 2 3
3 2 2 1 255 2 3 2 1 2 3 4 2 2 2 2
2 2 255 3 3 3 2 2 2 2 2 3 2 2 1 2
3 255 3 2 2 2 2 2 2 2 2 3 3 3 3 4
255 3 3 3 3 3 2 1 2 2 2 2 2 3 255 3
3 3 2 2 2 3 3 3 2 2 2 2 2 255 3 2
2 2 2 3 3 3 1 1 1 1 1 255 2 2 3 3
3 2 2 3 3 3 1 1 1 1 255 1 0 1 1 2
2 1 2 2 2 1 1 1 255 0 1 1 1 1 1 1
2 2 0 0 0 0 0 0 255 0 1 1 1 1 1 1
1 1 1 2 1 1 255 1 1 1 2 1 2 1 1 1
0 0 0 0 255 2 2 1 1 1 1 1 1 1 1 1
0 1 2 255 0 1 1 1 0 0 0 1 1 2 1 2
2 2 255 1 1 1 1 0 1 1 1 1 1 1 1 1
255 1 1 1 2 2 1 1 1 1 1 1 2 2 1 255
1 1 1 2 1 1 1 1 1 1 1 1 2 2 255 2
1 1 1 2 2 1 1 1 1 1 1 1 255 1 1 2
2 2 2 2 7 2 2 1 1 1 1 1 1 1 1 1
3 1 1 2 2 2 2 3 6 9 13 14 13 8 7 3
2 255 1 1 1 3 3 2 2 2 2 2 2 2 2 2
255 1 1 1 2 2 1 1 1 0 1 1 1 0 255 1
1 3 3 2 1 1 2 3 3 2 1 0 1 255 1 1
3 55 156 3 2 2 2 2 2 2 2 255 2 2 2 2
2 2 2 2 2 2 2 2 2 1 255 3 3 3 2 2
3 2 2 1 2 2 2 1 1 255 2 2 2 2 2 1
1 2 2 1 0 0 3 3 255 3 1 1 2 3 2 3
3 3 1 2 2 2 255 1 2 2 2 2 1 1 2 2
2 2 3 3 3 255 3 3 2 2 1 1 1 2 2 3
3 3 2 255 3 3 3 3 3 1 2 2 2 3 2 2
2 1 255 2 3 1 1 1 2 2 2 3 3 2 1 0
255 3 3 3 2 1 1 1 2 3 3 2 2 2 3 255
2 1 1 2 2 2 2 2 2 2 3 3 3 2 255 255
255 255 255 255 255 255 255 255 255 255 255 255 255 255 255 255
255 255 255 255 255 255 255 255 255 255 255 255 255 255 255 255
255 255 255 255 255 255 255 255 255 255 255 255 255 255 255 255
255 255 255 255 255 255 255 255 255 255 255 255 255 255 255 255
255 255 255 255 255 255 255 255 255 255 255 255 255 255 255 255
255 255 255 255 255 255 255 255 255 255 255 255 255 255 255 255
255 255 255 255 255 255 255 255 255 255 255 255 255 255 255 255
255 255 255 255 255 255 255 255 255 255 255 255 255 255 255 255
255 255 255 255 255 255 255 255 255 255 255 255 255 255 255 255
255 255 255 255 255 255 255 255 255 255 255 255 255 255 255 255
255 255 255 255 255 255 255 255 255 255 255 255 255 255 255 255
255 255 255 255 255 255 255 255 255 255 255 255 255 255 255 255
255 255 255 255 255 255 255 255 255 255 255 255 255 255 255 255
255 255 255 255 255 255 255 255 255 255 255 255 255 255 255 255
255 255 255 255 255 255 255 255 255 255 255 255 255 255 255 255
255 255 255 255 255 255 255 255 255 255 255 255 255 255 255 255
255 255 255 255 255 255 255 255 255 255 255 255 255 255 255 255
255 255 255 255 255 255 255 255 255 255 255 255 255 255 255 255
255 255 255 255 255 255 255 255 255 255 255 255 255 255 255 255
255 255 255 255 255 255 255 255 255 255 255 255 255 255 255 255
255 255 255 255 255 255 255 255 255 255 255 255 255 255 255 255
255 255 255 255 255 255 255 255 255 255 255 255 255 255 255 255
255 255 255 255 255 255 255 255 255 255 255 255 255 255 255 255
255 255 255 255 255 255 255 255 255 255 255 255 255 255 255 255
255 255 255 255 255 255 255 255 255 255 255 255 255 255 255 255
255 255 255 255 255 255 255 255 255 255 255 255 255 255 255 255
255 255 255 255 255 255 255 255 255 255 255 255 255 255 255 255
255 255 255 255 255 255 255 255 255 255 255 255 255 2 2 2
2 2 3 1 1 2 2 3 3 3 255 2 1 2 2 2
2 3 3 2 2 1 2 2 2 255 3 1 3 1 3 2
2 2 2 1 1 1 2 255 2 2 2 2 2 2 1 1
2 2 2 1 1 0 255 2 2 1 1 1 1 1 1 1
1 1 1 1 255 0 1 1 1 0 1 1 1 1 1 1
1 1 1 1 255 0 0 1 1 1 0 0 1 2 2 2
0 1 255 1 1 1 1 2 2 1 0 0 0 0 0 0
255 1 1 1 1 1 1 1 1 1 1 1 0 0 1 255
1 1 1 1 1 2 3 2 2 2 1 1 1 0 255 0
0 0 1 1 1 0 1 1 1 1 1 1 255 1 0 1
1 1 1 1 1 1 1 0 1 1 2 255 1 3 2 3
2 1 1 1 2 2 2 2 2 2 255 2 1 1 1 3
1 1 1 1 1 1 1 1 255 1 1 1 1 0 2 1
1 1 1 1 2 0 1 0 1 1 2 2 1 1 2 2
2 1 1 2 4 9 12 12 12 8 6 3 2 255 2 2
2 2 2 1 1 1 1 2 1 2 2 2 255 1 1 1
1 1 1 1 1 1 1 1 1 0 255 1 1 1 2 1
1 1 1 3 3 3 2 1 1 255 1 1 1 1 1 1
1 2 2 2 1 1 1 255 1 1 2 2 2 2 3 2
2 2 2 2 2 1 255 3 3 4 11 63 80 80 29 4
3 3 3 2 2 255 2 1 2 2 2 1 1 1 2 1
1 1 1 1 255 2 1 3 2 3 3 4 4 3 2 2
2 2 255 3 3 2 2 2 2 2 2 2 2 1 1 2
3 255 3 3 3 2 2 1 1 2 3 3 3 2 2 255
2 3 3 2 2 2 2 2 2 3 3 3 2 1 255 1
3 3 3 3 3 2 2 3 3 3 2 1 255 3 3 2
3 2 2 2 2 3 2 2 2 1 2 255 1 1 2 3
2 1 1 1 2 2 2 2 2 2 255 2 2 2 2 3
3 2 2 3 3 3 2 3 255 2 2 2 2 3 3 3
4 3 2 1 1 1 2 255 3 3 3 3 2 2 2 2
3 1 2 2 2 255 3 2 2 2 2 2 1 1 2 2
2 2 1 1 255 2 2 2 1 1 1 1 1 1 0 1
1 2 255 0 1 1 1 0 1 1 1 1 1 1 1 1
1 1 255 0 0 0 1 1 0 0 1 1 1 1 0 1
255 1 1 1 1 2 2 3 0 0 0 0 0 0 255 0
0 0 0 1 0 1 1 1 2 1 0 0 0 255 1 1
1 1 1 1 2 1 1 1 2 1 1 0 255 0 1 1
1 1 1 1 1 1 1 0 0 0 255 0 0 1 1 1
1 1 2 1 2 0 1 1 1 255 1 3 2 2 2 1
1 3 2 2 2 2 2 2 255 2 1 1 2 2 1 1
1 1 1 2 1 1 255 1 1 1 2 2 3 2 1 1
1 2 2 1 1 0 0 1 1 1 1 1 1 2 2 2
1 1 4 8 11 11 11 6 6 2 2 255 2 2 2 2
2 1 2 2 0 0 0 2 2 2 255 1 1 1 1 2
1 1 1 2 2 2 3 2 255 2 2 1 2 1 1 1
2 3 3 2 2 1 1 255 1 1 0 1 1 2 2 2
2 2 1 1 1 255 1 1 1 1 1 2 3 3 2 2
2 2 2 1 255 1 4 94 255 255 255 255 255 255 139 4
2 2 2 255 2 1 2 2 2 1 1 1 3 2 2 2
1 1 255 2 2 3 3 6 6 8 8 6 4 2 3 2
255 2 2 2 2 2 3 2 2 2 1 1 1 2 2 255
2 3 3 2 2 3 3 7 6 3 2 2 2 255 2 3
3 2 2 2 2 2 2 2 3 4 3 2 255 2 2 2
3 3 4 4 3 3 2 2 2 1 255 2 3 3 3 2
2 3 2 2 2 3 3 2 2 255 1 2 2 2 2 2
2 1 4 4 3 2 2 2 255 2 2 2 3 3 2 2
3 3 2 2 2 2 255 2 2 3 3 3 4 6 6 4
3 3 2 1 2 255 3 3 3 3 3 3 3 4 3 2
2 2 2 255 3 2 2 2 2 2 1 1 2 3 2 2
1 1 255 1 2 1 2 2 2 2 2 2 0 1 1 2
255 1 1 1 0 0 1 6 6 6 1 1 1 0 0 0
255 0 0 0 1 1 1 1 1 1 1 2 0 1 255 1
1 1 2 2 3 3 3 2 0 1 0 0 255 0 0 0
0 0 0 1 1 1 1 0 0 0 1 255 1 1 1 1
1 1 1 1 1 2 2 1 0 0 255 0 0 1 1 1
1 3 1 3 1 1 0 1 255 1 1 1 2 1 1 0
1 1 2 3 2 1 1 255 1 1 2 2 1 1 1 3
2 1 2 1 1 1 255 1 1 2 2 1 1 1 1 0
0 2 2 2 255 1 1 1 2 2 2 2 1 1 1 1
3 1 1 1 1 1 1 3 1 1 1 2 2 2 1 2
4 8 12 12 11 7 3 2 2 255 2 1 1 2 2 2
3 6 3 2 1 2 1 1 255 1 2 2 2 2 1 1
1 2 2 2 3 3 255 2 2 1 1 1 2 7 7 4
3 3 3 2 1 255 1 1 1 1 1 3 3 3 2 2
2 2 1 255 1 1 2 2 1 2 2 3 3 3 3 3
2 2 255 4 94 255 255 255 255 255 255 255 255 139 6 2
2 255 2 3 3 3 3 2 2 3 3 3 3 3 2 2
255 3 9 9 6 6 35 35 34 34 15 4 4 2 255 2
2 2 2 2 2 2 1 1 1 1 1 3 2 255 3 3
3 3 4 6 121 121 84 6 3 2 2 255 2 3 3 3
2 3 3 2 2 2 2 3 3 3 255 2 2 2 2 6
6 6 6 3 2 2 2 2 255 2 3 3 3 3 3 3
3 3 2 3 3 3 3 255 1 2 2 3 3 4 4 7
8 7 3 2 2 2 255 3 3 4 4 4 2 2 3 4
3 2 2 2 255 2 3 3 3 4 28 64 64 29 25 3
2 1 1 255 3 3 3 3 3 3 4 4 4 3 2 2
3 255 3 2 2 2 3 8 8 14 11 4 2 2 2 1
255 1 2 2 2 2 3 3 3 3 2 2 1 1 255 1
1 1 0 2 14 55 91 56 49 1 1 0 0 0 255 2
1 1 1 2 2 3 4 4 2 1 0 0 255 1 1 1
2 3 23 26 23 15 3 3 1 0 255 0 0 1 0 0
1 1 3 3 1 0 0 1 1 255 0 1 1 1 1 1
1 1 1 1 0 1 0 0 255 0 1 1 1 1 9 28
31 18 1 1 0 1 255 1 1 1 2 1 1 0 1 2
3 3 3 1 0 255 1 2 1 1 1 1 1 1 1 1
1 2 2 1 255 1 1 2 2 2 2 2 2 1 1 3
3 3 255 2 2 2 2 1 1 2 1 1 1 1 2 2
1 1 1 1 1 1 1 1 1 1 1 1 1 2 4 15
12 12 11 8 2 2 2 255 1 1 1 2 2 4 14 14
12 8 2 2 1 1 255 2 2 1 1 3 7 12 19 12
2 2 1 2 255 2 2 2 1 3 7 31 35 15 3 2
3 3 2 255 1 1 1 2 3 4 4 4 4 3 2 1
1 255 1 1 2 2 2 2 3 6 6 4 3 3 2 2
255 38 255 255 255 255 255 255 255 255 255 255 8 2 1 255
2 3 3 3 3 6 4 4 9 4 3 3 2 2 255 3
9 9 42 45 45 62 85 85 88 19 2 2 255 2 2 3
3 3 2 2 1 2 1 2 2 2 2 255 3 3 4 6
57 183 255 255 255 98 4 3 2 255 2 2 1 3 3 3
3 3 3 2 2 2 3 3 255 2 2 3 6 49 58 82
82 50 6 3 2 2 255 2 2 3 3 3 4 6 6 8
6 6 3 3 3 255 2 2 2 3 8 8 8 11 13 13
4 3 2 2 255 3 3 4 4 4 3 4 6 6 4 3
3 2 255 2 2 3 4 49 64 80 101 101 53 25 3 2
1 255 3 3 3 3 9 13 17 18 18 6 3 2 2 255
2 2 2 6 22 20 19 15 14 11 6 3 2 1 255 1
2 2 2 7 7 6 26 26 13 2 1 0 255 1 1 1
0 15 55 111 111 104 91 56 3 1 0 0 255 0 1 1
2 35 52 26 8 6 4 2 0 0 255 2 2 2 3 55
74 88 58 58 15 3 3 1 255 0 1 1 0 1 8 29
33 22 23 8 1 1 1 255 0 0 1 1 1 1 1 2
3 3 0 0 0 0 255 0 1 1 3 24 53 52 42 31
26 3 0 0 255 1 1 2 2 2 0 0 1 2 3 3
2 1 0 255 1 2 2 1 1 1 1 1 1 2 2 3
2 1 255 1 1 2 2 2 1 1 1 1 1 1 3 3
255 2 2 2 1 1 1 1 2 1 1 1 1 1 1 1
0 1 1 1 1 1 1 1 1 1 1 4 12 15 12 14
11 8 1 1 2 255 2 1 1 2 4 19 19 19 29 11
7 2 1 1 255 2 2 1 3 7 28 40 46 22 12 1
1 1 255 2 2 2 3 3 17 33 42 35 15 3 2 2
2 255 2 1 2 2 4 7 7 8 6 6 3 2 2 255
2 1 2 2 3 4 88 127 143 55 4 4 2 2 255 255
255 255 255 255 255 255 255 255 255 255 255 4 1 255 1 2
2 3 9 22 8 9 23 19 4 3 3 3 255 9 13 89
107 89 53 62 137 196 196 88 4 3 255 3 3 3 3 3
3 3 2 3 2 3 2 2 3 255 3 3 8 33 255 255
255 255 255 255 84 4 2 255 1 2 2 3 7 8 8 8
6 6 3 3 3 3 255 2 2 8 44 62 89 89 82 73
36 6 3 3 255 2 1 3 3 6 6 7 7 8 6 6
3 3 3 255 2 2 3 7 11 11 11 11 17 17 9 4
2 2 255 3 3 6 6 6 6 8 8 8 7 6 4 3
255 3 3 3 58 89 89 101 101 101 88 40 7 4 2 255
2 3 3 7 17 17 18 18 33 15 6 6 2 255 2 2
6 20 28 20 15 12 11 9 9 6 4 2 255 1 2 2
7 14 56 26 33 33 34 6 1 0 255 1 1 2 15 83
89 132 132 127 127 85 14 2 1 1 255 1 2 3 35 52
66 34 34 34 6 0 0 0 255 1 3 3 55 88 88 102
84 84 15 15 3 1 255 0 0 0 0 7 29 33 47 23
30 22 4 2 2 255 0 0 0 1 1 1 3 8 15 19
19 1 0 0 255 0 1 2 9 41 53 55 53 42 29 6
0 0 255 1 1 1 1 1 1 1 1 2 4 4 2 0
0 255 1 2 2 2 2 2 1 1 1 7 7 6 3 2
255 1 1 1 1 1 1 1 1 1 1 1 1 2 255 2
2 2 0 0 1 1 2 1 2 1 1 1 1 1 0 0
1 1 1 2 2 1 1 1 2 6 13 12 11 11 13 6
2 2 2 255 2 1 1 4 22 73 52 52 49 49 12 6
2 1 255 1 1 1 3 28 55 40 46 40 12 6 1 1
255 2 1 1 1 3 26 33 35 33 18 15 2 2 2 255
1 1 2 3 4 9 11 14 14 8 3 2 2 255 2 1
1 2 4 87 89 143 153 102 55 3 2 2 255 255 255 255
255 255 255 255 255 255 255 255 255 4 1 255 2 2 3 9
25 33 40 29 29 23 4 2 2 3 255 8 20 98 245 107
255 255 255 255 255 196 3 3 255 3 3 3 3 4 4 4
3 22 24 4 3 2 3 255 3 3 20 255 255 255 255 255
255 255 255 8 3 255 3 2 2 4 8 8 8 8 8 8
6 3 3 2 255 1 2 12 44 62 76 47 38 50 38 9
3 2 255 3 1 1 2 6 6 6 6 8 7 6 6 3
1 255 2 2 4 8 11 11 11 11 19 11 9 4 3 2
255 2 6 6 7 9 9 8 8 8 8 6 3 3 255 3
3 38 68 96 96 116 116 110 100 85 8 7 2 255 2 6
7 12 17 17 17 7 18 15 8 4 2 255 2 6 6 20
28 11 12 9 9 9 13 9 3 2 255 1 2 3 14 14
22 8 8 33 34 11 4 1 255 1 2 3 83 110 132 132
132 117 127 105 40 6 1 1 255 1 2 19 52 52 66 52
63 34 6 3 3 0 255 1 2 3 55 88 134 134 102 145
105 49 15 1 255 1 1 1 2 7 8 14 14 14 26 14
8 2 0 255 0 0 2 1 1 1 18 18 18 20 31 3
1 1 255 1 2 4 35 41 49 52 46 40 30 22 4 1
255 1 1 1 1 2 1 1 1 2 11 4 2 0 1 255
1 0 1 2 2 2 2 2 25 47 47 7 3 2 255 1
1 1 1 1 0 1 1 1 1 0 0 1 255 1 2 2
1 0 1 1 2 2 3 2 0 0 0 0 0 1 2 2
3 2 1 1 1 2 2 6 13 8 12 8 7 2 1 1
1 255 2 2 2 4 22 90 69 102 72 49 40 6 2 1
255 1 1 3 4 58 64 46 46 72 19 6 1 1 255 2
2 2 3 6 17 36 36 36 18 9 2 2 2 255 1 3
2 3 7 9 6 14 17 17 3 3 2 255 2 2 2 3
8 72 106 176 176 102 68 3 2 2 255 255 255 255 255 255
255 255 255 255 255 255 255 4 3 255 2 2 7 23 30 33
33 29 33 30 19 2 2 3 255 8 13 98 255 255 255 255
255 255 255 255 3 3 255 3 2 1 1 3 4 3 6 31
44 31 3 3 3 255 3 3 34 255 255 255 255 255 255 255
255 8 3 255 3 3 3 4 15 17 15 8 8 17 8 3
2 1 255 1 1 12 44 56 56 38 38 47 42 20 3 2
255 3 3 3 3 6 7 7 6 12 7 6 4 3 3 255
3 4 4 6 11 14 17 15 18 15 11 4 2 2 255 2
3 6 9 12 12 12 15 11 11 6 3 3 255 3 6 42
68 96 116 116 116 85 100 85 19 7 3 255 3 4 17 20
20 17 8 7 11 11 8 3 2 255 2 6 6 11 12 11
12 11 11 13 17 13 4 2 255 1 2 2 4 22 24 8
4 12 34 18 4 1 255 1 2 6 110 110 120 89 136 117
136 74 40 6 1 1 255 1 2 19 52 52 57 46 58 36
15 4 1 1 255 1 1 3 84 88 149 152 152 153 147 105
25 1 255 2 2 2 2 19 7 14 14 14 14 13 9 0
0 255 1 2 2 3 6 19 33 33 33 35 33 11 1 1
255 1 2 4 28 40 42 52 46 40 40 22 6 3 255 1
1 1 1 2 1 1 1 11 12 11 3 0 1 255 1 0
0 0 2 2 2 4 29 50 50 7 3 2 255 2 1 2
2 1 1 1 4 3 1 0 0 1 255 1 2 2 1 0
0 1 3 14 28 8 1 0 0 1 1 1 2 2 2 2
2 2 2 2 2 7 13 19 18 18 18 2 2 2 1 255
1 2 2 3 22 90 69 102 69 49 30 6 2 1 255 1
1 3 11 77 79 72 36 36 19 4 2 1 255 2 2 2
2 6 29 36 36 36 19 11 2 1 1 255 0 2 2 3
4 13 9 13 14 11 3 3 3 255 2 2 2 2 4 50
89 176 163 69 39 4 2 2 255 255 255 255 255 255 255 255
255 255 255 255 255 4 3 255 2 2 7 23 23 23 33 33
39 22 9 3 2 3 255 3 13 114 255 255 255 255 255 255
255 255 3 3 255 2 2 1 2 3 3 2 2 31 44 18
3 2 2 255 3 3 34 255 255 255 255 255 255 255 255 3
2 255 3 3 3 3 8 12 12 8 8 8 7 4 2 1
255 1 2 12 38 56 56 33 38 68 62 33 4 2 255 3
3 2 2 7 7 7 7 14 11 6 4 3 3 255 2 3
4 6 14 14 17 15 18 18 18 3 3 3 255 2 2 6
8 9 12 9 15 11 11 4 3 3 255 3 6 30 55 128
131 116 116 85 106 40 19 3 3 255 3 4 17 19 19 17
11 11 25 25 7 3 2 255 3 4 4 11 24 24 12 12
14 17 17 6 3 2 255 2 2 2 3 8 11 8 4 30
18 11 2 1 255 1 3 6 80 109 109 102 102 115 138 117
40 6 0 2 255 1 1 6 50 42 46 25 23 22 15 3
3 1 255 1 2 3 50 149 158 153 153 153 147 138 24 2
255 2 2 2 2 19 24 30 30 25 14 13 9 0 0 255
0 2 2 2 4 15 30 30 33 35 18 3 1 1 255 2
2 4 11 28 28 20 20 22 28 7 4 3 255 1 1 0
1 2 2 1 3 11 12 9 2 0 0 255 1 1 1 0
1 3 2 3 9 13 9 3 2 2 255 2 2 2 2 0
0 4 14 14 3 1 2 1 255 1 2 2 1 1 1 1
14 33 33 20 3 1 1 1 1 2 2 2 3 2 2 1
2 2 2 2 11 29 29 22 18 2 1 2 1 255 1 2
2 2 22 30 50 69 40 36 6 2 2 1 255 1 2 2
3 36 77 72 52 22 13 4 2 2 255 1 2 2 0 4
33 36 52 52 19 9 1 1 1 255 0 1 1 3 4 9
7 6 6 6 3 3 3 255 2 1 3 3 4 6 72 163
69 39 4 2 2 2 255 35 255 255 255 255 255 255 255 255
255 255 255 4 3 255 1 2 2 6 19 17 17 18 18 9
3 3 1 1 255 3 13 114 255 255 255 255 255 255 255 255
4 2 255 1 1 1 1 2 3 2 2 8 18 4 2 2
2 255 2 2 4 145 255 255 255 255 255 255 122 3 3 255
3 2 2 3 4 12 14 14 22 22 6 3 2 1 255 2
3 7 38 57 63 73 73 73 62 14 4 4 255 3 3 3
3 7 7 8 7 12 7 6 3 3 3 255 2 2 4 4
13 14 17 17 17 15 6 3 3 3 255 2 2 2 4 8
8 8 9 11 11 4 2 2 255 3 6 19 66 125 131 80
72 57 57 39 9 3 3 255 3 3 4 17 20 24 19 19
19 18 4 2 2 255 3 3 3 4 17 24 12 12 12 17
13 4 2 1 255 2 2 2 2 3 11 11 24 25 18 2
1 0 255 1 2 4 71 80 109 109 115 115 138 102 24 2
1 1 255 0 0 1 6 26 25 25 18 18 14 1 1 1
255 1 1 2 24 102 149 152 152 147 138 55 3 2 255 2
1 1 1 0 12 30 30 25 19 9 2 0 0 255 0 1
1 1 2 4 15 15 30 13 6 2 1 1 255 2 2 3
8 14 20 22 28 28 20 7 3 2 255 1 1 0 1 1
2 2 3 3 3 2 1 1 1 255 1 1 3 3 3 2
2 3 9 9 3 2 2 2 255 2 2 2 2 1 1 1
9 9 3 2 3 2 255 1 1 1 1 1 1 2 3 23
20 4 3 1 1 1 1 1 1 1 2 2 2 1 2 2
2 2 11 22 28 19 18 2 1 1 1 255 1 1 0 1
2 25 30 25 19 6 2 2 1 1 255 1 1 2 2 11
36 36 22 13 6 4 2 2 255 1 2 2 0 1 8 35
36 35 19 4 2 1 2 255 1 1 1 4 4 4 6 6
3 1 1 3 3 255 1 1 2 2 2 2 4 11 11 3
2 2 2 2 255 13 255 255 255 255 255 255 255 255 255 255
77 6 3 255 1 2 4 3 4 6 7 7 7 3 3 3
2 3 255 6 3 3 114 255 255 255 255 255 255 4 2 2
255 1 1 1 1 2 2 2 2 4 6 4 2 2 2 255
2 2 2 2 145 255 255 255 255 122 6 3 3 255 2 2
2 3 3 4 12 14 22 14 4 3 3 2 255 2 3 4
7 22 44 44 63 73 14 6 3 3 255 3 3 3 3 3
6 7 6 6 6 3 3 3 2 255 2 2 2 3 8 13
13 12 12 6 3 3 3 3 255 2 2 2 4 4 6 7
7 7 7 3 2 2 255 3 3 3 19 66 80 80 80 94
40 12 6 3 3 255 3 3 3 3 15 24 24 24 19 15
2 2 2 255 3 3 3 4 8 12 12 12 12 13 3 3
1 1 255 1 2 2 1 2 3 8 24 12 11 2 1 1
255 1 1 2 2 76 93 100 99 99 99 83 3 2 0 1
255 1 1 1 3 4 3 4 14 3 1 1 1 1 255 1
2 3 3 24 102 102 42 42 8 6 2 0 255 1 1 1
0 0 1 12 22 19 3 2 0 0 0 255 0 1 1 1
1 2 4 7 7 3 3 1 1 2 255 2 2 2 3 8
14 20 22 20 7 2 2 2 255 1 0 1 1 1 1 0
2 1 2 1 1 1 1 255 1 1 3 2 2 1 2 2
3 2 2 2 3 3 255 2 2 2 2 1 2 2 2 3
3 2 2 2 255 1 1 1 1 1 1 2 2 3 3 3
1 1 1 1 1 1 1 1 2 2 2 2 2 2 2 2
2 4 12 2 2 1 0 0 1 255 1 1 0 1 2 2
19 6 1 1 2 1 1 1 255 1 1 2 2 2 3 9
8 4 4 2 2 1 255 2 2 2 1 1 2 4 8 4
4 3 3 2 2 255 2 1 2 4 4 4 3 3 2 1
1 1 2 255 1 1 2 2 2 2 2 2 1 1 1 1
1 1 255 3 46 255 255 255 255 255 255 255 255 77 6 3
2 255 1 1 2 3 3 3 3 3 2 2 2 3 2 3
255 6 2 2 8 87 255 255 255 255 3 2 2 2 255 1
1 1 1 2 2 2 1 2 2 2 2 2 2 255 2 2
3 2 4 24 71 71 17 6 4 3 3 255 2 2 2 3
3 3 3 3 6 3 2 1 3 3 255 3 4 4 4 7
18 22 18 6 2 2 2 2 255 3 3 3 3 3 3 4
4 3 3 2 2 2 2 255 2 2 2 3 3 4 4 6
4 3 3 3 3 2 255 2 2 2 3 4 4 7 7 7
6 3 2 2 255 3 3 2 3 8 45 47 57 36 12 6
6 3 3 255 3 3 3 3 3 15 17 17 15 4 3 2
2 255 3 3 2 1 4 6 6 4 4 4 3 2 1 1
255 1 1 0 0 2 2 2 3 3 3 1 1 1 255 1
1 1 0 1 11 29 29 29 29 6 2 2 1 1 255 0
0 1 3 3 3 2 2 2 2 1 0 0 255 1 1 2
2 3 8 20 7 6 4 3 1 0 255 0 0 0 0 0
1 2 4 4 2 0 0 0 1 255 1 0 0 0 1 1
1 2 3 2 1 1 1 1 255 2 1 1 2 2 8 8
8 8 3 2 2 2 255 1 1 2 2 2 1 0 2 2
1 1 1 1 1 255 1 1 2 2 1 1 2 2 2 2
1 2 2 2 255 1 1 2 2 2 2 1 2 1 1 1
2 2 255 1 0 0 1 1 2 2 2 2 1 1 1 1
2 2 1 1 1 1 1 1 2 2 3 3 2 3 2 2
2 1 2 0 0 0 1 255 2 1 1 1 1 1 2 1
1 1 2 0 0 0 255 1 1 1 2 2 2 2 2 2
1 2 1 1 255 2 2 2 1 1 1 2 3 2 3 3
3 2 2 255 2 1 2 4 2 3 3 2 2 1 1 1
1 255 1 1 2 2 2 2 2 1 1 1 1 1 1 3
255 3 4 46 83 255 255 255 255 255 49 6 3 2 2 255
1 1 3 3 3 3 1 1 1 1 2 3 3 3 255 3
2 2 2 2 6 4 4 3 2 2 2 1 255 1 2 2
2 2 2 1 1 1 2 2 2 2 2 255 2 2 3 1
2 3 6 6 6 3 3 2 2 255 2 4 2 2 2 2
2 2 3 3 2 1 3 3 255 1 1 3 3 3 2 6
2 2 2 2 2 2 255 3 3 3 3 3 3 2 2 2
2 2 2 2 2 255 2 3 3 3 2 3 4 4 3 3
1 1 3 2 255 2 2 3 4 4 3 4 4 4 2 2
1 3 255 3 3 2 2 2 4 12 12 9 6 6 4 4
3 255 3 3 2 2 2 3 4 4 4 3 3 1 3 255
3 2 2 1 2 1 3 2 4 3 3 2 1 1 255 1
1 1 1 1 1 1 1 1 1 1 1 1 255 1 1 0
0 1 1 2 4 6 3 2 1 1 0 0 255 1 1 1
1 3 1 1 1 2 2 1 0 0 255 2 2 2 1 2
2 2 1 2 2 2 1 1 255 0 0 0 1 1 1 2
0 2 0 0 1 1 2 255 2 2 2 1 2 1 1 1
3 2 1 1 1 1 255 2 1 1 1 1 1 2 2 2
1 1 1 1 255 1 1 2 2 2 2 2 2 2 2 1
1 1 0 255 1 1 1 1 1 1 1 2 1 1 1 1
1 2 255 2 1 1 2 1 1 1 2 2 1 2 2 2
255 1 0 2 1 1 1 1 2 1 1 1 0 0 2 2
1 1 1 1 1 1 2 2 2 3 2 3 3 4 2 1
0 0 0 0 1 255 1 1 1 0 1 1 1 1 1 1
2 2 2 1 255 1 0 1 1 1 1 1 2 2 1 2
1 1 255 1 1 1 1 1 1 1 2 1 2 1 1 1
2 255 1 1 1 1 1 1 2 2 2 1 1 1 1 255
1 1 1 1 2 2 1 1 1 1 1 1 2 2 255 1
1 4 4 8 8 3 3 3 6 3 1 1 1 255 1 1
1 2 2 2 1 1 1 0 0 3 3 3 255 2 2 2
1 1 1 2 2 2 2 2 2 1 255 1 2 2 3 2
2 2 2 2 2 2 2 2 2 255 3 2 3 3 3 3
3 2 2 2 1 2 1 255 2 4 1 1 2 2 2 2
2 2 2 1 3 3 255 1 1 3 3 3 2 2 3 2
2 2 2 3 255 3 3 3 3 3 3 3 2 3 2 2
2 2 2 255 2 3 3 2 2 3 3 4 2 1 1 1
2 2 255 2 2 2 2 3 3 4 4 4 3 2 2 2
255 3 3 2 2 2 2 3 3 3 2 3 4 3 3 255
3 3 3 3 2 2 2 3 3 3 3 2 3 255 3 2
2 1 2 1 3 1 1 3 2 2 1 1 255 1 1 1
1 1 1 1 1 1 1 1 1 1 255 1 1 0 0 1
1 1 1 0 1 1 1 1 0 0 255 1 1 1 1 1
1 1 0 2 0 1 0 1 255 1 1 1 1 2 1 2
1 2 2 2 1 1 255 1 1 0 1 1 1 0 0 0
0 1 1 2 2 255 2 0 0 1 2 1 1 1 2 1
0 0 0 0 255 1 0 1 0 0 0 1 1 1 1 1
1 1 255 1 2 2 2 2 2 2 2 2 2 1 0 0
0 255 1 1 1 0 0 1 1 2 2 1 1 1 1 1
255 1 1 1 1 1 1 1 1 1 1 1 2 2 255 1
0 0 1 1 1 1 2 1 1 0 0 1 2 2 2 1
1 1 255 255 255 255 255 255 255 255 255 255 255 255 255 255
255 255 255 255 255 255 255 255 255 255 255 255 255 255 255 255
255 255 255 255 255 255 255 255 255 255 255 255 255 255 255 255
255 255 255 255 255 255 255 255 255 255 255 255 255 255 255 255
255 255 255 255 255 255 255 255 255 255 255 255 255 255 255 255
255 255 255 255 255 255 255 255 255 255 255 255 255 255 255 255
255 255 255 255 255 255 255 255 255 255 255 255 255 255 255 255
255 255 255 255 255 255 255 255 255 255 255 255 255 255 255 255
255 255 255 255 255 255 255 255 255 255 255 255 255 255 255 255
255 255 255 255 255 255 255 255 255 255 255 255 255 255 255 255
255 255 255 255 255 255 255 255 255 255 255 255 255 255 255 255
255 255 255 255 255 255 255 255 255 255 255 255 255 255 255 255
255 255 255 255 255 255 255 255 255 255 255 255 255 255 255 255
255 255 255 255 255 255 255 255 255 255 255 255 255 255 255 255
255 255 255 255 255 255 255 255 255 255 255 255 255 255 255 255
255 255 255 255 255 255 255 255 255 255 255 255 255 255 255 255
255 255 255 255 255 255 255 255 255 255 255 255 255 255 255 255
255 255 255 255 255 255 255 255 255 255 255 255 255 255 255 255
255 255 255 255 255 255 255 255 255 255 255 255 255 255 255 255
255 255 255 255 255 255 255 255 255 255 255 255 255 255 255 255
255 255 255 255 255 255 255 255 255 255 255 255 255 255 255 255
255 255 255 255 255 255 255 255 255 255 255 255 255 255 255 255
255 255 255 255 255 255 255 255 255 255 255 255 255 255 255 255
255 255 255 255 255 255 255 255 255 255 255 255 255 255 255 255
255 255 255 255 255 255 255 255 255 255 255 255 255 255 255 255
255 255 255 255 255 255 255 255 255 255 255 255 255 255 255 255
255 255 255 255 255 255 255 255 255 255 255 255 255 255 255 255
255 255 255 255 255 255 255 255 255 255 255 255 255 255 255 255
1 1 0 0 1 2 2 2 3 3 3 2 1 1 1 1
1 255 1 1 0 0 1 1 1 1 1 1 1 2 3 2
255 1 0 0 1 1 1 1 2 1 1 1 1 1 255 1
1 1 1 1 1 1 2 2 2 1 1 1 1 255 0 0
1 1 2 1 1 1 1 1 0 1 1 255 2 2 1 1
1 2 2 2 1 1 1 1 1 2 255 1 1 2 2 2
1 1 1 1 2 1 1 1 2 255 1 1 1 1 1 1
1 1 1 1 2 3 2 2 255 1 1 1 1 1 1 2
2 2 3 3 2 1 255 1 1 1 3 3 3 2 2 3
3 2 2 1 2 255 2 2 2 3 4 4 2 1 1 1
1 1 1 255 2 2 2 2 2 2 2 2 3 1 2 2
2 3 255 3 3 3 4 3 4 3 3 2 2 2 3 3
255 2 2 2 2 2 3 4 3 3 2 3 2 3 3 255
3 2 3 2 2 3 1 2 2 2 2 2 2 2 255 2
2 2 2 3 3 3 3 3 3 3 2 3 255 4 3 4
2 4 2 2 2 2 2 2 2 3 3 255 3 3 3 3
2 2 3 3 2 2 2 2 2 255 3 3 2 2 2 3
3 2 2 2 3 3 2 1 255 1 1 1 1 1 1 1
2 2 1 1 1 0 255 0 1 1 1 0 0 0 1 1
1 1 1 1 0 0 255 1 1 1 1 1 1 1 1 1
0 1 0 1 255 0 0 1 1 2 1 1 1 1 1 1
0 0 255 1 1 0 0 0 1 1 1 1 1 1 1 1
2 255 0 0 0 1 2 2 2 2 2 2 1 0 0 0
255 1 2 2 2 1 1 1 1 1 1 1 2 1 255 2
2 2 0 0 1 2 2 1 1 1 0 2 2 255 1 1
1 1 1 1 1 1 2 1 2 1 1 1 255 1 1 2
2 2 1 0 1 0 1 1 2 1 255 1 2 2 0 0
0 1 1 2 2 1 1 2 3 2 2 2 2 1 0 1
1 1 2 2 3 3 3 2 2 2 1 1 1 1 1 255
1 1 2 2 1 1 1 1 1 1 1 1 3 2 255 1
1 1 2 1 1 1 1 1 1 1 1 1 255 1 2 1
2 1 1 2 2 3 2 2 1 1 1 255 0 0 1 1
3 3 1 1 1 1 1 1 1 255 2 2 1 1 1 1
2 2 2 2 1 1 1 2 255 2 1 2 1 2 1 1
1 2 2 2 2 2 2 255 2 2 1 1 1 1 1 1
2 2 3 3 2 1 255 1 1 2 2 2 3 2 2 2
3 3 2 1 255 1 1 1 1 2 3 2 2 2 2 1
1 1 2 255 2 2 2 2 2 2 2 1 1 1 1 1
2 255 2 2 2 2 2 2 2 1 2 2 1 1 2 2
255 3 3 3 3 3 6 6 3 2 1 2 2 2 255 2
2 2 2 2 3 4 4 3 2 3 3 2 2 255 2 2
2 2 3 3 1 2 2 2 2 2 2 2 255 1 1 2
2 3 6 6 4 3 3 2 2 3 255 2 2 3 3 4
4 4 2 2 2 2 2 2 3 255 3 3 3 3 1 2
3 2 2 2 2 3 3 255 2 3 3 3 3 2 3 2
3 2 3 2 1 1 255 1 2 2 1 1 1 2 3 2
2 2 1 0 255 1 1 1 1 1 1 2 2 2 1 1
1 1 1 0 255 0 0 0 0 1 1 1 1 1 1 1
1 1 255 1 1 1 1 1 1 1 1 1 2 2 1 0
255 0 1 1 1 1 1 2 2 2 2 1 1 0 1 255
2 2 1 2 4 6 13 13 13 2 1 1 1 1 255 1
2 2 2 1 1 1 1 1 1 1 2 1 255 1 2 1
1 1 1 1 2 2 1 1 1 2 2 255 2 1 1 1
1 1 1 1 1 1 1 1 1 1 255 1 1 1 2 2
1 0 1 1 2 1 1 1 255 0 0 0 0 0 0 1
1 1 1 1 1 1 1 1 1 2 2 0 1 1 1 2
2 1 2 3 3 2 1 2 2 2 1 1 0 255 1 1
1 2 2 1 1 1 1 1 1 1 2 1 255 1 2 2
2 2 2 1 1 1 1 1 2 1 255 1 1 1 1 1
1 2 2 2 1 1 1 1 1 255 2 1 0 0 1 1
1 1 1 1 1 1 2 255 2 2 2 2 1 1 1 2
3 2 2 2 1 1 255 2 2 2 2 3 3 3 2 2
2 2 2 2 2 255 2 1 1 1 1 3 1 2 2 2
2 2 1 1 255 2 2 2 2 3 4 3 4 3 4 3
1 1 255 1 1 1 3 3 3 2 3 3 3 3 1 1
2 255 2 4 2 2 2 2 1 1 1 1 1 2 2 255
3 2 2 2 2 2 2 1 2 2 1 1 1 2 255 3
3 3 3 4 23 23 23 8 3 3 3 3 255 3 3 3
2 2 3 4 4 4 4 3 3 3 3 255 2 2 2 2
3 3 2 2 2 3 2 2 2 2 255 1 1 2 4 6
8 8 6 3 2 2 2 2 255 2 2 4 4 6 6 8
8 2 2 2 2 2 3 255 3 3 3 2 1 1 2 2
2 2 2 2 2 255 2 1 2 2 3 2 3 3 8 4
4 2 1 1 255 2 2 2 2 1 2 3 3 3 2 2
1 0 255 1 1 1 1 3 4 4 7 7 7 2 1 1
1 1 255 0 0 1 1 1 1 2 2 2 1 1 1 1
255 1 1 1 1 1 2 1 3 2 2 2 1 1 255 0
0 1 1 2 3 4 8 4 2 2 1 1 2 255 3 3
2 4 6 77 126 106 106 34 2 2 2 2 255 1 1 2
2 2 1 1 1 1 1 1 2 0 255 1 1 0 1 1
1 1 1 1 1 2 2 2 2 255 2 0 0 1 1 2
3 3 1 0 0 0 1 2 255 1 1 1 2 2 1 0
1 1 2 2 1 1 255 2 2 2 0 0 2 2 2 1
2 2 2 1 2 2 2 2 0 0 1 2 2 2 2 1
2 2 3 2 1 2 2 2 0 0 0 255 1 1 1 1
1 1 1 1 1 1 1 1 1 1 255 2 2 2 2 3
3 2 1 1 2 2 2 1 255 1 1 2 2 2 2 2
3 3 2 1 1 1 1 255 2 2 0 0 0 1 1 2
2 1 1 1 2 255 2 2 1 2 1 2 2 4 6 3
3 2 3 0 255 2 2 2 2 3 4 6 8 6 2 2
2 2 1 255 2 2 1 2 3 3 2 2 2 2 3 2
1 1 255 2 2 2 4 110 110 71 14 14 4 3 2 1
255 1 1 1 2 2 3 4 4 3 3 3 2 3 2 255
3 3 2 2 2 2 2 3 2 2 2 2 2 255 2 3
2 3 3 3 3 3 7 3 2 1 1 2 255 3 3 3
60 255 255 255 255 255 80 3 3 3 255 2 3 3 3 3
4 9 9 17 50 11 4 3 3 255 2 2 2 3 6 3
3 3 3 3 2 2 2 1 255 1 2 4 4 8 8 8
18 17 3 3 1 1 255 2 2 3 6 12 17 20 24 20
3 2 3 2 2 255 3 3 3 2 2 1 1 1 1 1
2 3 3 255 2 2 2 2 4 4 11 11 13 13 6 3
3 1 255 0 0 2 2 2 2 6 6 4 2 1 1 0
255 1 1 3 4 7 6 6 7 7 7 4 1 1 1 1
255 1 0 1 1 2 4 11 11 3 3 2 1 0 255 1
1 1 1 1 7 7 7 3 3 2 1 1 255 1 0 1
2 3 8 12 19 14 9 2 1 1 1 255 3 3 4 4
182 182 182 182 176 106 34 3 3 2 255 1 1 2 3 4
9 17 14 13 2 1 2 0 255 1 1 0 1 1 3 2
1 1 1 2 2 2 2 255 2 1 0 1 2 3 4 4
1 0 1 1 1 1 255 0 0 1 1 0 0 0 1 2
3 2 1 0 255 2 2 2 2 2 2 2 3 1 2 1
2 1 1 2 2 2 1 0 2 1 1 1 1 1 2 2
3 7 17 9 2 2 1 0 0 255 1 1 1 1 1 1
1 1 1 1 1 1 1 2 255 2 2 2 3 22 6 22
14 14 2 2 2 1 255 1 1 2 2 2 3 3 3 3
3 2 1 1 1 255 2 2 1 0 1 2 3 3 2 1
1 1 2 255 1 2 2 2 2 3 15 8 8 7 8 3
3 2 255 2 2 2 2 4 8 8 8 6 6 3 2 3
1 255 2 2 3 7 3 3 3 6 11 29 3 2 2 2
255 2 2 3 110 255 255 255 203 193 82 4 2 2 255 2
2 2 3 3 3 23 23 6 3 3 3 2 2 255 2 2
2 1 1 2 2 3 2 3 3 3 2 255 2 3 3 3
3 2 3 7 20 4 3 3 2 2 255 3 4 60 255 255
255 255 255 255 255 80 4 3 255 3 3 4 4 24 64 28
67 69 90 50 3 3 3 255 2 2 2 4 14 3 3 3
17 12 3 2 1 1 255 2 3 4 11 19 38 28 28 24
17 4 3 2 255 2 3 4 17 17 28 28 28 24 41 8
3 2 2 255 3 2 2 2 2 2 2 1 1 1 2 2
2 255 2 2 2 2 4 9 13 17 13 9 6 4 3 3
255 3 2 2 2 2 2 6 6 3 3 1 1 1 255 1
2 4 8 18 12 12 8 9 8 6 6 3 2 1 255 1
2 2 3 7 17 36 42 40 3 2 2 0 255 0 1 1
3 3 8 8 8 4 4 2 1 1 255 1 0 0 2 3
4 7 14 17 14 11 6 1 0 255 2 4 6 115 242 182
139 182 182 182 91 6 4 3 255 1 1 1 4 8 12 19
19 14 8 2 2 0 255 0 1 0 1 4 4 4 3 3
3 2 1 1 1 255 1 1 0 1 1 3 4 4 4 4
2 1 1 1 255 0 0 1 2 1 0 1 3 4 4 3
2 1 255 1 2 2 7 7 9 20 20 7 7 2 2 1
2 2 2 1 1 0 2 2 1 1 1 1 2 2 3 17
17 17 2 1 1 0 1 255 2 1 1 1 1 1 1 1
1 1 3 2 1 1 255 1 1 3 28 52 39 31 25 31
11 4 3 3 255 1 1 2 3 3 3 3 6 7 7 3
3 2 1 255 2 0 0 0 1 8 8 4 2 1 1 2
2 255 2 2 2 2 3 15 29 15 12 8 8 3 3 3
255 2 1 2 7 8 12 9 8 8 6 4 3 3 1 255
3 3 3 17 7 7 11 13 154 154 50 3 3 3 255 2
2 98 255 255 255 255 255 255 203 82 3 3 255 2 1 2
2 4 24 31 31 26 14 3 2 1 2 255 2 2 1 1
1 2 2 3 2 2 2 2 2 255 1 1 2 3 2 1
2 4 12 4 4 3 2 2 255 3 6 255 255 255 255 255
255 255 255 255 6 3 255 2 1 2 17 64 66 67 77 89
90 24 3 3 3 255 2 2 2 4 9 6 18 13 17 12
3 1 1 1 255 2 3 6 11 11 11 28 29 28 17 6
3 2 255 2 3 8 25 28 24 22 24 23 41 23 4 2
2 255 3 1 1 2 2 2 2 1 1 1 2 2 2 255
3 2 2 4 9 11 19 13 11 11 8 4 3 3 255 1
1 1 2 2 8 8 6 6 3 2 1 2 255 2 3 4
11 18 11 12 8 11 8 7 6 3 2 1 255 1 2 7
14 17 29 36 42 42 40 2 1 0 255 1 1 1 6 7
11 11 9 8 4 2 1 1 255 2 0 1 2 2 4 6
14 19 17 14 3 1 0 255 0 2 93 231 231 139 132 127
176 188 176 30 4 1 255 1 1 1 26 26 9 12 19 19
8 3 3 1 255 0 1 1 2 4 8 8 3 3 3 3
1 1 1 255 1 1 0 1 3 4 4 8 8 8 4 1
1 1 255 0 0 0 1 1 3 1 3 8 8 4 2 1
255 0 2 7 12 12 34 44 34 20 51 26 4 2 1 1
1 1 1 1 1 1 1 1 0 1 2 2 2 7 17 8
4 2 1 1 1 255 2 1 1 1 1 1 1 1 6 6
3 2 1 1 255 1 1 26 55 56 55 49 39 49 49 11
4 3 255 2 2 2 3 2 3 6 6 7 7 4 3 2
1 255 1 0 0 0 4 8 9 9 4 2 2 2 1 255
1 2 1 2 4 22 29 14 14 12 12 3 3 2 255 2
1 2 7 8 9 9 8 8 9 4 4 3 2 255 2 3
3 18 17 44 63 165 165 160 128 19 3 3 255 3 3 255
255 255 255 255 255 255 255 89 3 2 255 2 2 3 4 24
35 53 88 53 17 14 2 1 1 255 2 2 1 1 1 1
1 3 3 2 2 2 2 255 1 1 1 1 1 1 2 3
4 4 2 2 3 3 255 2 7 255 255 255 255 255 255 255
255 255 9 3 255 2 2 4 24 67 62 67 67 67 57 35
6 3 3 255 2 2 3 8 9 6 18 18 18 17 3 2
1 2 255 3 6 9 11 11 11 17 17 17 17 6 6 2
255 1 4 24 31 36 28 24 28 23 23 20 4 2 2 255
3 1 2 2 2 2 2 2 3 3 3 2 2 255 3 3
3 8 11 12 13 12 9 9 8 4 3 2 255 3 2 1
2 3 8 8 3 3 3 2 2 2 255 2 3 4 9 11
8 12 12 12 8 7 6 6 3 2 255 2 3 7 11 9
18 18 29 50 40 2 1 0 255 1 2 2 6 8 9 8
7 7 4 2 2 1 255 1 0 1 2 2 4 6 7 20
17 9 6 3 0 255 0 2 93 231 231 139 138 132 201 208
209 74 4 1 255 1 2 8 26 25 7 8 12 11 8 8
4 1 255 0 1 1 1 4 6 7 7 8 8 3 1 1
1 255 1 1 0 1 4 12 12 8 14 8 4 1 0 1
255 0 0 0 2 4 4 3 2 2 8 9 2 1 255 1
3 15 38 44 44 47 30 11 11 26 14 2 1 1 1 1
1 0 1 1 1 1 1 1 2 2 2 1 2 4 2 1
1 1 2 255 2 1 1 2 2 1 2 4 18 19 6 3
1 1 255 1 2 26 60 60 52 45 26 34 33 11 6 2
255 2 1 3 3 2 3 7 7 7 11 4 3 2 2 255
1 1 2 2 4 7 12 12 4 3 2 2 1 255 1 2
2 2 7 22 30 14 14 12 3 3 3 2 255 1 1 2
6 8 9 8 8 7 6 4 4 2 2 255 3 3 3 18
53 137 209 209 183 183 133 19 3 3 255 3 4 255 255 255
255 255 255 255 255 120 4 3 255 2 2 3 4 20 25 60
142 100 50 12 2 1 2 255 1 1 2 2 1 1 2 3
3 2 2 2 2 255 1 1 1 1 1 1 2 2 3 2
1 1 1 3 255 3 4 255 255 255 255 255 255 255 255 255
13 4 255 2 2 3 17 56 56 62 57 35 35 35 6 2
3 255 2 2 3 9 9 7 28 28 13 12 6 6 2 2
255 3 6 12 12 17 7 14 14 17 17 14 3 2 255 2
3 8 31 36 24 22 15 14 19 19 3 2 2 255 4 3
2 2 2 2 2 2 3 2 4 2 2 255 3 3 3 11
19 19 19 12 9 11 9 6 2 1 255 1 1 1 2 6
9 9 8 8 7 4 2 2 255 2 3 6 7 7 7 7
8 11 9 7 6 4 3 2 255 2 7 17 19 19 19 19
29 31 19 2 1 0 255 1 2 2 6 14 9 9 8 8
7 2 2 1 255 1 0 0 1 2 4 7 20 25 3 3
3 2 1 255 0 1 77 153 159 148 144 132 193 209 224 74
1 1 255 1 2 19 26 26 19 11 19 15 8 8 4 1
255 0 1 1 1 2 3 3 3 7 6 3 1 0 1 255
1 1 0 2 4 17 14 14 14 14 4 1 1 1 255 1
0 0 2 6 6 3 1 2 4 9 2 2 255 2 2 3
30 53 56 47 22 15 15 26 14 4 2 2 1 2 1 1
1 1 1 2 1 1 2 2 2 1 1 1 1 1 1 1
2 255 2 1 1 2 2 1 2 4 8 19 8 2 1 1
255 2 3 3 30 46 30 45 33 34 24 9 6 2 255 1
1 2 2 2 3 9 9 6 6 3 2 1 1 255 1 2
2 2 4 4 12 12 9 3 2 2 1 255 2 2 2 2
2 11 14 14 14 12 3 3 2 1 255 1 1 2 4 6
8 8 7 7 7 6 3 2 2 255 2 2 3 20 137 221
219 209 128 133 102 3 1 2 255 3 4 159 255 255 255 255
255 255 204 120 4 3 255 3 3 3 4 4 7 25 88 50
12 6 2 2 2 255 2 2 2 2 1 1 2 2 3 2
2 3 3 255 2 1 1 1 2 2 2 1 1 1 1 1
2 2 255 2 7 102 255 255 255 255 255 255 255 255 13 3
255 2 2 3 12 41 56 62 83 83 73 72 14 2 2 255
2 2 3 11 11 11 19 28 8 11 6 6 3 2 255 1
3 11 23 33 25 20 8 8 8 4 3 3 255 3 4 15
24 31 18 36 18 14 14 12 3 3 3 255 4 3 2 2
2 2 3 3 7 2 4 3 3 255 3 3 4 4 11 12
12 9 8 8 8 4 3 2 255 1 2 1 2 3 6 8
8 8 7 4 3 2 255 2 2 3 6 6 7 8 8 9
7 7 6 4 3 2 255 2 2 11 11 11 13 18 31 31
19 2 1 0 255 1 2 2 4 6 6 7 7 7 6 4
2 2 255 1 0 0 1 2 3 20 25 20 3 3 1 1
0 255 0 1 7 132 159 159 169 193 208 208 202 24 1 1
255 1 2 3 19 23 19 19 23 15 4 3 3 3 255 0
1 1 1 1 3 3 4 4 4 2 1 1 1 255 1 1
0 1 2 4 9 9 9 8 6 2 2 1 255 1 1 1
2 4 4 4 2 2 1 1 0 0 255 2 3 3 3 23
30 47 47 47 50 14 6 3 2 2 1 2 2 2 1 1
2 2 1 1 2 2 2 2 1 1 1 1 1 1 1 255
2 1 1 2 2 2 2 3 4 3 2 1 1 1 255 2
2 3 23 24 24 24 24 17 9 6 2 1 255 1 1 2
2 2 3 9 9 6 6 2 2 1 2 255 1 2 2 3
3 4 7 8 6 3 2 2 1 255 1 2 2 2 2 3
4 11 3 3 2 2 2 1 255 1 1 1 4 6 7 7
7 7 4 3 3 2 2 255 2 2 3 19 28 221 219 209
114 26 3 2 2 3 255 3 4 12 159 176 176 176 201 232
120 3 3 3 255 3 3 3 3 3 3 3 4 4 4 2
2 2 3 255 2 2 2 2 2 2 2 2 2 2 2 3
3 255 3 2 2 1 2 1 2 1 2 2 2 1 1 2
255 4 7 62 255 255 255 255 255 255 255 132 2 2 255 2
2 2 3 13 39 41 83 83 72 30 3 3 2 255 2 2
2 4 11 11 7 7 8 11 7 6 2 1 255 1 2 3
12 33 33 20 9 9 8 4 3 3 255 4 4 4 8 30
30 39 18 12 12 8 3 3 1 255 2 2 2 2 3 2
4 2 6 2 3 2 3 255 3 3 3 3 6 8 12 9
8 8 7 3 2 1 255 1 1 1 1 2 6 6 8 6
6 3 3 2 255 1 2 3 6 6 8 9 8 8 8 6
4 4 3 3 255 2 2 4 11 19 14 22 29 25 1 1
0 0 255 1 2 1 1 4 7 7 7 6 4 2 0 0
255 0 0 0 0 2 2 3 25 7 3 3 1 1 1 255
0 0 3 76 133 153 193 193 193 187 24 1 1 0 255 0
1 1 3 11 19 31 31 15 3 2 2 2 255 2 1 1
1 2 4 4 3 3 2 2 1 0 1 255 1 1 1 1
2 4 4 4 4 4 6 4 2 1 255 1 1 1 1 14
9 9 3 2 1 1 1 1 255 2 2 1 1 1 8 22
22 22 15 2 2 2 2 2 1 1 1 1 1 2 2 2
1 1 2 2 2 1 1 1 1 2 2 2 1 255 2 1
1 2 2 2 2 3 2 1 1 0 1 0 255 1 1 1
3 4 6 6 7 7 6 3 1 1 255 1 1 1 2 2
2 3 6 6 3 2 2 1 1 255 1 1 1 3 3 3
3 3 3 3 2 2 1 255 1 2 2 2 2 2 3 3
3 3 3 2 2 2 255 2 2 1 3 4 6 8 8 8
3 3 2 2 1 255 2 2 1 2 20 28 114 114 13 6
2 2 3 3 255 3 3 4 6 57 117 128 117 61 6 3
3 3 255 3 3 3 3 3 3 3 3 3 2 2 2 3
3 255 3 3 2 2 2 3 4 2 2 2 1 3 3 255
2 2 2 3 0 1 1 2 2 2 3 2 1 2 255 4
7 7 62 255 255 255 255 255 132 3 1 1 255 2 2 2
2 3 12 39 99 99 39 14 4 3 3 255 3 3 3 3
4 9 7 8 8 8 4 3 2 1 255 1 2 2 2 11
20 9 8 6 6 3 3 3 255 4 4 4 4 17 18 18
30 18 12 3 3 3 3 255 1 1 2 2 2 2 3 2
3 1 1 1 2 255 2 2 2 2 3 3 8 8 8 7
6 3 3 2 255 1 1 1 2 2 2 3 4 4 4 2
1 1 255 2 2 2 3 3 8 9 8 8 6 3 2 3
3 1 255 1 2 3 3 4 7 14 14 3 1 0 0 0
255 1 1 1 1 2 4 6 4 3 2 1 1 2 255 2
0 0 0 2 2 3 3 3 2 1 1 1 1 255 0 0
0 3 101 133 154 154 110 22 2 1 0 0 255 0 2 1
2 2 8 12 23 3 1 1 2 3 255 2 0 0 1 1
2 2 1 2 2 2 2 1 1 255 0 1 1 1 0 1
1 1 1 1 1 2 2 1 255 0 1 1 1 1 3 4
3 2 1 1 1 1 255 2 2 2 1 1 1 2 2 3
2 2 1 1 2 1 1 1 1 2 1 1 2 1 2 2
3 2 2 1 1 1 2 2 2 2 2 255 2 1 1 1
1 2 2 3 0 0 0 1 1 1 255 1 1 1 2 3
3 3 3 3 3 3 2 1 255 1 1 1 1 2 2 2
2 1 2 2 2 1 2 255 1 1 1 2 2 3 3 3
3 3 2 2 1 255 1 1 1 1 2 2 3 3 2 2
2 2 2 2 255 2 3 2 1 2 4 6 6 3 3 3
2 2 2 255 3 3 1 2 2 4 2 6 2 2 1 1
2 3 255 3 2 2 2 2 4 4 4 3 2 3 1 2
255 2 1 3 2 2 1 1 1 1 2 2 2 3 3 255
3 1 1 2 3 3 3 3 2 3 2 2 1 255 2 3
2 3 0 0 1 2 2 2 1 1 1 2 255 3 3 4
4 4 145 145 115 14 3 3 1 3 255 2 2 1 2 2
2 4 33 30 4 4 3 3 3 255 3 2 1 2 2 2
2 4 4 4 3 2 1 1 255 2 2 2 2 2 2 2
3 3 4 2 2 2 255 3 3 3 2 4 3 4 6 6
6 3 3 3 1 255 1 1 2 1 2 2 3 3 3 2
1 1 1 255 2 2 2 2 3 3 4 4 6 6 4 3
2 2 255 1 1 1 2 2 3 3 3 3 2 2 1 1
255 2 1 2 3 3 3 4 6 3 3 1 2 2 2 2
255 1 2 2 2 2 1 2 2 1 0 2 2 2 255 1
1 1 1 1 2 4 4 2 2 1 0 0 255 1 0 0
0 1 1 1 1 2 1 1 1 1 1 255 0 0 0 0
4 67 67 19 3 2 2 0 0 0 255 2 2 2 1 1
1 2 2 1 0 0 0 2 255 2 0 0 0 1 1 1
1 1 1 2 2 1 1 255 1 1 1 1 1 1 1 1
1 1 1 1 1 1 255 0 0 0 1 1 1 1 1 1
1 1 1 2 255 2 1 1 1 1 1 1 1 1 2 1
1 1 2 2 2 0 1 1 1 1 2 2 2 2 2 2
1 1 1 1 2 2 3 2 3 255 2 1 2 2 2 2
2 1 0 0 2 2 2 1 255 1 1 1 1 1 2 2
2 2 2 2 2 1 255 1 1 1 1 1 2 1 1 1
1 2 2 1 1 255 1 1 1 2 2 2 1 1 1 1
1 2 1 255 1 1 3 2 1 2 2 2 1 2 2 2
1 2 255 3 3 2 1 2 1 2 2 2 2 2 1 1
1 255 1 1 2 2 2 2 2 2 2 2 1 1 1 2
255 2 2 2 2 3 2 3 3 3 1 1 1 1 255 1
1 1 1 2 2 2 1 1 1 2 2 3 3 255 3 1
3 2 3 3 3 3 3 3 2 2 1 255 2 3 2 3
1 1 1 2 1 2 1 2 1 2 255 2 2 2 2 3
3 8 3 3 3 3 2 3 255 2 1 1 2 2 3 3
3 3 1 2 2 2 1 255 1 2 1 2 3 3 3 3
3 2 2 2 1 3 255 3 2 1 1 2 1 2 2 2
1 2 2 2 255 2 2 2 2 2 2 2 3 3 2 1
1 2 2 255 3 2 2 2 2 3 3 3 3 1 1 1
1 255 2 2 2 3 2 2 2 3 3 3 3 3 3 2
255 2 2 3 3 3 2 3 2 3 2 2 1 1 255 2
2 2 2 2 2 2 2 1 1 1 2 2 2 1 255 2
2 2 2 2 1 1 1 1 1 2 1 2 255 1 1 1
1 2 1 2 2 2 1 1 1 1 255 1 1 1 1 1
1 1 1 1 1 1 1 1 2 255 1 1 1 2 2 4
1 2 2 2 2 1 2 0 255 2 2 2 2 1 0 0
1 1 1 1 0 1 255 0 0 0 0 0 1 1 1 1
1 1 1 1 1 255 0 1 1 1 1 1 1 1 1 1
1 0 0 0 255 1 1 0 0 1 1 1 0 1 1 1
1 1 255 0 1 1 1 1 1 1 3 1 2 2 2 1
1 0 1 0 1 1 1 1 1 1 1 1 1 1 1 1
0 0 1 2 2 2 3 255 1 1 1 2 1 1 1 1
0 0 0 2 1 1 255 1 1 1 1 1 1 2 1 1
2 3 2 1 255 1 1 1 1 1 2 2 2 2 2 1
1 1 1 255 1 1 1 2 2 1 1 1 1 1 1 2
1 255 1 1 1 1 1 1 1 1 1 1 1 1 1 2
255 3 1 2 1 2 1 1 1 1 2 2 1 1 1 255
1 2 2 2 2 1 1 1 2 2 2 1 1 1 255 1
1 2 2 3 3 3 2 1 1 1 1 2 255 1 1 1
2 2 2 1 1 1 1 2 2 4 3 255 2 1 2 2
2 2 1 0 3 3 3 2 2 255 3 3 2 2 1 1
1 2 2 2 1 1 2 2 255 2 2 2 2 2 2 3
2 3 2 2 1 1 255 2 2 2 2 2 3 4 3 3
1 1 2 2 2 255 2 2 2 2 3 3 3 2 2 2
1 1 1 3 255 3 3 2 1 1 1 2 2 2 1 1
2 2 255 2 2 2 2 2 2 1 1 2 2 2 1 1
2 255 3 1 2 2 2 4 4 3 3 2 2 1 2 255
2 3 3 3 2 2 3 3 3 3 2 2 3 3 255 4
3 3 3 4 3 3 3 3 2 2 1 2 255 2 1 2
2 2 2 2 1 1 1 1 2 2 2 1 255 2 2 2
2 1 1 1 1 1 1 2 1 1 255 1 1 1 0 0
0 1 1 1 1 1 0 0 255 1 1 1 1 1 0 0
0 0 1 1 1 1 1 255 1 2 1 2 1 1 0 1
1 1 1 1 2 0 255 0 0 1 1 1 0 0 0 1
1 1 0 1 255 1 0 0 0 2 1 1 1 1 1 1
1 1 1 255 0 0 1 1 1 1 1 1 1 2 1 1
0 1 255 1 0 0 0 1 1 1 0 1 1 1 1 1
255 0 0 0 0 1 1 1 3 1 1 1 1 1 1 1
1 1 1 1 255 255 255 255 255 255 255 255 255 255 255 255
255 255 255 255 255 255 255 255 255 255 255 255 255 255 255 255
255 255 255 255 255 255 255 255 255 255 255 255 255 255 255 255
255 255 255 255 255 255 255 255 255 255 255 255 255 255 255 255
255 255 255 255 255 255 255 255 255 255 255 255 255 255 255 255
255 255 255 255 255 255 255 255 255 255 255 255 255 255 255 255
255 255 255 255 255 255 255 255 255 255 255 255 255 255 255 255
255 255 255 255 255 255 255 255 255 255 255 255 255 255 255 255
255 255 255 255 255 255 255 255 255 255 255 255 255 255 255 255
255 255 255 255 255 255 255 255 255 255 255 255 255 255 255 255
255 255 255 255 255 255 255 255 255 255 255 255 255 255 255 255
255 255 255 255 255 255 255 255 255 255 255 255 255 255 255 255
255 255 255 255 255 255 255 255 255 255 255 255 255 255 255 255
255 255 255 255 255 255 255 255 255 255 255 255 255 255 255 255
255 255 255 255 255 255 255 255 255 255 255 255 255 255 255 255
255 255 255 255 255 255 255 255 255 255 255 255 255 255 255 255
255 255 255 255 255 255 255 255 255 255 255 255 255 255 255 255
255 255 255 255 255 255 255 255 255 255 255 255 255 255 255 255
255 255 255 255 255 255 255 255 255 255 255 255 255 255 255 255
255 255 255 255 255 255 255 255 255 255 255 255 255 255 255 255
255 255 255 255 255 255 255 255 255 255 255 255 255 255 255 255
255 255 255 255 255 255 255 255 255 255 255 255 255 255 255 255
255 255 255 255 255 255 255 255 255 255 255 255 255 255 255 255
255 255 255 255 255 255 255 255 255 255 255 255 255 255 255 255
255 255 255 255 255 255 255 255 255 255 255 255 255 255 255 255
255 255 255 255 255 255 255 255 255 255 255 255 255 255 255 255
255 255 255 255 255 255 255 255 255 255 255 255 255 255 255 255
255 255 255 255 255 255 255 255 255 255 255 255 255 255 255 255
255 255 3 3 2 2 2 1 0 0 1 2 1 1 1 2
2 2 2 255 2 1 1 1 2 2 2 1 1 0 0 0
0 0 255 1 1 0 0 0 0 1 1 1 1 2 1 1
255 2 1 1 1 2 2 2 1 2 2 2 1 1 1 255
1 1 1 1 1 1 1 1 1 2 2 2 2 255 2 1
0 0 2 2 1 1 1 2 1 1 1 1 255 2 2 1
1 1 1 1 1 1 1 1 2 2 2 255 1 2 2 2
2 1 1 1 1 1 2 2 2 1 255 1 1 1 2 3
3 2 2 2 2 2 1 2 255 2 2 2 1 1 1 1
2 2 1 1 4 4 4 255 3 2 2 2 2 2 2 2
4 2 1 1 2 255 2 2 2 2 2 3 3 2 3 2
3 2 2 3 255 3 2 2 2 1 1 1 1 2 2 2
2 2 255 2 2 2 2 2 2 3 3 3 3 2 2 2
3 255 3 2 2 2 1 1 1 1 1 2 2 1 1 1
255 3 1 2 2 2 2 3 3 3 3 3 2 2 255 2
2 1 2 2 2 2 1 1 1 1 2 2 4 255 4 1
2 1 2 3 3 2 2 2 2 2 3 255 2 2 2 2
1 1 3 3 3 2 2 2 3 2 255 4 4 4 4 4
3 3 2 2 1 1 1 2 255 1 1 1 2 3 3 3
3 3 2 1 1 2 2 3 255 2 1 1 1 2 2 2
1 2 2 2 1 1 255 1 1 1 1 0 0 0 1 1
1 1 1 0 255 0 1 1 1 1 1 1 2 1 2 1
2 2 2 255 1 1 1 1 1 1 1 1 1 0 0 0
0 0 255 0 0 0 1 1 0 0 1 1 1 1 1 1
255 2 2 2 2 2 2 2 1 1 1 1 1 1 1 255
0 0 0 3 3 3 1 1 1 1 1 0 1 2 255 1
0 0 1 1 0 0 0 0 1 1 0 1 255 1 1 0
0 1 1 1 1 1 1 1 0 1 1 1 0 0 1 3
3 3 2 2 2 1 0 0 1 2 2 1 2 2 1 1
2 255 1 1 1 1 2 2 2 3 2 1 1 0 0 1
255 3 1 1 1 0 1 1 2 2 1 1 1 1 255 2
1 1 1 1 1 1 1 1 2 2 2 1 1 255 2 1
1 1 1 1 1 1 1 1 1 1 1 255 2 1 1 1
1 2 2 2 2 2 2 1 1 1 255 3 2 1 1 1
1 1 1 1 1 1 3 3 3 255 1 1 2 3 3 3
0 1 1 1 2 3 2 1 255 1 1 1 1 1 3 2
2 2 2 2 1 1 255 2 2 2 1 1 1 2 3 3
1 1 2 4 3 255 3 2 2 2 2 2 2 3 3 2
1 1 2 255 3 3 3 2 2 1 2 2 2 2 2 2
2 3 255 3 3 3 3 2 1 3 3 3 2 3 3 2
255 1 2 2 2 2 2 3 3 3 2 2 2 2 2 255
2 2 2 1 1 1 1 2 2 2 2 2 2 1 255 1
1 2 2 3 3 3 3 4 4 2 2 2 255 2 2 1
2 2 2 2 1 1 1 1 1 2 2 255 3 3 3 2
2 3 3 3 2 2 2 2 3 255 3 2 2 2 3 3
4 6 4 2 2 2 2 2 255 3 3 3 3 4 4 4
3 2 2 2 2 2 255 1 1 2 3 3 3 3 3 3
3 1 1 2 2 2 255 1 1 1 2 4 4 4 3 2
1 1 1 1 255 1 1 1 1 2 2 2 1 1 1 1
0 0 255 0 0 1 2 2 2 1 2 1 1 2 2 2
1 255 0 1 1 1 0 1 1 1 1 0 0 0 0 1
255 0 0 1 1 1 1 1 1 2 0 0 0 1 255 1
2 2 2 2 2 2 2 1 1 1 1 1 1 255 1 0
1 4 38 41 57 57 13 1 1 1 3 2 255 1 1 1
1 1 0 0 0 0 0 0 0 1 255 1 1 1 1 1
1 1 1 2 2 1 0 1 2 1 0 0 2 3 3 3
2 2 2 1 1 1 1 1 1 1 2 1 1 1 1 255
1 2 1 1 1 2 2 4 3 3 1 1 1 2 255 1
1 3 2 2 1 1 2 2 1 1 1 1 255 1 1 1
1 0 1 1 2 3 3 2 1 1 1 255 2 1 1 1
2 2 1 1 1 1 1 1 1 255 2 2 2 2 1 2
2 2 2 2 2 2 2 3 255 3 1 1 1 1 1 1
1 1 1 1 2 2 3 255 3 1 2 2 3 3 1 1
1 1 1 2 2 2 255 1 2 1 2 1 3 2 2 2
1 1 1 1 255 2 3 3 2 1 2 2 3 2 2 2
2 2 2 255 2 2 2 2 2 3 3 3 3 3 2 2
2 255 2 3 2 2 2 3 2 2 2 2 2 1 1 2
255 2 1 3 3 2 1 3 3 3 2 1 2 1 255 1
1 1 2 2 3 3 3 3 2 2 2 2 2 255 2 2
2 2 2 2 6 4 4 4 4 3 3 3 255 1 1 1
1 3 3 4 6 6 4 4 3 2 255 2 1 1 2 2
2 2 1 1 1 1 2 2 2 255 4 3 3 2 2 3
3 3 3 2 2 2 3 255 3 2 2 3 4 4 6 6
4 3 2 2 2 2 255 3 3 3 3 4 7 29 64 44
4 2 2 2 255 1 1 2 3 11 82 68 68 68 41 2
1 2 2 2 255 1 2 2 12 19 14 19 7 7 1 1
1 1 255 0 0 1 1 2 2 2 2 2 1 0 0 1
255 0 0 1 1 2 1 1 1 0 0 0 1 2 1 255
1 1 1 1 1 1 1 1 1 1 1 1 0 0 255 0
0 1 2 8 42 42 13 11 1 0 0 0 255 1 1 2
1 2 2 3 2 1 1 1 1 1 1 255 3 2 4 38
57 57 62 57 72 36 3 3 3 1 255 1 1 1 1 1
2 2 6 1 1 0 0 0 255 1 1 1 1 1 3 6
9 8 3 2 1 1 2 1 1 1 2 3 1 1 2 2
1 2 2 2 2 2 3 3 3 2 2 2 1 255 1 1
1 1 1 4 12 12 3 3 2 2 1 1 255 1 1 3
3 2 2 2 2 2 2 2 2 2 255 1 1 1 1 1
1 3 3 4 4 2 2 1 1 255 2 2 1 1 2 2
2 2 2 1 1 1 1 255 2 2 2 2 1 1 2 2
2 3 3 2 2 3 255 3 1 1 1 1 1 1 2 2
3 2 2 2 3 255 3 1 2 2 3 1 1 1 1 1
1 1 1 2 255 2 3 1 3 4 4 12 14 4 2 2
1 1 255 3 3 3 3 3 3 3 3 2 2 2 2 2
2 255 1 2 2 2 2 3 23 20 3 3 3 2 2 255
2 3 2 2 2 3 2 3 3 2 1 1 2 2 255 1
1 3 4 4 4 4 6 4 3 1 1 1 255 1 1 1
1 3 3 11 11 8 3 3 2 2 1 255 1 2 2 2
6 11 23 12 6 6 4 3 2 2 255 1 1 2 2 6
8 15 47 47 36 3 2 2 255 2 1 2 2 2 2 2
0 2 2 3 2 2 2 255 3 3 3 3 4 7 4 3
3 2 2 2 4 255 3 2 2 3 4 34 34 24 24 11
3 2 2 2 255 3 3 2 3 9 64 64 98 84 84 4
2 1 255 1 1 2 11 38 100 82 80 82 80 41 2 2
2 2 255 2 3 25 30 30 30 64 49 40 7 0 0 1
255 1 0 0 2 6 6 4 4 7 12 2 2 2 255 0
0 0 1 1 0 1 0 0 0 0 0 1 0 255 1 2
1 1 1 1 1 1 1 1 2 2 1 1 255 0 0 1
7 29 45 46 31 11 11 1 0 0 255 1 1 2 2 15
15 6 3 3 1 1 1 1 1 255 3 6 9 57 62 57
82 101 102 90 49 3 3 1 255 1 1 1 2 2 6 12
12 9 4 1 0 0 255 0 1 0 0 3 9 35 52 52
14 3 2 1 2 1 1 1 2 4 0 1 1 2 2 2
2 3 4 8 11 11 6 3 2 2 2 255 1 1 1 1
1 13 31 13 3 3 2 2 2 1 255 0 1 2 3 3
4 6 11 3 2 2 2 2 255 1 1 0 0 3 4 6
6 6 7 4 2 1 1 255 1 2 2 2 2 3 4 2
3 2 3 1 2 255 2 2 3 2 1 1 1 2 44 44
4 3 2 2 255 2 1 1 1 2 1 1 2 2 1 2
2 2 3 255 3 2 2 2 2 1 1 1 3 2 1 1
1 2 255 3 4 3 4 4 4 19 45 44 4 2 1 1
255 2 2 3 3 3 3 6 11 11 2 2 2 2 2 255
2 2 2 2 2 23 35 23 15 3 3 1 1 255 2 2
2 2 4 6 7 18 30 14 7 2 2 2 255 1 1 1
4 4 4 8 8 11 6 1 1 1 255 2 1 1 2 3
39 68 64 42 14 3 2 2 1 255 1 3 3 4 11 24
44 44 28 13 6 2 2 1 255 2 2 3 13 29 53 53
55 72 102 4 3 2 255 2 2 2 3 3 2 2 0 2
3 4 2 3 3 255 3 3 3 3 4 15 19 23 7 3
2 2 3 255 3 3 3 4 34 38 49 49 50 61 11 3
2 2 255 2 2 1 9 57 121 129 129 102 102 84 2 1
255 1 2 3 26 53 57 82 68 82 76 71 2 2 2 2
255 2 12 31 39 31 30 33 36 36 36 6 2 2 255 1
0 0 1 2 2 2 3 6 12 3 3 2 255 0 0 1
1 0 0 0 0 0 0 0 0 1 1 255 1 1 0 1
1 3 3 3 1 1 2 2 2 1 255 0 1 3 29 40
42 22 8 11 11 7 3 0 255 1 2 3 28 26 24 20
3 6 4 4 1 1 1 255 4 8 85 94 82 67 82 95
102 102 72 4 1 1 255 1 1 1 1 6 8 9 9 9
6 4 1 0 255 0 0 0 1 7 35 38 52 52 47 14
2 1 1 1 2 1 3 3 0 1 1 2 2 2 2 6
24 17 14 14 11 9 2 2 2 255 1 1 1 1 1 26
26 11 11 3 2 2 2 1 255 0 0 1 3 4 11 11
11 4 3 2 2 2 255 2 1 0 1 3 6 6 6 6
7 3 2 1 1 255 2 2 1 1 2 4 7 6 4 3
3 2 2 255 2 2 3 2 1 1 1 2 51 51 30 2
2 2 255 2 1 1 1 3 3 3 2 2 2 2 2 2
2 255 2 2 2 2 2 1 1 45 49 2 2 1 1 1
255 2 4 4 4 4 4 14 44 42 38 4 1 1 255 2
2 2 2 3 4 6 11 11 6 2 2 2 2 255 2 2
2 2 2 23 23 15 15 6 3 1 1 255 2 2 2 6
9 18 24 30 38 30 13 4 2 2 255 0 1 2 4 4
8 12 12 11 7 2 2 2 255 3 3 3 3 12 121 153
121 62 26 8 2 2 1 255 2 2 1 3 19 24 46 50
50 28 20 2 2 1 255 1 2 12 29 105 112 112 72 128
128 14 2 2 255 2 2 2 3 3 2 2 0 2 3 3
2 2 3 255 3 3 2 3 11 15 13 13 3 2 2 2
3 255 3 3 3 11 34 50 50 50 52 61 46 8 3 2
255 3 3 3 53 57 121 145 148 102 102 101 2 2 255 2
3 4 36 53 53 82 55 62 55 62 13 3 2 2 255 2
12 25 31 31 25 38 38 36 25 6 3 3 255 1 1 1
3 3 3 3 4 6 12 12 3 1 255 1 0 2 2 2
2 1 2 3 6 2 0 1 1 255 1 0 0 0 0 3
3 3 0 0 0 2 2 2 255 2 2 12 30 40 45 28
17 22 17 17 4 3 255 1 4 12 28 26 6 6 6 23
23 23 1 1 0 255 2 24 85 94 82 87 87 95 77 74
49 24 1 1 255 1 1 1 2 8 8 9 8 9 6 4
1 0 255 0 1 1 7 35 39 45 47 52 52 30 2 1
1 1 2 2 2 3 0 1 1 1 1 2 2 23 24 24
14 14 13 14 3 2 2 255 0 0 1 1 3 13 13 13
26 8 2 0 2 2 255 1 1 2 3 7 9 7 7 4
2 2 2 2 255 2 1 1 1 4 4 6 6 6 6 4
3 1 1 255 2 2 1 0 2 4 7 7 6 6 4 2
2 255 2 2 3 2 1 1 1 3 38 38 31 3 2 2
255 2 1 1 3 11 60 4 2 2 2 2 2 2 2 255
2 2 2 2 2 2 9 71 127 39 2 1 0 1 255 2
3 4 3 4 4 6 44 44 42 4 2 2 255 2 2 2
2 2 3 3 4 6 4 4 2 2 2 255 2 2 2 2
6 8 8 9 15 6 1 1 2 255 3 2 2 11 17 24
24 30 35 31 24 4 2 2 255 2 2 3 4 7 8 9
9 11 8 3 3 2 255 3 3 3 3 26 153 175 145 62
40 26 4 2 2 255 3 2 1 2 19 31 50 64 50 31
23 6 2 2 255 1 2 12 61 105 96 91 49 55 55 23
2 2 255 2 2 2 3 3 3 2 1 1 1 2 2 2
3 255 3 3 3 6 6 13 11 7 2 2 2 2 3 255
3 2 3 11 50 58 52 52 52 55 46 9 3 2 255 2
2 3 57 100 102 121 145 102 101 33 6 2 255 3 3 8
36 53 53 57 55 30 30 36 13 3 2 2 255 2 6 24
31 35 35 36 36 36 25 6 3 2 255 1 1 3 3 2
2 2 4 2 7 4 3 1 255 1 2 2 2 2 1 1
1 6 6 6 1 1 2 255 1 0 0 0 0 3 3 0
0 0 0 1 2 2 255 2 2 12 40 45 49 26 17 17
7 7 3 1 255 1 1 12 17 17 6 11 14 26 36 36
1 0 1 255 2 24 89 94 89 93 87 77 74 66 64 28
1 1 255 1 1 1 3 12 9 8 6 6 6 3 2 1
255 0 1 1 7 38 45 51 45 51 52 30 6 2 1 2
2 2 2 2 3 2 2 1 1 1 1 23 25 25 17 24
13 9 2 2 1 255 1 1 1 1 3 11 11 18 11 7
1 1 1 2 255 1 1 2 2 8 8 8 7 6 2 2
2 2 255 1 1 1 2 4 4 6 6 6 6 3 3 1
1 255 2 1 1 0 2 2 4 6 7 7 3 2 1 255
1 1 2 2 2 1 1 3 6 31 31 2 2 2 255 1
1 1 2 23 66 66 3 2 2 2 2 2 1 255 2 2
2 2 2 2 9 64 94 39 2 2 2 2 255 2 2 3
3 4 3 3 3 22 22 3 2 2 255 2 2 2 2 2
2 2 2 2 3 2 2 2 2 255 2 2 2 3 8 15
8 13 18 6 2 3 3 255 3 2 2 11 18 34 35 31
35 31 8 3 2 2 255 2 2 3 4 7 8 13 15 12
8 3 3 2 255 3 2 3 3 12 153 172 172 127 74 40
4 3 3 255 3 2 2 2 19 31 61 53 50 31 26 8
3 2 255 1 1 3 17 96 91 67 40 53 26 14 2 2
255 2 2 3 3 3 2 2 1 2 1 2 1 2 2 255
3 3 2 6 2 6 2 2 2 2 2 2 3 255 2 2
2 3 50 58 58 42 35 46 46 8 3 2 255 3 3 6
39 57 71 100 104 104 101 33 6 1 255 2 3 3 30 53
85 85 73 39 30 30 13 3 2 2 255 3 6 13 26 35
35 40 36 31 23 4 4 2 255 1 1 3 3 3 2 4
4 8 7 4 3 1 255 1 1 1 3 3 1 1 1 2
7 9 6 1 1 255 0 0 0 0 0 0 1 0 0 0
0 2 2 2 255 2 2 12 33 49 52 45 26 28 17 3
2 1 255 1 1 4 12 4 4 6 14 24 33 20 0 0
0 255 1 6 49 93 89 93 79 77 77 66 51 28 2 1
255 1 1 2 2 4 6 6 6 6 6 3 1 0 255 0
1 1 6 19 58 77 72 72 52 29 6 3 1 1 1 2
2 2 3 1 1 0 1 1 1 4 13 24 24 28 19 4
1 1 1 255 1 1 1 1 2 4 11 15 7 0 0 1
1 2 255 2 2 2 2 3 3 7 7 7 4 3 2 2
255 1 1 3 2 4 6 7 7 7 7 7 3 1 1 255
1 1 2 2 2 2 4 6 7 7 2 2 1 255 1 2
2 2 1 1 1 3 4 6 3 2 2 2 255 1 1 1
2 17 67 67 3 2 2 2 2 2 1 255 3 3 3 2
2 1 3 9 39 9 2 2 1 2 255 2 2 2 2 2
3 3 3 2 2 2 2 2 255 2 2 2 2 2 2 2
2 2 2 2 2 2 2 255 2 2 2 2 4 6 6 13
13 3 2 3 4 255 3 2 1 2 11 11 28 28 28 11
3 3 2 2 255 2 2 2 2 4 8 8 14 12 8 4
3 3 255 3 2 3 3 4 77 137 137 127 125 74 4 3
3 255 2 1 2 3 8 46 63 63 61 31 17 4 2 1
255 1 1 3 6 53 56 52 47 47 23 3 2 2 255 2
1 2 2 4 3 4 3 4 1 1 1 2 2 255 3 3
3 3 2 2 2 3 3 2 2 2 2 255 2 2 2 3
19 42 57 42 40 40 40 6 4 4 255 2 3 3 26 53
55 100 101 101 67 28 6 1 255 2 2 2 2 39 85 41
73 73 68 30 3 3 2 3 255 3 6 13 28 30 35 36
33 31 12 2 2 2 255 2 1 2 1 2 1 2 8 8
4 3 2 2 255 0 0 0 1 1 1 1 0 0 1 6
1 1 1 255 1 1 1 1 0 1 1 1 0 0 1 1
1 1 255 2 2 12 28 45 45 26 20 49 2 2 0 1
255 1 1 1 4 4 9 9 14 20 20 17 0 0 0 255
1 1 19 64 79 79 79 104 109 93 52 3 2 1 255 1
1 2 2 2 4 4 6 6 3 3 0 0 255 0 1 1
1 6 58 72 58 45 29 7 2 2 2 1 1 1 3 2
3 3 3 2 2 2 1 1 2 7 24 24 4 2 1 1
1 255 1 1 1 1 1 2 1 1 1 0 0 1 1 2
255 2 1 2 2 2 2 3 7 7 4 1 1 1 255 1
1 1 1 3 4 6 6 6 6 2 2 1 1 255 0 1
2 1 2 2 3 4 6 2 2 2 2 255 2 2 2 2
1 1 1 2 2 2 2 2 2 2 255 1 1 1 2 3
23 4 4 3 3 2 2 2 1 255 3 3 3 2 2 1
1 1 4 4 3 2 2 2 255 2 2 2 2 2 3 2
2 1 1 2 2 2 255 3 2 2 2 2 2 2 1 2
2 2 2 1 2 255 2 2 2 2 2 3 3 4 4 3
3 3 4 255 3 1 1 1 1 3 3 11 7 6 2 2
2 2 255 2 2 2 2 2 7 7 8 4 4 4 3 2
255 3 3 3 3 2 6 44 126 126 95 6 2 2 2 255
2 2 2 3 4 9 46 53 53 20 4 2 1 1 255 2
2 2 2 6 41 41 47 40 3 3 3 3 255 2 1 1
2 2 2 4 4 4 2 1 1 2 2 255 3 3 2 1
1 1 1 3 4 3 2 2 2 255 2 2 2 3 6 38
45 45 40 38 6 6 4 4 255 3 3 3 6 26 41 53
74 74 40 17 2 2 255 2 2 1 1 4 46 41 46 73
64 18 3 3 2 2 255 2 3 7 19 24 24 24 25 12
4 1 2 2 255 2 1 2 3 4 4 8 8 8 1 2
1 1 255 0 0 0 1 1 2 1 0 0 1 1 1 1
1 255 1 1 1 1 1 2 1 1 1 1 1 2 1 2
255 2 2 2 8 28 20 30 20 49 15 1 0 0 255 1
1 0 0 3 9 12 24 20 17 2 1 1 1 255 0 0
1 28 38 72 72 101 104 93 6 3 2 2 255 1 1 2
1 1 1 3 3 3 1 1 0 0 255 1 1 1 1 2
2 33 33 20 3 1 1 1 1 1 1 3 3 3 0 3
3 2 2 2 1 1 1 2 2 2 2 2 2 1 1 255
1 1 1 1 1 1 1 2 1 1 1 1 1 1 255 2
2 2 2 2 2 2 2 3 3 1 1 0 255 1 1 1
1 1 2 3 3 3 3 1 1 1 1 255 0 1 1 1
1 2 3 3 2 2 2 2 2 255 2 2 2 1 1 1
1 2 1 2 2 2 2 2 255 1 1 2 2 3 14 3
2 2 2 2 2 2 0 255 1 2 3 2 1 1 1 2
2 2 2 2 2 2 255 2 2 2 2 2 2 2 1 1
1 1 2 3 255 2 1 1 1 2 2 2 2 2 2 2
1 1 1 255 1 3 3 3 2 2 2 2 2 2 3 3
4 255 2 1 1 1 1 3 3 3 3 4 2 2 2 1
255 2 2 2 0 1 2 2 2 2 2 4 4 3 255 2
3 3 3 2 3 3 6 6 3 3 1 1 1 255 2 2
2 2 2 3 4 6 4 2 2 2 2 2 255 2 2 2
2 2 3 3 3 3 2 1 1 3 255 2 1 1 2 2
2 2 2 4 3 3 2 2 2 255 3 3 2 1 1 1
2 2 2 1 1 2 3 255 2 2 2 2 4 4 38 45
34 6 2 3 3 3 255 2 2 2 2 2 2 41 42 28
17 4 3 2 255 2 2 2 3 3 4 13 33 41 11 3
3 3 2 2 255 1 1 3 7 4 4 4 8 6 1 1
1 1 255 2 2 2 1 1 1 1 2 0 1 1 1 1
255 1 1 1 1 1 2 1 1 0 1 1 1 1 1 255
1 1 1 1 1 2 1 2 1 1 1 1 0 1 255 1
0 0 0 1 3 18 15 15 2 1 1 1 255 1 1 0
0 0 2 9 6 4 2 1 1 1 1 255 0 0 0 2
26 30 38 82 62 41 2 2 2 2 255 1 1 2 1 1
1 1 1 1 1 1 1 1 255 1 1 1 1 1 1 2
2 2 2 0 0 0 0 1 2 3 3 3 1 3 3 3
2 2 1 1 1 2 2 2 1 1 1 1 1 255 1 1
1 1 1 1 1 1 1 1 1 1 1 1 255 1 2 2
1 1 1 2 2 2 1 1 1 0 255 1 1 1 1 1
1 2 2 1 1 1 1 1 2 255 1 1 1 1 1 1
1 1 1 2 2 2 2 255 2 1 1 1 1 2 1 1
1 2 2 1 1 1 255 1 1 2 2 2 3 3 3 2
2 1 2 1 1 255 1 1 2 2 2 1 1 2 3 3
4 3 3 2 255 2 2 2 2 2 1 2 1 1 1 1
2 3 255 2 2 2 1 1 2 2 1 1 1 2 1 1
1 255 2 3 3 3 3 2 1 1 2 2 2 2 2 255
2 2 2 2 2 3 2 2 3 3 2 2 1 1 255 2
2 2 2 2 2 2 2 2 3 3 3 2 255 2 2 2
1 1 2 2 3 3 3 2 1 1 1 255 2 2 2 2
1 1 2 3 2 1 1 1 2 2 255 2 2 2 2 1
1 1 2 2 2 3 3 3 255 2 2 2 2 2 2 2
4 3 3 2 3 3 3 255 2 3 2 1 1 2 2 2
2 1 1 2 3 255 2 2 2 2 3 2 4 3 3 2
2 2 2 2 255 2 1 1 1 2 2 2 6 6 4 3
3 3 255 2 2 2 2 3 3 3 3 2 2 1 1 1
2 2 255 1 1 2 3 3 3 3 3 1 1 1 2 1
255 1 2 2 2 2 1 2 1 1 1 1 1 2 255 1
1 0 0 1 1 1 2 0 1 1 1 1 1 255 1 1
1 1 1 1 1 2 1 1 1 1 0 0 255 0 0 0
0 0 2 2 3 4 1 0 1 1 255 1 1 1 0 1
2 3 3 2 1 1 1 1 1 255 1 0 0 1 1 3
0 30 2 1 1 1 2 2 255 1 0 1 0 0 1 2
1 0 0 0 1 1 255 1 1 1 1 0 0 0 1 1
1 1 0 0 0 1 1 2 3 3 1 1 1 1 1 1
1 1 1 1 1 1 1 1 1 2 2 255 1 1 1 1
1 1 1 2 1 2 1 1 1 1 255 1 2 2 1 1
1 0 0 1 2 1 1 0 255 1 1 1 1 1 1 1
2 2 1 1 1 1 2 255 2 1 1 1 1 1 1 1
1 2 2 1 1 255 1 1 1 1 1 2 2 1 1 0
2 0 1 1 255 1 2 2 2 2 2 2 2 2 2 1
2 2 1 255 1 2 2 2 2 1 3 2 2 1 2 2
3 3 255 3 3 2 1 1 1 1 1 2 2 2 3 3
255 1 2 2 1 1 2 2 1 1 1 2 1 1 1 255
2 3 3 3 3 4 2 2 2 2 2 1 1 255 3 3
2 2 2 2 2 3 3 3 2 2 2 2 255 3 3 2
2 2 2 2 2 2 2 3 3 2 255 2 2 2 2 2
2 2 2 2 3 3 2 2 2 255 2 2 2 2 1 2
2 2 1 1 1 1 1 2 255 3 2 2 1 1 1 1
2 1 1 1 1 2 255 1 1 2 2 2 2 2 3 3
3 3 3 3 3 255 2 2 3 3 3 2 2 1 1 1
2 3 3 255 1 2 2 2 3 2 2 2 2 2 1 1
3 3 255 3 3 1 2 2 2 2 2 4 4 3 3 3
255 1 1 2 3 3 3 2 2 1 1 1 1 1 2 2
255 2 2 2 2 2 3 3 2 0 0 2 2 2 255 1
1 1 1 2 1 2 1 1 1 2 3 3 255 1 1 1
1 1 1 1 1 0 0 0 1 1 2 255 1 1 1 1
1 2 1 2 1 1 1 1 0 0 255 0 0 0 1 1
1 1 2 2 1 0 1 1 255 1 1 1 1 1 1 1
1 1 1 1 1 1 0 255 0 1 0 1 1 1 0 0
1 1 1 0 1 2 255 1 1 1 1 1 1 1 1 0
0 0 0 1 255 1 0 1 0 0 0 0 1 1 1 1
0 0 1 1 2 2 2 2 255 255 255 255 255 255 255 255
255 255 255 255 255 255 255 255 255 255 255 255 255 255 255 255
255 255 255 255 255 255 255 255 255 255 255 255 255 255 255 255
255 255 255 255 255 255 255 255 255 255 255 255 255 255 255 255
255 255 255 255 255 255 255 255 255 255 255 255 255 255 255 255
255 255 255 255 255 255 255 255 255 255 255 255 255 255 255 255
255 255 255 255 255 255 255 255 255 255 255 255 255 255 255 255
255 255 255 255 255 255 255 255 255 255 255 255 255 255 255 255
255 255 255 255 255 255 255 255 255 255 255 255 255 255 255 255
255 255 255 255 255 255 255 255 255 255 255 255 255 255 255 255
255 255 255 255 255 255 255 255 255 255 255 255 255 255 255 255
255 255 255 255 255 255 255 255 255 255 255 255 255 255 255 255
255 255 255 255 255 255 255 255 255 255 255 255 255 255 255 255
255 255 255 255 255 255 255 255 255 255 255 255 255 255 255 255
255 255 255 255 255 255 255 255 255 255 255 255 255 255 255 255
255 255 255 255 255 255 255 255 255 255 255 255 255 255 255 255
255 255 255 255 255 255 255 255 255 255 255 255 255 255 255 255
255 255 255 255 255 255 255 255 255 255 255 255 255 255 255 255
255 255 255 255 255 255 255 255 255 255 255 255 255 255 255 255
255 255 255 255 255 255 255 255 255 255 255 255 255 255 255 255
255 255 255 255 255 255 255 255 255 255 255 255 255 255 255 255
255 255 255 255 255 255 255 255 255 255 255 255 255 255 255 255
255 255 255 255 255 255 255 255 255 255 255 255 255 255 255 255
255 255 255 255 255 255 255 255 255 255 255 255 255 255 255 255
255 255 255 255 255 255 255 255 255 255 255 255 255 255 255 255
255 255 255 255 255 255 255 255 255 255 255 255 255 255 255 255
255 255 255 255 255 255 255 255 255 255 255 255 255 255 255 255
255 255 255 255 255 255 255 255 255 255 255 255 255 255 255 255
255 255 255 255 255 255 1 1 1 1 1 0 0 0 1 2
2 1 1 1 1 1 2 255 2 1 2 2 1 1 1 1
1 1 1 1 1 1 255 1 1 2 3 1 1 1 2 1
2 1 2 1 255 2 2 2 2 2 1 2 2 2 2 2
2 1 2 255 2 1 1 1 1 1 0 0 2 1 1 1
1 255 0 1 1 1 1 1 2 1 1 0 1 1 2 2
255 2 1 1 1 1 1 1 1 1 1 1 2 3 1 255
1 2 2 2 2 2 3 2 2 2 2 2 2 1 255 2
2 2 2 1 2 1 2 1 2 2 2 1 255 1 2 2
2 1 1 1 1 2 2 3 3 3 3 255 3 3 2 1
1 3 1 3 1 1 1 1 2 255 1 1 1 2 2 1
1 3 3 2 3 2 3 2 255 3 2 2 2 2 3 3
2 2 2 3 3 4 255 3 2 2 2 2 2 2 1 1
1 1 1 2 2 255 2 2 2 2 1 3 1 2 1 1
1 1 1 1 255 2 2 2 2 3 2 2 2 2 2 1
1 2 255 1 0 2 2 3 2 2 1 1 1 2 2 2
2 255 1 0 1 2 2 2 1 1 2 2 2 2 2 255
2 2 3 2 1 2 2 2 1 0 1 1 3 3 255 3
2 2 2 2 3 3 3 3 3 2 1 1 255 1 1 2
2 2 3 2 2 2 2 1 2 1 2 1 255 2 3 2
2 1 1 2 3 2 1 1 1 2 255 1 1 3 3 3
3 3 2 1 1 1 3 1 255 1 1 1 1 2 1 1
1 0 0 1 1 1 1 255 1 1 1 1 1 1 1 2
2 2 3 1 0 0 255 0 0 1 1 1 1 1 1 1
1 1 1 1 255 0 0 0 0 0 0 1 1 0 0 0
1 1 1 255 1 1 0 0 1 1 1 0 1 1 1 0
1 0 255 1 1 2 1 0 0 0 0 0 0 0 1 1
255 0 0 0 1 1 1 1 1 1 1 0 1 1 1 1
1 1 1 1 1 1 1 1 1 1 0 0 0 2 2 2
2 2 1 1 1 255 2 2 2 1 1 1 1 1 1 1
1 1 1 0 255 1 1 2 0 0 1 1 2 1 2 1
1 1 255 2 1 1 1 1 1 1 2 2 1 1 2 2
2 255 1 0 1 1 1 1 1 2 2 1 1 1 2 255
2 2 1 2 1 1 1 1 1 1 1 2 2 3 255 1
1 1 1 1 0 0 1 1 1 1 1 1 1 255 1 2
2 2 2 2 3 2 3 3 3 2 1 1 255 1 1 2
3 2 2 2 2 1 1 1 2 1 255 1 2 1 1 1
1 1 1 2 2 2 2 2 3 255 3 3 2 1 1 1
1 3 1 1 1 1 2 255 1 1 2 2 2 2 2 3
3 3 3 2 3 2 255 1 2 2 3 6 6 4 4 3
3 3 4 3 255 1 1 1 2 3 3 2 2 2 1 1
2 2 2 255 2 3 1 2 1 2 2 2 1 1 1 3
2 2 255 2 2 2 2 3 2 2 2 2 2 2 2 2
255 0 0 2 3 3 2 2 1 1 1 2 2 2 2 255
1 0 0 1 2 2 3 3 2 2 2 2 1 255 3 3
3 2 2 2 2 2 1 1 1 2 2 3 255 2 1 1
2 2 2 3 3 3 3 1 1 1 255 3 3 3 2 1
1 2 2 2 2 1 2 1 2 2 255 3 3 3 2 1
1 3 3 2 1 1 1 1 255 2 3 3 2 2 2 2
2 1 1 1 2 1 255 1 1 1 1 2 2 1 1 0
0 1 1 1 1 255 2 3 1 1 1 1 4 4 3 3
1 1 0 0 255 0 0 0 1 1 1 1 1 1 1 2
1 1 255 0 1 0 0 0 1 2 1 1 1 0 1 1
1 255 1 1 1 1 2 2 1 1 1 1 1 1 1 1
255 1 1 2 1 1 0 0 1 1 1 0 1 1 255 1
1 0 1 1 1 1 1 0 1 0 1 1 1 1 1 1
1 2 1 1 2 2 1 1 1 1 0 1 2 2 3 3
2 1 1 255 2 1 1 1 1 1 1 1 1 1 0 1
1 1 255 1 1 2 1 1 2 2 3 2 3 1 1 1
255 1 1 1 1 1 1 2 2 2 2 1 1 1 1 255
1 1 1 2 1 1 1 2 2 2 2 2 2 255 2 2
1 1 1 2 2 2 1 1 1 2 2 3 255 1 1 1
2 2 2 2 3 3 3 2 2 1 1 255 1 1 2 2
2 3 4 3 3 2 2 1 1 1 255 1 1 1 2 3
3 2 2 1 2 1 1 1 255 1 2 2 1 1 1 2
2 3 2 2 2 2 2 255 2 2 1 1 1 3 3 3
2 1 1 1 2 255 2 1 2 2 2 2 3 4 3 3
3 2 2 1 255 1 2 4 7 8 8 7 6 4 4 3
2 2 255 3 2 2 2 2 2 3 3 6 6 4 3 2
2 255 2 1 0 1 1 2 3 2 1 1 2 4 4 3
255 2 2 3 2 2 2 4 3 3 3 3 3 2 255 0
0 1 2 2 2 2 6 6 3 1 2 2 2 255 1 1
1 2 3 6 7 7 7 2 2 2 1 255 2 3 3 3
3 3 2 2 1 2 3 3 2 2 255 2 2 2 2 2
3 3 4 4 4 4 3 2 255 3 2 2 2 1 1 2
3 2 2 2 2 3 3 1 255 2 2 3 3 6 17 13
4 3 1 1 1 1 255 2 3 3 2 2 2 3 1 1
1 1 2 2 255 2 1 1 2 2 2 1 1 0 0 1
1 1 1 255 2 2 1 1 3 13 13 13 11 3 1 1
0 1 255 1 0 0 0 1 1 1 2 1 1 0 1 1
255 0 1 1 1 1 1 2 2 1 1 0 1 1 1 255
1 2 2 1 2 2 1 1 1 1 1 0 1 1 255 1
1 3 3 3 1 19 15 1 1 0 0 0 255 1 1 1
2 1 1 1 1 0 1 1 1 1 0 1 1 1 1 1
3 3 3 3 1 1 1 1 1 1 2 3 3 3 2 1
1 255 1 1 1 1 1 2 3 4 3 1 0 0 0 1
255 0 0 1 1 2 3 3 4 4 3 2 1 1 255 1
1 1 1 1 1 3 3 4 4 2 1 1 1 255 1 1
2 2 2 2 2 3 2 2 2 2 2 255 2 2 2 1
1 1 2 3 2 2 2 2 2 2 255 1 1 2 2 3
3 7 6 6 4 3 3 2 2 255 1 1 2 2 3 14
15 15 4 4 3 1 1 1 255 1 2 2 4 9 17 17
15 6 4 2 1 0 255 1 1 2 1 2 20 22 14 7
3 3 2 2 1 255 1 2 2 3 4 4 4 3 3 2
2 1 1 255 2 2 2 2 3 11 80 80 36 25 3 2
2 1 255 1 2 7 18 18 18 13 9 8 6 4 2 1
255 2 2 2 2 2 2 3 3 6 6 6 4 2 2 255
2 1 0 1 2 2 4 3 4 4 4 3 1 2 255 3
2 2 2 3 3 6 3 3 2 3 3 2 255 1 1 1
2 3 12 14 34 15 15 3 2 2 2 255 1 2 2 6
8 26 26 23 15 12 8 3 2 255 2 3 3 4 3 3
1 1 2 4 4 2 2 2 255 3 2 2 3 4 22 22
11 11 11 4 3 3 255 2 2 2 2 2 3 3 3 6
6 4 3 3 3 2 255 2 2 2 6 60 62 60 18 35
29 2 1 1 255 3 3 3 1 2 2 3 3 3 1 1
2 2 255 2 1 1 2 2 3 15 17 15 3 2 1 1
1 255 2 1 1 3 49 255 255 255 255 159 1 1 1 1
255 1 1 0 1 1 1 1 2 2 2 0 1 1 255 0
2 2 1 1 1 2 2 1 1 1 1 0 0 255 1 1
1 1 2 3 2 3 3 3 1 1 1 1 255 2 3 17
17 20 20 28 22 18 2 1 0 0 255 1 1 2 2 2
2 1 0 0 0 1 1 1 1 1 1 1 1 1 0 2
2 2 2 1 1 1 2 6 6 6 4 3 2 1 1 255
1 1 1 1 1 3 9 9 8 4 1 1 1 2 255 1
1 2 2 3 6 6 14 8 3 2 2 2 255 2 1 1
1 1 3 11 55 55 12 4 2 1 1 255 1 1 2 2
2 8 9 11 9 3 2 2 3 255 2 2 2 1 1 3
7 9 9 6 2 2 2 1 255 1 2 2 3 4 18 26
24 18 4 4 4 3 2 255 1 1 1 2 8 29 51 51
22 4 3 1 1 1 255 2 3 6 14 18 18 17 15 13
7 4 0 0 255 2 2 2 2 14 29 38 29 14 14 4
3 2 1 255 0 1 1 4 8 11 11 11 11 9 3 3
2 255 1 1 1 2 11 101 117 137 118 94 29 2 2 1
255 2 7 8 11 13 13 13 13 8 7 4 2 2 255 3
2 2 2 2 2 3 3 11 11 6 3 1 2 255 3 1
1 1 2 1 3 3 4 4 3 1 1 1 255 3 2 3
3 6 12 14 14 14 7 3 2 2 255 1 1 1 3 53
121 169 169 142 46 12 2 2 2 255 1 3 4 8 33 55
64 52 50 50 12 4 3 255 1 2 2 3 2 3 1 1
1 4 3 2 2 2 255 3 3 4 6 22 22 22 29 40
40 12 3 2 255 2 2 2 2 2 15 8 3 7 7 6
4 3 3 2 255 2 2 6 38 94 100 106 106 44 36 26
2 1 255 3 3 3 3 3 3 3 3 22 22 2 2 2
255 2 1 1 3 4 20 30 30 29 26 3 1 1 1 255
1 0 0 49 255 255 255 255 255 255 159 1 0 1 255 1
0 0 1 2 3 2 2 2 2 2 1 0 255 1 1 1
1 1 1 2 2 1 1 1 1 1 0 255 0 1 1 1
2 19 19 3 4 4 1 1 1 1 255 2 3 20 20 20
35 35 35 18 15 2 0 0 255 1 2 3 6 6 2 1
0 1 0 0 0 1 1 2 2 1 1 1 0 2 2 2
2 1 1 2 7 11 7 7 6 3 3 2 1 255 1 1
1 1 3 9 11 11 12 12 3 2 1 2 255 0 1 1
4 7 28 28 25 18 11 3 3 2 255 2 1 1 1 3
6 18 55 55 25 11 2 1 1 255 2 1 2 2 4 9
9 11 9 4 2 1 1 255 1 2 3 3 4 8 9 12
11 11 6 4 3 1 255 1 2 2 4 7 24 38 38 26
15 7 4 3 2 255 1 1 2 4 40 66 77 60 51 34
17 2 1 1 255 2 3 13 18 20 22 23 25 15 13 7
1 1 255 2 2 3 7 14 29 29 29 33 35 7 4 2
2 255 1 1 1 7 11 12 12 17 19 19 9 3 3 255
1 1 2 8 101 117 137 147 147 177 94 25 3 2 255 3
8 12 13 18 18 22 13 11 11 8 4 3 255 2 2 3
2 2 3 4 11 11 11 12 3 3 3 255 4 4 4 2
3 2 4 3 4 2 2 1 1 1 255 3 3 3 4 6
6 14 14 17 7 3 2 2 255 2 1 3 53 106 169 178
186 186 175 46 6 3 2 255 2 3 4 29 52 55 73 50
50 50 12 11 3 255 2 2 3 3 3 2 1 0 0 4
4 2 3 3 255 3 3 6 17 33 34 34 57 40 40 12
3 2 255 2 2 3 3 3 15 8 2 2 7 6 4 2
2 2 255 2 4 13 95 100 111 118 132 118 44 8 3 2
255 3 2 3 4 6 6 3 11 29 47 22 2 2 255 2
1 2 3 20 40 51 31 29 29 26 2 1 1 255 1 2
3 255 255 255 255 255 255 255 255 9 1 2 255 1 0 0
1 2 1 1 1 2 2 2 2 1 255 1 1 1 1 1
1 2 1 2 4 4 4 3 0 255 0 1 1 1 11 18
18 2 4 6 6 1 1 1 255 2 19 30 30 28 36 28
26 26 22 11 1 1 255 1 2 3 6 4 2 2 1 1
1 1 1 2 2 2 2 2 1 1 0 1 2 2 2 2
2 7 7 11 3 4 4 4 3 3 2 255 2 2 2 2
3 7 8 7 8 12 8 2 1 1 255 2 1 1 4 9
19 24 19 24 11 2 2 1 255 1 2 2 2 3 14 30
30 30 34 25 3 1 1 255 2 2 2 4 7 8 7 4
8 8 2 2 1 255 1 1 2 3 4 11 13 12 12 11
9 4 3 1 255 1 2 2 4 18 41 41 38 26 18 12
7 3 2 255 1 1 3 4 64 64 66 56 51 34 20 2
2 1 255 3 6 13 14 20 23 24 28 28 14 7 4 2
255 2 2 3 12 20 29 29 29 39 52 47 3 2 2 255
2 2 3 18 19 20 17 25 19 19 9 3 3 255 1 1
2 38 106 120 137 143 143 143 118 29 3 2 255 4 9 12
9 12 12 13 12 11 11 8 4 3 255 3 3 3 2 3
3 12 12 11 11 12 11 3 3 255 4 3 3 3 2 2
3 3 2 1 2 1 2 3 255 3 3 6 6 6 11 20
18 18 7 6 2 2 255 3 3 4 61 106 178 186 230 230
180 76 12 2 2 255 2 3 4 29 56 76 94 94 57 56
56 11 3 255 2 3 2 2 2 2 2 0 2 4 4 3
3 3 255 2 2 6 18 33 33 15 15 15 23 4 3 2
255 3 3 3 2 2 2 2 2 2 9 7 4 1 1 1
255 2 2 13 95 111 117 118 132 118 44 8 3 2 255 2
2 2 4 9 11 7 8 22 47 22 3 2 255 1 1 2
4 26 40 31 25 25 25 14 3 1 1 255 1 1 2 255
255 255 255 255 255 255 255 83 3 2 255 2 0 0 0 7
2 1 1 1 2 1 1 1 255 1 1 1 1 2 2 2
2 4 11 8 4 3 1 255 1 1 1 2 8 8 6 2
13 6 4 1 1 1 255 2 3 30 30 20 17 14 14 22
24 22 0 0 255 1 1 1 3 0 0 1 1 1 1 1
1 2 3 2 2 2 1 1 1 1 1 2 2 3 3 7
7 4 3 3 4 4 4 2 2 255 1 1 1 2 3 6
7 6 8 8 7 2 0 1 255 2 1 1 3 7 14 24
19 28 11 3 2 1 255 1 2 2 2 2 14 30 7 7
22 22 3 3 2 255 2 2 2 4 7 8 6 4 6 8
6 2 2 255 1 1 2 3 4 11 11 9 8 11 8 4
3 2 255 1 2 2 4 12 40 40 38 35 30 15 7 3
2 255 1 1 3 26 72 64 56 44 51 34 17 6 4 2
255 2 3 12 14 17 23 23 28 28 18 8 4 3 255 2
2 3 20 26 26 26 31 57 64 17 3 1 2 255 3 3
7 18 20 20 17 17 19 20 8 4 3 255 2 2 3 44
104 120 147 147 199 153 142 25 3 3 255 6 11 12 13 13
17 17 12 12 11 8 4 3 255 2 2 1 2 4 4 7
7 8 11 11 11 4 3 255 1 2 3 3 1 3 4 3
1 1 2 2 1 2 255 2 3 6 6 4 4 11 18 18
6 4 2 1 255 2 2 4 61 63 160 181 196 188 180 76
8 2 1 255 1 3 4 26 56 73 73 39 57 57 57 11
3 255 3 2 2 2 2 2 2 2 3 4 4 4 4 4
255 1 2 6 18 33 34 34 38 28 28 4 3 3 255 3
3 3 3 2 2 2 12 12 13 13 8 2 1 2 255 2
4 12 82 95 117 154 153 144 87 8 3 2 255 2 2 2
4 11 19 19 8 11 22 22 4 3 255 2 2 2 3 26
40 44 31 41 29 14 3 1 1 255 2 2 2 255 255 255
255 255 255 255 255 98 3 2 255 2 1 2 2 7 2 1
1 0 1 1 1 1 255 2 1 2 1 2 2 3 3 12
12 9 7 2 0 255 2 1 1 1 3 8 14 2 13 6
4 1 1 1 255 3 3 33 18 17 13 13 17 25 25 23
1 1 255 1 0 0 0 0 1 2 2 2 1 2 2 2
1 2 2 1 1 1 1 1 1 1 1 2 3 3 6 4
4 4 6 4 4 3 2 255 1 1 1 2 3 6 7 7
8 8 7 1 0 1 255 2 1 1 3 6 13 13 13 11
4 2 2 1 255 2 2 2 2 2 14 30 14 22 29 22
6 3 2 255 2 2 2 2 7 9 7 9 11 9 6 2
1 255 1 1 1 1 2 8 11 9 9 9 8 3 2 1
255 1 2 1 2 7 22 35 25 25 29 29 3 2 2 255
2 2 2 7 46 44 44 36 36 29 8 4 4 2 255 1
3 11 14 17 28 17 15 17 12 7 4 3 255 2 1 2
14 26 24 31 31 77 52 8 1 1 2 255 3 3 4 18
23 23 17 19 19 9 7 3 3 255 2 2 3 29 93 120
208 208 199 125 71 24 4 3 255 6 11 13 14 13 8 12
12 14 12 6 3 2 255 3 3 1 3 4 4 7 11 13
13 8 3 3 2 255 1 2 3 3 1 1 1 1 1 3
3 3 1 1 255 1 1 4 19 22 18 22 22 17 6 3
3 2 255 2 2 2 28 71 160 196 230 230 109 68 13 2
2 255 2 2 1 12 30 30 41 35 39 35 31 12 2 255
3 2 2 2 2 2 2 2 3 3 3 4 4 2 255 1
2 2 9 18 38 38 38 28 28 6 3 3 255 3 3 3
3 11 19 25 12 12 12 13 3 2 1 2 255 2 4 6
82 95 140 154 153 87 36 14 4 3 255 2 2 2 3 4
18 19 17 17 17 9 4 3 255 2 2 2 2 8 24 26
24 33 23 4 2 2 3 255 2 2 17 172 255 255 255 255
255 255 255 98 2 1 255 1 2 2 2 9 9 2 2 1
1 1 1 1 255 1 1 1 1 2 1 2 3 8 9 9
6 1 0 255 1 1 2 1 2 11 14 6 4 3 2 2
1 1 255 1 1 18 33 14 13 13 20 24 24 23 0 0
255 2 2 1 1 1 1 0 0 1 1 1 1 1 1 1
1 1 1 1 1 1 1 0 1 2 2 3 3 6 7 7
6 3 3 2 1 255 1 1 1 1 2 3 7 12 8 7
3 2 1 2 255 1 1 1 3 3 4 4 4 4 2 2
1 1 255 2 2 2 2 2 4 17 17 22 11 8 3 3
1 255 1 2 1 1 4 9 11 11 11 7 6 2 1 255
3 3 1 1 1 2 3 4 6 7 6 3 2 1 255 1
2 2 2 2 7 20 23 23 25 11 8 2 2 255 2 1
1 7 26 30 30 25 25 8 6 3 2 2 255 1 2 6
15 28 28 17 15 14 9 4 3 2 255 2 1 2 14 26
26 56 57 57 22 7 3 2 2 255 3 3 4 4 15 15
15 18 19 8 6 3 3 255 2 2 3 4 44 136 172 167
193 125 71 7 3 3 255 4 8 13 14 17 17 14 14 14
11 4 2 2 255 2 1 1 3 4 3 4 7 7 7 7
3 2 2 255 1 2 3 1 1 1 3 1 1 3 3 2
2 1 255 1 1 3 18 18 18 11 22 17 11 2 2 2
255 2 2 2 4 53 90 104 166 159 77 42 8 2 2 255
1 1 0 1 24 30 41 41 41 28 13 4 1 255 2 1
1 1 2 2 2 2 2 1 2 3 3 2 255 2 2 2
7 18 53 53 50 50 40 17 3 1 255 2 3 4 11 19
26 26 12 12 12 8 3 3 2 2 255 2 3 4 60 88
107 120 107 67 36 3 3 3 255 2 3 3 4 4 4 18
17 9 9 4 3 2 255 2 2 2 3 4 9 19 19 33
4 2 2 2 3 255 3 2 15 26 202 255 255 255 255 255
182 4 2 1 255 1 2 2 3 24 24 24 8 2 1 1
1 1 255 1 1 1 1 1 0 0 1 3 8 6 1 1
0 255 1 1 1 1 1 2 4 3 3 3 2 2 1 1
255 1 2 18 19 12 13 24 25 25 20 2 1 1 255 1
1 1 1 1 1 0 0 0 0 1 1 1 1 1 0 0
1 1 1 1 0 0 1 1 2 2 4 6 7 7 2 2
2 3 1 255 1 1 1 1 1 2 6 7 3 3 2 2
1 1 255 1 1 3 3 2 1 2 2 2 1 1 1 1
255 2 2 2 2 2 2 4 14 11 3 6 3 2 1 255
1 2 1 2 2 4 7 11 7 6 3 1 1 255 3 1
0 1 1 1 2 3 4 4 6 3 2 1 255 1 1 2
2 2 2 3 4 8 8 3 2 2 2 255 2 2 2 3
7 12 25 12 6 3 2 2 2 3 255 1 1 2 8 15
17 12 12 9 7 4 3 2 255 1 1 2 2 14 14 47
22 38 8 3 2 2 1 255 1 2 2 3 4 6 12 12
8 2 2 3 3 255 2 2 2 3 3 29 167 106 105 71
6 3 3 3 255 3 3 8 12 12 9 11 11 11 4 1
1 2 255 3 2 3 3 3 2 3 3 3 3 3 1 1
1 255 2 2 2 1 2 2 3 3 3 3 3 3 2 2
255 2 1 2 2 18 18 22 11 11 2 2 2 2 255 3
2 2 2 7 71 82 159 68 66 11 3 2 2 255 1 1
1 1 2 24 25 35 28 13 4 2 1 255 2 3 1 1
1 2 2 2 2 1 2 2 2 2 255 2 2 2 4 8
18 25 42 25 17 6 2 1 255 1 3 3 3 14 19 14
4 4 3 3 2 2 2 2 255 2 2 3 3 57 60 57
41 34 3 3 3 3 255 2 3 3 4 4 4 4 4 4
3 3 3 2 255 2 2 2 3 3 3 3 2 2 2 2
2 2 2 255 1 0 2 2 22 202 255 255 194 182 4 2
2 1 255 2 2 2 2 3 18 18 3 2 2 1 1 1
255 1 1 1 1 1 0 0 1 2 2 1 1 1 1 255
1 1 1 0 1 1 1 1 1 1 1 2 1 0 255 1
2 2 19 24 25 25 24 20 3 1 0 1 255 1 1 1
1 1 1 0 0 0 0 0 1 1 1 2 2 2 1 0
1 1 0 1 2 1 2 2 3 3 2 2 2 2 1 1
1 255 1 1 2 2 1 1 2 3 3 2 2 1 1 1
255 1 1 1 0 0 1 2 2 2 1 1 1 1 255 2
2 2 2 2 2 2 1 1 2 3 2 1 1 255 1 1
1 2 2 3 2 3 3 2 2 2 1 255 2 1 1 1
1 2 2 2 3 3 3 2 2 1 255 1 2 2 2 1
1 1 2 3 2 2 2 2 2 255 2 3 2 3 2 3
2 3 3 3 2 2 1 2 255 2 2 3 3 4 8 6
6 6 4 3 3 2 255 1 1 1 2 2 4 4 6 6
6 2 2 2 2 255 1 1 2 3 4 4 4 3 2 1
1 2 2 255 2 2 2 1 3 3 7 7 3 3 3 3
3 3 255 2 2 1 4 8 9 9 9 7 4 1 1 1
255 1 1 2 2 2 2 3 3 3 3 3 1 1 1 255
2 2 2 1 1 2 3 3 2 2 3 2 2 2 255 2
2 1 2 2 4 6 6 6 2 1 1 2 255 3 2 1
1 3 11 11 24 11 3 2 1 1 1 255 1 1 1 2
2 3 3 3 3 4 3 2 1 255 2 2 1 1 2 2
2 3 3 3 3 3 2 2 255 2 2 1 2 3 7 8
8 6 4 2 2 1 255 2 3 3 3 3 3 4 2 3
3 3 1 2 3 3 255 2 2 1 2 3 3 4 8 4
3 2 2 3 255 3 3 3 3 4 4 3 3 3 3 3
3 3 255 2 2 2 3 3 3 2 2 2 2 2 1 2
1 255 1 0 1 2 2 13 13 6 6 0 0 0 0 0
255 2 1 1 1 2 2 2 1 0 1 0 0 0 255 1
1 0 0 1 1 0 1 2 2 2 1 0 1 255 0 0
0 1 2 1 1 0 0 0 1 1 1 0 255 1 2 2
2 12 12 24 19 3 1 0 0 1 255 1 1 1 1 1
1 1 0 0 0 0 1 1 2 2 3 3 1 0 0 0
1 1 1 1 2 3 3 2 1 1 1 1 1 1 1 255
1 2 2 2 1 1 1 3 2 2 1 1 1 1 255 1
1 0 0 0 1 1 1 1 1 1 1 2 255 2 2 2
2 2 2 1 1 1 2 2 1 1 2 255 1 1 1 2
2 2 2 2 2 1 1 1 2 255 2 1 1 1 1 1
2 2 2 2 2 2 2 1 255 2 2 2 1 1 1 1
1 1 1 1 2 2 2 255 2 3 3 3 2 1 1 3
3 3 2 2 2 2 255 1 1 1 1 2 2 3 3 3
3 3 3 2 255 1 1 1 2 2 2 3 3 3 2 2
2 2 2 255 2 1 1 2 2 3 3 3 2 1 1 1
2 255 2 2 2 1 1 1 2 3 2 2 2 2 3 3
255 1 1 1 1 2 2 3 3 2 2 1 1 1 255 1
2 2 3 1 2 3 3 3 0 0 0 1 1 255 2 2
2 2 1 2 1 2 1 2 2 2 2 2 255 2 1 1
2 2 2 2 2 2 2 1 2 2 255 2 2 1 2 3
4 4 3 2 2 1 1 2 2 255 1 1 2 2 2 3
3 3 3 3 3 2 2 255 3 3 2 3 2 2 2 3
3 3 3 3 2 2 255 2 2 1 2 2 3 3 4 3
2 2 2 1 255 1 2 2 2 2 2 2 1 1 2 1
1 1 3 3 255 2 2 1 2 3 3 2 2 3 3 3
2 4 255 3 1 2 3 3 3 3 3 3 3 3 3 2
255 2 2 2 3 3 2 2 2 1 1 1 0 1 1 255
1 0 1 1 2 3 4 1 1 0 0 0 0 0 255 1
1 1 0 1 1 1 0 0 0 0 0 0 255 1 1 0
2 1 1 1 1 1 1 1 1 1 1 255 0 0 0 1
2 2 1 0 0 0 1 1 1 0 255 0 1 1 1 1
1 1 2 1 1 0 0 0 255 0 1 1 1 1 1 1
1 0 1 1 1 1 1 2 2 2 2 1 0 1 1 2
1 1 2 2 1 0 0 0 1 2 1 1 1 255 1 1
2 2 1 1 1 2 2 1 1 1 1 0 255 1 1 1
1 1 2 2 0 0 0 1 2 2 255 2 2 1 1 2
2 2 1 1 0 0 1 1 2 255 2 1 0 0 0 1
1 2 1 1 1 2 2 255 2 1 1 1 2 2 2 2
2 2 2 2 2 1 255 2 2 2 2 1 1 1 1 1
1 2 2 2 2 255 2 2 2 2 1 1 1 1 2 2
1 1 2 2 255 1 2 3 2 2 1 2 2 2 2 1
1 2 255 2 1 1 1 1 1 2 3 3 2 2 2 2
2 255 2 2 4 2 2 2 3 3 2 2 2 2 2 255
3 3 2 1 1 1 2 2 2 1 1 2 3 2 255 1
1 1 1 1 1 2 2 2 2 2 1 1 255 1 2 2
3 1 3 2 3 3 1 0 0 1 1 255 2 2 2 1
1 1 0 0 0 1 1 2 1 1 255 255 255 255 255 255
255 255 255 255 255 255 255 255 255 255 255 255 255 255 255 255
255 255 255 255 255 255 255 255 255 255 255 255 255 255 255 255
255 255 255 255 255 255 255 255 255 255 255 255 255 255 255 255
255 255 255 255 255 255 255 255 255 255 255 255 255 255 255 255
255 255 255 255 255 255 255 255 255 255 255 255 255 255 255 255
255 255 255 255 255 255 255 255 255 255 255 255 255 255 255 255
255 255 255 255 255 255 255 255 255 255 255 255 255 255 255 255
255 255 255 255 255 255 255 255 255 255 255 255 255 255 255 255
255 255 255 255 255 255 255 255 255 255 255 255 255 255 255 255
255 255 255 255 255 255 255 255 255 255 255 255 255 255 255 255
255 255 255 255 255 255 255 255 255 255 255 255 255 255 255 255
255 255 255 255 255 255 255 255 255 255 255 255 255 255 255 255
255 255 255 255 255 255 255 255 255 255 255 255 255 255 255 255
255 255 255 255 255 255 255 255 255 255 255 255 255 255 255 255
255 255 255 255 255 255 255 255 255 255 255 255 255 255 255 255
255 255 255 255 255 255 255 255 255 255 255 255 255 255 255 255
255 255 255 255 255 255 255 255 255 255 255 255 255 255 255 255
255 255 255 255 255 255 255 255 255 255 255 255 255 255 255 255
255 255 255 255 255 255 255 255 255 255 255 255 255 255 255 255
255 255 255 255 255 255 255 255 255 255 255 255 255 255 255 255
255 255 255 255 255 255 255 255 255 255 255 255 255 255 255 255
255 255 255 255 255 255 255 255 255 255 255 255 255 255 255 255
255 255 255 255 255 255 255 255 255 255 255 255 255 255 255 255
255 255 255 255 255 255 255 255 255 255 255 255 255 255 255 255
255 255 255 255 255 255 255 255 255 255 255 255 255 255 255 255
255 255 255 255 255 255 255 255 255 255 255 255 255 255 255 255
255 255 255 255 255 255 255 255 255 255 255 255 255 255 255 255
255 255 255 255 255 255 255 255 255 1 1 1 0 0 2 2
2 2 3 3 3 3 255 1 1 1 1 1 3 3 1 1
1 2 2 2 2 255 1 2 2 2 1 1 2 3 3 2
2 2 1 255 2 2 1 1 1 2 1 2 1 2 2 2
2 2 255 2 2 1 2 1 2 3 3 2 2 1 2 0
255 1 1 2 3 3 3 3 1 1 1 3 3 3 3 3
255 3 3 3 2 3 3 3 2 2 2 3 2 3 255 3
2 3 3 3 3 2 2 2 3 2 2 1 255 2 2 1
3 2 2 1 1 1 1 1 1 1 1 255 1 1 1 1
1 1 1 1 1 2 0 0 1 1 255 0 0 0 0 1
1 1 1 1 0 1 0 0 255 0 1 1 2 1 1 1
1 1 0 1 1 1 0 255 0 1 1 0 0 1 1 1
0 0 0 0 0 1 255 0 0 0 1 1 0 0 0 0
0 0 0 0 255 0 1 1 2 2 1 0 0 1 1 1
1 1 1 1 1 1 1 2 0 1 1 2 2 2 2 2
1 1 1 1 2 2 1 1 1 255 1 1 2 1 2 1
1 1 1 0 1 1 1 1 255 1 2 2 2 2 3 2
1 0 1 1 1 2 255 2 1 2 1 1 0 2 1 1
2 2 1 1 1 255 2 2 1 0 0 0 2 2 2 2
2 1 2 255 1 0 1 1 2 1 1 1 1 1 1 2
3 3 255 1 2 2 1 1 1 1 1 2 2 2 2 1
1 255 2 1 1 1 1 1 0 0 2 2 2 2 2 1
255 1 1 2 2 2 2 2 2 2 1 1 1 1 255 2
1 1 1 1 2 2 2 2 1 1 1 1 2 255 1 2
3 2 2 2 3 2 2 2 2 2 2 255 2 2 2 2
1 1 2 2 2 2 2 2 2 2 255 1 2 1 1 1
1 3 3 2 2 2 2 2 255 2 2 2 1 1 1 1
1 1 1 3 3 2 2 255 2 2 2 1 2 1 1 1
1 1 2 2 1 1 255 2 1 1 0 1 2 3 2 3
3 3 3 3 255 1 1 1 1 1 3 3 2 1 1 1
1 1 1 255 0 2 2 2 0 0 1 3 3 2 2 2
2 255 1 1 1 1 2 1 2 0 0 1 2 2 2 2
255 2 2 1 1 1 1 1 2 2 2 2 2 2 255 1
1 1 3 3 3 2 2 3 1 3 2 3 3 3 255 3
3 3 2 3 3 3 2 2 2 2 1 2 255 3 2 2
2 3 3 2 3 3 3 1 3 2 255 2 2 2 3 3
2 1 1 1 1 1 1 1 1 255 1 1 1 2 1 1
1 2 2 1 0 1 1 1 255 0 0 0 0 1 1 1
1 0 0 0 0 0 255 0 0 0 1 1 1 1 2 0
0 0 0 0 0 255 0 0 0 0 0 0 1 1 1 0
0 0 0 1 255 0 0 0 1 0 0 0 0 0 0 0
0 0 255 1 1 2 1 2 1 1 1 2 2 1 1 1
1 1 1 1 1 1 0 1 1 1 2 2 3 3 3 2
3 2 2 1 1 1 1 255 1 2 2 0 2 2 2 1
1 0 2 0 2 1 255 1 1 2 2 1 1 3 2 1
1 1 1 2 255 1 1 2 1 1 0 0 1 1 2 2
1 1 2 255 2 1 1 1 1 2 2 2 2 2 2 2
2 255 1 0 1 1 1 2 2 2 3 1 1 3 3 3
255 1 1 1 1 1 2 2 2 2 3 3 2 1 1 255
2 1 1 1 1 1 1 1 2 2 3 3 1 1 255 1
1 1 1 2 2 2 2 2 1 1 1 2 255 2 1 1
1 1 2 2 2 2 2 1 3 2 2 255 2 2 3 2
2 3 3 3 2 2 1 1 1 255 2 3 4 3 3 1
1 1 3 3 2 2 2 1 255 2 2 1 1 1 1 2
2 2 3 2 3 1 255 1 2 1 0 0 1 2 2 1
3 3 3 2 2 255 2 2 2 2 3 2 2 2 3 3
3 2 1 2 255 2 2 2 1 2 2 3 3 3 3 2
2 1 255 1 1 1 1 1 4 3 3 2 1 1 1 1
1 255 0 1 1 1 1 1 1 3 3 2 2 2 1 255
1 1 1 1 2 2 4 2 2 2 2 2 2 2 255 2
2 2 1 1 1 1 0 2 2 2 2 2 255 2 1 1
3 3 1 1 3 3 3 3 3 3 3 3 255 3 3 4
4 9 3 3 3 3 2 2 1 1 255 2 1 2 3 3
3 3 4 3 3 2 3 2 255 3 3 2 2 2 2 2
1 1 1 1 1 1 2 255 1 1 1 2 1 1 1 2
2 1 0 1 1 1 255 1 0 0 2 1 1 1 1 1
0 1 0 0 255 0 0 0 0 1 1 1 1 0 0 1
1 1 0 255 0 0 0 0 0 0 0 0 1 1 0 0
0 1 255 0 1 1 1 2 2 2 1 1 0 0 0 0
255 2 2 2 1 2 1 2 1 2 2 2 1 1 1 1
1 1 1 1 1 1 2 1 1 1 2 3 3 7 13 3
2 2 2 1 1 255 1 1 0 0 1 1 2 1 1 1
2 1 1 1 255 1 1 1 1 1 4 6 6 3 2 2
2 2 255 1 2 3 3 1 0 0 2 2 2 1 1 1
2 255 2 2 2 1 1 2 3 2 2 1 2 2 2 255
1 1 2 2 2 2 7 7 4 4 2 2 2 2 255 1
1 1 1 2 2 7 7 7 4 3 0 0 0 255 1 1
1 2 2 1 1 1 2 2 3 2 1 1 255 1 1 1
1 2 3 3 3 2 1 1 1 2 255 2 2 1 1 1
1 2 2 2 2 3 3 2 2 255 2 3 3 3 2 3
7 7 2 2 1 1 2 255 3 4 4 3 1 1 1 3
4 3 1 1 1 1 255 2 2 1 1 1 2 2 3 3
3 2 2 1 255 1 1 2 1 1 2 2 4 2 3 3
3 2 3 255 2 2 2 2 2 4 4 4 4 4 3 2
1 2 255 2 3 3 3 2 2 2 2 3 2 2 1 1
255 1 2 2 2 2 6 9 9 2 2 1 1 1 1 255
0 0 1 1 1 2 3 3 3 2 2 1 2 255 2 2
2 2 2 3 6 7 7 2 2 2 2 2 255 2 2 2
1 1 1 3 1 1 1 2 2 2 255 2 1 1 2 3
3 4 9 6 3 3 3 3 3 2 255 2 2 4 12 13
11 15 25 17 3 2 1 1 255 1 1 3 3 33 125 123
123 82 6 3 3 3 255 3 3 2 1 2 2 2 4 3
3 1 2 2 2 255 2 2 1 1 1 2 2 3 3 3
1 1 1 1 255 1 1 2 2 1 1 1 3 3 1 1
0 0 255 0 0 0 0 0 1 2 3 1 1 1 0 0
0 255 0 0 0 0 1 1 0 0 0 1 1 1 1 1
255 1 2 1 1 2 4 4 7 4 2 1 1 1 255 2
2 2 2 2 2 2 2 2 2 2 0 1 1 1 1 1
1 1 2 1 1 1 1 1 2 3 12 30 14 13 4 3
3 2 2 255 1 1 0 0 1 1 1 0 2 4 4 1
1 1 255 1 1 1 1 2 15 30 35 49 7 3 2 2
255 1 1 2 3 2 1 1 3 2 1 1 0 1 1 255
2 2 2 1 2 6 6 6 2 2 3 3 2 255 1 2
2 2 3 17 20 20 12 11 6 6 2 1 255 1 1 1
2 4 11 11 11 9 11 8 2 0 1 255 1 1 2 3
3 1 1 1 2 2 3 2 3 1 255 1 0 1 1 4
11 9 9 3 2 2 1 1 255 2 2 1 1 1 1 2
2 3 3 3 3 3 2 255 3 3 3 3 3 7 25 19
19 3 2 1 1 255 3 3 3 3 1 1 3 3 7 4
1 1 1 2 255 2 1 1 1 2 4 4 4 3 3 2
2 1 255 1 1 1 0 2 4 4 7 4 3 3 2 1
3 255 2 1 2 2 4 15 25 15 12 15 6 2 1 2
255 2 1 3 3 3 2 2 3 3 3 2 1 1 255 2
3 4 4 6 24 24 20 9 2 1 1 1 1 255 0 1
1 1 2 6 4 4 4 2 2 1 1 255 2 3 3 2
3 6 7 7 8 7 2 2 1 2 255 2 2 1 1 2
2 3 3 7 2 2 2 2 255 2 1 1 3 3 7 9
28 9 8 3 3 1 2 2 255 2 2 15 14 15 15 25
29 29 17 3 2 3 255 1 2 3 33 122 142 125 154 123
82 6 3 2 255 3 3 1 1 2 7 8 8 7 7 3
3 2 2 255 2 3 1 3 3 4 12 13 31 13 3 1
0 1 255 1 1 1 2 2 7 8 7 4 3 2 1 0
255 1 1 0 0 2 2 11 11 11 7 2 1 1 0 255
0 1 2 1 2 1 1 0 1 1 1 1 2 2 255 2
2 1 2 4 11 11 17 8 7 2 0 0 255 1 1 1
2 4 22 24 24 18 3 2 1 1 1 1 1 1 1 1
1 1 2 2 2 2 3 4 30 30 13 9 24 15 3 2
2 255 2 2 2 1 1 1 1 0 0 4 1 1 0 1
255 1 1 1 1 15 35 35 49 56 73 7 2 2 255 1
1 1 2 2 2 3 3 1 1 1 1 1 1 255 2 2
2 2 3 7 8 8 7 3 3 3 3 255 2 2 2 2
13 36 36 36 23 14 14 8 6 2 255 1 1 1 4 39
29 29 12 12 13 11 4 1 0 255 1 1 3 8 3 1
1 2 3 3 3 2 3 2 255 2 2 2 4 9 18 12
9 7 2 2 2 1 255 2 2 2 1 1 2 2 2 3
3 3 2 2 1 255 3 3 3 3 7 52 62 89 62 33
3 2 2 255 3 3 3 3 3 3 7 13 13 13 2 2
1 1 255 2 1 2 2 4 30 6 4 4 4 2 1 1
255 1 1 2 3 4 6 6 7 7 7 3 2 1 1 255
2 1 1 4 9 36 25 25 25 44 25 3 1 1 255 1
1 3 3 4 4 3 4 3 2 1 1 1 255 3 3 3
6 7 26 26 20 18 17 1 1 1 2 255 0 1 2 4
6 7 7 8 6 2 2 1 1 255 2 3 3 3 6 8
12 7 15 7 7 2 2 2 255 1 2 2 2 2 3 14
14 4 2 1 1 2 255 2 1 1 3 7 17 28 28 13
9 6 2 1 2 2 255 3 6 15 15 15 22 25 25 24
13 4 3 3 255 2 2 12 36 121 142 142 198 230 159 41
4 3 255 3 3 2 1 1 8 18 28 30 28 11 6 3
1 255 1 3 2 4 4 22 60 42 42 24 8 2 2 3
255 3 1 1 2 7 9 9 8 6 4 1 1 0 255 1
1 1 2 7 15 11 11 11 24 7 0 0 0 255 1 1
2 2 2 2 2 1 1 1 1 0 1 2 255 2 1 2
4 9 20 17 23 23 23 7 1 1 255 2 1 1 4 12
22 45 24 23 6 3 1 1 0 0 0 1 1 0 1 1
1 1 2 2 3 20 46 30 12 12 24 24 11 2 2 255
2 2 2 2 2 0 1 0 2 4 1 1 0 1 255 3
1 2 6 40 68 40 33 56 85 73 3 1 255 1 1 1
2 2 2 2 2 1 1 1 1 1 1 255 2 2 2 2
7 7 8 7 7 4 3 3 3 255 2 2 2 2 17 36
34 36 25 18 18 12 6 2 255 1 1 3 17 47 29 25
12 12 15 15 4 2 1 255 1 3 4 8 3 1 1 2
3 4 2 2 2 2 255 2 2 4 7 9 18 12 12 9
7 2 2 2 255 2 2 2 1 1 3 3 4 14 7 3
2 2 2 255 3 3 3 3 52 89 99 107 107 74 33 3
1 255 3 3 3 4 4 6 6 13 18 26 15 2 1 1
255 2 1 2 3 19 30 12 12 11 4 2 1 1 255 1
1 1 3 6 8 8 8 11 7 4 3 2 2 255 1 1
2 9 36 40 40 44 47 50 50 3 2 1 255 2 2 3
3 4 13 19 19 18 3 1 1 2 255 3 3 6 7 20
20 26 20 20 19 4 2 2 2 255 2 2 2 6 8 8
8 23 23 20 4 1 1 255 1 2 2 3 8 11 13 8
8 7 8 6 2 2 255 2 2 1 1 2 3 3 4 4
3 1 1 2 255 2 1 1 4 7 9 29 31 29 19 9
3 1 2 2 255 3 38 63 56 26 33 33 26 25 22 12
3 3 255 2 4 13 121 121 122 122 178 230 209 101 7 3
255 3 3 3 3 3 24 29 29 28 28 9 6 2 2 255
1 3 3 4 8 51 61 53 53 39 7 2 2 2 255 2
1 1 7 7 9 9 8 8 4 2 1 1 255 0 1 1
4 15 18 9 11 24 36 9 1 0 0 255 1 2 2 2
2 2 2 3 3 4 1 1 1 2 255 0 0 2 13 22
26 14 17 19 19 7 2 0 255 2 1 0 0 19 38 45
38 33 23 6 2 0 0 0 1 1 1 1 1 1 1 1
1 2 3 45 55 26 14 22 49 33 8 2 1 255 1 2
3 4 2 1 2 3 3 3 1 1 0 0 255 2 2 3
12 40 57 33 33 67 85 73 3 1 255 1 1 1 2 3
9 6 2 2 2 3 1 1 1 255 1 0 2 4 4 6
6 4 4 3 3 2 1 255 2 2 2 3 22 34 34 49
49 49 46 8 3 2 255 1 1 4 17 29 25 11 12 12
23 13 3 2 2 255 3 4 8 12 12 1 2 3 7 14
4 2 2 2 255 2 3 4 8 17 17 4 4 9 9 2
2 2 255 2 2 2 1 1 4 4 14 25 25 4 4 2
2 255 3 2 2 3 61 89 99 107 139 74 14 3 2 255
2 3 3 3 13 33 38 39 102 102 45 3 1 1 255 2
2 3 9 19 31 33 47 25 13 2 1 2 255 1 1 2
3 7 13 12 8 7 7 4 3 2 1 255 2 2 2 20
36 40 56 47 68 68 68 3 2 2 255 2 2 3 3 13
23 26 26 42 18 3 3 3 255 3 3 3 7 17 17 18
18 19 18 7 4 2 2 255 0 0 2 3 7 7 15 23
25 23 8 1 0 255 1 1 1 3 8 11 13 9 8 7
8 6 3 2 255 1 1 1 3 3 3 14 17 20 2 1
1 1 255 1 1 1 3 7 11 26 26 29 26 19 4 2
2 2 255 3 6 52 52 26 26 33 33 25 20 12 3 1
255 4 4 77 121 121 174 169 178 186 186 150 28 3 255 3
4 4 4 6 7 12 29 29 28 9 4 2 2 255 1 2
2 4 49 51 51 40 58 40 6 2 2 2 255 2 1 2
7 7 7 7 7 7 4 2 1 1 255 1 2 2 4 15
15 9 13 24 33 14 4 1 1 255 2 2 1 2 3 4
7 17 17 13 4 3 2 2 255 0 0 2 11 13 22 17
17 17 12 6 2 1 255 2 1 0 0 28 38 38 33 33
18 9 4 1 0 1 1 1 1 1 0 1 1 0 0 1
3 30 52 45 29 33 33 22 8 2 1 255 2 2 2 2
2 2 2 3 3 3 3 2 1 1 255 2 2 2 12 40
57 40 41 41 41 28 6 2 255 1 1 1 3 3 14 7
7 7 9 3 1 1 1 255 1 0 1 4 4 6 6 4
3 3 2 1 1 255 2 2 1 2 7 22 22 25 50 50
46 6 3 2 255 1 1 3 14 17 17 15 17 23 24 9
3 2 2 255 3 4 4 8 4 4 1 1 3 3 3 1
2 2 255 2 2 3 9 22 23 13 14 14 12 2 2 3
255 2 2 2 2 3 3 4 19 34 34 4 4 2 3 255
2 2 2 2 22 77 93 99 107 74 14 4 2 255 2 3
2 3 11 39 104 255 255 170 68 3 1 1 255 2 2 3
6 14 17 17 47 25 19 2 2 2 255 1 1 1 2 3
7 7 8 7 7 4 2 2 1 255 1 2 2 23 40 47
94 94 85 47 28 2 1 2 255 2 3 3 3 11 30 41
36 42 38 7 3 3 255 2 2 2 4 7 7 11 17 24
12 9 4 2 2 255 2 0 1 2 7 12 18 23 24 14
4 1 1 255 1 1 1 2 8 9 9 9 8 8 8 6
3 2 255 1 1 1 3 3 3 3 4 6 2 1 1 1
255 1 1 1 3 6 9 18 26 28 24 18 4 2 2 2
255 1 2 52 56 56 52 53 53 45 39 6 3 3 255 4
4 77 153 153 176 169 174 178 178 150 28 3 255 3 4 4
4 6 8 8 29 19 9 9 4 2 2 255 1 2 2 4
20 41 41 41 58 40 4 2 1 1 255 1 1 2 3 7
9 9 9 9 4 2 1 1 255 2 2 2 2 12 18 20
26 26 15 9 4 1 1 255 2 2 1 1 4 4 7 17
17 14 3 3 2 2 255 0 0 1 7 17 22 22 14 14
9 2 1 0 255 1 1 0 0 19 35 35 35 35 26 9
3 1 1 1 1 1 1 1 0 0 1 1 0 1 2 20
41 41 41 53 53 17 6 2 1 255 2 3 3 1 1 3
4 3 6 3 2 1 1 1 255 2 2 2 3 57 60 82
57 56 41 7 4 3 255 1 1 1 3 3 18 18 18 12
12 3 1 1 1 255 1 1 2 2 4 8 7 6 3 3
3 2 1 255 1 1 1 1 6 22 25 24 25 33 20 11
3 2 255 1 1 1 7 14 17 19 28 24 30 9 2 1
2 255 3 3 4 8 4 3 3 3 3 3 2 2 2 2
255 2 2 2 4 22 22 14 14 14 9 2 2 3 255 3
2 2 2 3 3 4 19 34 8 4 2 2 2 255 2 2
2 2 4 31 68 67 67 14 4 2 2 255 2 3 3 3
3 39 154 251 251 170 15 2 1 1 255 2 2 2 3 9
14 17 36 19 9 3 2 2 255 2 2 2 3 3 7 7
7 7 4 3 2 2 1 255 2 2 2 6 23 26 25 56
45 45 2 2 2 2 255 2 3 3 3 4 23 36 28 36
18 7 3 3 255 2 2 2 3 7 7 7 8 24 9 7
2 2 2 255 0 0 1 2 3 3 7 14 17 12 3 1
1 255 1 1 1 1 4 8 9 22 19 12 7 6 3 2
255 1 1 2 3 3 3 3 4 4 2 1 1 1 255 1
1 2 3 4 9 11 18 24 20 7 3 2 2 2 255 1
2 4 40 51 57 62 62 45 9 3 3 3 255 3 4 7
82 180 186 180 186 186 177 110 4 3 255 3 2 2 4 6
6 8 29 29 17 9 4 2 2 255 1 2 2 2 4 39
39 39 39 30 4 2 1 1 255 2 1 2 2 7 11 12
11 7 3 1 1 1 255 2 2 2 2 7 15 19 15 15
13 6 4 1 1 255 1 1 1 1 2 3 3 3 13 3
3 2 0 0 255 0 0 2 2 8 15 15 15 11 4 2
1 0 255 1 0 0 0 4 26 26 19 17 17 4 2 2
2 2 1 1 1 1 0 1 1 1 1 0 1 8 20 38
38 38 29 17 3 3 2 255 2 3 1 1 1 1 4 8
8 2 2 1 1 1 255 1 0 1 2 3 60 94 56 41
8 6 3 2 255 1 1 3 3 3 3 12 12 12 3 3
1 1 1 255 1 1 2 2 2 7 6 6 3 3 3 2
1 255 1 1 1 1 4 8 18 12 20 20 20 8 2 2
255 2 1 2 2 9 17 23 36 24 11 4 2 1 1 255
2 2 3 4 4 3 1 1 3 1 1 2 2 3 255 2
2 2 3 3 14 14 13 9 3 2 3 3 255 3 2 3
2 2 3 3 4 22 4 3 3 2 2 255 2 2 2 2
2 4 31 31 8 6 2 2 2 255 2 2 3 2 2 4
36 154 154 15 6 1 1 1 255 2 1 2 2 4 6 12
12 9 3 3 2 1 255 3 3 3 3 3 4 6 6 4
3 2 2 2 2 255 2 2 1 2 6 6 23 28 28 8
2 2 2 2 255 1 2 2 2 3 4 9 17 18 7 4
3 3 255 2 1 1 2 6 7 7 7 8 8 4 2 2
2 255 2 1 2 2 3 3 6 6 6 3 3 1 1 255
1 1 1 1 1 6 9 23 20 12 6 4 2 2 255 1
1 2 2 2 1 1 1 0 1 1 1 1 255 1 2 2
3 4 6 6 8 8 6 4 2 2 2 2 255 1 2 4
6 51 51 51 38 38 6 3 3 3 255 2 2 3 33 101
185 178 178 144 117 64 2 2 255 2 2 2 2 2 6 6
15 9 9 6 4 2 2 255 1 2 2 2 2 6 15 29
30 12 3 2 1 1 255 2 2 1 0 3 9 11 9 1
1 1 1 0 255 0 0 1 1 3 4 12 9 9 4 2
1 0 0 255 0 1 1 1 1 1 2 3 3 3 2 2
0 0 255 0 0 1 1 2 8 8 8 4 2 1 0 0
255 1 0 1 0 1 4 14 14 11 3 1 2 2 2 1
1 0 0 0 1 2 2 2 2 2 2 2 8 15 15 34
11 11 3 3 2 255 1 2 2 1 1 1 2 2 2 2
1 1 1 1 255 0 0 1 1 2 2 19 19 8 4 1
1 1 255 1 1 2 3 3 3 8 4 4 2 3 1 3
1 255 2 2 2 1 2 2 2 3 3 3 3 2 1 255
1 1 1 1 1 4 8 6 6 6 8 1 1 2 255 2
2 2 2 3 7 19 19 3 3 3 2 1 1 255 2 2
2 3 8 3 3 1 1 1 1 2 2 3 255 2 2 2
2 2 2 2 2 2 2 2 3 3 255 3 1 1 1 1
2 2 3 4 4 4 3 1 1 255 2 2 1 2 2 2
2 3 3 3 2 2 2 255 2 3 4 3 2 2 2 2
3 3 3 2 1 1 255 1 0 2 3 4 4 6 6 2
2 2 2 1 255 3 3 3 3 2 3 4 4 3 3 3
3 3 2 255 2 2 1 2 3 3 6 7 8 2 2 2
2 2 255 1 1 2 2 3 4 4 3 4 4 4 2 2
255 3 2 2 2 2 2 2 4 4 2 2 1 2 2 255
2 1 2 2 2 2 3 3 2 1 1 1 0 255 0 1
1 1 2 2 4 20 12 4 2 1 2 1 255 1 1 1
1 2 1 0 1 1 1 2 2 2 255 1 1 2 2 3
4 4 3 3 3 1 1 2 2 2 255 2 2 3 4 6
6 7 6 3 3 2 3 1 255 2 2 2 4 33 101 101
137 64 64 3 2 3 255 2 3 3 2 2 2 6 2 2
4 4 2 2 2 255 2 2 2 2 2 2 4 8 8 4
3 2 2 2 255 2 2 1 0 1 2 3 1 1 1 1
1 0 255 0 1 2 2 2 2 1 1 0 1 1 1 0
0 255 0 1 1 1 1 1 1 1 2 2 2 1 0 0
255 0 0 1 0 1 1 1 1 1 1 1 1 0 255 0
0 0 0 1 1 1 1 1 0 0 1 2 2 2 1 1
1 0 1 2 2 2 2 2 2 0 1 3 2 2 1 1
2 2 2 255 3 3 2 1 1 1 2 2 2 2 1 2
1 2 255 2 1 2 2 2 2 2 3 2 1 1 1 1
255 1 2 2 2 2 2 2 3 3 2 2 2 3 2 255
1 1 1 1 1 1 1 1 1 2 2 2 2 255 2 2
1 1 1 1 1 2 2 3 2 1 1 1 255 1 2 2
1 1 3 4 2 2 2 2 2 1 2 255 1 1 0 2
2 3 1 1 1 2 2 2 2 2 255 2 2 2 2 1
1 1 1 1 2 2 3 2 255 1 1 1 1 1 1 2
2 2 3 3 3 2 2 255 3 2 1 1 2 2 2 2
2 2 1 2 2 255 3 3 3 3 2 1 2 2 2 2
2 2 1 1 255 2 2 2 3 3 2 2 2 1 1 2
1 2 255 3 2 2 1 2 2 3 3 2 2 2 2 2
1 255 2 2 1 1 1 3 3 3 2 2 2 2 2 2
255 1 2 2 1 4 6 4 3 3 2 3 3 3 255 3
3 2 2 2 2 2 2 2 1 2 1 2 2 255 2 2
2 2 1 1 2 2 2 1 1 1 1 255 0 1 1 1
1 1 2 4 4 1 1 1 2 1 255 1 1 1 1 0
0 1 1 2 1 2 2 2 255 2 2 2 2 2 3 3
2 1 1 1 1 1 1 1 255 2 2 2 3 4 4 3
1 1 3 3 3 1 255 2 2 2 4 4 4 3 3 3
3 1 1 3 255 2 3 3 3 3 3 1 1 2 4 4
3 2 2 255 2 2 2 2 2 2 2 2 3 3 3 2
2 2 255 2 1 1 0 1 2 2 1 1 1 1 1 0
255 1 2 1 0 0 1 1 0 0 0 1 0 0 0 255
0 1 1 1 0 1 0 1 1 1 1 1 1 1 255 0
0 0 0 1 1 1 1 1 1 0 0 0 255 0 0 0
0 0 1 1 1 0 0 0 1 2 2 2 1 1 1 0
2 2 2 2 2 2 2 1 1 1 2 2 2 1 1 2
2 255 3 3 2 2 1 1 2 2 2 2 1 1 1 1
255 2 1 2 2 2 2 2 2 1 1 1 1 2 255 2
2 2 2 2 2 2 2 3 1 2 2 3 2 255 2 2
1 0 1 1 1 1 1 1 1 1 1 255 2 1 1 1
1 1 1 1 2 2 2 1 1 1 255 1 1 1 1 1
2 2 2 2 2 2 1 1 1 255 2 2 2 2 2 3
2 1 1 2 2 2 2 2 255 2 2 1 1 1 1 1
1 2 2 2 2 2 255 2 2 1 1 1 1 2 2 3
3 3 1 1 2 255 3 3 2 2 2 2 2 2 3 2
1 1 1 255 2 3 3 1 1 1 1 2 2 2 2 2
2 2 255 2 2 1 1 2 2 2 1 1 2 2 2 2
255 2 1 1 2 2 2 1 2 1 1 1 2 1 1 255
1 2 1 1 1 2 2 2 2 2 2 2 2 2 255 1
1 1 1 2 4 3 2 1 2 2 2 3 255 3 3 3
2 2 2 2 2 2 1 2 2 2 2 255 2 2 2 2
2 1 2 2 2 1 1 2 2 255 1 1 2 2 2 1
1 1 0 0 1 1 1 1 255 1 1 1 1 1 1 2
3 2 2 2 2 3 255 1 2 2 2 2 2 2 3 2
1 1 1 3 1 1 255 2 2 1 2 1 2 2 1 1
1 2 3 3 255 2 2 2 2 3 3 2 2 1 1 1
2 3 255 3 3 3 3 3 4 2 1 1 2 2 1 2
2 255 2 1 2 2 2 2 1 1 2 2 2 2 2 2
255 1 1 1 1 1 1 2 2 2 1 1 1 0 255 1
2 0 0 0 1 1 0 0 0 0 0 0 1 255 2 1
1 0 0 0 0 0 1 1 1 0 0 0 255 0 0 0
0 2 2 1 0 0 0 0 0 0 255 0 0 0 0 0
1 2 1 0 0 0 0 1 2 2 1 1 1 2 255 255
255 255 255 255 255 255 255 255 255 255 255 255 255 255 255 255
255 255 255 255 255 255 255 255 255 255 255 255 255 255 255 255
255 255 255 255 255 255 255 255 255 255 255 255 255 255 255 255
255 255 255 255 255 255 255 255 255 255 255 255 255 255 255 255
255 255 255 255 255 255 255 255 255 255 255 255 255 255 255 255
255 255 255 255 255 255 255 255 255 255 255 255 255 255 255 255
255 255 255 255 255 255 255 255 255 255 255 255 255 255 255 255
255 255 255 255 255 255 255 255 255 255 255 255 255 255 255 255
255 255 255 255 255 255 255 255 255 255 255 255 255 255 255 255
255 255 255 255 255 255 255 255 255 255 255 255 255 255 255 255
255 255 255 255 255 255 255 255 255 255 255 255 255 255 255 255
255 255 255 255 255 255 255 255 255 255 255 255 255 255 255 255
255 255 255 255 255 255 255 255 255 255 255 255 255 255 255 255
255 255 255 255 255 255 255 255 255 255 255 255 255 255 255 255
255 255 255 255 255 255 255 255 255 255 255 255 255 255 255 255
255 255 255 255 255 255 255 255 255 255 255 255 255 255 255 255
255 255 255 255 255 255 255 255 255 255 255 255 255 255 255 255
255 255 255 255 255 255 255 255 255 255 255 255 255 255 255 255
255 255 255 255 255 255 255 255 255 255 255 255 255 255 255 255
255 255 255 255 255 255 255 255 255 255 255 255 255 255 255 255
255 255 255 255 255 255 255 255 255 255 255 255 255 255 255 255
255 255 255 255 255 255 255 255 255 255 255 255 255 255 255 255
255 255 255 255 255 255 255 255 255 255 255 255 255 255 255 255
255 255 255 255 255 255 255 255 255 255 255 255 255 255 255 255
255 255 255 255 255 255 255 255 255 255 255 255 255 255 255 255
255 255 255 255 255 255 255 255 255 255 255 255 255 255 255 255
255 255 255 255 255 255 255 255 255 255 255 255 255 255 255 255
255 255 255 255 255 255 255 255 255 255 255 255 2 2 2 2
1 1 2 1 1 1 1 2 2 1 1 1 1 255 2 2
3 1 1 0 0 1 2 2 1 1 0 1 255 1 0 1
1 1 1 1 1 1 2 2 2 2 255 3 4 4 2 2
2 2 2 2 1 1 1 2 2 255 2 2 1 0 0 0
1 1 1 1 1 1 1 255 1 1 1 1 0 1 1 2
2 1 1 1 1 1 255 2 1 1 1 1 1 1 2 2
2 2 2 2 3 255 3 2 2 2 2 3 3 3 3 3
3 2 2 2 255 2 2 1 1 2 2 1 1 2 2 2
2 2 255 1 1 2 1 1 1 2 3 2 2 2 1 1
1 255 2 2 2 2 2 1 2 2 3 3 3 1 1 255
1 1 1 2 1 2 2 0 0 0 1 1 1 2 255 2
2 2 2 2 2 1 0 1 2 2 2 2 255 1 1 1
3 3 1 0 1 2 2 1 1 2 2 255 2 2 2 2
2 2 2 1 1 2 1 1 1 1 255 2 2 2 2 2
2 1 1 1 0 0 1 1 255 1 0 0 0 1 1 1
1 2 1 2 1 1 1 255 2 2 2 2 2 1 2 2
2 2 2 2 2 255 1 1 1 1 1 1 1 1 1 2
1 0 1 2 255 2 2 2 3 2 2 1 1 1 1 1
1 1 255 1 1 2 2 1 1 3 3 3 3 2 2 2
2 3 255 3 2 1 1 1 2 2 2 2 2 3 2 3
255 3 2 2 2 2 2 2 2 1 1 2 2 3 255 3
3 1 1 2 2 1 1 3 3 3 2 2 2 255 2 2
2 3 2 2 2 1 1 1 1 1 2 2 255 1 1 1
1 1 1 1 0 2 0 0 0 0 255 0 0 0 0 0
0 1 2 0 0 0 0 0 1 255 1 0 0 0 0 0
0 0 1 1 1 0 0 0 255 1 0 0 0 1 1 1
0 0 0 0 0 1 255 2 1 1 1 0 1 2 2 2
1 1 0 1 0 1 0 0 0 0 0 2 2 1 1 1
2 1 1 1 1 2 1 1 1 1 1 255 1 2 3 1
1 0 0 0 1 1 1 1 1 1 255 1 0 0 0 1
2 2 3 1 2 2 2 2 255 3 4 3 2 1 1 1
0 1 1 1 1 2 3 255 2 2 2 1 1 1 1 1
1 2 2 2 1 255 1 2 2 1 0 0 1 2 3 1
1 1 1 1 255 2 1 1 1 1 1 1 2 2 2 1
2 2 3 255 2 2 2 2 2 2 2 3 2 3 2 2
2 2 255 2 2 2 2 2 4 4 2 1 1 2 2 2
255 1 1 2 3 3 3 3 3 2 2 2 2 1 1 255
1 1 1 2 2 0 1 1 2 3 3 2 1 255 1 1
1 2 2 2 2 2 2 1 1 1 1 1 255 2 2 2
2 2 2 1 1 1 2 2 2 2 255 2 2 2 2 1
0 0 1 2 2 1 2 3 3 255 2 2 2 2 1 1
1 1 1 2 1 1 1 1 255 2 3 2 2 2 3 3
3 2 2 1 1 1 255 1 0 0 0 1 1 1 1 2
2 2 1 1 1 255 2 2 2 2 3 3 2 2 2 2
2 2 0 255 2 2 1 1 1 1 1 1 2 2 2 0
0 2 255 2 1 1 1 1 1 1 1 1 2 1 1 1
255 2 2 1 1 2 2 2 3 2 3 2 2 2 2 3
255 3 2 2 2 3 3 2 2 0 1 2 1 2 255 3
3 3 2 2 3 3 3 3 2 2 3 3 255 3 3 2
2 2 2 2 1 3 3 3 2 2 2 255 2 2 2 3
4 4 4 11 2 1 1 1 2 2 255 2 2 2 2 1
1 1 0 0 0 1 0 0 255 0 1 0 0 0 0 1
1 0 0 0 0 0 1 255 1 1 1 0 0 0 0 0
0 1 1 0 0 0 255 1 1 1 1 1 1 2 0 0
0 1 1 1 255 2 2 0 0 0 2 2 2 1 1 1
1 1 0 0 0 0 1 1 2 2 2 2 2 1 1 1
2 3 3 2 2 1 1 0 1 255 2 3 2 1 1 0
2 1 1 1 1 1 1 1 255 1 1 0 1 3 45 7
24 7 3 2 2 2 255 2 3 3 3 2 1 1 0 0
1 1 1 2 2 255 1 1 2 2 2 2 1 1 1 1
1 1 1 255 1 2 1 1 1 1 1 2 3 3 1 0
1 1 255 1 1 1 1 1 1 2 3 4 3 1 2 2
2 255 2 2 2 2 2 2 3 3 3 3 1 2 2 2
255 2 3 18 22 31 47 53 29 3 2 2 2 2 255 1
1 3 7 14 20 22 22 15 3 2 1 1 1 255 1 1
1 1 0 0 1 1 2 2 3 2 2 255 1 1 1 2
3 3 4 4 4 4 3 3 2 2 255 1 2 2 2 2
2 2 4 2 3 3 3 2 255 1 2 2 2 0 0 1
2 2 2 2 2 2 2 255 1 2 2 2 2 2 2 2
2 4 1 1 1 2 255 3 3 3 3 3 7 11 13 13
3 1 1 1 255 2 2 2 1 1 1 3 3 4 2 2
1 1 2 255 2 2 2 2 3 6 9 6 2 2 1 0
0 255 2 1 1 1 1 1 1 2 3 3 2 0 1 2
255 1 1 1 1 1 1 1 3 2 3 2 2 1 255 2
2 1 1 1 1 2 3 1 1 1 1 2 2 2 255 2
2 2 2 3 3 2 2 0 2 1 1 1 255 3 3 2
3 3 9 52 52 40 22 3 3 3 255 3 2 1 0 2
2 3 3 4 3 2 2 2 2 255 2 2 3 4 9 47
55 47 42 7 1 1 2 2 255 2 2 2 2 2 2 2
1 1 0 2 0 0 255 1 1 2 1 0 1 2 3 2
0 0 0 0 1 255 1 1 1 1 3 3 3 2 1 1
0 0 0 1 255 0 0 0 0 1 1 3 2 0 0 0
0 0 255 0 1 1 2 2 2 3 3 2 1 1 1 1
1 0 0 1 1 2 1 2 2 2 1 1 1 1 3 6
6 4 2 2 1 1 1 255 2 3 2 2 2 1 2 1
3 1 3 2 2 2 255 2 1 1 45 51 51 28 28 24
12 3 3 2 255 1 3 3 4 3 1 1 1 0 0 1
1 1 2 255 1 1 2 2 2 1 1 1 1 1 1 1
1 255 1 1 1 1 2 1 1 1 4 7 2 1 1 1
255 1 2 2 2 1 1 1 2 2 3 1 2 2 2 255
1 2 2 2 2 4 6 19 20 11 2 2 1 2 255 3
18 33 38 52 61 63 47 29 2 2 2 2 255 1 1 7
20 28 40 40 31 29 23 3 2 3 3 255 2 1 1 1
0 0 1 1 1 1 3 3 2 255 1 1 1 2 3 9
9 9 73 50 11 4 3 2 255 2 2 2 2 2 9 36
36 20 6 3 3 2 255 1 1 2 2 3 17 26 31 33
17 4 3 3 2 255 1 1 2 3 3 7 11 11 8 6
4 4 1 1 255 3 3 4 15 15 13 13 25 25 25 3
3 1 255 2 2 2 2 2 3 4 7 8 8 6 4 3
3 255 2 1 2 3 17 28 111 111 89 3 2 0 1 255
2 2 1 1 1 1 1 1 2 2 1 1 1 2 255 1
1 1 1 1 4 6 6 22 4 2 2 2 255 2 1 1
1 1 1 2 1 1 1 1 1 2 1 2 255 2 2 1
2 2 2 2 2 2 3 2 1 1 255 3 3 2 3 14
52 66 85 85 61 22 3 3 255 3 2 1 1 2 1 2
3 3 2 1 2 2 2 255 2 2 3 35 55 57 57 66
64 42 3 2 2 1 255 2 2 2 2 1 2 2 2 2
1 2 1 1 255 1 1 1 1 1 2 6 6 3 1 0
0 1 1 255 2 1 2 3 4 14 6 4 3 2 0 0
0 1 255 1 1 0 0 0 3 3 3 0 0 0 1 1
255 0 0 0 2 99 255 208 144 95 25 1 1 1 1 0
1 1 2 2 1 2 2 2 2 1 1 2 7 7 6 6
4 2 2 2 1 255 1 2 1 1 2 1 2 3 9 3
3 2 2 2 255 2 2 20 51 51 51 28 28 25 24 12
4 1 255 1 1 3 4 4 1 2 2 1 0 1 1 1
1 255 1 2 2 2 3 2 1 1 1 1 1 1 1 255
1 1 1 1 1 1 1 1 2 3 2 0 0 1 255 1
1 2 2 1 2 2 2 2 3 3 2 2 2 255 1 3
3 3 36 50 56 20 20 20 11 3 2 1 255 6 34 45
45 52 61 64 47 29 6 2 3 3 255 1 2 18 39 40
40 31 28 31 42 29 2 2 3 255 2 1 1 0 0 0
2 2 2 2 2 3 2 255 1 1 2 2 17 194 198 159
159 111 111 11 3 2 255 3 3 3 4 9 45 45 45 35
20 7 6 2 255 0 2 3 3 17 41 41 44 50 50 33
4 2 2 255 1 0 1 3 7 11 11 11 9 8 6 4
1 2 255 3 3 4 19 22 19 13 13 13 25 22 6 2
255 2 1 2 3 6 6 6 6 8 8 7 4 3 3 255
2 1 3 3 93 111 111 111 125 89 3 3 3 255 2 2
1 1 1 0 1 1 2 1 1 1 1 1 255 1 1 1
1 4 6 17 25 25 19 4 2 2 255 1 1 1 1 1
2 2 2 1 1 1 1 1 1 1 255 2 2 1 2 2
1 1 1 3 3 2 2 1 255 2 2 2 14 56 56 66
85 85 85 57 6 3 255 2 2 1 1 2 3 3 4 4
4 2 2 1 2 255 3 4 35 60 66 58 58 58 64 57
40 4 3 2 255 2 2 2 2 1 2 3 2 3 2 2
2 2 255 1 1 1 1 3 8 24 9 18 7 2 1 1
1 255 2 1 1 3 14 14 26 13 25 7 2 1 1 1
255 2 2 1 0 1 2 3 9 9 0 0 0 1 255 0
0 2 74 201 255 255 180 156 132 25 1 1 1 1 1 1
2 2 2 2 2 2 2 2 2 7 7 7 8 8 8 6
2 2 2 255 1 1 1 1 2 6 7 12 11 11 7 3
2 2 255 2 2 20 36 26 26 28 28 28 25 19 4 1
255 1 1 1 1 1 0 1 1 1 0 1 1 1 1 255
2 2 2 4 6 4 3 1 1 1 1 2 1 255 1 1
1 0 1 1 2 2 2 2 3 2 1 1 255 1 1 1
1 1 2 2 2 2 2 3 2 2 2 255 1 2 3 31
41 50 58 56 47 29 19 3 2 1 255 26 45 45 45 45
61 64 64 33 9 3 3 2 255 1 9 34 39 34 33 31
31 31 50 50 3 2 3 255 3 2 3 2 3 2 3 3
2 2 2 2 2 255 1 2 2 4 47 194 198 194 221 159
140 50 3 2 255 3 3 3 6 41 74 77 74 35 23 19
3 2 255 1 0 3 6 41 49 44 55 72 64 33 23 4
2 255 2 1 1 4 11 11 11 12 11 11 8 3 1 1
255 2 3 9 15 19 24 24 13 13 22 12 3 2 255 1
1 1 3 6 6 6 4 7 8 7 6 4 4 255 2 2
3 104 111 145 125 148 133 128 60 3 3 255 3 2 2 0
1 0 1 1 1 1 1 1 2 2 255 0 0 0 3 4
3 8 8 22 22 7 3 2 255 2 1 1 1 4 4 3
2 2 1 2 2 2 1 1 255 2 1 1 1 1 1 0
1 3 3 3 2 2 255 2 2 13 33 72 63 76 85 85
82 57 36 3 255 2 2 1 2 3 3 3 3 4 8 7
3 3 2 255 3 8 60 67 67 66 68 68 68 72 41 6
3 3 255 2 2 2 1 1 2 3 3 4 3 2 2 2
255 1 1 1 1 18 24 24 9 12 7 7 2 1 1 255
1 0 0 3 7 17 20 26 26 25 8 3 2 2 255 2
2 2 2 6 31 29 24 19 1 0 0 1 255 1 2 9
80 201 240 239 208 208 180 132 9 0 1 0 1 1 1 0
1 1 1 2 2 2 3 7 7 7 4 8 8 8 6 2
2 255 1 1 1 1 3 8 8 9 8 8 7 2 1 1
255 2 13 22 31 26 42 39 33 33 40 40 4 2 255 3
3 1 0 1 0 1 1 1 0 0 0 1 1 255 2 2
2 3 11 11 4 1 1 1 2 3 3 255 2 1 1 0
0 1 1 2 2 2 2 2 2 0 255 0 1 1 1 1
1 1 2 2 2 3 2 2 1 255 1 1 3 31 36 31
56 47 46 29 25 3 3 2 255 35 53 53 46 64 73 67
64 33 17 3 1 1 255 2 15 28 34 26 23 23 24 40
63 61 19 2 2 255 3 3 3 3 3 4 4 7 7 2
2 2 2 255 1 2 2 15 51 194 194 177 250 250 159 110
2 1 255 3 3 4 25 74 91 56 56 46 46 22 8 2
255 1 1 1 44 51 61 51 52 52 71 64 23 6 3 255
2 1 1 8 9 9 8 9 9 11 9 2 1 2 255 2
3 6 14 28 28 24 13 22 22 12 3 2 255 2 1 2
3 6 6 6 4 4 7 7 6 4 4 255 2 2 2 111
111 111 107 148 133 133 80 4 3 255 2 1 1 1 1 1
1 2 1 0 0 2 2 2 255 2 1 1 3 6 6 17
8 8 19 18 4 3 255 1 2 2 2 3 3 3 2 2
1 2 1 2 1 2 255 2 2 2 2 2 2 3 3 3
6 4 3 3 255 1 2 22 66 90 69 76 76 82 51 51
44 3 255 2 2 1 1 4 17 15 11 11 14 7 3 3
2 255 4 8 87 99 79 69 72 68 72 74 74 34 4 2
255 3 2 2 2 3 1 2 1 1 1 2 2 2 255 1
1 1 4 18 18 9 2 3 7 7 1 0 1 255 1 0
1 4 8 17 17 18 25 34 3 3 2 1 255 1 1 2
3 33 33 4 9 15 8 1 0 1 255 1 2 28 80 137
201 204 180 204 203 156 40 2 1 1 1 1 1 0 1 1
2 2 2 2 3 7 7 7 4 8 19 12 6 2 2 255
2 1 1 1 3 8 7 8 8 8 7 2 1 1 255 2
4 22 29 42 45 39 33 39 56 56 4 3 255 3 3 1
0 1 1 2 1 1 1 1 1 1 1 255 2 2 2 3
6 4 2 2 1 2 1 2 2 255 1 1 1 1 1 1
1 1 0 1 2 1 2 1 255 1 2 1 2 1 1 1
1 2 2 2 1 2 1 255 1 1 2 15 29 18 29 47
58 46 25 3 3 3 255 35 53 61 61 94 88 67 45 41
41 14 1 1 255 3 28 38 40 33 33 24 24 29 40 45
19 4 2 255 3 3 3 3 3 4 6 52 23 12 2 1
0 255 1 2 3 15 51 163 204 177 177 255 159 62 3 2
255 2 2 4 25 62 91 56 56 56 66 38 13 2 255 2
1 2 44 51 61 51 52 52 71 64 24 6 3 255 2 1
1 9 9 9 8 9 12 12 11 3 2 3 255 1 3 9
25 28 30 30 30 38 22 12 3 3 255 2 2 3 4 8
6 9 4 6 7 9 7 6 2 255 2 1 2 111 111 111
107 82 82 128 120 4 1 255 1 1 1 1 2 2 2 2
1 1 0 1 2 2 255 1 1 1 4 6 7 17 8 18
30 25 3 3 255 2 2 1 1 1 2 3 2 2 1 2
1 2 2 2 255 4 4 0 1 1 2 2 3 3 6 4
4 3 255 1 2 22 57 77 69 83 83 129 73 73 44 3
255 3 2 1 2 3 6 3 8 7 7 7 7 3 1 255
3 11 87 99 85 85 98 100 110 120 94 34 2 2 255 3
3 3 3 3 3 3 1 3 1 1 1 2 255 1 1 1
6 18 17 9 1 3 7 7 2 0 1 255 0 0 1 8
9 17 8 17 14 34 11 3 2 2 255 1 1 1 3 3
33 4 19 3 3 2 0 0 255 1 2 28 80 180 188 194
204 229 229 156 40 3 1 1 1 1 1 0 1 1 1 2
3 2 3 6 8 8 8 8 12 7 2 2 1 255 2 2
1 1 3 6 8 8 7 4 4 1 1 1 255 2 2 22
29 56 46 46 39 39 61 45 6 3 255 4 4 2 0 0
0 2 2 2 1 1 1 1 1 255 2 2 2 2 2 1
1 2 1 2 1 2 2 255 1 1 1 1 1 1 1 1
0 2 2 1 1 0 255 2 2 2 2 2 2 1 1 1
2 2 1 1 1 255 1 1 2 7 13 13 22 45 58 46
14 3 3 3 255 35 36 105 94 94 88 66 45 45 52 14
2 2 255 3 15 40 45 40 39 36 35 36 45 40 9 1
1 255 2 2 3 3 4 4 33 60 52 12 3 1 1 255
1 1 2 3 38 163 207 220 158 158 104 34 3 2 255 2
3 4 13 60 60 50 50 64 74 38 3 2 255 2 2 3
11 44 51 51 44 50 55 50 11 6 3 255 2 1 1 8
9 8 8 8 8 13 4 3 3 2 255 2 3 8 24 24
30 24 24 24 24 20 3 3 255 3 3 4 6 7 7 9
6 6 8 9 9 2 2 255 1 1 2 98 120 112 93 82
82 120 120 4 1 255 1 1 1 2 2 1 1 1 1 1
1 1 2 2 255 1 1 1 1 4 7 17 17 18 18 12
3 2 255 2 3 3 1 2 2 2 1 2 1 1 1 1
2 2 255 4 4 4 2 2 2 2 2 1 1 1 2 2
255 1 3 8 35 61 69 83 83 83 64 53 17 2 255 2
2 2 2 6 8 8 11 6 6 6 4 2 1 255 2 6
45 73 79 73 79 72 114 114 62 13 4 2 255 2 3 3
3 4 6 4 3 3 1 2 2 2 255 1 1 1 6 6
6 7 7 8 8 3 1 1 1 255 0 0 1 8 9 14
8 14 13 13 8 2 1 1 255 1 1 1 1 2 22 22
30 2 3 2 1 1 255 0 0 2 85 180 180 188 172 198
198 112 36 1 0 0 0 0 1 1 1 1 1 3 3 3
3 4 9 9 9 9 9 7 2 1 1 255 2 2 1 1
3 3 4 8 4 3 2 2 2 1 255 2 2 3 30 42
42 36 36 39 45 36 6 1 255 3 3 1 1 0 0 2
3 1 1 1 1 1 1 255 2 2 1 2 1 1 1 2
2 3 1 1 1 255 1 1 1 1 1 2 2 2 4 4
2 1 1 1 255 2 2 2 2 2 2 2 1 1 2 2
2 2 2 255 2 2 3 4 12 13 22 45 58 23 9 3
3 3 255 12 49 105 102 71 71 66 64 45 39 2 2 2
255 3 8 49 49 45 39 39 39 47 71 28 4 3 1 255
2 2 3 3 4 4 9 33 33 7 3 1 0 255 1 1
2 3 14 102 160 220 161 158 104 18 2 1 255 2 2 3
6 41 50 50 50 64 38 13 3 3 255 2 2 2 3 20
33 39 61 62 55 42 7 2 2 255 2 2 1 3 9 9
8 8 13 11 4 3 3 3 255 2 3 4 24 24 30 30
30 24 24 4 3 2 255 2 3 4 6 6 7 8 8 8
8 9 6 2 2 255 2 1 2 9 98 112 112 93 93 82
18 1 1 255 1 1 0 2 2 2 2 1 1 1 1 1
3 3 255 1 1 1 1 3 3 12 18 19 12 3 1 1
255 2 2 2 2 2 2 2 1 2 4 2 2 2 2 2
255 3 3 2 1 1 1 1 1 1 1 1 1 1 255 2
3 4 14 61 77 88 131 123 73 53 6 1 255 2 3 2
4 6 6 6 4 3 4 7 7 3 1 255 2 3 11 60
73 73 114 114 114 94 24 4 3 3 255 2 1 2 2 3
4 4 3 2 2 1 2 2 255 1 1 2 2 6 6 14
17 17 8 1 1 2 2 255 0 0 0 3 8 7 6 7
13 13 4 2 1 1 255 1 1 1 1 1 1 2 2 1
2 1 2 1 255 0 0 1 35 127 180 190 204 229 198 104
2 1 0 0 0 0 0 0 2 1 1 1 2 1 2 3
6 7 9 9 7 4 2 1 1 255 2 2 2 1 3 3
4 3 4 3 2 1 2 1 255 2 2 2 6 30 36 36
46 36 36 8 1 1 255 1 1 1 1 0 1 1 2 0
1 1 1 1 1 255 2 2 1 2 1 1 1 3 3 3
2 0 0 255 1 1 1 1 2 2 2 2 2 4 2 1
1 0 255 1 1 1 2 3 3 3 1 1 2 2 2 2
2 255 2 2 3 3 6 8 22 23 22 9 3 2 2 2
255 3 49 102 71 66 71 101 88 39 6 2 2 2 255 3
3 30 39 39 39 46 47 66 71 4 3 3 1 255 2 2
2 3 4 4 4 4 3 2 2 2 1 255 1 2 2 3
4 14 38 115 160 104 18 2 1 1 255 3 3 3 3 3
24 41 33 34 6 3 3 3 255 1 1 1 3 4 23 36
39 61 50 7 3 0 1 255 2 2 2 2 4 6 8 8
8 7 3 3 2 2 255 2 3 3 8 9 24 14 11 9
6 3 2 2 255 2 1 1 2 2 6 8 8 8 7 7
4 2 2 255 1 1 1 2 9 98 112 93 82 22 6 1
1 255 1 0 0 2 2 2 1 1 1 1 2 2 3 2
255 1 1 1 1 0 1 4 7 13 2 2 1 1 255 1
1 2 2 2 2 2 1 2 1 1 1 2 2 2 255 2
2 3 4 3 1 1 2 2 2 1 2 2 255 2 3 4
3 35 51 61 64 53 53 29 2 1 255 1 2 2 2 3
6 4 3 2 2 2 2 2 2 255 2 2 6 13 73 73
114 114 114 69 8 4 3 3 255 2 2 2 2 2 2 2
2 2 2 2 2 2 255 1 2 2 2 3 3 3 7 7
1 1 1 2 2 255 1 0 0 0 2 2 2 6 6 4
2 0 1 1 255 0 0 0 1 1 1 2 1 1 1 1
1 0 255 0 0 1 1 35 83 172 172 163 104 3 1 0
0 0 0 0 0 0 1 1 1 1 1 1 1 1 1 4
4 8 4 3 3 1 1 255 1 1 2 2 2 3 3 1
2 1 1 1 2 1 255 1 2 3 3 6 22 22 33 12
2 1 1 1 255 1 1 1 1 1 1 1 1 1 1 2
2 1 1 255 2 2 1 1 0 0 1 1 3 2 1 0
1 255 1 1 1 1 2 2 2 2 2 2 2 1 1 1
255 1 1 1 1 2 2 2 1 1 1 2 2 2 2 255
2 1 1 1 3 3 3 3 3 1 1 1 1 1 255 2
3 49 49 42 42 82 39 9 4 2 2 2 255 1 2 3
30 30 36 39 47 46 3 3 3 3 3 255 2 2 2 2
2 2 2 3 3 2 2 2 1 255 1 2 2 2 3 3
3 3 3 3 2 1 2 1 255 2 2 1 1 1 3 8
8 6 3 3 3 3 255 2 1 1 3 3 3 6 9 9
4 3 0 0 0 255 2 2 2 2 2 2 4 2 4 3
3 2 1 2 255 1 2 2 3 4 11 11 7 4 3 2
2 1 255 1 1 1 2 2 2 3 6 7 6 4 3 2
2 255 2 1 1 1 2 17 17 19 13 6 1 1 1 255
1 0 0 2 2 2 1 1 1 1 2 2 3 3 255 1
1 1 1 1 1 3 2 2 2 2 1 2 255 1 1 1
1 1 1 1 2 2 2 1 2 2 2 2 255 2 3 3
3 1 0 1 2 2 3 2 3 1 255 1 2 3 3 7
29 29 44 29 29 1 1 1 255 2 3 3 3 3 3 3
3 2 2 2 1 1 2 255 2 2 3 9 14 52 110 96
69 8 4 3 3 3 255 2 2 2 1 1 2 2 2 2
2 1 1 2 255 2 2 2 2 1 1 3 3 1 0 1
1 2 2 255 1 1 1 1 1 1 1 1 2 0 0 0
1 0 255 0 0 0 0 1 1 0 0 0 0 0 0 0
255 0 1 1 1 1 1 1 4 4 2 2 1 1 1 1
1 0 0 0 0 1 1 1 2 2 1 1 1 1 1 1
2 2 3 1 1 255 1 1 2 2 2 3 3 1 1 1
1 1 1 1 255 1 2 2 1 1 2 2 1 1 0 0
1 1 255 1 1 0 0 0 1 1 1 1 2 2 2 0
1 255 1 1 1 1 1 2 2 2 2 1 1 1 0 255
1 1 2 1 2 1 2 1 1 1 1 1 1 1 255 1
1 1 2 2 2 2 2 1 1 1 1 2 2 255 1 1
1 1 3 3 3 3 1 1 1 1 1 1 255 2 2 3
1 4 4 4 3 2 2 2 2 2 255 3 2 2 2 3
6 6 4 2 2 2 2 3 3 255 3 3 2 2 2 2
2 2 2 2 2 2 2 255 1 2 2 2 1 1 2 2
2 1 1 1 1 1 255 2 2 1 1 1 2 3 3 3
2 2 2 3 255 3 1 1 2 2 2 3 4 4 1 2
1 0 0 255 2 2 2 2 1 2 2 2 2 2 1 1
1 1 255 1 1 1 2 2 3 2 6 2 2 2 1 1
255 1 0 0 2 1 2 2 3 3 2 2 2 2 2 255
1 1 1 1 2 3 3 4 2 1 1 1 1 255 1 1
1 2 2 2 1 1 1 2 2 2 2 2 255 1 1 1
1 1 2 2 2 1 1 2 2 2 255 2 2 2 0 1
1 1 2 2 2 2 2 2 2 1 255 1 2 3 3 2
1 1 2 2 2 2 2 1 255 1 2 3 3 3 3 3
3 3 1 1 1 2 255 1 1 2 2 2 2 3 3 2
1 1 1 1 2 255 2 2 2 3 6 6 3 3 3 3
2 2 3 2 255 2 3 2 2 1 2 2 2 2 2 2
2 3 255 2 1 2 1 1 1 2 2 0 0 1 1 2
2 255 0 0 0 0 1 1 1 0 0 0 0 1 1 1
255 0 0 0 0 0 1 0 0 0 0 0 0 0 255 1
1 2 1 0 1 1 1 2 2 0 0 0 1 1 1 1
0 0 0 0 1 2 2 2 2 1 1 1 1 1 1 1
3 3 2 255 1 1 1 2 2 2 2 1 1 1 1 1
1 0 255 0 1 1 1 1 1 1 1 0 0 0 0 0
255 1 1 1 0 0 1 1 2 2 2 0 0 0 0 255
2 1 1 1 1 1 2 2 1 1 1 1 0 255 1 1
2 1 1 1 2 1 1 1 1 0 1 1 255 2 1 1
2 2 2 2 2 2 1 1 1 2 2 255 1 1 1 1
3 3 3 2 1 1 1 2 2 2 255 2 2 3 1 2
2 3 3 3 2 2 2 3 255 3 2 2 2 1 1 2
2 2 2 2 3 2 2 255 3 3 2 2 2 2 1 2
2 3 1 2 1 255 1 1 2 2 1 1 2 2 1 1
1 1 1 1 255 1 1 1 1 1 1 2 1 1 1 1
1 2 255 2 1 1 3 3 2 3 2 1 1 1 1 1
2 255 2 2 2 1 1 1 2 2 2 2 2 1 1 1
255 1 2 2 2 1 2 2 2 2 2 2 1 1 255 1
1 0 2 1 1 1 3 3 2 2 2 2 2 255 2 1
1 1 2 2 1 0 0 1 1 1 2 255 1 1 1 2
2 2 1 1 0 1 1 2 2 2 255 3 3 2 1 1
2 2 1 1 1 1 1 2 255 2 2 2 1 1 0 1
2 2 2 2 2 1 1 1 255 1 2 2 2 2 2 1
2 1 1 1 1 1 255 1 2 2 2 3 3 3 2 1
1 1 1 2 255 1 1 2 2 2 2 2 2 2 1 1
1 1 3 255 3 2 2 2 2 3 2 2 2 2 2 2
3 3 255 1 2 1 1 1 2 3 2 2 2 2 2 3
255 1 1 1 1 1 1 2 2 2 0 2 2 2 1 255
0 0 1 1 1 1 1 0 0 0 1 1 1 1 255 0
0 0 1 0 0 0 1 1 1 1 0 0 255 1 2 3
3 1 1 0 0 0 0 0 0 0 1 1 1 0 0 0
255 255 255 255 255 255 255 255 255 255 255 255 255 255 255 255
255 255 255 255 255 255 255 255 255 255 255 255 255 255 255 255
255 255 255 255 255 255 255 255 255 255 255 255 255 255 255 255
255 255 255 255 255 255 255 255 255 255 255 255 255 255 255 255
255 255 255 255 255 255 255 255 255 255 255 255 255 255 255 255
255 255 255 255 255 255 255 255 255 255 255 255 255 255 255 255
255 255 255 255 255 255 255 255 255 255 255 255 255 255 255 255
255 255 255 255 255 255 255 255 255 255 255 255 255 255 255 255
255 255 255 255 255 255 255 255 255 255 255 255 255 255 255 255
255 255 255 255 255 255 255 255 255 255 255 255 255 255 255 255
255 255 255 255 255 255 255 255 255 255 255 255 255 255 255 255
255 255 255 255 255 255 255 255 255 255 255 255 255 255 255 255
255 255 255 255 255 255 255 255 255 255 255 255 255 255 255 255
255 255 255 255 255 255 255 255 255 255 255 255 255 255 255 255
255 255 255 255 255 255 255 255 255 255 255 255 255 255 255 255
255 255 255 255 255 255 255 255 255 255 255 255 255 255 255 255
255 255 255 255 255 255 255 255 255 255 255 255 255 255 255 255
255 255 255 255 255 255 255 255 255 255 255 255 255 255 255 255
255 255 255 255 255 255 255 255 255 255 255 255 255 255 255 255
255 255 255 255 255 255 255 255 255 255 255 255 255 255 255 255
255 255 255 255 255 255 255 255 255 255 255 255 255 255 255 255
255 255 255 255 255 255 255 255 255 255 255 255 255 255 255 255
255 255 255 255 255 255 255 255 255 255 255 255 255 255 255 255
255 255 255 255 255 255 255 255 255 255 255 255 255 255 255 255
255 255 255 255 255 255 255 255 255 255 255 255 255 255 255 255
255 255 255 255 255 255 255 255 255 255 255 255 255 255 255 255
255 255 255 255 255 255 255 255 255 255 255 255 255 255 255 255
255 255 255 255 255 255 255 255 255 255 255 255 255 255 1 1
3 3 2 1 1 1 1 2 2 2 1 1 1 1 1 255
1 1 1 1 2 2 1 1 2 3 3 1 1 1 255 1
1 1 1 0 0 0 0 0 1 1 2 1 255 1 1 1
1 1 1 1 1 1 1 0 1 1 2 255 2 1 1 1
1 1 1 1 1 1 1 1 1 255 1 0 2 2 2 2
2 2 2 1 1 0 1 1 255 2 1 1 1 2 1 1
1 1 1 1 2 2 2 255 1 2 2 3 3 3 3 2
1 1 1 1 1 3 255 3 3 3 2 2 2 2 2 2
2 2 2 2 255 2 2 2 2 1 1 1 1 2 2 2
2 2 2 255 2 2 2 2 2 2 1 2 1 3 2 3
2 255 1 1 1 1 3 3 2 1 1 1 1 2 2 2
255 2 2 2 1 2 1 2 2 2 2 1 2 2 255 2
2 2 3 2 2 2 2 2 1 1 1 2 2 255 2 2
2 2 1 1 1 2 3 3 2 1 1 1 255 2 1 1
2 2 2 0 1 2 2 2 1 1 255 2 2 2 2 2
2 4 2 3 3 3 2 1 1 255 2 2 1 1 1 1
0 1 3 3 3 1 0 255 1 1 1 2 1 1 1 2
2 1 1 1 1 1 255 3 1 1 1 1 1 1 1 1
1 2 2 2 255 1 1 1 1 1 2 2 2 3 2 2
2 1 1 1 255 1 1 2 2 2 2 2 2 2 1 0
0 1 255 1 1 1 1 1 2 3 2 1 1 1 1 1
255 0 0 2 2 2 2 2 3 3 2 2 2 2 3 255
3 3 3 2 2 2 1 2 2 2 2 1 1 3 255 2
2 3 3 1 1 1 2 2 3 3 3 3 255 1 1 1
2 2 1 1 2 2 2 1 2 2 0 255 1 1 1 0
1 1 0 0 1 1 1 0 1 0 255 1 1 1 1 1
0 1 1 1 1 0 0 0 255 1 1 1 2 2 0 0
0 0 0 0 1 1 1 1 1 0 0 0 1 1 3 3
1 0 1 1 1 2 2 1 1 1 1 1 1 255 1 1
1 1 1 1 1 1 2 2 3 1 1 1 255 1 1 1
1 0 0 0 0 1 1 1 1 1 255 1 1 1 1 1
1 1 1 1 1 1 1 1 2 255 1 1 1 1 1 1
2 1 1 1 1 1 1 255 1 0 1 1 1 2 2 2
2 1 1 1 1 1 255 2 1 1 1 1 1 1 1 1
1 1 1 2 2 255 2 2 2 2 3 3 3 3 2 1
0 0 0 1 255 3 1 2 2 2 3 3 2 2 2 2
2 2 255 2 2 2 2 2 2 2 2 3 2 1 1 2
2 255 1 2 2 2 2 2 1 1 2 2 2 2 1 255
1 1 1 1 2 2 2 2 2 1 1 3 2 2 255 2
1 2 1 2 2 2 2 2 2 2 2 2 255 2 2 2
2 1 2 2 2 2 1 1 2 2 2 255 1 1 2 2
2 1 2 2 2 0 1 1 1 1 255 1 1 1 1 1
1 1 2 2 2 2 1 1 255 1 2 2 2 3 2 3
2 2 2 2 1 1 1 255 2 2 2 1 0 1 1 2
3 3 3 1 1 255 1 1 2 2 2 2 3 3 3 3
1 1 1 2 255 1 1 1 1 1 1 1 1 1 1 2
2 1 255 1 1 1 1 2 2 2 2 2 2 2 2 2
1 1 255 1 1 1 1 2 2 2 2 2 1 0 0 2
255 2 1 1 2 1 2 3 3 2 2 2 2 2 255 2
3 2 2 2 2 3 3 3 3 2 2 1 2 255 3 3
3 3 3 1 1 4 4 3 3 3 1 2 255 3 3 3
2 2 1 2 2 2 3 3 2 2 255 2 2 2 2 2
2 2 2 3 3 2 2 2 1 255 1 1 0 0 1 2
1 2 1 1 1 0 0 0 255 1 1 1 0 1 2 2
1 2 1 0 0 1 255 1 1 0 0 0 0 0 1 1
1 1 1 1 1 1 1 0 0 0 1 1 3 3 3 1
1 1 3 1 1 1 1 1 1 1 1 255 1 1 1 1
1 1 1 2 2 2 2 1 1 1 255 2 1 1 0 0
0 0 0 0 1 1 1 1 255 1 1 1 0 1 0 0
0 1 1 1 1 2 2 255 1 1 1 1 1 0 1 1
1 1 1 1 1 255 1 1 1 1 3 3 2 2 2 1
2 1 2 2 255 1 1 2 2 2 3 6 9 9 4 2
2 2 2 255 2 2 2 3 3 4 3 3 3 3 0 0
0 2 255 1 1 2 3 4 13 8 3 2 2 2 2 1
255 2 2 2 2 2 2 4 3 3 3 3 1 1 1 255
1 2 2 4 4 3 3 2 2 2 2 1 1 255 1 2
1 1 3 3 3 2 2 2 2 2 2 2 255 1 1 1
1 3 3 3 3 3 3 2 2 2 255 2 2 2 2 1
2 2 2 2 3 3 2 2 1 255 1 1 2 2 2 2
4 4 3 1 2 1 3 4 255 2 1 1 1 3 3 3
3 3 2 2 2 1 255 1 1 1 2 3 3 4 3 3
3 2 1 1 1 255 2 2 2 2 2 2 3 4 3 3
3 1 1 255 1 2 2 4 4 9 41 56 45 18 1 0
0 1 255 1 1 1 1 1 1 1 1 1 1 2 2 1
255 1 1 1 1 1 1 2 2 3 2 2 2 3 3 2
255 2 2 2 2 3 3 3 2 4 1 1 1 1 255 2
2 2 2 2 3 7 6 4 4 2 4 3 255 2 1 1
2 2 2 3 8 8 4 3 2 2 3 255 3 2 3 3
3 4 6 6 4 3 3 2 1 2 255 2 2 2 1 2
2 2 2 2 3 3 3 4 255 3 2 2 2 3 4 7
7 3 3 2 2 1 0 255 1 2 0 0 1 9 19 31
7 2 1 0 0 0 255 1 1 1 2 7 7 33 2 3
0 1 0 1 255 1 1 1 0 0 0 1 2 1 1 0
1 1 1 3 3 2 0 0 1 1 3 3 2 1 1 2
2 1 1 0 0 1 1 1 0 255 1 2 1 1 1 1
1 2 2 2 1 1 1 1 255 1 1 1 1 2 4 7
4 1 1 1 1 1 255 1 1 1 1 1 1 0 0 0
1 1 2 2 2 255 1 1 0 0 1 2 6 6 3 2
1 1 1 255 2 1 1 1 3 3 4 3 2 1 1 1
2 2 255 1 1 2 3 6 7 8 11 12 9 4 3 2
2 255 2 2 2 3 3 4 4 14 14 14 3 2 1 1
255 1 1 1 7 13 15 15 15 4 3 2 2 1 255 2
2 2 1 3 4 6 19 7 3 3 1 2 2 255 1 1
2 4 9 30 15 13 3 2 1 1 0 255 2 2 1 2
3 6 8 8 4 2 2 1 2 2 255 1 1 1 2 3
3 3 3 4 3 3 2 2 255 2 1 2 2 2 2 3
4 7 3 3 3 3 1 255 0 0 1 2 3 4 7 7
4 1 2 1 3 4 255 1 2 2 2 3 4 6 7 6
6 4 2 2 255 1 1 1 2 3 4 4 3 3 3 2
1 1 2 255 2 2 1 3 3 36 122 71 45 4 3 2
2 255 2 2 3 4 9 45 62 83 62 67 18 7 3 3
255 1 1 1 2 2 2 3 3 2 1 2 1 1 255 1
1 1 1 1 1 2 2 2 2 2 2 3 3 3 255 3
4 4 4 8 13 15 17 17 3 2 2 2 255 2 2 4
4 4 19 25 25 18 6 3 3 3 255 3 2 1 1 2
3 9 17 19 19 6 4 3 3 255 2 2 2 3 6 6
6 4 6 4 4 3 2 2 255 3 3 3 2 2 3 3
3 3 3 2 2 2 255 2 2 2 2 7 8 8 9 7
7 2 2 2 2 255 1 2 1 2 11 19 51 39 39 7
1 0 0 0 255 0 1 2 7 53 53 98 122 33 3 2
1 1 255 1 1 1 1 1 6 8 8 4 2 1 0 0
1 3 3 2 0 0 1 1 3 3 2 2 2 3 3 3
2 6 2 1 0 0 0 255 1 1 1 2 2 15 12 2
13 7 6 2 1 2 255 2 1 1 1 3 7 17 11 11
2 2 1 1 255 1 0 0 0 0 0 0 1 0 1 1
2 2 2 255 2 1 1 0 1 7 7 7 8 3 2 1
1 255 2 2 2 3 6 8 7 7 3 3 4 2 2 2
255 1 1 2 4 11 12 11 12 12 9 6 4 2 2 255
2 2 3 3 3 2 2 13 14 14 8 4 3 3 255 1
1 4 17 17 17 17 34 15 17 4 4 2 255 1 2 2
2 6 18 19 19 14 12 3 2 2 2 255 2 2 2 9
36 41 41 40 40 33 2 1 1 255 2 2 2 2 6 11
13 11 9 6 2 2 2 2 255 2 1 2 3 4 7 7
8 7 4 4 2 2 255 2 1 1 2 3 3 4 6 8
6 4 3 3 1 255 1 1 2 3 6 7 8 8 7 3
3 2 2 1 255 2 2 4 4 8 7 8 9 9 6 2
1 1 255 1 1 1 3 3 4 4 3 3 3 3 2 2
2 255 3 2 2 15 47 204 235 255 112 71 8 3 3 255
2 2 3 4 45 76 83 87 83 100 83 18 4 3 255 3
2 1 2 3 12 12 17 8 7 2 1 1 255 1 1 1
1 1 1 2 6 4 4 2 1 1 2 3 255 3 4 8
9 46 50 50 51 51 17 3 2 3 255 1 1 4 8 30
34 30 38 25 19 12 3 3 255 3 2 2 2 2 8 17
45 41 31 9 6 3 3 255 2 3 3 6 6 6 9 9
7 4 4 3 2 2 255 3 3 4 3 3 3 6 6 6
3 3 3 1 255 1 2 3 7 9 9 8 8 7 7 4
2 2 2 255 2 2 2 22 23 22 51 47 47 7 7 1
0 0 255 0 1 2 58 77 98 122 132 77 12 3 1 1
255 0 0 1 2 3 11 11 12 12 6 1 1 1 1 2
2 2 0 0 1 2 3 3 2 2 2 11 19 13 8 6
6 2 1 0 0 255 2 2 2 6 15 15 1 2 29 22
6 1 1 1 255 2 1 1 1 6 13 17 14 23 18 4
2 1 255 2 2 1 1 0 1 2 2 0 1 1 2 1
1 255 0 0 2 2 6 7 8 7 8 6 2 2 2 255
3 3 3 3 7 12 9 7 7 7 6 4 2 2 255 1
1 3 7 13 13 13 13 12 11 9 6 2 2 255 2 2
3 4 6 4 7 14 15 14 4 3 1 1 255 1 2 6
17 17 17 15 19 19 23 17 4 3 255 1 1 1 18 20
19 44 14 35 18 7 2 2 2 255 2 2 6 29 51 44
44 47 91 40 23 2 2 255 2 2 2 4 7 7 9 11
11 9 6 2 2 2 255 2 1 2 6 8 11 11 11 9
8 4 2 2 255 2 1 2 3 3 4 7 7 9 6 4
4 3 2 255 1 1 2 6 8 11 8 8 7 6 3 1
1 1 255 2 3 4 4 8 7 8 7 9 6 2 1 1
255 1 1 2 3 3 4 4 4 4 4 4 3 2 2 255
2 2 3 47 204 235 255 255 251 112 80 8 3 255 2 2
3 45 76 76 77 62 62 67 67 18 7 4 255 3 2 1
2 8 13 12 17 9 8 7 2 1 255 1 1 1 1 2
2 2 6 6 7 4 2 1 1 2 255 2 4 9 58 58
57 41 50 41 35 4 3 3 255 1 1 1 8 34 40 44
47 77 47 25 3 2 255 2 2 2 3 3 9 41 41 41
26 6 4 3 2 255 3 3 3 7 7 6 6 8 7 4
4 4 3 3 255 3 3 3 4 9 13 11 11 6 6 3
3 1 255 2 1 2 8 11 9 9 8 8 7 7 4 2
2 255 2 2 2 52 52 22 20 20 47 20 7 1 1 0
255 0 1 8 53 58 53 77 132 102 53 6 1 1 255 0
1 1 3 6 11 6 20 20 12 1 0 0 0 2 2 2
0 0 2 2 2 2 2 2 4 12 13 12 8 8 11 6
1 1 1 255 2 1 2 6 33 15 15 2 17 17 7 4
2 2 255 1 2 2 4 4 3 3 7 14 11 4 2 1
255 2 2 1 0 0 0 2 2 1 1 1 2 1 1 255
1 1 2 2 8 8 8 4 8 6 3 2 2 255 2 2
3 3 14 20 19 11 11 11 8 6 3 2 255 2 2 3
7 14 15 15 14 12 9 6 4 2 2 255 2 2 3 4
6 8 13 15 15 8 4 3 2 2 255 2 2 3 6 15
15 15 11 12 23 6 4 3 255 1 1 2 18 22 13 14
14 38 35 18 3 1 1 255 2 3 14 63 63 41 41 47
102 102 39 6 2 255 1 3 3 4 7 9 9 12 9 7
6 3 2 2 255 2 2 2 7 8 11 11 11 11 11 7
2 1 255 2 2 1 3 4 6 12 8 8 7 6 4 3
2 255 2 3 3 6 6 11 8 6 6 6 6 2 1 1
255 2 3 4 8 8 7 7 7 9 9 6 1 1 255 1
1 2 3 3 4 6 6 6 4 4 4 2 2 255 2 2
4 93 134 235 255 255 253 137 95 7 3 255 1 2 11 53
83 76 94 129 85 128 85 28 4 3 255 2 2 1 2 12
13 12 8 19 8 7 2 1 255 1 1 1 2 2 2 2
6 7 11 13 6 1 1 1 255 2 2 9 44 57 38 35
38 35 19 14 3 3 255 1 1 1 30 44 57 62 72 77
34 19 7 2 255 2 2 2 3 3 4 13 35 26 4 3
1 1 2 255 3 3 3 7 7 4 4 8 7 7 4 3
2 2 255 1 2 3 7 12 13 11 9 6 6 3 3 3
255 2 2 3 8 11 12 12 9 8 9 9 6 2 1 255
2 2 2 22 22 19 20 47 38 22 7 2 2 1 255 1
1 14 58 61 52 51 51 53 40 19 2 1 255 0 0 0
2 3 13 3 24 24 24 11 1 1 1 2 2 1 1 0
2 2 2 2 0 1 2 12 13 4 1 1 8 6 2 1
1 255 1 2 6 6 33 1 2 3 28 22 22 4 2 2
255 1 1 1 3 4 3 3 3 3 4 4 3 1 255 1
2 1 1 0 0 0 1 1 2 2 1 1 1 255 1 1
1 3 7 8 9 4 7 6 3 2 2 2 255 2 3 3
7 7 14 11 13 13 8 6 3 2 255 1 1 3 9 13
14 13 14 12 8 6 4 2 1 255 2 2 3 6 9 23
22 22 22 4 3 2 2 255 2 2 2 3 6 9 9 11
11 12 12 6 2 1 255 1 1 1 7 23 28 38 38 38
28 9 4 1 0 255 0 2 19 44 63 44 46 68 90 90
23 6 2 2 255 1 3 7 9 7 6 6 6 6 6 4
2 1 255 2 2 2 7 7 11 11 11 11 11 8 2 1
1 255 2 2 3 3 7 14 8 8 7 4 3 2 2 255
3 3 3 4 6 9 4 6 6 6 6 2 1 1 255 3
3 4 7 7 7 11 11 11 11 6 1 1 1 255 1 2
3 4 9 8 7 6 6 6 3 1 1 255 2 3 4 93
134 235 255 255 251 116 82 7 3 1 255 2 4 39 99 60
129 129 129 76 72 28 4 3 255 2 1 1 1 12 18 18
8 13 11 6 2 1 1 255 1 1 1 2 2 2 7 13
26 13 9 1 1 1 255 1 2 3 44 44 38 35 38 35
31 14 3 2 255 1 1 1 17 38 53 72 72 66 34 25
7 2 1 255 3 3 3 2 3 1 3 3 3 2 1 2
3 255 3 2 3 6 8 4 4 4 7 7 4 3 3 2
255 1 2 2 7 11 11 7 7 6 3 3 3 3 3 255
2 3 6 7 8 9 8 8 7 8 6 2 1 255 2 2
2 9 19 19 20 38 30 29 20 1 1 1 255 1 2 14
44 61 51 51 50 67 50 19 3 2 255 0 0 1 0 0
13 17 17 17 24 1 1 1 1 1 1 1 1 0 1 1
0 1 1 1 1 9 9 4 2 2 3 4 2 1 1 255
1 1 3 6 12 6 17 12 12 7 8 3 2 2 255 0
0 1 2 2 3 3 2 1 1 3 3 1 255 1 1 1
1 1 1 0 1 1 1 1 1 1 1 255 2 2 1 2
7 8 9 12 9 4 2 2 2 2 255 2 2 2 3 7
19 17 11 13 8 6 3 1 255 1 2 3 9 13 13 13
12 7 7 4 3 1 1 255 1 2 2 6 12 20 19 18
18 4 4 2 2 255 2 2 2 3 6 9 8 8 7 8
7 3 2 1 255 1 1 2 2 23 30 39 38 28 25 8
3 1 1 255 2 2 18 29 60 68 64 88 88 74 22 6
2 1 255 1 3 6 11 11 7 6 6 6 6 4 1 1
255 2 2 2 3 7 11 11 11 11 11 8 2 1 2 255
1 1 3 3 6 7 7 7 7 3 2 1 1 255 3 2
2 4 4 7 4 6 8 8 6 4 2 1 255 2 2 6
7 12 8 24 14 12 11 4 2 2 1 255 1 2 2 4
8 8 7 6 4 4 3 2 2 255 2 2 3 13 93 134
255 255 116 91 64 4 1 1 255 2 3 4 99 99 105 129
129 115 80 56 3 2 255 2 2 1 2 3 12 17 17 13
8 2 2 1 2 255 1 1 2 2 2 2 6 13 13 9
2 1 1 1 255 1 1 2 6 11 35 39 40 40 18 4
3 1 255 1 1 1 9 30 38 53 53 25 18 7 4 2
1 255 1 2 2 1 1 1 3 3 3 2 2 2 3 255
2 1 2 4 6 7 4 4 6 6 3 3 3 2 255 1
2 2 4 7 7 7 7 4 2 2 2 3 3 255 2 3
6 7 7 7 8 13 7 6 2 1 1 255 2 2 2 6
11 29 38 38 30 29 22 1 1 1 255 1 0 3 30 38
51 45 45 45 14 3 2 0 255 0 1 0 0 0 3 17
17 4 3 2 1 0 1 1 1 1 1 1 1 1 1 1
1 1 1 2 2 2 2 2 2 2 1 1 1 255 1 1
2 3 6 6 12 12 12 8 8 2 2 2 255 0 0 1
1 1 2 3 2 1 2 3 3 2 255 1 1 1 2 1
1 0 0 1 1 1 1 1 1 255 2 1 1 1 2 7
9 12 7 3 2 1 1 0 255 2 2 2 3 4 7 4
8 8 8 1 1 1 255 1 1 2 3 9 11 11 7 7
7 7 4 1 1 255 2 2 4 4 9 19 19 26 22 4
3 1 1 255 3 3 2 3 3 8 7 7 7 9 8 3
2 1 255 1 1 1 3 6 30 41 28 25 6 4 3 2
1 255 1 2 3 18 19 60 64 68 64 45 6 3 2 1
255 1 2 4 6 6 7 8 15 7 2 2 1 1 255 2
1 1 1 3 7 7 7 7 7 3 2 1 2 255 1 1
2 3 3 3 2 2 3 2 1 1 1 255 3 2 2 3
4 6 4 6 6 6 4 4 3 2 255 2 2 1 6 7
8 26 24 23 4 2 2 2 2 255 1 2 2 3 6 8
4 4 3 3 2 2 2 255 2 2 3 3 14 33 45 77
77 66 4 1 1 1 255 1 2 3 29 57 36 35 76 76
71 2 2 2 255 2 2 1 2 3 3 17 13 8 3 2
2 2 2 255 2 2 2 2 2 2 3 3 1 1 1 1
1 1 255 0 0 1 4 11 19 39 40 31 6 3 3 1
255 1 1 1 3 9 12 13 53 25 22 3 3 2 1 255
1 1 1 1 1 1 3 3 2 2 1 2 2 255 2 2
1 1 4 6 6 4 6 3 3 3 2 3 255 2 2 3
4 4 6 6 6 3 2 2 2 2 2 255 2 3 4 6
7 7 8 8 6 3 2 1 2 255 2 2 3 4 6 11
30 30 30 24 17 1 1 1 255 2 0 2 3 28 38 45
45 24 4 3 2 0 255 1 1 1 0 0 3 4 4 2
2 2 1 1 1 1 1 1 1 1 1 1 1 1 1 1
0 2 2 2 3 3 2 1 0 0 1 255 1 1 1 1
0 2 4 4 8 4 3 2 1 1 255 0 1 1 1 1
2 1 2 1 1 2 2 2 255 1 1 1 2 2 1 1
1 1 1 1 1 1 1 255 1 1 1 1 1 2 2 3
3 3 1 1 1 1 255 2 2 1 1 2 7 6 6 4
3 2 1 1 255 1 1 2 3 4 11 9 7 7 6 3
2 2 2 255 3 2 3 2 3 12 17 17 4 3 3 1
1 255 2 3 2 2 2 4 4 6 6 7 3 2 2 2
255 1 1 2 2 4 6 17 17 4 3 3 3 1 1 255
2 2 3 4 6 19 41 44 41 6 2 1 1 1 255 1
2 3 3 6 7 8 8 4 2 2 1 1 255 1 1 1
1 2 3 3 3 3 3 2 2 1 2 255 1 0 1 2
2 2 2 2 2 1 1 0 1 255 4 4 2 2 2 2
4 4 4 3 3 4 4 1 255 1 1 1 2 3 4 6
8 4 4 2 2 2 1 255 1 2 2 2 3 3 3 3
2 3 2 3 3 255 1 0 2 2 3 6 18 18 18 7
3 1 1 1 255 1 2 2 3 26 9 9 9 23 1 1
1 1 255 2 2 2 3 3 3 3 3 2 2 1 1 2
2 255 2 2 3 2 4 3 3 2 1 1 1 1 0 1
255 1 0 1 1 4 9 11 13 3 3 2 1 1 255 1
1 1 2 3 9 11 13 3 3 2 2 2 1 255 1 1
1 1 1 2 3 3 2 2 1 1 2 255 2 1 1 1
2 3 4 4 4 3 3 2 3 3 255 2 3 3 3 3
3 3 4 3 2 2 2 2 2 255 2 3 3 4 4 6
7 6 3 2 2 1 2 255 2 2 2 3 1 0 4 19
20 17 2 1 1 2 255 1 0 0 0 1 1 24 6 4
2 2 0 0 255 0 1 0 0 0 2 2 0 0 1 1
1 0 1 0 0 0 1 1 2 2 2 1 1 1 1 3
2 2 2 2 1 1 0 0 1 255 1 1 1 0 0 1
1 2 4 3 2 2 2 2 255 1 1 1 1 0 0 1
2 1 1 1 2 2 255 1 1 2 2 2 1 2 2 2
1 1 1 2 1 255 1 1 1 1 0 0 0 1 3 3
2 1 1 1 255 2 2 2 2 2 3 4 4 3 2 2
1 1 255 0 1 2 2 2 2 7 7 7 4 2 2 2
4 255 3 3 4 3 2 1 2 3 3 3 2 1 1 255
2 2 2 2 2 3 3 3 3 3 2 1 1 1 255 2
3 3 3 2 2 2 2 3 2 3 2 1 0 255 1 1
1 1 1 3 3 4 4 3 1 1 1 1 255 1 2 3
3 3 3 3 2 2 1 1 1 1 255 2 1 2 1 2
1 3 3 3 2 1 1 1 1 255 1 1 1 2 2 2
2 3 2 1 1 0 1 255 4 4 4 2 2 2 2 3
3 3 4 4 1 1 255 2 1 1 1 3 3 3 2 2
2 2 2 2 1 255 1 1 2 2 2 4 3 3 2 3
3 3 3 255 2 2 2 2 1 1 4 4 3 3 3 2
1 1 255 1 2 2 2 4 7 6 4 1 1 0 1 1
255 1 2 2 2 2 2 1 2 1 1 1 1 2 1 255
2 2 2 2 2 2 2 2 1 1 1 1 1 2 255 2
1 1 1 3 4 3 2 2 3 3 2 1 255 1 1 2
1 2 2 2 2 0 2 2 2 2 2 255 2 2 2 2
2 2 2 0 1 1 1 1 1 255 2 1 1 1 2 3
3 3 3 3 3 2 2 3 255 3 3 3 3 2 2 3
3 3 2 2 2 3 2 255 2 3 3 3 3 3 3 2
2 2 2 2 1 255 0 1 1 2 1 0 1 2 2 1
1 1 2 2 255 1 1 1 1 1 1 1 1 1 1 1
1 0 255 0 0 0 0 0 0 0 0 0 0 1 1 1
1 1 1 0 0 1 1 2 2 2 1 1 1 3 4 2
2 1 1 1 1 0 1 255 1 1 1 0 0 0 0 1
1 2 2 2 1 1 255 1 1 1 1 0 0 1 1 1
1 1 1 0 255 1 1 2 2 2 3 2 2 2 2 2
2 2 2 255 2 2 1 1 1 0 0 1 2 2 1 1
1 1 255 3 2 2 1 1 1 3 2 2 2 2 1 1
255 1 1 1 2 2 2 1 7 3 3 2 2 2 2 255
2 2 2 1 1 1 1 1 2 2 1 1 1 255 2 2
1 2 2 3 2 2 2 2 1 1 1 1 255 2 2 3
0 2 1 2 2 3 2 3 1 2 1 255 1 1 1 1
1 1 3 3 2 2 1 1 1 1 255 1 1 2 2 2
1 1 0 0 1 1 2 2 255 3 2 2 2 2 1 2
3 2 2 1 2 1 1 255 1 1 1 2 2 3 3 3
3 2 1 0 1 255 2 2 2 1 2 2 2 2 3 3
3 2 1 1 255 2 2 2 3 3 3 2 1 1 2 2
1 1 3 255 1 1 0 1 2 3 2 2 1 2 3 3
3 255 1 2 2 2 1 1 2 3 2 1 2 2 1 1
255 2 2 2 1 1 2 3 2 1 0 0 1 1 255 2
2 1 2 2 3 1 2 1 1 1 1 1 1 255 1 1
2 1 2 3 3 2 1 1 1 2 2 2 255 2 2 3
2 3 2 2 1 2 2 2 2 2 255 1 1 1 1 1
1 2 1 0 2 2 2 1 1 255 2 2 2 3 4 3
1 0 1 1 1 2 1 255 1 1 1 2 3 2 2 3
3 3 3 2 2 2 255 3 4 3 3 3 3 3 3 2
2 3 3 3 3 255 3 3 2 3 3 3 2 2 2 1
1 1 1 255 1 1 1 1 1 1 1 1 1 1 1 1
2 1 255 1 1 1 0 0 1 1 1 1 0 1 0 0
255 0 0 0 0 0 0 0 0 0 0 0 0 0 1 1
0 0 0 1 1 1 1 2 1 1 1 3 4 3 2 1
1 1 1 1 1 255 1 0 0 1 1 0 1 1 1 1
1 1 1 0 255 0 2 3 1 0 1 1 1 0 1 0
1 1 255 1 1 1 2 2 3 2 2 2 1 0 1 1
2 255 2 2 2 2 1 0 0 1 1 1 2 2 1 1
255 2 2 2 2 3 2 2 1 2 2 2 2 1 255 2
2 2 2 1 1 1 2 3 3 3 2 2 1 255 1 1
1 1 0 1 1 1 1 1 1 1 1 255 1 2 2 3
2 2 2 2 1 1 1 1 1 1 255 2 3 3 3 2
2 2 2 2 2 2 2 3 2 255 1 1 1 1 1 2
2 3 2 2 1 1 2 2 255 1 1 1 1 2 2 1
0 0 1 2 2 2 255 3 2 2 2 3 2 2 3 3
3 2 2 1 1 255 1 1 1 2 2 2 3 3 2 2
2 2 2 255 2 2 2 2 2 2 2 2 2 2 2 1
1 1 255 255 255 255 255 255 255 255 255 255 255 255 255 255
255 255 255 255 255 255 255 255 255 255 255 255 255 255 255 255
255 255 255 255 255 255 255 255 255 255 255 255 255 255 255 255
255 255 255 255 255 255 255 255 255 255 255 255 255 255 255 255
255 255 255 255 255 255 255 255 255 255 255 255 255 255 255 255
255 255 255 255 255 255 255 255 255 255 255 255 255 255 255 255
255 255 255 255 255 255 255 255 255 255 255 255 255 255 255 255
255 255 255 255 255 255 255 255 255 255 255 255 255 255 255 255
255 255 255 255 255 255 255 255 255 255 255 255 255 255 255 255
255 255 255 255 255 255 255 255 255 255 255 255 255 255 255 255
255 255 255 255 255 255 255 255 255 255 255 255 255 255 255 255
255 255 255 255 255 255 255 255 255 255 255 255 255 255 255 255
255 255 255 255 255 255 255 255 255 255 255 255 255 255 255 255
255 255 255 255 255 255 255 255 255 255 255 255 255 255 255 255
255 255 255 255 255 255 255 255 255 255 255 255 255 255 255 255
255 255 255 255 255 255 255 255 255 255 255 255 255 255 255 255
255 255 255 255 255 255 255 255 255 255 255 255 255 255 255 255
255 255 255 255 255 255 255 255 255 255 255 255 255 255 255 255
255 255 255 255 255 255 255 255 255 255 255 255 255 255 255 255
255 255 255 255 255 255 255 255 255 255 255 255 255 255 255 255
255 255 255 255 255 255 255 255 255 255 255 255 255 255 255 255
255 255 255 255 255 255 255 255 255 255 255 255 255 255 255 255
255 255 255 255 255 255 255 255 255 255 255 255 255 255 255 255
255 255 255 255 255 255 255 255 255 255 255 255 255 255 255 255
255 255 255 255 255 255 255 255 255 255 255 255 255 255 255 255
255 255 255 255 255 255 255 255 255 255 255 255 255 255 255 255
255 255 255 255 255 255 255 255 255 255 255 255 255 255 255 255
255 255 255 255 255 255 255 255 255 255 255 255 255 255 255 255
255 3 2 2 2 2 2 1 1 1 1 1 2 1 2 255
2 1 2 2 3 3 3 2 1 1 1 1 2 255 2 2
1 2 2 2 2 2 2 1 2 1 1 1 255 1 2 2
2 1 1 1 2 2 2 2 2 2 255 1 1 0 1 1
1 1 2 1 1 1 0 0 0 255 1 1 1 1 1 2
2 2 1 0 1 1 1 1 255 2 2 2 2 2 2 2
2 2 1 3 3 3 255 2 1 1 1 2 2 2 2 2
1 2 1 1 1 255 1 0 1 1 2 2 2 2 1 1
2 3 2 255 1 1 1 2 2 2 2 2 2 2 2 2
1 1 255 2 2 2 3 3 3 3 3 2 2 2 2 2
2 255 2 2 2 2 2 2 1 1 1 1 1 1 2 255
1 1 2 1 1 0 1 2 2 1 1 1 2 2 255 1
0 1 0 1 1 1 1 0 0 0 0 0 255 2 0 0
0 0 0 0 0 0 0 1 0 0 0 0 1 0 0 0
1 2 2 1 1 0 1 1 1 1 1 2 2 0 0 1
2 255 2 2 2 2 2 2 1 1 1 1 0 0 0 0
255 1 2 1 2 2 2 2 2 0 1 1 1 1 255 1
1 1 2 2 1 1 1 1 1 0 1 1 1 255 2 2
2 2 1 1 1 2 1 1 2 2 1 1 255 2 3 1
1 1 2 1 1 1 3 2 2 2 255 1 1 1 1 1
2 2 2 2 2 3 2 3 1 255 1 2 2 2 1 2
2 2 1 1 0 1 1 255 2 2 3 1 2 2 3 3
2 2 1 1 1 2 255 2 2 1 1 2 3 3 2 1
1 2 2 2 2 255 2 2 1 0 1 2 2 2 2 2
1 2 2 2 255 1 1 1 2 2 2 1 1 1 1 1
1 2 255 2 2 2 2 3 1 2 1 2 2 3 3 3
2 255 2 2 2 2 2 2 2 2 1 1 2 2 2 255
2 2 1 1 1 1 1 1 1 1 1 1 1 3 255 2
2 1 1 2 2 2 2 1 1 1 2 2 2 255 2 2
2 2 3 3 3 2 1 1 1 1 2 255 2 2 2 2
2 2 2 2 2 2 2 1 1 1 255 2 2 2 2 2
2 1 2 2 2 2 2 2 255 1 1 0 1 1 1 1
1 1 1 0 0 0 1 255 1 2 1 1 1 2 1 1
1 0 1 1 2 2 255 2 2 1 1 2 2 4 2 2
1 2 2 2 255 2 1 1 1 2 2 2 2 2 1 1
1 0 1 255 1 1 1 1 2 2 2 2 1 1 2 3
2 255 1 1 1 2 3 3 2 2 2 2 2 1 1 3
255 2 1 2 2 2 2 2 2 2 2 2 2 2 2 255
1 1 2 2 2 2 1 2 1 1 1 2 2 255 1 1
2 1 1 1 1 2 1 1 1 1 2 2 255 3 2 1
1 1 1 1 1 1 0 0 0 1 255 2 2 0 0 1
1 0 0 1 1 2 1 1 1 1 1 1 1 0 1 2
2 1 0 0 0 0 1 1 1 1 1 0 0 1 2 255
2 2 2 1 1 3 3 1 1 1 1 1 0 0 255 2
2 1 2 2 2 2 0 1 1 1 1 2 255 1 1 2
2 2 2 1 1 2 1 1 1 1 1 255 2 2 2 1
1 1 2 4 4 3 3 2 1 1 255 2 3 1 1 1
1 1 2 2 2 2 2 2 255 0 1 1 1 2 2 2
2 2 2 1 2 2 1 255 2 2 2 2 2 3 2 2
2 2 2 2 3 255 2 1 1 1 3 3 4 3 2 2
2 1 1 2 255 2 2 1 1 1 3 3 3 1 1 1
2 2 1 255 2 2 2 1 1 2 2 1 1 2 2 2
2 2 255 2 2 2 2 2 2 1 2 1 1 1 1 1
255 2 2 2 1 1 1 1 1 1 2 3 2 2 2 255
2 2 1 2 2 2 2 2 1 1 1 2 2 255 1 1
1 1 1 1 1 1 2 1 1 1 1 2 255 2 2 1
1 1 2 2 2 2 0 1 1 2 2 255 2 1 2 2
3 3 3 3 1 1 1 1 1 255 1 1 1 1 1 2
2 2 2 2 1 1 1 2 255 2 2 3 2 2 1 2
3 3 3 2 2 2 255 1 1 0 1 1 1 2 2 2
1 1 1 1 1 255 1 1 1 2 1 4 2 6 3 1
0 1 1 2 255 2 2 1 2 4 7 14 4 3 1 1
1 1 255 2 2 2 3 2 2 2 2 2 1 0 1 1
1 255 1 2 2 2 2 2 3 3 3 2 2 2 2 255
1 1 1 1 2 3 2 2 2 2 2 2 2 2 255 2
2 2 2 3 3 2 2 2 3 3 3 1 2 255 2 2
2 2 2 3 2 2 1 1 1 2 2 255 2 2 1 1
1 1 1 1 1 1 1 1 2 2 255 2 2 1 1 1
2 1 1 1 0 0 0 0 255 1 1 0 0 0 1 1
0 1 0 1 1 1 1 1 1 1 1 1 2 1 1 0
0 0 0 1 0 1 1 1 1 1 0 1 1 255 2 2
1 1 1 3 3 4 1 1 1 1 1 2 255 2 1 1
2 2 2 2 1 1 1 1 1 1 255 1 1 1 2 1
2 3 2 2 1 1 1 1 1 255 1 1 1 2 1 2
4 7 7 4 4 2 1 1 255 2 1 1 1 1 1 2
2 2 2 2 2 2 255 0 1 1 1 2 2 2 2 2
1 1 2 2 2 255 2 2 2 3 3 3 3 3 2 2
1 2 3 255 1 1 2 2 2 3 3 3 2 2 2 2
1 2 255 2 1 1 1 1 1 2 2 1 1 1 1 1
1 255 2 2 1 1 1 2 2 2 2 2 2 2 2 2
255 2 2 2 2 2 2 1 2 2 2 2 2 1 255 1
2 2 2 3 4 2 2 2 2 1 2 2 2 255 2 2
1 2 1 2 2 2 2 1 1 2 2 255 2 2 1 1
1 1 1 1 1 1 1 1 2 2 255 2 1 1 1 1
3 3 2 2 1 1 1 2 2 255 2 2 2 3 3 3
4 4 2 1 1 1 1 255 1 1 1 1 2 2 2 2
2 2 2 2 2 2 255 2 2 2 2 3 6 15 6 4
3 2 2 2 255 1 1 1 1 3 2 3 3 3 1 1
1 1 1 255 1 2 1 2 3 6 7 11 17 17 2 1
0 2 255 1 2 2 4 7 31 31 31 31 1 1 1 1
255 1 1 1 1 2 2 2 3 3 2 2 1 1 1 255
1 2 3 3 3 3 4 3 4 2 2 2 1 255 2 3
2 2 3 4 4 3 2 3 3 3 3 3 255 1 2 2
2 3 4 4 4 3 3 3 1 1 3 255 2 2 2 2
2 3 3 2 2 1 1 2 3 255 2 2 2 3 4 6
6 4 3 2 2 2 2 2 255 3 2 1 1 2 3 3
2 1 0 0 0 1 255 1 1 0 0 1 3 3 1 1
0 1 1 1 2 1 1 1 0 1 2 1 1 1 1 1
1 1 2 1 1 1 1 1 0 1 1 255 1 1 1 1
1 3 15 15 4 3 2 2 2 2 255 1 1 1 2 2
2 2 0 1 1 1 1 1 255 1 1 1 1 2 4 4
4 6 1 2 1 2 1 255 1 1 2 2 3 4 9 15
8 7 4 2 1 1 255 2 2 2 1 1 2 7 7 3
2 2 2 2 255 1 1 1 2 2 2 2 2 2 2 2
2 2 2 255 2 2 3 3 3 3 3 3 3 2 2 3
3 255 1 1 2 2 2 3 2 2 2 2 2 2 1 1
255 2 1 2 1 1 1 2 2 2 0 0 0 1 1 255
2 2 1 2 2 2 1 1 1 1 1 1 1 1 255 2
2 2 3 3 3 3 4 4 3 2 2 1 255 1 1 1
3 6 13 13 4 4 4 1 1 1 2 255 2 2 1 2
2 2 4 4 3 3 2 2 2 255 1 2 2 2 1 1
1 1 2 2 1 1 1 2 255 1 1 1 1 2 3 3
3 3 2 2 2 3 2 255 1 2 8 8 8 7 7 4
4 3 1 1 1 255 1 1 1 1 3 3 3 3 2 2
2 2 2 2 255 2 2 3 3 14 24 26 26 26 8 4
2 2 255 1 1 1 1 7 8 8 8 3 3 2 1 1
1 255 1 1 2 3 4 11 15 20 35 35 6 0 0 0
255 1 2 4 7 19 31 31 39 39 36 3 1 1 255 1
1 1 3 3 3 3 4 4 3 3 1 1 1 255 1 1
1 4 6 7 8 8 8 4 2 1 1 255 1 3 2 2
3 4 4 6 6 3 3 3 3 2 255 2 2 1 2 4
6 12 6 4 3 3 1 1 2 255 2 2 2 2 2 3
2 2 2 2 2 2 2 255 2 2 2 3 4 6 6 4
3 3 3 3 2 2 255 1 1 1 1 1 3 3 3 0
0 0 0 0 255 0 0 0 0 1 9 9 8 8 0 1
1 1 1 1 0 0 0 0 2 2 1 1 1 1 1 2
2 2 1 2 2 2 1 1 2 255 1 0 1 1 3 12
22 12 9 4 4 2 2 2 255 1 2 2 3 3 3 2
2 2 2 2 2 1 255 1 1 1 1 2 4 2 3 4
6 2 1 2 1 255 1 1 2 3 7 9 11 13 7 7
7 3 2 2 255 2 2 2 3 4 13 13 18 3 2 2
2 1 255 1 1 2 2 3 4 3 3 3 3 3 2 1
1 255 2 2 3 3 3 3 3 28 13 7 3 3 1 255
1 2 2 3 2 3 2 3 2 2 2 2 1 1 255 2
1 2 2 2 2 2 2 2 0 0 0 1 1 255 2 1
0 1 2 2 1 1 1 1 1 1 1 1 255 1 2 2
3 13 19 14 8 6 3 2 2 2 255 1 1 1 6 7
14 14 7 7 4 3 1 3 3 255 3 2 3 3 3 4
7 7 7 6 3 2 2 255 1 1 2 2 1 1 1 1
1 2 1 1 1 2 255 2 2 2 2 3 3 4 15 22
19 4 2 3 1 255 2 3 9 9 8 8 8 7 4 3
2 1 1 255 2 2 2 4 4 4 4 4 4 3 2 2
2 2 255 2 1 2 14 34 38 44 44 30 23 12 4 2
255 1 1 2 7 17 19 19 24 23 6 3 1 1 1 255
1 1 2 4 8 11 20 35 99 99 42 3 0 0 255 2
4 18 30 33 33 40 45 45 25 3 2 1 255 1 1 1
3 4 6 7 7 6 4 3 2 1 1 255 1 1 3 4
12 13 13 8 8 6 3 2 1 255 2 3 2 2 3 4
4 6 8 7 6 3 3 3 255 2 2 1 3 6 9 9
6 6 4 3 1 1 2 255 2 3 3 3 2 2 2 2
2 2 2 2 2 255 2 2 2 4 6 6 6 6 3 7
3 2 2 2 255 1 1 0 1 1 1 1 3 3 1 1
0 0 255 1 1 1 1 4 17 12 8 8 2 1 1 1
1 1 0 0 0 0 2 2 2 1 1 2 2 2 3 2
2 2 2 2 1 1 2 255 0 0 1 2 24 24 12 12
12 8 7 3 2 1 255 1 2 3 3 3 2 2 2 2
2 2 1 1 255 1 1 1 3 6 4 3 3 4 4 2
2 2 2 255 1 2 3 7 8 8 8 6 6 6 7 3
3 2 255 2 3 3 4 7 14 13 23 3 2 1 1 1
255 1 1 2 4 8 8 6 4 4 6 6 3 2 1 255
2 2 3 4 3 3 52 67 71 15 3 2 1 255 1 2
2 3 3 3 3 3 6 6 3 2 1 1 255 1 1 2
2 3 2 2 2 3 2 2 0 1 1 255 1 1 1 2
2 3 1 1 2 2 2 1 1 1 255 2 2 2 11 19
25 25 14 7 3 2 1 1 255 1 1 1 7 25 25 24
8 8 8 3 3 3 3 255 1 1 3 3 3 7 6 8
8 6 3 2 2 255 0 0 0 2 1 2 2 3 3 3
2 1 1 2 255 1 2 2 2 2 3 12 23 26 31 19
3 3 1 255 2 4 9 9 8 8 7 9 7 7 3 2
0 255 2 2 2 4 4 4 4 6 6 6 3 2 2 1
255 1 1 6 33 40 45 45 46 45 45 19 4 2 255 1
1 2 6 11 20 22 24 30 24 14 4 2 1 255 1 1
1 7 17 23 62 105 147 142 88 6 1 1 255 2 11 19
30 30 19 40 46 46 25 13 2 1 255 1 1 3 3 4
3 3 3 4 4 3 2 1 1 255 0 1 1 4 13 13
19 19 19 8 6 2 1 255 1 2 2 2 2 3 4 8
8 8 6 6 2 2 255 2 1 1 4 9 11 6 4 4
4 3 3 2 2 255 2 3 3 3 3 3 3 3 3 3
2 2 2 255 2 2 2 4 6 9 6 3 3 6 4 3
2 2 255 1 2 1 3 1 1 0 1 2 3 1 0 0
255 2 2 2 3 4 17 12 9 9 9 2 0 1 1 1
1 0 0 0 1 2 2 2 2 2 2 2 3 3 2 2
3 2 1 1 2 255 1 1 1 3 19 19 12 12 6 4
4 1 1 1 255 1 2 3 6 8 2 3 3 3 3 3
1 1 255 1 1 1 2 22 22 18 18 12 4 2 1 2
1 255 1 1 3 15 15 8 8 6 6 6 8 7 3 1
255 1 2 3 4 7 13 3 18 3 3 1 1 1 255 1
2 3 4 8 11 9 9 9 9 7 3 1 1 255 1 1
2 3 3 3 33 53 53 20 8 1 1 255 1 1 2 2
3 3 3 6 13 13 6 2 1 1 255 1 2 2 2 2
2 2 2 12 12 3 1 2 1 255 2 2 1 2 9 17
34 23 3 3 2 2 1 1 255 2 3 3 11 13 22 22
20 9 3 2 2 1 255 1 1 1 7 14 14 9 9 9
13 3 3 3 3 255 2 1 4 7 7 7 3 6 6 7
3 2 2 255 1 1 0 0 0 1 2 3 4 2 2 2
2 2 255 2 3 3 3 2 3 7 12 22 31 19 4 3
1 255 2 3 7 7 9 7 7 7 7 4 4 3 2 255
1 2 2 6 6 6 6 6 8 8 4 2 1 0 255 1
0 1 19 36 46 46 46 45 41 31 3 1 255 1 2 3
6 11 20 33 22 41 34 23 6 2 2 255 2 1 2 8
23 34 73 169 175 174 88 3 1 1 255 2 2 17 17 17
7 19 25 25 15 13 1 1 255 1 1 1 4 4 3 3
3 4 6 4 2 1 1 255 1 1 2 4 13 13 23 34
45 23 8 3 2 255 1 2 2 2 2 3 4 8 8 7
7 6 3 3 255 2 1 3 4 9 11 9 6 7 7 4
3 2 2 255 3 3 3 3 3 3 4 12 13 4 2 1
1 255 2 2 2 4 9 11 8 6 4 7 6 3 3 2
255 1 2 2 3 3 1 0 0 0 1 1 1 0 255 2
3 11 4 3 17 12 13 12 12 2 1 1 1 0 0 1
0 0 2 2 2 2 2 2 2 2 1 2 2 3 3 2
2 1 2 255 2 2 2 3 18 19 18 14 11 8 3 1
1 1 255 1 0 2 2 3 3 4 4 3 3 2 1 1
255 1 1 1 1 8 22 22 19 12 1 1 1 2 1 255
0 1 3 15 18 8 8 8 8 7 8 3 2 1 255 2
3 3 4 4 7 3 11 11 3 3 2 2 255 2 2 2
3 4 8 11 14 14 11 9 3 2 1 255 2 1 1 2
2 2 3 33 33 15 3 2 1 255 1 2 2 2 3 3
4 11 14 13 6 1 1 0 255 2 2 2 2 2 2 2
4 44 22 12 1 1 2 255 2 2 2 2 13 34 50 50
23 3 3 2 1 2 255 2 2 2 6 11 14 13 6 7
6 2 2 1 255 1 1 1 4 18 24 24 24 17 13 3
3 2 2 255 1 1 1 7 8 7 6 7 8 7 3 3
2 255 1 2 0 0 0 1 1 3 6 8 2 2 2 2
255 1 2 2 2 2 3 7 11 26 33 23 3 2 2 255
2 3 7 9 9 6 6 7 7 7 6 3 3 255 1 1
2 3 6 6 6 7 9 9 4 4 3 0 255 1 1 3
14 36 46 46 46 45 31 4 1 1 255 1 2 3 3 6
15 33 22 41 14 6 4 2 2 255 2 2 3 7 40 44
73 105 174 101 38 3 1 1 255 2 2 4 12 12 9 7
9 46 15 9 1 1 255 1 1 1 2 3 3 3 4 4
6 4 2 1 1 255 1 2 3 4 24 13 20 20 34 23
4 2 2 255 1 1 2 2 2 3 8 8 9 6 6 2
2 3 255 1 1 3 4 8 11 6 4 3 3 3 3 3
3 255 3 3 2 3 3 4 12 13 14 13 3 2 1 255
1 2 2 3 7 7 6 4 4 4 4 3 3 2 255 2
2 2 3 1 1 0 0 0 1 1 1 1 255 2 3 11
3 1 4 9 13 13 13 7 1 2 0 1 0 1 0 0
3 2 2 2 2 2 1 1 1 2 2 2 2 2 1 1
1 255 1 1 1 2 2 9 14 14 11 7 3 1 1 1
255 1 1 1 1 1 1 3 2 3 2 1 1 1 255 1
1 0 1 2 8 19 19 12 1 1 1 1 1 255 0 1
2 6 14 8 8 8 12 9 9 4 2 1 255 1 2 2
4 3 2 2 3 4 3 2 2 2 255 2 1 2 2 3
7 9 12 12 9 3 3 2 2 255 2 2 0 0 2 2
2 2 4 4 4 2 1 255 1 2 2 2 2 2 4 2
11 11 3 1 1 0 255 2 2 3 3 2 2 2 30 44
22 7 3 1 2 255 2 2 1 2 4 9 50 25 19 3
2 2 1 2 255 2 2 2 3 6 8 6 6 6 3 3
2 2 255 1 1 1 4 7 9 11 24 14 9 2 2 2
2 255 1 1 2 2 7 7 7 7 8 7 3 2 1 255
1 2 1 1 0 1 1 1 1 1 2 2 2 2 255 2
2 2 2 1 2 4 7 11 11 4 4 3 3 255 2 3
4 7 7 6 6 7 7 4 4 2 2 255 3 2 2 2
2 6 6 6 9 7 4 4 0 0 255 1 2 3 8 14
36 46 46 31 25 3 1 1 255 1 2 3 3 3 14 15
15 14 6 3 2 1 2 255 2 2 1 2 40 40 56 82
101 52 26 2 1 1 255 2 1 3 12 15 12 7 9 14
11 3 2 1 255 1 1 1 2 3 4 4 4 4 6 4
2 0 1 255 2 3 3 4 6 8 9 9 20 4 3 2
2 255 2 2 2 2 2 3 8 9 9 6 3 3 3 3
255 2 2 3 3 4 6 6 3 3 3 3 3 2 4 255
2 3 2 2 2 4 8 12 12 3 2 2 2 255 1 2
2 2 3 3 6 4 4 4 3 3 2 2 255 1 1 2
3 1 1 0 0 0 1 1 1 1 255 1 1 1 1 1
4 11 13 13 13 7 1 1 0 0 0 2 0 0 3 2
2 1 1 1 1 1 1 2 2 2 2 2 2 1 1 255
1 1 1 1 2 3 4 11 11 7 2 1 1 1 255 1
1 1 1 1 3 3 1 1 1 2 1 1 255 1 1 1
1 2 3 8 6 4 1 1 1 1 1 255 1 2 1 3
6 8 8 8 14 13 9 2 1 1 255 1 2 2 2 3
2 3 3 4 2 2 2 2 255 1 1 1 2 2 3 8
9 11 3 3 2 2 3 255 3 3 1 1 2 2 2 2
1 3 3 2 2 255 3 2 2 1 1 1 2 2 2 2
3 3 1 0 255 2 3 3 3 2 1 1 2 8 7 3
2 1 2 255 2 1 1 2 2 2 6 8 3 3 1 1
1 2 255 2 2 2 2 3 4 4 4 4 3 3 2 2
255 1 1 2 3 4 4 9 14 9 3 2 2 2 2 255
2 1 1 2 3 4 7 7 4 3 2 2 1 255 1 1
1 1 1 1 2 3 1 3 1 1 1 1 255 2 1 1
1 1 3 4 6 3 4 3 2 2 2 255 2 3 3 6
6 6 6 7 7 4 2 1 1 255 3 3 2 2 2 3
3 6 7 6 4 3 1 1 255 3 3 3 3 8 20 41
41 26 3 2 1 1 255 1 1 2 1 2 4 4 4 3
3 3 2 2 2 255 2 1 1 1 2 39 40 39 33 26
4 2 1 1 255 1 1 2 6 12 12 9 18 23 11 3
2 2 255 2 1 1 1 2 4 4 4 4 4 3 2 2
1 255 1 2 3 3 4 4 6 6 6 4 4 2 2 255
2 2 2 2 2 3 6 8 8 3 3 2 2 2 255 2
2 3 3 3 3 3 2 2 3 3 4 2 4 255 3 3
2 2 1 2 7 7 3 2 2 3 2 255 1 2 2 2
2 2 4 4 4 3 2 2 2 1 255 1 2 1 1 1
1 0 0 0 1 1 1 1 255 1 0 0 1 1 3 7
6 6 2 1 1 0 0 0 1 1 0 0 1 1 0 0
0 1 1 1 2 2 2 2 1 1 1 1 2 255 1 1
1 1 2 2 2 2 2 1 1 1 1 0 255 1 1 1
1 1 2 2 1 1 1 1 1 1 255 2 2 2 2 2
2 2 3 3 3 1 1 1 1 255 2 2 1 1 1 6
3 6 8 13 4 3 1 1 255 2 2 2 2 2 2 2
2 2 2 2 2 2 255 1 1 1 2 2 2 2 6 4
3 2 2 4 3 255 3 2 1 4 4 4 2 1 1 1
2 3 1 255 2 3 2 2 2 1 2 1 2 2 2 2
1 1 255 2 2 3 3 1 1 1 1 6 1 3 2 3
2 255 2 1 3 3 2 2 2 2 1 1 1 1 1 2
255 2 2 1 0 2 2 3 2 2 2 3 2 2 255 1
1 2 2 3 3 4 4 3 2 1 1 1 1 255 2 2
2 2 3 2 2 2 2 3 1 1 1 255 0 0 1 1
1 2 2 2 1 1 1 1 1 2 255 2 2 2 0 0
1 2 3 3 3 3 2 2 2 255 2 3 3 3 6 6
6 3 2 1 1 1 1 255 2 1 2 2 2 2 2 3
4 4 2 0 0 1 255 1 1 2 2 2 8 9 9 3
3 2 1 1 255 2 1 1 1 2 3 3 2 2 2 2
2 2 2 255 1 0 1 1 1 3 8 8 8 3 3 2
1 1 255 1 1 1 1 3 7 7 8 8 4 2 2 1
255 2 2 2 2 2 3 2 2 2 1 3 3 1 1 255
2 1 2 3 3 4 4 3 2 2 2 1 1 255 2 2
2 1 1 2 3 2 2 2 2 2 2 2 255 2 2 2
2 2 2 2 1 2 3 3 2 1 1 255 1 2 2 2
1 1 2 3 2 3 3 4 4 255 3 3 2 1 1 2
3 4 3 2 2 2 2 3 255 1 1 1 1 1 1 1
1 1 1 1 1 1 255 2 1 1 1 1 2 3 3 3
1 1 1 0 0 0 0 0 0 0 0 0 1 0 0 1
1 2 2 2 2 2 0 0 2 2 2 255 1 1 1 1
2 2 1 2 1 1 0 1 0 0 255 1 1 1 1 2
2 2 1 1 1 1 0 0 255 1 2 2 2 2 1 1
2 3 3 1 1 1 1 255 2 2 2 2 1 2 3 3
3 3 2 1 1 1 255 2 2 1 2 2 2 2 2 2
2 2 2 2 255 1 1 1 2 2 2 2 2 2 2 2
1 2 2 255 2 2 2 3 4 2 2 1 1 1 0 1
1 255 2 2 2 2 1 1 1 2 2 2 1 1 0 1
255 2 2 3 1 1 1 1 1 1 1 1 1 2 2 255
1 1 3 3 3 2 1 1 1 1 0 1 1 1 255 2
1 0 0 1 2 2 2 1 1 1 2 1 255 1 1 1
2 3 3 3 4 4 3 2 1 1 1 255 3 3 2 3
3 2 2 2 1 1 1 1 1 255 0 0 1 1 1 1
1 2 1 2 1 2 2 2 255 2 2 2 2 2 1 1
1 2 3 3 2 0 1 255 2 2 3 3 6 4 3 2
1 1 1 1 1 255 2 1 3 2 2 2 2 2 2 2
1 1 1 2 255 1 0 0 1 1 1 3 3 3 3 2
2 2 255 2 1 1 1 2 2 2 2 2 2 2 1 2
2 255 1 1 1 1 1 2 2 2 3 2 2 2 1 1
255 1 1 1 1 2 3 3 7 4 2 2 2 2 255 2
2 2 1 2 3 2 2 1 1 1 3 2 2 255 1 1
1 1 3 3 2 1 1 1 2 1 1 255 1 2 2 2
3 3 2 1 1 1 2 2 2 3 255 2 2 1 1 1
2 2 1 1 2 2 2 2 2 255 2 2 2 2 1 2
2 3 2 3 3 3 3 255 4 4 3 2 2 2 2 3
3 3 2 2 3 3 255 2 2 1 1 1 1 1 1 1
1 1 1 2 255 2 1 1 1 1 2 2 2 2 1 1
0 0 0 0 0 0 0 0 0 0 1 1 0 0 1 1
1 2 3 2 0 0 0 2 2 255 1 1 2 2 2 1
1 2 1 1 0 0 1 0 255 1 2 1 1 2 2 1
1 1 1 0 0 0 255 1 2 2 2 2 1 1 2 3
3 2 1 1 1 255 2 2 2 1 1 1 1 1 1 1
1 1 1 2 255 2 1 2 2 2 2 2 2 1 0 1
1 2 255 2 1 0 1 2 2 2 1 2 1 2 1 2
2 255 1 1 2 2 3 2 2 1 1 1 1 1 1 255
1 2 2 2 3 3 3 2 2 1 1 0 0 1 255 2
2 2 1 2 1 1 1 2 2 2 1 2 2 255 2 3
3 3 2 2 1 1 1 1 1 1 2 2 255 2 1 0
0 1 2 2 2 1 1 1 2 1 255 1 1 1 2 2
2 3 3 3 3 2 1 1 1 255 2 2 2 2 2 1
1 1 1 1 1 1 1 255 2 2 2 2 1 1 1 2
1 2 1 1 1 2 255 3 3 2 2 1 0 0 1 1
3 3 2 1 2 255 2 2 1 3 3 3 3 2 1 0
1 1 1 255 2 1 2 2 3 2 2 2 2 2 2 1
1 2 255 1 0 1 1 1 1 1 1 3 3 3 2 2
255 1 1 1 1 2 2 2 2 2 2 1 0 0 1 255
2 2 1 1 1 2 2 2 3 2 2 2 1 1 255 1
1 0 0 2 2 2 1 2 2 1 1 1 255 2 2 2
2 2 2 2 2 1 2 1 2 1 3 255 3 1 1 0
1 2 1 1 1 1 2 1 1 255 1 1 2 2 3 2
1 1 1 1 1 2 2 3 255 2 2 2 1 1 2 2
1 1 2 2 2 2 1 255 2 2 2 2 2 2 2 3
3 3 2 1 3 255 4 4 3 3 3 3 2 3 3 3
1 1 1 3 255 2 2 1 0 1 1 1 1 3 3 2
2 2 255 2 2 2 1 1 1 2 2 2 0 0 0 0
0 0 0 0 0 0 255 255 255 255 255 255 255 255 255 255
255 255 255 255 255 255 255 255 255 255 255 255 255 255 255 255
255 255 255 255 255 255 255 255 255 255 255 255 255 255 255 255
255 255 255 255 255 255 255 255 255 255 255 255 255 255 255 255
255 255 255 255 255 255 255 255 255 255 255 255 255 255 255 255
255 255 255 255 255 255 255 255 255 255 255 255 255 255 255 255
255 255 255 255 255 255 255 255 255 255 255 255 255 255 255 255
255 255 255 255 255 255 255 255 255 255 255 255 255 255 255 255
255 255 255 255 255 255 255 255 255 255 255 255 255 255 255 255
255 255 255 255 255 255 255 255 255 255 255 255 255 255 255 255
255 255 255 255 255 255 255 255 255 255 255 255 255 255 255 255
255 255 255 255 255 255 255 255 255 255 255 255 255 255 255 255
255 255 255 255 255 255 255 255 255 255 255 255 255 255 255 255
255 255 255 255 255 255 255 255 255 255 255 255 255 255 255 255
255 255 255 255 255 255 255 255 255 255 255 255 255 255 255 255
255 255 255 255 255 255 255 255 255 255 255 255 255 255 255 255
255 255 255 255 255 255 255 255 255 255 255 255 255 255 255 255
255 255 255 255 255 255 255 255 255 255 255 255 255 255 255 255
255 255 255 255 255 255 255 255 255 255 255 255 255 255 255 255
255 255 255 255 255 255 255 255 255 255 255 255 255 255 255 255
255 255 255 255 255 255 255 255 255 255 255 255 255 255 255 255
255 255 255 255 255 255 255 255 255 255 255 255 255 255 255 255
255 255 255 255 255 255 255 255 255 255 255 255 255 255 255 255
255 255 255 255 255 255 255 255 255 255 255 255 255 255 255 255
255 255 255 255 255 255 255 255 255 255 255 255 255 255 255 255
255 255 255 255 255 255 255 255 255 255 255 255 255 255 255 255
255 255 255 255 255 255 255 255 255 255 255 255 255 255 255 255
255 255 255 255 255 255 255 255 255 255 255 255 255 255 255 255
255 255 255 255 1 2 1 2 1 1 1 1 1 1 1 2
2 2 0 2 2 255 2 2 2 1 1 1 1 1 1 0
0 1 1 1 255 2 2 2 2 2 1 0 0 1 2 2
2 2 255 1 0 1 1 1 2 1 2 2 1 3 2 3
1 255 0 0 0 1 1 1 1 1 1 2 2 3 1 1
255 3 1 2 2 2 2 2 2 0 0 1 2 2 255 3
3 1 1 0 2 1 1 1 1 1 1 2 1 255 1 1
2 2 2 2 1 1 1 1 1 1 1 255 1 2 2 1
1 1 2 1 2 2 2 2 2 2 255 2 2 2 1 2
1 1 1 1 1 1 1 1 1 255 3 3 3 2 1 1
2 2 2 2 2 3 3 3 255 2 2 2 1 1 1 1
2 3 3 1 1 1 255 1 1 2 2 2 2 3 3 3
3 3 3 2 1 255 1 1 1 2 2 1 1 1 1 1
1 1 1 255 2 2 2 2 1 1 1 2 2 2 2 1
2 2 255 3 2 1 1 1 1 2 1 1 1 1 1 1
2 255 3 1 1 1 1 2 2 1 1 1 2 2 2 255
2 1 2 2 2 2 1 2 2 2 2 2 2 2 255 3
1 1 1 1 1 1 2 2 3 1 1 1 255 1 1 1
1 1 2 1 1 1 1 2 1 1 1 255 2 3 2 1
1 2 2 1 2 2 1 1 1 1 255 1 1 0 0 2
2 2 1 1 1 1 1 1 255 2 2 1 1 1 2 2
2 1 2 1 1 1 2 255 1 1 1 0 1 0 2 1
1 1 1 2 2 255 1 1 1 2 2 1 1 1 2 2
1 1 2 2 255 3 3 3 2 3 2 2 2 2 2 1
2 3 3 255 4 3 2 2 2 2 1 1 1 2 2 1
1 255 1 2 2 3 3 3 3 3 2 1 2 1 2 2
255 2 2 2 2 2 0 0 0 2 2 2 1 1 255 1
1 1 1 1 1 1 0 1 0 1 0 0 0 0 0 0
0 0 1 1 1 1 1 1 1 1 1 1 1 1 1 2
1 1 1 255 2 2 1 1 0 0 0 1 1 1 1 1
2 1 255 1 1 1 1 2 1 0 1 2 2 2 1 1
255 2 1 1 1 1 1 1 1 1 1 1 2 3 2 255
0 0 1 2 1 1 1 1 1 1 3 3 3 1 255 3
3 2 1 1 1 3 3 3 2 2 1 1 255 3 4 3
2 0 1 1 1 0 0 0 2 1 1 255 1 1 1 2
2 3 3 2 1 1 1 1 1 255 1 1 1 1 0 0
1 1 2 2 2 3 3 3 255 2 2 1 1 1 1 2
2 1 1 1 1 1 1 255 3 3 2 1 1 1 3 2
2 2 2 3 3 2 255 2 2 1 1 1 1 1 2 2
2 1 1 1 255 1 2 2 2 2 2 3 3 2 2 2
2 3 2 255 1 1 1 2 2 1 1 1 1 1 1 1
2 255 2 2 2 2 1 2 1 2 2 2 3 3 2 2
255 1 2 2 1 1 1 1 1 1 1 1 1 1 1 255
1 1 1 1 1 1 1 1 1 2 3 2 2 255 1 1
2 2 1 1 1 1 2 2 2 2 2 2 255 2 2 1
1 1 1 2 2 2 2 2 1 1 255 1 0 1 1 1
1 1 1 1 1 1 1 1 1 255 1 2 2 1 1 1
2 2 2 2 1 2 2 2 255 1 0 0 0 1 2 2
1 1 1 1 1 1 255 2 2 1 1 1 2 0 2 1
1 1 2 2 2 255 1 1 1 0 1 2 2 1 1 0
1 2 2 255 1 1 1 0 1 1 2 2 3 3 3 0
1 2 255 3 3 3 2 2 2 2 2 2 2 1 3 3
3 255 4 4 3 2 2 1 2 1 3 2 2 2 2 255
2 2 2 3 2 3 3 3 2 1 2 2 2 3 255 2
2 3 2 2 2 1 2 2 2 1 1 1 255 1 1 1
1 2 2 2 2 2 1 1 0 1 0 1 1 1 1 1
2 2 1 1 1 2 2 1 1 1 2 2 1 1 1 1
1 255 1 1 1 0 1 1 1 1 2 1 1 1 2 2
255 2 2 1 1 1 1 0 0 2 2 2 2 1 255 1
1 1 1 0 0 0 1 1 1 0 0 0 1 255 0 0
1 1 1 1 1 1 1 1 3 3 4 2 255 3 3 2
2 2 1 3 3 3 2 2 1 0 255 1 2 2 3 2
2 1 1 1 1 2 2 2 1 255 1 1 1 2 3 3
3 2 1 1 1 1 1 255 1 1 1 2 1 1 1 1
2 2 2 2 2 2 255 2 1 1 1 1 2 2 2 1
1 1 2 1 1 255 3 3 2 1 2 3 3 2 2 2
2 3 3 2 255 2 1 1 1 1 2 2 2 2 2 1
1 1 255 1 3 3 3 2 4 3 3 3 2 3 3 3
2 255 1 1 1 2 1 1 1 2 2 2 2 2 2 255
2 2 2 2 2 2 1 2 2 2 3 3 2 1 255 0
1 1 1 1 1 1 1 1 1 2 1 1 1 255 1 1
1 1 1 2 2 1 1 1 2 2 2 255 2 2 2 2
1 1 1 1 1 1 2 1 2 2 255 2 1 1 1 1
1 3 2 2 2 2 1 1 255 1 1 1 1 1 1 1
1 0 1 1 1 1 0 255 1 1 1 1 1 2 2 3
4 3 1 1 1 1 255 1 0 1 1 2 2 0 0 1
1 1 1 1 255 3 2 1 1 1 3 2 3 1 1 1
2 2 2 255 1 0 1 1 1 1 3 1 1 0 1 1
3 255 3 1 1 1 3 3 3 2 9 3 3 2 2 2
255 3 3 1 1 2 3 4 4 2 2 1 2 2 3 255
3 3 3 2 2 2 2 2 4 2 2 1 1 255 2 2
2 3 3 4 4 4 3 3 2 1 2 3 255 3 2 2
2 3 3 3 3 2 2 1 1 1 255 1 1 1 2 2
2 2 2 2 1 1 0 0 0 1 1 1 1 1 1 1
2 1 2 2 2 1 1 2 3 3 25 1 1 1 1 255
1 1 1 1 1 1 2 2 2 1 1 1 1 1 255 1
2 1 1 1 1 0 2 2 2 1 2 1 255 1 1 1
1 0 1 1 1 0 0 0 0 0 1 255 1 1 1 1
1 1 1 1 1 1 3 2 2 2 255 2 2 3 1 2
1 1 1 2 2 2 1 1 255 1 0 1 3 3 1 0
1 1 1 2 1 1 1 255 1 1 1 2 3 3 3 2
1 1 1 1 1 255 1 1 2 2 2 2 1 2 2 2
2 2 2 2 255 3 2 2 2 2 2 2 2 1 2 2
2 2 2 255 2 2 2 1 2 3 3 2 2 2 3 3
2 1 255 1 1 1 1 2 2 2 2 2 2 1 1 1
255 2 3 4 4 3 3 3 3 3 2 2 2 2 1 255
1 3 1 2 1 1 1 4 3 2 2 1 1 255 2 2
2 1 1 2 2 3 2 2 2 1 1 0 255 1 1 2
3 1 0 1 1 1 1 2 1 1 1 255 1 1 1 1
2 3 4 6 2 2 2 2 2 255 2 2 2 2 2 1
1 1 1 1 1 1 2 2 255 2 1 1 1 3 3 3
3 4 2 2 2 1 255 1 0 1 1 1 1 0 1 0
1 1 1 2 2 255 1 1 1 1 1 2 23 51 63 19
2 1 1 1 255 1 1 1 1 2 2 4 2 2 2 2
1 2 255 3 3 2 2 6 7 7 7 6 2 1 1 1
2 255 2 0 1 1 2 1 3 3 1 1 1 2 3 255
3 1 1 1 3 3 11 17 13 6 3 1 1 1 255 3
2 1 1 3 4 6 6 6 3 2 3 2 3 255 3 3
3 3 3 4 4 4 4 4 3 1 2 255 4 2 2 2
6 6 6 6 6 4 3 2 2 2 255 2 2 2 4 18
29 26 20 7 3 2 2 2 255 2 2 2 4 4 6 4
8 4 3 1 0 0 0 1 0 1 1 1 0 0 2 2
2 2 3 6 47 51 30 26 26 24 1 1 1 255 2 2
3 3 2 2 6 33 33 1 1 1 1 2 255 0 2 1
1 1 1 2 4 2 2 2 3 2 255 1 1 1 0 0
0 0 0 0 3 0 0 0 0 255 1 1 1 1 1 1
1 1 6 3 3 2 1 1 255 1 1 1 1 1 1 1
0 1 2 2 1 1 255 1 0 1 2 2 1 0 0 1
1 1 1 1 1 255 1 1 1 2 3 3 2 1 1 1
1 2 1 255 1 2 2 2 2 3 2 2 2 2 2 2
2 1 255 1 2 2 2 2 2 2 2 2 2 2 2 2
2 255 2 2 2 2 3 4 4 2 1 2 2 3 2 1
255 1 1 1 2 2 2 2 2 1 1 1 1 1 255 2
3 6 4 3 2 3 3 3 2 2 2 1 1 255 3 3
3 3 2 2 2 3 3 2 1 1 1 255 2 2 2 1
1 2 6 8 3 2 2 1 1 0 255 2 2 2 2 3
1 1 1 1 0 2 2 1 1 255 1 1 1 1 2 3
4 15 2 2 2 2 2 255 2 2 2 2 2 1 1 1
1 1 1 1 2 2 255 1 1 1 4 7 4 6 6 4
4 1 1 1 255 1 0 1 2 2 2 0 1 1 1 1
2 2 2 255 1 1 1 1 20 45 58 77 80 63 19 2
2 2 255 1 1 3 3 6 4 8 2 8 2 2 2 2
255 1 2 2 3 6 7 7 9 11 11 2 2 1 2 255
1 0 1 2 3 3 3 11 11 2 1 1 1 255 3 3
2 2 3 8 11 17 26 18 6 2 2 3 255 2 1 1
3 11 11 12 12 12 3 3 3 2 1 255 2 2 3 4
8 14 11 9 7 7 4 2 2 255 3 2 2 2 8 12
12 11 11 11 4 2 2 3 255 1 1 2 18 25 29 26
20 9 7 3 2 2 255 1 2 1 4 6 7 8 9 9
8 3 1 1 0 1 0 1 2 2 0 0 0 2 2 3
6 29 52 58 52 49 49 28 3 1 1 255 2 2 3 3
3 2 6 17 17 15 2 1 2 2 255 0 0 1 1 1
7 8 8 3 2 2 2 2 255 2 1 1 1 2 2 2
3 3 3 3 0 1 1 255 1 2 2 1 2 2 9 9
18 18 2 1 0 1 255 2 1 1 1 2 1 1 1 2
2 2 1 1 255 1 1 1 1 2 1 1 1 1 1 1
1 1 1 255 1 1 1 1 1 3 3 1 1 1 2 2
1 255 1 2 2 2 2 2 2 2 2 1 2 2 2 1
255 1 2 2 2 2 2 2 3 2 2 2 2 3 2 255
2 2 1 2 2 4 4 4 1 2 2 3 1 1 255 0
1 2 3 2 2 2 2 1 1 1 1 1 255 1 3 3
3 3 2 4 3 2 2 1 1 1 1 255 2 2 2 3
2 2 2 3 4 3 1 1 2 255 2 1 1 1 1 1
6 15 18 6 2 2 1 1 255 2 2 2 2 3 2 2
1 1 0 0 1 1 1 255 1 1 1 0 0 3 12 12
3 3 0 1 1 255 2 2 2 2 2 0 0 1 1 1
1 1 2 2 255 1 1 2 4 7 6 6 4 4 4 3
1 1 255 1 1 1 2 2 0 0 1 1 1 0 2 2
1 255 1 2 2 4 45 58 69 77 96 68 22 3 3 3
255 1 1 3 4 9 9 8 2 8 7 2 2 2 255 1
2 3 4 8 8 14 14 22 22 17 2 1 1 255 2 1
2 3 9 3 3 3 7 4 2 1 0 255 1 2 2 2
6 11 11 17 20 18 11 2 2 3 255 3 1 1 2 11
23 25 24 15 4 3 3 2 1 255 1 1 3 6 24 25
18 9 7 7 6 2 2 255 2 1 2 3 12 15 15 12
20 12 9 3 2 3 255 3 3 8 24 25 26 26 26 29
9 6 4 3 255 2 2 2 4 6 7 8 9 11 9 6
2 1 1 1 1 1 1 1 0 0 1 1 2 2 12 20
63 69 58 50 49 44 24 2 1 255 1 2 3 2 2 1
4 17 17 15 4 2 1 1 255 0 0 1 1 1 8 19
19 3 2 2 2 2 255 2 2 2 1 1 2 1 1 0
1 1 3 3 2 255 2 2 2 1 6 9 12 12 18 9
3 1 0 1 255 2 1 1 0 0 0 0 1 1 1 2
1 1 255 1 2 2 2 2 3 1 1 1 2 2 2 1
1 255 1 1 1 1 1 1 3 1 1 0 2 1 1 255
1 2 1 1 1 3 3 3 3 2 2 2 2 2 255 2
2 2 2 2 2 2 18 2 2 2 3 3 2 255 2 2
1 2 2 3 3 4 3 4 2 2 1 1 255 0 0 1
2 1 2 2 2 1 1 1 1 1 255 1 2 3 3 3
3 4 3 3 2 1 1 1 1 255 1 1 2 2 2 3
2 2 4 3 3 2 2 255 1 1 1 1 1 1 2 6
8 13 6 1 1 1 255 2 2 2 2 2 6 6 2 1
1 2 2 2 1 255 0 1 2 2 0 0 3 3 2 2
1 2 2 255 1 1 1 0 0 0 0 1 1 1 2 2
2 1 255 0 2 2 4 7 14 6 6 4 4 4 1 1
255 2 1 1 1 1 0 0 1 1 1 0 0 0 0 255
1 1 2 20 69 69 76 62 96 33 30 3 3 3 255 2
1 2 4 6 4 4 14 25 13 7 2 2 255 2 2 3
8 4 4 1 9 22 25 22 12 2 2 255 2 1 2 3
11 15 2 1 3 4 3 1 0 255 1 2 2 2 7 11
9 12 12 18 11 3 2 3 255 2 1 1 2 3 11 24
25 17 3 2 1 2 1 255 2 2 4 6 24 25 18 9
12 9 6 2 2 255 1 1 3 3 30 56 39 36 39 13
11 3 2 3 255 2 3 11 25 35 25 12 9 29 31 9
4 2 255 1 1 1 6 8 9 9 9 9 9 7 2 1
1 1 1 1 1 1 1 1 1 1 2 3 12 14 69 76
63 57 50 50 28 2 1 255 1 1 2 2 2 2 9 17
9 9 6 4 1 1 255 1 0 1 1 1 8 19 19 17
1 1 1 1 255 2 2 2 2 3 2 2 0 0 0 1
3 3 2 255 2 2 2 1 4 11 11 3 3 3 3 2
2 2 255 3 1 1 1 1 1 1 1 1 1 1 1 2
255 2 2 2 2 3 4 1 1 1 2 2 2 2 2 255
2 2 1 1 1 1 1 1 2 2 2 2 2 255 2 1
1 1 1 1 2 2 3 3 2 2 2 2 255 3 2 2
1 2 2 2 4 2 3 2 3 3 3 255 2 2 2 2
2 4 4 4 3 2 2 1 1 1 255 0 0 1 2 1
1 2 2 2 2 2 2 1 255 1 2 2 3 3 6 3
3 2 2 2 1 1 1 255 1 1 1 2 3 4 3 3
2 3 2 2 2 255 1 1 1 2 2 1 2 3 8 13
13 6 1 1 255 2 2 2 2 2 2 2 2 2 1 2
1 1 1 255 2 2 2 2 2 3 3 3 2 3 2 2
1 255 1 1 1 1 0 0 0 1 0 1 2 2 1 1
255 1 2 2 3 4 11 6 6 4 4 2 1 1 255 2
1 1 0 1 1 1 1 1 1 1 0 0 0 255 1 1
2 23 51 51 69 55 62 45 33 3 1 1 255 2 1 2
2 6 7 6 6 14 7 6 2 1 255 2 3 8 14 14
9 14 9 31 25 17 6 2 1 255 2 0 1 3 7 3
1 0 1 3 3 1 1 255 1 1 2 2 7 15 9 15
11 11 11 3 1 2 255 2 2 1 3 3 6 7 20 17
6 1 1 2 3 255 2 2 4 22 28 15 14 12 12 11
6 2 2 255 1 1 2 6 25 45 45 12 45 12 6 3
3 3 255 3 6 12 24 46 47 33 23 23 29 9 4 1
255 2 2 3 7 11 12 9 7 7 9 9 2 1 1 1
1 1 1 1 0 1 1 1 2 3 4 13 76 99 99 57
50 50 12 1 1 255 1 2 2 2 2 3 15 12 9 3
4 2 2 2 255 1 1 1 1 1 8 19 19 2 1 1
1 1 255 1 2 2 2 2 2 0 0 0 0 1 2 3
2 255 2 2 2 1 4 11 11 7 3 3 3 2 1 2
255 2 1 1 1 1 1 1 1 1 1 1 0 0 255 2
1 2 2 3 4 1 1 1 2 2 2 2 2 255 2 2
2 1 1 1 1 1 2 2 2 2 2 255 1 1 1 1
1 2 2 1 3 2 2 2 2 3 255 3 3 2 1 2
2 2 2 2 3 3 3 3 2 255 2 2 2 2 3 4
4 3 3 2 1 1 1 2 255 0 1 2 2 2 1 2
2 3 2 2 2 1 255 1 2 2 3 2 3 1 1 1
2 2 2 1 1 255 2 2 2 2 4 6 4 2 2 2
1 1 2 255 1 1 2 3 2 2 2 2 3 9 6 1
1 1 255 2 2 2 2 2 2 3 2 2 2 2 2 2
2 255 2 1 1 2 2 3 3 3 2 2 2 2 1 255
1 1 2 1 0 0 0 1 1 1 1 1 1 1 255 2
2 2 2 6 17 11 6 6 4 2 1 1 255 2 2 1
0 0 0 1 2 2 2 2 1 1 1 255 1 2 2 14
40 45 69 55 69 45 30 1 1 1 255 2 2 2 3 6
8 13 14 14 14 4 2 1 255 2 3 4 14 18 18 18
18 44 31 25 3 2 1 255 2 1 2 4 6 6 1 1
1 3 2 2 2 255 2 2 2 1 4 24 22 8 8 8
8 3 2 2 255 2 1 1 3 3 4 4 7 13 4 1
1 3 3 255 3 3 3 6 13 13 13 12 12 6 3 2
2 255 3 3 3 4 13 45 45 23 19 13 4 3 1 2
255 2 1 6 13 35 44 44 33 26 26 6 2 1 255 2
2 2 7 12 12 12 8 8 9 9 3 1 1 1 1 1
1 1 2 1 1 1 2 3 4 4 13 34 11 34 44 44
3 1 1 255 1 2 2 2 2 12 15 12 9 7 3 2
2 1 255 1 1 1 1 1 1 8 1 1 1 2 1 1
255 1 1 1 3 2 2 0 0 0 1 1 2 3 2 255
2 2 2 1 3 6 11 11 3 3 3 2 1 2 255 2
1 1 2 2 1 1 1 1 1 1 1 0 255 2 2 2
2 1 1 1 1 0 0 1 2 2 2 255 2 2 2 2
4 2 2 2 2 3 2 2 2 255 1 1 1 2 2 2
2 1 2 2 2 2 2 2 255 3 2 2 2 2 2 2
4 2 3 3 3 3 1 255 2 2 2 2 3 4 2 2
2 1 1 1 1 2 255 2 2 3 3 3 1 1 1 2
2 2 2 2 255 1 2 2 3 2 1 1 1 1 1 2
2 2 1 255 2 2 1 2 1 2 2 2 1 1 1 1
1 255 3 2 3 3 2 2 1 2 3 6 6 2 1 1
255 2 2 2 2 2 2 2 2 2 2 2 2 2 2 255
2 1 2 1 4 4 4 4 2 2 2 2 1 255 1 1
2 2 1 1 1 1 1 1 2 1 1 1 255 1 1 1
1 3 18 18 6 2 0 0 1 1 255 1 2 2 1 1
1 2 2 2 1 2 1 1 1 255 2 2 2 1 14 45
63 63 69 45 4 1 1 1 255 2 2 2 3 7 7 8
8 8 2 2 1 2 255 2 2 2 3 18 18 19 18 33
29 3 1 1 1 255 2 1 2 4 4 2 2 2 4 4
2 2 3 255 2 2 2 1 3 4 9 4 4 4 3 1
2 2 255 2 2 1 3 3 3 4 12 13 4 2 2 3
3 255 2 3 3 3 8 8 7 7 7 4 2 2 3 255
3 3 3 3 6 13 23 14 14 4 3 3 2 3 255 3
3 3 7 13 33 42 33 26 9 6 2 2 255 2 2 2
3 7 12 12 8 7 8 4 1 1 1 1 1 1 1 1
2 1 1 1 2 2 3 2 2 2 3 3 4 12 1 1
1 255 1 2 1 1 1 4 12 4 3 3 2 2 1 1
255 1 1 1 2 1 1 1 1 1 1 2 3 1 255 0
1 1 1 2 2 2 0 0 1 2 2 2 1 255 2 2
2 1 2 2 6 7 3 3 3 2 2 2 255 1 1 1
2 2 3 1 1 2 1 1 0 0 255 1 2 2 2 1
1 2 2 1 1 1 2 2 2 255 2 2 2 2 3 3
2 2 2 2 1 1 1 255 1 1 2 3 4 3 2 1
2 2 2 2 2 2 255 1 1 2 2 2 2 2 3 3
3 3 3 2 1 255 2 2 1 0 0 1 1 2 2 1
1 2 2 3 255 2 2 3 2 2 1 1 3 3 3 1
1 2 255 2 2 2 2 2 2 2 2 2 1 2 2 3
3 255 2 2 1 1 1 2 2 2 2 2 1 2 1 255
3 2 2 2 2 2 1 1 1 3 3 3 1 2 255 2
2 2 2 1 2 3 2 2 2 3 2 2 1 255 1 1
1 1 1 2 4 4 3 2 2 2 1 255 1 1 1 1
2 1 1 1 2 2 2 1 0 1 255 2 1 1 1 3
3 3 2 1 1 1 0 1 255 1 2 2 2 1 2 1
1 1 1 2 2 2 2 255 3 2 2 1 4 14 22 26
26 4 2 1 1 1 255 3 3 3 2 4 4 7 3 2
1 1 1 1 255 2 2 1 1 13 18 42 33 33 23 3
2 1 1 255 2 2 2 3 3 3 2 2 4 2 2 2
2 255 2 2 1 1 2 3 2 2 2 2 2 1 2 2
255 2 2 1 1 1 3 3 3 3 2 2 2 3 1 255
2 3 2 2 3 3 4 4 4 3 2 2 1 255 2 2
3 2 3 2 6 4 4 3 2 1 2 2 255 1 1 2
3 6 12 35 26 26 6 3 2 2 255 2 3 2 2 4
7 6 6 4 4 2 1 0 0 0 1 1 1 1 2 2
1 1 1 2 2 1 2 2 2 2 3 1 1 1 1 255
1 1 1 1 2 3 3 4 3 3 2 1 1 1 255 2
2 2 2 2 1 1 1 1 1 1 1 1 255 0 0 0
1 3 3 2 1 1 2 2 2 2 1 255 1 2 2 1
2 1 3 2 2 2 2 2 2 2 255 1 1 1 1 3
3 2 2 2 2 1 1 0 255 2 3 2 1 1 1 2
2 1 1 1 2 2 1 255 1 1 1 1 3 2 2 2
2 2 1 1 1 255 1 1 2 2 4 3 2 1 2 2
2 2 2 2 255 1 2 2 3 2 3 3 3 3 3 3
2 2 2 255 2 2 2 1 1 1 1 2 2 2 2 2
2 2 255 2 3 3 2 2 2 2 3 3 2 1 1 2
255 2 2 2 2 2 2 2 2 2 2 2 2 3 3 255
2 1 1 1 1 1 2 2 2 2 1 1 1 255 2 1
1 1 2 1 1 1 1 2 1 2 1 1 255 2 1 2
1 1 2 2 2 2 2 2 3 3 1 255 1 1 2 1
1 1 2 2 2 2 1 1 1 255 0 1 1 1 1 1
1 3 3 2 2 0 0 1 255 1 1 2 2 2 1 1
1 1 1 1 2 1 255 1 2 2 2 2 3 2 0 1
1 2 3 3 3 255 11 2 2 2 3 3 2 1 2 2
1 1 1 1 255 3 3 1 1 1 3 3 2 1 1 1
1 2 255 2 1 0 1 3 13 14 14 14 3 3 2 2
1 255 1 1 1 2 2 2 1 1 1 2 1 1 1 255
2 1 0 1 2 2 1 1 2 2 2 2 2 2 255 2
2 2 1 1 2 3 2 2 2 2 2 2 1 255 1 2
2 2 2 2 3 2 3 2 2 1 1 255 1 2 2 2
2 2 2 2 2 2 2 3 2 2 255 0 0 2 3 6
3 3 6 6 2 3 2 2 255 2 3 2 2 2 3 3
2 3 2 2 1 1 0 0 0 1 1 1 2 1 1 0
1 1 1 1 1 2 2 3 2 1 1 1 0 255 1 1
1 1 3 3 3 3 2 2 2 2 1 1 255 1 2 2
2 1 1 0 1 1 2 1 1 1 255 0 0 0 1 2
2 2 0 1 1 2 2 2 1 255 1 2 3 2 2 1
2 2 2 2 2 1 2 2 255 1 1 1 2 2 2 2
2 2 2 1 1 0 255 1 3 2 2 1 1 2 2 1
1 1 1 1 1 255 1 2 1 0 1 1 1 1 1 1
1 1 1 255 1 1 2 2 3 1 1 1 1 2 2 2
2 2 255 2 2 3 3 3 2 2 2 2 2 3 2 2
2 255 2 1 2 2 2 1 1 1 1 2 2 2 2 1
255 3 3 3 1 1 2 1 3 3 2 1 2 2 255 2
2 2 1 2 2 2 3 2 3 2 3 2 3 255 2 2
1 1 1 1 1 1 2 1 1 0 1 255 2 2 1 1
1 1 1 1 1 2 1 2 1 2 255 2 1 2 2 2
2 3 2 2 2 2 3 1 1 255 1 1 1 1 1 1
1 2 2 2 1 1 1 255 1 1 1 1 1 1 1 1
3 3 3 0 0 0 255 1 1 2 2 2 1 1 1 1
3 2 2 1 255 1 2 2 2 2 2 2 2 2 2 3
3 3 3 255 11 3 2 2 3 2 0 0 1 1 1 1
1 1 255 2 2 1 1 1 1 2 2 2 1 1 1 1
255 2 1 1 1 2 3 3 3 1 2 2 3 2 1 255
1 2 2 2 2 1 0 1 1 1 1 1 1 255 1 1
1 1 2 2 1 1 1 1 2 2 2 2 255 2 0 0
0 1 3 2 0 0 2 2 2 2 1 255 1 1 1 2
2 2 2 2 2 1 1 1 1 255 1 2 2 2 2 2
2 1 1 1 3 2 2 2 255 0 0 1 1 1 1 1
2 1 2 3 3 1 255 1 3 2 2 2 2 3 1 1
1 2 2 1 0 0 0 1 1 2 1 1 1 0 0 0
0 1 1 2 2 2 1 1 1 2 1 255 1 1 1 1
2 2 2 2 3 2 2 2 2 1 255 1 1 1 1 1
1 1 1 1 2 2 2 1 255 0 0 0 0 1 1 1
0 1 1 1 1 2 2 255 1 2 2 2 2 0 2 2
2 2 0 0 1 1 255 2 2 2 1 1 1 1 2 2
2 2 2 1 255 1 1 1 1 1 1 1 2 2 1 2
2 1 1 255 1 2 2 0 1 1 1 1 0 1 1 1
1 255 1 1 1 1 1 1 1 1 2 2 2 2 1 1
255 2 2 2 2 2 2 2 1 2 2 3 3 2 2 255
2 2 2 2 1 1 1 1 1 2 1 2 1 1 255 3
3 2 2 1 2 1 2 1 2 0 2 2 255 2 2 2
2 2 2 2 2 2 3 2 2 1 1 255 2 2 3 3
1 0 0 0 1 1 1 0 1 255 2 2 2 1 1 1
2 2 2 2 1 2 1 2 255 255 255 255 255 255 255 255
255 255 255 255 255 255 255 255 255 255 255 255 255 255 255 255
255 255 255 255 255 255 255 255 255 255 255 255 255 255 255 255
255 255 255 255 255 255 255 255 255 255 255 255 255 255 255 255
255 255 255 255 255 255 255 255 255 255 255 255 255 255 255 255
255 255 255 255 255 255 255 255 255 255 255 255 255 255 255 255
255 255 255 255 255 255 255 255 255 255 255 255 255 255 255 255
255 255 255 255 255 255 255 255 255 255 255 255 255 255 255 255
255 255 255 255 255 255 255 255 255 255 255 255 255 255 255 255
255 255 255 255 255 255 255 255 255 255 255 255 255 255 255 255
255 255 255 255 255 255 255 255 255 255 255 255 255 255 255 255
255 255 255 255 255 255 255 255 255 255 255 255 255 255 255 255
255 255 255 255 255 255 255 255 255 255 255 255 255 255 255 255
255 255 255 255 255 255 255 255 255 255 255 255 255 255 255 255
255 255 255 255 255 255 255 255 255 255 255 255 255 255 255 255
255 255 255 255 255 255 255 255 255 255 255 255 255 255 255 255
255 255 255 255 255 255 255 255 255 255 255 255 255 255 255 255
255 255 255 255 255 255 255 255 255 255 255 255 255 255 255 255
255 255 255 255 255 255 255 255 255 255 255 255 255 255 255 255
255 255 255 255 255 255 255 255 255 255 255 255 255 255 255 255
255 255 255 255 255 255 255 255 255 255 255 255 255 255 255 255
255 255 255 255 255 255 255 255 255 255 255 255 255 255 255 255
255 255 255 255 255 255 255 255 255 255 255 255 255 255 255 255
255 255 255 255 255 255 255 255 255 255 255 255 255 255 255 255
255 255 255 255 255 255 255 255 255 255 255 255 255 255 255 255
255 255 255 255 255 255 255 255 255 255 255 255 255 255 255 255
255 255 255 255 255 255 255 255 255 255 255 255 255 255 255 255
255 255 255 255 255 255 255 255 255 255 255 255 255 255 255 255
255 255 255 255 255 255 255 3 2 2 2 2 1 1 1 2
1 1 1 1 1 255 1 2 2 3 2 2 2 2 2 2
1 1 1 255 1 1 1 1 1 1 1 1 1 3 3 3
1 1 255 1 1 1 1 1 1 0 1 1 1 1 1 1
255 1 1 1 1 1 1 1 1 2 1 2 1 1 1 255
1 1 2 2 2 1 1 1 1 2 2 2 2 2 255 2
2 2 1 1 1 1 2 2 2 1 1 1 255 1 1 1
1 1 1 1 1 1 1 1 1 1 2 255 2 1 1 1
1 0 1 2 2 2 1 1 1 255 2 1 1 1 1 1
1 1 1 1 1 2 2 2 255 1 1 1 2 2 2 1
1 1 1 2 2 1 1 255 1 1 1 1 1 2 2 2
2 2 3 2 0 255 1 1 3 3 2 2 2 2 2 2
2 1 2 2 255 2 1 2 1 1 1 1 1 1 2 2
2 2 255 1 3 2 2 2 2 3 1 1 1 1 2 2
1 1 1 2 2 4 1 2 2 2 2 1 0 0 0 1
1 1 0 0 1 2 1 255 1 2 1 1 0 1 1 1
1 1 1 1 1 2 255 2 1 1 1 1 2 2 2 2
2 2 2 1 255 0 1 1 1 1 0 0 0 0 0 1
1 1 1 255 0 1 1 0 0 0 1 1 1 0 0 1
1 1 255 1 2 1 1 1 2 2 2 2 1 1 2 2
255 2 2 2 2 1 1 2 2 2 2 2 2 1 1 255
3 3 3 1 3 1 1 1 1 1 1 0 0 255 1 2
2 2 1 1 1 1 1 1 1 1 0 1 255 2 2 2
1 1 1 1 1 1 1 1 1 1 1 255 1 1 1 1
1 1 2 2 1 1 1 3 0 3 255 3 2 1 1 2
2 1 1 0 1 1 1 1 255 2 2 2 2 2 2 0
1 1 1 1 1 1 1 255 2 2 2 1 0 1 1 1
1 1 0 0 0 255 1 2 2 2 2 2 3 2 2 2
2 2 2 2 255 3 2 2 2 1 1 1 2 2 1 1
1 1 2 255 0 1 1 3 3 3 3 3 2 2 1 1
1 255 2 2 2 2 1 1 1 1 1 2 2 1 0 1
255 1 0 1 1 2 2 0 1 1 1 1 1 1 255 1
1 1 1 1 1 1 1 2 1 1 1 2 3 255 0 0
1 2 1 1 1 1 1 1 1 1 1 2 255 1 1 1
2 1 0 0 1 1 1 1 1 1 255 1 1 1 2 2
2 1 1 1 1 1 1 1 2 255 1 1 1 1 1 1
1 2 1 2 1 1 1 255 0 1 1 1 1 1 1 2
2 3 2 1 2 2 255 1 1 2 2 2 2 1 2 1
1 1 1 1 1 255 1 2 2 2 0 0 2 2 4 3
3 2 1 255 1 1 3 3 2 1 2 1 2 2 2 2
2 2 255 2 2 2 2 1 1 2 2 2 2 2 2 3
255 3 3 3 3 2 2 1 1 1 1 1 2 2 2 3
3 3 4 0 2 1 1 2 2 1 0 1 0 1 1 1
1 1 1 1 1 255 1 1 1 1 1 1 1 1 1 0
0 1 1 2 255 1 1 1 1 1 2 4 3 2 1 1
1 1 255 1 1 2 2 1 1 0 1 0 1 1 1 1
2 255 0 0 0 0 0 1 1 1 1 1 1 1 1 1
255 1 1 1 2 2 2 3 2 2 1 1 2 2 255 2
2 2 2 1 1 2 2 2 2 1 2 1 1 255 1 1
2 1 3 1 1 2 2 2 2 1 1 255 2 3 2 1
1 1 1 1 1 1 1 0 0 0 255 2 2 2 1 1
0 1 1 1 1 1 1 1 1 255 1 1 1 1 2 3
3 3 2 2 2 2 0 0 255 2 2 2 2 3 3 2
1 1 2 2 3 1 255 1 2 2 2 2 2 2 2 2
2 1 1 1 1 255 2 2 2 1 3 2 2 3 3 3
1 1 1 255 1 2 2 1 1 4 4 3 2 2 1 3
1 2 255 2 2 2 2 2 2 2 2 2 2 1 1 2
2 255 1 1 1 3 3 3 2 3 2 2 2 2 2 255
1 1 1 2 3 3 3 2 2 2 1 1 1 1 255 1
0 1 1 1 1 0 1 1 1 1 1 2 255 2 1 1
1 1 1 1 1 2 1 2 2 2 2 255 0 0 0 1
2 2 1 1 1 1 1 1 1 1 255 1 0 1 1 1
1 1 1 1 1 1 2 2 255 1 1 2 2 2 2 1
1 1 1 1 1 1 1 255 1 1 1 1 1 2 2 2
1 2 1 1 1 255 0 0 0 1 1 2 2 2 2 3
1 1 1 1 255 1 1 0 2 2 3 3 3 2 2 2
2 2 1 255 2 2 1 1 2 2 2 4 4 4 4 2
2 255 1 1 1 2 2 1 1 1 2 3 2 2 2 2
255 2 2 2 2 0 1 2 2 2 1 2 2 2 255 3
3 3 3 3 3 1 1 1 1 1 2 4 3 2 2 2
2 1 1 1 1 2 1 0 0 0 0 1 9 9 1 1
1 1 1 255 1 1 1 1 1 1 2 2 1 1 1 1
1 1 255 1 1 1 1 4 4 4 4 4 2 1 1 1
255 2 1 2 1 1 1 1 3 1 1 1 1 1 2 255
1 1 1 1 0 0 1 1 0 1 1 2 2 1 255 1
1 2 2 6 44 44 19 19 3 2 2 2 255 2 2 2
2 2 2 3 3 3 2 2 2 1 1 255 2 2 3 3
3 3 2 2 2 2 2 2 1 255 1 2 0 0 1 1
1 2 2 2 1 1 0 0 255 3 2 2 2 1 1 1
1 1 1 2 2 2 2 255 2 1 1 1 2 3 4 4
3 2 3 2 2 1 255 2 1 1 1 3 3 3 2 2
3 3 3 2 255 2 2 2 2 2 2 3 3 3 2 1
1 1 1 255 2 2 2 2 4 34 23 14 14 4 2 1
1 255 1 1 2 2 4 6 4 4 3 4 2 2 1 1
255 1 1 1 1 1 2 2 3 3 2 1 1 1 2 255
1 1 2 3 4 4 8 8 4 1 1 1 1 255 1 2
2 2 1 4 4 4 2 2 2 1 1 1 255 2 2 2
2 2 4 4 6 1 0 0 2 2 255 2 1 1 1 1
2 2 2 3 2 1 1 1 1 255 0 1 0 2 2 2
1 1 1 1 1 1 1 1 255 1 1 1 2 1 1 1
1 1 2 1 2 2 255 2 1 2 2 2 2 2 2 2
1 1 1 3 2 255 1 1 2 2 3 3 4 6 4 2
1 1 0 255 0 0 0 1 1 2 2 2 2 4 2 1
1 1 255 1 0 0 2 2 3 7 6 3 2 2 2 2
2 255 2 3 2 3 20 26 30 7 7 13 7 2 2 255
1 1 1 1 1 1 1 4 2 3 3 3 2 2 255 3
3 2 1 0 1 2 2 2 1 2 2 1 255 2 2 1
2 3 3 3 1 1 2 1 2 2 2 2 2 2 1 1
1 1 1 0 0 0 0 1 1 33 40 33 22 3 3 1
1 255 1 2 2 2 1 1 3 3 3 7 1 1 1 1
255 1 1 1 2 6 7 7 6 4 2 3 2 2 255 1
1 1 1 1 2 3 14 3 1 1 1 1 3 255 1 0
0 0 0 0 0 1 1 1 0 2 2 2 255 1 1 2
6 53 84 73 73 53 30 3 2 1 255 1 2 2 2 2
3 3 3 3 3 2 2 1 1 255 1 1 2 3 3 4
7 4 3 2 2 2 2 255 2 2 0 0 1 2 2 3
2 2 1 1 1 2 255 3 2 2 2 2 2 4 4 3
3 3 2 2 2 255 2 1 1 1 3 6 6 7 7 6
4 2 2 1 255 0 1 1 2 6 4 3 2 2 3 3
3 2 255 2 2 2 2 2 4 4 4 3 3 1 3 1
1 255 2 2 2 4 29 36 35 34 25 14 2 1 1 255
1 1 2 3 7 9 23 33 11 7 4 4 1 0 255 1
1 1 2 2 4 6 6 4 4 2 1 1 2 255 1 1
3 3 20 30 20 33 19 22 2 1 2 255 1 1 1 2
3 6 6 7 8 7 3 1 1 1 255 2 2 2 2 3
7 6 7 6 2 2 2 2 255 2 1 1 2 2 3 3
3 3 2 2 1 0 0 255 1 1 0 1 2 2 7 7
7 2 2 1 1 1 255 2 2 1 1 1 2 2 2 2
2 2 2 2 255 1 1 2 2 2 3 6 7 4 3 1
2 3 2 255 1 1 1 2 6 6 6 6 6 4 2 2
1 255 0 1 1 1 3 4 4 2 2 2 2 1 1 1
255 1 1 1 2 2 7 8 9 7 4 2 2 2 2 255
3 3 3 11 46 50 36 30 30 18 13 2 1 255 3 3
1 1 2 3 4 19 4 3 3 3 2 0 255 1 2 1
1 1 1 2 2 2 3 1 1 1 255 2 2 1 1 2
3 3 4 4 1 1 2 2 2 1 1 1 1 1 0 1
2 1 0 0 1 1 7 44 44 41 41 12 1 1 1 255
1 1 2 2 2 2 3 3 23 23 8 3 1 1 255 1
1 1 4 6 6 7 6 6 3 3 3 3 255 1 1 1
1 2 3 8 14 6 1 1 1 1 2 255 1 1 1 1
1 0 0 1 1 1 1 1 2 1 255 1 1 2 46 150
150 101 96 89 83 30 2 2 255 2 2 3 3 6 7 7
6 6 4 8 2 2 1 255 1 1 1 2 3 4 17 9
3 2 1 2 1 255 1 0 0 1 2 3 6 8 8 3
2 2 2 2 255 2 1 2 2 2 3 4 3 3 3 3
2 2 2 255 2 2 1 2 3 6 6 7 8 8 6 2
1 1 255 0 1 1 4 6 8 6 4 3 3 3 3 2
255 2 2 2 2 3 4 6 7 7 6 3 3 1 1 255
2 2 2 18 36 36 36 35 35 24 4 1 0 255 0 1
1 9 9 9 7 33 38 22 11 3 2 2 255 2 1 2
2 2 3 6 4 4 4 3 1 1 1 255 1 2 3 15
30 34 30 30 22 22 2 1 1 255 1 1 1 4 7 7
8 11 11 11 6 2 1 0 255 2 2 2 7 17 11 11
11 6 4 2 2 2 255 1 1 1 2 3 4 4 4 4
4 3 1 0 0 255 1 1 1 2 2 6 13 18 8 7
4 1 2 3 255 3 2 2 2 2 2 2 2 2 2 2
1 1 255 1 1 1 2 4 7 7 7 6 3 1 1 2
2 255 1 1 2 4 7 7 6 6 6 6 2 2 2 255
1 1 1 1 3 3 2 2 4 4 3 3 2 1 255 1
1 1 2 2 4 7 9 7 6 2 2 1 1 255 2 2
8 24 46 26 29 29 42 28 13 2 1 255 2 1 1 1
3 11 4 4 1 1 2 3 2 1 255 1 1 1 1 1
1 2 3 3 3 3 3 1 255 2 2 1 1 1 2 3
4 4 4 1 2 1 1 1 1 1 1 2 0 0 1 0
1 1 1 7 25 44 44 44 41 31 3 1 1 255 1 2
2 2 3 7 4 4 4 11 8 4 1 2 255 1 2 2
6 6 8 8 7 3 3 3 3 3 255 1 1 1 2 2
3 8 6 3 1 1 1 1 1 255 1 1 1 2 2 1
1 1 1 1 1 1 1 1 255 1 2 4 80 150 150 128
101 101 89 60 3 2 255 2 2 3 6 7 22 14 8 8
9 24 4 2 0 255 1 1 1 2 2 17 25 24 9 3
2 2 1 255 0 0 1 1 4 9 9 9 8 7 3 2
2 2 255 2 1 2 2 4 4 3 3 3 3 3 2 2
2 255 1 2 2 3 6 6 6 6 7 7 6 3 2 1
255 0 1 3 4 6 6 6 6 3 6 3 3 2 255 2
1 1 2 3 4 4 4 7 7 4 3 2 1 255 2 2
26 29 44 30 35 33 35 25 7 1 1 255 1 1 1 9
18 9 8 15 40 23 18 4 3 2 255 2 2 3 3 6
3 4 4 6 7 7 2 1 1 255 2 2 3 14 15 15
14 19 22 22 7 2 1 255 1 3 6 8 11 8 8 11
15 20 7 3 1 0 255 2 2 2 17 28 28 17 11 11
4 4 2 1 255 1 1 1 2 4 6 4 4 4 4 3
1 1 1 255 2 1 1 1 3 6 8 8 8 2 2 0
0 3 255 2 1 1 1 1 1 2 2 2 2 2 1 1
255 1 1 1 4 6 7 6 7 6 4 2 1 1 2 255
2 2 2 6 7 6 3 6 7 6 2 2 2 255 1 1
1 4 4 4 2 2 2 2 3 3 2 1 255 1 1 1
2 2 3 6 8 8 6 2 2 1 1 255 2 2 11 25
55 25 36 51 51 36 15 4 2 255 3 3 2 3 3 3
2 1 1 1 2 2 2 2 255 1 2 2 2 2 2 2
3 2 3 3 3 3 255 2 2 2 2 2 2 2 3 2
2 1 1 1 1 1 1 1 1 2 0 0 1 1 1 1
7 11 24 33 51 51 39 22 1 1 1 255 1 1 1 2
12 31 18 18 4 7 7 4 2 1 255 0 1 3 7 8
8 7 7 6 6 2 2 2 255 1 1 2 3 4 7 8
6 6 3 1 1 1 1 255 0 1 1 2 2 2 1 1
2 2 2 3 2 1 255 1 3 34 63 80 100 128 127 128
105 77 3 2 255 2 2 2 6 14 17 14 9 9 22 24
13 3 2 255 1 2 2 3 4 7 14 14 11 6 2 2
0 255 0 1 1 2 4 9 9 9 7 7 4 3 2 2
255 1 1 3 3 3 3 3 3 3 3 3 2 2 2 255
1 1 2 6 6 6 7 7 7 7 6 3 2 1 255 1
2 3 4 4 8 8 15 8 6 4 2 2 255 2 2 2
3 3 3 4 4 15 12 6 2 1 1 255 1 2 33 46
44 28 33 28 35 24 7 3 1 255 1 1 7 18 20 20
8 15 15 22 18 3 2 2 255 2 2 3 3 3 3 4
4 4 3 3 2 1 1 255 2 2 6 14 15 15 14 19
19 19 2 2 1 255 1 4 7 8 15 11 15 15 15 17
9 4 1 1 255 1 2 11 17 28 28 25 19 19 4 4
3 2 255 1 1 2 2 6 6 2 2 8 8 2 2 2
2 255 2 3 3 3 6 6 8 8 8 2 4 2 3 3
255 2 1 1 1 1 1 2 6 19 13 2 1 1 255 2
1 3 4 4 6 3 3 3 3 1 1 1 2 255 2 2
2 6 7 6 3 6 6 4 2 2 2 255 1 1 1 2
8 8 6 2 2 3 3 3 1 1 255 1 1 1 2 2
2 3 4 6 3 2 2 1 2 255 2 2 24 25 28 25
36 51 51 36 17 4 3 255 2 1 1 3 6 2 2 1
1 1 2 3 2 2 255 2 2 2 3 3 2 1 2 2
2 2 3 2 255 2 2 2 2 2 2 2 2 2 2 1
1 1 1 1 2 2 2 2 0 1 1 1 1 1 3 22
25 39 51 39 30 22 2 1 2 255 2 2 2 7 12 33
31 18 4 7 9 4 1 1 255 1 1 3 8 8 8 7
7 7 6 2 2 1 255 1 1 2 2 4 7 14 8 14
8 4 2 1 1 255 0 1 1 1 3 7 7 2 2 2
2 3 3 1 255 1 7 28 52 53 80 128 128 118 77 53
3 1 255 1 1 1 4 7 17 17 12 12 12 12 7 1
1 255 2 2 2 3 3 6 14 14 14 11 3 2 1 255
0 0 1 2 6 8 8 7 7 4 4 3 1 1 255 1
2 3 3 7 3 3 3 3 3 3 2 2 2 255 1 1
1 4 6 6 7 6 6 6 6 3 3 2 255 2 2 3
3 6 8 8 8 9 6 4 2 2 255 2 2 1 3 3
4 4 6 7 6 3 2 1 1 255 1 2 26 46 62 62
33 33 55 56 39 3 2 255 1 2 4 17 20 24 24 15
15 12 9 4 2 2 255 2 2 3 3 3 3 3 3 4
6 7 2 1 1 255 2 2 6 8 12 12 14 19 19 19
3 2 1 255 2 4 7 7 11 11 11 14 14 14 9 4
1 1 255 1 2 2 17 31 25 19 19 19 11 3 1 1
255 1 1 2 3 6 7 7 8 11 11 1 1 2 2 255
2 3 3 1 1 4 6 4 2 2 2 1 1 1 255 1
1 1 1 1 1 6 14 19 11 2 1 1 255 2 1 1
3 3 4 3 3 4 4 1 1 1 2 255 2 2 2 6
6 3 3 4 7 4 3 2 0 255 1 1 2 2 8 8
7 4 2 2 2 2 2 2 255 2 1 1 2 2 2 2
3 2 2 2 2 2 2 255 3 3 4 25 28 30 46 53
51 36 7 3 2 255 2 1 1 2 2 2 2 2 2 1
3 3 3 2 255 2 2 2 2 3 3 2 1 2 2 2
2 2 255 3 2 2 2 2 1 2 2 3 3 4 3 2
2 2 2 2 2 2 1 1 1 1 1 1 3 18 26 35
30 30 30 17 1 1 1 255 2 2 1 2 9 31 18 7
2 7 9 2 2 1 255 1 1 3 4 11 12 8 7 6
6 4 2 1 255 1 1 1 1 3 3 7 3 20 11 8
2 2 2 255 1 1 1 1 3 8 12 8 2 2 2 2
2 1 255 3 6 11 52 52 85 143 143 118 62 44 2 1
255 1 1 1 3 17 17 20 14 14 12 8 1 1 2 255
2 2 2 2 2 2 2 4 3 4 3 2 1 255 2 2
2 2 2 7 7 8 8 7 4 1 1 1 255 1 2 3
3 3 3 3 3 3 3 3 2 2 2 255 1 1 1 3
4 6 7 7 7 6 3 3 2 2 255 2 2 2 3 12
12 13 8 15 8 4 2 2 255 2 2 2 3 3 4 6
7 7 6 2 2 1 1 255 1 4 26 39 53 53 34 34
35 39 6 3 2 255 2 4 4 9 20 24 24 18 12 15
9 2 2 2 255 2 1 2 2 2 2 1 3 3 3 3
3 2 2 255 2 3 3 8 13 22 15 25 14 6 2 1
1 255 2 3 4 7 9 9 12 14 12 11 6 4 1 1
255 1 1 2 2 3 15 20 22 22 6 1 1 1 255 1
1 1 3 3 7 7 7 6 2 1 1 1 2 255 2 2
2 1 1 1 4 3 2 1 6 2 2 1 255 2 2 2
2 1 1 1 12 12 11 2 1 1 255 2 2 1 3 3
4 4 4 4 2 1 1 1 1 255 1 1 2 6 6 3
4 4 4 3 3 3 2 255 2 1 2 2 2 3 7 4
4 3 3 2 1 2 255 2 2 2 2 2 2 1 1 1
1 2 2 2 2 255 3 3 3 8 11 12 33 53 46 36
4 2 2 255 2 1 1 1 1 2 2 2 1 1 2 3
3 2 255 2 2 2 3 4 4 2 2 2 2 2 2 2
255 3 3 2 2 0 1 0 1 3 3 3 3 3 2 2
2 2 4 4 1 1 1 2 1 1 1 6 26 35 30 28
28 9 1 1 1 255 1 2 1 2 1 6 3 3 3 12
9 1 1 1 255 1 1 1 3 6 7 8 7 7 6 4
2 1 255 1 1 1 1 1 3 3 1 3 3 3 2 2
2 255 1 1 3 2 3 1 2 2 2 2 2 2 3 2
255 1 3 3 9 52 85 110 102 57 53 11 2 1 255 1
1 1 2 6 11 11 14 14 12 1 1 1 1 255 1 1
1 2 2 2 2 2 3 3 3 3 2 255 1 1 1 1
3 6 7 7 7 7 3 1 1 1 255 1 1 1 2 2
3 3 3 6 2 2 2 2 2 255 2 1 1 1 3 3
3 6 6 4 3 3 3 3 255 2 1 1 1 8 8 8
8 8 4 2 2 2 255 1 1 2 1 2 3 6 6 6
2 2 2 2 1 255 2 4 4 26 47 53 47 40 34 28
3 3 2 255 2 2 2 4 9 24 24 20 12 12 7 2
2 2 255 2 1 1 1 1 1 1 1 3 3 3 3 2
2 255 2 3 3 8 13 13 13 12 13 6 2 1 1 255
2 2 3 6 7 7 8 12 11 6 2 2 1 2 255 1
1 1 2 3 15 15 15 6 2 0 0 1 255 1 1 1
3 3 3 3 3 3 2 1 1 1 2 255 2 2 2 1
1 1 3 3 2 2 2 2 1 1 255 2 2 3 3 1
1 1 6 6 3 1 0 1 255 1 1 1 1 3 4 4
4 4 2 1 1 1 1 255 1 1 1 3 6 6 6 6
4 4 2 1 2 255 2 2 2 2 2 3 4 4 7 3
3 2 2 2 255 1 1 2 3 2 2 2 1 1 1 1
1 1 2 255 3 2 3 4 11 14 33 46 14 4 2 2
2 255 2 2 0 1 1 2 2 2 1 1 2 2 2 2
255 1 2 1 3 3 3 2 2 2 2 3 2 2 255 3
2 2 2 2 1 1 1 2 3 3 1 2 2 2 1 2
2 2 1 1 2 2 1 1 1 3 6 12 26 8 8 1
1 2 2 255 1 2 1 1 1 2 2 2 2 2 2 1
1 1 255 1 1 1 2 2 6 6 3 3 3 2 2 1
255 1 1 1 1 1 1 3 1 3 2 2 2 2 1 255
1 2 3 2 1 1 0 1 1 1 1 1 2 2 255 1
2 3 4 9 71 57 56 11 11 2 2 2 255 1 1 1
2 6 6 6 7 7 1 1 1 1 2 255 2 2 2 2
2 2 2 2 3 3 3 3 2 255 1 1 1 1 2 2
3 6 6 6 3 0 1 2 255 1 1 1 2 2 2 3
3 3 2 2 2 2 2 255 2 2 2 1 1 1 3 3
3 3 1 3 1 2 255 2 0 0 0 1 4 4 4 3
3 3 3 2 255 1 1 2 2 2 2 3 3 3 1 1
1 2 1 255 2 3 3 3 6 30 34 30 24 3 3 3
2 255 2 2 1 1 4 6 9 11 9 8 2 1 1 1
255 2 2 2 1 1 1 1 1 2 2 3 2 3 2 255
2 1 2 2 3 13 4 4 4 1 1 1 1 255 2 2
3 3 6 6 7 7 2 1 0 2 2 2 255 1 1 1
2 1 3 2 3 3 2 1 1 1 255 1 0 0 1 1
1 2 2 2 1 1 1 0 1 255 2 1 2 1 2 2
2 2 2 2 2 0 2 1 255 2 2 3 3 3 1 1
1 1 1 1 1 1 255 1 1 1 1 1 3 3 3 2
2 2 1 1 1 255 2 2 1 2 2 2 6 6 4 1
1 0 1 255 2 2 1 2 2 3 14 14 14 3 2 1
1 1 255 1 1 1 1 1 1 2 2 1 1 1 1 1
1 255 2 2 2 3 4 12 14 12 3 3 2 2 2 255
2 2 1 1 1 1 2 2 1 1 1 2 2 2 255 2
2 1 3 2 2 2 1 2 2 4 2 2 255 0 0 1
2 2 1 1 1 2 2 2 2 2 2 2 0 1 2 4
0 1 1 1 0 1 1 3 3 2 2 1 1 1 2 2
2 255 1 1 1 1 1 1 1 2 1 1 1 1 1 1
255 1 0 0 1 1 2 1 2 2 3 2 1 1 255 2
2 2 1 1 1 1 1 2 2 2 1 1 0 255 1 2
2 2 1 1 0 2 2 2 1 1 3 4 255 2 1 2
2 4 4 3 3 3 1 2 2 2 255 1 1 2 4 4
2 2 3 2 1 1 1 1 2 255 2 2 2 2 2 2
2 2 2 2 3 3 1 255 1 1 1 1 1 1 2 1
3 1 2 1 1 1 255 2 1 1 1 1 2 2 2 2
2 2 1 2 2 255 2 2 2 1 1 0 1 3 3 1
1 1 1 1 255 1 1 2 2 1 1 3 3 1 1 2
3 2 255 2 1 2 1 2 2 2 2 3 2 1 1 1
1 255 2 2 2 2 2 2 2 4 3 3 3 3 2 255
1 1 1 1 2 2 4 6 6 2 1 1 2 2 255 2
3 1 1 1 2 1 1 1 2 1 1 2 2 255 1 0
2 2 2 2 2 2 3 1 1 1 1 255 1 2 1 1
2 2 2 2 2 1 0 1 1 2 255 1 1 1 1 1
1 1 2 2 2 1 1 1 255 0 0 0 1 1 1 2
2 1 1 1 2 1 1 255 2 1 1 1 1 1 2 2
2 2 0 0 0 1 255 2 1 1 1 3 2 1 1 0
1 0 1 0 255 0 1 1 1 1 1 1 1 2 2 1
1 1 3 255 2 2 2 2 2 2 4 4 4 2 1 0
1 255 2 2 2 2 2 3 4 7 7 2 1 1 1 1
255 1 1 1 1 1 1 2 2 2 2 1 2 1 1 255
1 1 2 3 4 4 3 3 3 2 2 2 2 255 1 2
2 2 1 2 2 2 2 1 1 1 2 2 255 2 2 1
3 2 2 1 1 2 2 3 2 2 255 0 0 1 2 2
1 1 1 2 2 2 2 2 2 2 0 0 1 0 0 1
1 1 1 1 2 2 2 1 1 1 1 1 2 3 1 255
1 2 1 1 1 2 1 1 1 1 1 2 2 1 255 1
1 1 1 1 1 1 1 1 0 0 1 2 255 2 1 1
1 1 1 1 2 2 2 2 0 0 0 255 2 2 2 1
1 1 1 2 1 1 1 2 2 2 255 2 1 1 1 2
3 2 2 2 2 2 2 2 255 1 1 1 3 1 1 1
2 2 2 1 1 1 2 255 2 2 2 2 2 1 2 2
2 2 1 1 1 255 1 1 1 1 1 1 1 1 1 0
0 1 2 1 255 2 2 2 1 1 1 2 2 2 2 2
2 2 2 255 2 2 2 1 1 1 1 1 1 1 1 1
1 1 255 1 2 2 2 1 1 1 3 1 2 2 4 2
255 2 2 2 2 2 2 2 2 2 1 1 1 1 1 255
2 2 2 2 2 1 1 2 3 3 3 3 1 255 1 1
0 1 2 2 2 1 2 1 1 1 2 2 255 1 2 1
3 2 2 2 2 1 1 1 1 1 1 255 1 1 2 2
2 1 1 2 2 2 1 1 0 255 1 1 1 1 1 1
2 1 1 1 1 1 1 2 255 2 1 1 1 1 1 1
2 2 2 1 1 1 255 0 0 0 1 1 2 2 2 1
1 1 1 1 1 255 1 1 1 1 1 1 2 3 2 2
0 0 0 1 255 2 2 2 1 2 1 0 0 0 1 1
1 0 255 1 1 1 2 2 2 1 1 2 2 2 2 1
2 255 2 2 2 2 2 2 2 2 2 2 1 0 0 255
2 2 2 2 2 2 2 3 2 2 2 1 1 1 255 1
2 2 2 1 1 1 1 2 2 2 2 2 2 255 1 2
2 2 2 2 3 3 3 2 3 2 2 255 1 1 1 1
1 1 1 2 2 2 2 2 3 2 255 2 2 2 3 3
2 1 1 2 2 2 2 2 255 2 1 2 2 2 1 1
1 2 2 2 2 3 3 2 1 1 1 1 255 255 255 255
255 255 255 255 255 255 255 255 255 255 255 255 255 255 255 255
255 255 255 255 255 255 255 255 255 255 255 255 255 255 255 255
255 255 255 255 255 255 255 255 255 255 255 255 255 255 255 255
255 255 255 255 255 255 255 255 255 255 255 255 255 255 255 255
255 255 255 255 255 255 255 255 255 255 255 255 255 255 255 255
255 255 255 255 255 255 255 255 255 255 255 255 255 255 255 255
255 255 255 255 255 255 255 255 255 255 255 255 255 255 255 255
255 255 255 255 255 255 255 255 255 255 255 255 255 255 255 255
255 255 255 255 255 255 255 255 255 255 255 255 255 255 255 255
255 255 255 255 255 255 255 255 255 255 255 255 255 255 255 255
255 255 255 255 255 255 255 255 255 255 255 255 255 255 255 255
255 255 255 255 255 255 255 255 255 255 255 255 255 255 255 255
255 255 255 255 255 255 255 255 255 255 255 255 255 255 255 255
255 255 255 255 255 255 255 255 255 255 255 1 1 1 2 1
2 2 1 1 1 1 1 1 1 255 2 2 2 2 2 1
1 1 2 2 1 1 1 255 2 2 0 0 0 1 1 1
1 3 3 1 0 2 255 2 2 2 2 1 1 1 2 2
1 1 1 1 255 0 0 0 1 1 2 1 1 1 1 1
2 2 1 255 1 2 1 1 1 0 1 3 3 2 0 0
0 1 255 2 2 1 2 1 1 1 1 1 1 1 1 0
255 1 1 1 1 1 1 1 1 1 2 2 2 2 2 255
1 2 2 2 1 2 2 2 2 2 1 1 1 255 2 2
2 2 2 1 1 1 2 2 2 2 1 1 255 2 1 2
2 2 1 1 1 2 2 2 2 3 3 255 1 2 2 2
2 2 2 2 2 2 2 3 3 255 1 1 2 2 1 1
1 2 2 2 2 1 2 2 255 1 1 2 3 3 1 1
2 3 3 2 1 1 255 3 3 3 2 3 1 1 0 1
1 2 2 3 3 2 2 2 2 1 0 1 1 1 1 2
1 1 1 1 1 2 1 1 1 1 1 255 2 2 3 3
1 1 1 2 2 2 1 1 1 1 255 1 1 2 1 1
1 1 1 0 0 0 2 2 255 1 1 1 1 2 2 1
1 1 1 1 1 0 1 255 2 1 1 1 1 1 1 1
1 1 1 2 2 1 255 1 1 1 1 1 1 2 2 2
1 1 0 0 255 1 2 2 2 2 1 1 2 2 2 2
2 2 2 255 2 1 0 0 1 2 1 2 1 1 1 1
2 255 1 2 1 3 2 2 1 1 1 1 1 1 2 3
255 2 2 2 2 1 1 1 1 1 3 1 1 1 2 255
2 1 1 1 1 2 2 2 1 1 1 2 1 1 255 1
1 1 1 2 2 2 2 1 1 2 2 1 255 1 2 2
2 1 2 2 2 2 1 1 1 2 1 255 0 1 2 2
1 1 1 1 1 2 1 1 1 255 1 2 2 1 2 2
2 0 1 2 2 2 2 2 255 255 255 255 255 255 255 255
255 255 255 255 255 255 255 255 255 255 255 255 255 255 255 255
255 255 255 255 255 255 255 255 255 255 255 255 255 255 255 255
255 255 255 255 255 255 255 255 255 255 255 255 255 255 255 255
255 255 255 255 255 255 255 255 255 255 255 255 255 255 255 255
255 255 255 255 255 255 255 255 255 255 255 255 255 255 255 255
255 255 255 255 255 255 255 255 255 255 255 255 255 255 255 255
255 255 255 255 255 255 255 255 255 255 255 255 255 255 255 255
255 255 255 255 255 255 255 255 255 255 255 255 255 255 255 255
255 255 255 255 255 255 255 255 255 255 255 255 255 255 255 255
255 255 255 255 255 255 255 255 255 255 255 255 255 255 255 255
255 255 255 255 255 255 255 255 255 255 255 255 255 255 255 255
255 255 255 255 255 255 255 255 255 255 255 255 255 255 255 255
255 255 255 255 255 255 255 255 255 255 255 255 255 255 255 255
255 255 255 255 255 255 255 255 0 1 1 1 1 1 1 1
1 1 2 1 1 1 2 2 1 255 1 2 3 3 2 2
3 3 2 2 1 1 1 1 255 2 2 2 1 1 1 0
1 1 1 1 1 1 255 1 1 1 1 1 1 1 1 1
2 2 2 1 1 255 2 1 1 1 1 1 2 1 1 1
1 1 1 1 255 1 0 1 1 2 2 2 2 1 1 1
0 0 255 3 3 3 2 2 0 0 1 2 2 2 2 2
1 255 1 1 1 1 1 1 1 2 1 1 1 1 2 255
1 2 2 3 2 2 1 1 1 1 1 1 2 3 255 2
2 2 3 3 3 1 2 2 1 1 1 1 1 255 2 1
1 1 1 1 2 2 2 2 1 1 1 1 255 2 2 1
1 1 2 2 1 1 1 1 1 1 255 1 1 2 1 1
2 2 3 3 2 1 1 1 1 255 0 1 1 1 0 1
1 1 0 1 1 1 1 255 2 3 3 1 1 1 2 1
2 2 2 1 2 2 255 1 1 1 1 1 1 1 1 1
1 1 1 1 2 255 2 2 2 2 2 2 2 1 2 2
2 2 3 255 2 1 1 3 2 2 2 2 2 2 2 1
1 2 255 2 2 2 2 1 1 1 1 1 1 1 1 1
255 1 1 1 1 1 2 2 2 0 0 1 1 1 1 255
0 1 1 1 1 1 1 1 2 1 1 1 1 1 255 1
2 1 2 2 3 3 3 2 2 1 1 1 255 0 1 1
1 1 2 2 2 2 2 2 2 1 1 255 2 1 1 0
0 1 3 4 2 1 1 1 1 255 1 1 2 2 1 0
1 2 2 2 2 2 2 2 255 1 1 2 2 2 2 1
1 1 2 2 2 2 1 255 1 2 2 2 1 2 1 2
1 1 1 2 0 255 1 2 2 1 1 1 1 1 1 1
1 1 2 2 255 2 2 3 1 1 0 1 1 2 2 2
1 1 255 2 2 4 3 3 3 1 1 0 1 1 2 2
1 1 3 3 2 2 1 1 1 1 1 2 1 1 1 1
2 1 1 1 1 1 0 255 0 0 2 2 3 3 3 3
3 2 1 1 1 1 255 2 2 2 1 1 2 1 0 0
1 1 1 1 255 1 1 1 1 1 1 1 1 2 2 1
1 1 1 255 1 1 1 1 1 1 3 1 1 1 1 1
1 1 255 1 0 0 0 2 2 2 2 2 1 1 0 1
255 3 3 3 2 2 0 0 1 2 2 2 2 2 1 255
1 0 0 0 1 3 3 3 2 1 1 1 1 255 1 1
1 2 1 2 2 2 1 1 1 1 2 3 255 2 2 2
3 3 3 2 4 4 3 1 1 1 1 255 1 1 1 1
1 2 2 2 1 1 1 1 1 1 255 1 2 1 1 1
4 3 1 1 1 2 2 2 255 1 1 1 1 1 2 3
3 3 2 1 1 1 1 255 2 2 2 1 0 1 1 1
1 1 1 1 1 255 1 2 2 1 0 2 2 2 2 2
2 1 1 1 255 1 1 2 1 1 2 3 3 1 0 1
1 1 1 255 1 1 2 2 2 2 8 2 2 2 2 2
3 255 2 1 1 1 1 2 3 3 3 2 2 2 2 2
255 2 2 1 1 1 4 3 2 2 1 1 1 1 255 1
2 2 2 2 2 2 2 2 1 1 2 1 2 255 1 1
1 1 1 3 3 2 2 1 1 1 1 2 255 1 1 3
3 4 12 12 12 4 2 1 1 1 255 1 1 1 3 4
9 12 12 6 3 2 2 1 1 255 1 1 1 1 1 3
4 6 4 2 2 1 1 255 1 1 2 2 1 1 2 2
2 2 2 2 2 2 255 1 2 2 2 2 2 2 2 1
2 2 2 1 1 255 1 2 2 1 1 2 2 1 1 1
1 2 0 255 1 2 2 2 1 1 1 2 2 2 2 2
2 0 255 2 3 2 1 0 0 1 2 1 2 1 1 1
255 1 1 2 2 3 1 2 2 2 1 2 2 2 1 1
3 3 3 1 1 1 1 1 2 2 2 1 1 1 1 1
2 1 1 1 0 255 0 1 2 2 3 3 4 8 8 2
2 1 1 2 255 2 2 1 1 1 1 1 1 1 1 1
1 2 255 1 1 1 0 1 3 4 4 4 3 3 2 2
2 255 1 1 1 1 2 3 4 3 2 2 1 2 1 1
255 1 1 1 2 2 7 7 3 3 3 3 1 1 255 3
3 2 2 2 0 0 0 1 2 2 2 1 1 255 1 1
2 2 3 22 24 24 8 3 2 2 1 255 1 2 1 1
1 3 3 3 3 3 1 1 1 2 255 2 2 2 2 2
3 3 4 6 4 1 1 1 0 255 1 2 2 2 1 0
1 2 2 2 1 1 1 1 255 2 2 3 1 1 6 4
3 3 3 3 3 2 255 2 0 1 1 3 3 3 4 4
3 1 1 1 2 255 2 1 1 1 1 1 1 1 1 1
1 2 1 255 1 2 2 2 2 4 6 8 4 3 2 1
1 1 255 2 2 3 2 3 3 13 14 13 1 1 1 1
1 255 2 2 2 2 3 93 101 93 19 2 3 2 3 255
2 1 1 1 2 3 8 11 6 2 2 1 1 1 255 2
2 2 2 11 12 12 6 4 2 2 1 1 255 1 1 1
2 2 6 4 4 3 3 2 2 2 2 255 1 1 1 2
6 7 7 7 4 4 1 1 1 2 255 1 1 1 4 105
117 117 163 163 69 1 1 1 255 1 1 1 1 25 28 72
46 56 46 3 2 1 1 255 1 1 1 2 3 4 8 8
4 2 2 1 1 255 1 1 2 2 3 4 6 3 3 3
3 3 2 2 255 2 2 2 2 2 1 2 2 3 3 3
2 1 1 255 1 2 0 1 1 2 2 2 1 1 1 2
2 255 3 3 2 2 2 2 1 0 0 0 1 1 2 1
255 2 3 2 0 0 1 2 4 2 2 2 2 1 255 1
1 2 1 1 1 2 2 3 4 2 2 2 2 3 2 3
2 1 1 1 1 1 3 3 2 2 2 2 1 1 2 2
1 1 1 255 0 1 1 2 3 6 15 22 35 11 3 1
1 1 255 2 1 1 1 0 0 1 2 1 0 1 1 1
255 1 1 1 1 2 4 8 14 14 4 3 1 2 2 255
1 1 2 2 3 6 6 4 3 3 2 2 1 1 255 2
1 1 2 9 15 17 17 7 3 3 3 1 255 2 3 2
2 2 2 1 1 1 2 2 2 1 1 255 2 2 2 3
23 41 52 63 52 29 3 2 2 255 1 1 1 1 2 3
6 6 6 4 2 2 1 1 255 1 1 2 2 2 4 6
6 9 6 4 3 2 2 255 1 1 2 2 0 0 0 2
2 2 1 1 1 1 255 3 1 3 3 6 9 6 6 3
3 3 3 2 255 1 0 1 1 3 3 4 4 4 2 2
1 2 2 255 2 1 1 1 1 1 1 2 1 3 1 2
1 255 1 2 2 3 3 8 15 15 18 6 4 2 1 1
255 1 2 3 3 3 7 18 19 19 14 3 1 1 1 255
2 2 2 3 33 101 109 94 71 12 4 1 1 255 2 2
2 1 2 8 13 13 13 6 4 3 1 0 255 1 2 2
11 12 12 13 13 11 4 2 1 1 255 1 1 1 2 3
9 8 4 4 4 2 2 2 2 255 1 1 1 6 13 14
12 12 11 8 4 2 1 2 255 1 1 3 187 210 210 255
252 252 163 69 3 1 255 2 2 3 9 87 109 91 80 80
72 56 3 1 1 255 0 0 3 3 3 7 11 19 17 6
3 1 1 255 1 0 2 2 4 6 6 4 3 4 4 3
3 2 255 1 1 1 2 2 2 3 3 3 2 2 2 1
1 255 1 0 0 0 1 2 2 2 1 1 0 1 2 255
3 3 2 2 3 3 0 0 0 1 2 2 1 1 255 2
2 2 0 0 1 12 12 2 2 2 2 1 255 1 1 2
2 1 1 2 4 4 4 2 2 3 3 3 1 3 3 3
1 1 1 1 3 3 3 3 2 2 1 2 3 3 1 1
1 255 2 2 1 1 3 15 15 22 22 11 4 3 1 2
255 2 1 2 1 1 0 1 2 2 2 1 1 1 255 0
1 1 1 3 9 14 14 12 12 12 2 2 2 255 2 1
2 3 4 6 7 7 8 8 2 2 1 1 255 2 2 2
8 17 15 17 17 11 9 4 3 1 255 2 2 2 2 2
2 2 1 1 1 1 1 1 1 255 2 2 3 23 29 57
52 58 52 29 17 3 2 255 2 2 1 1 2 3 13 6
7 6 4 3 1 1 255 1 1 2 2 4 6 6 6 8
8 6 3 2 2 255 1 1 2 1 1 0 0 2 2 2
2 2 1 2 255 3 4 4 4 9 9 9 7 4 4 3
2 2 255 1 1 1 2 3 3 6 4 6 4 4 3 2
2 255 1 2 1 2 1 2 2 4 4 3 3 2 1 255
1 1 3 3 15 15 22 22 18 8 7 3 2 2 255 2
2 2 3 7 18 19 24 22 17 12 1 1 1 255 1 2
3 33 46 101 109 94 79 71 12 4 1 255 2 2 2 2
8 11 12 12 13 13 6 3 0 0 255 1 2 7 12 12
13 13 14 15 11 3 1 1 255 1 1 1 2 9 9 8
8 8 8 4 2 2 2 255 1 2 3 20 23 15 12 13
12 12 6 3 1 1 255 1 1 30 192 210 221 253 221 247
172 100 4 2 255 2 3 11 66 128 128 114 114 106 95 72
4 1 1 255 0 0 3 7 11 11 19 20 20 17 6 2
1 255 1 1 3 4 4 4 3 4 4 6 4 4 3 3
255 2 1 1 2 2 2 3 3 3 3 3 3 2 1 255
1 1 0 1 1 1 2 2 1 1 1 1 1 255 3 1
1 1 3 3 0 0 0 0 1 2 2 1 255 1 1 2
1 1 4 4 4 3 3 3 3 1 255 1 2 2 2 2
2 1 4 4 4 2 2 3 3 3 2 2 2 2 2 2
2 2 1 2 2 2 2 2 2 3 3 4 3 2 1 255
2 2 1 2 15 38 38 34 41 23 4 3 3 3 255 2
2 2 1 1 0 2 7 3 3 1 1 1 255 1 1 1
2 7 40 49 40 12 17 12 7 3 2 255 2 2 2 3
4 6 7 7 7 8 8 2 1 2 255 2 2 3 14 17
13 9 9 9 9 6 3 0 255 0 2 2 2 1 1 1
1 1 2 1 1 1 1 255 2 2 4 23 47 51 51 51
58 22 17 3 3 255 2 2 3 3 6 4 6 4 6 6
4 3 2 1 255 1 2 2 2 9 11 7 8 8 9 7
3 2 2 255 1 1 0 1 1 1 1 1 2 2 1 1
1 2 255 2 4 4 8 11 11 13 9 7 7 3 2 1
255 1 1 2 2 3 3 4 4 6 4 4 3 2 2 255
2 2 2 3 3 3 2 4 17 3 3 2 1 255 1 3
3 15 17 17 15 13 18 14 11 3 2 2 255 1 1 2
3 9 19 35 31 30 17 12 3 2 1 255 1 2 8 42
61 94 88 77 77 71 31 4 1 255 1 1 2 4 13 23
11 11 12 13 8 3 2 1 255 2 3 8 12 12 15 22
22 15 9 3 2 1 255 0 1 1 6 7 7 7 8 8
12 9 3 2 1 255 1 2 4 15 20 15 12 13 12 12
12 4 2 1 255 1 2 106 192 199 221 229 229 247 182 140
4 3 255 1 3 19 52 117 127 117 114 106 105 95 57 1
1 255 0 1 4 8 11 11 11 11 13 17 11 3 2 255
2 2 3 9 19 19 3 4 6 14 7 6 3 2 255 1
1 1 1 2 3 3 3 3 3 1 2 2 2 255 1 1
2 1 1 1 0 0 0 1 1 1 1 255 1 1 1 1
1 2 1 0 0 1 2 3 3 1 255 2 2 2 2 4
12 1 2 2 3 3 3 1 255 1 2 2 2 1 0 0
1 2 2 2 2 2 2 2 2 2 2 3 1 2 2 2
1 2 3 3 4 1 3 3 4 4 3 3 2 255 2 2
2 3 31 38 38 30 39 23 8 4 3 3 255 2 2 1
1 3 3 3 7 8 3 2 2 1 255 0 1 1 2 29
33 29 17 11 17 12 7 2 2 255 2 1 1 3 4 4
7 7 7 7 3 2 1 2 255 3 2 3 17 25 9 9
9 9 9 9 2 0 255 2 2 2 2 1 1 1 2 1
2 1 1 1 1 255 2 2 4 35 47 47 40 40 58 44
22 17 3 255 2 2 3 3 6 6 4 3 4 6 6 4
3 2 255 2 2 2 2 24 28 25 8 8 8 7 2 1
2 255 2 1 0 1 1 1 1 1 1 1 1 1 1 2
255 2 2 4 8 11 13 13 9 7 4 3 2 2 255 1
1 2 3 4 4 4 4 6 7 7 2 2 2 255 2 2
1 3 6 8 8 4 8 6 3 2 1 255 1 2 3 15
18 18 18 15 15 14 11 4 3 2 255 2 1 2 2 14
28 39 35 31 17 15 2 2 1 255 1 3 4 46 98 98
88 71 77 61 31 3 2 255 1 1 3 11 12 12 11 12
13 15 8 2 1 1 255 2 3 9 11 11 12 13 14 11
8 3 3 2 255 0 1 3 7 7 7 6 6 8 24 24
3 2 1 255 1 2 4 15 17 14 13 13 13 12 12 3
1 1 255 1 2 106 199 204 229 240 229 247 194 156 4 3
255 4 11 19 52 104 121 114 114 102 118 95 57 1 1 255
0 1 2 11 13 13 14 13 11 8 6 3 2 255 2 3
3 6 19 19 7 7 6 8 3 6 3 2 255 0 0 1
1 3 3 3 3 2 3 1 3 2 2 255 2 2 3 1
1 1 1 0 0 1 2 2 2 255 1 1 1 1 1 2
2 2 1 1 2 3 3 2 255 2 2 2 4 17 17 4
3 3 3 3 3 1 255 1 2 1 1 1 3 1 1 1
2 2 2 2 2 2 2 2 1 1 0 2 2 2 2 2
2 3 3 2 2 2 4 4 3 3 2 255 1 1 2 3
31 38 38 35 39 25 8 4 2 2 255 2 1 1 0 0
0 1 3 8 3 1 1 1 255 1 1 1 2 17 29 29
20 6 6 6 2 2 1 255 2 2 3 4 4 3 3 7
3 3 4 3 1 2 255 3 3 3 11 22 11 9 9 13
9 9 2 2 255 2 2 2 2 2 1 1 1 1 2 1
1 1 1 255 2 2 3 35 50 49 28 25 34 44 39 3
1 255 1 2 3 3 6 8 7 17 18 22 6 4 2 2
255 2 2 2 2 9 28 28 8 8 12 9 2 1 1 255
1 1 0 1 1 1 1 1 1 1 1 1 1 2 255 2
0 2 4 6 9 13 9 6 6 3 3 3 255 3 1 1
1 3 3 3 3 3 3 3 2 2 2 255 2 1 1 2
14 12 3 3 3 6 3 2 1 255 2 3 3 4 17 17
12 12 15 28 15 4 2 2 255 2 2 2 3 4 35 39
39 33 26 17 2 2 2 255 3 4 4 17 98 98 71 52
52 42 6 2 2 255 1 1 3 3 9 11 11 14 15 13
7 3 1 1 255 2 3 9 11 11 13 13 12 9 8 3
3 1 255 1 2 3 6 7 7 6 4 12 14 11 4 2
1 255 1 1 3 8 9 14 14 14 12 9 8 3 2 1
255 1 1 88 166 199 240 240 240 194 194 120 4 3 255 4
7 30 56 76 64 102 104 102 104 94 51 3 1 255 1 1
1 6 11 11 13 13 13 6 4 2 2 255 2 2 3 6
19 22 19 8 6 6 4 4 3 1 255 0 0 1 1 3
3 2 2 2 1 0 1 1 2 255 1 2 2 1 1 2
2 1 1 0 1 2 2 255 2 2 2 1 0 1 2 4
4 2 3 3 2 2 255 3 2 2 4 13 17 7 3 3
3 3 2 2 255 1 1 2 2 1 1 1 1 1 2 3
2 1 1 2 2 1 1 3 0 2 2 2 1 2 3 3
4 4 4 3 4 3 3 2 1 255 1 1 2 3 9 31
35 51 39 15 6 1 2 1 255 2 1 1 1 2 0 1
1 8 3 2 1 1 255 2 2 1 2 2 18 26 18 6
6 3 2 2 1 255 1 2 3 3 4 4 7 7 6 3
3 2 1 1 255 3 3 3 6 15 14 14 14 14 13 7
3 2 255 1 2 2 2 2 1 1 1 1 1 2 2 2
1 255 1 1 1 14 49 35 25 28 39 67 39 2 1 255
1 3 3 3 4 8 8 18 19 22 4 4 2 2 255 2
2 3 2 4 24 19 7 7 9 6 2 2 1 255 1 1
1 1 1 1 1 2 1 1 1 1 3 3 255 2 0 2
2 3 4 4 4 4 4 3 3 3 255 3 1 1 1 2
2 3 2 3 2 2 2 2 2 255 1 2 1 2 2 11
3 3 4 6 4 2 1 255 2 2 3 4 12 18 12 12
15 33 7 4 1 2 255 2 2 3 3 4 6 29 29 29
22 17 2 2 3 255 2 2 2 4 40 71 69 44 44 28
6 2 2 255 2 2 3 3 6 8 9 12 12 11 6 1
1 1 255 1 3 9 12 12 14 13 11 9 8 3 2 1
255 1 1 3 4 6 8 6 6 6 6 6 2 2 1 255
2 2 3 4 8 9 14 8 8 8 6 2 2 2 255 1
1 12 160 192 240 255 240 194 156 22 3 3 255 3 3 14
56 72 112 112 112 100 95 93 15 1 1 255 1 1 1 3
19 14 23 24 24 4 3 1 1 255 2 2 2 3 4 6
6 6 6 3 3 1 1 1 255 2 1 1 1 2 3 2
2 2 2 0 2 1 1 255 0 0 1 1 2 2 2 2
1 0 1 2 2 255 2 2 2 1 1 3 4 4 2 2
2 2 1 1 255 2 2 3 4 8 17 8 17 6 6 3
2 2 255 1 2 2 2 2 3 2 1 1 1 3 1 1
1 2 2 2 1 1 3 3 2 2 1 1 2 3 3 2
4 3 3 2 3 2 2 255 1 2 2 3 3 17 35 35
26 2 2 1 2 1 255 1 1 1 1 1 0 1 1 3
3 2 1 1 255 1 2 1 2 2 2 18 9 7 6 3
2 2 2 255 1 2 2 2 3 3 6 4 4 3 3 2
1 1 255 2 2 2 4 6 12 14 13 13 13 3 3 2
255 1 1 1 2 2 1 2 2 1 1 1 2 1 1 255
2 2 2 2 15 24 19 24 24 34 6 1 0 255 1 3
3 1 2 4 7 11 18 7 2 2 1 1 255 3 3 3
2 3 3 3 7 7 9 4 3 2 2 255 1 1 1 1
2 1 1 1 1 1 1 2 3 3 255 2 1 2 2 3
3 4 4 4 3 3 2 3 255 2 1 1 1 1 2 2
2 1 2 2 2 2 1 255 1 2 1 2 2 2 2 2
2 3 1 1 2 255 2 2 3 3 8 11 12 15 15 39
4 2 1 2 255 1 3 3 3 4 4 6 20 20 17 2
2 2 2 255 2 2 1 3 7 38 38 28 28 6 2 2
2 255 2 1 3 3 3 3 3 4 7 6 3 1 1 1
255 1 2 7 12 12 22 13 9 9 4 2 2 1 255 1
1 1 3 6 8 8 6 3 3 2 2 1 1 255 2 2
2 3 4 8 9 8 7 6 2 2 2 2 255 2 2 12
12 160 175 165 165 136 22 1 1 1 255 1 1 2 2 56
82 110 105 94 93 20 3 1 1 255 1 1 1 1 2 8
12 15 7 3 3 1 1 255 1 2 2 2 3 4 4 4
3 3 2 2 1 1 255 1 1 1 1 2 2 1 3 3
2 1 1 1 1 255 0 0 0 1 1 2 2 2 1 1
0 2 2 255 2 1 1 1 1 4 0 1 1 1 2 2
2 2 255 2 1 1 3 3 4 4 4 4 4 4 3 2
255 2 2 1 1 1 1 1 1 1 1 2 1 2 3 3
2 1 2 2 2 2 1 1 1 1 1 3 2 2 2 2
3 2 2 2 2 255 2 2 2 2 2 3 4 11 11 1
2 1 2 2 255 1 1 1 1 1 2 2 2 2 2 2
2 1 255 1 1 1 1 1 2 2 2 2 2 2 3 2
2 255 1 1 1 2 3 3 3 3 3 3 2 2 1 1
255 1 2 2 2 3 2 4 4 4 3 3 2 1 255 1
0 0 0 1 1 1 2 1 1 1 2 1 1 255 2 2
2 2 2 14 8 8 6 6 2 1 1 255 2 2 2 1
1 2 3 3 2 2 2 2 1 2 255 2 2 3 2 2
3 3 3 3 2 4 3 3 3 255 3 2 1 2 1 1
1 2 1 1 2 2 3 2 255 2 2 2 2 3 3 3
0 3 1 3 2 2 255 2 1 1 1 2 2 2 1 2
2 2 0 0 1 255 1 2 1 2 1 2 2 2 2 1
1 1 2 255 3 2 1 3 3 8 9 12 7 4 3 3
1 1 255 2 1 2 2 2 3 4 6 6 3 2 2 2
1 255 1 1 1 1 1 3 3 3 3 2 2 2 2 255
2 3 3 3 3 3 2 2 2 2 1 1 1 1 255 1
1 1 7 8 14 13 9 4 2 2 2 1 255 1 1 1
1 3 4 6 3 2 1 2 0 0 1 255 2 1 1 2
2 4 6 6 2 2 2 2 2 2 255 2 2 7 7 7
23 84 84 12 2 1 1 1 255 1 1 2 2 3 72 100
93 80 20 3 2 1 1 255 1 1 1 1 2 3 3 7
3 3 2 1 2 255 2 1 0 0 0 1 4 4 4 2
2 1 1 1 255 1 1 1 1 0 1 1 2 3 3 2
2 2 1 255 0 0 0 1 1 1 2 2 3 3 3 2
2 255 2 1 1 1 1 3 0 0 0 1 1 1 2 1
255 1 1 1 2 3 2 2 2 3 3 3 3 1 255 2
2 1 1 2 2 2 2 2 1 1 1 3 3 3 2 2
2 2 2 2 1 1 1 1 1 1 1 2 1 1 2 2
2 2 2 255 2 2 2 2 1 0 1 1 2 1 2 2
2 2 255 1 1 1 1 1 1 1 2 2 2 2 2 2
255 1 1 1 1 1 1 0 0 0 2 2 2 2 2 255
1 1 1 2 2 3 2 2 2 2 1 2 1 1 255 1
2 2 2 1 1 1 1 1 2 1 2 2 255 1 1 0
0 1 1 1 1 1 2 1 1 1 1 255 3 2 2 2
1 1 1 1 1 2 2 1 1 255 1 1 1 1 1 1
2 3 2 2 1 1 1 2 255 3 3 3 2 2 2 3
3 3 2 2 2 3 3 255 3 2 1 1 1 1 1 2
1 2 2 2 2 2 255 1 2 2 2 2 2 3 1 1
1 2 1 2 255 1 1 1 1 2 3 1 1 2 2 2
1 1 1 255 1 1 2 2 2 2 2 2 1 1 1 1
3 255 3 1 1 2 3 3 3 4 3 3 3 3 1 1
255 2 2 2 2 2 2 2 3 3 3 2 2 1 1 255
1 1 1 0 0 1 1 1 3 1 2 2 2 255 2 3
3 3 2 2 1 1 1 1 1 1 1 1 255 1 0 1
1 3 3 9 4 4 2 2 2 2 255 1 1 1 0 2
2 3 2 2 1 1 0 0 0 255 2 1 2 2 2 3
4 3 2 2 2 2 2 1 255 0 2 2 2 2 3 4
4 2 1 1 1 2 255 1 1 2 2 2 2 4 6 4
3 2 2 2 1 255 1 1 0 1 2 2 2 2 1 2
1 2 1 255 0 0 0 0 0 0 3 3 3 3 2 1
2 2 255 1 1 1 1 0 1 1 1 1 2 2 1 2
1 255 1 2 0 1 1 2 2 2 2 3 3 3 1 255
1 1 1 2 1 1 0 0 0 2 2 3 3 3 255 1
1 1 1 1 2 2 2 3 3 3 3 2 255 1 1 1
1 2 2 2 2 3 2 1 1 3 3 3 2 1 2 2
2 1 1 0 1 1 1 1 1 1 1 1 1 1 2 1
1 255 2 2 2 2 0 0 1 1 2 1 2 2 2 1
255 1 1 1 1 1 1 1 1 1 1 1 1 2 255 1
1 2 2 1 1 0 0 0 0 1 1 2 2 255 1 1
1 2 1 1 1 1 1 1 1 1 1 1 255 2 2 2
2 1 1 1 1 1 2 1 2 2 255 2 1 0 0 1
1 1 1 2 2 2 2 2 2 255 2 2 2 1 1 0
0 0 1 1 3 1 1 255 1 1 1 1 1 1 2 2
2 1 1 1 2 2 255 2 1 1 1 1 1 2 2 2
2 3 2 3 3 255 3 2 1 2 1 1 1 2 2 2
2 2 2 1 255 0 1 1 1 1 1 2 1 1 1 1
1 1 255 1 1 1 2 2 3 1 1 2 2 2 1 1
1 255 1 1 3 2 1 1 2 2 1 1 1 2 3 255
2 2 1 2 1 2 2 2 2 2 2 1 1 1 255 2
1 2 2 2 2 2 4 2 2 2 1 1 1 255 1 1
1 1 0 0 1 1 1 1 2 1 1 255 2 3 2 2
2 2 1 1 1 1 1 1 1 2 255 1 1 1 1 1
3 3 3 3 2 1 1 0 255 1 1 1 0 1 1 3
2 2 1 1 0 0 1 255 1 1 1 1 2 2 2 2
2 2 2 1 1 1 255 0 0 2 2 1 1 1 1 1
1 2 2 2 255 2 2 2 2 2 2 2 2 1 1 1
2 1 2 255 1 1 0 1 1 1 0 1 1 1 1 1
1 255 1 1 0 0 0 0 1 3 3 2 1 1 2 3
255 2 2 1 1 1 2 1 1 0 2 2 2 2 1 255
1 2 1 1 0 1 1 2 2 3 2 1 1 255 2 2
2 2 1 1 1 1 1 2 2 2 2 1 255 1 2 2
1 2 1 3 1 1 2 3 2 2 255 2 1 2 2 3
3 3 3 3 2 1 1 1 3 3 2 2 2 2 255 255
255 255 255 255 255 255 255 255 255 255 255 255 255 255 255 255
255 255 255 255 255 255 255 255 255 255 255 255 255 255 255 255
255 255 255 255 255 255 255 255 255 255 255 255 255 255 255 255
255 255 255 255 255 255 255 255 255 255 255 255 255 255 255 255
255 255 255 255 255 255 255 255 255 255 255 255 255 255 255 255
255 255 255 255 255 255 255 255 255 255 255 255 255 255 255 255
255 255 255 255 255 255 255 255 255 255 255 255 255 255 255 255
255 255 255 255 255 255 255 255 255 255 255 255 255 255 255 255
255 255 255 255 255 255 255 255 255 255 255 255 255 255 255 255
255 255 255 255 255 255 255 255 255 255 255 255 255 255 255 255
255 255 255 255 255 255 255 255 255 255 255 255 255 255 255 255
255 255 255 255 255 255 255 255 255 255 255 255 255 255 255 255
255 255 255 255 255 255 255 255 255 255 255 255 255 255 255 255
255 255 255 255 255 255 255 255 255 255 255 255 255 255 255 255
255 255 255 255 255 255 255 255 255 255 255 255 255 255 255 255
255 255 255 255 255 255 255 255 255 255 255 255 255 255 255 255
255 255 255 255 255 255 255 255 255 255 255 255 255 255 255 255
255 255 255 255 255 255 255 255 255 255 255 255 255 255 255 255
255 255 255 255 255 255 255 255 255 255 255 255 255 255 255 255
255 255 255 255 255 255 255 255 255 255 255 255 255 255 255 255
255 255 255 255 255 255 255 255 255 255 255 255 255 255 255 255
255 255 255 255 255 255 255 255 255 255 255 255 255 255 255 255
255 255 255 255 255 255 255 255 255 255 255 255 255 255 255 255
255 255 255 255 255 255 255 255 255 255 255 255 255 255 255 255
255 255 255 255 255 255 255 255 255 255 255 255 255 255 255 255
255 255 255 255 255 255 255 255 255 255 255 255 255 255 255 255
255 255 255 255 255 255 255 255 255 255 255 255 255 255 255 255
255 255 255 255 255 255 255 255 255 255 255 255 1 1 1 0
1 1 1 1 1 1 1 0 0 0 1 1 2 255 2 2
1 1 1 1 1 1 2 3 3 1 1 1 255 1 1 1
0 0 0 1 1 2 1 1 0 1 255 1 0 2 2 4
3 3 2 3 1 1 0 0 0 255 1 1 2 2 1 1
1 1 1 1 1 1 0 1 255 2 2 2 1 1 1 0
0 1 1 1 1 1 255 2 1 2 2 2 1 1 1 2
2 2 1 1 1 255 1 2 1 1 0 0 0 1 1 1
1 1 1 255 1 1 1 1 1 2 1 1 1 1 1 2
2 2 255 2 1 0 0 1 1 1 1 1 2 2 1 2
2 255 1 1 1 3 2 2 1 2 1 1 1 2 2 1
255 1 1 1 1 1 0 2 0 1 1 1 1 2 255 2
2 1 1 1 1 1 1 1 2 2 2 2 2 255 1 1
1 2 2 1 1 2 1 1 1 2 1 255 1 2 2 2
1 1 2 2 2 2 1 1 1 1 255 1 1 1 3 3
3 4 4 4 2 1 1 1 1 255 1 2 1 1 1 0
0 1 2 2 3 2 1 255 1 1 1 2 2 1 1 1
2 1 2 1 1 1 255 1 1 1 1 1 1 3 3 3
2 1 1 1 255 1 1 0 1 1 2 2 2 2 2 1
1 1 1 255 1 1 1 2 2 1 2 2 2 2 1 1
0 1 255 1 1 1 1 1 2 2 2 0 0 2 1 1
255 1 2 2 2 2 1 0 0 0 0 1 0 1 1 255
1 1 1 1 2 1 0 0 1 1 1 1 1 255 2 1
2 1 2 1 2 2 2 2 2 1 0 1 255 2 2 1
1 1 3 1 0 0 1 2 2 1 1 255 1 1 1 1
0 0 1 2 1 1 1 2 2 255 2 2 1 0 0 1
1 1 1 1 1 1 1 1 255 1 2 2 2 2 2 1
0 1 2 1 1 1 255 2 2 2 2 3 3 3 1 1
2 2 1 2 2 2 1 2 2 2 0 0 1 1 1 0
1 1 1 1 1 1 1 1 1 1 2 255 2 1 1 1
1 1 1 1 1 1 1 1 1 1 255 2 2 1 1 0
0 1 2 2 1 0 0 1 255 1 1 2 2 2 2 3
3 3 1 1 1 1 0 255 1 1 2 2 2 2 1 1
1 1 1 1 1 1 255 2 2 2 1 1 1 2 0 1
0 1 1 1 255 2 1 1 1 1 0 0 1 1 1 1
1 1 1 255 1 2 2 2 1 1 1 2 2 2 1 1
2 255 2 1 1 1 1 1 1 2 2 3 1 3 2 2
255 1 1 1 1 1 1 1 1 1 1 1 1 1 1 255
1 3 3 3 1 2 1 2 1 1 1 1 2 1 255 1
1 1 1 2 1 2 0 1 1 2 2 2 255 2 2 1
1 1 1 1 1 1 1 2 2 2 1 255 1 2 1 2
2 1 1 1 1 2 2 2 1 255 1 2 2 2 1 1
1 2 2 2 1 1 1 1 255 1 2 8 8 8 14 18
18 8 4 2 2 2 2 255 2 2 1 1 0 1 0 1
2 3 3 3 1 255 1 1 1 1 1 1 2 1 1 1
1 1 1 1 255 1 2 2 2 2 2 3 3 3 1 1
1 1 255 1 1 1 1 1 1 1 2 3 2 1 1 1
1 255 1 2 2 2 2 1 2 3 3 3 0 0 0 1
255 1 1 1 1 0 1 1 1 0 0 1 1 1 255 1
2 2 2 1 1 1 0 2 0 1 0 0 1 255 3 2
3 2 2 2 1 1 1 1 1 1 1 255 1 1 2 1
2 1 2 2 2 2 2 1 0 1 255 1 1 1 1 1
3 3 1 0 1 1 1 1 1 255 1 2 2 2 2 2
1 2 1 1 1 3 2 255 1 1 0 0 0 0 1 1
0 0 1 1 2 2 255 3 3 1 1 1 1 1 2 2
2 1 0 1 255 3 2 2 2 3 3 2 1 1 1 2
1 2 2 2 2 2 3 3 0 1 1 1 1 0 1 1
2 2 1 1 1 1 1 1 2 255 2 2 0 0 0 0
0 1 1 1 1 0 0 1 255 1 2 2 2 1 1 2
2 2 0 0 1 1 255 0 0 1 1 2 2 2 2 3
2 1 1 1 1 255 1 1 2 2 2 2 3 2 1 1
1 1 1 1 255 2 2 1 1 0 2 2 2 2 1 1
1 2 255 2 1 1 1 1 1 1 1 1 2 1 1 1
1 255 2 1 2 2 2 1 1 1 2 2 1 1 1 255
2 2 1 1 0 1 1 1 1 2 1 2 1 1 255 2
1 1 1 1 1 1 1 2 1 1 1 1 1 255 1 3
1 1 1 3 3 2 2 2 1 1 1 1 255 1 1 1
1 2 2 2 2 2 2 2 2 2 255 2 1 1 1 1
1 1 1 2 2 3 2 1 1 255 2 2 2 2 2 2
2 2 2 2 2 2 1 255 1 1 2 2 3 3 3 3
2 2 1 1 1 1 255 1 3 12 13 18 23 39 39 39
8 3 2 2 1 255 0 1 1 1 3 3 3 3 3 3
3 2 0 255 1 1 1 1 1 1 1 2 2 2 2 2
1 1 255 2 2 2 2 3 15 15 15 3 1 1 1 1
255 1 1 1 1 2 2 4 4 4 3 2 1 1 1 255
2 2 2 2 2 2 11 13 11 4 1 0 0 1 255 1
1 1 2 2 2 1 1 0 0 2 2 2 255 1 1 2
1 1 1 2 2 2 0 0 0 1 1 255 3 4 3 1
2 2 2 2 1 2 1 1 0 255 1 1 2 2 2 2
3 2 2 2 2 1 1 1 255 2 1 1 1 1 7 7
7 7 2 1 1 1 1 255 2 2 2 2 2 2 1 1
1 1 1 3 3 255 1 1 2 0 0 1 2 2 1 1
3 3 3 3 255 3 1 1 1 1 1 1 2 2 4 1
0 1 255 3 2 2 2 3 2 2 1 1 1 1 1 1
1 2 2 2 2 2 0 1 1 1 0 0 1 3 3 4
12 3 1 1 1 1 1 255 2 2 2 1 0 1 1 1
1 0 1 0 1 1 255 1 2 2 2 2 3 20 15 3
1 1 1 1 255 0 0 1 1 1 1 2 3 3 2 2
1 1 1 255 1 1 2 2 3 6 8 8 3 2 1 1
1 2 255 2 1 1 1 3 3 3 3 2 2 2 2 2
255 1 1 1 1 1 1 1 1 1 2 2 2 2 2 255
1 1 2 2 2 1 1 1 2 1 1 1 2 255 2 2
1 1 1 1 1 2 2 2 1 2 1 1 255 1 1 2
2 2 2 3 3 2 1 1 1 1 2 255 2 3 3 3
11 33 35 41 41 2 2 1 2 1 255 1 1 1 1 2
2 2 2 3 3 3 1 1 255 2 2 1 1 1 1 8
3 19 3 3 3 1 1 255 0 2 2 2 1 1 2 3
3 2 2 2 2 255 1 1 2 2 3 2 3 3 4 2
2 1 1 1 255 6 12 12 13 185 255 255 255 255 51 7
3 3 2 255 0 1 1 3 3 4 4 4 7 3 3 1
1 255 1 2 1 1 1 2 2 3 3 3 2 2 2 1
255 2 2 1 2 94 107 107 107 60 4 2 2 2 255 1
1 1 1 1 66 139 36 34 18 2 1 1 1 255 2 3
3 4 26 39 33 29 24 13 1 0 0 1 255 1 1 2
2 2 2 2 3 1 2 2 2 1 255 0 0 0 1 1
2 2 2 2 2 1 1 1 1 255 3 4 2 2 3 4
4 4 4 3 2 1 0 255 1 1 1 1 2 4 4 4
4 2 2 1 1 1 255 0 0 1 1 6 9 8 9 8
8 2 2 2 2 255 2 2 2 2 2 3 2 2 2 2
1 2 2 255 1 2 2 2 3 2 3 3 4 4 3 3
3 3 255 3 1 1 1 1 1 2 3 4 6 2 0 1
255 2 1 1 1 1 2 3 3 2 1 2 1 1 2 2
2 2 2 2 1 1 1 1 1 1 2 3 4 12 15 12
6 3 1 1 1 255 2 2 1 1 1 1 1 1 1 0
1 1 3 1 255 1 1 1 2 3 13 34 41 24 3 1
1 1 255 0 0 1 1 1 2 2 3 6 6 2 2 1
1 255 1 1 2 2 4 8 12 14 12 12 1 1 1 2
255 2 1 2 2 3 3 3 3 3 3 2 2 2 255 1
1 1 1 1 1 1 1 1 3 2 2 2 2 255 1 0
1 1 1 0 1 1 1 1 1 1 1 255 2 2 2 1
1 1 1 1 1 1 1 2 1 1 255 2 2 2 2 2
4 4 4 1 1 1 1 1 2 255 2 3 3 8 74 80
85 85 85 41 4 2 2 2 255 1 1 2 3 3 4 8
3 3 2 1 1 0 255 1 2 2 3 3 2 8 8 20
12 12 3 2 1 255 2 3 2 2 2 2 2 2 2 0
1 2 2 255 2 2 2 3 3 7 23 33 31 12 3 2
0 1 255 9 9 13 185 255 255 255 255 255 255 51 3 3
3 255 0 1 2 4 6 6 19 7 8 6 1 1 1 255
0 2 1 2 2 12 7 7 7 3 2 2 2 2 255 2
2 2 109 167 134 152 152 131 87 26 4 2 255 1 1 1
1 166 166 161 139 83 42 18 1 1 2 255 2 3 6 31
50 68 50 39 22 17 3 1 0 2 255 2 1 2 3 3
3 6 6 1 2 2 2 0 255 0 0 0 1 3 3 3
3 2 6 3 2 2 1 255 2 2 2 2 13 15 15 15
14 9 3 1 0 255 0 1 1 1 3 4 4 6 6 3
2 0 0 0 255 0 2 2 4 8 11 11 11 9 11 4
2 2 2 255 2 2 1 1 3 3 3 2 2 2 2 2
2 255 1 1 2 3 3 8 22 22 24 15 4 4 1 3
255 3 1 2 2 3 3 4 3 3 6 6 1 1 255 2
1 1 1 1 4 4 3 2 1 2 2 1 2 2 2 2
3 3 1 1 1 1 1 1 2 4 18 23 23 20 19 12
2 2 1 255 2 2 1 2 2 1 1 0 1 0 1 1
2 2 255 1 1 1 2 7 23 30 34 24 15 3 2 2
255 1 1 3 2 2 2 3 4 6 6 2 2 2 1 255
1 1 1 2 6 6 7 11 12 12 3 1 1 2 255 2
2 2 3 3 3 2 3 3 3 3 2 1 255 1 1 2
1 1 1 1 1 2 3 1 1 2 1 255 0 0 1 0
0 0 1 1 1 1 0 1 1 255 1 2 2 1 1 1
1 2 1 1 1 2 2 2 255 1 1 2 2 2 3 3
3 1 2 1 1 1 2 255 2 2 3 62 76 88 85 85
85 69 39 3 2 2 255 2 2 3 6 11 11 8 8 8
3 1 1 1 255 2 2 2 7 3 8 3 9 22 12 8
3 1 0 255 1 2 1 1 1 1 2 2 0 0 1 2
2 255 2 2 2 3 23 30 33 36 33 19 11 3 1 2
255 9 9 105 255 255 255 255 255 255 255 255 7 3 3 255
2 2 2 6 6 7 12 9 8 3 1 1 1 255 1 2
2 2 7 15 12 7 6 6 6 2 2 2 255 2 3 109
131 185 136 152 136 125 105 44 4 4 255 1 1 2 166 218
190 190 144 104 85 66 6 1 1 255 2 9 30 34 35 50
56 50 56 35 22 1 0 1 255 2 2 2 3 8 9 8
7 4 4 3 2 0 255 3 3 3 3 3 3 3 4 8
12 8 4 2 1 255 1 1 2 3 24 30 31 31 31 28
6 2 1 255 1 1 1 1 1 3 3 6 6 6 3 1
1 1 255 1 2 4 7 8 13 13 13 12 11 9 3 2
1 255 2 2 2 2 4 4 4 3 3 1 2 2 2 255
1 1 1 3 3 33 60 35 29 17 11 4 1 3 255 3
1 2 3 4 6 4 3 3 3 2 1 1 255 2 1 2
1 2 3 3 3 1 1 1 2 2 2 1 2 2 3 3
0 0 1 1 1 1 2 20 29 29 28 28 20 14 4 1
1 255 1 1 1 1 1 1 0 0 0 0 2 2 2 2
255 1 2 2 7 23 66 49 49 49 24 3 1 1 255 1
1 1 1 2 2 3 4 7 6 6 4 3 2 255 0 0
1 3 6 6 9 11 11 12 8 2 1 1 255 2 3 3
3 3 3 2 2 3 3 3 2 1 255 1 2 2 1 1
2 2 1 1 1 0 0 1 1 255 2 2 2 1 1 0
0 1 1 1 0 1 1 255 1 2 1 1 0 0 1 2
1 2 1 2 2 2 255 1 1 2 2 2 4 6 4 2
2 2 1 1 2 255 1 1 17 76 96 116 116 82 69 61
39 4 3 2 255 1 2 3 6 11 7 8 8 8 6 1
1 1 255 1 3 3 22 22 6 2 2 3 12 8 3 2
1 255 2 3 1 1 1 2 1 0 0 0 2 2 2 255
2 2 3 4 30 30 33 33 33 11 11 3 1 1 255 3
7 205 255 255 255 255 255 255 255 255 11 3 3 255 2 2
6 12 12 12 12 9 9 6 1 1 1 255 0 1 2 3
7 19 15 7 6 6 6 2 2 2 255 2 4 109 131 166
134 134 131 105 125 105 9 3 255 1 3 3 171 218 191 190
159 121 107 101 20 2 1 255 2 9 29 31 34 29 29 35
52 74 74 6 1 1 255 2 2 2 6 9 20 7 7 6
6 4 3 1 255 1 2 3 2 2 2 2 4 12 14 12
4 1 1 255 2 2 2 4 24 29 20 30 30 14 9 2
1 255 1 1 1 1 1 3 3 3 6 6 3 2 1 1
255 2 3 6 8 8 19 22 19 13 11 8 3 2 1 255
2 2 2 2 4 7 4 3 3 1 2 2 2 255 2 1
1 2 4 40 66 47 35 29 11 4 3 3 255 2 1 1
3 6 7 6 3 4 4 4 2 2 255 2 2 2 2 2
2 2 1 1 1 0 2 2 2 2 2 1 1 2 1 0
1 1 1 1 3 29 33 29 23 20 17 14 6 0 1 255
1 1 1 2 1 1 0 0 1 1 2 2 2 2 255 1
1 2 7 30 69 45 45 45 26 3 1 1 255 2 1 1
1 2 2 4 4 4 3 3 3 3 3 255 1 1 1 3
7 8 8 9 9 11 6 2 2 1 255 1 3 3 3 2
2 2 2 2 2 2 2 3 255 1 2 1 1 1 1 1
1 1 1 1 1 1 1 255 2 3 3 2 0 1 2 1
0 1 0 1 1 255 1 1 1 1 1 2 2 2 1 1
1 2 2 2 255 1 1 2 2 2 3 9 9 7 3 2
2 2 2 255 1 1 17 85 96 116 118 82 66 53 53 4
3 3 255 2 2 3 6 7 7 7 7 6 4 3 2 2
255 1 1 3 4 6 6 2 2 2 8 4 4 2 1 255
1 1 1 1 6 2 2 0 0 1 2 2 2 255 2 2
2 2 30 30 30 29 11 8 6 1 1 1 255 2 39 205
255 255 255 255 255 255 255 255 11 3 2 255 2 2 6 7
7 8 8 9 9 4 3 1 1 255 1 1 2 6 12 19
9 6 6 6 12 2 2 2 255 1 4 91 131 166 136 136
104 105 131 105 3 2 255 3 3 3 160 208 191 187 164 159
170 104 50 2 1 255 3 9 29 31 29 23 23 35 35 35
23 6 1 1 255 1 2 6 8 9 20 8 6 6 6 6
3 1 255 0 2 3 3 2 2 2 4 6 12 4 3 2
1 255 1 2 2 7 15 29 25 31 31 22 11 2 1 255
1 1 1 2 1 1 1 3 3 3 2 2 2 1 255 2
3 6 8 8 11 13 13 11 9 8 3 2 1 255 1 2
2 3 4 4 6 3 3 1 1 1 2 255 2 1 1 1
11 19 47 42 34 25 7 4 2 1 255 2 1 1 4 6
6 6 3 6 4 3 2 1 255 1 2 3 3 2 1 1
1 1 2 1 2 2 3 2 1 1 2 2 1 1 2 1
0 0 3 4 9 20 20 20 17 9 2 0 1 255 1 1
1 1 0 0 0 0 2 2 2 2 2 2 255 1 1 2
7 15 66 56 66 56 26 1 1 1 255 3 1 1 1 1
2 3 3 3 3 3 3 2 2 255 2 1 2 3 6 8
9 11 9 11 4 2 2 2 255 2 3 3 3 2 2 2
2 2 2 2 2 2 255 1 2 2 2 2 1 1 1 1
1 1 1 1 1 255 2 3 3 1 0 1 0 1 1 1
1 1 1 255 1 1 1 1 1 2 2 2 1 1 1 2
2 1 255 1 2 2 2 2 2 6 9 8 7 3 2 2
2 255 2 2 9 85 118 144 118 84 66 53 17 4 3 1
255 1 1 3 4 6 8 8 8 8 6 3 3 3 255 1
1 3 4 17 6 3 3 2 9 4 3 2 2 255 2 2
2 3 6 2 1 0 1 1 2 1 2 255 2 2 1 1
1 3 22 8 8 6 2 1 1 1 255 3 22 132 255 255
255 255 255 255 255 255 11 3 2 255 2 2 6 12 8 9
8 8 7 4 2 2 2 255 1 1 2 3 9 19 8 6
6 6 3 2 2 2 255 1 1 76 126 138 134 138 134 155
149 31 2 1 255 2 2 2 99 171 171 187 187 193 191 170
50 2 1 255 3 3 24 31 39 34 24 34 29 29 11 4
1 1 255 1 2 3 6 6 8 8 9 11 9 8 2 1
255 0 1 2 2 1 2 2 2 4 3 2 2 1 1 255
1 2 3 7 15 26 25 26 24 22 11 3 2 255 2 2
2 2 1 2 3 3 2 1 2 2 2 1 255 2 3 3
8 9 11 11 11 9 11 11 4 3 3 255 1 1 1 2
2 4 4 3 3 3 1 1 2 255 2 2 1 1 2 11
19 19 25 7 6 3 2 1 255 3 2 2 3 6 6 6
6 8 7 3 2 2 255 1 2 3 3 2 1 1 3 3
3 1 2 2 3 2 2 2 2 3 1 2 2 1 1 1
3 4 8 20 20 17 13 7 3 2 1 255 1 2 2 2
1 0 0 0 1 1 2 2 2 2 255 1 0 1 4 7
18 36 36 26 12 3 1 1 255 2 1 1 1 1 2 3
3 3 3 3 2 2 2 255 2 1 2 4 7 8 7 6
6 6 4 2 1 1 255 2 2 3 2 2 1 2 2 1
1 1 2 2 255 1 1 1 2 2 2 2 1 2 1 1
1 1 1 255 1 3 1 0 0 0 0 1 1 1 1 1
1 255 1 1 1 1 2 2 1 1 1 1 1 1 1 1
255 1 2 2 2 2 2 2 2 7 7 3 2 2 2 255
1 1 3 13 90 144 90 66 57 45 3 2 2 1 255 1
2 3 3 6 12 12 8 4 3 3 3 3 255 1 1 3
3 3 3 4 9 4 8 3 3 2 2 255 1 1 1 3
4 2 1 1 1 1 1 1 1 255 1 1 1 1 1 1
7 7 8 2 2 1 1 1 255 2 6 18 255 255 255 255
255 255 255 255 11 3 3 255 3 2 2 3 6 6 6 4
4 3 2 2 3 255 2 1 2 2 3 6 6 8 9 6
3 2 2 2 255 2 1 4 76 126 109 138 171 171 122 22
2 1 255 2 2 2 76 100 111 164 170 170 172 148 4 2
2 255 3 2 2 31 53 39 39 35 28 20 8 1 1 1
255 1 1 3 3 4 4 6 6 6 6 2 1 1 255 1
1 2 2 2 2 2 2 2 2 2 2 2 2 255 1 2
3 4 15 26 31 31 24 11 6 3 1 255 2 2 2 2
1 1 2 2 2 1 2 2 2 1 255 2 2 2 3 8
9 9 9 7 7 6 3 3 1 255 1 1 1 1 1 2
3 2 3 3 3 1 1 255 1 1 1 1 3 7 11 19
6 6 3 2 2 1 255 2 2 2 2 4 4 4 6 6
6 2 2 1 255 1 2 3 3 3 4 6 4 3 3 2
2 2 2 2 2 2 3 4 1 2 1 1 1 1 2 4
4 8 20 20 28 19 3 2 2 255 1 2 2 2 2 2
0 0 0 2 2 2 2 1 255 0 1 1 2 4 6 18
18 9 6 3 2 2 255 2 1 1 1 1 1 2 3 3
3 2 2 1 1 255 2 1 3 3 4 7 9 9 6 4
4 2 1 1 255 2 2 3 2 2 2 2 2 1 3 2
3 1 255 1 1 2 2 2 2 2 2 2 1 1 1 2
1 255 1 2 1 2 1 1 1 1 1 1 1 1 1 255
1 1 1 1 2 2 1 1 2 1 1 1 1 1 255 1
2 1 1 1 2 2 2 2 2 2 1 1 1 255 1 1
2 6 13 66 57 45 26 3 2 2 1 1 255 1 2 2
2 3 12 12 3 4 3 3 3 3 255 1 1 3 3 4
7 34 19 4 2 2 2 2 2 255 2 1 1 1 1 1
1 1 6 3 1 1 1 255 1 1 1 1 1 1 3 3
3 2 2 2 2 1 255 2 3 3 15 255 255 255 255 255
255 15 4 2 2 255 2 1 1 2 3 4 4 4 2 1
1 1 1 255 1 1 2 2 2 3 2 3 3 3 3 1
1 3 255 3 3 4 9 36 55 87 122 122 31 2 2 1
255 1 1 2 3 76 100 100 149 149 148 4 2 2 1 255
3 2 2 2 35 39 39 34 25 8 3 1 1 1 255 1
1 1 3 3 4 6 6 3 2 1 1 1 255 1 1 1
2 1 2 2 2 2 2 2 2 2 1 255 1 2 3 3
3 18 26 26 4 3 3 3 2 255 2 2 2 1 1 1
2 2 2 1 1 1 1 1 255 2 2 2 2 2 9 8
8 6 6 3 1 1 1 255 1 1 1 1 1 1 2 2
2 2 2 2 1 255 1 3 2 2 3 3 4 6 6 3
2 2 2 2 255 2 2 1 1 2 4 4 6 3 3 2
1 1 255 1 1 2 1 1 4 6 4 3 2 2 2 2
1 2 2 2 2 2 1 1 1 2 1 1 1 1 1 7
8 8 13 4 2 2 2 255 1 1 2 2 2 2 2 1
1 2 2 2 2 2 255 1 1 1 1 1 2 2 4 2
3 2 1 1 255 1 1 1 1 1 1 1 2 2 2 2
1 1 1 255 1 1 2 3 4 6 6 6 4 4 2 1
1 1 255 1 1 2 3 3 2 2 2 1 2 1 3 1
255 1 1 1 1 2 2 2 3 3 2 2 2 2 2 255
1 1 1 2 1 1 1 1 1 1 2 1 1 255 1 2
2 2 1 2 2 2 2 1 1 0 1 0 255 1 2 2
1 1 1 1 1 2 2 2 2 1 0 255 1 1 1 3
3 11 11 11 3 1 1 1 1 1 255 1 1 1 1 1
0 1 1 2 1 3 1 2 255 1 1 2 1 1 2 4
3 1 1 1 2 2 2 255 0 1 1 1 1 1 0 1
2 2 1 1 0 255 1 1 1 1 1 1 1 3 2 2
2 3 3 1 255 1 2 3 9 18 125 125 158 116 22 2
1 1 1 255 2 2 1 1 3 3 3 1 0 1 1 1
1 255 1 0 1 1 2 2 2 2 2 2 2 1 1 1
255 4 3 3 4 7 14 51 51 14 2 1 1 1 255 1
1 1 1 1 4 45 68 68 4 3 2 2 1 255 1 1
2 2 2 6 35 20 6 1 0 0 0 2 255 2 1 1
2 3 3 3 2 2 1 1 0 1 255 1 1 1 2 2
2 2 1 1 1 2 2 1 1 255 1 1 1 2 2 2
2 2 2 2 2 2 2 255 2 2 2 1 1 0 1 1
3 1 1 1 1 1 255 1 1 1 1 1 3 3 3 3
2 2 1 1 1 255 1 2 2 2 1 1 1 1 2 2
1 1 0 255 1 2 2 2 2 3 3 3 3 2 2 1
2 1 255 1 1 0 0 2 2 3 3 2 2 2 2 1
255 2 1 1 1 1 4 4 3 2 1 1 2 2 2 2
1 1 1 2 2 2 2 2 2 1 1 1 1 1 1 1
1 1 2 2 2 255 0 0 1 2 2 2 2 2 2 2
2 3 2 2 255 1 2 2 1 1 1 1 1 1 2 2
1 2 255 1 1 1 1 1 1 2 2 2 1 1 1 1
1 255 2 1 2 2 2 2 3 3 3 3 1 2 1 1
255 1 1 2 3 3 2 1 1 1 2 1 1 1 255 2
2 1 1 1 2 1 2 1 2 2 2 2 2 255 1 1
1 1 1 1 1 1 1 1 2 2 1 255 2 2 1 1
1 2 2 2 2 1 1 1 1 1 255 2 3 3 1 1
3 3 2 0 2 1 1 1 0 255 1 1 1 3 2 3
3 3 1 1 1 1 1 1 255 1 1 1 2 1 0 0
1 1 1 1 1 2 255 2 1 1 1 2 2 2 2 1
1 1 2 2 2 255 3 2 3 1 1 1 0 2 2 3
1 0 0 255 0 0 1 1 1 1 2 2 2 2 3 3
3 1 255 1 2 3 3 3 15 8 84 8 2 2 2 1
1 255 2 2 2 3 3 3 1 0 0 1 1 1 1 255
1 0 1 1 1 1 2 2 2 2 1 1 1 1 255 2
2 3 3 3 2 2 2 1 1 1 1 1 255 1 1 1
1 1 1 3 3 3 3 1 1 1 1 255 1 1 1 1
2 2 3 3 3 1 1 2 2 3 255 3 1 1 1 1
2 2 2 1 1 1 1 1 255 1 2 2 2 1 1 1
2 2 2 1 1 1 1 255 1 1 1 2 2 2 2 2
2 1 1 2 2 255 1 1 1 1 1 0 1 1 1 1
2 1 1 1 255 1 1 1 1 1 2 3 3 2 1 1
1 1 1 255 1 1 1 1 1 1 2 1 1 1 1 1
1 255 1 3 2 2 1 1 2 2 2 2 2 1 1 1
255 1 1 1 1 2 2 2 2 2 2 2 2 2 255 3
1 1 1 1 3 3 3 3 1 1 0 1 1 1 1 1
1 1 2 2 2 2 2 1 1 1 1 1 1 1 1 1
1 1 1 255 0 0 0 2 2 2 1 1 1 2 2 2
2 2 255 2 2 2 1 1 2 1 2 1 1 1 1 2
255 1 1 1 1 1 1 1 2 2 1 1 1 1 1 255
1 1 1 1 2 1 2 2 2 1 1 1 1 1 255 1
1 1 1 2 2 1 1 1 2 1 1 2 255 2 2 1
1 1 1 1 1 1 2 2 2 2 2 255 2 1 1 1
1 2 1 0 1 1 2 0 1 255 2 2 1 1 1 2
2 1 1 1 2 2 1 1 255 2 3 3 1 1 3 3
1 0 0 0 1 1 1 255 1 2 2 2 1 3 2 3
1 1 1 1 1 3 255 1 1 1 2 2 1 1 1 1
1 3 2 2 255 3 1 1 1 2 2 2 2 1 1 1
2 2 2 255 2 2 3 2 0 0 0 2 1 1 0 0
0 255 0 0 1 2 2 2 1 2 2 2 2 3 2 1
255 1 2 3 3 3 1 1 2 2 1 1 2 2 1 255
1 2 1 3 1 1 1 1 1 1 1 1 1 255 1 0
0 0 1 1 2 2 1 1 1 1 2 2 255 1 2 2
1 1 1 1 1 1 1 1 0 1 255 1 1 1 1 1
1 1 2 1 3 1 1 1 1 255 1 1 1 0 0 1
3 3 1 1 2 2 2 2 255 2 1 1 0 1 1 1
1 1 1 1 1 1 255 1 1 1 1 1 1 1 1 1
2 1 1 1 1 255 2 1 1 1 2 2 2 1 1 1
0 1 0 255 1 1 1 1 1 1 1 1 1 1 2 2
2 2 255 1 1 1 1 1 2 3 3 2 1 1 1 2
1 255 1 2 1 1 0 1 2 2 1 1 1 1 1 255
1 1 2 2 1 0 0 1 2 2 3 2 1 1 255 0
1 2 2 2 2 2 1 1 2 1 2 1 255 2 2 2
3 3 4 3 3 2 2 1 1 1 1 1 3 1 0 0
255 255 255 255 255 255 255 255 255 255 255 255 255 255 255 255
255 255 255 255 255 255 255 255 255 255 255 255 255 255 255 255
255 255 255 255 255 255 255 255 255 255 255 255 255 255 255 255
255 255 255 255 255 255 255 255 255 255 255 255 255 255 255 255
255 255 255 255 255 255 255 255 255 255 255 255 255 255 255 255
255 255 255 255 255 255 255 255 255 255 255 255 255 255 255 255
255 255 255 255 255 255 255 255 255 255 255 255 255 255 255 255
255 255 255 255 255 255 255 255 255 255 255 255 255 255 255 255
255 255 255 255 255 255 255 255 255 255 255 255 255 255 255 255
255 255 255 255 255 255 255 255 255 255 255 255 255 255 255 255
255 255 255 255 255 255 255 255 255 255 255 255 255 255 255 255
255 255 255 255 255 255 255 255 255 255 255 255 255 255 255 255
255 255 255 255 255 255 255 255 255 255 255 255 255 255 255 255
255 255 255 255 255 255 255 255 255 255 255 255 255 255 255 255
255 255 255 255 255 255 255 255 255 255 255 255 255 255 255 255
255 255 255 255 255 255 255 255 255 255 255 255 255 255 255 255
255 255 255 255 255 255 255 255 255 255 255 255 255 255 255 255
255 255 255 255 255 255 255 255 255 255 255 255 255 255 255 255
255 255 255 255 255 255 255 255 255 255 255 255 255 255 255 255
255 255 255 255 255 255 255 255 255 255 255 255 255 255 255 255
255 255 255 255 255 255 255 255 255 255 255 255 255 255 255 255
255 255 255 255 255 255 255 255 255 255 255 255 255 255 255 255
255 255 255 255 255 255 255 255 255 255 255 255 255 255 255 255
255 255 255 255 255 255 255 255 255 255 255 255 255 255 255 255
255 255 255 255 255 255 255 255 255 255 255 255 255 255 255 255
255 255 255 255 255 255 255 255 255 255 255 255 255 255 255 255
255 255 255 255 255 255 255 255 255 255 255 255 255 255 255 255
255 255 255 255 255 255 255 255 255 255 255 255 255 255 1 1
1 0 0 1 2 2 1 1 1 1 1 1 1 0 0 255
0 1 1 2 2 1 1 1 1 1 1 1 2 1 255 0
1 1 2 1 2 1 2 2 2 1 1 2 255 0 0 1
1 1 1 0 0 1 1 1 1 1 1 255 1 1 1 1
1 1 1 1 1 1 2 1 1 1 255 2 2 2 2 2
2 2 2 2 2 2 2 1 255 2 2 2 1 1 0 0
1 1 1 1 1 1 1 255 1 1 1 1 1 2 1 1
0 0 2 2 1 255 1 1 1 2 2 2 1 1 2 2
2 2 2 2 255 2 1 1 1 1 1 1 1 2 2 1
1 1 1 255 2 2 2 2 2 2 2 2 1 1 1 1
1 2 255 1 1 1 1 3 1 3 2 2 1 2 1 2
255 1 1 1 2 2 2 2 2 1 2 2 2 1 1 255
0 1 1 1 1 1 2 2 2 1 1 1 2 255 2 1
1 1 1 1 1 2 1 1 1 2 2 2 255 1 1 3
2 3 2 2 1 1 1 1 1 1 1 255 2 2 1 1
1 1 1 1 2 2 1 1 1 255 1 1 2 2 2 2
2 1 1 1 1 1 2 2 255 2 2 1 1 1 2 2
2 2 1 1 1 1 255 1 1 1 2 2 1 1 1 0
2 2 2 2 2 255 2 2 1 1 2 3 2 1 0 0
2 2 2 1 255 2 2 2 2 3 2 1 1 1 1 1
1 2 255 1 1 1 1 1 2 2 2 1 2 3 2 1
1 255 2 2 1 0 0 1 0 0 0 0 1 1 1 255
1 1 1 1 1 1 1 0 0 0 1 1 2 2 255 2
2 2 2 2 0 1 2 2 2 1 0 0 2 255 1 2
1 0 0 0 1 2 0 1 2 2 2 255 1 1 2 2
2 1 3 3 4 3 1 1 1 1 255 1 2 2 3 2
2 1 1 1 1 1 1 1 255 1 1 2 2 2 2 2
2 1 1 2 1 1 1 1 2 2 2 1 1 1 1 0
0 1 2 2 3 2 2 1 1 1 1 0 0 255 1 1
2 2 2 2 1 2 2 1 1 1 1 1 255 1 0 1
2 2 2 1 2 2 2 1 1 1 255 0 0 0 1 1
2 2 2 1 1 1 1 1 1 255 1 2 1 1 1 1
1 1 1 2 2 2 1 1 255 2 2 2 2 1 2 2
3 2 2 2 2 1 255 1 2 2 1 1 0 0 1 1
1 1 1 1 1 255 1 1 1 1 1 1 1 2 1 0
2 2 2 255 1 1 2 2 1 1 1 2 3 2 2 2
2 2 255 1 1 1 1 2 1 1 1 2 1 1 1 0
0 255 1 1 1 2 2 2 2 2 2 2 1 1 1 1
255 1 1 1 1 3 1 2 2 2 2 2 1 2 255 2
2 1 2 1 2 2 2 1 2 2 2 1 1 255 1 1
1 1 1 3 2 2 1 1 1 2 2 255 2 1 0 1
0 1 2 2 2 2 3 2 2 2 255 2 2 2 1 1
1 1 0 2 2 2 2 1 1 255 1 2 2 1 1 1
1 1 1 2 1 1 1 255 1 1 2 2 2 2 2 2
1 0 1 1 2 1 255 1 1 1 2 2 2 3 3 3
2 2 1 1 255 1 1 2 2 2 1 1 1 2 2 2
2 2 2 255 2 2 1 2 3 3 3 2 2 1 0 1
1 1 255 1 2 3 3 3 2 2 2 2 1 1 1 2
255 2 1 1 1 1 2 2 1 1 2 3 2 2 0 255
2 1 1 1 1 2 1 0 0 0 0 1 1 255 1 1
1 1 1 0 0 0 0 0 2 1 2 1 255 2 1 2
1 2 0 1 1 2 2 2 1 0 1 255 1 0 0 0
0 2 2 2 1 1 1 2 2 255 2 1 3 1 1 2
3 4 3 3 1 1 0 0 255 0 1 2 3 3 1 1
1 1 1 2 2 3 255 2 2 2 0 0 2 2 2 1
1 2 2 2 1 1 2 2 2 2 1 1 1 0 0 1
2 2 3 3 3 2 2 2 2 1 0 255 2 3 3 3
0 2 2 3 2 2 1 1 1 1 255 2 2 1 2 2
2 2 2 2 3 2 2 1 255 1 0 0 1 1 2 2
2 2 1 1 2 1 1 255 1 2 1 1 1 2 2 2
1 2 2 1 1 1 255 2 2 2 1 1 2 3 3 2
2 2 2 1 255 1 2 1 1 1 1 2 3 3 2 1
1 1 1 255 2 1 1 1 1 2 4 4 3 3 2 2
1 255 1 2 2 2 1 1 2 7 6 3 1 1 1 1
255 1 1 1 1 2 1 1 1 1 1 1 1 0 1 255
2 2 1 2 2 2 2 3 2 2 1 1 1 1 255 1
1 1 1 9 9 7 3 2 2 2 1 2 255 2 2 2
1 1 1 2 2 1 2 1 3 1 1 255 0 0 1 3
1 3 2 2 1 1 1 2 3 255 2 1 1 1 1 1
2 2 4 3 3 2 2 2 255 2 2 2 2 3 1 1
2 3 2 2 2 1 0 255 1 1 1 0 1 1 1 2
2 2 2 2 1 255 1 2 2 2 2 2 2 3 3 1
1 2 1 1 255 1 1 1 2 2 4 13 17 24 3 3
1 1 255 1 1 2 2 2 1 2 3 3 2 2 1 1
1 255 2 2 2 3 4 6 6 6 3 2 2 2 1 0
255 0 1 3 3 4 6 34 36 7 2 1 1 0 255 1
1 1 1 1 2 2 3 3 3 3 2 2 2 255 2 1
1 1 1 1 1 1 1 0 0 1 1 255 1 1 1 1
1 1 0 0 1 1 2 2 2 1 255 2 1 2 2 4
4 2 1 2 2 2 1 1 1 255 1 0 0 0 1 2
3 3 1 1 1 1 2 255 2 1 1 2 2 3 3 3
2 2 2 1 1 0 255 0 1 1 2 2 1 1 2 2
1 1 1 2 255 2 2 2 1 2 2 2 3 4 2 2
2 1 1 1 3 1 2 1 1 1 1 1 1 1 2 2
3 3 3 3 2 2 2 1 1 255 2 3 3 1 0 2
4 6 6 2 2 1 0 1 255 2 2 2 3 4 4 3
3 3 3 2 2 1 255 1 0 0 1 1 2 4 9 15
8 3 2 1 1 255 1 1 1 1 2 3 3 3 4 2
2 1 1 1 255 2 2 2 1 2 3 3 4 3 3 2
2 1 255 1 2 1 1 1 2 3 4 6 3 1 1 1
2 255 3 2 2 2 4 7 7 7 6 3 3 2 2 255
2 2 1 1 1 1 3 11 7 3 1 1 1 1 255 1
1 1 1 1 2 2 0 1 1 1 3 2 1 255 2 1
1 1 2 2 2 3 2 2 1 1 1 1 255 1 0 1
3 33 36 24 18 6 6 2 2 2 255 3 3 2 1 1
1 1 2 1 0 0 3 1 1 255 1 0 0 3 4 4
3 3 2 2 1 2 1 255 2 2 2 3 2 2 3 3
3 3 3 2 2 2 255 2 2 2 0 0 0 1 1 2
2 2 1 1 0 255 1 1 1 1 4 4 4 6 4 4
2 2 1 255 1 2 1 2 2 2 3 3 3 3 1 2
1 2 255 1 1 2 3 9 14 17 34 34 17 3 2 1
255 1 1 2 2 2 7 24 47 47 41 6 2 1 1 255
2 2 2 4 6 7 8 8 7 4 2 2 1 1 255 1
1 3 3 34 101 88 88 80 58 3 1 0 255 0 1 1
1 2 2 6 6 11 6 6 1 2 2 255 1 1 1 2
2 3 3 4 8 4 1 2 2 255 1 1 2 1 1 1
1 0 1 1 2 2 2 2 255 2 2 2 3 4 4 2
1 1 1 1 1 1 1 255 1 1 2 2 2 3 3 6
3 2 1 2 2 255 2 1 2 2 1 1 3 3 2 2
1 1 1 1 255 0 0 0 2 2 3 3 3 3 2 2
2 3 255 3 3 3 3 3 3 4 6 6 4 2 2 2
2 2 3 2 2 2 1 1 0 0 1 1 1 3 4 6
6 6 6 4 2 2 2 255 2 3 3 3 2 3 7 7
7 6 2 2 1 1 255 1 2 2 3 3 6 4 4 4
4 3 2 2 255 2 2 0 1 1 6 9 15 15 15 8
4 3 3 255 1 0 0 1 3 3 9 7 6 4 3 1
2 1 255 1 2 2 2 3 6 6 6 4 3 2 2 1
255 1 2 2 3 3 4 4 6 7 7 4 2 2 2 255
3 2 2 4 7 9 9 8 7 6 4 2 2 255 1 1
1 1 1 3 3 4 3 1 1 1 1 1 255 1 1 1
1 2 2 3 3 1 1 3 3 3 2 255 2 2 2 3
3 2 2 3 3 2 2 2 1 1 255 1 1 7 12 19
53 24 24 18 13 2 2 2 255 2 2 2 1 1 1 1
2 1 1 1 3 2 1 255 2 2 2 4 4 7 7 3
3 2 2 2 1 255 2 3 2 2 2 3 3 1 1 1
2 2 2 1 255 2 1 1 1 0 2 1 1 1 1 1
1 2 0 255 0 1 1 3 4 6 6 7 6 4 2 2
1 255 1 1 1 2 2 3 6 11 12 12 3 1 1 2
255 2 2 2 12 14 19 28 29 25 18 6 3 1 255 1
2 2 2 24 58 64 58 64 58 41 1 0 1 255 2 2
4 6 7 8 8 8 7 6 4 2 1 1 255 1 2 2
67 101 110 105 110 94 94 58 2 1 255 0 1 1 1 2
4 6 8 11 7 6 4 2 2 255 1 1 1 2 3 3
8 4 8 8 7 3 2 255 2 2 1 1 1 1 2 1
1 1 1 1 2 2 255 2 1 1 1 4 17 20 13 2
1 1 1 1 1 255 1 1 2 3 3 3 3 4 4 4
2 2 2 255 2 1 1 2 2 2 0 0 1 1 1 1
1 1 255 1 1 1 2 2 4 4 4 3 2 2 2 2
255 2 1 3 3 4 4 4 6 6 3 2 2 2 1 1
1 1 1 1 1 1 1 1 1 1 2 4 4 4 4 6
7 6 4 3 2 255 0 0 1 3 3 4 6 7 7 6
2 2 1 1 255 1 0 2 2 3 6 6 6 6 6 3
3 2 255 1 1 1 1 6 8 11 15 14 15 8 4 4
3 255 1 1 1 2 3 4 8 7 7 6 3 2 2 2
255 1 1 1 2 4 6 4 4 3 4 3 3 2 255 1
2 2 2 1 4 6 6 7 8 6 2 2 2 255 2 2
3 6 12 12 12 9 9 7 6 4 2 255 1 1 1 1
1 1 0 0 1 1 1 1 1 1 255 1 1 2 2 2
2 3 3 3 2 2 2 3 2 255 2 2 3 7 9 4
3 7 3 3 2 2 1 1 255 1 2 8 17 19 31 31
34 18 8 1 2 1 255 2 2 2 1 1 1 1 2 1
1 1 2 1 1 255 2 2 2 2 7 8 9 4 3 2
3 3 3 255 2 3 2 2 2 4 3 1 0 0 1 1
2 2 255 2 2 2 1 0 0 1 1 1 1 1 1 1
2 255 0 1 1 3 4 6 6 7 6 3 2 1 1 255
1 1 2 3 3 6 9 12 15 15 11 2 1 2 255 2
2 8 13 23 34 29 29 18 12 6 3 2 255 2 2 2
28 51 67 67 67 93 104 58 6 1 1 255 1 1 4 4
4 8 8 11 11 7 4 2 2 1 255 3 3 3 67 82
105 79 136 175 180 160 6 3 255 2 2 2 1 2 2 6
6 6 7 6 4 3 2 255 1 1 1 1 3 3 6 4
7 13 11 6 2 255 2 2 1 1 2 2 2 2 1 1
1 2 2 2 255 2 1 1 1 0 6 17 13 13 1 1
1 2 2 255 0 2 2 6 4 3 3 4 4 4 2 2
2 255 1 1 1 1 1 1 1 1 2 1 1 1 1 1
255 1 0 1 2 11 12 4 4 4 3 2 2 2 255 2
2 2 3 4 4 4 4 3 3 3 3 2 1 1 1 1
1 0 1 1 1 1 1 1 3 3 4 6 6 8 8 8
6 3 2 255 0 0 2 2 3 4 6 6 6 6 3 2
2 2 255 1 1 2 3 3 7 8 6 6 6 6 3 3
255 2 1 1 1 6 8 11 14 14 12 8 4 3 3 255
0 1 2 2 4 4 4 6 6 6 3 3 2 2 255 1
1 1 2 3 4 4 4 4 4 3 2 2 255 2 2 2
2 1 6 6 6 6 6 6 3 2 2 255 1 1 2 7
13 13 14 11 7 6 4 4 2 255 1 1 1 1 1 1
1 0 1 1 1 1 2 2 255 1 1 2 2 2 2 2
3 8 3 3 2 2 2 255 2 3 3 6 9 14 4 4
2 3 2 2 1 1 255 1 1 8 19 31 31 31 33 29
8 1 1 1 255 2 2 2 1 1 1 1 2 0 1 1
1 1 2 255 3 2 2 2 8 8 7 4 7 4 3 3
3 255 2 2 1 2 2 3 3 1 0 0 1 1 1 2
255 2 1 2 2 1 1 1 1 1 2 1 1 1 1 255
1 1 1 3 4 4 3 3 4 3 3 2 1 255 1 1
1 3 3 8 11 12 12 12 11 2 1 1 255 1 3 8
34 35 46 41 39 25 14 9 4 2 255 3 2 2 9 51
58 58 71 93 99 55 14 2 1 255 1 2 6 4 4 7
11 11 11 11 4 3 2 2 255 2 2 3 9 68 66 60
60 60 175 73 47 3 255 2 3 2 1 1 1 3 4 4
6 8 6 3 2 255 1 1 1 0 3 3 6 6 6 8
7 4 2 255 1 1 1 2 2 2 2 1 1 1 2 2
2 2 255 1 1 0 1 1 8 20 17 22 13 2 2 2
1 255 0 1 4 6 4 3 3 4 4 4 2 2 2 255
2 2 1 1 2 2 2 2 2 2 2 1 1 1 255 1
1 2 3 3 6 3 4 4 3 1 1 1 255 1 1 2
3 3 6 4 4 3 3 4 3 2 1 1 1 1 0 0
1 1 1 1 1 2 3 3 4 6 11 11 8 6 4 1
1 255 2 2 1 2 3 6 6 6 6 6 3 3 2 2
255 2 2 2 2 6 19 19 7 4 4 6 3 2 255 1
1 1 1 6 8 11 13 17 13 8 4 3 1 255 1 2
2 2 4 4 4 4 6 6 4 3 2 2 255 1 2 2
3 3 4 4 4 4 6 3 2 2 255 1 2 3 1 1
4 6 6 6 6 3 2 2 2 255 2 1 2 3 12 13
14 11 11 7 4 2 1 255 2 2 1 1 1 1 1 1
1 1 1 2 2 2 255 1 1 2 2 2 2 1 3 9
12 6 2 2 2 255 2 3 2 6 14 17 14 7 3 1
1 1 1 1 255 1 1 2 31 42 42 49 33 29 4 3
3 1 255 2 2 2 2 2 1 1 0 0 1 1 1 1
1 255 2 2 2 2 2 8 8 9 9 6 2 2 2 255
2 2 2 2 3 3 3 1 1 1 1 1 2 2 255 2
1 2 2 1 1 1 1 1 2 2 1 0 1 255 1 1
1 3 4 4 3 3 3 3 3 3 2 255 2 1 1 1
3 8 11 11 11 11 6 2 2 1 255 1 2 4 8 23
34 35 35 15 14 11 3 2 255 3 1 2 9 51 67 53
53 46 63 38 14 2 1 255 1 1 4 6 6 11 11 11
11 6 4 3 2 1 255 1 1 1 9 18 9 28 33 30
40 47 28 2 255 2 3 2 1 1 1 3 3 6 6 7
4 3 2 255 1 1 1 1 1 2 6 8 12 12 8 2
1 255 1 1 1 2 2 2 1 1 1 1 2 2 2 1
255 1 1 1 1 1 6 20 17 17 2 3 2 3 1 255
0 1 3 4 4 3 4 4 4 4 3 3 1 255 1 1
1 1 1 1 2 2 2 1 2 1 1 1 255 1 1 1
2 3 3 3 3 6 4 2 1 1 255 1 1 2 2 2
7 7 7 4 9 7 3 1 1 1 1 1 1 1 1 1
1 1 2 3 3 3 6 11 12 8 7 4 2 1 1 255
2 2 2 2 2 6 6 6 6 6 3 3 2 2 255 2
2 1 2 2 6 4 4 3 3 3 2 1 255 1 1 1
2 6 8 9 13 13 12 6 3 3 2 255 1 2 2 2
4 6 6 4 6 6 4 3 2 1 255 1 1 3 3 4
6 6 6 4 4 3 2 1 255 1 2 3 1 1 4 6
6 6 4 2 2 1 1 255 2 1 1 2 4 11 11 11
11 6 3 2 2 255 2 2 0 2 1 2 2 2 1 1
1 2 2 2 255 1 1 1 1 2 2 1 1 9 9 3
2 2 2 255 1 2 1 2 14 14 14 3 1 1 1 1
1 2 255 1 1 2 3 39 41 49 41 29 4 3 3 1
255 1 2 2 2 2 1 1 1 1 2 1 2 1 1 255
2 2 2 2 2 4 8 9 9 3 3 2 2 255 2 2
1 2 2 1 2 2 2 2 2 2 2 2 255 2 0 2
1 1 0 0 0 0 1 2 2 0 1 255 1 1 1 3
3 3 4 4 4 6 3 2 2 255 2 1 0 1 2 3
11 11 11 6 2 1 2 1 255 1 2 3 3 11 22 23
34 34 24 9 4 2 255 1 1 2 3 30 57 53 58 44
38 26 3 2 1 255 1 1 2 6 8 12 11 11 8 6
4 3 2 1 255 1 1 3 7 17 12 9 12 24 28 28
3 1 255 1 1 1 1 1 3 3 4 3 6 6 3 2
2 255 1 2 1 1 1 2 3 8 12 8 8 4 1 255
0 1 1 1 1 1 1 2 2 1 2 1 2 1 255 1
0 1 1 2 8 18 13 6 3 3 3 3 1 255 1 1
3 3 3 3 4 6 3 3 2 2 1 255 1 2 2 2
1 1 2 2 2 2 1 2 2 2 255 1 1 1 1 2
3 3 3 6 4 1 1 2 255 1 1 1 1 3 4 6
6 4 7 4 2 1 1 1 2 1 1 1 1 0 0 1
1 3 3 3 4 6 6 4 4 3 2 2 1 255 2 2
2 2 2 4 4 4 4 2 1 2 1 1 255 1 1 1
1 2 2 3 4 3 3 3 2 1 255 1 2 2 2 4
6 9 13 13 6 3 3 3 1 255 1 1 1 1 2 4
4 4 4 3 3 2 2 1 255 1 1 2 2 3 6 6
6 6 4 3 1 1 255 1 1 3 1 2 3 6 6 4
2 2 1 1 0 255 1 1 2 2 3 4 7 7 9 4
3 2 2 255 1 1 1 1 1 1 0 1 1 1 1 1
1 2 255 3 1 1 1 2 2 2 1 2 1 2 2 2
2 255 2 2 2 2 3 14 14 3 1 1 1 1 1 1
255 1 1 1 2 2 30 41 24 3 3 1 1 1 255 2
2 2 2 2 1 1 1 2 2 2 2 1 1 255 2 2
2 2 2 2 4 6 3 3 3 2 2 255 2 0 1 1
2 2 2 1 2 2 2 2 2 2 255 2 1 2 2 2
0 0 0 0 1 1 2 1 1 255 1 1 1 3 3 3
3 4 3 3 2 1 2 255 2 0 1 1 2 2 2 4
4 2 2 1 2 2 255 2 2 2 1 4 22 25 23 18
13 4 2 0 255 0 1 1 3 4 30 53 53 26 18 2
1 1 1 255 1 1 2 2 6 12 8 6 6 6 4 2
1 1 255 1 2 3 3 8 8 8 6 6 6 3 1 0
255 1 1 1 1 2 3 3 4 3 3 3 1 1 2 255
2 2 1 2 1 2 2 3 3 8 3 1 1 255 1 2
1 1 1 2 3 3 2 1 2 1 2 2 255 1 1 2
2 3 3 4 3 2 2 2 2 2 1 255 1 1 1 3
2 3 4 4 3 2 2 1 1 255 1 1 1 1 2 1
2 2 3 2 1 1 2 2 255 1 1 1 1 1 1 2
3 3 2 1 2 3 255 2 1 1 3 3 3 4 4 3
3 3 2 1 2 2 2 1 1 1 2 2 1 2 2 2
1 1 3 3 3 3 3 2 2 2 0 255 2 2 2 2
2 2 2 2 1 1 1 1 1 1 255 1 1 1 1 2
2 2 1 1 3 3 1 1 255 2 1 2 2 3 2 6
6 6 2 2 2 2 2 255 2 1 1 1 1 4 4 3
1 1 2 2 1 0 255 1 1 1 2 2 2 6 6 4
3 1 1 1 255 1 1 2 1 1 1 2 3 3 2 2
1 1 0 255 1 1 2 2 2 3 3 3 3 2 2 2
2 255 1 2 2 1 1 1 0 0 1 1 1 1 2 2
255 2 2 2 1 2 1 2 1 2 1 1 1 2 2 255
2 2 1 1 1 3 2 2 1 1 1 1 1 1 255 1
1 1 1 2 1 2 4 3 3 1 1 1 255 1 1 2
2 2 1 1 2 3 3 3 2 2 1 255 2 2 2 2
2 3 3 2 2 2 3 1 3 255 2 1 1 0 0 2
1 2 2 2 2 2 2 2 255 2 2 2 2 1 0 1
0 1 1 2 3 2 2 255 1 1 1 1 2 3 3 3
3 2 1 1 0 255 2 1 1 1 2 2 2 2 2 2
2 1 2 2 255 2 1 1 1 2 3 23 23 13 3 2
1 0 255 1 1 1 2 3 4 4 8 8 2 1 1 1
1 255 0 0 1 2 2 4 6 6 4 4 4 2 1 1
255 1 2 2 2 3 7 7 6 6 6 3 3 1 255 1
1 1 1 0 1 3 3 3 1 1 1 1 1 255 1 1
1 2 1 1 1 1 1 1 1 1 0 255 1 2 1 1
0 2 2 2 2 1 1 1 2 2 255 1 1 2 2 3
3 3 3 1 2 2 3 2 1 255 1 2 1 1 1 2
2 2 2 1 1 1 1 255 1 2 2 2 2 1 1 2
2 2 1 1 2 2 255 1 1 1 1 1 1 2 2 2
1 1 2 2 255 2 1 2 3 3 3 2 2 2 3 3
2 1 2 2 2 1 1 1 1 0 0 1 1 1 1 1
1 2 2 2 1 2 1 2 1 255 2 2 2 2 2 2
2 1 1 1 1 1 1 1 255 1 1 1 1 2 2 2
2 2 1 3 1 1 255 2 2 2 2 2 2 3 3 2
1 1 2 2 1 255 1 1 1 1 1 2 2 2 1 1
1 1 0 0 255 0 1 2 2 2 2 2 2 2 2 1
1 1 255 1 0 1 1 1 1 1 1 1 2 1 1 1
1 255 1 2 2 2 1 1 1 2 2 2 2 2 2 255
1 1 2 1 1 1 1 1 1 2 1 1 1 1 255 2
2 2 2 1 1 2 2 2 1 1 1 1 2 255 2 2
1 1 3 3 3 2 2 1 1 1 1 1 255 1 1 1
1 1 1 1 3 2 2 1 1 1 255 1 1 1 2 2
1 1 2 2 2 2 1 1 1 255 2 2 2 2 2 2
1 1 1 1 1 1 1 255 1 1 1 1 1 2 2 2
2 2 2 2 2 2 255 2 2 2 2 3 1 2 1 2
1 2 1 2 1 255 1 1 1 1 1 2 2 3 2 2
2 1 1 255 1 1 1 1 1 1 1 1 1 2 2 2
2 2 255 2 2 0 1 1 2 2 3 2 2 1 1 1
255 0 0 0 1 1 3 2 2 2 2 1 1 1 1 255
0 0 1 1 1 2 3 4 3 3 2 1 1 0 255 1
1 2 2 2 2 2 2 1 3 3 2 1 255 2 2 1
1 1 2 2 2 1 1 1 0 1 1 255 0 1 0 1
1 1 1 1 1 1 1 1 1 255 2 3 1 2 1 2
1 1 2 1 1 1 1 2 255 1 1 3 3 3 2 1
1 1 2 3 2 1 1 255 2 2 1 1 2 2 2 2
2 1 1 1 1 255 2 2 1 1 1 1 1 1 1 2
2 2 2 1 255 1 1 1 1 1 1 1 0 0 0 0
2 3 255 2 1 2 3 3 3 2 1 2 2 2 1 1
2 2 2 1 1 1 2 2 1 1 1 1 1 1 2 2
1 1 1 1 1 1 2 255 0 1 2 1 1 1 1 1
1 1 1 1 1 1 255 1 1 1 1 1 1 2 2 2
1 2 1 2 255 2 1 1 2 2 2 3 2 2 1 1
1 2 2 255 2 2 1 1 2 2 2 1 1 0 0 0
0 0 255 1 2 2 2 2 1 1 2 2 2 1 1 1
255 0 0 0 1 1 1 0 0 0 2 1 1 1 1 255
1 0 1 1 1 1 1 2 2 2 2 2 2 255 1 1
1 1 1 1 1 1 2 2 2 2 2 1 255 2 2 2
2 1 1 1 2 2 1 1 1 1 1 255 1 1 1 1
1 2 2 2 1 1 1 1 2 2 255 1 1 1 1 1
1 2 3 2 1 1 1 1 255 1 1 1 2 1 1 1
1 2 2 2 2 2 2 255 2 2 2 1 1 1 1 1
1 1 1 0 1 255 1 1 1 2 2 2 1 1 1 2
2 2 2 2 255 2 2 2 2 1 1 2 1 2 0 1
1 2 0 255 1 1 1 0 0 0 2 2 1 2 2 3
1 255 1 1 1 1 0 1 1 1 1 1 1 1 1 1
255 1 1 0 0 0 0 1 1 1 1 1 1 1 255 0
0 0 2 1 1 0 0 2 1 1 1 1 2 255 1 0
1 1 1 2 3 3 3 2 2 1 1 0 255 0 1 1
1 1 1 1 1 1 1 1 1 2 255 3 3 2 2 0
2 2 2 1 1 1 1 2 0 255 0 1 0 1 1 1
1 1 1 1 0 0 0 255 1 2 1 2 1 1 1 1
1 2 1 1 1 2 255 1 1 3 3 2 1 1 1 1
1 3 1 1 1 255 2 3 3 1 1 1 1 1 2 2
2 1 2 255 2 2 1 1 0 1 1 1 1 1 1 2
2 2 255 0 0 0 1 1 1 1 1 2 2 2 2 3
255 2 2 2 2 3 1 2 2 2 2 2 1 1 1 2
2 2 2 1 255 255 255 255 255 255 255 255 255 255 255 255
255 255 255 255 255 255 255 255 255 255 255 255 255 255 255 255
255 255 255 255 255 255 255 255 255 255 255 255 255 255 255 255
255 255 255 255 255 255 255 255 255 255 255 255 255 255 255 255
255 255 255 255 255 255 255 255 255 255 255 255 255 255 255 255
255 255 255 255 255 255 255 255 255 255 255 255 255 255 255 255
255 255 255 255 255 255 255 255 255 255 255 255 255 255 255 255
255 255 255 255 255 255 255 255 255 255 255 255 255 255 255 255
255 255 255 255 255 255 255 255 255 255 255 255 255 255 255 255
255 255 255 255 255 255 255 255 255 255 255 255 255 255 255 255
255 255 255 255 255 255 255 255 255 255 255 255 255 255 255 255
255 255 255 255 255 255 255 255 255 255 255 255 255 255 255 255
255 255 255 255 255 255 255 255 255 255 255 255 255 255 255 255
255 255 255 255 255 255 255 255 255 255 255 255 255 255 255 255
255 255 255 255 255 255 255 255 255 255 255 255 255 255 255 255
255 255 255 255 255 255 255 255 255 255 255 255 255 255 255 255
255 255 255 255 255 255 255 255 255 255 255 255 255 255 255 255
255 255 255 255 255 255 255 255 255 255 255 255 255 255 255 255
255 255 255 255 255 255 255 255 255 255 255 255 255 255 255 255
255 255 255 255 255 255 255 255 255 255 255 255 255 255 255 255
255 255 255 255 255 255 255 255 255 255 255 255 255 255 255 255
255 255 255 255 255 255 255 255 255 255 255 255 255 255 255 255
255 255 255 255 255 255 255 255 255 255 255 255 255 255 255 255
255 255 255 255 255 255 255 255 255 255 255 255 255 255 255 255
255 255 255 255 255 255 255 255 255 255 255 255 255 255 255 255
255 255 255 255 255 255 255 255 255 255 255 255 255 255 255 255
255 255 255 255 255 255 255 255 255 255 255 255 255 255 255 255
255 255 255 255 255 255 255 255 255 255 255 255 255 255 255 255
255 255 2 1 1 1 1 1 1 2 1 1 0 0 0 1
1 2 2 255 1 1 2 1 1 1 1 1 0 1 1 1
1 1 255 0 1 0 0 0 1 1 2 2 2 1 1 2
255 1 1 2 2 2 2 1 1 1 1 3 1 1 1 255
2 2 2 2 2 1 1 1 1 0 0 0 0 1 255 0
2 2 1 1 1 2 2 2 2 2 1 1 255 0 0 0
1 1 2 1 1 1 0 0 0 0 1 255 2 1 2 1
1 1 2 2 2 1 2 1 1 255 0 0 0 1 1 1
2 2 2 2 2 2 2 2 255 2 2 2 1 1 1 1
1 2 2 2 1 1 1 255 1 1 1 1 1 1 1 1
1 1 1 0 0 1 255 1 1 1 1 1 1 0 1 2
2 1 1 1 255 1 2 2 2 2 2 1 1 2 2 2
2 2 2 255 2 2 2 1 1 2 2 1 1 1 1 1
1 255 1 1 2 2 2 1 1 1 1 1 1 1 1 2
255 2 1 1 1 1 2 1 2 0 0 0 1 2 1 255
0 0 0 0 1 1 1 1 1 1 3 3 2 255 1 2
1 1 0 0 0 1 0 0 1 1 1 1 255 2 2 1
2 1 2 1 1 1 0 0 0 1 255 1 1 2 2 2
0 0 1 1 1 1 0 1 1 255 1 1 1 1 1 1
2 2 2 2 1 2 1 1 255 1 2 2 2 1 1 1
1 1 1 0 1 0 255 2 2 2 0 1 0 1 1 1
1 1 1 2 2 255 0 1 1 1 1 2 3 2 1 1
1 1 1 255 1 1 1 1 1 1 2 2 3 2 1 1
1 0 255 1 1 1 1 1 1 1 1 1 1 1 1 0
1 255 3 3 2 1 1 1 0 1 2 2 1 2 2 255
2 2 2 2 1 1 1 1 1 1 1 1 1 2 255 0
1 1 1 2 2 2 3 2 3 2 2 2 255 1 1 2
2 2 2 2 2 2 2 1 1 1 1 2 2 1 0 1
1 1 1 1 0 1 1 1 1 1 1 2 0 0 1 2
1 255 1 1 2 2 1 1 1 2 2 1 1 1 1 1
255 1 1 0 0 0 1 1 2 1 1 1 1 1 255 1
2 2 2 1 1 0 1 2 3 3 2 2 1 255 1 1
0 0 2 1 1 1 1 0 0 0 0 1 255 0 2 2
2 2 2 2 2 2 2 2 2 1 255 1 1 1 2 2
4 3 3 3 3 1 1 1 1 255 2 1 2 1 2 2
2 2 2 1 1 1 1 255 0 0 0 2 2 1 2 2
2 2 2 2 2 2 255 2 1 1 1 1 2 2 1 1
2 2 2 2 2 255 1 2 1 1 1 1 1 1 1 1
1 1 0 1 255 1 1 1 2 2 1 0 1 1 1 1
1 1 255 1 2 3 3 2 2 1 2 2 2 1 1 1
2 255 2 2 1 2 2 2 2 1 1 1 1 1 1 255
1 1 2 2 2 1 0 1 1 1 1 2 1 2 255 2
1 1 1 1 2 2 2 1 1 1 1 1 1 255 0 0
0 1 1 1 1 1 1 1 2 2 2 255 3 3 2 2
1 1 1 1 0 0 1 1 1 1 255 2 2 1 2 2
3 3 0 0 0 1 1 1 255 1 1 1 1 1 0 1
1 1 1 1 1 1 0 255 1 1 1 1 1 1 2 2
2 2 2 2 2 2 255 3 3 2 2 2 1 2 2 2
1 1 3 3 255 1 1 1 1 1 0 0 0 1 1 1
1 2 2 255 1 1 1 1 1 1 2 2 2 2 2 2
1 255 0 1 1 1 1 1 1 3 3 3 2 1 1 1
255 2 1 1 1 1 2 2 1 1 1 0 0 0 2 255
3 3 2 1 1 1 0 1 3 2 1 2 2 255 1 2
2 2 2 2 1 1 0 1 1 1 1 1 255 1 1 1
1 2 2 2 2 2 2 2 1 1 255 1 1 1 2 2
2 2 2 2 2 1 1 1 1 1 1 1 0 0 1 1
1 2 0 0 1 1 1 1 2 2 0 1 1 2 1 255
1 1 2 2 2 1 2 3 2 0 1 1 0 0 255 2
2 0 0 0 1 1 2 3 1 1 1 1 255 1 1 1
1 1 1 1 2 2 2 2 1 1 1 255 0 1 1 1
3 3 3 3 2 1 0 0 0 0 255 0 1 2 2 2
4 2 2 2 2 2 2 1 255 1 3 2 4 4 6 6
6 6 6 3 1 1 1 255 2 1 1 1 2 2 2 2
2 1 1 1 1 255 0 1 2 2 2 2 2 2 3 2
3 2 3 1 255 0 0 1 1 1 2 2 2 2 2 2
2 2 2 255 1 2 1 1 1 1 1 1 1 1 1 2
2 2 255 1 1 1 1 2 2 2 2 1 1 1 1 1
255 1 2 2 3 2 2 2 1 1 2 0 1 1 2 255
1 2 1 2 2 2 2 2 3 1 1 1 1 255 1 1
2 2 2 2 1 1 1 1 1 2 1 2 255 2 1 1
1 1 3 3 3 2 1 0 0 1 1 255 1 2 2 2
3 3 1 1 1 1 1 2 2 255 2 3 2 2 1 2
2 2 2 1 0 0 0 2 255 1 0 0 1 3 3 3
1 1 2 2 1 1 255 2 2 2 2 2 2 3 2 1
1 1 0 0 0 255 1 1 1 2 2 2 2 2 2 2
2 2 1 1 255 3 3 2 1 2 1 2 2 2 1 1
1 1 255 0 0 1 2 2 1 1 0 0 0 0 1 1
2 255 2 1 1 1 1 1 1 2 2 2 2 1 0 255
0 0 1 1 1 1 2 2 3 3 2 2 2 3 255 2
1 1 1 2 2 2 2 1 1 0 0 0 1 255 3 3
1 1 1 1 1 3 3 2 2 2 1 255 1 2 2 2
2 3 3 2 1 1 1 1 1 1 255 1 1 1 1 1
1 1 1 2 2 2 2 2 255 1 1 2 2 2 2 2
2 2 2 1 1 1 1 1 1 1 1 1 1 1 2 2
0 0 1 1 2 2 3 3 2 3 2 2 1 255 1 1
1 1 1 1 1 1 3 3 1 1 0 1 255 2 2 1
1 1 3 3 4 3 3 1 0 0 255 1 1 1 1 1
1 4 6 6 3 2 2 2 2 255 0 1 1 2 3 7
7 7 6 6 1 1 1 0 255 1 2 2 2 8 8 8
4 3 3 2 2 1 255 1 3 6 7 6 6 6 7 7
8 6 2 1 1 255 1 0 0 0 2 3 4 4 2 2
1 1 1 255 1 1 2 2 2 4 4 4 4 4 3 3
3 1 255 0 1 1 1 2 3 3 3 2 2 2 1 2
2 255 1 1 1 1 1 2 2 1 1 1 2 2 2 2
255 1 1 1 1 3 3 8 8 3 1 1 1 0 255 1
2 1 2 2 2 1 1 0 0 0 2 2 2 255 1 1
1 2 3 3 3 3 3 3 3 1 1 255 1 1 1 2
2 3 3 3 3 3 2 2 1 2 255 2 1 1 1 1
3 4 4 4 2 0 0 0 1 255 2 2 2 8 50 61
53 53 50 1 1 1 2 255 1 1 1 3 6 6 17 15
4 2 2 2 2 2 255 1 0 1 1 3 6 6 2 2
2 2 2 2 255 2 2 1 1 1 2 3 2 3 1 1
1 2 2 255 2 2 1 2 3 2 3 3 2 2 1 1
1 1 255 1 1 1 1 2 1 2 2 2 2 2 1 2
255 1 0 1 2 2 1 0 0 1 1 1 1 0 0 255
2 2 1 1 1 1 1 2 3 8 3 0 0 255 0 0
1 1 1 1 4 4 4 3 2 2 2 3 255 1 1 1
1 2 3 2 3 3 2 1 1 1 1 255 3 2 2 2
3 4 4 3 2 2 2 2 0 255 0 1 2 2 2 3
2 2 2 2 2 2 2 1 255 1 1 1 2 2 2 2
1 2 2 3 3 2 255 1 1 2 1 1 1 1 1 2
3 2 1 1 1 1 1 2 1 1 1 1 1 2 1 1
1 3 4 6 6 6 6 3 3 2 1 255 1 1 1 1
2 1 1 1 3 3 3 1 0 1 255 2 0 0 1 3
8 8 8 6 4 1 0 0 255 1 1 1 2 2 4 9
8 8 6 4 4 3 2 255 1 1 2 3 4 7 7 8
7 7 6 1 1 0 255 1 2 2 2 9 8 8 7 7
4 2 2 2 255 2 6 7 8 7 8 8 9 9 9 8
3 2 1 255 1 1 0 2 3 7 7 7 4 2 2 2
2 255 1 2 2 2 3 9 9 11 6 6 4 3 2 1
255 1 1 2 1 2 3 6 4 6 3 2 1 1 1 255
1 1 1 1 4 2 3 2 2 2 2 2 2 2 255 1
1 0 1 3 7 8 8 7 3 2 1 1 255 1 2 1
1 0 1 1 3 1 3 1 3 2 3 255 3 2 2 3
4 4 6 6 4 3 3 1 0 255 0 1 1 2 3 4
7 7 7 6 2 2 1 2 255 1 1 1 1 1 3 6
13 6 6 1 0 1 1 255 1 2 8 50 61 73 62 69
77 69 1 1 2 255 1 1 1 3 15 20 18 17 13 6
2 2 2 2 255 1 1 1 1 7 9 7 8 7 7 4
2 2 255 2 2 2 2 2 3 3 6 8 4 3 2 2
2 255 2 1 1 2 6 6 6 4 4 4 1 1 0 1
255 1 1 1 1 2 2 3 3 3 3 3 1 1 255 2
1 1 1 1 1 1 1 2 1 1 1 1 0 255 2 2
1 1 1 2 2 3 8 11 8 1 1 255 1 1 2 2
2 2 11 4 4 2 2 2 2 2 255 1 1 1 1 2
3 4 4 4 3 3 2 1 1 255 1 1 2 2 3 4
4 4 2 2 1 0 0 255 0 1 2 3 4 3 3 8
18 12 3 0 1 1 255 1 2 2 2 2 3 0 0 2
2 2 2 2 255 0 0 1 1 1 1 1 1 2 3 2
1 1 2 3 3 3 2 2 3 2 1 1 1 1 1 4
3 6 6 6 8 6 4 2 1 255 1 1 1 3 3 6
1 1 3 3 3 3 0 1 255 1 1 1 3 8 8 8
8 8 8 4 1 0 255 1 1 2 2 4 7 8 8 11
9 6 4 3 3 255 1 2 2 4 6 7 8 11 11 11
7 6 1 1 255 1 2 2 8 8 8 8 7 6 4 3
2 2 255 3 7 7 8 7 8 9 11 11 11 14 7 1
1 255 1 1 1 2 7 7 7 7 6 4 2 2 2 255
2 1 1 3 8 9 11 11 11 11 4 4 2 2 255 2
2 3 2 3 6 7 11 6 6 3 1 1 2 255 2 1
1 2 3 2 3 3 3 2 2 2 2 2 255 1 1 1
4 7 8 8 8 8 7 4 2 2 255 1 1 0 0 0
0 1 4 4 3 3 3 2 2 255 2 2 2 6 8 6
7 8 7 4 1 1 0 255 1 1 2 3 9 9 8 14
14 14 6 4 2 2 255 1 1 1 2 3 23 23 25 14
6 3 1 1 1 255 1 3 34 50 56 62 62 62 69 69
2 1 1 255 1 1 3 20 20 20 15 8 13 13 4 2
2 2 255 1 1 2 6 15 15 7 7 8 7 4 2 2
255 2 2 2 2 6 4 6 7 8 4 4 2 1 1 255
2 2 1 2 4 6 6 6 4 6 3 3 1 2 255 1
0 1 1 4 4 4 4 14 14 8 1 1 255 2 2 2
1 1 1 2 2 3 3 3 2 2 0 255 1 1 1 2
11 18 7 7 8 30 31 4 2 255 1 1 2 2 4 11
12 11 4 4 3 3 2 1 255 1 2 1 1 2 7 9
12 13 9 3 3 2 1 255 1 1 2 4 11 11 11 18
36 14 2 2 1 255 0 1 4 7 7 4 4 3 22 12
12 2 1 1 255 2 2 2 3 3 3 1 0 2 2 2
2 2 255 1 1 1 1 1 0 0 0 1 4 4 2 1
2 2 2 2 2 2 3 2 1 1 1 1 3 6 6 7
7 7 7 6 6 2 1 255 1 1 2 3 6 7 9 3
3 4 4 3 1 1 255 1 1 2 6 7 9 9 9 9
8 6 3 1 255 0 0 1 3 6 7 9 9 11 11 8
4 3 2 255 1 3 4 7 7 8 8 11 11 8 7 6
1 1 255 1 2 3 8 9 9 9 8 7 7 4 2 2
255 3 6 7 8 7 7 11 11 11 8 8 7 3 1 255
1 1 2 6 7 7 7 7 7 6 4 2 2 255 2 2
2 4 9 14 15 12 11 6 6 4 3 2 255 2 2 3
3 6 6 6 6 6 6 3 2 1 2 255 3 2 2 2
3 3 3 12 3 3 2 1 1 1 255 1 1 4 7 11
8 6 6 8 8 4 3 2 255 1 1 1 0 0 0 1
1 1 3 2 2 2 2 255 2 2 6 8 8 6 7 8
8 6 1 1 1 255 0 2 2 6 9 9 12 14 15 15
13 4 1 1 255 1 1 2 3 23 23 6 6 6 6 4
1 1 1 255 2 3 44 56 60 66 67 62 100 52 38 1
1 255 1 1 3 8 11 8 6 6 6 8 19 2 1 1
255 1 1 2 6 8 7 4 6 8 8 6 2 2 255 1
2 2 8 8 6 4 6 7 4 4 2 1 1 255 2 2
2 3 6 6 6 6 9 9 6 3 3 2 255 1 0 1
2 4 4 9 18 22 22 11 1 1 255 2 2 1 1 1
2 4 6 3 3 2 2 2 2 255 2 1 2 8 18 22
22 30 30 36 34 18 2 255 1 1 2 6 7 8 11 6
4 6 4 4 3 1 255 2 2 2 2 6 8 9 13 13
12 8 3 1 1 255 1 1 2 15 15 3 1 1 22 22
2 2 1 255 1 3 3 3 2 3 11 11 38 12 12 0
1 1 255 1 1 1 1 1 1 1 1 1 2 2 2 2
255 1 1 4 2 1 0 0 0 1 3 3 3 2 2 3
2 0 0 1 3 2 2 2 1 1 1 4 3 6 6 7
6 4 3 2 1 255 1 1 3 3 4 4 4 3 3 4
3 2 1 1 255 1 2 3 7 8 11 11 11 9 6 3
3 1 255 1 0 1 4 7 7 8 9 13 11 9 3 2
1 255 1 4 4 7 7 8 9 11 8 8 6 4 2 1
255 2 3 4 8 8 9 9 8 8 8 6 3 1 255 3
4 6 7 7 7 8 11 13 8 8 7 4 2 255 2 2
2 4 6 7 7 8 8 7 6 3 2 255 1 2 2 4
7 8 12 11 11 11 7 6 3 2 255 2 2 2 4 7
7 6 6 6 6 6 3 2 2 255 3 1 2 2 3 14
2 14 6 6 3 2 1 1 255 1 2 4 8 11 8 8
8 8 6 4 3 2 255 1 2 2 2 1 1 1 1 1
2 2 2 2 2 255 2 2 6 9 9 6 6 6 7 6
1 1 1 255 2 2 2 9 15 17 15 12 12 13 7 4
1 1 255 2 2 3 6 23 23 12 6 12 6 6 2 2
1 255 2 4 60 64 64 67 67 52 73 52 52 1 0 255
0 0 1 8 8 8 7 7 8 22 19 4 1 0 255 1
0 3 4 8 14 7 7 8 11 6 2 2 255 1 1 3
7 7 6 4 3 4 4 4 2 2 1 255 3 2 2 3
6 6 4 4 9 8 4 3 2 2 255 1 1 2 2 2
4 9 18 14 11 3 1 1 255 1 1 1 1 1 2 4
6 4 3 2 2 1 1 255 2 2 2 8 22 107 63 58
63 91 91 18 2 255 1 1 2 6 7 8 8 6 6 8
7 3 2 1 255 2 2 2 2 6 8 9 14 13 13 8
2 1 1 255 1 2 4 12 15 11 1 0 22 22 2 2
1 255 1 3 7 7 2 6 11 17 22 12 9 2 2 1
255 1 1 1 0 1 1 1 1 1 1 1 2 2 255 4
4 4 2 1 0 0 0 0 3 3 3 2 2 1 1 0
1 1 3 2 2 2 1 1 1 8 6 6 6 4 4 6
6 3 1 255 1 1 1 1 2 3 3 3 3 3 2 1
1 1 255 1 1 2 6 8 11 13 13 9 6 3 3 1
255 1 0 1 1 6 7 7 7 9 9 7 6 1 1 255
2 4 4 7 7 7 7 8 6 6 4 3 1 1 255 1
2 4 7 8 8 8 8 9 9 6 2 1 255 2 4 6
7 7 7 8 8 11 8 8 6 4 2 255 2 2 2 4
6 7 7 9 9 9 7 3 2 255 1 2 2 3 6 11
14 13 12 11 8 7 3 2 255 2 1 2 4 6 6 6
4 6 6 6 1 1 1 255 1 1 2 2 4 14 12 6
3 4 4 3 1 1 255 1 2 2 6 11 11 8 6 6
6 3 1 0 255 1 2 2 2 1 1 1 0 1 2 2
2 1 1 255 2 2 3 7 9 8 6 6 6 6 2 1
1 255 2 1 2 6 15 17 19 15 12 8 4 3 1 1
255 2 2 3 6 24 19 13 6 15 15 6 2 2 1 255
2 4 57 64 71 80 71 58 52 52 39 1 1 255 0 0
2 4 8 19 20 20 22 23 19 2 0 0 255 1 1 2
4 7 14 9 9 11 13 6 1 1 255 1 1 3 7 7
4 4 4 7 8 4 2 2 1 255 0 1 2 3 6 6
7 7 9 4 4 3 0 2 255 1 1 2 2 2 2 8
9 9 7 3 1 1 255 1 1 1 0 0 1 2 3 3
3 2 2 1 1 255 2 2 2 3 35 107 63 58 63 84
55 2 1 255 1 1 2 3 6 7 8 8 8 8 4 3
1 1 255 2 2 2 3 6 8 8 11 11 9 8 1 1
1 255 1 2 2 6 9 4 1 2 22 2 2 1 1 255
1 2 2 2 1 2 3 17 22 9 9 3 3 2 255 2
1 0 0 0 1 1 1 1 1 1 2 2 255 2 3 2
2 1 1 0 0 0 1 2 2 2 2 1 1 1 1 1
2 2 2 2 2 1 1 1 4 4 4 4 6 8 6 2
1 255 1 1 1 2 2 2 3 3 2 2 2 2 1 1
255 1 1 1 2 8 11 12 11 8 6 3 2 1 255 1
1 1 1 4 7 7 7 8 8 7 3 1 1 255 2 2
3 4 6 7 7 7 6 6 4 3 1 2 255 2 2 3
4 7 7 7 7 7 6 4 1 1 255 2 3 6 7 7
7 8 9 11 11 11 4 3 2 255 2 2 2 2 3 7
6 7 7 7 4 2 1 255 1 1 1 1 3 7 8 12
12 11 8 7 2 2 255 2 1 1 3 6 7 7 6 9
4 4 3 1 1 255 1 1 2 2 2 3 12 3 6 4
4 3 0 0 255 1 2 2 4 8 11 12 7 6 4 1
1 1 255 1 1 2 2 1 2 1 2 3 2 2 2 2
2 255 3 3 3 6 12 12 8 4 4 3 1 1 1 255
3 2 2 4 6 17 19 12 11 6 4 2 1 1 255 2
2 3 4 7 7 12 7 12 6 3 2 2 1 255 2 2
30 64 80 105 80 71 52 52 3 1 1 255 1 1 2 3
24 24 24 22 23 23 2 2 1 0 255 1 1 1 3 9
18 14 9 8 6 3 1 0 255 1 2 2 3 4 7 6
6 7 8 4 2 1 1 255 1 1 1 2 4 4 6 4
4 3 2 1 0 1 255 1 1 2 2 2 2 4 7 3
3 2 1 2 255 2 2 2 1 0 0 1 2 3 3 2
2 1 1 255 2 2 0 0 2 34 35 50 52 50 3 2
1 255 1 1 2 2 3 4 4 8 8 7 2 1 0 1
255 2 2 3 3 6 6 9 11 9 8 3 2 1 1 255
3 2 2 3 3 4 4 4 6 3 3 1 1 255 1 2
2 6 6 6 3 3 3 2 3 3 2 2 255 2 1 0
0 0 1 0 0 1 1 1 1 1 255 1 2 1 2 1
3 1 1 1 2 2 1 1 1 0 1 1 1 1 2 2
2 2 2 1 1 1 2 4 4 4 4 6 2 2 1 255
1 1 0 1 2 2 3 3 3 2 2 2 1 1 255 1
1 1 1 3 4 7 6 6 3 3 2 2 255 1 1 1
1 2 7 7 8 6 7 6 3 1 3 255 2 1 3 3
6 6 6 7 7 6 4 3 1 2 255 3 2 2 3 7
7 7 7 6 4 2 1 1 255 2 2 4 6 7 8 9
9 11 11 7 2 2 2 255 1 1 2 2 3 4 3 4
4 4 2 1 0 255 1 1 1 2 3 4 7 8 8 8
8 2 2 2 255 1 1 1 2 4 6 6 3 9 3 3
2 1 1 255 1 1 2 2 2 2 3 3 3 3 3 3
1 2 255 0 2 2 3 3 7 7 4 3 1 1 0 1
255 1 1 1 1 1 2 1 0 2 2 2 2 2 2 255
2 2 2 3 6 8 7 3 3 2 1 1 1 255 3 1
1 1 3 4 7 7 8 3 2 1 1 1 255 2 1 2
3 4 6 7 6 4 3 2 2 1 1 255 1 1 1 30
63 80 58 52 39 6 3 1 1 255 2 2 2 2 15 15
15 14 15 2 2 2 1 2 255 2 1 1 2 6 9 9
6 4 3 3 2 1 255 2 2 2 2 3 4 6 6 6
3 2 1 1 0 255 1 1 1 1 3 3 4 3 3 2
2 1 0 0 255 1 1 1 2 2 2 3 2 2 1 1
1 1 255 2 1 2 1 1 0 0 1 2 3 2 1 1
1 255 2 2 0 0 1 3 3 2 2 1 1 1 1 255
1 0 1 1 2 2 3 4 2 2 2 1 1 1 255 2
2 2 3 1 1 4 4 4 1 2 1 1 1 255 2 1
1 1 1 1 1 3 3 2 3 2 1 255 1 2 2 2
3 9 15 11 3 2 1 2 2 2 255 1 1 1 0 0
1 1 1 1 1 1 1 1 255 1 1 1 2 1 3 3
3 1 1 1 1 1 1 1 1 1 1 1 2 2 3 2
2 2 1 1 2 3 4 4 4 2 2 1 1 255 1 2
3 3 3 2 3 2 2 1 2 2 1 1 255 1 1 1
1 2 2 2 2 2 2 2 2 1 255 1 2 2 1 1
2 4 8 4 3 2 2 1 1 255 3 1 2 2 3 4
6 4 4 3 2 2 1 3 255 3 2 2 2 3 3 3
2 3 1 1 1 1 255 1 2 3 3 6 11 12 17 12
12 1 1 1 2 255 1 1 1 2 2 3 3 3 2 1
1 1 1 255 1 2 2 2 2 2 3 3 3 3 1 1
2 2 255 1 1 1 2 2 4 2 1 2 2 3 3 2
2 255 3 1 2 2 2 2 2 1 1 1 1 1 0 0
255 0 2 2 3 3 3 3 3 3 1 1 1 1 255 2
2 1 1 1 1 1 1 1 1 2 2 2 2 255 2 2
3 2 3 2 3 3 1 1 0 0 0 255 3 3 2 1
3 3 3 2 2 2 1 1 1 3 255 1 1 2 2 2
4 4 3 2 1 2 2 2 1 255 1 1 1 1 3 6
18 18 6 3 2 1 1 255 2 2 1 1 2 2 3 3
3 2 2 2 2 2 255 1 1 1 1 2 2 2 1 2
2 3 3 2 255 2 2 2 2 2 2 2 2 2 2 2
1 0 0 255 1 1 0 0 0 1 1 2 2 2 1 1
1 1 255 1 1 1 1 1 1 1 1 1 0 2 1 1
255 2 1 1 2 2 1 1 1 1 1 1 1 1 1 255
2 2 1 1 1 2 3 2 1 1 1 1 1 255 0 0
0 0 2 2 1 1 1 1 1 1 1 1 255 1 1 2
2 1 0 2 2 1 1 1 1 1 1 255 2 1 1 1
1 2 1 1 1 2 3 2 1 255 0 1 1 2 4 9
15 11 1 1 1 1 1 1 255 1 1 1 1 1 1 1
1 1 1 1 1 1 255 1 1 1 1 1 2 2 3 2
1 2 1 2 0 1 0 1 0 1 2 2 2 2 2 2
2 2 2 2 2 2 2 1 1 1 1 255 1 1 1 3
3 2 2 2 2 1 2 2 1 1 255 1 0 1 1 2
2 2 1 1 1 1 2 1 255 2 2 2 1 1 1 2
3 2 2 2 2 1 1 255 1 0 0 0 1 1 2 2
2 2 1 1 1 2 255 2 2 2 1 1 2 2 2 1
1 1 1 1 255 1 2 2 2 2 6 12 17 12 1 1
1 0 2 255 1 1 1 2 2 2 2 1 1 1 1 1
1 255 2 3 3 2 2 2 2 2 2 1 1 0 0 2
255 1 1 1 1 2 2 1 1 1 1 2 2 2 2 255
3 1 1 2 2 2 2 1 1 1 1 1 1 1 255 2
2 1 2 3 3 3 2 1 1 1 1 1 255 3 2 1
1 1 1 1 1 1 1 2 2 1 0 255 1 2 1 2
1 2 1 1 0 1 0 1 0 255 1 1 1 1 1 1
1 1 1 2 1 2 2 2 255 1 1 1 2 1 1 1
1 1 0 1 2 2 2 255 2 1 1 1 2 2 2 2
2 2 1 1 1 255 1 2 2 1 1 1 1 2 3 2
2 2 2 2 255 2 1 1 1 1 1 2 1 2 2 2
2 2 255 2 2 2 2 2 1 1 1 1 1 1 0 0
0 255 1 1 0 0 0 0 0 0 0 1 1 1 1 1
255 0 1 1 1 0 0 0 0 0 0 2 1 1 255 0
0 1 1 2 1 1 0 0 1 1 1 1 2 255 1 1
1 1 2 2 3 1 1 1 1 1 2 255 1 0 0 1
2 2 1 1 1 1 1 1 1 1 255 1 1 1 1 0
0 0 2 1 1 0 1 1 1 255 1 1 1 1 2 3
2 1 0 2 3 2 0 255 0 1 1 2 3 3 4 4
1 1 1 1 1 1 255 1 1 1 1 1 1 1 1 1
1 1 1 1 255 1 1 2 2 2 2 1 1 1 1 1
2 3 2 2 1 1 1 1 2 2 1 1 1 1 2 2
2 1 1 1 1 1 1 1 255 1 1 1 1 2 3 2
1 1 1 1 1 1 3 3 255 1 1 1 1 1 1 1
1 1 0 0 0 3 255 2 3 2 1 1 1 2 2 2
2 2 2 1 2 1 255 1 1 0 1 1 1 2 1 1
0 0 1 2 255 2 2 2 2 1 1 1 1 0 1 0
1 2 255 1 1 1 1 1 2 2 2 1 2 1 2 0
1 255 2 1 1 1 2 1 1 1 1 1 1 1 1 255
2 2 1 2 2 2 2 1 1 1 1 0 0 2 255 2
1 2 2 2 2 1 1 1 1 2 2 2 2 255 2 2
1 1 2 2 2 2 1 1 1 1 1 1 255 2 2 1
1 2 2 3 1 1 1 1 2 2 255 2 2 1 1 1
1 1 1 1 1 1 1 1 1 255 1 1 1 1 1 1
1 1 0 0 0 1 1 255 1 1 1 1 1 1 1 2
1 2 1 2 2 2 255 2 2 2 1 1 2 2 1 1
0 1 2 2 2 255 2 1 1 1 1 1 2 2 2 2
1 1 1 255 1 2 2 2 1 2 1 2 3 2 2 1
2 2 255 2 1 1 1 1 1 3 2 2 2 2 2 2
255 2 3 3 3 1 1 1 1 1 1 1 1 0 1 255
1 1 0 0 0 0 1 1 0 0 1 2 2 1 1 255
1 1 1 0 0 1 1 0 1 1 1 1 1 255 0 0
1 1 1 1 0 0 1 1 2 3 3 255 1 1 1 1
2 2 2 2 2 1 1 1 2 255 1 0 0 2 1 2
0 1 1 1 1 1 1 2 255 2 2 2 2 1 0 2
2 2 1 1 1 1 1 255 1 1 1 1 2 2 1 1
1 2 3 2 0 255 1 1 1 1 1 2 1 1 1 1
1 1 1 1 255 2 1 1 1 1 1 1 2 2 1 1
0 0 255 1 1 2 2 2 1 1 1 1 1 1 2 3
2 1 0 0 0 1 255 255 255 255 255 255 255 255 255 255
255 255 255 255 255 255 255 255 255 255 255 255 255 255 255 255
255 255 255 255 255 255 255 255 255 255 255 255 255 255 255 255
255 255 255 255 255 255 255 255 255 255 255 255 255 255 255 255
255 255 255 255 255 255 255 255 255 255 255 255 255 255 255 255
255 255 255 255 255 255 255 255 255 255 255 255 255 255 255 255
255 255 255 255 255 255 255 255 255 255 255 255 255 255 255 255
255 255 255 255 255 255 255 255 255 255 255 255 255 255 255 255
255 255 255 255 255 255 255 255 255 255 255 255 255 255 255 255
255 255 255 255 255 255 255 255 255 255 255 255 255 255 255 255
255 255 255 255 255 255 255 255 255 255 255 255 255 255 255 255
255 255 255 255 255 255 255 255 255 255 255 255 255 255 255 255
255 255 255 255 255 255 255 255 255 255 255 255 255 255 255 255
255 255 255 255 255 255 255 255 255 255 255 255 255 255 255 255
255 255 255 255 255 255 255 255 255 255 255 255 255 255 255 255
255 255 255 255 255 255 255 255 255 255 255 255 255 255 255 255
255 255 255 255 255 255 255 255 255 255 255 255 255 255 255 255
255 255 255 255 255 255 255 255 255 255 255 255 255 255 255 255
255 255 255 255 255 255 255 255 255 255 255 255 255 255 255 255
255 255 255 255 255 255 255 255 255 255 255 255 255 255 255 255
255 255 255 255 255 255 255 255 255 255 255 255 255 255 255 255
255 255 255 255 255 255 255 255 255 255 255 255 255 255 255 255
255 255 255 255 255 255 255 255 255 255 255 255 255 255 255 255
255 255 255 255 255 255 255 255 255 255 255 255 255 255 255 255
255 255 255 255 255 255 255 255 255 255 255 255 255 255 255 255
255 255 255 255 255 255 255 255 255 255 255 255 255 255 255 255
255 255 255 255 255 255 255 255 255 255 255 255 255 255 255 255
255 255 255 255 255 255 255 255 255 255 255 255 255 255 255 255
255 255 255 255 1 1 1 1 1 1 1 1 1 1 1 0
1 1 1 1 255 1 1 1 1 1 2 2 1 1 0 1
1 1 1 1 255 1 0 0 1 1 1 0 0 1 0 0
0 2 255 1 2 1 2 2 2 1 1 1 1 2 2 2
2 1 255 1 1 0 1 1 1 2 1 1 1 0 1 1
255 1 2 1 1 1 1 0 0 1 1 1 1 2 255 1
1 1 1 1 1 0 0 1 2 2 2 1 1 255 1 1
1 1 1 1 2 2 2 2 0 0 1 255 1 1 0 1
1 1 0 0 1 1 2 1 2 2 255 2 2 2 2 1
2 1 2 2 2 3 3 1 1 255 2 2 2 2 1 1
1 2 1 2 2 2 2 2 255 1 1 1 1 1 2 2
2 1 1 1 1 2 255 1 2 2 2 2 1 1 1 1
1 1 1 3 2 255 1 1 2 1 2 2 2 1 0 0
1 1 1 255 1 1 0 0 0 1 1 2 2 2 1 1
2 2 255 1 1 2 0 2 2 2 3 1 1 1 1 1
2 255 0 0 0 1 1 2 2 2 1 1 1 1 1 255
2 2 2 2 1 1 1 1 1 0 1 1 2 2 255 2
2 2 2 2 2 1 1 1 2 3 2 2 255 1 1 1
1 1 2 2 1 0 1 2 1 1 1 255 1 1 1 1
1 2 2 2 1 2 1 3 2 1 1 255 2 2 2 2
2 1 2 1 1 1 0 1 1 255 1 1 1 2 1 1
0 0 1 1 1 2 1 255 1 1 1 1 2 2 1 1
2 2 3 1 1 255 1 1 1 2 2 2 1 1 1 1
1 1 2 2 255 2 2 2 2 1 1 1 1 1 1 1
1 1 2 255 2 2 2 1 1 1 1 1 1 2 2 0
1 255 1 1 1 1 2 2 1 1 1 1 0 1 0 1
255 2 1 1 1 1 2 2 2 1 1 0 0 0 255 2
2 2 1 1 0 0 2 2 1 1 1 1 1 1 0 1
1 1 1 1 1 1 1 2 2 2 2 2 1 0 1 1
1 1 255 1 0 0 1 1 1 1 1 1 1 1 1 1
1 1 255 0 0 0 2 2 1 1 1 1 0 0 1 0
255 1 2 2 2 2 2 1 1 1 1 1 3 2 2 1
255 1 1 1 1 1 1 1 1 1 1 1 1 1 255 1
1 1 2 1 1 1 1 1 1 1 1 1 255 1 1 1
1 2 1 1 1 1 1 1 1 1 1 255 1 1 1 1
0 0 2 2 2 0 0 0 2 255 1 1 1 1 1 1
1 0 0 2 2 2 2 4 255 3 2 2 1 1 2 2
2 2 2 2 3 2 1 255 2 2 2 2 2 2 1 2
2 2 2 2 2 1 255 1 2 2 1 1 1 2 2 2
1 1 1 2 255 2 2 2 2 2 2 1 1 1 1 1
1 3 2 255 2 2 2 1 2 2 2 1 1 1 1 1
1 255 1 2 0 0 1 1 1 2 2 2 1 1 2 2
255 1 1 1 1 2 1 2 2 2 1 1 0 1 2 255
1 0 0 1 1 3 2 2 1 1 1 1 1 255 2 2
2 2 1 1 2 1 1 1 1 2 2 2 255 2 1 1
1 1 1 1 1 1 2 2 1 1 255 1 0 0 0 1
1 1 1 0 1 1 1 1 1 255 0 1 2 2 1 2
2 3 2 2 1 1 1 1 1 255 1 2 2 1 1 1
2 0 0 0 1 1 1 255 2 2 2 3 3 3 2 0
1 1 1 1 1 255 1 1 1 1 1 1 1 0 1 2
3 1 1 255 2 2 2 2 2 2 2 2 2 1 1 2
3 3 255 1 2 2 1 0 1 1 1 0 0 1 1 1
1 255 2 2 2 2 2 2 1 1 0 2 2 2 1 255
1 1 1 1 2 2 1 1 1 1 0 1 1 2 255 1
1 1 1 1 2 2 2 1 1 1 0 0 255 2 1 1
1 0 0 0 2 2 1 0 1 1 1 0 0 1 1 1
1 1 1 1 1 1 1 2 3 3 2 2 6 1 1 1
255 1 1 0 0 1 1 2 1 2 1 1 1 1 1 1
255 0 0 0 2 2 2 1 2 1 1 0 1 0 255 1
2 2 2 2 2 3 1 1 1 2 3 2 1 1 255 1
1 1 1 1 4 3 1 1 1 1 1 1 255 1 1 1
2 2 2 2 2 1 1 1 0 1 255 1 0 1 1 2
3 2 1 1 1 0 0 0 1 255 1 1 1 1 0 1
2 2 2 2 0 0 1 255 1 1 1 1 1 2 2 2
2 3 3 3 3 3 255 3 3 2 1 1 2 3 3 3
3 2 1 1 1 255 2 2 2 2 3 3 3 3 4 2
2 2 1 1 255 1 2 1 1 2 2 2 2 2 1 1
1 2 255 2 2 2 2 2 2 1 1 2 1 1 1 2
2 255 2 2 1 1 0 4 4 4 1 1 1 1 1 255
1 2 1 1 1 2 2 3 2 2 1 1 2 1 255 1
1 1 2 2 1 0 2 2 1 1 0 0 0 255 1 0
0 1 1 4 4 2 1 1 1 1 1 255 1 2 2 1
1 1 2 1 1 1 1 1 1 1 255 1 0 1 1 1
1 1 1 2 2 3 2 1 255 0 0 1 1 1 1 1
1 1 1 1 2 1 1 255 1 2 2 2 3 2 6 6
6 3 1 3 2 2 1 255 0 1 1 1 1 1 0 0
0 1 1 1 1 255 1 1 2 3 3 2 2 0 1 0
1 1 1 255 1 1 1 1 1 1 1 1 2 2 1 0
1 255 2 2 1 2 1 1 0 0 2 2 1 1 2 2
255 1 1 0 0 0 1 2 1 2 2 2 2 1 1 255
1 2 2 1 1 2 2 2 1 3 2 2 2 255 1 1
1 1 2 1 1 1 0 1 0 2 1 1 255 1 1 1
1 1 2 3 3 2 2 1 0 0 255 1 1 1 1 1
1 1 2 2 2 1 1 1 1 1 0 1 1 1 1 1
2 2 1 1 2 3 28 28 17 17 24 22 2 1 255 2
1 1 1 1 2 3 6 4 4 2 1 1 1 1 255 0
0 2 2 4 14 17 8 4 2 1 1 0 255 1 2 2
2 2 3 6 3 3 3 3 3 2 1 1 255 1 1 1
4 7 7 3 3 3 1 1 1 1 255 1 0 1 2 2
3 3 2 2 1 1 0 1 255 0 0 1 2 4 4 6
4 6 4 1 0 0 1 255 1 1 2 2 3 3 3 3
3 2 1 1 1 255 1 1 1 1 1 3 3 3 3 3
3 3 3 2 255 2 2 2 2 2 6 6 4 3 3 2
3 2 2 255 1 2 2 2 6 13 14 14 14 12 4 2
1 1 255 1 2 2 4 4 4 4 4 4 2 1 1 2
255 2 2 2 2 2 2 1 2 2 2 2 1 2 2 255
2 2 1 1 0 9 9 13 6 3 2 2 2 255 1 2
2 3 2 4 15 15 3 3 4 3 2 1 255 1 1 1
1 1 0 0 1 1 1 2 1 1 0 255 1 2 1 4
11 11 7 7 7 2 1 2 1 255 1 1 2 1 1 1
2 2 1 1 1 1 1 1 255 1 0 0 1 1 1 2
2 3 2 2 1 0 255 0 0 1 1 1 1 1 1 1
1 1 1 1 0 255 1 2 3 3 3 9 9 18 6 3
1 2 2 2 1 255 0 0 0 1 1 0 0 0 1 1
1 1 1 255 1 0 1 2 3 3 3 2 2 1 2 2
1 255 1 1 1 1 1 1 1 2 2 1 1 1 1 255
1 1 1 1 2 2 3 3 3 4 1 1 2 2 255 0
0 0 1 1 1 3 1 3 2 3 2 1 1 255 3 3
2 2 2 2 2 2 0 2 2 2 2 255 2 1 2 1
2 1 1 1 1 1 1 2 1 2 255 2 2 1 2 2
6 7 7 3 2 1 1 0 255 1 1 1 1 1 0 0
0 1 2 1 1 1 1 1 0 0 1 2 1 1 1 1
1 0 2 3 71 58 28 17 24 22 2 2 255 1 1 1
1 1 3 6 6 4 4 4 2 0 0 1 255 1 1 2
6 28 41 45 66 57 7 4 1 0 255 1 1 2 2 6
6 6 6 6 4 3 2 2 1 1 255 1 1 3 8 8
8 6 6 4 3 2 1 1 255 1 0 1 2 3 3 3
2 2 1 1 0 1 255 0 0 1 2 6 6 7 6 6
6 3 0 0 1 255 1 1 2 4 4 4 3 7 6 3
2 1 0 255 1 1 1 1 2 4 3 3 3 6 4 3
3 2 255 2 2 2 2 3 7 6 6 6 4 4 3 2
1 255 1 1 2 3 14 31 22 22 24 24 4 2 1 2
255 1 1 3 4 6 6 6 7 7 7 1 1 2 255 3
2 2 2 1 1 2 2 2 2 2 2 2 3 255 3 2
2 7 9 22 22 14 11 11 3 2 2 255 1 2 1 3
3 4 8 3 3 15 15 4 2 1 255 2 2 1 1 0
0 0 0 1 1 1 1 0 0 255 1 2 4 18 28 20
15 14 14 2 1 1 1 255 1 1 1 1 1 1 1 1
1 1 2 2 1 1 255 1 1 1 2 2 1 2 2 3
3 2 1 1 255 2 1 1 0 0 0 1 1 1 0 1
1 0 0 255 1 2 3 3 14 14 8 8 9 9 4 2
1 1 1 255 0 0 0 1 1 1 1 1 1 1 1 1
1 255 1 0 1 1 2 1 2 3 2 1 1 2 1 255
1 2 2 2 1 1 1 2 1 1 1 1 1 255 1 1
1 2 2 6 6 4 3 4 2 1 1 1 255 0 0 1
1 1 1 3 8 11 3 3 2 1 1 255 2 2 2 2
3 3 2 2 1 2 2 2 2 255 2 1 2 2 2 3
1 1 1 1 2 1 1 1 255 2 1 1 2 6 15 15
12 7 3 3 2 2 255 1 1 1 1 1 1 1 0 0
0 0 1 1 1 1 1 1 1 1 1 1 1 1 1 2
3 58 80 58 51 17 24 24 19 2 255 2 2 1 1 2
3 6 4 4 4 4 4 2 1 3 255 2 2 3 50 42
45 49 66 63 38 4 3 1 255 1 0 2 4 7 7 6
6 7 7 6 3 2 2 2 255 1 2 4 9 8 8 6
6 6 4 2 1 1 255 1 0 0 2 2 2 2 2 2
3 1 1 1 255 0 1 1 3 6 7 7 6 6 7 6
1 1 1 255 2 1 2 4 4 4 4 6 6 6 6 2
0 255 1 1 1 2 3 4 4 7 7 8 4 3 2 2
255 1 2 2 3 7 8 7 8 6 4 4 3 2 1 255
1 1 2 13 24 35 39 24 35 35 17 2 2 2 255 1
1 4 6 6 4 3 6 8 7 1 1 1 255 0 1 1
1 1 1 2 2 2 2 2 2 2 2 255 2 2 2 12
19 24 15 14 14 39 11 3 1 255 1 2 1 2 8 8
8 3 3 6 6 4 2 1 255 2 2 2 3 1 0 0
1 2 1 2 1 1 1 255 1 2 12 26 28 18 15 15
44 25 3 3 3 255 1 1 1 2 0 0 1 1 1 1
2 2 1 1 255 2 2 2 3 2 1 2 6 6 3 1
1 1 255 2 0 1 0 0 0 1 2 1 0 0 1 0
0 255 1 1 2 3 13 17 18 25 22 25 4 2 1 0
1 255 1 1 1 1 0 0 0 1 1 1 1 1 1 255
0 1 2 2 3 1 3 3 3 1 1 1 1 255 1 1
2 1 1 1 1 2 1 1 1 1 1 255 0 1 1 1
2 4 4 4 4 4 2 2 1 1 255 2 0 2 1 1
0 1 7 11 4 2 1 2 2 255 2 2 2 3 3 2
2 2 1 1 1 1 1 255 2 1 2 3 7 4 4 2
2 1 1 1 1 1 255 1 1 1 2 6 12 15 9 3
3 2 2 1 255 2 1 1 1 1 1 0 0 0 0 0
1 1 1 1 1 2 2 1 1 1 1 1 1 1 3 73
85 58 53 42 42 42 12 3 255 0 0 1 1 3 4 6
4 4 4 6 6 2 1 2 255 2 2 3 83 88 73 66
66 63 42 25 3 1 255 0 1 2 4 8 8 6 4 4
6 4 3 2 2 2 255 2 2 11 20 13 13 7 7 7
6 2 1 1 255 1 0 0 2 2 2 3 2 3 3 3
1 1 255 2 2 2 3 6 6 6 6 6 8 7 1 1
1 255 1 1 2 4 7 8 7 7 6 6 6 3 1 255
1 1 2 3 4 6 7 8 7 6 4 3 2 2 255 1
1 2 6 8 8 8 8 8 7 6 4 2 1 255 1 1
2 12 22 20 15 20 24 24 22 2 2 2 255 1 1 3
7 7 6 3 3 6 6 3 1 1 255 0 0 0 0 0
0 1 2 2 2 2 2 1 1 255 1 2 3 14 25 25
17 15 15 42 14 4 1 255 1 1 1 2 8 14 8 7
7 17 17 2 2 1 255 1 1 2 3 1 0 2 3 3
1 1 1 1 2 255 2 2 13 24 28 31 31 36 50 36
3 3 2 255 1 2 2 2 0 0 0 1 1 1 0 2
0 1 255 3 2 3 2 2 1 2 3 3 1 1 1 1
255 2 0 2 1 0 0 0 2 1 1 0 0 0 1 255
1 1 1 13 18 8 8 8 22 25 7 4 2 0 1 255
1 2 1 0 0 0 0 0 0 0 1 1 0 255 1 2
2 2 3 1 1 1 2 1 0 1 1 255 1 1 1 1
1 1 1 1 1 1 1 1 1 255 1 1 1 2 6 4
1 2 4 4 4 2 2 1 255 3 1 3 0 1 0 1
7 6 4 2 2 2 2 255 1 1 2 2 2 2 1 1
1 1 1 1 0 255 2 1 1 3 3 3 2 2 1 0
1 1 1 1 255 1 1 1 3 7 9 9 8 6 4 2
2 1 255 2 2 3 2 2 2 1 0 0 0 1 2 2
2 1 1 1 2 1 1 1 1 1 1 2 3 93 93 87
87 100 100 77 15 3 255 1 1 1 1 3 3 6 3 3
4 6 6 3 2 2 255 2 2 3 73 73 69 62 49 35
35 19 2 1 255 1 2 2 4 4 8 6 6 4 7 3
3 2 2 2 255 2 2 11 12 13 13 9 7 7 7 2
1 0 255 1 0 1 2 2 3 3 3 3 3 3 1 1
255 2 2 1 3 6 6 6 6 6 6 2 2 1 1 255
2 2 3 7 8 8 6 6 6 6 6 3 1 255 1 2
2 4 6 6 7 7 7 7 4 2 1 1 255 1 1 2
6 8 8 8 12 12 7 4 2 2 1 255 1 1 3 6
13 14 14 25 23 23 22 4 2 2 255 2 2 4 6 7
13 9 3 3 3 2 1 0 255 0 1 1 1 1 1 1
1 1 2 2 3 2 1 255 2 2 3 3 19 19 15 15
15 18 14 4 1 255 1 1 1 6 19 24 14 7 11 24
17 4 2 1 255 1 1 1 3 3 1 1 6 6 6 2
2 1 1 255 1 2 13 26 28 31 19 36 44 36 3 2
2 255 1 2 2 1 1 0 0 1 1 1 0 1 1 1
255 3 2 2 2 3 3 3 3 1 1 1 1 1 255 2
2 2 1 1 0 1 1 1 1 1 1 1 1 255 1 1
1 1 7 8 7 8 7 17 7 4 2 1 0 255 1 1
1 0 0 0 0 0 0 0 1 1 0 255 1 2 2 2
3 1 1 1 1 1 1 1 2 255 1 0 1 0 1 1
1 1 2 2 2 1 1 255 1 1 1 1 2 1 0 1
4 4 4 2 2 2 255 2 2 3 0 0 0 0 1 1
2 2 2 2 2 255 1 1 2 2 1 1 1 1 1 1
1 1 2 255 2 1 1 2 4 2 2 2 1 1 1 1
1 1 255 1 1 1 3 7 8 9 8 6 3 2 1 0
255 2 2 3 3 2 1 1 0 0 1 1 2 2 2 1
2 2 2 1 1 1 1 1 1 0 1 62 87 87 87 99
45 24 12 2 255 1 1 1 1 1 3 7 7 6 6 6
6 2 2 2 255 2 2 2 12 69 69 79 35 26 25 3
1 0 255 1 1 1 2 4 8 8 7 4 4 3 3 2
2 1 255 2 3 8 13 20 13 9 7 7 6 4 1 1
255 1 1 1 2 3 4 3 2 2 2 3 2 3 255 3
2 1 2 6 6 6 6 6 6 2 2 1 1 255 2 2
3 4 7 9 7 6 4 4 3 2 1 255 2 2 2 2
4 6 7 7 7 6 4 4 1 1 255 2 1 2 2 6
4 4 6 6 6 4 2 1 1 255 1 1 3 6 12 13
11 11 22 23 8 2 1 1 255 2 2 3 3 11 14 11
3 3 3 2 1 1 255 1 1 1 1 1 1 1 1 1
1 1 1 1 1 255 2 2 3 4 7 17 17 23 15 17
3 2 1 255 1 1 1 3 19 22 22 7 24 26 26 4
2 2 255 1 1 1 1 1 0 0 3 2 2 2 1 1
1 255 1 1 3 18 24 28 19 36 36 36 2 1 1 255
1 1 1 1 1 0 0 0 0 2 1 2 1 1 255 3
3 2 2 3 3 0 0 1 1 1 1 1 255 1 2 2
2 2 2 1 1 1 1 1 2 2 2 255 1 1 1 2
6 6 6 6 6 6 6 4 2 1 1 255 1 1 0 0
0 1 0 0 0 0 0 1 0 255 0 1 1 1 2 1
2 2 2 2 1 2 2 255 0 0 1 1 1 1 1 1
2 2 2 1 1 255 1 1 1 1 3 3 2 0 2 4
4 2 2 1 255 2 2 3 0 0 1 1 1 1 3 3
2 1 2 255 1 1 3 1 1 1 1 1 1 1 1 1
2 255 1 1 1 1 1 1 0 2 1 1 2 2 2 1
255 1 0 1 4 8 9 9 6 4 4 3 1 1 255 2
2 3 3 3 2 1 0 0 0 1 1 1 3 1 2 2
3 2 1 1 1 1 2 2 2 2 62 62 61 51 24 15
2 2 255 3 1 1 1 1 2 2 4 4 4 4 4 2
2 1 255 1 2 3 3 13 26 36 26 26 3 2 1 1
255 0 1 1 2 4 8 8 8 7 7 3 3 2 2 2
255 1 2 2 8 11 13 13 8 6 4 3 2 1 255 0
1 1 2 3 3 3 3 3 3 3 1 1 255 2 2 1
2 4 6 6 6 6 6 3 2 1 1 255 2 2 3 3
4 8 6 6 4 4 3 2 1 255 2 2 2 2 2 3
4 6 7 6 4 3 2 2 255 2 2 2 3 3 3 3
3 3 2 2 1 1 1 255 1 1 1 3 6 11 7 7
7 3 2 1 1 1 255 1 1 2 2 4 4 4 2 2
2 1 1 1 255 1 1 1 1 2 2 1 1 1 1 1
1 1 1 255 3 3 2 2 3 7 23 24 18 15 2 2
2 255 2 1 1 1 15 15 15 4 8 8 14 2 1 2
255 1 1 1 1 1 0 0 2 2 2 2 2 1 1 255
1 1 1 3 11 18 19 34 19 4 2 1 1 255 1 1
1 1 1 0 0 0 1 1 1 1 1 1 255 1 2 1
2 4 9 4 0 0 1 1 1 1 255 1 1 1 2 2
3 3 1 1 1 1 2 2 2 255 1 1 1 1 2 2
2 7 3 2 3 3 1 1 1 255 1 1 0 1 0 1
0 1 0 0 0 0 0 255 0 1 1 1 1 0 2 1
1 1 1 1 1 255 0 0 1 1 2 1 1 1 2 2
2 1 1 255 2 1 0 1 3 3 2 0 1 1 3 0
0 1 255 2 1 0 0 0 1 1 2 2 2 3 3 1
2 255 2 1 2 1 1 1 1 1 1 1 1 1 0 255
0 1 0 1 1 1 1 2 2 2 2 1 1 1 255 2
0 1 1 4 7 8 6 3 3 2 2 1 255 0 1 1
1 1 1 1 0 0 0 1 1 1 1 3 2 2 3 3
1 1 1 1 2 2 2 2 2 19 40 24 13 3 2 1
255 2 1 1 1 1 0 1 2 2 2 2 2 2 1 0
255 1 2 3 3 3 12 26 26 3 2 1 1 1 255 1
1 1 2 2 7 8 7 7 6 3 2 2 1 0 255 2
2 2 2 4 4 6 4 3 3 3 2 1 255 1 1 1
2 2 2 2 2 2 3 3 3 1 255 1 2 2 2 2
4 4 6 6 6 3 2 1 1 255 2 2 2 2 3 6
4 4 4 3 3 1 1 255 0 0 1 1 1 1 2 3
3 3 3 3 3 2 255 2 2 3 3 2 1 2 2 2
2 2 1 1 1 255 1 1 0 1 1 2 3 3 2 2
1 1 1 1 255 1 2 2 2 2 2 2 0 2 2 1
1 1 255 3 3 1 1 2 2 2 1 1 1 1 1 1
1 255 1 1 1 1 1 2 22 23 2 2 2 1 1 255
1 1 1 1 1 3 11 3 7 3 2 1 1 1 255 1
1 1 0 0 0 2 2 2 1 1 1 1 1 255 1 1
1 1 1 3 7 4 4 3 2 1 1 255 1 1 1 1
2 1 2 0 1 1 2 2 2 1 255 1 1 1 1 2
4 3 0 0 0 1 1 1 255 1 2 2 2 2 2 3
1 1 1 1 1 2 2 255 2 1 1 2 2 2 2 3
2 1 1 1 1 1 1 255 1 1 0 0 0 2 1 1
0 1 1 1 0 255 0 1 1 1 1 1 2 3 1 1
1 2 1 255 0 1 1 1 1 1 2 3 2 2 2 1
1 255 2 1 1 1 2 3 2 1 1 2 2 2 2 1
255 1 1 2 0 1 1 2 2 2 2 2 2 2 2 255
2 1 2 1 1 0 1 1 1 1 1 1 0 255 0 1
1 1 1 1 1 2 1 1 1 1 1 1 255 1 0 1
1 2 6 6 4 3 3 2 1 1 255 1 1 1 1 1
1 1 1 0 0 0 0 0 1 2 2 2 2 3 1 1
1 2 2 1 2 2 2 1 2 3 3 2 2 1 255 1
1 1 0 0 0 1 1 1 1 1 2 2 1 1 255 1
2 2 1 1 1 1 1 1 1 1 1 1 255 1 1 2
2 2 2 3 4 3 2 1 1 1 1 2 255 2 2 1
2 2 4 4 2 2 2 2 1 1 255 0 0 0 3 2
2 2 2 2 2 2 1 1 255 1 2 1 1 1 2 3
3 3 3 2 2 2 1 255 2 2 2 2 2 2 3 3
3 3 1 1 1 255 0 2 2 3 1 1 1 3 3 2
2 2 2 2 255 1 2 2 3 2 1 2 2 2 2 2
2 2 1 255 1 1 0 1 1 1 2 2 2 2 1 1
1 1 255 2 2 2 2 2 2 2 0 2 2 2 0 1
255 3 3 0 0 1 2 2 1 1 1 2 1 1 1 255
1 1 0 1 1 1 1 1 2 2 2 2 2 255 2 1
1 1 1 1 3 3 3 2 1 1 1 1 255 0 0 1
1 1 1 2 2 2 2 2 2 2 1 255 1 1 1 0
0 1 2 2 3 2 2 1 1 255 1 1 1 1 2 1
2 1 1 1 1 1 1 1 255 1 1 1 1 1 3 3
1 1 1 1 1 1 255 1 2 1 1 1 1 1 1 1
1 2 1 1 1 255 2 1 1 1 2 2 2 1 0 0
1 1 1 0 0 255 1 1 1 0 1 1 1 1 1 1
1 1 0 255 0 1 1 1 1 1 2 1 1 0 1 2
1 255 1 1 1 1 1 2 2 2 2 2 2 2 2 255
0 1 1 1 2 2 1 1 1 1 1 1 2 2 255 1
1 0 0 1 2 2 2 1 0 2 2 2 2 255 1 1
2 1 1 0 0 1 1 2 1 1 0 255 1 1 1 1
1 1 2 2 1 1 1 1 1 1 255 0 1 1 1 1
2 2 3 2 2 1 1 1 255 1 1 2 1 1 1 1
2 2 2 1 1 1 1 2 1 2 2 3 2 2 2 2
1 1 1 1 1 1 1 2 3 2 2 1 255 1 1 1
1 0 1 1 1 1 1 1 1 1 1 1 255 3 2 2
1 1 1 1 1 0 1 1 1 1 255 1 1 2 1 1
1 2 2 2 1 1 1 1 2 1 255 1 1 1 1 1
2 2 2 2 2 1 1 1 255 0 1 0 3 2 2 2
1 2 2 2 1 1 255 1 1 1 1 1 2 2 2 1
1 2 2 1 1 255 2 2 1 1 1 2 2 2 3 2
1 1 1 255 1 2 2 2 1 1 1 1 1 1 1 2
2 2 255 1 2 2 2 1 1 1 1 1 1 2 2 2
1 255 1 0 1 1 1 1 1 1 1 1 1 0 1 1
255 3 2 2 2 2 2 2 2 2 2 2 1 1 255 2
3 0 0 1 2 2 1 1 1 2 1 0 0 255 1 1
0 1 1 1 1 1 1 1 2 1 1 255 2 2 2 2
2 2 2 2 1 1 1 1 1 1 255 0 0 1 1 1
1 1 1 2 2 2 2 2 2 255 1 0 0 0 0 2
2 2 2 2 2 1 1 255 1 1 1 1 2 1 2 1
1 1 1 1 1 1 255 1 1 1 1 1 1 1 1 1
1 1 1 1 255 1 2 0 0 0 1 0 0 0 1 1
1 1 1 255 2 2 1 2 1 1 1 1 0 0 0 1
1 0 0 255 0 1 1 1 2 1 1 1 1 1 1 1
1 255 0 1 1 1 1 1 2 1 0 0 2 2 2 255
1 1 1 1 1 2 2 1 1 1 1 2 2 255 1 1
1 1 1 1 1 1 1 1 1 2 2 0 255 1 2 1
1 1 1 2 2 1 1 2 2 2 2 255 0 1 2 1
1 0 0 1 3 3 2 1 1 255 2 1 1 1 1 2
2 2 1 0 0 0 0 0 255 0 1 1 1 0 1 2
3 2 1 1 1 1 255 1 1 1 1 1 1 2 2 2
2 1 0 1 2 2 2 1 2 3 255 255 255 255 255 255
255 255 255 255 255 255 255 255 255 255 255 255 255 255 255 255
255 255 255 255 255 255 255 255 255 255 255 255 255 255 255 255
255 255 255 255 255 255 255 255 255 255 255 255 255 255 255 255
255 255 255 255 255 255 255 255 255 255 255 255 255 255 255 255
255 255 255 255 255 255 255 255 255 255 255 255 255 255 255 255
255 255 255 255 255 255 255 255 255 255 255 255 255 255 255 255
255 255 255 255 255 255 255 255 255 255 255 255 255 255 255 255
255 255 255 255 255 255 255 255 255 255 255 255 255 255 255 255
255 255 255 255 255 255 255 255 255 255 255 255 255 255 255 255
255 255 255 255 255 255 255 255 255 255 255 255 255 255 255 255
255 255 255 255 255 255 255 255 255 255 255 255 255 255 255 255
255 255 255 255 255 255 255 255 255 255 255 255 255 255 255 255
255 255 255 255 255 255 255 255 255 255 255 255 255 255 255 255
255 255 255 255 255 255 255 255 255 255 255 255 255 255 255 255
255 255 255 255 255 255 255 255 255 255 255 255 255 255 255 255
255 255 255 255 255 255 255 255 255 255 255 255 255 255 255 255
255 255 255 255 255 255 255 255 255 255 255 255 255 255 255 255
255 255 255 255 255 255 255 255 255 255 255 255 255 255 255 255
255 255 255 255 255 255 255 255 255 255 255 255 255 255 255 255
255 255 255 255 255 255 255 255 255 255 255 255 255 255 255 255
255 255 255 255 255 255 255 255 255 255 255 255 255 255 255 255
255 255 255 255 255 255 255 255 255 255 255 255 255 255 255 255
255 255 255 255 255 255 255 255 255 255 255 255 255 255 255 255
255 255 255 255 255 255 255 255 255 255 255 255 255 255 255 255
255 255 255 255 255 255 255 255 255 255 255 255 255 255 255 255
255 255 255 255 255 255 255 255 255 255 255 255 255 255 255 255
255 255 255 255 255 255 255 255 255 255 255 255 255 255 255 255
255 255 255 255 255 255 255 255 2 1 1 1 1 1 1 1
1 1 1 1 1 1 1 1 255 1 1 1 1 1 1 1
1 1 0 1 1 1 1 1 255 3 3 2 2 0 1 2
2 1 0 1 0 1 255 0 0 1 1 1 2 2 1 1
1 2 2 2 2 2 255 1 1 1 1 1 2 3 3 2
2 1 0 1 255 2 2 2 3 3 2 2 1 0 0 1
1 1 255 1 1 2 2 2 1 0 1 1 1 1 1 1
1 255 1 1 1 1 1 1 1 2 2 2 1 1 1 255
1 1 1 1 1 1 0 1 1 2 1 1 2 2 255 2
1 1 1 2 2 2 1 1 1 1 2 2 3 255 1 2
3 2 2 1 2 1 1 1 1 0 1 1 255 1 1 1
2 2 2 1 1 1 0 1 2 2 255 2 2 1 2 1
1 1 2 2 2 2 2 2 1 255 0 1 0 1 1 1
1 1 1 1 1 1 1 255 2 2 2 2 2 2 2 1
1 1 1 1 1 2 255 2 2 2 2 0 0 0 1 1
1 2 3 2 2 255 2 0 1 2 2 2 2 2 2 2
1 0 0 255 1 1 1 0 1 1 2 1 1 1 0 0
0 1 255 2 2 2 1 2 1 1 1 2 2 2 2 2
255 1 0 0 1 1 1 1 1 0 1 1 0 0 1 255
2 2 1 1 1 1 1 0 0 1 1 1 1 0 0 255
0 1 1 1 1 1 1 0 0 1 2 2 0 255 0 1
1 1 1 1 1 0 1 1 2 1 1 255 0 0 0 0
1 2 1 1 1 1 1 0 1 255 1 1 1 1 1 1
0 0 1 2 2 1 0 0 255 1 1 1 1 1 1 1
3 3 4 3 2 2 1 255 1 3 3 0 0 0 1 1
2 2 2 1 1 255 1 2 2 2 1 2 1 3 1 1
0 1 1 1 255 0 0 1 1 1 1 1 3 2 2 1
0 0 255 1 1 1 2 3 1 1 0 1 1 1 0 0
1 0 1 1 2 1 1 0 0 0 1 1 1 1 1 1
1 1 1 1 1 1 255 1 1 2 2 2 1 1 1 1
1 1 1 1 1 1 255 1 2 2 2 1 1 3 2 2
1 1 0 1 255 1 1 1 2 1 1 1 1 1 1 1
0 2 2 1 255 1 1 1 1 2 3 3 3 3 1 1
1 1 255 1 1 1 1 3 3 2 1 0 0 0 0 0
255 1 2 2 2 1 2 2 2 1 1 1 1 1 1 255
1 1 1 1 1 0 1 2 2 2 1 1 1 255 2 2
1 1 1 2 2 2 2 2 0 1 2 2 255 2 1 1
2 2 2 2 1 1 1 2 2 2 2 255 1 2 3 3
2 2 2 2 2 1 2 1 2 1 255 1 1 1 2 2
1 1 0 1 2 2 1 1 255 2 2 2 2 0 0 0
1 1 1 2 2 2 2 255 0 1 0 1 2 2 1 1
1 1 1 1 1 255 1 1 0 1 1 1 1 1 2 2
1 1 1 2 255 2 1 1 1 1 1 0 0 1 2 2
3 2 2 255 2 1 1 1 2 2 2 1 1 1 1 0
0 255 1 1 1 1 1 1 1 1 1 1 0 0 0 0
255 2 2 1 1 2 1 1 1 2 2 2 2 2 255 1
1 1 1 1 1 2 2 2 1 1 1 0 1 255 2 2
1 1 1 1 2 1 1 1 2 1 1 0 0 255 0 1
1 1 1 1 1 0 0 0 0 1 1 255 2 2 1 1
1 1 1 1 1 1 1 0 0 255 0 0 0 0 0 0
1 1 2 1 1 0 0 255 1 0 1 1 1 1 1 1
2 2 2 1 0 0 255 1 1 1 1 1 1 1 1 1
2 3 2 2 1 255 2 3 2 1 0 0 1 2 1 1
1 1 1 255 0 1 2 1 1 1 2 2 1 1 1 1
1 0 255 0 0 1 1 1 2 3 4 4 3 2 1 0
255 1 2 2 3 3 2 1 1 1 2 2 1 0 0 0
0 2 1 1 2 2 2 0 1 1 2 2 2 1 0 0
1 1 1 1 255 1 1 1 1 2 2 2 1 1 1 0
1 1 1 1 255 1 1 1 1 1 2 3 2 2 2 1
1 1 255 1 2 1 2 1 4 3 3 3 2 1 1 1
2 1 255 0 2 1 1 0 2 2 3 3 2 2 2 2
255 1 1 1 1 1 2 2 1 1 0 0 0 0 255 1
2 2 1 1 2 2 2 1 1 0 1 1 1 255 1 1
1 2 2 2 2 2 2 2 1 1 1 255 1 1 1 2
2 2 2 2 1 0 0 0 1 1 255 1 0 1 2 3
2 2 2 2 1 2 2 2 2 255 1 1 2 2 2 2
2 1 1 1 2 2 2 1 255 1 1 1 2 2 2 1
1 1 2 1 0 0 255 1 2 1 3 1 1 1 1 1
1 1 2 2 2 255 1 1 1 1 2 2 1 1 1 1
1 1 1 255 1 1 0 1 1 1 2 2 3 3 2 1
1 2 255 2 1 2 2 2 2 2 1 0 1 1 2 2
2 255 1 2 2 1 1 1 1 1 1 1 1 1 0 255
0 0 1 1 1 1 2 2 2 2 1 1 0 1 255 2
2 1 1 2 1 1 1 1 2 2 3 2 255 1 0 0
0 1 1 4 4 4 2 1 1 1 1 255 2 2 2 1
1 1 2 2 2 1 2 0 0 0 0 255 0 1 1 1
0 1 1 1 0 0 0 1 1 255 2 2 1 1 2 2
3 1 1 1 0 0 0 255 0 0 0 0 0 1 2 6
2 2 2 0 0 255 1 1 1 1 1 1 1 3 2 3
2 1 0 1 255 1 1 1 1 1 1 1 1 1 2 2
1 1 1 255 2 3 2 1 1 2 4 4 4 2 2 1
1 255 1 1 1 1 1 1 2 2 1 1 1 1 1 1
255 2 1 1 1 6 20 38 38 25 17 2 1 1 255 1
2 2 2 1 1 1 2 3 2 2 1 1 1 1 1 1
1 1 1 1 2 1 1 0 1 1 2 2 1 1 1 1
1 1 255 1 1 1 1 2 2 2 2 2 1 1 1 1
1 1 255 1 1 1 1 2 3 4 3 3 2 2 1 1
255 2 2 2 2 1 3 3 3 3 2 1 1 1 1 1
255 0 2 2 2 2 2 1 3 3 2 2 2 2 255 1
1 1 1 1 2 2 1 1 1 1 0 0 255 1 1 1
1 2 2 2 2 2 1 1 1 2 1 255 1 1 1 2
2 2 2 2 2 2 1 1 1 255 2 1 2 2 2 2
2 2 1 0 0 1 2 2 255 1 1 2 2 3 2 2
2 1 1 1 2 2 2 255 1 1 1 1 1 2 2 2
2 2 2 1 1 1 255 1 1 1 2 3 2 2 2 2
2 1 1 0 255 1 3 1 3 1 1 1 1 1 1 1
2 2 2 255 3 2 1 1 1 2 1 1 1 1 1 0
1 255 3 1 1 1 1 2 8 8 8 3 3 1 1 2
255 2 1 2 2 7 12 13 11 11 3 1 1 1 1 255
1 1 1 1 2 1 1 0 1 0 2 2 1 255 1 1
1 3 3 4 4 4 2 2 2 1 0 1 255 1 2 0
0 2 1 1 1 1 2 2 2 2 255 2 1 0 1 1
13 14 31 24 24 2 1 1 1 255 2 2 2 2 28 44
44 44 19 17 2 0 0 0 0 255 0 1 1 1 1 1
1 2 0 1 1 1 1 255 1 2 2 3 8 6 4 4
2 1 1 0 0 255 0 0 0 1 28 60 94 100 101 8
2 0 0 255 1 1 1 2 2 2 8 11 11 6 3 3
1 2 255 2 1 1 1 1 3 3 1 1 2 2 1 0
0 255 2 2 1 1 1 8 8 15 14 4 3 1 1 255
1 1 0 1 1 11 11 7 3 1 1 1 2 1 255 1
1 1 1 25 56 73 69 44 25 3 2 1 255 1 2 2
2 2 3 7 9 9 4 4 2 2 1 1 1 2 2 1
1 1 1 1 2 2 2 2 4 4 2 2 2 1 1 1
255 1 0 1 1 1 2 3 3 3 1 1 1 1 1 1
255 1 1 1 2 3 3 6 3 3 3 2 1 1 255 2
2 2 3 3 4 6 6 4 4 3 2 2 2 1 255 0
2 2 2 3 2 1 2 3 3 2 2 2 255 1 1 1
1 1 1 1 1 1 1 1 1 0 255 1 1 1 1 2
2 2 3 8 3 2 2 2 1 255 1 1 1 1 2 2
1 1 1 1 1 2 2 255 2 2 2 2 2 2 1 1
1 2 3 3 2 1 255 2 0 2 2 3 3 3 2 1
1 1 1 2 2 255 2 1 1 1 1 2 2 2 1 2
2 1 1 1 255 1 0 1 2 2 2 1 1 1 1 1
1 1 255 1 1 2 2 2 3 3 3 1 1 1 2 2
2 255 2 2 1 2 1 2 1 1 1 1 1 2 1 255
2 2 2 2 3 8 15 31 15 6 3 1 1 1 255 2
2 3 3 12 13 18 18 19 12 1 1 1 1 255 1 1
4 4 4 3 3 0 2 1 1 1 1 255 0 1 1 3
4 7 9 13 8 4 3 2 1 1 255 1 1 1 1 2
2 3 3 3 2 1 1 2 255 2 1 1 2 13 31 41
41 41 40 34 3 1 1 255 2 2 2 20 57 51 67 67
52 38 17 0 0 0 0 255 1 1 1 1 1 2 3 3
1 1 1 1 1 255 1 1 2 7 11 11 11 6 4 2
1 1 0 255 0 1 3 44 66 94 101 106 109 100 8 2
1 255 1 1 2 2 8 11 11 11 13 11 6 3 1 2
255 2 1 1 1 4 6 4 4 4 4 2 2 1 1 255
2 2 1 1 8 14 15 17 19 15 4 1 1 255 1 1
2 2 11 23 18 14 7 6 2 2 2 1 255 1 1 6
25 56 76 73 73 73 63 17 2 1 255 1 2 2 2 3
7 9 11 11 9 4 3 2 1 1 1 2 2 1 1 1
1 1 2 2 2 2 3 3 3 2 4 3 1 1 255 1
1 1 1 1 4 4 6 6 6 3 1 2 2 2 255 1
1 3 4 4 4 4 4 3 3 2 1 1 255 2 2 2
3 4 6 6 6 6 4 2 2 2 2 2 255 1 2 3
4 4 4 3 3 3 3 3 2 1 255 1 0 1 2 2
2 1 0 0 0 1 3 2 255 1 1 1 1 3 2 2
3 3 3 2 2 2 1 255 1 1 1 1 1 1 1 1
0 1 1 3 2 255 3 2 2 2 2 2 0 1 1 2
2 3 2 3 255 3 2 3 3 3 6 6 3 1 1 2
2 1 1 255 2 2 2 1 1 1 7 3 2 2 2 1
0 0 255 1 0 1 2 1 1 1 1 1 1 1 1 1
255 1 1 1 1 2 8 12 3 1 1 1 2 2 2 255
1 1 1 2 2 6 8 6 1 1 2 1 0 255 2 2
2 3 6 15 15 15 13 9 6 2 2 1 255 1 1 2
6 30 30 18 18 18 12 1 0 1 1 255 1 2 2 3
2 2 4 4 4 1 1 1 1 255 0 1 1 4 7 9
13 19 12 8 4 2 1 1 255 1 1 1 1 1 6 6
4 4 2 1 0 1 255 1 1 2 3 20 41 45 49 49
67 40 11 2 2 255 2 2 6 39 68 57 67 95 116 56
29 1 1 1 1 255 1 1 1 2 2 3 3 3 1 1
1 1 0 255 0 2 4 6 11 11 11 9 6 4 2 2
1 255 0 1 3 49 91 94 143 143 111 100 14 2 1 255
1 1 1 3 9 13 13 11 12 12 11 6 2 2 255 2
1 1 8 8 8 7 7 6 6 4 3 2 1 255 2 1
1 8 9 11 14 19 19 15 9 1 1 255 2 2 2 4
12 23 14 11 8 11 7 2 2 1 255 1 3 12 40 68
82 76 76 76 76 44 3 2 255 2 2 2 3 7 8 9
9 9 9 7 3 1 0 1 2 2 1 1 1 1 1 3
3 3 2 3 3 3 3 3 4 4 2 1 255 1 2 2
1 2 2 6 6 6 3 3 3 3 3 2 255 0 0 4
4 4 4 4 4 3 3 2 2 1 255 1 1 1 2 6
6 6 6 6 6 4 2 2 2 2 255 2 2 2 4 4
4 2 2 2 3 3 3 1 255 0 0 1 2 2 1 0
0 0 0 1 1 1 255 1 1 1 2 2 6 3 3 13
17 17 2 1 1 255 1 1 1 1 1 1 1 1 0 1
1 2 2 255 1 2 2 2 1 0 0 1 1 2 2 2
2 2 255 3 3 3 4 7 8 30 23 3 2 2 2 2
2 255 2 2 2 1 2 9 7 3 2 3 2 2 1 1
255 1 1 1 2 1 1 0 1 1 1 1 1 1 255 1
1 2 2 2 1 3 1 1 1 0 1 1 1 255 1 1
1 3 3 8 8 8 8 2 2 1 1 255 1 2 2 3
12 19 12 12 12 12 3 2 2 2 255 1 1 3 6 30
18 18 14 18 14 3 1 0 1 255 1 2 1 1 1 1
2 4 7 3 2 1 0 255 1 1 1 3 7 12 12 25
25 18 7 3 1 1 255 1 1 1 1 2 3 6 6 6
2 2 1 1 255 1 2 3 8 34 45 46 46 46 46 50
40 2 1 255 1 1 6 39 72 51 51 51 67 56 44 6
3 1 1 255 1 2 2 3 15 4 3 3 2 2 2 2
0 255 0 3 4 7 12 15 15 9 6 3 3 1 1 255
0 1 9 53 94 94 106 111 111 89 57 2 2 255 2 2
2 4 13 14 14 13 13 13 12 6 2 2 255 1 0 2
9 9 7 7 8 11 6 6 3 2 1 255 1 1 2 8
11 12 20 24 20 15 9 1 0 255 2 2 3 4 12 25
18 11 8 11 7 2 1 1 255 2 3 12 44 68 82 87
94 87 83 58 3 1 255 1 2 2 3 7 7 8 7 8
8 8 4 1 0 1 2 1 1 0 1 1 2 3 2 3
3 3 3 2 3 2 3 2 1 1 255 1 2 2 2 2
2 3 4 4 4 3 4 3 3 1 255 0 1 3 4 4
4 4 4 3 3 3 2 1 255 2 1 1 1 6 6 7
6 11 8 8 2 2 2 2 255 1 1 2 3 3 2 1
2 3 3 3 1 1 255 1 1 1 2 1 1 1 1 1
0 1 1 1 255 2 1 2 2 2 6 6 6 3 17 2
2 1 1 255 1 1 1 1 1 1 1 1 1 1 1 1
1 255 0 2 1 2 1 1 1 3 3 3 2 2 2 2
255 2 3 3 3 3 7 4 15 11 14 4 3 3 2 255
2 2 2 2 4 7 7 3 3 3 3 2 2 0 255 1
1 2 2 1 0 0 1 1 2 1 1 2 255 2 1 1
2 2 1 1 1 1 2 1 1 1 1 255 2 2 1 2
3 17 7 4 4 2 1 1 1 255 1 2 2 3 7 12
7 9 12 15 8 2 2 2 255 1 1 3 7 31 8 31
18 22 15 3 0 0 1 255 1 0 0 1 1 1 1 1
4 3 2 2 2 255 1 1 1 3 7 8 8 19 12 12
7 3 1 1 255 1 1 1 2 3 4 6 6 8 2 2
2 1 255 1 2 3 9 23 52 52 52 46 46 46 20 2
1 255 1 1 6 42 55 89 80 51 56 56 56 7 3 1
1 255 2 2 2 4 11 11 4 3 3 2 2 2 2 255
1 2 3 8 9 12 14 9 8 3 2 1 1 255 0 0
9 50 91 89 91 77 111 89 46 2 1 255 1 2 2 2
9 12 14 13 13 12 12 6 2 1 255 0 0 2 6 9
8 8 13 13 12 6 3 2 1 255 1 1 2 8 11 12
20 24 24 20 12 1 0 255 2 2 2 4 7 19 18 8
6 11 11 2 1 1 255 2 3 7 44 74 76 82 87 87
83 58 3 1 255 1 1 2 2 6 8 8 6 8 8 8
1 1 1 1 1 1 1 1 1 1 2 3 1 3 3 4
4 2 2 2 2 2 2 1 255 2 2 2 2 2 2 3
3 3 3 2 3 2 1 1 255 0 0 1 4 4 3 3
4 6 4 3 2 2 255 2 2 1 1 11 11 11 7 8
8 8 2 2 3 2 255 1 1 2 2 2 1 1 1 2
4 3 1 0 255 1 1 1 1 1 1 1 1 0 1 1
1 1 255 2 2 2 1 2 3 8 9 8 4 2 2 2
2 255 1 0 1 0 1 0 1 1 1 1 0 1 0 255
0 2 1 1 1 1 1 3 3 3 3 2 2 2 255 2
3 3 3 3 3 3 15 15 15 11 4 3 3 255 1 2
2 2 4 14 9 7 4 3 2 2 2 1 255 1 1 2
2 1 1 1 1 1 1 1 2 2 255 1 1 1 2 1
1 0 0 1 2 0 1 1 1 255 1 1 1 2 2 2
2 3 3 2 2 2 1 255 1 1 2 2 4 7 7 7
9 12 3 2 2 2 255 1 1 4 7 26 26 31 23 23
19 12 1 0 1 255 2 0 1 1 1 2 1 3 3 3
1 3 3 255 1 1 1 2 3 7 8 11 8 8 2 1
0 0 255 1 1 1 2 3 3 6 6 4 2 2 2 1
255 1 2 3 6 11 45 46 46 36 36 28 20 3 1 255
0 1 2 42 55 89 95 80 56 47 26 7 3 0 1 255
2 2 1 1 8 11 6 11 3 2 1 2 1 255 1 1
2 8 9 14 14 8 4 3 2 1 1 255 1 1 2 50
89 89 89 77 111 89 46 2 0 255 1 2 2 4 9 12
14 13 13 9 6 1 1 1 255 2 3 3 4 6 7 9
13 13 12 4 2 2 1 255 2 1 2 6 12 23 23 25
20 17 8 1 1 255 2 2 1 1 4 18 13 6 6 6
6 2 1 0 255 1 1 3 36 74 85 105 94 94 82 29
1 1 255 0 1 0 2 4 11 11 9 8 8 8 1 1
1 1 1 1 1 1 0 0 1 1 1 1 3 4 4 4
2 2 2 2 2 1 255 2 2 1 2 2 3 4 3 3
2 2 3 3 2 1 255 1 1 1 2 3 3 3 3 4
4 3 2 2 255 2 3 2 2 6 12 12 4 4 3 3
2 2 2 2 255 2 2 3 2 2 2 2 14 7 4 2
1 0 255 1 0 1 1 1 1 1 0 0 0 0 0 0
255 2 2 2 2 2 2 8 24 8 3 2 2 2 2 255
0 0 1 1 1 0 1 1 1 0 0 1 1 255 2 2
1 2 1 2 1 1 1 2 3 2 2 2 255 2 2 1
1 3 3 3 2 3 3 3 3 3 2 255 1 1 1 2
2 3 7 3 4 1 2 1 2 1 255 0 0 0 1 1
1 1 2 2 1 1 3 2 255 1 1 1 2 1 1 0
0 3 4 3 2 1 1 255 1 1 0 1 2 3 2 2
1 1 0 2 1 255 1 1 1 2 3 4 6 6 6 6
2 2 2 2 255 1 1 4 7 25 25 17 22 22 15 6
0 0 2 255 2 2 2 2 3 3 3 3 2 2 1 1
1 255 1 1 1 1 2 4 7 7 7 2 1 1 0 0
255 1 1 1 2 2 2 6 4 2 1 0 2 1 255 1
1 1 1 6 11 46 46 38 28 17 4 3 1 255 1 2
2 4 46 84 104 89 42 26 7 2 3 2 2 255 2 2
1 1 1 2 3 6 2 2 1 2 1 255 1 1 1 3
7 7 6 4 4 2 1 1 1 255 1 1 1 15 50 89
114 122 122 71 6 1 0 255 0 2 2 2 7 9 12 12
9 7 3 1 1 0 255 2 2 2 3 4 7 7 7 6
4 2 2 2 2 255 2 1 2 2 9 12 12 12 12 12
2 1 1 255 2 2 1 1 1 2 6 4 6 4 2 2
2 0 255 1 1 1 3 36 61 77 85 106 82 9 1 1
255 0 1 1 0 1 1 3 9 8 8 4 1 1 1 1
1 2 1 2 1 1 1 0 1 1 1 4 4 4 2 2
3 3 2 2 255 2 2 1 1 1 2 4 2 3 2 3
2 2 2 1 255 1 1 1 1 2 3 3 6 7 4 2
1 2 255 2 2 2 2 2 9 6 3 3 3 3 2 2
2 2 255 2 2 2 2 2 2 2 2 3 3 2 1 0
255 0 0 1 1 1 1 0 0 0 0 0 0 0 255 1
1 2 2 2 1 2 8 4 3 3 2 2 2 255 0 0
1 1 1 1 1 1 1 0 0 1 1 255 1 2 2 2
2 3 1 1 1 1 2 2 2 2 255 1 0 0 0 1
2 2 2 2 2 2 3 3 2 255 1 1 1 2 2 2
3 3 3 1 2 2 1 1 255 1 0 0 0 1 1 2
4 2 1 1 3 2 255 1 2 1 2 1 1 1 1 2
4 2 2 1 2 255 2 1 0 1 1 2 1 1 0 0
1 2 1 255 1 1 1 1 2 2 4 2 2 2 2 2
1 1 255 1 1 4 4 4 6 6 9 15 6 3 2 2
2 255 3 2 2 2 2 2 2 2 1 1 1 1 1 255
1 1 0 1 1 2 3 4 2 2 1 1 0 1 255 1
1 1 2 2 2 1 1 1 2 2 2 0 255 1 1 1
1 0 0 4 13 17 13 3 2 2 1 255 1 2 2 3
7 46 84 35 35 17 3 2 3 2 2 255 2 1 1 0
1 1 1 1 1 1 1 1 0 255 1 1 2 2 2 4
4 2 2 1 1 1 1 255 1 1 1 4 17 29 114 122
121 6 0 0 0 255 2 2 3 2 3 2 3 7 7 3
2 0 1 2 255 2 1 1 2 2 4 4 4 4 2 2
1 1 1 255 1 0 1 2 3 8 11 8 7 3 2 1
1 255 1 2 1 1 1 2 2 3 4 1 1 1 1 1
255 2 2 1 2 3 31 61 85 88 9 6 3 1 255 1
1 1 1 1 2 2 3 2 3 2 1 1 1 2 2 2
1 2 1 1 1 1 1 1 0 2 4 4 3 2 3 3
1 1 255 1 1 1 1 1 2 2 2 2 2 3 2 2
1 1 255 2 1 1 1 2 2 3 3 4 3 2 2 1
255 1 1 2 2 2 1 2 2 2 2 2 2 2 1 1
255 1 3 3 2 2 3 3 3 3 2 2 1 1 255 0
0 2 2 1 1 1 0 0 0 0 0 0 255 2 2 2
2 2 2 2 2 2 1 2 2 2 2 255 0 0 1 1
2 1 1 1 1 1 1 1 2 255 2 2 1 1 1 2
1 1 1 1 1 1 1 1 255 1 0 0 0 1 2 2
2 1 2 1 1 2 3 255 1 1 1 2 1 1 0 1
1 1 2 0 0 0 255 2 0 0 0 1 2 2 2 2
1 1 2 2 255 2 2 1 2 1 1 1 1 2 2 2
2 1 2 255 2 2 1 1 1 2 2 1 1 1 1 2
1 255 1 1 1 1 1 2 2 2 0 0 1 1 1 1
255 1 1 2 3 2 1 2 3 2 2 2 2 1 1 255
2 2 1 1 2 2 2 1 1 1 1 1 0 255 1 1
0 0 0 1 2 2 1 1 2 2 1 1 255 0 0 1
1 1 1 1 1 1 2 2 1 0 255 1 1 0 0 0
0 1 2 2 2 1 1 1 2 255 2 2 1 2 2 4
4 4 4 3 3 2 3 2 2 255 2 0 1 1 2 1
1 1 1 2 1 1 0 255 1 1 1 1 1 1 2 2
1 1 0 1 1 255 1 1 1 1 4 11 4 3 4 3
1 0 0 255 2 2 1 1 1 1 1 1 3 1 2 2
2 2 255 2 1 1 0 2 2 1 2 2 2 1 1 1
1 255 0 0 1 1 3 4 6 6 2 2 1 1 1 255
1 2 1 1 1 1 1 1 1 1 0 1 1 1 255 2
2 1 1 1 3 4 4 6 4 4 3 2 255 1 1 1
1 1 2 2 2 1 1 1 1 1 1 1 1 1 1 2
2 1 1 1 1 1 1 1 3 2 1 1 3 2 1 1
255 1 1 1 1 1 1 2 2 2 2 3 2 2 1 2
255 2 1 1 1 2 2 2 2 4 3 2 1 1 255 2
1 2 2 2 1 1 1 1 2 2 2 2 2 1 255 1
2 1 2 2 3 3 2 1 2 2 1 1 255 0 0 1
1 1 1 1 1 1 1 2 1 1 255 2 2 2 2 2
1 2 1 1 1 1 1 2 2 255 1 1 1 1 2 1
1 1 1 1 1 1 2 255 2 2 1 1 1 2 2 2
1 1 1 1 1 1 255 1 1 0 1 1 2 2 2 2
2 2 1 1 3 255 3 1 1 2 2 2 2 1 1 1
1 1 0 0 255 1 1 1 1 2 2 2 2 1 1 1
1 2 255 2 2 1 2 1 1 1 1 1 1 1 1 2
2 255 1 1 1 1 1 1 2 1 1 1 2 2 2 255
2 1 1 1 1 1 1 2 2 2 1 1 1 1 255 1
1 3 3 1 1 1 2 2 1 1 1 1 1 255 2 2
1 1 2 2 1 1 1 1 1 1 0 255 0 1 1 1
0 0 1 0 0 0 2 2 1 0 255 0 0 0 1 1
1 1 1 1 2 2 1 1 255 1 2 0 1 0 1 1
1 1 1 0 1 2 2 255 1 1 1 2 1 2 1 3
3 1 1 2 2 2 2 255 2 1 1 1 1 1 1 1
1 1 1 1 0 255 1 2 1 1 1 1 1 0 1 1
0 1 1 255 1 1 1 1 2 2 2 1 1 1 1 0
1 255 1 0 0 1 1 1 1 1 2 1 2 2 2 2
255 1 1 1 0 1 1 0 0 1 1 1 1 1 1 255
0 0 0 0 2 3 2 2 1 1 1 1 1 255 1 2
1 1 1 1 1 1 2 2 2 1 1 1 255 1 2 2
1 0 1 1 1 2 3 3 2 2 255 1 1 1 1 1
2 2 2 0 1 1 1 1 1 1 2 2 1 0 2 1
1 1 1 1 1 1 2 2 1 1 2 1 1 1 255 0
1 1 2 1 1 1 1 2 1 2 2 2 2 2 255 2
1 1 1 2 2 2 2 1 2 2 2 1 255 2 2 2
2 2 2 1 1 1 1 2 0 1 1 1 255 1 2 1
2 1 2 2 1 1 1 1 1 1 255 0 0 1 1 1
1 1 2 2 2 2 2 3 255 2 2 2 2 2 2 1
1 1 1 1 2 2 2 255 1 1 1 1 2 1 1 1
2 2 2 2 2 255 2 1 1 1 1 2 2 2 1 1
1 1 2 2 255 1 1 1 2 2 3 3 2 2 0 1
0 0 2 255 3 1 1 2 2 2 0 0 0 0 0 1
0 1 255 0 0 1 2 2 2 2 2 1 1 1 1 1
255 1 1 1 1 1 1 1 1 1 0 1 1 2 1 255
1 1 1 1 1 1 2 1 1 1 2 2 2 255 2 1
1 1 1 1 1 2 2 2 2 1 1 1 255 1 1 2
2 2 2 2 2 3 3 1 1 1 1 255 1 2 1 1
1 1 1 1 1 1 1 1 1 255 1 1 1 0 0 0
0 0 0 0 2 2 2 0 255 0 0 0 0 0 0 1
1 2 1 1 1 1 255 1 1 0 1 1 1 1 1 1
1 1 1 2 2 255 1 1 1 1 1 1 1 1 1 0
1 1 2 2 2 255 1 1 1 1 1 1 1 1 1 2
1 1 1 255 1 2 1 1 1 1 2 2 1 2 1 2
2 255 2 1 0 1 1 2 2 1 1 1 1 1 2 255
1 0 0 0 0 1 1 2 2 1 2 1 2 1 255 1
1 1 1 1 1 1 0 0 0 0 1 1 1 255 1 1
0 0 0 0 0 1 1 1 2 2 1 255 1 2 1 1
1 1 1 1 2 2 2 2 1 2 255 2 2 2 1 1
1 1 1 1 2 1 1 1 255 1 1 1 1 1 1 1
1 0 1 1 2 1 1 1 1 1 1 2 255 255 255 255
255 255 255 255 255 255 255 255 255 255 255 255 255 255 255 255
255 255 255 255 255 255 255 255 255 255 255 255 255 255 255 255
255 255 255 255 255 255 255 255 255 255 255 255 255 255 255 255
255 255 255 255 255 255 255 255 255 255 255 255 255 255 255 255
255 255 255 255 255 255 255 255 255 255 255 255 255 255 255 255
255 255 255 255 255 255 255 255 255 255 255 255 255 255 255 255
255 255 255 255 255 255 255 255 255 255 255 255 255 255 255 255
255 255 255 255 255 255 255 255 255 255 255 255 255 255 255 255
255 255 255 255 255 255 255 255 255 255 255 255 255 255 255 255
255 255 255 255 255 255 255 255 255 255 255 255 255 255 255 255
255 255 255 255 255 255 255 255 255 255 255 255 255 255 255 255
255 255 255 255 255 255 255 255 255 255 255 255 255 255 255 255
255 255 255 255 255 255 255 255 255 255 255 255 255 255 255 255
255 255 255 255 255 255 255 255 255 255 255 255 255 255 255 255
255 255 255 255 255 255 255 255 255 255 255 255 255 255 255 255
255 255 255 255 255 255 255 255 255 255 255 255 255 255 255 255
255 255 255 255 255 255 255 255 255 255 255 255 255 255 255 255
255 255 255 255 255 255 255 255 255 255 255 255 255 255 255 255
255 255 255 255 255 255 255 255 255 255 255 255 255 255 255 255
255 255 255 255 255 255 255 255 255 255 255 255 255 255 255 255
255 255 255 255 255 255 255 255 255 255 255 255 255 255 255 255
255 255 255 255 255 255 255 255 255 255 255 255 255 255 255 255
255 255 255 255 255 255 255 255 255 255 255 255 255 255 255 255
255 255 255 255 255 255 255 255 255 255 255 255 255 255 255 255
255 255 255 255 255 255 255 255 255 255 255 255 255 255 255 255
255 255 255 255 255 255 255 255 255 255 255 255 255 255 255 255
255 255 255 255 255 255 255 255 255 255 255 255 255 255 255 255
255 255 255 255 255 255 255 255 255 255 1 1 2 1 1 2
2 2 2 2 2 1 1 1 2 2 255 1 1 2 1 1
1 0 1 1 2 2 2 2 2 2 255 2 1 1 1 1
1 1 0 0 1 1 1 1 255 2 1 1 1 1 1 1
1 2 1 1 1 1 1 1 255 1 1 1 3 2 1 1
1 1 1 1 1 1 255 1 1 1 1 0 1 1 1 1
2 1 1 1 255 0 1 2 2 1 1 0 0 0 1 2
2 2 1 255 1 1 1 1 1 1 1 2 2 2 2 2
2 255 1 1 1 2 1 1 1 1 2 2 2 2 3 3
255 1 1 0 2 2 3 2 1 1 1 1 0 1 1 255
2 2 1 1 1 3 2 2 0 0 1 2 1 1 255 0
1 2 2 2 1 1 2 1 1 1 1 1 255 1 1 1
2 1 1 1 1 1 0 1 1 1 1 255 2 3 2 1
2 2 2 2 2 2 1 2 2 255 2 1 1 1 2 2
2 2 2 2 2 1 1 1 255 1 1 1 1 2 2 2
2 2 1 1 1 2 2 255 1 1 1 1 0 0 1 1
2 1 1 1 1 255 1 1 1 0 1 1 1 0 0 0
0 0 2 2 255 1 1 3 3 3 2 1 1 1 1 1
1 1 255 1 1 1 1 1 0 0 1 1 1 2 2 1
1 255 2 2 2 1 2 1 2 1 1 0 1 1 1 1
1 255 1 1 1 1 2 1 1 1 1 2 2 2 1 255
1 1 1 2 3 3 3 2 1 1 0 1 1 255 1 1
0 0 1 1 2 1 1 1 0 2 2 255 0 0 0 0
0 1 1 2 1 1 2 1 1 1 255 2 1 0 3 4
3 2 1 0 0 0 0 1 1 255 1 1 1 1 1 0
1 1 2 2 2 2 1 255 1 2 1 2 2 2 0 0
1 1 1 1 1 1 255 2 2 1 1 1 2 1 2 1
1 1 1 1 255 2 2 1 2 2 2 2 2 1 1 0
1 1 2 2 1 1 1 1 1 1 1 1 2 2 2 1
1 2 3 2 2 2 2 2 255 2 1 2 1 2 2 1
1 1 2 2 2 1 1 1 255 2 3 1 1 1 1 1
1 0 1 1 1 1 255 2 2 1 1 1 1 2 2 2
2 1 1 1 1 0 255 1 1 1 3 4 4 1 1 1
1 1 1 1 255 1 1 1 1 0 0 1 1 1 1 1
1 1 255 1 1 1 1 1 1 2 3 2 1 1 1 2
2 255 1 1 1 1 0 0 1 1 2 2 2 2 2 255
1 2 2 2 1 1 1 1 1 2 2 2 2 2 255 1
1 1 1 1 2 1 2 1 1 1 2 2 1 255 1 2
1 2 1 3 2 3 2 2 1 2 2 1 255 1 2 2
3 3 3 1 3 2 1 1 1 2 255 1 0 2 0 1
1 3 2 1 1 1 1 1 1 255 3 3 2 3 3 3
3 3 2 2 1 1 1 255 2 1 1 1 2 2 2 4
4 3 2 2 1 2 255 1 1 1 1 1 1 2 2 2
1 2 2 2 2 255 1 1 0 0 0 1 2 1 2 1
1 1 2 255 1 1 1 1 1 2 2 0 0 0 1 1
1 1 255 1 1 3 3 3 3 2 1 1 1 1 1 1
255 1 1 1 1 2 1 1 1 1 1 2 2 1 1 255
2 2 1 1 1 0 1 1 0 0 0 1 1 1 1 255
1 1 1 1 1 1 1 1 1 1 2 2 1 255 1 2
2 6 7 14 14 7 4 2 1 1 1 255 1 1 1 1
1 1 2 2 2 2 2 2 2 255 0 0 0 1 0 1
1 1 1 2 2 1 1 1 255 2 1 0 3 4 2 2
2 1 0 0 0 0 1 255 1 1 1 1 2 2 2 1
2 1 2 1 1 255 1 2 1 2 2 2 2 2 2 3
2 1 1 1 255 1 2 1 1 1 2 3 2 1 1 1
1 1 255 2 2 2 2 2 2 2 2 2 2 2 1 0
0 0 2 2 1 0 2 1 2 1 2 2 2 2 2 3
4 3 2 2 2 2 255 1 1 2 2 3 2 2 1 1
1 1 1 1 1 1 255 2 3 2 2 2 1 1 1 1
1 2 1 1 255 1 1 0 1 1 2 4 6 4 2 1
1 1 1 1 255 1 1 1 2 7 13 23 23 1 1 1
1 1 255 1 2 2 1 1 1 1 1 1 1 1 1 1
255 1 0 0 0 2 6 3 3 3 3 1 1 1 2 255
1 1 1 0 0 0 0 1 1 3 3 3 3 255 1 1
1 1 1 1 2 1 2 3 2 1 0 1 255 1 1 1
2 1 2 3 3 3 2 2 2 2 1 255 1 2 1 3
2 3 4 7 4 6 4 2 3 3 255 2 2 2 3 6
11 7 7 7 2 2 2 3 255 1 1 1 0 1 1 6
4 4 2 2 1 1 1 255 3 3 3 3 7 7 8 8
7 3 1 1 1 255 2 1 1 1 2 3 6 7 7 7
2 1 1 1 255 1 1 1 1 1 1 7 6 3 3 3
2 2 2 255 1 1 1 1 2 6 6 3 2 2 1 1
1 255 1 1 1 1 1 3 3 2 2 1 2 2 1 1
255 1 1 1 1 2 3 3 2 1 1 1 1 1 255 1
1 1 1 1 1 0 1 1 1 2 1 1 0 255 2 1
1 0 0 0 1 1 1 0 0 1 1 1 1 255 1 1
1 2 2 1 0 0 1 1 2 1 1 255 1 6 15 14
14 22 22 9 8 3 2 1 1 255 2 2 2 0 1 2
2 3 6 3 2 1 1 255 1 0 0 0 1 1 1 2
2 2 2 1 0 1 255 1 1 0 3 2 2 2 2 2
0 1 0 2 1 255 0 0 1 1 2 2 2 1 1 1
2 1 1 255 1 1 1 2 3 3 7 3 6 3 3 1
1 1 255 1 2 2 2 3 3 3 2 1 1 1 1 1
255 2 2 2 2 2 2 1 1 2 2 2 2 1 0 1
2 2 0 0 0 1 2 1 1 1 1 2 2 3 4 3
1 0 1 2 255 2 1 1 1 1 2 1 2 3 3 2
2 1 1 1 255 2 2 2 2 1 3 2 2 1 2 2
2 1 255 1 1 2 1 3 6 6 6 6 6 3 2 1
1 1 255 1 1 2 3 14 23 36 23 23 2 1 1 1
255 1 2 2 2 1 2 3 4 6 3 1 1 1 255 1
1 0 0 2 11 7 3 3 3 1 1 2 2 255 2 1
1 1 0 1 0 1 1 2 3 2 1 255 1 1 1 1
1 3 6 6 8 3 3 1 1 1 255 2 2 2 2 1
2 6 7 6 3 2 2 2 1 255 1 2 2 3 4 11
14 14 8 8 6 6 3 2 255 2 2 2 6 11 11 11
8 9 8 3 3 3 255 3 1 1 0 3 6 11 11 11
4 3 2 1 1 255 1 2 3 7 8 9 9 8 8 7
4 1 1 255 2 2 1 2 7 7 8 12 12 12 8 2
1 0 255 0 1 1 2 6 15 14 14 14 6 3 2 2
1 255 1 1 1 2 4 6 9 8 8 2 2 1 1 255
2 2 1 2 3 11 11 8 2 1 2 1 0 1 255 1
1 1 1 2 3 3 3 2 2 1 1 1 255 1 0 1
1 2 1 1 1 1 1 1 1 1 0 255 1 1 1 0
1 0 1 1 1 0 1 1 1 1 1 255 1 2 1 1
2 0 0 0 1 1 1 1 0 255 6 24 28 15 14 14
17 13 17 8 3 1 1 255 2 2 2 1 1 2 2 7
7 3 2 1 1 255 1 0 0 1 2 3 3 2 2 2
0 0 0 0 255 0 1 2 13 13 4 2 2 1 1 1
2 2 2 255 0 0 1 1 2 2 2 1 1 3 2 1
2 255 2 1 2 2 4 3 7 7 7 3 3 2 1 1
255 2 2 2 2 2 3 6 3 1 1 1 1 1 255 1
2 2 1 1 1 1 1 3 4 3 3 1 1 1 1 1
1 0 1 1 2 2 1 2 2 3 3 3 8 3 2 1
1 1 255 2 2 1 1 0 1 3 12 12 7 1 1 1
1 1 255 2 2 2 1 1 1 2 1 1 2 2 2 1
255 1 1 1 1 3 6 7 7 7 6 6 2 1 1 2
255 2 2 3 14 36 36 40 60 60 15 2 1 1 255 2
2 2 2 3 3 4 4 7 3 3 2 1 255 1 1 1
2 3 6 6 6 7 7 6 2 2 2 255 1 1 1 2
2 2 2 2 2 2 2 2 1 255 1 2 1 1 2 6
8 9 9 8 6 2 1 1 255 3 3 3 3 3 6 8
7 8 7 3 2 1 1 255 1 2 2 4 8 11 15 15
13 9 8 6 3 3 255 1 2 2 8 11 9 7 7 9
14 9 3 3 255 2 1 1 1 3 7 13 14 14 11 11
3 2 1 255 1 2 4 8 9 9 8 8 8 8 7 4
3 255 2 2 2 8 9 9 13 12 12 12 13 8 1 0
255 0 0 1 4 8 34 15 17 17 30 6 3 2 1 255
1 1 2 3 6 9 13 13 12 8 2 2 1 255 2 2
2 3 3 11 11 11 2 2 2 1 1 1 255 1 0 1
2 3 4 3 3 3 3 1 1 0 255 1 0 1 1 2
2 2 2 2 1 1 0 0 0 255 1 1 0 1 1 1
1 1 1 1 1 1 1 1 1 255 1 2 2 2 2 0
0 0 1 1 1 1 0 255 6 26 26 14 14 14 17 14
17 12 6 1 1 255 1 1 1 1 1 2 12 12 7 3
1 1 1 255 1 1 2 1 2 3 3 3 2 2 0 0
0 0 255 0 1 1 2 2 4 2 2 1 1 2 2 2
1 255 1 0 1 1 4 3 2 1 6 26 26 2 2 255
2 2 2 3 3 3 6 6 7 3 3 3 1 1 255 2
3 3 4 4 6 6 3 3 3 3 3 2 255 1 1 1
2 1 1 1 1 3 6 20 6 2 1 1 1 1 1 1
1 1 2 1 1 1 3 3 3 3 3 2 2 1 1 1
255 1 1 1 1 0 0 1 6 4 4 2 2 1 1 1
255 1 1 1 1 1 3 2 3 3 3 3 3 1 255 1
1 2 3 4 7 9 8 9 8 6 4 2 2 2 255 2
2 3 40 40 23 23 57 64 29 3 2 1 255 2 2 2
3 3 4 4 6 7 6 3 2 1 255 1 1 2 3 6
7 4 4 6 8 6 3 3 3 255 1 1 2 2 2 2
9 9 2 2 2 2 1 255 2 3 3 3 3 11 12 11
9 8 7 3 3 3 255 3 3 2 2 7 8 11 7 8
7 6 2 1 1 255 1 2 2 4 11 14 15 15 14 12
9 3 2 2 255 1 1 8 15 15 9 11 8 13 19 9
3 2 255 2 2 2 2 6 11 14 19 19 14 11 6 2
1 255 1 2 4 8 9 8 7 7 8 11 8 4 4 255
1 2 2 9 12 13 14 14 14 13 13 12 3 1 255 0
1 3 6 9 15 15 19 17 22 20 3 2 1 255 1 1
2 3 4 9 12 12 23 8 3 2 2 255 3 2 2 2
2 14 14 14 14 2 2 1 1 1 255 1 1 2 2 4
4 4 3 3 4 2 1 1 255 1 1 1 1 2 2 3
3 2 1 1 0 0 0 255 0 0 0 2 1 0 1 0
1 1 1 1 1 1 1 255 1 1 1 0 0 0 1 1
1 1 0 0 0 255 6 25 25 14 14 14 17 14 14 11
6 1 1 255 1 1 0 1 1 2 2 2 1 0 0 0
0 255 1 1 3 3 3 3 3 3 3 13 1 0 0 0
255 1 1 1 1 2 3 3 3 1 1 3 2 2 1 255
1 1 1 1 2 3 2 1 6 13 3 2 2 255 1 2
3 3 3 3 2 4 7 3 3 3 1 1 255 2 2 2
3 3 6 7 6 3 3 3 2 1 255 1 2 2 3 1
1 1 1 1 6 20 14 4 1 0 1 1 1 2 2 1
1 1 2 2 3 3 3 1 1 1 2 1 1 1 255 1
2 1 1 1 1 2 3 3 1 1 1 1 1 2 255 2
1 1 1 2 2 1 1 3 15 3 2 1 255 1 1 1
3 4 7 9 9 9 12 12 4 2 2 2 255 2 2 9
40 40 24 24 57 58 29 4 2 2 255 2 2 2 3 3
3 3 3 3 3 3 2 1 255 1 1 3 3 3 4 4
22 22 22 8 3 2 2 255 0 0 3 4 4 2 2 6
6 3 2 2 2 255 2 3 2 3 3 11 13 9 7 9
7 6 3 3 255 3 2 2 2 7 8 9 7 8 8 7
3 1 1 255 1 1 2 4 11 11 11 11 13 11 9 3
2 2 255 1 1 8 15 15 15 13 8 8 9 7 3 1
255 1 2 2 2 6 11 13 14 19 14 11 6 2 1 255
2 2 6 12 11 11 8 8 8 11 11 6 1 255 0 2
2 7 11 13 14 14 14 13 13 12 4 3 255 2 2 3
8 9 12 15 23 15 17 14 8 3 1 255 1 2 2 3
7 7 13 13 23 7 3 3 2 255 2 1 2 2 3 11
15 18 24 12 3 2 1 1 255 2 2 2 2 3 4 4
3 3 3 3 2 2 255 1 2 2 1 1 1 15 3 2
1 0 0 0 0 255 0 0 0 2 0 0 0 0 2 2
1 1 1 1 1 255 1 1 1 0 0 0 1 1 1 0
0 0 0 255 2 12 19 13 15 17 17 14 12 6 6 1
1 255 1 1 1 3 3 12 1 1 0 0 0 0 1 255
1 2 4 4 4 3 3 9 9 14 2 2 0 0 255 2
2 1 0 1 2 13 8 8 8 9 3 1 1 255 1 1
1 1 4 4 3 3 8 13 13 2 0 255 1 1 3 3
3 3 2 3 4 7 3 2 2 1 255 1 1 1 3 7
17 17 18 7 7 3 3 2 255 1 1 1 1 1 1 1
1 1 17 25 8 3 1 0 0 1 1 1 2 1 1 1
2 2 2 2 2 1 1 1 2 2 2 2 255 1 1 1
1 1 1 1 1 1 0 1 1 1 1 2 255 1 1 1
2 2 4 4 4 4 4 2 2 1 255 1 1 1 1 3
8 9 11 12 13 7 4 1 2 2 255 2 2 9 46 46
25 33 41 41 20 4 3 2 255 2 2 2 3 3 3 3
3 3 3 3 2 1 255 1 1 3 3 4 7 25 25 20
20 6 3 2 2 255 2 2 2 4 6 6 6 6 6 4
3 2 3 255 2 2 2 2 3 11 11 11 9 11 9 6
3 1 255 1 1 2 2 6 8 9 7 9 9 8 4 1
2 255 1 0 2 3 14 14 11 11 12 12 9 2 2 2
255 1 1 3 15 15 15 13 13 13 9 7 3 1 255 1
1 2 4 6 11 13 15 15 15 7 4 2 2 255 1 1
6 11 11 11 8 8 8 11 11 6 1 255 0 2 2 3
7 15 14 13 13 13 9 6 3 3 255 2 2 3 8 9
13 15 26 26 19 14 4 3 1 255 1 1 2 3 7 7
17 14 14 7 3 3 2 255 1 1 1 2 2 15 25 24
18 3 1 1 1 1 255 2 2 2 2 2 4 4 3 4
4 4 3 3 255 1 2 1 1 1 0 2 3 1 1 1
1 1 0 255 0 0 0 0 0 0 0 1 3 2 1 1
1 1 1 255 1 1 1 1 0 1 1 1 1 1 0 0
0 255 2 8 13 13 15 15 17 18 12 6 6 2 1 255
1 1 1 1 0 1 1 1 2 4 2 1 1 255 2 1
3 4 4 3 2 3 2 4 2 1 1 1 255 2 2 0
0 0 2 13 14 8 8 9 4 1 1 255 1 1 1 1
7 7 1 7 8 17 13 2 1 255 1 1 2 3 3 3
3 4 7 7 3 2 2 2 255 3 1 1 1 3 15 17
18 9 7 3 3 1 255 1 1 1 1 2 2 4 17 4
4 3 3 1 1 0 1 1 1 1 2 1 1 0 2 2
2 2 3 4 4 13 17 13 2 2 255 2 2 2 2 1
1 1 1 1 1 1 2 2 2 2 255 1 1 2 2 2
2 4 4 4 2 2 2 2 255 1 1 1 1 3 9 9
11 7 7 4 2 1 2 2 255 2 2 2 26 50 50 41
60 41 7 3 2 2 255 2 2 0 1 3 4 3 3 3
3 2 1 1 255 1 1 3 3 3 3 7 25 20 14 4
2 1 1 255 2 2 2 2 7 6 6 3 6 2 2 1
2 255 2 2 1 1 3 6 11 11 9 9 7 4 2 1
255 1 1 2 2 3 4 4 4 4 8 4 3 1 2 255
2 1 2 3 7 11 9 9 14 12 9 3 2 2 255 1
1 2 7 14 15 26 13 13 13 9 3 1 255 1 2 2
3 4 9 13 13 14 11 4 3 2 2 255 1 1 2 9
9 9 8 8 8 11 9 4 1 255 1 2 2 2 6 8
8 6 9 13 19 6 3 1 255 1 2 2 3 8 13 15
23 24 14 7 3 3 1 255 1 2 2 2 7 7 13 13
8 6 3 2 2 255 1 1 1 2 2 3 18 9 7 3
1 0 0 1 255 1 1 1 2 2 2 2 2 3 4 4
3 1 255 0 1 1 1 1 0 3 3 3 1 1 1 1
0 255 0 1 1 1 0 0 0 1 2 2 1 1 1 1
1 255 2 1 1 1 2 2 1 1 1 1 1 0 0 255
3 8 13 15 15 17 18 22 17 17 15 2 1 255 1 1
1 1 0 1 1 1 2 4 3 1 1 255 2 0 1 1
2 2 6 6 3 2 1 1 1 1 255 2 2 1 0 1
2 8 7 7 0 4 1 1 1 255 1 1 2 1 0 7
7 8 8 17 3 2 1 255 2 2 2 2 3 3 4 4
7 7 3 2 2 2 255 3 3 1 1 1 4 6 9 7
6 2 2 1 255 1 1 1 1 2 3 4 17 4 3 2
1 1 1 0 1 1 3 3 1 1 1 2 2 3 3 3
3 4 4 13 13 2 2 2 255 0 0 0 2 1 1 1
1 1 1 1 1 2 2 2 255 0 1 2 2 2 2 2
4 4 2 2 2 2 255 1 1 1 1 2 3 6 7 6
4 2 2 2 2 2 255 2 1 2 4 50 60 58 58 36
3 2 2 1 255 3 2 0 0 0 3 3 3 3 2 1
1 1 255 1 1 3 1 3 3 3 3 1 2 3 2 1
1 255 2 1 1 1 3 3 3 2 4 2 2 1 2 255
1 1 1 1 1 3 3 11 8 7 3 2 2 1 255 1
2 2 2 2 2 3 3 3 3 3 2 1 1 255 2 1
2 3 4 9 9 9 12 9 3 2 1 2 255 2 1 2
2 7 8 14 13 13 13 3 3 1 255 2 3 2 3 3
4 8 12 7 4 2 2 1 1 255 2 1 2 3 9 9
9 9 11 11 8 3 3 255 2 2 2 2 2 8 6 4
4 4 6 2 2 1 255 2 2 3 3 7 8 13 19 24
7 3 2 3 1 255 1 2 2 2 3 3 7 8 7 3
2 1 1 255 1 2 2 2 2 2 6 6 3 1 1 1
1 1 255 1 1 1 1 2 2 2 2 2 2 3 2 1
255 1 1 1 0 0 1 2 1 2 2 2 2 1 0 255
0 1 1 1 1 1 1 1 2 2 1 1 1 1 1 255
1 0 1 2 6 3 1 0 1 1 1 0 0 255 3 8
17 15 15 19 19 35 35 35 4 0 0 255 1 2 1 0
0 0 1 1 2 2 2 1 1 255 1 0 1 1 2 1
1 4 1 1 1 1 1 1 255 2 2 1 0 2 3 7
4 4 0 0 1 1 1 255 1 1 1 1 12 8 7 7
9 9 3 2 1 255 2 2 2 2 3 3 4 7 7 2
2 2 1 2 255 3 2 1 1 1 1 4 4 4 1 1
1 1 255 1 1 1 2 2 3 3 3 2 2 2 2 1
1 0 1 1 3 3 1 1 1 0 2 3 3 3 2 3
2 2 2 2 2 2 255 1 0 1 2 1 1 1 2 2
1 1 1 3 1 1 255 1 1 1 1 3 1 1 1 3
3 2 2 2 255 2 1 1 1 1 2 2 3 2 2 2
2 3 2 2 255 2 2 2 3 6 50 50 39 2 2 2
1 1 255 1 2 2 0 0 1 2 2 1 1 1 1 1
255 1 1 1 1 1 1 3 1 1 2 2 2 1 1 255
1 1 1 1 2 1 2 2 2 2 1 1 1 255 1 1
1 1 1 2 2 2 3 3 2 2 2 2 255 2 2 2
2 1 2 2 2 2 2 2 2 2 2 255 2 2 2 2
2 3 4 4 4 3 2 2 2 2 255 2 1 2 2 3
3 8 9 9 3 1 0 1 255 2 2 2 2 2 2 2
2 2 1 1 2 2 2 255 2 2 2 2 3 8 8 9
8 8 4 3 3 255 2 2 2 2 2 6 3 3 3 3
2 1 1 1 255 2 2 4 6 6 7 7 18 7 3 2
2 2 2 255 2 2 2 2 3 3 3 2 2 2 2 1
2 255 2 3 3 2 2 2 2 2 2 0 0 1 1 1
255 1 0 1 1 2 2 2 2 2 2 1 1 1 255 1
1 1 1 1 2 2 2 2 2 1 1 1 0 255 0 1
1 1 1 1 2 2 2 1 0 0 1 1 1 255 2 0
0 0 2 2 1 0 0 2 2 2 0 255 1 3 9 17
19 22 22 22 12 12 3 0 0 255 1 1 0 0 0 1
1 1 1 1 2 1 1 255 1 0 1 1 1 1 1 3
1 1 1 1 1 1 255 1 1 1 1 2 3 7 3 0
0 0 1 1 1 255 1 1 1 1 2 4 4 4 2 2
1 2 1 255 2 2 3 2 2 4 4 4 2 2 1 0
0 1 255 2 2 2 2 1 1 2 3 3 1 1 1 1
255 1 1 1 2 2 2 2 2 2 2 2 1 1 1 1
1 1 1 1 1 1 1 2 2 2 2 2 1 1 1 1
1 1 1 1 255 1 1 1 1 1 1 1 1 2 2 2
1 1 1 1 255 2 1 1 2 3 1 1 1 2 2 1
1 2 255 1 1 1 1 1 1 2 2 2 2 2 2 3
2 2 255 2 2 2 2 2 2 2 1 1 1 1 1 1
255 1 2 2 2 2 1 1 1 1 1 1 2 1 255 1
1 1 1 1 1 1 2 2 2 2 3 1 2 255 1 1
1 1 2 2 2 2 2 0 0 0 1 255 1 1 1 1
1 2 2 2 2 2 2 2 2 2 255 3 2 3 1 1
1 2 1 2 2 2 2 1 1 255 2 2 2 2 2 2
2 3 3 1 1 1 2 2 255 2 1 1 2 2 3 3
4 2 2 0 0 0 255 2 2 2 2 2 2 2 1 1
1 1 1 2 2 255 2 1 2 2 2 2 4 6 7 4
2 2 2 255 2 2 2 2 1 1 1 3 1 1 1 1
1 1 255 2 3 4 3 6 3 4 4 3 2 1 1 1
1 255 2 2 2 2 2 1 1 1 2 1 1 1 1 255
0 0 2 2 1 1 1 1 0 0 0 1 1 2 255 1
1 1 1 1 1 2 1 2 1 1 1 1 255 1 0 0
1 1 2 1 1 1 2 3 1 1 1 255 0 1 2 2
2 1 2 1 2 2 0 1 1 1 1 255 2 1 1 0
2 2 0 0 0 2 1 1 0 255 1 1 1 8 19 19
19 6 4 3 2 0 0 255 1 0 0 0 0 1 2 1
1 0 1 0 2 255 1 1 2 2 1 1 1 1 1 1
1 1 1 1 255 1 1 1 2 2 3 2 2 0 0 1
1 2 2 255 1 1 1 1 1 1 1 1 1 1 1 2
1 255 1 1 2 2 2 2 2 2 1 1 0 0 1 2
255 1 1 1 1 2 1 2 2 2 1 1 1 1 255 1
1 1 1 1 1 1 2 2 2 2 2 1 1 1 0 0
1 1 1 1 1 2 2 2 1 1 1 0 0 0 2 1
1 1 255 2 2 1 2 1 1 1 1 1 2 2 2 1
1 1 255 2 1 1 1 2 1 1 1 1 1 0 0 2
255 1 0 1 1 1 1 1 1 2 1 1 1 0 2 2
255 2 2 2 2 2 1 1 1 1 1 0 1 1 255 1
2 2 2 2 2 1 1 0 1 1 1 1 255 1 1 1
1 1 1 1 2 2 2 2 2 1 2 255 2 1 1 1
1 2 2 2 2 0 1 0 1 255 1 1 1 1 1 2
2 2 2 2 2 2 2 2 255 1 1 2 1 1 1 0
2 2 2 2 2 2 1 255 1 1 1 1 2 2 2 2
1 1 1 2 2 3 255 1 1 1 2 2 2 1 2 1
2 1 1 1 255 2 1 1 1 2 1 1 1 1 1 1
2 3 2 255 2 1 1 1 2 2 2 3 2 2 1 1
2 255 2 2 2 1 1 1 1 1 1 1 1 1 1 1
255 1 2 3 3 3 3 3 2 2 1 1 1 1 1 255
2 1 1 1 2 1 2 1 1 1 2 1 1 255 1 1
2 1 0 0 1 1 0 0 0 2 2 1 255 1 1 1
1 1 1 1 1 2 1 1 1 0 255 0 0 0 1 2
2 1 1 1 1 1 1 1 2 255 1 1 1 1 1 1
1 1 1 1 0 1 1 1 1 255 1 1 1 1 1 2
2 2 2 2 1 1 0 255 0 0 1 1 3 8 4 4
2 2 2 1 0 255 1 1 1 0 1 2 2 1 1 1
1 1 1 255 1 1 2 2 1 1 1 1 1 1 1 1
1 1 255 1 1 1 2 2 2 2 2 1 2 2 3 2
1 255 1 1 1 1 1 1 1 1 1 1 1 2 2 255
1 2 2 2 2 2 2 1 1 1 0 0 1 1 255 1
1 1 2 2 1 2 2 2 1 1 2 1 255 1 1 1
1 1 1 1 2 1 2 2 2 1 1 1 1 1 1 2
255 255 255 255 255 255 255 255 255 255 255 255 255 255 255 255
255 255 255 255 255 255 255 255 255 255 255 255 255 255 255 255
255 255 255 255 255 255 255 255 255 255 255 255 255 255 255 255
255 255 255 255 255 255 255 255 255 255 255 255 255 255 255 255
255 255 255 255 255 255 255 255 255 255 255 255 255 255 255 255
255 255 255 255 255 255 255 255 255 255 255 255 255 255 255 255
255 255 255 255 255 255 255 255 255 255 255 255 255 255 255 255
255 255 255 255 255 255 255 255 255 255 255 255 255 255 255 255
255 255 255 255 255 255 255 255 255 255 255 255 255 255 255 255
255 255 255 255 255 255 255 255 255 255 255 255 255 255 255 255
255 255 255 255 255 255 255 255 255 255 255 255 255 255 255 255
255 255 255 255 255 255 255 255 255 255 255 255 255 255 255 255
255 255 255 255 255 255 255 255 255 255 255 255 255 255 255 255
255 255 255 255 255 255 255 255 255 255 255 255 255 255 255 255
255 255 255 255 255 255 255 255 255 255 255 255 255 255 255 255
255 255 255 255 255 255 255 255 255 255 255 255 255 255 255 255
255 255 255 255 255 255 255 255 255 255 255 255 255 255 255 255
255 255 255 255 255 255 255 255 255 255 255 255 255 255 255 255
255 255 255 255 255 255 255 255 255 255 255 255 255 255 255 255
255 255 255 255 255 255 255 255 255 255 255 255 255 255 255 255
255 255 255 255 255 255 255 255 255 255 255 255 255 255 255 255
255 255 255 255 255 255 255 255 255 255 255 255 255 255 255 255
255 255 255 255 255 255 255 255 255 255 255 255 255 255 255 255
255 255 255 255 255 255 255 255 255 255 255 255 255 255 255 255
255 255 255 255 255 255 255 255 255 255 255 255 255 255 255 255
255 255 255 255 255 255 255 255 255 255 255 255 255 255 255 255
255 255 255 255 255 255 255 255 255 255 255 255 255 255 255 255
255 255 255 255 255 255 255 255 255 255 255 255 255 255 1 0
0 1 1 1 1 1 1 1 1 0 0 0 0 1 255 2
2 1 2 2 1 1 1 1 2 2 2 1 0 0 255 0
1 1 1 1 1 1 1 1 1 1 3 3 255 0 1 2
2 2 2 2 1 1 1 1 1 0 0 0 255 1 1 1
1 1 1 1 2 1 1 1 1 1 255 1 2 3 3 3
2 1 1 1 1 1 1 1 255 0 1 0 0 0 1 1
1 1 1 1 1 1 1 255 0 0 0 1 2 2 2 0
1 1 1 1 1 255 1 1 1 1 1 2 2 1 1 1
2 2 2 0 255 1 1 1 2 2 1 0 1 1 1 1
1 1 1 255 1 0 0 1 2 2 1 1 1 1 1 2
1 2 255 1 1 1 1 1 1 1 2 2 2 2 2 2
255 1 1 1 1 2 1 1 1 2 1 2 2 3 2 255
1 1 1 1 1 2 2 2 2 2 1 0 1 255 1 1
2 2 2 2 2 1 1 1 2 2 2 2 255 1 1 2
2 2 1 1 1 1 1 1 1 2 2 255 1 1 1 1
1 2 2 2 1 1 2 2 2 255 1 1 1 1 1 2
2 2 2 1 1 2 2 2 255 1 0 2 2 2 2 1
1 1 1 0 0 0 255 0 1 1 2 2 1 1 1 1
1 1 1 1 1 255 1 0 0 1 1 1 2 2 2 2
1 1 1 1 1 255 1 1 1 1 1 2 3 2 3 3
3 1 1 255 0 0 1 1 1 2 2 2 1 0 0 0
0 255 1 1 2 1 1 1 1 0 0 1 1 1 1 255
2 2 2 2 1 0 0 1 2 1 1 1 2 3 255 2
1 1 1 2 1 2 1 2 1 1 1 1 1 255 1 2
1 4 102 149 149 6 2 2 2 3 2 255 2 2 2 2
2 2 1 1 1 1 1 1 1 1 255 1 1 1 2 2
2 1 1 1 1 1 0 0 255 1 1 2 2 1 1 0
0 0 1 0 1 1 1 1 1 2 3 3 0 0 0 0
1 1 1 1 1 1 1 1 1 2 2 1 255 2 2 2
2 2 1 1 1 1 2 2 1 1 1 1 255 1 0 0
1 1 1 1 1 1 1 2 3 3 255 1 1 1 2 2
2 1 1 1 1 1 1 1 0 0 255 1 1 1 1 2
0 1 1 1 1 1 1 1 255 2 2 3 3 3 2 1
1 1 1 1 1 1 255 0 1 1 1 2 2 2 1 1
1 1 1 1 2 255 0 0 1 2 2 3 2 2 1 1
1 1 1 255 1 1 1 2 2 2 2 1 1 1 2 2
2 2 255 1 1 1 2 2 1 1 1 1 1 1 1 1
2 255 1 1 1 1 1 1 1 1 1 1 1 1 1 1
255 1 1 1 0 1 0 2 2 2 2 1 1 1 255 1
1 0 1 2 1 1 1 2 1 2 3 3 3 255 1 1
1 1 1 1 1 1 2 1 2 3 1 255 1 2 3 2
2 2 2 1 1 1 2 2 2 1 255 0 1 1 1 1
1 1 1 1 1 1 1 1 1 255 1 1 1 1 1 1
2 2 1 1 2 2 2 255 1 1 1 1 1 2 2 2
2 2 1 1 1 1 255 1 1 2 2 2 2 2 1 1
0 0 2 1 255 0 0 0 1 2 2 4 3 1 1 1
1 1 1 255 0 0 0 0 1 1 2 2 2 2 1 1
1 1 1 255 1 1 1 1 3 3 3 2 1 1 3 3
1 255 0 0 1 1 1 2 2 1 0 0 0 0 0 255
0 1 2 1 1 1 1 1 1 1 1 1 1 255 1 1
2 2 1 1 0 2 2 2 1 1 0 2 255 2 1 1
1 1 1 2 1 1 1 1 1 1 1 255 3 31 60 153
153 255 255 255 255 111 3 1 1 255 0 2 2 2 2 2
2 1 1 1 2 1 3 1 255 1 1 1 1 2 2 2
1 1 1 1 0 0 255 1 2 2 2 3 2 1 1 1
1 1 1 1 1 0 0 2 2 2 1 1 0 0 0 1
1 1 1 1 1 0 1 2 2 1 255 1 1 2 2 2
2 2 2 2 2 1 1 1 1 1 255 1 1 0 0 1
1 1 1 1 1 1 3 2 255 1 1 1 2 3 3 3
2 2 1 1 1 1 1 0 255 1 1 1 1 1 2 2
2 2 1 1 1 2 255 2 2 2 1 0 0 1 1 1
1 1 1 1 255 0 1 1 1 1 2 2 1 1 1 1
1 1 0 255 0 0 1 2 2 3 2 2 0 1 1 2
2 255 1 1 1 1 2 2 1 1 1 1 2 2 2 3
255 2 2 1 2 2 2 0 0 1 1 1 1 1 1 255
1 1 1 1 1 1 4 4 1 1 1 1 2 0 255 1
1 1 1 1 2 2 2 1 1 2 2 2 255 1 1 1
0 1 1 3 3 3 2 2 2 3 2 255 2 1 1 1
1 1 0 1 0 1 1 3 0 255 1 2 3 2 2 2
1 1 1 2 2 2 2 1 255 0 1 2 1 1 1 1
1 1 2 2 2 1 1 255 1 1 1 0 1 1 2 1
1 1 1 1 1 255 0 1 2 1 1 1 2 2 2 2
2 1 1 1 255 1 1 1 2 2 2 2 2 1 1 2
2 0 255 0 0 1 1 2 6 7 7 4 3 1 1 1
1 255 0 0 0 0 1 2 2 2 2 2 2 1 1 1
1 255 1 2 3 4 3 3 3 3 3 1 3 1 2 255
0 0 1 1 1 1 1 1 2 0 0 0 0 255 1 2
2 1 1 1 1 0 0 1 1 1 1 255 1 1 1 1
2 2 2 2 3 2 1 1 0 1 255 1 1 1 1 1
2 2 2 2 1 1 1 1 2 255 31 225 255 255 255 255
255 255 255 255 111 2 1 255 2 2 2 2 2 3 2 2
2 1 2 2 3 1 255 3 2 2 1 2 2 42 44 1
1 1 1 1 255 1 2 2 2 3 3 2 3 2 3 1
1 1 1 1 1 2 2 2 1 1 0 0 1 1 1 1
1 1 0 0 1 2 1 1 255 0 2 2 1 1 1 1
2 2 1 1 1 1 1 1 255 1 1 0 0 0 0 1
2 1 1 1 1 1 255 1 1 1 2 3 13 26 18 20
9 9 1 1 1 1 255 1 1 1 1 2 2 2 2 2
1 1 1 2 255 2 2 2 3 2 2 2 2 2 2 2
1 1 255 0 0 1 1 1 1 1 1 0 0 0 1 0
1 255 1 1 1 2 2 3 2 1 1 1 2 2 2 255
2 2 2 2 2 2 1 1 1 1 1 2 2 3 255 1
1 1 2 2 1 1 1 1 2 2 2 1 2 255 1 2
1 1 1 6 7 6 4 1 1 2 2 2 255 1 1 2
1 1 1 0 0 1 2 2 2 2 255 2 1 1 1 3
3 28 46 46 15 3 2 2 2 255 3 2 1 1 0 1
0 2 1 1 2 3 3 255 1 1 2 2 2 1 1 3
3 3 2 2 2 1 255 0 1 2 2 2 2 1 1 1
3 3 3 1 1 255 1 1 1 0 1 3 3 3 1 1
1 0 0 255 0 3 3 3 1 1 1 2 2 2 2 1
1 0 255 1 1 1 1 3 3 3 3 7 6 3 2 2
255 1 1 1 1 3 6 6 8 6 6 6 2 1 1 255
0 0 0 1 2 2 2 2 2 2 2 2 2 1 1 255
1 3 6 8 11 11 22 29 3 1 1 0 1 255 0 0
1 1 1 2 2 0 1 0 1 0 0 255 2 2 2 1
1 1 1 0 1 1 1 1 1 255 1 1 1 0 2 2
2 7 9 6 3 1 1 1 255 1 1 1 1 2 2 4
3 3 4 4 2 1 2 255 255 255 255 255 255 255 255 255
255 255 255 12 1 255 2 3 2 2 2 3 3 3 1 2
2 2 3 1 255 2 2 1 1 2 44 52 52 44 7 3
1 1 255 1 1 1 2 4 8 4 4 2 4 2 1 1
0 0 0 0 2 2 1 1 1 1 1 1 1 1 1 0
0 0 1 1 1 2 255 2 2 1 1 1 2 2 9 3
2 1 2 2 1 2 255 2 1 1 1 0 0 1 2 1
0 0 1 0 255 0 0 1 2 4 18 26 24 26 39 35
9 1 1 2 255 2 2 1 1 1 1 2 2 1 0 0
1 2 255 1 1 1 4 4 4 3 2 3 3 4 2 2
255 0 0 0 0 0 0 0 0 0 0 0 0 0 1 255
2 1 2 2 2 2 0 0 0 1 2 2 2 255 1 2
1 1 2 2 1 1 1 2 1 2 1 2 255 2 1 1
2 2 1 0 0 0 1 1 1 1 2 255 2 2 1 1
3 6 7 7 7 6 2 2 2 2 255 2 2 2 2 1
1 1 0 0 0 2 2 2 255 2 2 2 4 7 80 98
90 90 90 15 2 1 1 255 2 3 2 2 1 4 2 2
2 1 1 2 2 255 2 2 2 2 2 2 1 3 3 6
3 2 1 2 255 2 2 2 2 2 2 2 1 1 2 3
3 3 2 255 1 1 1 1 3 4 6 6 6 3 1 1
1 255 1 2 1 2 1 3 3 4 3 3 2 1 1 0
[truncated: 60,662 more chars]
