# Supplementary material for: M3G: Maximum Margin Microarray Gridding
Source: BMC Bioinformatics. 2010 Jan 25;11:49. doi: 10.1186/1471-2105-11-49 (PMC2823709; doi:10.1186/1471-2105-11-49)
Supplement: Additional file 1 — M3G Software. All algorithms have been implemented under a GNU/Linux environment. The M3G software is publicly available at the Downloads page of http://rtsimage.di.uoa.gr/ and also provided along with the manuscript as an additional file. [file 1471-2105-11-49-S1.TGZ › m3g-0.01/images/64346_ch1-24.pgm]

P2
444 432
255
1 2 1 2 1 1 1 1 1 1 1 1 1 1 0 0
0 255 1 1 2 2 3 2 2 2 3 3 1 1 1 255
0 0 1 1 1 1 1 1 1 1 1 2 2 255 1 1
1 1 1 1 2 2 2 1 1 1 2 2 255 1 2 1
1 1 1 1 1 1 2 2 2 2 1 1 255 1 1 1
1 2 2 2 1 1 1 1 2 2 255 2 2 2 1 1
0 0 0 1 3 3 3 1 255 1 3 1 2 1 2 2
2 1 1 1 1 1 255 0 0 1 1 1 2 2 2 3
2 2 2 2 2 255 5 2 2 2 2 2 2 1 1 2
2 1 1 1 255 3 3 2 2 1 1 1 3 3 2 2
2 2 3 255 3 2 2 1 2 1 2 0 2 1 2 2
2 1 255 1 1 1 2 1 2 1 2 1 1 1 0 255
1 2 1 1 1 1 1 1 1 3 3 3 2 2 255 1
1 1 1 1 1 1 2 2 2 1 1 1 1 255 0 1
1 1 1 0 1 1 1 0 0 1 1 1 255 1 1 1
1 1 1 1 1 1 2 2 2 0 255 2 2 2 2 2
1 0 0 0 0 0 0 1 1 255 1 1 1 2 0 0
2 2 2 2 1 1 1 255 1 2 3 3 0 0 0 0
0 0 0 0 0 0 255 1 1 1 0 0 0 1 1 0
1 1 1 1 2 255 2 0 1 1 1 1 1 2 1 1
1 1 1 255 1 1 0 0 2 2 2 1 1 0 0 0
2 255 2 2 2 1 1 1 1 1 1 1 1 1 2 2
2 255 2 1 1 0 0 0 0 1 1 1 2 3 1 1
255 1 1 0 0 0 0 1 1 1 1 1 1 1 255 0
1 0 1 3 3 1 0 1 1 1 0 0 255 2 1 2
2 3 3 3 0 0 1 1 1 1 1 255 2 2 2 1
0 0 0 1 1 1 1 1 1 1 255 1 1 2 2 2
2 1 1 1 0 0 0 1 0 2 2 2 1 2 1 1
1 1 1 1 1 1 1 1 1 1 1 1 1 255 1 2
2 1 2 2 2 2 2 1 1 1 1 255 1 1 1 1
1 1 1 1 1 1 2 2 1 255 2 2 1 1 1 2
2 1 1 1 1 1 2 1 255 1 2 2 2 2 1 1
1 1 1 2 2 2 1 0 255 1 1 1 1 1 1 1
1 1 1 1 1 1 255 2 2 1 1 1 1 1 1 1
2 2 2 1 255 2 2 2 2 2 2 2 2 2 1 2
2 1 255 1 1 2 1 1 1 1 1 2 2 2 2 2
2 255 3 3 3 2 2 2 2 2 2 3 2 2 1 1
255 3 3 2 2 2 1 3 3 3 2 2 2 2 2 255
3 2 1 1 2 0 2 0 1 1 2 2 2 1 255 1
1 1 2 1 2 2 2 2 1 1 1 255 1 0 1 1
1 1 1 2 1 3 1 2 2 2 255 2 1 1 1 1
1 2 2 2 2 1 1 1 1 255 0 1 1 1 1 0
1 2 2 2 1 1 1 1 255 1 1 0 1 1 1 1
1 1 1 1 1 0 255 2 2 1 0 0 0 0 0 1
0 1 0 1 1 255 1 2 1 2 1 2 2 2 1 1
1 1 1 255 1 1 1 1 1 1 1 1 0 0 0 0
0 0 255 1 1 0 0 0 1 1 1 1 1 1 1 1
2 255 1 0 1 1 1 1 1 2 1 1 1 1 2 255
1 1 0 0 2 2 2 1 1 0 0 0 1 255 2 2
2 2 1 1 1 1 1 1 1 1 2 1 2 255 2 1
1 0 1 0 2 1 2 2 2 2 1 2 255 2 1 1
0 0 0 1 1 1 1 1 1 1 255 1 1 1 2 1
1 1 1 1 1 1 0 0 255 1 1 1 2 2 1 1
1 1 1 1 1 1 1 255 2 2 2 2 1 0 0 0
1 1 1 1 1 1 255 1 0 0 2 2 2 1 1 1
1 1 1 1 1 1 0 0 1 1 1 1 1 1 2 2
1 1 1 1 1 1 2 1 1 255 1 1 1 1 1 1
2 2 1 1 1 1 1 255 1 1 2 2 2 1 2 1
2 2 2 2 2 255 2 2 1 1 1 2 2 1 1 1
1 1 2 1 255 2 2 2 2 2 2 2 1 1 0 0
0 1 1 1 255 1 1 1 1 1 1 1 1 1 1 1
1 0 255 1 1 1 1 2 2 1 2 2 2 2 2 1
255 2 2 1 2 2 2 2 1 2 2 2 2 2 255 2
2 2 2 2 2 3 2 2 1 1 2 2 2 255 2 3
3 2 1 1 2 2 2 3 2 2 1 1 255 3 3 2
2 2 2 3 3 3 2 2 2 2 2 255 1 1 1 0
1 0 1 1 1 1 1 1 2 2 255 1 1 1 1 2
2 2 2 2 1 1 1 255 1 0 0 1 1 1 1 2
1 2 1 3 2 3 255 2 1 1 1 1 2 2 2 2
2 1 1 1 1 255 0 1 1 1 0 1 1 2 2 2
1 1 0 0 255 0 1 0 1 1 1 1 1 1 1 1
1 1 255 1 2 1 0 0 0 0 1 1 1 1 1 1
1 255 1 2 1 1 1 1 1 1 1 1 1 1 1 255
1 1 1 1 1 1 1 1 1 0 1 1 1 1 255 1
1 1 0 0 0 0 0 1 1 1 2 1 2 255 0 0
1 1 1 1 1 1 1 1 1 2 3 255 2 1 1 1
2 1 1 1 1 0 0 0 1 255 1 2 2 2 2 1
1 1 1 1 1 1 1 1 1 255 2 0 1 1 1 1
2 1 2 2 2 1 1 2 255 2 1 1 1 0 0 0
1 1 1 2 1 1 255 1 1 0 2 1 2 1 1 2
1 1 1 0 255 1 1 1 2 2 1 1 1 1 1 1
1 0 0 255 2 2 3 3 2 0 0 1 1 1 1 1
1 1 255 1 0 0 1 1 1 1 1 1 1 1 2 1
1 0 0 0 1 1 1 1 2 2 2 1 1 1 1 1
2 2 2 1 1 255 2 2 2 1 2 1 1 1 1 1
1 1 1 255 1 1 2 2 2 1 1 1 1 1 1 1
1 255 1 2 2 1 1 1 1 1 1 1 1 1 2 2
255 2 2 2 2 2 2 1 1 1 1 1 1 1 1 1
255 2 2 1 1 1 1 1 0 0 1 1 1 1 255 1
1 0 1 2 2 2 2 2 2 2 2 2 255 2 2 1
2 2 2 1 1 1 2 2 1 1 255 2 2 1 1 2
2 2 1 1 1 1 2 2 2 255 2 2 2 1 1 2
2 2 2 2 1 1 2 2 255 1 2 2 2 2 1 2
1 2 2 2 2 2 2 255 2 1 1 1 2 1 2 1
1 1 1 1 1 2 255 1 1 1 1 2 2 2 2 2
1 2 2 255 1 0 0 1 1 1 1 2 2 2 1 2
2 3 255 2 1 1 1 1 1 2 2 2 2 2 1 1
0 255 1 1 1 1 0 1 2 2 2 2 2 1 0 0
255 0 1 1 1 1 1 1 1 1 1 1 1 1 255 1
2 2 0 0 1 1 1 2 1 1 1 1 1 255 1 2
2 1 1 1 1 1 0 1 1 1 0 255 0 1 1 1
1 1 1 1 1 0 1 1 1 0 255 0 0 1 0 0
0 0 0 0 0 0 1 1 1 255 1 0 1 1 1 1
1 1 1 1 0 2 2 255 2 1 2 2 2 1 1 1
1 1 1 1 1 255 0 1 2 2 2 1 1 1 1 1
1 1 2 1 1 255 0 0 1 0 1 1 1 0 1 1
1 1 1 1 255 1 1 1 0 0 1 2 2 2 2 2
1 1 255 1 1 0 0 1 2 1 1 1 1 1 1 0
255 1 1 1 2 2 1 1 1 1 1 0 0 0 0 255
1 1 2 2 2 1 1 1 1 0 0 0 0 1 255 1
1 1 2 2 1 1 1 1 1 1 1 1 2 1 0 0
1 0 1 2 3 2 2 2 1 1 2 2 2 2 2 2
2 255 2 1 1 1 2 1 0 1 1 1 1 1 1 255
0 1 1 3 3 2 2 2 1 0 1 1 2 255 0 1
1 1 1 1 2 2 1 1 1 1 2 2 255 2 2 2
1 1 1 2 2 2 1 2 1 1 1 1 255 2 2 1
1 1 1 0 0 1 1 1 1 1 255 1 1 0 2 2
2 2 2 1 1 1 2 2 255 1 1 1 1 3 3 1
1 1 1 1 1 1 255 3 3 2 2 2 2 2 2 1
1 2 2 2 2 255 2 2 1 1 0 1 1 1 1 1
1 1 2 2 255 1 2 2 2 2 1 1 1 1 1 1
1 2 2 255 1 2 1 1 1 1 2 1 1 1 1 2
2 2 255 1 1 1 1 1 1 1 1 2 1 1 2 255
2 1 1 1 1 1 1 1 1 2 2 2 2 2 255 2
1 2 1 1 1 2 2 2 2 1 1 1 1 255 2 1
0 0 0 1 2 1 1 1 1 2 2 1 255 1 1 1
1 1 2 2 1 1 2 1 1 1 255 0 2 2 1 1
1 1 1 1 1 2 1 1 0 255 1 1 1 1 1 1
1 1 1 1 1 1 0 255 1 1 1 0 1 1 1 1
1 1 1 1 0 0 255 0 0 1 0 0 0 0 0 0
0 0 1 1 1 255 1 0 1 1 1 0 1 1 1 1
1 1 0 255 1 1 1 1 1 1 1 1 1 1 1 0
0 255 0 1 2 2 2 2 2 1 1 1 2 1 1 1
1 255 0 0 1 0 1 0 0 0 0 1 0 0 1 1
255 0 1 0 0 0 1 0 1 2 2 2 1 2 255 1
1 0 0 1 2 1 1 1 1 1 1 0 255 1 1 1
3 3 2 1 2 1 1 0 0 0 0 255 1 1 1 1
1 1 1 1 2 2 2 1 1 1 255 1 1 1 2 2
1 1 1 1 1 1 2 2 2 1 1 0 1 0 1 2
3 2 3 1 1 1 1 2 2 2 2 2 2 255 2 2
1 1 2 2 0 1 1 1 1 1 1 255 0 1 2 2
2 2 2 2 2 0 1 1 2 255 0 2 2 2 2 1
1 1 1 1 1 1 2 2 255 1 1 0 0 0 1 1
1 2 2 2 2 1 1 1 255 1 2 2 1 1 1 0
0 1 1 1 1 2 255 1 1 0 2 2 2 1 1 1
1 1 1 2 255 1 1 1 1 3 3 2 1 1 2 1
1 1 255 2 2 2 1 2 2 2 1 1 1 2 2 2
2 255 1 0 0 1 2 2 2 2 2 2 2 1 1 2
255 2 2 2 2 2 1 1 1 1 1 1 1 1 2 255
2 2 1 1 1 1 1 1 1 1 2 2 2 2 255 1
1 1 1 1 1 1 1 2 2 1 1 255 1 1 1 1
2 1 1 1 2 2 2 2 2 2 255 2 2 2 1 1
1 1 2 2 2 1 1 1 1 255 2 1 1 0 0 0
1 1 1 1 2 2 2 2 255 1 0 0 0 1 3 2
1 1 1 1 1 1 255 1 2 2 1 1 1 1 1 1
1 2 1 1 0 255 0 0 2 0 1 1 1 1 1 1
1 0 0 255 2 2 1 0 1 2 2 1 1 1 1 0
0 0 255 1 0 0 0 2 1 0 0 0 0 0 0 1
1 255 0 0 0 0 1 0 1 1 1 1 1 1 1 255
1 1 2 1 1 1 1 0 1 1 1 1 2 255 1 1
2 2 2 1 2 1 0 0 0 1 1 1 1 255 0 0
1 1 1 0 0 0 0 0 0 1 2 2 255 1 0 0
0 0 1 0 0 1 1 1 1 2 255 1 1 0 1 1
1 1 1 1 1 1 1 1 255 1 1 1 2 2 1 1
2 1 1 0 0 0 0 255 1 1 1 1 1 1 1 1
2 2 2 3 1 1 255 1 1 1 2 2 2 1 1 1
0 1 1 1 1 1 1 1 1 1 1 2 2 2 1 1
1 2 2 2 2 2 2 2 2 255 2 2 1 1 0 0
1 1 1 1 1 1 1 255 1 1 2 3 5 5 3 3
2 2 2 2 2 255 1 2 2 2 2 2 1 1 1 1
1 2 2 0 255 1 1 0 1 1 1 1 1 1 1 2
1 1 1 1 255 1 1 2 1 1 1 1 1 2 2 2
2 2 255 2 2 1 2 2 2 2 1 1 1 1 1 1
255 1 1 1 1 1 3 3 1 2 2 1 1 1 255 2
2 2 2 2 2 2 2 2 1 2 2 1 1 255 1 1
2 2 2 2 2 2 2 2 2 1 1 1 255 2 2 1
1 2 2 1 1 1 2 2 1 1 1 255 1 1 1 1
1 2 1 2 1 2 2 2 2 2 255 1 1 1 1 2
1 2 2 2 2 1 1 255 1 1 2 2 2 1 1 1
1 2 1 1 1 2 255 1 1 1 1 1 2 1 2 1
2 2 2 2 0 255 1 1 0 0 0 1 0 1 0 1
1 2 1 1 255 0 0 0 1 2 3 2 2 1 1 1
1 1 255 1 1 1 1 1 1 1 1 1 1 2 1 2
0 255 0 0 0 0 1 1 1 1 1 1 1 0 1 255
2 2 1 1 2 3 3 2 1 1 1 0 0 0 255 1
0 0 1 2 1 1 0 2 2 2 1 1 1 255 0 0
0 1 0 0 0 1 1 1 1 1 0 255 1 1 1 1
1 1 1 1 1 1 1 1 2 255 1 0 2 2 2 2
3 2 5 3 3 1 1 1 0 255 0 0 1 0 1 0
1 1 1 1 0 0 0 1 255 1 1 1 2 0 0 0
0 0 1 2 2 2 255 1 0 0 1 1 1 1 1 2
2 2 1 1 255 1 0 1 1 1 1 1 1 1 1 1
0 0 0 255 1 1 1 1 1 1 1 1 1 2 2 2
1 1 255 1 1 1 2 2 3 3 2 2 0 1 1 1
0 0 1 1 1 1 2 2 2 1 2 2 2 2 2 2
1 2 2 0 0 255 2 3 2 1 1 2 2 1 1 1
1 1 1 255 2 2 2 3 6 12 15 22 13 12 2 2
2 255 2 2 2 2 2 0 0 1 1 1 2 2 2 2
255 1 0 0 1 3 2 1 1 2 1 1 1 1 1 1
255 1 1 2 2 1 1 2 2 2 2 2 1 1 255 2
2 2 2 2 2 2 2 1 1 1 2 2 255 2 2 1
1 1 2 5 2 5 2 1 1 1 255 2 1 1 1 2
6 45 126 126 47 2 1 1 1 255 2 3 2 2 2 2
2 2 2 2 2 1 1 1 255 1 3 3 3 3 3 3
5 3 3 2 2 2 2 255 1 1 1 2 2 3 3 2
2 2 1 1 1 1 255 1 1 1 2 5 3 3 3 3
2 2 1 255 1 1 2 2 2 1 2 2 2 2 2 1
1 2 255 2 1 1 1 2 27 27 5 5 3 2 1 1
0 255 2 1 2 1 2 1 0 3 1 2 1 1 1 1
255 0 0 2 3 3 5 2 2 2 1 1 1 1 255 2
3 3 1 1 2 2 5 2 2 2 1 0 1 255 1 1
1 1 1 1 2 2 2 0 1 0 2 255 2 2 2 2
3 5 7 5 3 3 1 0 0 0 255 1 1 1 1 1
1 2 2 2 2 2 1 1 1 255 0 0 0 2 1 1
1 1 2 2 1 1 0 255 1 1 1 1 1 1 2 1
1 1 1 1 1 255 1 0 2 2 3 61 70 86 70 6
5 2 1 2 1 255 0 0 0 1 1 2 2 2 2 1
2 1 1 1 255 1 1 1 1 0 1 0 1 1 1 1
2 1 255 0 0 0 1 1 1 2 1 2 2 2 1 1
255 1 0 2 1 1 1 1 1 2 2 1 0 0 1 255
1 2 2 1 1 2 2 1 1 1 1 1 1 1 255 1
1 1 3 25 36 40 36 7 2 1 1 0 0 0 1 1
1 1 2 1 2 1 2 2 3 11 11 3 2 2 1 0
0 255 2 3 3 1 2 2 5 2 2 2 2 1 1 255
2 3 5 18 18 23 33 46 46 37 13 7 3 255 1 1
2 2 2 0 1 1 1 2 2 2 3 3 255 1 0 0
2 3 3 2 2 3 2 2 1 2 2 2 255 1 1 2
2 2 2 2 2 1 2 2 2 1 255 2 2 2 2 2
5 5 3 2 1 1 1 2 255 2 3 2 2 5 6 7
10 10 5 2 1 1 255 1 1 1 2 6 255 255 255 255
123 87 5 2 1 255 2 3 2 1 1 1 2 2 3 2
2 2 2 1 255 3 3 5 3 5 5 8 11 6 5 3
3 2 2 255 1 1 1 2 6 6 6 6 5 3 2 1
1 1 255 1 1 2 6 63 92 92 92 25 5 2 1 255
1 2 2 2 1 1 3 5 2 2 2 2 2 2 255 1
1 1 2 43 56 138 138 42 5 2 2 2 2 255 1 1
1 1 2 6 15 15 5 5 1 1 1 1 255 1 2 3
6 8 8 7 5 3 3 2 2 1 255 1 2 3 20 28
27 27 27 25 6 5 2 1 1 255 1 1 1 1 2 2
12 12 3 1 1 1 2 255 2 2 2 3 3 8 8 7
7 5 5 1 1 1 255 1 1 1 0 1 1 1 1 2
5 2 1 1 1 255 0 0 0 1 1 1 1 2 2 2
1 0 0 255 1 1 1 1 2 2 7 1 1 1 0 0
1 255 0 0 2 7 40 95 97 95 88 86 6 2 1 2
1 255 1 1 0 0 3 61 61 11 2 2 2 1 0 0
255 0 0 1 1 2 2 1 1 1 1 2 2 2 255 0
0 0 1 1 3 3 3 2 2 2 1 1 255 1 1 2
1 2 2 2 2 5 2 2 0 0 1 255 1 1 1 1
3 3 3 3 2 1 1 1 1 1 255 1 2 12 26 68
61 60 53 48 37 3 3 1 1 1 1 1 2 1 1 1
2 2 2 3 11 36 27 27 15 2 1 1 2 255 1 1
3 3 5 8 10 8 6 2 2 0 0 255 2 7 5 20
23 30 136 255 255 61 17 16 5 255 1 1 1 2 2 2
3 6 8 8 3 2 2 2 255 2 0 0 2 3 3 5
173 173 7 3 2 2 2 2 255 1 1 2 3 5 7 7
5 2 2 2 2 1 255 2 2 2 2 7 25 37 25 22
2 1 0 1 255 2 2 2 3 5 16 16 26 18 12 5
3 1 255 1 2 2 3 255 255 255 255 255 232 130 87 5
1 255 2 2 2 2 3 2 3 2 3 3 3 2 2 2
255 2 2 5 5 7 23 17 17 8 6 5 5 2 2 255
1 1 1 12 6 27 27 31 31 8 3 2 2 1 255 1
2 2 18 98 136 136 136 65 25 2 2 255 1 2 2 2
2 3 5 5 2 3 3 3 2 2 255 1 1 1 22 56
83 138 138 63 42 2 2 2 2 255 1 1 2 2 8 26
60 56 35 6 2 1 0 1 255 2 2 5 11 11 11 8
8 5 5 3 2 2 255 0 2 20 42 57 45 92 27 38
25 12 2 1 1 255 1 1 2 2 3 15 12 15 12 2
2 2 2 255 1 1 3 7 7 10 8 8 7 6 5 5
1 1 255 1 1 1 0 1 1 1 1 2 5 2 1 1
2 255 0 0 0 1 3 2 2 3 3 2 1 1 1 255
1 1 2 2 16 5 5 2 2 1 0 0 1 255 1 2
5 31 133 131 117 95 102 102 70 2 2 2 2 255 1 1
1 3 140 255 255 255 20 6 3 2 1 1 255 0 0 1
1 2 2 2 2 1 1 1 2 1 255 0 1 0 1 3
5 10 5 3 2 2 1 1 255 0 1 3 3 6 8 8
8 7 5 5 1 1 1 255 1 1 3 6 7 15 41 41
15 11 2 1 1 1 255 1 10 31 71 68 61 60 61 76
76 15 5 3 1 1 1 1 2 1 1 1 1 2 5 27
40 50 52 52 28 7 2 1 3 255 1 1 3 15 15 15
12 10 10 5 2 1 1 255 5 7 10 23 78 116 255 255
255 255 61 20 5 255 1 1 1 1 2 2 6 17 17 15
8 2 2 2 255 2 2 2 2 2 2 173 255 255 255 7
2 2 2 2 255 1 2 3 6 8 12 10 8 3 3 2
2 2 255 1 1 1 7 42 42 45 45 45 22 2 0 1
255 1 2 2 6 20 25 30 33 31 28 12 3 3 255 2
2 2 95 255 255 255 232 216 232 241 187 6 1 255 2 2
2 3 10 5 5 5 6 6 3 2 2 2 255 2 2 2
10 21 21 21 17 17 13 6 5 2 2 255 1 3 5 30
27 31 31 32 50 50 5 3 3 1 255 0 2 5 70 98
98 113 136 113 65 3 2 255 1 2 2 2 2 3 7 6
1 3 3 3 3 1 255 1 1 2 22 82 125 125 93 122
87 33 3 2 3 255 1 1 0 3 20 72 68 56 56 35
6 2 0 1 255 2 3 7 10 11 11 13 10 8 6 3
2 2 255 0 2 42 57 68 45 45 43 61 61 52 12 1
0 255 1 1 2 3 16 15 12 7 11 5 2 2 2 255
1 2 5 7 7 10 8 8 8 8 6 5 2 1 255 1
1 3 1 2 1 1 0 1 2 2 1 1 1 255 0 0
0 11 11 5 3 2 3 1 1 1 1 255 0 0 2 3
12 3 3 3 3 2 2 1 1 255 1 2 7 76 112 112
117 102 102 116 123 123 2 2 1 255 1 2 2 140 255 255
255 255 255 20 3 2 1 1 255 0 0 1 2 5 32 43
16 2 2 2 2 1 255 0 1 1 2 10 10 10 10 5
2 2 2 2 255 1 1 3 6 11 12 12 13 15 7 5
1 0 0 255 2 2 3 7 25 45 48 45 30 30 11 2
1 1 255 1 10 73 75 71 61 60 61 76 81 37 5 2
1 1 1 2 1 1 1 1 1 3 5 27 40 41 33 36
36 15 2 2 1 255 1 3 5 22 26 25 18 17 11 7
5 1 2 255 2 5 10 28 81 255 255 255 255 255 255 26
5 255 2 1 1 1 1 2 12 27 18 15 11 5 1 1
255 2 2 1 1 2 2 246 255 255 255 23 2 1 1 2
255 2 3 5 6 8 12 12 12 8 3 3 2 2 255 1
1 1 43 45 43 50 50 50 37 3 2 1 255 1 2 5
7 20 40 45 47 45 31 21 3 3 255 2 1 3 95 255
255 255 232 232 241 241 218 7 1 255 1 2 2 5 6 6
5 5 10 11 10 2 1 1 255 1 2 5 15 17 17 7
7 13 13 8 5 2 1 255 1 5 5 8 27 32 31 32
36 36 5 3 3 1 255 0 1 5 72 81 81 75 113 66
65 7 2 255 2 2 2 2 3 5 5 5 1 3 3 3
3 0 255 1 2 2 45 82 125 75 67 75 87 87 10 2
2 255 1 2 2 3 66 72 60 48 48 35 5 2 1 1
255 2 5 10 11 11 8 8 8 10 8 3 2 1 255 0
2 37 68 76 68 92 92 77 70 70 38 1 0 255 1 1
2 10 12 10 6 6 11 11 2 1 1 255 1 1 7 7
7 8 8 7 7 7 7 5 1 1 255 1 1 3 3 6
2 1 0 1 1 2 2 2 0 255 1 1 11 17 11 5
12 10 3 1 1 1 1 255 0 0 1 3 3 2 2 3
5 5 5 2 1 255 1 3 31 82 131 122 122 122 102 138
123 123 5 2 1 255 1 2 2 255 255 255 255 255 255 26
6 2 1 1 255 2 1 2 2 32 47 51 47 16 3 2
2 1 255 1 1 1 3 8 6 10 10 10 5 2 2 2
255 1 2 3 8 12 12 12 13 15 12 3 1 0 1 255
2 3 8 28 30 72 62 45 30 30 21 5 1 1 255 1
8 30 58 58 52 36 62 76 76 70 5 2 1 1 2 2
0 1 1 1 1 2 5 22 40 52 33 33 30 7 2 2
1 255 1 2 3 10 22 22 25 18 15 7 5 1 2 255
2 5 7 26 81 255 255 255 255 255 255 37 10 255 2 1
1 1 1 3 15 27 20 15 11 5 2 1 255 5 3 1
1 2 5 172 255 255 255 23 2 1 1 2 255 2 3 5
6 8 11 11 12 8 3 3 2 1 255 1 1 1 32 55
45 55 50 53 37 3 2 2 255 1 3 3 7 30 40 42
36 45 43 23 3 2 255 2 1 2 17 255 255 191 191 246
255 255 218 12 3 255 1 2 1 3 5 5 5 7 10 25
20 3 2 1 255 2 2 5 15 17 15 11 7 12 13 12
2 2 0 255 1 3 5 8 16 17 18 12 18 7 5 3
2 1 255 1 1 3 70 77 81 113 113 71 58 7 2 255
2 2 2 2 2 3 3 3 3 3 5 5 3 1 255 1
2 6 45 81 116 81 67 75 77 77 10 2 2 255 1 1
0 2 66 86 83 51 51 43 7 2 2 1 255 1 2 7
10 8 8 7 7 8 7 5 1 1 255 2 2 37 42 68
32 40 40 55 61 61 38 6 2 255 1 1 1 2 11 11
6 6 7 7 1 1 0 255 1 2 7 7 10 10 13 13
13 12 7 3 1 1 255 1 1 2 3 6 2 0 0 0
1 2 2 1 0 255 1 2 5 17 5 8 12 12 10 2
1 1 1 255 0 0 0 2 2 2 1 3 3 3 2 1
1 255 2 3 76 112 112 112 107 122 103 138 88 88 5 2
1 255 1 2 6 255 255 255 255 255 255 26 6 1 1 1
255 2 2 2 2 51 88 92 83 36 5 2 2 2 255 2
2 2 3 8 7 7 10 10 6 3 2 2 255 2 3 3
8 15 12 13 13 15 12 5 2 1 2 255 2 2 8 28
41 60 41 30 23 21 10 5 1 1 255 2 5 26 38 58
38 36 48 62 70 56 2 2 1 1 1 1 0 1 1 1
1 1 1 5 22 40 31 33 30 3 1 1 1 255 1 2
5 6 18 22 30 35 17 7 2 1 2 255 1 1 5 7
33 255 255 255 255 255 156 26 5 255 2 1 1 1 1 2
12 20 20 12 7 5 2 2 255 5 3 1 1 1 5 171
205 230 230 13 2 1 1 1 255 2 2 2 7 11 11 11
11 6 2 1 1 1 255 1 1 2 5 33 55 55 50 38
22 3 2 2 255 2 3 3 3 11 42 45 42 42 33 21
5 2 255 2 1 2 12 251 255 255 255 255 255 218 193 12
3 255 1 2 2 5 5 6 5 7 7 20 10 3 3 1
255 2 3 3 5 11 12 11 12 10 10 8 2 2 0 255
1 2 5 8 16 23 32 18 32 7 3 2 1 1 255 2
2 3 8 72 113 120 120 71 56 3 2 255 2 2 1 2
2 2 3 8 5 7 7 5 3 1 255 2 2 5 45 81
131 81 75 86 77 50 2 2 2 255 0 1 1 2 45 61
83 68 55 40 5 1 1 1 255 1 2 6 7 8 10 7
10 10 10 5 1 1 255 2 11 41 73 76 73 40 28 40
48 55 36 6 3 255 1 1 1 2 5 11 10 7 7 7
1 1 1 255 1 3 5 7 10 10 10 10 8 7 6 5
1 1 255 1 1 1 2 3 2 1 0 1 1 1 2 1
1 255 1 1 2 5 5 5 15 12 12 10 5 1 1 255
0 0 0 2 5 5 2 2 2 2 2 2 1 255 1 2
31 155 143 120 107 103 103 118 88 46 1 0 0 255 0 2
6 21 255 255 255 255 255 18 3 1 1 2 255 2 2 2
5 81 92 92 83 63 3 2 2 2 255 3 2 2 3 5
7 11 10 7 6 2 1 1 255 1 1 3 8 20 13 13
13 12 12 5 5 2 2 255 1 1 1 10 28 41 32 30
21 12 10 3 1 0 255 1 5 26 45 60 62 62 62 73
70 5 2 2 1 1 1 1 0 1 1 1 0 0 1 1
5 8 8 13 3 2 1 1 2 255 2 3 5 6 10 18
35 45 35 5 2 2 2 255 1 1 2 5 11 52 255 255
255 156 42 10 3 255 1 1 2 2 2 2 2 11 11 7
2 3 3 3 255 1 1 1 2 2 3 6 172 172 13 2
0 0 1 1 255 1 1 1 5 7 8 6 6 3 2 1
1 1 255 1 1 2 3 3 33 55 36 22 3 2 2 2
255 2 2 2 2 3 11 23 18 37 37 7 3 2 255 2
2 2 2 17 191 193 246 252 252 193 17 6 3 255 2 2
2 5 5 7 7 3 3 5 3 2 1 1 255 2 2 2
2 5 11 11 12 6 6 3 2 2 2 255 1 1 2 5
12 16 18 18 18 6 2 1 1 1 255 2 3 3 5 8
65 120 97 58 3 3 2 255 1 1 1 1 2 2 2 3
5 6 5 3 1 1 255 1 2 3 6 48 107 107 107 86
31 5 2 2 1 255 0 1 1 3 3 27 45 55 40 5
3 1 1 1 255 2 2 3 6 7 12 18 11 10 6 1
1 1 255 2 11 42 73 73 73 32 40 42 55 51 27 5
1 255 1 0 0 1 2 10 10 7 3 2 1 1 1 255
1 2 3 5 8 10 10 10 7 5 3 1 1 1 255 1
1 1 1 2 2 1 1 1 1 1 1 1 1 255 1 1
1 5 5 2 2 8 12 12 5 1 1 255 0 0 0 1
2 8 7 6 2 1 2 1 1 255 1 1 12 143 120 90
88 88 88 88 46 3 1 1 1 255 0 1 1 16 21 255
255 255 18 3 3 2 1 2 255 1 1 2 5 55 81 77
77 63 3 1 1 1 255 2 2 2 2 3 7 7 7 5
1 1 1 1 255 1 1 1 1 18 21 13 17 18 17 5
5 2 2 255 0 0 1 6 13 23 28 32 30 10 6 3
1 0 255 1 2 26 47 62 62 62 71 73 56 3 2 1
0 1 1 1 1 1 1 1 1 1 1 1 2 2 2 2
1 1 1 1 1 255 2 3 3 5 5 7 18 37 6 5
2 2 2 255 1 1 3 3 6 20 33 45 42 42 6 3
2 255 2 1 1 1 1 1 2 2 2 1 1 2 2 2
255 1 1 1 1 1 1 3 3 2 2 1 0 0 1 1
255 1 1 1 2 3 3 3 2 1 1 1 1 1 255 1
1 3 3 3 2 3 3 3 2 1 2 2 255 1 2 2
2 3 3 8 6 8 6 5 2 2 255 2 1 1 1 2
17 42 193 193 13 5 5 6 6 255 2 2 2 2 3 5
3 2 3 3 3 1 1 1 255 2 3 2 2 2 3 3
3 3 1 2 2 2 2 255 2 1 2 3 3 10 10 16
16 2 1 1 1 2 255 2 2 2 2 2 2 2 2 3
3 3 2 255 2 1 1 2 2 3 2 3 3 3 3 3
3 1 255 1 1 2 2 6 23 107 107 26 5 3 1 1
1 255 1 1 2 2 2 3 5 5 5 3 3 3 1 1
255 2 2 3 5 5 12 18 11 6 3 1 1 1 255 1
3 40 97 86 73 35 40 48 58 42 27 1 1 255 1 0
0 0 0 2 2 3 2 2 1 2 2 255 2 3 2 2
5 8 7 6 5 3 2 2 1 0 255 1 1 1 1 1
2 1 1 1 1 1 1 1 1 255 1 0 0 1 5 2
2 6 12 5 1 1 1 255 1 0 1 2 2 7 10 7
2 1 2 2 2 255 1 1 1 12 43 40 62 76 76 30
3 1 1 1 1 255 1 1 1 1 2 6 6 5 3 3
1 2 2 2 255 1 1 1 3 11 55 55 55 18 2 1
1 1 255 1 1 1 1 1 2 3 2 1 1 1 1 1
255 1 1 1 1 6 8 8 13 10 5 3 1 1 2 255
1 1 0 2 6 13 17 28 10 6 3 1 0 0 255 1
2 2 53 60 53 50 50 71 17 3 1 1 1 1 1 1
1 1 1 1 1 1 1 1 1 2 2 2 0 1 1 2
1 255 1 2 2 3 3 5 5 5 5 2 2 2 0 255
1 1 1 3 3 7 11 13 3 2 2 2 2 255 2 2
1 1 1 1 2 2 1 1 1 1 2 2 255 1 1 1
1 1 1 2 2 2 1 1 0 0 0 1 255 2 1 1
1 1 2 2 1 1 1 1 1 1 255 1 2 2 2 2
2 2 2 2 1 1 1 2 255 1 1 2 2 2 2 3
3 5 3 2 2 2 255 2 1 1 1 1 2 3 6 6
3 3 3 5 6 255 3 3 2 1 1 2 2 2 2 2
2 1 1 2 255 2 2 2 2 2 2 2 1 1 1 2
2 2 2 255 2 2 2 2 3 3 3 3 3 1 1 1
1 1 255 1 1 2 2 2 2 0 2 3 3 3 2 255
1 1 1 2 2 2 1 1 1 2 2 2 1 1 255 1
1 1 1 2 3 8 7 3 3 2 1 1 1 255 1 1
2 2 2 2 1 1 1 2 2 3 1 2 255 2 2 2
2 3 3 3 3 3 2 1 1 1 255 1 1 3 40 40
35 35 38 40 51 27 5 2 1 255 1 0 0 0 1 2
2 2 2 1 1 1 1 255 1 1 1 1 2 2 2 2
2 2 2 0 0 0 255 2 2 1 2 2 2 2 2 1
1 1 1 1 1 255 1 0 0 1 2 2 2 2 2 0
1 1 1 255 1 1 1 0 1 1 6 6 1 1 1 0
1 255 1 1 0 1 3 3 3 2 3 2 2 1 1 1
1 255 1 1 1 1 1 2 1 3 2 2 0 2 2 2
255 1 1 1 1 3 5 7 7 6 1 1 1 1 255 1
0 1 1 1 0 1 1 1 1 2 2 2 255 1 1 1
1 1 2 6 6 5 2 0 0 0 1 255 1 1 1 1
1 2 3 3 3 2 2 1 0 0 255 2 2 2 3 5
12 12 17 17 3 3 1 1 1 1 1 1 1 1 1 1
2 2 2 2 1 2 2 2 1 1 1 1 1 255 2 2
2 2 2 2 2 2 2 2 1 0 0 255 1 1 1 1
2 2 2 2 2 1 1 2 2 255 2 0 0 1 1 1
2 2 2 1 1 1 1 1 255 1 1 1 1 1 1 2
2 2 1 2 1 1 1 1 255 1 1 1 1 1 1 1
1 1 1 1 1 1 255 2 2 2 1 2 2 2 2 2
1 0 1 2 255 2 1 1 1 2 1 1 1 1 3 2
1 1 255 2 2 1 1 1 2 3 2 2 2 2 2 2
2 255 2 3 2 1 1 1 1 1 2 2 2 1 2 2
255 2 2 2 2 1 2 1 1 1 1 1 2 2 1 255
2 2 2 2 2 2 2 2 2 0 0 1 1 1 255 1
1 2 2 2 2 0 1 2 2 2 1 255 1 0 1 2
1 1 1 1 1 1 1 2 2 2 255 1 1 1 0 1
1 1 2 1 2 2 2 2 1 255 0 1 1 2 1 1
1 1 1 1 1 2 1 3 255 2 2 2 2 2 2 1
1 1 1 1 1 1 255 0 0 1 3 16 26 26 12 5
3 3 3 3 1 255 1 1 0 1 1 2 2 2 2 1
2 1 1 255 1 0 1 1 2 1 2 2 2 2 2 0
0 0 255 2 2 2 2 2 2 1 1 1 1 1 1 1
1 255 1 0 0 1 2 2 2 2 1 0 0 1 1 255
1 1 1 1 1 1 1 1 1 1 1 1 1 255 1 1
1 1 1 1 1 2 2 2 1 1 1 1 2 255 1 1
1 0 1 1 1 0 0 1 0 1 2 2 255 2 1 1
1 3 3 3 3 1 0 0 1 1 255 1 1 1 1 0
0 1 1 1 2 2 2 2 255 1 1 1 1 1 2 1
1 0 0 0 1 0 1 255 1 1 0 0 0 0 2 2
2 1 0 0 1 1 255 2 2 2 2 3 5 5 5 1
1 0 1 1 1 1 1 1 0 1 2 2 2 3 2 2
1 1 1 2 2 2 1 2 2 255 2 2 2 1 1 1
1 2 2 2 1 1 0 255 1 1 1 1 2 2 2 1
1 1 1 1 2 255 1 0 1 1 1 2 2 2 2 2
1 1 1 0 255 1 1 1 1 1 0 1 1 2 1 2
1 1 1 1 255 2 2 1 1 1 1 1 1 1 1 1
1 1 255 2 1 1 0 1 1 2 2 2 1 1 1 1
255 2 1 1 1 1 0 1 0 1 1 1 2 2 255 2
2 2 1 1 3 3 2 2 2 1 1 1 2 255 2 2
1 1 1 2 2 1 2 2 2 2 2 2 255 2 2 2
2 1 1 1 1 1 2 2 2 1 1 255 1 2 2 2
1 1 2 2 2 1 0 1 1 1 255 1 1 1 2 2
1 1 1 1 2 2 1 255 1 1 1 1 1 1 1 1
1 2 1 1 1 0 255 1 1 2 1 1 1 1 1 1
0 1 1 1 1 255 1 1 1 1 1 1 1 1 1 1
1 1 0 1 255 2 1 1 1 0 0 0 1 1 0 1
1 1 255 0 0 1 2 3 3 2 2 2 2 2 2 2
1 255 1 0 0 1 1 1 2 1 1 1 2 1 1 255
0 0 1 1 2 2 2 2 2 1 1 0 0 0 255 1
1 1 2 2 2 1 1 1 2 1 1 1 1 255 1 1
1 1 2 1 2 1 1 1 1 1 1 255 1 1 1 0
1 1 1 1 1 1 1 1 1 255 1 1 2 2 1 1
1 1 1 1 0 0 0 2 2 255 1 1 1 1 1 1
1 0 0 2 1 1 1 2 255 2 1 2 2 3 2 3
2 1 0 0 1 1 255 1 0 1 1 1 0 1 1 1
2 1 1 1 255 1 1 1 2 2 1 0 0 0 0 0
1 1 1 255 1 1 1 1 1 1 2 2 0 0 0 1
1 1 255 2 2 2 2 1 3 3 1 1 0 0 1 1
1 1 1 2 255 255 255 255 255 255 255 255 255 255 255 255
255 255 255 255 255 255 255 255 255 255 255 255 255 255 255 255
255 255 255 255 255 255 255 255 255 255 255 255 255 255 255 255
255 255 255 255 255 255 255 255 255 255 255 255 255 255 255 255
255 255 255 255 255 255 255 255 255 255 255 255 255 255 255 255
255 255 255 255 255 255 255 255 255 255 255 255 255 255 255 255
255 255 255 255 255 255 255 255 255 255 255 255 255 255 255 255
255 255 255 255 255 255 255 255 255 255 255 255 255 255 255 255
255 255 255 255 255 255 255 255 255 255 255 255 255 255 255 255
255 255 255 255 255 255 255 255 255 255 255 255 255 255 255 255
255 255 255 255 255 255 255 255 255 255 255 255 255 255 255 255
255 255 255 255 255 255 255 255 255 255 255 255 255 255 255 255
255 255 255 255 255 255 255 255 255 255 255 255 255 255 255 255
255 255 255 255 255 255 255 255 255 255 255 255 255 255 255 255
255 255 255 255 255 255 255 255 255 255 255 255 255 255 255 255
255 255 255 255 255 255 255 255 255 255 255 255 255 255 255 255
255 255 255 255 255 255 255 255 255 255 255 255 255 255 255 255
255 255 255 255 255 255 255 255 255 255 255 255 255 255 255 255
255 255 255 255 255 255 255 255 255 255 255 255 255 255 255 255
255 255 255 255 255 255 255 255 255 255 255 255 255 255 255 255
255 255 255 255 255 255 255 255 255 255 255 255 255 255 255 255
255 255 255 255 255 255 255 255 255 255 255 255 255 255 255 255
255 255 255 255 255 255 255 255 255 255 255 255 255 255 255 255
255 255 255 255 255 255 255 255 255 255 255 255 255 255 255 255
255 255 255 255 255 255 255 255 255 255 255 255 255 255 255 255
255 255 255 255 255 255 255 255 255 255 255 255 255 255 255 255
255 255 255 255 255 255 255 255 255 255 255 255 255 255 255 255
255 255 255 255 255 255 255 255 255 255 255 255 255 255 255 255
2 2 3 2 2 2 2 2 1 1 1 2 2 2 2 1
1 255 1 1 1 1 1 2 1 1 1 2 1 1 0 255
1 1 2 2 2 1 1 2 2 0 0 1 1 255 1 1
1 1 2 2 2 2 2 1 1 1 1 1 255 0 1 1
1 1 0 0 0 0 1 1 1 1 0 0 255 1 1 1
1 1 1 1 1 1 1 0 0 0 255 1 1 1 0 0
0 0 0 1 1 1 1 1 255 2 1 1 1 2 1 2
2 2 2 2 2 2 255 2 2 2 1 1 1 3 3 3
3 3 3 3 3 255 2 2 2 2 1 2 2 2 2 2
2 1 1 1 255 2 2 2 3 2 2 2 5 2 2 1
1 1 1 255 0 1 1 2 0 1 1 2 2 2 1 1
1 1 255 1 1 1 1 1 1 1 1 1 1 1 1 255
1 1 1 1 1 2 2 1 1 2 2 1 1 1 255 2
1 2 2 2 2 2 2 2 1 2 1 2 2 255 1 1
1 1 1 1 2 1 1 1 1 0 0 0 255 1 1 1
1 1 1 2 2 2 0 2 1 1 255 1 1 1 3 3
2 2 2 2 2 2 1 0 0 255 1 1 1 1 1 0
1 1 1 1 1 1 0 255 1 1 1 0 2 1 1 1
1 1 1 0 0 1 255 1 1 1 2 2 2 1 1 3
3 2 2 1 1 255 1 1 1 1 0 1 1 2 2 2
1 1 1 255 2 2 1 1 1 1 1 1 1 1 1 1
1 255 1 1 0 1 1 2 2 1 1 1 0 0 1 2
1 255 1 1 1 0 0 0 1 0 1 1 1 1 1 2
255 2 2 2 2 3 3 3 3 2 1 1 0 1 255 1
1 1 2 2 1 1 1 1 1 1 1 1 255 1 0 1
1 1 1 1 1 2 1 1 1 1 1 255 1 2 1 1
1 1 1 1 0 0 0 1 1 1 255 1 1 1 1 2
1 1 0 0 1 1 1 1 1 1 2 2 2 3 3 2
2 2 2 2 2 3 2 2 2 2 2 1 1 255 1 1
0 1 2 3 3 2 2 1 1 1 1 255 1 1 1 2
1 1 1 1 1 0 0 1 2 255 1 1 1 1 2 2
3 2 2 2 2 2 1 1 255 1 0 0 1 1 1 1
0 1 1 2 1 1 1 1 255 1 1 1 1 1 1 1
2 2 2 0 0 0 255 2 3 2 0 0 0 1 1 2
2 2 2 1 255 2 2 3 2 2 2 3 3 2 2 2
2 2 255 2 2 2 1 3 3 3 8 8 3 3 2 3
3 255 2 2 1 2 2 5 2 2 2 2 2 1 1 2
255 1 1 2 3 2 5 5 10 10 5 1 1 1 2 255
3 1 2 2 2 2 2 3 2 2 1 1 1 1 255 1
1 1 2 2 2 2 2 1 0 0 1 255 0 0 1 1
1 1 2 6 3 3 3 2 1 2 255 2 1 2 2 1
1 1 2 3 2 2 2 2 2 255 1 1 1 1 1 2
3 3 2 1 1 0 0 1 255 1 1 1 1 2 2 2
2 2 2 2 1 1 255 1 1 1 3 12 12 8 3 2
2 2 1 1 1 255 1 1 1 0 0 0 1 1 1 1
1 1 0 255 1 1 1 1 1 1 1 1 1 1 0 0
1 1 255 1 1 1 2 2 2 2 2 3 3 2 1 1
1 255 0 1 0 0 0 0 1 2 2 1 1 1 1 255
2 2 2 2 1 2 2 5 2 1 1 1 1 255 0 1
1 1 2 5 7 7 6 1 1 1 1 1 1 255 1 0
1 1 1 1 1 1 1 1 1 1 1 1 255 2 2 2
12 56 62 62 37 3 2 2 1 1 255 1 1 1 2 2
1 1 1 0 1 1 1 1 255 0 0 1 2 2 1 1
1 2 2 2 1 1 1 255 1 1 1 1 1 1 2 1
0 0 1 2 2 1 255 1 1 1 2 2 1 1 1 1
1 1 1 1 1 1 1 1 2 2 3 2 2 2 2 3
21 21 5 3 3 3 2 1 1 255 1 1 1 2 10 27
27 10 3 2 1 1 1 255 1 1 1 1 2 2 3 3
1 0 0 0 1 255 1 0 0 0 2 3 10 5 5 5
17 3 2 1 255 1 1 0 2 2 2 1 1 1 2 2
1 1 2 1 255 1 1 1 1 1 1 1 2 2 2 2
1 2 255 2 2 3 6 33 25 10 3 3 5 2 2 1
255 2 3 5 6 31 215 228 43 3 2 2 2 1 255 1
1 2 2 3 40 40 32 31 16 5 3 2 1 255 1 2
1 3 26 76 66 12 12 6 3 1 1 2 255 1 1 3
5 17 38 57 38 26 18 5 1 2 2 255 1 1 2 5
3 5 6 5 3 3 2 2 1 1 255 1 1 2 3 12
12 6 5 2 0 0 0 255 0 3 1 1 1 3 11 16
17 37 7 3 2 2 255 1 0 1 2 2 2 3 3 5
5 3 2 2 2 255 1 1 1 2 48 138 138 56 26 2
1 0 0 0 255 1 1 2 2 30 153 153 126 18 3 1
1 1 255 1 1 2 26 35 162 162 145 17 6 1 1 1
1 255 1 1 1 0 1 1 1 1 1 1 1 2 1 255
2 2 1 0 1 0 0 0 1 2 1 0 0 0 255 0
1 1 2 2 2 2 2 3 5 3 1 1 1 255 0 1
1 1 1 1 2 2 2 1 1 1 1 255 1 1 2 2
3 6 7 12 12 3 1 1 0 255 0 1 1 3 8 255
255 255 255 255 36 1 1 1 1 255 2 1 1 1 1 2
2 2 1 1 1 1 1 1 255 2 2 17 155 195 255 178
157 47 20 2 1 1 255 1 0 0 1 1 1 1 1 1
1 1 1 1 255 0 2 2 2 3 3 5 6 20 12 5
1 1 1 255 1 2 2 2 2 8 20 6 1 1 1 2
1 1 255 2 1 2 2 3 3 25 2 1 1 1 1 1
1 1 1 1 2 2 2 1 2 2 2 18 55 55 101 45
32 6 5 1 1 255 1 1 1 3 61 183 190 156 17 5
2 2 2 255 1 1 1 2 5 15 11 6 3 1 2 0
2 255 1 0 1 0 3 15 21 17 17 17 17 6 2 1
255 1 2 2 1 2 2 2 1 2 2 2 2 1 2 1
255 1 0 0 2 2 5 5 5 3 2 1 1 2 255 2
2 3 25 60 60 21 12 18 12 5 2 2 255 2 2 6
31 228 255 255 255 255 151 5 2 1 255 1 1 3 10 17
40 40 38 31 31 16 5 3 3 255 1 1 1 26 76 85
85 82 78 23 3 3 3 2 255 1 1 5 8 20 46 60
50 60 50 18 5 5 2 255 1 2 3 3 3 3 6 6
5 3 2 2 1 1 255 1 1 3 16 23 75 91 40 5
2 2 0 255 0 3 2 2 2 6 61 40 40 40 36 17
3 2 255 2 2 2 2 16 21 122 82 81 32 5 1 1
1 255 1 1 2 48 255 255 255 255 255 26 1 1 0 0
255 1 2 2 5 153 248 255 255 160 18 5 1 1 255 1
2 17 26 255 255 255 255 255 255 17 1 1 1 255 0 0
0 0 1 1 1 1 1 2 2 2 1 255 1 1 1 1
1 0 0 0 1 3 1 0 0 0 255 0 1 0 0 2
5 5 13 23 18 3 3 2 1 255 0 1 1 1 2 40
73 68 38 3 1 1 1 255 1 1 1 3 6 7 22 33
33 13 2 1 1 255 1 1 3 20 255 255 255 255 255 255
255 36 2 1 2 255 2 0 1 2 3 3 3 2 2 2
1 1 1 1 255 1 8 155 255 255 255 255 255 248 47 20
1 0 255 1 0 0 1 1 2 1 1 1 1 1 1 1
255 2 3 6 7 7 67 88 97 97 45 12 2 1 1 255
0 1 2 2 20 36 42 22 22 3 2 1 1 1 255 2
2 2 2 3 68 112 148 22 2 0 0 0 0 1 1 1
2 2 1 1 2 2 13 55 138 147 138 135 101 32 7 5
1 255 1 0 3 13 183 248 246 203 136 18 5 2 2 255
2 1 2 5 15 17 15 6 5 1 2 2 2 255 0 0
0 2 3 26 26 26 27 17 10 6 2 1 255 1 2 2
1 2 10 10 7 2 2 2 1 1 2 2 255 1 2 0
2 2 8 8 8 6 3 2 2 2 255 2 2 3 25 33
33 25 18 47 47 41 2 2 255 2 3 21 215 255 255 255
255 255 255 151 8 1 255 1 1 6 16 36 40 41 40 41
36 35 6 5 2 255 2 3 22 67 93 87 87 85 100 100
23 3 3 2 255 1 2 6 15 41 46 41 42 60 66 66
15 5 2 255 1 2 3 3 3 5 6 5 3 2 2 1
0 1 255 2 1 16 61 91 113 121 121 62 6 3 1 255
0 2 2 2 3 61 68 68 56 52 46 33 3 2 255 1
1 2 5 21 111 122 125 125 81 35 3 1 1 255 1 2
37 255 255 255 255 255 255 255 45 1 1 1 255 1 2 2
51 231 255 255 255 247 160 16 1 1 255 1 3 55 255 255
255 255 255 255 255 255 15 1 1 255 0 0 1 1 2 1
1 1 1 2 2 1 1 255 0 1 1 1 1 1 0 0
5 5 1 1 1 1 255 0 1 1 6 6 6 5 6 23
18 1 2 2 2 255 0 1 1 2 40 73 73 73 98 68
3 1 0 255 0 1 1 6 7 7 16 22 32 13 11 2
1 255 1 1 8 207 255 255 255 255 255 255 255 255 6 2
2 255 1 1 2 5 5 5 5 2 2 2 3 1 1 1
255 2 25 255 255 255 255 255 255 255 255 40 1 1 255 1
1 1 1 2 10 2 3 3 3 2 1 1 255 2 3 6
28 73 255 255 255 255 221 30 7 1 1 255 1 2 2 5
36 40 32 25 22 22 6 1 1 1 255 2 2 2 7 78
91 141 148 148 52 6 2 0 2 1 1 1 0 2 1 1
2 7 22 166 183 158 147 135 155 113 27 5 2 255 1 0
3 95 248 248 228 228 156 136 18 3 1 255 2 2 2 6
18 16 7 7 6 6 3 2 2 255 1 1 2 7 25 28
28 31 36 32 10 6 2 1 255 2 2 1 1 2 11 22
10 10 3 2 1 1 1 2 255 1 2 1 5 10 10 8
8 3 2 1 1 2 255 2 3 7 38 38 35 25 21 21
41 37 6 2 255 2 7 75 255 255 255 255 255 255 255 255
51 5 255 1 2 15 30 36 17 13 16 26 32 27 11 2
2 255 2 3 67 78 117 85 87 78 111 108 108 3 3 2
255 2 2 8 30 41 41 25 42 60 52 31 25 5 3 255
2 2 2 3 3 3 3 3 3 3 2 0 0 1 255 2
7 23 88 96 126 132 142 121 36 3 1 255 0 2 2 2
3 32 63 63 56 33 36 25 6 2 255 2 2 3 11 36
66 97 125 135 148 70 3 1 1 255 2 5 165 255 255 255
255 255 255 255 138 30 2 1 255 1 2 3 138 231 231 225
247 247 181 26 3 1 255 2 8 67 255 255 255 255 255 255
255 255 50 3 1 255 1 0 1 2 2 1 1 1 1 1
1 0 1 255 1 1 1 2 2 2 1 3 20 20 1 1
1 1 255 1 2 2 3 5 5 6 6 28 10 10 2 2
2 255 0 1 1 12 41 73 41 38 38 62 6 2 1 255
1 1 1 28 38 8 16 20 22 26 11 3 1 255 1 2
20 255 255 255 255 255 255 255 255 255 76 2 1 255 1 2
5 7 5 5 3 2 2 2 3 1 1 1 255 3 110 255
255 255 255 255 255 255 255 82 2 1 255 1 1 1 2 10
15 12 10 12 10 5 2 1 255 2 3 7 67 255 255 255
255 255 255 221 15 2 2 255 1 1 2 8 32 26 7 20
22 22 10 1 1 1 255 0 0 2 11 91 98 118 68 123
66 22 2 2 2 1 1 1 2 2 2 2 2 8 30 166
186 166 158 135 155 135 70 3 2 255 1 1 13 221 255 246
185 203 136 136 107 5 0 255 2 2 3 6 18 16 7 11
7 7 6 2 2 255 2 1 2 7 26 26 23 32 41 36
10 5 2 1 255 2 2 2 2 7 20 22 12 12 3 2
1 1 1 2 255 1 2 2 3 10 15 15 3 3 3 2
1 2 255 3 6 13 38 38 35 35 25 17 25 25 3 2
255 2 7 180 255 255 255 255 255 255 255 255 62 8 255 2
2 15 25 25 25 10 41 32 32 21 7 2 2 255 2 3
78 117 117 75 75 72 100 108 108 22 5 2 255 2 3 15
22 35 41 41 63 37 37 31 25 5 3 255 2 2 2 3
3 3 3 3 3 5 2 2 0 1 255 3 10 76 102 117
127 121 132 66 36 5 1 255 0 1 2 2 3 23 45 45
33 33 46 25 5 1 255 0 1 3 42 42 66 97 115 122
148 115 67 1 1 255 2 5 165 255 255 255 255 255 255 255
173 51 5 2 255 1 1 13 226 226 216 176 192 243 181 58
3 2 255 2 10 100 255 255 255 255 255 255 255 255 106 7
2 255 1 0 0 0 1 0 1 1 1 2 1 0 1 255
1 2 2 2 2 3 3 3 5 5 1 1 1 1 255 1
1 2 3 6 3 3 2 3 12 16 2 2 1 255 1 1
2 22 41 41 27 10 28 50 50 3 2 255 1 2 28 38
38 8 16 20 20 21 11 7 2 255 0 2 5 255 255 255
255 255 255 255 255 255 88 2 1 255 1 3 5 5 5 6
3 2 2 2 2 2 1 0 255 5 101 255 255 255 255 255
255 255 255 82 2 1 255 1 1 1 2 10 10 10 3 5
5 5 2 2 255 3 7 40 255 255 255 255 255 255 255 255
36 3 2 255 2 2 3 26 36 26 20 25 28 25 10 1
1 1 255 0 0 2 25 98 118 101 53 123 122 75 6 2
2 2 1 1 2 2 2 2 2 10 30 112 166 158 158 113
155 116 70 3 2 255 2 2 5 221 255 228 211 211 122 107
101 3 1 255 1 2 3 17 17 16 13 16 11 7 5 2
2 255 3 3 3 7 21 21 20 23 23 36 16 7 2 2
255 2 2 2 3 20 21 21 10 20 12 2 1 2 2 2
255 1 1 1 2 7 5 5 3 2 2 2 1 1 255 3
3 13 38 38 35 35 32 17 25 17 3 2 255 2 7 180
255 255 255 255 255 255 255 255 55 3 255 2 5 11 25 25
37 10 28 12 17 17 7 2 0 255 2 18 108 123 133 101
101 68 111 108 108 22 10 2 255 2 3 18 30 35 45 60
76 76 48 26 6 5 2 255 2 2 3 5 3 5 3 3
3 5 3 2 1 1 255 2 33 76 106 106 93 93 105 66
36 1 1 255 1 1 1 3 3 23 42 45 33 30 27 8
5 2 255 2 1 3 42 52 52 66 125 126 145 122 23 1
1 255 2 2 131 255 255 255 255 255 255 255 173 30 2 1
255 1 2 3 255 255 176 155 192 243 181 52 3 1 255 2
11 100 255 255 255 255 255 255 255 255 115 7 1 255 1 1
1 3 2 1 1 1 1 2 1 1 1 255 1 2 2 1
0 0 1 1 1 5 3 1 1 0 255 0 1 2 2 6
2 2 2 2 13 13 2 1 0 255 1 1 3 17 22 43
28 18 28 50 50 3 2 255 3 3 28 30 23 17 18 20
21 26 26 5 0 255 0 2 5 255 255 255 255 255 255 255
255 255 88 2 1 255 1 3 5 7 6 6 3 3 2 2
2 2 1 0 255 5 101 255 255 255 255 255 255 255 255 103
5 2 255 1 0 1 2 3 6 6 2 2 2 2 2 3
255 5 7 40 255 255 255 255 255 255 255 255 48 3 2 255
2 2 2 26 36 26 20 28 28 22 2 1 1 1 255 1
0 1 7 98 118 118 101 102 102 75 2 1 1 2 1 1
2 2 2 1 1 2 28 108 180 180 188 116 116 113 28 3
3 255 2 2 5 153 221 221 248 211 133 101 20 1 0 255
1 1 2 3 17 22 15 21 21 7 2 1 1 255 2 3
3 5 21 17 20 16 16 16 7 7 2 1 255 2 3 2
6 20 21 21 5 20 12 2 1 2 1 2 255 3 1 0
2 3 7 5 3 2 2 2 1 1 255 2 2 2 18 23
32 46 46 35 28 7 2 2 255 3 7 121 255 255 255 255
255 255 255 255 55 3 255 2 2 6 16 25 40 41 42 35
17 7 2 2 0 255 2 18 108 123 125 101 101 72 86 72
67 18 5 2 255 2 2 16 22 37 58 62 63 60 48 37
5 3 2 255 2 2 3 3 3 5 5 5 3 3 3 2
2 2 255 3 36 88 92 106 93 93 72 70 45 5 1 255
1 1 1 1 1 23 27 31 33 33 33 11 5 3 255 1
1 2 21 52 61 113 115 115 115 75 23 2 1 255 2 2
17 242 255 255 255 255 255 255 61 8 2 1 255 1 1 2
120 176 176 192 255 243 58 6 2 1 255 2 11 93 255 255
255 255 255 255 255 255 115 5 2 255 1 1 1 2 2 2
2 2 3 3 2 1 1 255 1 2 1 0 0 0 1 0
0 5 5 2 1 0 255 0 1 2 2 6 2 2 2 1
5 2 2 1 0 255 1 1 2 13 22 36 38 36 38 36
22 2 1 255 2 2 5 31 30 21 17 21 21 21 7 5
0 255 0 1 2 255 255 255 255 255 255 255 255 255 38 1
1 255 1 1 5 5 7 6 6 6 6 6 2 2 2 0
255 2 82 205 255 255 255 255 255 255 255 51 5 2 255 1
1 1 2 2 1 6 5 5 2 2 2 3 255 6 21 40
255 255 255 255 255 255 255 255 48 3 0 255 2 2 2 3
21 21 21 25 25 3 2 0 1 1 255 1 1 1 2 56
110 110 102 102 75 20 1 1 1 1 1 1 2 2 1 1
1 2 10 30 108 138 180 116 113 57 11 2 2 255 1 2
2 36 153 211 211 191 101 20 5 1 1 255 1 1 1 2
13 21 20 21 21 3 2 1 2 255 1 2 2 3 10 17
21 12 16 12 7 5 2 1 255 2 3 2 2 2 27 21
3 3 2 1 1 2 2 2 255 2 1 0 1 1 1 2
3 2 2 2 1 1 255 1 2 2 2 22 30 23 32 32
7 2 2 2 255 2 3 31 218 255 255 255 255 255 255 182
33 3 255 2 2 5 13 25 37 40 41 35 18 7 5 2
2 255 2 3 26 95 136 136 138 122 138 115 67 10 2 2
255 2 2 2 20 45 56 58 58 53 41 7 6 3 2 255
1 2 2 3 3 5 3 3 3 2 3 2 2 2 255 2
3 88 88 88 78 90 72 72 38 1 1 255 1 1 1 1
2 3 20 28 31 28 21 3 2 3 255 2 1 1 1 43
52 77 77 70 50 32 5 2 1 255 1 2 2 53 242 255
255 255 255 67 8 3 0 0 255 1 1 1 3 120 155 163
255 52 2 2 2 1 255 3 10 11 255 255 255 255 255 255
255 255 7 3 2 255 1 1 1 2 2 2 2 2 3 3
2 2 1 255 1 1 1 0 1 0 0 0 0 8 5 2
2 1 255 1 2 2 2 2 2 8 8 2 3 2 2 1
0 255 0 2 2 3 13 58 58 58 38 22 6 1 1 255
1 1 3 21 23 21 16 21 18 18 5 3 1 255 0 1
1 40 255 255 255 255 255 255 255 255 12 1 1 255 1 0
1 5 5 5 3 3 3 1 2 1 2 1 255 1 8 82
220 255 255 255 255 255 103 22 3 2 255 0 0 2 2 1
1 2 2 2 2 1 1 2 255 3 5 23 143 255 255 255
255 255 255 255 12 1 0 255 1 2 1 2 3 13 12 3
3 3 2 1 2 1 255 2 1 1 1 2 56 82 82 47
20 7 2 2 1 1 1 2 2 1 1 1 2 1 2 25
26 90 138 90 57 28 3 2 2 255 1 1 2 2 36 48
48 45 13 5 2 1 0 255 0 0 1 1 1 3 1 0
1 0 2 0 1 255 1 1 1 2 3 6 10 6 6 3
2 2 1 1 255 2 2 2 2 2 2 3 3 3 2 2
1 1 1 2 255 2 1 2 2 2 3 3 3 3 3 2
1 1 255 2 2 2 2 2 5 17 17 5 2 2 2 2
255 2 2 11 68 218 255 255 255 255 182 33 2 2 255 2
1 1 5 6 18 16 18 18 7 5 2 2 2 255 1 2
3 26 86 125 125 86 86 62 10 3 2 2 255 2 2 1
1 7 50 50 45 25 7 6 3 2 1 255 2 2 2 2
2 2 3 3 3 3 3 2 2 2 255 1 1 3 70 81
70 72 41 38 6 1 1 255 1 1 1 1 1 1 2 18
20 11 2 2 2 2 255 1 1 1 1 2 43 61 61 50
32 3 2 2 1 255 1 1 1 2 53 113 255 255 67 8
3 2 0 0 255 0 0 1 2 3 3 3 5 5 2 2
2 3 255 3 2 10 10 255 255 255 255 255 255 42 7 3
2 255 1 1 0 1 1 1 1 2 1 1 1 2 1 255
1 1 0 1 1 1 1 1 1 1 2 1 2 2 255 1
1 1 1 1 2 2 2 2 2 1 0 0 0 255 1 1
1 2 1 13 32 36 32 6 3 2 1 255 1 1 2 2
21 16 16 6 11 5 5 2 1 255 0 0 1 2 40 255
255 255 255 255 255 7 1 1 1 255 1 1 1 1 1 1
2 2 2 1 1 1 1 1 255 0 2 8 67 107 255 255
212 65 22 3 2 2 255 1 1 1 1 1 1 1 1 2
1 1 1 1 255 1 6 20 40 143 255 255 255 255 255 32
8 1 1 255 1 1 1 1 1 3 2 2 1 1 2 1
2 1 255 1 1 1 1 1 0 2 2 3 3 1 0 1
1 0 0 0 2 1 2 1 2 1 1 2 5 8 5 5
5 3 2 2 1 255 1 1 2 2 2 1 3 3 5 2
1 1 1 255 0 0 1 1 1 1 0 0 0 1 1 1
2 255 1 1 2 2 3 3 3 2 2 1 2 2 2 2
255 2 2 2 2 2 2 2 2 2 2 2 2 2 2 2
255 2 1 2 2 2 1 3 1 3 1 1 1 2 255 1
1 2 2 2 2 2 2 2 2 2 2 2 255 2 2 2
5 68 188 255 255 180 5 2 2 1 255 1 0 1 1 3
5 5 5 2 2 2 2 2 1 255 1 1 1 5 11 16
16 62 62 10 3 3 2 2 255 2 2 1 1 1 3 3
2 2 1 2 2 2 1 255 1 1 2 2 2 2 2 2
3 2 2 2 2 2 255 1 1 1 2 2 3 15 3 2
1 1 3 255 1 1 1 1 1 1 1 2 2 1 1 2
2 2 255 2 1 1 1 1 2 2 2 2 2 2 2 1
1 255 1 1 1 1 2 2 2 3 5 2 2 0 0 0
255 0 0 1 1 0 0 1 2 2 2 2 2 2 255 2
0 2 7 10 68 240 240 71 42 8 3 1 1 255 1 0
0 0 1 1 1 1 1 1 1 2 2 255 1 1 1 1
1 1 1 1 1 1 1 1 1 2 255 2 1 1 1 1
1 1 2 2 2 1 0 0 0 255 1 2 1 1 1 2
2 1 1 1 1 2 2 255 0 0 1 1 2 2 2 0
5 5 3 2 1 255 0 0 2 2 3 3 21 27 33 27
3 1 1 1 1 255 1 1 1 1 1 1 1 0 0 0
1 1 1 0 255 0 2 3 5 25 25 36 11 2 2 1
0 1 255 1 1 1 1 0 0 0 0 1 1 1 1 1
255 0 0 2 16 20 98 123 156 156 32 12 1 1 1 255
1 1 1 1 1 0 1 0 0 0 1 1 1 1 255 1
1 1 1 0 0 0 0 0 1 1 2 2 2 0 0 1
2 2 2 1 1 1 1 1 2 2 2 2 3 3 2 2
1 255 1 1 2 2 1 1 1 2 2 2 1 1 1 255
1 2 1 1 1 1 1 0 1 1 2 2 2 255 1 1
1 2 2 2 2 1 1 0 1 2 1 2 255 1 1 1
1 1 2 2 2 2 2 2 2 1 2 2 255 2 2 2
1 2 2 2 1 1 1 1 1 2 255 2 1 2 2 1
1 1 2 2 2 2 3 3 255 2 2 2 2 2 2 3
3 3 2 1 1 1 255 2 1 1 1 3 3 2 1 1
1 2 2 2 1 255 2 2 1 2 2 5 2 2 2 3
2 2 2 1 255 2 2 2 1 1 2 2 1 1 1 1
2 2 2 255 2 2 2 2 2 2 2 2 2 2 2 2
2 2 255 1 1 1 1 2 1 1 1 1 1 1 3 255
2 1 1 1 1 1 1 2 1 1 1 1 1 1 255 1
1 1 1 2 2 2 1 1 1 1 0 0 1 255 1 0
1 1 1 1 2 2 2 2 2 0 0 0 255 0 0 0
0 1 1 1 2 2 2 1 2 2 255 2 0 2 2 5
5 5 3 2 2 2 1 1 1 255 1 0 0 0 0 0
1 1 1 1 1 1 1 255 1 1 0 1 1 1 1 1
1 1 1 1 1 1 255 2 1 1 1 1 1 0 0 1
1 1 0 0 0 255 1 1 1 1 1 1 1 1 1 1
1 2 2 255 0 1 1 1 1 2 2 0 0 1 2 1
1 255 0 1 1 1 2 2 2 2 3 1 0 0 0 1
1 255 1 1 1 1 1 1 1 1 0 1 1 1 1 0
255 0 1 2 2 2 2 3 2 1 1 1 0 0 255 1
1 1 1 0 0 0 1 1 0 1 1 1 255 0 0 1
3 8 8 2 2 2 8 1 1 1 1 255 0 0 1 1
1 1 2 1 0 0 0 1 1 1 255 1 1 1 1 0
0 0 0 0 0 0 2 1 0 0 0 1 255 255 255 255
255 255 255 255 255 255 255 255 255 255 255 255 255 255 255 255
255 255 255 255 255 255 255 255 255 255 255 255 255 255 255 255
255 255 255 255 255 255 255 255 255 255 255 255 255 255 255 255
255 255 255 255 255 255 255 255 255 255 255 255 255 255 255 255
255 255 255 255 255 255 255 255 255 255 255 255 255 255 255 255
255 255 255 255 255 255 255 255 255 255 255 255 255 255 255 255
255 255 255 255 255 255 255 255 255 255 255 255 255 255 255 255
255 255 255 255 255 255 255 255 255 255 255 255 255 255 255 255
255 255 255 255 255 255 255 255 255 255 255 255 255 255 255 255
255 255 255 255 255 255 255 255 255 255 255 255 255 255 255 255
255 255 255 255 255 255 255 255 255 255 255 255 255 255 255 255
255 255 255 255 255 255 255 255 255 255 255 255 255 255 255 255
255 255 255 255 255 255 255 255 255 255 255 255 255 255 255 255
255 255 255 255 255 255 255 255 255 255 255 255 255 255 255 255
255 255 255 255 255 255 255 255 255 255 255 255 255 255 255 255
255 255 255 255 255 255 255 255 255 255 255 255 255 255 255 255
255 255 255 255 255 255 255 255 255 255 255 255 255 255 255 255
255 255 255 255 255 255 255 255 255 255 255 255 255 255 255 255
255 255 255 255 255 255 255 255 255 255 255 255 255 255 255 255
255 255 255 255 255 255 255 255 255 255 255 255 255 255 255 255
255 255 255 255 255 255 255 255 255 255 255 255 255 255 255 255
255 255 255 255 255 255 255 255 255 255 255 255 255 255 255 255
255 255 255 255 255 255 255 255 255 255 255 255 255 255 255 255
255 255 255 255 255 255 255 255 255 255 255 255 255 255 255 255
255 255 255 255 255 255 255 255 255 255 255 255 255 255 255 255
255 255 255 255 255 255 255 255 255 255 255 255 255 255 255 255
255 255 255 255 255 255 255 255 255 255 255 255 255 255 255 255
255 255 255 255 255 255 255 255 3 2 2 1 1 1 1 1
1 1 1 2 0 1 1 1 0 255 1 1 2 2 1 1
1 1 2 2 2 1 1 255 2 2 2 2 1 2 1 1
1 1 2 2 1 255 1 1 1 1 1 0 0 1 1 1
1 1 1 2 255 1 1 1 1 1 1 1 1 0 0 0
1 1 1 2 255 2 2 2 1 1 2 1 1 2 2 2
2 2 255 1 1 2 2 2 1 1 1 1 2 2 2 2
255 2 3 2 2 1 1 1 1 2 2 2 2 2 255 2
1 2 2 3 2 2 1 2 1 2 2 2 2 255 2 2
2 2 2 1 1 2 2 2 1 1 1 1 255 1 1 2
2 2 2 2 2 2 2 1 1 1 2 255 2 2 2 2
1 1 1 1 2 2 1 1 2 2 255 1 0 0 0 0
1 2 2 2 2 1 1 255 2 2 1 1 1 1 1 0
1 1 1 1 1 1 255 1 2 2 2 1 1 1 1 1
1 0 0 0 1 255 0 0 0 0 1 1 1 1 0 1
0 0 0 0 255 1 1 1 1 1 1 1 1 0 1 2
2 2 255 2 2 1 1 1 1 0 1 1 2 2 1 1
2 255 1 1 1 0 0 0 1 1 1 2 1 1 1 255
1 1 0 1 1 1 1 1 1 1 1 0 0 0 255 1
1 1 1 1 1 0 0 0 1 1 1 0 0 255 1 0
1 1 1 1 1 1 1 1 1 0 0 255 0 1 1 1
1 1 1 0 0 0 0 0 1 255 1 1 1 0 0 1
1 1 1 1 1 2 1 1 0 255 2 2 2 2 2 1
1 1 1 2 2 2 1 1 255 1 1 1 1 1 1 1
0 0 1 1 1 0 255 0 0 0 0 1 1 1 0 0
0 0 0 0 255 0 1 1 1 1 1 1 1 0 2 2
2 1 1 255 0 1 1 1 1 1 1 1 1 0 1 2
1 1 255 0 0 0 1 1 1 1 1 0 1 1 1 1
0 0 1 1 1 1 2 1 1 1 2 2 1 1 1 1
1 1 0 0 0 255 1 1 2 2 1 1 1 1 2 1
1 0 1 255 1 2 2 2 1 1 1 1 1 1 2 2
1 255 1 2 1 1 1 1 0 1 1 1 1 1 2 2
255 1 2 1 1 1 1 3 2 1 1 0 1 1 1 3
255 2 1 1 1 1 2 2 1 2 2 2 2 1 255 1
2 2 2 2 2 1 1 1 2 2 1 2 255 3 2 2
2 2 1 1 0 1 1 2 2 2 255 1 1 2 1 2
1 1 1 2 2 1 1 1 2 255 2 2 2 2 2 2
1 2 2 1 1 1 1 1 255 1 1 2 2 2 1 1
1 2 3 2 1 1 2 255 2 2 2 2 2 2 1 1
1 2 1 1 1 2 255 1 0 0 0 0 3 3 3 2
2 1 1 255 2 2 2 1 1 1 1 0 0 1 1 1
1 1 255 2 2 3 3 3 1 1 1 2 1 1 1 1
1 255 0 0 0 0 1 1 2 1 0 0 0 0 0 1
255 2 1 1 1 2 2 2 1 1 1 2 2 1 255 1
1 1 2 0 1 0 1 2 3 2 3 2 2 255 1 1
1 0 1 1 1 1 1 2 2 2 2 255 1 1 1 1
1 1 3 1 2 1 1 0 0 1 255 1 1 1 1 1
1 1 0 1 1 1 1 1 1 255 1 1 1 1 1 1
1 1 1 1 1 0 0 255 0 0 1 1 2 1 1 0
0 0 0 0 0 255 1 1 0 0 0 0 0 0 1 1
1 1 1 0 0 255 0 1 2 2 2 1 1 0 0 2
2 1 1 2 255 2 2 2 1 2 0 1 0 0 0 0
1 1 255 0 0 1 1 1 1 1 0 0 0 1 1 1
255 0 1 1 1 1 1 1 2 0 2 2 2 2 1 255
0 1 1 1 1 1 1 1 1 1 2 2 1 1 255 0
0 1 1 1 1 1 1 1 1 1 0 0 0 0 1 1
1 2 2 1 1 1 2 3 2 1 1 1 1 1 0 0
0 255 1 1 2 2 2 1 1 1 2 1 1 1 1 255
1 1 2 1 1 1 2 2 2 2 2 2 1 255 0 1
1 1 1 1 1 1 1 2 2 2 1 1 255 2 2 2
2 2 3 3 2 1 2 1 1 1 1 2 255 1 1 1
1 1 2 1 1 1 2 2 2 1 255 2 2 2 2 2
2 2 3 6 6 5 2 2 255 2 2 2 2 2 1 1
1 2 2 2 1 1 255 1 1 1 1 1 1 1 3 2
2 0 0 1 1 255 2 2 2 2 2 3 3 3 3 2
1 1 1 2 255 1 2 2 2 2 1 2 1 1 1 2
1 1 1 255 2 2 3 3 2 2 2 2 2 2 2 1
1 1 255 1 0 1 1 2 5 5 3 2 2 2 1 255
1 1 1 1 1 1 1 0 1 1 1 1 1 1 255 1
2 3 15 15 26 18 18 10 6 2 2 1 1 255 0 0
0 0 1 3 3 3 1 1 0 0 0 1 255 2 2 2
3 10 16 17 6 2 2 2 1 1 255 1 1 1 2 1
2 2 5 5 5 2 2 0 0 255 1 1 1 0 1 1
2 2 2 2 2 2 1 255 1 1 1 1 1 3 3 7
2 1 1 0 0 1 255 1 1 1 1 1 0 1 0 1
1 1 1 1 1 255 1 1 2 2 21 21 3 3 3 2
2 2 2 255 1 1 2 1 0 0 1 1 1 1 1 1
0 255 1 1 1 1 1 0 0 0 0 0 1 1 1 1
0 255 0 0 2 2 2 2 3 2 2 2 2 1 2 2
255 2 2 1 1 2 2 2 1 1 1 0 1 1 255 0
1 2 2 2 2 2 2 2 2 2 1 1 255 0 1 1
1 1 3 15 15 11 10 6 5 2 1 255 0 0 1 1
1 1 1 1 2 0 0 1 1 1 255 1 1 1 1 1
1 1 1 0 0 0 0 1 1 1 1 1 2 2 1 1
1 1 2 3 3 3 2 1 2 1 1 0 0 255 1 1
1 1 2 3 3 3 3 3 1 1 1 255 1 1 1 1
1 1 5 5 3 2 2 2 2 255 0 1 1 2 1 1
1 2 1 2 2 2 0 0 255 1 1 2 2 2 3 5
12 12 20 3 2 1 1 1 255 1 1 1 1 1 2 1
1 1 2 2 1 1 255 1 2 2 2 2 7 21 21 62
148 6 2 2 255 2 2 2 2 2 1 1 1 2 1 2
1 1 255 1 1 1 1 1 2 3 3 3 2 2 1 1
1 255 1 2 2 2 3 3 3 5 5 5 2 1 2 2
255 1 2 2 2 2 2 5 3 2 3 3 2 2 2 255
2 2 3 3 3 5 126 126 77 26 2 2 2 1 255 1
1 2 3 11 11 11 12 11 3 2 1 255 0 1 1 1
2 2 2 2 2 2 1 1 1 1 255 1 2 12 36 36
35 25 25 21 11 10 3 2 1 255 0 0 0 1 2 25
25 12 11 11 5 1 1 1 255 2 2 3 10 25 25 25
25 25 3 3 1 1 255 0 0 1 2 2 3 62 67 26
6 3 2 0 0 255 1 1 1 1 3 5 5 5 5 3
3 2 2 255 1 1 1 1 3 17 16 15 7 2 1 1
1 1 255 1 1 1 1 1 1 1 0 1 0 1 1 1
1 255 1 2 15 21 41 68 68 65 28 5 3 2 2 255
1 1 2 1 1 0 1 1 1 1 1 1 1 255 1 0
1 1 2 1 0 0 1 1 1 0 1 0 1 255 0 0
2 3 3 16 16 8 6 3 2 1 1 1 255 2 1 1
1 3 11 11 12 2 1 1 1 1 255 0 1 1 2 5
20 13 8 7 3 2 2 1 255 2 1 1 1 11 40 42
56 58 17 6 2 0 0 255 1 1 1 1 2 2 3 5
5 2 2 1 1 1 255 1 1 1 1 2 1 1 1 2
1 0 0 0 1 2 1 1 2 2 1 1 1 1 3 3
3 3 2 2 2 1 1 1 1 255 1 0 1 2 5 10
20 38 30 3 2 1 1 255 1 1 1 1 1 5 22 31
31 5 3 2 2 255 1 1 2 2 1 1 1 2 2 2
2 2 0 0 255 1 2 2 2 3 5 43 183 255 255 87
2 2 1 1 255 1 1 1 1 1 2 1 1 1 2 2
2 1 255 1 1 1 2 3 6 62 98 202 240 107 6 2
255 2 2 2 2 1 1 2 3 3 2 1 1 1 255 2
2 2 2 2 2 5 5 5 3 3 3 1 1 255 2 2
2 2 3 5 21 86 86 30 7 2 2 2 255 1 1 2
2 5 6 13 15 8 6 3 2 2 2 255 2 2 3 3
115 255 255 255 255 77 26 2 2 2 255 1 1 2 11 17
17 12 12 11 7 3 1 255 1 1 1 1 5 31 31 58
55 10 2 1 1 1 255 2 3 17 51 52 52 37 25 21
21 21 13 2 1 255 2 1 2 2 20 31 27 16 20 20
10 5 2 1 255 2 3 6 17 23 26 25 26 32 32 6
1 1 255 1 0 1 1 2 85 112 123 112 92 6 2 1
0 255 1 0 0 1 7 122 255 255 255 185 3 2 1 255
1 1 7 28 38 38 25 16 13 15 2 1 1 1 255 0
1 1 1 1 1 1 1 1 0 1 1 1 1 255 1 5
26 47 72 72 78 68 65 28 3 2 1 255 0 1 2 2
2 1 2 5 5 2 1 1 1 255 1 1 1 2 2 1
1 1 7 27 21 1 1 1 1 255 0 0 2 3 12 17
20 20 8 6 2 1 1 1 255 1 1 2 2 3 11 11
12 11 5 1 1 1 255 1 1 1 3 20 33 20 13 8
7 3 2 0 255 0 1 1 11 41 41 56 62 63 58 17
5 1 1 255 2 1 1 1 2 3 7 7 7 6 3 1
1 1 255 1 1 2 2 1 1 1 2 2 1 0 1 1
1 1 1 1 1 1 1 1 1 1 2 3 5 10 15 12
6 1 1 1 1 255 1 1 1 1 5 20 25 50 50 30
2 2 1 255 1 1 1 1 1 26 27 31 32 32 3 2
2 255 2 1 2 2 2 2 2 3 3 2 2 2 1 0
255 1 1 1 1 5 43 156 252 255 255 255 87 2 1 1
255 1 1 1 1 1 2 2 2 1 1 2 2 2 255 1
1 1 2 6 70 117 142 255 255 51 3 2 255 2 2 1
1 1 1 2 2 2 1 1 1 2 255 2 2 2 2 5
3 6 25 57 57 17 8 2 2 255 2 2 2 3 3 5
86 116 125 138 31 7 3 2 255 1 1 1 1 5 6 15
28 28 17 5 2 2 2 255 2 2 3 115 255 255 255 255
255 255 33 3 2 2 255 2 2 7 11 12 12 11 10 10
7 6 2 255 2 2 3 6 31 58 58 58 55 28 10 1
1 1 255 2 5 26 51 52 48 41 25 22 22 35 35 3
1 255 1 2 2 3 21 21 25 25 40 46 23 6 2 0
255 2 6 12 17 23 37 25 32 31 31 11 3 1 255 0
0 0 2 62 150 112 123 133 165 92 3 1 0 255 1 0
1 7 122 255 255 255 255 255 185 2 1 255 1 1 7 28
33 28 25 21 21 26 25 2 1 1 255 1 0 1 1 1
1 1 1 1 1 1 1 1 1 255 2 3 26 61 81 81
95 68 71 40 23 2 1 255 0 1 1 2 1 1 2 5
30 52 5 1 0 255 1 1 1 1 2 1 1 7 15 30
30 21 2 2 1 255 0 0 3 10 16 30 35 31 22 7
5 2 0 0 255 1 1 7 15 11 12 12 12 11 5 3
2 1 255 0 0 1 11 11 20 18 25 12 11 3 1 0
255 1 1 1 17 42 42 50 56 63 68 43 11 1 1 255
0 1 1 3 5 8 10 12 15 12 6 1 0 0 255 1
1 2 2 2 5 5 5 3 3 2 1 1 1 1 1 1
1 1 1 1 1 1 1 5 10 16 16 15 7 1 1 1
3 255 1 1 1 2 8 20 20 20 50 50 17 2 2 255
1 1 1 1 22 27 32 31 32 31 11 3 2 255 2 2
2 1 1 1 2 2 2 2 2 2 1 0 255 2 2 2
2 11 111 156 252 253 255 255 142 2 1 1 255 1 1 1
0 0 2 3 3 1 1 1 1 2 255 2 2 2 3 70
91 117 141 202 130 50 3 2 255 2 2 2 2 2 2 2
2 2 2 2 2 2 255 2 2 2 3 5 3 25 72 97
103 97 10 3 2 255 2 2 2 2 3 67 116 125 138 167
138 31 3 2 255 1 1 1 2 5 33 33 40 41 17 5
3 2 2 255 2 2 6 157 255 255 255 255 255 255 127 3
1 1 255 2 3 6 8 28 12 11 7 7 7 6 5 255
2 2 6 31 45 58 46 36 28 28 17 2 1 1 255 3
5 30 52 75 65 48 42 33 33 35 35 2 1 255 2 3
5 20 22 31 31 38 40 40 23 5 2 1 255 2 6 12
17 23 35 25 32 25 32 17 5 1 255 1 1 2 15 90
153 150 105 123 160 160 27 2 1 255 1 0 0 8 255 255
255 255 255 255 255 2 1 255 1 2 27 31 47 25 25 21
26 45 47 11 1 1 255 1 0 1 1 1 1 1 1 3
1 1 1 1 2 255 2 23 60 61 61 81 81 40 61 40
23 2 1 255 1 1 1 1 1 2 5 18 87 100 57 1
0 255 1 1 1 2 1 1 1 15 41 27 27 21 3 2
1 255 0 0 7 12 15 37 37 35 22 15 8 1 1 0
255 0 1 21 21 13 2 11 8 11 8 3 2 0 255 0
0 11 12 18 20 20 40 45 11 3 1 0 255 1 1 3
25 66 61 61 48 62 57 50 11 2 0 255 0 2 2 5
6 8 10 11 12 12 7 1 0 1 255 1 2 2 17 17
22 16 18 5 3 2 1 1 0 1 1 1 1 1 1 1
1 1 1 3 10 16 16 12 6 2 2 2 2 255 1 1
1 2 8 10 8 5 7 17 17 2 1 255 1 1 1 2
22 26 30 21 30 30 15 2 1 255 2 1 1 0 1 2
2 2 2 2 2 2 1 1 255 2 2 2 2 12 113 156
172 172 255 255 142 3 1 1 255 2 1 1 0 2 11 20
11 3 1 1 1 1 255 2 2 2 13 91 105 105 72 130
88 48 3 1 255 1 1 2 1 1 1 1 1 2 3 2
1 1 255 2 2 2 3 5 27 72 92 97 103 97 17 5
2 255 1 1 1 3 25 67 96 73 136 155 155 31 2 2
255 1 1 1 2 25 33 32 33 41 41 5 3 2 2 255
2 1 6 157 255 255 255 255 255 255 127 3 1 1 255 2
3 5 7 12 12 11 8 17 11 6 3 255 0 0 17 32
32 46 46 36 25 25 22 15 2 1 255 2 5 26 65 75
77 73 48 43 43 41 35 3 2 255 1 3 3 21 31 31
31 38 38 38 23 5 2 1 255 2 6 12 17 30 35 35
32 22 22 12 5 1 255 1 1 2 15 150 160 150 66 66
160 160 32 2 1 255 1 0 2 11 255 255 255 255 255 255
255 2 1 255 1 3 31 31 26 18 18 45 51 45 28 17
2 1 255 1 1 2 0 1 1 1 1 1 1 1 1 1
2 255 2 23 50 60 61 81 67 67 67 61 23 2 1 255
1 1 1 1 1 1 3 18 52 88 57 1 1 255 1 1
1 1 2 2 5 18 18 18 43 43 3 1 0 255 0 1
10 13 15 26 12 20 17 17 8 3 1 0 255 0 0 21
21 11 11 13 20 20 5 2 0 0 255 0 0 11 12 11
5 6 35 45 12 6 1 1 255 2 2 3 25 61 50 50
48 62 57 50 8 2 0 255 0 0 2 5 7 11 11 12
11 11 8 1 0 1 255 1 1 3 17 17 25 5 5 2
2 2 1 1 0 1 1 1 1 2 2 1 1 1 2 3
6 12 12 11 3 2 1 1 1 255 1 2 2 3 8 26
8 5 7 17 7 1 1 255 1 2 2 3 17 22 30 21
30 30 15 2 2 255 2 1 1 0 1 1 2 1 1 1
1 1 2 2 255 2 2 2 2 6 111 170 253 253 255 255
53 2 1 2 255 2 1 2 2 18 23 33 35 33 2 1
2 1 255 1 2 2 13 75 91 75 72 97 88 48 3 2
255 1 1 2 1 2 2 3 3 3 3 1 1 1 255 2
1 1 2 2 3 52 72 86 86 47 6 5 2 255 2 1
1 3 25 67 96 67 136 155 118 6 2 2 255 1 1 2
2 25 37 37 38 31 17 2 2 1 1 255 2 2 5 148
255 255 255 255 255 255 40 3 1 1 255 1 2 3 7 18
12 12 11 15 11 2 2 255 1 2 17 32 32 36 36 36
32 32 32 22 2 2 255 2 5 25 52 73 77 77 68 65
63 41 11 3 2 255 2 2 3 21 37 38 33 38 36 38
27 5 2 1 255 1 2 16 36 31 31 33 32 22 22 12
5 1 255 1 2 2 5 90 160 160 170 66 160 141 32 5
1 255 0 0 0 8 255 255 255 255 255 255 235 2 1 255
2 3 31 37 31 18 18 16 35 26 28 22 0 0 255 1
1 2 2 0 0 0 1 2 2 2 2 1 1 255 2 38
50 60 62 72 62 42 61 27 22 1 1 255 1 1 0 1
1 1 3 7 41 52 3 1 1 255 1 1 3 2 2 1
2 6 18 23 36 15 3 1 0 255 0 1 3 11 12 13
12 18 15 15 5 3 1 1 255 0 0 25 27 13 11 11
22 22 17 3 0 0 255 0 3 5 13 22 22 20 32 40
12 3 1 1 255 2 3 3 67 77 67 61 47 62 50 33
2 1 0 255 0 1 2 2 5 7 11 10 10 8 7 1
1 1 255 1 2 3 10 13 13 2 5 2 1 1 1 1
1 0 0 1 1 1 2 1 2 2 2 3 3 6 6 3
3 2 2 2 1 255 1 2 2 2 3 13 26 13 11 11
6 2 1 255 1 2 2 2 3 17 21 20 17 18 8 2
1 255 1 1 1 1 1 2 2 1 1 1 1 1 2 2
255 1 1 2 2 3 12 127 255 255 255 142 5 2 2 2
255 2 2 2 2 17 23 27 33 22 2 1 2 1 255 1
1 2 5 8 75 75 90 88 48 5 2 2 255 1 1 1
1 1 3 3 3 2 2 1 1 2 255 2 2 1 2 2
5 5 52 57 53 15 6 2 2 255 2 1 1 3 7 53
148 102 123 118 68 6 3 3 255 2 2 2 2 2 25 37
31 10 2 2 2 1 1 255 1 1 1 13 255 255 255 255
255 168 10 2 2 1 255 1 1 3 5 12 12 12 11 11
3 1 1 255 1 2 17 37 40 47 47 47 33 32 30 22
2 1 255 1 2 6 25 56 73 73 68 65 55 41 6 3
2 255 2 2 3 7 31 27 33 38 36 36 16 3 1 1
255 1 2 8 31 31 31 33 30 22 12 3 0 0 255 1
2 2 2 8 160 160 198 66 63 63 10 2 1 255 1 1
1 3 32 255 255 255 255 235 5 1 1 255 1 2 5 37
37 37 35 35 35 26 26 17 2 1 255 1 1 2 2 2
1 0 1 2 2 2 1 1 1 255 1 2 38 70 87 72
67 67 75 27 22 1 1 255 0 1 0 1 1 1 2 2
7 2 2 1 1 255 2 1 1 1 1 2 2 7 8 18
23 5 1 0 0 255 0 1 1 5 13 23 27 20 17 5
3 3 1 1 255 1 0 0 13 13 11 22 27 20 3 3
1 0 255 0 1 3 5 7 22 20 20 20 12 3 2 1
255 0 1 2 36 67 67 62 62 72 51 33 5 1 0 255
0 0 1 2 2 5 6 8 10 8 2 0 1 1 255 1
3 6 10 6 6 6 5 1 1 1 1 1 1 1 1 1
2 2 2 1 2 2 2 2 3 3 3 2 2 2 1 1
1 255 1 0 0 1 3 3 13 13 11 3 2 1 1 255
1 1 2 2 2 5 8 13 13 13 3 2 1 255 1 1
1 1 1 2 2 1 1 0 1 1 1 1 255 1 1 1
1 2 2 11 127 142 142 5 3 2 2 2 255 1 1 1
2 3 17 22 22 2 2 1 1 1 255 1 1 2 2 6
15 63 63 10 7 5 3 2 255 1 2 1 1 1 1 2
2 1 1 1 2 2 255 2 2 1 2 2 2 2 5 8
10 6 2 1 1 255 2 2 2 2 3 7 53 60 60 60
18 2 3 2 255 1 1 1 2 1 2 3 6 3 2 2
2 2 1 255 1 1 1 2 13 255 255 255 168 7 3 2
2 1 255 1 1 2 3 5 10 10 8 5 1 1 1 255
2 2 5 26 40 52 53 53 53 32 23 3 1 1 255 2
1 3 5 25 56 68 42 42 20 6 1 1 1 255 2 2
2 2 7 8 33 37 36 22 3 1 1 1 255 1 2 2
8 31 31 30 15 10 3 0 0 0 255 1 2 2 2 2
8 106 106 62 48 10 5 2 1 255 0 0 1 1 1 32
192 192 133 5 1 1 1 255 1 1 2 5 37 37 35 27
25 21 21 2 0 1 255 1 1 2 2 1 1 1 1 2
2 2 1 1 1 255 1 1 3 38 70 62 55 37 25 15
6 1 1 255 0 0 0 0 1 1 2 2 2 1 1 0
1 255 2 1 1 1 1 1 2 5 6 6 5 5 1 0
0 255 1 1 1 3 7 27 35 27 5 3 2 2 1 1
255 1 0 0 3 3 3 18 20 2 1 1 1 1 255 1
1 1 5 5 22 20 20 13 6 1 1 0 255 0 1 1
3 36 60 60 65 71 51 12 2 1 0 255 1 1 2 1
1 1 2 2 5 2 1 0 0 0 255 1 3 6 7 6
7 10 7 1 1 1 1 1 1 1 1 1 2 1 1 1
2 2 2 2 2 2 1 2 2 2 2 1 1 255 2 1
0 1 1 3 3 5 5 2 2 2 2 255 1 1 1 2
2 2 3 5 3 2 1 1 1 255 1 1 1 1 2 3
3 3 3 2 2 1 1 1 255 1 2 2 2 2 1 2
3 6 3 2 2 1 1 1 255 1 1 1 1 1 3 5
2 2 2 2 1 1 255 1 2 2 2 2 5 6 3 3
3 3 2 2 255 1 1 1 1 1 1 1 1 1 1 2
2 2 255 2 2 2 2 2 2 2 2 2 3 3 2 2
1 255 1 1 1 2 2 2 5 5 7 7 2 2 2 2
255 1 2 2 2 1 1 2 3 3 2 2 2 2 2 255
1 1 1 2 2 2 2 5 5 2 2 1 2 1 255 1
1 2 2 2 1 3 2 2 1 1 1 255 1 1 2 5
15 37 52 52 33 15 3 2 1 1 255 2 1 3 2 3
2 3 5 5 5 1 1 1 1 255 2 2 2 2 2 5
5 22 20 3 2 1 0 1 255 1 2 2 2 2 7 6
6 2 1 0 0 0 255 1 1 0 0 0 1 2 12 12
6 2 2 2 1 255 1 0 0 0 0 0 2 1 1 1
1 1 1 255 1 1 1 1 1 20 25 25 8 8 2 1
1 1 255 1 1 1 1 1 1 1 1 1 1 1 0 1
1 255 1 1 1 1 30 30 25 11 11 7 1 1 1 255
0 0 0 0 0 2 2 2 1 1 1 1 1 255 2 1
1 1 1 1 2 2 3 5 3 0 0 0 1 255 1 1
1 3 5 23 27 5 2 2 1 1 1 1 255 1 1 2
0 1 0 2 1 1 1 1 2 1 255 0 0 1 2 2
2 7 8 6 1 1 1 1 255 0 1 1 1 3 5 40
40 36 15 2 2 2 0 255 1 1 1 0 1 1 1 1
2 1 1 0 0 0 255 1 1 1 2 5 5 6 1 1
1 0 1 1 1 2 2 1 2 2 1 1 2 2 2 1
1 1 1 2 2 2 2 1 1 255 1 1 1 1 1 2
3 2 2 2 2 1 1 255 1 1 1 2 2 2 2 3
2 1 1 2 2 255 1 1 1 1 1 1 2 3 3 2
2 1 1 1 255 2 2 2 1 1 1 1 1 2 2 2
1 1 1 1 255 1 1 1 1 1 2 2 2 2 2 2
2 1 255 1 2 2 2 2 2 1 1 1 1 1 2 2
255 1 1 1 1 1 2 2 1 1 1 2 2 2 255 1
1 2 2 2 3 2 0 0 1 2 2 2 2 255 1 2
2 2 2 2 2 2 2 2 2 1 2 2 255 1 1 1
2 2 2 2 3 2 2 2 2 2 2 255 1 1 1 1
0 1 1 2 2 2 2 1 1 1 255 1 2 2 1 0
1 2 1 1 1 1 1 255 1 1 1 2 2 2 2 2
1 1 2 2 2 2 255 2 0 1 1 3 2 1 1 3
2 1 0 1 1 255 1 2 2 2 2 1 1 3 2 2
1 1 0 0 255 1 1 2 1 1 1 1 1 1 1 0
0 0 255 1 1 1 0 0 1 1 1 1 2 2 2 2
2 255 0 0 0 0 0 1 1 0 0 0 1 2 1 255
1 1 0 1 1 1 2 2 3 2 1 1 1 1 255 1
1 1 1 1 1 1 1 1 0 1 0 1 1 255 1 0
1 1 1 0 0 2 2 2 1 1 1 255 1 1 1 1
2 2 2 2 1 1 1 0 1 255 1 1 1 1 1 1
1 1 1 1 1 0 1 1 1 255 1 1 1 1 2 2
3 3 1 1 1 1 1 1 255 1 1 1 0 0 0 0
0 0 1 1 1 1 255 1 1 1 2 1 1 1 2 2
0 0 0 0 255 1 1 0 1 1 2 2 2 2 2 2
2 2 0 255 1 1 1 0 1 1 1 1 1 1 0 0
0 0 255 1 1 1 1 0 1 1 1 1 1 0 0 1
1 1 1 1 1 1 1 1 1 2 2 2 1 1 1 1
1 1 1 2 2 255 1 2 1 1 1 1 2 2 2 1
2 1 1 255 1 1 1 2 2 2 2 2 2 2 2 2
2 255 0 0 2 2 2 1 2 3 3 2 2 1 1 1
255 2 2 2 1 1 1 1 1 2 2 2 1 1 1 1
255 1 1 1 1 1 2 1 2 1 2 1 1 1 255 1
1 2 1 1 1 1 1 1 1 1 1 2 255 2 1 2
2 2 3 1 1 1 1 2 2 2 255 1 2 2 2 2
3 2 2 1 1 2 2 2 1 255 1 2 2 2 2 2
2 2 2 2 2 2 2 2 255 1 1 2 2 2 2 2
3 2 2 2 2 2 2 255 2 1 1 1 0 1 1 2
2 2 2 1 1 1 255 2 1 2 1 1 1 2 2 1
1 1 1 255 1 1 1 1 1 1 1 1 1 1 1 2
2 2 255 1 0 1 1 3 1 1 1 2 2 1 0 1
1 255 1 2 2 2 1 1 1 2 2 1 1 0 0 0
255 0 1 2 1 1 1 1 1 1 1 1 0 0 255 1
1 0 0 0 1 1 1 1 1 1 2 2 2 255 1 0
0 0 1 2 1 0 0 1 1 2 1 255 1 1 0 1
1 2 1 1 1 1 1 1 1 0 255 0 1 1 1 0
1 1 1 1 1 1 0 0 1 255 1 0 1 1 0 0
0 0 0 0 1 1 2 255 1 1 2 2 1 2 1 1
1 1 1 1 1 255 1 1 1 1 1 2 2 1 1 1
0 0 1 1 1 255 1 1 1 1 1 2 1 1 1 1
1 1 1 1 255 1 1 1 1 2 0 0 0 0 1 1
1 1 255 0 1 1 0 0 0 1 1 1 0 0 0 0
255 1 1 1 1 1 1 1 1 2 2 2 1 0 0 255
1 1 0 0 0 1 1 1 0 1 1 1 1 0 255 0
1 1 1 0 0 0 1 0 0 0 0 0 1 1 1 1
2 1 1 1 1 1 2 2 2 1 1 1 1 1 2 2
2 255 1 1 1 2 2 2 2 1 1 1 2 1 1 255
1 1 2 2 2 2 2 2 2 2 2 2 1 255 0 0
1 1 2 1 2 1 2 2 2 1 1 1 255 2 1 1
1 1 1 3 1 2 2 2 2 1 1 0 255 1 1 1
1 0 0 1 2 1 1 1 1 1 255 1 1 2 2 1
1 1 1 1 1 1 1 1 255 2 2 2 2 2 1 1
1 1 1 1 0 2 255 2 1 1 2 2 2 2 2 2
1 1 2 2 2 255 1 3 2 2 2 2 2 2 2 2
2 2 2 2 255 1 1 1 1 1 1 2 2 2 1 1
1 2 2 255 1 1 1 1 0 1 1 1 1 2 2 1
1 1 255 1 1 1 1 2 2 2 1 1 2 2 2 255
1 1 1 1 1 1 1 1 1 1 0 1 1 1 255 1
0 1 1 1 1 1 1 1 1 1 0 1 1 255 255 255
255 255 255 255 255 255 255 255 255 255 255 255 255 255 255 255
255 255 255 255 255 255 255 255 255 255 255 255 255 255 255 255
255 255 255 255 255 255 255 255 255 255 255 255 255 255 255 255
255 255 255 255 255 255 255 255 255 255 255 255 255 255 255 255
255 255 255 255 255 255 255 255 255 255 255 255 255 255 255 255
255 255 255 255 255 255 255 255 255 255 255 255 255 255 255 255
255 255 255 255 255 255 255 255 255 255 255 255 255 255 255 255
255 255 255 255 255 255 255 255 255 255 255 255 255 255 255 255
255 255 255 255 255 255 255 255 255 255 255 255 255 255 255 255
255 255 255 255 255 255 255 255 255 255 255 255 255 255 255 255
255 255 255 255 255 255 255 255 255 255 255 255 255 255 255 255
255 255 255 255 255 255 255 255 255 255 255 255 255 255 255 255
255 255 255 255 255 255 255 255 255 255 255 255 255 255 255 255
255 255 255 255 255 255 255 255 255 255 255 255 255 255 255 255
255 255 255 255 255 255 255 255 255 255 255 255 255 255 255 255
255 255 255 255 255 255 255 255 255 255 255 255 255 255 255 255
255 255 255 255 255 255 255 255 255 255 255 255 255 255 255 255
255 255 255 255 255 255 255 255 255 255 255 255 255 255 255 255
255 255 255 255 255 255 255 255 255 255 255 255 255 255 255 255
255 255 255 255 255 255 255 255 255 255 255 255 255 255 255 255
255 255 255 255 255 255 255 255 255 255 255 255 255 255 255 255
255 255 255 255 255 255 255 255 255 255 255 255 255 255 255 255
255 255 255 255 255 255 255 255 255 255 255 255 255 255 255 255
255 255 255 255 255 255 255 255 255 255 255 255 255 255 255 255
255 255 255 255 255 255 255 255 255 255 255 255 255 255 255 255
255 255 255 255 255 255 255 255 255 255 255 255 255 255 255 255
255 255 255 255 255 255 255 255 255 255 255 255 255 255 255 255
255 255 255 255 255 255 255 255 255 255 0 0 0 1 1 0
0 0 1 1 1 1 0 0 255 1 1 1 1 1 1 1
1 1 1 1 1 1 255 0 0 0 0 1 0 0 1 1
1 1 1 1 1 255 1 1 1 1 2 1 0 0 1 1
0 0 0 255 0 0 0 0 0 2 1 0 0 0 1 1
1 0 255 0 1 1 0 0 1 1 1 1 1 1 1 1
1 255 0 0 1 1 1 0 0 0 0 0 0 2 2 255
1 1 1 1 1 1 1 1 1 1 1 1 1 255 1 0
0 1 1 1 1 0 0 1 1 1 0 0 1 255 1 1
1 2 1 1 1 1 1 1 1 1 2 2 255 1 0 0
0 0 0 1 0 1 1 1 1 0 255 1 1 0 0 0
1 1 0 0 0 0 0 0 255 1 1 1 1 1 1 1
1 0 0 0 0 0 0 255 0 1 1 1 1 1 1 1
0 1 1 2 2 1 255 0 1 1 1 1 0 0 1 1
1 0 0 0 1 1 1 2 2 1 2 0 3 1 2 1
2 2 2 1 2 2 2 2 2 255 1 1 1 1 2 3
2 1 1 1 1 1 1 255 1 1 2 2 2 3 1 3
2 2 1 1 1 255 2 2 2 2 2 2 2 2 1 1
1 0 0 0 255 1 1 3 167 167 93 93 130 173 48 5
2 2 2 1 255 0 1 0 1 1 2 2 2 2 1 1
1 2 255 2 2 2 1 1 1 1 1 1 1 2 2 2
255 2 1 1 1 1 1 1 0 0 0 1 2 1 255 2
2 2 2 2 2 2 1 1 1 2 2 2 2 255 3 3
3 2 2 2 3 2 2 2 2 2 2 1 255 3 3 2
1 2 3 2 2 2 1 1 1 3 3 255 1 1 1 1
1 2 2 1 1 1 1 1 1 3 255 1 1 1 2 2
2 2 1 1 0 0 0 255 1 1 0 0 0 1 2 2
2 1 0 1 1 1 255 1 2 2 2 1 2 1 1 0
0 0 0 1 1 255 0 0 0 1 1 1 0 0 1 1
1 1 0 0 255 1 1 1 1 0 1 1 1 1 1 2
2 1 255 1 1 0 1 1 1 0 1 1 2 1 1 1
1 255 1 1 1 1 1 0 0 0 0 0 0 0 0 255
0 0 0 0 1 2 1 0 0 1 2 2 2 0 255 0
1 0 1 1 1 1 1 1 1 1 1 1 1 255 0 0
1 1 1 1 1 1 0 0 0 1 1 255 1 0 0 0
1 1 1 0 0 0 0 1 1 255 0 0 0 1 1 0
0 0 0 0 1 0 0 0 0 255 1 1 1 2 2 2
2 2 2 1 1 1 1 0 255 1 1 1 0 0 0 1
2 2 2 1 1 1 255 1 1 1 0 1 0 0 0 0
0 0 0 0 255 1 1 1 1 1 1 1 0 0 0 0
0 1 1 255 0 1 1 1 1 1 1 1 1 1 2 2
2 1 255 0 0 1 1 1 1 1 1 1 1 1 0 1
1 1 1 2 1 1 1 1 1 1 1 0 1 2 3 2
2 2 2 2 2 255 0 1 1 2 6 8 8 6 2 2
2 1 1 255 1 2 2 8 18 255 255 255 255 107 7 2
2 255 2 2 2 2 2 2 2 2 2 1 0 0 0 0
255 1 3 222 252 252 156 130 132 173 181 97 5 2 2 1
255 1 1 1 2 15 18 5 2 2 1 1 1 2 255 2
2 2 1 1 1 1 2 1 1 1 1 1 255 2 1 1
2 2 2 1 1 1 1 2 2 1 255 2 2 2 2 2
3 3 1 1 1 2 2 2 2 255 3 2 2 2 2 2
3 2 2 2 2 2 1 1 255 3 3 2 2 2 3 2
3 2 2 1 2 3 3 255 1 1 1 1 2 2 2 1
1 0 0 2 2 3 255 1 1 2 2 7 7 2 2 1
1 0 0 255 1 2 1 0 1 2 2 2 1 1 1 1
1 1 255 1 1 1 1 2 2 2 1 1 0 0 0 1
1 255 0 0 0 0 1 1 0 0 1 1 1 1 1 1
255 1 1 1 1 1 1 1 1 1 2 2 1 1 255 2
2 1 1 1 1 1 1 1 1 1 1 1 1 255 0 1
1 1 1 0 1 1 1 0 1 0 0 255 0 1 1 1
1 1 1 1 1 1 1 0 1 0 255 1 1 1 1 2
41 41 15 6 5 0 0 0 0 255 0 1 1 1 1 1
2 2 1 1 1 1 1 255 0 0 0 0 1 1 2 1
1 1 1 1 1 255 0 1 2 1 1 1 0 0 0 1
1 1 0 0 0 255 1 1 1 1 5 13 13 13 5 5
1 1 1 1 255 1 1 1 1 1 1 2 2 2 2 2
2 1 255 1 1 1 1 1 1 1 0 0 0 0 0 0
255 1 1 1 1 1 1 1 1 3 0 0 0 1 1 255
1 2 2 1 1 1 5 3 5 2 2 2 2 1 255 1
0 1 1 1 3 3 1 1 2 1 1 1 1 1 1 1
2 2 2 1 2 1 1 0 1 10 10 5 3 2 2 2
2 255 0 1 2 3 11 12 15 12 6 2 2 1 1 255
3 3 10 18 255 255 255 255 255 255 127 7 3 255 2 1
1 1 1 1 2 2 2 1 3 0 2 1 255 2 187 202
222 202 176 148 148 173 202 181 157 7 2 1 255 1 1 2
17 171 200 200 123 36 2 2 2 2 255 1 1 2 2 2
2 2 2 1 1 1 1 1 255 2 2 2 2 2 2 2
2 2 2 2 2 2 255 2 2 2 2 3 5 5 5 3
2 2 2 1 1 255 2 2 2 2 2 5 6 6 5 3
2 1 1 0 255 1 2 2 2 2 3 3 3 3 2 1
1 3 2 255 1 1 1 1 1 1 2 2 2 2 2 2
1 2 255 1 2 2 8 16 31 31 13 11 1 1 1 255
2 2 1 1 0 2 2 2 3 5 3 2 2 2 255 1
1 1 1 2 2 3 6 6 3 2 1 0 0 255 1 1
0 1 1 3 21 21 3 1 1 1 1 1 255 0 1 1
2 5 3 2 1 2 3 2 2 1 255 1 1 1 1 1
2 2 5 3 3 1 1 1 1 255 2 2 2 2 1 1
2 2 2 1 2 1 0 255 0 1 0 0 1 2 3 3
3 3 2 1 0 0 255 0 1 2 3 101 171 198 198 86
25 5 0 0 0 255 1 1 1 1 2 3 12 12 8 5
2 1 1 255 0 0 0 1 1 25 26 8 5 1 1 1
0 255 1 1 1 1 2 28 106 106 75 7 2 0 0 1
1 255 1 1 2 5 22 37 62 62 67 21 1 1 0 0
255 1 1 1 1 1 1 11 11 2 2 3 3 1 255 1
1 1 1 1 1 2 1 1 1 0 0 0 255 0 0 1
1 1 1 5 5 26 17 2 0 0 1 255 1 2 2 2
3 6 8 8 15 5 2 1 0 0 255 1 0 1 1 3
7 7 2 2 1 1 1 1 1 1 1 1 2 2 2 1
2 2 2 1 31 50 50 23 5 2 1 2 1 255 1 2
5 8 13 16 15 15 13 7 5 2 1 255 5 8 20 255
255 255 255 255 255 255 255 127 3 255 2 1 1 1 1 1
2 3 6 5 3 2 2 1 255 33 195 202 222 252 255 215
148 148 240 240 157 16 1 1 255 1 2 15 171 237 237 237
200 166 36 2 2 2 255 1 1 3 3 5 7 7 6 5
2 1 1 1 255 2 3 3 3 3 6 11 10 6 2 2
1 2 255 2 2 2 2 3 5 6 6 5 3 2 1 2
2 255 2 2 2 2 2 6 31 31 28 5 3 2 1 1
255 1 2 2 2 2 3 3 13 13 6 5 3 3 2 255
2 1 1 1 2 1 2 1 2 2 2 2 2 2 255 1
3 8 11 12 31 31 31 13 5 1 1 255 1 1 0 1
1 2 2 45 42 32 10 5 2 1 255 1 1 1 1 3
3 6 6 7 5 3 1 0 0 255 0 1 1 3 5 22
21 21 13 3 1 1 1 1 255 1 2 1 5 8 7 2
3 11 13 2 1 1 255 1 1 1 1 2 5 5 5 8
7 3 1 1 1 255 2 2 2 2 3 3 3 3 2 2
2 2 2 255 0 0 0 0 1 5 8 10 10 6 5 0
0 0 255 2 2 3 76 200 235 255 253 253 96 25 1 0
0 255 1 1 0 0 3 36 21 21 15 30 2 1 1 255
1 1 1 1 25 32 32 28 8 20 2 1 0 255 0 1
2 2 28 245 255 255 255 237 11 1 1 1 1 255 2 2
2 22 45 62 62 62 67 43 21 2 1 1 255 1 1 1
1 25 43 38 18 18 5 3 3 1 255 1 0 0 0 1
2 2 1 0 1 0 1 1 255 0 0 0 1 10 16 16
13 31 26 17 0 0 0 255 1 2 2 2 6 6 8 8
21 21 2 1 0 0 255 1 2 3 13 23 21 8 7 8
12 2 1 1 1 1 1 2 2 2 3 3 3 2 3 13
42 61 50 36 23 7 2 2 1 255 1 2 8 11 12 13
13 17 15 13 6 2 1 255 5 15 161 255 255 255 255 255
255 255 255 173 5 255 2 2 2 1 1 2 10 42 48 43
3 2 2 2 255 73 187 195 187 215 255 255 255 255 242 242
213 108 1 1 255 1 2 147 201 237 220 200 198 193 166 3
2 2 255 1 3 5 5 7 7 7 7 6 5 2 1 1
255 2 3 3 3 7 7 11 11 10 7 6 0 0 255 2
2 2 3 3 5 11 18 12 5 2 1 1 1 255 2 2
1 1 6 25 32 32 32 17 6 2 2 1 255 1 1 2
5 6 7 20 52 50 50 6 3 2 2 255 2 3 2 1
2 1 2 2 2 3 2 2 2 2 255 3 8 13 16 11
12 12 13 13 11 1 1 255 1 1 0 1 1 3 27 45
42 41 41 10 2 2 255 1 0 1 2 5 6 6 6 8
5 5 2 0 0 255 0 0 2 22 27 27 25 27 35 27
3 1 1 1 255 1 1 2 5 8 8 5 5 11 11 2
1 1 255 1 1 1 10 10 5 2 5 8 7 5 2 2
1 255 1 1 2 3 3 5 3 5 5 2 2 2 2 255
0 0 0 0 5 7 8 10 11 11 6 0 0 1 255 1
2 21 158 227 253 255 255 255 253 88 2 1 1 255 1 1
1 3 27 36 30 15 30 37 20 2 1 255 0 0 1 2
25 32 32 21 21 28 20 2 0 255 1 1 2 11 255 255
255 255 255 255 237 11 1 1 1 255 2 2 3 22 47 45
45 42 102 71 58 5 2 0 255 1 2 2 25 43 43 42
42 46 45 5 3 1 255 1 0 0 0 1 1 1 1 1
1 0 0 0 255 1 0 1 2 11 22 13 13 16 17 17
12 0 0 255 0 1 2 3 6 7 7 15 33 23 3 1
0 0 255 0 1 13 23 23 21 21 8 16 13 1 1 1
1 1 1 1 2 2 2 2 2 2 5 20 32 46 42 40
37 11 2 2 1 255 2 5 11 28 13 28 13 35 17 17
7 2 1 255 8 16 255 255 255 255 255 255 255 255 255 255
12 255 2 2 2 2 2 10 40 45 48 45 33 3 2 2
255 73 183 197 183 215 255 255 255 255 255 255 255 191 1 1
255 2 3 147 195 168 168 172 198 198 193 3 2 2 255 1
2 5 5 8 6 7 11 11 5 2 1 1 255 2 3 3
7 8 13 10 10 10 8 7 1 1 255 3 1 3 2 3
6 17 18 17 12 5 2 2 2 255 2 2 1 2 21 26
32 31 31 17 15 3 2 1 255 1 1 2 6 11 42 42
52 50 50 22 3 2 2 255 2 3 3 2 2 2 10 13
2 2 2 2 2 2 255 3 13 21 21 8 7 8 13 13
13 1 1 255 1 1 1 2 2 6 35 45 35 28 41 32
2 1 255 0 1 1 2 5 6 6 6 6 5 5 3 1
0 255 0 0 6 30 30 25 16 16 35 16 5 3 1 1
255 1 1 3 8 12 12 12 12 16 5 2 1 1 255 1
1 1 1 2 2 2 5 5 5 3 2 2 0 255 1 0
1 6 6 6 3 5 5 3 2 2 1 255 0 0 0 2
7 7 15 10 11 10 7 0 0 0 255 1 2 21 186 235
255 255 255 255 255 121 2 2 2 255 0 0 1 3 26 27
15 10 17 30 20 1 1 255 0 0 1 2 18 31 31 21
27 28 27 2 1 255 1 1 2 157 255 255 255 252 240 255
237 88 3 0 0 255 1 1 2 37 47 38 30 27 43 71
58 7 2 1 255 1 2 22 43 43 17 17 36 45 36 6
3 1 255 1 0 1 1 1 0 0 0 1 1 1 1 1
255 1 2 2 2 30 30 13 13 13 17 18 12 0 0 255
0 0 2 6 8 8 7 7 17 8 5 1 0 0 255 1
1 1 23 23 23 33 30 30 16 1 0 1 1 1 1 1
2 2 2 2 2 2 2 20 42 46 42 40 37 11 2 2
2 255 2 7 11 17 13 23 22 41 33 26 7 2 1 255
8 15 255 255 255 255 255 255 255 255 255 255 12 255 2 2
2 2 3 12 40 45 60 45 33 3 2 2 255 17 102 207
207 228 255 255 255 255 255 255 255 213 2 1 255 2 3 168
195 213 168 173 225 212 198 3 2 2 255 1 2 5 8 8
5 6 11 8 6 2 2 2 255 1 2 3 7 8 7 5
6 10 10 7 1 0 255 1 2 3 2 3 3 18 18 18
12 6 3 3 3 255 3 2 2 2 21 26 31 16 16 28
17 5 3 2 255 1 2 5 6 22 42 52 52 50 41 22
3 2 2 255 2 3 3 2 2 8 18 18 11 3 2 2
1 1 255 1 12 22 31 16 10 10 20 25 25 2 1 255
1 1 2 2 2 6 27 35 28 25 28 22 3 2 255 1
1 1 2 5 7 8 7 6 5 5 3 1 0 255 0 1
6 50 40 28 25 25 33 17 10 3 1 1 255 1 1 3
5 16 16 22 12 8 0 1 0 1 255 1 1 1 1 2
2 2 2 2 3 2 2 2 1 255 1 0 1 2 6 6
5 5 6 5 2 1 0 255 0 0 0 2 7 7 8 8
12 11 7 2 1 0 255 1 1 3 186 203 255 255 255 255
255 121 2 2 1 255 0 0 0 3 21 26 21 15 17 17
8 2 1 255 0 0 1 2 3 26 66 21 27 27 27 1
1 255 1 1 2 157 255 255 255 255 240 255 218 112 3 2
2 255 1 0 0 10 47 73 47 47 90 81 58 7 1 1
255 1 2 13 13 12 11 12 37 46 36 17 1 0 255 1
1 1 1 1 0 1 1 1 1 1 1 1 255 1 2 2
2 30 31 23 13 13 16 12 3 1 0 255 2 1 1 2
13 16 16 16 16 7 5 1 0 0 255 1 1 1 3 3
16 16 16 33 16 1 0 1 1 1 1 1 0 1 1 1
1 1 2 15 35 46 46 46 40 8 2 1 1 255 2 3
7 17 17 28 28 41 33 23 7 2 1 255 2 10 255 255
255 255 255 255 255 255 255 185 2 255 0 1 3 2 3 5
26 40 40 28 5 3 2 2 255 3 102 228 255 255 222 177
191 255 255 255 255 233 3 2 255 2 3 87 190 213 255 255
255 225 201 2 2 2 255 1 1 3 6 7 6 7 8 7
6 2 2 2 255 2 2 2 5 12 15 6 6 8 10 6
1 1 255 1 1 2 2 2 3 15 18 15 7 5 3 3
3 255 2 2 2 2 6 26 21 17 17 40 15 3 1 2
255 2 2 2 5 11 42 55 76 76 22 8 2 2 2 255
1 2 2 2 3 3 10 13 6 2 1 1 1 1 255 0
0 13 31 31 20 20 20 20 8 2 1 255 2 2 2 1
1 2 12 55 55 28 47 22 3 0 255 1 1 1 1 2
5 6 7 6 7 5 1 0 0 255 1 1 6 28 28 21
17 17 17 16 10 2 1 1 255 2 3 3 8 15 16 25
22 17 5 1 0 1 255 1 1 1 1 2 2 2 2 2
1 1 2 2 1 255 1 1 1 2 6 6 7 6 6 5
2 1 1 255 0 0 1 2 5 8 8 10 10 7 6 2
1 0 255 1 1 3 140 186 218 245 255 255 182 58 2 2
1 255 0 0 0 0 15 21 30 26 26 17 2 1 1 255
1 1 1 1 2 18 60 26 27 18 5 0 1 255 1 1
1 96 255 255 255 255 218 252 216 112 3 0 1 255 1 0
1 10 45 73 63 63 81 28 15 1 1 0 255 1 1 1
13 13 12 16 37 65 26 8 1 0 255 1 1 2 2 2
0 0 0 0 1 1 1 1 255 1 1 2 2 16 31 30
23 23 20 18 1 1 0 255 2 1 1 1 8 10 16 16
8 5 2 0 0 0 255 0 0 0 1 3 16 18 21 23
5 1 0 1 1 1 1 1 0 1 2 2 1 1 2 2
35 41 45 45 27 5 2 1 1 255 1 3 6 7 13 23
22 28 22 8 5 1 1 255 1 5 30 255 255 255 255 255
255 255 255 72 2 255 0 1 2 2 2 2 3 3 3 3
3 2 1 1 255 2 37 207 255 255 222 110 110 192 243 255
233 62 2 1 255 1 2 15 168 213 245 245 225 201 10 2
1 1 255 1 1 3 6 13 11 8 7 6 2 2 1 1
255 1 2 2 3 5 12 7 10 10 10 3 1 1 255 1
1 1 1 1 1 3 15 7 5 3 3 3 2 255 2 2
2 2 5 7 17 17 17 28 5 3 2 2 255 1 2 2
2 3 5 22 52 41 8 2 2 1 1 255 1 1 2 2
2 1 3 5 3 2 1 1 1 1 255 0 0 2 13 30
27 20 20 15 2 2 2 255 2 2 2 1 1 2 12 31
47 36 47 5 1 1 255 1 1 2 1 1 1 5 6 6
6 3 1 0 0 255 1 1 2 11 21 21 17 17 13 13
10 2 1 2 255 2 1 1 2 7 7 7 2 3 0 2
0 1 255 1 1 1 1 2 2 2 2 2 2 1 1 2
2 255 1 1 1 2 5 5 6 5 5 5 1 1 0 255
0 1 1 1 2 5 8 8 6 6 2 2 1 0 255 1
2 2 26 122 140 175 182 175 87 20 2 1 1 255 2 0
0 0 2 13 30 26 17 3 2 1 1 255 1 1 2 2
2 2 11 18 18 7 1 0 1 255 0 0 1 73 230 255
255 255 255 255 218 112 2 1 1 255 2 1 1 2 22 75
75 81 47 15 3 1 1 0 255 1 1 2 3 10 12 16
25 26 17 6 1 1 255 1 1 1 0 1 0 1 1 1
1 1 1 1 255 1 1 2 1 2 16 23 23 10 10 1
0 1 1 255 2 0 0 1 1 2 3 16 3 3 0 0
0 0 255 0 0 1 2 3 13 1 10 10 5 1 1 1
1 1 0 0 1 2 2 2 2 2 2 2 3 8 15 15
5 3 2 1 1 255 1 1 3 6 6 6 6 6 8 5
2 1 1 255 1 1 3 30 255 255 255 255 255 255 72 7
0 255 0 1 1 1 1 1 1 1 1 1 2 2 1 1
255 2 2 37 222 255 222 208 192 216 216 216 62 3 1 1
255 1 1 2 15 91 131 131 63 10 3 2 1 1 255 1
1 2 3 7 7 7 6 2 2 1 0 1 255 2 2 1
2 3 7 7 10 7 3 2 1 2 255 2 1 1 1 1
1 2 3 3 2 2 1 2 2 255 2 2 2 2 2 2
6 6 6 5 3 1 1 1 255 2 2 1 1 1 3 5
5 5 2 2 2 1 1 255 1 2 2 2 2 2 3 3
3 1 1 1 2 1 255 0 0 0 2 2 20 20 8 3
2 2 1 255 2 2 2 2 2 2 5 12 31 31 5 3
3 1 255 1 2 2 1 1 0 0 1 2 2 2 1 0
0 255 1 2 2 3 12 13 13 13 10 10 2 1 1 1
255 2 1 1 1 6 7 7 3 3 3 2 1 1 255 1
1 1 1 1 1 1 1 2 2 1 1 1 1 255 1 1
1 2 5 5 5 5 5 3 1 1 1 255 1 1 1 1
1 1 1 2 2 2 1 1 1 1 255 2 2 2 10 10
92 101 157 87 20 1 1 1 1 255 2 1 1 1 1 2
6 6 3 1 1 1 1 255 0 1 1 1 2 1 2 1
1 1 0 0 0 255 0 0 0 1 73 255 255 255 255 252
135 2 1 1 1 255 1 1 1 1 2 22 38 38 6 3
2 0 0 0 255 0 1 2 2 5 6 6 16 1 1 1
1 1 255 1 1 1 1 1 0 0 1 1 1 1 1 0
255 2 2 2 1 1 1 1 1 1 1 0 0 1 1 255
0 0 0 1 1 1 1 1 0 0 0 0 0 1 255 0
0 0 1 1 2 2 6 6 1 1 0 1 2 2 1 0
2 2 2 2 2 2 0 0 3 3 3 3 3 2 2 2
1 255 1 1 1 2 5 2 2 2 5 1 1 1 1 255
1 1 2 2 18 255 255 255 255 45 7 3 1 255 1 1
2 2 2 1 1 1 1 1 1 1 1 1 255 1 1 2
8 208 208 138 138 192 192 28 3 1 1 1 255 1 1 1
2 2 2 2 2 2 1 2 1 2 255 2 2 2 2 2
3 3 2 2 2 1 0 1 255 2 1 1 1 1 2 2
3 2 2 2 2 2 255 1 1 1 1 1 1 2 2 2
1 2 2 2 2 255 2 2 2 2 2 2 2 2 5 3
3 1 1 1 255 2 2 2 1 1 1 2 2 2 2 2
2 2 2 255 2 2 1 2 3 3 3 3 3 2 2 2
2 2 255 0 3 0 2 2 2 2 2 2 2 2 1 255
1 1 2 2 3 2 2 2 5 5 3 3 1 1 255 1
2 2 1 1 0 0 0 0 1 1 1 2 0 255 1 1
1 2 3 11 8 8 7 3 2 2 1 1 255 1 2 1
0 1 2 2 2 2 2 2 2 1 255 1 1 1 1 1
1 1 1 1 2 2 2 1 1 255 1 1 1 1 1 2
2 2 3 2 1 1 1 255 0 0 1 0 1 0 1 2
2 1 1 1 1 0 255 2 2 1 1 1 2 2 5 2
1 1 1 1 1 255 1 1 1 1 1 1 2 2 1 0
0 1 1 255 1 1 1 1 1 1 1 1 1 1 1 1
0 255 0 0 0 0 1 51 191 255 255 112 1 1 1 1
1 255 0 0 1 1 1 2 5 2 1 2 2 0 0 0
255 1 1 2 2 0 2 2 2 1 0 0 1 1 255 1
1 1 1 0 0 1 1 1 1 0 1 0 255 0 2 1
1 1 1 1 1 0 0 0 0 1 1 255 0 0 0 0
2 2 2 0 0 0 1 1 1 1 255 0 0 1 1 1
1 1 1 2 1 1 1 2 2 2 1 1 1 1 1 2
2 2 1 1 2 1 1 1 2 1 1 2 2 255 1 1
1 2 2 2 1 0 1 1 2 1 1 255 1 1 2 1
1 1 1 1 1 2 0 0 0 255 2 1 0 2 2 1
1 1 2 1 2 1 1 1 255 1 0 1 2 2 2 2
1 1 2 2 1 1 0 1 255 1 1 1 2 1 2 2
2 1 1 2 1 2 255 2 2 2 2 2 2 1 1 0
1 0 0 2 255 2 1 1 2 2 2 1 2 2 2 2
2 2 255 1 2 1 1 1 1 2 2 2 1 2 1 2
2 255 1 1 2 3 2 1 1 2 3 3 2 1 1 2
255 2 2 2 1 1 2 3 3 2 2 2 2 2 2 255
1 2 1 2 2 2 3 3 3 2 2 2 2 0 255 1
1 1 1 1 1 2 2 2 2 1 1 255 1 2 2 3
3 2 2 2 1 1 2 2 3 1 255 1 1 2 1 1
1 0 0 0 0 1 1 2 1 255 1 1 1 1 1 2
2 2 2 2 2 2 1 1 255 1 2 1 1 1 2 1
2 1 2 1 2 0 255 0 1 1 1 1 1 1 1 1
1 1 1 1 0 255 0 1 1 0 0 1 2 2 1 1
1 1 1 255 1 0 1 1 2 1 1 1 0 0 0 0
1 1 255 2 2 1 1 1 1 0 1 1 1 1 0 0
0 255 1 0 1 1 1 1 1 1 0 0 0 1 1 255
0 0 0 0 0 1 1 1 1 1 0 1 0 255 0 1
0 0 1 2 2 1 3 1 1 1 1 1 1 255 0 0
0 1 1 2 2 2 1 2 2 1 0 0 255 0 1 1
2 0 1 1 1 1 0 0 0 1 255 1 1 1 1 1
1 0 1 0 0 0 1 0 255 0 0 0 0 0 1 1
1 0 0 0 1 2 2 255 2 2 1 1 1 2 1 0
0 0 0 1 1 1 255 0 0 1 0 0 0 0 1 0
0 1 1 1 1 2 1 1 255 255 255 255 255 255 255 255
255 255 255 255 255 255 255 255 255 255 255 255 255 255 255 255
255 255 255 255 255 255 255 255 255 255 255 255 255 255 255 255
255 255 255 255 255 255 255 255 255 255 255 255 255 255 255 255
255 255 255 255 255 255 255 255 255 255 255 255 255 255 255 255
255 255 255 255 255 255 255 255 255 255 255 255 255 255 255 255
255 255 255 255 255 255 255 255 255 255 255 255 255 255 255 255
255 255 255 255 255 255 255 255 255 255 255 255 255 255 255 255
255 255 255 255 255 255 255 255 255 255 255 255 255 255 255 255
255 255 255 255 255 255 255 255 255 255 255 255 255 255 255 255
255 255 255 255 255 255 255 255 255 255 255 255 255 255 255 255
255 255 255 255 255 255 255 255 255 255 255 255 255 255 255 255
255 255 255 255 255 255 255 255 255 255 255 255 255 255 255 255
255 255 255 255 255 255 255 255 255 255 255 255 255 255 255 255
255 255 255 255 255 255 255 255 255 255 255 255 255 255 255 255
255 255 255 255 255 255 255 255 255 255 255 255 255 255 255 255
255 255 255 255 255 255 255 255 255 255 255 255 255 255 255 255
255 255 255 255 255 255 255 255 255 255 255 255 255 255 255 255
255 255 255 255 255 255 255 255 255 255 255 255 255 255 255 255
255 255 255 255 255 255 255 255 255 255 255 255 255 255 255 255
255 255 255 255 255 255 255 255 255 255 255 255 255 255 255 255
255 255 255 255 255 255 255 255 255 255 255 255 255 255 255 255
255 255 255 255 255 255 255 255 255 255 255 255 255 255 255 255
255 255 255 255 255 255 255 255 255 255 255 255 255 255 255 255
255 255 255 255 255 255 255 255 255 255 255 255 255 255 255 255
255 255 255 255 255 255 255 255 255 255 255 255 255 255 255 255
255 255 255 255 255 255 255 255 255 255 255 255 255 255 255 255
255 255 255 255 255 255 255 255 255 255 255 255 255 255 255 255
255 255 255 255 1 1 1 1 1 2 2 2 2 2 2 2
1 1 2 2 2 255 2 1 1 1 1 1 0 1 1 2
1 1 0 255 0 2 1 1 1 1 1 1 1 0 0 2
2 255 1 1 1 1 1 2 2 2 2 1 1 1 1 0
255 1 1 2 1 1 1 1 1 1 1 1 1 1 2 2
255 1 1 3 3 3 2 1 1 1 1 1 1 1 255 0
1 2 2 1 1 1 1 1 2 2 2 1 255 1 2 2
1 1 1 1 2 2 2 2 2 1 255 1 1 1 2 1
2 2 2 2 2 2 2 1 1 255 1 2 2 3 2 1
1 2 2 2 2 1 2 3 255 2 2 1 1 2 2 3
3 2 2 2 2 3 1 255 1 1 1 2 2 1 2 2
2 2 2 1 1 1 255 1 1 1 1 1 1 1 1 1
1 2 2 255 2 1 1 1 1 2 2 2 1 1 1 1
1 1 255 2 2 2 2 2 2 0 0 1 1 1 1 2
2 255 1 0 0 0 0 1 0 1 0 1 1 2 1 1
255 2 1 1 1 0 0 0 0 0 0 0 1 0 255 1
1 1 1 2 2 2 1 1 1 1 1 1 0 255 1 1
1 0 0 0 1 1 1 1 1 1 1 255 1 0 0 0
1 1 1 0 1 0 0 0 1 0 255 1 1 1 0 1
0 0 0 1 1 1 0 0 1 255 1 1 1 1 2 1
0 1 0 1 0 1 1 255 1 1 1 1 1 1 2 1
1 1 1 1 1 255 1 1 1 1 1 0 0 0 1 1
2 1 1 0 0 255 0 0 1 1 1 2 2 2 2 1
1 1 1 1 255 0 0 1 2 1 1 1 1 1 1 0
0 0 255 1 1 1 1 1 0 0 0 0 1 1 1 1
255 2 2 2 0 1 1 1 1 0 1 0 1 0 0 255
0 1 0 1 1 1 1 1 1 1 1 2 0 0 255 0
0 0 1 0 0 0 0 0 0 0 0 0 1 0 0 0
1 1 1 1 3 3 2 2 2 2 2 2 1 1 1 2
1 255 1 1 1 1 1 1 1 1 1 1 0 1 0 255
2 2 1 1 1 1 1 1 0 0 2 2 2 255 1 1
2 1 1 1 2 2 1 1 1 1 1 1 255 1 1 2
1 1 1 1 1 1 1 1 1 0 2 1 255 1 2 2
3 2 2 1 1 2 2 1 1 1 255 0 1 1 1 1
1 2 2 2 2 2 2 0 255 1 2 2 1 1 1 2
2 3 3 3 2 1 255 1 1 1 2 1 1 1 1 2
2 2 1 1 1 255 2 2 2 2 2 3 2 2 2 1
1 1 2 3 255 3 3 1 2 2 2 5 2 2 2 2
2 2 2 255 1 1 2 3 2 1 2 2 2 2 1 1
1 1 255 0 0 1 2 2 2 1 1 1 1 2 2 255
5 1 1 1 1 1 1 1 0 0 1 1 1 2 255 2
2 3 11 18 43 16 7 6 6 2 2 2 2 255 0 0
0 0 1 1 1 1 1 1 1 1 1 1 255 1 1 1
1 1 0 0 0 0 0 0 2 2 255 1 1 1 1 1
2 1 1 1 1 1 1 1 1 255 1 1 1 1 1 1
1 1 1 0 1 1 1 255 1 0 0 0 0 1 1 1
3 2 2 1 1 0 255 0 1 1 1 1 1 1 1 0
0 0 0 0 1 255 1 1 1 2 2 2 1 1 1 1
1 1 1 255 1 1 1 1 2 2 2 2 1 1 1 1
1 255 1 0 1 1 1 1 1 1 1 1 1 1 1 1
1 255 1 0 0 1 1 2 2 2 2 1 1 1 1 1
255 0 0 1 2 1 1 1 1 1 0 0 0 1 255 1
1 1 1 1 0 0 0 1 1 1 1 3 255 2 2 2
2 2 1 1 1 0 0 0 1 2 0 255 0 1 1 1
1 1 3 2 1 1 2 2 0 0 255 0 1 1 1 1
1 3 2 2 2 1 1 1 1 1 1 0 0 1 1 3
3 3 2 2 2 2 2 2 1 1 1 1 1 255 1 1
1 1 1 1 1 1 1 1 0 1 1 255 2 2 2 1
1 1 1 1 0 1 1 2 2 255 1 1 2 2 1 1
1 2 2 2 1 1 1 1 255 1 1 2 1 1 1 1
1 1 1 1 1 0 1 0 255 1 2 2 2 2 2 2
2 2 3 1 1 1 255 3 3 1 2 2 1 1 2 2
2 2 2 2 255 2 2 1 1 1 0 1 1 2 2 3
2 1 255 1 1 1 2 1 2 2 2 3 2 2 1 2
2 255 2 2 2 2 2 5 5 3 3 1 1 1 1 2
255 2 2 1 2 3 5 6 5 5 3 3 2 2 2 255
2 1 2 3 2 2 2 2 2 2 1 1 1 1 255 2
1 5 6 25 25 12 3 2 2 2 2 255 5 1 1 1
1 2 2 2 1 1 1 1 1 2 255 2 2 10 18 53
255 255 255 255 90 28 3 3 2 255 0 0 0 0 2 2
3 3 3 3 1 1 1 1 255 1 1 1 1 1 1 0
0 0 0 1 1 2 255 1 1 1 1 1 1 1 1 1
1 1 1 0 0 255 1 1 1 1 1 1 1 1 0 0
0 1 1 255 1 1 0 0 17 41 41 12 10 3 2 1
1 1 255 0 1 2 2 2 5 5 1 0 1 1 1 1
1 255 1 1 1 3 6 10 2 2 2 2 1 0 1 255
1 1 2 2 2 3 5 5 2 2 1 1 1 255 1 1
1 1 1 1 2 2 2 1 1 1 1 1 1 255 1 0
1 1 2 2 3 2 3 3 3 1 1 0 255 0 1 1
2 2 2 2 2 2 1 1 1 1 255 0 0 1 1 6
28 45 63 31 1 1 3 3 255 1 1 2 2 2 1 1
0 0 0 0 1 1 1 255 1 2 2 2 5 5 5 3
3 1 1 0 0 0 255 0 0 0 2 15 35 48 42 5
2 1 2 1 1 1 1 2 0 1 1 3 2 2 2 2
3 3 2 2 2 2 2 1 0 255 1 1 2 1 2 1
1 1 1 1 1 2 1 255 1 2 2 1 1 1 1 1
1 1 1 1 2 255 1 1 2 2 1 1 1 1 2 2
1 1 1 1 255 1 1 2 1 1 1 1 2 3 3 2
1 0 0 0 255 1 2 2 2 1 2 1 2 1 1 1
1 1 255 1 2 1 2 2 2 2 2 3 3 2 2 2
255 3 2 1 1 1 1 1 1 1 2 3 2 2 255 1
1 1 1 1 2 3 5 5 5 3 1 2 2 255 2 2
3 2 5 6 6 6 8 3 3 2 1 2 255 2 2 3
3 5 8 18 22 17 6 3 3 2 2 255 1 1 1 5
2 2 2 3 3 3 2 1 1 1 255 1 2 6 32 87
87 81 75 28 3 3 2 255 3 3 2 1 1 2 5 16
22 16 1 1 1 2 255 2 3 11 25 255 255 255 255 255
255 145 28 3 2 255 1 1 1 2 3 93 255 255 255 23
3 1 1 1 255 1 1 1 1 2 2 10 10 3 2 2
2 2 255 1 1 1 1 0 0 1 2 1 1 1 1 1
0 255 1 1 1 1 2 2 2 2 2 0 1 1 1 255
2 0 0 17 41 72 72 72 40 15 5 2 1 1 255 1
2 2 2 12 15 27 36 36 3 1 1 1 1 255 1 1
2 5 28 30 30 30 25 7 5 1 1 255 1 1 1 2
11 26 26 26 27 7 2 2 1 255 1 0 1 1 1 2
3 5 3 1 1 1 1 1 1 255 1 0 2 2 7 7
7 3 3 3 3 2 2 1 255 1 1 1 2 7 28 28
26 3 2 1 1 1 255 0 0 0 26 41 90 90 108 95
95 3 3 1 255 0 0 1 1 1 1 1 1 1 0 1
2 2 2 255 1 2 2 3 7 10 10 10 6 1 1 0
1 0 255 0 0 2 15 52 58 92 58 72 52 2 2 2
2 1 2 2 1 2 2 2 2 2 2 3 3 3 2 1
2 2 2 2 1 255 2 2 2 2 2 1 1 1 1 1
1 2 1 255 1 2 2 2 3 5 5 2 2 2 1 1
1 255 1 1 1 2 1 1 1 2 2 2 1 1 1 1
255 1 1 1 1 1 1 2 2 3 3 2 2 0 0 0
255 2 3 2 1 1 1 1 2 1 1 1 2 2 255 2
2 1 2 2 2 2 2 2 2 1 1 1 255 2 2 2
1 1 0 1 1 1 1 1 2 2 255 1 1 1 1 1
6 12 26 43 30 13 3 2 2 255 2 3 3 11 101 255
255 255 255 178 7 3 2 2 255 1 1 2 3 5 11 22
33 22 20 6 3 2 2 255 1 1 1 1 1 2 7 7
13 3 3 2 1 1 255 2 12 32 103 121 103 101 81 75
37 5 2 255 1 1 1 1 2 5 60 135 100 112 93 2
1 2 255 3 7 11 242 255 255 255 255 255 255 255 145 12
2 255 1 1 3 3 93 255 255 255 255 255 47 3 1 1
255 1 1 0 1 3 32 60 71 61 18 3 2 1 255 1
2 2 1 1 1 2 2 2 1 1 1 1 1 255 0 1
1 1 3 3 5 5 2 2 1 1 1 255 0 0 2 57
58 98 85 85 91 78 26 5 1 1 255 1 2 2 37 36
36 36 53 45 31 6 2 1 1 255 1 1 5 28 33 30
30 30 31 26 11 1 1 255 1 1 3 11 31 33 27 27
35 30 7 3 2 255 0 1 1 1 2 2 8 5 5 5
7 1 1 0 1 255 1 1 2 8 17 10 10 10 11 5
3 1 0 1 255 1 1 2 25 216 220 216 93 30 3 2
1 2 255 0 0 17 41 131 131 156 165 136 108 31 3 1
255 1 0 1 1 1 0 1 1 1 1 1 2 1 1 255
1 1 3 7 17 31 31 13 13 6 3 1 0 0 255 0
0 5 52 95 106 92 58 92 72 63 2 1 1 1 2 1
1 1 2 2 2 2 2 2 2 3 3 2 2 2 2 2
2 255 2 2 2 2 2 1 1 1 1 2 2 2 1 255
2 2 2 3 3 27 45 63 45 6 3 1 1 255 2 2
1 1 1 1 1 1 3 2 2 1 1 1 255 1 1 1
1 1 2 2 2 2 2 2 2 1 1 1 255 1 1 1
0 1 1 1 2 2 1 1 2 2 255 2 2 1 2 3
5 3 3 3 3 1 1 1 255 2 2 1 1 1 1 2
5 5 2 1 1 2 255 1 1 1 1 3 12 26 46 56
53 31 13 2 2 255 2 3 11 101 255 255 255 255 255 255
178 7 5 2 255 1 1 2 3 11 17 17 22 20 20 13
3 1 2 255 2 1 1 1 1 17 18 73 63 30 13 3
2 1 255 2 12 55 98 121 98 101 101 130 130 28 3 255
1 1 1 1 2 60 135 143 197 206 112 111 3 2 255 3
7 15 255 255 255 255 255 255 255 255 255 15 2 255 2 2
3 30 255 255 255 255 255 255 255 47 1 1 255 1 0 0
5 38 46 60 71 61 27 18 2 1 255 2 2 2 2 1
2 3 7 3 3 1 1 1 1 255 0 1 1 3 3 5
11 11 15 7 1 1 1 255 1 1 17 57 58 98 98 111
91 91 37 26 5 1 255 1 2 30 37 36 37 37 53 45
31 17 6 1 0 255 1 1 5 28 47 28 22 26 31 20
18 6 1 255 1 1 5 18 31 28 13 13 36 35 15 6
1 255 0 1 1 1 2 2 3 3 7 8 26 26 2 0
0 255 1 1 1 7 8 8 10 10 16 11 16 2 1 1
255 1 1 25 165 251 251 255 221 212 30 3 2 2 255 1
2 17 48 131 147 156 140 112 108 91 16 1 255 1 0 2
1 1 1 2 3 58 66 51 5 1 1 255 2 2 3 7
16 31 31 17 16 8 11 1 1 0 255 1 1 52 78 95
106 103 97 72 66 63 7 2 1 1 1 0 2 1 1 2
2 2 2 2 2 3 3 3 1 1 2 2 2 255 1 2
2 2 1 1 1 1 2 3 2 1 1 255 3 3 3 3
27 48 48 63 63 43 6 2 2 255 2 2 1 2 1 1
3 3 12 3 3 1 1 1 255 1 1 1 1 1 1 2
3 2 2 2 1 1 1 1 255 2 2 1 1 1 1 3
5 3 2 1 2 2 255 2 2 2 2 5 5 5 3 2
2 1 1 1 255 1 1 1 2 2 2 5 6 5 1 1
1 2 255 2 1 1 1 6 26 36 47 56 63 46 30 2
1 255 2 3 18 255 255 255 255 255 255 255 255 135 7 2
255 1 1 2 10 17 17 15 15 22 26 16 3 1 1 255
2 2 2 1 2 18 73 78 78 63 25 2 1 1 255 2
42 65 121 121 86 83 83 163 150 68 3 255 1 1 1 1
28 135 135 143 93 178 140 140 5 2 255 5 10 30 255 255
255 255 255 255 255 255 255 95 6 255 0 1 3 255 255 255
255 255 255 255 255 72 1 1 255 1 1 3 6 38 38 33
28 28 20 18 5 1 255 1 1 1 2 2 6 7 10 10
6 3 1 1 0 255 1 1 2 3 5 5 8 15 20 15
5 1 1 255 1 2 55 58 58 111 111 113 96 105 91 26
6 2 255 2 2 20 32 36 37 37 37 32 31 17 8 1
1 255 1 2 3 15 21 15 15 15 18 12 15 8 2 255
2 5 18 30 31 16 13 13 35 36 21 7 2 255 0 1
1 1 1 2 2 2 3 11 18 21 5 1 1 255 1 1
1 6 7 7 10 11 42 16 16 0 0 0 255 0 2 68
165 220 216 216 180 212 93 30 2 2 255 1 2 17 86 108
147 156 147 140 112 81 18 1 255 1 1 3 3 3 2 5
21 60 66 66 51 1 1 255 2 2 3 7 20 26 26 17
16 11 11 2 1 0 255 1 5 68 78 88 55 58 55 58
97 66 22 1 1 1 1 1 2 1 1 2 2 1 2 2
2 3 7 12 6 1 1 2 2 255 1 2 2 1 1 2
2 2 16 15 3 1 1 255 2 2 2 2 48 70 71 71
93 93 6 2 2 255 2 2 2 2 2 1 5 12 136 102
12 3 2 2 255 1 1 0 1 2 2 5 18 18 2 2
1 1 1 1 255 1 2 2 1 1 3 6 6 3 2 1
1 1 255 1 2 2 2 5 5 5 3 3 2 2 1 1
255 0 1 0 1 2 7 5 11 5 3 1 1 1 255 2
1 1 2 6 36 41 47 47 63 63 46 5 2 255 1 6
25 255 255 255 255 255 255 255 255 255 7 2 255 2 2 3
27 27 27 15 15 13 13 12 7 3 2 255 2 2 2 2
2 55 78 90 81 65 25 2 1 1 255 2 55 66 86 122
105 83 105 163 150 68 6 255 2 1 1 1 48 143 143 136
62 178 217 178 3 2 255 2 26 30 255 255 255 255 255 255
255 255 255 95 6 255 0 1 3 255 255 255 255 255 255 255
255 180 1 1 255 1 2 3 6 23 36 33 20 28 51 20
1 1 255 1 1 1 2 6 8 13 15 10 6 6 1 0
0 255 0 1 3 7 11 12 12 12 20 20 10 2 1 255
1 2 26 60 121 111 96 78 75 91 75 25 3 2 255 2
2 27 28 28 31 37 37 38 32 16 8 2 1 255 1 1
1 6 15 15 15 12 12 12 18 6 2 255 1 3 10 27
18 15 12 23 36 46 31 12 2 255 1 0 1 1 2 2
3 11 11 21 18 21 5 1 1 255 1 1 1 3 7 7
12 10 25 16 16 2 1 0 255 0 36 102 165 230 230 240
180 188 95 30 2 2 255 1 2 23 86 127 147 147 140 140
91 71 16 5 255 2 0 1 0 3 3 5 56 60 60 52
15 1 0 255 2 1 1 1 20 26 27 18 18 11 11 2
1 0 255 1 5 27 78 106 72 100 100 100 97 62 16 2
1 1 1 1 3 2 1 1 1 1 2 2 3 7 17 17
10 2 0 0 0 255 0 1 1 1 1 2 3 25 35 23
3 1 1 255 1 2 1 1 10 70 76 76 76 43 3 2
2 255 3 2 2 2 1 1 2 136 162 162 41 3 1 1
255 1 1 1 2 3 3 18 21 20 7 2 2 2 1 1
255 1 2 2 2 3 3 15 11 3 2 1 1 1 255 2
1 1 2 5 6 5 5 3 2 2 1 1 255 0 1 1
2 2 7 5 5 3 3 1 2 2 255 2 1 1 2 5
36 41 56 47 63 46 23 3 1 255 2 2 37 255 255 255
255 255 255 255 255 255 7 3 255 2 3 3 10 17 27 45
30 30 13 11 7 3 2 255 2 2 2 1 2 21 77 93
93 81 13 1 1 1 255 2 58 82 102 136 105 98 105 165
120 68 6 255 2 1 1 1 28 138 147 157 241 241 217 171
3 2 255 2 26 28 255 255 255 255 255 255 255 255 255 61
5 255 0 1 5 255 255 255 255 255 255 255 255 126 1 1
255 1 2 2 2 10 36 46 36 55 58 51 1 1 255 0
1 1 1 6 7 8 10 6 6 6 1 0 0 255 0 3
3 5 11 13 13 18 22 8 7 2 0 255 1 2 32 56
123 140 111 78 91 91 81 18 6 3 255 2 3 20 28 47
47 46 31 32 38 16 7 1 1 255 1 1 2 6 16 16
28 12 28 35 12 6 1 255 1 1 7 31 31 16 16 26
33 37 17 12 2 255 1 1 1 1 2 2 2 3 1 11
18 21 3 1 1 255 0 1 1 2 5 7 11 11 13 11
6 1 0 0 255 2 36 151 213 220 225 200 188 188 95 20
1 1 255 1 1 23 86 167 167 136 132 132 71 55 11 1
255 1 1 1 2 2 3 5 12 48 35 35 2 1 0 255
0 0 1 1 12 27 33 25 25 21 11 2 1 0 255 2
3 23 106 107 55 55 58 78 78 62 8 2 1 1 1 1
2 2 2 1 1 0 1 1 2 3 7 10 5 2 2 0
0 255 0 2 2 2 2 3 3 20 35 16 2 2 1 255
1 1 1 1 1 10 60 76 60 5 2 2 2 2 255 2
1 1 1 1 2 33 141 41 5 3 2 1 255 2 2 1
2 3 3 7 18 7 6 2 2 2 1 1 255 1 2 2
2 3 3 5 2 2 2 1 1 1 255 1 1 2 2 3
6 6 6 3 2 2 1 1 255 0 1 1 1 1 7 10
6 3 3 2 2 2 255 3 2 2 1 5 6 37 37 37
23 22 6 3 2 255 2 2 37 255 255 255 255 255 255 255
255 165 6 3 255 2 3 3 6 8 17 45 21 17 13 8
3 3 2 255 2 2 1 1 3 5 23 77 81 51 3 2
1 1 255 2 5 66 66 126 126 126 108 120 108 47 2 255
2 1 1 1 2 98 138 136 148 171 171 47 3 1 255 2
11 26 228 255 255 255 255 255 255 255 255 13 3 255 1 3
5 51 255 255 255 255 255 255 255 126 5 1 255 1 2 1
1 1 12 36 36 55 55 3 1 1 255 0 0 1 1 7
8 8 7 6 6 6 2 1 1 255 1 1 3 3 11 13
18 18 23 8 6 2 1 255 1 1 25 42 121 141 96 51
75 75 52 18 6 1 255 2 3 8 27 33 37 48 36 38
38 28 3 1 1 255 1 1 2 3 16 32 32 28 28 22
7 2 2 255 2 1 2 10 32 32 30 30 30 25 15 5
2 255 0 0 1 1 2 1 1 1 1 11 11 6 1 1
1 255 0 1 2 2 3 5 7 10 10 6 2 1 1 1
255 1 5 151 230 240 242 225 220 200 150 2 1 1 255 1
1 1 58 162 173 136 122 55 45 13 1 1 255 1 1 0
0 0 1 2 5 8 8 2 1 1 0 255 0 0 0 2
3 12 33 23 23 11 2 2 1 1 255 2 2 2 67 106
67 55 73 73 71 10 2 1 1 1 1 1 1 1 2 2
3 2 2 2 2 3 3 3 2 2 2 2 0 255 1 3
2 2 1 2 3 5 8 3 1 1 1 255 1 1 1 1
1 1 3 3 5 2 2 2 2 2 255 2 2 1 1 1
1 8 11 8 3 2 1 0 255 1 1 1 2 2 2 2
3 6 2 2 2 2 2 1 255 2 2 2 2 2 2 2
2 2 2 1 1 1 255 1 1 2 2 2 5 5 5 2
2 2 1 1 255 1 1 1 1 1 2 5 5 3 3 2
2 1 255 1 1 2 2 2 2 5 15 22 22 6 3 2
2 255 2 2 5 250 255 255 255 255 255 255 255 145 3 2
255 1 2 3 3 6 17 20 17 13 8 3 2 1 1 255
2 2 2 2 3 3 11 21 11 2 2 1 1 1 255 2
5 7 52 63 98 126 108 108 83 2 1 255 0 0 0 0
1 23 98 112 138 112 47 2 2 1 255 1 1 11 26 228
255 255 255 255 255 255 27 3 2 255 1 1 3 5 90 255
255 255 255 255 126 5 3 2 255 1 1 1 0 1 1 12
12 7 5 3 3 1 255 0 0 0 2 5 6 7 7 7
6 2 2 1 2 255 2 2 2 3 3 7 18 18 6 6
2 1 1 255 0 1 1 25 42 43 43 40 40 36 18 6
6 2 255 2 3 3 26 33 48 58 58 58 36 27 1 1
1 255 1 1 2 3 32 32 32 17 18 3 2 2 0 255
1 1 1 1 32 32 32 30 25 17 6 2 2 255 0 1
1 1 1 1 1 1 1 11 6 1 1 1 1 255 1 1
2 2 1 2 5 5 3 2 1 0 0 1 255 1 2 28
240 240 203 203 217 203 111 2 0 0 255 1 1 0 3 47
136 76 76 20 12 2 1 1 255 1 1 1 1 1 1 2
2 2 1 1 1 1 1 255 0 0 0 3 3 8 8 6
5 3 1 1 1 1 255 1 1 1 1 8 47 20 47 20
8 2 2 1 1 1 1 1 1 1 1 2 3 2 2 1
1 1 3 1 1 1 2 2 1 255 1 1 1 1 1 1
1 3 2 2 1 0 1 255 1 1 0 0 0 0 0 2
2 2 2 2 2 2 255 2 2 2 2 2 2 5 5 3
2 2 1 0 255 1 1 0 0 1 2 2 2 2 2 2
2 1 1 1 255 2 2 2 2 0 2 2 2 1 1 0
1 1 255 1 1 1 2 2 3 3 2 2 2 2 2 1
255 2 0 1 0 1 2 5 2 2 2 1 1 1 255 2
2 2 2 2 0 1 0 2 5 2 3 2 2 255 2 2
5 16 250 255 255 255 255 255 165 3 3 2 255 1 1 2
2 2 6 8 5 5 2 2 1 1 1 255 2 2 2 2
2 3 5 5 2 2 1 1 1 1 255 2 2 2 5 52
56 92 77 38 2 1 1 255 1 1 1 0 1 3 23 56
23 13 2 2 1 1 255 1 1 1 2 37 66 255 255 255
255 27 3 2 2 255 1 1 0 1 3 90 141 255 255 120
5 2 1 1 255 1 1 0 0 1 1 1 1 3 3 3
1 1 255 0 0 1 2 2 5 6 7 7 2 1 2 2
2 255 1 1 2 2 3 3 3 3 1 2 1 1 1 255
0 0 1 1 2 38 38 36 10 3 5 5 3 1 255 0
1 3 3 25 31 48 48 36 27 2 1 2 2 255 1 1
0 2 3 17 17 2 2 2 2 2 2 255 2 2 1 1
2 3 3 3 6 6 1 2 2 255 0 1 1 1 1 1
1 1 1 1 1 1 0 0 1 255 1 1 1 2 2 2
2 1 1 1 1 0 0 1 255 1 0 0 28 107 105 105
111 111 5 2 1 1 255 1 1 1 1 2 3 6 8 6
2 2 2 2 255 1 0 0 0 0 1 2 2 2 1 1
1 1 0 255 0 0 1 2 3 1 1 0 0 1 1 1
1 1 255 1 1 1 1 1 1 5 5 0 1 1 1 1
1 1 1 1 1 1 1 1 2 1 2 1 1 1 1 1
1 1 1 1 1 255 1 0 0 0 0 0 1 2 2 1
1 0 1 255 1 1 0 0 0 0 0 0 0 0 2 2
2 1 255 1 1 2 1 1 1 1 2 2 2 2 1 0
255 0 0 0 0 1 1 2 2 2 2 2 2 2 1 1
255 2 2 2 2 0 2 2 2 1 0 0 1 1 255 1
1 1 2 2 2 3 3 2 2 2 2 1 255 1 1 1
2 2 2 2 1 1 1 1 1 1 255 1 1 2 2 2
2 1 0 1 2 2 3 2 1 255 1 2 3 5 11 203
236 255 255 70 2 2 2 2 255 1 1 1 1 2 1 1
2 2 2 2 1 1 2 255 2 2 2 1 2 2 2 2
1 1 1 2 1 2 255 2 2 2 2 2 1 1 3 2
1 1 2 255 1 1 1 1 0 0 2 2 3 1 1 1
1 2 255 1 1 1 2 2 23 26 23 17 3 2 1 1
1 255 1 0 0 0 2 2 2 2 2 6 2 2 1 1
255 1 1 1 2 2 1 1 1 2 2 2 1 1 255 1
1 1 2 2 2 2 3 2 1 1 2 2 2 255 1 1
2 2 2 2 1 1 1 1 0 1 1 255 0 0 1 1
1 1 1 1 2 2 3 3 2 2 255 0 0 1 1 2
2 5 6 6 2 1 1 2 1 255 1 1 0 1 1 2
2 2 2 2 1 1 1 255 1 1 1 1 1 1 1 1
1 1 1 1 1 255 1 1 1 1 1 1 1 1 5 1
1 0 0 0 0 255 1 1 1 2 2 1 1 1 1 1
1 0 0 1 255 2 0 0 1 3 20 30 30 5 3 2
1 1 255 0 0 0 1 1 2 3 3 1 1 1 1 1
255 1 0 1 0 0 1 2 2 1 1 1 1 1 0 255
0 0 1 1 1 1 0 0 0 1 0 1 1 1 255 1
2 2 1 0 1 1 0 0 0 1 2 1 1 1 1 0
2 2 2 1 1 1 1 1 1 0 1 1 2 1 0 0
1 255 2 1 0 0 0 0 1 2 2 1 1 1 0 255
1 1 1 0 1 1 0 0 0 0 2 2 1 1 255 1
0 1 1 1 1 1 2 1 2 1 1 0 255 0 0 0
0 2 2 2 2 2 1 1 2 2 1 1 255 2 2 1
1 1 2 2 1 1 1 0 1 1 255 1 1 1 1 1
1 1 2 2 2 1 2 2 255 1 1 1 2 2 2 1
1 0 1 1 1 0 255 1 1 1 2 2 2 2 1 1
1 2 2 2 1 255 2 2 1 2 2 2 3 3 3 2
2 2 2 2 255 1 1 1 2 2 1 1 1 2 2 2
1 1 2 255 2 2 2 2 2 2 2 2 1 0 1 2
2 2 255 2 1 2 1 1 1 1 2 2 1 1 2 255
2 2 1 2 1 2 1 1 1 1 1 1 1 2 255 2
1 2 2 2 1 1 3 2 2 2 1 1 1 255 1 1
1 0 2 2 2 2 2 2 2 2 1 1 255 1 1 1
1 1 1 1 2 2 2 2 1 1 255 1 1 1 1 1
1 1 1 1 2 2 2 2 1 255 1 1 1 1 1 0
1 1 1 1 0 1 1 255 1 1 1 1 1 1 1 1
1 1 1 1 1 1 255 0 0 0 0 0 2 2 0 0
1 1 1 0 0 255 1 1 0 1 1 1 1 0 1 0
1 1 1 255 1 2 1 1 1 1 0 1 0 1 1 1
1 255 0 0 0 1 1 1 1 1 1 1 1 2 2 2
2 255 2 1 2 2 2 1 1 1 1 1 1 0 0 0
255 2 1 0 1 1 1 1 1 1 1 0 1 1 255 0
0 1 1 1 1 2 1 1 1 0 0 1 255 1 0 0
0 0 0 1 1 1 1 1 1 0 0 255 0 1 1 0
1 0 0 0 0 1 1 2 2 2 255 1 2 2 1 0
1 1 0 0 0 1 1 1 2 2 1 0 3 1 2 1
1 1 1 1 1 1 1 2 2 2 0 0 0 255 2 2
1 0 0 0 0 0 0 1 1 0 0 255 1 1 1 1
1 1 1 1 1 1 2 2 1 2 255 1 0 0 1 0
1 1 1 1 2 1 1 1 255 1 0 0 2 2 1 1
1 1 1 1 1 1 1 1 255 1 1 1 1 1 2 1
1 1 1 0 0 1 255 1 1 1 2 1 1 1 2 1
1 0 0 0 255 1 1 1 2 2 2 1 1 0 0 0
0 0 255 0 1 1 2 2 2 2 2 1 1 1 2 2
2 255 2 1 1 2 2 2 2 2 2 1 0 1 1 1
255 1 0 2 2 2 2 0 0 1 2 1 1 1 1 255
3 2 2 2 2 2 2 2 1 1 2 3 3 2 255 2
1 2 2 2 2 2 2 2 1 1 1 255 1 1 1 1
0 1 1 1 1 1 0 1 1 2 255 2 1 2 2 1
1 0 1 1 1 2 2 1 1 255 255 255 255 255 255 255
255 255 255 255 255 255 255 255 255 255 255 255 255 255 255 255
255 255 255 255 255 255 255 255 255 255 255 255 255 255 255 255
255 255 255 255 255 255 255 255 255 255 255 255 255 255 255 255
255 255 255 255 255 255 255 255 255 255 255 255 255 255 255 255
255 255 255 255 255 255 255 255 255 255 255 255 255 255 255 255
255 255 255 255 255 255 255 255 255 255 255 255 255 255 255 255
255 255 255 255 255 255 255 255 255 255 255 255 255 255 255 255
255 255 255 255 255 255 255 255 255 255 255 255 255 255 255 255
255 255 255 255 255 255 255 255 255 255 255 255 255 255 255 255
255 255 255 255 255 255 255 255 255 255 255 255 255 255 255 255
255 255 255 255 255 255 255 255 255 255 255 255 255 255 255 255
255 255 255 255 255 255 255 255 255 255 255 255 255 255 255 255
255 255 255 255 255 255 255 255 255 255 255 255 255 255 255 255
255 255 255 255 255 255 255 255 255 255 255 255 255 255 255 255
255 255 255 255 255 255 255 255 255 255 255 255 255 255 255 255
255 255 255 255 255 255 255 255 255 255 255 255 255 255 255 255
255 255 255 255 255 255 255 255 255 255 255 255 255 255 255 255
255 255 255 255 255 255 255 255 255 255 255 255 255 255 255 255
255 255 255 255 255 255 255 255 255 255 255 255 255 255 255 255
255 255 255 255 255 255 255 255 255 255 255 255 255 255 255 255
255 255 255 255 255 255 255 255 255 255 255 255 255 255 255 255
255 255 255 255 255 255 255 255 255 255 255 255 255 255 255 255
255 255 255 255 255 255 255 255 255 255 255 255 255 255 255 255
255 255 255 255 255 255 255 255 255 255 255 255 255 255 255 255
255 255 255 255 255 255 255 255 255 255 255 255 255 255 255 255
255 255 255 255 255 255 255 255 255 255 255 255 255 255 255 255
255 255 255 255 255 255 255 255 255 255 255 255 255 255 255 255
255 255 255 255 255 255 2 2 1 1 0 1 1 3 2 2
0 0 0 0 255 0 1 1 1 1 0 1 0 0 0 1
1 1 255 0 0 1 1 0 0 1 1 2 2 1 1 1
1 255 1 1 1 0 0 0 0 0 1 1 1 1 1 255
2 2 2 1 2 2 2 1 1 1 0 0 0 0 255 1
1 0 0 1 1 1 0 0 1 1 0 0 0 255 1 1
1 1 1 0 0 0 0 0 0 0 0 255 1 2 1 1
1 2 0 1 1 2 2 0 0 255 0 0 0 1 1 1
1 1 0 1 1 2 1 1 1 255 1 2 2 2 0 0
0 1 1 2 1 0 0 1 255 1 1 0 1 1 1 1
1 1 0 0 0 1 255 1 1 1 1 1 1 0 0 0
1 0 1 0 255 1 1 1 0 0 0 1 1 1 0 0
0 1 1 255 1 0 1 0 0 0 0 1 1 1 1 1
0 0 255 1 1 1 0 0 1 1 1 0 0 1 1 1
1 2 1 1 1 1 1 1 1 1 2 3 3 3 2 2
2 2 2 1 1 255 1 1 1 2 2 3 0 0 0 0
1 1 1 255 0 0 0 1 1 2 3 2 2 1 1 1
1 2 255 2 1 1 1 1 1 1 1 1 1 1 1 1
255 1 2 2 2 1 1 1 1 1 1 1 1 1 1 1
255 1 1 1 1 2 2 2 2 2 2 2 0 2 255 1
1 2 2 1 1 1 1 1 1 1 2 1 255 1 1 0
0 2 2 1 1 1 1 2 2 1 255 1 1 2 1 2
2 2 2 2 1 1 2 3 3 255 1 1 1 1 1 1
1 1 1 1 1 1 2 2 255 1 1 1 1 1 1 2
2 1 1 1 1 1 1 255 1 2 1 1 1 1 2 2
2 2 1 1 1 1 255 1 1 1 2 2 2 2 2 1
3 1 2 255 1 0 0 0 0 1 1 1 1 2 1 2
1 1 255 1 2 2 2 1 0 0 0 1 0 1 1 2
1 255 1 2 1 1 0 1 1 1 1 1 1 1 0 0
255 0 1 1 1 1 1 1 0 0 0 1 1 1 255 1
1 1 1 1 1 1 1 2 1 1 1 1 1 255 1 1
1 1 1 1 0 0 0 1 1 1 1 255 2 1 1 1
2 3 3 1 1 1 0 0 0 0 255 1 1 0 1 1
1 1 1 2 2 1 0 0 2 255 2 1 1 1 1 1
1 1 1 1 0 0 0 255 1 1 1 1 1 2 2 2
1 1 0 0 1 255 0 0 1 1 1 1 2 2 1 1
1 0 0 1 1 255 1 2 1 2 1 1 0 0 0 1
0 0 0 1 255 1 0 0 0 0 0 0 0 1 1 2
1 1 255 1 1 2 2 2 2 1 0 0 0 0 1 1
255 1 1 1 0 0 0 1 2 2 1 1 1 1 1 255
0 0 1 1 1 0 2 2 2 2 1 0 0 0 255 1
1 1 1 1 1 1 1 1 0 1 1 1 0 1 0 0
1 1 1 1 1 1 2 3 5 21 21 5 3 2 2 1
1 255 1 1 1 2 3 32 38 38 3 1 2 1 1 255
0 0 0 0 1 2 5 5 2 1 1 1 1 2 255 2
1 1 1 1 1 1 1 1 1 1 1 1 255 2 2 1
1 1 1 1 1 1 1 1 1 1 2 1 255 2 2 3
7 8 16 16 15 6 3 2 2 2 255 2 1 2 2 2
1 1 1 1 1 2 2 2 255 1 1 1 2 2 2 2
1 2 2 2 2 2 255 1 1 1 1 1 0 2 2 1
1 2 3 3 3 255 2 1 1 1 1 2 1 1 1 1
1 2 2 2 255 2 2 1 1 1 1 2 2 3 2 2
2 2 1 255 1 1 1 1 1 1 2 1 1 1 1 0
0 0 255 0 1 1 2 2 2 2 2 2 2 2 2 255
1 1 0 0 0 1 1 1 1 2 1 2 0 0 255 1
2 2 2 1 1 1 1 2 0 0 0 2 2 255 2 1
1 1 0 1 1 2 1 1 1 0 0 0 255 0 1 1
1 7 11 7 3 1 1 1 1 1 255 0 1 0 0 0
1 1 1 2 1 1 1 0 1 255 1 2 2 2 1 0
0 0 1 1 1 1 1 255 1 1 0 1 2 3 3 2
1 1 1 0 0 0 255 0 0 0 0 1 3 8 20 7
2 2 1 1 2 255 2 2 1 1 1 0 0 1 1 1
0 0 0 255 1 1 1 1 2 5 11 11 2 1 0 0
1 255 0 0 1 1 1 3 3 3 2 1 1 0 0 0
0 255 1 1 1 2 2 2 1 1 1 1 0 0 0 1
255 1 0 0 0 1 0 1 0 1 1 1 1 1 255 2
2 2 2 3 7 13 2 1 0 0 0 0 255 0 0 0
0 0 0 1 2 2 1 1 1 1 1 255 1 0 1 1
1 5 6 10 27 2 2 1 2 1 255 1 1 0 2 5
10 7 6 5 1 1 1 1 0 0 0 1 1 2 2 1
2 1 2 5 48 186 247 247 126 3 2 1 2 255 1 1
1 2 51 128 128 128 56 16 2 1 0 255 0 0 0 0
2 3 5 8 5 2 1 1 0 2 255 1 1 0 0 1
1 2 2 2 1 1 1 1 255 2 2 1 1 1 2 2
3 3 3 1 1 1 0 0 255 1 2 7 32 168 255 255
255 67 6 5 2 2 255 2 2 2 2 10 10 10 6 1
1 1 2 2 255 1 1 2 2 3 5 16 52 11 3 3
2 2 255 1 1 1 1 1 2 2 2 0 1 2 2 2
2 255 1 1 1 2 2 12 12 15 1 1 1 2 2 2
255 2 2 2 1 1 1 2 3 3 2 2 2 2 2 255
1 1 1 1 1 1 2 2 2 2 2 2 1 1 255 1
1 1 1 1 1 2 2 2 2 1 1 255 2 2 0 0
0 2 1 1 1 1 0 0 0 1 255 1 1 2 1 1
1 1 2 2 2 0 0 1 2 255 2 2 1 1 1 1
1 1 1 0 0 0 0 1 255 1 1 2 23 37 161 161
140 46 10 2 1 1 255 1 1 1 1 1 2 2 2 2
2 1 1 0 1 255 1 2 2 2 2 1 2 1 1 1
1 1 1 255 0 1 0 1 1 6 7 7 2 2 1 1
1 0 255 1 0 0 0 2 27 87 87 67 20 2 2 2
2 255 2 2 2 1 1 1 1 2 2 1 0 0 0 255
1 1 1 1 2 32 50 85 50 15 2 2 2 255 1 1
0 0 2 5 7 11 11 8 1 0 0 0 0 255 0 0
0 1 2 5 5 3 1 1 1 1 0 1 255 1 0 1
1 3 0 0 1 1 1 1 1 1 255 2 2 2 3 11
51 101 131 97 3 2 1 1 255 1 0 0 0 0 1 2
3 3 3 1 1 1 1 255 2 2 2 2 27 27 43 73
93 93 2 2 2 1 255 1 1 2 6 17 32 33 78 78
6 3 1 1 0 0 0 1 1 2 2 2 2 1 2 48
166 247 255 255 255 138 2 1 2 255 1 1 1 67 243 243
241 241 241 185 16 2 0 255 0 0 0 1 3 6 6 8
5 5 3 2 0 2 255 1 1 1 1 5 32 32 5 3
2 2 1 1 255 1 2 1 1 1 3 3 7 16 5 1
1 1 2 1 255 1 2 32 168 255 255 255 255 221 67 6
1 1 255 2 2 2 25 30 37 38 38 36 2 1 2 2
255 1 2 2 3 16 20 122 138 110 21 5 3 3 255 2
1 1 1 1 1 2 2 0 2 2 2 2 2 255 1 2
2 2 12 17 18 21 20 17 2 2 2 2 255 2 2 2
1 1 1 2 3 3 3 3 3 2 2 255 1 1 1 3
1 2 2 2 3 2 2 1 1 1 255 1 1 1 1 1
1 2 2 2 2 1 1 255 1 2 1 2 1 2 2 2
1 1 1 0 0 1 255 0 0 0 1 1 1 1 1 1
1 0 0 1 2 255 1 1 1 1 1 1 2 2 1 1
0 0 0 1 255 1 2 8 95 255 255 255 255 255 47 10
2 1 255 0 0 0 1 1 5 12 11 3 2 2 1 0
0 255 1 2 2 2 2 3 3 3 3 2 2 2 2 255
1 1 1 1 1 6 7 10 7 6 2 2 2 1 255 1
1 1 1 11 102 150 150 181 158 138 2 2 1 255 1 1
2 1 2 1 6 6 16 3 1 0 0 255 1 1 2 2
32 82 158 172 172 57 15 2 2 255 1 0 0 0 5 12
11 13 41 41 8 1 1 0 0 255 1 0 0 0 13 12
12 2 1 1 1 1 1 1 255 0 0 1 5 12 10 2
1 1 1 1 1 1 255 2 2 2 3 81 255 255 255 255
97 3 1 1 255 2 0 0 0 0 2 3 41 5 13 3
1 1 1 255 2 2 2 27 58 91 181 181 227 112 88 2
2 2 255 1 0 2 17 255 255 255 255 255 210 6 2 1
0 0 1 1 1 2 2 2 1 2 48 150 255 255 255 255
255 152 25 2 2 255 1 1 51 243 255 255 255 255 255 235
153 5 2 255 0 1 1 1 6 8 7 8 6 6 3 1
0 0 255 1 0 1 5 32 36 36 38 28 3 2 1 1
255 1 2 1 2 2 3 12 18 17 16 3 1 2 2 1
255 1 2 100 255 255 255 255 255 255 187 15 1 1 255 1
1 2 30 42 70 70 76 76 32 2 2 2 255 1 1 2
15 46 132 137 137 107 52 5 5 1 255 2 2 2 2 2
1 3 2 2 2 5 2 2 2 255 1 1 2 2 18 18
18 21 21 21 5 2 2 2 255 2 2 2 1 2 2 3
5 21 21 5 3 2 3 255 1 1 1 3 3 3 3 5
5 3 2 2 1 1 255 1 1 1 1 1 1 2 11 6
3 2 1 255 2 2 1 1 1 2 2 2 2 3 3 0
0 1 255 0 0 0 0 1 1 3 3 2 2 1 1 2
2 255 1 1 1 2 1 2 2 2 2 2 1 1 1 1
255 2 3 95 211 255 255 255 255 255 255 46 5 1 255 1
1 1 1 3 13 16 12 11 2 2 2 0 0 255 1 1
2 2 5 21 25 25 35 35 3 2 2 255 0 1 1 1
5 18 18 18 18 18 7 3 2 2 255 1 1 2 11 88
185 203 185 191 158 138 26 5 1 255 1 1 2 1 3 1
6 8 16 8 2 0 0 255 1 1 2 32 33 158 255 255
242 177 52 6 0 255 0 0 0 2 26 40 165 165 165 163
55 3 2 2 1 255 1 1 0 3 7 3 3 1 1 1
1 0 0 1 255 0 0 2 10 16 16 10 1 1 1 1
1 1 255 2 3 3 81 255 255 255 255 255 255 16 2 2
255 2 1 0 0 2 18 142 205 205 117 61 21 1 0 255
2 2 21 191 230 225 225 181 235 237 100 28 2 1 255 0
1 8 255 255 255 255 255 255 255 210 6 1 0 0 1 1
1 3 2 1 1 2 90 160 255 255 255 230 253 215 57 2
1 255 1 3 122 255 255 255 255 255 255 255 185 7 3 255
2 2 1 2 8 10 6 5 5 7 5 1 0 0 255 1
1 2 28 36 48 57 81 78 28 2 2 1 255 1 2 1
2 2 3 18 18 17 17 13 2 2 2 1 255 2 2 100
255 255 255 255 255 255 255 15 2 1 255 1 1 3 38 38
81 38 101 101 47 3 3 2 255 1 2 2 45 127 132 127
122 110 87 21 5 2 255 1 2 2 2 2 1 10 2 2
17 17 7 2 2 255 1 1 2 2 31 33 33 26 26 26
21 2 1 1 255 2 2 2 2 2 2 3 21 41 30 21
5 1 3 255 1 1 2 3 5 11 11 11 11 7 2 1
1 1 255 1 1 1 1 1 2 7 11 11 5 2 2 255
2 2 1 2 1 2 1 2 3 5 3 2 1 1 255 1
1 1 1 1 3 3 10 12 12 3 2 2 2 255 0 1
1 2 2 3 3 5 13 3 2 1 1 1 255 2 3 128
255 255 255 255 255 255 255 55 5 1 255 1 0 1 1 5
16 17 16 13 8 2 0 0 0 255 1 3 3 5 17 31
31 31 48 48 23 2 2 255 1 1 1 5 28 36 56 36
36 40 35 12 3 1 255 1 1 6 53 122 185 203 181 125
111 81 25 5 1 255 1 0 2 5 5 2 3 5 10 5
2 0 0 255 1 1 2 33 68 255 255 255 255 180 52 5
0 255 0 0 0 2 40 91 181 165 245 255 245 55 2 2
2 255 1 1 3 3 3 1 2 1 2 1 1 0 0 0
255 0 0 1 1 13 13 16 16 16 2 1 1 1 255 2
5 11 166 255 255 255 255 255 255 36 2 1 255 1 1 1
2 8 212 255 255 255 205 117 61 2 0 255 1 2 51 255
255 225 225 160 230 230 230 46 3 1 255 0 1 25 255 255
255 255 255 255 255 255 6 1 0 1 1 1 2 3 2 2
1 2 65 255 255 255 230 205 205 145 57 2 1 255 1 2
122 255 255 255 255 255 255 255 226 18 3 255 2 2 2 2
6 10 7 7 7 8 7 1 0 0 255 1 1 2 28 36
41 43 105 82 45 2 1 1 255 1 1 2 2 2 2 21
21 13 13 6 3 2 2 2 255 2 3 91 255 255 255 255
255 255 255 6 2 1 255 1 2 3 38 67 96 96 101 101
47 3 2 1 255 1 2 2 33 98 132 132 113 110 105 32
3 2 255 1 1 2 2 2 2 5 10 11 27 32 11 2
2 255 1 1 2 2 7 33 20 20 21 25 21 3 2 2
255 2 2 2 2 2 3 13 35 43 41 20 2 1 3 255
1 1 3 5 11 11 11 12 12 11 5 2 1 1 255 1
1 2 1 2 2 3 10 5 2 2 2 255 2 2 1 2
1 1 1 1 2 3 3 2 1 1 255 1 1 1 1 2
3 8 27 27 18 11 3 3 3 255 0 0 1 2 2 2
5 17 17 17 2 1 1 1 255 2 7 128 255 255 255 255
255 255 255 23 5 1 255 1 1 1 1 5 7 16 13 13
13 2 2 1 1 255 1 2 3 5 17 31 30 25 30 35
8 3 2 255 1 1 1 11 36 73 82 82 70 90 46 21
3 1 255 1 1 3 53 116 146 172 127 120 110 40 20 5
2 255 0 0 1 8 13 13 8 8 10 7 1 1 1 255
1 2 2 5 38 131 255 255 255 148 18 5 2 255 0 1
2 2 56 181 252 183 245 255 255 142 2 2 2 255 1 2
2 2 1 1 1 1 2 1 1 1 0 0 255 0 1 2
5 6 13 28 30 28 2 1 1 0 255 2 5 11 166 255
255 255 255 255 255 72 5 2 255 1 1 2 6 70 255 255
255 255 255 133 55 2 0 255 0 1 51 212 255 212 198 160
225 237 237 46 2 1 255 1 2 28 255 255 255 255 255 255
255 255 1 1 1 1 1 1 2 2 2 2 1 2 52 160
255 255 205 196 196 168 57 1 1 255 1 3 30 190 255 255
255 255 255 255 226 18 3 255 2 2 1 2 5 6 7 7
7 7 5 2 1 1 255 2 1 2 10 36 50 57 90 66
30 3 2 1 255 1 1 2 1 1 2 7 21 7 6 2
2 2 2 1 255 2 3 67 255 255 255 255 255 255 153 5
2 1 255 2 2 3 33 71 96 98 101 87 31 3 2 2
255 2 2 3 25 98 138 151 180 113 110 18 5 2 255 1
1 1 2 2 3 2 5 16 27 11 5 2 1 255 1 1
2 2 5 7 15 18 20 25 15 3 2 1 255 1 1 2
1 2 6 16 25 26 25 2 2 1 1 255 1 2 3 5
12 13 11 13 13 10 2 1 0 1 255 1 1 1 1 2
3 3 3 2 2 1 1 255 1 1 1 2 2 1 1 1
1 3 2 2 2 2 255 1 1 2 2 2 5 11 35 35
23 11 3 3 1 255 1 1 1 2 1 2 2 5 17 2
1 1 1 0 255 0 1 25 255 255 255 255 255 255 255 20
8 0 255 0 0 0 0 2 2 6 13 15 15 8 2 1
1 255 1 2 2 3 28 41 30 40 40 23 3 3 2 255
1 1 2 28 73 108 93 66 66 92 70 21 2 1 255 1
1 2 12 96 142 127 127 125 95 40 20 3 2 255 1 1
1 8 13 13 10 10 10 3 1 1 2 255 2 2 2 2
7 38 68 216 97 72 5 2 2 255 0 0 1 2 11 91
183 255 255 255 255 142 2 1 1 255 0 1 0 1 0 1
1 3 2 2 1 2 0 0 255 0 0 0 6 12 12 13
20 16 1 0 1 0 255 2 2 2 40 255 255 255 255 255
255 37 1 1 255 1 1 2 6 70 255 255 255 255 255 133
26 0 0 255 0 1 6 95 212 212 255 225 230 230 118 21
2 1 255 1 2 21 251 255 255 255 255 255 255 131 3 1
1 1 1 2 2 2 1 2 1 2 2 52 180 180 173 168
166 58 2 2 1 255 1 1 3 115 216 255 255 255 255 226
118 2 2 255 1 0 0 2 3 5 6 7 7 2 2 2
2 2 255 2 2 2 6 18 50 43 43 30 7 2 2 2
255 2 2 3 1 1 2 3 7 3 2 2 2 1 1 1
255 6 6 3 67 255 255 255 255 197 103 2 2 1 255 1
2 2 3 33 71 96 62 31 6 0 0 0 255 1 1 1
6 25 117 151 180 110 32 3 3 2 255 1 1 1 2 2
2 2 3 11 11 5 3 2 2 255 1 1 1 2 5 7
7 11 10 11 5 3 2 1 255 1 1 1 1 1 2 6
16 25 2 2 2 2 2 255 1 1 2 3 7 13 13 13
10 3 0 0 0 1 255 2 0 2 1 1 1 1 1 1
1 1 1 255 1 1 0 2 2 2 1 1 1 2 2 2
2 2 255 0 0 1 1 2 2 5 11 35 11 3 2 3
3 255 1 2 2 3 2 2 1 2 2 1 1 2 2 0
255 0 1 3 25 255 255 255 255 255 103 15 5 0 255 0
0 1 1 2 2 3 5 10 8 2 2 2 2 255 1 1
1 2 3 28 28 30 15 3 3 2 1 255 1 1 2 2
73 102 98 92 92 115 70 2 2 1 255 1 1 2 2 8
81 105 120 120 51 26 3 2 1 255 2 1 1 1 8 13
13 10 7 2 1 1 1 255 2 2 1 1 1 7 17 61
61 2 2 2 0 255 0 1 1 2 10 20 183 255 255 255
148 5 2 1 1 255 0 1 0 1 0 2 3 3 1 1
1 1 0 0 255 1 0 1 6 7 7 5 2 0 0 0
1 0 255 2 2 2 3 40 255 255 255 255 48 5 1 1
255 0 2 2 6 7 70 255 255 255 247 110 5 1 0 255
0 1 1 37 183 255 255 232 225 123 32 1 1 1 255 0
2 11 21 251 255 255 255 255 131 23 3 1 1 1 1 0
2 2 1 2 1 1 1 5 17 51 81 81 20 2 1 2
2 255 1 1 2 2 115 200 255 255 255 77 3 1 1 255
1 0 1 1 2 3 5 2 2 2 2 2 2 2 255 1
1 2 5 6 18 18 28 7 3 3 2 2 255 2 2 2
1 1 2 2 3 2 2 1 1 1 1 1 255 3 3 3
5 47 108 140 140 103 2 2 2 1 255 1 2 2 2 3
6 8 8 7 3 1 1 1 255 1 1 1 1 1 5 12
22 22 13 3 3 2 255 1 2 2 2 2 2 2 2 2
2 2 2 2 0 255 1 1 1 2 5 6 7 10 8 2
2 3 2 1 255 2 1 1 1 1 1 2 2 2 2 2
2 2 2 255 1 1 1 1 3 7 7 6 2 2 0 1
1 1 255 2 1 1 1 1 2 2 1 1 1 1 1 255
1 0 0 2 2 2 1 1 1 2 2 2 2 2 255 0
0 1 1 1 1 2 2 2 2 2 2 2 2 255 2 2
2 3 1 1 1 1 1 1 1 2 2 1 255 0 0 2
3 11 101 211 211 103 17 5 1 1 255 0 0 0 1 1
2 2 2 3 2 1 1 1 1 255 0 1 1 1 1 3
10 15 3 2 2 1 0 255 1 1 2 2 22 93 93 93
95 95 22 2 2 2 255 1 0 0 2 2 3 36 51 42
17 3 1 1 1 255 2 1 1 0 0 3 6 5 5 1
1 2 2 255 2 0 1 1 1 1 1 2 2 1 1 1
0 255 0 1 1 1 8 10 20 31 42 68 5 1 1 1
1 255 0 0 0 1 0 2 3 3 2 1 1 1 0 0
255 1 0 0 0 1 2 2 2 1 0 0 1 1 255 2
1 1 0 1 11 36 40 36 2 2 1 1 255 1 2 2
2 2 7 30 157 157 110 6 2 1 0 255 0 0 1 3
37 95 232 232 123 21 2 1 1 1 255 0 0 2 5 11
97 97 70 37 23 6 3 1 0 0 0 1 1 2 1 2
1 1 0 1 1 3 3 3 2 2 1 1 1 255 1 1
2 2 3 6 162 162 46 2 2 1 1 255 1 0 0 1
2 2 1 1 1 1 1 1 1 1 255 1 1 2 2 3
3 3 2 3 2 2 1 1 255 1 2 1 1 1 1 1
2 2 2 1 1 1 1 1 255 2 2 2 3 2 7 6
6 3 2 2 2 1 255 1 2 1 2 1 1 1 2 2
2 1 1 1 255 1 2 1 1 1 1 3 5 3 2 3
2 2 255 2 2 1 1 1 2 2 2 2 2 2 2 1
1 255 2 1 1 2 3 5 7 6 3 3 2 2 2 2
255 2 2 1 1 1 1 2 2 2 1 2 2 2 2 255
1 1 1 1 2 3 3 3 2 1 0 0 1 1 255 2
1 1 1 1 1 1 1 1 0 1 1 255 1 0 1 2
2 2 1 1 1 2 2 2 2 2 255 0 0 1 1 1
1 2 1 2 1 1 1 2 2 255 1 1 1 1 1 0
0 0 1 1 1 1 1 1 255 0 2 2 2 2 3 5
5 5 1 0 0 0 255 0 0 1 0 0 1 2 2 2
2 1 1 0 1 255 0 0 0 0 1 1 2 2 1 1
0 0 0 255 1 1 1 2 2 5 21 35 35 22 3 1
1 1 255 1 0 0 0 1 1 2 6 6 2 1 0 0
0 255 2 1 0 0 0 0 0 1 1 1 1 1 1 255
2 1 1 1 1 1 1 2 1 1 1 0 0 255 0 1
1 1 1 1 1 2 2 2 0 0 1 0 0 255 1 1
1 0 0 0 2 2 1 1 0 1 1 0 255 1 1 1
0 1 1 1 1 1 0 0 0 1 255 1 1 0 0 1
1 1 1 1 1 2 1 1 255 1 2 2 1 1 3 5
21 30 6 2 2 2 1 255 0 1 1 2 3 2 1 1
2 1 1 1 1 1 255 1 1 1 1 2 2 0 0 3
6 3 2 1 1 1 0 0 1 1 0 2 2 0 0 0
1 1 1 2 2 2 1 1 1 255 1 1 1 1 3 3
3 1 2 2 2 1 1 255 0 0 0 1 2 1 1 1
1 1 1 1 1 1 255 1 1 1 1 1 1 2 1 2
2 3 2 1 255 1 2 2 2 1 1 1 1 2 1 1
1 1 1 2 255 1 2 2 2 2 3 3 3 1 1 2
1 0 255 2 2 2 2 1 1 1 1 1 1 1 1 1
255 1 2 2 2 1 1 2 2 2 1 1 2 2 255 2
1 1 1 1 1 2 2 1 2 2 2 2 2 255 2 1
2 2 3 3 3 2 2 2 2 2 1 1 255 2 2 1
1 1 1 2 2 2 1 1 1 2 2 255 1 1 1 1
1 2 2 2 2 1 1 1 1 1 255 1 1 1 1 2
2 2 1 1 1 1 1 255 1 0 1 2 2 2 1 1
1 2 2 2 1 1 255 0 1 1 1 1 0 1 1 2
2 1 1 1 1 255 1 1 1 1 0 0 1 1 1 1
1 1 1 1 255 1 1 1 2 2 1 1 1 2 1 0
0 0 255 0 0 0 0 0 0 1 2 2 2 1 2 1
1 255 0 0 0 0 1 1 2 1 1 0 0 0 0 255
1 1 1 1 1 2 5 18 18 7 1 1 0 1 255 1
0 0 1 1 1 1 1 2 1 1 1 1 0 255 1 1
1 0 0 0 0 1 1 1 1 1 2 255 2 1 1 1
1 1 1 2 2 1 1 1 1 255 0 1 1 1 1 1
1 0 1 0 0 0 1 0 0 255 1 1 1 0 0 0
1 1 2 1 0 1 1 1 255 1 1 2 0 1 1 2
2 1 0 0 0 1 255 1 0 0 0 0 1 1 1 1
1 2 2 1 255 1 1 1 1 1 3 3 3 2 0 0
1 2 1 255 0 2 2 2 1 1 0 0 0 1 1 0
0 1 255 2 1 2 1 0 0 0 0 0 1 2 2 1
0 0 0 0 1 1 0 0 1 1 1 1 1 1 1 1
1 1 1 0 1 255 1 1 1 1 2 1 1 1 1 1
1 1 0 255 0 0 1 1 2 2 1 1 1 1 1 1
1 1 255 1 1 0 0 0 1 1 1 2 2 3 2 1
255 1 2 2 2 1 1 0 0 1 1 1 1 1 1 1
255 1 1 2 2 2 3 3 3 1 0 1 2 1 255 2
2 2 1 1 1 1 1 1 1 1 1 0 255 0 2 2
3 1 1 1 1 1 1 1 2 2 255 2 1 1 1 1
1 2 1 1 1 2 2 2 3 255 2 1 0 1 2 2
2 2 2 3 3 2 2 1 255 2 2 2 2 2 2 2
2 2 1 1 1 3 2 255 1 2 1 1 1 2 2 2
2 1 1 1 2 2 255 1 1 2 2 2 1 1 1 1
1 1 2 255 1 0 0 0 1 2 2 2 2 2 2 1
1 1 255 0 0 2 1 2 1 2 1 1 1 1 1 1
0 255 1 1 1 1 1 1 1 2 1 2 1 1 0 1
255 1 1 0 2 1 1 1 1 1 0 0 0 0 255 0
0 0 0 0 0 1 1 1 1 0 0 0 1 255 0 0
1 0 1 1 1 1 1 0 0 0 2 255 1 1 1 1
1 2 3 5 3 1 1 1 0 1 255 0 0 0 0 1
1 1 0 1 1 1 2 1 1 255 1 1 0 0 0 0
0 1 1 1 1 1 0 255 2 2 1 1 1 1 1 2
2 255 255 255 255 255 255 255 255 255 255 255 255 255 255 255
255 255 255 255 255 255 255 255 255 255 255 255 255 255 255 255
255 255 255 255 255 255 255 255 255 255 255 255 255 255 255 255
255 255 255 255 255 255 255 255 255 255 255 255 255 255 255 255
255 255 255 255 255 255 255 255 255 255 255 255 255 255 255 255
255 255 255 255 255 255 255 255 255 255 255 255 255 255 255 255
255 255 255 255 255 255 255 255 255 255 255 255 255 255 255 255
2 1 1 1 1 1 1 1 1 1 1 1 1 1 0 0
1 255 1 1 0 0 1 1 1 1 1 1 1 1 0 255
0 1 2 2 2 2 2 2 1 1 1 1 1 1 255 1
1 1 0 0 0 1 0 1 1 2 2 1 255 1 2 1
2 2 1 0 0 0 0 1 1 1 2 2 255 1 1 1
1 1 2 1 1 1 1 1 2 2 255 1 1 1 1 1
1 1 1 1 1 1 1 1 255 0 1 2 2 1 1 255
255 255 255 255 255 255 255 255 255 255 255 255 255 255 255 255
255 255 255 255 255 255 255 255 255 255 255 255 255 255 255 255
255 255 255 255 255 255 255 255 255 255 255 255 255 255 255 255
255 255 255 255 255 255 255 255 255 255 255 255 255 255 255 255
255 255 255 255 255 255 255 255 255 255 255 255 255 255 255 255
255 255 255 255 255 255 255 255 255 255 255 255 255 255 255 255
255 255 255 255 255 255 255 255 255 255 255 255 255 255 255 255
255 255 255 255 255 255 255 255 255 255 255 255 255 255 255 255
255 255 255 255 255 255 255 255 255 255 255 255 255 255 255 255
255 255 255 255 255 255 255 255 255 255 255 255 255 255 255 255
255 255 255 255 255 255 255 255 255 255 255 255 255 255 255 255
255 255 255 255 255 255 255 255 255 255 255 255 255 255 255 255
255 255 255 255 255 255 255 255 255 255 255 255 255 255 255 255
255 255 255 255 255 255 255 255 255 255 255 255 255 3 1 1
1 255 1 2 1 1 1 0 0 0 1 1 1 1 1 1
1 255 1 0 1 1 1 0 0 1 2 1 0 0 0 1
255 1 1 0 1 2 1 1 1 0 0 0 0 1 255 0
1 1 1 1 0 1 1 1 0 0 0 1 255 1 0 0
1 1 1 0 1 1 1 0 0 0 0 255 0 2 1 1
1 0 0 0 0 0 1 1 1 1 255 2 2 1 0 0
1 1 1 0 0 0 1 1 1 1 1 0 255 255 255 255
255 255 255 255 255 255 255 255 255 255 255 255 255 255 255 255
255 255 255 255 255 255 255 255 255 255 255 255 255 255 255 255
255 255 255 255 255 255 255 255 255 255 255 255 255 255 255 255
255 255 255 255 255 255 255 255 255 255 255 255 255 255 255 255
255 255 255 255 255 255 255 255 255 255 255 255 255 255 255 255
255 255 255 255 255 255 255 255 255 255 255 255 255 255 255 255
255 255 255 255 255 255 255 255 255 255 255 1 1 1 1 1
0 0 255 1 2 1 1 1 3 3 2 2 2 2 2 2
2 255 1 1 0 0 0 1 2 2 2 2 3 2 2 2
255 2 2 2 3 3 3 2 2 2 1 1 1 2 2 255
0 2 2 2 1 1 1 2 1 2 2 2 2 1 255 1
1 2 2 2 2 2 1 0 1 1 1 255 1 0 1 1
1 0 0 0 0 0 0 1 1 2 255 1 0 0 0 1
1 2 2 1 1 1 1 1 0 255 1 1 2 2 2 2
2 1 1 1 1 1 0 0 255 0 0 2 0 0 1 1
1 1 0 0 1 0 255 0 0 1 1 0 0 0 0 0
0 0 0 0 0 255 0 1 1 1 1 1 1 1 1 0
0 1 2 255 2 1 2 1 1 1 1 1 0 0 1 1
0 0 255 1 1 1 1 1 1 1 1 1 1 1 2 1
1 255 0 0 0 1 1 1 1 1 0 0 0 0 0 255
1 2 2 2 0 0 1 1 1 1 1 1 1 255 1 2
1 1 0 0 0 1 1 1 1 1 1 1 2 255 1 0
1 1 1 1 1 1 1 1 0 0 0 0 255 0 1 0
1 0 1 1 1 0 0 1 1 1 255 1 1 1 1 1
1 1 1 1 1 0 0 0 255 1 0 1 1 1 1 1
1 1 1 0 0 0 0 255 0 1 1 0 0 2 2 0
0 1 1 1 1 1 255 1 0 0 0 0 1 1 1 1
1 1 1 2 2 1 2 1 2 2 2 2 2 2 2 2
3 2 1 0 1 1 1 1 0 255 1 1 1 1 1 1
1 1 0 0 1 3 1 255 1 1 1 1 1 1 1 2
2 1 1 1 1 1 255 1 1 1 1 1 1 1 1 1
0 0 0 1 255 1 2 1 1 1 3 1 1 1 1 1
1 1 1 2 255 1 1 1 1 1 2 1 2 1 1 1
2 2 255 1 2 3 3 7 7 7 10 5 3 2 2 2
255 2 2 2 2 3 2 1 1 2 2 1 0 0 255 2
2 1 1 1 3 3 7 3 7 3 2 2 2 255 1 1
1 1 1 1 2 2 2 2 2 3 2 2 255 2 2 1
3 3 3 3 2 2 1 1 1 2 2 255 2 2 2 2
11 67 67 23 3 3 3 2 1 1 255 1 1 2 2 3
16 3 3 1 1 1 1 255 1 1 1 2 2 1 0 0
1 1 1 1 1 1 255 2 1 0 0 1 1 2 1 1
1 1 1 2 2 255 0 1 2 2 2 2 2 1 1 1
1 1 1 0 255 0 1 1 0 0 0 1 1 1 1 1
0 0 255 0 0 1 1 1 1 1 1 0 0 0 0 1
0 255 1 1 1 1 1 2 1 1 1 1 1 1 2 255
2 1 1 1 1 1 1 1 0 0 0 0 1 1 255 1
1 2 2 2 2 2 2 2 1 1 0 0 0 255 0 1
1 1 1 1 1 1 1 0 0 0 0 255 0 1 0 0
0 0 0 1 1 1 1 1 1 255 1 1 0 0 0 0
0 1 1 1 1 1 1 1 1 255 1 0 1 1 1 1
1 1 1 0 0 0 0 0 255 0 1 1 1 1 1 1
1 0 0 0 1 1 255 1 1 1 1 1 1 1 1 1
1 1 1 0 255 0 0 0 0 1 3 3 2 2 1 0
0 0 0 255 0 2 1 1 2 18 18 3 1 1 2 1
1 1 255 0 0 0 0 0 1 1 1 1 1 1 1 1
1 1 1 1 1 1 1 1 2 2 2 3 3 3 2 2
2 2 2 1 0 255 0 1 1 1 1 1 1 0 1 0
1 1 1 255 1 1 1 1 1 1 7 7 6 2 6 3
3 1 255 1 0 0 1 3 2 1 1 1 1 1 1 1
255 1 1 1 2 2 51 71 88 88 7 2 1 1 1 1
255 0 2 2 2 2 3 3 2 2 1 1 2 2 255 1
3 13 140 255 255 255 255 178 12 6 2 1 255 2 2 3
5 15 101 101 121 46 46 2 1 1 255 2 2 2 12 106
141 151 115 115 93 7 5 1 2 255 1 1 1 3 1 1
2 3 3 3 3 3 2 2 255 1 2 1 3 5 12 15
18 18 1 1 2 2 3 255 2 2 3 70 78 102 128 153
147 22 3 2 2 1 255 2 3 8 47 47 37 32 32 32
8 1 1 255 1 1 1 2 3 3 1 1 1 1 1 1
1 1 255 1 1 1 0 1 1 1 1 1 1 1 1 1
2 255 0 0 2 2 3 3 10 20 12 6 1 0 0 0
255 1 1 1 1 1 2 2 2 2 1 1 0 0 255 0
0 0 1 2 2 11 11 6 3 1 1 1 1 255 2 2
1 1 3 5 3 2 1 1 1 1 1 255 1 0 0 0
1 1 1 1 1 1 0 1 1 1 255 0 0 1 2 2
3 10 10 10 10 1 0 0 0 255 1 1 1 1 2 1
1 1 1 0 0 0 0 255 0 0 0 0 1 2 1 2
1 1 1 1 1 255 1 0 0 1 2 2 1 6 3 3
3 1 1 2 2 255 0 0 2 2 3 2 3 1 1 1
0 0 0 0 255 1 1 1 1 0 1 1 2 2 2 1
1 1 255 1 1 1 2 1 1 1 1 1 1 1 1 0
255 1 1 1 1 3 3 15 53 15 3 1 1 0 0 255
0 1 0 3 21 27 28 35 65 43 3 2 2 1 255 0
0 0 0 2 1 1 2 2 2 1 1 1 1 1 1 1
2 2 1 1 1 2 3 6 13 8 8 5 2 2 2 1
1 255 0 1 1 1 1 1 2 3 1 1 1 1 3 255
1 1 1 2 6 17 18 38 38 38 7 6 3 1 255 1
0 0 0 2 2 2 1 3 3 3 1 1 255 0 0 1
2 51 82 82 88 88 65 18 2 1 1 1 255 0 2 2
53 88 95 88 48 2 2 1 1 1 255 3 13 140 255 255
255 255 255 255 226 8 3 1 255 1 2 6 15 91 121 112
121 112 95 50 2 1 255 2 2 2 135 141 163 157 151 145
115 87 5 2 2 255 1 1 1 6 16 8 8 8 23 21
2 2 1 1 255 1 2 2 20 20 20 25 46 40 31 2
1 2 3 255 2 2 70 95 118 105 153 176 176 101 22 2
1 1 255 2 7 43 48 48 47 38 46 46 60 8 1 255
1 1 2 2 3 2 1 1 1 1 1 1 1 1 255 1
1 0 1 2 2 3 5 5 1 1 1 1 2 255 0 0
0 3 7 41 68 70 65 52 6 3 1 1 255 1 1 1
1 7 10 20 10 7 2 1 0 0 255 0 0 0 1 3
68 117 163 163 55 13 1 1 1 255 1 2 2 2 13 38
38 38 12 3 1 1 2 255 1 0 0 0 1 6 11 11
11 3 2 1 1 1 255 0 0 2 2 3 11 13 13 11
11 10 1 1 1 255 1 1 1 1 1 1 2 1 1 1
0 0 0 255 1 1 0 0 2 3 3 3 2 1 1 0
1 255 1 0 0 1 2 2 41 81 66 52 3 2 2 1
1 255 1 1 2 2 6 11 10 7 3 2 1 1 1 1
255 1 1 1 1 1 0 3 3 2 2 2 1 0 255 0
1 1 2 2 3 1 2 1 2 0 0 0 255 0 1 2
1 3 26 53 67 67 67 22 1 0 0 255 0 1 1 6
27 33 33 43 66 65 37 3 2 1 255 0 0 0 2 5
3 3 3 3 3 1 1 1 1 1 1 1 2 2 1 1
1 2 6 15 112 88 75 21 5 2 2 1 1 255 0 1
1 1 2 3 42 75 42 1 1 0 1 255 1 1 1 6
18 48 53 61 77 76 38 6 3 1 255 1 0 0 1 3
15 15 32 32 10 3 2 1 255 0 0 2 95 98 95 67
82 101 155 116 7 2 1 1 255 0 2 53 95 148 148 130
100 51 2 0 0 1 255 3 57 255 255 255 255 255 255 255
255 226 3 1 255 1 2 7 91 101 101 101 121 136 125 95
50 2 255 2 2 8 141 141 157 141 132 145 131 87 41 3
2 255 1 1 2 16 17 16 23 25 27 25 11 2 1 1
255 1 2 20 25 32 17 28 40 40 31 15 3 3 3 255
1 17 98 118 118 105 167 167 176 148 42 2 1 1 255 1
8 48 52 47 46 38 46 47 47 8 2 255 1 1 1 2
2 2 1 1 1 1 1 1 1 1 255 1 1 1 1 3
3 21 35 35 35 7 1 1 1 255 0 1 2 7 41 67
70 70 68 52 13 5 1 1 255 1 1 2 7 27 45 45
26 12 8 1 1 0 255 0 0 0 2 68 117 191 180 180
163 55 11 1 0 255 1 2 2 33 95 85 72 57 57 27
1 1 1 255 1 0 0 0 6 35 35 20 11 8 5 2
1 1 255 0 0 2 3 11 13 16 17 20 11 10 3 1
1 255 1 0 1 1 1 2 7 7 3 2 1 0 1 255
1 1 1 1 2 7 10 10 10 6 3 1 0 255 1 1
1 1 3 45 81 118 106 106 66 3 2 1 1 255 1 2
2 6 42 87 125 125 110 6 2 1 1 1 255 1 2 2
2 2 1 3 3 3 2 2 1 1 255 0 0 1 2 3
3 3 3 22 22 0 0 0 255 0 1 2 3 26 70 138
138 120 97 50 22 0 0 255 1 1 1 25 40 42 71 95
71 76 65 15 2 1 255 0 0 0 5 5 11 10 5 5
3 2 1 1 1 2 1 1 2 2 2 2 2 3 15 62
112 88 88 75 21 3 2 1 1 255 1 1 1 2 5 62
93 93 75 38 1 1 2 255 1 1 2 6 48 72 83 75
116 76 45 7 3 2 255 1 1 0 1 15 33 33 45 45
27 3 2 2 255 1 1 3 111 112 82 67 82 66 155 116
98 2 1 1 255 1 33 97 147 138 148 130 130 70 51 0
0 1 255 15 255 255 255 255 255 255 255 255 255 255 7 2
255 1 6 13 97 97 91 91 112 112 101 95 50 2 255 1
3 13 141 141 113 113 131 145 145 87 57 5 2 255 2 2
2 23 27 25 23 23 23 25 21 3 1 1 255 1 2 28
32 32 20 23 28 37 53 30 3 3 1 255 2 75 127 161
161 123 167 160 176 160 148 21 1 1 255 2 18 52 55 48
38 13 30 47 47 38 2 255 1 1 1 0 0 1 1 1
2 2 2 1 1 1 255 1 1 1 1 3 43 43 52 35
40 20 2 1 1 255 1 1 3 7 67 67 68 52 52 30
17 5 3 2 255 2 2 3 17 23 31 45 26 12 12 8
2 1 255 1 0 0 5 106 227 202 191 181 173 110 13 3
0 255 1 1 13 85 95 95 98 98 75 57 8 3 2 255
1 0 0 1 17 51 35 31 11 31 8 3 1 1 255 1
2 3 12 21 16 12 17 20 18 10 3 3 1 255 0 0
0 1 3 8 10 10 8 3 1 0 1 255 1 1 1 1
8 12 12 15 15 15 5 2 0 255 1 1 1 2 41 88
123 118 106 95 83 31 2 1 0 255 1 2 2 72 126 141
180 180 140 60 6 2 1 1 255 1 2 2 3 7 12 12
13 8 2 2 1 1 255 1 1 1 3 3 3 3 47 67
63 27 0 0 255 1 1 2 25 70 138 145 120 112 102 52
33 2 1 255 1 1 1 21 33 52 78 78 71 67 60 16
2 1 255 0 0 1 5 11 12 10 5 5 5 5 3 3
2 2 1 1 0 1 1 2 2 5 62 66 73 51 82 82
50 3 1 0 1 255 1 0 2 2 5 46 75 88 75 55
2 0 1 255 2 2 2 36 83 90 116 108 108 75 45 21
5 2 255 2 1 1 2 45 51 51 33 45 45 7 3 2
255 2 2 10 63 112 67 67 65 66 117 116 98 2 1 1
255 1 97 131 147 148 167 153 151 118 53 8 1 1 255 15
255 255 255 255 255 255 255 255 255 255 10 2 255 1 5 73
97 117 91 120 120 125 125 107 93 2 255 1 1 32 95 141
113 127 132 145 145 126 57 6 2 255 2 2 2 20 27 27
25 11 10 11 8 2 1 1 255 2 20 42 42 35 23 23
21 47 47 38 30 3 1 255 2 81 125 177 192 168 167 152
160 176 176 21 1 1 255 2 18 55 92 55 10 8 8 47
47 38 3 255 1 0 0 0 2 2 2 3 7 6 3 2
1 1 255 1 1 1 1 26 43 43 31 31 40 26 7 1
1 255 1 3 5 42 73 62 58 37 37 30 21 7 2 2
255 2 2 3 15 23 31 32 32 31 17 13 3 1 255 0
0 1 25 106 231 227 183 122 173 117 30 3 1 255 1 1
33 95 101 95 70 76 75 60 27 6 1 255 1 1 1 2
17 51 17 17 8 25 25 3 1 1 255 0 1 3 21 28
23 17 17 18 18 11 3 3 1 255 0 0 1 3 11 26
10 10 10 7 1 1 1 255 1 1 1 1 8 17 17 17
28 22 3 2 1 255 1 1 1 6 98 98 101 87 101 83
75 45 1 1 0 255 0 3 6 105 141 182 182 188 162 108
8 3 1 0 255 1 2 3 7 12 21 13 15 13 11 1
1 1 255 1 1 1 3 16 18 67 102 105 91 63 3 0
255 1 1 2 30 108 126 126 112 112 112 52 33 2 1 255
1 1 1 21 40 90 90 105 78 83 67 16 2 1 255 0
1 5 6 10 12 13 12 7 7 5 3 3 2 1 1 1
0 0 1 2 2 6 62 62 51 42 51 82 82 3 1 0
1 255 2 1 1 1 22 46 102 88 55 35 2 1 2 255
2 1 2 36 83 117 121 116 108 91 75 25 3 2 255 2
1 1 2 20 33 33 31 45 45 17 5 2 255 2 1 3
53 86 86 111 96 92 92 92 52 2 1 1 255 2 102 138
165 138 153 151 135 118 76 18 1 1 255 15 255 255 255 255
255 255 255 255 255 255 16 2 255 1 8 73 91 97 91 107
107 111 111 101 50 5 255 1 3 13 91 113 126 126 138 127
146 112 48 6 2 255 2 2 2 20 27 25 20 20 8 23
8 3 1 2 255 3 20 42 45 42 35 23 45 47 53 38
30 3 2 255 5 75 125 190 190 150 145 132 132 152 121 5
3 1 255 2 13 47 61 41 20 8 18 50 60 38 3 255
1 1 1 0 1 1 3 10 15 8 6 2 1 1 255 3
1 1 1 26 43 43 31 31 31 25 3 0 0 255 1 3
5 11 62 40 40 37 37 37 38 6 2 2 255 1 1 3
15 30 32 36 46 36 18 13 3 1 255 0 0 1 25 108
231 231 183 141 141 110 30 2 2 255 1 1 8 86 86 70
51 98 98 66 8 6 1 255 0 1 1 1 12 63 45 45
45 50 25 3 1 1 255 0 1 3 12 25 23 28 17 18
18 11 3 2 1 255 0 0 1 11 25 27 16 11 11 7
2 1 1 255 1 1 1 1 5 17 17 17 22 10 2 2
1 255 1 0 1 6 61 87 87 87 101 83 61 45 2 1
1 255 2 2 6 72 141 158 185 200 180 60 8 2 1 0
255 1 1 2 10 15 21 21 15 13 2 1 0 1 255 1
1 1 2 23 76 81 132 91 86 63 1 1 255 1 1 2
20 85 103 90 103 112 112 50 32 2 1 255 0 0 2 8
33 52 75 98 78 67 60 6 2 0 255 0 1 5 7 7
15 15 10 7 7 5 3 2 1 0 1 1 1 1 1 1
1 5 28 66 85 50 51 50 26 1 1 0 1 255 1 1
1 1 1 7 7 35 35 3 1 1 1 255 2 1 1 8
50 117 118 113 90 90 67 26 6 2 255 2 2 1 1 18
22 62 31 53 31 17 3 2 255 1 1 3 20 86 86 96
103 103 103 60 36 2 2 1 255 2 102 131 165 153 153 133
133 126 93 18 1 1 255 15 163 255 255 255 255 255 255 255
255 255 16 1 255 1 3 30 91 128 91 95 103 137 142 137
50 2 255 2 2 3 88 126 183 155 155 146 126 98 31 3
2 255 2 2 6 11 15 20 20 26 20 23 8 3 2 1
255 2 7 20 42 42 45 38 45 47 61 46 11 3 2 255
2 66 125 148 168 150 145 132 122 122 78 5 1 1 255 2
2 30 47 41 50 33 41 41 50 11 1 255 1 1 1 1
1 2 3 10 15 13 6 3 2 1 255 1 1 1 2 22
26 46 46 42 31 21 3 0 0 255 1 1 1 10 28 62
36 36 41 46 41 6 2 2 255 2 0 3 2 30 32 32
36 27 18 3 3 2 255 1 1 1 2 61 153 231 175 131
131 108 15 2 2 255 1 1 5 86 86 50 50 75 75 60
6 2 1 255 1 2 2 2 2 17 45 45 45 25 3 1
1 1 255 1 1 1 12 25 23 30 23 31 17 11 1 1
1 255 0 0 1 11 25 27 23 16 11 6 1 1 2 255
1 1 1 1 2 5 17 16 10 7 2 2 1 255 1 0
1 2 15 41 61 87 101 110 60 45 2 1 1 255 1 1
1 21 105 147 158 185 108 8 5 2 0 0 255 1 1 1
2 10 12 12 13 11 2 1 0 0 255 0 1 1 2 3
67 81 132 86 75 5 1 1 255 1 1 2 5 55 85 81
90 101 101 50 16 2 1 255 0 0 2 5 8 60 60 75
61 61 12 2 1 0 255 0 2 5 7 10 15 15 15 10
7 3 2 1 1 0 0 1 2 1 1 1 1 1 20 28
42 42 28 26 3 2 2 2 2 255 1 1 1 1 2 5
3 5 2 1 1 1 1 255 1 1 1 3 8 47 72 86
86 90 31 10 2 2 255 2 2 2 1 2 18 22 22 25
17 2 2 2 255 1 0 1 3 45 86 96 123 121 103 36
2 2 2 1 255 1 31 165 196 173 120 120 117 103 76 5
1 1 255 15 22 255 255 255 255 255 255 255 255 63 2 2
255 1 2 13 16 87 87 95 98 108 137 108 7 3 255 2
2 3 5 88 183 171 171 146 108 31 3 3 2 255 2 2
6 11 11 15 20 26 26 26 1 3 0 0 255 2 5 11
15 37 70 43 45 38 50 13 3 3 2 255 1 2 97 148
165 163 163 150 122 118 16 2 1 1 255 2 2 2 22 30
45 37 41 25 11 2 1 255 1 2 2 1 0 1 2 2
10 6 3 3 2 2 255 1 1 1 1 3 22 46 46 33
17 5 2 0 0 255 0 0 0 1 10 27 28 28 28 23
6 3 1 1 255 1 1 2 2 2 2 6 8 8 3 2
2 2 255 1 1 1 2 2 86 86 146 131 108 15 2 1
1 255 1 1 2 6 48 48 48 48 47 7 3 2 1 255
1 1 1 1 1 2 26 45 45 3 2 2 1 1 255 1
1 1 1 6 8 8 15 16 10 5 1 1 0 255 0 1
1 2 12 18 16 11 6 2 1 1 2 255 1 1 1 2
2 3 3 3 3 2 2 1 1 255 1 0 0 1 2 15
41 61 61 60 60 2 2 1 1 255 1 0 0 0 7 21
25 25 6 3 2 1 1 1 255 1 1 1 1 2 2 7
2 2 1 1 0 0 255 0 1 1 1 3 23 61 57 57
2 1 1 1 255 1 1 2 2 17 55 56 66 66 63 50
2 2 1 255 0 0 2 3 3 8 23 26 23 12 2 1
0 0 255 1 1 2 3 5 15 10 10 8 7 3 1 1
0 0 0 0 1 1 1 1 1 1 1 3 20 22 22 3
2 1 2 2 2 255 1 1 1 1 1 1 2 2 2 1
1 1 2 255 2 2 1 2 3 15 20 40 40 26 2 3
2 2 255 2 1 2 1 1 2 2 2 2 1 2 2 2
255 0 0 0 2 5 45 86 103 93 6 2 1 2 2 2
255 1 1 66 173 155 155 143 126 126 3 2 1 1 255 3
12 18 255 255 255 255 255 255 63 6 2 2 255 1 1 1
3 7 7 62 62 98 108 6 2 2 255 2 1 0 3 5
46 155 155 108 28 3 3 2 2 255 2 5 5 2 2 3
3 22 22 5 2 1 0 0 255 2 3 3 11 13 13 38
38 22 13 1 1 1 1 255 1 1 3 97 145 163 163 118
82 16 3 1 1 1 255 2 2 2 3 17 22 17 15 6
2 1 1 255 2 2 1 1 1 1 1 1 1 3 3 2
2 2 255 1 1 1 1 2 2 2 2 1 2 2 2 1
1 255 2 1 1 1 2 3 3 3 2 2 1 1 1 0
255 1 2 2 1 1 2 2 3 3 3 2 2 2 255 1
1 1 1 1 2 2 3 10 10 2 1 1 1 255 1 1
1 2 6 7 47 16 6 3 1 1 1 255 1 1 1 1
1 1 1 2 2 2 1 1 0 0 255 1 1 1 1 1
2 3 5 3 5 1 2 1 1 255 1 1 1 1 5 6
6 6 3 1 1 1 1 255 1 1 0 2 2 1 1 1
1 1 1 1 2 255 2 1 1 1 1 1 5 18 18 3
1 1 1 1 1 255 0 0 0 0 1 5 5 5 1 1
0 0 0 1 255 1 1 1 1 1 1 1 1 1 1 1
1 0 255 0 0 1 1 2 2 1 1 1 2 2 1 1
255 0 0 0 1 3 17 41 23 23 6 2 2 2 2 255
0 0 0 0 1 1 1 1 2 2 2 1 1 0 255 0
1 1 2 3 7 8 8 7 2 2 1 1 1 1 0 0
0 1 1 3 1 0 0 1 2 3 3 1 1 1 2 2
2 255 2 2 2 1 1 1 1 1 1 1 1 1 2 255
1 1 1 1 2 3 3 3 2 1 1 1 2 2 255 0
1 1 0 0 0 2 2 1 0 1 2 2 255 0 0 1
1 1 5 3 5 3 2 1 1 1 1 1 255 1 2 2
66 120 120 120 50 2 2 2 2 1 255 2 2 6 12 38
37 26 23 6 6 2 2 2 255 1 1 1 1 1 3 5
5 5 1 1 1 2 255 2 2 1 2 3 3 5 3 3
3 3 2 2 2 255 1 1 2 2 1 2 2 2 2 1
1 1 0 0 255 2 3 2 2 1 2 2 12 12 2 1
0 0 0 255 1 1 3 3 3 37 37 31 5 3 2 2
1 2 255 2 2 1 2 2 3 3 3 3 2 1 1 255
1 2 1 1 1 1 1 1 1 2 2 2 1 1 255 1
1 1 1 1 1 1 1 1 1 1 1 1 1 255 2 2
1 1 1 2 3 2 1 1 1 1 1 0 255 1 2 1
1 1 1 1 1 1 1 1 1 1 255 1 1 1 1 1
2 2 2 2 1 1 1 1 1 255 1 1 1 1 1 1
2 1 2 1 1 0 0 255 1 1 1 1 1 1 1 1
1 1 1 1 0 0 255 0 1 1 2 1 0 1 1 1
1 1 1 1 1 255 1 1 1 0 1 2 1 1 1 1
1 1 1 255 1 1 0 0 0 0 0 0 1 1 1 0
1 255 1 1 1 1 1 1 0 2 2 2 1 1 1 1
1 255 1 0 0 0 0 1 0 1 0 0 0 0 0 1
255 1 1 1 1 1 1 1 1 1 1 1 1 1 255 1
0 0 0 1 1 1 1 1 1 1 1 0 255 0 1 1
1 1 1 1 2 2 2 2 2 1 0 255 0 0 0 0
0 0 0 0 1 1 2 1 1 0 255 0 0 0 1 2
3 5 6 2 1 1 0 1 1 1 0 0 0 1 1 1
0 0 0 2 2 2 0 0 1 1 2 2 2 255 2 2
1 0 0 0 1 1 1 1 1 2 2 255 1 0 1 1
1 2 2 1 1 1 1 1 1 1 255 1 1 1 0 0
0 0 1 1 0 0 1 1 255 1 0 1 1 1 2 2
2 2 1 1 1 1 2 2 255 2 1 2 2 3 5 3
2 1 0 1 1 1 255 2 2 2 2 2 2 2 3 3
1 2 2 2 255 1 2 1 1 1 1 1 2 2 1 1
1 1 255 1 1 1 1 2 2 2 2 2 2 1 2 1
2 255 2 1 2 2 2 2 2 2 2 1 2 1 1 1
255 1 1 1 0 0 1 2 2 3 3 1 1 0 0 255
1 1 3 1 1 2 2 2 2 2 1 1 0 1 255 2
2 2 2 1 1 1 3 3 2 1 2 255 2 1 1 1
1 1 1 1 0 2 2 2 1 2 255 1 1 1 1 1
1 1 1 1 2 2 2 2 2 255 2 2 2 2 2 3
3 1 1 1 1 0 1 0 255 0 2 2 1 1 1 1
0 0 1 1 1 1 255 1 1 1 1 1 2 2 2 1
1 0 0 1 1 255 1 1 1 1 1 1 0 1 1 1
0 0 0 255 1 1 0 1 2 2 1 1 1 1 0 0
0 0 255 0 0 1 2 2 0 0 0 0 0 0 0 0
0 255 1 0 0 0 1 1 1 1 1 1 1 1 1 255
1 1 1 0 0 0 0 1 1 1 1 1 0 255 1 1
1 1 1 1 0 0 0 1 1 1 1 1 1 255 1 1
0 0 1 1 0 0 0 0 0 0 0 0 255 1 1 1
1 0 0 1 1 1 1 1 1 1 255 1 0 0 0 1
1 1 1 1 1 1 0 0 255 1 1 0 1 1 1 0
0 2 2 1 1 1 0 255 0 0 0 0 0 1 1 0
1 1 2 1 0 0 255 0 0 0 1 1 1 0 0 1
1 1 0 1 1 1 1 1 255 255 255 255 255 255 255 255
255 255 255 255 255 255 255 255 255 255 255 255 255 255 255 255
255 255 255 255 255 255 255 255 255 255 255 255 255 255 255 255
255 255 255 255 255 255 255 255 255 255 255 255 255 255 255 255
255 255 255 255 255 255 255 255 255 255 255 255 255 255 255 255
255 255 255 255 255 255 255 255 255 255 255 255 255 255 255 255
255 255 255 255 255 255 255 255 255 255 255 255 255 255 255 255
255 255 255 255 255 255 255 255 255 255 255 255 255 255 255 255
255 255 255 255 255 255 255 255 255 255 255 255 255 255 255 255
255 255 255 255 255 255 255 255 255 255 255 255 255 255 255 255
255 255 255 255 255 255 255 255 255 255 255 255 255 255 255 255
255 255 255 255 255 255 255 255 255 255 255 255 255 255 255 255
255 255 255 255 255 255 255 255 255 255 255 255 255 255 255 255
255 255 255 255 255 255 255 255 255 255 255 255 255 255 255 255
255 255 255 255 255 255 255 255 255 255 255 255 255 255 255 255
255 255 255 255 255 255 255 255 255 255 255 255 255 255 255 255
255 255 255 255 255 255 255 255 255 255 255 255 255 255 255 255
255 255 255 255 255 255 255 255 255 255 255 255 255 255 255 255
255 255 255 255 255 255 255 255 255 255 255 255 255 255 255 255
255 255 255 255 255 255 255 255 255 255 255 255 255 255 255 255
255 255 255 255 255 255 255 255 255 255 255 255 255 255 255 255
255 255 255 255 255 255 255 255 255 255 255 255 255 255 255 255
255 255 255 255 255 255 255 255 255 255 255 255 255 255 255 255
255 255 255 255 255 255 255 255 255 255 255 255 255 255 255 255
255 255 255 255 255 255 255 255 255 255 255 255 255 255 255 255
255 255 255 255 255 255 255 255 255 255 255 255 255 255 255 255
255 255 255 255 255 255 255 255 255 255 255 255 255 255 255 255
255 255 255 255 255 255 255 255 255 255 255 255 255 255 255 255
255 255 255 255 2 1 1 0 1 2 2 2 1 0 1 0
2 0 0 0 2 255 1 2 1 1 1 0 1 1 1 1
2 2 2 255 1 0 0 0 1 1 1 1 1 1 1 1
0 0 255 1 1 1 1 0 0 0 1 1 1 1 1 1
255 2 1 1 1 2 0 2 2 1 1 1 2 2 2 2
255 1 0 0 0 0 1 2 2 2 1 1 1 1 255 1
1 1 1 1 1 1 1 1 1 2 3 3 255 3 3 1
0 0 1 2 2 2 2 1 1 1 255 1 1 1 1 2
3 2 2 2 2 2 2 1 1 255 1 2 2 2 3 2
2 2 2 1 2 2 2 2 255 1 1 1 1 1 1 1
1 1 1 1 2 2 2 255 1 0 0 0 1 2 2 2
2 2 1 1 1 1 255 1 1 1 2 1 1 1 1 1
1 1 1 255 1 1 1 2 2 2 1 1 1 1 1 2
1 2 255 2 1 2 1 1 1 1 2 2 2 2 2 2
2 255 1 1 2 2 1 1 1 2 1 0 1 1 1 0
255 0 1 1 1 1 1 1 1 1 1 1 1 0 255 0
1 1 1 1 1 0 1 1 1 0 0 1 2 255 2 2
1 1 1 1 0 0 1 1 1 1 0 255 0 2 1 1
1 1 2 2 2 2 1 0 0 0 255 0 0 1 1 0
0 0 0 0 0 0 0 0 0 255 0 0 0 1 1 1
0 1 1 1 1 1 1 255 0 0 1 1 1 1 1 1
1 1 1 1 0 255 0 1 1 1 0 1 0 0 0 0
1 0 0 0 0 255 1 1 0 0 1 1 1 0 0 0
0 0 0 1 255 1 1 1 0 0 0 1 1 1 1 1
1 1 255 0 0 1 0 2 2 2 0 0 1 1 1 1
255 1 0 0 0 0 0 0 1 1 1 0 0 0 0 255
0 0 0 0 1 1 1 1 0 0 1 0 0 0 255 0
1 1 1 1 0 1 0 1 1 1 1 1 1 1 1 1
2 2 1 1 1 2 2 1 1 1 2 2 2 1 1 1
1 255 1 1 1 1 1 1 2 2 2 1 2 2 2 255
2 1 0 0 1 2 2 1 1 1 1 1 1 1 255 1
1 1 1 1 1 1 1 1 1 1 1 2 255 2 2 2
2 2 2 5 5 1 1 1 2 2 1 1 255 1 0 0
0 0 1 2 2 2 1 1 0 0 255 1 1 1 1 1
2 2 2 2 1 2 2 3 255 2 1 1 1 2 2 2
2 2 1 1 1 1 255 1 1 1 1 2 2 2 2 2
2 3 3 2 1 255 1 2 2 2 2 2 2 2 2 2
2 2 2 1 255 1 1 1 1 1 1 1 1 1 1 1
1 1 2 255 1 1 1 1 2 2 2 2 2 2 2 1
2 1 255 1 1 1 1 1 1 0 1 1 1 1 1 255
1 1 1 2 2 2 2 2 2 1 1 1 1 1 255 2
2 2 2 2 2 2 3 3 2 1 1 1 2 255 1 1
1 2 1 1 1 1 1 1 1 1 1 1 255 1 1 1
1 1 1 1 1 1 1 1 1 1 255 1 1 1 1 1
1 0 0 1 1 0 0 1 2 255 2 2 2 1 1 1
0 0 1 1 1 1 1 255 1 1 1 1 2 1 2 3
3 2 1 1 1 2 255 0 0 1 1 1 1 1 1 0
1 1 1 1 1 255 2 2 1 2 1 2 1 1 1 1
1 1 1 255 0 0 1 1 1 1 1 0 0 1 1 1
1 0 255 1 1 1 0 0 0 1 1 1 0 0 0 0
0 255 1 1 1 0 1 0 2 0 1 1 0 0 0 1
255 1 1 0 0 0 0 0 0 0 1 1 1 0 255 1
1 2 1 2 2 2 2 1 1 1 0 0 255 0 0 0
0 0 1 1 1 1 1 0 0 0 1 255 0 0 0 1
1 1 2 2 0 0 1 0 0 0 255 1 1 1 1 1
0 1 1 1 0 1 1 1 1 1 1 1 2 2 2 2
1 1 1 2 2 2 2 3 2 1 1 2 2 255 2 1
1 2 3 2 2 2 2 1 1 1 2 255 2 1 1 1
3 5 5 2 2 2 1 1 1 1 255 1 1 0 1 1
2 2 2 1 0 1 1 2 255 2 2 2 2 7 52 78
78 41 6 2 2 2 1 0 255 0 0 0 0 2 2 2
1 1 1 1 0 0 255 2 2 1 1 1 2 11 11 3
1 2 2 2 255 2 2 1 1 2 2 2 2 2 1 1
1 2 255 2 1 1 1 2 2 2 2 3 3 3 3 2
1 255 2 2 1 1 1 2 2 3 2 2 1 2 2 2
255 2 2 2 1 1 1 3 1 1 1 1 2 1 2 255
2 2 2 1 2 2 2 3 3 3 2 1 1 1 255 1
1 1 1 1 1 1 1 1 1 1 1 255 0 0 1 2
5 47 47 58 35 17 1 1 1 2 255 1 1 2 2 3
3 8 8 8 6 3 2 2 2 255 1 1 1 1 1 1
1 1 1 1 1 1 1 1 255 1 1 1 1 1 1 1
1 1 2 1 1 1 255 1 1 1 1 1 1 1 1 1
0 0 0 1 2 255 2 0 0 1 1 1 2 3 3 2
1 1 1 255 1 1 1 1 2 10 10 3 3 3 1 2
1 2 255 0 1 1 1 0 1 1 1 1 1 0 1 1
1 255 2 2 2 2 2 3 3 3 1 1 1 1 1 255
0 0 1 1 1 3 1 1 1 1 1 1 1 0 255 0
1 1 0 0 0 1 1 1 1 0 0 0 1 255 1 1
1 1 2 2 3 3 3 1 0 0 1 2 255 1 1 1
2 2 2 2 2 0 1 1 1 1 255 1 1 2 2 3
2 3 2 2 2 1 0 0 255 0 0 0 0 0 1 1
1 1 1 1 0 0 0 255 0 1 1 2 5 10 93 93
83 3 1 0 0 0 255 1 1 1 1 1 2 2 1 0
0 1 1 1 1 1 1 1 2 2 2 1 1 1 2 21
21 20 20 17 5 3 2 2 2 255 2 1 3 22 48 37
37 16 16 1 1 1 1 255 2 1 3 3 11 12 12 12
11 7 3 1 1 1 255 0 0 0 0 1 2 3 3 3
0 1 2 2 255 1 1 2 7 176 255 255 255 255 255 10
3 1 1 0 255 1 1 2 6 7 15 7 6 2 1 2
0 0 255 1 2 1 2 5 28 28 28 17 2 2 2 2
255 2 2 2 2 2 2 2 2 2 1 1 1 1 255 2
1 1 2 2 2 3 7 8 6 6 3 2 2 255 2 2
2 2 2 2 2 5 5 5 2 2 2 2 255 2 2 2
2 5 11 11 6 5 2 1 1 1 2 255 2 2 2 2
3 86 161 180 151 16 3 2 2 1 255 1 1 1 1 1
1 1 3 2 1 1 1 255 0 1 1 5 82 100 107 107
107 83 46 2 2 2 255 1 2 2 2 3 11 12 26 23
22 18 3 1 1 255 0 0 1 1 2 2 2 2 3 1
1 1 1 1 255 1 1 1 1 2 2 7 11 5 2 2
1 1 255 1 1 2 2 2 2 2 2 1 1 1 0 1
2 255 1 0 1 1 2 20 30 36 43 5 2 2 1 255
1 1 1 1 10 22 42 52 77 50 28 2 1 1 255 1
1 1 2 1 1 2 2 1 1 1 1 1 1 255 2 2
3 7 30 30 30 26 7 1 1 1 1 255 0 1 1 2
5 5 7 5 6 5 2 1 1 1 255 0 1 1 1 2
2 2 2 1 1 0 0 0 1 255 1 1 1 2 3 5
5 5 3 1 1 1 1 2 255 1 1 2 2 3 10 10
3 2 1 0 1 0 255 1 2 2 3 7 13 7 7 6
2 1 0 0 255 0 0 0 0 1 2 1 0 1 1 1
0 0 0 255 0 1 2 5 52 105 172 111 172 97 10 0
0 0 255 0 1 1 1 2 3 2 1 0 0 0 1 1
1 1 1 1 0 1 1 1 1 1 22 45 36 58 58 91
58 5 2 2 2 255 3 3 22 67 67 60 92 92 57 27
1 1 1 255 1 1 2 12 30 33 25 27 20 27 12 3
2 1 255 1 0 0 0 3 7 10 7 7 2 2 1 1
255 1 2 5 176 255 255 255 255 255 255 255 10 3 1 1
255 1 2 12 17 17 25 18 17 6 3 2 2 2 255 2
2 2 16 52 62 52 61 52 27 5 2 1 255 1 2 2
2 2 11 21 15 11 3 2 2 2 255 2 2 2 3 3
12 73 86 92 65 6 3 2 2 255 2 2 2 1 2 5
5 6 6 6 5 2 3 2 255 2 2 2 3 11 61 111
112 107 35 2 2 2 2 255 2 2 2 3 128 161 180 202
202 200 15 2 2 2 255 1 1 1 2 7 7 7 7 5
2 1 1 255 1 1 3 82 105 133 138 107 107 83 83 46
2 2 255 2 2 2 2 5 12 21 43 55 26 26 18 2
1 255 1 1 1 1 1 2 5 5 5 3 2 2 2 2
255 2 1 1 1 2 2 5 12 16 5 2 1 0 255 1
1 2 2 3 11 16 10 8 3 3 1 1 1 255 0 0
0 1 33 75 101 101 70 70 5 3 2 255 1 1 1 1
16 42 77 162 162 121 87 28 1 1 255 1 1 1 1 1
1 0 1 1 1 1 1 0 0 255 1 2 7 48 57 61
55 48 38 22 1 1 1 255 0 1 3 5 7 13 16 21
22 12 3 1 1 1 255 0 1 1 1 2 3 7 6 3
1 1 0 0 1 255 1 1 1 5 5 5 5 5 3 3
1 1 1 1 255 1 2 3 12 16 30 26 26 3 2 0
1 1 255 1 2 3 15 28 27 27 25 12 6 2 1 0
255 0 0 0 0 1 1 1 1 2 2 2 0 0 0 255
0 1 3 52 142 142 142 125 195 125 97 10 0 0 255 1
1 1 1 6 6 3 3 1 1 0 1 1 1 0 0 1
0 1 1 1 6 31 45 51 51 57 60 91 91 15 2 2
2 255 2 5 67 88 117 137 167 167 126 43 27 1 1 255
1 1 2 30 30 33 30 33 30 30 20 3 2 1 255 1
1 3 6 7 12 12 12 16 16 6 2 2 255 1 1 51
207 225 255 255 255 255 255 255 196 6 1 1 255 1 12 18
31 18 18 17 17 16 6 2 2 1 255 1 2 3 18 52
75 61 72 72 72 27 5 2 255 1 1 1 2 11 27 42
66 38 15 3 2 2 255 2 2 2 3 12 65 88 88 93
92 61 6 2 2 255 2 1 2 3 5 7 10 18 11 11
6 5 2 2 255 2 2 2 7 61 111 112 126 112 107 35
1 1 2 255 2 2 3 86 212 166 182 200 202 186 102 3
2 1 255 1 1 2 10 10 8 7 7 7 3 2 2 255
1 1 12 96 115 115 107 100 95 77 77 55 3 2 255 2
2 1 1 5 27 33 43 55 42 37 17 3 1 255 1 1
1 1 2 8 7 7 7 7 7 2 2 2 255 2 1 1
1 2 5 6 16 25 25 5 2 1 255 1 1 1 2 11
12 20 12 12 8 3 3 1 1 255 0 0 1 26 75 120
116 116 113 106 43 5 2 255 2 2 2 5 42 58 90 145
146 146 87 28 15 1 255 1 1 0 1 0 1 1 1 1
2 1 1 1 1 255 2 5 37 57 66 78 78 65 57 27
22 1 1 255 1 1 1 6 13 17 21 22 25 25 12 1
1 1 255 0 0 0 1 3 27 27 18 7 3 1 0 1
1 255 1 2 3 5 5 5 5 5 3 3 3 1 1 1
255 1 2 5 25 25 32 42 42 23 5 1 0 0 255 1
2 27 42 32 28 28 27 23 12 5 2 0 255 0 0 0
1 2 10 12 15 15 2 2 0 0 0 255 0 1 5 57
142 167 142 136 146 167 118 25 0 0 255 1 1 1 13 13
22 15 20 1 1 0 1 1 0 0 0 1 0 1 2 2
8 38 51 51 62 62 60 51 97 58 2 2 2 255 2 12
92 137 145 168 176 171 135 90 33 1 1 255 1 1 5 27
30 30 25 35 35 35 12 3 3 2 255 1 2 5 7 18
21 12 10 8 15 6 2 2 255 1 16 207 227 255 225 255
255 255 255 255 255 6 2 2 255 3 13 31 32 21 20 18
35 46 16 2 1 1 255 2 2 7 18 37 52 52 77 77
73 55 12 3 255 1 1 2 8 18 27 35 42 42 33 16
2 2 255 2 2 2 3 15 71 88 86 93 93 76 18 1
1 255 2 2 2 5 6 12 20 18 11 11 10 5 1 1
255 2 2 3 43 68 126 135 135 138 112 41 1 1 1 255
1 3 3 212 212 182 182 202 202 200 176 8 2 0 255 1
2 2 7 8 5 5 5 5 3 2 2 255 1 2 13 105
115 115 116 116 106 106 115 115 3 1 255 2 1 1 1 5
15 27 33 46 46 37 17 7 1 255 2 2 1 1 5 11
10 8 11 12 11 7 2 2 255 2 1 1 1 2 3 6
25 25 25 12 3 1 255 1 1 1 2 11 25 45 12 22
12 8 7 2 1 255 0 0 2 26 120 131 122 116 113 106
78 5 3 255 2 2 5 12 58 90 137 145 146 166 163 30
15 2 255 1 1 1 1 1 1 1 3 3 2 1 1 1
1 255 3 11 43 70 70 66 73 65 73 57 22 1 1 255
1 1 5 6 13 16 21 21 21 26 11 7 2 1 255 1
1 0 2 36 41 42 42 33 6 2 0 1 1 255 1 2
3 12 5 5 5 5 6 3 3 1 1 1 255 0 5 12
23 25 32 43 32 15 6 1 0 0 255 0 2 27 42 32
28 43 43 42 18 5 2 0 255 0 0 0 1 2 12 22
22 18 15 2 2 0 0 255 0 2 42 60 176 218 146 167
167 198 187 40 0 0 255 1 1 2 13 17 27 31 26 15
1 1 2 2 2 0 0 1 2 2 2 2 6 51 106 106
70 60 56 46 52 25 3 2 1 255 5 12 92 155 141 166
168 168 133 45 33 1 1 255 1 1 5 26 27 23 21 27
30 30 5 3 2 1 255 1 2 5 11 21 28 15 15 15
18 7 3 2 255 1 13 227 255 255 230 230 230 255 255 255
255 3 1 2 255 3 13 32 32 21 20 18 28 27 8 3
1 1 255 1 2 10 23 37 61 61 72 77 72 55 12 3
255 1 1 6 18 23 26 27 33 35 35 31 2 2 255 2
1 1 3 27 71 78 78 100 76 61 18 3 2 255 2 2
2 5 7 12 15 12 11 11 10 5 1 1 255 2 2 3
43 68 141 148 165 170 115 90 1 1 2 255 2 3 3 197
212 212 186 186 202 176 136 51 1 0 255 1 1 2 7 7
5 5 5 8 7 2 2 255 1 2 25 136 143 116 116 116
106 106 128 128 13 1 255 1 1 1 1 3 27 27 33 42
42 30 12 7 1 255 2 2 2 3 8 13 11 7 7 7
7 7 1 1 255 2 1 1 1 2 3 5 21 25 23 12
2 2 255 1 1 1 1 11 21 21 21 16 13 12 7 2
1 255 0 2 2 5 63 120 68 83 113 113 50 7 3 255
1 1 5 12 58 91 137 145 145 146 146 30 12 2 255 1
1 0 0 1 3 33 33 15 5 3 1 1 1 255 2 12
70 78 78 57 65 61 76 61 20 1 1 255 1 2 3 7
13 13 16 25 25 26 25 11 2 1 255 1 0 1 2 27
37 41 42 66 30 3 1 1 1 255 1 2 3 7 7 7
5 5 5 5 3 1 0 0 255 1 6 10 18 23 32 32
26 15 12 2 1 0 255 0 1 18 32 27 22 27 35 41
23 7 2 0 255 0 0 0 1 2 12 17 18 18 7 3
2 1 1 255 1 2 42 120 176 210 146 176 198 201 151 40
1 0 255 1 1 2 10 17 26 26 25 20 2 0 1 1
1 1 1 1 2 2 1 2 2 38 110 110 73 70 61 56
52 20 2 1 1 255 1 7 67 137 136 136 133 135 135 45
28 1 1 255 1 1 3 15 23 13 12 21 27 27 7 1
1 0 255 1 1 2 8 20 36 23 18 15 15 7 3 2
255 2 3 27 255 255 255 255 255 255 255 255 255 8 1 1
255 3 13 40 40 21 21 27 43 28 8 3 1 1 255 1
2 10 37 37 61 90 77 85 67 50 6 3 255 2 2 6
23 26 26 28 31 31 31 27 3 2 255 2 2 1 2 5
71 78 115 125 98 47 16 2 1 255 2 2 2 2 7 8
12 6 11 10 10 5 3 1 255 1 2 3 5 43 85 170
170 170 97 41 2 2 2 255 2 2 3 95 215 255 215 203
215 176 125 51 1 0 255 0 1 2 5 6 6 6 8 8
3 2 1 255 2 2 25 70 143 130 117 116 116 128 131 128
13 2 255 1 1 2 2 3 5 18 40 40 36 30 12 1
0 255 0 2 2 3 8 11 11 7 7 7 7 6 1 1
255 1 1 2 2 2 3 5 7 21 12 3 1 2 255 2
1 1 2 2 18 21 68 50 15 12 2 2 1 255 1 2
2 2 63 83 68 83 122 98 8 5 3 255 1 0 1 12
77 132 137 137 135 160 162 160 2 1 255 1 1 0 1 3
12 36 36 33 11 5 1 1 1 255 1 12 70 70 70 50
56 52 61 48 10 1 1 255 1 2 3 11 13 13 16 25
12 12 11 7 1 1 255 0 1 1 3 10 27 41 45 45
30 3 2 1 1 255 1 1 3 6 6 6 6 6 5 5
2 1 0 0 255 1 6 10 18 23 36 27 20 11 2 1
0 0 255 0 1 3 21 21 21 21 27 25 25 7 2 0
255 0 0 0 2 2 2 3 15 8 7 3 2 2 1 255
1 1 2 118 176 210 156 218 227 227 151 3 1 1 255 0
1 2 3 10 13 15 15 12 0 0 1 1 1 1 1 1
1 1 1 2 2 15 106 106 86 73 65 61 52 16 3 1
1 255 1 1 11 67 76 95 95 117 88 28 7 1 1 255
1 1 1 3 15 13 21 21 26 22 7 2 1 1 255 1
1 1 5 11 33 23 25 16 15 6 3 1 255 1 2 3
255 255 255 255 255 255 255 255 28 6 1 1 255 2 11 33
40 36 36 36 37 12 7 1 1 1 255 1 1 10 37 46
61 70 67 72 50 13 3 2 255 1 1 2 11 26 26 26
26 27 31 20 5 3 255 2 1 1 2 5 28 73 112 115
112 17 3 2 1 255 2 2 1 1 2 5 6 6 11 10
3 2 2 1 255 1 2 2 5 27 40 112 112 97 57 3
2 2 2 255 2 2 2 82 187 215 215 203 186 128 58 3
1 1 255 0 0 1 2 7 8 8 8 11 2 1 1 255
2 2 15 40 143 143 117 78 85 98 106 62 5 0 255 1
1 2 2 2 3 18 27 36 30 12 2 1 1 255 1 2
2 3 3 8 8 7 7 7 5 2 2 2 255 1 1 1
1 2 3 3 3 5 5 5 0 0 255 0 0 1 2 2
2 13 16 15 12 2 1 1 1 255 2 1 1 1 30 42
42 42 68 50 7 3 1 255 0 0 1 2 16 91 102 103
103 122 122 102 1 1 255 1 1 0 1 2 5 28 28 21
11 5 1 0 0 255 1 2 23 50 70 46 52 48 48 27
6 2 1 255 1 1 3 7 13 13 16 25 16 7 6 2
1 1 255 0 0 1 1 5 13 23 30 30 8 2 2 1
1 255 1 1 2 2 5 5 2 2 2 2 2 0 0 0
255 1 2 5 13 13 20 20 12 3 1 0 0 1 255 1
1 1 21 25 25 13 12 21 21 7 2 0 255 0 1 2
1 1 1 2 3 3 2 2 2 2 1 255 1 1 5 12
120 126 126 98 156 151 30 1 1 1 255 0 1 1 2 2
2 1 3 1 1 0 0 1 1 1 1 2 1 1 1 1
2 6 15 41 41 65 61 61 16 2 2 1 2 255 1 1
2 11 12 50 50 48 18 7 3 1 1 255 1 0 1 2
3 11 11 11 12 12 2 1 1 1 255 1 1 1 2 5
20 20 23 15 7 3 1 1 255 1 2 2 3 255 255 255
255 255 213 10 6 3 1 1 255 2 3 11 13 36 36 36
12 7 2 1 1 1 255 1 1 2 2 26 46 46 46 20
6 3 3 1 255 1 2 2 6 26 30 26 20 27 27 5
3 2 255 2 3 3 3 2 5 6 56 56 17 2 2 1
1 255 2 1 1 1 2 2 5 5 5 2 2 2 2 3
255 1 1 2 3 6 27 38 40 26 3 2 2 2 2 255
2 2 2 2 82 187 203 203 128 58 6 3 1 2 255 1
1 1 2 3 7 8 8 2 2 1 1 255 2 2 5 15
40 76 76 67 83 86 86 11 1 0 255 2 2 1 1 1
2 3 8 8 5 3 2 2 2 255 1 1 1 1 1 2
6 7 6 5 5 2 2 2 255 1 1 1 1 2 1 2
2 3 3 3 1 0 255 0 0 0 1 1 1 2 2 2
2 2 1 1 1 255 1 1 1 1 1 30 31 31 12 3
2 1 0 255 0 0 0 1 1 16 53 90 90 90 77 3
1 1 255 1 1 1 1 2 2 5 5 1 1 1 0 0
1 255 1 1 2 26 70 46 52 37 27 7 3 2 0 255
1 1 1 6 13 13 16 16 2 2 3 2 1 1 255 1
1 1 2 2 5 23 23 8 2 2 2 1 1 255 3 2
2 2 2 2 2 2 2 1 2 1 1 0 255 1 1 2
3 5 8 8 3 2 0 0 1 1 255 1 1 1 1 3
13 13 8 12 8 1 1 1 255 0 0 1 1 1 1 1
1 1 1 1 1 1 1 255 1 1 1 5 12 67 77 77
77 30 1 0 1 1 255 0 1 1 2 1 1 1 1 0
0 0 0 0 1 1 1 2 0 1 1 1 2 2 2 2
2 21 21 7 3 2 2 1 2 255 1 1 1 1 1 3
17 17 6 1 1 1 2 255 0 0 0 1 1 1 1 2
2 2 2 2 1 1 255 1 0 0 0 2 3 6 7 7
6 2 1 1 255 1 1 2 2 5 15 226 226 100 10 5
3 2 1 1 255 2 2 2 3 3 8 8 5 1 2 1
1 1 255 1 1 1 1 1 2 23 6 5 1 1 1 1
255 1 2 2 3 6 10 11 11 11 5 2 0 2 255 2
3 2 2 1 2 2 3 3 2 2 1 1 1 255 2 2
1 1 1 2 2 2 1 2 1 1 1 2 255 1 1 2
2 3 3 3 2 1 1 1 1 2 2 255 2 2 2 1
2 7 25 25 15 3 2 2 1 1 255 1 1 1 2 3
3 3 1 2 1 0 0 255 1 1 1 2 5 23 46 55
55 55 11 1 1 1 255 2 2 1 0 1 1 2 2 2
2 2 1 1 2 255 1 1 1 1 1 1 1 3 3 3
2 2 2 2 255 0 1 1 1 2 1 2 1 1 1 1
1 1 255 1 1 1 1 1 1 1 1 2 1 1 1 1
1 255 1 1 1 1 1 2 2 2 2 2 1 1 0 255
0 1 1 2 1 2 3 3 6 2 3 1 1 1 255 1
1 2 2 2 1 2 1 1 1 1 1 1 1 255 1 1
1 2 26 40 36 22 7 5 0 0 0 255 2 2 2 3
3 3 2 1 1 1 1 1 1 1 255 1 1 1 1 1
2 2 2 2 1 1 1 1 1 255 1 1 0 0 0 1
2 1 0 0 0 1 1 0 255 1 2 1 1 2 2 2
2 1 0 0 1 1 255 0 1 1 1 3 3 5 5 2
1 1 1 1 255 0 0 1 1 1 1 1 1 1 0 0
0 1 1 255 1 1 0 0 2 2 2 2 0 1 1 0
0 1 255 0 0 1 1 1 1 0 0 0 0 0 0 0
1 1 1 2 1 1 1 1 1 1 1 1 1 1 2 2
2 1 1 1 1 255 1 1 1 0 0 1 2 2 2 1
0 0 0 255 1 1 0 0 0 0 0 1 1 1 1 1
1 1 255 2 1 0 0 1 2 2 2 2 2 1 1 1
255 1 1 1 2 3 5 10 10 3 2 3 2 2 0 1
255 2 2 2 1 2 3 1 1 1 2 2 1 1 255 1
1 1 1 1 2 3 2 1 1 1 1 1 255 1 2 2
2 2 3 2 2 1 1 0 0 1 255 2 3 2 2 1
2 2 2 3 2 2 1 1 1 255 1 1 1 1 1 2
2 2 1 1 1 2 2 3 255 1 2 2 2 2 2 2
1 1 1 1 1 2 2 255 2 2 2 1 1 1 5 3
2 2 2 2 2 1 255 1 1 1 1 3 3 1 1 1
1 1 0 255 0 1 1 2 1 2 1 2 2 3 1 1
1 1 255 2 1 0 0 1 0 1 1 2 2 2 1 1
1 255 1 1 1 1 1 1 1 1 1 1 1 1 2 1
255 0 1 1 1 1 1 1 1 1 1 1 1 1 255 1
0 0 1 1 1 1 1 1 1 1 1 1 1 255 1 1
1 1 1 1 1 1 1 2 1 1 1 255 1 1 1 1
1 1 1 1 1 1 1 0 0 0 255 1 1 1 2 2
1 1 1 1 1 1 1 1 1 255 1 0 1 1 2 2
2 2 2 2 0 0 0 255 2 2 1 1 1 1 1 0
0 0 0 0 0 1 255 1 1 1 1 1 1 1 0 0
0 0 1 2 2 255 2 0 1 0 0 0 2 1 0 0
0 1 1 0 255 1 1 0 1 1 2 2 1 0 0 0
1 0 255 1 1 0 0 1 1 1 1 1 1 1 1 1
255 1 1 1 1 1 1 1 1 0 0 0 1 1 1 255
1 0 0 0 0 1 0 0 0 0 1 1 0 0 255 0
0 1 1 1 1 1 0 0 0 0 0 0 1 1 1 2
0 1 1 1 1 1 1 0 0 1 2 2 2 1 0 0
0 255 1 1 1 2 0 1 1 1 2 1 1 1 2 255
0 0 0 0 0 1 1 1 1 1 1 1 1 1 255 1
1 0 0 1 2 1 1 1 2 1 1 2 255 1 0 0
1 2 2 2 1 1 1 1 2 2 0 1 255 2 2 2
2 1 1 1 1 1 2 2 1 1 255 1 1 1 1 1
1 2 1 1 1 1 1 1 255 1 1 1 2 2 0 0
1 1 1 1 1 1 255 1 2 1 2 1 2 2 2 2
2 2 2 2 2 255 3 2 2 2 2 2 2 1 1 1
1 2 2 2 255 1 1 2 2 2 2 2 1 1 1 1
1 2 2 255 3 1 1 1 1 1 1 2 2 2 2 1
2 1 255 1 1 0 1 2 2 1 1 1 0 1 0 255
0 1 1 2 2 2 1 2 2 2 1 1 1 1 255 1
0 0 0 0 0 0 0 1 1 1 0 0 1 255 1 1
1 1 1 1 1 1 1 1 1 1 1 0 255 0 0 1
0 1 1 1 1 1 1 1 1 1 255 1 0 1 0 1
1 1 1 1 1 1 1 2 2 255 1 1 1 1 1 1
1 1 1 1 1 1 1 255 1 1 1 1 1 1 1 1
1 1 0 0 0 0 255 1 1 0 2 1 0 0 0 1
1 1 1 1 1 255 1 0 0 0 1 1 1 1 1 1
1 0 1 255 2 1 1 0 1 1 1 1 1 255 255 255
255 255 255 255 255 255 255 255 255 255 255 255 255 255 255 255
255 255 255 255 255 255 255 255 255 255 255 255 255 255 255 255
255 255 255 255 255 255 255 255 255 255 255 255 255 255 255 255
255 255 255 255 255 255 255 255 255 255 255 255 255 255 255 255
255 255 255 255 255 255 255 255 255 255 255 255 255 255 255 255
255 255 255 255 255 255 255 255 255 255 255 255 255 255 255 255
255 255 255 255 255 255 255 255 255 255 255 255 0 1 1 1
1 1 2 1 0 0 2 1 2 1 1 1 1 255 1 2
2 2 1 1 1 1 2 1 1 1 1 255 1 1 1 0
2 2 2 1 1 1 1 1 1 1 255 2 1 0 0 1
1 0 0 1 1 1 2 2 255 1 0 0 0 1 1 1
1 1 1 1 1 2 2 2 255 2 2 1 2 1 1 1
0 0 1 2 2 1 255 1 1 1 1 1 1 2 1 1
1 1 1 1 255 1 1 1 2 2 1 255 255 255 255 255
255 255 255 255 255 255 255 255 255 255 255 255 255 255 255 255
255 255 255 255 255 255 255 255 255 255 255 255 255 255 255 255
255 255 255 255 255 255 255 255 255 255 255 255 255 255 255 255
255 255 255 255 255 255 255 255 255 255 255 255 255 255 255 255
255 255 255 255 255 255 255 255 255 255 255 255 255 255 255 255
255 255 255 255 255 255 255 255 255 255 255 255 255 255 255 255
255 255 255 255 255 255 255 255 255 255 255 255 255 255 255 255
255 255 255 255 255 255 255 255 255 255 255 255 255 255 255 255
255 255 255 255 255 255 255 255 255 255 255 255 255 255 255 255
255 255 255 255 255 255 255 255 255 255 255 255 255 255 255 255
255 255 255 255 255 255 255 255 255 255 255 255 255 255 255 255
255 255 255 255 255 255 255 255 255 255 255 255 255 255 255 255
255 255 255 255 255 255 255 255 255 255 255 255 255 255 255 255
255 255 255 255 255 255 255 255 255 1 0 0 0 1 255 1
0 0 0 1 1 1 0 0 0 0 0 0 0 255 0 1
2 2 2 2 1 1 0 0 0 0 0 0 255 0 1 0
0 0 2 1 1 0 0 0 1 1 255 1 1 0 0 0
1 0 0 1 1 2 1 2 255 1 1 1 1 1 1 1
1 1 0 1 1 1 1 255 1 0 0 1 1 1 0 1
0 1 1 1 0 0 255 1 2 2 1 1 1 2 2 1
0 0 1 1 1 0 1 2 255 255 255 255 255 255 255 255
255 255 255 255 255 255 255 255 255 255 255 255 255 255 255 255
255 255 255 255 255 255 255 255 255 255 255 255 255 255 255 255
255 255 255 255 255 255 255 255 255 255 255 255 255 255 255 255
255 255 255 255 255 255 255 255 255 255 255 255 255 255 255 255
255 255 255 255 255 255 255 255 255 255 255 255 255 255 255 255
255 255 255 255 255 255 255 255 255 255 255 255 255 255 255 255
255 255 255 255 255 255 255 1 1 1 1 1 1 1 255 1
1 1 1 1 1 1 1 2 2 2 2 2 2 255 2 2
2 1 2 2 1 1 1 2 2 2 2 1 255 1 1 1
1 1 1 2 2 2 2 2 2 2 2 255 1 1 1 1
1 1 1 1 1 1 1 1 2 2 255 1 1 0 0 0
2 1 1 1 1 1 1 255 0 1 2 2 2 3 3 2
2 1 1 1 1 1 255 0 0 0 1 1 1 1 1 1
1 1 0 1 1 255 1 1 1 1 1 1 1 1 1 1
1 1 1 0 255 1 1 2 1 1 1 1 1 1 1 1
1 1 255 1 1 1 0 0 0 1 1 0 0 0 1 1
1 255 1 1 2 1 1 1 2 2 2 1 1 0 1 255
1 0 0 0 1 1 2 2 1 0 0 0 0 2 255 2
0 0 1 1 1 0 1 1 1 1 1 1 1 255 1 1
0 0 1 1 1 1 1 0 0 0 1 255 1 0 1 1
1 1 1 1 2 1 0 0 1 1 255 0 0 0 0 0
1 1 1 1 0 0 0 0 0 255 0 1 2 2 2 3
3 0 0 0 0 1 1 1 255 0 0 0 0 1 1 1
1 0 1 1 1 1 255 0 0 0 0 1 1 1 0 1
1 2 1 1 255 1 1 1 1 0 1 1 1 0 1 1
1 1 1 255 1 0 0 0 1 1 0 1 1 2 0 0
0 1 255 1 1 1 1 0 0 0 2 2 1 1 1 1
0 0 0 1 1 1 1 1 1 1 2 2 3 3 2 2
2 2 1 1 1 255 1 1 2 1 1 1 1 1 1 1
1 1 1 255 1 2 1 2 2 2 2 1 1 1 1 1
1 2 255 2 1 1 1 0 0 0 1 1 1 1 1 1
255 1 1 1 1 1 1 1 1 1 1 1 1 1 1 1
255 1 1 1 1 1 1 0 0 0 1 2 3 2 255 1
1 2 2 2 1 1 1 2 1 1 1 0 255 1 1 1
1 2 2 2 1 1 1 1 1 2 255 2 1 1 1 1
1 1 1 1 2 2 2 1 1 255 2 2 2 2 2 2
2 2 2 2 2 2 1 1 255 2 1 1 1 1 2 2
2 2 2 2 2 2 2 255 1 1 1 1 1 1 1 1
1 1 1 1 2 2 255 1 1 1 2 1 2 2 1 1
1 2 2 255 2 1 2 2 2 2 3 3 3 1 1 1
1 1 255 1 1 1 1 1 2 2 2 1 1 0 0 0
1 255 1 1 1 1 1 1 1 2 1 1 1 1 1 1
255 1 1 1 1 2 3 3 5 5 2 1 0 1 255 1
1 1 0 0 0 1 1 1 2 1 1 1 1 255 1 1
1 1 2 5 12 12 11 2 1 1 1 255 1 0 0 0
1 1 2 2 3 1 1 0 1 1 255 2 1 1 1 2
2 2 1 1 1 1 1 2 1 255 1 1 0 0 1 1
2 1 1 0 0 0 1 255 1 1 1 1 1 1 0 0
1 1 1 1 1 1 255 0 1 1 1 1 1 1 1 0
0 0 0 0 0 255 0 1 1 2 1 2 0 0 0 0
0 1 1 1 255 0 0 1 1 1 1 0 1 0 2 1
1 1 255 1 1 1 1 1 1 0 0 0 1 1 1 0
255 1 1 2 2 1 1 1 1 0 0 1 1 1 0 255
0 1 1 1 1 0 0 1 1 1 0 0 0 1 255 1
1 1 1 1 2 2 2 2 1 1 1 1 0 0 1 2
1 1 1 1 1 1 2 3 5 8 8 7 5 2 2 2
1 255 1 1 2 2 2 2 3 2 2 1 1 1 1 255
1 1 1 2 1 1 0 0 1 1 1 1 1 1 255 1
2 1 2 0 3 3 3 2 2 1 1 1 255 1 0 1
1 2 1 1 0 0 1 1 1 1 1 1 255 1 1 1
1 1 1 2 2 2 2 2 2 1 255 1 1 1 2 2
1 1 1 2 2 1 1 1 255 0 1 1 1 5 5 3
2 2 1 1 1 2 255 2 2 1 2 2 2 1 1 1
2 3 2 2 2 255 2 3 5 2 2 2 1 1 2 3
3 2 2 2 255 1 1 1 1 2 3 3 2 2 2 2
1 1 2 255 1 1 1 2 1 2 1 2 1 1 1 1
2 1 255 1 2 2 3 5 5 2 2 1 1 1 2 255
2 1 1 1 2 6 12 17 17 6 1 1 1 1 255 1
1 1 1 2 6 13 42 33 2 1 1 2 2 255 1 1
1 1 2 2 8 8 5 3 2 2 1 1 255 1 1 1
1 7 56 56 61 50 8 1 0 1 255 1 1 1 1 0
1 1 1 1 2 1 1 1 1 255 2 2 2 5 11 26
28 28 41 25 3 2 2 255 1 0 1 1 2 2 10 10
11 5 1 0 1 1 255 1 1 1 1 2 11 18 18 5
1 2 2 2 1 255 2 2 1 1 1 2 3 3 1 1
0 0 1 255 1 0 1 1 1 0 0 0 1 1 1 1
1 1 255 0 0 0 0 1 1 3 5 1 1 0 0 0
0 255 1 2 1 2 2 2 2 2 1 1 1 1 1 1
255 0 0 1 1 1 0 0 1 0 2 2 2 1 255 1
0 1 1 1 1 2 2 1 1 0 0 0 255 0 1 1
1 1 0 0 0 0 1 1 1 1 1 255 1 1 0 0
0 0 2 1 1 1 0 1 1 1 255 1 1 1 1 3
23 41 41 8 2 1 0 0 0 0 1 1 1 1 1 1
1 2 3 5 8 12 13 13 13 3 2 2 1 255 1 2
2 2 3 20 16 22 16 2 1 1 1 255 1 1 1 1
1 1 1 1 1 1 1 1 1 1 255 2 2 2 3 3
13 13 10 31 2 2 1 1 255 0 1 1 2 3 2 1
1 1 1 1 1 1 1 1 255 2 2 1 1 1 2 2
2 2 2 1 1 1 255 1 1 1 2 2 0 0 1 2
2 1 1 1 255 1 1 1 8 12 50 27 5 5 5 3
2 2 255 1 1 1 2 3 26 36 46 46 35 3 2 2
1 255 2 2 5 2 3 2 2 2 3 3 3 3 3 1
255 1 1 1 2 3 3 3 3 5 3 2 2 2 2 255
1 1 2 3 2 3 1 2 2 2 2 2 2 1 255 1
2 3 5 5 5 5 5 2 1 1 2 255 3 5 5 6
7 18 20 47 47 28 12 1 1 1 255 1 1 1 2 6
43 43 55 48 55 48 3 2 2 255 1 1 1 2 3 45
41 41 41 62 6 2 1 1 255 2 1 2 7 53 92 61
72 58 50 8 1 1 255 1 1 1 1 1 1 1 1 1
2 1 2 1 1 255 2 2 2 8 12 38 38 36 45 42
25 3 2 255 2 1 1 2 3 32 38 32 30 27 7 1
1 1 255 1 1 0 2 13 62 88 101 82 30 2 2 2
1 255 1 2 1 1 1 36 50 50 13 2 2 1 1 255
1 0 1 1 1 1 0 0 1 1 1 0 0 0 255 1
1 0 1 1 5 23 26 1 1 1 0 0 0 255 2 2
2 2 2 2 2 2 2 1 1 1 1 0 255 0 0 1
1 0 0 0 2 1 2 0 2 1 255 0 2 2 2 1
3 5 12 5 2 0 1 0 255 0 1 0 1 1 1 2
1 0 1 1 1 1 0 255 1 1 1 1 1 1 2 1
1 1 1 1 1 1 255 0 1 1 56 66 127 131 127 56
8 1 1 0 0 0 0 0 1 1 1 1 1 3 6 12
16 18 18 18 13 12 3 2 1 255 1 2 2 5 12 47
47 75 75 75 1 1 1 255 1 1 1 1 2 1 1 1
3 2 1 0 0 1 255 1 2 2 11 38 38 46 31 33
11 6 2 1 255 0 1 1 2 5 3 1 1 2 3 3
1 1 1 1 255 1 1 1 3 3 12 5 3 2 2 1
1 0 255 1 1 1 1 1 0 1 2 5 5 5 5 2
255 1 1 8 51 51 58 35 27 27 23 8 2 2 255 2
1 1 2 13 32 110 71 71 61 41 2 2 2 255 2 2
5 2 6 7 18 18 18 15 13 5 3 2 255 1 2 2
3 3 3 6 6 7 7 6 2 2 2 255 2 1 1 2
2 3 3 2 2 2 2 2 2 1 255 1 2 3 5 12
21 18 12 6 6 2 2 255 2 5 5 7 26 26 43 47
47 50 26 12 1 1 255 1 0 1 6 31 71 71 53 53
53 48 12 3 2 255 0 1 1 2 47 81 76 76 66 62
30 6 1 0 255 1 1 6 15 48 67 67 77 77 68 36
3 1 255 1 1 1 1 1 16 17 17 3 3 1 1 1
1 255 2 2 3 12 58 58 38 36 45 42 25 15 2 255
1 1 1 3 16 38 41 36 55 30 26 5 1 1 255 1
1 1 13 62 88 88 111 88 82 30 2 1 0 255 1 2
1 7 62 62 67 68 68 55 2 2 1 255 0 0 1 1
1 0 0 0 0 0 0 0 0 0 255 0 1 0 1 5
23 26 55 26 6 1 1 0 0 255 2 0 2 2 3 6
8 7 7 5 3 1 1 0 255 0 1 1 2 1 1 1
2 1 2 0 0 0 255 0 0 0 2 2 5 8 13 13
6 2 0 0 255 0 0 0 0 0 2 3 3 5 5 2
1 1 0 255 1 2 1 1 1 2 2 2 3 5 3 1
1 1 255 0 0 56 118 147 147 131 131 131 56 6 1 0
0 0 0 0 1 1 1 1 2 6 10 16 18 20 18 18
15 10 3 2 1 255 1 1 5 46 46 88 116 116 117 111
57 1 1 255 1 1 0 1 1 1 1 1 3 3 1 1
0 0 255 1 2 3 22 41 41 41 31 31 27 6 3 2
255 0 1 1 5 16 10 2 1 1 2 2 1 1 1 1
255 1 1 1 5 8 16 16 2 2 1 0 1 0 255 1
1 2 2 5 3 6 6 6 6 6 2 1 255 1 1 32
68 70 70 35 27 27 42 23 3 2 255 2 1 1 7 31
113 113 113 75 71 56 26 2 2 255 3 3 3 3 23 32
33 45 42 36 15 5 2 2 255 2 2 2 2 2 2 6
23 23 73 7 3 2 2 255 1 1 1 2 3 3 3 2
2 2 2 2 2 1 255 1 2 5 10 12 18 15 15 12
8 3 2 255 2 2 5 26 32 30 43 52 65 60 48 17
2 1 255 1 1 2 16 117 97 95 73 71 57 81 18 2
1 255 0 1 2 45 81 85 76 76 38 48 25 6 1 0
255 1 2 6 27 45 67 58 71 90 93 36 23 2 255 1
0 1 1 16 23 61 96 33 7 6 3 1 1 255 2 2
12 25 58 60 58 36 60 36 33 17 2 255 1 1 1 3
23 38 41 36 55 40 40 12 2 2 255 1 1 1 60 81
88 67 67 73 86 73 5 1 1 255 1 1 1 36 83 83
83 101 86 68 31 2 1 255 1 1 1 1 0 0 0 0
0 0 1 1 1 0 255 0 1 1 2 23 25 55 55 41
18 2 1 0 0 255 0 0 0 2 25 40 15 8 8 22
5 2 2 0 255 0 1 2 3 2 3 5 2 2 3 3
0 0 255 0 0 0 2 1 2 5 13 15 13 5 2 1
255 1 0 0 0 1 3 3 15 18 10 5 3 1 0 255
1 2 1 1 1 2 3 22 21 15 8 1 1 1 255 0
1 103 118 122 73 82 87 131 85 13 1 0 0 0 0 0
2 2 0 0 2 6 10 17 22 22 18 16 13 7 3 2
0 255 1 1 12 58 125 125 125 116 116 111 45 1 0 255
0 1 0 1 1 1 1 3 8 3 2 2 1 1 255 1
2 5 45 45 41 26 22 27 27 6 5 3 255 0 1 1
21 42 57 13 1 1 2 2 1 1 1 1 255 1 1 2
5 8 10 10 10 2 2 0 1 0 255 1 1 2 5 6
6 8 6 8 6 6 2 1 255 1 1 32 63 63 63 45
45 42 50 18 3 2 255 2 1 2 20 97 113 113 126 126
75 63 41 2 2 255 3 3 2 6 30 33 45 66 42 35
15 2 2 2 255 2 2 2 2 2 2 17 35 83 81 77
3 2 1 255 1 1 2 2 3 3 3 8 10 10 2 2
2 1 255 1 2 5 10 12 12 12 12 8 12 6 2 255
2 2 5 32 33 30 20 65 66 60 22 6 2 2 255 1
1 7 86 117 112 100 73 57 53 50 18 2 1 255 1 2
12 70 81 88 85 83 65 48 25 5 2 1 255 1 1 7
41 48 67 48 67 71 90 36 23 2 255 2 1 1 5 23
76 93 96 96 66 7 5 2 2 255 2 2 13 60 60 60
46 46 46 28 27 17 1 255 0 1 1 2 23 41 36 32
55 55 46 26 3 2 255 1 1 1 60 95 106 67 67 83
101 86 5 1 1 255 1 0 0 61 83 83 96 112 101 72
42 2 2 255 1 1 1 0 0 0 1 0 0 0 1 2
1 1 255 0 0 0 1 17 25 37 21 28 20 2 1 1
0 255 0 0 0 18 40 63 63 15 38 36 22 2 2 0
255 0 1 2 3 5 8 95 47 7 3 3 1 0 255 0
0 0 2 2 2 2 13 13 15 6 1 0 255 1 1 1
1 2 3 3 26 38 26 5 3 2 0 255 1 1 1 1
2 3 22 26 26 21 8 2 1 1 255 1 1 118 153 153
82 72 81 162 162 55 0 0 2 1 1 1 1 1 0 0
2 3 10 16 22 22 21 16 13 6 2 2 1 255 1 3
12 155 155 127 116 111 111 57 23 1 0 255 1 1 1 0
1 1 2 6 10 8 2 2 2 2 255 1 1 3 47 48
47 41 22 27 27 15 5 2 255 0 0 0 16 40 46 33
3 1 1 1 1 1 1 1 255 1 2 3 8 8 10 16
20 6 2 1 2 1 255 1 1 2 7 7 7 11 5 11
6 6 1 1 255 1 3 32 63 63 57 30 30 42 50 42
5 2 255 1 1 2 26 101 120 97 95 95 131 65 43 2
2 255 2 2 2 18 32 48 48 71 42 42 20 2 2 2
255 2 2 2 2 2 2 17 83 95 95 83 3 1 1 255
1 1 1 2 2 3 7 10 13 15 10 2 1 1 255 1
2 10 12 12 7 7 8 15 18 7 2 255 2 2 5 33
33 37 28 37 65 48 22 15 6 2 255 1 2 3 48 117
100 100 65 62 62 57 50 2 1 255 1 1 12 61 61 61
37 62 62 62 28 5 2 1 255 1 2 7 42 78 85 46
46 46 53 35 18 2 255 1 1 1 5 45 78 78 70 98
98 30 5 2 2 255 2 2 11 31 42 50 50 46 35 28
27 10 1 255 0 0 1 2 3 31 32 43 67 57 47 45
3 2 255 1 1 1 28 60 95 110 115 126 126 86 5 1
1 255 1 1 2 36 73 83 98 110 73 68 42 2 1 255
1 1 1 0 0 0 1 1 1 1 1 1 1 1 255 1
1 1 2 17 37 40 30 28 11 1 1 1 1 255 0 0
2 7 27 27 27 15 26 26 12 2 1 1 255 0 1 2
5 20 95 145 117 47 3 1 1 0 255 0 1 2 2 1
1 1 5 12 10 3 1 0 255 1 1 1 2 2 3 15
26 38 26 13 2 2 1 255 1 1 1 1 1 7 22 27
26 21 3 2 1 1 255 1 3 138 142 118 72 68 81 181
172 55 2 1 1 1 1 2 1 1 1 1 2 3 7 11
20 20 18 13 10 6 5 2 1 255 1 1 11 40 127 127
105 70 70 40 2 1 1 255 2 2 2 1 1 1 1 2
6 2 2 2 2 2 255 1 1 3 10 48 48 50 47 41
20 15 5 0 255 0 1 1 3 21 33 13 2 1 1 1
1 1 1 1 255 2 2 2 5 8 10 15 10 3 2 1
1 1 255 1 1 2 5 6 7 12 12 12 6 6 2 1
255 1 3 28 63 57 57 45 60 85 52 41 2 1 255 0
1 2 26 101 120 120 150 150 131 71 43 3 2 255 2 2
2 23 48 56 56 71 55 52 20 2 2 2 255 3 2 2
2 2 3 12 47 83 87 26 2 1 1 255 1 1 2 2
2 3 7 8 22 22 12 2 1 1 255 2 3 6 12 12
12 8 20 20 18 5 2 255 1 3 3 5 20 37 28 37
27 27 17 15 5 1 255 1 2 2 5 86 93 100 65 65
101 55 30 1 1 255 2 1 2 18 61 95 95 95 88 88
55 5 2 1 255 1 1 3 20 78 85 55 46 35 26 23
2 2 255 1 1 2 15 45 78 93 78 105 90 30 2 2
1 255 2 2 10 16 42 42 46 36 35 27 18 2 0 255
0 0 1 1 2 20 32 32 43 46 46 20 1 1 255 0
1 1 6 45 91 110 115 133 133 83 1 1 1 255 1 1
2 16 61 73 96 87 68 31 8 2 2 255 0 0 1 1
0 1 1 1 1 1 0 0 0 1 255 1 1 2 2 6
13 13 20 20 3 1 1 0 1 255 2 2 2 2 18 18
27 26 12 12 1 1 1 1 255 0 0 1 5 56 83 145
77 42 1 1 0 1 255 0 0 0 1 1 1 1 2 3
3 2 0 0 255 0 1 1 2 2 3 25 26 26 13 6
2 2 2 255 1 1 1 1 1 2 7 23 21 3 2 1
1 1 255 1 3 18 138 97 92 87 106 172 98 6 0 1
1 1 1 1 1 1 1 1 1 2 5 7 15 16 16 10
7 6 2 2 1 255 1 1 2 27 31 40 52 40 40 23
2 2 1 255 1 2 2 1 1 1 1 1 1 1 0 1
2 1 255 1 1 2 3 45 47 53 47 20 15 3 3 0
255 1 2 1 0 0 3 3 2 1 1 1 1 1 1 2
255 2 2 2 2 5 5 5 5 1 1 1 0 1 255 1
0 2 2 5 5 5 12 5 5 1 1 1 255 1 2 5
46 46 60 36 60 85 46 25 2 1 255 0 2 2 2 28
120 120 95 71 95 63 5 3 3 255 1 1 2 15 32 52
48 55 52 52 20 5 2 2 255 3 3 2 2 2 2 5
5 47 26 3 3 2 2 255 2 2 1 1 2 3 5 8
8 8 2 2 1 1 255 2 3 3 6 8 8 7 8 7
6 3 2 255 1 2 2 2 13 30 30 37 55 50 30 16
3 1 255 1 2 2 2 30 48 93 82 82 70 55 12 1
1 255 2 1 1 1 18 31 31 62 62 55 38 5 2 1
255 1 1 1 2 20 55 42 42 31 23 6 2 2 255 1
1 1 5 10 78 111 105 90 31 3 2 1 1 255 2 1
1 1 16 26 41 30 22 16 10 2 0 255 0 0 0 0
2 2 15 20 28 26 7 1 1 0 255 0 0 1 2 6
28 73 73 75 47 1 1 1 1 255 1 2 2 3 16 41
73 31 22 8 3 1 1 255 0 0 1 1 1 1 1 1
1 0 0 0 0 1 255 1 1 2 2 2 3 6 13 6
2 1 0 0 0 255 2 2 2 1 1 7 18 3 2 1
0 0 1 1 255 1 0 1 2 20 56 77 42 2 1 0
0 1 255 1 1 0 1 1 1 0 1 2 2 0 0 0
255 0 1 1 2 2 2 5 17 13 5 3 1 2 1 255
1 1 1 1 0 0 2 3 3 2 2 1 1 1 255 2
3 5 18 86 86 86 98 98 6 2 0 1 1 1 0 0
0 0 1 2 1 1 2 3 6 5 5 6 5 5 2 2
1 255 1 1 1 1 16 27 16 16 13 3 2 0 1 255
1 2 2 1 1 1 1 1 1 1 2 1 2 1 255 0
0 2 3 3 32 45 33 3 3 3 2 1 255 1 2 2
1 0 0 1 2 1 1 1 1 1 1 1 255 2 2 2
1 1 5 1 1 1 2 1 1 1 255 1 0 1 1 1
2 5 5 5 1 1 2 2 255 1 1 2 5 30 37 60
60 53 21 2 2 2 255 2 2 2 2 3 28 28 36 36
36 3 3 3 3 255 1 1 2 3 10 13 26 26 27 17
5 3 3 2 255 3 3 1 1 2 2 2 3 3 3 2
2 2 2 255 2 2 2 1 1 2 3 5 5 2 0 0
0 0 255 2 3 3 3 3 6 7 7 6 3 2 1 255
1 1 1 1 2 13 27 27 27 16 5 2 2 1 255 0
0 0 3 18 27 82 82 70 50 12 1 1 1 255 1 1
1 1 1 17 31 40 40 5 5 2 2 1 255 1 1 1
1 2 2 12 12 2 1 2 2 2 255 1 1 1 2 5
10 82 82 31 3 2 2 2 2 255 1 1 1 2 5 15
17 15 10 2 0 2 2 255 2 2 1 0 1 2 2 2
1 1 1 1 1 0 255 1 1 1 2 2 0 2 23 23
1 0 1 1 2 255 1 1 1 2 2 2 2 5 2 3
2 1 0 255 0 0 0 1 1 1 1 1 1 0 0 0
0 1 255 1 0 0 0 2 2 3 3 2 1 1 0 0
0 255 0 0 1 0 0 1 2 2 2 1 0 0 0 1
255 1 0 0 0 1 1 1 2 2 1 0 0 0 255 1
1 0 0 0 1 0 0 1 0 0 0 0 255 1 1 1
1 1 2 2 5 3 3 1 1 2 1 255 1 1 1 1
1 2 2 2 2 1 1 1 1 1 255 2 2 2 3 7
12 18 12 2 0 0 0 0 0 0 0 0 1 1 2 2
1 0 0 1 2 3 2 3 2 2 1 1 1 255 1 1
1 1 2 2 3 3 3 1 2 0 1 255 1 2 2 2
1 1 1 1 1 1 2 1 2 1 255 0 0 2 2 2
2 2 1 1 2 2 2 1 255 2 2 2 1 0 0 1
2 2 2 1 1 1 1 2 255 2 2 1 1 1 2 1
1 1 1 1 1 1 255 0 0 0 1 1 1 1 1 1
1 1 1 1 255 2 1 1 2 3 3 36 36 5 1 2
2 2 255 2 2 2 2 3 3 6 8 8 1 1 1 2
1 255 1 1 1 2 2 2 2 5 5 5 3 3 3 2
255 2 3 1 1 2 2 2 2 2 3 2 2 2 2 255
2 2 1 1 1 2 3 3 2 2 1 0 1 0 255 0
2 2 3 2 2 2 2 2 2 2 0 255 1 1 1 0
0 1 5 5 5 3 2 1 1 1 255 1 2 2 2 3
3 5 2 2 2 2 2 1 1 255 2 1 0 0 0 1
1 2 2 1 1 1 1 1 255 2 2 2 2 2 2 2
1 1 1 2 2 2 255 2 1 1 2 2 2 2 2 2
1 1 2 2 2 255 1 1 1 1 2 5 5 3 1 1
1 2 2 255 2 2 2 1 2 2 2 1 0 0 0 1
0 0 255 1 1 2 2 2 0 1 2 2 1 1 1 0
1 255 1 1 1 2 2 1 1 2 2 2 1 0 0 255
0 0 0 0 0 1 1 1 0 0 0 0 0 1 255 1
0 0 0 0 0 2 1 1 1 1 1 1 0 255 1 1
1 1 0 0 0 1 0 1 1 1 0 0 255 0 0 0
0 1 0 0 0 1 1 0 0 0 255 1 1 1 0 0
0 0 0 0 0 0 0 0 255 1 1 0 0 1 1 1
2 0 1 0 1 0 0 255 0 0 0 1 1 2 2 2
1 1 1 1 1 1 255 2 1 1 1 2 2 2 2 0
0 0 0 0 0 0 0 0 1 2 2 2 1 0 0 0
0 1 1 1 1 1 1 1 2 255 1 1 1 1 1 1
2 1 2 1 2 0 1 255 1 2 2 2 1 1 1 2
2 2 1 1 2 2 255 1 0 1 1 2 2 1 1 0
1 1 1 1 255 1 1 2 1 1 0 0 0 0 1 1
1 1 1 2 255 2 2 1 2 2 2 2 2 2 2 2
1 1 255 0 0 0 0 0 1 1 1 1 1 2 1 2
255 2 0 0 1 1 2 1 1 1 1 2 2 2 255 2
2 2 1 1 2 2 2 1 1 1 1 1 1 255 1 1
3 2 2 2 2 2 2 3 3 1 1 2 255 2 1 1
1 1 2 2 2 2 3 2 2 2 2 255 1 1 2 2
1 2 2 2 2 2 1 0 1 1 255 0 0 2 2 2
1 1 1 2 2 2 1 255 1 1 0 0 0 1 1 1
2 1 1 0 0 1 255 2 2 2 2 2 1 1 2 2
1 1 1 1 1 255 1 0 0 0 0 0 1 1 1 1
1 1 1 1 255 1 1 2 2 2 1 0 1 1 1 2
1 2 255 2 1 2 2 2 2 2 2 1 1 1 1 1
2 255 1 0 1 0 1 1 1 1 1 1 1 2 2 255
1 1 1 1 2 0 0 0 1 1 0 0 0 0 255 1
1 1 1 2 1 1 1 2 2 2 1 1 0 255 0 1
1 1 2 0 0 0 0 1 0 0 0 255 0 1 0 0
0 0 0 0 0 0 0 0 0 1 255 0 0 0 0 0
0 0 0 1 0 1 1 1 1 255 2 2 1 1 0 0
0 0 1 1 1 1 0 0 255 0 0 0 0 1 1 0
1 1 1 1 0 0 255 0 0 1 1 1 0 0 0 0
0 0 1 1 255 1 1 1 0 0 1 2 2 0 0 0
1 1 1 255 0 0 0 0 1 2 1 1 1 1 0 0
1 2 255 2 0 0 0 1 2 2 0 0 0 0 0 0
0 0 0 0 255 255 255 255 255 255 255 255 255 255 255 255
255 255 255 255 255 255 255 255 255 255 255 255 255 255 255 255
255 255 255 255 255 255 255 255 255 255 255 255 255 255 255 255
255 255 255 255 255 255 255 255 255 255 255 255 255 255 255 255
255 255 255 255 255 255 255 255 255 255 255 255 255 255 255 255
255 255 255 255 255 255 255 255 255 255 255 255 255 255 255 255
255 255 255 255 255 255 255 255 255 255 255 255 255 255 255 255
255 255 255 255 255 255 255 255 255 255 255 255 255 255 255 255
255 255 255 255 255 255 255 255 255 255 255 255 255 255 255 255
255 255 255 255 255 255 255 255 255 255 255 255 255 255 255 255
255 255 255 255 255 255 255 255 255 255 255 255 255 255 255 255
255 255 255 255 255 255 255 255 255 255 255 255 255 255 255 255
255 255 255 255 255 255 255 255 255 255 255 255 255 255 255 255
255 255 255 255 255 255 255 255 255 255 255 255 255 255 255 255
255 255 255 255 255 255 255 255 255 255 255 255 255 255 255 255
255 255 255 255 255 255 255 255 255 255 255 255 255 255 255 255
255 255 255 255 255 255 255 255 255 255 255 255 255 255 255 255
255 255 255 255 255 255 255 255 255 255 255 255 255 255 255 255
255 255 255 255 255 255 255 255 255 255 255 255 255 255 255 255
255 255 255 255 255 255 255 255 255 255 255 255 255 255 255 255
255 255 255 255 255 255 255 255 255 255 255 255 255 255 255 255
255 255 255 255 255 255 255 255 255 255 255 255 255 255 255 255
255 255 255 255 255 255 255 255 255 255 255 255 255 255 255 255
255 255 255 255 255 255 255 255 255 255 255 255 255 255 255 255
255 255 255 255 255 255 255 255 255 255 255 255 255 255 255 255
255 255 255 255 255 255 255 255 255 255 255 255 255 255 255 255
255 255 255 255 255 255 255 255 255 255 255 255 255 255 255 255
255 255 255 255 255 255 255 255 255 255 255 255 255 255 255 255
2 2 2 2 1 0 0 0 0 0 0 0 0 1 2 1
1 255 0 0 0 0 1 2 2 2 2 0 1 1 1 255
1 1 1 1 1 1 2 2 1 0 0 1 1 1 255 1
1 1 1 1 0 0 0 1 1 1 1 1 255 2 1 1
1 1 1 0 0 0 0 0 0 0 1 1 255 1 1 1
2 2 2 1 1 1 1 1 1 1 255 1 1 1 0 0
0 0 1 1 1 2 1 1 255 0 0 1 2 1 1 1
1 1 2 2 2 2 255 1 1 1 0 1 2 2 2 2
0 0 0 1 2 255 2 2 2 1 1 2 2 2 1 1
1 1 1 2 255 1 2 1 2 2 2 2 2 2 1 1
1 2 2 255 2 2 3 2 2 2 2 2 2 2 2 1
2 1 255 1 1 2 2 2 1 0 1 1 2 2 1 255
1 1 1 1 1 2 1 2 1 1 1 1 1 1 255 1
1 1 1 1 0 1 1 1 0 0 0 1 1 255 0 1
0 0 0 0 1 1 1 1 1 1 1 1 255 1 1 1
1 1 0 0 0 0 0 0 0 1 255 0 0 1 1 2
2 1 2 1 1 1 1 1 1 255 1 1 1 1 1 1
1 1 1 1 1 0 0 255 1 1 0 1 1 1 0 0
1 0 0 0 0 0 255 0 0 1 0 1 0 0 0 1
1 1 0 0 0 255 1 1 1 0 0 0 0 1 1 1
1 0 0 255 0 0 0 1 0 0 0 0 0 0 0 0
0 0 255 0 0 1 1 1 1 1 0 0 0 0 1 1
1 255 0 1 0 1 1 1 1 1 1 1 0 0 1 1
255 0 0 0 0 0 1 1 1 1 0 1 1 0 255 0
0 1 1 1 1 1 0 0 0 1 1 1 255 1 1 1
0 0 0 1 1 1 0 0 0 1 1 255 0 0 2 1
1 1 1 1 1 1 1 1 1 0 255 0 1 1 0 0
0 1 1 0 0 0 1 1 1 1 1 1 2 2 2 2
1 1 0 0 0 0 1 1 2 2 2 1 1 255 0 0
0 0 2 2 2 1 1 1 1 1 1 255 1 0 1 0
2 2 2 2 1 0 0 1 1 1 255 1 1 1 1 1
0 0 1 2 1 1 1 2 255 2 1 1 1 2 1 1
1 1 1 1 2 1 1 1 255 1 1 1 2 2 1 1
1 1 1 1 2 1 255 1 1 2 1 2 1 2 1 1
1 1 1 1 255 0 1 3 2 1 1 1 1 1 2 2
3 3 255 1 2 1 1 1 2 2 2 2 1 1 0 1
1 255 1 2 1 1 1 2 2 2 1 1 1 1 1 1
255 1 1 1 2 2 3 3 2 2 2 2 2 2 1 255
2 2 3 2 2 2 2 2 3 1 1 1 1 1 255 2
2 2 2 2 2 1 1 2 2 2 1 255 1 1 1 1
1 2 2 8 1 1 1 1 1 0 255 0 0 1 1 1
0 0 1 2 1 2 1 1 1 255 1 1 1 1 1 1
1 1 1 1 1 1 0 0 255 0 1 1 1 1 1 1
1 1 0 0 0 0 255 0 1 1 1 1 1 1 1 1
1 1 0 0 0 255 1 1 1 1 1 1 1 1 2 2
1 0 0 255 2 2 1 1 1 2 1 2 1 0 0 0
0 0 255 1 1 0 0 1 0 0 0 0 0 0 0 0
0 255 0 1 1 1 0 1 2 1 1 1 1 1 1 255
0 0 0 1 1 0 0 0 0 0 0 0 0 0 255 0
1 1 1 1 1 1 1 1 0 0 0 1 1 255 0 0
0 1 1 2 2 2 2 1 1 1 1 1 255 0 0 0
0 1 1 2 2 2 1 2 0 0 255 0 0 1 1 1
1 3 1 1 0 1 1 1 255 0 0 0 0 0 1 1
1 1 1 1 1 0 0 255 0 0 1 1 1 1 1 0
1 1 1 0 0 0 255 0 1 1 1 1 1 1 1 1
1 0 1 1 1 1 1 0 0 1 1 1 1 1 1 1
1 1 1 1 2 2 2 1 1 255 1 1 1 0 1 2
2 1 1 1 2 2 1 255 1 0 0 0 2 3 3 5
2 2 1 1 1 1 255 0 1 1 1 1 1 1 1 1
1 1 1 2 255 2 2 2 1 2 2 1 2 1 1 1
2 1 1 1 255 1 1 1 1 2 2 3 2 2 1 1
1 1 255 1 1 2 2 5 3 3 3 1 1 1 1 1
255 0 1 1 1 1 1 1 1 2 2 2 3 3 255 2
2 1 1 1 2 2 2 2 1 1 0 2 2 255 2 2
2 2 3 5 5 3 1 2 2 2 2 1 255 1 2 2
2 3 10 38 35 5 3 2 2 2 1 255 1 2 2 1
3 2 3 3 3 1 1 1 2 1 255 2 2 2 2 2
2 2 2 2 1 0 1 255 1 2 1 1 2 2 21 22
15 2 2 2 1 1 255 1 0 1 0 1 0 1 1 2
2 1 1 1 1 255 0 1 1 1 1 1 1 1 1 1
0 0 0 1 255 1 1 1 2 3 3 3 2 2 1 1
0 1 255 1 1 1 1 1 2 2 2 2 1 1 1 0
0 255 1 1 1 1 2 2 2 11 31 3 1 1 0 255
1 1 1 1 2 2 2 2 3 3 0 0 0 0 255 2
1 1 1 1 1 0 0 0 0 0 0 0 0 255 0 1
1 1 1 1 5 1 1 1 1 1 2 255 0 0 0 1
1 1 1 1 1 1 0 0 1 1 255 0 1 1 1 1
1 1 1 2 1 0 0 0 1 255 0 0 1 1 1 5
10 5 2 1 1 1 1 1 255 0 0 0 1 2 5 7
2 2 2 2 0 0 255 0 0 1 1 1 3 6 6 3
1 1 1 1 255 0 0 0 0 1 1 1 1 0 0 0
1 0 1 255 0 0 1 1 1 1 1 1 1 2 2 1
0 0 255 0 0 1 1 1 1 1 1 1 1 1 1 0
1 0 0 0 0 1 1 1 1 1 1 1 1 1 1 3
3 2 2 1 1 255 1 1 1 1 1 1 1 1 1 2
2 2 2 255 1 0 0 0 3 3 3 5 5 5 1 1
1 0 255 0 1 1 1 1 2 3 3 3 2 2 2 1
255 1 1 1 1 1 0 1 2 2 2 1 1 1 1 1
255 1 1 2 2 3 5 6 3 3 2 2 1 1 255 1
1 2 3 10 17 17 52 16 1 1 1 0 255 0 1 1
1 3 21 33 33 33 13 3 2 1 255 1 2 1 1 1
3 7 8 7 2 2 2 3 3 255 2 2 2 2 5 13
100 100 68 8 5 2 2 1 255 1 2 2 3 10 43 43
40 35 21 3 2 2 1 255 1 1 2 2 3 3 5 6
3 1 1 1 2 1 255 2 2 2 2 3 3 3 2 2
1 0 0 255 1 1 1 1 2 30 98 113 77 57 17 3
1 1 255 0 0 0 0 1 1 1 2 2 2 2 2 1
1 255 1 1 1 1 1 1 3 3 3 2 0 0 1 1
255 1 1 2 5 13 13 13 18 18 5 1 1 1 255 1
1 1 2 2 3 3 3 3 2 2 1 1 0 255 0 0
1 2 5 57 57 57 86 35 13 1 1 255 1 1 1 1
2 7 8 13 13 8 5 2 1 1 255 2 1 0 0 0
2 2 3 1 0 0 0 0 0 255 0 1 1 2 5 6
6 8 6 1 1 1 2 255 0 0 0 1 2 2 2 2
2 1 1 1 1 1 255 0 1 1 1 1 1 2 3 2
1 1 0 0 1 255 1 0 1 1 6 10 10 10 7 2
1 1 1 1 255 1 0 1 7 10 10 13 10 8 2 2
0 0 255 0 0 1 2 3 25 45 47 25 2 1 1 0
255 0 0 0 0 2 1 2 1 0 0 0 1 0 1 255
0 1 1 1 1 1 1 1 2 2 3 1 0 1 255 0
0 1 1 1 2 2 2 2 1 1 0 0 1 0 0 0
1 0 0 1 1 1 1 1 1 1 2 5 3 2 2 1
1 255 1 1 1 1 1 1 1 2 2 2 2 1 2 255
2 1 1 1 7 7 10 7 8 7 7 2 1 1 255 0
1 1 1 23 26 23 11 3 3 2 2 1 255 1 1 1
1 2 2 2 2 3 3 2 1 1 1 1 255 1 1 2
3 41 53 41 13 11 2 1 1 1 255 1 1 2 10 38
52 52 62 62 25 2 1 1 255 0 1 1 21 45 45 35
33 41 33 17 3 1 255 1 2 1 1 1 7 10 11 11
8 6 6 5 5 255 2 2 2 5 45 162 255 255 255 255
15 3 2 2 255 1 2 3 8 61 62 58 42 40 35 23
3 2 1 255 1 1 2 2 2 3 5 10 10 2 2 1
2 1 255 2 2 2 3 5 3 6 3 2 1 1 1 255
1 1 1 1 3 41 98 113 113 113 57 3 1 1 255 1
0 0 1 1 1 2 3 5 2 2 2 1 1 255 1 1
1 1 1 5 5 8 10 10 1 1 1 1 255 1 1 2
22 23 22 25 25 27 18 5 1 1 255 1 1 1 2 3
3 5 5 5 2 2 1 1 1 255 0 1 2 12 38 136
137 137 156 117 25 5 5 255 1 0 0 1 2 10 21 25
21 13 8 5 0 1 255 2 1 1 1 2 6 13 7 6
2 1 0 1 0 255 0 2 2 3 5 8 8 11 10 10
1 1 0 255 0 0 1 2 3 3 10 10 10 2 1 1
0 0 255 0 1 1 1 2 5 12 10 7 2 1 1 1
1 255 1 1 1 13 15 16 15 10 10 8 2 1 0 0
255 1 0 5 12 13 12 13 12 12 8 1 0 0 255 0
0 1 2 23 45 50 66 66 25 2 1 0 255 1 1 0
0 2 2 3 2 1 1 0 0 0 1 255 0 1 0 2
2 2 1 2 3 3 3 2 2 1 255 0 0 0 1 5
5 7 7 7 1 1 0 0 0 0 0 0 0 0 1 1
1 1 1 1 1 2 8 27 10 2 2 1 1 255 1 0
0 1 1 1 2 3 10 5 2 1 2 255 1 1 1 2
7 7 7 7 8 7 3 3 2 1 255 1 1 1 26 30
40 45 25 13 11 2 2 2 255 1 1 1 2 2 3 5
5 7 7 6 3 3 3 1 255 1 2 3 35 53 53 38
31 28 15 2 1 1 255 1 1 5 32 83 83 63 63 62
25 8 2 1 255 1 1 3 45 60 60 33 33 33 33 27
3 1 255 2 2 1 1 7 16 12 10 10 8 8 6 5
5 255 2 5 8 16 162 255 255 255 255 255 255 15 1 1
255 1 2 3 37 61 62 62 51 53 51 41 16 1 1 255
1 2 2 2 2 3 5 6 13 13 5 2 1 1 255 2
2 3 5 6 6 8 7 7 2 2 2 255 1 1 1 2
30 92 98 77 118 121 70 28 1 1 255 1 0 0 2 3
5 6 6 6 6 2 2 1 1 255 0 0 0 0 5 15
10 8 10 13 7 1 0 0 255 1 2 2 23 41 22 20
23 27 23 5 2 1 255 1 0 1 2 5 7 6 6 6
5 2 1 1 1 255 1 2 10 20 108 160 161 161 161 107
105 25 5 255 0 0 0 1 10 17 21 25 21 16 13 6
3 2 255 3 1 1 2 10 12 18 23 15 6 1 1 1
1 255 0 0 0 3 6 8 10 10 10 11 8 1 0 255
0 0 0 2 3 10 10 12 11 11 2 1 1 1 255 0
1 2 2 5 15 15 12 12 7 1 1 1 1 255 0 0
13 20 15 15 15 10 8 8 7 1 0 0 255 1 5 7
12 13 13 20 20 16 16 15 2 1 255 0 0 2 23 35
35 45 45 66 25 7 1 1 255 1 1 0 0 2 10 11
10 3 1 1 1 0 0 255 0 0 0 1 2 3 3 7
8 8 3 2 2 1 255 0 0 1 1 8 8 8 8 16
5 1 0 0 1 1 1 1 0 0 0 0 1 1 1 2
3 8 27 41 35 2 2 2 1 255 1 0 0 1 1 1
2 10 82 31 5 1 2 255 1 1 3 10 25 8 8 8
8 8 7 3 2 2 255 1 1 7 26 58 58 48 25 26
21 15 2 1 255 1 1 1 1 2 3 6 15 35 31 7
2 1 3 3 255 2 6 15 45 48 53 38 38 28 28 12
1 1 255 1 1 32 83 101 63 63 71 92 52 11 2 2
255 1 1 8 57 57 35 25 25 40 43 41 17 2 255 2
2 2 3 16 22 12 5 6 8 8 8 5 2 255 5 3
13 45 255 255 255 255 255 255 255 68 2 2 255 2 2 3
45 58 78 78 53 51 51 30 16 1 1 255 1 2 2 2
2 2 5 6 46 46 37 3 2 1 255 2 2 5 5 7
5 6 7 8 6 2 2 255 1 1 2 5 63 63 43 43
72 121 93 70 2 1 255 1 1 2 3 3 3 3 6 6
6 5 2 1 1 255 1 0 0 0 12 15 26 15 26 21
15 1 0 0 255 1 1 11 18 22 20 20 22 23 18 5
2 1 255 1 0 0 2 8 8 6 3 6 5 5 1 1
1 255 1 2 5 36 108 138 161 161 181 107 105 5 1 255
0 0 1 3 13 28 23 23 21 17 16 7 2 1 255 2
2 2 3 12 18 18 23 16 11 2 1 1 1 255 0 0
1 3 5 10 12 12 10 17 10 2 1 255 0 0 1 3
5 15 16 15 11 11 3 1 1 0 255 0 1 1 1 3
12 15 15 13 10 2 1 1 1 255 1 1 38 38 20 15
15 27 16 8 5 1 0 0 255 1 5 11 12 12 12 23
25 16 16 15 2 1 255 0 0 0 35 56 66 66 66 73
66 7 1 1 255 1 0 0 1 5 20 20 15 13 7 1
1 0 0 255 0 0 0 1 7 8 8 26 26 16 3 2
1 1 255 0 0 1 5 8 6 6 2 16 6 5 0 0
0 1 0 0 0 0 0 0 1 1 2 2 3 3 25 27
7 1 2 1 1 255 2 2 1 1 2 2 6 48 102 155
31 1 1 255 1 1 3 10 11 11 7 7 7 8 10 3
2 2 255 2 3 7 26 55 58 48 25 27 37 26 2 2
255 1 1 1 1 1 1 5 15 33 31 15 1 1 1 1
255 2 6 28 45 53 63 63 47 47 28 15 2 2 255 1
2 33 83 101 98 92 92 71 63 23 3 1 255 1 1 7
57 57 35 31 40 43 60 46 5 2 255 1 2 2 3 11
22 10 6 6 8 8 5 3 2 255 2 1 3 56 255 255
255 255 255 255 255 68 5 2 255 2 2 2 37 56 78 78
21 27 36 28 5 0 1 255 2 2 18 31 18 160 255 255
255 87 46 3 2 2 255 1 1 3 5 6 6 6 8 10
6 2 1 255 1 1 2 10 108 108 73 72 77 123 93 70
27 1 255 1 2 2 2 3 5 6 6 6 6 6 2 1
1 255 1 1 1 1 6 11 12 7 7 7 7 2 1 0
255 2 5 6 18 20 20 22 25 22 17 3 2 2 255 1
0 0 3 8 8 6 6 6 6 5 1 1 1 255 0 1
1 31 95 112 153 120 145 107 60 2 1 255 1 1 1 3
13 28 28 21 18 17 17 12 6 2 255 2 2 2 3 10
15 15 18 20 16 2 1 1 0 255 0 0 1 3 11 11
11 10 10 11 6 2 1 255 0 0 1 2 5 12 16 16
12 7 3 1 1 1 255 1 1 1 1 7 12 16 15 15
10 1 1 1 1 255 0 1 6 35 28 17 15 8 8 7
3 1 1 1 255 2 10 21 18 18 18 23 21 16 16 7
2 1 255 0 0 2 32 38 43 47 101 66 32 6 1 1
255 0 0 0 1 5 13 15 15 15 13 2 1 0 0 255
0 0 1 3 3 7 8 26 21 12 3 1 0 1 255 0
0 1 1 6 6 7 5 10 5 2 0 0 0 2 2 1
0 0 0 0 0 0 1 2 2 3 3 3 2 1 2 2
2 255 2 2 2 1 2 2 6 41 90 102 21 1 1 255
1 1 3 3 10 11 6 6 7 10 15 5 2 2 255 2
3 7 25 47 47 25 21 26 37 26 2 2 255 2 2 1
1 0 1 2 7 30 16 2 1 0 1 2 255 2 5 28
31 48 71 71 71 68 31 12 2 2 255 2 2 33 82 101
116 103 120 103 71 10 3 0 255 1 2 7 27 30 27 31
40 43 67 60 8 3 255 1 1 2 3 6 10 10 6 6
8 8 6 3 1 255 1 1 3 56 128 255 255 255 255 255
147 41 5 3 255 2 1 2 3 56 70 41 21 21 27 5
5 0 2 255 1 1 16 52 160 255 255 255 255 255 78 2
2 2 255 1 1 2 3 7 7 7 7 8 2 2 1 255
1 1 2 10 106 108 108 73 130 130 93 56 27 1 255 2
2 2 2 3 2 3 3 6 3 3 2 2 1 255 1 1
1 1 3 11 15 15 23 7 5 2 1 1 255 2 2 5
11 15 15 20 22 15 8 3 2 2 255 1 1 1 1 5
6 7 6 8 6 5 1 0 0 255 0 1 1 3 31 95
103 112 120 82 40 2 1 255 0 1 1 2 8 28 28 27
15 17 13 7 2 1 255 0 0 1 3 6 13 13 13 21
16 2 1 1 0 255 0 1 1 3 18 11 10 10 7 6
5 2 1 255 0 1 1 2 3 6 12 12 11 3 1 1
0 0 255 1 1 1 2 3 7 15 15 10 2 1 1 1
1 255 1 0 0 6 13 13 15 15 7 6 2 1 1 1
255 2 10 21 21 18 18 15 23 15 13 2 1 1 255 0
1 2 12 32 48 62 101 62 32 6 0 0 255 1 0 0
1 3 10 20 15 13 12 1 1 1 0 255 0 0 1 3
3 3 3 10 10 5 2 1 1 1 255 1 1 0 1 5
5 7 5 2 2 1 1 1 0 1 0 0 0 1 2 2
0 1 1 2 1 2 2 2 1 1 2 2 2 255 2 2
2 1 1 1 3 8 21 21 3 1 0 255 0 0 2 2
6 6 6 6 6 7 6 5 3 2 255 2 3 11 25 25
25 18 25 32 37 32 3 2 255 1 1 1 1 0 1 1
2 2 2 1 1 0 0 0 255 1 1 5 21 31 40 71
71 68 15 2 1 2 255 2 1 1 33 50 82 103 120 90
58 6 2 0 255 0 2 7 27 30 30 40 48 65 67 8
5 2 255 0 2 2 2 5 6 6 8 10 8 6 3 3
1 255 1 2 2 5 56 255 255 255 255 255 112 5 3 3
255 2 1 2 2 22 48 41 48 21 20 5 5 1 1 255
1 2 16 62 255 255 255 255 255 255 87 2 1 1 255 1
1 2 2 5 6 6 5 2 2 2 1 255 1 1 1 10
66 117 130 173 132 132 56 27 8 1 255 2 2 2 2 2
3 3 6 6 3 2 2 2 2 255 1 1 1 1 2 2
10 7 6 3 2 1 2 2 255 2 2 2 3 3 8 12
15 12 3 2 2 2 255 1 1 1 2 3 3 6 6 8
6 1 0 0 0 255 1 1 1 1 3 10 10 10 55 40
6 2 1 255 0 1 1 1 5 13 28 27 26 23 12 2
2 2 255 1 0 1 2 3 6 6 13 21 2 2 1 1
0 255 0 1 1 3 11 8 7 6 6 3 3 1 0 255
0 1 1 1 1 5 5 5 3 1 1 1 1 0 255 1
1 1 2 2 3 5 5 1 0 0 0 1 0 255 0 0
0 1 6 7 8 6 6 1 1 1 1 1 255 2 5 7
17 18 18 15 16 15 13 2 1 0 255 0 1 2 3 12
30 43 47 32 6 1 0 0 255 1 1 0 0 1 5 10
12 12 1 1 1 0 0 255 0 0 0 3 1 2 2 3
3 1 1 1 1 1 255 1 1 1 1 0 5 7 5 2
1 1 0 1 0 0 0 1 0 1 1 2 2 1 1 1
1 1 2 2 2 3 3 2 2 255 2 2 2 1 1 1
3 3 1 1 2 1 0 255 1 3 3 1 1 5 8 8
6 2 3 3 1 2 255 2 2 5 25 25 25 18 35 32
37 27 3 1 255 1 1 1 1 0 2 2 2 1 1 1
0 0 0 1 255 1 2 3 3 18 18 17 15 12 5 1
0 0 255 2 1 1 2 6 20 70 70 10 2 2 2 0
255 0 2 3 11 23 30 40 48 56 22 8 2 2 255 1
2 2 2 3 3 5 6 6 6 3 3 2 1 255 1 3
1 5 5 28 103 255 225 112 5 3 3 3 255 2 2 2
2 3 22 22 48 6 3 2 2 2 2 255 1 2 7 55
175 255 255 255 255 251 67 2 1 1 255 1 2 2 2 2
3 3 3 2 2 2 0 255 0 1 1 1 10 66 130 173
130 36 21 8 3 2 255 1 2 2 1 1 1 2 3 3
2 2 0 2 2 255 1 1 0 1 1 1 1 2 2 1
1 1 1 1 255 2 1 1 1 2 2 2 3 3 1 0
1 2 255 2 1 2 2 2 2 2 3 3 3 1 0 0
0 255 2 1 1 1 2 2 3 3 3 3 3 1 1 255
0 0 1 1 1 5 12 13 12 7 2 1 1 1 255 1
1 1 1 1 3 2 5 2 1 1 1 1 1 255 0 1
1 1 1 2 2 2 2 1 1 1 0 255 0 1 1 1
1 1 3 1 1 1 1 1 1 0 255 1 1 1 1 1
2 1 1 1 0 0 0 0 0 255 1 1 0 1 0 0
0 2 1 1 1 1 0 0 255 1 2 5 7 7 15 15
16 15 2 1 1 0 255 0 0 0 2 2 3 2 3 1
1 0 0 1 255 1 1 1 0 0 0 3 2 1 1 1
0 0 1 255 2 2 2 3 2 1 1 1 1 1 1 1
1 1 255 1 1 1 1 1 2 2 1 1 0 0 1 1
1 1 1 1 0 1 1 1 2 2 2 1 1 0 1 1
2 2 3 2 2 255 2 1 2 1 1 1 1 1 1 1
1 1 1 255 1 1 2 2 1 2 6 2 2 1 1 1
1 1 255 2 1 2 12 28 30 35 46 32 32 12 3 0
255 1 1 1 0 0 1 1 1 1 0 1 1 1 0 0
255 1 2 2 2 1 2 7 5 5 2 1 1 1 255 1
2 2 2 2 2 3 3 2 1 2 1 1 255 1 2 2
2 11 23 38 48 10 6 2 1 1 255 2 2 2 2 1
2 3 3 3 3 3 2 0 1 255 1 2 1 3 2 5
12 12 5 5 2 3 3 1 255 1 1 1 1 1 2 3
3 3 2 2 1 2 3 255 1 2 5 7 55 175 255 255
251 67 5 2 2 1 255 2 2 1 1 1 2 2 2 2
2 1 0 255 0 1 1 1 1 3 60 60 36 6 5 2
2 2 255 1 1 1 1 1 1 1 1 2 2 0 0 0
2 255 1 0 0 0 0 0 1 0 1 1 1 1 1 1
255 2 1 1 1 2 2 2 2 2 1 1 1 1 255 1
1 1 2 1 2 1 2 1 1 1 0 0 1 255 2 1
2 1 1 1 1 1 3 3 2 1 1 255 1 0 1 1
1 1 1 3 5 3 1 1 1 1 255 1 1 1 0 1
1 1 2 2 2 1 1 1 0 255 0 1 1 1 1 2
2 1 1 1 1 1 0 255 1 1 1 1 2 1 1 0
0 0 1 1 1 0 255 0 1 0 1 1 1 1 1 1
1 0 0 0 0 255 0 1 0 1 0 0 0 1 1 1
1 1 1 0 255 0 1 1 2 5 6 10 10 11 1 1
1 0 255 0 0 0 1 2 2 1 1 1 0 0 1 2
255 0 0 1 1 1 1 1 0 0 0 1 0 0 0 255
2 2 1 1 1 1 1 1 1 1 1 1 1 1 255 1
0 0 2 1 2 1 2 0 0 0 0 1 1 1 1 1
1 1 1 1 1 2 2 2 2 0 2 1 2 1 2 2
2 255 1 1 1 1 1 1 1 1 1 1 1 1 1 255
1 1 2 2 1 2 1 1 1 1 1 1 1 1 255 2
2 2 2 21 28 21 18 18 12 3 2 0 255 1 1 1
0 1 1 1 1 1 1 1 1 0 1 0 255 1 2 2
1 1 1 2 2 1 2 1 1 0 255 1 2 2 2 2
2 2 1 1 1 1 2 2 255 3 2 2 0 1 2 2
2 1 2 2 1 1 255 2 2 2 1 1 1 2 2 2
2 2 1 0 1 255 1 1 1 2 2 2 3 5 3 3
2 2 1 1 255 2 2 1 1 1 1 1 2 2 1 2
1 2 2 255 1 1 5 5 5 55 75 75 12 8 5 2
2 2 255 2 2 2 1 1 1 2 2 2 1 1 0 255
0 0 1 1 1 2 2 2 2 2 2 2 2 2 255 1
1 1 1 1 1 1 1 1 1 0 0 0 2 255 0 0
0 0 0 1 1 1 1 1 1 1 2 1 255 1 1 1
1 2 2 2 1 2 1 1 1 1 255 1 1 1 2 1
1 1 1 1 1 1 0 0 2 255 2 1 1 1 1 1
1 1 3 2 2 1 1 255 1 0 1 1 1 1 1 2
2 1 1 1 1 1 255 1 1 1 0 1 1 1 2 2
2 1 1 1 1 255 1 1 0 0 0 1 0 1 0 1
1 1 0 255 1 1 1 0 1 1 1 0 0 0 0 0
1 1 255 1 1 1 1 1 0 0 1 1 1 1 0 0
0 255 0 0 0 1 1 0 2 2 2 1 1 1 1 0
255 0 1 1 1 1 0 1 1 1 0 0 1 1 255 0
0 0 1 1 1 1 1 1 1 0 1 2 255 0 0 1
1 1 1 1 1 1 1 1 0 0 1 255 1 2 2 1
1 1 1 0 0 1 1 1 1 1 255 0 0 0 1 2
1 1 1 0 0 1 1 1 1 1 1 0 1 1 1 0
0 2 2 0 2 2 2 2 3 1 2 2 2 255 1 1
1 1 1 1 1 1 1 1 1 1 1 255 1 1 2 2
2 2 1 1 1 1 1 1 1 1 255 1 2 2 2 2
1 2 3 3 3 3 0 0 255 1 1 1 1 1 1 1
1 1 1 1 2 0 1 0 255 1 1 2 1 1 1 1
2 1 1 1 1 1 255 1 1 1 1 1 2 2 1 1
1 1 1 1 255 3 2 0 0 0 1 1 1 1 1 2
2 2 255 2 2 2 1 1 1 2 2 2 2 2 3 2
1 255 1 1 1 2 1 2 2 3 3 3 3 2 2 2
255 2 2 1 1 1 1 1 1 1 1 1 1 2 1 255
1 2 2 2 1 2 2 6 5 5 2 2 2 2 255 2
2 1 1 1 1 1 1 1 1 1 2 255 1 1 1 1
1 2 1 1 1 1 1 2 2 1 255 1 1 2 0 0
1 1 1 1 1 0 0 0 2 255 1 1 1 1 1 1
1 1 1 1 2 2 2 1 255 1 1 1 1 1 2 2
1 2 1 1 1 1 255 1 1 1 1 0 0 0 0 1
0 1 1 1 1 255 1 1 1 1 1 1 1 1 2 2
2 1 1 255 1 1 1 1 2 2 2 1 1 0 0 0
1 0 255 1 1 1 0 0 0 1 2 2 2 1 1 1
1 255 1 1 1 1 1 1 1 1 1 1 1 1 1 255
0 0 1 0 1 0 1 0 0 0 0 0 1 1 255 1
1 1 1 1 0 0 0 1 1 1 0 0 0 255 0 0
0 0 1 1 2 2 2 1 1 1 1 1 255 0 1 1
1 0 0 0 0 1 1 1 1 1 255 0 0 0 0 1
0 0 0 1 1 0 0 1 255 1 0 1 1 1 1 1
1 1 1 1 0 0 0 255 1 1 1 1 0 0 0 1
0 1 1 1 1 1 255 0 0 0 1 0 0 0 1 1
1 1 0 0 0 0 1 0 255 255 255 255 255 255 255 255
255 255 255 255 255 255 255 255 255 255 255 255 255 255 255 255
255 255 255 255 255 255 255 255 255 255 255 255 255 255 255 255
255 255 255 255 255 255 255 255 255 255 255 255 255 255 255 255
255 255 255 255 255 255 255 255 255 255 255 255 255 255 255 255
255 255 255 255 255 255 255 255 255 255 255 255 255 255 255 255
255 255 255 255 255 255 255 255 255 255 255 255 255 255 255 255
255 255 255 255 255 255 255 255 255 255 255 255 255 255 255 255
255 255 255 255 255 255 255 255 255 255 255 255 255 255 255 255
255 255 255 255 255 255 255 255 255 255 255 255 255 255 255 255
255 255 255 255 255 255 255 255 255 255 255 255 255 255 255 255
255 255 255 255 255 255 255 255 255 255 255 255 255 255 255 255
255 255 255 255 255 255 255 255 255 255 255 255 255 255 255 255
255 255 255 255 255 255 255 255 255 255 255 255 255 255 255 255
255 255 255 255 255 255 255 255 255 255 255 255 255 255 255 255
255 255 255 255 255 255 255 255 255 255 255 255 255 255 255 255
255 255 255 255 255 255 255 255 255 255 255 255 255 255 255 255
255 255 255 255 255 255 255 255 255 255 255 255 255 255 255 255
255 255 255 255 255 255 255 255 255 255 255 255 255 255 255 255
255 255 255 255 255 255 255 255 255 255 255 255 255 255 255 255
255 255 255 255 255 255 255 255 255 255 255 255 255 255 255 255
255 255 255 255 255 255 255 255 255 255 255 255 255 255 255 255
255 255 255 255 255 255 255 255 255 255 255 255 255 255 255 255
255 255 255 255 255 255 255 255 255 255 255 255 255 255 255 255
255 255 255 255 255 255 255 255 255 255 255 255 255 255 255 255
255 255 255 255 255 255 255 255 255 255 255 255 255 255 255 255
255 255 255 255 255 255 255 255 255 255 255 255 255 255 255 255
255 255 255 255 255 255 255 255 255 255 255 255 255 255 255 255
255 255 255 255 1 1 1 0 2 2 2 1 1 1 1 1
1 1 1 1 2 255 2 1 1 1 1 1 1 1 1 1
1 1 1 255 1 1 1 1 1 2 2 1 1 1 1 1
1 1 255 1 1 1 1 1 0 0 0 0 0 0 2 2
255 1 1 1 1 0 0 1 1 1 0 1 1 1 1 1
255 0 0 0 1 1 2 1 2 1 1 1 1 0 255 0
1 1 1 1 1 2 1 0 0 1 1 0 255 2 2 2
2 2 2 2 1 1 1 2 2 3 255 2 1 1 1 1
1 1 2 2 3 3 3 3 2 255 1 1 1 1 1 1
1 1 1 2 1 2 1 2 255 2 1 1 1 1 1 1
1 2 2 1 1 1 1 255 2 2 0 1 1 2 1 2
2 2 1 1 0 0 255 1 1 1 1 1 1 1 1 1
1 1 0 255 1 1 1 1 1 1 0 0 1 0 1 1
1 1 255 2 1 1 0 0 1 1 1 1 2 1 0 0
0 255 1 1 2 1 1 1 1 1 0 1 1 2 1 1
255 1 1 1 1 1 2 1 1 1 0 0 1 1 255 1
1 1 1 1 1 1 1 1 1 1 1 1 1 255 1 0
0 1 1 1 1 2 2 1 1 1 1 255 0 2 2 2
1 1 1 1 1 0 0 0 0 0 255 1 0 0 0 0
1 1 2 1 1 1 1 1 1 255 1 1 1 0 0 1
0 1 1 1 1 1 2 255 2 1 1 0 0 0 1 1
1 0 0 0 0 0 255 0 1 1 0 1 1 1 0 1
0 0 0 0 0 255 1 1 0 0 0 1 1 1 2 1
1 0 0 0 255 0 0 2 1 1 0 0 0 0 1 1
1 1 255 1 1 0 1 1 0 0 0 0 1 0 1 0
255 1 1 2 1 1 0 1 1 1 1 0 0 0 0 255
1 1 1 0 1 1 1 1 1 1 1 1 0 0 255 0
0 1 0 0 0 1 1 1 1 0 1 1 1 0 1 1
1 1 0 0 1 2 1 1 1 1 1 1 1 1 1 1
1 255 1 1 1 1 0 1 0 0 0 1 1 1 1 255
1 1 0 0 0 2 2 2 2 2 2 1 1 1 255 0
1 1 1 1 1 0 0 0 0 0 0 2 255 1 1 1
1 1 0 2 2 2 0 1 1 1 1 1 255 0 0 0
1 1 1 2 2 1 1 0 0 0 255 0 1 0 1 2
2 2 1 1 1 1 1 1 255 1 2 2 2 2 2 2
2 2 2 2 2 2 255 1 1 1 1 1 1 1 1 1
2 2 2 3 3 255 1 1 1 1 2 1 1 1 1 2
1 2 1 2 255 2 2 2 1 1 1 1 2 5 5 2
1 1 1 255 1 2 1 1 2 5 3 3 2 1 0 1
0 1 255 1 1 1 1 1 1 1 1 1 1 1 0 255
0 1 1 1 1 1 1 1 1 0 1 0 1 1 255 2
2 1 0 0 1 1 1 1 1 1 0 0 0 255 0 1
1 1 1 1 1 0 0 1 1 3 1 1 255 1 1 1
1 2 2 2 2 1 0 0 2 2 255 1 0 1 1 1
1 1 1 1 1 1 1 1 0 255 0 0 1 1 2 2
2 2 2 2 1 1 1 255 0 1 1 1 0 1 0 1
1 1 0 0 0 0 255 1 1 0 1 1 1 1 1 1
1 1 1 2 1 255 0 0 0 0 1 2 1 1 1 1
1 1 1 255 1 1 1 1 1 1 2 1 0 0 1 2
0 0 255 0 0 0 0 0 1 1 1 1 1 0 0 0
0 255 1 1 1 1 0 0 1 0 1 0 0 0 0 0
255 0 0 2 1 1 0 0 0 0 1 1 1 1 255 1
1 1 1 1 0 1 1 1 1 1 1 0 255 2 1 1
1 2 1 1 1 1 1 0 0 0 0 255 1 0 0 0
1 1 1 1 1 1 1 1 0 1 255 1 0 1 1 1
1 2 1 1 0 0 1 1 1 1 1 1 1 1 1 1
1 1 1 1 1 1 1 2 2 3 3 1 1 255 0 1
1 2 2 2 1 1 1 1 1 1 1 255 1 1 1 1
1 1 2 2 3 2 2 2 2 2 255 0 1 1 1 1
1 1 2 2 2 0 0 2 255 1 0 1 2 2 2 6
5 5 2 1 1 1 1 1 255 0 0 1 1 1 1 1
1 0 0 1 1 1 255 1 1 1 2 2 3 3 2 1
2 1 1 1 255 1 1 2 2 3 3 8 8 3 2 1
1 2 255 2 1 2 1 2 1 1 1 1 1 2 2 2
2 255 1 1 1 1 2 2 2 5 5 5 2 2 1 2
255 2 2 2 1 1 8 11 31 13 11 3 1 1 1 255
1 1 1 2 6 6 6 3 2 2 1 1 1 1 255 1
1 1 1 1 1 1 1 1 1 1 1 255 1 1 1 1
1 2 2 2 3 1 2 1 2 1 255 2 2 2 2 0
0 1 1 1 0 1 1 1 0 255 1 1 1 1 1 1
1 2 1 3 3 3 3 1 255 0 1 1 2 11 35 45
57 57 3 2 2 2 255 1 1 1 0 1 1 1 1 1
1 1 1 0 0 255 0 0 1 1 1 5 15 25 3 2
2 1 1 255 1 1 1 1 1 2 2 2 3 1 0 0
0 1 255 2 1 1 1 1 1 1 1 2 1 2 1 1
1 255 0 0 0 2 5 12 10 10 3 2 1 1 1 255
1 1 1 1 1 1 1 1 0 0 0 0 0 0 255 0
0 0 1 2 15 12 6 2 2 1 0 0 1 255 1 1
1 1 0 0 0 2 1 0 0 0 0 1 255 0 0 1
1 1 1 0 0 1 1 2 1 1 255 0 1 0 0 0
1 1 1 1 1 1 0 0 255 1 1 1 1 2 7 7
3 3 0 0 0 0 1 255 0 0 1 1 1 1 2 2
5 2 2 0 0 1 255 1 1 1 0 1 1 2 2 1
1 0 0 1 1 1 1 1 1 1 1 1 2 1 1 1
2 1 1 2 2 2 1 1 0 255 0 0 1 2 2 3
2 2 1 1 1 1 1 255 1 2 1 1 1 2 3 5
7 5 1 1 1 1 255 1 1 2 1 1 2 2 2 7
7 1 0 0 255 1 1 1 2 2 8 43 8 12 12 23
3 1 0 0 255 0 1 2 2 2 2 3 2 2 2 2
1 1 255 1 1 1 1 3 5 11 11 6 3 1 1 1
255 1 1 2 3 8 10 10 11 10 5 3 2 2 255 1
1 1 1 2 2 2 2 1 1 2 2 2 2 255 1 1
1 1 2 5 6 8 8 8 5 2 2 2 255 2 3 2
2 8 31 40 40 45 13 13 2 2 1 255 1 1 1 6
8 8 6 6 3 2 1 1 1 1 255 1 1 1 1 1
5 3 3 1 1 1 1 255 1 1 1 2 2 3 3 12
15 15 5 1 1 1 255 1 2 2 0 0 0 1 1 1
0 1 1 1 0 255 1 1 1 1 1 2 5 5 7 7
5 3 3 2 255 1 1 2 11 68 93 97 97 77 58 2
1 1 255 1 1 1 0 0 1 2 5 3 1 1 1 1
1 255 1 1 1 1 1 25 32 33 25 11 2 2 1 255
1 1 1 1 2 2 13 36 36 5 3 1 0 1 255 1
0 1 2 1 1 1 2 2 2 3 2 2 1 255 0 0
0 5 27 85 118 90 30 5 2 1 1 255 0 1 1 1
2 2 1 0 0 1 0 0 0 0 255 0 0 0 3 15
16 15 10 10 2 1 1 0 0 255 1 1 2 2 2 2
2 2 2 2 0 1 1 2 255 2 2 2 2 47 47 45
32 5 1 2 1 1 255 0 1 1 0 0 0 1 1 2
2 1 1 0 255 1 1 1 2 20 255 255 255 255 30 3
0 1 1 255 0 0 0 1 2 6 10 22 17 16 3 0
0 1 255 1 1 1 1 2 7 6 6 3 1 0 0 0
1 1 2 1 2 1 1 2 2 2 2 2 2 1 1 1
2 2 1 1 1 255 0 0 1 1 3 5 6 3 3 2
2 1 1 255 2 2 2 1 1 3 7 10 10 3 1 1
0 0 255 1 2 2 2 2 2 11 38 35 12 7 1 1
255 1 1 1 2 2 13 25 20 32 25 25 3 1 1 0
255 0 1 2 2 13 16 13 6 3 2 2 1 1 255 1
1 1 2 5 11 15 21 21 6 3 2 0 255 0 1 2
3 8 8 10 10 8 5 5 3 2 255 1 1 1 2 3
6 6 6 5 3 3 2 2 2 255 2 2 1 1 1 6
45 45 40 37 17 5 2 2 255 2 2 3 5 33 37 37
31 45 82 45 6 2 1 255 0 1 6 6 8 11 11 7
7 5 2 1 1 1 255 1 1 1 2 6 8 8 20 3
1 1 1 255 1 1 1 2 2 5 37 98 115 90 15 1
1 1 255 1 1 2 0 0 0 2 1 1 0 1 1 1
1 255 1 1 1 1 2 13 11 11 15 20 15 5 2 1
255 0 1 7 93 113 125 113 125 147 77 13 3 2 255 1
1 1 0 0 1 3 8 6 6 3 1 1 1 255 1 1
1 2 3 30 32 62 41 41 2 2 1 255 1 1 1 1
2 8 23 46 51 36 5 3 1 1 255 1 1 1 2 1
2 2 2 6 6 3 1 1 1 255 1 0 2 27 85 85
118 90 45 20 5 1 1 255 1 1 1 2 3 2 1 0
1 1 0 0 0 1 255 0 0 2 3 16 16 10 7 10
3 2 2 1 0 255 0 0 2 2 2 2 2 2 2 2
1 2 2 2 255 2 2 2 68 65 65 65 66 43 5 2
2 1 255 1 1 1 1 2 2 2 2 3 2 2 1 0
255 1 1 1 2 255 255 255 255 255 255 30 3 2 1 255
1 1 1 2 10 18 57 52 30 17 8 1 0 0 255 1
1 2 2 7 7 6 7 6 6 1 0 0 0 0 1 1
2 1 1 1 0 1 2 2 3 2 2 5 2 1 0 1
1 255 1 1 1 2 5 6 5 5 5 5 2 2 2 255
1 1 2 2 3 6 10 11 11 11 3 2 1 1 255 1
1 2 3 11 38 38 38 40 40 10 3 0 255 1 1 1
2 11 16 25 28 32 48 32 2 1 1 1 255 1 2 2
16 17 17 16 16 8 3 2 1 0 255 1 1 2 2 5
3 13 21 28 17 3 2 0 255 0 1 3 6 8 10 12
10 5 5 5 5 2 255 2 1 1 2 7 16 32 27 26
7 3 3 2 2 255 2 2 2 2 2 70 93 133 126 40
21 3 2 2 255 1 1 3 33 51 66 41 41 57 97 85
35 5 1 255 0 2 6 7 8 11 11 17 7 3 2 2
1 1 255 1 1 1 10 12 12 21 23 21 2 1 1 255
0 1 1 2 5 37 113 121 137 137 71 2 2 1 255 1
1 1 0 1 2 3 3 6 2 2 0 0 0 255 1 1
1 2 13 26 26 43 43 36 20 8 2 2 255 0 2 16
111 113 110 68 97 100 100 66 3 1 255 1 1 1 1 2
3 5 12 5 12 3 3 1 1 255 1 1 2 3 11 32
37 62 65 41 11 1 1 255 1 0 1 1 5 12 37 46
61 61 33 5 1 1 255 1 1 3 3 3 3 11 22 37
36 18 2 2 1 255 1 2 15 27 102 118 146 118 61 41
5 2 1 255 1 1 1 6 10 10 5 5 2 1 1 0
0 0 255 0 0 2 7 22 21 11 10 11 10 3 2 1
0 255 0 0 0 2 2 2 2 12 2 1 0 0 1 1
255 2 2 52 75 73 68 87 93 70 13 6 2 1 255 1
1 0 0 2 2 2 6 13 6 2 2 1 255 0 1 1
255 255 255 255 255 255 255 185 6 2 1 255 1 1 1 1
18 30 57 66 30 16 8 1 0 0 255 1 2 2 8 8
7 6 7 8 8 3 0 0 0 1 2 1 2 2 0 1
0 1 2 2 5 16 18 18 5 2 0 1 1 255 1 1
2 5 6 3 3 3 5 5 2 2 2 255 2 1 1 2
5 7 8 11 11 8 3 2 2 1 255 1 2 3 10 33
43 43 17 40 40 18 3 1 255 1 1 2 2 12 25 28
28 28 18 6 1 1 1 1 255 1 2 12 28 16 17 13
26 16 8 2 1 0 255 0 1 2 2 3 3 8 11 17
11 3 1 0 255 0 1 1 6 6 10 10 5 5 5 5
3 2 255 2 1 1 2 7 16 37 32 32 26 7 3 2
2 255 1 1 1 2 2 18 93 133 126 37 12 5 3 2
255 1 1 5 36 51 51 37 46 63 82 63 37 5 1 255
1 3 6 6 6 11 17 18 17 7 2 2 1 1 255 1
1 2 13 13 12 17 23 17 2 1 1 255 0 1 2 2
8 113 121 130 237 237 71 3 2 1 255 1 1 2 2 2
2 3 10 17 7 3 0 0 0 255 1 1 1 2 7 23
23 21 13 21 36 36 2 0 255 0 2 16 77 111 103 86
65 86 67 66 3 1 255 1 0 1 2 3 7 5 7 7
12 12 3 1 1 255 1 1 2 3 12 30 55 55 41 16
5 1 1 255 1 0 1 1 5 22 37 51 51 47 33 8
2 1 255 1 1 3 3 3 11 28 37 37 37 18 1 1
1 255 1 3 15 60 113 113 85 81 61 41 5 1 1 255
1 1 1 16 27 27 17 8 5 2 2 0 0 0 255 1
1 1 6 22 21 21 21 11 7 6 2 1 1 255 0 0
0 1 2 3 5 12 6 0 0 0 0 1 255 1 2 52
90 122 87 87 87 72 13 6 1 1 255 1 1 0 0 2
2 2 8 13 7 3 2 2 255 0 1 1 255 255 255 255
255 255 255 255 5 2 1 255 1 1 1 1 12 18 18 52
20 11 3 2 0 1 255 1 1 10 10 7 6 6 7 8
8 8 2 0 0 1 1 0 2 2 1 1 0 0 1 3
13 17 18 18 11 2 2 1 2 255 1 1 2 5 6 6
3 6 6 5 2 2 2 255 1 1 1 1 5 6 8 8
10 7 3 1 1 1 255 1 2 3 10 33 43 56 45 46
40 18 2 2 255 1 1 2 2 8 28 45 28 18 11 6
1 1 1 1 255 1 2 12 20 20 20 17 45 32 28 3
0 0 255 1 2 2 2 2 2 3 7 7 3 1 1 0
255 1 1 1 6 7 12 12 7 7 8 8 3 1 255 1
1 2 1 6 10 18 27 27 13 6 2 2 1 255 0 1
1 2 2 6 6 6 6 5 3 3 2 1 255 2 2 3
25 41 41 41 41 63 57 57 22 2 2 255 3 3 3 5
6 10 12 18 18 17 2 2 1 1 255 1 1 1 8 8
12 17 25 17 2 2 1 255 0 2 2 3 8 121 140 222
222 201 25 3 2 2 255 2 1 2 2 2 2 6 13 17
15 5 1 1 1 255 2 1 1 2 5 17 30 21 17 17
17 3 1 0 255 0 2 10 66 103 103 100 86 100 66 21
3 1 255 1 1 2 2 3 8 10 7 7 8 7 3 1
0 255 1 1 1 2 7 23 37 32 32 16 12 2 1 255
1 0 1 1 5 31 37 57 61 55 28 8 2 1 255 0
1 2 3 11 22 33 37 38 38 37 2 1 1 255 1 2
3 60 86 86 73 61 53 41 2 1 1 255 1 0 0 3
17 18 17 13 10 3 1 0 0 1 255 1 1 1 2 5
11 15 15 12 7 6 2 1 2 255 1 0 0 0 1 3
3 6 2 2 0 0 0 0 255 1 2 20 90 107 107 106
87 70 10 1 1 0 255 1 1 1 1 2 2 7 10 13
5 1 2 2 255 0 1 5 255 255 255 255 255 255 255 255
5 2 2 255 0 0 1 1 2 16 16 20 16 6 3 2
2 2 255 1 1 10 10 7 5 3 3 8 8 8 0 0
0 1 1 0 0 0 1 1 1 0 1 2 8 16 15 15
6 3 2 1 1 255 1 1 1 2 6 6 6 6 6 2
2 1 2 255 1 1 1 1 2 5 6 6 7 3 2 1
1 1 255 1 2 2 5 10 35 45 46 46 18 2 2 2
255 1 2 2 2 5 12 35 28 15 6 3 1 1 1 1
255 2 3 13 20 13 5 13 43 43 32 5 2 0 255 0
1 2 2 2 2 2 3 3 1 1 1 0 255 1 1 1
5 7 8 8 7 7 8 7 2 1 255 1 1 2 1 2
2 3 3 7 7 2 2 1 1 255 0 1 2 2 2 6
6 5 5 2 2 3 2 2 255 3 3 5 6 25 41 67
46 63 57 37 5 2 2 255 3 3 3 3 6 8 11 18
18 17 3 2 2 1 255 1 1 2 2 6 8 8 13 5
2 2 2 255 1 2 2 3 5 15 108 148 147 140 5 3
1 1 255 2 1 2 1 2 2 5 10 13 7 5 1 1
0 255 2 2 1 1 3 15 23 15 17 17 17 1 0 0
255 1 1 6 20 103 105 133 138 142 68 13 1 0 255 1
1 1 1 2 10 10 10 7 8 7 3 1 0 255 1 1
1 2 6 12 12 15 17 15 5 2 1 255 1 1 1 1
2 5 31 57 61 43 12 6 1 1 255 0 1 1 1 11
28 33 33 37 13 2 1 1 1 255 1 0 0 15 60 55
53 43 28 2 1 1 1 255 0 0 1 2 2 2 2 2
2 2 1 1 0 1 255 2 1 1 1 2 5 12 8 6
5 1 1 1 1 255 0 0 0 1 1 2 2 2 0 2
1 1 0 0 255 0 1 2 26 78 87 78 72 15 1 1
1 0 255 2 1 2 1 2 2 7 8 7 1 1 1 1
255 0 1 1 105 255 255 255 255 255 255 112 2 1 1 255
0 0 0 0 1 7 13 20 13 3 2 1 2 2 255 1
1 11 12 11 7 8 10 10 8 1 0 0 0 1 1 0
0 0 1 1 1 0 1 1 3 8 8 6 5 3 3 1
2 255 1 1 1 1 3 5 6 5 3 2 1 1 1 255
1 1 1 1 1 2 3 3 3 2 2 1 1 1 255 1
2 1 1 1 5 5 41 40 2 2 2 1 255 1 1 2
2 2 3 8 10 6 3 1 1 1 1 1 255 1 2 13
13 13 10 13 17 28 22 2 1 0 255 1 1 2 2 2
2 2 1 1 1 1 1 0 255 1 1 1 2 5 5 7
7 7 7 3 1 1 255 1 1 1 1 2 2 2 2 2
2 2 1 1 1 255 1 1 2 2 2 5 5 5 2 2
2 2 2 2 255 3 2 2 2 3 11 45 33 45 22 2
2 2 3 255 3 2 2 2 5 6 6 6 6 6 2 2
1 1 255 1 1 2 2 2 2 1 1 1 2 1 1 255
1 2 2 3 3 6 17 73 73 25 5 3 2 1 255 2
1 2 1 1 1 2 5 5 5 2 1 1 0 255 2 1
0 0 1 3 3 8 8 5 2 1 0 0 255 1 1 1
2 20 91 133 138 138 21 2 1 1 255 1 1 1 1 1
3 10 10 7 7 5 2 2 1 255 1 1 1 2 2 1
2 2 10 10 2 2 1 255 1 2 1 2 2 2 13 30
30 20 1 1 1 1 255 1 1 1 1 2 11 32 32 1
1 2 2 1 1 255 1 0 0 1 15 43 31 5 3 1
0 0 1 255 1 0 1 1 1 2 1 2 1 1 1 1
1 1 255 1 1 1 1 2 2 5 5 3 1 0 0 1
2 255 0 1 1 1 1 1 1 0 0 2 2 2 0 0
255 0 0 2 6 26 57 57 15 2 1 1 0 0 255 1
1 1 1 0 2 3 3 1 0 1 1 1 255 0 1 1
5 105 255 255 255 255 112 5 2 2 1 255 0 0 0 0
0 1 7 7 3 2 1 1 1 2 255 1 2 5 8 13
11 11 11 8 3 0 0 0 1 1 1 0 0 0 0 1
1 1 1 1 2 2 3 5 2 1 1 0 2 255 2 2
2 1 2 1 3 3 2 1 1 1 1 255 1 1 1 1
1 1 2 2 2 1 2 1 1 1 255 1 2 1 1 1
2 2 5 2 2 1 1 1 255 1 1 2 2 2 1 1
1 1 1 1 1 1 1 1 255 1 2 3 7 13 12 13
22 22 5 1 1 1 255 1 1 1 2 3 1 1 1 1
1 1 1 0 255 1 1 0 2 2 2 5 7 7 2 1
1 1 255 1 1 1 1 1 1 2 2 2 1 1 1 1
1 255 1 2 2 2 2 3 3 2 1 1 1 2 2 1
255 2 5 2 2 2 2 3 3 3 2 1 2 2 2 255
2 1 1 2 3 3 3 3 3 2 1 1 1 1 255 1
1 2 2 2 1 1 1 1 1 0 1 255 1 2 1 1
1 3 5 15 17 5 1 1 0 0 255 2 2 2 1 1
1 1 2 3 2 1 1 2 0 255 0 1 1 1 1 2
2 2 2 2 1 0 0 0 255 1 1 0 1 1 2 7
7 1 1 1 1 1 255 1 0 0 1 1 3 3 5 2
1 1 1 2 2 255 1 1 1 1 1 1 1 2 1 1
1 1 1 255 1 1 1 2 2 1 3 10 10 3 3 1
1 1 255 1 1 1 2 2 2 2 2 1 1 1 1 0
0 255 0 0 0 1 1 1 1 1 2 1 0 0 1 255
1 0 1 0 1 1 1 0 0 1 1 1 1 1 255 1
1 2 2 1 1 1 1 1 0 0 0 1 2 255 1 1
1 1 1 0 0 0 0 0 0 1 0 0 255 0 0 2
2 3 3 2 2 1 0 0 0 1 255 1 1 1 1 0
1 1 0 0 0 1 1 1 255 1 1 1 2 2 35 220
220 22 5 2 1 1 1 255 0 0 0 1 0 1 1 2
2 1 0 0 1 1 255 1 2 5 5 8 11 11 11 6
1 1 1 1 1 1 1 0 1 0 1 1 1 1 1 1
1 1 1 1 1 1 1 1 3 255 2 2 3 2 2 1
2 2 2 1 1 1 1 255 1 1 1 1 1 2 2 2
1 1 1 1 1 1 255 2 1 1 0 1 1 2 2 2
2 1 1 1 255 1 1 1 1 1 1 1 1 1 1 1
1 1 1 1 255 0 0 1 3 7 10 13 10 2 1 1
1 1 255 1 1 1 1 2 2 3 2 1 1 1 1 0
255 1 1 1 1 1 1 1 3 2 2 1 1 1 255 1
1 1 1 1 1 2 2 1 1 1 1 1 1 255 1 1
1 1 2 3 2 2 1 1 1 2 1 1 255 1 1 2
2 2 2 2 1 1 1 0 1 2 2 255 1 1 1 1
2 2 2 2 2 1 1 1 1 1 255 1 1 2 1 2
1 2 0 0 0 0 0 255 1 2 1 1 1 2 2 2
1 1 0 1 0 1 255 2 2 2 2 2 0 1 1 1
1 1 1 1 0 255 1 1 1 2 2 2 1 1 1 1
0 0 0 0 255 1 1 1 1 1 0 0 0 1 1 1
1 1 255 1 1 1 1 1 3 2 2 0 0 0 1 1
1 255 2 1 1 2 1 1 1 0 1 0 1 0 0 255
1 1 1 1 2 1 1 1 1 3 3 1 1 1 255 1
1 2 2 1 1 1 2 1 1 1 1 0 0 255 0 0
1 1 1 0 0 0 1 1 1 0 1 255 1 0 0 0
0 1 1 1 1 1 0 0 1 0 255 1 1 1 1 1
0 0 0 1 1 0 0 2 2 255 1 1 0 0 0 0
0 0 0 0 1 1 1 0 255 0 0 1 1 2 2 1
1 1 0 0 0 1 255 1 1 1 1 0 0 0 0 0
0 1 1 1 255 0 1 1 2 1 1 2 2 3 1 1
0 1 1 255 0 1 1 1 0 0 1 1 1 1 0 1
1 2 255 1 1 1 2 2 2 2 2 1 1 1 1 1
1 1 1 0 2 2 2 1 1 1 1 1 1 0 0 0
1 1 1 1 2 255 3 2 2 2 2 1 0 1 1 1
2 1 1 255 1 1 1 1 1 1 1 1 1 1 1 1
1 1 255 1 1 1 0 0 1 2 2 2 1 1 1 1
255 1 1 1 1 1 1 1 1 1 0 1 1 1 1 1
255 0 0 1 1 2 2 2 2 1 0 0 0 1 255 1
1 1 1 1 2 2 2 1 1 1 1 1 255 1 1 1
2 2 2 2 2 2 2 2 1 1 255 1 1 0 0 1
1 2 2 1 0 0 1 2 2 255 1 1 1 1 1 2
2 2 1 1 2 2 2 1 255 1 1 1 1 1 1 1
1 1 1 1 1 1 1 255 1 1 1 1 1 1 1 1
1 1 1 1 2 2 255 1 1 1 1 2 2 2 0 1
0 1 1 255 1 1 1 1 1 1 1 1 0 0 0 1
0 1 255 2 1 2 2 2 1 1 2 1 0 0 0 0
0 255 2 2 1 2 2 2 0 0 0 0 0 0 1 1
255 2 1 1 0 0 0 0 0 1 1 1 1 1 255 1
1 1 1 1 1 1 1 0 0 0 0 0 1 255 1 0
1 1 1 0 0 0 1 0 0 0 0 255 1 1 1 1
1 1 1 1 0 1 3 1 1 1 255 0 0 1 2 1
1 1 2 1 1 0 0 0 0 255 0 1 1 1 1 1
0 0 0 1 1 0 0 255 1 1 0 0 1 1 1 1
1 1 1 0 1 1 255 0 1 1 1 1 0 0 0 1
1 1 1 2 2 255 1 0 0 0 0 0 0 0 0 0
1 1 1 1 255 0 0 1 1 1 1 1 0 0 0 0
1 1 255 1 1 1 1 0 0 0 0 1 1 1 1 0
255 0 1 1 1 1 0 0 0 1 1 1 1 1 1 255
1 1 1 2 1 0 0 0 1 1 1 1 1 1 255 1
1 1 1 1 1 1 0 0 0 1 1 1 1 1 0 0
255 255 255 255 255 255 255 255 255 255 255 255 255 255 255 255
255 255 255 255 255 255 255 255 255 255 255 255 255 255 255 255
255 255 255 255 255 255 255 255 255 255 255 255 255 255 255 255
255 255 255 255 255 255 255 255 255 255 255 255 255 255 255 255
255 255 255 255 255 255 255 255 255 255 255 255 255 255 255 255
255 255 255 255 255 255 255 255 255 255 255 255 255 255 255 255
255 255 255 255 255 255 255 255 255 255 255 255 255 255 255 255
255 255 255 255 255 255 255 255 255 255 255 255 255 255 255 255
255 255 255 255 255 255 255 255 255 255 255 255 255 255 255 255
255 255 255 255 255 255 255 255 255 255 255 255 255 255 255 255
255 255 255 255 255 255 255 255 255 255 255 255 255 255 255 255
255 255 255 255 255 255 255 255 255 255 255 255 255 255 255 255
255 255 255 255 255 255 255 255 255 255 255 255 255 255 255 255
255 255 255 255 255 255 255 255 255 255 255 255 255 255 255 255
255 255 255 255 255 255 255 255 255 255 255 255 255 255 255 255
255 255 255 255 255 255 255 255 255 255 255 255 255 255 255 255
255 255 255 255 255 255 255 255 255 255 255 255 255 255 255 255
255 255 255 255 255 255 255 255 255 255 255 255 255 255 255 255
255 255 255 255 255 255 255 255 255 255 255 255 255 255 255 255
255 255 255 255 255 255 255 255 255 255 255 255 255 255 255 255
255 255 255 255 255 255 255 255 255 255 255 255 255 255 255 255
255 255 255 255 255 255 255 255 255 255 255 255 255 255 255 255
255 255 255 255 255 255 255 255 255 255 255 255 255 255 255 255
255 255 255 255 255 255 255 255 255 255 255 255 255 255 255 255
255 255 255 255 255 255 255 255 255 255 255 255 255 255 255 255
255 255 255 255 255 255 255 255 255 255 255 255 255 255 255 255
255 255 255 255 255 255 255 255 255 255 255 255 255 255 255 255
255 255 255 255 255 255 255 255 255 255 255 255 2 2 1 1
1 1 2 1 2 0 1 0 1 2 1 1 1 255 1 1
1 1 2 2 1 1 2 1 1 0 1 255 1 1 1 0
2 1 1 1 1 2 1 2 1 2 255 2 1 1 0 0
0 0 1 2 1 1 1 1 255 1 0 1 1 2 2 1
1 1 0 0 1 1 1 1 255 1 1 2 1 2 1 1
1 0 0 0 0 0 255 2 2 1 1 1 1 1 1 1
1 1 2 1 255 1 1 1 2 2 2 2 2 2 2 1
1 1 255 2 1 0 0 0 0 1 1 1 1 2 2 3
3 255 2 2 1 1 1 1 1 2 2 2 2 1 1 1
255 3 2 2 0 0 1 1 1 1 2 2 1 1 1 255
3 3 3 3 3 1 1 1 0 1 1 2 2 2 255 1
1 1 1 1 2 2 0 1 2 2 2 255 2 2 2 1
0 0 1 1 1 1 1 1 1 2 255 1 1 1 1 1
0 0 1 2 1 1 0 0 0 255 1 1 1 1 0 1
0 1 1 1 1 0 1 1 255 2 2 1 0 1 1 2
1 1 1 1 2 1 255 1 2 1 0 1 1 1 0 0
1 1 1 1 1 255 1 1 1 1 1 1 1 0 1 0
0 0 0 255 1 1 0 0 0 1 1 1 0 1 1 1
1 0 255 0 0 1 1 1 1 1 0 0 0 0 0 0
0 255 1 1 2 1 1 1 1 0 1 0 0 0 0 255
1 1 1 1 1 1 2 0 1 1 0 0 0 1 255 1
1 2 2 1 0 0 0 1 1 1 2 1 1 255 1 1
1 0 1 0 0 1 1 1 0 1 1 2 255 0 0 0
0 0 1 1 0 0 0 0 0 0 255 0 0 0 1 1
1 1 1 0 1 1 1 0 255 0 1 1 1 1 1 1
0 0 0 0 1 1 1 255 0 0 0 0 0 0 0 2
1 1 1 1 1 1 255 0 0 0 1 1 1 1 1 1
0 0 0 1 0 0 0 1 1 1 0 0 0 1 1 1
2 1 1 1 2 2 1 1 1 255 1 1 1 1 1 2
2 2 2 1 1 1 1 255 1 1 1 0 2 0 1 1
1 3 3 3 2 1 255 2 2 1 0 0 1 1 2 3
3 3 1 1 255 2 0 0 0 1 2 1 1 1 1 0
1 0 1 1 255 1 1 1 1 2 2 1 0 0 1 1
2 2 255 2 1 1 1 2 2 2 3 3 3 1 1 0
255 0 1 2 1 1 1 2 2 2 2 2 1 1 255 2
0 0 0 0 0 1 1 2 2 2 3 3 3 255 2 2
1 1 1 1 2 2 2 1 0 1 1 1 255 2 2 2
0 0 1 1 1 1 2 3 3 1 1 255 3 3 3 2
2 1 1 1 2 2 2 1 2 2 255 1 1 1 1 2
2 2 2 2 2 2 1 255 1 1 2 1 0 0 1 1
1 1 1 1 1 2 255 2 1 1 0 0 0 0 1 2
2 2 0 1 1 255 1 1 0 0 0 1 1 1 1 1
1 0 2 0 255 0 0 1 1 1 1 2 1 1 1 1
1 1 255 1 1 1 1 1 2 1 1 1 1 1 0 1
1 255 1 1 1 1 1 1 1 0 0 0 1 1 0 255
0 0 1 1 1 1 1 1 1 1 1 1 0 0 255 1
2 2 1 1 1 2 0 0 1 1 1 0 0 255 1 1
2 1 1 1 1 0 1 0 0 0 1 255 1 1 0 1
1 2 2 0 0 0 0 0 1 1 255 1 1 2 2 2
1 1 1 2 2 1 0 0 0 255 0 1 1 2 1 0
0 1 2 1 0 0 0 1 255 0 0 0 1 1 1 1
0 0 0 0 0 0 255 0 0 0 1 1 1 1 1 1
1 1 1 1 255 0 1 0 1 1 1 1 1 0 0 0
0 1 1 255 0 0 0 0 0 0 1 2 1 1 1 0
1 1 255 0 0 0 1 1 1 1 1 1 1 1 1 1
1 0 0 0 1 1 0 0 0 0 1 0 1 1 2 1
2 1 1 0 1 255 1 2 2 1 1 1 2 2 2 1
1 1 1 255 2 1 2 1 2 1 1 1 1 1 2 2
1 0 255 2 1 0 0 1 2 2 2 3 3 2 1 1
255 2 0 0 0 1 1 2 1 1 1 0 1 1 1 1
255 1 1 1 1 2 2 2 1 0 1 1 1 2 255 2
1 1 1 2 3 3 3 3 3 2 1 1 255 1 2 2
1 1 1 1 1 1 1 1 1 1 255 1 0 0 0 1
0 2 2 2 2 2 3 2 2 255 2 2 1 1 1 1
1 2 2 1 1 1 0 0 255 1 2 0 1 1 2 2
2 2 2 3 3 3 1 255 1 1 1 1 1 2 2 2
2 2 2 0 0 0 255 1 1 1 2 2 2 2 2 2
2 2 1 255 1 2 2 1 1 1 2 2 2 2 1 1
1 2 255 1 0 0 0 1 2 2 2 2 2 2 0 0
1 255 1 1 0 0 0 1 1 1 1 0 2 2 2 0
255 1 1 0 1 1 2 5 2 1 1 1 0 1 255 1
2 1 2 2 2 1 1 1 1 0 0 0 0 255 1 2
2 2 1 1 2 2 2 2 1 1 0 255 0 0 1 1
1 1 1 1 1 1 1 1 1 0 255 2 2 2 2 2
2 6 3 2 1 1 1 0 0 255 1 1 2 2 1 1
1 1 1 0 0 0 0 255 0 0 0 1 2 2 2 2
2 0 2 1 1 1 255 1 2 2 2 2 2 2 2 2
2 1 1 0 0 255 1 1 1 1 1 0 2 2 2 1
0 0 0 0 255 0 0 0 0 1 0 0 0 0 0 0
1 1 255 1 1 0 1 1 1 1 1 1 0 1 1 1
255 0 1 0 1 2 2 2 2 1 0 0 0 1 1 255
1 1 1 0 0 0 0 1 1 0 0 0 1 1 255 0
0 1 1 2 2 3 2 1 1 0 0 0 0 0 0 1
0 1 1 1 1 0 1 0 2 1 2 1 2 1 1 0
1 255 1 1 1 1 1 1 2 2 3 1 1 1 1 255
1 2 2 2 2 1 2 1 1 1 1 2 1 1 255 1
1 0 0 0 1 2 2 2 3 3 2 1 255 1 0 0
1 1 3 5 6 7 2 1 1 1 1 1 255 1 0 1
1 3 3 3 2 1 2 2 2 1 255 1 1 1 2 3
7 7 5 5 3 3 1 1 255 2 2 3 2 1 1 1
2 2 2 2 1 1 255 1 1 1 0 1 2 3 3 2
3 3 3 1 2 255 2 2 2 2 2 3 3 2 2 2
1 1 1 1 255 1 2 0 2 2 2 2 2 3 3 3
3 3 1 255 1 1 1 1 1 5 5 5 3 2 2 0
0 0 255 1 1 1 2 2 1 1 0 2 1 1 1 255
1 2 1 1 1 2 6 6 3 3 2 2 0 0 255 1
1 1 1 1 5 3 17 7 17 7 2 2 0 255 1 1
0 0 0 1 1 1 1 1 2 1 1 1 255 1 0 1
1 2 5 6 5 3 2 1 0 0 255 2 2 1 1 1
2 2 1 1 1 1 1 0 0 255 0 1 2 2 3 15
16 18 26 15 2 2 1 255 0 0 1 2 2 1 1 1
1 1 1 1 1 0 255 2 2 2 1 2 7 7 6 6
3 1 1 0 0 255 1 1 1 2 1 3 33 33 5 2
1 1 1 255 0 0 0 2 2 3 3 5 3 2 2 2
2 1 255 1 2 16 17 37 42 42 22 12 1 1 0 0
0 255 1 1 0 1 1 2 2 2 1 1 0 0 0 0
255 0 1 1 2 2 2 1 1 1 1 0 1 0 255 1
1 1 0 0 1 2 2 2 1 2 2 1 255 0 1 1
1 3 8 16 28 22 22 0 0 1 1 255 1 1 1 1
1 0 1 1 0 0 0 2 2 1 255 0 0 2 2 3
18 18 6 2 1 0 0 0 0 0 0 1 0 1 1 1
2 2 2 1 2 1 1 1 1 1 1 0 1 255 1 2
1 2 1 21 71 82 71 6 2 1 1 255 1 2 2 2
2 2 2 2 2 1 1 1 1 1 255 1 1 0 0 0
2 2 2 1 2 2 2 0 255 1 0 1 1 3 5 15
15 10 7 2 1 1 1 1 255 0 0 1 5 36 57 57
22 2 2 1 1 1 255 1 1 3 6 25 42 42 18 26
11 3 2 1 255 2 2 2 2 2 2 1 3 3 2 1
1 1 255 1 1 1 1 1 3 5 5 6 6 3 3 2
2 255 2 2 1 2 2 2 3 3 5 2 2 1 1 1
255 1 2 2 3 7 7 5 5 7 3 3 3 3 1 255
1 2 2 2 5 8 8 7 5 3 2 1 1 1 255 1
1 1 1 1 1 2 3 3 1 1 1 255 1 1 1 1
1 7 8 7 11 6 3 2 0 0 255 1 1 1 1 5
21 43 40 27 40 28 22 0 0 255 1 1 2 1 2 2
3 2 3 3 3 1 1 1 255 1 1 1 2 5 16 16
18 6 5 2 0 1 255 2 2 2 1 1 1 2 3 3
3 3 2 1 0 255 0 1 2 2 16 28 28 33 42 31
15 2 1 255 0 0 0 2 2 3 6 7 8 10 5 2
1 0 255 1 2 2 2 7 8 8 6 6 6 3 1 1
1 255 1 1 2 3 13 66 92 66 66 16 3 1 1 255
0 0 1 2 3 5 5 5 5 5 5 2 1 1 255 3
16 33 46 60 47 47 42 32 12 1 1 0 0 255 1 1
1 0 1 1 2 2 1 1 0 0 0 0 255 1 1 1
1 2 7 8 7 3 2 2 1 1 255 1 1 1 1 0
25 25 5 5 2 2 2 2 255 0 1 1 3 6 51 92
103 92 60 33 2 1 1 255 1 1 1 1 1 1 5 7
1 2 1 2 1 1 255 0 0 2 2 12 25 25 25 10
6 1 1 1 0 0 0 1 0 1 2 2 2 2 2 1
2 1 1 1 1 1 1 1 1 255 1 2 2 11 36 98
98 106 71 31 6 2 1 255 1 1 1 2 2 2 3 6
21 5 1 1 1 2 255 1 0 0 0 1 2 1 2 2
2 2 2 2 255 0 0 1 1 3 28 28 15 15 10 5
1 1 1 1 255 0 0 5 61 93 98 98 57 46 2 2
2 2 255 1 1 1 6 43 67 82 58 46 26 3 2 2
255 2 2 2 2 3 3 5 6 5 3 1 1 1 255 1
1 1 1 2 5 5 7 7 7 6 5 2 2 255 2 2
2 2 2 3 3 5 6 6 2 2 2 2 255 1 3 3
3 7 2 2 2 7 3 3 3 2 2 255 1 2 2 5
6 8 8 8 7 6 2 1 2 1 255 1 1 1 1 1
7 7 3 3 2 1 1 255 1 1 1 1 6 8 12 12
12 11 7 5 2 2 255 2 1 1 1 15 45 58 45 40
51 47 37 2 0 255 1 1 2 2 6 11 11 17 3 3
2 1 1 1 255 1 1 2 5 12 16 16 18 18 18 3
2 1 255 1 2 1 1 1 3 5 5 6 7 5 2 2
0 255 0 0 1 11 28 50 33 36 42 31 16 3 1 255
0 0 1 1 3 6 8 8 8 16 10 5 2 0 255 0
1 1 7 10 11 8 8 8 7 7 2 1 1 255 1 1
0 13 83 83 108 83 83 66 13 3 1 255 0 0 1 3
5 7 6 5 5 5 6 3 2 1 255 3 26 66 65 62
41 41 47 41 37 10 1 1 1 255 1 1 0 0 0 1
1 2 3 1 0 0 0 0 255 1 1 1 2 7 7 8
7 3 2 2 2 1 255 1 1 1 1 27 37 42 65 22
5 2 2 1 255 1 1 1 3 42 106 117 117 92 76 60
33 2 1 255 1 1 1 1 1 10 12 10 2 2 1 1
0 0 255 0 0 2 5 12 20 25 25 25 10 5 2 1
1 0 0 1 1 1 2 2 2 1 1 1 2 2 3 15
3 1 1 1 1 255 1 2 2 18 92 135 123 108 71 62
7 2 2 255 1 1 1 2 2 3 6 26 32 13 2 1
1 1 255 1 0 1 2 2 2 2 2 2 2 2 2 2
255 1 0 1 2 26 31 31 31 41 31 8 1 1 2 2
255 0 3 23 93 101 101 88 90 48 26 2 1 1 255 1
1 1 43 67 71 43 37 37 33 11 2 2 255 2 2 2
2 6 8 13 15 6 5 3 1 2 255 2 2 2 2 3
7 7 7 6 7 6 5 2 3 255 2 1 2 2 2 3
6 6 7 6 3 2 2 2 255 1 1 3 3 3 2 1
2 7 7 5 2 2 2 255 1 2 2 5 8 11 8 8
7 6 2 2 2 1 255 1 1 1 1 7 12 11 7 3
2 1 1 255 1 1 1 5 8 11 15 12 12 12 11 7
5 3 255 2 1 1 2 28 45 57 45 40 42 47 25 2
0 255 1 1 2 3 11 20 17 35 28 7 3 1 1 0
255 0 1 2 12 18 27 23 22 22 18 5 3 1 255 1
1 1 1 2 5 6 7 12 8 8 3 2 0 255 0 0
2 16 28 33 30 33 36 25 16 3 0 255 0 0 1 1
5 12 12 16 7 12 11 10 2 0 255 0 2 2 6 7
7 6 6 7 8 7 3 2 1 255 2 2 2 15 88 93
142 150 150 83 13 3 0 255 2 2 2 3 7 10 7 3
3 3 7 3 1 1 255 6 26 65 51 40 32 32 41 47
40 22 2 1 1 255 0 0 0 0 1 1 1 1 3 1
1 1 0 0 255 1 1 1 7 7 7 6 8 5 3 3
3 1 255 1 1 1 3 23 35 33 46 33 8 2 1 1
255 1 0 1 10 51 108 92 56 76 91 76 33 2 0 255
1 1 1 1 5 5 5 7 5 2 1 0 0 0 255 0
0 1 6 12 6 15 17 18 15 5 3 1 1 1 1 1
1 2 2 2 1 0 1 1 2 2 15 16 12 2 2 2
2 255 2 1 2 18 92 135 123 83 62 35 7 3 2 255
1 1 2 2 2 1 5 23 23 12 3 1 1 1 255 1
1 1 2 2 5 23 31 18 3 3 2 2 255 1 1 1
2 28 31 31 16 28 28 23 2 2 3 3 255 2 5 23
93 93 43 40 90 90 26 3 2 1 255 1 1 1 22 43
56 43 56 46 33 3 2 2 255 2 1 2 2 6 15 15
15 6 5 3 3 2 255 2 2 2 2 3 5 5 5 6
7 7 5 2 3 255 1 1 2 2 5 5 7 2 7 7
7 3 2 2 255 1 1 3 3 2 1 1 1 5 5 5
2 2 2 255 1 1 2 2 8 11 11 11 10 6 2 2
2 1 255 1 1 1 1 7 15 13 11 7 1 0 1 255
2 2 2 5 7 11 15 12 11 11 11 7 6 3 255 2
2 2 2 28 52 53 45 42 55 55 25 2 2 255 1 1
1 3 11 20 23 36 28 17 6 1 1 1 255 0 1 2
12 25 27 35 17 26 17 6 1 1 255 1 1 1 1 3
5 8 8 20 8 8 3 2 2 255 0 0 2 7 26 38
30 30 26 25 23 2 1 255 0 0 1 1 5 10 8 6
5 12 12 11 2 0 255 0 1 2 5 7 11 6 10 10
10 8 2 1 1 255 0 0 1 8 83 93 107 135 135 38
6 1 0 255 1 1 0 2 8 10 8 5 3 5 5 1
1 1 255 11 38 51 41 15 13 13 41 61 40 32 6 2
2 255 1 0 0 0 2 2 2 2 1 0 0 0 0 0
255 1 1 1 5 7 7 8 8 6 5 3 1 1 255 1
0 1 2 16 35 37 46 33 8 2 1 1 255 1 1 1
10 37 77 57 56 57 76 76 16 2 2 255 1 1 1 3
5 5 5 5 5 5 1 0 0 0 255 0 0 5 13 17
10 15 17 26 15 3 0 0 1 1 1 0 1 1 2 2
1 0 1 1 1 2 3 12 3 2 2 1 1 255 2 1
2 3 23 87 87 83 61 35 3 2 2 255 1 1 1 1
1 1 1 6 6 3 1 1 0 0 255 1 1 1 2 2
13 23 35 35 7 3 1 1 255 1 1 2 3 26 31 37
37 40 31 8 3 2 2 1 255 1 5 20 56 75 75 88
90 73 5 2 2 1 255 1 1 2 13 22 22 36 36 37
20 3 2 2 255 2 1 1 2 15 15 17 17 17 8 6
3 2 255 2 2 2 3 3 5 7 7 7 7 7 5 2
3 255 2 2 2 5 5 5 6 3 6 6 5 2 2 2
255 2 1 3 3 3 1 1 3 6 6 5 2 2 1 255
1 1 2 2 6 11 11 8 10 8 3 2 2 1 255 0
1 1 1 2 11 11 11 1 0 0 0 255 0 2 2 3
10 11 15 12 11 11 11 7 6 2 255 1 2 2 2 12
45 52 52 52 43 40 6 2 2 255 1 1 1 3 11 30
36 43 28 17 7 1 1 1 255 0 0 2 5 25 27 35
32 32 7 5 1 1 255 1 1 1 2 2 3 6 8 11
8 8 2 2 2 255 1 1 2 7 23 30 30 30 26 21
21 2 1 255 0 0 1 1 5 8 8 7 8 12 12 3
1 0 255 0 1 1 2 6 11 11 10 10 8 6 2 1
1 255 1 1 1 3 8 93 96 107 38 22 3 1 1 255
2 1 0 1 1 8 7 6 5 5 3 1 1 1 255 12
43 43 40 13 13 13 68 60 40 32 6 2 1 255 1 0
0 1 2 2 2 2 1 0 0 1 1 1 255 0 1 1
3 5 8 8 8 6 3 0 0 0 255 0 0 1 2 11
13 18 26 26 8 2 1 1 255 1 1 2 2 28 67 67
67 70 72 28 7 2 2 255 1 1 3 3 5 2 5 5
5 2 0 0 0 0 255 0 0 3 13 18 20 17 15 15
8 2 0 0 1 1 1 0 1 1 2 2 1 1 1 1
1 1 1 1 2 2 3 2 2 255 2 2 2 2 3 17
23 35 11 3 3 2 2 255 1 1 2 1 1 1 1 2
2 2 2 1 1 1 255 1 1 1 1 3 6 20 20 18
3 1 1 1 255 2 2 2 3 8 33 36 33 23 23 3
3 2 2 1 255 1 3 7 21 56 75 106 106 38 5 3
2 0 255 1 1 1 3 12 12 8 8 8 3 1 1 1
255 2 1 1 2 3 15 15 12 15 6 6 3 2 255 2
3 2 3 5 5 5 6 7 7 7 5 2 2 255 2 2
2 3 5 6 6 3 3 5 3 1 2 2 255 3 1 2
2 3 6 5 5 5 5 5 3 2 0 255 1 1 1 2
2 7 8 8 8 7 2 2 2 1 255 0 1 1 2 2
3 3 3 1 1 1 1 255 0 1 1 2 7 7 7 8
8 10 11 6 5 1 255 1 2 2 2 5 15 30 30 40
43 10 2 2 2 255 1 1 1 2 18 30 43 43 42 17
7 2 1 1 255 1 2 2 2 6 11 15 15 22 7 1
1 1 255 1 1 1 2 2 1 2 3 3 3 3 2 1
1 255 1 1 2 3 12 23 23 15 15 15 5 2 2 255
1 1 1 1 1 6 6 6 6 7 3 2 1 1 255 0
0 1 2 5 11 11 8 8 8 2 1 1 1 255 1 0
1 1 3 10 43 38 11 3 0 1 1 255 1 1 0 0
1 5 3 5 5 5 1 1 0 0 255 13 38 43 43 40
40 48 71 70 60 32 7 1 1 255 1 1 1 1 2 2
2 2 2 0 0 1 1 1 255 0 0 1 1 3 5 8
5 1 1 0 0 0 255 0 0 0 0 2 3 12 15 8
5 3 2 2 255 1 1 1 2 3 28 67 70 70 67 7
2 1 2 255 1 1 1 1 5 5 5 2 2 1 0 0
0 0 255 0 0 1 6 17 17 23 43 35 6 2 0 0
1 1 0 0 1 1 1 1 2 2 1 0 0 0 1 1
1 2 2 1 1 255 2 2 2 2 2 2 2 2 3 2
1 2 1 255 0 0 1 1 1 1 1 1 2 2 2 1
2 1 255 1 1 1 1 2 3 6 3 3 3 0 1 1
255 1 1 1 1 3 5 8 8 7 7 2 2 1 1 1
255 1 1 1 5 22 75 98 38 5 3 2 2 0 255 0
0 1 2 2 3 3 3 2 2 1 1 3 255 2 2 2
2 2 3 11 11 12 8 5 3 2 255 1 1 2 2 3
5 5 5 6 6 5 2 2 2 255 2 2 2 3 3 5
5 5 3 3 1 1 1 2 255 2 1 1 2 5 6 5
5 3 3 3 3 2 0 255 1 3 2 2 2 5 6 7
6 2 2 2 1 1 255 0 2 2 2 2 2 2 1 1
1 1 1 255 0 0 1 1 1 6 7 7 8 8 5 5
2 1 255 1 2 2 1 3 7 8 15 10 10 2 1 1
1 255 1 1 2 2 3 25 43 42 42 17 3 2 1 1
255 1 2 2 2 2 6 6 8 6 5 1 0 1 255 1
1 1 1 2 1 2 2 2 2 2 1 1 1 255 2 2
2 2 3 7 10 6 6 2 2 2 2 255 1 1 1 1
1 1 6 6 5 3 2 1 1 1 255 0 0 1 1 1
2 3 5 3 2 1 1 1 1 255 1 0 1 1 1 3
2 3 2 1 0 1 2 255 2 2 0 0 0 1 1 2
2 1 1 1 1 0 255 6 27 33 40 40 51 48 48 48
45 15 7 1 1 255 1 1 1 1 1 2 2 2 2 0
0 0 0 0 255 0 0 0 1 1 2 2 1 1 0 0
0 0 255 0 0 0 0 1 2 2 3 3 3 1 2 2
255 1 1 1 1 1 1 11 67 28 2 1 1 1 1 255
0 1 1 1 2 2 2 1 1 1 0 0 0 0 255 0
0 1 1 6 15 8 7 6 2 0 0 1 1 1 0 0
1 1 1 0 0 1 0 0 0 0 1 1 1 2 2 2
2 255 2 2 2 2 2 2 2 2 2 0 0 0 1 255
0 0 1 1 2 2 2 0 2 2 2 2 2 2 255 1
1 1 1 1 1 2 2 2 0 0 0 0 255 1 1 1
0 2 3 3 2 2 2 2 1 0 1 1 255 1 1 1
1 1 3 5 3 3 3 2 2 0 255 1 0 0 0 2
2 1 2 1 0 1 1 2 255 2 2 2 2 1 1 3
12 13 12 3 2 1 255 1 2 2 3 3 3 3 3 3
2 2 2 1 2 255 2 2 1 2 2 5 2 2 2 1
1 1 1 1 255 1 1 2 2 3 6 5 3 3 3 2
2 2 2 255 1 3 1 2 2 3 5 5 3 2 1 1
1 1 255 0 0 0 1 1 1 2 1 1 1 1 1 255
1 1 1 1 1 2 2 3 3 5 3 2 2 1 255 1
1 2 1 2 2 3 3 3 2 2 1 1 1 255 1 1
1 1 2 3 7 25 31 3 2 1 1 1 255 0 1 2
2 2 1 1 5 5 1 0 0 0 255 1 1 1 1 2
1 1 1 2 2 1 1 1 1 255 0 1 1 1 2 3
3 3 2 1 2 2 3 255 1 1 1 1 1 1 1 0
1 1 1 0 0 0 255 0 1 1 1 0 1 1 2 1
1 1 1 1 1 255 0 0 1 1 1 1 1 2 1 1
0 1 1 255 2 2 1 1 1 0 1 0 1 1 1 1
0 0 255 0 8 27 33 51 51 51 48 48 41 7 2 1
1 255 0 1 1 1 1 1 1 1 2 1 1 0 0 0
255 0 0 0 1 1 1 1 1 1 1 0 0 0 255 0
0 0 0 0 0 2 2 2 2 2 2 1 255 0 1 2
1 1 0 0 0 1 1 1 1 1 1 255 0 0 0 1
2 2 1 0 0 1 0 0 0 0 255 0 1 0 1 1
1 2 2 2 1 0 0 1 1 0 0 0 0 1 1 1
1 1 0 0 0 0 2 2 2 2 0 0 0 255 2 2
1 1 2 2 2 2 2 0 0 0 0 255 0 0 0 1
1 1 0 0 0 0 1 1 2 2 255 1 1 1 2 2
1 1 1 2 2 0 1 1 255 1 1 1 0 0 1 2
2 2 2 1 0 0 0 1 255 1 1 1 1 1 1 1
2 1 3 1 2 1 255 0 0 0 0 0 1 1 2 1
1 1 2 2 255 1 1 2 2 1 1 3 5 12 3 2
2 1 255 0 1 2 1 2 1 1 1 1 1 1 1 1
0 255 3 2 2 2 2 2 2 1 1 1 2 1 1 1
255 1 1 2 2 3 2 3 2 2 2 2 2 3 3 255
1 1 1 1 2 2 3 3 1 1 1 2 1 1 255 1
1 0 0 0 0 1 1 1 1 0 0 255 1 1 1 1
1 2 2 2 1 1 1 1 1 1 255 1 1 1 1 2
2 2 2 2 1 1 1 1 1 255 1 1 1 1 1 1
3 3 2 2 1 1 1 1 255 0 1 1 1 1 1 1
0 0 0 0 1 1 255 1 1 1 1 2 1 2 2 2
1 1 1 2 2 255 0 0 1 1 1 1 2 1 1 1
1 2 2 255 1 1 1 1 1 0 1 0 1 1 1 0
0 0 255 0 1 1 1 0 0 1 1 1 0 1 0 1
0 255 0 0 0 2 2 1 1 1 1 1 1 1 1 255
1 0 0 0 0 0 0 0 1 1 1 0 0 0 255 0
2 6 10 12 16 25 41 25 6 2 1 1 1 255 1 0
0 1 1 1 1 1 1 0 0 0 0 0 255 0 0 0
1 1 1 1 1 0 0 0 1 0 255 0 0 1 1 0
0 1 1 1 1 0 1 0 255 0 1 2 1 0 0 0
0 1 1 1 0 0 1 255 0 0 0 1 1 1 0 1
0 0 0 0 0 0 255 0 1 0 0 0 1 1 1 1
1 1 1 1 0 0 0 1 1 1 2 1 1 1 1 1
1 1 2 2 2 0 0 0 1 255 1 1 1 2 2 2
2 1 1 0 1 0 0 255 1 1 1 1 2 2 2 0
0 0 0 0 2 2 255 1 1 1 2 2 1 1 1 1
2 2 1 0 255 1 1 1 0 0 0 0 1 1 1 0
0 0 1 1 255 1 1 1 1 1 1 1 2 2 2 2
2 1 255 1 2 1 0 0 1 1 1 1 1 1 1 1
255 1 1 2 1 1 1 2 3 3 2 1 1 1 255 1
2 2 1 1 1 1 1 1 1 1 1 1 0 255 2 2
2 2 1 1 2 1 1 1 2 2 2 1 255 2 2 2
2 2 1 2 1 1 1 1 2 2 2 255 1 1 1 1
1 1 2 2 1 1 1 1 1 1 255 1 1 0 0 0
0 1 1 1 0 0 0 255 2 2 1 1 1 1 1 2
1 0 0 0 0 1 255 1 1 1 1 2 2 1 0 1
1 2 1 1 1 255 1 0 1 1 1 0 1 2 2 1
1 1 1 1 255 1 0 1 1 1 1 1 0 0 0 0
1 1 255 1 1 0 0 1 1 1 1 1 1 1 1 1
2 255 1 0 0 1 1 1 1 1 1 1 1 1 2 255
1 1 1 1 1 0 1 1 1 1 1 0 0 0 255 0
1 1 1 0 1 1 1 0 0 1 0 0 0 255 0 0
1 1 1 1 1 1 0 0 0 0 1 255 1 1 1 1
0 0 1 1 1 1 1 0 0 0 255 0 1 2 2 1
1 10 10 2 1 1 1 1 2 255 0 0 0 0 1 1
1 0 1 1 0 0 0 0 255 1 1 0 1 1 2 1
1 1 1 1 1 1 255 0 0 0 0 0 0 2 1 1
0 0 1 1 255 0 0 1 0 1 0 1 1 2 1 0
0 0 2 255 1 0 0 0 0 1 0 0 0 0 0 0
0 0 255 0 0 0 0 0 0 0 1 1 1 1 1 1
0 0 0 1 255 255 255 255 255 255 255 255 255 255 255 255
255 255 255 255 255 255 255 255 255 255 255 255 255 255 255 255
255 255 255 255 255 255 255 255 255 255 255 255 255 255 255 255
255 255 255 255 255 255 255 255 255 255 255 255 255 255 255 255
255 255 255 255 255 255 255 255 255 255 255 255 255 255 255 255
255 255 255 255 255 255 255 255 255 255 255 255 255 255 255 255
255 255 255 255 255 255 255 255 255 255 255 255 255 255 255 255
255 255 255 255 255 255 255 255 255 255 255 255 255 255 255 255
255 255 255 255 255 255 255 255 255 255 255 255 255 255 255 255
255 255 255 255 255 255 255 255 255 255 255 255 255 255 255 255
255 255 255 255 255 255 255 255 255 255 255 255 255 255 255 255
255 255 255 255 255 255 255 255 255 255 255 255 255 255 255 255
255 255 255 255 255 255 255 255 255 255 255 255 255 255 255 255
255 255 255 255 255 255 255 255 255 255 255 255 255 255 255 255
255 255 255 255 255 255 255 255 255 255 255 255 255 255 255 255
255 255 255 255 255 255 255 255 255 255 255 255 255 255 255 255
255 255 255 255 255 255 255 255 255 255 255 255 255 255 255 255
255 255 255 255 255 255 255 255 255 255 255 255 255 255 255 255
255 255 255 255 255 255 255 255 255 255 255 255 255 255 255 255
255 255 255 255 255 255 255 255 255 255 255 255 255 255 255 255
255 255 255 255 255 255 255 255 255 255 255 255 255 255 255 255
255 255 255 255 255 255 255 255 255 255 255 255 255 255 255 255
255 255 255 255 255 255 255 255 255 255 255 255 255 255 255 255
255 255 255 255 255 255 255 255 255 255 255 255 255 255 255 255
255 255 255 255 255 255 255 255 255 255 255 255 255 255 255 255
255 255 255 255 255 255 255 255 255 255 255 255 255 255 255 255
255 255 255 255 255 255 255 255 255 255 255 255 255 255 255 255
255 255 255 255 255 255 255 255 255 255 255 255 255 255 255 255
1 2 2 1 1 1 1 1 1 1 2 2 2 1 1 1
1 255 1 2 2 2 1 2 2 2 2 2 2 2 1 255
1 0 2 2 2 2 2 2 2 2 2 2 2 3 255 1
1 1 1 1 1 1 2 1 1 1 2 1 255 0 2 1
1 0 3 0 1 1 1 1 1 1 1 1 255 2 1 1
1 1 1 1 1 1 2 2 2 1 255 1 2 2 2 1
1 1 1 1 1 2 2 2 255 1 1 1 1 0 0 1
1 1 1 1 1 1 255 1 1 1 1 1 1 2 2 1
1 2 2 2 1 255 1 1 1 1 1 1 2 2 2 2
2 2 2 2 255 1 1 2 2 2 2 2 1 1 1 2
2 2 2 255 2 2 2 2 2 1 0 2 1 1 1 1
1 1 255 1 1 1 1 1 1 1 1 0 0 1 1 255
1 1 0 1 0 1 1 1 1 0 0 0 0 1 255 1
0 0 0 1 2 2 1 1 1 2 2 0 0 255 1 1
1 1 1 2 2 1 1 1 1 1 1 2 255 2 1 2
2 2 1 1 1 1 0 0 1 1 255 1 1 0 0 0
1 1 1 1 1 1 1 1 1 255 1 0 0 1 1 1
1 1 1 1 1 1 2 255 1 1 1 1 0 1 1 1
1 1 0 1 1 1 255 0 1 1 1 0 0 0 1 1
1 1 1 1 0 255 1 1 0 0 0 1 0 1 0 0
0 0 0 255 1 1 2 2 1 1 1 1 1 1 0 0
0 1 255 0 0 0 0 0 0 0 0 0 0 1 1 1
1 255 1 0 0 0 1 0 0 0 1 1 1 1 1 1
255 1 1 1 1 1 2 1 1 1 1 0 0 0 255 0
0 0 1 1 1 1 1 1 0 0 1 1 255 1 0 0
0 1 1 1 1 1 0 0 0 0 1 255 0 0 0 0
0 1 1 0 0 0 0 1 1 1 255 0 1 2 1 1
0 0 0 0 0 0 1 1 1 1 0 0 1 2 1 1
1 2 2 2 1 1 1 2 2 2 1 2 1 255 1 2
2 1 1 1 2 2 2 2 1 1 1 255 1 0 0 2
2 2 2 2 2 0 0 0 1 1 255 1 1 1 1 1
1 1 2 1 1 1 2 2 255 1 2 0 1 0 3 1
1 1 2 2 1 1 1 0 255 2 2 1 1 1 1 1
1 0 1 0 1 1 255 0 2 1 1 1 1 1 1 1
1 2 2 2 255 1 1 1 0 0 1 1 1 1 1 1
1 1 255 1 1 1 2 2 2 2 2 2 2 2 2 1
1 255 1 1 1 1 1 1 2 2 2 1 2 2 2 2
255 1 1 2 2 2 1 1 1 1 1 2 2 2 2 255
2 1 2 2 2 2 1 2 1 1 1 1 0 1 255 1
1 1 1 1 1 1 1 1 1 1 1 255 1 1 0 0
0 1 1 1 1 1 0 0 0 0 255 0 0 0 0 0
2 3 3 2 2 2 2 0 0 255 1 1 1 0 0 1
2 2 1 1 1 1 1 2 255 1 1 1 1 2 3 1
1 1 1 1 2 2 255 1 1 0 0 0 0 1 1 0
0 1 1 1 1 255 0 0 1 1 1 1 1 1 1 1
1 1 0 255 1 1 1 1 0 1 1 3 1 1 0 1
1 1 255 0 1 1 1 0 0 1 1 1 0 0 1 1
0 255 1 1 0 0 0 1 1 1 0 0 0 1 1 255
0 1 1 1 1 1 1 2 2 1 0 0 0 1 255 1
0 0 0 0 1 1 2 1 1 1 1 1 1 255 1 1
1 0 0 0 0 3 1 1 1 1 1 1 255 1 1 1
1 1 1 0 1 1 1 0 1 0 255 0 0 1 1 1
0 0 1 1 1 0 0 1 255 1 1 1 1 2 1 1
1 0 0 0 0 0 0 255 0 0 0 0 0 1 1 1
0 0 0 2 2 1 255 0 1 1 1 0 0 0 0 1
1 1 1 1 1 1 0 0 0 0 0 0 0 2 2 2
2 2 2 2 2 2 1 1 1 255 1 2 2 1 1 1
2 2 1 1 1 1 1 255 1 1 0 1 2 2 5 5
3 0 0 0 0 0 255 1 1 1 1 1 1 1 2 3
2 1 1 2 255 1 1 0 1 1 1 1 1 1 1 1
1 0 1 1 255 2 2 1 1 1 1 1 1 0 1 1
1 1 255 0 1 1 1 1 1 2 1 1 1 1 2 2
255 1 1 1 1 1 1 2 2 2 1 1 1 1 255 1
1 2 2 2 2 2 2 2 1 2 2 2 2 255 2 1
1 1 1 2 2 2 2 1 1 2 2 2 255 1 1 1
2 2 2 2 2 1 1 2 2 2 2 255 1 1 2 2
2 1 2 2 2 2 1 1 0 1 255 1 1 2 1 1
1 1 1 1 1 1 1 255 0 0 0 0 1 2 1 2
1 1 1 0 1 1 255 0 0 0 0 1 3 33 38 30
12 5 3 2 0 255 0 1 1 1 0 1 2 3 3 1
1 0 0 0 255 0 0 0 1 3 5 5 3 2 2 2
2 1 255 1 1 1 0 0 1 1 1 0 0 0 1 1
1 255 0 1 1 1 3 17 21 28 1 2 1 1 1 255
1 1 1 0 0 2 5 8 11 6 5 1 1 1 255 0
0 1 1 0 1 1 1 1 0 2 1 1 0 255 0 0
0 0 0 0 1 1 1 1 1 1 1 255 0 1 1 1
1 1 3 3 3 2 1 1 1 1 255 1 1 0 1 2
11 11 11 11 3 1 1 0 1 255 1 0 1 0 0 0
3 3 2 2 1 1 0 1 255 1 1 1 1 1 2 2
2 1 1 1 0 0 255 0 0 0 0 0 0 0 1 1
0 0 0 0 255 1 1 1 1 2 1 1 1 1 1 0
0 0 0 255 0 0 0 1 1 1 0 1 2 2 2 1
2 1 255 1 1 1 1 1 1 1 1 2 1 1 1 1
0 0 0 0 1 1 1 1 2 2 3 3 6 16 16 16
7 3 2 2 1 255 1 1 3 1 0 0 0 2 1 1
1 1 1 255 1 1 1 2 5 6 22 42 42 1 0 0
0 1 255 1 1 1 0 1 1 6 5 3 3 2 1 1
255 1 1 1 1 1 1 1 1 1 1 0 0 0 0 0
255 1 2 2 2 2 1 1 0 0 0 1 1 1 255 0
2 1 2 2 2 3 3 1 1 1 2 2 255 1 2 1
1 2 3 5 3 5 1 1 1 2 255 1 2 2 2 2
2 2 2 2 1 1 1 2 2 255 2 2 2 1 2 2
2 1 2 1 1 1 1 2 255 1 0 1 2 2 2 2
2 2 2 2 2 2 1 255 1 1 1 2 3 2 3 5
11 11 2 1 1 1 255 1 0 1 1 1 2 11 11 2
1 1 1 255 1 1 1 1 2 3 3 2 2 2 1 2
2 0 255 0 1 1 1 1 28 37 48 37 38 30 5 2
1 255 1 1 1 0 0 2 3 5 5 3 1 1 0 0
255 0 0 1 1 3 7 8 8 5 5 2 2 2 255 1
1 1 1 1 1 2 2 2 0 0 0 1 1 255 0 1
2 3 21 43 43 103 103 87 7 2 1 255 2 2 1 0
2 5 11 11 11 11 6 6 2 1 255 0 0 0 1 1
2 2 3 2 2 2 0 1 0 255 1 1 1 1 0 0
1 2 2 1 1 1 1 255 1 1 1 1 1 2 3 3
3 2 1 1 1 1 255 1 1 1 2 12 16 17 20 21
11 1 1 1 1 255 2 1 1 0 1 7 8 7 3 3
2 1 1 1 255 1 1 1 1 1 2 2 2 1 1 1
1 1 255 1 1 1 0 0 0 0 0 1 1 0 0 0
255 1 1 1 0 0 1 1 1 1 1 1 1 1 0 255
0 0 0 1 1 1 0 2 2 2 1 0 0 1 255 1
1 1 1 1 2 2 2 3 2 1 1 1 0 0 0 0
0 0 1 1 2 2 2 6 52 146 127 40 36 26 2 0
0 255 1 1 2 1 1 1 2 3 2 1 1 1 1 255
1 1 1 2 27 62 71 71 103 60 6 2 1 1 255 1
1 1 2 6 13 41 45 30 5 3 1 1 255 1 1 1
1 2 2 3 3 3 1 0 0 0 1 0 255 1 2 2
3 2 2 2 0 0 1 1 1 1 255 2 2 2 2 2
3 3 3 6 3 2 2 1 255 1 1 1 2 6 6 6
5 5 5 2 1 2 255 2 2 2 1 1 1 2 2 2
1 1 2 2 2 255 2 2 2 2 2 2 2 2 2 2
1 1 1 2 255 1 1 1 2 3 6 6 6 3 3 3
2 2 1 255 1 2 3 3 5 28 18 18 18 22 16 1
1 1 255 2 0 2 3 5 11 13 13 11 2 1 0 255
1 1 1 1 2 3 3 3 2 5 5 2 2 0 255 0
1 1 1 32 50 53 38 37 58 46 42 3 2 255 1 1
1 1 1 3 7 7 5 5 2 2 2 2 255 0 0 1
3 8 13 11 10 8 7 5 2 1 255 0 0 1 1 1
3 8 8 7 2 0 0 0 0 255 0 1 2 50 61 95
113 125 125 102 87 7 1 255 1 1 2 2 5 11 11 11
11 11 11 7 5 2 255 1 1 1 2 2 5 6 6 6
3 2 2 1 1 255 2 1 1 1 1 3 11 12 11 1
1 1 1 255 0 0 0 2 2 5 5 6 5 3 3 2
1 1 255 0 0 0 11 12 12 11 16 21 23 8 1 1
1 255 1 0 0 0 10 11 10 8 11 10 3 2 1 1
255 1 1 1 1 2 2 2 2 1 1 0 0 1 255 1
1 0 0 0 0 0 1 2 2 2 0 0 255 2 1 0
0 0 1 2 7 7 3 2 2 1 1 255 0 0 0 1
1 1 1 3 3 3 2 1 1 1 255 1 1 1 1 2
7 16 16 10 7 2 1 0 0 0 1 0 3 1 1 2
3 3 5 37 102 151 146 127 62 26 5 2 0 255 1 1
2 1 2 1 2 3 3 1 1 1 1 255 1 1 2 27
55 71 117 147 158 108 73 6 1 1 255 1 1 2 7 26
41 33 50 45 10 3 1 1 255 1 1 3 2 3 3 6
7 6 3 3 1 1 1 0 255 1 1 2 3 5 6 5
5 1 1 1 2 2 255 1 2 2 2 2 6 7 7 7
3 3 2 1 255 1 1 1 1 6 6 6 6 6 5 3
2 2 255 2 2 1 1 1 1 2 2 6 13 20 2 2
2 255 3 1 3 2 2 2 2 2 2 2 1 1 2 2
255 1 1 2 2 5 30 27 27 15 15 3 3 2 2 255
1 1 3 6 30 45 28 28 43 58 22 2 2 2 255 1
1 3 6 7 13 22 22 15 12 1 1 255 1 1 1 2
2 3 6 8 7 7 5 5 2 1 255 0 0 1 15 35
42 53 55 55 58 46 42 25 2 255 1 1 1 1 2 5
10 7 7 5 3 3 2 2 255 2 1 2 6 12 17 22
10 10 10 11 3 2 255 0 0 1 3 7 8 10 11 11
7 2 3 0 1 255 1 1 2 61 92 106 103 103 103 105
102 28 3 255 1 2 2 3 8 13 13 11 12 11 11 11
7 2 255 1 0 1 1 2 7 10 10 10 6 6 2 2
2 255 2 2 1 2 2 10 13 12 11 8 1 1 0 255
1 1 1 2 3 6 7 13 8 8 3 2 2 1 255 0
0 0 11 13 13 11 12 12 12 10 6 1 1 255 1 1
1 3 8 10 8 8 11 11 10 2 1 1 255 1 2 3
3 6 6 6 5 1 0 0 1 2 255 1 1 1 1 0
0 0 2 7 3 2 1 1 255 1 1 1 0 0 1 7
10 8 7 3 2 1 0 255 1 1 1 1 1 1 5 30
41 30 3 0 0 1 255 1 1 1 1 5 12 21 21 25
15 7 1 0 1 2 2 2 3 2 2 2 2 3 13 41
102 146 146 151 112 46 17 3 2 255 1 1 1 1 1 1
2 3 3 1 1 0 1 255 0 1 3 52 56 115 152 147
156 108 83 7 1 1 255 1 1 2 25 41 58 37 37 30
10 5 2 2 255 2 1 3 3 3 6 6 7 6 6 3
1 1 1 1 255 1 2 3 5 7 11 11 6 5 2 1
1 2 255 2 2 1 2 6 8 6 6 6 3 2 2 1
255 1 1 1 5 6 6 5 5 6 6 6 2 2 255 2
1 1 1 1 1 2 3 13 33 25 7 2 2 255 2 1
1 2 2 2 2 2 6 2 2 2 2 2 255 2 1 1
2 5 25 23 23 22 18 7 3 2 2 255 2 2 3 6
37 43 28 28 43 47 41 2 2 2 255 1 1 5 12 12
12 13 20 20 13 6 1 255 0 0 2 2 2 6 6 7
7 10 7 5 1 0 255 0 0 0 17 42 50 57 57 57
46 46 32 23 1 255 1 1 1 2 3 5 6 10 10 6
3 2 1 1 255 1 1 2 12 26 25 26 15 11 10 8
2 2 255 1 1 2 5 8 11 11 13 11 11 6 3 2
2 255 1 1 2 65 106 113 113 101 102 102 102 40 1 255
0 1 1 2 8 15 15 15 15 12 11 11 7 1 255 1
1 1 1 7 7 11 12 10 7 6 2 2 2 255 2 2
1 2 10 10 12 8 8 6 2 2 1 255 1 1 1 2
7 7 7 13 11 10 3 2 2 0 255 0 0 0 11 13
11 11 12 15 12 10 6 0 0 255 1 1 1 6 7 10
7 8 11 10 10 2 1 1 255 1 3 6 7 7 2 13
20 17 1 1 1 1 255 1 1 1 1 0 0 1 7 7
3 2 1 1 255 1 0 0 0 0 2 7 8 7 7 3
1 1 0 255 2 2 1 1 1 12 68 81 81 41 18 1
0 0 255 1 1 1 1 2 12 21 26 26 25 22 1 0
1 1 1 2 2 1 0 1 1 3 13 41 102 151 166 166
65 18 5 2 2 255 2 1 2 2 2 1 1 1 1 1
1 1 1 255 1 2 3 52 55 105 145 145 118 106 83 5
1 0 255 1 1 5 23 36 58 41 41 41 26 3 2 2
255 2 1 1 1 3 6 6 6 5 6 3 1 1 1 1
255 1 2 2 3 7 11 12 11 5 2 2 2 1 255 1
2 2 3 6 6 5 5 3 3 2 2 1 255 1 1 2
2 3 5 5 5 5 5 6 3 1 255 1 1 2 1 0
1 2 3 6 20 20 3 2 1 255 2 1 2 2 2 2
2 6 7 7 2 2 1 1 255 2 1 1 2 3 7 10
22 15 18 7 3 2 2 255 1 2 2 6 43 46 38 38
45 58 37 2 2 2 255 1 1 5 12 12 10 10 20 22
18 6 1 255 0 0 1 2 2 6 6 7 7 10 7 3
2 0 255 0 0 2 13 31 42 57 65 57 40 33 23 6
1 255 1 1 0 2 2 5 6 10 10 10 3 3 2 0
255 1 1 2 11 13 13 22 15 11 11 11 2 1 255 1
1 2 6 10 12 13 13 13 11 7 3 2 2 255 1 1
2 65 106 106 92 87 102 113 106 40 1 255 1 1 1 3
8 15 18 15 15 11 11 11 7 1 255 1 1 1 1 7
10 11 13 7 6 6 2 2 1 255 1 1 1 2 5 10
10 8 8 6 2 2 1 255 1 2 1 2 6 7 7 11
11 11 3 2 2 0 255 0 0 0 10 13 12 15 15 30
15 11 6 0 0 255 1 1 1 5 6 7 7 8 8 6
3 1 0 1 255 1 1 6 7 3 2 2 11 11 1 1
1 1 255 1 1 1 1 0 0 1 2 3 1 1 1 1
255 1 0 0 0 0 1 5 7 7 5 2 1 1 1 255
2 1 1 1 2 12 68 81 81 45 18 1 0 0 255 0
0 1 1 3 11 16 16 17 17 10 1 1 1 2 1 1
1 1 0 2 0 2 3 23 127 168 168 166 52 21 8 5
2 255 1 1 1 2 5 5 1 1 1 1 2 1 2 255
1 1 3 45 55 145 156 145 106 68 61 5 1 1 255 1
2 2 5 25 55 51 51 41 26 3 2 2 255 1 1 1
1 3 6 6 6 5 5 2 1 1 1 1 255 1 2 2
3 3 7 6 6 3 2 2 1 1 255 2 2 2 3 6
6 5 5 3 3 2 1 1 255 1 1 2 2 2 5 5
5 5 5 5 2 2 255 2 2 3 2 1 1 3 3 3
3 3 2 1 1 255 2 1 2 2 2 2 2 2 7 5
2 2 1 1 255 1 1 1 2 2 7 10 17 15 8 3
2 1 0 255 1 1 2 2 26 38 38 45 45 45 10 2
1 1 255 0 1 3 8 12 18 18 18 18 11 2 0 255
0 0 1 2 2 2 6 6 6 7 6 3 3 0 255 0
1 2 7 17 38 57 57 47 35 23 10 6 1 255 1 1
0 2 2 5 6 8 7 3 2 2 0 0 255 0 1 2
3 11 13 13 13 11 11 5 2 1 255 1 1 2 10 12
13 13 13 11 11 7 2 2 2 255 1 1 1 65 96 96
87 83 102 113 106 6 1 255 1 1 1 1 3 10 18 18
13 11 10 7 5 1 255 1 1 1 1 2 8 8 13 6
5 5 2 2 2 255 1 0 0 0 2 5 7 7 6 6
2 2 1 255 1 1 1 3 3 5 6 7 11 7 2 2
1 1 255 0 0 0 6 11 11 15 17 30 23 11 2 1
0 255 0 0 0 3 5 6 10 10 8 3 1 1 0 1
255 1 1 6 10 10 3 7 11 6 2 1 0 0 255 1
1 1 1 0 0 0 2 1 1 1 1 1 255 1 0 0
0 0 1 1 5 5 2 2 2 1 1 255 2 1 1 1
1 7 26 48 31 18 2 1 0 0 255 1 0 0 1 2
11 12 16 15 15 2 1 1 0 1 1 1 1 0 0 0
1 1 1 23 25 137 137 116 8 8 6 3 1 255 1 1
2 2 6 18 6 1 1 1 2 2 2 255 1 1 2 2
52 102 118 141 106 68 26 1 0 1 255 2 2 2 3 13
17 41 41 41 21 2 1 1 255 1 1 0 1 1 3 5
5 5 2 2 1 0 0 0 255 1 1 1 2 2 2 2
2 2 2 1 2 1 255 2 2 2 2 2 6 3 5 2
3 1 1 1 255 1 2 2 2 2 5 8 8 7 5 3
1 1 255 2 2 2 1 1 3 3 3 3 3 2 1 1
1 255 2 2 2 2 2 1 2 2 3 2 2 1 1 1
255 1 1 2 2 2 3 3 10 7 3 2 1 1 1 255
2 1 1 1 3 22 22 22 11 10 1 1 1 1 255 1
1 3 7 7 8 7 11 7 2 1 0 255 0 0 1 1
1 2 2 3 3 3 3 3 3 1 255 1 1 1 2 8
32 65 73 47 26 21 6 6 1 255 1 1 0 2 2 3
6 7 2 2 2 2 1 1 255 1 1 1 1 3 8 8
11 11 5 3 2 1 255 1 1 2 10 15 15 12 10 11
11 7 2 1 1 255 1 1 2 2 65 90 75 75 83 83
6 2 1 255 1 1 1 1 2 2 10 11 8 8 7 5
2 1 255 0 0 0 1 2 2 6 3 3 1 1 1 2
1 255 0 0 0 0 1 2 1 1 3 3 1 1 1 255
1 1 1 1 2 3 3 7 7 6 2 1 1 2 255 1
0 0 2 6 10 11 15 22 15 2 2 1 0 255 0 1
0 0 2 2 2 6 3 1 1 1 0 0 255 1 1 2
3 11 22 11 7 2 1 1 1 1 255 1 1 0 1 0
1 0 1 0 1 1 1 0 255 0 0 0 0 1 1 1
1 1 1 2 2 2 1 255 1 0 0 0 1 1 2 1
1 1 1 1 0 1 255 1 0 0 2 2 3 11 12 10
6 2 1 1 1 1 1 1 1 1 0 0 1 1 1 2
10 23 7 2 1 1 1 1 1 255 1 0 0 0 0 18
2 1 1 2 2 2 1 255 1 1 1 0 15 67 77 77
77 37 3 1 1 2 255 2 2 2 2 3 3 5 13 13
2 1 1 1 255 2 1 0 0 2 3 3 5 5 2 2
1 1 1 1 255 1 1 1 1 2 1 1 2 2 1 0
1 1 255 1 2 2 2 2 2 2 2 2 2 2 1 1
255 1 2 2 2 2 2 8 8 7 3 3 2 1 255 2
2 1 1 2 3 3 3 2 2 2 2 2 2 255 3 2
2 2 1 1 1 1 2 1 1 1 1 1 255 2 2 2
2 3 3 3 2 3 1 1 1 1 2 255 2 1 1 1
1 3 7 7 2 1 1 0 1 1 255 1 2 3 3 3
3 5 5 2 0 0 0 255 1 1 1 0 0 0 1 2
1 3 1 2 1 0 255 1 1 1 1 7 8 38 38 25
21 6 6 1 1 255 1 2 2 2 2 2 3 3 2 2
2 1 0 1 255 1 1 1 1 1 1 3 1 1 2 2
2 2 255 1 0 0 10 11 15 12 10 10 7 5 1 1
1 255 1 1 1 1 2 16 66 71 71 2 2 2 2 255
1 1 1 1 1 1 1 3 6 6 2 2 1 1 255 0
0 0 0 1 1 1 0 0 1 1 1 2 2 255 0 0
0 0 1 1 1 1 1 2 1 0 0 255 1 1 1 1
1 1 1 1 1 1 1 0 0 1 255 1 1 0 1 2
3 8 10 11 3 2 1 1 0 255 0 0 0 0 0 2
2 2 1 1 1 1 0 0 255 1 1 1 2 10 22 11
2 2 1 1 0 1 255 2 2 1 1 0 1 1 1 0
1 1 1 0 255 0 0 1 1 1 1 1 0 0 0 1
2 2 1 255 1 1 1 0 0 1 1 1 1 1 1 0
0 0 255 1 1 0 0 1 2 1 2 2 2 2 1 1
1 0 0 0 1 1 0 0 1 1 1 2 2 2 2 1
1 1 1 1 1 255 1 1 1 0 0 0 0 0 1 2
2 1 0 255 1 1 1 0 0 2 50 50 26 3 2 2
2 2 255 2 2 2 2 2 3 2 2 2 2 2 1 1
255 2 2 0 0 0 2 1 1 1 1 1 1 1 1 1
255 1 1 0 0 0 1 2 2 1 1 0 0 0 255 0
1 2 2 1 2 1 1 1 2 2 2 1 255 1 2 2
2 1 1 1 2 2 2 1 1 1 255 1 1 1 1 2
3 3 2 2 2 1 1 2 2 255 2 2 1 1 1 2
2 1 1 1 1 1 1 1 255 1 1 1 1 3 2 2
1 1 1 1 1 1 2 255 2 2 1 1 1 1 3 1
1 0 0 0 2 2 255 1 1 1 1 2 2 2 1 0
0 0 0 255 1 1 1 1 0 0 0 1 1 2 1 1
1 1 255 1 1 1 1 2 2 2 1 1 1 0 1 1
1 255 1 1 1 1 2 2 2 2 2 1 1 1 1 1
255 1 1 1 1 1 1 1 1 1 1 1 2 2 255 1
1 1 1 3 6 6 6 6 5 2 1 1 1 255 2 1
1 1 1 1 2 3 2 1 1 2 2 255 2 1 1 1
0 0 1 1 2 2 1 1 1 1 255 1 0 0 0 1
1 0 0 0 0 0 0 1 1 255 0 0 1 1 1 1
1 1 1 1 1 1 0 255 1 1 1 1 1 1 1 1
1 1 0 0 0 0 255 0 0 0 1 1 1 2 3 1
2 1 1 0 0 255 0 0 0 0 0 1 2 1 1 1
1 1 0 0 255 0 1 1 1 0 1 2 2 2 1 1
0 1 255 0 0 0 1 1 1 0 1 1 2 1 0 0
255 1 1 0 0 1 2 2 1 0 0 0 1 1 0 255
0 0 1 0 0 1 1 1 1 2 1 0 0 0 255 1
1 1 1 0 1 0 0 0 2 0 0 1 1 1 0 0
1 1 1 0 1 2 1 2 1 1 1 1 1 0 0 0
1 255 1 1 1 0 0 0 0 0 2 2 2 0 0 255
1 1 1 1 1 1 2 2 2 2 1 2 2 2 255 2
2 1 1 1 2 1 1 1 1 1 1 1 255 2 2 1
2 1 1 1 1 1 2 1 1 1 1 2 255 1 1 0
0 0 0 1 1 1 0 0 0 0 255 0 0 0 2 1
1 1 1 1 2 2 1 1 255 1 2 1 1 1 1 0
0 2 2 2 2 2 255 1 1 1 1 1 1 2 2 1
1 1 2 2 2 255 1 1 1 2 2 2 2 1 1 0
0 1 2 1 255 1 1 1 1 2 1 2 2 2 1 1
1 1 2 255 2 1 1 1 1 1 1 1 1 0 0 0
1 1 255 1 1 1 1 1 1 1 0 0 0 0 1 255
1 1 1 1 0 0 0 0 0 1 2 2 1 0 255 0
0 1 1 2 2 2 1 1 1 0 1 1 1 255 0 1
1 0 0 0 2 2 2 1 2 1 1 1 255 1 1 2
2 2 2 1 1 1 1 1 1 0 255 1 1 1 1 1
1 1 1 1 1 1 0 1 1 255 2 1 1 1 1 1
0 1 1 1 0 1 2 255 2 1 1 1 0 1 0 0
1 1 1 1 1 1 255 1 0 0 0 1 1 0 0 1
1 1 1 1 1 255 0 0 0 1 1 0 1 1 1 1
1 1 1 255 1 1 1 1 1 1 1 1 1 1 0 0
0 0 255 1 0 0 1 1 1 0 0 0 1 1 0 0
0 255 0 0 0 0 0 0 1 1 2 1 1 1 0 0
255 1 1 1 1 0 0 0 1 2 2 2 0 0 255 0
0 1 1 1 1 0 0 0 1 1 1 1 255 1 2 1
0 0 1 2 1 1 1 1 1 1 0 255 0 0 1 0
1 1 1 2 2 2 2 1 0 0 255 1 1 0 1 0
1 0 1 0 2 0 1 1 1 0 0 0 255 255 255 255
255 255 255 255 255 255 255 255 255 255 255 255 255 255 255 255
255 255 255 255 255 255 255 255 255 255 255 255 255 255 255 255
255 255 255 255 255 255 255 255 255 255 255 255 255 255 255 255
255 255 255 255 255 255 255 255 255 255 255 255 255 255 255 255
255 255 255 255 255 255 255 255 255 255 255 255 255 255 255 255
255 255 255 255 255 255 255 255 255 255 255 255 255 255 255 255
255 255 255 255 255 255 255 255 255 255 255 255 255 255 255 255
255 255 255 255 255 255 255 255 255 255 255 255 255 255 255 255
255 255 255 255 255 255 255 255 255 255 255 255 255 255 255 255
255 255 255 255 255 255 255 255 255 255 255 255 255 255 255 255
255 255 255 255 255 255 255 255 255 255 255 255 255 255 255 255
255 255 255 255 255 255 255 255 255 255 255 255 255 255 255 255
255 255 255 255 255 255 255 255 255 255 255 255 255 255 255 255
255 255 255 255 255 255 255 255 255 255 255 255 255 255 255 255
255 255 255 255 255 255 255 255 255 255 255 255 255 255 255 255
255 255 255 255 255 255 255 255 255 255 255 255 255 255 255 255
255 255 255 255 255 255 255 255 255 255 255 255 255 255 255 255
255 255 255 255 255 255 255 255 255 255 255 255 255 255 255 255
255 255 255 255 255 255 255 255 255 255 255 255 255 255 255 255
255 255 255 255 255 255 255 255 255 255 255 255 255 255 255 255
255 255 255 255 255 255 255 255 255 255 255 255 255 255 255 255
255 255 255 255 255 255 255 255 255 255 255 255 255 255 255 255
255 255 255 255 255 255 255 255 255 255 255 255 255 255 255 255
255 255 255 255 255 255 255 255 255 255 255 255 255 255 255 255
255 255 255 255 255 255 255 255 255 255 255 255 255 255 255 255
255 255 255 255 255 255 255 255 255 255 255 255 255 255 255 255
255 255 255 255 255 255 255 255 255 255 255 255 255 255 255 255
255 255 255 255 255 255 255 255 2 2 2 1 1 1 1 1
1 1 1 2 1 1 0 0 1 255 2 1 0 0 1 1
1 1 1 1 1 1 1 255 1 1 1 1 1 1 1 1
1 1 1 1 1 1 255 1 1 1 1 2 2 2 1 1
1 1 1 1 255 1 1 2 2 2 1 1 2 1 2 1
1 1 2 2 255 1 1 1 1 0 1 1 2 1 0 0
1 1 255 0 0 1 1 2 2 1 1 1 2 2 2 1
255 2 2 1 1 1 0 1 1 2 1 2 2 2 255 1
1 1 1 0 1 1 1 1 1 2 2 2 2 255 1 1
1 2 2 2 2 1 0 0 1 2 1 1 255 2 2 2
2 2 1 2 2 2 1 2 2 1 0 255 2 2 2 1
2 1 1 1 1 0 1 1 1 0 255 0 0 1 1 1
1 1 1 1 2 2 2 255 2 2 1 1 1 0 0 0
0 0 0 0 0 1 255 1 1 0 1 0 1 1 2 2
2 1 1 1 1 255 0 0 1 0 0 0 0 0 1 1
1 1 0 0 255 1 2 2 2 2 2 1 1 1 2 1
1 1 255 1 2 1 1 1 0 0 0 1 1 1 0 0
0 255 0 0 1 2 2 2 1 2 1 2 2 2 1 255
1 1 1 1 0 0 0 0 1 1 1 1 2 1 255 1
1 1 2 2 1 1 1 0 2 1 1 1 1 255 1 0
0 0 1 1 1 1 1 1 1 0 0 255 1 0 0 0
0 1 1 1 1 1 0 1 1 1 255 1 1 1 1 1
1 0 0 0 0 0 0 0 0 255 0 2 5 2 0 0
0 1 1 1 1 0 0 1 255 1 1 2 1 1 1 1
0 1 1 2 1 1 255 1 1 1 1 1 1 1 0 0
1 1 1 0 255 0 1 0 0 0 1 1 1 1 1 0
0 1 1 255 0 0 0 0 1 1 1 1 1 1 1 1
0 0 255 0 0 0 1 1 1 0 1 1 3 2 2 0
0 0 0 0 2 2 1 0 1 1 1 1 2 2 1 0
1 2 2 2 1 255 1 1 1 1 1 0 0 0 1 1
1 1 0 255 1 1 1 1 1 1 1 2 2 2 2 1
1 1 255 1 1 1 1 2 2 2 2 1 1 1 1 0
255 1 1 1 1 1 1 1 1 1 1 1 1 1 1 2
255 1 1 1 1 1 1 2 2 2 0 1 2 2 255 0
1 1 2 2 3 3 2 2 1 1 1 1 255 1 1 1
1 1 1 1 1 2 1 1 1 2 255 1 1 1 1 0
1 1 1 1 2 2 2 2 2 255 2 1 2 2 2 2
1 1 1 2 1 2 1 1 255 2 1 2 2 2 2 2
2 2 1 1 1 1 1 255 3 3 2 2 2 2 2 3
1 0 0 1 2 0 255 0 2 1 1 2 2 1 1 1
2 2 2 255 2 2 2 1 0 0 0 0 0 0 0 0
0 2 255 2 1 1 1 0 1 1 2 2 2 1 1 0
1 255 1 1 1 1 1 0 0 0 0 1 1 0 0 0
255 1 1 1 1 1 2 0 1 1 1 0 0 0 255 1
1 1 1 0 0 0 0 0 0 1 1 1 0 255 1 0
1 1 2 2 3 2 1 1 1 1 1 255 1 1 1 1
0 0 0 0 1 1 1 1 2 1 255 1 1 1 2 2
2 1 1 1 2 0 1 1 1 255 0 0 1 1 1 1
1 1 0 0 1 0 1 255 0 0 0 0 0 1 1 1
1 0 0 0 1 1 255 1 1 1 1 1 1 0 0 0
0 1 1 0 0 255 0 0 2 2 0 0 0 1 1 1
1 0 1 1 255 1 1 1 0 0 0 1 1 1 0 1
1 1 255 1 0 0 0 0 1 1 1 1 1 1 1 0
255 0 0 0 0 0 0 0 0 1 1 0 0 1 1 255
1 0 0 0 0 1 1 1 0 0 0 0 0 0 255 0
0 1 1 1 0 1 1 2 2 2 0 0 0 1 1 0
1 2 1 1 1 1 3 3 3 2 2 0 0 2 2 2
2 255 0 0 0 1 1 1 1 1 1 1 1 0 0 255
1 1 1 1 1 8 72 91 72 60 6 2 1 1 255 0
0 0 1 2 2 2 2 2 1 1 1 1 255 1 1 1
1 1 1 2 2 2 1 1 1 1 1 1 255 1 1 1
1 1 3 3 2 2 2 2 2 2 255 2 3 3 5 5
6 6 6 6 2 1 1 1 255 1 1 1 2 1 3 2
2 2 1 1 1 1 255 1 1 1 1 1 1 1 1 2
3 3 2 2 2 255 2 1 2 2 2 2 1 2 2 3
3 2 1 2 255 2 2 2 2 2 2 1 2 2 2 2
1 0 0 255 2 1 1 1 2 2 2 2 2 1 1 1
1 1 255 1 2 1 1 2 2 2 1 1 2 3 2 255
2 2 1 1 1 0 0 0 1 2 1 2 2 2 255 2
1 1 1 1 2 2 2 2 1 1 1 1 1 255 1 1
1 1 0 0 1 1 1 1 0 0 0 0 255 1 1 1
1 2 2 2 1 1 0 0 0 0 255 0 1 1 2 1
1 1 1 1 1 1 1 1 1 255 1 1 1 2 2 5
5 2 1 1 1 1 1 255 1 1 2 2 1 0 0 0
0 1 1 1 1 1 255 1 1 1 1 1 2 1 1 2
2 1 1 1 1 255 0 0 1 0 1 1 1 1 0 0
0 0 1 255 1 0 0 0 1 2 2 1 1 1 1 1
1 1 255 0 0 0 1 1 1 1 0 0 0 1 2 1
0 255 0 0 0 0 0 0 0 0 1 0 1 1 1 1
255 1 1 1 0 0 0 1 1 0 0 1 1 1 255 0
0 0 1 0 1 1 1 1 1 1 1 0 255 0 0 0
0 0 0 0 1 1 1 1 1 1 2 255 1 0 0 0
0 1 1 1 1 0 0 0 0 0 255 0 1 1 1 0
0 1 1 1 1 1 0 0 0 1 0 0 0 1 1 1
1 1 1 2 2 1 1 0 2 2 2 2 2 255 1 1
1 1 1 1 1 1 1 1 1 1 0 255 1 2 1 2
55 140 140 142 121 107 56 6 2 1 255 0 0 1 1 2
3 3 3 2 2 1 0 1 255 1 2 1 1 2 7 8
11 10 2 1 1 1 1 0 255 1 1 1 2 3 6 6
6 3 2 1 1 1 255 2 5 5 11 213 255 255 255 202
10 2 2 1 255 1 1 1 3 3 105 205 205 75 13 3
1 1 255 1 1 1 1 1 1 48 48 30 3 3 1 1
1 255 1 1 2 3 3 37 255 255 32 13 3 3 1 1
255 1 1 1 2 2 3 3 3 3 3 3 1 0 1 255
1 1 1 0 2 3 3 3 2 2 1 1 1 1 255 0
2 2 2 2 2 2 2 2 2 2 2 255 2 1 1 1
2 2 1 2 1 2 2 2 1 1 255 2 1 1 1 1
2 2 2 2 2 2 1 1 1 255 1 1 2 1 1 1
2 2 2 1 1 0 0 0 255 0 0 0 1 2 3 3
1 1 0 0 0 0 255 0 1 1 2 5 8 8 8 6
1 1 1 1 1 255 1 2 2 3 5 5 7 7 6 1
2 1 1 255 1 1 2 2 0 0 1 0 0 0 2 2
1 1 255 1 1 1 1 1 2 2 1 1 1 1 1 1
1 255 0 1 1 1 1 3 11 2 0 0 1 1 1 255
1 1 1 1 2 11 15 15 23 3 1 1 1 1 255 0
0 0 0 1 1 1 1 1 1 1 1 0 0 255 0 0
0 0 1 1 1 0 0 0 1 2 1 1 255 1 1 1
0 0 0 2 1 0 1 1 1 1 255 0 0 0 1 1
1 0 1 0 1 1 1 0 255 0 0 0 0 0 0 0
2 1 1 1 1 1 1 255 0 0 0 0 0 21 50 46
46 2 0 1 1 1 255 0 0 0 0 0 0 0 1 1
1 1 0 1 1 1 0 0 0 1 1 1 1 1 1 2
2 2 5 5 3 2 2 1 1 255 1 0 1 2 3 3
3 3 2 2 1 1 1 255 1 2 2 55 142 186 155 142
155 121 81 47 3 1 255 0 0 1 2 6 8 8 8 7
3 2 1 1 255 1 2 2 3 10 11 13 13 12 10 6
1 1 1 0 255 0 1 2 3 5 8 11 11 5 3 1
1 1 255 2 11 22 241 255 255 255 255 255 202 7 2 2
255 2 3 3 5 136 195 236 255 206 185 17 1 1 255 1
1 2 3 6 67 86 71 55 52 41 3 2 2 255 1 1
2 3 130 255 255 255 255 247 13 5 3 1 255 2 1 1
1 2 3 5 10 12 10 6 2 1 1 255 1 1 1 1
1 3 5 5 2 2 2 1 1 1 255 0 1 1 1 1
2 3 2 2 2 2 2 255 2 1 1 1 1 1 1 1
1 3 2 2 1 1 255 1 1 1 1 2 3 5 5 5
5 2 2 2 1 255 1 1 2 1 2 3 8 10 10 2
2 1 1 1 255 0 1 1 2 3 16 16 10 8 2 1
1 1 255 0 0 1 5 8 8 8 8 8 6 1 1 1
1 255 1 1 2 3 5 7 7 7 7 7 7 1 1 255
1 1 1 1 0 0 1 0 1 1 1 1 1 0 255 1
1 1 1 2 2 2 2 2 1 1 1 1 1 255 1 1
1 0 1 5 12 11 2 0 1 1 1 255 1 1 1 2
11 17 30 30 33 30 16 1 1 1 255 1 0 0 0 1
1 1 1 1 1 1 1 2 1 255 0 0 0 0 1 2
2 1 1 1 1 2 2 1 255 1 1 2 2 5 2 5
1 1 1 1 1 0 255 1 1 1 1 1 0 0 0 0
0 0 0 0 255 1 1 1 1 1 2 1 2 0 0 0
0 1 1 255 0 0 0 1 30 51 51 50 50 50 27 1
1 1 255 1 1 1 0 0 0 0 0 0 0 0 0 1
1 0 0 0 1 1 1 1 2 2 1 2 2 2 3 5
5 3 2 1 1 255 1 1 2 2 7 8 7 5 3 2
2 1 1 255 1 1 12 55 165 142 155 121 147 106 101 57
47 1 255 1 0 2 6 15 25 15 12 10 7 2 1 1
255 1 1 2 5 11 16 16 16 15 12 10 2 1 1 0
255 1 2 3 6 6 11 11 12 7 6 1 1 2 255 2
6 221 255 255 255 255 255 255 255 181 2 2 255 2 3 5
155 195 195 195 217 206 206 96 17 1 255 1 1 2 7 67
115 86 71 86 97 92 41 2 1 255 1 2 2 130 255 255
255 255 255 255 247 6 3 1 255 1 1 1 1 5 8 10
11 12 12 7 2 1 1 255 1 1 1 1 1 3 10 21
21 12 3 2 2 0 255 0 1 2 1 2 2 3 3 2
2 2 2 255 2 2 1 1 1 1 1 1 3 8 2 1
1 1 255 1 1 1 2 5 8 7 5 5 7 5 2 2
1 255 1 2 2 2 5 8 8 10 10 10 2 2 2 1
255 0 1 1 2 20 27 20 17 17 7 1 1 1 255 0
1 2 8 8 8 8 7 7 7 6 2 1 1 255 1 1
2 5 6 10 16 20 20 7 7 7 3 255 1 1 1 1
1 1 1 0 1 1 1 1 0 0 255 1 1 2 2 10
16 3 2 3 5 1 0 0 0 255 1 1 1 1 1 6
10 6 3 2 2 2 2 255 2 1 1 2 13 36 40 30
30 30 20 3 1 1 255 1 0 0 0 0 0 1 1 5
5 1 0 0 0 255 0 0 0 3 5 11 11 11 1 1
1 1 2 2 255 1 0 2 5 11 11 11 5 3 0 1
0 0 255 1 1 1 1 1 1 0 1 1 0 0 0 0
255 1 1 1 1 1 3 1 2 1 0 0 0 0 0 255
0 0 1 20 51 51 50 48 50 50 33 2 1 1 255 0
0 0 0 0 0 0 1 0 0 0 0 0 1 1 0 0
1 1 1 1 2 2 3 5 7 3 3 5 11 5 2 1
1 255 1 1 2 3 8 8 6 6 5 2 2 1 2 255
1 1 17 133 165 133 135 81 121 101 101 101 101 1 255 1
2 6 12 21 25 21 15 13 11 3 1 1 255 1 1 2
7 11 16 16 16 15 13 12 8 2 1 1 255 1 1 3
8 11 12 11 18 7 7 2 2 2 255 8 16 255 255 255
255 255 255 255 255 245 6 1 255 2 3 26 155 162 172 167
181 185 215 185 75 1 255 0 1 2 26 67 107 86 113 113
108 92 61 5 2 255 2 3 5 180 255 255 255 255 255 255
255 170 5 3 255 2 2 2 3 11 11 11 11 12 11 10
2 1 1 255 1 1 1 5 7 7 21 23 23 88 3 3
2 0 255 1 1 1 1 3 5 12 11 3 3 2 3 255
2 2 1 1 1 0 0 1 7 8 7 2 1 2 255 1
1 1 2 10 11 8 5 7 7 6 2 2 2 255 2 2
2 3 5 7 8 10 11 2 2 2 2 2 255 1 1 1
3 20 20 20 17 25 16 7 1 1 255 2 2 8 8 8
6 5 5 6 10 10 2 1 1 255 1 1 2 10 10 17
20 22 22 22 18 18 3 255 1 1 1 1 1 1 0 0
0 0 1 1 1 0 255 1 1 2 10 26 26 16 1 13
10 8 1 0 0 255 1 1 1 1 1 5 6 10 10 7
3 2 1 255 0 1 2 3 31 40 47 47 33 33 20 15
2 2 255 2 1 1 0 0 0 1 5 5 5 2 2 2
2 255 0 0 0 5 5 12 12 13 11 1 1 1 0 1
255 1 0 3 12 21 18 18 7 2 0 0 0 0 255 1
2 1 1 0 0 0 0 0 0 0 0 0 255 1 1 1
1 1 3 5 5 2 2 0 0 0 0 255 0 0 1 20
52 30 37 30 48 50 33 2 1 1 255 0 0 0 0 0
0 0 1 0 0 0 0 0 1 0 0 0 1 1 2 2
2 2 3 6 6 2 2 3 13 13 3 1 1 255 1 1
2 12 12 8 5 7 5 5 2 1 2 255 1 1 27 87
157 135 157 106 106 106 106 103 102 2 255 2 3 11 15 21
21 21 17 15 13 8 1 1 255 1 1 1 7 12 16 15
16 15 15 12 8 2 1 1 255 1 2 3 8 11 11 10
18 11 16 7 3 2 255 8 15 255 255 255 255 255 255 255
255 255 10 2 255 1 8 100 162 198 195 167 162 156 215 205
120 2 255 1 1 1 26 37 107 61 83 103 103 92 36 3
1 255 1 3 5 255 255 255 255 255 255 255 255 255 3 2
255 2 1 2 3 8 11 11 7 10 7 7 3 0 1 255
1 1 1 5 8 31 45 88 137 137 57 3 2 1 255 1
1 1 1 5 12 22 22 11 5 3 1 255 1 1 0 1
1 1 0 1 7 10 7 2 2 1 255 1 0 1 2 8
8 3 3 6 6 5 2 2 2 255 2 2 1 3 5 5
7 7 3 1 1 1 2 2 255 1 1 2 7 11 16 17
16 25 21 5 1 1 255 2 3 8 8 8 7 5 5 6
21 21 3 1 1 255 2 2 2 2 10 16 22 22 25 25
22 22 1 255 2 2 1 1 1 1 0 0 0 0 0 0
1 1 255 1 2 2 17 23 20 3 1 3 10 8 6 0
1 255 1 1 1 2 2 17 10 10 3 3 2 2 2 255
2 0 1 2 32 51 40 33 33 62 23 15 2 1 255 2
1 0 0 0 1 1 2 3 3 0 0 0 0 255 0 0
0 7 7 12 5 12 1 1 1 1 0 0 255 0 0 6
12 12 12 11 11 3 2 1 0 1 255 1 1 1 0 0
0 1 1 1 1 1 1 1 255 0 0 1 1 1 5 12
5 3 3 6 0 0 0 255 1 0 1 35 60 35 48 27
42 17 11 1 0 1 255 0 0 0 0 0 0 0 0 0
0 0 0 0 0 0 0 3 2 2 3 2 2 2 3 6
6 3 2 6 11 11 1 0 1 255 1 1 3 12 12 7
5 6 5 5 2 1 2 255 2 2 27 87 190 193 198 135
122 122 156 156 102 2 255 2 3 11 11 13 18 20 18 17
16 8 1 1 255 1 1 2 10 16 21 15 15 16 13 10
7 2 1 2 255 1 1 3 8 12 12 22 22 21 11 3
2 2 255 10 15 255 255 255 255 255 255 255 255 255 8 2
255 2 12 100 162 198 180 162 162 205 237 205 120 3 255 1
1 1 13 28 110 83 83 83 81 48 12 2 2 255 1 2
5 255 255 255 255 255 255 255 255 255 3 2 255 2 2 2
3 6 11 11 11 8 10 8 3 0 2 255 1 2 2 10
25 88 187 255 181 162 57 3 1 1 255 1 1 1 3 5
15 26 26 13 11 2 1 255 1 0 0 1 1 0 0 1
6 6 2 2 1 1 255 1 1 1 1 8 8 8 7 8
6 2 2 2 2 255 1 1 1 2 2 3 3 2 1 1
1 1 2 2 255 2 1 2 7 8 11 25 21 30 21 5
1 1 255 1 2 7 7 11 6 3 5 6 21 22 3 1
1 255 1 1 0 2 2 11 18 20 25 25 10 2 0 255
2 2 1 1 1 0 0 0 0 0 0 0 0 1 255 1
1 1 15 20 20 8 1 8 8 8 2 1 1 255 1 1
2 2 2 12 12 10 3 3 2 1 1 255 1 1 2 2
50 51 50 35 76 62 28 7 1 1 255 0 1 1 1 2
2 2 2 2 1 0 0 1 1 255 1 0 0 0 1 5
5 12 22 3 2 1 1 0 255 0 2 6 12 12 12 13
21 13 7 1 1 1 255 0 0 0 0 0 0 0 0 0
0 1 1 1 255 0 0 1 1 6 6 6 3 2 3 7
0 0 0 255 0 0 1 23 48 35 38 37 37 12 11 1
0 0 255 0 0 1 1 0 0 0 0 0 0 0 0 1
0 0 0 1 1 1 3 3 2 1 2 6 6 7 5 6
5 6 1 0 0 255 1 1 2 5 10 10 7 7 6 5
2 1 1 255 2 2 2 63 157 193 198 205 191 156 160 156
18 2 255 2 3 10 11 13 13 18 18 18 16 8 3 2
255 1 1 1 6 16 23 15 15 15 15 10 5 1 1 1
255 1 1 2 7 8 8 11 11 11 11 1 1 1 255 1
10 131 255 255 255 255 255 255 255 218 8 2 255 3 8 58
187 241 241 241 241 255 255 237 78 5 255 1 1 1 2 13
110 83 83 83 92 48 5 2 1 255 1 2 2 188 255 255
255 255 255 255 255 198 1 1 255 2 1 1 2 3 10 10
7 7 7 3 2 2 2 255 1 1 2 10 17 128 187 187
162 121 15 1 1 1 255 1 2 1 3 3 10 16 26 13
6 2 0 255 0 0 0 0 0 0 0 1 1 1 1 1
1 1 255 1 1 1 1 2 3 6 6 7 5 2 2 2
1 255 1 1 1 1 2 2 2 2 2 1 1 0 0 1
255 1 1 1 2 7 11 13 13 11 6 5 2 1 255 1
1 1 7 11 10 8 6 7 11 11 2 1 1 255 1 1
1 2 2 8 18 18 30 7 3 1 1 255 1 1 1 1
1 1 0 2 2 1 0 0 0 1 255 1 1 0 3 6
15 8 8 8 1 3 1 0 0 255 1 0 2 2 2 2
3 3 2 2 1 1 1 255 1 1 1 1 5 50 50 35
76 35 23 1 1 0 255 0 1 1 1 2 1 1 1 1
1 0 0 0 1 255 1 0 0 0 5 5 2 1 1 1
1 1 1 0 255 1 1 6 11 12 15 15 21 20 1 1
0 1 255 0 0 0 0 0 0 0 2 1 1 1 0 0
255 0 1 1 1 3 6 6 3 3 8 7 0 0 0 255
0 1 1 1 28 30 38 38 37 12 7 0 0 0 255 1
0 1 2 1 0 0 0 0 0 0 0 0 0 0 0 0
2 2 2 2 2 2 2 2 3 6 5 5 3 2 1 0
1 255 1 1 1 3 5 8 6 6 2 3 2 1 0 255
1 2 2 2 63 163 198 210 205 160 156 18 3 1 255 1
2 8 12 13 13 17 20 27 22 7 3 2 255 1 2 2
3 6 15 15 15 13 12 6 2 1 0 1 255 1 1 1
1 7 8 11 11 6 2 1 1 1 255 1 3 13 160 255
255 255 255 255 198 8 2 2 255 2 2 2 75 240 241 241
255 255 255 203 6 2 255 0 0 1 1 5 31 31 68 81
81 11 3 2 1 255 1 1 2 13 255 255 255 255 255 255
255 7 2 1 255 2 1 1 1 2 6 7 7 7 2 2
2 2 2 255 1 1 1 2 17 25 92 147 92 15 3 1
0 0 255 2 2 1 1 1 3 6 8 6 3 2 1 255
1 0 0 0 0 0 1 1 1 1 1 1 1 1 255 2
2 1 1 1 2 3 5 5 1 2 2 2 2 255 1 2
1 1 1 2 2 2 1 2 1 0 0 0 255 1 1 1
2 3 5 11 11 6 3 2 2 2 255 2 1 1 2 10
11 12 11 15 15 5 1 1 1 255 1 1 1 1 1 2
16 16 7 3 2 2 1 255 1 0 0 0 1 1 0 2
1 1 1 1 0 0 255 1 2 0 2 1 2 6 3 1
1 1 1 1 1 255 2 1 2 1 1 0 1 1 1 1
1 0 0 255 0 0 0 0 0 5 30 30 11 10 1 0
0 0 255 0 1 1 2 2 1 0 0 1 1 1 1 1
1 255 1 1 1 0 1 2 2 1 1 1 1 1 1 0
255 1 1 2 2 2 8 13 13 1 1 1 1 1 255 1
0 1 1 1 0 0 0 1 0 0 0 0 255 0 1 1
1 1 1 3 12 12 8 1 0 0 0 255 0 0 0 0
1 23 30 33 11 7 0 0 0 1 255 0 0 0 2 0
0 0 0 1 0 0 0 0 0 0 0 0 2 2 2 2
1 1 1 2 2 3 3 3 2 2 0 0 1 255 1 1
1 1 2 3 2 2 1 1 1 0 0 255 1 2 1 2
2 3 87 173 173 106 3 1 1 1 255 1 2 1 8 12
17 17 20 27 8 2 1 1 255 1 1 2 2 2 2 12
13 12 6 2 1 0 0 1 255 1 1 0 1 1 3 3
3 1 1 2 2 1 255 1 1 3 13 160 243 255 198 198
7 2 1 0 255 2 2 2 2 75 240 240 241 255 255 12
3 2 255 0 0 1 1 2 5 18 25 18 11 2 1 1
1 255 1 1 2 3 13 255 255 255 255 255 7 3 2 1
255 2 1 1 1 1 2 5 5 2 2 2 2 2 2 255
1 1 1 1 3 17 20 10 8 5 1 1 1 1 255 2
5 2 1 1 2 2 2 2 2 2 2 255 1 0 0 1
1 1 1 1 1 1 1 1 1 1 255 1 1 1 1 1
1 1 1 1 1 1 1 1 1 255 2 2 1 1 1 2
2 2 1 2 1 1 0 0 255 1 1 1 1 1 3 3
1 1 1 1 2 2 255 2 1 1 1 2 10 12 11 15
5 3 2 2 2 255 1 1 1 1 1 2 2 3 2 0
1 2 1 255 1 1 0 0 0 1 2 2 1 1 1 1
0 1 255 2 2 2 1 1 1 1 1 1 1 1 0 0
0 255 2 1 1 0 0 0 1 1 1 0 0 0 0 255
0 0 0 0 0 1 5 5 5 1 0 0 0 0 255 0
1 1 1 1 1 0 0 0 1 1 1 1 1 255 0 0
1 1 2 2 2 1 1 1 1 1 1 0 255 1 0 0
0 1 1 2 1 1 1 1 0 0 255 1 0 0 1 1
1 0 0 0 0 0 0 0 255 0 1 1 1 1 1 1
12 12 2 1 1 0 0 255 0 0 0 0 0 1 1 0
0 0 0 0 0 0 255 0 0 0 0 0 0 0 0 0
0 0 0 0 0 0 0 2 2 2 2 2 1 1 1 1
1 1 1 2 2 0 0 0 1 255 1 1 1 1 1 2
2 1 1 1 1 1 0 255 1 1 1 1 2 2 3 2
2 2 2 1 1 1 255 2 1 1 1 6 10 10 17 6
2 1 1 1 255 2 2 2 2 2 2 2 3 2 2 2
0 0 1 1 255 0 0 0 1 1 2 2 0 0 0 1
2 1 255 2 2 1 3 3 3 3 3 3 2 2 1 0
255 1 1 1 2 3 23 30 30 30 6 3 2 1 255 0
1 1 1 2 2 2 1 2 2 2 1 1 1 255 1 1
1 1 2 2 3 5 5 5 3 1 1 1 255 2 0 1
1 1 1 1 2 2 2 2 2 2 2 255 2 1 1 1
1 1 3 3 1 2 1 2 1 1 255 2 2 1 1 1
0 1 1 1 1 2 2 255 1 1 2 2 2 1 1 1
1 1 2 1 1 1 255 1 0 2 1 1 1 1 1 1
1 1 1 1 1 255 1 1 0 1 1 1 2 1 1 1
1 1 0 0 255 1 1 1 1 1 1 1 1 1 1 1
1 2 255 1 0 2 2 1 2 2 2 5 3 2 1 2
1 255 0 1 1 1 1 0 2 2 2 3 1 2 1 255
1 2 1 0 0 2 2 2 2 1 1 1 1 1 255 1
1 2 1 2 1 1 1 1 1 1 0 0 0 255 2 1
1 1 1 0 1 1 1 1 0 0 0 255 0 0 0 1
1 1 1 2 1 1 0 0 0 0 255 0 0 0 2 0
0 0 0 0 0 1 1 1 1 255 1 1 1 0 1 2
2 0 0 0 1 1 1 1 255 1 0 0 0 1 0 1
1 1 1 1 0 0 255 1 1 0 0 0 1 1 0 0
0 1 1 2 255 0 0 1 1 1 0 1 1 2 1 1
0 0 0 255 0 0 0 0 0 0 0 0 0 0 0 0
0 0 255 0 0 1 1 0 0 0 0 0 0 0 0 0
0 0 1 2 2 2 2 2 1 1 1 1 1 2 2 2
1 0 0 1 1 255 1 1 1 1 1 2 2 1 1 1
2 1 0 255 1 2 1 1 2 2 2 1 1 1 1 1
1 1 255 2 2 1 1 1 3 3 3 1 1 1 1 1
255 1 1 1 1 1 1 1 2 2 2 1 0 0 1 1
255 0 0 0 1 1 1 2 0 0 0 1 1 1 255 2
1 1 1 2 2 2 2 2 1 2 1 0 255 1 1 2
2 3 3 3 2 2 2 1 1 1 255 1 1 1 1 1
1 1 1 1 2 2 2 1 1 255 1 1 1 1 1 1
2 2 3 2 1 1 1 1 255 2 1 2 2 1 1 0
2 1 2 1 2 2 2 255 2 2 1 1 1 1 1 2
1 2 2 2 1 1 255 2 1 2 1 2 0 1 1 1
1 1 2 255 1 1 1 1 1 1 1 1 1 1 2 1
1 1 255 1 0 1 2 2 2 1 0 0 0 0 0 1
1 255 0 1 0 1 0 1 1 1 2 1 1 1 1 0
255 1 1 1 1 1 1 1 0 1 1 1 1 2 255 1
1 1 1 1 2 1 2 1 1 1 1 2 2 255 0 1
1 1 1 0 0 1 2 2 2 3 2 255 3 3 2 0
0 2 3 3 2 1 2 2 2 2 255 1 1 2 1 1
1 1 1 1 1 2 0 0 0 255 1 1 1 0 1 0
1 1 1 1 0 0 0 255 1 1 1 1 1 1 1 1
2 1 1 1 1 0 255 0 1 1 2 1 1 0 0 0
1 1 1 1 1 255 1 1 0 0 1 2 1 0 0 0
0 0 0 0 255 1 0 0 1 1 1 1 1 1 1 1
0 0 255 1 1 0 0 0 0 0 0 0 0 0 1 2
255 0 0 0 0 1 0 0 0 1 1 0 0 0 1 255
1 1 0 1 0 0 0 0 0 0 0 0 0 0 255 0
1 1 1 0 0 0 0 0 0 0 0 0 0 0 1 1
255 255 255 255 255 255 255 255 255 255 255 255 255 255 255 255
255 255 255 255 255 255 255 255 255 255 255 255 255 255 255 255
255 255 255 255 255 255 255 255 255 255 255 255 255 255 255 255
255 255 255 255 255 255 255 255 255 255 255 255 255 255 255 255
255 255 255 255 255 255 255 255 255 255 255 255 255 255 255 255
255 255 255 255 255 255 255 255 255 255 255 255 255 255 255 255
255 255 255 255 255 255 255 255 255 255 255 255 255 255 255 255
255 255 255 255 255 255 255 255 255 255 255 255 255 255 255 255
255 255 255 255 255 255 255 255 255 255 255 255 255 255 255 255
255 255 255 255 255 255 255 255 255 255 255 255 255 255 255 255
255 255 255 255 255 255 255 255 255 255 255 255 255 255 255 255
255 255 255 255 255 255 255 255 255 255 255 255 255 255 255 255
255 255 255 255 255 255 255 255 255 255 255 255 255 255 255 255
255 255 255 255 255 255 255 255 255 255 255 255 255 255 255 255
255 255 255 255 255 255 255 255 255 255 255 255 255 255 255 255
255 255 255 255 255 255 255 255 255 255 255 255 255 255 255 255
255 255 255 255 255 255 255 255 255 255 255 255 255 255 255 255
255 255 255 255 255 255 255 255 255 255 255 255 255 255 255 255
255 255 255 255 255 255 255 255 255 255 255 255 255 255 255 255
255 255 255 255 255 255 255 255 255 255 255 255 255 255 255 255
255 255 255 255 255 255 255 255 255 255 255 255 255 255 255 255
255 255 255 255 255 255 255 255 255 255 255 255 255 255 255 255
255 255 255 255 255 255 255 255 255 255 255 255 255 255 255 255
255 255 255 255 255 255 255 255 255 255 255 255 255 255 255 255
255 255 255 255 255 255 255 255 255 255 255 255 255 255 255 255
255 255 255 255 255 255 255 255 255 255 255 255 255 255 255 255
255 255 255 255 255 255 255 255 255 255 255 255 255 255 255 255
255 255 255 255 255 255 255 255 255 255 255 255 2 2 1 1
1 1 1 1 1 1 1 1 1 2 1 1 1 255 1 1
2 1 0 0 1 1 1 1 2 2 0 255 1 1 1 0
1 1 1 1 1 0 1 0 0 0 255 0 1 1 1 0
0 0 0 0 0 0 1 1 255 0 1 1 1 1 1 1
1 2 2 1 1 1 1 0 255 0 1 1 1 1 2 2
2 2 2 0 0 1 255 2 1 1 1 1 1 1 0 0
1 2 1 2 255 1 1 1 1 1 1 1 1 1 1 1
1 1 255 2 2 2 2 2 1 1 1 1 2 2 2 1
1 255 2 2 1 1 2 2 2 2 1 0 0 0 0 0
255 2 0 2 3 2 1 0 0 1 1 1 1 1 2 255
2 1 1 1 1 1 1 2 1 2 2 1 1 2 255 1
0 1 1 1 1 1 1 1 1 1 1 255 1 1 1 1
1 1 1 1 1 1 1 1 0 0 255 1 1 1 1 1
1 2 1 1 1 1 0 1 0 255 0 0 0 0 0 0
1 2 2 1 1 1 1 1 255 1 1 1 1 1 1 0
1 1 1 0 0 0 255 1 1 1 0 0 1 1 1 0
1 1 1 1 1 255 0 0 1 1 1 1 1 2 1 2
2 2 2 255 1 1 0 0 1 2 2 2 1 1 1 1
2 2 255 1 1 1 0 0 0 0 1 2 2 2 0 1
1 255 0 0 0 1 0 1 1 1 0 0 0 1 0 255
0 1 1 1 0 1 1 1 1 1 1 0 0 0 255 0
0 1 1 1 1 1 1 1 1 1 1 1 1 255 0 0
0 0 0 0 1 0 0 0 0 0 0 0 255 1 1 0
0 0 2 1 1 1 1 1 0 0 255 0 0 1 0 0
0 0 1 1 2 0 1 1 255 0 0 0 1 1 1 1
1 0 0 0 0 0 1 255 1 1 0 0 0 0 0 0
0 1 0 0 0 0 255 0 0 1 1 0 0 0 2 2
1 1 1 1 1 1 0 0 2 2 1 1 0 0 1 1
1 0 1 1 2 2 1 1 1 255 1 1 1 1 0 0
0 1 1 2 2 2 0 255 1 1 1 1 1 1 1 1
1 0 1 1 1 0 255 0 1 1 1 0 0 0 0 1
0 0 0 1 255 1 1 1 1 1 1 1 1 1 1 1
1 1 0 0 255 0 0 1 1 1 1 2 3 2 2 1
1 1 255 1 2 2 1 1 1 1 1 1 1 2 2 2
255 1 1 1 0 1 1 1 1 1 2 2 1 1 255 2
3 2 2 2 2 1 1 2 2 2 1 1 1 255 2 2
1 2 2 2 2 2 1 1 1 0 0 0 255 1 1 1
2 2 0 0 0 1 1 1 1 1 1 255 2 1 2 1
1 1 1 1 1 2 1 1 1 1 255 1 1 1 1 1
1 1 1 1 1 1 0 255 0 0 1 1 1 1 1 1
1 1 1 1 0 0 255 1 1 1 1 1 1 1 1 1
1 1 0 0 0 255 0 0 1 1 1 1 1 2 1 1
0 0 1 1 255 1 1 1 1 1 1 1 2 1 2 1
0 0 255 0 1 1 0 0 0 1 1 1 1 1 2 1
1 255 0 1 1 1 1 1 1 2 1 1 1 1 1 255
0 0 1 1 1 1 2 1 1 1 2 1 1 1 255 1
1 1 0 0 0 0 0 1 2 1 0 1 1 255 0 1
1 1 0 1 0 1 0 1 1 1 1 255 1 1 1 1
0 1 2 1 0 0 0 0 0 0 255 0 0 1 1 1
1 1 1 1 1 1 1 1 1 255 0 1 0 0 0 0
0 0 0 0 0 0 0 1 255 1 1 1 1 1 1 1
1 1 1 0 0 0 255 0 0 1 0 1 1 1 2 2
2 0 0 0 255 0 0 1 1 1 2 1 1 1 1 0
0 0 0 255 1 1 1 1 0 0 0 1 1 1 0 0
0 1 255 0 1 1 1 0 0 1 1 2 1 1 1 1
1 1 0 0 2 2 1 1 1 1 1 1 2 1 2 2
2 2 2 1 0 255 1 1 1 0 0 0 0 0 1 2
2 1 1 255 1 1 1 2 1 1 1 1 1 1 1 1
1 1 255 2 1 0 0 1 2 3 3 1 0 0 0 1
255 1 1 1 2 1 1 2 2 1 2 2 1 0 0 0
255 1 1 1 0 1 1 3 3 2 1 1 1 2 255 1
2 3 2 1 1 1 1 1 1 2 2 2 255 1 1 1
1 1 1 2 1 1 1 1 1 1 255 2 2 2 2 1
1 2 2 2 2 1 1 1 2 255 1 1 1 2 2 2
2 2 2 2 1 1 0 0 255 2 2 2 2 2 1 1
1 1 1 2 1 1 1 255 2 1 2 1 1 1 1 2
2 2 1 1 1 2 255 1 0 0 1 1 1 1 1 2
1 1 0 255 0 1 1 1 1 1 1 1 1 1 1 1
1 0 255 0 1 1 0 1 2 2 1 1 1 2 2 2
0 255 0 1 1 1 1 1 1 1 1 1 0 0 1 1
255 1 1 1 1 1 1 1 2 1 2 1 0 0 255 1
1 1 1 0 1 1 1 1 1 1 2 2 2 255 1 1
1 1 1 1 1 2 2 2 2 1 1 255 0 1 1 1
1 1 1 2 2 2 2 1 1 1 255 1 2 2 1 1
1 1 1 1 2 1 1 1 1 255 0 0 1 1 0 1
0 0 0 1 1 1 1 255 1 0 1 1 1 1 2 2
1 1 0 0 0 0 255 0 0 0 1 1 1 2 1 2
1 1 1 1 1 255 0 1 1 0 0 0 0 0 0 0
0 0 0 0 255 1 1 1 0 1 2 1 1 1 1 1
1 0 255 0 1 1 1 1 1 2 2 2 1 0 0 1
255 1 1 1 1 1 2 2 3 2 1 1 0 0 0 255
0 0 0 1 2 2 1 1 1 1 0 0 0 1 255 1
1 1 1 1 1 2 2 1 1 1 1 1 1 1 2 2
2 2 2 1 1 1 2 5 27 27 23 2 2 2 1 1
1 255 1 1 1 1 1 1 1 3 3 3 2 1 1 255
1 1 2 2 2 2 1 1 1 1 1 1 1 1 255 2
0 0 1 3 7 62 52 48 2 1 1 1 255 1 1 1
1 2 2 6 6 7 7 2 2 1 0 0 255 1 1 1
1 2 3 5 5 3 2 1 1 1 255 1 2 3 2 2
2 2 2 2 1 1 0 1 255 1 1 1 1 3 6 3
2 2 1 1 1 1 255 2 2 2 1 1 2 2 3 3
3 1 1 1 1 255 1 1 2 2 2 2 2 2 2 2
2 1 1 3 255 1 1 1 1 1 2 2 1 1 1 2
1 1 1 255 1 1 1 1 2 2 2 2 2 2 1 1
1 2 255 2 2 0 1 1 2 1 2 2 2 1 0 255
0 1 0 1 1 1 1 2 2 1 1 1 2 1 255 0
1 1 1 1 2 3 2 2 2 2 2 1 1 255 1 1
1 1 1 1 1 2 2 2 0 0 1 1 255 1 0 0
1 1 1 2 2 2 1 1 0 0 255 2 2 2 2 1
1 1 1 2 2 2 2 1 2 255 1 1 1 1 1 1
1 2 2 3 2 2 0 255 0 1 1 1 1 1 2 3
5 5 2 1 1 1 255 1 2 2 2 2 1 2 1 1
1 1 0 0 0 255 0 1 1 1 1 1 1 1 1 2
2 1 1 255 1 1 2 2 1 2 2 2 1 1 1 0
0 0 255 0 1 1 1 1 3 6 5 5 2 2 1 1
1 255 1 1 1 1 0 0 0 0 0 1 1 1 0 0
255 1 1 1 3 5 5 21 26 2 2 2 0 0 255 1
1 1 2 2 3 3 2 2 1 0 0 0 255 1 1 1
1 2 3 5 5 5 3 2 2 1 1 255 0 0 0 1
5 12 6 6 15 7 1 0 0 0 255 0 0 1 1 2
1 1 1 1 1 1 1 1 1 1 3 3 2 2 2 2
2 1 2 17 27 27 27 36 2 2 1 1 1 255 1 1
1 1 1 1 7 8 8 3 2 2 1 255 1 1 1 2
1 2 1 1 1 1 1 1 1 1 255 2 1 1 5 36
62 66 77 66 50 1 1 1 255 1 1 1 2 3 6 6
8 10 10 7 3 2 0 0 255 1 1 1 3 7 7 6
5 5 3 2 2 2 255 1 2 3 3 7 26 11 11 2
1 0 0 1 255 2 1 1 1 6 13 6 3 1 0 1
1 1 255 2 2 1 0 1 3 7 7 5 5 3 2 2
2 255 1 1 2 2 2 3 17 25 20 3 2 2 1 3
255 2 1 2 1 2 2 2 2 1 2 2 2 2 2 255
2 1 1 1 3 3 3 2 2 2 1 1 1 2 255 2
2 0 1 5 5 3 3 3 2 1 1 255 1 1 1 1
1 1 1 2 2 2 2 1 2 1 255 1 1 0 0 1
3 8 7 6 6 2 2 1 2 255 1 0 0 0 0 1
2 5 3 2 1 1 1 1 255 0 0 0 1 2 2 3
3 3 1 1 1 1 255 2 2 2 2 2 1 1 2 2
2 2 2 1 1 255 1 1 1 1 1 3 3 3 15 15
3 2 0 255 0 1 1 1 2 2 7 8 6 6 2 1
1 1 255 1 2 2 2 1 1 2 2 1 0 0 0 0
1 255 0 1 0 1 0 1 1 1 1 1 1 1 0 255
0 0 2 1 1 1 2 5 2 1 1 1 0 0 255 1
1 1 2 3 13 13 13 10 7 2 1 1 1 255 0 1
1 1 0 0 0 1 1 2 2 1 0 0 255 2 2 2
7 11 11 26 26 15 3 2 0 0 255 0 1 1 2 7
7 8 2 5 2 1 0 0 255 1 1 0 0 2 6 6
8 8 8 2 1 1 1 255 1 0 0 5 20 25 33 26
22 17 7 1 1 1 255 0 0 1 2 2 1 1 1 1
1 1 1 1 0 1 2 3 2 1 0 0 1 2 27 36
48 61 52 57 18 2 1 1 1 255 1 2 3 8 11 11
11 15 8 3 0 1 1 255 1 1 1 1 0 1 1 2
2 0 0 1 1 2 255 1 1 5 65 65 91 100 108 100
67 18 2 1 255 2 1 1 2 7 8 11 10 11 11 8
3 2 0 0 255 1 1 2 7 7 6 6 5 5 5 2
1 1 255 1 1 2 3 28 33 28 26 26 11 1 0 1
255 1 1 1 1 8 8 6 2 2 2 2 2 2 255 2
1 1 1 1 5 7 7 7 7 5 3 3 2 255 1 1
1 2 3 17 26 26 26 20 2 2 1 2 255 1 0 1
1 1 2 3 2 2 1 1 1 1 2 255 2 1 1 1
12 15 15 11 6 2 1 1 1 1 255 2 2 2 7 7
8 8 6 3 2 1 1 255 1 1 1 1 1 2 2 2
3 2 2 1 2 1 255 1 1 0 1 1 13 22 22 11
7 6 2 2 2 255 1 1 1 0 1 3 13 10 5 3
2 1 1 2 255 2 1 1 3 5 5 5 5 3 1 1
1 1 255 1 2 2 2 2 1 2 2 3 3 2 2 1
1 255 2 2 1 1 11 11 11 15 22 23 18 1 0 255
0 1 2 2 3 7 16 25 16 8 6 1 1 1 255 1
1 1 1 1 1 1 1 1 0 0 0 0 0 255 0 1
0 3 3 3 3 8 2 2 1 1 1 255 0 0 1 2
5 5 5 7 6 3 2 2 1 0 255 1 1 2 2 6
16 17 18 17 15 2 2 1 1 255 0 1 1 1 0 0
2 2 2 2 2 1 1 1 255 2 5 12 26 27 35 35
35 16 5 2 0 0 255 0 1 1 3 7 7 13 8 8
3 1 0 0 255 1 1 1 2 5 8 8 8 8 8 6
3 1 2 255 1 1 2 15 25 42 42 42 25 25 22 2
1 1 255 0 1 2 2 2 1 1 1 1 1 1 1 1
1 0 0 0 2 1 0 0 2 3 27 36 46 61 52 61
18 15 2 2 2 255 1 2 8 13 13 15 8 15 8 8
2 2 1 255 1 1 1 1 0 0 2 3 12 1 0 1
1 1 255 0 1 46 91 100 100 100 100 95 67 50 12 2
255 2 1 1 1 7 7 5 5 7 10 8 3 2 1 0
255 1 1 3 8 7 6 5 5 6 5 3 2 2 255 1
1 1 5 36 40 36 31 31 18 5 1 1 255 1 1 1
1 2 7 7 5 5 3 8 3 3 255 2 1 1 1 2
5 7 7 8 8 7 3 3 3 255 0 0 0 2 17 22
50 22 21 15 2 2 1 1 255 1 1 1 1 1 1 1
1 2 1 1 1 1 1 255 2 1 1 3 13 37 76 46
15 8 1 1 1 1 255 1 2 3 7 7 10 10 12 10
3 2 1 255 1 1 1 0 2 2 6 6 8 5 3 1
1 1 255 1 1 1 1 7 11 8 5 7 11 11 5 2
2 255 1 1 1 2 3 22 22 13 7 5 2 1 1 1
255 1 1 1 5 5 6 6 6 3 2 1 1 1 255 1
1 2 2 2 2 2 2 3 5 3 2 1 1 255 2 2
2 2 11 11 7 15 22 23 12 1 0 255 0 0 1 2
5 7 25 25 21 22 6 1 1 1 255 1 2 2 2 1
1 1 2 1 1 0 0 0 1 255 1 1 1 3 5 5
6 15 2 1 1 1 0 255 0 0 0 5 5 5 7 21
12 12 5 2 1 0 255 1 1 2 3 10 20 16 17 13
13 2 1 1 1 255 1 1 1 1 1 0 2 5 7 2
2 1 1 2 255 2 5 12 22 31 41 41 27 16 5 1
0 0 255 1 1 1 7 7 5 8 18 13 5 1 0 0
255 2 2 2 2 8 8 8 10 10 10 6 3 2 2 255
1 1 5 23 23 42 42 42 51 47 27 2 1 0 255 1
1 5 7 13 7 1 1 2 1 1 1 1 0 0 0 0
2 1 0 1 3 8 12 36 61 62 37 37 15 10 2 2
2 255 1 2 13 20 18 15 8 8 16 17 3 1 1 1
255 1 1 1 0 3 3 17 31 32 3 1 1 1 0 255
1 53 103 100 100 100 100 100 95 53 12 2 1 255 1 1
2 7 7 6 5 5 11 11 1 1 1 255 0 1 1 6
6 6 6 6 7 6 3 2 2 1 255 1 1 2 5 18
36 18 31 31 31 12 2 1 1 255 1 2 2 2 2 6
6 10 6 6 3 2 2 255 2 2 1 2 3 7 7 8
8 7 3 2 3 1 255 0 0 2 5 22 35 22 21 21
8 2 1 2 255 1 1 0 1 0 0 0 1 1 1 1
1 1 1 255 2 1 3 5 12 15 61 61 22 15 5 1
1 255 0 1 1 2 3 7 8 10 16 12 3 2 1 2
255 1 0 0 2 3 6 6 6 5 1 1 1 1 1 255
1 1 1 7 11 7 5 8 10 10 5 1 1 1 255 2
2 2 3 22 22 10 7 6 2 2 1 1 255 2 1 1
3 5 6 7 6 5 2 1 1 1 1 255 1 1 2 2
1 1 2 3 3 3 2 1 1 255 1 1 1 2 12 22
7 7 10 17 10 2 1 1 255 0 0 2 5 5 18 13
21 27 22 3 1 1 255 1 1 2 2 7 3 3 2 2
1 1 0 0 0 255 0 1 3 25 7 5 8 11 5 2
1 1 1 1 255 1 1 3 5 5 7 12 21 17 17 2
0 0 255 1 1 3 3 10 13 13 13 17 17 2 2 1
2 255 1 1 1 1 1 1 3 6 12 6 2 1 1 2
255 2 5 10 15 31 41 41 37 32 15 1 1 1 255 1
1 1 6 17 6 20 20 18 13 3 0 0 1 255 2 2
2 8 8 8 8 8 8 5 3 1 2 255 1 1 8 23
23 42 42 33 33 33 27 1 0 0 255 0 1 3 7 7
7 10 6 6 1 1 1 1 1 1 0 0 2 1 1 1
2 3 8 42 46 50 37 50 37 10 2 2 2 255 1 1
11 20 20 20 13 16 31 30 16 3 1 1 255 1 1 0
0 2 15 15 15 5 0 0 1 1 0 255 1 46 100 100
98 98 98 128 128 76 12 2 1 255 1 1 2 6 7 6
5 5 5 5 1 2 2 255 1 0 0 5 6 5 6 12
12 7 5 3 3 1 255 1 1 2 6 18 18 17 17 17
42 7 2 2 1 255 1 2 2 2 2 2 6 6 2 3
2 2 2 255 2 2 2 2 5 7 7 8 7 7 2 1
1 1 255 0 0 2 5 22 45 45 45 25 8 2 1 2
255 1 1 1 1 1 1 1 2 2 1 1 1 1 1 255
0 0 2 5 6 7 7 22 15 15 1 1 0 255 1 1
1 2 2 1 6 8 10 10 2 2 1 1 255 1 0 1
2 6 7 6 5 5 2 1 1 1 0 255 1 1 1 6
7 6 6 11 11 10 1 1 1 2 255 2 2 2 2 11
15 10 7 5 2 1 1 1 255 1 1 1 1 3 5 8
7 5 1 1 1 1 1 255 1 1 1 2 1 1 2 3
3 3 1 1 1 255 1 1 2 2 6 10 5 5 6 12
6 2 1 1 255 1 0 1 3 5 10 13 18 22 8 5
2 2 255 1 1 1 2 5 5 3 2 2 1 0 0 0
0 255 0 1 1 5 3 3 3 5 5 2 1 1 1 1
255 2 2 2 2 2 5 30 30 12 5 1 0 0 255 1
0 1 5 6 10 10 10 13 12 2 2 1 1 255 1 1
1 1 2 2 3 6 13 6 2 1 0 1 255 1 2 10
15 28 28 31 27 32 25 2 1 1 255 1 1 1 5 6
6 27 27 21 13 1 0 0 0 255 1 1 2 2 8 10
8 7 6 1 1 1 1 255 1 1 5 23 27 23 17 17
33 33 12 0 0 0 255 0 1 3 7 11 7 10 6 6
1 0 0 0 1 2 1 0 1 1 1 2 1 1 1 28
42 28 37 37 37 10 1 0 2 255 1 1 1 21 23 46
41 46 35 17 3 1 1 1 255 0 1 1 0 1 2 2
1 2 2 2 1 1 1 255 3 8 86 93 95 128 137 137
136 98 3 1 1 255 1 1 3 6 6 6 5 5 5 2
1 2 2 255 0 0 0 5 5 5 6 13 16 7 3 2
3 2 255 1 1 2 2 12 12 17 17 12 7 2 2 2
2 255 1 2 2 2 3 3 3 1 1 1 1 1 2 255
2 2 2 2 5 6 6 6 6 6 2 2 2 2 255 2
2 2 5 8 36 36 36 15 1 1 0 2 255 1 1 1
1 1 1 1 2 2 2 1 1 1 2 255 1 2 2 3
3 3 5 11 11 5 3 1 0 255 1 1 1 1 1 1
2 3 5 2 2 1 1 1 255 1 2 3 3 3 7 10
6 2 2 1 1 1 0 255 1 1 1 2 5 6 7 8
8 3 1 1 1 2 255 2 1 1 1 5 6 6 3 2
1 1 1 2 255 2 1 1 1 3 3 8 7 3 2 2
1 1 0 255 1 1 1 1 1 2 2 1 2 2 1 1
1 255 1 1 2 2 3 10 3 5 3 5 2 1 1 1
255 1 0 0 5 6 10 26 26 26 8 5 1 1 255 1
1 0 0 2 5 3 2 2 1 1 0 0 0 255 0 0
0 21 11 11 11 11 10 5 2 1 1 1 255 2 2 2
1 1 2 3 17 12 2 1 1 1 255 1 0 1 1 6
6 8 10 13 10 2 1 1 1 255 1 1 1 1 1 2
3 6 6 3 2 1 0 0 255 1 2 5 12 28 28 28
23 26 7 2 0 1 255 1 1 1 2 6 6 6 3 3
1 1 0 0 0 255 1 0 1 2 5 6 6 3 1 1
1 1 1 255 1 1 0 11 35 45 45 45 33 28 5 1
0 0 255 0 1 1 3 11 11 10 6 6 2 1 0 0
0 1 0 0 1 1 1 1 1 1 1 2 28 28 28 50
25 5 1 0 1 255 1 1 1 1 11 23 41 46 35 6
2 1 1 1 255 1 1 1 1 1 1 1 1 1 1 1
1 1 1 255 2 3 7 86 98 137 156 156 116 16 2 1
0 255 1 1 3 3 5 5 5 5 3 1 1 2 2 255
1 0 1 2 3 3 5 12 12 6 5 2 2 2 255 1
0 1 2 2 2 6 6 5 3 2 1 2 2 255 1 1
1 2 1 1 1 1 2 1 2 2 2 255 2 2 1 1
2 2 2 3 1 3 1 2 1 2 255 2 1 2 2 6
8 15 15 5 1 0 0 0 255 1 1 1 1 2 2 2
2 2 2 2 2 2 2 255 1 1 2 2 2 2 5 11
5 2 2 2 1 255 1 1 1 1 1 1 2 2 2 1
1 1 2 1 255 1 2 3 3 3 7 10 6 5 2 1
1 1 0 255 1 1 1 1 2 2 3 3 3 3 1 1
0 1 255 1 1 1 1 1 2 2 2 2 1 1 1 1
255 2 1 2 1 2 2 2 2 2 2 2 2 1 1 255
1 1 1 2 2 2 2 1 1 1 1 1 1 255 1 1
2 2 1 2 3 3 3 2 2 1 1 1 255 1 1 1
2 5 7 15 10 8 5 5 1 0 255 1 1 0 0 0
2 2 2 0 0 0 0 0 0 255 0 0 0 2 3 8
11 10 8 5 2 1 1 1 255 2 2 2 2 2 2 3
3 0 1 2 2 2 255 1 1 1 0 3 3 3 3 3
3 1 1 1 1 255 1 1 1 1 1 1 2 3 3 2
1 1 0 0 255 1 1 1 1 12 12 11 7 5 3 1
0 0 255 1 2 1 1 1 3 3 3 2 1 1 0 0
0 255 0 0 0 2 2 5 2 3 1 1 1 1 1 255
1 0 0 0 5 8 8 8 6 5 2 1 0 0 255 0
0 0 2 11 11 11 3 2 1 1 0 0 0 1 1 1
1 1 1 1 1 1 1 1 2 10 15 10 5 2 1 1
1 255 2 1 1 1 2 2 2 6 3 2 1 1 1 1
255 1 1 1 1 1 1 0 1 1 2 2 1 1 2 255
2 2 2 7 93 123 123 116 16 1 1 1 1 255 1 1
1 1 1 1 3 3 1 1 2 2 2 255 1 1 2 2
3 2 3 3 3 0 0 1 2 2 255 0 0 1 1 2
2 2 3 2 2 2 2 2 2 255 2 2 1 1 1 2
2 1 2 2 2 3 0 255 1 2 2 1 2 1 1 1
1 2 2 2 2 2 255 1 1 1 2 3 5 5 3 1
0 1 0 0 255 1 2 1 1 1 2 2 2 1 2 2
2 2 2 255 1 1 1 1 1 1 1 1 1 2 3 3
1 255 1 1 1 1 0 0 0 1 1 1 1 0 2 1
255 1 3 3 2 1 2 3 6 2 2 1 1 1 1 255
1 1 1 1 1 2 2 1 1 2 2 1 0 0 255 1
1 2 1 1 1 2 2 1 1 1 1 1 255 2 2 2
1 1 1 2 2 1 1 2 2 1 1 255 1 2 2 2
2 2 1 1 1 2 2 1 1 255 1 1 1 1 1 2
1 2 1 2 1 1 1 1 255 1 1 1 2 2 2 2
2 3 2 1 0 0 255 2 2 1 0 1 2 2 2 2
0 1 1 1 0 255 0 0 0 2 3 8 8 8 8 2
2 1 1 1 255 1 1 0 0 1 1 1 1 1 2 2
2 2 255 1 1 1 0 1 2 2 2 0 1 1 1 0
0 255 1 1 1 1 1 1 1 2 2 1 1 0 0 0
255 1 1 1 0 1 2 2 2 1 1 1 0 1 255 1
2 1 1 1 2 2 1 1 0 1 1 1 1 255 0 0
0 1 1 2 1 2 1 2 1 1 1 255 1 0 0 0
1 2 2 2 1 1 1 1 1 0 255 0 1 1 2 7
20 17 11 5 2 1 0 0 1 1 1 2 0 0 1 1
1 1 1 1 1 2 2 3 3 1 1 1 1 255 1 1
1 1 2 1 1 1 1 1 1 1 1 1 255 2 2 2
1 1 1 1 1 1 1 1 1 1 2 255 1 1 1 1
3 3 3 2 2 2 1 1 1 255 2 2 1 1 1 1
1 1 1 1 2 2 2 255 2 1 1 1 2 2 2 3
3 0 0 0 2 1 255 0 0 0 1 1 1 1 1 2
2 2 2 2 1 255 2 2 2 1 1 1 1 1 2 2
2 3 3 255 2 2 2 1 1 1 1 1 1 2 1 2
2 2 255 1 1 1 1 2 3 3 1 1 1 1 0 1
255 1 1 1 1 1 1 1 1 2 2 2 2 2 2 255
1 1 1 1 1 1 1 1 1 2 2 2 1 255 2 1
1 1 1 0 0 0 0 1 0 0 0 2 255 1 3 3
1 1 1 2 2 2 2 0 0 1 1 255 1 1 1 1
2 1 1 1 2 2 2 1 0 0 255 1 1 1 0 1
1 1 2 2 1 1 0 1 255 1 1 2 1 1 1 1
1 1 0 1 2 2 2 255 1 1 1 2 1 1 0 1
2 2 1 0 1 255 1 1 1 1 1 1 1 1 1 2
1 1 0 1 255 1 1 1 1 1 1 1 1 1 1 0
0 1 255 2 2 1 0 0 0 0 1 1 0 0 1 1
0 255 1 2 2 3 3 3 3 3 2 1 0 1 1 1
255 1 1 2 1 1 1 1 1 1 2 2 2 1 255 1
2 2 0 0 1 1 1 0 0 0 0 0 1 255 1 1
1 1 1 0 0 0 1 1 1 1 1 0 255 1 1 1
0 0 0 0 0 0 1 0 1 1 255 3 3 2 1 0
0 1 1 1 0 2 1 2 1 255 0 0 0 1 1 1
0 1 0 0 0 1 1 255 1 0 0 0 0 1 1 1
1 1 1 1 1 0 255 1 1 1 1 3 7 5 3 2
1 1 1 1 1 1 2 2 0 0 1 1 1 1 1 1
1 0 1 1 1 1 1 1 1 255 2 1 1 2 2 2
1 1 1 1 1 1 1 1 255 2 2 2 2 1 1 1
2 2 1 1 1 1 2 255 2 1 1 1 1 1 2 2
2 2 1 1 1 255 1 1 1 1 1 1 1 0 0 1
2 2 1 255 1 1 1 1 1 2 2 3 3 1 0 0
1 2 255 0 0 1 1 1 1 1 1 1 1 2 2 2
1 255 2 2 1 1 1 1 1 1 1 1 2 1 2 255
2 2 2 1 1 1 1 1 1 2 2 1 2 1 255 1
1 1 1 3 2 2 0 1 1 1 1 1 255 2 1 1
1 1 1 1 1 2 2 2 2 2 2 255 2 1 1 1
1 1 1 1 1 1 1 1 0 255 1 1 1 1 1 0
0 0 0 1 0 0 0 1 255 3 3 3 1 1 1 1
1 1 1 1 1 1 1 255 1 1 1 2 2 1 0 0
1 2 2 2 2 1 255 1 2 2 1 1 1 1 1 1
1 1 0 1 255 0 0 0 1 1 1 1 1 1 0 0
2 2 2 255 1 2 1 1 1 0 0 0 2 2 2 0
0 255 1 1 1 1 1 1 1 1 1 1 1 1 1 1
255 1 1 1 1 1 1 1 1 1 1 0 1 1 255 1
1 1 0 0 0 2 0 1 1 1 1 1 0 255 1 2
2 3 2 2 2 1 1 1 1 1 1 0 255 1 1 0
0 0 0 0 1 1 2 1 1 1 255 1 1 0 0 0
1 1 1 0 0 0 1 1 1 255 1 1 1 1 1 0
0 0 0 0 1 1 1 0 255 1 0 0 0 1 0 0
0 0 1 0 0 1 255 1 2 1 1 0 1 1 1 0
0 0 0 1 0 255 0 0 1 1 1 0 0 1 1 1
0 0 1 255 1 0 0 0 0 0 0 0 0 0 0 0
0 0 255 1 1 2 0 1 1 1 0 1 1 1 1 1
1 1 1 2 255 255 255 255 255 255 255 255 255 255 255 255
255 255 255 255 255 255 255 255 255 255 255 255 255 255 255 255
255 255 255 255 255 255 255 255 255 255 255 255 255 255 255 255
255 255 255 255 255 255 255 255 255 255 255 255 255 255 255 255
255 255 255 255 255 255 255 255 255 255 255 255 255 255 255 255
255 255 255 255 255 255 255 255 255 255 255 255 255 255 255 255
255 255 255 255 255 255 255 255 255 255 255 255 255 255 255 255
255 255 255 255 255 255 255 255 255 255 255 255 255 255 255 255
255 255 255 255 255 255 255 255 255 255 255 255 255 255 255 255
255 255 255 255 255 255 255 255 255 255 255 255 255 255 255 255
255 255 255 255 255 255 255 255 255 255 255 255 255 255 255 255
255 255 255 255 255 255 255 255 255 255 255 255 255 255 255 255
255 255 255 255 255 255 255 255 255 255 255 255 255 255 255 255
255 255 255 255 255 255 255 255 255 255 255 255 255 255 255 255
255 255 255 255 255 255 255 255 255 255 255 255 255 255 255 255
255 255 255 255 255 255 255 255 255 255 255 255 255 255 255 255
255 255 255 255 255 255 255 255 255 255 255 255 255 255 255 255
255 255 255 255 255 255 255 255 255 255 255 255 255 255 255 255
255 255 255 255 255 255 255 255 255 255 255 255 255 255 255 255
255 255 255 255 255 255 255 255 255 255 255 255 255 255 255 255
255 255 255 255 255 255 255 255 255 255 255 255 255 255 255 255
255 255 255 255 255 255 255 255 255 255 255 255 255 255 255 255
255 255 255 255 255 255 255 255 255 255 255 255 255 255 255 255
255 255 255 255 255 255 255 255 255 255 255 255 255 255 255 255
255 255 255 255 255 255 255 255 255 255 255 255 255 255 255 255
255 255 255 255 255 255 255 255 255 255 255 255 255 255 255 255
255 255 255 255 255 255 255 255 255 255 255 255 255 255 255 255
255 255 255 255 255 255 255 255 255 255 255 255 255 255 255 255
2 2 2 1 0 0 0 1 1 2 2 1 0 0 2 2
1 255 1 1 1 2 1 1 1 1 1 1 1 2 0 0
255 1 1 1 1 1 1 2 2 1 1 1 2 2 2 255
0 0 1 1 1 1 1 1 1 0 0 0 0 255 1 1
1 1 1 0 0 0 0 0 0 1 1 255 1 1 1 1
1 1 1 1 0 0 0 1 1 2 255 1 1 1 2 1
1 0 1 1 1 1 2 2 1 255 1 1 1 2 2 2
1 1 1 2 2 2 1 255 1 2 1 1 1 1 1 0
1 1 2 1 1 1 255 2 3 3 3 3 1 0 0 1
1 1 1 1 255 2 3 2 1 1 1 2 2 2 2 2
2 1 1 255 3 2 3 0 0 0 1 1 1 1 1 1
1 255 1 1 0 1 0 2 1 1 1 0 0 1 1 1
255 1 0 1 0 1 0 1 0 1 0 1 1 1 1 255
1 1 1 2 2 1 0 0 0 0 1 1 2 2 255 2
1 2 1 1 0 0 0 1 1 1 1 1 255 1 0 1
1 2 2 2 1 0 2 2 2 1 1 255 1 2 2 1
1 0 0 0 0 0 2 1 2 255 1 1 1 1 1 1
1 1 1 1 1 1 2 1 255 0 0 2 0 1 1 1
1 2 1 1 1 1 255 0 0 1 1 1 3 2 2 0
2 2 1 2 1 255 0 1 0 0 0 0 0 0 1 1
1 1 1 1 255 1 1 1 0 0 0 0 1 2 1 1
0 1 255 1 1 1 0 0 0 0 0 0 0 1 1 1
1 255 2 2 1 1 1 1 1 1 0 1 0 1 0 0
255 1 1 1 0 0 0 1 0 0 0 0 0 0 255 1
1 1 1 0 1 1 1 0 0 0 0 1 1 255 1 1
1 1 0 1 0 1 1 1 1 1 1 255 2 1 1 0
0 0 1 0 0 0 0 1 1 1 255 1 1 2 0 1
0 1 0 1 0 0 0 0 0 0 1 3 1 1 1 1
1 1 2 2 2 2 2 2 1 1 1 2 1 255 1 1
2 2 1 0 1 1 1 1 1 1 1 1 255 1 1 1
1 1 2 3 1 1 1 1 2 2 2 255 0 0 0 1
1 1 1 1 0 1 1 1 2 255 1 1 1 1 1 0
1 0 1 1 1 1 1 255 1 1 0 0 0 1 1 0
0 0 0 0 1 1 255 1 1 1 2 2 1 0 1 1
1 2 2 2 2 255 1 1 1 2 2 2 2 1 1 2
3 2 1 255 1 2 2 2 1 1 2 1 3 2 2 1
1 1 255 2 3 3 3 1 1 1 2 2 2 2 1 1
255 1 1 1 2 2 2 2 1 2 2 2 2 2 1 255
2 2 1 0 0 0 2 3 2 1 1 1 1 255 1 1
1 1 1 2 1 1 1 1 1 1 1 1 255 2 0 2
1 1 1 1 1 1 0 0 0 1 1 255 1 1 1 2
2 2 1 1 1 1 1 1 2 2 255 2 2 2 1 1
0 0 0 1 1 2 2 1 255 1 1 1 1 2 2 2
2 2 2 2 2 1 1 255 1 1 2 1 2 2 0 0
0 0 1 1 2 255 1 1 1 3 2 2 2 2 2 1
1 1 1 1 255 1 2 2 1 1 1 2 3 2 2 1
1 1 255 1 0 1 1 1 2 2 2 1 2 2 1 1
0 255 0 1 0 0 0 0 0 0 1 1 1 1 1 1
255 1 0 1 1 1 1 1 1 2 1 0 0 0 255 1
2 1 1 1 0 0 0 0 1 1 1 1 1 255 1 1
1 1 1 1 1 1 0 1 0 1 0 1 255 2 3 1
0 0 0 0 0 0 1 1 1 1 255 1 1 1 1 0
1 1 1 0 0 0 0 1 1 255 1 1 1 1 0 0
0 1 1 1 1 1 1 255 2 2 2 0 1 1 1 1
1 0 0 0 1 1 255 1 1 0 1 1 1 1 1 1
0 0 0 0 0 0 1 3 1 1 1 1 1 2 2 2
2 2 2 3 1 2 1 2 2 255 1 1 1 1 1 1
1 1 1 0 0 0 0 0 255 1 1 1 1 2 7 7
3 1 1 1 2 2 2 255 0 0 1 1 1 2 1 1
1 1 1 1 1 255 1 1 1 1 1 1 1 1 1 0
0 1 1 255 1 1 0 0 0 1 1 0 0 0 1 0
1 2 255 2 2 2 2 2 2 2 1 1 1 2 2 2
1 255 1 1 1 1 2 2 1 0 1 3 3 1 1 255
1 2 2 2 2 12 12 6 5 3 3 1 1 1 255 1
1 1 3 3 3 2 3 2 2 2 2 2 255 1 1 1
1 2 1 2 1 2 2 2 1 1 1 255 1 1 2 2
3 3 3 3 3 1 1 1 1 255 1 1 1 1 1 8
8 3 3 3 1 1 1 1 255 1 0 2 3 27 27 11
6 5 2 1 1 1 1 255 1 1 1 2 5 6 6 3
2 2 1 1 1 2 255 2 2 1 1 1 0 0 0 0
1 1 1 1 255 1 0 1 2 2 2 2 2 2 1 1
2 2 1 255 0 0 1 1 3 3 2 0 1 1 1 1
1 255 1 1 2 5 5 20 20 6 5 2 1 0 1 1
255 2 2 2 2 2 25 16 6 5 3 2 1 1 255 1
0 0 0 1 2 2 2 2 2 1 1 1 0 255 0 0
0 1 1 1 0 0 0 1 1 1 1 1 255 1 0 0
0 1 1 1 1 2 1 0 0 0 255 1 1 1 1 1
1 1 1 1 1 1 0 0 1 255 1 1 1 1 1 1
1 0 0 0 1 1 0 0 255 2 1 1 1 1 1 0
0 0 1 1 0 0 255 1 1 1 1 1 1 1 0 0
0 0 0 0 2 255 1 1 1 1 1 2 3 5 1 1
1 0 0 255 1 1 0 0 1 1 1 0 1 0 0 0
1 1 255 1 1 1 0 0 0 1 2 2 0 0 1 0
0 0 0 0 0 1 1 1 2 2 6 141 232 242 242 93
3 3 2 2 2 255 1 1 1 1 2 2 2 2 1 0
0 0 0 0 255 2 2 2 13 88 88 106 61 17 2 1
1 1 1 255 1 2 1 2 3 3 3 2 2 1 1 1
1 255 2 1 1 1 1 2 2 2 2 1 1 1 1 255
0 1 2 0 0 1 1 1 1 1 1 1 1 1 255 1
2 2 2 16 33 16 6 2 2 1 2 1 1 255 1 1
1 1 1 1 0 0 1 1 1 1 1 255 2 2 2 2
45 46 41 31 17 12 3 1 1 1 255 2 1 1 3 30
33 33 33 20 5 3 2 2 255 1 1 1 1 2 1 1
1 2 2 2 1 1 1 255 1 1 2 2 5 5 5 5
3 2 1 1 1 255 1 1 1 1 13 38 50 38 20 5
3 1 1 1 255 0 1 2 27 85 97 92 52 40 21 2
1 1 1 255 1 1 1 5 6 16 18 27 7 3 1 1
1 1 255 1 2 2 3 1 1 1 0 0 0 2 2 2
255 0 0 0 2 3 3 3 3 2 1 1 2 2 1 255
0 1 2 10 52 51 35 35 35 11 1 1 1 255 1 1
2 8 50 58 56 55 36 5 1 0 0 1 255 2 2 2
3 12 31 31 21 18 18 2 2 1 255 1 1 0 0 1
2 47 47 5 2 1 1 0 0 255 1 1 1 1 1 0
0 1 1 1 1 1 2 1 255 1 1 0 1 2 2 2
2 2 1 0 0 0 255 0 0 1 1 1 1 3 3 3
1 1 1 1 1 255 1 1 1 2 2 1 1 0 0 0
1 1 1 1 255 2 2 1 1 1 1 1 1 1 1 1
1 1 255 0 0 0 0 0 0 0 0 0 0 0 0 0
1 255 1 0 1 1 2 5 32 31 2 1 1 0 0 255
1 0 0 0 0 0 0 0 1 1 2 0 0 0 255 1
1 0 0 0 0 0 1 0 0 1 1 1 0 0 0 0
0 1 1 2 2 2 141 231 242 255 255 255 93 5 3 2
2 255 2 1 1 1 2 2 2 2 2 1 0 0 0 0
255 1 2 13 88 132 132 132 150 101 25 2 2 1 1 255
1 2 2 5 5 5 12 6 2 2 1 1 1 255 2 2
1 2 2 3 3 5 3 2 2 1 1 255 0 0 2 2
3 16 1 1 2 2 2 2 2 1 255 2 2 3 20 28
33 25 25 8 6 1 1 1 2 255 2 1 1 1 1 1
1 1 2 1 1 1 1 255 1 2 3 45 75 75 56 41
32 26 12 1 0 0 255 2 1 1 30 38 43 38 51 55
53 3 2 2 255 1 1 1 2 2 2 3 3 3 2 2
1 1 1 255 0 1 2 25 23 15 15 15 6 2 2 2
2 255 1 1 1 6 27 32 50 38 50 38 5 2 2 1
255 0 1 7 85 97 141 133 105 100 100 21 2 1 1 255
1 0 1 6 16 20 36 46 27 6 2 1 1 1 255 1
2 3 3 6 6 1 0 0 0 1 3 3 255 0 0 0
1 5 5 6 6 5 1 1 2 2 1 255 1 2 10 96
110 102 102 88 45 25 1 1 1 255 1 1 2 72 72 78
61 73 70 55 6 2 2 2 255 1 1 2 6 20 43 48
43 21 21 18 2 1 255 1 1 1 1 2 17 47 47 32
25 1 1 1 1 255 2 3 1 1 1 1 0 1 0 0
0 1 2 1 255 1 1 1 1 2 5 7 3 2 2 1
0 0 255 0 0 0 2 3 15 15 16 3 0 0 0 0
0 255 0 1 1 3 5 1 0 0 1 1 1 1 1 1
255 0 0 0 0 1 1 1 1 1 0 1 0 1 255 1
1 0 1 0 0 0 0 1 1 1 0 0 0 255 1 1
1 1 15 31 53 36 31 2 1 0 1 255 1 0 0 0
0 0 0 0 0 0 2 1 1 1 255 1 0 0 0 0
0 0 0 0 0 1 1 1 0 0 0 0 0 0 1 2
2 30 177 255 243 255 255 255 210 50 5 2 2 255 2 1
2 2 5 5 3 3 6 5 1 1 0 0 255 1 10 38
91 106 106 128 138 101 72 25 2 1 1 255 2 3 3 6
13 28 28 22 17 2 2 1 2 255 2 2 2 3 3 5
5 5 5 3 3 2 2 255 0 0 2 2 3 17 17 17
16 16 2 2 1 1 255 1 2 5 8 28 33 33 25 25
25 2 2 2 2 255 2 1 1 1 2 3 3 2 2 1
1 1 1 255 1 2 5 56 75 66 61 66 67 41 26 1
1 0 255 3 3 13 52 73 73 51 51 57 57 20 2 2
255 1 1 2 2 2 3 6 5 5 3 2 1 1 1 255
1 3 12 25 23 15 15 15 8 2 2 2 2 255 1 2
6 16 32 36 36 38 50 50 8 5 2 2 255 0 1 20
86 115 135 105 102 100 100 56 2 1 1 255 1 1 5 10
46 51 51 52 46 23 6 1 1 1 255 1 1 3 15 22
15 8 2 1 0 2 3 3 255 1 0 1 5 5 5 6
6 6 3 2 2 2 2 255 3 10 52 96 110 96 108 108
108 45 2 1 1 255 1 2 50 76 72 72 68 78 101 73
25 3 1 2 255 2 2 6 12 20 31 55 73 77 31 21
3 2 255 2 2 1 2 6 28 35 35 48 48 25 1 1
1 255 2 3 1 1 1 1 1 8 1 0 0 0 1 1
255 1 0 1 2 2 15 15 3 2 3 1 2 2 255 0
0 0 3 15 16 16 20 7 1 0 0 1 0 255 0 1
1 2 2 0 1 1 1 1 1 1 1 1 255 0 0 0
0 1 0 0 0 0 0 1 1 1 255 0 0 0 0 0
0 0 0 1 1 0 0 0 1 255 1 1 3 15 18 31
58 50 36 3 1 0 1 255 1 0 0 0 0 0 0 0
0 0 0 0 0 0 255 1 1 0 0 0 1 1 0 0
0 1 1 1 0 0 0 0 0 0 2 2 2 177 231 242
231 242 243 255 210 123 5 1 1 255 2 2 2 5 6 5
3 3 3 3 1 1 1 1 255 2 28 53 96 136 96 101
87 87 83 56 3 1 2 255 3 3 6 6 12 28 32 32
22 3 2 1 1 255 1 1 3 3 3 5 8 13 10 5
3 2 2 255 1 0 1 3 10 17 16 17 15 18 6 2
2 1 255 2 3 8 28 28 25 11 15 16 25 25 2 2
2 255 2 1 1 2 3 5 3 3 2 2 0 0 1 255
1 3 18 66 88 66 60 66 67 67 33 2 1 0 255 2
5 40 53 53 52 60 60 61 70 38 3 2 255 1 1 2
2 3 5 7 6 7 5 2 1 1 1 255 2 5 12 18
23 18 22 15 7 5 2 2 2 255 1 1 3 16 31 32
25 25 33 38 23 5 2 2 255 1 5 27 107 115 116 102
100 100 110 131 2 2 1 255 1 3 5 26 53 46 52 52
46 36 6 1 0 2 255 1 1 2 20 22 15 8 2 2
2 2 3 3 255 1 1 1 3 5 5 5 5 5 5 3
2 2 2 255 6 15 71 96 102 96 102 102 102 38 25 2
2 255 1 3 76 85 91 81 96 101 110 110 50 3 0 2
255 2 2 20 20 32 48 61 77 77 46 21 12 2 255 1
0 0 5 28 33 28 28 25 42 25 1 1 1 255 1 1
1 1 1 3 3 3 1 1 0 0 1 2 255 1 1 1
3 2 15 0 0 1 1 1 2 2 255 1 1 1 45 45
20 20 36 36 5 0 0 0 0 255 0 1 2 2 2 1
1 3 10 2 1 1 1 1 255 1 0 0 0 0 0 0
0 0 0 1 2 2 255 0 0 0 1 0 1 0 0 0
0 0 0 1 1 255 1 1 6 17 31 31 50 36 33 3
1 0 0 255 1 0 0 0 0 0 1 0 0 0 0 0
0 1 255 1 1 1 0 0 1 1 0 0 0 0 1 1
0 0 0 1 0 1 2 2 2 177 231 242 231 242 255 205
210 151 3 1 1 255 1 1 2 5 6 5 5 5 6 5
3 1 1 1 255 2 28 53 136 136 95 83 83 87 87 56
3 2 2 255 2 3 10 15 28 43 51 41 22 3 1 0
0 255 0 1 3 3 3 6 6 7 7 3 3 2 2 255
1 1 2 3 10 17 17 15 15 15 6 2 2 1 255 1
3 5 7 8 20 16 15 16 25 25 3 1 2 255 2 1
1 2 2 3 3 3 2 2 1 1 2 255 1 2 18 66
88 66 60 72 72 72 33 2 1 0 255 0 5 71 78 73
72 72 65 65 65 53 6 2 255 1 1 2 2 3 5 8
5 8 5 5 2 2 1 255 2 5 12 18 18 8 8 13
13 8 3 2 1 255 1 1 2 16 16 31 31 33 48 45
23 5 2 2 255 2 5 66 108 108 116 101 102 102 110 98
41 2 0 255 1 1 5 55 55 46 52 57 52 36 13 2
0 0 255 1 1 2 20 15 10 8 8 2 2 2 2 1
255 1 1 2 5 6 6 5 6 6 5 3 2 1 2 255
2 12 56 85 127 135 136 108 108 38 28 2 2 255 2 3
85 91 92 90 108 113 113 98 46 1 0 0 255 1 2 27
48 58 58 61 61 57 38 31 12 2 255 0 0 0 6 37
42 33 28 51 51 20 1 1 1 255 0 0 0 1 1 1
1 1 1 1 1 0 0 1 255 2 3 2 25 3 13 0
0 1 1 1 1 2 255 1 1 1 48 48 30 20 20 36
10 5 2 1 0 255 0 2 3 2 8 2 2 3 10 8
1 1 1 1 255 1 2 2 2 1 1 0 0 0 0 1
2 1 255 0 0 0 1 0 0 0 0 0 0 0 1 1
1 255 1 3 16 26 31 50 50 50 38 23 1 0 0 255
0 0 0 0 1 0 1 1 1 0 0 0 0 0 255 1
1 1 0 0 1 1 1 0 0 0 0 0 1 1 1 1
1 1 1 1 2 155 245 248 242 255 255 255 255 123 3 1
0 255 0 0 2 5 5 5 5 5 6 3 3 1 1 1
255 2 17 53 150 150 130 95 83 105 96 83 2 2 2 255
2 3 13 15 28 28 28 20 13 2 1 0 0 255 0 1
5 6 13 13 7 7 7 7 2 1 0 255 1 1 2 15
22 21 21 21 22 23 6 2 2 1 255 1 2 5 6 8
8 15 15 15 16 13 2 1 2 255 1 1 1 1 1 1
1 1 1 1 1 1 2 255 1 1 8 66 111 90 83 72
60 35 10 1 1 0 255 0 3 37 71 46 60 72 65 55
53 30 13 2 255 1 1 2 2 3 8 12 12 15 6 5
2 2 2 255 2 2 12 20 20 8 8 13 18 17 6 3
1 255 1 1 1 5 16 21 25 37 48 45 21 2 1 1
255 1 2 67 116 108 108 101 127 135 135 128 51 2 0 255
1 1 5 18 40 36 40 36 36 26 3 2 0 0 255 2
2 15 20 8 8 8 7 7 2 1 1 1 255 1 1 2
3 6 6 6 6 6 5 2 1 1 1 255 2 5 56 71
85 95 110 108 82 38 18 2 1 255 1 2 71 92 108 108
113 113 101 98 46 1 1 1 255 1 1 7 27 58 58 61
61 57 33 15 3 1 255 1 0 1 17 28 42 30 27 22
18 3 0 1 1 255 1 0 0 1 6 1 1 1 2 2
1 1 1 2 255 2 3 2 5 3 3 0 0 1 1 1
0 0 255 1 1 2 50 50 30 20 20 35 25 10 2 0
0 255 1 2 2 2 7 2 1 2 3 3 1 1 1 1
255 1 2 2 1 1 1 2 0 0 0 1 1 1 255 0
0 0 1 0 0 0 0 0 0 0 0 1 1 255 0 1
6 17 46 50 50 33 23 3 1 0 0 255 0 1 1 0
1 0 1 1 1 1 0 0 0 0 255 0 0 1 0 0
0 0 0 0 0 0 0 0 1 1 1 0 1 1 1 1
2 11 231 250 255 255 255 255 255 78 2 0 2 255 0 0
1 2 5 7 7 7 6 6 3 1 1 1 255 3 5 17
132 130 130 116 146 116 96 2 2 2 2 255 2 2 3 5
11 5 20 3 2 2 1 0 0 255 0 1 1 5 6 7
7 7 7 3 2 1 0 255 1 1 2 12 17 17 21 22
22 6 2 2 1 1 255 1 1 2 3 6 11 13 11 12
7 3 2 2 2 255 1 1 2 1 1 1 1 0 1 1
1 1 2 255 1 1 1 15 70 83 83 72 51 17 2 1
1 1 255 0 1 5 37 46 72 72 70 47 42 22 2 2
255 2 3 2 2 2 8 12 12 6 5 2 1 1 1 255
1 2 3 20 20 8 8 13 18 17 3 1 1 255 1 1
1 3 12 12 18 37 35 35 12 2 0 1 255 0 2 67
78 96 108 112 141 193 135 81 6 2 0 255 1 1 2 2
36 36 36 33 13 12 3 2 1 0 255 2 3 20 23 8
7 6 16 10 7 1 1 0 255 1 1 2 3 5 6 6
6 5 2 1 1 1 0 255 1 2 15 56 85 95 110 95
82 38 2 1 1 255 2 2 23 110 108 108 105 105 103 67
45 1 1 1 255 0 1 2 13 32 55 58 55 46 31 3
1 1 255 1 1 2 2 5 17 22 22 13 12 1 0 1
1 255 0 0 0 3 5 1 1 1 8 1 1 1 0 0
255 2 1 1 1 3 5 1 1 1 2 1 1 0 255 0
0 2 30 31 30 12 12 12 17 3 2 1 0 255 0 0
1 1 1 5 1 2 1 2 1 0 0 0 255 1 1 1
1 1 1 2 1 2 0 0 0 1 255 0 0 0 1 0
2 0 0 0 1 0 0 0 0 255 0 0 1 16 23 23
10 8 1 1 1 0 0 255 1 1 1 0 0 0 0 0
1 1 0 0 0 0 255 0 0 0 0 0 0 0 0 0
0 1 1 1 1 1 0 0 1 1 1 1 2 3 5 250
250 255 255 255 78 2 0 0 0 255 0 0 0 1 2 6
7 6 6 1 1 1 1 1 255 3 3 10 17 95 96 116
116 95 17 1 1 1 2 255 2 2 1 1 1 1 2 2
2 1 1 1 0 255 1 1 2 5 5 6 6 6 5 2
1 1 0 255 0 0 2 3 5 15 16 21 16 3 1 2
1 1 255 1 1 1 2 3 6 8 8 6 2 2 2 2
2 255 1 1 1 1 1 1 1 1 1 1 1 1 1 255
1 1 1 1 15 40 53 51 10 3 1 1 1 1 255 0
0 2 11 33 66 75 70 35 22 3 2 2 255 2 3 2
2 2 2 6 6 3 3 2 1 1 1 255 1 1 2 5
7 8 8 12 12 8 3 1 1 255 1 1 1 1 3 6
7 18 12 12 5 1 0 0 255 0 1 13 72 93 108 141
166 193 128 6 2 2 1 255 1 2 2 2 3 8 12 12
2 3 2 1 0 0 255 2 2 2 15 8 7 3 3 2
1 1 0 0 255 1 1 1 2 3 3 3 3 1 1 0
1 1 0 255 1 1 2 15 38 50 78 66 58 6 2 1
1 255 2 2 3 23 57 97 97 100 100 45 2 1 1 1
255 1 0 1 2 13 32 46 46 46 3 3 1 1 255 1
1 2 2 3 3 2 3 3 3 1 1 1 1 255 1 1
1 1 1 1 2 5 8 3 1 1 1 2 255 1 0 1
1 1 5 1 1 1 1 1 1 0 255 1 1 1 1 8
11 12 12 13 18 2 1 0 0 255 0 0 0 1 1 2
1 1 0 0 0 0 0 0 255 1 1 1 0 0 0 2
2 0 0 0 0 0 255 0 1 1 1 1 1 0 1 0
2 0 0 0 0 255 0 0 1 0 1 5 2 2 1 1
1 0 0 255 1 1 1 1 1 0 0 0 0 0 0 0
0 0 255 0 0 1 1 1 0 0 0 1 1 1 1 1
1 0 0 0 1 1 1 1 2 2 2 2 68 182 182 48
2 1 0 0 1 255 0 1 0 0 1 2 5 2 1 1
1 1 1 1 255 2 2 2 10 11 73 42 17 7 1 0
1 1 2 255 2 2 0 0 1 1 1 2 1 1 1 1
1 255 1 1 2 2 2 3 3 3 2 1 1 1 1 255
0 1 1 2 3 3 2 3 2 1 1 1 2 1 255 1
1 0 0 0 1 3 2 2 2 2 2 2 1 255 1 1
1 1 1 3 2 2 1 1 0 0 0 255 1 1 1 1
2 2 2 3 2 2 1 1 1 1 255 0 0 1 2 6
6 55 42 18 2 1 1 1 255 2 2 2 2 1 2 2
3 3 1 1 1 1 1 255 1 1 1 3 2 6 5 6
3 2 2 1 1 255 1 1 1 1 2 2 2 2 2 3
1 1 0 0 255 1 1 5 13 71 87 93 112 157 6 3
2 2 1 255 1 1 1 1 1 2 1 1 1 2 1 0
0 0 255 2 2 2 1 1 3 3 3 2 1 1 0 0
255 1 1 1 2 2 2 2 1 1 1 1 1 1 0 255
0 0 1 2 3 7 7 6 5 2 1 1 2 255 1 1
1 3 5 33 42 42 10 3 2 1 1 1 255 0 0 1
1 2 1 3 2 3 2 1 1 1 255 1 2 2 2 2
2 2 2 2 2 1 1 1 0 255 0 0 1 1 1 1
1 1 2 2 1 0 0 1 255 1 1 1 0 0 1 1
1 1 1 1 1 1 255 1 1 1 1 1 3 3 11 3
3 2 0 0 0 255 0 0 1 1 1 1 0 0 0 0
0 0 0 0 255 1 1 0 0 0 0 0 1 0 0 0
0 1 255 0 1 1 1 1 1 0 0 0 1 1 0 0
0 255 0 1 0 0 0 1 1 1 1 1 1 1 1 255
1 0 1 0 1 0 0 0 0 0 0 0 0 0 255 0
0 0 1 1 0 0 0 1 1 1 1 1 1 0 0 0
2 2 2 1 2 1 1 1 1 3 3 2 2 1 2 1
1 255 0 0 0 0 1 1 1 1 1 1 1 1 1 1
255 1 1 1 1 3 3 3 2 1 1 0 1 1 1 255
2 2 1 1 1 1 1 2 0 1 1 1 1 255 1 1
2 2 2 1 2 1 0 1 1 1 1 255 0 1 1 1
1 2 2 2 1 1 1 1 1 1 255 1 1 0 0 0
0 1 1 1 1 1 1 1 1 255 1 1 0 0 0 2
1 2 1 1 1 0 0 255 1 1 1 1 1 2 2 2
2 2 2 2 1 1 255 1 0 1 1 1 2 5 3 2
2 1 2 1 255 1 2 2 1 1 1 2 2 2 1 1
1 2 2 255 1 1 1 1 1 2 2 2 2 2 2 2
1 255 1 1 1 1 1 1 1 1 1 1 1 1 1 1
255 2 1 0 0 1 3 3 3 2 1 1 1 1 1 255
0 1 0 1 1 2 1 1 1 1 1 0 1 2 255 1
1 1 1 1 1 2 2 1 0 0 0 0 255 1 1 2
2 2 2 2 1 1 1 1 1 1 0 255 1 1 1 1
2 2 2 2 1 1 1 1 2 255 1 1 1 1 1 2
2 1 2 2 2 1 1 1 255 1 0 1 1 2 1 2
2 2 2 2 2 2 255 1 2 2 2 2 1 1 1 2
1 2 1 1 0 255 0 1 1 1 1 1 1 1 1 2
1 1 1 2 255 1 1 0 0 0 2 2 1 1 1 1
1 1 255 1 1 1 0 0 1 2 3 1 1 1 1 0
0 255 0 1 1 1 0 0 0 0 0 0 0 0 0 0
255 1 1 0 0 0 0 0 1 1 1 0 1 1 255 1
1 0 0 0 0 0 0 1 1 1 1 1 0 255 1 1
1 0 1 1 1 1 0 1 1 1 0 255 1 0 1 1
1 0 0 0 1 0 0 2 2 1 255 0 1 0 1 1
0 0 0 1 1 0 0 1 1 1 0 0 3 2 2 1
1 1 1 1 1 2 2 1 1 2 2 2 1 255 1 1
1 0 0 1 1 1 1 1 1 1 1 1 255 1 1 1
1 1 2 2 1 1 1 1 1 1 2 255 1 1 1 1
1 1 1 0 0 1 1 1 1 255 1 1 1 2 1 1
1 1 0 1 1 1 1 255 1 1 1 1 0 0 1 1
1 1 1 1 2 1 255 1 0 0 0 0 0 0 0 1
1 1 1 1 1 255 1 1 0 0 1 1 1 1 1 0
1 0 0 255 0 1 1 2 2 2 3 3 2 2 2 2
1 1 255 1 1 1 1 1 1 1 2 2 2 2 2 1
255 1 2 2 1 1 1 1 1 1 1 1 1 2 2 255
1 1 1 1 1 1 1 1 2 2 2 1 1 255 2 1
1 1 1 1 1 1 2 2 1 1 0 0 255 2 0 0
0 1 1 2 2 1 1 1 1 1 2 255 0 1 0 1
1 1 1 3 2 1 0 0 0 2 255 255 255 255 255 255
255 255 255 255 255 255 255 255 255 255 255 255 255 255 255 255
255 255 255 255 255 255 255 255 255 255 255 255 255 255 255 255
255 255 255 255 255 255 255 255 255 255 255 255 255 255 255 255
255 255 255 255 255 255 255 255 255 255 255 255 255 255 255 255
255 255 255 255 255 255 255 255 255 255 255 255 255 255 255 255
255 255 255 255 255 255 255 255 255 255 255 255 255 255 255 255
255 255 255 255 255 255 255 255 255 255 255 255 255 255 255 255
255 255 255 255 255 255 255 255 255 255 255 255 255 255 255 255
255 255 255 255 255 255 255 255 255 255 255 255 255 255 255 255
255 255 255 255 255 255 255 255 255 255 255 255 255 255 255 255
255 255 255 255 255 255 255 255 255 255 255 255 255 255 255 255
255 255 255 255 255 255 255 255 255 255 255 255 255 255 255 255
255 255 255 255 255 255 255 255 255 255 255 255 255 255 255 255
255 255 255 255 255 255 255 255 255 255 255 255 255 255 255 255
255 255 255 255 255 255 255 255 255 255 255 255 255 255 255 255
255 255 255 255 255 255 255 255 255 255 255 255 255 255 255 255
255 255 255 255 255 255 255 255 255 255 255 255 255 255 255 255
255 255 255 255 255 255 255 255 255 255 255 255 255 255 255 255
255 255 255 255 255 255 255 255 255 255 255 255 255 255 255 255
255 255 255 255 255 255 255 255 255 255 255 255 255 255 255 255
255 255 255 255 255 255 255 255 255 255 255 255 255 255 255 255
255 255 255 255 255 255 255 255 255 255 255 255 255 255 255 255
255 255 255 255 255 255 255 255 255 255 255 255 255 255 255 255
255 255 255 255 255 255 255 255 255 255 255 255 255 255 255 255
255 255 255 255 255 255 255 255 255 255 255 255 255 255 255 255
255 255 255 255 255 255 255 255 255 255 255 255 255 255 255 255
255 255 255 255 255 255 255 255 255 255 255 255 255 255 255 255
255 255 255 255 255 255 255 1 0 1 1 0 0 0 1 1
1 0 0 0 255 1 1 1 3 3 3 2 2 2 1 1
1 0 0 255 2 2 2 1 1 1 2 2 1 1 1 2
2 255 1 1 1 1 1 1 1 0 1 1 2 1 1 2
255 2 0 1 1 2 2 2 2 2 2 2 2 2 255 1
1 1 1 0 0 0 0 1 1 1 1 2 0 255 0 0
0 0 0 1 0 1 0 0 0 1 1 1 255 1 1 1
0 0 2 2 2 1 1 1 2 0 255 0 1 0 0 0
1 1 1 1 1 1 1 1 1 255 0 1 1 1 1 0
0 0 0 0 0 1 0 0 255 1 1 1 0 1 1 1
1 1 1 0 0 1 255 1 1 0 0 0 0 0 1 0
0 0 0 0 0 255 1 1 1 0 1 0 0 0 0 0
0 0 0 255 0 1 1 1 1 0 0 0 0 0 1 1
1 1 255 1 1 0 1 0 0 0 0 1 0 0 0 0
1 2 1 0 3 3 2 1 2 1 1 1 1 1 1 1
1 0 1 0 0 255 1 2 2 1 1 0 1 1 1 1
0 2 2 1 255 2 2 1 2 2 1 1 1 2 1 1
1 1 2 255 0 1 1 2 1 1 1 0 1 1 2 1
1 255 0 0 1 2 1 2 1 0 0 1 0 0 0 255
1 1 1 1 1 1 1 1 0 0 0 2 2 2 255 1
1 1 1 1 1 0 0 0 0 0 1 0 0 255 1 1
1 1 1 1 1 1 1 1 1 1 1 255 0 1 1 1
2 2 2 2 2 1 1 1 1 2 255 2 2 1 1 1
1 1 1 1 2 3 3 2 255 1 1 1 2 3 1 1
1 2 2 2 1 0 0 255 0 1 0 0 0 2 1 2
1 2 1 1 1 255 2 2 1 1 1 1 1 1 2 3
2 2 1 1 255 1 1 1 1 1 2 1 1 0 1 1
1 1 1 255 1 2 1 1 0 2 2 2 1 1 1 1
0 1 255 1 1 1 0 0 0 0 2 2 1 1 0 0
255 1 1 1 2 3 3 2 2 2 2 1 1 0 0 255
1 1 0 0 1 1 1 1 1 1 1 2 1 255 2 2
1 1 1 1 1 1 1 1 1 1 0 2 255 2 0 1
1 2 3 5 3 3 2 2 1 1 255 1 1 1 1 0
0 0 1 1 1 1 2 1 1 255 1 0 0 0 1 1
1 1 0 0 0 0 1 1 255 0 1 1 1 1 1 2
1 0 0 0 2 0 255 1 1 0 0 0 1 1 1 1
1 2 1 1 1 255 1 1 1 1 1 0 1 0 0 0
1 1 1 1 255 0 0 1 0 0 1 1 1 0 1 0
0 0 255 2 1 0 0 0 1 0 1 0 0 0 0 0
0 255 1 1 1 0 0 0 0 0 1 1 0 0 0 255
1 2 1 1 1 1 0 0 0 0 1 0 0 1 255 2
1 1 1 1 0 0 0 0 0 0 0 0 1 1 1 2
1 1 1 1 2 1 1 0 1 1 1 1 1 0 1 0
0 255 1 2 2 1 1 0 1 1 1 0 0 1 1 1
255 1 2 1 2 2 1 2 1 1 1 1 1 1 2 255
2 2 2 2 1 1 1 1 1 2 2 1 0 255 0 0
1 1 1 2 1 0 0 0 0 0 1 255 1 1 2 1
1 1 1 1 1 1 1 1 1 1 255 1 1 1 1 1
1 1 2 0 0 0 0 0 0 255 1 1 1 1 1 1
1 2 2 2 2 2 2 255 1 1 1 1 2 2 2 1
1 1 1 1 0 1 255 2 1 1 1 1 2 2 2 2
0 2 2 1 255 1 1 1 2 3 2 1 3 2 2 1
1 0 0 255 1 1 1 1 1 2 1 1 0 1 1 1
1 255 2 2 2 1 1 1 1 3 3 3 1 1 1 1
255 1 1 1 1 1 1 1 1 1 1 1 1 1 0 255
1 2 0 0 0 2 2 1 1 1 0 0 0 1 255 1
1 1 1 1 0 1 1 2 1 1 0 0 255 1 1 1
1 3 3 3 3 2 2 1 1 1 1 255 1 0 0 0
1 1 1 1 1 2 1 1 0 255 1 1 1 1 2 1
1 1 1 1 1 1 1 2 255 1 1 1 2 3 5 5
3 2 2 2 1 1 255 1 1 1 1 1 1 0 0 1
1 2 2 2 1 255 1 0 0 0 1 1 1 1 0 0
1 1 1 0 255 1 1 0 0 1 1 1 0 0 0 1
2 0 255 1 1 1 1 1 2 1 0 0 1 0 0 0
0 255 0 1 1 1 1 1 1 1 1 1 1 1 1 1
255 0 0 1 1 1 1 1 1 1 2 1 1 2 255 2
2 0 2 0 0 0 0 0 0 0 0 0 0 255 1 1
1 0 0 0 2 1 0 0 0 0 1 255 1 1 1 1
1 1 0 0 0 0 1 0 0 1 255 1 1 2 1 1
0 0 0 0 0 0 0 1 1 2 2 2 1 1 1 1
2 1 1 1 1 1 1 1 0 0 0 0 0 255 1 2
2 2 1 1 1 1 1 0 0 1 1 1 255 1 2 2
2 1 1 1 2 1 1 1 0 1 1 255 2 2 2 2
1 1 1 1 1 2 1 1 1 255 0 0 1 1 2 3
3 1 1 0 1 1 1 255 1 1 1 1 1 1 1 1
1 1 1 1 1 1 255 1 1 1 1 1 1 2 2 1
1 0 0 0 2 255 1 1 1 1 1 3 3 5 5 2
1 1 1 255 1 1 1 2 3 3 2 2 2 1 1 1
0 1 255 1 1 1 1 2 2 2 0 0 0 1 1 1
255 1 1 2 2 1 1 5 18 3 2 1 1 0 1 255
1 1 1 2 2 2 1 1 0 1 2 2 1 255 2 2
2 1 1 3 5 13 18 1 0 1 1 2 255 1 1 1
1 1 1 1 1 1 1 1 1 1 1 255 0 1 1 1
0 1 2 2 1 1 1 1 0 1 255 1 1 1 1 1
1 1 1 1 1 1 1 0 255 1 1 0 0 1 2 2
2 1 1 1 1 1 1 255 0 0 0 0 1 1 1 1
1 1 1 1 0 255 0 1 1 1 2 1 1 1 1 1
1 1 1 1 255 2 1 1 2 10 13 10 5 2 2 2
1 1 255 1 1 1 1 1 1 1 1 1 1 1 2 1
1 255 1 2 1 1 1 1 1 0 0 1 1 1 0 0
255 1 1 1 1 1 1 1 1 0 0 1 1 0 255 1
1 1 1 1 1 1 1 1 1 1 1 1 0 255 0 1
1 2 1 2 3 3 7 3 1 1 1 1 255 0 0 0
1 0 0 0 1 1 2 2 2 2 255 2 1 0 2 2
0 0 0 0 1 1 0 0 0 255 0 1 1 0 0 2
2 2 1 1 1 1 1 255 1 1 0 0 2 1 1 0
0 1 1 0 0 1 255 1 1 1 1 1 1 0 0 0
0 0 1 0 0 1 1 1 0 0 1 1 2 1 1 0
1 0 0 0 0 1 1 0 0 255 1 2 2 1 1 1
1 1 1 1 0 0 1 1 255 1 1 1 2 2 2 2
2 2 2 1 1 1 1 255 2 2 0 0 1 1 1 1
2 2 1 1 0 255 0 0 1 1 2 3 3 2 1 0
0 0 1 255 1 1 2 2 2 1 1 5 5 1 1 1
1 1 255 1 1 1 3 3 3 3 2 3 2 0 0 1
2 255 2 2 2 11 21 28 38 15 12 5 2 1 1 255
1 1 2 2 3 3 3 2 2 0 0 1 0 1 255 1
1 1 2 2 2 2 1 0 1 1 1 1 255 1 2 2
1 1 1 17 18 5 2 1 0 0 1 255 1 1 1 1
2 2 1 1 1 1 1 3 2 255 1 1 2 2 2 12
77 55 47 18 0 1 1 2 255 1 1 1 1 0 1 1
1 1 1 0 1 1 1 255 0 1 0 1 1 1 1 5
1 3 0 2 1 1 255 1 1 1 1 1 1 1 1 1
1 1 1 0 255 0 0 0 0 1 1 2 1 1 1 1
1 1 1 255 0 2 0 2 1 1 1 2 2 1 1 0
0 255 1 1 1 1 1 1 1 1 1 1 1 1 1 1
255 0 0 1 2 10 30 30 33 33 2 2 1 1 255 1
1 1 1 1 1 0 0 0 1 2 2 2 1 255 1 1
1 0 1 2 1 1 1 2 1 1 0 0 255 1 1 1
0 1 1 1 1 0 1 0 0 0 255 0 1 1 1 1
2 2 2 2 2 1 0 0 0 255 0 1 2 2 15 3
7 7 10 2 1 1 1 1 255 0 0 1 2 1 0 0
1 2 2 2 2 2 255 1 1 1 3 2 0 0 0 0
1 1 1 1 0 255 0 2 2 2 2 3 3 3 18 1
1 1 1 255 1 0 0 0 0 1 1 0 0 0 0 0
0 1 255 1 1 1 1 1 1 3 3 0 0 0 0 0
0 0 1 0 1 1 1 1 2 0 0 0 1 1 1 0
0 1 1 1 0 255 0 2 2 2 1 2 2 2 1 1
0 0 0 0 255 1 1 1 2 2 3 3 3 2 2 1
1 1 1 255 1 1 0 0 1 1 1 1 1 1 1 1
1 255 0 1 2 3 17 12 18 7 7 1 1 0 1 255
1 1 2 2 2 2 8 8 6 2 1 1 1 1 255 1
1 1 3 3 7 11 7 7 5 2 1 1 1 255 2 3
10 21 62 62 56 53 38 12 2 2 2 255 2 2 2 2
2 3 2 2 2 0 0 1 1 1 255 1 1 2 2 2
2 1 1 1 1 1 1 1 255 2 2 2 1 1 1 17
20 5 2 1 0 1 2 255 2 2 1 2 3 2 2 1
12 12 3 3 2 255 1 1 1 1 7 40 60 57 47 26
10 3 2 2 255 1 1 1 1 1 2 1 2 2 1 1
1 1 0 255 0 2 1 1 1 1 8 21 20 3 1 2
1 1 255 1 1 2 2 1 1 1 1 1 1 1 1 0
255 1 1 0 0 1 1 1 1 1 2 0 0 1 1 255
0 2 2 3 3 2 2 3 6 1 1 1 2 255 2 1
1 1 1 1 2 6 3 1 0 0 1 1 255 1 1 2
2 35 66 43 87 92 56 2 2 1 255 1 2 2 1 1
1 1 1 1 2 2 2 2 2 255 2 1 1 1 1 2
2 3 2 2 1 1 0 0 255 1 1 2 2 2 2 1
1 1 1 1 1 0 255 0 1 0 1 1 6 6 6 7
7 2 1 1 1 255 1 1 2 20 20 15 7 7 10 2
2 2 1 0 255 0 0 0 0 0 0 0 1 2 2 2
1 0 255 1 1 1 2 2 0 0 0 0 0 1 1 1
1 255 2 2 2 3 3 3 1 18 33 18 1 0 0 255
0 0 0 0 0 1 1 0 0 2 0 0 0 1 255 1
1 1 2 3 3 3 3 3 1 0 0 0 0 0 0 0
1 1 1 1 1 1 1 0 0 0 2 0 1 1 2 2
2 255 2 2 2 2 6 6 7 2 2 2 2 1 0 0
255 1 2 3 3 3 3 3 3 3 2 1 1 1 1 255
1 1 1 1 2 2 2 1 1 1 1 1 1 255 1 2
2 7 11 11 12 12 13 7 1 0 1 255 1 1 2 2
2 7 10 17 10 2 1 1 1 1 255 1 1 1 3 3
10 20 7 7 5 2 1 0 1 255 2 3 12 32 32 62
53 66 63 20 3 2 2 255 2 2 2 2 2 3 3 2
2 2 1 2 1 1 255 1 2 2 2 1 2 3 2 2
1 1 1 0 255 2 2 1 1 1 6 11 8 5 2 2
0 1 1 255 2 1 1 3 7 7 12 12 15 6 2 2
2 255 1 1 1 7 40 60 60 60 55 42 18 5 1 1
255 1 1 1 1 1 3 3 3 2 1 1 0 1 1 255
0 2 2 2 2 2 8 17 0 0 0 2 2 1 255 1
1 1 1 1 2 2 1 1 1 1 1 0 255 0 0 2
3 2 1 1 2 2 2 2 1 1 1 255 1 2 3 8
7 3 3 7 8 7 2 1 1 255 2 1 1 0 1 1
7 13 12 1 1 1 1 1 255 1 1 2 28 35 65 87
255 255 235 5 2 0 255 1 2 2 1 1 0 1 3 8
8 5 2 3 2 255 1 1 1 0 0 1 3 5 5 3
1 0 0 0 255 1 1 2 2 2 2 1 1 1 1 1
1 1 255 0 0 0 1 6 16 16 18 18 16 1 0 1
1 255 1 1 3 20 16 15 3 21 17 13 2 2 1 0
255 0 0 0 0 0 0 0 1 1 1 1 1 0 255 1
1 1 1 1 0 0 1 1 0 1 1 1 1 255 2 2
2 3 13 5 1 18 33 18 2 0 0 255 0 0 0 0
0 0 0 0 0 0 0 0 0 0 255 1 1 2 2 6
3 1 1 2 2 0 0 1 2 0 0 0 1 1 1 1
1 1 1 1 0 0 3 2 2 1 2 1 1 255 2 3
2 5 6 6 2 1 8 1 1 1 1 0 255 2 3 3
3 3 3 3 5 3 2 1 1 1 1 255 1 1 1 1
1 1 1 1 1 1 1 1 1 255 2 2 3 10 17 12
18 12 13 12 2 0 1 255 1 1 2 1 1 5 23 23
13 2 1 1 1 1 255 0 1 3 3 10 31 20 7 7
5 3 1 1 1 255 2 10 12 56 71 76 66 77 66 63
6 3 2 255 2 2 3 2 2 2 1 2 2 2 2 2
2 2 255 2 2 2 2 2 3 5 5 3 3 2 2 2
255 1 1 1 1 2 6 8 7 5 2 1 1 1 1 255
2 2 1 1 16 12 16 10 10 6 5 2 1 255 1 0
1 11 61 60 40 52 41 41 26 5 2 1 255 1 1 1
1 1 1 2 3 3 2 2 0 0 1 255 2 2 2 3
2 2 2 2 0 0 1 1 1 1 255 1 1 1 1 1
1 2 1 0 0 0 1 1 255 2 2 2 3 5 5 7
10 12 2 2 2 1 1 255 0 0 6 11 11 8 11 16
16 7 3 2 1 255 1 1 0 0 1 1 6 13 8 5
1 1 1 0 255 2 2 11 11 28 45 96 255 255 255 5
3 1 255 1 2 1 1 1 1 2 6 13 13 5 2 1
1 255 1 1 1 1 1 1 5 5 5 3 1 0 0 0
255 1 2 2 2 0 0 0 0 1 1 1 1 1 255 0
1 1 2 13 13 20 23 23 16 1 1 1 0 255 0 1
3 17 16 11 2 18 17 16 10 2 0 0 255 1 1 0
0 0 0 0 0 0 1 1 1 1 255 1 1 1 0 0
0 2 3 2 0 1 1 1 1 255 0 0 1 2 6 6
5 27 27 23 2 2 1 255 1 1 0 0 0 0 0 0
0 0 0 0 0 1 255 1 1 2 3 17 1 0 0 1
2 2 2 2 2 2 1 1 1 1 1 1 1 1 1 2
1 0 1 1 1 1 2 2 2 255 3 2 2 8 8 8
1 1 1 1 2 1 1 1 255 2 2 2 2 3 5 5
5 3 2 2 1 1 0 255 1 1 1 1 1 1 1 0
1 1 1 1 1 255 2 3 3 7 10 10 10 10 12 10
2 1 1 255 1 2 2 1 2 5 15 17 17 1 1 1
1 1 255 0 0 3 3 16 31 15 6 5 3 1 1 1
1 255 2 11 13 56 66 66 66 77 71 71 6 2 2 255
2 2 3 1 1 1 2 2 2 2 1 2 2 2 255 2
3 3 3 3 5 6 6 6 3 2 2 1 255 0 1 2
2 2 3 5 5 3 1 1 1 0 0 255 2 1 1 1
3 7 21 12 6 5 5 2 1 255 1 0 1 11 61 57
52 33 41 25 5 2 1 1 255 1 1 1 1 1 1 3
3 2 1 1 0 0 1 255 1 1 1 1 1 2 2 1
0 1 1 2 2 1 255 2 1 1 0 1 0 1 0 0
0 0 1 1 255 2 0 2 2 3 7 15 16 13 12 2
2 2 1 255 1 1 3 11 11 7 7 10 10 3 2 1
1 255 1 1 0 0 0 1 2 5 5 3 2 1 1 0
255 1 2 7 11 28 45 65 255 255 42 3 2 1 255 1
2 1 1 0 2 2 6 13 13 5 1 1 1 255 1 2
1 1 1 1 1 3 5 0 1 0 0 0 255 2 1 1
1 0 0 0 0 1 1 1 1 1 255 0 0 1 1 6
6 20 20 18 2 1 1 1 1 255 0 1 1 11 11 11
3 11 17 13 10 0 1 0 255 1 1 1 0 0 0 0
0 0 1 1 2 1 255 1 1 1 0 0 0 2 3 1
0 1 1 1 1 255 0 0 0 1 6 13 13 27 27 23
3 2 1 255 2 1 0 0 0 0 0 0 0 0 0 0
1 0 255 1 1 1 2 1 1 0 0 1 1 1 2 2
2 2 1 0 0 1 1 1 1 1 1 2 2 6 11 5
1 1 1 1 2 255 2 2 2 23 20 18 2 1 1 1
1 1 1 1 255 1 2 2 2 3 5 5 5 3 2 2
2 2 1 255 1 1 1 1 1 0 2 0 2 0 1 1
1 255 2 2 8 10 11 11 6 6 10 10 3 1 1 255
1 2 2 1 1 2 6 5 2 0 1 1 2 1 255 0
1 3 3 6 17 15 12 5 3 3 1 1 1 255 1 3
7 66 66 66 48 61 67 25 3 2 2 255 2 2 2 1
1 1 1 1 1 1 1 1 1 2 255 2 2 2 3 5
5 6 6 5 3 2 2 2 255 1 1 2 2 2 3 3
3 2 1 1 1 0 2 255 3 1 1 1 3 3 7 10
6 5 2 1 1 255 0 0 1 1 11 52 33 25 20 5
3 2 1 1 255 2 2 0 0 1 1 2 3 2 1 1
1 1 1 255 1 1 0 1 1 1 1 1 1 1 1 1
1 1 255 2 1 1 1 1 0 1 0 0 0 0 0 1
255 2 1 1 1 3 13 15 13 10 2 2 1 1 1 255
1 1 1 2 5 5 3 3 2 1 1 1 1 255 1 1
1 0 0 1 1 2 2 2 1 0 0 0 255 0 1 2
3 11 11 22 32 22 11 2 2 2 255 1 2 1 2 1
2 2 3 6 6 2 1 1 1 255 1 2 1 0 0 1
1 1 1 0 0 0 0 1 255 2 1 1 1 1 1 1
0 1 1 1 1 0 255 0 0 0 1 11 11 13 13 13
2 2 2 1 1 255 1 1 1 2 1 11 11 11 11 10
2 1 2 1 255 1 1 1 0 0 0 0 0 1 1 1
2 2 255 1 1 0 0 0 0 1 0 0 0 1 1 1
1 255 0 0 0 1 6 10 13 27 23 3 1 1 1 255
1 1 0 0 0 0 0 0 1 0 0 0 0 0 255 1
1 0 1 2 2 1 1 1 2 1 1 1 1 1 1 0
0 0 1 2 1 1 1 5 5 8 8 5 1 1 0 1
2 255 2 2 2 15 23 18 18 6 5 2 1 1 1 1
255 2 2 3 3 3 3 3 1 2 1 2 2 2 1 255
1 1 1 1 1 1 1 0 1 0 0 0 1 255 2 1
3 7 8 10 6 10 10 7 2 1 1 255 2 2 2 2
2 2 3 3 3 1 2 2 2 1 255 1 1 1 3 2
3 2 3 3 2 2 1 1 1 255 1 2 5 7 13 48
33 33 15 5 2 2 2 255 2 1 1 1 1 1 1 2
1 1 1 1 1 2 255 1 1 2 3 3 5 3 5 3
2 2 2 2 255 1 2 2 2 1 1 1 1 2 1 1
0 0 0 255 2 1 2 2 2 2 2 2 2 2 2 2
0 255 0 0 0 0 2 8 8 20 8 3 3 2 1 2
255 2 0 0 1 1 1 2 3 2 1 1 1 1 1 255
1 0 0 1 1 1 1 1 1 1 2 2 1 1 255 1
2 1 1 1 1 1 0 0 0 0 0 1 255 2 1 1
1 1 1 6 6 2 1 1 1 2 1 255 1 1 1 2
1 1 1 1 1 1 1 1 1 255 1 1 1 2 2 1
1 2 2 2 1 0 0 0 255 0 1 1 2 3 3 3
3 3 2 2 2 2 255 1 1 1 1 1 2 3 3 3
1 1 1 1 1 255 1 2 2 1 0 1 1 1 1 1
1 1 1 1 255 1 1 1 1 1 1 1 1 2 1 1
0 0 255 0 0 0 1 1 3 5 2 2 2 2 2 1
1 255 1 1 1 2 2 5 11 11 7 1 1 0 1 1
255 1 1 0 0 0 0 0 1 1 1 0 0 0 255 1
1 1 0 1 0 1 1 1 1 1 0 0 0 255 0 0
0 1 2 2 5 5 3 1 0 1 1 255 1 1 1 1
0 0 0 1 1 0 0 0 1 1 255 0 0 0 0 1
1 1 8 2 1 1 0 0 0 1 1 1 1 1 1 2
2 1 1 1 2 5 3 3 2 1 1 2 2 255 2 2
1 1 15 2 2 1 2 2 2 1 1 1 255 2 2 3
2 2 1 1 1 1 1 2 2 1 1 255 1 1 1 1
1 1 1 2 1 1 1 1 2 255 2 1 1 1 8 11
6 6 5 2 2 2 2 255 1 2 2 2 1 2 2 2
1 2 2 2 1 1 255 1 1 2 2 2 2 2 2 1
1 1 1 1 1 255 1 2 2 2 2 3 3 3 2 2
2 1 1 255 1 1 1 2 1 1 1 2 2 1 1 1
2 2 255 1 1 1 2 2 3 3 3 2 2 1 2 2
255 2 2 1 1 1 1 1 1 1 1 1 1 2 2 255
2 1 2 1 2 1 2 1 1 0 0 0 0 255 1 1
1 2 2 2 1 3 2 2 2 0 0 2 255 2 0 1
1 1 1 2 2 1 1 1 1 1 1 255 1 1 0 1
1 1 1 1 1 1 1 1 1 1 255 1 1 1 1 1
1 1 1 2 2 3 1 2 255 2 2 2 1 1 1 1
1 1 0 0 0 1 1 255 1 1 1 1 1 2 1 1
1 1 1 1 1 255 1 1 1 2 2 2 1 1 1 1
1 0 0 0 255 2 2 1 1 2 2 2 1 1 1 1
2 2 255 1 1 1 1 1 1 3 2 1 1 1 1 1
1 255 1 1 0 0 0 1 1 1 1 1 1 1 1 1
255 1 1 1 1 1 1 1 1 1 1 1 1 0 255 0
0 0 0 1 2 2 1 1 2 2 1 1 1 255 1 0
1 2 2 1 1 1 1 1 1 0 1 1 255 1 1 1
0 0 0 1 3 3 0 0 0 0 255 1 1 0 0 1
1 1 1 1 1 0 0 0 0 255 0 0 0 1 1 2
2 2 1 0 0 0 1 255 1 1 1 1 1 0 0 1
1 1 0 0 1 1 255 1 0 0 0 1 1 1 0 1
1 1 1 1 1 1 1 5 1 1 1 2 2 1 1 1
1 1 1 2 2 1 1 1 1 255 2 2 1 1 1 1
1 1 1 2 1 2 2 2 255 2 2 2 1 1 1 1
1 1 2 2 2 2 0 255 1 1 1 1 1 1 1 1
1 1 1 2 2 255 2 1 1 1 1 2 5 5 1 1
2 2 2 255 2 2 2 2 1 1 1 1 1 2 2 2
1 1 255 1 1 2 2 2 1 1 2 1 1 1 1 1
1 255 1 2 2 2 1 2 2 2 2 2 1 2 2 255
1 1 1 1 1 1 2 2 1 1 1 1 1 2 255 1
0 1 0 1 3 3 3 2 2 1 1 1 255 2 2 2
1 1 1 1 1 1 1 1 1 1 1 255 1 2 2 2
2 2 1 1 0 0 0 0 1 255 1 0 0 2 2 2
0 0 0 0 2 1 1 1 255 1 0 1 0 1 0 1
1 1 1 1 1 1 0 255 1 1 1 0 0 1 1 1
1 1 1 1 0 1 255 1 1 2 2 1 1 1 1 1
1 3 1 1 255 2 2 2 1 1 1 1 1 1 0 0
2 2 1 255 1 1 1 1 1 1 1 1 1 1 1 1
2 255 2 1 2 1 2 2 2 2 1 2 1 0 0 0
255 2 2 1 1 2 2 2 0 1 1 1 1 2 255 2
1 1 1 1 1 2 0 0 1 1 1 1 1 255 1 1
0 0 0 1 1 1 1 1 1 1 1 1 255 0 0 1
1 1 0 0 1 0 0 0 0 0 255 1 0 0 0 0
1 1 1 1 2 1 1 1 2 255 1 1 1 2 2 1
0 0 1 1 1 0 1 1 255 1 1 1 1 0 0 0
0 0 0 0 0 0 255 1 1 1 0 1 0 1 1 1
1 1 0 0 0 255 0 1 1 1 1 1 1 1 1 1
1 1 1 255 1 1 0 1 0 0 0 1 1 0 1 0
1 1 255 2 0 1 0 1 0 0 0 0 0 1 0 1
1 2 2 5 1 1 0 0 0 0 0 1 1 1 2 2
2 1 1 1 1 255 2 2 1 1 1 0 1 1 0 0
1 1 1 1 255 2 2 1 1 1 1 1 1 2 2 2
2 2 1 255 1 1 1 1 1 2 2 2 1 1 1 1
1 255 1 1 1 1 1 1 1 1 1 1 2 1 1 255
0 1 2 2 1 1 0 0 0 2 1 1 1 1 255 0
1 2 2 2 1 1 1 1 1 2 1 1 1 255 1 1
1 1 1 1 1 3 2 2 1 1 2 255 1 1 1 1
1 2 2 2 0 1 1 2 1 1 255 1 0 1 1 2
3 2 2 2 1 1 0 1 255 2 2 1 1 1 2 2
1 0 1 1 2 1 1 255 1 1 1 2 2 2 1 1
0 0 0 1 1 255 1 1 1 2 2 2 0 0 0 1
1 1 0 1 255 1 0 0 0 0 0 1 1 1 1 1
1 1 1 255 1 1 1 1 0 0 1 1 2 1 1 1
2 1 255 1 0 0 0 1 1 1 1 1 1 1 1 1
255 1 1 1 1 2 2 2 1 1 0 0 0 1 1 255
1 1 1 1 1 1 1 1 1 1 0 1 2 255 2 2
1 1 2 2 2 1 2 2 1 1 1 0 255 0 0 0
0 1 1 1 0 1 1 1 1 1 255 2 2 1 1 1
1 1 1 1 1 1 2 2 2 255 1 1 0 0 0 1
2 1 1 1 1 1 1 1 255 0 0 1 0 0 0 0
0 0 1 1 0 0 255 1 0 0 0 1 1 1 1 1
1 0 1 2 2 255 1 0 0 2 1 1 0 0 1 1
1 0 1 1 255 1 1 1 1 1 0 0 0 0 0 0
0 1 255 1 1 1 0 1 0 1 1 1 1 1 0 0
0 255 1 1 1 0 0 0 1 1 1 1 1 0 0 255
0 0 0 0 0 1 0 0 1 1 1 0 1 2 255 2
0 0 0 0 0 0 0 0 0 1 1 1 1 1 1 1
255 255 255 255 255 255 255 255 255 255 255 255 255 255 255 255
255 255 255 255 255 255 255 255 255 255 255 255 255 255 255 255
255 255 255 255 255 255 255 255 255 255 255 255 255 255 255 255
255 255 255 255 255 255 255 255 255 255 255 255 255 255 255 255
255 255 255 255 255 255 255 255 255 255 255 255 255 255 255 255
255 255 255 255 255 255 255 255 255 255 255 255 255 255 255 255
255 255 255 255 255 255 255 255 255 255 255 255 255 255 255 255
255 255 255 255 255 255 255 255 255 255 255 255 255 255 255 255
255 255 255 255 255 255 255 255 255 255 255 255 255 255 255 255
255 255 255 255 255 255 255 255 255 255 255 255 255 255 255 255
255 255 255 255 255 255 255 255 255 255 255 255 255 255 255 255
255 255 255 255 255 255 255 255 255 255 255 255 255 255 255 255
255 255 255 255 255 255 255 255 255 255 255 255 255 255 255 255
255 255 255 255 255 255 255 255 255 255 255 255 255 255 255 255
255 255 255 255 255 255 255 255 255 255 255 255 255 255 255 255
255 255 255 255 255 255 255 255 255 255 255 255 255 255 255 255
255 255 255 255 255 255 255 255 255 255 255 255 255 255 255 255
255 255 255 255 255 255 255 255 255 255 255 255 255 255 255 255
255 255 255 255 255 255 255 255 255 255 255 255 255 255 255 255
255 255 255 255 255 255 255 255 255 255 255 255 255 255 255 255
255 255 255 255 255 255 255 255 255 255 255 255 255 255 255 255
255 255 255 255 255 255 255 255 255 255 255 255 255 255 255 255
255 255 255 255 255 255 255 255 255 255 255 255 255 255 255 255
255 255 255 255 255 255 255 255 255 255 255 255 255 255 255 255
255 255 255 255 255 255 255 255 255 255 255 255 255 255 255 255
255 255 255 255 255 255 255 255 255 255 255 255 255 255 255 255
255 255 255 255 255 255 255 255 255 255 255 255 255 255 255 255
255 255 255 255 255 255 255 255 255 255 255 255 1 1 2 0
0 0 1 1 2 2 2 2 0 1 0 1 1 255 2 2
2 1 1 1 1 1 1 1 1 1 1 1 255 2 1 1
1 2 2 1 1 2 2 2 2 1 1 255 1 1 1 1
1 0 0 1 1 1 1 1 1 255 1 1 1 1 1 1
0 1 1 2 2 1 0 255 0 0 1 1 1 1 2 3
2 1 1 1 1 1 255 1 2 2 2 1 1 0 1 2
2 2 1 1 2 255 2 1 1 1 1 1 3 3 2 2
1 1 1 255 1 1 2 2 2 3 2 2 1 2 2 2
2 1 255 1 1 2 2 2 2 2 2 2 1 1 1 1
255 1 0 1 1 1 1 1 1 1 1 2 2 1 1 255
1 1 1 2 1 1 0 0 0 1 1 2 2 255 1 1
1 1 1 1 1 1 1 1 1 1 0 1 255 1 0 0
0 1 2 2 2 2 1 1 1 1 0 255 0 1 1 1
1 2 2 2 1 1 1 2 2 2 255 1 1 1 1 1
1 1 0 0 0 0 0 1 255 1 0 1 2 1 2 1
2 1 1 1 0 0 1 255 1 0 0 0 1 0 0 0
0 0 0 1 1 255 1 3 1 2 2 2 2 2 2 2
1 1 1 2 255 2 2 1 1 1 1 1 1 1 1 1
1 1 255 1 2 2 2 1 1 1 1 1 2 2 1 2
1 255 0 0 0 0 1 1 1 1 1 1 1 1 1 1
255 0 0 0 0 0 0 0 1 1 1 1 1 0 255 1
1 0 0 2 2 2 0 1 1 0 0 0 2 255 2 1
1 1 1 1 1 1 1 1 1 1 1 0 255 0 1 1
1 1 0 0 0 0 0 0 0 1 255 2 1 0 0 0
1 1 1 0 1 1 1 0 0 255 0 1 0 0 0 1
1 1 1 0 0 0 0 255 1 1 0 0 0 0 0 0
0 0 0 0 1 1 255 0 0 0 0 0 0 0 0 0
0 0 1 1 0 0 0 1 1 1 2 1 1 1 1 1
1 1 2 2 1 1 0 1 1 255 2 2 2 0 0 1
1 1 2 2 2 1 1 2 255 2 1 1 2 2 2 2
1 2 2 2 2 2 1 255 1 1 1 1 1 1 1 1
1 1 1 1 2 255 1 1 1 1 1 0 0 1 1 1
2 2 1 255 1 1 0 1 1 1 3 3 2 1 1 1
1 1 255 1 2 1 2 1 2 0 1 0 2 2 1 1
1 255 1 1 1 1 1 1 2 2 1 1 1 1 1 255
1 1 1 2 2 3 2 2 1 0 1 1 1 1 255 2
2 2 2 2 2 2 2 2 2 2 2 2 255 1 0 1
1 1 2 2 2 1 2 2 2 2 1 255 0 0 0 0
1 1 0 0 1 1 1 2 2 255 1 0 0 1 1 1
1 1 0 1 1 1 1 1 255 1 1 1 1 1 2 2
2 2 1 1 1 1 0 255 1 1 0 1 1 2 2 2
1 1 1 1 2 2 255 1 1 1 1 1 1 1 1 1
1 0 1 1 255 0 0 1 1 1 1 1 1 1 1 2
1 1 1 255 0 0 1 1 1 1 1 0 0 0 0 1
0 255 2 2 3 2 1 1 1 2 2 2 2 1 1 2
255 2 2 1 1 1 2 2 2 1 1 1 1 1 255 1
1 1 2 1 1 1 1 2 1 1 0 0 0 255 0 0
0 0 1 1 1 1 1 1 1 1 1 1 255 0 0 0
0 0 0 0 1 0 1 1 1 1 255 1 1 0 0 0
1 2 0 0 0 1 1 0 2 255 2 1 1 1 2 2
1 1 1 0 1 1 1 1 255 0 0 0 1 1 0 0
0 1 0 0 0 1 255 1 1 0 0 1 1 2 1 2
2 2 1 1 1 255 0 0 0 1 2 2 2 3 2 1
0 0 0 255 0 0 0 1 0 0 0 1 1 0 0 0
1 0 255 0 0 0 0 0 0 0 2 2 2 1 1 0
0 0 0 1 1 1 1 1 1 1 1 1 1 1 1 2
2 2 1 1 1 255 1 2 2 2 1 1 1 1 2 2
2 1 1 1 255 1 1 1 2 3 5 5 3 2 2 2
1 2 2 255 1 1 1 1 2 3 2 1 1 1 1 1
2 255 1 1 1 1 0 0 2 2 2 1 2 1 1 255
1 2 1 1 1 2 2 1 1 1 2 1 1 0 255 1
2 1 1 1 2 2 1 2 2 2 2 1 1 255 1 1
1 1 2 2 2 2 1 1 1 1 0 255 0 1 1 1
2 2 2 1 1 0 1 2 2 1 255 1 1 1 2 2
2 1 1 1 1 1 2 1 255 1 1 1 1 1 2 2
2 1 1 1 2 2 2 255 0 1 1 0 0 1 1 0
0 1 1 2 2 255 1 0 0 0 1 2 2 1 0 0
1 1 1 0 255 1 0 0 1 1 2 2 2 1 1 1
1 1 1 255 1 1 1 1 1 1 0 0 0 0 0 0
2 2 255 1 1 1 1 0 1 1 1 2 1 0 0 0
255 0 0 1 1 1 1 2 1 1 0 1 0 0 0 255
0 0 1 1 1 1 2 1 1 1 1 1 0 255 1 2
1 1 1 1 2 3 3 3 2 2 2 2 255 2 1 1
1 1 1 2 2 1 1 1 1 1 255 1 1 2 2 2
1 2 2 2 2 1 0 0 0 255 1 1 0 1 1 1
1 1 1 1 1 1 1 0 255 0 0 0 1 0 2 2
2 1 1 1 1 1 255 1 1 1 1 1 2 2 1 1
1 1 1 1 2 255 1 1 1 1 2 2 1 0 1 0
1 1 1 1 255 0 0 0 1 1 1 1 1 1 0 0
1 1 255 1 0 0 0 1 3 5 3 2 2 2 2 1
1 255 1 1 1 2 2 5 6 6 5 2 1 0 0 255
0 0 1 1 2 10 12 25 11 1 1 1 1 0 255 0
0 2 0 0 0 0 1 2 1 0 0 0 0 0 0 0
2 1 1 1 1 1 1 1 1 1 1 1 2 2 2 2
1 255 0 0 1 1 1 0 0 1 2 2 2 1 1 1
255 0 1 2 3 32 32 45 25 25 2 2 2 2 2 255
2 0 2 2 27 106 106 91 23 5 1 1 1 255 2 2
2 2 0 0 2 2 2 2 2 2 2 255 2 1 1 1
1 2 6 1 1 2 2 2 1 1 255 1 1 1 1 1
3 3 2 2 2 2 2 1 1 255 1 1 1 1 2 2
2 2 1 1 1 1 1 255 0 1 1 1 1 1 1 1
1 0 1 2 2 1 255 1 1 1 2 2 2 2 1 1
1 2 2 2 255 1 1 2 2 2 2 2 2 2 0 1
2 2 2 255 0 1 0 0 0 2 1 1 1 2 2 1
1 255 0 0 0 0 1 1 2 1 1 1 1 1 0 0
255 1 0 0 0 1 1 1 1 1 1 1 1 1 0 255
0 0 1 1 1 0 0 0 1 1 1 1 1 1 255 0
0 1 0 0 0 1 3 2 2 1 1 0 255 0 1 1
0 0 1 3 2 1 0 0 0 0 0 255 0 1 1 1
1 1 3 2 2 1 1 1 0 255 2 2 2 1 3 3
6 6 6 6 3 2 1 1 255 1 0 1 1 1 1 2
2 2 2 1 1 1 255 1 1 1 1 3 13 135 117 48
3 1 1 0 0 255 1 1 1 1 1 1 1 2 2 2
2 1 0 0 255 0 1 1 5 5 5 5 2 1 1 1
1 2 255 1 1 1 1 16 36 36 2 1 1 1 1 1
1 255 1 1 1 1 2 5 1 1 1 1 1 0 1 1
255 1 1 1 1 1 2 5 5 1 1 0 0 1 255 1
1 1 1 2 2 7 5 6 2 2 1 1 1 255 1 1
2 2 5 8 8 7 7 7 1 0 1 255 0 0 1 2
10 18 18 28 18 7 1 1 0 0 255 0 0 2 3 3
1 2 2 3 7 1 0 0 0 0 0 0 2 2 1 1
1 0 1 1 1 1 1 1 1 1 1 1 1 255 0 0
1 1 0 0 0 0 1 2 2 1 1 1 255 0 0 3
26 35 26 48 37 37 18 1 0 1 2 255 2 1 2 27
106 171 193 206 206 23 5 1 1 255 2 1 1 1 0 2
2 2 2 2 2 2 0 255 2 2 2 2 8 8 8 7
7 7 3 5 1 1 255 2 2 1 1 1 3 5 5 3
2 2 2 1 1 255 1 1 1 1 2 5 5 5 2 2
1 1 1 255 2 2 2 2 1 1 1 2 2 2 1 1
1 1 255 0 1 1 2 3 3 3 3 3 2 0 0 1
255 1 1 2 1 1 1 1 1 1 2 2 2 2 2 255
2 2 1 1 1 1 1 1 3 3 3 0 0 255 1 1
1 0 2 1 3 1 2 1 1 1 1 1 255 1 0 0
0 1 1 2 2 2 1 1 1 1 1 255 0 0 1 1
1 0 0 0 2 2 2 1 1 1 255 0 1 2 2 1
3 3 3 1 1 1 1 0 255 0 1 1 0 0 1 3
2 1 1 0 0 0 0 255 0 0 1 1 1 3 3 2
1 1 1 1 0 255 1 1 1 1 5 5 6 6 6 6
6 3 2 1 255 1 1 1 1 2 5 5 2 2 1 1
1 1 255 2 1 1 2 13 147 216 216 195 63 3 2 1
1 255 2 1 1 1 2 6 7 7 7 2 2 2 0 0
255 1 1 5 5 7 5 6 6 8 2 1 0 1 255 1
1 2 16 43 43 62 41 43 38 5 1 1 1 255 0 0
1 2 2 5 5 10 8 2 1 0 1 1 255 1 1 1
1 2 7 7 7 5 2 0 0 0 255 1 0 1 1 2
5 7 5 6 5 2 2 2 1 255 1 1 2 5 8 8
8 8 8 11 7 1 1 255 0 0 1 5 13 13 13 16
18 18 5 1 0 0 255 0 0 2 3 5 3 3 3 3
1 0 0 0 1 1 1 0 2 1 1 1 1 0 0 2
1 1 0 0 0 0 1 1 1 255 0 0 0 0 0 0
0 0 0 0 0 0 0 1 255 1 1 35 35 35 26 48
37 32 28 3 1 1 2 255 2 1 25 163 227 223 218 218
218 206 13 2 1 255 1 1 1 1 2 2 2 3 2 3
2 2 0 255 0 1 3 6 20 20 20 72 63 26 5 5
1 1 255 2 2 1 1 1 2 3 5 5 3 2 2 1
1 255 1 1 0 2 6 6 6 5 3 2 2 2 1 255
2 2 2 2 2 2 7 11 5 2 1 1 1 1 255 1
1 2 2 6 2 3 3 5 3 1 0 1 255 1 1 1
1 1 0 1 1 2 2 2 2 2 2 255 2 2 2 2
2 2 2 2 3 6 6 3 0 255 1 1 1 1 2 3
3 2 2 2 1 1 1 1 255 1 1 1 1 1 1 2
2 2 2 2 2 1 1 255 0 2 1 2 2 1 0 1
2 2 2 1 1 1 255 0 1 2 3 8 5 3 3 1
1 1 1 1 255 1 1 1 0 0 1 6 6 2 1 1
1 2 1 255 0 0 1 3 1 6 2 2 1 1 1 0
0 255 1 1 2 5 5 5 6 6 6 7 6 3 2 1
255 1 1 1 2 8 6 6 5 2 1 1 1 0 255 2
1 1 2 113 255 255 255 255 250 63 2 1 1 255 1 1
1 1 3 8 8 11 16 10 3 2 1 1 255 1 1 5
5 5 5 6 6 8 5 1 1 1 255 1 2 3 33 43
43 62 43 70 55 38 2 2 1 255 0 1 2 7 7 7
10 15 21 8 1 0 1 1 255 1 1 1 2 6 7 7
7 7 2 1 0 0 255 0 1 1 2 3 5 7 7 7
2 1 1 1 1 255 1 1 2 7 13 10 8 8 11 12
10 2 1 255 0 0 1 7 21 13 13 16 28 38 18 1
0 0 255 3 1 1 1 3 3 5 3 5 1 0 0 1
1 1 1 1 0 1 1 1 1 0 0 1 1 1 0 1
0 1 1 1 1 255 0 0 0 0 0 0 0 1 1 1
1 1 1 1 255 1 2 35 35 26 26 40 35 32 28 12
2 1 1 255 1 2 57 227 248 255 218 218 218 142 53 2
2 255 1 1 1 1 1 6 6 6 3 2 0 0 0 255
0 1 1 11 23 27 55 77 63 30 11 5 2 2 255 2
2 2 2 2 3 5 5 6 6 2 1 1 1 255 1 1
2 2 3 6 6 3 3 2 2 1 1 255 2 2 2 1
2 2 11 16 8 5 3 1 2 1 255 1 1 2 2 2
2 1 2 3 3 3 1 1 255 1 1 1 1 1 1 1
2 2 3 3 2 2 2 255 1 1 1 1 1 0 2 3
6 6 6 3 1 255 1 2 1 1 2 5 3 2 2 1
1 1 1 1 255 1 1 1 1 1 0 0 0 0 0 1
2 1 1 255 2 2 2 2 2 1 0 1 1 1 0 1
1 1 255 0 1 2 5 8 5 2 1 0 0 1 1 1
255 1 1 1 0 0 1 1 1 1 1 1 1 2 1 255
1 0 1 15 15 2 1 2 1 1 1 0 1 255 1 1
3 7 8 7 7 6 6 7 5 5 2 1 255 1 1 2
5 8 8 8 7 3 1 1 1 0 255 1 1 1 5 210
255 255 255 255 255 143 3 1 0 255 1 1 1 1 3 10
10 11 11 10 2 1 1 1 255 0 1 2 5 5 3 2
5 5 5 2 1 1 255 1 2 7 43 61 53 62 48 70
55 50 5 2 2 255 1 1 11 12 12 7 38 38 26 8
3 1 1 1 255 1 0 1 2 7 10 10 8 7 5 1
1 1 255 0 0 0 1 2 5 10 10 7 5 1 1 2
2 255 1 1 2 8 13 10 10 13 13 11 8 2 1 255
1 2 21 15 21 15 21 27 42 47 40 1 0 0 255 3
1 1 1 2 3 5 3 1 1 0 0 1 1 1 1 1
0 0 1 1 1 1 0 0 0 1 0 1 0 1 0 3
1 255 0 0 0 0 0 0 0 0 1 1 1 1 1 1
255 1 1 2 16 17 35 40 37 37 28 12 3 1 1 255
1 2 57 227 255 255 255 255 255 142 53 2 2 255 1 1
1 1 1 7 7 16 3 1 0 1 0 255 1 1 1 11
12 15 15 35 31 6 3 3 2 2 255 2 2 2 3 3
3 7 7 7 6 5 1 1 1 255 1 2 2 2 2 2
3 3 3 2 1 1 1 255 2 2 2 1 1 2 11 11
11 7 3 2 2 2 255 1 1 2 2 2 2 1 2 2
3 3 1 1 255 2 3 1 1 1 1 1 2 2 3 3
2 2 2 255 1 1 2 2 2 1 2 2 5 3 3 3
2 255 1 2 1 1 1 3 3 3 2 2 1 1 1 1
255 1 1 1 1 1 3 3 0 0 1 1 1 1 1 255
2 2 2 2 3 5 1 1 0 0 0 1 2 2 255 2
1 2 2 8 12 3 3 3 0 0 1 1 255 1 1 1
1 1 1 0 0 0 1 1 1 1 1 255 1 1 3 15
15 1 1 2 8 6 2 1 1 255 1 1 3 7 8 8
8 8 7 6 5 2 2 2 255 1 1 2 3 8 8 8
8 6 3 1 1 0 255 1 1 1 17 113 255 255 255 255
255 87 3 2 1 255 1 1 1 1 1 3 8 10 10 2
1 1 1 0 255 0 1 2 5 3 3 3 5 5 3 2
1 1 255 1 2 7 51 53 61 63 48 65 53 53 2 2
1 255 1 1 11 12 12 12 38 38 46 26 8 1 1 0
255 0 0 0 5 7 10 7 7 7 2 1 1 1 255 0
0 0 2 2 6 8 8 7 5 2 1 1 1 255 2 2
2 7 8 8 8 10 10 8 2 1 1 255 1 1 8 12
21 23 26 28 35 41 18 2 0 0 255 3 1 1 1 1
1 3 1 1 1 0 0 0 0 1 1 1 2 1 1 1
1 1 1 0 1 1 1 0 0 1 0 2 2 255 0 0
1 1 0 0 0 0 0 1 1 1 1 1 255 1 1 2
13 57 48 40 40 40 27 12 2 1 1 255 1 2 36 122
248 255 255 255 255 142 6 1 1 255 1 1 1 1 1 12
12 6 2 1 1 1 1 255 1 1 1 2 12 12 23 6
7 3 3 3 2 2 255 1 1 2 2 3 12 10 7 7
5 5 1 1 1 255 1 2 2 2 2 2 2 2 2 1
1 1 2 255 2 2 1 1 1 2 3 7 7 7 3 2
2 1 255 1 2 2 2 2 2 2 2 3 3 3 1 1
255 2 2 1 1 1 1 2 2 2 2 2 2 2 2 255
1 1 1 2 0 1 3 3 5 1 0 2 1 255 1 2
1 1 1 1 3 3 3 2 2 2 1 2 255 1 1 1
1 1 1 12 0 6 2 1 1 1 1 255 2 2 2 2
2 1 1 1 0 1 1 2 2 2 255 1 1 2 2 2
2 2 1 0 0 0 1 1 255 1 1 1 1 2 1 1
0 0 1 1 1 1 1 255 1 1 2 6 6 1 1 0
2 1 1 1 1 255 1 1 2 3 8 8 11 8 7 6
5 2 2 1 255 1 1 2 3 5 11 8 8 7 5 2
1 1 255 1 1 1 5 47 207 255 255 255 143 33 3 2
2 255 1 0 0 1 2 3 2 2 2 1 0 0 0 0
255 0 1 2 6 5 3 3 6 6 3 2 2 1 255 0
0 1 51 61 61 63 63 67 53 50 2 1 1 255 1 1
2 12 12 12 12 21 26 26 8 1 1 0 255 0 0 1
2 7 10 7 7 7 5 1 1 1 255 1 1 1 2 2
5 7 7 6 5 2 2 2 2 255 1 1 0 2 6 6
6 8 7 3 1 0 0 255 2 2 3 8 15 23 26 27
41 41 5 0 0 0 255 1 1 1 1 2 2 2 2 2
2 1 1 1 1 1 1 1 2 1 1 1 1 1 0 0
0 0 1 1 0 1 1 1 2 255 1 1 1 1 1 0
0 0 1 1 1 1 1 1 255 1 1 1 2 57 48 37
27 27 20 2 2 1 1 255 1 1 2 36 148 193 243 255
255 17 2 1 1 255 1 1 1 1 1 2 5 3 1 1
1 1 1 255 1 1 2 3 5 3 12 6 6 2 1 1
1 1 255 1 2 2 2 2 12 12 7 5 3 2 1 1
1 255 0 2 2 2 2 2 2 2 2 1 1 1 2 255
2 2 2 1 1 2 3 3 3 2 3 2 2 1 255 1
2 2 3 3 3 5 3 6 3 1 1 1 255 2 1 1
1 1 1 2 2 2 0 0 0 0 2 255 1 2 1 2
0 1 3 3 3 1 0 1 1 255 1 2 1 1 1 1
2 2 2 2 2 2 1 1 255 1 1 1 1 1 1 12
1 6 2 2 1 1 1 255 2 2 2 2 1 1 1 1
0 1 1 1 1 1 255 1 1 1 2 3 3 2 1 2
1 1 1 1 255 2 2 1 1 1 0 1 1 1 1 1
1 1 1 255 2 2 2 3 1 1 1 1 2 1 1 0
1 255 2 1 1 2 2 7 7 7 7 3 3 2 2 1
255 1 1 2 3 5 11 8 8 6 3 1 1 1 255 1
1 1 1 10 47 71 135 71 33 5 2 2 1 255 1 0
0 0 2 2 2 2 1 1 0 0 0 1 255 0 0 1
6 5 3 5 7 7 2 2 1 1 255 0 0 0 35 35
53 53 65 67 53 33 1 1 1 255 0 1 1 2 6 8
12 21 21 3 2 1 1 0 255 0 0 0 1 3 5 6
5 5 2 1 0 0 255 0 1 1 1 1 2 2 2 2
2 2 0 0 0 255 0 1 0 1 1 5 5 5 3 1
0 0 0 255 2 2 2 2 7 12 15 25 25 18 2 0
0 0 255 1 1 1 2 5 2 2 2 6 6 2 1 1
0 0 1 1 2 1 1 1 1 0 0 0 1 1 1 1
1 1 1 1 1 255 1 1 2 1 0 0 0 0 1 1
1 1 1 1 255 1 1 2 3 36 36 27 20 26 2 2
1 1 1 255 1 1 2 2 31 176 176 176 17 10 2 1
1 255 1 1 1 1 2 2 3 2 2 1 1 1 1 255
1 1 1 2 3 3 12 5 6 1 1 0 1 1 255 2
2 2 2 2 2 6 5 5 2 2 2 1 1 255 1 1
1 1 2 1 1 1 1 1 1 1 1 255 2 2 1 1
2 1 1 2 2 2 1 1 1 0 255 1 3 3 2 2
2 2 2 3 2 1 0 1 255 2 1 1 1 1 1 2
2 2 0 0 0 1 1 255 2 2 1 1 0 3 3 3
3 1 1 0 0 255 1 1 1 1 1 1 2 2 2 2
1 1 0 1 255 1 1 1 1 1 1 1 1 2 6 3
2 1 1 255 1 2 1 1 1 1 1 1 1 1 2 2
2 1 255 1 1 1 1 2 1 1 0 0 0 1 1 2
255 2 1 1 1 1 1 1 1 1 1 0 0 0 1 255
1 2 2 3 3 3 2 2 2 1 1 0 2 255 2 1
1 1 1 2 5 5 3 3 1 1 1 1 255 1 1 2
2 5 8 8 8 6 1 1 1 1 255 1 1 1 1 1
5 17 25 25 5 2 2 1 1 255 1 0 0 0 2 2
2 2 1 1 1 1 1 1 255 0 0 1 2 2 2 5
6 6 2 2 1 1 255 1 1 1 2 30 41 46 53 46
26 2 1 0 0 255 0 1 1 1 1 1 3 3 2 1
1 0 0 1 255 0 0 0 1 2 2 2 5 5 2 1
1 1 255 1 1 0 0 1 2 1 1 0 0 0 0 0
0 255 1 0 1 0 1 1 3 3 3 0 0 0 0 255
0 0 2 2 2 2 3 3 3 2 0 0 0 0 255 1
1 1 0 6 6 6 6 2 2 1 1 1 1 1 1 1
1 1 1 1 1 0 1 2 2 2 1 1 1 1 1 1
1 255 1 0 1 1 1 0 1 1 1 1 1 1 1 1
255 1 1 1 1 1 2 2 2 2 2 2 1 1 1 255
1 1 2 1 2 3 12 10 2 2 2 1 1 255 1 1
1 2 2 2 2 2 3 2 2 1 1 255 1 1 1 1
1 1 1 5 6 3 1 1 1 1 255 2 2 2 1 1
1 1 1 2 2 2 2 1 1 255 1 1 1 1 2 2
2 2 2 2 2 2 2 255 2 2 2 1 2 1 1 2
2 1 0 0 1 1 255 2 2 2 2 1 1 1 2 2
1 1 0 0 255 1 1 1 1 1 1 2 1 1 1 0
1 2 2 255 1 2 1 1 1 1 2 2 2 1 1 1
0 255 1 1 2 1 0 1 2 2 1 1 1 1 1 1
255 1 1 2 1 1 1 1 1 1 2 2 1 1 1 255
0 0 1 2 1 2 1 0 1 1 2 1 1 1 255 1
1 1 1 1 1 0 1 1 2 1 2 2 255 1 0 0
0 1 1 1 1 0 1 0 1 0 1 255 1 2 0 2
1 2 2 2 2 1 0 0 1 255 1 1 1 2 1 2
2 2 2 1 1 1 1 0 255 1 1 1 1 2 2 2
2 2 1 1 1 1 255 1 1 1 1 1 1 1 1 2
1 2 1 1 0 255 1 1 2 2 2 1 2 1 1 1
1 1 0 1 255 0 0 1 2 2 1 1 1 1 1 1
1 0 255 1 1 1 1 1 12 21 21 12 2 1 0 0
0 255 0 0 1 0 1 1 1 0 0 0 0 0 1 2
255 1 0 0 1 1 1 1 1 1 0 0 0 1 255 2
0 0 0 0 1 1 1 0 0 0 0 0 0 255 0 1
1 1 0 0 1 1 1 1 1 1 0 255 0 0 0 0
1 1 1 0 0 0 0 0 0 1 255 1 1 0 0 0
0 2 2 1 1 1 1 1 0 0 1 1 3 2 2 1
1 1 1 2 2 2 2 2 1 2 1 1 1 255 1 0
1 0 1 0 1 1 1 1 1 1 1 1 255 1 1 1
1 1 1 1 1 2 0 1 0 1 1 255 1 1 1 1
2 2 2 2 2 2 2 1 1 255 0 1 1 2 2 2
2 2 2 2 2 1 1 255 1 1 1 1 1 1 1 1
1 2 1 1 1 0 255 2 3 3 1 1 1 1 0 1
2 2 2 2 1 255 1 1 1 1 2 2 2 1 2 2
2 1 1 255 1 1 1 1 1 1 1 2 2 2 0 0
1 1 255 3 2 2 1 1 1 1 1 1 1 1 1 1
255 1 1 1 0 1 1 1 1 2 1 1 1 2 2 255
2 1 1 1 1 1 1 2 2 2 1 1 1 255 1 1
2 1 0 1 1 1 0 1 1 1 1 1 255 1 0 1
0 1 1 1 1 1 2 0 0 0 1 255 1 1 1 1
1 2 2 2 1 1 1 1 1 1 255 2 2 0 0 0
0 0 1 1 1 1 1 2 255 2 0 0 0 1 1 1
1 0 1 0 1 0 0 255 1 2 1 1 1 1 1 2
1 1 0 1 1 255 1 1 1 2 1 1 1 2 1 1
0 0 1 1 255 0 1 1 1 1 1 2 1 2 2 2
2 1 255 1 1 1 1 1 1 1 0 0 0 1 1 1
1 255 1 1 2 1 1 1 1 1 1 1 1 1 0 0
255 0 0 1 2 2 2 1 1 1 2 1 1 0 255 0
0 1 1 1 1 1 2 2 1 0 0 0 0 255 1 0
1 0 1 1 1 1 0 0 0 0 1 1 255 0 0 0
0 0 0 0 0 0 1 1 1 1 255 0 0 0 0 0
1 1 1 0 0 0 0 0 1 255 1 0 1 0 1 1
1 1 1 1 1 1 0 255 0 0 0 0 1 1 0 0
0 0 0 0 0 1 255 1 0 0 0 0 0 0 0 0
0 0 0 0 0 0 1 1 1 1 1 1 1 1 1 1
2 2 1 1 1 1 1 1 0 255 1 1 1 1 1 1
2 2 2 1 1 1 1 1 255 1 1 1 2 1 1 1
2 2 2 1 1 1 1 255 2 1 1 1 2 2 2 1
1 1 2 2 1 255 0 1 3 3 2 2 1 1 1 2
2 1 1 255 1 1 1 1 1 1 1 1 1 2 1 2
1 2 255 1 1 1 1 1 2 2 1 1 1 1 1 0
0 255 0 1 1 1 2 2 2 1 2 2 2 1 1 255
1 1 1 1 1 1 2 2 2 2 1 1 1 2 255 3
1 1 1 2 1 1 0 0 1 1 1 1 255 1 2 1
1 1 1 1 1 2 2 2 1 2 2 255 1 1 1 1
1 2 1 2 2 2 1 0 1 255 1 1 2 1 1 1
1 2 1 1 1 1 1 2 255 1 0 0 0 1 1 1
1 2 1 0 0 0 1 255 1 0 1 1 2 2 2 2
1 1 0 1 1 1 255 255 255 255 255 255 255 255 255 255
255 255 255 255 255 255 255 255 255 255 255 255 255 255 255 255
255 255 255 255 255 255 255 255 255 255 255 255 255 255 255 255
255 255 255 255 255 255 255 255 255 255 255 255 255 255 255 255
255 255 255 255 255 255 255 255 255 255 255 255 255 255 255 255
255 255 255 255 255 255 255 255 255 255 255 255 255 255 255 255
255 255 255 255 255 255 255 255 255 255 255 255 255 255 255 255
255 255 255 255 255 255 255 255 255 255 255 255 255 255 255 255
255 255 255 255 255 255 255 255 255 255 255 255 255 255 255 255
255 255 255 255 255 255 255 255 255 255 255 255 255 255 255 255
255 255 255 255 255 255 255 255 255 255 255 255 255 255 255 255
255 255 255 255 255 255 255 255 255 255 255 255 255 255 255 255
255 255 255 255 255 255 255 255 255 255 255 255 255 255 255 255
255 255 255 255 255 255 255 255 255 255 255 255 255 255 255 255
255 255 255 255 255 255 255 255 255 255 255 255 255 255 255 255
255 255 255 255 255 255 255 255 255 255 255 255 255 255 255 255
255 255 255 255 255 255 255 255 255 255 255 255 255 255 255 255
255 255 255 255 255 255 255 255 255 255 255 255 255 255 255 255
255 255 255 255 255 255 255 255 255 255 255 255 255 255 255 255
255 255 255 255 255 255 255 255 255 255 255 255 255 255 255 255
255 255 255 255 255 255 255 255 255 255 255 255 255 255 255 255
255 255 255 255 255 255 255 255 255 255 255 255 255 255 255 255
255 255 255 255 255 255 255 255 255 255 255 255 255 255 255 255
255 255 255 255 255 255 255 255 255 255 255 255 255 255 255 255
255 255 255 255 255 255 255 255 255 255 255 255 255 255 255 255
255 255 255 255 255 255 255 255 255 255 255 255 255 255 255 255
255 255 255 255 255 255 255 255 255 255 255 255 255 255 255 255
255 255 255 255 255 255 255 255 255 255 255 255 255 255 255 255
255 255 255 1 1 1 1 0 0 0 1 1 1 1 1 2
255 2 1 0 0 1 1 1 1 1 1 1 1 1 0 255
1 2 1 1 1 1 1 1 1 0 0 1 1 255 1 1
1 1 1 1 0 1 1 1 1 1 1 2 255 0 0 1
1 2 2 1 1 1 2 2 2 1 255 1 1 1 1 1
1 1 1 1 0 0 1 0 0 255 1 2 2 1 1 1
0 0 0 0 1 1 0 0 255 0 0 0 1 2 2 2
2 1 2 1 1 0 255 0 0 0 1 1 0 0 1 1
1 0 0 0 0 255 0 0 0 0 0 0 0 1 1 1
0 0 0 0 255 0 1 1 1 1 0 0 0 1 1 1
1 0 255 0 1 1 1 0 0 0 0 0 0 0 0 1
1 255 1 0 0 1 1 1 1 1 1 1 1 1 1 255
1 0 0 0 0 0 1 1 0 0 0 1 0 0 255 1
1 0 0 0 0 0 1 1 1 1 0 0 0 0 0 0
0 0 1 1 1 1 0 0 0 0 0 0 1 1 1 0
0 255 1 1 2 1 0 0 1 1 1 1 1 1 1 1
255 2 1 1 1 2 2 2 1 1 1 1 2 2 2 255
1 0 0 1 1 1 1 1 1 1 2 2 2 255 1 1
1 2 1 2 1 1 1 1 1 1 2 255 2 1 1 1
1 2 2 1 1 1 1 1 1 1 255 1 1 1 1 2
3 3 1 1 1 1 1 1 2 255 2 2 2 2 2 2
2 1 2 1 0 0 1 255 1 1 0 1 2 2 1 1
1 2 2 3 2 2 255 2 2 2 1 2 1 1 0 0
2 2 2 1 255 1 1 1 1 1 1 1 1 1 1 1
2 3 3 255 1 1 2 2 2 2 2 1 1 0 0 0
1 255 2 2 2 1 2 1 2 2 1 1 1 1 1 0
255 2 2 2 1 1 1 1 1 1 1 1 1 1 1 255
0 0 1 1 1 1 1 1 1 1 0 1 1 1 255 1
1 1 1 1 1 1 1 0 0 0 1 1 255 1 1 1
1 1 1 1 1 1 1 1 0 0 0 255 1 1 0 1
2 2 2 2 1 0 1 1 1 255 1 1 1 1 1 1
0 1 1 1 2 2 2 1 255 1 0 1 2 2 2 1
0 1 2 2 2 2 255 2 1 1 1 2 2 1 1 1
1 1 1 0 0 255 0 1 2 2 1 0 0 0 0 0
0 1 1 1 255 0 0 0 1 1 2 1 0 1 1 1
0 0 255 0 0 1 1 1 0 0 1 1 1 1 0 0
0 255 0 0 0 1 0 0 1 1 1 1 0 0 0 0
255 0 1 1 1 1 1 1 0 1 1 1 0 0 255 0
1 1 1 1 0 0 0 1 2 2 0 0 1 255 1 1
1 1 1 1 1 1 1 1 1 1 1 255 1 1 1 0
1 1 1 1 1 1 0 0 0 0 255 1 1 1 1 0
0 0 1 1 1 1 1 0 0 0 0 0 0 0 2 1
0 0 0 0 0 1 0 1 1 1 1 2 1 255 1 1
1 0 0 0 1 1 1 1 1 1 1 1 255 2 2 1
1 1 1 1 1 1 1 2 1 1 1 255 0 0 0 1
1 1 1 1 1 1 1 2 1 255 1 2 2 1 1 2
2 1 1 1 1 1 1 255 1 2 1 1 1 2 2 2
1 1 1 1 1 1 255 1 1 1 2 2 2 1 1 1
1 1 1 1 1 255 2 2 2 2 2 2 2 1 2 1
2 1 2 255 2 1 0 1 2 2 1 1 1 1 1 2
2 2 255 2 2 2 1 1 1 1 1 2 2 2 2 2
255 1 1 1 1 3 3 2 3 2 2 2 2 2 1 255
1 1 2 1 2 2 2 1 1 0 1 0 1 255 3 2
2 1 1 1 1 1 0 0 1 1 1 0 255 2 2 1
1 1 1 2 1 1 1 1 1 1 1 255 1 1 1 1
1 1 1 2 2 1 1 0 1 1 255 1 1 1 1 1
1 1 1 0 0 0 0 1 255 1 1 0 0 0 0 0
1 1 2 2 3 0 0 255 1 1 1 1 2 2 2 2
1 1 1 1 1 255 1 1 1 1 0 1 0 1 1 1
2 2 1 1 255 0 0 1 2 2 1 1 0 1 1 2
1 1 255 2 1 1 1 2 2 1 1 1 1 1 1 1
0 255 0 1 1 1 1 1 0 0 0 0 0 1 0 0
255 0 0 1 1 1 2 1 1 1 1 2 0 0 255 0
0 1 1 2 2 2 2 1 1 0 0 0 0 255 0 1
1 1 1 2 2 1 1 1 0 0 0 0 255 0 0 1
1 1 1 1 0 1 0 0 0 1 255 0 0 1 1 1
1 0 0 0 0 0 0 0 0 255 0 1 1 1 1 1
0 1 1 1 1 1 1 255 1 1 1 0 1 1 2 1
1 1 1 0 0 0 255 0 0 0 1 0 0 0 0 1
1 1 1 0 1 1 1 1 2 2 2 2 0 0 0 1
2 2 2 1 1 1 2 2 2 255 1 1 2 2 5 10
3 3 2 1 1 1 1 1 255 2 2 2 1 1 1 1
1 1 1 1 1 1 1 255 1 1 1 2 1 1 2 2
1 1 1 2 1 255 1 2 1 2 2 3 3 2 1 1
1 1 1 255 1 1 1 1 1 2 2 2 2 1 2 1
1 1 255 1 1 1 1 2 2 2 1 1 1 1 1 1
1 255 1 2 2 2 2 2 2 1 2 2 1 1 2 255
2 1 1 1 2 3 2 2 2 1 1 2 2 2 255 2
3 2 2 2 2 2 2 2 1 1 2 2 255 1 1 1
2 3 10 10 27 27 3 2 2 1 1 255 1 2 2 2
2 2 1 1 1 2 2 2 2 255 3 3 1 0 0 1
1 1 0 0 1 1 1 1 255 1 2 1 1 1 2 2
2 1 1 1 1 1 1 255 1 0 0 0 1 1 2 2
2 1 1 2 2 1 255 0 0 1 1 1 2 2 1 0
0 0 0 1 255 1 1 1 1 1 1 1 2 3 3 3
2 1 0 255 1 1 1 1 2 3 2 2 1 1 1 0
0 255 1 1 1 2 2 2 1 2 1 1 1 1 1 0
255 1 2 2 2 2 1 1 1 1 1 1 1 1 255 1
1 2 2 3 5 3 2 3 3 1 1 1 1 255 0 1
1 1 1 1 1 0 0 0 0 1 1 1 255 1 3 5
10 15 26 26 16 16 2 2 0 1 255 1 1 1 1 2
2 2 2 6 3 2 2 0 0 255 0 1 1 1 7 7
5 3 2 2 1 0 0 0 255 0 0 1 1 22 32 32
7 5 1 0 0 1 255 1 0 1 1 3 3 3 5 5
3 2 0 1 0 255 1 1 1 1 1 1 2 2 1 1
1 1 1 255 1 1 1 0 2 3 5 5 2 1 1 0
1 0 255 0 1 1 1 0 0 0 0 1 2 1 1 0
1 0 2 2 2 2 2 2 1 1 1 12 23 23 21 18
7 5 2 2 2 255 1 1 2 5 11 11 11 11 5 5
1 1 1 2 255 3 2 2 1 0 0 0 0 0 0 1
1 1 1 255 1 1 1 6 36 20 16 13 2 2 1 2
1 255 2 2 2 2 7 7 11 3 3 2 0 0 0 255
1 1 1 1 1 2 2 2 2 1 1 1 1 1 255 1
1 1 2 2 2 1 1 1 2 2 2 1 1 255 1 1
1 2 2 2 1 2 2 2 2 2 2 255 2 2 2 2
3 11 11 6 3 3 1 1 1 1 255 2 2 2 1 2
2 5 5 2 1 2 2 2 255 1 1 1 10 33 48 42
47 47 27 3 2 1 1 255 1 2 2 2 2 1 2 2
2 2 2 2 1 255 1 1 1 0 0 0 1 3 3 3
1 1 1 1 255 1 1 1 2 1 2 2 2 1 1 1
1 1 1 255 1 1 0 0 0 1 1 2 1 1 1 2
1 1 255 0 0 0 1 20 28 15 11 2 2 0 0 1
255 0 0 1 2 5 2 6 15 16 6 6 3 1 1 255
1 2 1 2 2 2 1 0 1 1 0 0 0 255 1 0
0 0 1 2 1 2 1 1 0 1 0 0 255 0 1 2
1 1 1 10 3 1 1 2 2 1 255 2 3 3 5 5
6 6 6 5 5 2 1 1 1 255 0 1 1 1 1 1
2 1 1 1 1 1 1 1 255 1 5 10 12 38 38 43
30 43 32 3 1 1 255 1 1 0 1 8 26 23 12 12
6 2 2 1 2 255 0 1 1 10 11 12 11 7 7 3
2 0 0 0 255 0 0 1 27 38 38 32 26 21 3 1
1 1 255 1 1 1 2 3 5 16 18 16 7 5 2 2
0 255 0 1 1 2 3 3 2 2 2 0 1 1 1 255
0 0 0 0 3 8 8 10 5 2 1 1 1 0 255 0
0 0 0 0 0 0 0 1 2 1 0 0 1 0 0 1
1 0 1 0 1 1 6 57 60 33 23 21 17 7 2 2
2 255 2 1 2 8 10 11 11 20 11 6 1 1 2 2
255 2 2 2 2 1 0 0 0 0 0 1 1 1 1 255
1 1 5 61 61 50 33 28 27 2 2 2 1 255 1 1
1 2 11 11 18 11 3 2 0 0 0 255 2 1 1 1
2 5 7 7 3 2 1 1 1 1 255 1 1 1 2 3
3 3 3 1 2 0 1 1 1 255 1 1 1 2 2 2
1 2 2 2 1 1 1 255 2 1 2 2 8 17 11 7
7 6 3 2 1 2 255 2 1 1 1 7 7 7 7 5
3 2 2 2 255 2 1 2 96 96 48 37 48 57 28 6
2 2 1 255 1 2 2 2 2 1 2 2 2 2 1 1
1 255 1 1 1 1 1 1 3 3 3 3 1 0 0 1
255 2 2 2 2 3 3 3 8 1 1 1 0 0 2 255
1 1 0 1 1 1 1 3 2 2 1 1 1 1 255 0
0 0 13 35 35 28 16 15 2 2 2 0 255 0 0 5
6 6 6 7 21 30 8 5 2 1 1 255 1 2 2 2
2 2 1 1 1 0 0 0 1 255 1 0 1 1 2 2
2 2 0 0 0 1 1 1 255 0 1 1 1 0 8 11
10 1 1 2 2 2 255 2 3 6 5 5 6 10 8 8
5 2 1 1 1 255 0 0 1 1 1 1 1 1 1 1
1 1 1 1 255 1 5 20 20 22 30 57 33 45 45 17
1 1 255 1 1 1 2 7 7 7 15 15 11 5 3 2
2 255 0 1 8 11 12 21 16 15 7 7 3 1 0 0
255 1 1 3 22 23 22 23 26 35 21 2 1 1 255 1
1 2 5 8 21 21 21 18 16 7 3 1 0 255 1 1
2 7 3 3 3 3 3 1 1 1 1 255 0 0 0 2
8 10 10 10 8 5 2 1 1 1 255 0 0 1 0 0
0 0 1 1 2 1 1 0 0 0 0 1 0 0 1 0
1 1 18 33 27 23 22 22 27 17 3 2 1 255 1 1
3 8 10 15 15 20 8 7 6 2 2 2 255 2 1 1
2 1 0 0 0 0 0 1 1 0 0 255 1 2 20 72
61 50 28 75 38 27 2 2 2 255 1 1 3 7 10 11
13 21 11 3 2 0 0 255 2 2 1 2 5 7 8 10
7 3 2 1 1 2 255 1 1 1 2 3 5 6 5 3
2 1 1 1 2 255 2 1 1 1 1 1 1 5 5 3
2 2 1 255 2 2 3 6 8 13 13 13 20 13 6 3
1 2 255 1 1 1 1 10 10 7 7 7 5 2 2 2
255 2 2 13 96 96 53 52 73 85 102 28 5 2 2 255
0 1 2 1 0 1 2 2 2 1 1 1 1 255 0 1
1 1 1 1 3 3 5 3 2 1 0 1 255 2 1 2
5 3 3 3 8 2 2 2 0 0 0 255 1 1 1 1
1 2 3 3 2 1 1 1 1 1 255 0 0 1 13 35
28 23 23 23 15 5 1 0 255 0 2 5 6 6 6 15
20 30 8 5 3 1 1 255 1 1 1 2 2 1 1 1
1 0 0 1 1 255 1 0 1 1 1 0 0 1 0 0
0 0 0 1 255 2 1 1 1 2 11 11 3 2 2 2
5 5 255 2 3 5 5 5 6 10 7 7 6 5 3 1
1 255 0 0 1 1 3 3 1 1 1 0 0 0 0 1
255 1 2 21 21 22 30 33 32 32 32 20 2 1 255 2
2 2 5 26 26 17 17 11 10 5 3 2 2 255 0 7
10 12 15 21 15 15 10 10 5 1 0 0 255 1 5 7
27 23 21 10 6 12 6 1 1 1 255 1 1 2 8 12
20 20 23 27 27 7 2 0 0 255 1 2 2 6 1 1
1 2 3 2 1 1 1 255 1 0 2 7 10 10 10 8
8 8 2 1 1 1 255 0 0 0 0 0 0 2 2 2
1 1 0 0 0 0 0 0 0 0 0 0 0 1 27 33
27 13 18 18 28 28 10 2 1 255 1 2 3 10 10 13
13 20 7 7 3 2 2 2 255 1 1 1 2 2 2 0
0 0 1 1 1 0 0 255 0 1 20 71 57 57 33 52
28 21 2 2 2 255 0 1 2 7 10 11 12 37 26 2
2 0 0 255 1 1 1 2 3 7 7 11 8 3 3 1
1 1 255 1 1 1 3 5 6 7 6 5 2 0 1 1
2 255 2 2 6 2 2 2 5 8 8 5 3 2 1 255
1 1 3 6 13 13 8 8 20 20 17 5 2 2 255 1
1 1 8 10 8 7 7 7 6 3 2 3 255 2 2 40
87 87 53 52 37 85 102 33 2 2 2 255 0 0 1 1
0 1 1 2 2 1 1 1 1 255 0 0 0 1 1 1
3 2 2 1 1 0 0 0 255 1 1 2 5 3 3 3
3 3 5 5 0 0 1 255 1 0 1 1 2 2 3 10
2 1 1 1 1 1 255 0 0 1 13 47 36 23 23 25
25 12 1 1 255 1 1 5 10 10 10 7 7 8 8 5
3 1 1 255 1 1 1 1 1 1 2 10 10 2 0 1
1 255 1 1 1 1 1 0 1 1 1 0 0 0 0 1
255 2 2 2 1 8 11 3 2 2 2 2 2 2 255 2
1 3 5 6 6 10 6 7 7 6 3 2 0 255 0 0
1 6 6 3 1 1 1 0 0 0 0 1 255 1 2 28
46 42 33 33 26 20 22 18 2 1 255 1 1 2 6 12
12 15 15 11 11 10 3 2 1 255 2 7 12 13 16 18
16 15 10 10 8 1 1 1 255 1 3 7 7 7 1 1
3 12 12 1 1 1 255 1 1 7 12 16 18 20 25 30
16 7 1 0 0 255 1 2 3 6 1 1 1 2 3 8
2 2 1 255 0 0 2 10 10 11 11 10 10 8 3 1
1 0 255 0 0 0 1 1 2 2 2 2 1 1 1 0
0 0 1 1 0 1 2 1 1 2 27 38 27 13 13 18
28 28 11 2 1 255 1 1 3 10 15 15 15 28 7 8
7 2 2 2 255 1 1 1 1 2 2 10 0 0 0 1
1 1 0 255 0 1 20 31 47 47 30 30 30 16 3 1
2 255 0 1 2 7 7 11 12 37 13 5 1 1 0 255
1 1 1 2 3 6 7 11 10 3 3 1 1 1 255 1
1 1 1 5 5 6 6 3 1 1 1 1 2 255 2 3
6 2 1 2 8 13 8 5 2 2 1 255 1 2 5 15
16 15 13 11 20 22 20 5 2 1 255 1 1 1 8 11
8 6 6 6 6 5 2 2 255 2 6 31 43 53 43 52
36 62 85 35 1 1 1 255 0 0 1 1 1 0 0 2
2 1 2 1 1 255 0 1 0 0 0 1 1 2 2 1
0 0 0 1 255 1 1 2 3 2 3 10 12 23 15 5
0 0 1 255 1 1 1 1 1 1 3 5 2 1 1 1
2 1 255 0 0 2 30 47 32 23 25 25 25 12 1 1
255 1 1 2 6 12 6 5 6 6 6 5 2 0 0 255
1 0 0 0 0 0 1 2 2 2 2 2 1 255 0 1
1 1 0 0 0 1 1 2 0 0 0 1 255 3 2 2
11 11 13 3 3 3 2 2 1 1 255 0 0 1 5 6
6 8 6 7 7 6 3 0 0 255 0 0 1 8 8 3
1 1 1 1 1 0 0 1 255 1 2 37 61 61 42 25
22 20 22 18 1 1 255 1 1 6 12 12 22 22 20 20
10 5 2 2 1 255 3 7 8 12 15 18 16 15 11 10
7 2 1 0 255 2 2 18 33 18 6 1 1 6 12 1
1 1 255 1 1 2 16 16 20 25 30 30 25 7 2 0
0 255 2 3 3 13 1 3 1 2 2 8 3 2 0 255
0 0 0 6 10 11 10 10 10 8 3 1 0 0 255 0
0 0 1 1 1 2 2 3 2 1 1 0 0 0 1 0
1 1 2 1 2 2 30 38 38 20 15 18 26 27 11 2
1 255 1 1 2 3 13 13 12 13 11 8 3 2 2 1
255 1 1 1 1 2 0 0 0 2 2 1 1 1 1 255
0 1 15 30 47 52 56 52 27 11 3 1 3 255 0 0
2 2 7 10 11 12 5 3 1 1 1 255 1 1 1 2
3 5 5 10 3 3 2 1 1 1 255 1 1 1 2 3
5 5 3 3 2 2 2 2 2 255 3 3 3 2 2 2
3 13 8 2 2 2 2 255 1 1 5 15 16 16 16 16
16 20 5 2 2 1 255 1 2 2 2 8 8 6 6 6
6 3 2 2 255 2 2 26 41 51 43 62 36 57 35 12
1 1 1 255 1 1 1 2 1 1 1 1 2 2 2 1
1 255 1 1 0 0 0 1 1 1 1 0 0 0 0 1
255 1 1 2 1 2 3 7 7 13 15 3 1 1 1 255
1 1 1 1 1 0 2 5 2 1 1 1 1 1 255 0
1 2 7 23 30 32 32 23 20 2 1 1 255 1 1 1
2 6 5 2 5 6 15 6 3 1 1 255 0 0 0 0
0 0 1 2 2 2 1 1 0 255 0 1 1 1 1 0
0 2 2 2 1 0 0 1 255 2 2 2 2 1 8 3
8 7 2 1 0 0 255 0 0 1 3 6 6 8 7 7
7 6 1 0 0 255 0 1 2 6 6 1 0 1 1 2
1 0 0 1 255 1 1 20 46 61 53 42 25 20 22 15
3 1 255 1 1 1 8 11 12 22 22 20 6 3 1 1
1 255 3 5 6 8 12 18 16 18 12 8 5 1 1 1
255 1 2 3 11 11 6 1 5 5 18 3 1 1 255 0
0 0 3 16 17 25 25 25 6 5 2 0 0 255 2 2
3 13 3 3 1 15 10 8 3 1 0 255 0 0 0 0
6 8 6 6 6 5 2 1 0 1 255 1 1 1 2 2
1 0 1 1 1 2 1 1 1 0 1 1 1 1 2 2
1 1 26 46 53 28 20 23 26 26 2 1 0 255 1 1
2 2 3 12 12 12 11 5 3 2 1 1 255 1 1 1
1 1 0 0 0 1 2 2 2 1 1 255 1 1 1 26
30 42 40 30 11 2 2 2 2 255 1 2 2 2 1 5
5 5 3 1 1 1 1 255 1 1 1 3 3 3 2 1
1 1 1 0 1 1 255 1 1 1 1 3 3 3 2 2
2 2 2 2 2 255 2 2 2 2 2 2 1 2 2 2
2 2 1 255 0 1 1 5 15 15 15 16 16 20 3 2
2 2 255 2 2 2 2 3 5 5 5 5 3 2 2 1
255 1 2 3 26 51 61 62 62 62 35 7 1 1 1 255
1 2 1 1 1 1 1 1 1 1 1 2 2 255 1 1
1 1 0 0 0 2 1 0 0 0 1 1 255 1 1 2
2 6 10 10 7 10 6 2 1 1 1 255 1 1 1 1
1 1 2 2 2 1 1 1 1 1 255 0 1 2 5 13
23 32 32 20 2 2 2 1 255 1 1 1 2 5 5 5
2 5 6 2 2 0 0 255 0 1 1 0 0 0 1 1
1 1 1 1 0 255 0 1 1 1 1 0 0 0 2 2
1 1 1 2 255 2 1 2 2 1 8 8 12 8 2 1
1 0 255 0 0 1 3 3 6 8 17 13 6 2 1 2
1 255 1 1 2 8 8 0 0 1 3 3 1 1 0 1
255 1 2 3 21 53 61 53 25 17 16 5 1 1 255 1
1 1 8 12 15 15 15 15 2 2 1 1 1 255 1 3
5 7 8 8 11 12 12 7 1 1 1 1 255 1 2 2
11 20 11 7 5 21 18 3 2 1 255 1 1 1 2 3
16 11 11 6 3 2 2 1 1 255 1 0 2 2 3 17
8 15 8 5 1 1 0 255 0 0 0 0 1 2 3 3
5 1 1 1 0 1 255 1 1 1 2 1 1 0 1 1
1 2 2 2 1 0 0 1 1 1 3 2 1 1 2 25
26 25 15 15 6 3 1 0 0 255 1 1 1 2 2 2
6 6 3 2 1 1 1 1 255 1 1 1 1 1 0 0
1 1 2 0 2 0 2 255 1 1 1 5 10 21 10 6
2 2 1 2 1 255 1 1 1 1 1 1 1 1 2 1
1 1 1 255 1 1 1 1 2 2 1 1 1 1 1 1
1 1 255 1 1 1 1 2 2 2 2 2 2 2 3 1
2 255 2 1 2 2 2 2 0 1 2 2 1 2 2 255
0 1 1 2 5 6 11 11 11 5 3 3 3 2 255 2
2 2 2 2 3 2 3 2 2 1 2 1 255 1 1 2
6 41 61 62 57 57 7 3 1 1 1 255 1 1 1 1
1 1 2 2 1 1 1 1 1 255 1 1 1 1 1 1
0 1 1 2 1 1 1 1 255 1 1 1 1 2 1 2
1 2 1 1 1 1 1 255 1 1 1 1 1 2 2 2
1 0 0 0 0 0 255 0 1 1 2 2 13 18 3 1
1 1 2 1 255 1 1 1 1 1 1 3 2 2 2 2
0 0 0 255 0 1 1 1 1 0 1 0 0 1 1 1
0 255 2 2 1 1 1 0 0 2 2 1 1 1 1 2
255 2 1 1 1 1 3 8 8 2 1 0 0 0 255 0
1 1 2 2 5 5 7 2 1 0 0 2 2 255 1 1
2 2 2 1 1 2 3 3 0 0 0 2 255 1 1 2
2 20 53 53 20 16 5 1 1 1 255 1 1 1 2 2
8 12 3 2 2 2 1 1 1 255 1 1 1 5 7 5
6 6 12 1 1 1 1 1 255 0 0 1 2 7 7 6
6 18 6 3 1 1 255 1 1 0 0 2 5 3 3 3
1 2 2 1 1 255 0 0 1 0 3 3 8 8 3 2
1 1 0 255 0 0 0 0 0 1 2 1 1 1 1 1
2 1 255 1 1 1 2 0 1 1 1 1 1 2 2 2
1 0 0 1 1 2 3 3 3 1 2 1 2 0 3 3
2 2 1 0 0 255 1 1 1 1 1 1 1 1 1 1
1 0 0 1 255 2 1 1 1 2 1 1 1 1 1 1
1 1 1 255 1 1 1 1 2 2 2 2 1 1 1 2
1 255 1 1 1 1 1 1 1 1 1 1 1 1 1 255
1 1 1 1 1 1 1 1 1 1 1 0 0 0 255 1
1 1 2 3 3 2 2 2 2 1 2 0 0 255 1 1
2 2 2 2 0 1 1 1 1 1 1 255 0 0 0 2
2 3 3 3 5 3 3 3 3 2 255 1 1 1 1 1
1 1 2 2 2 2 2 1 255 1 1 1 2 6 13 10
2 2 2 2 1 1 1 255 0 0 0 1 1 2 2 2
2 1 0 0 1 255 1 1 1 2 2 2 1 1 1 2
1 1 1 2 255 1 1 1 1 1 1 1 1 1 1 1
1 1 0 255 0 1 1 1 1 1 2 2 1 1 1 1
0 1 255 1 0 1 1 1 2 2 1 1 1 1 1 1
255 1 1 1 1 1 1 2 1 2 2 2 0 0 1 255
1 1 1 1 1 1 1 0 0 0 1 2 1 255 2 1
1 1 1 1 1 1 1 1 1 1 2 2 255 2 1 1
1 1 1 1 1 1 1 0 1 1 255 0 1 1 2 3
3 2 2 2 1 2 2 2 1 255 1 1 1 2 1 1
1 2 2 1 0 1 2 2 255 2 1 2 1 2 1 2
1 1 0 0 0 1 255 1 1 1 1 2 2 2 1 1
1 1 1 0 0 255 1 0 0 1 2 2 1 0 0 0
1 1 1 1 255 0 0 0 2 5 3 6 6 6 2 2
1 1 255 1 1 1 1 1 1 1 1 1 1 1 1 1
1 255 0 0 0 0 2 2 2 2 0 1 0 1 0 255
0 0 0 0 0 0 0 0 0 0 1 1 1 1 255 0
1 1 1 0 0 1 1 1 1 1 1 1 1 0 0 0
2 2 2 2 1 1 2 1 0 0 0 2 2 1 1 1
1 255 1 1 1 1 1 1 0 0 0 0 0 0 0 0
255 2 1 2 2 2 1 2 1 1 1 1 1 2 1 255
1 1 1 1 1 1 2 1 1 1 1 1 1 255 0 0
1 1 2 1 1 1 2 2 2 1 2 255 1 1 1 1
1 1 1 1 1 1 1 1 2 1 255 1 1 1 2 2
1 1 2 2 2 1 1 1 2 255 2 1 1 2 2 2
0 2 1 1 1 1 1 255 1 2 0 2 2 2 2 2
3 3 3 3 2 2 255 2 1 1 1 2 1 1 2 2
2 1 1 1 255 1 1 1 1 2 2 2 2 2 1 1
1 0 0 255 0 0 0 1 1 1 1 2 2 2 0 0
0 255 1 1 1 1 1 2 1 1 1 1 1 2 1 2
255 2 1 1 1 1 1 1 1 1 1 1 1 1 1 255
1 1 1 1 1 1 2 2 1 1 1 1 0 1 255 1
0 1 1 1 2 2 2 2 1 1 1 1 255 1 0 0
0 1 1 1 1 2 2 1 1 1 1 255 2 2 1 1
1 1 1 1 1 1 1 1 1 255 1 1 1 1 1 0
0 0 1 1 1 1 1 2 255 1 1 1 1 1 1 1
1 1 1 1 1 1 255 1 1 1 1 2 2 2 2 1
1 1 2 1 0 255 0 1 1 2 1 1 1 1 1 1
0 1 2 2 255 1 1 1 1 1 0 0 0 0 0 0
0 1 255 1 1 1 1 0 0 0 0 1 1 1 1 1
0 255 0 0 0 0 1 1 0 0 0 0 0 1 0 0
255 0 0 0 0 1 1 1 1 2 1 1 1 1 255 1
1 0 0 1 1 1 1 1 1 1 1 1 1 255 0 0
0 0 0 1 0 0 0 0 0 1 0 255 0 0 1 0
0 0 1 0 0 0 1 2 2 1 255 0 1 1 1 0
0 1 2 2 2 1 1 1 1 1 0 0 255 255 255 255
255 255 255 255 255 255 255 255 255 255 255 255 255 255 255 255
255 255 255 255 255 255 255 255 255 255 255 255 255 255 255 255
255 255 255 255 255 255 255 255 255 255 255 255 255 255 255 255
255 255 255 255 255 255 255 255 255 255 255 255 255 255 255 255
255 255 255 255 255 255 255 255 255 255 255 255 255 255 255 255
255 255 255 255 255 255 255 255 255 255 255 255 255 255 255 255
255 255 255 255 255 255 255 255 255 255 255 255 255 255 255 255
255 255 255 255 255 255 255 255 255 255 255 255 255 255 255 255
255 255 255 255 255 255 255 255 255 255 255 255 255 255 255 255
255 255 255 255 255 255 255 255 255 255 255 255 255 255 255 255
255 255 255 255 255 255 255 255 255 255 255 255 255 255 255 255
255 255 255 255 255 255 255 255 255 255 255 255 255 255 255 255
255 255 255 255 255 255 255 255 255 255 255 255 255 255 255 255
255 255 255 255 255 255 255 255 255 255 255 255 255 255 255 255
255 255 255 255 255 255 255 255 255 255 255 255 255 255 255 255
255 255 255 255 255 255 255 255 255 255 255 255 255 255 255 255
255 255 255 255 255 255 255 255 255 255 255 255 255 255 255 255
255 255 255 255 255 255 255 255 255 255 255 255 255 255 255 255
255 255 255 255 255 255 255 255 255 255 255 255 255 255 255 255
255 255 255 255 255 255 255 255 255 255 255 255 255 255 255 255
255 255 255 255 255 255 255 255 255 255 255 255 255 255 255 255
255 255 255 255 255 255 255 255 255 255 255 255 255 255 255 255
255 255 255 255 255 255 255 255 255 255 255 255 255 255 255 255
255 255 255 255 255 255 255 255 255 255 255 255 255 255 255 255
255 255 255 255 255 255 255 255 255 255 255 255 255 255 255 255
255 255 255 255 255 255 255 255 255 255 255 255 255 255 255 255
255 255 255 255 255 255 255 255 255 255 255 255 255 255 255 255
255 255 255 255 255 255 255 255 2 2 1 2 1 1 1 1
1 1 1 2 2 1 1 1 1 255 1 1 1 1 1 1
1 0 1 1 1 1 1 1 255 1 1 2 2 1 2 2
2 1 1 1 1 2 2 255 1 0 1 1 1 2 2 2
2 1 1 1 1 255 1 1 1 1 1 1 1 0 0 0
1 2 2 255 1 1 1 1 1 1 1 1 1 1 1 2
2 2 255 2 1 1 1 1 0 0 1 2 1 2 1 1
2 255 2 1 1 1 1 1 1 1 2 2 2 1 1 255
1 1 1 1 2 2 2 1 1 1 1 1 1 1 255 1
1 1 1 2 1 2 2 2 1 1 1 1 255 1 1 1
1 1 1 2 2 1 1 0 0 1 1 255 0 1 0 1
1 1 1 1 1 1 1 1 2 255 1 1 1 1 0 0
0 1 1 0 1 1 1 2 255 2 2 2 1 1 1 1
1 2 1 1 1 2 1 255 1 1 1 1 1 1 0 2
1 1 1 1 2 2 255 3 3 3 3 2 1 1 1 2
1 1 0 1 255 1 0 0 0 0 0 1 2 3 2 1
1 1 1 255 1 2 0 0 0 1 2 2 1 0 1 1
2 255 1 1 2 2 2 0 0 0 1 0 1 2 1 1
255 1 1 1 1 1 1 0 1 1 1 0 1 1 255 1
1 0 1 2 2 2 2 0 2 2 1 1 0 255 0 1
0 0 1 2 1 0 0 1 1 1 1 1 255 0 1 1
0 0 1 1 1 0 0 0 0 1 255 1 1 1 1 0
0 1 1 1 0 0 0 0 0 255 0 0 1 1 1 1
0 0 0 1 1 1 0 1 255 1 1 0 0 0 0 1
0 0 0 1 1 0 255 0 0 0 0 2 2 2 1 1
1 1 1 1 1 255 0 0 0 0 0 1 0 0 0 1
1 1 0 255 1 1 2 1 0 0 0 0 0 0 0 0
1 1 255 1 1 1 1 1 0 2 2 2 2 1 1 1
1 1 1 1 2 2 1 2 1 2 1 1 0 1 1 1
3 3 2 1 1 255 1 1 1 1 2 0 1 0 1 0
1 1 1 2 255 2 2 1 2 1 2 2 2 2 1 1
1 1 2 255 1 1 0 1 1 2 2 2 2 2 1 1
1 255 2 2 1 1 1 1 1 0 0 0 1 2 2 255
1 1 1 1 1 1 1 1 1 1 1 2 2 2 255 1
1 2 1 1 0 1 1 2 2 2 2 1 1 255 2 1
2 1 1 1 1 1 2 2 2 1 1 255 1 0 1 1
2 2 2 2 1 1 1 1 1 1 255 1 1 1 1 2
1 2 1 1 1 1 1 1 255 1 1 1 2 2 2 2
2 1 1 0 2 2 2 255 1 1 1 1 1 1 1 1
1 1 1 1 2 255 2 1 2 2 2 1 0 1 1 1
1 1 1 1 255 2 2 2 1 1 1 1 0 1 0 1
1 1 1 255 1 1 1 1 1 1 0 1 1 2 0 1
1 1 255 1 1 2 2 2 1 0 1 1 0 1 0 1
255 1 1 1 1 1 1 2 3 3 1 1 1 1 1 255
1 1 0 1 1 1 2 2 0 0 0 1 2 255 2 2
2 2 2 0 1 1 1 1 0 0 1 1 255 1 1 2
2 1 1 1 1 1 0 0 0 1 255 1 1 1 2 2
5 5 2 0 1 2 2 1 0 255 0 1 0 0 1 2
1 1 1 1 1 1 1 1 255 0 1 0 0 0 1 1
1 1 0 0 0 0 255 1 0 1 1 1 1 1 1 0
0 0 0 0 1 255 1 1 1 1 1 1 0 0 0 1
1 1 0 0 255 1 1 0 0 0 0 0 0 1 0 0
0 0 255 1 1 0 1 1 2 1 1 1 1 1 2 2
1 255 0 0 0 0 0 1 1 1 0 1 1 1 1 255
1 1 1 1 0 0 0 0 0 1 0 0 0 1 255 1
1 1 1 0 0 0 1 2 2 1 1 1 1 1 1 1
2 2 2 1 1 1 1 1 0 1 1 1 1 3 3 2
1 255 1 1 1 1 2 2 1 0 0 0 1 1 1 2
255 2 2 1 2 1 1 1 2 2 1 1 1 1 2 255
2 1 1 1 1 1 1 1 2 2 2 1 1 255 2 2
2 2 2 2 1 1 0 1 1 2 2 255 1 1 1 1
1 1 1 1 0 0 1 1 2 2 255 0 0 1 1 2
2 2 2 2 2 2 1 1 2 255 1 1 2 1 1 1
1 2 2 2 2 1 1 255 0 1 1 1 2 2 2 2
1 2 1 1 1 2 255 1 1 1 1 2 1 2 1 1
1 1 1 2 255 1 1 1 2 2 1 1 1 1 0 0
0 2 2 255 1 1 2 2 1 1 1 2 2 1 1 1
1 255 2 2 1 1 1 1 0 1 1 1 1 1 1 1
255 2 2 2 2 1 1 1 1 0 0 1 1 1 0 255
1 1 1 1 1 1 0 1 2 2 0 1 1 1 255 1
3 3 3 2 2 2 1 1 1 1 1 1 255 1 1 1
1 1 5 5 3 3 1 1 1 1 1 255 1 2 1 1
1 1 2 2 0 0 0 1 2 255 2 1 2 2 2 2
5 1 1 1 1 2 2 1 255 0 1 2 2 1 1 1
2 1 0 0 1 1 255 1 1 1 2 2 22 15 5 1
1 2 1 1 1 255 1 1 0 1 1 2 1 1 1 1
0 1 0 0 255 0 0 0 1 1 2 2 2 1 0 0
0 0 255 1 0 1 1 2 3 3 2 1 0 0 1 1
1 255 1 0 1 1 1 2 1 2 0 1 1 1 1 1
255 1 1 0 0 0 0 1 1 1 0 0 0 1 255 1
1 2 1 0 1 2 3 1 1 1 1 1 0 255 0 0
1 1 2 1 1 1 1 1 1 1 1 255 1 1 1 1
1 0 1 2 1 1 0 0 0 1 255 1 1 1 1 1
1 1 1 1 1 0 1 0 1 1 1 0 2 2 2 1
1 1 1 1 1 1 1 1 1 1 3 1 1 255 1 1
2 2 2 2 0 0 0 2 1 2 1 2 255 2 2 1
2 2 2 3 3 5 1 1 1 1 1 255 1 1 1 2
3 3 1 1 1 2 2 2 1 255 1 1 1 2 3 5
3 3 2 1 2 2 2 255 1 1 1 1 1 1 1 1
0 1 1 1 1 1 255 1 0 2 2 11 26 36 20 10
3 2 1 1 2 255 2 2 2 2 1 1 2 2 2 1
1 1 1 255 1 1 0 1 2 2 2 2 2 2 2 2
2 2 255 1 1 1 1 1 1 1 1 1 1 1 2 2
255 1 1 1 2 2 2 1 1 1 0 0 2 2 2 255
1 2 3 2 2 2 2 2 2 1 1 1 1 255 2 1
1 1 1 1 1 1 2 2 1 1 1 1 255 1 2 2
2 1 1 1 0 1 0 1 1 1 0 255 1 1 2 2
2 2 1 2 2 2 1 1 1 1 255 1 1 2 5 5
5 2 2 2 1 2 2 2 255 2 2 2 2 5 10 6
5 3 1 1 1 1 1 255 1 1 2 2 2 2 2 3
3 2 0 1 1 255 1 1 1 2 2 2 5 3 3 1
0 0 1 1 255 1 1 1 1 1 1 2 2 2 1 1
1 1 255 1 1 1 2 43 255 255 255 255 16 3 2 1
1 255 0 1 0 1 0 1 1 1 1 1 0 1 1 1
255 2 1 1 1 1 2 2 2 3 1 0 0 0 255 1
0 0 0 1 3 3 2 2 2 1 1 1 2 255 1 0
1 2 13 41 37 21 2 2 1 1 1 1 255 2 1 0
0 0 0 2 2 2 0 0 0 0 255 1 1 0 0 0
1 5 5 1 1 1 1 0 0 255 0 0 1 2 3 0
0 1 1 1 1 0 0 255 0 0 1 1 1 2 3 3
2 1 1 0 1 1 255 0 0 0 0 0 0 0 1 1
1 0 0 0 0 0 0 0 2 2 1 1 1 1 1 1
2 2 1 0 0 1 1 1 1 255 2 2 2 2 2 2
0 0 0 2 1 2 1 2 255 2 1 1 2 2 3 7
6 5 2 1 1 1 0 255 1 1 2 5 6 6 5 5
3 3 2 2 2 255 1 1 1 2 6 12 13 23 13 2
2 2 2 255 2 1 1 1 1 2 2 1 1 1 1 1
1 1 255 1 1 2 10 17 36 50 43 45 40 3 1 1
2 255 2 1 1 1 1 1 1 2 2 2 1 1 1 255
1 1 1 2 2 3 3 3 2 2 2 1 1 1 255 1
2 2 1 1 1 1 1 1 1 2 2 2 255 0 0 0
2 2 2 3 3 3 2 2 1 1 1 255 1 1 3 3
3 3 2 1 1 1 2 1 2 255 2 1 1 1 1 1
1 1 2 2 1 1 1 1 255 1 2 2 2 1 1 0
0 0 0 1 1 1 1 255 1 1 2 2 26 26 26 26
10 2 1 1 1 1 255 1 2 5 5 10 22 40 25 5
2 1 1 1 255 2 1 2 2 6 13 13 11 6 2 1
1 2 2 255 1 1 2 3 6 6 6 6 5 1 1 1
1 255 0 1 2 2 7 5 5 5 5 3 2 1 1 1
255 2 1 1 1 1 2 3 5 2 2 1 1 1 255 2
2 2 21 255 255 255 255 255 255 37 3 2 2 255 0 0
0 1 1 1 1 1 1 1 1 1 0 0 255 2 1 1
2 7 7 5 3 3 3 1 1 1 255 2 2 1 1 2
3 3 3 3 2 2 2 2 2 255 1 1 2 13 62 62
62 42 42 10 3 2 1 2 255 2 1 0 0 0 1 2
3 3 1 0 0 0 255 1 1 2 1 0 5 5 6 3
1 0 1 1 0 255 0 1 2 3 5 3 2 2 1 1
1 0 0 255 1 0 1 1 3 3 3 5 5 2 1 1
0 1 255 0 0 0 0 1 1 1 15 15 1 0 0 0
0 1 0 0 0 1 1 1 0 1 1 2 11 15 1 0
0 2 1 1 1 255 2 1 1 1 1 1 0 0 1 1
1 1 1 0 255 3 2 2 2 3 7 10 25 25 5 2
1 0 0 255 0 1 2 5 22 15 18 15 7 1 1 2
2 255 1 1 1 3 6 10 13 23 13 8 6 2 2 255
2 1 1 1 1 3 5 1 2 1 1 1 1 1 255 2
2 3 11 22 28 43 43 55 55 45 2 0 1 255 2 1
1 0 1 2 7 2 2 2 1 1 1 255 1 0 0 1
1 2 1 1 1 1 1 1 1 1 255 1 2 2 1 1
1 1 1 1 1 2 2 2 255 1 1 1 2 0 1 11
15 12 8 3 2 1 1 255 1 1 2 3 7 6 5 1
1 1 1 1 1 255 2 2 2 2 2 3 6 11 11 3
2 2 2 1 255 1 1 1 1 1 0 0 1 1 1 1
1 1 1 255 1 1 2 31 43 43 43 46 43 10 2 1
1 1 255 1 2 3 22 28 40 47 40 36 5 1 0 0
255 2 2 2 6 10 10 11 8 8 6 2 2 2 2 255
1 1 2 6 8 10 10 15 13 11 2 1 1 255 1 1
2 5 12 7 6 6 6 6 2 1 1 1 255 2 1 1
1 1 3 5 11 11 3 1 1 1 255 3 3 7 255 255
255 255 255 255 255 255 10 3 2 255 0 0 0 0 0 1
1 2 1 1 1 1 2 2 255 2 2 2 7 12 8 7
5 5 3 2 2 1 255 1 2 2 1 2 2 3 3 3
3 2 2 1 1 255 2 2 2 13 62 62 63 52 52 48
10 2 1 1 255 2 2 1 0 1 0 1 6 11 3 0
0 0 255 1 1 1 1 1 5 5 6 3 0 0 0 1
1 255 0 0 2 5 6 5 6 6 2 1 1 0 0 255
0 0 1 3 5 5 3 5 6 2 2 1 0 1 255 0
0 0 1 2 2 3 15 16 10 2 1 1 1 1 1 0
0 1 1 1 1 1 3 11 15 15 1 1 1 2 1 1
1 255 1 1 1 1 1 1 1 1 0 0 1 1 2 2
255 2 2 2 2 3 8 11 23 23 15 3 2 1 0 255
1 1 2 5 28 15 15 15 7 2 2 2 2 255 1 1
2 3 6 10 10 13 8 7 6 2 2 255 2 2 1 1
2 5 5 0 1 1 2 1 1 0 255 1 2 6 13 28
28 28 31 55 56 50 1 0 1 255 1 1 1 1 3 11
12 3 2 2 3 3 1 255 0 0 1 2 2 2 1 1
1 1 2 1 1 1 255 1 3 2 1 1 2 2 1 1
1 2 2 2 255 0 0 1 1 0 0 1 3 5 8 5
5 1 1 255 1 1 2 3 6 5 2 1 1 1 1 1
1 255 2 2 1 2 2 3 6 6 2 2 2 2 2 1
255 1 1 1 1 1 0 0 1 1 1 1 1 1 1 255
1 2 3 40 47 51 51 51 46 37 6 0 0 1 255 2
3 23 30 43 35 47 40 52 12 1 0 0 255 1 2 2
6 11 8 11 10 10 7 3 2 2 1 255 1 1 2 6
17 10 10 15 15 13 2 1 1 255 1 1 2 10 13 12
12 6 6 6 3 2 1 1 255 1 2 2 1 3 5 7
11 11 3 2 1 1 255 3 7 37 255 255 255 255 255 255
255 255 10 3 2 255 0 0 0 1 2 2 2 2 2 2
3 1 1 1 255 1 1 3 7 12 8 7 7 5 5 2
2 1 255 1 2 2 2 5 2 3 3 3 3 2 2 1
1 255 1 2 5 83 107 70 63 47 52 48 45 2 1 0
255 0 1 1 1 1 1 1 12 13 11 3 1 0 255 1
1 2 2 2 5 5 8 8 3 1 0 0 0 255 0 1
2 3 5 5 12 20 20 3 2 1 0 255 1 1 1 2
5 5 3 3 6 2 2 0 0 0 255 0 0 2 2 2
2 3 7 10 7 2 1 1 1 1 2 2 0 1 1 1
1 1 3 11 21 21 5 3 2 2 1 2 2 255 1 0
1 1 1 1 2 2 0 0 1 1 1 1 255 2 2 2
3 6 8 11 23 23 17 6 1 0 1 255 1 1 2 6
6 6 8 27 7 2 1 2 2 255 1 2 2 5 6 10
7 7 7 7 3 1 1 255 1 2 2 2 2 2 1 0
3 2 2 1 1 1 255 2 2 6 22 33 31 28 21 30
50 42 2 1 2 255 1 1 1 1 3 11 11 3 1 0
1 2 2 255 1 0 0 1 1 1 1 1 1 1 2 2
1 1 255 1 1 1 1 1 2 2 1 1 1 1 1 2
255 1 0 1 1 1 0 0 1 1 5 1 5 1 1 255
1 1 2 3 3 3 3 2 1 1 1 1 1 255 2 2
1 2 2 2 6 6 1 1 1 2 1 1 255 1 1 1
1 0 0 1 1 1 1 1 1 1 1 255 2 3 3 43
47 43 46 46 46 23 1 1 0 2 255 3 3 7 43 43
35 35 36 36 10 3 0 0 255 0 1 2 6 11 11 20
8 8 8 7 2 1 1 255 1 2 2 8 18 15 8 8
13 13 6 1 1 255 1 1 2 10 13 13 13 7 7 6
6 2 1 1 255 1 1 2 2 3 2 7 10 10 3 1
1 1 255 2 3 37 255 255 255 255 255 255 255 255 10 3
1 255 1 0 1 1 3 2 2 2 2 2 1 1 1 1
255 1 1 3 5 7 8 7 7 5 3 2 1 0 255 1
1 1 1 3 3 3 2 2 2 2 2 1 1 255 1 1
5 53 92 70 72 70 72 61 45 2 1 0 255 0 1 1
1 1 1 2 8 11 3 2 2 1 255 1 0 0 1 1
1 5 8 8 3 0 0 0 0 255 1 1 2 3 8 16
25 27 25 20 2 1 1 255 1 1 1 2 5 5 3 1
3 2 2 2 1 0 255 0 0 1 1 2 3 3 7 7
7 2 1 0 1 1 2 3 1 1 1 1 1 2 3 7
11 7 3 1 3 2 2 2 1 255 1 1 1 1 1 1
2 2 0 0 1 1 2 2 255 2 1 2 3 3 5 7
12 12 15 2 1 1 1 255 1 2 2 6 6 8 10 15
15 2 2 1 1 255 1 2 2 10 15 23 10 10 7 3
1 1 1 255 1 2 2 2 2 2 0 0 1 1 2 1
1 1 255 1 2 6 71 71 38 30 30 47 50 42 3 1
3 255 1 1 1 2 3 3 7 3 1 1 1 1 1 255
1 2 2 1 1 1 1 1 2 2 2 2 2 1 255 1
1 2 1 2 2 1 1 1 1 1 1 1 255 0 0 1
1 1 0 0 0 1 2 5 1 1 1 255 0 0 2 3
2 2 2 2 0 1 0 0 0 255 2 2 1 0 1 2
1 1 1 1 1 1 1 1 255 2 3 2 2 0 0 1
0 0 0 1 1 1 1 255 1 1 2 3 66 43 43 23
23 6 1 1 1 2 255 3 5 18 51 35 35 35 56 50
10 3 0 0 255 1 1 2 2 6 12 20 20 10 8 7
1 1 1 255 1 2 3 6 8 6 8 6 8 6 3 2
2 255 2 2 3 8 13 12 13 7 7 7 5 3 2 2
255 1 2 2 2 5 2 6 7 7 6 3 1 1 255 2
2 13 255 255 255 255 255 255 255 255 3 2 1 255 1 1
2 3 5 2 2 5 5 2 1 1 1 1 255 1 1 2
3 3 6 6 7 7 5 3 1 0 255 1 1 1 1 2
3 2 2 2 2 1 0 0 0 255 1 1 5 53 92 70
73 73 73 47 27 2 0 0 255 0 0 0 1 1 1 2
2 2 2 1 2 1 255 1 1 0 1 2 2 5 5 6
3 0 0 0 0 255 2 1 1 1 5 16 15 25 25 23
3 1 1 255 1 1 2 3 6 7 5 3 3 2 2 2
1 0 255 0 0 1 1 1 5 5 7 7 7 1 0 0
1 1 2 2 0 0 1 1 1 2 2 7 17 7 3 3
3 3 2 2 1 255 1 1 1 1 0 0 0 0 0 0
1 1 1 1 255 1 1 1 2 2 7 5 12 7 7 1
1 1 1 255 1 2 2 3 6 8 11 15 5 2 1 0
0 255 2 2 2 8 15 23 10 5 3 3 1 1 1 255
2 2 1 1 2 1 0 0 1 1 1 1 1 1 255 2
2 2 11 61 61 51 46 46 46 5 2 1 2 255 1 1
1 2 1 1 1 1 1 1 1 1 1 255 2 2 2 1
1 1 1 1 2 2 1 2 2 1 255 1 1 2 1 3
1 1 1 1 1 1 1 2 255 2 1 1 1 1 1 0
1 1 1 1 1 1 1 255 0 0 0 1 1 1 2 2
2 1 0 0 1 255 1 1 1 0 1 2 1 1 1 1
1 1 1 1 255 2 3 3 2 0 0 1 1 0 1 1
1 1 1 255 1 1 1 1 5 21 13 8 8 2 1 1
1 1 255 2 3 5 28 28 38 38 52 33 8 1 0 0
255 1 1 2 2 5 6 8 8 8 7 2 1 1 1 255
1 1 2 3 3 6 8 6 5 2 3 2 3 255 2 2
3 8 8 8 7 7 7 6 3 2 2 2 255 1 1 2
2 5 2 3 3 6 5 3 2 2 255 2 2 2 251 255
255 255 255 255 255 181 5 2 1 255 1 2 2 3 2 2
2 2 1 1 1 0 1 1 255 1 0 2 2 2 2 5
6 6 3 2 2 1 255 1 1 1 1 3 6 3 2 2
2 2 0 0 0 255 0 0 1 11 28 28 57 73 61 27
5 0 0 0 255 0 0 0 1 2 2 2 1 1 1 1
1 1 255 1 1 1 1 2 2 2 2 2 1 0 0 0
0 255 2 2 2 1 2 15 3 5 5 5 2 1 1 255
1 2 2 3 3 6 6 3 3 2 1 2 0 0 255 0
0 1 1 1 5 3 1 1 1 1 1 0 1 1 1 1
0 1 1 1 1 1 2 2 7 2 2 2 2 2 2 2
1 255 1 1 1 1 0 0 0 0 1 2 2 2 2 2
255 2 1 1 2 2 2 2 3 3 2 1 1 1 1 255
1 2 2 2 3 8 10 2 1 1 1 0 0 255 2 2
2 2 8 8 5 3 3 1 1 1 1 255 1 1 1 1
1 1 1 1 1 1 1 1 2 1 255 0 0 0 2 6
51 51 46 22 5 1 0 0 1 255 1 1 1 1 1 1
0 1 1 1 1 1 1 255 2 3 2 1 1 1 1 1
2 2 1 1 1 1 255 1 1 3 2 2 1 1 1 2
1 1 1 2 255 2 2 1 1 0 1 1 1 2 1 1
1 1 0 255 0 0 0 0 0 1 1 1 1 1 1 1
1 255 1 1 0 0 1 1 1 1 1 3 2 1 1 1
255 1 3 3 2 1 1 1 1 1 1 1 1 1 1 255
1 1 0 1 0 1 5 2 2 2 1 1 1 1 255 1
3 5 23 28 36 46 46 46 8 1 1 1 255 1 2 2
2 3 5 5 6 5 2 1 0 0 1 255 1 2 2 3
3 3 5 5 3 2 2 2 3 255 2 2 2 3 5 6
6 6 6 3 2 2 1 1 255 1 1 2 2 5 5 3
2 3 3 3 2 0 255 1 2 2 8 251 255 255 255 255
255 5 5 2 1 255 1 1 2 2 2 1 1 1 1 1
0 0 1 1 255 0 0 2 2 2 2 2 3 3 2 2
2 1 255 1 1 0 0 0 6 3 2 2 2 2 2 0
0 255 0 0 1 2 11 16 3 2 2 2 2 0 0 0
255 1 0 0 1 2 1 1 0 0 1 1 1 1 255 1
1 2 2 1 1 1 1 1 1 0 0 0 0 255 0 0
1 0 0 1 1 2 3 3 2 1 1 255 1 2 2 2
0 2 2 2 1 1 0 0 0 1 255 1 1 1 1 2
2 0 0 1 1 0 0 0 1 0 0 0 0 0 0 1
1 1 1 1 2 1 1 1 2 2 2 1 0 255 1 1
1 2 1 1 0 1 1 1 1 1 1 1 255 1 1 1
1 1 1 1 2 2 1 1 1 1 1 255 2 2 1 1
1 3 1 1 1 1 1 1 1 255 2 1 1 1 1 1
1 1 1 1 1 1 1 255 1 1 1 1 1 1 1 1
1 1 1 1 1 0 255 1 1 0 2 2 2 3 2 2
1 1 0 0 1 255 1 1 1 1 1 0 0 0 1 1
1 1 2 255 2 2 2 2 1 1 1 1 1 2 1 2
1 1 255 1 2 3 2 2 1 2 2 2 2 1 2 2
255 2 2 2 2 2 2 2 1 1 1 1 1 1 0 255
0 1 0 1 0 1 1 1 1 1 1 1 1 255 2 1
0 0 0 1 1 1 1 1 1 1 1 1 255 1 1 3
1 1 1 1 2 1 1 1 2 1 1 255 1 1 1 1
0 1 1 1 1 1 1 1 0 2 255 1 2 3 5 12
36 36 33 8 1 1 1 1 255 1 1 2 2 3 3 3
3 2 2 0 0 0 1 255 1 1 1 1 1 1 3 2
2 1 0 2 2 255 1 2 2 2 2 5 6 3 2 2
2 1 1 0 255 0 1 1 2 2 2 2 2 2 1 1
1 1 255 1 1 1 2 6 41 52 52 36 5 5 5 3
2 255 1 1 2 2 2 1 1 1 1 1 0 0 0 1
255 0 0 0 2 2 2 2 2 2 2 2 1 1 255 1
0 0 0 0 6 3 2 2 2 2 2 1 1 255 1 1
1 2 2 2 2 1 1 0 1 0 0 0 255 0 0 1
1 2 0 0 0 1 1 1 1 0 255 1 2 2 0 0
1 1 1 1 1 1 0 0 0 255 0 1 1 1 1 1
1 1 3 2 1 0 0 255 2 2 1 0 0 0 0 1
1 0 0 0 1 1 255 1 1 1 1 1 0 0 0 1
0 0 0 0 0 0 0 0 0 0 0 1 1 1 1 1
1 1 2 2 2 2 1 1 0 255 1 1 1 1 0 1
0 1 0 0 0 1 1 1 255 1 1 1 1 1 1 1
1 2 1 1 1 0 0 255 2 2 1 1 1 1 1 1
1 0 0 0 1 255 1 1 1 1 1 1 1 1 1 1
1 1 1 255 1 1 1 1 1 1 1 1 1 1 1 1
1 1 255 2 2 1 2 2 1 2 1 1 1 1 1 1
0 255 1 1 1 1 1 1 0 0 1 1 1 1 2 255
1 2 2 2 2 1 1 1 1 1 1 2 1 1 255 2
2 2 1 1 1 1 1 1 1 1 2 2 255 2 2 2
1 2 2 2 2 1 1 1 1 1 0 255 0 1 1 1
0 1 1 1 1 1 1 1 1 255 2 2 2 1 0 0
0 1 1 1 1 1 1 1 255 1 1 1 1 1 1 2
2 1 1 1 1 1 1 255 1 1 1 1 0 1 1 1
1 1 1 1 1 2 255 2 1 1 2 1 11 5 5 1
1 1 1 2 255 1 1 2 2 2 2 2 2 2 1 1
0 1 1 255 2 2 1 1 0 1 0 1 1 1 0 1
1 255 1 1 2 2 1 1 2 2 2 2 2 1 1 1
255 1 2 1 1 1 1 1 1 1 1 1 1 1 255 1
1 1 1 1 2 3 2 2 2 2 2 2 2 255 1 1
1 1 1 1 1 1 0 0 0 0 0 1 255 0 1 2
2 2 2 2 2 1 1 1 1 1 255 0 0 0 0 0
0 1 1 1 1 0 1 0 0 255 1 1 1 2 2 1
1 1 1 1 1 1 1 1 255 1 1 1 0 0 0 0
0 1 2 1 1 0 255 1 1 1 0 0 1 1 1 1
0 0 0 1 1 255 1 1 1 1 1 1 1 1 1 1
1 0 1 255 1 1 1 0 0 0 0 1 0 0 0 1
1 1 255 2 2 2 1 1 0 0 1 1 0 0 0 0
0 0 0 0 0 0 0 1 1 0 0 1 1 1 2 2
2 1 1 0 0 255 0 1 1 1 1 1 1 1 0 0
0 0 1 1 255 1 1 1 1 1 1 1 1 1 1 1
1 0 0 255 2 1 1 1 1 1 2 2 2 0 0 0
1 255 1 1 1 1 2 1 1 1 0 1 0 1 1 255
1 1 1 1 1 1 1 1 1 1 1 1 1 1 255 2
2 2 2 2 2 2 1 1 1 1 1 1 0 255 1 1
1 2 1 1 1 2 2 0 1 1 2 255 1 1 1 2
1 1 1 1 1 1 1 1 1 2 255 2 1 1 1 1
2 2 0 0 1 1 2 2 255 1 1 2 2 3 2 2
2 1 1 1 1 1 1 255 1 1 1 1 0 0 1 1
1 1 1 1 0 255 1 1 2 2 1 1 0 1 1 1
1 1 1 1 255 1 1 1 1 1 2 1 1 1 1 2
2 1 1 255 1 1 1 1 1 1 1 1 1 1 1 1
1 2 255 2 1 1 1 1 1 1 1 1 1 1 1 2
255 2 1 2 2 2 1 0 1 1 1 2 1 1 1 255
2 1 1 1 0 1 0 1 1 1 0 1 1 255 1 1
1 1 1 1 1 2 2 2 2 2 1 1 255 0 2 1
0 0 0 1 1 1 0 1 1 1 255 1 0 1 1 1
1 1 1 0 0 1 2 1 2 255 1 1 1 1 1 1
1 0 0 0 0 0 0 0 255 1 1 1 1 1 2 2
1 0 0 0 1 1 255 1 1 1 1 1 0 0 1 1
0 0 0 0 0 255 1 1 1 1 1 1 1 1 1 1
1 1 1 0 255 0 1 1 0 0 0 0 0 1 1 1
1 0 255 0 1 1 1 0 0 1 1 1 0 0 1 1
1 255 1 1 1 1 1 1 0 0 0 1 0 0 0 255
1 1 1 1 0 0 0 1 1 1 1 1 1 1 255 1
1 1 1 0 0 1 1 1 0 0 0 0 0 0 0 1
255 255 255 255 255 255 255 255 255 255 255 255 255 255 255 255
255 255 255 255 255 255 255 255 255 255 255 255 255 255 255 255
255 255 255 255 255 255 255 255 255 255 255 255 255 255 255 255
255 255 255 255 255 255 255 255 255 255 255 255 255 255 255 255
255 255 255 255 255 255 255 255 255 255 255 255 255 255 255 255
255 255 255 255 255 255 255 255 255 255 255 255 255 255 255 255
255 255 255 255 255 255 255 255 255 255 255 255 255 255 255 255
255 255 255 255 255 255 255 255 255 255 255 255 255 255 255 255
255 255 255 255 255 255 255 255 255 255 255 255 255 255 255 255
255 255 255 255 255 255 255 255 255 255 255 255 255 255 255 255
255 255 255 255 255 255 255 255 255 255 255 255 255 255 255 255
255 255 255 255 255 255 255 255 255 255 255 255 255 255 255 255
255 255 255 255 255 255 255 255 255 255 255 255 255 255 255 255
255 255 255 255 255 255 255 255 255 255 255 255 255 255 255 255
255 255 255 255 255 255 255 255 255 255 255 255 255 255 255 255
255 255 255 255 255 255 255 255 255 255 255 255 255 255 255 255
255 255 255 255 255 255 255 255 255 255 255 255 255 255 255 255
255 255 255 255 255 255 255 255 255 255 255 255 255 255 255 255
255 255 255 255 255 255 255 255 255 255 255 255 255 255 255 255
255 255 255 255 255 255 255 255 255 255 255 255 255 255 255 255
255 255 255 255 255 255 255 255 255 255 255 255 255 255 255 255
255 255 255 255 255 255 255 255 255 255 255 255 255 255 255 255
255 255 255 255 255 255 255 255 255 255 255 255 255 255 255 255
255 255 255 255 255 255 255 255 255 255 255 255 255 255 255 255
255 255 255 255 255 255 255 255 255 255 255 255 255 255 255 255
255 255 255 255 255 255 255 255 255 255 255 255 255 255 255 255
255 255 255 255 255 255 255 255 255 255 255 255 255 255 255 255
255 255 255 255 255 255 255 255 255 255 255 255 1 1 1 1
1 1 0 1 0 0 0 1 1 1 0 0 0 255 0 1
1 2 2 2 1 1 1 1 1 1 1 1 255 1 1 1
2 2 1 1 1 1 0 0 1 2 2 255 2 1 2 3
2 1 1 1 2 0 0 0 1 255 2 1 1 1 0 0
0 1 1 1 1 1 0 255 2 0 0 0 1 2 1 1
1 1 1 1 1 1 255 1 1 1 1 1 1 2 2 1
0 1 1 1 1 255 1 1 2 2 1 1 2 3 3 3
1 1 1 255 1 1 1 2 2 2 1 1 1 1 1 1
1 2 255 2 2 2 2 2 1 1 1 1 1 1 1 1
255 1 1 1 1 1 1 1 1 0 2 1 1 1 1 255
1 1 1 1 1 1 2 1 1 1 2 1 1 255 1 1
1 1 1 2 1 0 0 0 2 1 0 0 255 0 0 0
0 0 0 1 1 0 0 0 1 0 1 255 1 1 0 0
1 1 1 1 1 1 1 1 1 1 255 1 1 1 1 0
0 0 1 1 1 1 1 1 255 1 0 1 0 1 1 1
1 1 1 1 1 2 2 255 0 0 0 1 1 1 1 1
2 1 1 1 1 255 1 1 0 0 0 1 1 0 0 1
1 1 2 1 255 1 1 1 1 2 2 2 1 1 1 1
1 1 255 0 1 1 1 1 2 2 2 2 2 1 0 0
0 255 1 1 1 1 1 1 1 1 1 1 0 0 0 0
255 1 2 2 1 1 1 1 1 1 0 0 0 0 255 0
0 1 1 0 0 0 2 1 0 0 0 1 1 255 0 1
1 1 1 1 1 1 1 1 1 1 1 0 255 0 1 1
1 0 0 1 1 1 0 1 1 1 255 0 1 1 2 2
0 1 0 0 0 1 1 1 1 255 1 1 1 0 0 0
0 0 0 0 0 1 1 255 1 1 1 1 1 0 0 0
0 0 0 0 1 2 255 0 1 2 1 0 0 0 0 0
0 0 0 0 0 0 0 1 1 1 2 2 1 1 1 1
1 1 1 1 1 1 0 1 1 255 1 1 1 2 1 2
1 1 1 1 1 1 1 1 255 1 1 1 0 0 0 1
2 1 0 0 2 2 1 255 2 2 2 2 2 1 1 1
1 0 0 0 1 255 3 1 1 1 0 0 0 0 1 1
1 1 0 255 1 0 0 0 0 1 1 1 1 2 2 2
2 1 255 2 1 1 1 1 1 1 1 0 0 0 0 0
1 255 1 0 0 0 1 1 2 2 2 1 1 1 1 255
1 2 1 3 3 2 1 1 1 1 1 1 1 2 255 2
1 2 2 2 1 1 1 1 1 2 1 1 255 1 1 1
1 2 1 1 0 0 0 1 1 1 1 255 1 1 2 2
1 1 1 1 1 1 1 1 1 255 1 1 1 1 1 1
3 3 0 0 1 2 1 1 255 0 0 1 0 0 0 1
2 0 0 0 1 0 1 255 1 1 1 0 0 1 1 1
1 1 1 1 1 1 255 1 1 1 1 1 1 0 1 1
1 1 1 1 255 0 0 1 1 1 1 1 2 3 2 1
1 1 1 255 1 1 1 1 2 1 2 2 3 2 2 1
1 255 2 2 1 1 1 1 1 1 1 1 1 1 1 1
255 1 1 1 2 2 2 2 1 1 1 1 1 0 255 1
1 2 1 2 1 2 2 2 2 1 0 1 0 255 1 1
2 1 1 1 1 1 1 1 0 0 0 0 255 1 2 2
1 0 1 1 2 1 1 0 1 0 255 0 1 1 1 0
0 0 2 1 0 0 0 1 1 255 0 1 2 1 1 1
1 1 1 2 1 1 1 0 255 0 1 1 1 1 1 1
1 1 1 1 1 1 255 1 1 1 2 1 1 1 1 1
1 1 1 1 1 255 1 1 1 0 0 0 0 1 0 0
0 1 1 255 1 1 1 1 0 0 0 0 0 0 0 0
0 0 255 0 1 2 2 1 0 0 1 0 0 0 0 0
0 0 0 0 2 2 2 2 1 1 1 1 2 3 3 1
1 1 0 1 1 255 1 1 1 1 1 1 1 1 1 1
2 1 2 2 255 1 1 1 2 1 2 2 2 1 1 1
2 0 0 255 2 1 1 1 1 1 1 2 2 3 1 2
2 255 2 1 1 1 1 1 1 0 0 1 1 1 1 255
2 2 1 0 0 0 2 2 3 2 2 2 2 1 255 1
1 0 1 1 1 2 2 0 1 1 1 1 1 255 1 1
1 1 1 2 2 2 2 2 3 1 2 255 1 1 2 3
3 3 2 1 1 1 1 1 1 1 255 2 2 2 2 2
1 2 1 1 1 1 1 1 255 1 1 1 2 2 2 2
2 2 1 0 1 1 1 255 1 1 1 1 1 1 2 2
2 1 1 1 1 255 1 1 1 1 1 3 62 62 23 3
2 2 2 1 255 1 0 1 0 0 0 1 1 0 0 0
0 0 1 255 1 1 1 1 1 2 2 1 1 1 1 1
1 1 255 1 1 1 0 1 2 1 1 0 1 1 1 1
255 0 0 0 1 1 1 1 1 3 1 1 0 0 1 255
1 1 1 1 2 2 3 3 3 2 1 0 2 255 2 2
1 1 1 1 1 2 1 1 1 1 2 2 255 1 1 1
3 3 18 2 1 1 5 5 1 0 255 0 1 1 1 2
2 2 1 2 1 1 0 1 1 255 1 1 2 1 1 0
0 1 1 0 0 0 0 0 255 1 1 1 1 1 1 2
3 3 1 1 1 1 255 1 1 0 1 1 1 2 2 2
1 0 1 1 1 255 1 1 1 1 1 1 1 1 1 2
2 1 1 1 255 1 1 1 1 1 1 1 1 1 1 1
1 1 255 1 1 1 1 1 1 2 2 2 2 1 1 1
1 255 1 1 1 2 1 1 2 2 1 0 0 0 1 255
1 1 1 1 0 0 0 1 1 1 0 0 0 0 255 1
1 2 2 2 2 2 5 2 1 0 0 0 0 0 0 1
1 2 2 1 1 1 1 3 3 3 5 5 5 2 0 1
1 255 1 2 1 1 1 1 2 3 2 2 2 1 1 1
255 2 2 2 2 1 3 3 3 2 2 1 1 0 0 255
2 2 1 2 2 2 2 3 3 3 1 2 2 255 2 1
1 1 2 3 3 1 1 1 1 1 1 255 1 1 1 0
0 0 1 2 3 2 2 2 2 0 255 0 1 1 1 2
5 5 5 5 2 2 1 2 2 255 3 2 1 1 1 2
2 2 2 2 2 2 1 255 1 1 2 5 3 3 2 2
2 2 3 3 1 1 255 2 2 2 2 2 2 2 1 1
1 1 1 1 255 1 1 1 2 3 3 5 5 2 2 1
1 1 1 255 1 2 2 1 1 1 1 1 1 1 1 1
1 255 1 1 1 1 3 93 216 255 200 132 23 3 2 1
255 1 1 1 1 1 1 1 2 1 1 0 0 0 1 255
1 2 2 2 2 6 6 2 2 1 1 1 1 1 255 1
1 1 1 2 2 2 2 1 1 1 1 0 255 0 0 0
0 0 0 1 5 5 1 1 0 1 1 255 1 1 2 2
3 2 15 17 5 2 1 2 2 255 2 2 1 1 1 2
2 3 2 2 1 1 1 1 255 1 1 1 3 5 18 5
5 5 10 6 1 0 255 1 1 1 0 2 2 3 3 11
6 1 1 0 0 255 1 1 1 1 1 1 1 3 3 1
0 0 0 0 255 1 1 1 1 1 1 5 5 3 2 1
1 1 255 1 1 0 1 1 1 3 3 3 1 0 1 1
1 255 1 1 1 1 2 2 1 1 1 2 2 1 1 1
255 1 1 2 2 2 1 1 2 1 1 0 1 1 255 1
1 1 1 1 2 2 2 3 3 2 2 1 1 255 1 1
1 2 2 2 2 3 3 1 0 0 0 255 1 1 1 1
0 2 2 2 1 1 0 0 0 0 255 1 1 2 3 30
36 36 23 12 2 1 0 1 0 0 0 1 2 2 2 1
1 1 3 6 7 6 6 5 5 5 2 1 1 255 1 2
1 1 2 2 2 3 2 2 2 2 1 1 255 1 2 2
3 6 10 8 7 6 2 1 1 0 1 255 2 2 2 2
3 3 2 5 5 3 1 1 2 255 2 1 2 1 2 10
11 11 2 2 0 1 2 255 1 1 1 1 0 0 1 3
10 3 2 0 0 1 255 1 1 2 3 6 7 6 8 7
5 2 2 2 2 255 1 1 2 2 2 2 2 2 2 2
2 2 1 255 1 1 2 3 2 2 2 2 2 2 3 3
1 1 255 2 2 2 2 2 2 2 2 2 1 2 1 1
255 1 1 1 2 2 5 7 11 18 7 2 1 1 1 255
1 2 2 1 1 0 0 0 1 1 0 0 0 255 1 1
1 3 93 216 255 255 255 206 180 23 2 1 255 1 1 1
1 2 2 2 2 2 1 0 0 0 1 255 0 1 2 10
10 10 6 5 3 2 1 1 0 0 255 0 0 1 2 2
2 2 3 3 1 1 1 1 255 0 0 0 0 0 0 1
1 1 1 1 1 1 1 255 1 1 3 3 15 22 23 23
23 8 1 1 1 255 2 2 1 1 1 1 1 1 1 1
1 1 1 1 255 1 1 2 5 5 12 5 3 3 10 3
2 1 255 0 0 0 1 2 3 6 6 6 3 3 1 0
0 255 1 1 0 1 1 1 1 6 6 1 0 0 0 0
255 0 0 1 1 5 5 15 15 6 2 1 1 1 255 1
0 0 1 2 3 5 5 7 3 1 1 0 1 255 1 1
1 2 3 3 1 2 2 3 2 1 1 1 255 1 0 1
2 3 3 3 5 3 2 1 1 1 255 1 1 1 1 1
2 2 3 3 3 2 2 1 0 255 1 1 2 2 2 2
2 2 3 1 0 0 0 255 1 1 1 2 2 3 3 3
6 2 0 0 0 1 255 1 1 2 30 66 66 52 36 52
30 1 1 1 1 1 1 1 2 2 2 1 1 1 3 10
10 6 5 5 5 5 3 2 1 255 1 1 1 2 2 2
3 3 1 2 1 1 1 1 255 1 2 2 5 10 11 10
10 8 6 1 1 1 2 255 2 2 2 6 10 10 30 30
17 5 1 0 0 255 1 1 2 2 6 11 11 11 11 2
0 0 2 255 1 1 1 1 1 1 1 12 15 12 2 2
1 1 255 1 1 2 3 5 7 6 7 6 6 5 2 2
2 255 2 2 2 5 5 5 5 3 3 2 2 2 1 255
1 1 1 2 2 2 1 2 2 3 3 2 1 1 255 2
2 2 2 2 2 2 2 2 2 2 2 2 255 2 1 1
2 3 12 12 18 18 10 6 2 1 1 255 1 1 1 1
1 0 0 0 1 1 1 0 1 255 1 1 1 30 206 225
255 255 255 200 180 51 1 0 255 1 1 1 1 1 2 7
7 2 2 0 1 0 1 255 0 2 2 10 10 10 13 13
6 3 1 0 0 0 255 1 1 3 12 2 2 2 5 5
2 1 1 1 255 1 1 1 1 1 1 1 1 0 0 1
1 1 1 255 1 1 3 10 12 22 22 22 23 15 5 2
2 255 2 2 1 1 1 1 1 1 1 2 2 1 1 1
255 1 1 3 5 5 6 5 5 3 5 3 2 1 255 0
0 0 2 2 5 5 3 3 3 5 2 1 1 255 1 0
0 1 2 2 2 6 7 2 1 0 0 0 255 1 1 1
5 13 25 20 20 2 2 1 2 2 255 0 0 0 2 5
5 5 5 7 6 3 1 0 1 255 1 1 1 3 3 8
5 8 5 2 0 0 0 1 255 1 1 2 3 3 3 6
6 6 2 1 1 1 255 1 1 0 1 2 2 2 2 5
5 3 3 1 1 255 1 1 2 3 3 3 2 2 2 2
2 1 1 255 0 0 0 2 3 3 3 8 8 5 1 1
2 1 255 1 1 1 30 58 56 52 35 65 53 18 1 1
1 0 0 1 2 2 2 2 1 2 2 10 10 6 5 5
6 6 3 2 1 255 1 0 0 1 2 3 3 5 1 1
1 2 1 1 255 0 1 2 7 10 10 7 7 7 7 3
1 0 1 255 2 2 5 17 62 65 65 82 82 17 5 0
0 255 1 1 2 2 7 10 11 11 11 5 3 3 2 255
1 1 1 1 1 1 3 3 12 5 2 1 1 1 255 1
2 2 3 5 7 7 7 7 6 5 2 1 1 255 1 1
2 5 8 8 11 10 6 2 2 1 1 255 1 1 1 2
10 10 10 1 1 1 1 1 1 1 255 2 2 2 2 2
1 0 1 1 1 2 2 2 255 2 1 1 3 18 23 25
25 18 18 6 5 2 0 255 1 1 1 1 1 0 0 0
1 2 1 1 1 255 2 1 1 83 211 240 255 240 222 255
222 51 0 0 255 1 1 1 1 1 2 2 12 6 5 2
2 2 2 255 1 2 3 10 6 6 6 7 22 7 3 1
0 1 255 1 1 1 2 1 2 2 5 5 1 1 1 2
255 1 1 1 1 1 1 1 1 0 0 1 2 2 2 255
2 2 5 10 11 17 22 22 25 15 11 3 1 255 1 1
1 1 1 1 1 1 1 2 2 2 2 1 255 1 2 5
7 7 6 6 6 12 5 3 2 1 255 1 0 1 1 3
3 3 3 3 3 5 2 1 1 255 1 0 0 1 2 2
2 1 2 1 1 1 1 1 255 1 1 1 5 11 21 21
21 6 3 0 1 1 255 0 0 1 2 5 3 5 5 7
7 6 1 1 1 255 1 1 2 3 3 15 12 12 8 6
2 0 0 0 255 0 0 1 3 3 3 6 6 6 2 1
1 1 255 1 0 0 0 1 2 2 2 3 3 3 3 3
1 255 1 1 2 2 2 2 2 2 2 2 1 1 1 255
1 0 1 2 3 3 3 11 11 6 2 2 2 1 255 0
1 1 48 60 58 58 65 90 65 40 2 1 0 0 0 1
0 1 1 1 1 2 2 10 10 7 5 5 6 5 3 1
1 255 1 1 1 2 3 3 5 5 5 2 2 2 1 1
255 1 1 2 7 8 8 6 8 8 7 3 2 0 2 255
1 2 5 26 65 98 82 122 122 68 5 0 0 255 1 2
2 1 3 10 11 12 10 1 1 3 2 255 1 1 2 2
2 2 3 3 3 1 2 1 1 1 255 1 2 1 2 5
6 6 6 6 6 3 2 1 2 255 2 2 2 5 8 8
11 10 8 3 2 1 1 255 1 0 1 1 1 1 10 5
5 2 2 2 2 2 255 2 2 2 2 2 1 0 0 1
1 1 1 2 255 1 1 2 8 22 23 25 20 17 17 6
5 2 0 255 0 1 1 1 1 1 0 0 1 1 1 1
1 255 2 1 2 83 197 240 240 180 180 222 145 33 2 1
255 1 1 1 1 1 1 1 3 5 3 2 2 2 0 255
0 2 7 7 6 6 7 22 33 22 7 1 1 1 255 1
2 2 2 1 1 1 2 2 1 1 1 2 255 1 1 1
1 1 1 0 0 0 1 1 1 2 1 255 2 2 5 12
12 17 22 26 25 25 10 2 0 255 1 1 1 1 1 0
1 1 2 3 2 2 1 1 255 2 2 3 6 7 7 17
17 22 8 7 3 1 255 1 1 2 1 2 3 3 2 3
3 5 1 1 1 255 0 0 0 1 3 5 3 3 2 1
1 1 0 1 255 1 1 1 2 1 21 21 27 7 3 0
1 1 255 1 0 0 0 5 5 7 6 6 6 3 1 1
1 255 1 0 2 3 5 7 12 8 8 6 0 0 1 1
255 0 0 1 3 5 6 6 7 6 5 2 1 0 255 0
1 0 1 1 6 6 2 5 5 3 1 1 1 255 1 1
2 3 3 3 3 2 3 2 2 1 1 255 0 0 1 5
5 7 5 11 10 5 2 2 2 2 255 1 1 1 25 61
75 75 75 62 60 18 2 1 1 0 0 1 0 1 1 1
2 2 2 3 7 7 7 6 5 3 1 1 1 255 1 1
1 1 6 6 7 7 6 2 2 2 1 0 255 1 1 2
2 7 5 5 5 7 6 3 1 1 1 255 1 1 2 5
18 26 73 113 122 22 1 0 0 255 1 2 0 0 1 7
11 8 2 1 1 3 2 255 1 2 2 2 2 2 3 1
1 1 1 1 1 1 255 0 2 1 2 5 10 8 7 6
5 3 2 1 2 255 1 1 1 3 5 6 8 6 6 2
2 1 1 255 2 2 2 2 2 5 10 5 0 2 2 2
1 2 255 2 2 2 2 2 1 1 1 0 1 1 1 1
255 1 1 2 8 18 17 20 17 20 17 12 2 1 0 255
1 1 1 1 0 1 1 0 1 1 2 2 2 255 1 1
2 37 178 186 240 240 222 222 145 23 1 2 255 2 1 1
2 2 2 1 1 1 2 2 2 0 0 255 2 5 11 11
7 6 7 22 27 7 6 2 1 1 255 0 1 1 2 1
1 1 1 1 1 2 1 1 255 1 2 2 1 1 1 0
0 0 0 1 2 2 2 255 2 2 6 23 16 23 32 36
27 25 7 1 0 255 1 1 1 1 1 0 1 2 2 3
2 1 0 1 255 2 1 1 5 6 6 13 5 15 5 5
1 1 255 2 1 1 1 1 2 2 2 2 2 2 0 0
1 255 0 0 0 2 5 5 5 2 2 1 1 1 0 0
255 1 1 1 1 0 0 1 7 3 2 1 1 1 255 0
0 0 0 1 3 6 6 6 3 2 0 1 1 255 0 0
2 3 3 5 7 7 5 2 1 0 1 0 255 0 0 1
3 5 6 7 8 7 5 1 0 0 255 0 0 0 0 1
2 2 2 2 2 2 1 1 1 255 1 1 1 2 3 3
3 3 3 1 0 0 0 255 1 0 1 1 5 12 12 11
5 2 2 2 1 1 255 1 1 2 25 70 81 75 62 45
45 7 2 1 1 1 1 1 1 1 1 1 1 1 1 1
3 6 5 5 2 2 1 1 1 255 1 1 1 1 5 6
7 10 7 2 2 2 1 0 255 1 1 1 1 1 1 1
1 3 3 2 2 2 2 255 1 1 1 1 5 7 10 26
22 1 1 0 1 255 1 1 1 1 2 2 3 3 1 1
1 1 2 255 2 2 2 2 2 2 2 1 1 1 1 2
2 1 255 0 1 1 1 2 5 6 5 2 2 2 2 1
2 255 1 1 1 1 2 3 3 2 2 2 2 1 1 255
3 3 2 1 1 2 2 2 2 2 2 2 2 2 255 1
1 2 1 1 1 1 1 0 1 2 2 2 255 1 1 1
2 6 12 17 17 17 12 2 1 1 1 255 1 1 0 0
0 0 1 0 0 1 1 1 1 255 1 1 2 3 37 130
186 190 190 145 23 2 1 2 255 1 1 1 2 2 0 0
1 1 2 2 2 0 0 255 3 5 12 11 7 7 156 255
36 7 5 2 1 0 255 1 2 1 1 1 2 2 1 1
2 2 2 1 255 1 2 1 1 1 2 2 2 1 1 1
1 2 2 255 1 1 2 26 23 36 26 27 27 27 6 1
1 255 2 2 2 1 2 2 2 3 2 2 1 1 0 1
255 0 0 0 1 2 2 3 3 3 3 2 1 1 255 1
1 1 1 1 2 2 2 2 2 1 0 0 0 255 1 1
0 2 2 2 3 3 2 1 1 1 0 0 255 1 1 1
0 0 0 0 0 1 2 1 1 0 255 0 0 0 0 1
2 6 6 2 1 0 0 2 2 255 0 0 1 2 2 3
6 2 0 0 0 1 1 1 255 0 0 1 1 3 6 7
7 6 5 1 0 1 255 1 1 1 1 1 1 2 1 1
1 1 1 1 1 255 1 1 1 1 2 3 3 3 3 2
0 0 0 255 1 0 1 1 5 6 6 5 2 2 1 1
1 1 255 1 1 1 2 25 81 30 30 16 3 2 1 1
1 1 1 1 1 1 1 1 1 1 1 1 2 2 5 2
2 1 0 1 1 255 1 1 1 1 2 5 6 6 6 2
2 1 0 0 255 1 1 1 1 1 1 1 1 1 2 1
1 1 1 255 1 1 1 1 2 2 5 2 1 1 1 0
1 255 2 1 0 1 2 2 2 2 2 1 1 1 2 255
2 2 2 2 2 2 2 2 2 2 2 2 2 1 255 0
0 2 2 2 2 2 2 2 2 2 2 2 1 255 1 2
2 1 2 2 2 2 1 1 1 1 0 255 3 3 2 2
2 2 2 2 2 1 2 1 1 2 255 2 2 2 1 1
1 3 3 1 2 2 3 2 255 1 1 1 1 2 6 6
3 3 2 2 1 1 1 255 1 1 0 0 0 1 1 1
1 1 1 1 1 255 1 1 1 2 3 7 52 130 32 7
2 1 1 1 255 1 1 2 2 2 0 0 0 1 1 1
2 2 2 255 5 5 6 5 10 27 255 255 255 13 5 2
0 0 255 1 2 1 1 1 1 1 1 1 1 2 2 1
255 1 2 2 2 0 1 1 2 1 1 0 1 3 2 255
1 0 2 15 21 23 22 25 25 7 2 1 1 255 2 2
1 1 2 3 5 2 1 1 1 1 1 1 255 1 1 1
1 2 1 1 1 1 1 1 1 2 255 1 1 1 1 1
2 2 2 2 2 1 0 0 0 255 1 1 2 2 2 2
1 1 1 1 1 1 1 1 255 1 1 1 0 0 0 0
0 0 1 1 1 0 255 0 0 0 1 1 1 2 2 2
1 0 0 1 1 255 0 1 1 1 1 1 2 0 0 0
1 1 1 1 255 1 1 1 1 2 3 3 3 2 1 0
0 1 255 1 1 1 0 0 0 1 1 1 1 2 1 1
1 255 1 1 1 1 1 5 2 2 1 0 0 0 1 255
1 1 1 1 2 3 3 2 1 1 1 1 1 0 255 0
0 0 1 1 1 1 3 3 1 1 1 0 0 0 1 0
1 1 1 1 1 1 1 1 1 1 1 1 1 1 0 1
1 255 1 1 1 1 1 2 2 2 2 2 2 1 0 1
255 2 1 1 1 1 2 1 1 1 0 1 1 2 2 255
1 1 1 1 2 2 3 1 1 1 1 1 1 255 2 2
1 1 2 1 1 1 1 1 1 1 1 255 2 2 2 2
1 2 2 2 2 2 1 1 1 1 255 1 1 2 2 2
1 2 2 2 1 1 2 2 2 255 2 2 2 1 2 2
2 1 1 1 2 1 0 255 2 3 1 1 1 2 2 2
2 1 2 2 3 1 255 2 2 1 1 1 1 1 1 1
1 2 3 2 255 1 1 1 1 2 2 3 3 2 2 1
1 1 1 255 1 0 0 0 0 0 1 2 1 3 1 1
1 255 1 1 1 2 2 3 3 2 2 2 1 1 1 1
255 1 2 2 2 2 2 0 0 1 1 1 2 2 3 255
6 6 6 6 10 10 150 255 21 17 5 2 0 0 255 1
2 1 0 0 0 1 1 1 0 0 2 1 255 1 2 2
2 0 0 0 1 2 1 1 1 3 2 255 1 1 2 2
15 17 17 13 5 3 2 2 2 255 2 1 1 1 2 2
2 1 1 1 1 1 2 2 255 1 1 2 2 2 1 1
1 1 1 1 2 1 255 0 0 1 0 1 2 2 2 2
2 1 1 1 1 255 1 3 3 2 2 1 1 1 1 1
0 0 2 2 255 1 1 1 1 1 1 0 0 0 0 1
1 1 255 1 0 1 2 2 1 2 2 2 1 1 1 2
1 255 1 1 1 2 2 1 1 0 0 0 1 1 1 1
255 1 2 1 1 1 2 1 1 1 0 0 1 1 255 1
1 1 0 0 1 1 1 1 2 2 2 1 1 255 1 0
1 0 1 1 1 1 1 0 0 1 1 255 1 1 1 1
2 2 2 1 1 1 1 1 0 0 255 0 0 0 0 0
1 1 1 1 1 0 1 0 0 0 0 0 1 1 1 1
1 1 0 1 0 1 1 1 0 0 0 1 1 255 1 1
1 1 1 1 1 1 2 2 2 1 0 1 255 1 1 2
2 1 2 1 2 1 2 1 1 1 1 255 1 1 1 2
2 1 2 2 2 1 1 1 1 255 2 2 2 0 1 1
1 1 0 0 1 1 2 255 2 1 1 1 1 1 2 2
2 0 1 0 1 0 255 1 1 2 2 1 1 2 2 1
1 1 2 2 1 255 3 3 2 1 2 2 2 1 1 1
1 1 1 255 2 2 1 1 1 1 1 1 2 1 2 2
2 1 255 2 2 1 0 1 1 1 2 2 1 2 1 2
255 1 1 2 2 2 2 1 1 2 2 2 1 1 1 255
1 0 0 0 0 0 1 2 2 1 1 1 2 255 1 1
1 2 2 2 2 2 1 1 1 1 1 1 255 1 2 2
2 1 1 2 0 1 1 1 2 5 11 255 2 6 6 6
3 7 10 10 6 6 3 2 0 0 255 1 1 1 1 1
0 0 0 0 0 0 1 1 255 0 0 0 0 0 0 0
1 2 2 1 1 1 1 255 1 1 2 2 2 2 1 2
2 2 2 1 2 255 1 1 1 1 1 1 1 1 1 1
1 1 1 1 255 1 1 2 2 2 1 1 1 1 1 1
2 2 255 1 1 1 0 0 1 2 1 1 1 1 2 2
1 255 1 1 1 0 1 1 1 1 1 1 0 1 1 1
255 1 1 0 1 1 1 2 0 0 0 0 1 2 255 2
0 0 1 1 1 1 2 2 1 1 1 1 1 255 0 1
1 2 1 1 1 1 1 1 1 1 1 1 255 1 1 1
1 1 1 1 0 0 0 0 1 1 255 1 1 1 1 1
1 1 1 2 2 2 1 1 1 255 1 0 0 0 1 1
1 0 0 0 0 1 2 255 2 1 1 1 1 1 1 1
1 1 1 2 0 1 255 0 0 0 1 1 1 0 0 0
1 0 1 0 0 0 0 0 255 255 255 255 255 255 255 255
255 255 255 255 255 255 255 255 255 255 255 255 255 255 255 255
255 255 255 255 255 255 255 255 255 255 255 255 255 255 255 255
255 255 255 255 255 255 255 255 255 255 255 255 255 255 255 255
255 255 255 255 255 255 255 255 255 255 255 255 255 255 255 255
255 255 255 255 255 255 255 255 255 255 255 255 255 255 255 255
255 255 255 255 255 255 255 255 255 255 255 255 255 255 255 255
255 255 255 255 255 255 255 255 255 255 255 255 255 255 255 255
255 255 255 255 255 255 255 255 255 255 255 255 255 255 255 255
255 255 255 255 255 255 255 255 255 255 255 255 255 255 255 255
255 255 255 255 255 255 255 255 255 255 255 255 255 255 255 255
255 255 255 255 255 255 255 255 255 255 255 255 255 255 255 255
255 255 255 255 255 255 255 255 255 255 255 255 255 255 255 255
255 255 255 255 255 255 255 255 255 255 255 255 255 255 255 255
255 255 255 255 255 255 255 255 255 255 255 255 255 255 255 255
255 255 255 255 255 255 255 255 255 255 255 255 255 255 255 255
255 255 255 255 255 255 255 255 255 255 255 255 255 255 255 255
255 255 255 255 255 255 255 255 255 255 255 255 255 255 255 255
255 255 255 255 255 255 255 255 255 255 255 255 255 255 255 255
255 255 255 255 255 255 255 255 255 255 255 255 255 255 255 255
255 255 255 255 255 255 255 255 255 255 255 255 255 255 255 255
255 255 255 255 255 255 255 255 255 255 255 255 255 255 255 255
255 255 255 255 255 255 255 255 255 255 255 255 255 255 255 255
255 255 255 255 255 255 255 255 255 255 255 255 255 255 255 255
255 255 255 255 255 255 255 255 255 255 255 255 255 255 255 255
255 255 255 255 255 255 255 255 255 255 255 255 255 255 255 255
255 255 255 255 255 255 255 255 255 255 255 255 255 255 255 255
255 255 255 255 255 255 255 255 255 255 255 255 255 255 255 255
255 255 255 255 1 1 1 1 1 1 2 2 1 1 1 1
1 1 1 1 1 255 2 1 1 1 1 0 0 1 2 1
1 1 1 2 255 2 1 1 1 1 1 1 1 1 2 2
2 1 1 255 1 1 1 1 1 1 1 1 1 1 1 1
1 255 1 1 1 1 1 0 0 1 1 1 1 1 2 255
1 1 1 1 1 1 1 1 0 0 1 1 1 1 255 1
1 1 1 1 1 1 1 2 2 2 1 1 0 255 2 2
1 0 1 2 2 1 0 1 1 1 2 255 2 2 2 2
1 1 1 1 1 1 1 1 2 2 255 2 1 0 0 1
1 2 2 2 3 5 3 1 255 1 1 1 2 2 1 1
1 1 2 2 2 2 2 255 1 0 0 0 0 0 2 2
1 1 1 1 1 255 1 1 1 1 2 2 2 2 2 1
1 1 1 1 255 1 1 2 2 2 1 1 0 1 1 3
5 5 3 255 2 2 6 7 6 3 3 3 3 5 3 2
1 1 255 1 1 1 1 2 1 1 0 0 0 1 1 1
255 0 0 0 0 1 1 1 0 1 1 1 1 1 1 255
1 2 2 1 1 1 1 2 2 1 0 0 0 255 1 1
2 1 1 0 1 2 1 1 1 1 1 1 255 1 1 1
1 0 0 1 1 1 1 1 1 1 255 1 1 1 1 2
1 1 1 0 1 1 1 1 2 255 1 1 0 1 1 1
1 1 1 2 2 2 1 1 255 1 1 0 1 1 0 1
1 2 1 1 1 0 255 1 1 1 1 1 1 1 1 1
2 1 2 1 1 255 0 0 0 0 0 0 0 0 2 2
2 1 1 1 255 1 1 1 1 0 1 0 0 0 0 0
0 1 255 1 0 0 1 1 1 1 1 1 0 0 0 0
0 255 1 0 1 0 0 1 1 1 1 1 1 1 1 255
1 2 1 1 0 1 1 1 1 1 1 1 1 1 255 1
0 0 1 1 1 0 0 0 0 0 1 1 0 0 0 1
1 1 1 1 0 1 1 1 1 1 1 1 1 1 2 1
1 255 2 1 1 1 1 0 1 1 1 1 1 1 1 1
255 2 2 1 1 1 1 1 1 1 1 1 1 0 0 255
1 1 1 1 1 1 1 1 1 1 1 1 1 255 1 1
1 1 1 2 2 2 2 1 1 1 1 255 1 0 1 1
2 2 2 1 2 1 1 1 0 1 255 1 1 1 0 1
1 1 1 2 2 1 1 1 1 255 1 0 0 0 1 1
1 1 0 1 1 1 2 255 2 2 2 2 2 3 2 2
1 1 1 1 1 2 255 2 2 1 0 1 2 2 2 3
3 3 3 1 255 1 1 0 1 2 1 0 0 0 2 2
2 2 2 255 1 0 1 0 0 0 2 1 1 1 1 1
1 255 1 0 1 1 1 1 2 2 1 1 1 1 1 1
255 1 1 1 1 1 1 1 1 1 5 5 5 2 3 255
2 2 7 13 13 7 3 5 5 5 3 2 1 1 255 1
1 1 1 1 1 1 0 0 0 1 1 1 255 1 1 1
1 1 1 1 0 1 1 1 1 2 1 255 2 2 0 0
0 1 1 2 1 1 0 0 0 255 0 0 1 1 0 1
1 1 1 1 1 1 1 0 255 1 1 0 0 0 1 1
1 1 1 1 1 0 255 0 0 0 0 2 2 1 1 1
1 1 1 1 1 255 1 1 0 1 0 0 0 0 0 0
0 2 0 1 255 1 0 1 1 1 0 0 1 1 1 1
1 0 255 0 1 1 1 1 1 1 1 2 2 1 1 1
1 255 1 0 0 0 0 0 0 0 0 1 1 0 0 0
255 1 1 1 0 1 0 0 0 1 1 1 0 1 255 1
0 0 0 0 0 0 1 1 1 0 1 1 1 255 1 1
1 0 1 1 1 1 1 1 1 1 1 255 0 1 1 1
0 1 1 1 1 1 0 0 0 1 255 1 0 0 1 1
1 1 0 2 1 1 1 0 0 0 0 1 1 1 1 1
1 1 1 1 1 2 1 1 1 0 2 2 1 255 0 1
1 1 1 1 1 2 2 1 1 1 1 1 255 2 2 2
1 2 5 2 2 2 1 1 1 1 1 255 1 1 1 1
1 0 1 1 1 1 1 1 1 255 1 1 2 2 2 2
2 2 1 1 1 1 1 255 1 1 1 1 1 1 2 1
2 1 1 1 1 1 255 1 1 0 0 0 1 1 2 2
1 1 1 2 1 255 0 1 0 1 1 1 1 2 2 2
1 1 1 255 2 1 1 2 2 3 3 2 1 1 0 2
1 2 255 2 2 1 1 2 2 2 2 2 3 3 3 2
255 1 0 0 1 2 2 0 0 0 2 2 2 1 1 255
1 1 1 0 0 2 2 1 1 1 1 1 1 255 2 1
1 1 1 1 2 1 1 1 1 1 0 1 255 2 2 2
1 1 1 1 2 6 18 5 5 3 3 255 3 6 13 18
25 15 6 6 6 5 3 2 1 1 255 3 1 1 1 1
2 2 1 1 2 2 1 1 255 1 1 1 1 1 1 1
0 1 1 2 2 2 1 255 1 2 1 0 1 2 2 2
1 1 1 1 1 255 0 1 1 1 0 1 1 2 2 2
1 1 1 1 255 1 1 1 1 1 1 1 1 1 1 1
0 0 255 1 0 0 1 2 2 2 2 1 1 1 1 1
1 255 1 1 0 1 1 1 1 0 0 0 0 2 2 2
255 1 1 1 1 1 1 0 1 1 1 1 1 0 255 1
1 1 1 1 1 1 1 1 1 1 1 1 1 255 0 0
1 1 1 2 2 0 0 0 0 0 1 1 255 1 1 1
1 1 2 2 1 1 1 1 0 1 255 1 0 0 0 0
0 0 1 1 1 1 1 1 0 255 1 1 0 0 0 1
1 1 0 0 1 1 1 255 0 1 1 0 0 0 1 1
2 1 1 1 1 1 255 1 1 1 1 2 2 2 2 2
1 0 0 0 0 0 0 0 1 0 0 1 1 1 0 1
1 2 2 2 1 1 2 2 1 255 1 1 2 1 3 2
2 2 2 2 1 2 1 1 255 2 1 2 3 5 13 10
6 3 2 2 1 1 1 255 2 2 2 2 1 0 3 1
1 1 2 1 1 255 0 1 1 2 3 3 3 2 2 1
1 1 1 255 1 1 1 1 2 2 2 1 2 2 2 0
1 0 255 1 1 1 1 1 2 2 2 2 1 1 1 2
1 255 0 1 1 1 2 2 2 2 2 2 2 1 1 255
1 1 2 2 3 3 3 3 1 1 1 2 2 3 255 2
1 1 1 3 2 2 2 1 1 2 2 2 255 2 1 0
1 1 1 2 8 2 3 3 2 2 1 255 0 1 2 2
3 17 37 37 2 2 2 2 2 255 2 2 2 0 1 0
1 1 0 1 0 1 1 2 255 2 2 1 1 1 1 2
6 18 18 18 12 10 11 255 11 11 13 15 25 18 20 8
10 10 5 2 2 2 255 3 1 1 1 2 10 58 43 21
2 2 0 1 255 2 2 2 1 1 1 1 1 1 1 2
2 2 2 255 2 2 1 2 2 2 2 2 2 1 1 1
1 255 1 1 1 1 1 1 2 3 5 5 1 1 1 1
255 1 1 1 1 1 1 2 1 1 1 1 1 0 255 1
1 0 1 2 3 3 3 2 1 1 2 2 2 255 2 1
1 1 1 1 1 1 1 2 0 2 0 0 255 0 1 1
1 1 2 0 1 0 1 0 0 0 255 0 0 0 1 1
2 2 2 1 1 1 1 2 1 255 1 1 1 1 1 2
2 0 0 0 0 1 1 1 255 1 1 1 1 2 2 2
2 1 1 1 1 1 255 1 1 1 0 0 1 1 2 2
1 1 1 1 0 255 1 1 0 0 0 1 1 1 0 0
0 0 0 255 1 1 1 1 1 1 0 1 1 1 0 0
0 1 255 1 1 1 2 5 26 8 3 2 1 1 0 0
0 0 0 0 0 0 1 2 1 1 1 2 2 2 2 3
2 2 1 1 0 255 2 2 2 1 8 30 27 27 27 13
2 2 1 2 255 1 1 1 2 10 13 13 10 6 6 2
2 1 2 255 1 1 1 2 2 2 2 1 1 1 2 1
1 255 0 1 1 2 5 6 6 7 5 2 1 0 0 255
1 1 1 1 1 1 2 2 2 1 1 0 1 0 255 1
1 2 1 2 2 5 5 3 1 1 1 1 1 255 1 1
1 2 5 7 11 8 5 2 2 1 1 255 1 1 1 2
3 3 3 3 3 1 1 2 2 2 255 1 1 2 2 3
3 3 2 1 1 2 2 2 255 2 2 2 2 2 2 2
8 5 3 3 2 2 2 255 0 1 2 3 17 47 47 46
46 3 2 2 1 255 2 2 1 0 0 0 0 0 0 0
0 0 1 1 255 2 1 1 1 1 2 5 6 17 16 18
12 20 12 255 11 11 7 7 7 15 20 21 20 22 13 5
2 1 255 0 0 1 2 11 58 61 61 36 23 2 1 1
255 2 1 1 1 1 1 2 2 3 1 1 1 1 2 255
1 1 1 3 12 23 40 23 20 2 2 2 2 255 1 1
2 5 15 56 62 102 102 11 2 1 2 2 255 1 1 1
1 3 5 5 2 2 1 0 1 1 255 1 1 1 2 3
7 5 3 3 3 1 1 1 2 255 1 0 1 1 3 8
13 15 15 2 2 2 0 0 255 1 1 1 1 2 3 5
5 2 1 0 0 0 255 1 1 0 2 2 2 2 2 2
2 1 1 2 2 255 1 1 1 1 1 1 2 1 0 0
0 1 1 1 255 1 1 1 1 2 2 2 3 2 1 0
0 1 255 0 0 1 3 3 1 1 1 3 1 1 1 1
1 255 1 1 0 0 0 0 0 0 0 0 0 0 0 255
1 1 1 1 0 0 0 1 1 1 1 1 1 1 255 1
1 1 2 26 51 26 20 8 2 1 0 0 0 0 1 0
0 0 1 1 1 1 1 2 5 5 5 3 2 2 1 0
0 255 2 2 2 12 28 47 47 48 63 30 17 2 1 1
255 1 1 2 6 12 23 23 16 7 6 5 2 0 1 255
1 1 1 2 6 6 5 2 1 1 1 1 1 255 0 0
1 2 6 7 7 11 7 6 2 0 0 255 1 1 1 1
2 2 2 2 2 2 0 0 0 0 255 2 2 2 2 3
5 5 6 5 2 1 0 0 1 255 2 2 2 3 6 11
11 11 8 6 3 2 1 255 1 2 2 2 5 6 7 3
3 2 2 2 2 2 255 2 1 2 3 5 5 5 3 3
2 2 2 1 255 2 2 2 2 2 2 2 2 2 3 3
2 2 2 255 1 1 5 15 47 47 37 46 61 46 3 2
1 255 1 1 0 0 0 0 0 0 0 0 0 0 1 2
255 1 1 1 1 1 5 13 17 17 17 18 12 12 8 255
7 7 7 5 7 23 21 21 17 18 10 8 2 1 255 0
1 1 6 11 43 57 67 67 36 23 0 1 255 2 2 1
1 0 1 1 1 1 1 1 1 1 2 255 2 1 2 33
40 40 52 52 41 20 2 2 2 255 1 1 3 15 62 101
116 116 116 102 11 2 2 2 255 1 1 1 3 6 8 5
5 2 2 3 3 2 255 1 1 1 3 6 6 3 3 3
3 2 1 1 1 255 1 1 1 2 12 22 36 36 31 15
2 1 0 0 255 1 1 1 2 3 3 5 5 5 2 1
0 1 255 1 1 2 3 3 3 3 3 2 3 2 2 1
1 255 1 1 0 0 0 0 0 0 0 0 0 0 1 0
255 1 1 2 1 2 2 3 3 3 2 0 0 1 255 1
0 2 3 1 0 1 1 3 3 1 1 1 1 255 1 2
1 1 0 0 0 0 0 0 0 0 1 255 1 1 1 2
1 0 0 1 1 1 1 1 0 0 255 0 1 2 23 83
83 51 50 36 20 2 0 0 0 0 1 1 0 1 1 1
1 1 1 2 5 5 5 5 5 2 1 0 0 255 1 2
6 28 47 48 48 52 63 35 27 1 0 1 255 1 1 3
12 12 16 16 16 12 7 5 3 0 1 255 1 1 1 3
15 6 2 2 1 1 1 1 1 255 1 1 1 3 7 7
12 20 17 17 6 1 0 255 1 1 1 1 2 2 2 3
3 2 1 1 1 1 255 0 2 2 3 3 5 6 6 5
3 1 1 0 1 255 1 2 3 5 6 11 12 12 8 8
6 3 2 255 1 2 2 3 6 5 5 5 3 3 2 2
2 2 255 2 2 3 3 5 3 5 3 5 3 2 1 1
255 1 1 2 6 7 7 2 8 5 5 3 1 1 1 255
1 1 7 43 47 43 27 33 37 45 36 3 1 255 1 0
0 1 1 1 0 0 1 0 1 1 1 1 255 1 1 1
1 5 6 12 16 12 12 10 11 11 8 255 5 5 7 21
21 21 18 21 18 18 13 6 1 0 255 0 1 2 11 33
33 30 50 57 50 27 2 1 255 2 1 1 1 1 1 1
1 3 1 1 1 1 2 255 2 2 33 47 51 52 62 52
51 33 2 2 2 255 1 1 3 17 101 125 128 111 111 102
62 3 2 2 255 1 1 2 12 20 35 31 30 17 5 3
2 1 255 1 1 2 3 6 7 6 5 5 5 3 1 1
1 255 1 0 1 11 22 37 37 36 31 31 3 2 1 2
255 1 1 2 3 3 3 5 5 5 5 1 0 1 255 1
1 0 1 2 2 3 5 3 3 3 2 0 0 255 1 1
0 0 0 0 0 0 1 0 0 0 1 0 255 1 1 2
2 2 2 3 6 3 3 0 0 1 255 1 1 1 1 1
0 1 2 3 8 3 0 1 1 255 1 2 1 0 0 0
0 0 0 0 0 1 1 255 1 0 0 0 0 0 0 1
1 2 1 1 0 0 255 0 2 5 10 85 86 78 78 70
36 7 1 0 0 0 1 1 0 1 1 1 1 0 2 2
3 7 6 6 5 2 2 1 1 255 1 2 5 28 50 50
51 52 57 42 17 1 0 1 255 1 2 3 10 22 22 22
16 12 8 5 2 0 0 255 1 1 2 3 21 36 2 2
1 1 1 1 1 255 1 1 1 5 5 7 11 11 11 11
6 2 1 255 1 1 1 1 2 2 2 5 2 2 2 2
1 1 255 1 1 2 3 3 5 5 7 7 3 2 2 1
2 255 2 2 2 3 3 6 12 20 20 12 6 3 2 255
1 2 2 5 8 6 6 6 6 6 2 2 2 2 255 2
2 6 6 5 3 3 5 5 3 2 1 1 255 1 1 3
7 15 11 11 11 12 12 16 3 0 0 255 1 3 40 48
56 43 27 21 27 37 27 1 1 255 1 0 0 1 1 5
1 1 1 0 1 1 2 2 255 1 1 1 2 5 7 12
12 11 11 10 10 8 7 255 8 8 12 23 23 23 17 17
18 18 8 6 1 0 255 1 1 2 6 17 25 25 33 77
77 31 1 1 255 2 1 1 1 2 1 1 1 3 3 1
1 1 2 255 2 2 47 47 47 35 42 91 58 41 5 2
1 255 1 1 2 38 125 145 142 128 111 93 62 2 2 1
255 1 1 6 53 50 35 35 30 30 21 5 2 2 255 2
1 2 3 6 8 8 6 5 5 2 1 1 1 255 1 1
2 11 35 36 36 31 35 31 11 2 2 2 255 2 2 5
5 3 3 3 5 5 5 2 1 1 255 1 1 1 1 2
2 2 2 2 3 2 2 1 1 255 1 1 1 0 0 0
1 0 1 1 1 0 1 0 255 1 1 2 3 3 3 6
7 3 3 1 1 1 255 0 0 1 1 16 6 6 11 13
13 1 0 0 0 255 1 1 1 0 0 0 0 0 1 0
0 0 1 255 1 1 0 0 1 0 0 0 0 2 1 1
0 0 255 0 0 5 36 85 86 78 78 40 17 2 1 0
0 0 0 0 0 1 1 1 0 0 0 2 3 3 5 5
5 3 3 1 1 255 1 2 5 11 51 51 51 52 57 57
13 1 1 1 255 1 2 3 6 10 12 15 15 15 12 7
3 1 1 255 1 1 2 3 36 36 2 2 2 2 2 1
1 255 1 1 2 3 5 7 20 20 12 11 6 3 1 255
1 1 1 0 3 5 5 5 2 2 2 2 1 1 255 1
1 2 5 5 5 5 6 5 3 3 2 2 2 255 1 2
2 3 2 3 18 21 20 6 3 2 2 255 1 1 2 5
8 5 6 6 6 8 6 2 2 1 255 2 2 5 5 3
3 6 7 7 5 2 1 2 255 2 1 3 18 27 15 11
11 25 28 40 15 2 1 255 0 0 40 56 60 60 27 37
36 36 8 0 0 255 2 1 1 1 1 1 1 1 0 0
0 2 2 2 255 1 1 1 2 3 5 6 11 5 11 3
5 5 5 255 5 8 12 21 21 12 12 12 12 22 15 2
1 0 255 1 2 2 6 25 26 26 30 50 33 27 2 1
255 1 1 1 1 2 2 2 3 5 3 1 1 2 2 255
1 2 47 68 47 32 32 91 83 51 5 1 1 255 1 1
1 38 101 125 128 128 93 53 51 1 1 1 255 1 3 53
53 35 26 35 38 38 35 7 2 2 255 1 0 2 3 5
8 8 8 5 5 2 1 1 1 255 1 1 2 2 18 32
35 48 48 31 25 2 2 2 255 3 3 5 5 5 3 3
3 3 3 2 1 1 255 1 1 1 1 2 2 2 2 2
3 2 2 1 1 255 2 1 0 0 0 0 1 1 1 1
1 1 1 0 255 0 0 2 2 3 7 10 7 2 2 1
2 0 255 0 1 1 2 16 16 17 11 11 8 1 1 0
0 255 0 0 1 1 1 1 1 1 1 0 0 1 1 255
1 1 0 0 1 0 0 0 0 2 1 1 1 2 255 1
0 1 10 36 53 53 40 23 6 1 0 0 0 0 0 0
0 1 2 1 0 0 0 2 3 3 5 5 5 3 2 2
2 255 1 1 2 11 13 27 36 37 42 37 3 3 3 1
255 1 2 3 3 8 6 12 12 12 8 3 1 1 1 255
1 1 2 3 10 10 3 3 3 2 2 1 1 255 1 1
2 2 5 7 12 11 7 6 3 2 1 255 2 2 1 1
1 6 5 5 2 2 1 1 1 1 255 1 1 2 2 5
5 3 3 3 3 3 2 1 2 255 2 2 2 2 2 2
5 18 13 3 3 2 2 255 2 1 1 2 8 6 6 6
6 6 3 2 2 2 255 1 2 3 5 3 6 6 6 5
2 1 1 1 255 2 1 3 18 27 31 15 22 16 16 15
2 2 0 255 0 0 1 48 56 70 63 73 63 23 2 0
0 255 2 2 1 1 1 2 1 0 0 0 0 0 1 1
255 2 1 1 1 2 2 5 10 8 20 20 20 5 5 255
11 15 17 17 8 8 8 8 7 7 7 1 1 0 255 1
2 2 3 12 26 47 55 55 31 3 2 1 255 1 1 1
1 2 1 2 2 3 2 1 1 2 1 255 1 2 6 31
42 31 23 57 77 55 2 1 1 255 0 1 1 2 95 101
117 117 93 42 15 1 0 0 255 1 3 20 27 27 27 42
38 42 38 7 2 2 255 0 0 1 3 5 6 6 10 10
5 2 2 1 1 255 1 0 2 2 10 32 35 36 37 28
3 0 0 0 255 1 2 5 5 5 3 3 2 2 2 2
0 1 255 1 1 1 2 2 3 2 2 2 2 2 2 1
1 255 1 1 0 0 0 0 0 0 1 2 1 1 1 1
255 1 0 1 2 3 3 7 7 2 2 1 1 0 255 1
1 0 1 7 7 6 6 5 1 1 1 1 0 255 0 0
0 8 10 1 1 1 1 1 1 1 1 255 1 1 1 0
1 0 0 0 0 1 1 1 1 2 255 1 0 0 1 16
26 26 23 11 1 1 0 0 0 0 0 0 0 1 1 1
1 1 0 1 2 2 2 2 1 1 2 2 3 255 2 1
1 1 11 13 27 27 27 2 2 2 3 2 255 0 2 2
2 3 5 6 6 6 3 2 2 1 1 255 1 2 2 3
3 3 2 2 2 2 2 1 1 255 2 2 2 2 3 8
12 8 6 2 2 1 1 255 2 2 1 1 1 5 3 3
2 1 1 1 1 1 255 1 2 2 2 2 5 3 2 2
2 2 1 1 1 255 2 2 2 2 1 2 5 7 7 3
3 2 2 255 2 1 1 1 3 3 6 6 6 5 3 2
1 1 255 1 2 2 3 3 6 5 5 5 3 1 1 2
255 1 1 1 2 5 22 22 30 30 31 2 2 2 1 255
0 0 0 1 8 20 23 63 63 8 1 1 1 255 2 2
1 1 1 1 0 0 0 0 0 0 0 0 255 1 2 0
1 1 1 2 5 5 12 20 20 7 7 255 31 17 17 16
8 8 20 20 17 17 7 1 0 0 255 1 1 2 2 3
15 26 26 15 2 2 2 2 255 1 1 1 1 1 1 2
2 2 1 1 1 1 1 255 2 3 5 6 31 32 27 27
27 7 2 2 1 255 0 1 1 2 2 37 37 16 33 6
3 1 0 1 255 1 1 15 27 27 41 26 28 21 7 2
2 1 255 0 0 1 2 2 5 5 3 2 2 1 2 1
1 255 0 0 2 2 2 3 31 31 28 12 1 0 0 0
255 1 1 1 2 5 2 2 2 2 2 2 1 1 255 1
0 2 2 2 2 3 3 2 1 1 2 1 2 255 1 0
0 0 0 0 0 0 0 1 1 1 1 2 255 1 0 0
0 1 3 3 1 1 1 0 0 0 255 1 1 0 0 1
2 5 5 1 0 1 2 1 0 255 0 0 0 2 10 1
0 1 2 2 1 1 1 255 1 0 0 0 0 0 0 0
0 1 1 1 1 2 255 1 0 1 1 2 3 5 5 1
1 1 0 0 0 0 0 0 1 1 1 1 1 1 0 1
1 1 1 1 1 1 1 2 3 255 3 1 1 1 1 2
2 2 2 2 2 1 2 2 255 1 1 2 2 2 2 5
2 1 1 1 1 1 1 255 1 2 2 2 1 1 1 1
2 2 1 1 1 255 2 2 2 2 3 3 5 5 2 2
1 1 1 255 2 2 1 1 1 2 1 0 0 2 1 0
1 1 255 1 1 1 1 1 1 2 2 2 2 1 1 1
1 255 1 1 2 1 1 1 2 5 5 3 3 2 2 255
2 1 1 1 3 3 5 5 2 2 1 1 1 1 255 2
2 2 2 2 3 3 3 3 2 1 1 2 255 1 1 1
2 2 2 2 22 13 3 2 2 2 1 255 0 0 1 2
3 7 12 12 8 2 1 1 1 255 1 1 1 0 1 1
1 0 0 0 0 1 0 0 255 1 3 1 1 1 1 1
1 2 6 20 20 15 15 255 31 25 17 15 5 6 20 20
21 6 2 1 0 0 255 1 0 0 0 1 1 2 2 2
1 1 1 2 255 1 1 1 1 1 0 1 1 1 1 1
1 1 1 255 2 2 3 3 3 31 27 23 7 2 1 1
0 255 1 1 1 2 1 2 0 0 2 2 2 1 1 1
255 1 1 2 15 23 42 42 28 3 3 2 1 1 255 0
0 1 1 1 2 2 2 1 1 1 1 1 1 255 0 0
1 2 2 2 3 5 5 1 1 0 0 0 255 1 1 1
0 0 1 1 1 2 2 2 2 2 255 0 0 0 2 2
2 2 2 1 1 1 0 0 1 255 1 0 0 0 0 0
0 0 0 1 1 1 1 1 255 1 1 1 0 0 1 1
1 0 0 0 0 1 255 1 1 0 0 1 1 1 0 0
0 1 1 1 0 255 0 0 0 1 1 0 0 0 2 2
2 1 1 255 0 0 0 0 0 0 0 0 1 1 1 1
1 1 255 0 0 0 1 1 2 1 1 0 0 1 1 0
0 0 0 1 2 2 2 1 1 1 1 1 1 1 1 1
1 1 1 1 2 255 2 2 2 1 1 1 2 2 2 2
1 1 1 2 255 1 1 1 1 2 2 2 1 0 0 1
2 1 1 255 1 2 1 1 1 1 0 1 0 1 0 0
1 255 2 2 2 2 2 2 2 2 1 1 1 1 1 255
2 1 1 1 1 2 1 0 1 1 1 0 1 0 255 0
1 0 0 0 1 1 1 2 1 1 2 1 1 255 1 1
2 1 1 1 0 1 0 1 1 1 1 255 2 2 2 3
3 2 2 1 1 1 1 1 0 1 255 2 2 1 2 2
3 2 2 2 2 2 2 2 255 1 1 1 0 1 1 1
2 2 2 2 1 1 1 255 1 1 1 2 2 2 2 2
2 1 1 1 1 255 1 0 0 0 1 1 1 2 1 1
1 1 1 2 255 1 1 1 2 2 1 1 1 1 2 3
6 7 12 255 17 17 17 16 7 6 8 6 6 2 2 1
0 0 255 1 0 1 0 1 1 1 1 1 1 1 1 2
255 1 1 1 1 1 1 1 1 1 1 1 1 1 1 255
2 1 2 2 3 3 2 2 1 1 1 1 1 255 1 1
1 1 1 0 0 0 0 0 1 1 1 1 255 2 2 2
3 11 16 16 8 3 3 2 2 1 255 1 1 1 0 0
2 2 1 1 1 1 1 1 1 255 1 1 1 1 2 1
1 2 2 1 1 1 1 1 255 1 1 0 0 0 1 1
1 1 1 1 2 2 255 0 0 0 1 1 1 1 1 1
1 1 1 0 0 255 2 2 2 2 1 0 0 0 1 1
1 0 0 0 255 1 1 0 0 0 1 1 1 0 0 0
1 1 255 1 0 0 1 1 1 1 0 0 0 1 1 0
0 255 1 1 1 2 1 0 0 0 1 2 1 0 0 255
0 0 0 0 0 0 0 1 1 1 1 1 1 1 255 0
0 0 0 0 1 1 1 1 2 1 1 1 0 0 0 0
3 3 1 1 1 1 1 0 1 1 1 1 1 1 1 1
2 255 2 2 2 2 2 1 1 1 2 2 2 1 1 1
255 1 1 1 1 2 2 1 1 1 0 0 1 1 1 255
1 2 1 1 0 0 0 0 1 1 0 1 1 255 2 2
2 2 1 1 1 2 1 1 1 1 2 255 2 1 1 1
1 1 1 1 1 1 1 1 1 1 255 1 1 0 0 1
1 2 1 2 2 3 3 2 2 255 1 1 1 2 2 1
1 0 0 1 1 1 1 255 1 2 2 2 2 1 0 1
1 1 1 1 1 1 255 2 2 1 1 1 2 2 2 2
2 1 1 1 255 1 1 1 1 1 1 1 1 2 2 2
1 1 0 255 1 1 1 2 1 2 2 1 1 1 1 1
1 255 1 1 0 0 0 1 2 2 2 2 1 1 1 2
255 1 1 2 2 2 1 1 1 1 2 3 2 1 1 255
5 5 5 5 5 5 5 2 1 2 1 1 0 0 255 0
0 1 1 1 1 1 1 1 1 1 1 2 255 1 2 1
1 1 1 1 1 1 1 1 1 1 1 255 0 0 1 1
2 3 2 1 1 0 1 1 1 255 1 1 1 1 1 0
0 0 0 0 0 0 1 1 255 2 2 2 2 2 2 5
5 5 1 1 1 1 255 1 1 1 0 0 0 1 1 1
1 1 1 1 1 255 1 1 1 1 1 0 0 1 1 1
1 1 1 1 255 1 1 0 0 0 1 1 1 1 1 1
2 1 0 255 0 0 0 1 1 0 0 1 1 1 1 0
0 255 1 1 1 1 1 0 1 1 1 1 0 0 0 0
255 1 1 1 1 1 1 1 1 0 0 0 1 1 255 1
1 1 1 1 1 0 0 0 0 0 0 0 0 255 1 1
1 1 1 0 0 0 0 1 1 1 1 255 0 0 0 0
0 0 0 1 0 1 1 1 1 0 255 0 0 0 0 1
1 1 1 1 1 1 0 0 0 0 0 1 255 255 255 255
255 255 255 255 255 255 255 255 255 255 255 255 255 255 255 255
255 255 255 255 255 255 255 255 255 255 255 255 255 255 255 255
255 255 255 255 255 255 255 255 255 255 255 255 255 255 255 255
255 255 255 255 255 255 255 255 255 255 255 255 255 255 255 255
255 255 255 255 255 255 255 255 255 255 255 255 255 255 255 255
255 255 255 255 255 255 255 255 255 255 255 255 255 255 255 255
255 255 255 255 255 255 255 255 255 255 255 255 255 255 255 255
255 255 255 255 255 255 255 255 255 255 255 255 255 255 255 255
255 255 255 255 255 255 255 255 255 255 255 255 255 255 255 255
255 255 255 255 255 255 255 255 255 255 255 255 255 255 255 255
255 255 255 255 255 255 255 255 255 255 255 255 255 255 255 255
255 255 255 255 255 255 255 255 255 255 255 255 255 255 255 255
255 255 255 255 255 255 255 255 255 255 255 255 255 255 255 255
255 255 255 255 255 255 255 255 255 255 255 255 255 255 255 255
255 255 255 255 255 255 255 255 255 255 255 255 255 255 255 255
255 255 255 255 255 255 255 255 255 255 255 255 255 255 255 255
255 255 255 255 255 255 255 255 255 255 255 255 255 255 255 255
255 255 255 255 255 255 255 255 255 255 255 255 255 255 255 255
255 255 255 255 255 255 255 255 255 255 255 255 255 255 255 255
255 255 255 255 255 255 255 255 255 255 255 255 255 255 255 255
255 255 255 255 255 255 255 255 255 255 255 255 255 255 255 255
255 255 255 255 255 255 255 255 255 255 255 255 255 255 255 255
255 255 255 255 255 255 255 255 255 255 255 255 255 255 255 255
255 255 255 255 255 255 255 255 255 255 255 255 255 255 255 255
255 255 255 255 255 255 255 255 255 255 255 255 255 255 255 255
255 255 255 255 255 255 255 255 255 255 255 255 255 255 255 255
255 255 255 255 255 255 255 255 255 255 255 255 255 255 255 255
255 255 255 255 255 255 255 255 2 1 1 1 2 1 1 1
1 1 1 1 1 1 1 1 1 255 1 1 1 2 2 3
2 2 2 2 2 2 1 1 255 2 2 1 1 2 2 2
1 1 1 1 1 1 1 255 1 1 1 1 0 0 1 1
1 1 1 1 1 255 0 1 0 0 1 1 1 2 2 1
1 0 2 255 2 2 1 0 0 0 1 1 1 1 0 0
2 2 255 1 1 2 3 3 3 2 2 2 1 1 1 2
2 255 2 1 1 1 2 1 2 2 2 1 1 1 1 255
2 2 2 2 2 1 1 2 2 2 1 1 1 1 255 2
1 2 1 1 1 2 2 1 1 1 2 1 255 2 2 1
2 1 2 1 2 1 2 1 1 1 1 255 1 1 1 1
1 1 1 1 1 1 1 0 0 255 1 1 1 1 1 1
0 0 2 2 2 1 0 1 255 2 2 2 2 2 1 0
1 2 1 2 2 2 1 255 1 1 2 2 1 1 1 1
1 2 0 0 0 0 255 0 1 1 1 1 1 1 1 1
0 0 1 1 255 1 1 1 0 1 1 1 1 1 1 0
0 0 0 255 0 0 1 2 2 2 3 3 1 1 2 2
1 255 1 1 1 2 1 0 0 2 1 1 1 1 1 1
255 1 1 0 1 1 1 1 1 1 1 1 1 1 255 1
1 1 2 1 1 1 1 1 0 1 0 1 0 255 1 1
1 1 1 1 1 0 1 0 0 0 1 1 255 1 1 1
1 1 2 1 1 1 1 2 1 0 0 255 0 0 1 1
1 1 0 0 1 1 1 1 1 255 1 1 1 1 1 1
0 0 1 1 0 0 0 1 255 1 1 0 1 1 1 1
0 0 0 0 0 0 255 0 1 0 1 0 0 0 0 0
0 0 0 0 0 255 0 1 0 0 0 0 0 0 0 1
1 1 1 255 0 0 1 1 0 1 1 1 1 2 1 0
0 0 255 0 0 1 1 1 0 1 0 1 0 2 1 1
0 0 1 1 1 1 1 1 2 1 0 1 1 1 1 1
1 1 1 1 0 255 0 1 2 3 3 3 2 2 2 2
2 1 1 1 255 2 1 1 1 1 1 2 2 2 1 2
1 1 1 255 0 2 2 1 1 2 2 2 1 2 1 1
1 255 1 1 0 0 1 1 1 2 2 1 1 1 1 255
2 2 2 0 0 0 0 1 2 2 1 0 2 2 255 1
2 2 2 2 2 2 2 2 1 0 0 2 1 255 1 2
1 1 1 1 1 2 1 2 1 2 1 255 2 2 2 1
1 1 1 1 1 1 0 1 1 1 255 1 1 1 1 2
1 1 1 1 1 2 2 2 255 2 2 2 2 1 2 1
2 2 2 2 2 1 1 255 1 0 1 1 1 1 1 1
1 1 1 1 0 255 1 1 1 1 1 0 0 0 2 2
1 1 0 0 255 1 2 2 2 0 0 0 1 1 0 2
2 2 1 255 1 1 1 2 2 2 2 1 1 0 0 1
1 0 255 1 1 1 1 1 1 1 1 0 0 1 1 1
255 1 1 1 0 0 1 2 1 1 1 0 0 0 0 255
1 1 1 2 2 2 1 2 1 2 2 2 2 255 1 1
1 1 0 0 0 2 1 1 1 1 1 1 255 1 1 1
1 1 1 0 0 1 1 1 1 1 255 1 1 1 1 1
1 1 1 1 1 1 1 0 0 255 1 1 1 0 1 1
1 1 1 0 0 0 1 1 255 1 1 1 1 1 2 1
1 1 1 1 1 0 0 255 0 1 1 1 1 1 0 0
1 1 0 0 0 255 1 1 1 1 1 1 1 0 1 1
1 0 0 1 255 1 0 0 1 2 2 1 0 0 0 0
0 0 255 0 0 0 1 1 1 0 1 1 0 0 0 0
1 255 0 0 0 1 0 0 0 0 1 1 2 2 1 255
0 0 2 2 1 1 1 1 2 2 2 1 0 0 255 0
0 0 1 1 1 0 0 1 1 1 1 1 0 1 1 1
1 1 1 1 0 0 1 1 2 2 1 1 1 1 1 0
0 255 1 1 7 5 10 5 13 5 5 3 2 2 2 2
255 1 1 1 1 1 2 2 2 2 2 2 1 1 1 255
2 2 1 1 1 2 2 1 1 1 1 2 1 255 2 1
1 1 1 1 2 2 2 2 2 1 1 255 1 2 2 1
0 1 1 2 2 2 1 0 0 1 255 2 2 1 1 2
5 2 3 2 2 1 2 2 2 255 1 2 2 2 3 2
2 1 1 1 1 2 1 255 1 1 2 1 2 1 3 3
3 2 1 2 1 1 255 1 1 1 1 2 2 3 3 2
1 2 2 2 255 2 2 2 2 2 2 2 3 2 2 1
1 1 1 255 0 0 1 1 1 1 1 2 2 2 1 1
1 255 1 1 1 1 1 0 0 2 2 1 1 1 0 0
255 0 2 2 2 2 0 1 1 2 1 2 2 1 1 255
1 1 1 1 1 1 1 1 0 0 0 1 1 2 255 1
1 2 2 1 1 1 1 1 1 1 2 2 255 2 1 1
1 2 2 3 2 1 1 0 0 1 1 255 1 1 2 2
2 2 2 2 1 1 2 2 2 255 1 1 1 1 0 0
1 2 2 2 1 1 1 1 255 1 2 1 1 2 2 2
1 1 1 1 1 1 255 1 1 1 1 1 7 3 8 3
2 1 2 2 2 255 2 2 2 1 1 2 5 2 1 0
0 0 1 1 255 2 1 0 1 1 1 1 1 1 1 1
1 1 0 255 1 1 1 1 1 1 1 2 1 1 1 1
1 255 1 1 1 1 1 1 1 1 1 1 1 1 0 0
255 1 1 1 1 1 2 2 1 1 0 0 1 0 255 0
0 0 0 0 0 0 1 0 0 0 0 0 1 255 0 0
0 0 0 0 0 0 1 1 2 2 1 255 0 1 1 1
1 1 1 1 2 2 1 0 0 0 255 0 0 0 0 1
1 1 2 1 1 1 0 0 0 1 1 1 1 1 1 0
0 1 1 2 2 3 3 2 2 2 0 0 0 255 2 7
12 13 16 255 255 255 255 10 3 2 2 2 255 1 1 1
1 8 3 3 2 2 2 2 1 1 1 255 2 2 2 1
5 2 3 2 1 1 0 1 1 255 1 1 1 1 8 16
16 16 16 3 2 1 1 255 1 1 1 1 2 1 2 2
3 3 1 0 0 1 255 1 1 1 1 6 6 6 6 3
3 1 2 2 2 255 1 2 2 3 5 5 6 2 1 2
1 2 1 255 1 1 1 1 3 3 7 10 7 2 2 2
1 1 255 1 1 1 1 2 2 3 3 2 1 2 2 2
255 1 1 2 2 2 7 7 5 5 3 2 2 1 1 255
0 1 1 1 3 3 6 5 5 2 1 1 1 255 1 1
1 2 1 1 2 5 3 2 1 1 0 1 255 0 1 2
2 0 0 1 1 2 2 1 1 1 1 255 1 1 1 2
2 2 2 1 1 1 1 1 2 2 255 1 1 2 2 3
1 1 2 2 2 2 2 2 255 1 2 2 3 5 5 5
6 2 1 2 2 1 1 255 1 2 2 2 1 2 2 2
1 1 1 2 2 255 1 1 1 1 1 1 5 5 5 2
2 2 2 0 255 2 2 2 2 3 6 8 8 3 2 1
1 1 255 1 1 1 1 3 112 112 121 121 123 6 2 2
2 255 2 2 2 1 1 10 10 8 5 0 0 1 1 1
255 2 1 1 1 1 1 0 0 1 1 1 1 1 1 255
0 0 1 1 1 1 2 2 1 1 1 2 1 255 1 0
1 0 1 1 1 0 1 1 1 1 1 0 255 0 1 1
0 2 3 3 3 2 1 1 0 0 255 1 1 1 0 0
0 0 1 1 0 0 2 2 1 255 0 0 0 0 0 0
0 1 0 1 1 1 1 255 1 1 1 2 3 3 1 1
1 2 2 1 0 0 255 1 1 1 1 1 6 10 11 8
5 1 0 1 1 1 1 0 2 1 0 0 0 1 2 2
17 12 13 13 13 7 1 0 1 255 2 3 16 16 255 255
255 255 255 255 10 2 2 2 255 1 1 2 5 11 10 10
3 22 5 5 2 1 1 255 1 1 2 1 2 2 3 3
2 1 0 0 1 255 1 1 1 8 37 46 42 28 23 18
3 2 1 255 1 1 1 2 2 2 3 3 5 5 2 0
0 1 255 1 1 3 3 6 8 8 8 6 3 2 2 2
2 255 2 2 2 3 6 6 6 3 2 2 2 2 2 255
1 1 1 3 3 7 12 22 18 11 2 2 1 1 255 1
1 2 2 6 6 6 8 3 2 1 1 2 255 1 1 2
2 10 11 11 7 10 10 2 2 1 1 255 0 1 1 3
5 6 8 7 11 5 3 1 1 255 1 1 1 2 1 2
5 5 5 1 1 2 1 1 255 1 2 2 2 2 1 2
2 2 2 1 1 1 2 255 1 1 1 1 1 2 2 1
1 1 1 1 1 2 255 1 1 3 3 3 3 5 5 5
2 2 2 1 255 1 2 2 6 5 7 5 7 5 6 2
2 1 1 255 1 1 2 0 2 3 7 6 3 1 1 1
2 255 2 2 2 2 2 3 6 6 7 3 2 2 2 1
255 1 2 2 3 16 16 21 21 8 6 2 0 0 255 1
1 1 5 112 200 226 210 210 210 142 6 2 2 255 1 2
3 6 33 140 76 75 61 5 1 1 1 2 255 2 1 1
1 1 1 0 0 0 1 1 1 1 1 255 1 0 0 1
1 1 2 2 1 1 2 2 1 255 1 1 1 1 1 0
0 0 0 0 1 2 2 1 255 0 0 1 0 3 12 12
17 5 1 1 1 1 255 1 1 0 0 0 0 0 0 0
0 1 3 2 1 255 1 0 0 0 0 0 0 0 0 1
1 2 1 255 1 1 2 2 5 3 2 1 3 3 2 1
0 0 255 1 1 1 2 6 18 21 32 25 13 5 3 1
1 1 0 0 3 1 0 0 0 1 2 3 17 12 13 20
20 22 2 1 1 255 2 3 16 255 255 255 255 255 255 255
255 6 2 0 255 2 2 5 17 25 25 25 22 22 18 6
2 1 1 255 2 2 2 2 12 2 12 10 6 2 0 0
1 255 1 1 1 36 42 51 46 46 41 33 5 2 1 255
1 1 2 2 2 2 3 5 7 8 3 2 0 1 255 1
2 3 3 8 8 8 8 6 3 2 2 1 2 255 2 3
3 3 5 6 6 5 2 2 2 2 1 255 1 1 1 3
6 8 10 13 10 10 6 2 1 1 255 1 1 2 3 5
6 5 8 15 3 1 1 1 255 1 1 2 5 7 11 11
10 13 13 7 3 2 1 255 0 1 3 5 18 16 16 17
17 11 7 2 1 255 1 1 1 1 1 2 5 5 1 1
1 1 1 1 255 1 1 1 1 1 1 2 2 2 1 1
1 3 3 255 1 1 1 1 0 2 2 1 1 1 1 0
0 1 255 2 2 3 3 3 3 5 5 5 2 2 1 0
255 1 2 5 7 11 11 7 7 6 6 5 1 0 1 255
2 1 1 0 2 6 7 6 6 5 1 1 1 255 2 2
2 2 5 6 3 3 3 3 2 2 1 1 255 1 2 3
16 40 32 32 21 21 6 2 0 0 255 1 1 3 10 170
253 255 255 243 243 150 126 3 2 255 1 2 3 33 137 143
137 100 100 61 5 1 1 1 255 2 1 1 1 1 0 0
0 0 1 1 0 1 1 255 0 0 1 1 6 6 2 1
1 1 1 1 1 255 1 1 1 0 0 0 0 0 0 0
1 1 1 1 255 1 1 1 1 12 12 3 3 5 5 1
0 0 255 1 1 2 0 0 0 0 0 1 1 1 1 1
1 255 1 1 0 0 0 0 0 0 0 1 1 1 1 255
1 1 2 5 7 8 7 3 6 3 2 1 1 1 255 1
1 2 5 7 11 16 17 21 17 5 3 2 1 1 1 1
1 1 0 0 1 2 3 6 12 8 12 13 7 7 2 1
1 255 2 8 46 255 255 255 255 255 255 255 255 11 2 1
255 2 2 5 25 25 25 22 5 22 13 6 2 2 2 255
1 1 1 2 10 2 2 6 6 2 1 0 1 255 1 1
2 37 40 42 33 35 30 42 18 2 1 255 1 2 3 3
3 3 5 6 8 8 7 3 2 1 255 1 2 3 6 8
10 8 8 8 7 3 2 1 1 255 2 2 3 3 7 8
6 5 2 2 1 1 1 255 2 1 1 2 7 16 16 13
8 6 5 1 1 1 255 1 0 2 3 5 5 6 6 6
3 1 1 1 255 2 1 2 6 8 10 8 8 10 10 7
3 2 2 255 1 1 3 13 18 18 18 21 21 12 7 3
2 255 0 1 1 1 2 2 3 3 1 1 2 1 1 1
255 1 1 1 1 1 1 2 2 3 2 2 2 3 3 255
2 1 1 1 0 0 0 1 1 1 1 0 0 0 255 2
2 3 5 3 2 2 3 3 2 2 1 1 255 1 2 6
17 17 11 7 7 6 6 5 1 1 1 255 2 1 1 2
3 7 7 6 6 5 2 1 1 255 2 2 2 3 5 6
6 5 2 2 2 2 1 1 255 1 3 13 26 33 33 33
28 28 28 6 0 0 255 1 1 2 75 243 255 255 255 255
255 191 137 3 2 255 1 2 11 48 115 137 137 117 138 136
56 1 1 1 255 2 1 1 0 1 1 2 0 0 0 0
0 1 0 255 0 0 2 2 2 2 1 1 1 1 1 1
1 255 1 1 1 1 0 0 0 0 0 0 0 1 1 1
255 1 1 1 3 7 2 2 2 5 5 2 1 1 255 1
1 1 0 0 0 0 0 0 1 1 1 1 0 255 1 1
1 1 0 0 0 0 1 1 1 1 1 255 1 1 2 5
8 8 8 10 10 3 1 1 1 2 255 1 1 2 5 5
10 12 17 21 21 13 2 1 0 1 1 1 1 1 1 1
1 1 1 3 5 8 8 8 3 2 1 1 1 255 3 8
46 255 255 255 255 255 255 255 255 11 2 1 255 0 0 5
25 25 25 25 25 25 13 3 2 1 2 255 2 1 1 1
7 7 5 6 6 2 1 0 1 255 2 2 3 23 40 36
35 43 57 45 33 1 1 255 1 1 2 3 5 5 5 8
8 8 7 3 1 1 255 1 2 5 6 10 10 10 8 8
8 5 2 1 1 255 1 1 3 3 5 7 5 5 2 2
1 1 1 255 2 1 1 2 7 13 11 6 5 5 5 2
1 1 255 1 0 3 5 5 5 5 6 6 3 1 1 1
255 1 1 2 6 8 13 8 8 8 8 7 5 2 2 255
0 1 5 15 18 18 18 31 21 12 6 2 2 255 1 1
2 2 2 2 1 7 7 2 2 2 1 1 255 1 1 1
1 1 1 1 2 5 5 2 2 2 2 255 1 1 1 1
0 1 1 1 1 1 2 1 0 0 255 2 2 5 5 3
2 2 2 2 2 2 1 1 255 1 1 3 8 11 7 7
6 6 5 5 1 1 1 255 2 1 2 2 3 7 6 6
6 3 2 1 1 255 2 2 2 3 5 6 6 7 5 3
2 1 1 1 255 1 1 15 26 33 27 17 21 21 21 5
1 1 255 1 0 2 75 243 255 255 255 208 243 191 126 3
2 255 1 1 42 77 115 117 117 151 151 138 128 3 0 1
255 1 0 0 0 1 1 2 0 0 0 0 0 1 1 255
0 0 1 2 2 3 2 2 1 1 1 0 1 255 2 1
0 0 0 0 0 0 0 0 0 0 1 1 255 1 1 1
3 7 2 1 2 7 10 5 2 1 255 1 2 2 0 0
0 0 0 1 1 0 0 1 1 255 0 1 1 1 0 0
0 0 1 1 1 1 1 255 1 1 2 8 15 15 10 13
10 3 1 1 1 2 255 1 2 5 10 10 10 16 17 17
17 5 2 1 1 1 1 2 1 1 2 2 1 2 2 6
6 8 5 3 3 1 1 1 0 255 2 5 23 255 255 255
255 255 255 255 255 5 2 1 255 0 0 3 17 21 20 22
25 26 6 2 2 2 3 255 2 1 1 1 7 7 3 6
3 1 0 0 1 255 2 2 2 10 23 26 30 30 43 42
3 1 1 255 1 1 1 3 6 6 6 5 8 8 7 3
1 1 255 1 1 5 7 10 10 10 8 7 7 5 1 0
0 255 1 1 2 5 7 7 5 5 2 3 2 1 1 255
2 1 2 2 3 16 6 5 3 5 3 2 1 1 255 0
0 1 5 5 3 3 5 3 2 1 1 1 255 2 1 1
5 8 8 8 8 8 11 7 3 2 2 255 0 1 3 13
17 22 23 26 21 10 6 2 1 255 1 1 2 2 2 1
1 2 2 2 2 3 1 1 255 1 1 2 2 2 1 3
2 5 5 5 2 1 1 255 1 1 2 1 1 1 1 0
0 1 2 1 0 0 255 0 2 3 5 5 2 2 2 3
2 2 1 1 255 1 1 2 3 7 5 5 5 6 5 3
1 1 1 255 2 1 2 2 5 7 7 6 3 2 2 1
1 255 1 1 2 2 3 3 6 7 6 5 2 1 1 1
255 1 1 13 20 30 27 17 21 13 21 3 1 1 255 1
1 2 7 213 255 255 245 208 208 167 16 2 2 255 1 1
42 125 135 117 100 117 138 136 38 3 1 0 255 0 0 0
1 1 2 0 0 0 0 0 1 1 1 255 0 0 1 2
2 2 3 2 1 1 1 1 1 255 2 2 0 0 0 0
0 0 0 0 0 0 1 1 255 1 1 3 3 7 2 2
7 10 15 3 2 1 255 1 1 1 1 0 1 1 0 0
0 1 1 1 1 255 0 0 0 0 0 0 0 0 1 1
1 0 0 255 1 1 1 2 3 7 10 10 10 3 1 1
1 1 255 1 1 5 10 10 10 18 18 12 11 3 1 1
1 1 1 1 0 2 2 2 1 2 2 3 3 6 3 3
0 1 1 1 1 255 1 3 3 255 255 255 255 255 255 255
255 3 2 1 255 0 0 2 12 17 21 21 21 17 6 1
1 1 2 255 2 0 0 0 7 7 3 3 1 1 1 0
1 255 2 3 3 5 8 10 12 20 22 5 1 1 1 255
0 0 1 2 6 7 8 5 5 5 3 1 1 1 255 2
2 3 7 7 7 8 10 10 7 3 1 0 0 255 1 2
3 6 6 6 5 5 3 3 3 1 1 255 1 2 2 3
3 3 3 3 3 5 2 2 2 2 255 1 1 2 5 3
3 3 3 2 2 1 1 2 255 1 1 1 1 6 8 8
8 8 8 3 2 2 2 255 0 0 2 3 22 25 25 26
17 8 3 2 2 255 1 0 0 2 1 1 1 1 1 1
1 2 2 2 255 1 2 2 2 2 1 2 1 2 2 2
2 1 0 255 0 1 1 1 2 2 2 1 0 0 0 1
0 1 255 0 2 2 2 5 3 3 2 3 3 1 1 0
255 1 1 1 2 3 3 3 3 3 3 3 2 2 1 255
2 1 2 2 3 3 6 6 2 2 2 1 1 255 0 1
1 2 2 2 5 6 5 5 2 1 1 1 255 1 1 2
16 23 17 13 11 11 3 1 1 1 255 1 1 1 5 5
213 231 198 198 156 22 1 1 1 255 1 1 16 66 125 122
117 117 177 128 38 3 1 0 255 1 1 0 1 0 0 0
0 0 0 0 1 1 1 255 1 0 1 2 6 3 3 2
1 1 0 1 2 255 2 1 0 0 0 0 0 0 0 0
0 0 0 0 255 1 1 1 2 3 3 6 7 8 7 3
3 2 255 1 1 2 1 1 0 0 0 0 0 1 1 1
1 255 1 0 0 0 0 0 0 0 1 1 1 0 0 255
2 2 2 2 3 5 7 7 3 2 1 0 0 0 255 0
1 5 5 10 17 17 17 7 7 1 0 1 1 1 1 1
0 1 1 1 1 2 2 3 2 2 2 1 0 1 1 2
1 255 1 1 1 8 255 255 255 255 255 255 5 2 1 0
255 0 1 2 3 6 20 20 17 6 1 1 2 2 2 255
1 0 0 0 2 2 1 1 1 1 1 2 2 255 2 2
2 3 3 3 3 3 5 2 1 1 1 255 0 0 1 1
5 5 7 5 5 3 1 1 1 1 255 2 2 1 3 6
7 7 8 5 3 2 1 0 0 255 1 2 2 5 6 6
6 6 5 3 2 2 2 255 1 2 2 3 3 3 2 3
3 2 2 2 2 2 255 0 0 0 0 0 1 2 2 2
2 1 1 2 255 1 1 1 1 1 3 7 7 7 3 2
2 2 2 255 0 1 1 3 6 23 5 5 3 3 2 2
1 255 1 0 0 1 1 1 1 1 1 1 1 1 2 2
255 1 1 2 2 2 2 3 1 1 1 2 2 1 0 255
1 1 1 1 1 2 2 2 1 1 0 1 0 0 255 0
2 2 2 2 1 1 2 3 3 2 1 1 255 2 1 1
1 1 1 2 3 3 3 2 1 0 1 255 2 2 2 2
2 3 3 3 2 2 2 1 1 255 0 0 1 1 1 2
2 2 2 1 2 1 2 0 255 1 1 2 2 16 23 17
13 3 1 1 1 1 255 1 2 2 5 6 11 13 17 22
17 3 1 1 1 255 1 1 2 40 96 122 130 155 155 68
16 2 1 0 255 1 1 1 1 0 1 0 0 0 0 0
0 1 1 255 0 0 0 1 2 2 3 2 1 1 1 1
0 255 2 2 1 0 0 0 1 0 1 0 1 1 1 0
255 0 1 1 1 1 2 2 2 2 1 1 1 1 255 0
0 1 1 1 0 0 0 0 0 1 1 1 1 255 1 1
0 0 0 0 0 2 1 1 1 1 0 255 0 1 2 2
2 2 0 0 0 1 1 0 0 0 255 1 1 1 2 5
8 6 15 7 7 1 0 0 1 0 0 0 1 1 1 2
2 2 2 3 2 1 1 1 0 1 1 2 1 255 1 1
1 3 3 5 16 25 25 7 2 1 1 1 255 0 0 1
2 5 6 6 3 2 1 0 1 1 1 255 0 0 0 0
1 1 1 1 1 0 1 2 2 255 1 2 3 3 3 2
2 2 2 2 1 1 1 255 0 1 1 1 1 2 3 3
3 3 1 1 1 2 255 2 2 2 2 1 2 3 3 3
3 2 1 1 1 255 1 2 2 2 3 3 5 5 3 2
1 2 2 255 1 1 2 2 2 2 1 1 1 2 2 2
2 2 255 1 0 1 0 0 1 1 2 2 2 2 2 2
255 1 1 1 1 1 1 1 2 2 1 1 1 2 1 255
1 1 1 1 1 5 3 3 1 1 1 1 1 255 1 0
0 1 1 1 1 1 1 0 1 1 2 1 255 1 1 2
1 2 0 1 0 0 0 2 1 1 1 255 1 0 1 1
1 1 2 1 1 0 0 0 0 0 255 0 2 1 1 1
1 1 1 1 1 1 1 1 255 1 1 1 1 1 1 1
3 2 2 1 1 0 2 255 2 2 2 2 1 1 2 2
2 2 2 1 1 255 1 1 1 1 1 1 2 2 0 1
1 1 2 0 255 0 1 2 2 2 5 11 3 2 1 1
1 1 255 1 1 1 1 2 1 2 1 2 2 2 2 2
1 255 1 1 2 6 40 81 122 155 155 68 2 1 1 0
255 1 1 1 0 0 0 0 0 0 0 0 0 0 1 255
1 1 1 1 1 0 0 0 0 0 1 1 0 255 0 0
0 0 0 1 1 1 1 0 0 1 1 0 255 1 2 2
2 1 2 2 1 1 1 0 0 1 255 0 0 1 1 1
0 0 0 0 0 0 1 1 1 255 1 1 1 0 0 0
1 2 1 1 1 1 2 255 2 1 1 1 2 0 0 0
0 0 0 1 0 0 255 1 0 0 0 3 3 6 15 12
7 1 0 0 0 0 0 0 1 1 2 2 2 0 1 2
1 1 1 1 1 1 2 2 2 255 1 1 2 3 3 3
1 5 1 1 1 1 1 1 255 0 1 1 1 2 3 3
2 1 1 1 1 1 1 255 0 0 0 1 1 1 1 1
1 0 1 1 2 255 1 2 3 2 2 1 1 1 2 1
1 1 1 255 1 1 1 1 1 1 2 2 2 1 0 2
2 2 255 2 1 1 0 1 1 1 2 1 2 1 1 1
1 255 2 2 1 1 1 2 2 3 2 1 1 1 2 255
2 2 2 2 2 2 1 1 0 2 2 2 2 1 255 0
0 0 0 0 1 1 1 1 1 2 2 2 255 2 1 1
0 1 1 1 2 1 1 1 1 1 1 255 1 1 1 0
1 1 1 1 1 1 1 1 1 255 1 1 1 1 2 2
1 1 1 0 1 1 1 1 255 0 0 1 1 1 1 1
1 1 0 0 0 2 3 255 2 2 2 1 1 0 0 1
1 1 0 1 1 1 255 2 1 1 1 2 2 1 1 1
1 1 1 1 255 1 1 1 1 1 1 1 1 2 1 1
0 0 1 255 2 2 2 2 2 1 1 1 2 1 1 0
1 255 1 1 1 0 0 0 0 0 0 0 1 1 1 0
255 1 1 1 1 2 2 2 1 1 1 1 0 0 255 1
1 1 1 1 1 1 1 1 1 2 2 2 1 255 1 0
0 1 2 3 33 33 2 2 1 1 1 1 255 0 1 2
1 2 2 2 2 0 0 0 0 0 0 255 1 0 0 1
1 0 0 0 1 1 1 1 0 255 0 0 0 0 1 1
0 0 0 0 0 0 1 1 255 1 1 1 2 1 1 2
1 1 1 1 1 0 255 0 0 0 1 1 0 0 0 1
1 1 2 1 1 255 1 1 0 0 0 0 1 2 1 1
1 2 2 255 1 0 0 0 1 0 0 0 0 0 1 1
1 0 255 1 0 0 0 0 0 2 2 2 1 0 0 0
0 0 0 2 2 2 2 2 2 1 1 2 1 1 1 1
1 2 2 2 2 255 1 1 1 2 2 2 1 1 1 1
1 1 1 1 255 0 1 2 1 1 2 2 1 1 1 1
1 1 1 255 1 0 1 1 1 1 1 1 1 1 1 1
1 255 0 0 2 1 1 0 1 1 1 1 1 1 1 255
1 1 1 1 1 1 1 1 1 1 1 2 2 2 255 2
1 1 1 1 1 1 1 1 1 1 1 1 1 255 2 2
2 2 2 2 1 2 1 1 1 1 2 255 2 2 1 1
1 1 1 0 0 0 2 2 2 1 255 1 1 0 1 2
1 1 1 1 1 2 2 2 255 2 2 1 1 1 1 1
2 1 1 1 1 1 1 255 1 1 1 0 0 1 1 1
1 1 1 1 1 255 1 1 1 1 3 3 1 0 0 0
1 1 1 1 255 0 0 0 1 1 1 1 1 2 0 0
0 2 3 255 1 2 2 2 1 2 1 1 1 1 1 1
1 0 255 255 255 255 255 255 255 255 255 255 255 255 255 255
255 255 255 255 255 255 255 255 255 255 255 255 255 255 255 255
255 255 255 255 255 255 255 255 255 255 255 255 255 255 255 255
255 255 255 255 255 255 255 255 255 255 255 255 255 255 255 255
255 255 255 255 255 255 255 255 255 255 255 255 255 255 255 255
255 255 255 255 255 255 255 255 255 255 255 255 255 255 255 255
255 255 255 255 255 255 255 255 255 255 255 255 255 255 255 255
255 255 255 255 255 255 255 255 255 255 255 255 255 255 255 255
255 255 255 255 255 255 255 255 255 255 255 255 255 255 255 255
255 255 255 255 255 255 255 255 255 255 255 255 255 255 255 255
255 255 255 255 255 255 255 255 255 255 255 255 255 255 255 255
255 255 255 255 255 255 255 255 255 255 255 255 255 255 255 255
255 255 255 255 255 255 255 255 255 255 255 255 255 255 255 255
255 255 255 255 255 255 255 255 255 255 255 255 255 255 255 255
255 255 255 255 255 255 255 255 255 255 255 255 255 255 255 255
255 255 255 255 255 255 255 255 255 255 255 255 255 255 255 255
255 255 255 255 255 255 255 255 255 255 255 255 255 255 255 255
255 255 255 255 255 255 255 255 255 255 255 255 255 255 255 255
255 255 255 255 255 255 255 255 255 255 255 255 255 255 255 255
255 255 255 255 255 255 255 255 255 255 255 255 255 255 255 255
255 255 255 255 255 255 255 255 255 255 255 255 255 255 255 255
255 255 255 255 255 255 255 255 255 255 255 255 255 255 255 255
255 255 255 255 255 255 255 255 255 255 255 255 255 255 255 255
255 255 255 255 255 255 255 255 255 255 255 255 255 255 255 255
255 255 255 255 255 255 255 255 255 255 255 255 255 255 255 255
255 255 255 255 255 255 255 255 255 255 255 255 255 255 255 255
255 255 255 255 255 255 255 255 255 255 255 255 255 255 255 255
255 255 255 255 255 255 255 255 255 255 255 255 255 255 255 0
0 2 2 2 1 0 0 0 1 1 1 1 255 1 0 1
1 1 0 0 1 1 1 1 1 1 1 255 1 2 2 2
2 1 1 1 1 2 1 1 1 255 1 1 0 1 1 1
1 1 1 1 1 1 2 2 255 2 1 1 2 2 2 0
0 0 1 1 1 1 255 1 0 0 0 0 1 1 1 0
0 0 1 1 1 255 1 1 1 1 1 1 1 2 0 0
0 1 1 0 255 0 1 2 1 1 1 1 1 1 1 1
1 0 0 255 0 0 1 2 1 0 0 0 1 1 1 2
2 255 1 1 1 0 0 0 0 0 0 0 0 0 0 0
255 1 0 0 0 0 0 1 1 1 1 1 1 1 255 1
0 0 0 1 0 1 1 1 2 1 1 1 0 255 0 0
0 1 1 1 1 1 1 0 0 0 0 255 0 0 0 0
0 0 0 0 1 1 1 1 1 1 255 1 1 0 0 0
0 1 1 1 1 0 0 0 0 0 1 1 2 2 2 2
2 1 1 1 1 1 1 2 1 1 2 2 2 255 0 0
0 1 1 1 1 1 1 1 1 1 1 1 255 0 2 2
1 1 1 0 0 1 1 2 3 1 1 255 0 0 1 1
1 1 1 1 1 1 0 1 1 255 1 0 0 1 2 2
1 1 1 1 1 1 1 255 1 1 1 2 2 1 0 1
1 2 1 0 0 1 255 1 1 1 1 0 1 1 1 1
1 1 1 1 1 255 2 2 2 2 2 2 1 1 1 1
2 2 2 255 2 1 1 1 1 1 2 1 1 1 1 2
1 1 255 1 1 1 0 1 1 2 2 1 1 1 1 1
255 1 1 1 1 1 1 1 1 1 1 1 1 2 1 255
2 2 1 1 1 2 1 0 0 1 2 1 1 255 2 1
1 1 0 1 1 1 0 0 0 1 1 1 255 1 1 0
0 1 1 0 0 1 1 1 1 1 1 255 1 2 1 1
1 2 2 2 2 2 2 1 1 1 255 0 0 2 1 1
0 1 0 0 0 0 1 1 255 1 1 1 1 1 0 0
0 1 1 1 1 1 1 255 2 1 2 2 3 3 2 0
1 2 1 1 1 255 1 1 1 1 1 1 1 1 1 2
1 1 1 2 255 1 1 2 2 2 0 0 0 1 1 1
1 1 255 0 0 0 0 0 1 1 1 1 0 0 1 1
1 255 1 1 1 0 1 1 1 2 0 0 1 1 1 0
255 0 0 0 1 1 1 0 1 1 1 1 1 1 0 255
0 0 1 2 1 0 0 0 0 0 1 1 2 255 1 1
0 0 0 0 0 1 1 0 0 0 0 0 255 1 2 2
0 0 0 1 1 1 1 1 1 1 255 1 0 0 0 0
1 1 1 1 1 1 1 0 0 255 0 0 1 1 1 1
1 1 1 0 0 0 0 255 0 0 0 0 0 0 0 2
2 2 1 1 1 1 255 1 1 1 1 1 1 1 1 1
1 1 0 0 0 1 1 0 2 2 2 2 2 0 0 1
2 2 0 2 1 0 0 1 2 255 1 1 1 1 1 1
0 1 1 1 1 1 1 1 255 1 2 1 1 1 1 0
0 2 2 2 3 1 1 255 0 0 1 1 1 1 1 2
1 1 1 1 1 255 1 1 1 1 2 2 2 2 2 2
2 1 1 255 1 1 1 3 2 2 0 1 2 1 1 0
0 0 255 1 1 1 1 0 1 0 2 1 1 1 1 1
0 255 2 2 2 2 1 2 0 2 1 2 1 1 2 255
2 1 2 1 2 1 2 1 2 2 2 2 2 2 255 1
1 0 0 1 2 2 2 2 2 1 1 1 255 1 1 1
1 2 2 2 2 1 1 1 2 2 2 255 1 1 1 1
1 2 2 1 0 0 1 1 2 255 2 2 2 1 1 2
2 2 1 1 0 1 1 2 255 2 1 0 0 1 1 1
1 1 1 1 1 1 1 255 1 1 1 0 1 1 2 2
2 2 2 1 1 1 255 2 1 1 1 1 0 1 1 1
1 0 1 1 255 1 1 1 2 2 2 0 0 1 1 1
1 1 1 255 1 1 2 2 2 2 3 3 1 1 1 1
1 255 2 1 1 1 1 1 1 1 2 2 2 1 1 2
255 2 0 0 0 0 1 1 2 2 2 1 1 1 255 0
0 0 0 1 1 3 2 2 1 1 1 1 1 255 1 0
1 0 1 1 1 1 0 0 1 2 1 1 255 0 0 0
1 1 2 2 2 1 1 1 1 0 0 255 0 0 1 2
2 1 0 0 0 0 1 1 2 255 1 1 0 0 0 1
1 1 1 0 0 0 0 0 255 1 2 2 0 0 0 1
1 2 1 1 0 1 255 1 0 0 1 2 3 1 1 1
1 1 0 0 0 255 1 1 1 1 1 0 1 1 1 1
1 0 1 255 0 0 0 1 1 2 2 2 2 2 1 1
1 1 255 1 1 1 2 2 2 2 1 1 0 1 1 2
0 1 1 0 0 2 3 3 2 1 2 2 2 2 2 2
1 1 0 0 1 255 1 1 1 2 1 1 0 1 1 1
1 1 1 1 255 1 1 1 1 1 2 1 1 2 2 2
1 1 1 255 0 1 1 1 1 3 3 3 3 2 1 1
1 255 1 1 1 2 2 2 2 2 2 2 2 1 1 255
1 1 2 3 3 2 2 2 1 1 1 1 1 2 255 1
1 1 2 1 1 1 1 1 1 1 1 1 1 255 2 2
2 2 1 1 0 2 1 2 2 2 2 255 2 3 2 2
2 2 2 1 1 1 2 2 2 2 255 2 1 0 0 1
1 1 2 2 2 1 1 1 255 1 1 0 1 2 2 2
2 1 1 1 1 2 2 255 1 1 0 1 1 3 1 1
0 0 1 1 2 255 2 2 2 2 3 3 6 3 3 2
1 0 1 1 255 1 0 0 0 0 1 2 2 2 2 1
2 2 2 255 1 2 2 1 1 3 3 3 3 2 2 1
1 2 255 2 2 1 1 0 1 2 2 2 1 1 1 1
255 1 1 2 3 5 5 7 3 1 1 1 1 1 1 255
2 1 1 2 6 15 18 28 13 2 1 1 1 255 2 1
0 0 1 2 2 2 2 2 2 2 2 2 255 1 1 1
0 0 1 2 3 2 1 1 1 1 255 0 0 0 0 2
2 2 2 2 2 2 2 1 1 255 1 0 1 0 0 1
1 1 0 1 1 2 1 1 255 1 0 0 1 3 3 5
5 3 2 1 1 1 1 255 0 0 1 2 2 2 1 1
1 1 1 2 2 255 0 1 1 2 5 68 102 102 16 2
1 0 0 0 255 0 1 2 2 1 1 1 1 1 0 0
0 1 255 1 0 0 1 6 7 6 6 6 2 2 0 0
0 255 1 1 1 1 1 1 1 3 3 1 1 0 0 255
1 1 1 2 2 2 2 2 2 3 2 1 1 0 255 0
1 2 2 2 2 2 1 1 0 2 1 1 0 0 1 2
1 1 2 1 1 1 1 2 2 3 2 5 3 3 1 1
1 255 0 0 1 2 2 3 1 1 1 1 1 1 1 1
255 1 1 2 2 3 3 2 2 2 2 2 1 1 1 255
0 1 1 3 7 7 5 5 5 3 2 1 1 255 1 1
2 3 3 3 2 3 2 2 2 1 2 255 2 1 2 3
3 3 3 2 1 1 1 1 1 2 255 1 1 1 2 1
1 1 0 1 1 1 1 1 1 255 1 1 2 1 1 1
1 2 2 2 1 2 1 255 2 3 2 2 2 2 2 2
2 1 2 1 1 1 255 2 2 1 0 1 1 1 2 2
2 2 1 1 255 1 1 0 0 0 2 3 3 1 1 1
1 2 2 255 1 1 1 1 1 3 3 1 1 1 2 2
1 255 1 2 2 3 6 11 6 6 5 3 2 1 1 2
255 1 0 0 1 2 5 3 3 2 2 2 2 2 2 255
1 1 2 2 3 3 6 3 5 3 2 1 1 1 255 2
1 1 1 0 1 2 2 1 1 1 1 1 255 1 1 1
5 7 7 11 11 10 2 2 1 1 1 255 1 1 2 5
21 21 25 28 28 10 2 1 1 255 2 2 2 2 3 3
6 6 6 5 3 2 2 2 255 1 1 1 1 1 1 2
3 1 1 1 1 1 255 1 0 0 1 2 3 5 7 7
7 3 3 1 1 255 1 1 2 1 1 1 0 0 0 1
2 2 2 2 255 1 0 0 2 5 5 6 6 3 2 1
2 0 1 255 0 1 2 2 2 11 11 11 3 2 2 2
0 255 0 1 2 5 68 225 225 192 110 102 2 1 1 0
255 0 1 2 2 2 5 5 3 3 0 0 0 1 255 1
0 1 7 10 7 6 6 3 3 3 2 2 1 255 1 1
1 2 6 10 7 7 3 3 2 0 0 255 1 1 0 2
2 3 3 6 8 6 3 2 1 1 255 1 1 1 2 5
5 2 2 2 1 1 1 1 0 0 1 2 1 1 1 1
1 1 2 3 3 3 5 6 5 5 2 2 1 255 0 0
2 3 3 3 2 2 1 2 1 1 1 1 255 2 1 2
3 6 3 3 2 1 2 2 1 1 1 255 1 1 3 10
17 17 17 26 16 7 2 1 1 255 1 1 2 5 5 5
2 3 2 2 2 1 2 255 2 1 2 2 3 5 5 5
6 1 1 1 1 2 255 1 1 1 2 2 2 1 0 1
1 1 1 2 1 255 2 2 2 1 1 1 2 5 2 2
2 2 1 255 2 3 3 3 2 2 2 2 2 1 2 1
1 1 255 2 2 0 0 1 1 2 7 7 6 2 1 1
255 1 1 1 1 0 0 1 1 1 1 1 1 2 2 255
2 1 1 1 1 1 1 1 1 0 2 2 0 255 1 1
1 3 5 6 6 13 6 5 2 1 1 2 255 1 0 0
1 3 6 5 5 3 3 3 2 2 2 255 1 1 1 2
3 3 7 5 11 5 1 1 0 1 255 1 1 1 1 1
1 2 1 1 1 1 2 1 255 0 1 3 5 7 11 11
11 10 5 2 1 0 0 255 2 2 5 23 23 21 25 26
28 13 5 2 1 255 2 2 2 2 5 6 6 7 11 10
3 2 2 1 255 1 1 1 1 1 1 6 6 1 1 1
1 1 255 1 0 0 1 3 8 8 7 12 18 18 3 1
1 255 1 1 1 1 1 1 1 1 1 1 1 1 1 1
255 1 1 1 2 5 5 6 6 5 5 2 2 1 2 255
2 2 2 6 26 31 32 37 23 3 1 0 0 255 0 1
3 56 193 225 193 183 157 115 67 1 1 1 255 0 1 1
2 2 16 6 6 6 1 0 0 0 255 1 0 2 7 10
7 6 6 8 6 5 3 2 1 255 1 1 5 6 11 10
6 5 5 6 2 2 1 255 1 1 2 2 5 6 6 8
8 5 3 3 2 1 255 1 1 1 5 5 5 2 2 2
3 2 1 1 0 0 1 1 2 1 1 1 1 1 3 3
3 3 3 6 5 5 3 2 1 255 0 2 2 2 2 2
2 2 3 3 1 1 1 1 255 2 2 2 3 3 3 3
3 2 2 1 0 0 0 255 1 2 10 21 27 26 17 21
16 7 1 1 1 255 1 1 2 7 7 5 2 5 5 3
3 3 3 255 2 0 1 1 2 3 5 7 7 3 1 1
1 1 255 1 1 2 3 7 7 2 0 1 2 2 1 1
1 255 2 2 2 2 2 5 8 5 2 2 2 2 1 255
1 2 2 3 2 2 2 1 2 3 2 1 1 1 255 1
0 0 2 2 2 2 7 7 7 2 1 1 255 1 1 1
1 1 0 0 1 1 1 1 2 2 1 255 2 1 1 1
3 0 0 1 1 2 2 2 1 255 1 1 1 3 5 15
15 15 8 5 1 1 1 1 255 1 1 1 3 5 6 5
3 3 3 3 2 1 1 255 1 1 1 2 7 3 6 5
6 3 1 0 0 0 255 1 1 2 2 5 1 1 1 1
1 1 1 1 255 1 1 2 5 8 11 10 6 5 5 2
1 0 1 255 2 5 7 21 21 21 26 33 40 40 7 2
0 255 2 2 2 2 6 6 7 10 10 10 7 3 1 1
255 1 1 2 1 1 1 2 1 0 1 3 2 1 255 0
0 0 1 17 21 21 12 18 18 18 2 1 1 255 1 1
1 1 2 1 1 1 1 2 3 1 0 0 255 1 1 1
3 3 3 3 3 5 6 6 0 0 1 255 2 2 6 45
41 52 47 60 37 23 0 0 0 255 1 1 3 118 193 193
183 223 197 157 111 1 1 0 255 0 1 1 1 1 16 7
6 6 1 0 0 0 255 1 1 3 7 13 7 6 5 3
5 5 5 2 1 255 0 2 5 6 6 6 5 5 5 6
5 2 1 255 1 1 1 5 6 8 8 8 8 7 7 5
3 1 255 1 1 1 1 6 5 2 2 1 3 2 1 1
0 0 1 1 2 2 2 1 1 1 3 5 2 2 2 5
6 5 3 2 0 255 1 2 2 5 3 2 1 2 3 3
1 1 0 1 255 1 2 2 7 5 7 3 6 2 2 1
0 0 0 255 1 2 15 27 30 27 26 21 18 2 1 1
1 255 1 1 2 6 6 2 2 5 5 7 3 3 2 255
1 1 1 2 5 5 5 5 7 6 3 1 1 1 255 0
1 1 3 3 3 1 0 1 2 2 2 2 1 255 1 2
3 2 2 5 2 2 2 2 3 2 1 255 0 2 2 2
2 1 1 1 2 2 2 2 1 1 255 0 0 0 0 2
2 2 2 6 6 2 2 1 255 1 1 1 1 1 1 8
6 1 1 1 2 2 2 255 1 1 2 3 3 0 1 1
3 3 1 1 1 255 1 1 0 2 3 5 15 22 11 11
7 1 1 1 255 1 0 0 1 5 5 5 3 5 5 5
1 1 1 255 2 2 1 2 7 5 6 5 6 5 1 0
0 1 255 1 1 2 3 6 6 6 5 5 2 0 2 1
255 1 1 2 3 10 12 11 6 6 5 5 2 1 1 255
2 3 7 32 32 20 26 37 38 38 7 3 1 255 1 1
1 2 6 8 10 10 10 8 7 3 1 1 255 1 0 1
0 0 1 1 1 1 1 1 1 0 255 0 0 1 2 8
18 18 12 16 12 27 2 1 1 255 1 1 2 1 2 2
2 1 1 1 1 1 0 0 255 1 1 1 2 3 3 2
3 5 5 3 0 0 1 255 2 6 38 38 40 40 47 45
37 23 1 0 0 255 1 1 2 118 183 157 133 133 197 150
111 2 1 0 255 0 1 1 1 3 3 3 3 3 1 0
0 1 255 0 1 3 7 17 13 16 5 5 6 5 2 1
0 255 0 1 3 5 6 6 6 5 6 6 5 3 2 255
1 1 1 3 6 8 8 6 3 5 7 6 3 0 255 0
1 1 3 3 3 1 1 1 3 2 2 1 0 1 1 1
2 2 2 1 1 1 2 2 2 2 2 2 5 5 2 0
0 255 1 1 1 2 1 1 1 2 3 2 2 1 2 1
255 2 2 3 5 3 5 3 5 3 2 2 1 1 1 255
1 2 15 18 21 27 26 26 26 2 1 1 1 255 1 2
2 6 7 2 2 2 5 7 3 3 2 255 0 0 3 3
5 5 5 3 7 7 6 1 1 0 255 1 1 2 3 5
2 1 0 0 1 2 2 1 1 255 1 3 3 5 10 10
5 2 3 3 3 2 1 255 1 2 2 2 2 0 0 1
3 1 0 0 0 0 255 1 1 1 1 2 1 2 2 2
2 2 2 1 255 1 1 1 1 1 3 8 6 2 2 2
2 2 2 255 1 1 2 2 1 1 1 2 3 3 2 2
1 255 1 1 0 2 5 5 8 8 11 11 2 1 1 1
255 1 1 1 2 5 5 5 3 5 3 1 1 1 1 255
2 2 2 5 7 5 1 1 0 0 1 2 1 1 255 1
2 2 3 5 10 5 6 6 2 1 0 0 255 1 2 2
5 10 15 10 6 6 5 5 2 1 1 255 3 3 3 3
16 20 20 37 37 37 6 3 1 255 1 1 1 1 5 8
10 6 7 5 5 3 1 1 255 1 0 1 0 0 0 1
1 2 2 1 0 0 255 0 0 0 1 3 18 16 12 12
10 7 2 1 1 255 2 2 2 1 2 2 2 2 2 2
1 0 0 0 255 1 1 1 3 3 3 6 7 7 5 3
1 0 0 255 1 6 38 38 38 36 26 22 30 28 1 1
1 255 1 1 2 96 157 150 136 136 150 137 111 1 1 1
255 0 0 0 1 2 2 3 3 3 1 1 1 1 255 1
1 2 15 18 18 3 2 3 5 3 2 2 0 255 0 1
1 3 6 6 7 7 6 5 3 2 1 255 1 1 2 3
11 11 7 6 6 5 6 5 2 0 255 0 0 1 2 3
3 1 1 1 1 2 1 1 0 0 0 0 2 1 1 1
1 1 2 2 2 3 3 2 2 1 1 0 0 255 1 1
1 1 1 1 1 2 2 2 1 1 2 1 255 2 2 3
6 5 5 3 5 3 2 1 2 2 1 255 0 1 3 15
15 15 26 26 23 2 1 1 1 255 1 2 2 3 6 2
2 2 2 1 2 2 2 255 1 2 3 3 3 5 3 3
5 5 3 1 2 2 255 0 0 0 1 1 1 1 1 1
1 2 2 2 1 255 1 2 2 5 2 2 1 0 2 2
2 2 1 255 1 2 2 2 1 0 0 1 2 1 1 1
1 1 255 2 1 1 0 1 1 1 1 2 2 2 2 2
255 1 1 0 0 0 1 12 5 2 1 2 2 2 2 255
0 1 1 1 1 2 2 2 2 1 1 1 1 255 0 1
0 2 2 5 3 12 11 11 3 2 2 1 255 1 1 1
1 1 5 5 3 3 2 1 1 1 1 255 2 2 1 2
1 1 1 1 0 1 2 2 2 1 255 1 1 1 2 3
10 6 6 6 6 2 1 0 255 1 1 2 2 8 18 18
6 6 5 5 2 2 2 255 1 1 1 1 3 20 16 20
6 6 3 2 0 255 1 1 1 1 2 2 2 3 5 5
3 2 1 0 255 1 1 1 0 1 0 1 1 1 1 0
0 0 255 1 0 0 0 2 3 16 12 12 7 5 2 1
1 255 2 2 2 1 2 2 2 2 0 0 0 0 0 0
255 1 1 1 2 3 6 8 8 3 3 3 0 0 0 255
1 6 33 38 33 26 22 22 28 15 2 1 1 255 1 1
1 28 96 157 166 151 150 125 5 1 1 1 255 1 0 0
0 2 2 2 1 1 1 1 1 1 255 0 0 1 5 17
11 12 7 8 6 3 2 2 1 255 1 1 1 2 5 6
7 15 8 5 3 1 1 255 1 0 1 3 8 7 7 5
6 5 5 2 0 0 255 1 0 0 2 3 3 1 2 2
2 2 1 1 0 0 0 0 1 1 1 1 1 1 1 2
3 5 3 2 1 1 1 0 1 255 1 2 2 2 1 1
1 2 2 2 2 2 2 1 255 2 2 3 3 3 2 2
3 2 1 1 1 2 2 255 1 2 3 3 5 11 15 23
7 2 1 1 1 255 2 1 1 2 2 2 2 2 2 0
0 1 2 255 1 2 3 1 2 2 3 3 3 3 3 1
1 1 255 0 1 1 2 1 1 2 3 2 1 1 1 1
1 255 1 2 1 1 1 0 0 2 3 2 2 1 1 255
1 1 2 2 1 0 0 1 1 1 2 2 1 1 255 2
2 0 0 1 1 1 1 2 2 2 1 2 255 2 1 2
2 1 1 1 2 2 2 2 2 2 1 255 1 1 0 0
1 1 1 1 1 1 2 2 2 255 0 0 0 1 2 2
1 2 3 3 2 2 2 1 255 1 2 2 1 1 1 2
3 2 2 1 0 1 1 255 1 1 1 1 1 0 0 0
0 1 2 2 2 1 255 1 1 1 0 1 2 6 6 6
2 2 1 1 255 1 1 2 2 8 15 8 5 5 2 2
1 0 2 255 1 1 1 1 1 1 3 3 3 3 1 0
0 255 1 1 1 1 2 1 1 1 2 3 1 1 1 1
255 2 1 1 1 1 1 1 2 2 1 0 0 0 255 1
1 0 0 1 3 3 5 5 2 1 1 1 1 255 1 1
1 1 1 1 2 2 2 0 0 0 0 0 255 2 2 2
3 5 5 3 3 3 2 1 0 0 0 255 1 1 5 16
20 21 22 31 30 11 1 1 0 255 0 1 1 2 28 75
136 136 92 5 2 1 1 1 255 0 0 0 0 0 2 2
1 1 1 1 1 1 255 0 1 1 2 10 10 6 6 7
3 2 1 1 1 255 1 1 1 1 1 5 6 6 5 3
1 0 0 255 1 0 1 1 7 6 6 6 6 5 3 2
0 0 255 1 1 1 2 2 3 3 3 3 3 3 1 1
0 1 0 0 1 1 1 1 1 1 1 1 2 3 3 1
1 1 0 0 0 255 2 2 2 2 1 1 2 2 2 2
1 1 1 1 255 1 2 3 5 3 1 2 2 2 1 1
1 2 1 255 1 1 2 2 2 3 5 2 1 1 1 1
1 255 1 1 1 1 2 2 2 2 2 1 1 1 2 255
2 2 1 1 1 1 2 2 3 3 3 2 3 2 255 0
0 1 1 1 1 1 3 2 2 1 1 1 1 255 1 1
1 1 1 0 0 1 1 2 2 2 1 255 1 2 2 1
1 1 1 1 1 1 2 1 1 0 255 1 0 0 0 1
0 0 0 1 1 2 1 1 255 2 2 2 2 1 1 1
2 2 1 1 1 1 0 255 1 1 0 0 1 1 2 2
1 1 2 1 1 255 1 1 0 0 0 1 1 2 2 2
2 2 2 0 255 2 2 0 0 0 1 1 2 1 1 1
0 0 1 255 1 1 1 1 1 0 0 1 1 1 2 2
2 1 255 1 1 0 0 1 2 6 3 3 2 2 0 1
255 1 1 1 1 1 2 3 3 2 1 1 1 2 2 255
2 2 1 1 1 1 1 3 1 2 0 0 0 255 1 1
1 0 0 1 1 1 1 1 1 1 1 1 255 1 1 1
1 1 1 1 1 1 1 0 1 1 255 1 1 0 1 1
1 2 2 2 2 1 1 1 1 255 2 2 2 1 1 1
1 1 1 0 0 0 0 0 255 1 1 1 1 1 0 1
1 2 0 0 0 0 0 255 0 1 2 5 13 20 20 30
15 3 2 1 0 255 0 1 0 0 0 3 7 7 3 1
1 0 1 1 255 0 0 1 1 0 1 0 1 1 1 1
1 1 255 0 1 1 1 2 3 2 2 2 1 1 1 1
1 255 1 0 1 1 1 1 1 3 2 2 0 0 0 255
0 0 0 1 2 5 5 5 5 5 1 0 0 0 255 1
1 0 0 1 2 2 2 2 2 2 1 0 0 0 1 1
1 1 2 1 2 1 2 1 1 0 0 0 1 1 0 0
0 255 2 1 1 2 1 1 1 2 2 2 2 2 2 1
255 1 1 2 1 1 1 1 1 2 1 1 1 1 1 255
2 2 2 1 1 1 1 1 1 1 1 1 1 255 2 1
0 0 1 0 1 0 0 0 1 1 1 255 1 1 1 1
1 1 1 1 1 2 2 2 1 1 255 0 1 1 1 1
1 2 2 2 2 1 1 1 1 255 1 1 2 2 1 0
1 1 1 1 1 2 1 255 2 2 2 1 1 1 1 1
1 1 0 0 1 0 255 1 1 1 0 1 0 0 1 2
1 1 0 1 255 2 2 2 2 1 1 1 2 2 2 1
1 1 0 255 2 2 1 0 1 1 1 2 1 2 1 1
1 255 1 1 0 1 1 1 1 1 0 2 2 1 1 1
255 1 1 1 0 0 1 1 1 1 1 1 1 1 1 255
1 1 1 1 1 1 1 1 1 1 1 1 1 1 255 2
2 0 0 1 1 2 3 3 2 1 0 1 255 1 1 1
0 1 1 2 0 0 0 0 0 2 2 255 1 2 1 1
1 1 1 1 1 0 1 1 1 255 1 1 1 1 1 1
1 1 1 1 1 1 1 1 255 1 1 0 0 0 0 0
1 1 1 0 1 1 255 0 0 0 1 1 1 1 2 1
2 1 1 0 1 255 2 2 2 1 0 0 0 1 1 1
1 1 0 0 255 1 1 0 0 0 0 0 0 2 1 0
0 0 0 255 0 1 1 1 2 12 13 12 3 2 1 1
1 255 1 1 1 0 0 0 1 1 1 1 1 1 1 1
255 1 1 1 1 0 0 0 1 1 1 1 1 1 255 0
1 1 1 0 1 1 2 1 1 0 0 0 1 255 1 0
1 0 0 0 0 1 1 2 1 1 0 255 0 1 1 1
1 2 3 3 2 1 0 0 0 0 255 0 0 0 0 1
1 2 1 1 1 1 1 1 0 0 1 1 2 1 2 0
2 2 2 1 1 0 0 0 0 1 1 1 2 255 1 1
1 1 1 1 1 1 1 1 1 1 0 0 255 1 1 1
1 1 1 1 1 2 1 1 1 1 1 255 1 1 1 1
0 0 1 1 1 1 1 1 1 255 1 0 0 0 0 1
1 0 0 1 1 2 2 255 1 1 1 1 1 1 2 2
3 2 2 1 1 1 255 2 1 1 1 1 2 2 2 1
2 1 2 2 2 255 1 1 2 2 2 1 0 1 1 1
1 2 1 255 2 3 2 2 2 2 2 2 1 1 0 1
1 1 255 1 0 1 0 1 1 1 2 2 1 1 1 2
255 2 2 0 0 0 1 1 1 1 1 1 1 1 0 255
2 2 1 1 1 1 1 2 2 2 1 1 1 255 1 1
1 1 0 1 1 1 0 1 1 1 1 1 255 1 1 1
0 0 0 2 1 2 1 1 1 0 0 255 1 1 2 1
2 1 1 1 1 1 0 1 1 1 255 2 1 1 1 1
1 1 1 2 1 1 0 1 255 1 1 1 1 1 1 1
1 0 0 0 0 2 2 255 2 1 0 1 1 1 1 1
1 1 1 1 1 255 1 1 1 1 1 2 1 1 1 1
1 1 1 1 255 0 0 0 0 0 0 0 0 0 0 0
1 1 255 0 0 0 1 0 0 1 1 1 1 2 0 0
0 255 2 2 2 1 0 0 0 1 1 1 1 1 1 1
255 1 0 0 0 1 1 1 0 1 0 0 0 0 0 255
0 0 0 0 2 2 2 2 2 2 2 1 1 255 1 1
1 0 0 1 1 1 1 1 1 1 1 1 255 1 1 1
1 0 0 0 0 1 1 1 1 1 255 0 0 0 1 1
1 1 1 1 0 0 0 0 1 255 1 1 0 0 0 0
0 0 1 0 0 0 1 255 1 1 0 1 1 2 1 2
2 1 0 0 0 1 255 1 0 0 0 0 1 1 1 1
1 1 1 1 0 0 0 1 255 255 255 255 255 255 255 255
255 255 255 255 255 255 255 255 255 255 255 255 255 255 255 255
255 255 255 255 255 255 255 255 255 255 255 255 255 255 255 255
255 255 255 255 255 255 255 255 255 255 255 255 255 255 255 255
255 255 255 255 255 255 255 255 255 255 255 255 255 255 255 255
255 255 255 255 255 255 255 255 255 255 255 255 255 255 255 255
255 255 255 255 255 255 255 255 255 255 255 255 255 255 255 255
255 255 255 255 255 255 255 255 255 255 255 255 255 255 255 255
255 255 255 255 255 255 255 255 255 255 255 255 255 255 255 255
255 255 255 255 255 255 255 255 255 255 255 255 255 255 255 255
255 255 255 255 255 255 255 255 255 255 255 255 255 255 255 255
255 255 255 255 255 255 255 255 255 255 255 255 255 255 255 255
255 255 255 255 255 255 255 255 255 255 255 255 255 255 255 255
255 255 255 255 255 255 255 255 255 255 255 255 255 255 255 255
255 255 255 255 255 255 255 255 255 255 255 255 255 255 255 255
255 255 255 255 255 255 255 255 255 255 255 255 255 255 255 255
255 255 255 255 255 255 255 255 255 255 255 255 255 255 255 255
255 255 255 255 255 255 255 255 255 255 255 255 255 255 255 255
255 255 255 255 255 255 255 255 255 255 255 255 255 255 255 255
255 255 255 255 255 255 255 255 255 255 255 255 255 255 255 255
255 255 255 255 255 255 255 255 255 255 255 255 255 255 255 255
255 255 255 255 255 255 255 255 255 255 255 255 255 255 255 255
255 255 255 255 255 255 255 255 255 255 255 255 255 255 255 255
255 255 255 255 255 255 255 255 255 255 255 255 255 255 255 255
255 255 255 255 255 255 255 255 255 255 255 255 255 255 255 255
255 255 255 255 255 255 255 255 255 255 255 255 255 255 255 255
255 255 255 255 255 255 255 255 255 255 255 255 255 255 255 255
255 255 255 255 255 255 255 255 255 255 255 255 255 255 255 255
255 255 255 255 2 1 1 1 2 2 1 1 2 1 2 1
1 1 1 1 2 255 1 0 0 1 1 1 1 1 1 1
1 0 0 0 255 2 1 1 1 1 1 2 2 2 2 1
1 1 1 255 1 1 1 1 1 2 2 2 1 2 2 2
1 255 1 1 1 1 1 1 1 2 2 1 1 1 2 255
2 2 1 2 2 2 2 2 2 1 2 1 1 2 255 2
1 1 1 1 1 1 2 2 2 2 2 2 2 255 2 1
1 1 1 1 0 2 1 2 1 1 1 255 1 2 2 2
2 0 2 1 1 1 1 1 1 1 255 1 1 1 0 1
1 1 1 1 1 1 1 2 255 2 1 0 1 1 1 1
1 1 1 1 1 0 0 255 1 1 1 1 1 1 1 1
1 1 1 1 1 255 1 2 0 0 0 1 1 1 0 0
2 2 2 1 255 1 1 1 1 1 0 0 0 0 0 0
0 0 0 255 0 1 1 1 1 1 1 1 1 1 0 1
1 1 255 1 1 1 1 1 1 1 1 1 1 1 1 1
255 2 2 2 2 1 1 1 1 1 1 0 0 0 0 255
0 0 0 1 0 0 0 1 1 1 1 1 1 255 1 1
1 1 1 1 1 1 1 1 1 1 1 1 255 0 0 0
0 0 1 2 1 0 0 0 0 0 255 0 0 0 0 0
1 1 1 0 0 1 0 0 0 255 1 2 0 0 0 1
1 1 1 1 1 1 1 1 255 2 1 0 0 1 1 1
1 1 1 1 0 0 0 255 0 0 1 1 1 1 1 1
0 1 1 2 1 255 0 1 0 0 0 1 1 2 2 1
1 1 1 1 255 0 1 1 1 1 1 0 0 0 0 0
0 0 255 0 0 0 1 1 0 0 0 0 0 0 0 1
1 255 1 1 0 0 0 0 0 0 0 0 0 0 0 255
0 0 0 0 0 0 0 1 1 1 1 0 0 0 255 0
0 0 0 0 1 1 1 1 1 1 0 0 0 0 1 1
1 1 1 1 1 2 2 2 2 1 1 1 0 0 0 1
1 255 1 1 1 1 1 1 1 1 1 1 1 1 1 1
255 1 1 1 1 1 1 1 1 1 2 2 2 2 1 255
1 1 0 2 2 2 2 2 2 1 2 0 1 255 1 1
1 1 1 1 1 2 1 1 1 2 2 255 2 1 2 2
2 2 2 2 2 1 1 1 1 2 255 2 1 1 1 0
0 1 1 2 2 2 2 2 2 255 2 1 2 2 1 1
0 1 1 2 1 1 1 255 1 2 2 2 2 0 1 2
2 1 1 1 1 1 255 1 1 1 1 1 1 1 0 0
0 0 0 1 255 2 1 1 2 2 0 1 1 1 1 1
1 1 0 255 0 1 1 1 2 1 1 1 1 0 0 0
1 255 1 1 0 0 1 3 3 2 0 0 2 2 2 1
255 1 0 2 2 2 0 0 0 0 0 0 0 0 0 255
0 0 1 1 1 1 1 1 2 1 1 1 1 0 255 1
2 2 0 0 0 1 1 1 1 1 1 1 255 0 1 1
2 0 1 1 1 1 1 1 0 0 0 255 0 1 1 2
1 1 1 2 1 1 1 1 1 255 1 2 1 1 1 1
1 1 1 1 1 1 1 1 255 1 1 1 1 1 2 2
2 2 0 0 0 0 255 0 0 1 1 1 1 1 1 1
1 1 1 1 1 255 1 1 0 0 0 1 1 1 1 0
1 1 1 1 255 1 1 1 0 0 1 1 1 1 1 1
0 0 0 255 0 0 1 1 1 1 1 1 0 0 0 2
2 255 0 0 0 0 0 1 1 3 3 2 1 1 1 0
255 0 1 1 1 1 1 1 1 0 0 0 0 0 255 1
1 1 1 0 0 0 1 1 1 0 1 1 1 255 1 0
0 0 0 0 0 0 0 0 1 0 0 255 0 0 0 1
1 0 0 0 0 1 1 1 1 0 255 0 0 0 0 0
1 1 1 1 1 0 0 0 0 0 1 1 1 1 1 1
1 2 2 3 2 0 0 0 0 0 0 1 1 255 1 1
1 1 0 0 1 1 1 1 1 1 1 1 255 0 1 1
1 1 1 2 1 1 2 2 2 2 2 255 1 1 1 2
2 2 2 1 1 1 0 0 1 255 1 1 1 1 1 1
1 2 1 2 1 2 2 255 1 0 0 1 1 1 1 2
2 2 1 1 1 2 255 2 2 1 1 1 1 1 1 1
1 1 1 1 2 255 1 1 1 2 2 1 1 1 1 1
1 1 1 255 1 1 2 2 2 2 5 5 5 5 2 1
1 1 255 1 1 1 1 1 2 2 1 1 0 1 0 2
255 3 2 2 2 2 1 1 1 2 2 1 2 1 1 255
0 1 1 1 2 2 2 1 1 1 1 1 1 255 2 2
1 1 1 3 3 2 2 2 2 1 1 1 255 0 0 2
2 2 1 1 0 0 0 1 1 0 0 255 0 0 1 1
2 2 2 2 2 2 1 1 1 1 255 1 2 1 0 1
3 6 3 2 1 1 1 1 255 0 1 1 1 1 1 1
2 2 2 1 1 1 0 255 1 2 1 1 1 1 1 1
1 1 1 0 0 255 0 2 2 1 1 1 1 1 1 1
1 1 1 1 255 1 1 1 1 1 2 2 3 2 1 0
1 1 255 1 1 1 2 3 3 11 11 17 17 5 1 1
1 255 1 1 0 0 0 1 1 2 1 1 1 1 1 1
255 1 1 1 1 0 1 2 2 2 1 0 0 0 0 255
2 2 2 1 1 0 1 1 1 1 0 0 0 255 0 0
0 0 0 2 3 5 3 3 1 1 0 0 255 0 1 1
1 1 1 1 0 1 0 0 0 0 255 1 1 1 1 0
1 1 3 3 3 1 1 0 1 255 1 1 0 0 0 0
0 0 1 2 2 2 1 255 0 1 1 1 1 0 0 0
0 1 1 1 1 0 255 0 0 0 0 1 2 2 1 1
1 1 1 0 0 0 1 2 1 2 2 2 2 2 2 1
0 0 0 0 0 0 0 0 0 255 1 2 2 1 1 0
1 1 1 1 1 1 1 0 255 0 1 1 1 1 0 0
0 0 2 2 2 2 1 255 0 0 0 1 0 1 1 2
2 1 2 1 1 255 1 2 1 2 1 1 0 1 0 1
1 1 1 255 0 0 0 1 1 1 2 2 2 2 1 1
1 1 255 2 2 2 2 2 2 2 1 1 1 1 1 1
1 255 0 1 1 2 2 3 7 1 0 1 1 1 1 255
1 1 1 3 3 11 11 16 16 16 5 2 1 1 255 1
2 2 1 1 1 3 1 1 1 1 1 1 255 2 2 2
1 1 1 1 3 2 1 1 2 2 1 255 0 1 1 2
2 2 2 1 1 1 1 1 1 255 1 1 1 2 2 3
3 3 6 5 1 1 1 1 255 0 0 2 1 3 1 6
3 1 0 1 1 0 0 255 0 0 0 0 1 2 2 2
2 2 1 1 1 1 255 1 2 2 1 3 33 53 33 3
2 1 1 1 255 0 0 1 1 1 5 2 3 2 3 1
2 2 1 255 1 2 2 2 2 1 1 1 2 2 1 1
0 255 1 2 1 1 1 1 1 1 1 1 1 1 1 1
255 1 2 1 2 2 2 5 5 3 3 2 1 1 255 1
1 2 2 2 2 17 48 48 48 42 5 2 1 255 2 1
1 1 1 6 6 15 2 2 2 2 2 1 255 0 0 0
1 1 2 11 3 2 1 0 0 0 1 255 1 2 1 1
1 1 1 1 1 1 0 0 0 255 0 0 0 0 1 6
6 6 5 6 3 1 1 0 255 1 1 1 1 2 2 2
2 2 1 1 1 2 255 2 1 1 1 1 2 3 3 3
3 2 2 0 0 255 1 1 1 0 0 2 2 2 2 2
2 2 1 255 0 1 1 1 0 0 0 0 0 1 1 1
1 1 255 0 0 0 0 2 7 7 6 1 1 1 1 0
0 0 2 2 2 2 2 3 2 2 0 0 3 3 8 8
2 1 1 1 0 255 2 2 2 1 1 1 1 1 1 1
1 1 1 0 255 1 1 1 1 1 0 1 1 1 1 2
1 1 1 255 1 1 0 1 0 1 1 1 1 1 1 1
1 255 1 1 1 1 1 1 0 0 0 0 1 1 1 255
0 0 0 0 1 1 2 2 2 3 3 1 1 1 255 2
2 2 2 2 2 2 1 1 1 1 1 1 1 255 1 1
1 1 2 16 16 7 2 1 1 1 2 255 1 1 2 3
11 17 17 37 36 32 15 2 1 1 255 1 2 2 2 2
3 3 3 3 2 2 1 1 255 2 2 1 1 1 1 1
3 1 1 1 1 2 1 255 0 1 1 2 5 2 2 5
5 3 3 1 1 255 1 1 1 2 2 3 5 5 7 8
5 0 0 1 255 1 1 1 1 2 1 7 0 0 0 1
1 1 0 255 0 0 0 0 0 8 10 10 10 12 1 1
1 1 255 1 0 1 2 53 53 81 93 68 3 2 1 1
255 0 0 1 1 1 5 5 8 3 10 2 1 1 1 255
1 2 2 3 2 1 1 2 2 2 2 2 1 255 1 1
1 1 2 1 1 1 1 0 1 2 2 3 255 1 1 1
1 2 5 5 5 5 6 3 2 1 255 1 1 1 2 15
26 108 108 96 96 90 18 2 1 255 2 2 1 2 6 35
31 31 28 27 2 2 1 1 255 1 0 0 1 2 7 17
11 5 2 0 0 0 1 255 1 1 1 1 1 1 1 1
1 1 0 0 0 255 0 0 0 1 6 25 23 6 7 8
6 1 1 1 255 1 1 1 1 8 8 7 3 3 1 1
1 1 255 1 1 1 1 3 3 3 2 2 3 2 1 0
0 255 1 1 1 0 1 5 5 5 3 3 2 2 1 255
0 0 0 0 0 0 0 0 0 0 0 1 1 0 255 0
0 0 1 12 13 7 7 1 6 1 5 1 1 1 2 2
2 1 1 2 2 2 0 0 0 10 10 10 7 1 1 1
1 255 2 2 2 2 1 2 2 2 1 1 1 1 1 1
255 1 1 1 1 0 0 1 1 2 1 1 1 1 1 1
255 1 1 1 1 1 1 2 2 1 1 1 1 255 2 2
2 2 1 1 0 0 1 1 1 2 2 255 0 0 0 0
2 3 2 2 2 3 3 3 3 1 255 2 2 2 2 2
2 1 1 0 0 1 1 1 1 255 1 1 2 5 7 13
13 13 11 2 2 2 2 255 2 2 3 3 11 17 17 32
16 15 7 2 1 1 255 2 2 2 3 3 3 3 3 3
2 2 1 1 255 1 1 0 1 1 1 1 1 1 1 1
1 1 1 255 1 1 1 1 5 5 2 2 5 3 3 2
1 255 1 2 1 2 2 2 2 3 7 10 8 0 0 2
255 2 1 1 1 2 2 3 0 0 0 1 1 1 0 255
0 0 0 0 2 8 2 2 10 16 16 1 1 1 255 1
1 2 18 63 67 68 93 82 62 2 1 1 255 1 0 0
1 1 8 2 8 2 10 1 1 1 1 255 1 1 2 2
3 3 12 12 3 3 3 5 1 255 1 1 1 3 2 1
1 1 1 0 0 1 2 3 255 2 2 2 2 2 8 5
5 6 6 5 2 1 255 1 0 0 1 17 105 108 108 92
105 118 48 3 0 255 0 1 1 2 28 38 31 27 31 42
28 2 1 1 255 1 0 0 2 2 7 11 11 10 3 1
1 1 1 255 1 1 1 1 1 0 0 0 0 1 1 1
0 255 1 1 1 5 6 23 21 7 7 8 7 1 1 1
255 0 0 2 2 30 16 12 12 18 3 1 1 1 255 1
1 1 2 5 5 3 2 2 5 5 2 1 0 255 1 1
1 1 6 7 7 5 7 6 3 2 2 255 0 0 0 0
0 0 0 1 1 1 1 1 1 0 255 0 0 1 3 8
7 7 7 2 12 6 6 2 1 1 1 2 2 1 1 1
2 1 1 1 1 1 1 1 5 3 1 1 1 255 2 1
2 2 2 2 2 2 12 3 2 2 1 1 255 1 1 1
1 1 1 0 1 1 1 1 1 1 1 1 255 1 1 1
1 1 1 1 0 0 1 1 1 255 0 1 1 1 0 0
0 1 1 1 1 0 1 255 1 1 0 0 1 1 2 1
2 5 2 5 2 1 255 1 2 2 2 2 1 0 0 0
1 1 1 1 1 255 1 1 2 5 11 13 13 3 11 5
5 3 2 255 2 2 2 5 10 25 25 37 18 15 7 3
1 1 255 1 2 2 5 3 3 2 2 3 3 3 1 1
255 2 1 1 1 1 1 1 0 1 1 1 1 1 0 255
1 1 1 1 5 5 5 2 5 5 3 3 1 255 2 2
2 3 3 5 5 5 8 10 8 1 1 2 255 1 1 1
1 1 1 0 0 0 1 1 1 1 0 255 0 0 2 8
10 10 10 10 12 16 15 2 1 2 255 1 1 2 40 81
81 63 51 62 51 2 1 1 255 1 1 0 1 1 1 1
0 0 8 3 1 1 1 255 1 1 1 2 3 3 12 7
1 1 1 5 1 255 1 2 3 3 2 2 2 2 2 1
2 1 2 1 255 2 2 2 2 5 8 7 7 7 6 5
2 1 255 1 0 0 1 40 105 108 105 105 105 128 76 2
0 255 0 1 1 2 38 45 45 35 46 50 42 5 1 1
255 1 0 0 1 6 17 17 17 15 5 2 1 1 1 255
1 1 1 1 0 0 0 0 0 2 2 1 1 255 1 1
1 5 7 15 13 7 7 10 7 3 1 1 255 1 1 2
25 30 30 31 28 28 18 3 2 1 255 0 1 1 2 5
5 3 3 3 13 18 13 1 0 255 1 1 0 0 6 11
8 5 8 8 6 2 1 255 0 0 0 0 0 0 0 0
0 0 0 0 0 0 255 0 1 2 11 12 8 8 3 3
7 12 12 2 1 0 1 1 1 1 1 1 1 1 1 1
1 1 1 1 1 1 2 1 1 255 2 1 2 3 3 3
1 0 12 12 3 2 1 1 255 1 1 1 1 1 2 2
2 1 1 1 1 1 1 1 255 1 1 1 1 1 1 1
0 1 1 1 1 255 0 1 0 0 0 0 0 1 1 1
1 1 1 255 2 1 1 1 2 6 2 0 1 2 3 3
2 1 255 2 2 2 2 2 0 0 0 0 1 1 2 1
2 255 1 1 3 11 11 11 7 3 3 3 2 2 2 255
2 2 2 3 10 25 23 21 18 13 7 2 1 0 255 2
2 2 5 3 3 2 2 5 5 5 2 1 255 1 2 3
2 2 1 2 1 1 1 1 1 0 0 255 1 1 1 1
2 2 3 3 3 5 3 3 1 255 2 3 3 5 3 5
3 3 8 8 8 2 1 1 255 1 2 2 2 1 1 0
0 1 1 1 1 1 1 255 1 1 2 11 21 10 6 5
15 17 15 2 1 2 255 1 1 2 40 85 85 37 37 51
51 5 2 2 255 1 1 1 1 1 2 1 0 0 1 1
0 0 0 255 1 2 1 2 3 8 16 7 0 1 0 1
1 255 1 1 0 2 2 2 2 2 2 2 2 1 1 1
255 1 1 2 2 5 6 7 7 12 10 2 2 1 255 1
0 1 1 51 58 108 105 111 105 133 76 3 0 255 0 0
1 1 28 38 46 46 50 50 32 5 2 1 255 1 0 0
0 6 17 26 26 21 7 2 1 1 1 255 0 1 2 2
1 0 0 0 0 2 2 2 0 255 0 0 0 2 6 11
11 13 13 7 5 2 1 1 255 0 2 3 25 26 38 33
28 26 15 3 2 1 255 0 0 1 2 7 7 7 7 7
18 18 13 1 0 255 1 1 0 0 2 2 6 3 6 3
3 2 1 255 0 0 0 0 0 0 0 0 0 0 0 0
0 0 255 0 1 3 11 11 8 10 8 7 7 10 10 2
1 0 1 1 1 1 2 2 2 1 1 1 1 1 1 1
1 1 1 1 1 255 2 1 2 1 3 1 1 0 2 2
2 2 2 2 255 2 2 1 1 1 0 0 1 1 2 2
2 1 1 1 255 2 1 1 1 1 1 0 0 0 1 2
2 255 0 0 0 0 0 0 0 1 1 1 1 1 1 255
1 1 1 1 2 3 3 1 2 6 3 2 2 1 255 1
2 2 2 1 0 0 0 0 1 1 2 2 1 255 2 2
2 3 7 5 5 1 3 2 2 2 2 255 2 2 1 1
2 18 21 21 21 17 5 2 0 1 255 2 2 1 1 1
1 1 2 3 5 2 1 1 255 2 3 3 3 3 3 2
1 1 1 0 0 1 0 255 0 1 1 2 2 2 3 2
3 3 3 3 2 255 1 2 3 6 10 6 6 8 8 8
7 1 1 1 255 1 2 2 1 1 1 0 0 1 1 2
1 1 1 255 1 1 3 11 12 12 11 16 15 17 3 2
2 2 255 1 1 1 6 85 90 86 51 32 13 3 2 1
255 1 1 1 1 1 2 1 1 2 2 3 1 0 0 255
2 2 1 3 3 5 3 3 0 1 0 1 1 255 0 0
0 1 0 2 1 2 1 1 1 1 1 1 255 1 1 1
2 3 5 7 7 8 5 2 2 1 255 0 0 1 1 30
57 90 98 177 177 133 37 1 1 255 1 1 1 1 13 38
48 48 46 37 5 2 2 2 255 1 0 0 1 2 6 15
17 7 2 2 2 1 1 255 1 2 2 2 1 1 1 0
1 2 2 2 0 255 0 1 1 1 2 11 6 8 6 5
3 2 1 1 255 1 1 8 21 26 32 41 32 26 15 2
2 1 255 1 0 1 2 2 7 7 6 6 18 13 13 0
0 255 1 1 0 0 1 1 3 6 8 8 2 1 1 255
0 1 1 0 0 0 0 0 0 0 0 0 0 0 255 0
1 2 3 15 10 10 5 5 5 10 3 2 1 0 1 1
1 1 1 2 1 1 1 1 1 1 2 1 1 1 1 2
1 255 0 1 1 1 1 1 1 1 2 2 1 1 2 2
255 2 2 1 1 1 3 3 2 2 2 2 2 1 1 1
255 2 1 1 1 1 1 0 0 1 1 2 2 255 1 1
1 1 1 0 0 0 1 1 1 1 1 255 1 1 1 1
2 15 15 11 6 6 2 2 2 1 255 1 2 2 2 1
0 0 0 1 1 1 2 2 2 255 2 2 2 2 5 3
3 2 1 1 2 2 2 255 1 1 1 1 2 5 18 18
13 1 1 1 1 1 255 2 2 1 1 1 1 1 3 3
2 2 1 1 255 1 3 2 1 1 1 1 1 1 1 0
1 1 1 255 1 2 2 2 2 2 3 3 3 3 3 3
2 255 1 1 2 3 3 3 3 3 3 2 2 1 1 1
255 1 2 1 1 1 1 1 1 1 2 1 1 1 2 255
1 1 2 3 6 12 6 13 3 3 2 2 2 2 255 1
1 1 2 6 36 32 32 13 3 2 2 2 255 1 1 1
0 1 2 2 2 2 1 1 1 1 1 255 2 2 3 3
5 13 16 16 2 1 0 1 1 255 0 1 1 1 0 1
1 2 2 1 1 1 2 2 255 1 1 1 1 1 5 5
6 7 5 2 1 1 255 0 0 1 3 8 40 46 57 111
72 37 5 1 1 255 1 1 1 1 2 13 18 38 17 7
3 2 2 2 255 1 1 0 0 1 2 2 2 2 2 1
2 2 2 255 0 2 2 2 1 1 1 2 2 2 1 1
0 255 1 1 1 1 0 3 5 7 3 2 2 2 1 1
255 1 1 2 17 20 23 23 23 18 6 2 1 1 255 0
0 0 1 2 5 6 6 6 6 6 2 0 0 255 1 0
0 0 1 1 1 2 3 1 0 0 1 255 1 1 1 1
0 0 0 0 0 0 0 0 0 0 255 0 0 1 1 3
7 7 2 3 3 3 2 2 2 0 0 0 2 2 2 2
1 1 1 1 1 1 1 0 0 1 1 2 1 255 0 0
1 1 2 2 7 7 3 2 1 1 2 2 255 2 0 0
0 0 0 0 1 2 3 2 2 1 1 1 255 2 2 1
1 1 1 1 0 0 1 1 2 255 1 1 2 1 2 1
0 0 1 1 1 1 1 255 0 1 1 1 2 2 3 7
3 2 0 0 1 1 255 0 1 1 2 1 1 2 2 1
1 1 3 2 2 255 2 0 1 1 3 3 3 2 2 1
1 3 3 255 1 1 1 1 1 2 2 5 1 1 1 1
2 1 255 1 1 1 1 2 2 2 3 2 2 2 1 1
255 1 1 1 1 1 1 1 1 2 2 2 1 1 1 255
1 2 2 2 2 2 2 2 2 1 2 1 2 255 2 0
1 3 3 2 2 2 2 2 2 2 2 1 255 1 2 1
1 1 1 1 1 2 2 2 1 1 1 255 1 1 1 2
2 2 1 1 1 1 1 0 2 1 255 1 2 1 1 1
1 2 2 2 2 2 2 2 255 2 0 0 0 2 2 2
1 1 1 1 1 2 2 255 2 1 1 1 2 5 6 3
2 1 0 1 1 255 1 1 1 1 1 1 3 3 2 1
0 0 1 1 255 1 2 1 1 1 2 5 5 5 2 1
1 1 255 0 1 2 2 3 5 22 32 22 20 6 1 1
1 255 2 1 1 1 1 1 1 7 7 3 2 2 1 1
255 1 1 1 1 1 2 1 2 1 2 1 2 1 1 255
2 2 1 1 1 1 1 0 1 2 1 0 0 255 1 1
1 1 0 0 3 3 2 2 2 2 0 2 255 1 1 1
6 16 16 31 31 18 6 1 1 0 255 0 0 0 0 1
2 3 3 2 2 1 1 0 0 255 0 0 1 1 1 2
2 2 3 1 0 0 0 255 1 1 1 0 0 0 1 1
1 0 0 0 0 0 255 0 0 0 0 0 2 2 2 2
1 1 1 2 1 0 0 0 2 1 1 1 0 1 1 1
2 2 0 0 0 0 0 1 1 255 1 1 1 1 2 2
3 7 3 2 1 1 1 2 255 1 1 1 2 1 2 2
2 2 2 2 2 1 2 2 255 2 2 1 1 1 1 1
1 0 0 1 1 255 1 2 2 2 2 1 1 0 1 0
1 1 1 255 0 0 1 1 2 2 2 2 2 2 1 0
0 1 255 1 1 1 2 2 2 3 2 2 1 2 3 2
2 255 2 0 2 2 2 3 3 2 2 2 2 3 3 255
1 1 1 1 1 1 2 2 1 1 2 2 2 1 255 1
1 1 2 2 2 2 2 2 2 2 1 1 255 0 0 0
0 0 0 0 1 2 2 2 1 1 1 255 1 1 1 2
2 2 2 2 1 1 1 1 1 255 2 0 1 2 2 1
0 1 2 2 2 2 2 1 255 1 1 1 1 1 1 1
2 2 2 2 1 1 1 255 2 2 1 1 1 1 1 1
1 1 1 1 1 1 255 1 2 2 2 1 1 1 1 2
1 1 1 2 255 3 1 1 0 1 2 2 0 0 0 1
1 1 0 255 0 0 1 1 2 1 5 1 1 0 0 1
1 255 0 1 1 1 1 3 3 2 2 1 1 0 1 1
255 1 1 1 1 1 1 2 2 2 1 1 1 0 255 1
2 2 2 2 2 5 11 17 3 2 1 1 1 255 2 1
1 1 0 0 0 1 2 2 1 1 1 0 255 1 1 1
0 0 1 1 2 1 1 1 1 1 1 255 1 1 1 0
1 1 2 1 1 1 1 1 1 255 1 1 1 1 1 1
0 0 0 1 1 1 0 2 255 1 0 1 2 6 8 8
15 6 1 0 1 0 255 0 0 0 0 1 1 1 1 2
1 1 1 1 0 255 1 1 0 0 1 2 2 2 2 1
0 0 0 255 1 0 0 0 0 2 1 1 0 0 0 0
0 0 255 0 0 0 0 0 2 2 2 2 1 1 1 1
0 0 0 0 2 1 1 0 0 1 1 2 2 1 0 0
0 0 0 1 1 255 2 2 2 2 2 2 2 3 2 1
0 0 1 1 255 2 1 2 2 1 1 1 2 2 2 2
2 2 2 2 255 2 2 0 0 0 0 1 1 1 0 1
1 255 1 2 1 1 1 1 1 1 1 1 1 1 2 255
0 1 1 1 1 1 2 2 2 2 1 0 0 1 255 0
0 1 2 2 2 2 2 2 2 3 3 2 2 255 2 1
2 2 2 2 1 2 2 2 2 3 5 255 1 1 1 0
1 0 1 1 1 1 2 2 2 1 255 1 1 2 2 2
2 2 2 1 1 1 1 1 255 1 0 0 1 1 1 0
1 1 1 1 1 1 1 255 1 1 1 1 1 1 1 1
1 1 0 1 1 255 2 2 2 2 2 0 0 0 1 2
3 3 1 1 255 1 0 0 0 1 1 1 2 2 2 1
1 1 1 255 2 1 1 1 1 1 1 1 1 1 1 1
1 1 255 1 2 1 1 1 1 1 1 1 1 2 2 2
255 1 1 2 2 2 2 1 0 1 1 1 1 1 0 255
1 1 1 1 2 1 2 0 0 2 0 1 1 255 2 2
1 1 2 3 2 2 1 1 1 1 0 1 255 1 1 1
0 0 0 1 1 2 2 1 1 0 255 1 2 2 2 1
2 5 1 1 1 1 1 1 1 255 2 0 0 0 0 0
0 1 0 0 0 1 1 0 255 1 1 1 0 1 1 1
1 1 1 2 1 1 1 255 1 1 1 0 0 0 1 1
1 1 1 2 1 255 1 0 0 1 1 1 0 0 0 1
1 1 0 1 255 1 0 1 1 1 1 2 2 2 1 1
1 1 255 0 0 0 0 0 1 1 1 1 0 1 1 1
0 255 2 2 0 0 0 2 1 1 1 1 0 0 0 255
0 0 0 0 0 0 0 0 0 0 0 0 0 0 255 0
0 0 1 1 1 1 1 1 1 1 0 0 0 0 0 0
255 255 255 255 255 255 255 255 255 255 255 255 255 255 255 255
255 255 255 255 255 255 255 255 255 255 255 255 255 255 255 255
255 255 255 255 255 255 255 255 255 255 255 255 255 255 255 255
255 255 255 255 255 255 255 255 255 255 255 255 255 255 255 255
255 255 255 255 255 255 255 255 255 255 255 255 255 255 255 255
255 255 255 255 255 255 255 255 255 255 255 255 255 255 255 255
255 255 255 255 255 255 255 255 255 255 255 255 255 255 255 255
255 255 255 255 255 255 255 255 255 255 255 255 255 255 255 255
255 255 255 255 255 255 255 255 255 255 255 255 255 255 255 255
255 255 255 255 255 255 255 255 255 255 255 255 255 255 255 255
255 255 255 255 255 255 255 255 255 255 255 255 255 255 255 255
255 255 255 255 255 255 255 255 255 255 255 255 255 255 255 255
255 255 255 255 255 255 255 255 255 255 255 255 255 255 255 255
255 255 255 255 255 255 255 255 255 255 255 255 255 255 255 255
255 255 255 255 255 255 255 255 255 255 255 255 255 255 255 255
255 255 255 255 255 255 255 255 255 255 255 255 255 255 255 255
255 255 255 255 255 255 255 255 255 255 255 255 255 255 255 255
255 255 255 255 255 255 255 255 255 255 255 255 255 255 255 255
255 255 255 255 255 255 255 255 255 255 255 255 255 255 255 255
255 255 255 255 255 255 255 255 255 255 255 255 255 255 255 255
255 255 255 255 255 255 255 255 255 255 255 255 255 255 255 255
255 255 255 255 255 255 255 255 255 255 255 255 255 255 255 255
255 255 255 255 255 255 255 255 255 255 255 255 255 255 255 255
255 255 255 255 255 255 255 255 255 255 255 255 255 255 255 255
255 255 255 255 255 255 255 255 255 255 255 255 255 255 255 255
255 255 255 255 255 255 255 255 255 255 255 255 255 255 255 255
255 255 255 255 255 255 255 255 255 255 255 255 255 255 255 255
255 255 255 255 255 255 255 255 255 255 255 255 1 1 1 1
0 0 1 1 1 1 0 0 0 0 1 1 1 255 1 2
2 2 0 0 1 1 0 0 0 1 1 1 255 1 1 2
2 2 1 1 1 2 2 2 2 1 1 1 255 2 1 1
1 0 0 1 1 1 1 1 1 255 1 0 0 0 1 1
1 1 1 1 1 2 2 255 1 1 1 1 1 1 1 2
2 1 0 0 0 0 255 0 1 1 1 2 2 2 2 2
1 2 2 2 2 255 1 2 2 2 2 2 1 1 2 1
2 2 2 255 0 0 0 0 2 1 1 1 1 1 0 2
1 1 255 1 1 1 1 2 2 2 1 1 1 1 1 2
255 1 1 1 1 1 1 0 0 1 1 1 1 1 2 255
0 0 1 2 1 1 1 1 1 1 2 2 1 255 1 1
0 0 1 1 1 1 1 1 1 1 1 1 255 1 0 0
0 1 2 2 2 1 1 0 0 0 0 255 1 1 1 1
1 2 2 2 1 1 0 1 1 1 255 1 0 0 0 0
1 1 1 1 2 2 2 2 255 1 1 2 2 1 1 1
1 1 1 1 1 2 2 255 1 1 1 1 1 2 2 3
3 3 1 1 0 255 0 0 0 1 1 1 1 1 1 2
1 1 0 1 255 1 1 1 1 1 1 1 0 0 0 0
0 1 255 1 2 1 3 2 2 2 2 1 1 1 1 1
2 255 0 0 0 1 1 1 1 1 1 1 2 1 1 1
255 1 1 1 1 1 1 1 1 3 2 1 1 1 0 255
1 1 1 1 1 0 0 0 0 1 1 1 1 255 1 1
1 0 0 1 1 1 0 0 0 1 1 0 255 1 1 1
0 0 0 0 0 1 1 1 1 1 255 0 0 0 0 0
1 1 1 0 0 1 1 0 0 255 1 2 2 2 1 1
0 1 1 1 0 1 1 255 1 1 1 0 0 0 0 0
0 0 0 0 0 1 255 0 0 1 1 1 1 1 0 1
0 0 0 0 0 1 1 1 0 1 2 2 0 0 0 2
2 1 1 2 2 1 1 1 1 255 1 1 1 1 0 1
1 1 1 0 1 1 1 0 255 0 1 1 1 1 1 1
1 1 2 2 2 1 1 1 255 2 2 1 1 1 2 2
2 1 1 1 1 255 1 0 0 0 1 1 1 1 0 0
0 1 2 255 2 1 1 1 1 1 1 1 1 1 1 1
0 0 255 1 2 2 2 2 2 2 2 2 1 2 2 2
1 255 1 1 0 1 2 2 2 2 2 1 2 1 2 255
0 0 1 3 3 2 1 1 1 1 1 1 1 0 255 0
1 2 1 1 2 2 1 1 1 2 1 2 255 1 1 1
1 1 0 0 1 2 1 1 1 1 1 255 1 1 1 1
1 1 2 2 2 2 2 1 1 255 0 0 0 1 1 2
2 1 1 0 0 1 1 1 255 0 0 0 2 2 2 1
2 1 0 0 0 1 0 255 2 2 1 1 1 2 2 1
1 1 1 1 1 1 255 1 1 1 0 0 1 2 2 1
1 2 2 2 255 1 0 0 1 1 1 1 1 1 1 1
1 2 3 255 2 2 2 2 2 2 2 2 2 1 1 1
1 255 0 0 0 3 3 1 1 3 3 3 1 1 0 0
255 1 1 1 1 1 1 0 0 0 1 1 1 1 255 1
2 1 1 2 2 2 2 2 1 1 1 1 1 255 1 1
1 1 1 1 1 1 1 1 1 1 1 1 255 1 0 0
1 1 1 0 1 3 3 1 1 1 1 255 1 1 1 1
1 0 0 0 0 0 1 1 1 255 1 1 1 0 0 0
1 1 1 1 1 1 0 0 255 1 1 0 0 0 0 0
1 1 1 0 0 1 255 1 0 0 0 0 1 1 1 1
1 1 1 1 1 255 1 1 2 2 1 1 1 1 2 1
0 0 0 255 1 1 1 0 1 1 1 0 0 0 0 0
0 0 255 0 0 1 1 1 0 1 0 1 1 0 0 0
0 1 1 1 0 1 2 2 2 0 2 3 31 41 41 27
13 2 1 1 1 255 1 1 1 2 2 3 1 2 2 2
1 1 1 1 255 1 1 1 1 1 1 0 1 1 1 2
2 2 2 1 255 1 1 1 0 1 2 2 2 1 1 1
1 255 1 0 0 0 1 1 1 1 1 1 1 1 1 255
2 1 1 1 1 1 1 2 2 2 0 0 1 0 255 1
2 2 1 1 2 2 2 1 1 2 2 2 1 255 1 2
2 2 1 2 2 2 2 1 1 1 1 255 0 0 0 2
3 1 1 1 2 2 2 2 2 1 255 1 2 2 2 2
2 2 1 1 0 1 1 2 255 1 1 1 1 1 1 1
1 2 1 1 1 1 1 255 1 1 0 1 1 1 2 2
2 1 1 1 1 255 0 1 1 1 1 1 2 2 2 2
2 2 2 2 255 1 1 1 2 2 1 2 3 2 1 1
0 0 0 255 2 1 1 1 1 2 1 1 1 2 2 1
1 1 255 1 1 2 1 1 2 3 3 2 1 2 2 2
255 1 0 0 1 0 1 0 2 1 2 1 1 2 2 255
2 2 2 2 2 2 2 2 2 1 1 1 1 255 0 3
3 3 3 10 12 12 12 12 3 2 0 0 255 2 1 1
1 1 0 0 0 1 1 1 1 1 255 2 2 1 1 2
2 2 2 2 1 0 1 1 1 255 1 1 1 0 0 1
3 3 3 1 1 1 1 1 255 1 0 0 1 1 1 1
2 3 3 1 0 1 1 255 1 1 1 1 1 0 0 0
1 1 1 0 1 255 2 1 1 0 1 1 1 1 1 1
1 1 0 0 255 1 2 1 0 0 0 1 0 1 0 0
0 1 255 1 1 1 0 0 3 3 3 1 1 1 2 2
2 255 1 1 1 1 1 0 1 1 1 1 0 0 0 255
0 1 1 1 1 1 2 1 1 0 1 0 0 0 255 1
1 1 1 1 0 1 1 2 1 0 0 0 0 1 1 1
0 1 2 1 2 2 5 81 107 107 118 138 138 15 3 1
1 255 1 1 1 1 5 12 12 5 6 3 2 0 0 1
255 1 1 1 1 1 1 0 1 1 2 2 2 2 2 1
255 1 2 2 1 1 2 3 2 2 2 1 1 255 0 0
2 2 2 0 2 2 1 1 1 1 1 255 2 2 1 1
1 1 2 3 3 2 2 2 2 1 255 1 2 2 2 1
1 1 2 2 2 2 2 2 2 255 2 2 1 2 1 1
1 2 2 1 1 1 1 255 0 0 1 3 3 2 1 1
1 2 2 2 2 2 255 2 2 2 2 1 1 1 1 1
1 1 1 2 255 1 1 1 1 1 1 2 2 2 1 3
2 1 0 255 1 2 1 1 1 1 2 2 2 1 1 1
1 255 1 1 1 1 1 2 3 3 5 2 2 2 2 2
255 1 1 1 2 2 1 2 3 3 2 1 0 0 0 255
0 0 0 1 1 1 1 1 1 1 2 1 1 1 255 1
1 2 2 3 3 3 3 3 1 1 1 2 255 1 0 0
1 0 2 2 3 3 3 2 2 2 2 255 2 2 2 2
2 1 2 2 2 1 1 1 1 255 1 1 2 2 3 21
68 125 73 37 15 3 1 0 255 2 2 1 1 1 0 0
1 1 1 1 1 2 255 2 1 1 1 2 2 2 3 3
1 0 1 1 1 255 1 1 2 1 1 1 5 5 5 1
1 1 1 1 255 1 0 0 2 2 3 3 3 3 3 1
0 1 1 255 2 1 1 1 3 3 3 1 1 2 1 0
0 255 1 0 0 0 1 5 6 6 11 1 1 0 0 0
255 1 1 1 0 0 0 1 1 1 0 1 1 1 255 2
2 1 1 1 7 8 13 13 8 8 2 2 2 255 1 1
1 1 1 0 1 1 2 1 1 0 0 255 0 1 1 1
1 1 3 5 2 1 1 1 0 0 255 2 2 1 2 1
1 1 5 5 3 1 1 0 1 0 1 1 1 1 1 1
2 7 81 150 168 168 168 186 186 137 15 1 1 255 1 1
1 5 18 20 20 11 11 7 2 2 1 2 255 2 1 2
2 1 0 0 0 1 1 2 2 2 2 1 255 1 1 1
0 1 0 2 2 2 1 1 1 255 0 0 2 2 2 2
2 2 2 1 1 1 1 255 1 1 1 1 1 1 2 3
3 2 2 2 1 1 255 1 1 2 2 1 1 1 1 1
1 1 1 1 1 255 2 2 2 2 2 2 2 0 1 1
1 2 2 255 1 0 0 1 2 1 1 1 2 2 2 2
2 2 255 2 2 1 1 1 1 1 2 2 2 2 2 2
255 1 1 1 1 1 2 2 5 2 1 3 3 2 1 255
1 2 1 2 1 3 3 2 3 2 3 1 2 255 1 0
1 1 2 3 11 32 8 7 6 2 1 2 255 1 1 1
1 2 2 5 5 5 3 2 1 0 0 255 0 0 0 1
1 2 2 2 2 3 2 2 1 1 255 1 0 0 1 3
10 17 20 20 3 2 2 2 255 1 1 1 1 2 3 6
15 15 17 5 2 2 2 255 1 1 1 2 2 2 6 6
6 3 2 1 1 255 1 3 2 2 3 108 180 172 125 125
73 8 1 1 255 2 2 2 2 2 0 0 1 1 1 1
1 1 255 2 2 2 2 2 2 2 3 3 3 1 1 1
2 255 1 2 1 1 1 3 13 6 23 6 2 2 1 1
255 1 0 0 2 3 6 6 6 6 3 1 0 1 1 255
1 1 1 3 3 6 5 5 2 2 2 0 0 255 1 1
1 1 3 10 16 17 17 15 5 0 0 0 255 1 1 1
1 1 1 1 1 1 1 1 1 0 255 1 2 1 2 7
8 8 13 16 12 12 8 3 0 255 1 1 1 1 2 1
2 2 2 2 2 2 1 255 0 1 1 1 1 2 5 6
7 7 1 1 0 0 255 1 1 0 1 1 1 6 6 6
5 5 3 1 1 0 0 0 1 1 1 2 5 21 113 150
148 148 148 163 186 141 137 3 1 255 0 1 1 5 31 36
11 11 12 7 7 2 1 1 255 1 1 2 2 0 0 0
0 0 1 1 1 1 1 1 255 1 1 1 0 1 1 1
1 1 1 1 1 255 0 1 2 2 2 2 3 5 3 1
1 2 2 255 1 0 1 1 1 1 2 3 3 6 2 2
2 1 255 1 1 1 2 1 1 1 1 1 2 2 3 1
1 255 2 2 1 1 2 2 5 2 1 0 1 2 2 255
1 1 1 1 1 1 1 1 3 3 1 1 2 2 255 2
2 1 1 1 0 1 1 2 2 2 2 2 255 1 1 2
3 2 2 5 5 5 3 5 5 5 2 255 1 2 1 2
3 5 5 5 5 6 3 1 1 255 2 1 1 2 3 11
20 33 31 10 7 2 2 2 255 1 1 1 2 2 2 6
6 8 8 8 3 1 1 255 1 0 2 2 3 3 7 7
7 7 2 1 0 0 255 0 0 0 1 8 15 25 26 26
11 3 2 2 255 2 1 1 2 3 6 15 18 18 18 10
5 2 1 255 1 1 1 2 2 11 11 11 11 10 3 2
1 255 1 1 2 3 108 178 178 125 117 125 143 87 1 1
255 1 1 1 2 2 1 0 0 1 1 1 1 1 255 2
2 2 2 2 2 2 5 6 6 3 2 2 2 255 1 1
1 1 3 13 25 25 26 28 23 2 1 1 255 1 0 0
2 6 6 6 6 13 6 1 1 1 1 255 1 1 1 5
7 7 7 7 5 3 2 1 0 255 1 1 1 5 20 26
17 17 17 15 15 2 0 0 255 1 1 1 1 3 5 5
3 2 2 2 0 0 255 1 1 1 3 7 7 8 11 11
10 10 8 1 0 255 1 1 1 2 2 3 5 3 3 2
2 2 1 255 1 1 1 2 2 5 6 8 10 8 7 1
1 0 255 1 1 1 1 1 5 10 10 10 10 10 7 1
1 0 2 0 1 1 1 3 5 57 152 182 153 163 163 163
197 141 138 5 2 255 1 1 2 31 36 36 11 12 32 32
[truncated: 59,483 more chars]
