# Supplementary material for: M3G: Maximum Margin Microarray Gridding
Source: BMC Bioinformatics. 2010 Jan 25;11:49. doi: 10.1186/1471-2105-11-49 (PMC2823709; doi:10.1186/1471-2105-11-49)
Supplement: Additional file 1 — M3G Software. All algorithms have been implemented under a GNU/Linux environment. The M3G software is publicly available at the Downloads page of http://rtsimage.di.uoa.gr/ and also provided along with the manuscript as an additional file. [file 1471-2105-11-49-S1.TGZ › m3g-0.01/images/64354_ch1-31.pgm]

P2
445 432
255
0 0 1 0 1 0 0 0 0 0 0 0 1 0 0 0
1 1 255 0 0 0 1 0 0 0 0 0 0 1 1 1
255 0 0 0 0 1 0 0 0 0 0 0 0 0 1 255
0 0 0 0 0 0 0 0 0 0 0 0 0 0 255 0
1 1 1 1 0 0 0 0 0 0 0 0 0 255 0 0
0 0 0 0 1 0 0 0 0 0 255 0 0 0 0 0
0 0 0 0 0 0 0 0 1 0 255 0 0 0 0 0
0 0 0 0 0 0 0 0 255 0 0 0 0 0 0 0
0 0 0 0 1 1 255 1 0 0 0 0 0 0 0 0
1 1 1 0 0 255 0 0 0 0 0 0 0 0 0 0
0 1 0 255 0 0 1 0 0 0 0 0 0 0 0 0
0 0 0 255 0 0 0 0 0 0 0 1 0 0 0 0
0 255 0 0 0 0 0 0 0 0 0 0 0 0 0 255
0 0 0 0 0 0 0 0 0 0 0 0 0 0 0 255
0 0 0 0 0 0 0 0 0 0 0 0 0 255 0 0
0 0 0 0 0 0 0 0 0 0 0 0 255 0 1 1
0 0 0 0 0 0 0 0 0 255 0 0 0 0 1 1
1 0 0 0 0 0 0 0 255 0 0 0 0 0 0 0
0 0 0 0 0 0 0 255 0 0 0 0 0 0 0 0
0 0 0 0 0 255 0 0 0 0 0 0 0 0 0 0
0 0 0 0 255 0 0 0 0 0 0 0 0 0 0 0
0 0 255 0 0 0 0 0 0 0 0 1 1 0 0 0
0 255 0 0 0 0 0 0 0 0 0 0 0 1 0 0
0 255 0 0 0 0 0 0 0 0 0 0 0 0 0 255
0 0 0 1 0 0 0 0 1 1 0 0 0 255 0 0
0 0 0 0 0 0 0 0 0 0 0 0 255 0 0 0
0 0 0 1 1 0 0 0 0 0 255 0 0 0 0 0
0 0 0 0 0 0 0 0 0 0 0 0 0 0 1 1
0 0 0 0 0 0 0 0 0 0 0 0 1 1 0 255
0 0 0 0 0 0 0 0 0 0 0 0 0 255 0 0
0 0 0 0 0 0 0 0 0 0 0 0 255 0 0 0
0 0 0 0 0 0 0 0 0 0 0 255 0 0 1 0
0 0 0 0 0 0 0 0 0 0 255 0 0 0 0 0
0 0 0 0 0 0 0 255 0 0 0 0 0 0 0 0
0 0 0 0 0 1 0 255 0 0 0 0 0 0 0 0
0 0 0 0 0 255 0 0 0 0 0 0 0 0 0 0
0 1 0 255 0 0 0 0 0 1 0 0 0 1 1 0
0 0 255 0 0 0 0 0 0 0 0 0 0 0 0 0
255 0 0 0 0 0 0 0 0 0 0 0 0 0 0 0
255 0 0 0 0 0 0 0 0 0 0 0 0 0 255 0
0 0 0 0 0 0 0 0 0 0 0 0 255 0 0 0
0 0 0 0 0 0 0 0 0 0 0 0 255 0 0 0
0 0 0 0 0 0 0 0 0 0 255 0 0 0 0 0
0 0 0 0 0 0 0 0 0 255 1 1 1 0 0 0
0 0 0 0 0 0 255 0 0 0 0 0 1 0 0 0
0 0 0 0 0 255 0 0 0 0 0 0 0 0 0 0
0 0 0 0 255 0 0 0 0 0 0 0 0 0 0 0
0 0 255 0 0 0 0 0 0 0 0 0 0 0 0 0
0 255 0 0 0 0 0 0 0 0 0 0 0 0 0 255
0 0 0 0 0 0 0 0 0 0 0 0 0 0 255 0
0 0 0 0 0 0 0 0 0 0 0 0 0 0 255 0
0 0 0 0 0 0 0 0 0 0 0 0 255 0 0 0
1 1 0 0 0 1 1 0 0 0 255 0 0 0 0 0
0 0 0 0 0 0 0 0 0 255 0 0 0 0 0 0
0 0 0 0 0 0 0 255 0 0 0 0 0 0 0 0
0 0 0 0 0 0 0 0 0 0 0 0 0 0 0 0
0 0 0 0 0 0 0 0 0 1 0 0 255 0 0 0
0 0 0 0 0 0 0 0 0 0 255 0 0 0 0 0
1 1 1 0 0 0 0 0 0 255 0 0 0 0 0 0
0 0 0 0 0 0 0 0 255 0 0 0 0 0 0 0
0 0 0 0 0 0 0 255 0 0 0 1 0 0 0 0
0 0 0 0 255 0 0 0 0 0 0 0 0 0 0 0
0 0 1 0 255 0 0 0 0 0 0 0 0 0 0 0
0 0 255 0 0 0 0 0 0 0 0 0 0 0 0 0
255 0 0 0 0 0 0 0 0 0 0 0 0 0 0 255
0 0 0 0 0 0 0 0 0 0 0 0 0 255 0 0
0 0 0 0 0 0 0 1 0 0 0 0 0 255 0 1
1 0 0 0 0 0 0 0 0 0 0 255 0 0 0 0
0 0 0 0 0 0 0 0 0 255 0 0 0 0 0 0
0 0 0 0 0 0 0 0 0 255 0 0 0 0 0 0
0 0 0 0 1 0 0 255 0 0 0 0 0 0 0 0
0 0 0 0 0 0 255 0 0 0 0 0 0 0 0 0
0 1 0 255 0 0 0 0 0 0 0 0 0 0 0 0
0 0 255 0 0 0 0 0 0 0 0 0 0 0 0 0
0 255 0 0 0 0 0 0 0 0 0 0 0 0 0 255
0 0 0 0 0 0 0 0 0 0 0 0 0 0 255 0
0 0 0 0 0 0 0 0 0 0 0 0 255 0 0 0
0 0 0 0 0 0 0 0 0 0 0 255 0 0 0 0
0 0 0 0 0 0 0 0 0 0 0 255 0 0 0 0
0 0 0 0 0 0 0 0 0 255 0 0 0 1 0 0
0 0 0 0 0 0 0 255 0 0 0 0 0 0 0 0
0 0 0 0 0 0 255 0 0 0 0 0 0 0 0 0
0 0 0 0 255 0 0 0 1 1 0 0 0 0 0 0
0 0 0 0 0 0 0 0 0 0 0 0 0 0 0 0
0 0 0 0 0 0 1 0 0 255 0 0 0 0 0 0
0 0 0 0 0 0 0 255 0 0 0 0 0 0 1 1
1 0 0 0 0 0 255 0 0 0 0 0 0 0 0 0
0 0 0 0 0 255 0 0 0 0 0 0 0 0 0 0
0 0 0 0 255 0 0 0 0 0 0 0 0 0 0 0
0 255 0 0 0 0 0 0 0 0 0 0 0 0 0 0
0 255 0 0 0 0 0 0 0 0 0 0 0 0 0 255
0 0 0 0 0 0 0 0 0 0 0 0 0 255 0 0
0 0 0 0 0 0 0 0 0 0 0 0 255 0 0 0
0 0 0 0 0 0 0 0 0 0 255 0 0 0 0 0
0 0 0 0 0 0 0 0 0 0 255 0 0 0 0 0
0 0 0 0 0 0 0 0 255 0 0 0 0 0 0 0
0 0 0 0 0 0 255 0 0 0 0 0 0 0 0 0
1 0 0 0 0 0 255 0 0 0 0 0 0 0 0 0
0 1 0 0 255 0 0 0 0 0 0 0 0 0 0 1
1 0 0 255 0 0 0 0 0 0 0 0 0 0 1 0
255 0 0 0 0 0 0 0 0 0 0 0 0 0 0 255
0 0 0 0 0 0 0 0 0 0 0 0 0 0 255 0
0 0 0 0 0 0 0 0 0 0 0 0 255 0 0 0
0 0 0 0 0 0 0 0 0 0 0 255 1 0 0 0
0 0 0 0 0 0 0 0 0 255 0 0 0 0 0 0
0 0 0 0 0 0 0 0 255 0 0 0 0 0 0 0
0 0 0 0 0 0 0 0 255 0 0 0 0 0 0 0
0 0 0 0 0 0 255 0 0 0 0 0 0 0 0 0
0 0 0 0 255 0 0 0 0 0 0 0 0 0 0 0
0 0 0 255 0 0 0 0 0 0 0 0 0 0 0 0
0 255 1 0 1 1 1 0 0 0 0 0 0 0 1 0
0 0 0 0 0 0 0 0 0 0 0 0 0 0 0 0
0 0 0 0 0 0 255 0 0 0 0 0 0 0 0 0
0 0 0 0 255 1 0 0 0 0 0 1 0 1 0 0
0 0 0 255 0 0 0 0 0 0 0 0 0 0 0 0
0 0 255 0 0 0 0 0 0 0 0 1 0 0 0 0
0 255 0 0 0 0 0 0 0 0 0 0 0 0 255 0
0 0 0 0 0 0 0 0 0 0 0 0 0 0 255 0
0 0 0 0 0 0 0 0 0 0 0 0 255 0 0 0
0 0 0 0 0 0 0 0 0 0 255 0 0 0 0 0
0 0 0 0 0 0 0 0 0 255 0 0 0 0 0 0
0 0 0 0 0 0 0 255 0 0 0 0 0 0 1 0
0 0 0 0 0 0 0 255 0 0 0 0 0 0 0 0
0 0 0 0 0 255 0 0 0 0 0 0 0 0 0 0
0 0 0 255 0 0 0 0 0 0 0 0 0 0 0 0
0 0 0 255 0 0 0 0 0 0 0 0 0 0 0 0
0 255 0 1 0 0 0 0 1 0 0 0 1 0 0 0
255 0 0 0 0 0 0 0 0 0 0 0 0 255 0 0
0 0 0 0 0 0 0 1 0 0 0 0 255 0 0 0
0 0 0 1 1 0 0 0 0 0 0 255 0 0 0 0
0 1 1 0 0 0 0 0 0 255 0 0 0 0 0 0
0 0 0 0 0 0 0 0 255 0 0 0 0 0 0 0
0 0 0 0 0 0 255 0 0 0 0 0 1 1 0 1
0 0 0 0 0 255 0 0 0 0 0 0 0 0 0 0
0 0 0 0 0 255 0 0 0 0 0 0 0 0 0 0
0 0 0 255 0 0 0 0 0 0 0 0 0 0 0 0
0 255 0 0 0 0 0 0 0 0 0 0 0 0 0 0
255 0 0 0 0 0 0 0 0 0 0 0 0 0 255 0
0 0 0 1 0 0 0 0 0 0 0 1 0 0 0 0
0 0 0 0 0 0 0 0 0 0 0 0 0 0 0 0
0 0 0 255 0 0 0 0 1 1 1 0 0 0 0 0
0 255 0 0 0 0 0 0 0 0 0 0 0 0 0 0
255 0 0 0 0 0 0 0 0 0 0 0 0 0 0 255
0 0 0 0 0 0 0 0 1 1 0 0 0 1 255 0
0 0 0 0 0 0 0 0 0 0 0 255 0 0 0 0
0 0 0 0 0 0 0 0 0 0 0 255 0 0 0 0
0 0 0 0 0 0 0 0 0 255 0 0 0 0 1 1
2 2 0 0 0 0 0 255 0 0 0 0 0 0 0 0
1 0 0 0 0 0 255 0 0 0 0 0 0 0 0 1
1 0 0 0 255 0 0 0 0 0 1 1 1 0 0 0
0 0 0 0 255 0 0 0 0 0 0 0 0 0 0 0
0 0 255 0 0 0 0 0 0 0 0 0 0 0 0 0
255 0 0 0 0 0 0 0 0 0 0 0 0 0 0 0
255 0 0 0 0 0 0 0 0 0 0 0 0 0 255 0
1 1 0 1 1 2 2 1 1 1 0 0 0 255 0 0
0 0 0 1 1 1 1 0 0 0 255 0 0 0 0 0
0 0 1 1 1 0 0 0 0 255 0 0 0 0 1 2
3 3 4 1 0 0 0 0 255 0 0 0 1 2 5 5
2 1 0 0 0 0 255 0 0 0 0 0 1 1 1 1
1 0 0 0 0 255 0 0 0 0 0 0 0 1 1 1
0 0 0 255 0 0 0 1 2 2 2 5 5 1 1 0
0 0 255 0 0 0 1 0 0 1 1 9 0 0 0 0
0 0 255 0 0 0 0 0 0 0 0 0 0 0 0 0
255 0 0 0 0 0 0 0 0 0 0 0 0 0 255 0
0 0 0 0 0 0 0 0 0 0 0 0 0 255 0 0
0 0 0 0 1 0 0 0 0 0 0 255 0 0 0 0
2 2 1 1 1 1 1 1 1 0 0 0 0 0 0 0
0 0 0 0 0 0 0 0 1 1 1 0 0 0 0 0
255 0 0 0 0 1 1 1 1 0 0 0 0 0 255 0
0 0 0 0 1 1 0 0 0 0 0 0 0 255 0 0
0 0 0 0 0 0 1 0 0 0 0 0 255 0 0 0
0 1 0 0 1 1 1 0 0 0 0 255 0 0 0 0
0 1 0 0 0 0 0 0 255 0 0 0 0 0 0 0
0 0 1 0 0 0 0 0 255 0 0 0 0 0 0 0
0 0 0 0 0 0 255 0 0 0 1 2 17 17 14 14
13 0 0 0 255 0 0 0 0 0 0 1 1 1 0 0
0 0 0 255 0 0 0 0 0 0 0 0 0 0 0 0
0 255 0 0 0 0 0 4 5 4 5 1 0 0 0 0
0 255 0 0 0 1 1 0 0 0 0 0 0 0 0 255
0 0 0 0 0 0 1 0 0 0 0 0 0 255 0 0
0 0 0 1 1 1 0 0 0 0 0 0 0 255 0 0
1 3 3 5 3 2 1 0 0 0 0 255 0 1 1 1
78 111 65 65 65 30 1 0 0 0 255 0 0 1 2 2
8 9 3 2 1 0 0 255 0 0 0 0 0 2 5 5
3 1 0 0 0 0 255 0 0 0 0 3 32 49 32 30
13 2 1 1 0 255 0 7 7 16 130 153 153 111 35 2
0 0 0 255 0 0 0 0 7 36 68 68 66 42 8 0
1 0 255 0 0 0 0 0 0 0 1 2 2 1 1 0
255 0 0 1 17 32 28 28 28 18 18 11 0 0 0 255
0 0 1 1 5 13 42 42 47 40 9 0 0 0 0 255
0 0 1 2 1 0 0 0 0 0 0 0 0 255 0 0
0 0 0 1 2 1 1 1 1 1 0 255 0 0 0 0
0 0 1 1 0 0 0 0 0 0 255 0 0 0 0 0
1 1 0 0 0 0 0 0 255 0 0 0 0 2 4 33
177 177 47 11 1 0 0 0 0 0 0 0 0 0 0 0
0 0 0 0 1 9 8 8 0 0 0 0 0 255 0 0
1 2 26 52 52 22 11 2 1 0 0 255 0 0 0 0
1 2 2 2 1 0 0 0 0 0 255 0 0 0 0 0
1 2 2 2 2 0 0 0 0 255 0 0 0 3 4 4
4 4 2 2 1 0 0 0 255 0 0 0 1 1 1 1
1 0 0 0 0 255 0 0 0 0 1 3 1 1 1 1
0 0 0 0 0 255 0 0 0 0 4 30 30 4 2 0
0 0 0 255 0 0 7 21 100 182 182 120 120 83 16 0
0 255 0 1 0 0 0 11 14 14 5 1 1 1 1 0
255 0 0 0 0 0 0 0 0 0 0 0 0 0 255 0
0 0 1 5 10 24 27 27 9 3 1 0 0 0 255 0
0 0 1 14 5 1 0 0 0 0 0 0 255 0 0 0
0 1 5 5 5 1 0 0 0 0 255 0 0 0 0 2
4 4 4 1 1 0 0 0 0 0 255 0 0 27 56 62
87 74 72 2 1 0 0 0 255 0 1 41 176 219 139 111
79 79 79 30 2 0 0 255 1 1 3 5 10 13 11 11
9 3 1 0 255 0 0 0 0 3 30 35 35 39 35 0
0 0 0 255 0 0 1 49 69 73 92 92 96 59 27 1
1 0 255 7 14 92 130 192 204 205 209 201 35 13 1 0
255 0 0 0 43 46 69 71 69 66 59 24 9 1 1 255
0 0 0 0 5 5 1 11 3 3 3 1 0 255 0 0
17 61 61 43 32 43 34 51 28 28 1 0 255 0 1 1
7 17 192 255 255 255 255 255 36 0 0 0 255 0 0 1
2 42 45 43 43 8 2 0 0 0 255 0 0 0 5 135
206 206 163 113 60 2 2 0 255 0 0 0 0 0 2 5
2 1 1 0 0 0 0 255 0 0 0 0 1 1 1 0
0 0 0 1 0 255 0 0 0 2 64 141 206 240 218 141
93 41 8 0 0 0 0 0 0 0 0 0 0 0 0 0
3 9 72 118 118 15 4 0 0 0 255 0 0 2 43 97
98 103 103 39 22 2 0 0 255 1 1 1 1 1 29 64
53 53 1 0 0 0 0 255 0 0 0 0 2 3 7 14
14 15 7 2 0 0 255 0 0 3 4 9 52 52 52 15
7 1 0 0 0 255 0 0 0 1 5 27 5 3 3 0
0 0 255 0 0 0 0 3 23 27 27 23 3 1 0 0
0 0 255 0 0 1 47 119 138 129 62 9 4 0 0 0
255 0 7 21 129 196 182 200 182 237 212 196 10 1 255 1
1 1 1 11 109 200 200 180 158 14 1 1 0 255 0 0
0 0 0 2 4 4 0 0 0 0 0 255 0 0 0 5
17 65 103 69 45 27 9 3 0 0 0 255 0 0 1 15
21 21 14 14 2 0 0 0 0 255 0 0 0 0 13 61
98 98 90 0 0 0 0 255 0 0 0 3 5 174 187 102
102 37 1 1 0 0 0 255 0 27 61 62 87 106 119 117
117 17 1 1 0 255 0 41 122 176 255 194 157 112 122 122
72 10 1 0 255 1 3 10 14 14 14 13 11 11 5 3
0 255 0 0 0 23 53 52 48 39 41 41 39 0 0 0
255 0 0 49 94 103 103 96 92 79 68 67 3 1 1 255
11 92 158 168 204 204 205 209 205 155 29 2 1 255 0 0
43 83 79 71 68 65 61 60 59 24 9 0 255 0 0 1
8 9 9 5 11 7 7 3 1 1 255 0 2 53 72 72
46 32 32 34 40 40 39 24 1 255 0 1 8 16 192 255
255 255 255 255 255 255 36 2 0 255 0 1 3 46 46 54
79 84 81 33 8 0 0 255 0 1 5 135 186 206 217 217
200 128 61 3 1 255 0 0 0 0 1 5 7 5 3 2
1 0 0 0 255 0 0 0 0 1 2 2 1 1 1 1
1 0 255 0 0 15 64 141 204 206 219 219 218 166 143 41
3 0 0 0 0 0 0 0 0 0 0 0 1 4 74 120
120 120 117 68 3 0 0 255 1 1 24 84 97 103 110 110
105 35 14 1 0 255 0 0 1 1 65 99 123 123 131 53
2 0 0 0 255 0 0 0 1 3 7 22 22 36 36 15
9 0 0 255 0 2 4 5 56 59 59 59 54 15 7 1
0 0 255 0 0 1 7 27 41 36 36 21 1 0 0 255
0 0 0 0 10 28 37 28 28 28 3 1 0 1 0 255
0 1 47 98 129 147 138 131 124 27 8 0 0 255 1 14
129 196 196 174 182 201 237 218 196 17 2 255 0 0 1 2
109 135 200 200 180 180 98 14 2 0 255 0 0 0 0 1
4 4 4 4 0 0 0 0 255 0 0 1 17 90 106 109
118 149 80 28 7 2 0 0 255 0 0 13 22 23 21 21
24 23 3 0 0 0 255 0 0 0 4 61 109 109 98 90
61 1 0 0 255 0 0 0 7 174 192 192 192 169 169 37
1 0 0 0 255 9 65 65 87 106 107 107 119 131 104 17
0 0 255 34 131 166 135 176 176 177 141 148 72 46 22 9
0 255 2 10 13 14 15 15 15 14 17 9 5 1 255 0
0 7 53 81 53 96 61 61 64 41 4 0 0 255 0 26
86 107 119 111 92 92 79 68 59 5 1 1 255 74 131 158
195 205 209 209 209 201 166 29 13 1 255 0 2 48 77 66
77 71 61 56 59 59 66 18 1 255 1 1 1 5 5 5
5 9 7 7 3 1 0 255 0 20 62 64 64 46 26 26
34 51 56 55 24 1 255 0 8 13 62 255 255 255 255 255
255 255 255 149 7 0 255 0 4 46 53 46 47 54 84 84
74 32 0 0 255 1 7 94 158 186 186 157 186 200 166 86
27 1 255 0 0 0 1 1 7 9 7 3 3 2 1 1
0 255 0 0 0 3 3 3 2 2 2 8 2 1 0 255
0 1 34 141 161 161 200 173 173 167 243 211 166 8 1 0
0 0 0 0 0 0 0 0 0 1 55 107 145 118 135 118
96 46 3 0 255 1 4 41 91 139 125 125 125 125 64 14
1 0 255 0 0 0 4 78 117 123 144 154 131 36 0 0
0 255 0 0 0 1 7 22 22 22 37 39 27 11 0 0
255 1 2 5 33 62 62 62 60 92 24 8 1 0 0 255
0 0 1 15 41 43 40 36 34 21 1 0 255 0 0 0
1 34 37 39 39 39 28 8 1 0 0 0 255 0 1 71
112 129 138 129 113 105 105 20 1 0 255 1 85 129 198 196
174 174 180 214 214 196 16 2 255 0 0 0 67 132 136 136
157 157 181 98 55 4 0 255 0 1 0 1 1 3 7 7
7 1 0 0 0 255 0 0 8 65 90 100 100 103 150 149
80 7 1 0 0 255 1 5 15 15 18 18 21 28 24 7
1 0 0 255 0 0 0 24 61 66 66 98 100 73 11 0
0 255 1 0 0 45 174 187 187 119 158 118 100 0 0 0
0 255 42 84 99 87 106 91 91 91 104 85 55 1 0 255
47 166 166 131 135 141 177 157 157 126 67 33 9 0 255 7
11 15 15 15 14 14 14 14 14 9 2 255 0 0 23 81
103 53 32 53 96 92 41 5 0 0 255 3 42 86 94 119
129 129 88 86 86 68 5 1 2 255 112 168 213 195 195 206
206 186 167 166 34 24 2 255 0 52 52 90 77 80 80 60
60 60 69 69 18 1 255 0 1 1 8 10 4 4 7 7
7 4 1 1 255 1 24 60 60 46 43 26 21 21 37 39
39 11 1 255 0 5 16 35 255 255 255 255 255 255 255 255
149 8 0 255 1 9 77 80 80 47 53 74 86 74 32 0
0 255 2 32 94 158 181 157 157 144 119 166 104 43 1 255
0 0 0 1 1 9 9 9 2 3 3 2 1 0 255 0
0 1 5 3 3 3 8 7 8 7 2 0 255 0 3 41
177 204 161 204 147 167 143 243 211 176 10 1 0 0 0 0
0 0 0 0 0 0 5 107 136 145 145 124 116 79 35 14
1 255 0 1 30 87 143 143 148 120 84 46 13 1 0 255
0 0 0 7 93 120 207 199 154 118 36 2 0 0 255 0
0 0 1 20 24 39 39 39 39 27 14 0 0 255 1 1
5 33 62 65 65 60 54 24 10 1 0 0 255 0 0 1
15 41 56 41 40 34 21 2 1 255 0 0 1 1 10 29
36 37 36 28 8 1 0 0 0 255 1 2 71 102 112 113
107 103 103 87 20 1 0 255 1 85 99 198 198 180 167 141
201 214 188 35 2 255 0 0 0 85 136 147 136 147 157 181
98 55 4 0 255 0 0 0 1 1 4 4 7 8 5 1
0 0 255 0 0 8 73 109 109 92 92 138 118 80 4 1
0 0 255 1 5 13 13 13 7 17 18 18 10 1 1 0
255 0 0 0 55 109 112 66 66 81 73 11 0 0 255 0
0 0 45 206 206 158 118 158 169 118 0 0 0 1 255 66
103 125 113 113 107 107 91 90 80 53 0 0 255 47 166 205
143 151 151 160 118 116 85 67 33 2 0 255 7 11 16 15
15 14 14 14 14 14 9 8 255 0 0 7 97 97 49 49
71 96 93 5 4 0 0 255 3 46 86 111 119 115 115 158
158 158 72 14 3 2 255 131 174 241 218 217 217 236 174 174
167 65 11 2 255 0 28 52 66 77 87 93 74 60 60 66
66 20 3 255 0 1 1 1 2 2 4 8 9 9 1 1
1 255 2 24 37 47 43 47 20 17 17 24 37 15 11 2
255 0 5 13 29 161 255 255 255 255 255 255 255 47 8 1
255 1 7 77 96 81 65 53 69 71 71 17 0 0 255 2
32 142 158 181 157 144 137 119 169 166 27 7 255 0 0 0
1 1 7 9 2 2 2 2 2 1 0 255 0 0 3 5
8 3 1 2 8 8 7 2 0 255 0 2 177 207 177 155
177 155 230 143 168 176 168 10 1 0 0 0 0 0 0 0
0 0 1 5 110 143 151 156 156 156 96 35 14 0 255 0
0 30 91 139 120 105 104 104 51 3 0 0 255 0 0 0
7 93 119 199 183 144 51 5 1 0 0 255 0 0 0 0
24 40 47 47 47 36 24 10 1 1 255 0 0 1 7 27
62 62 49 30 24 1 0 0 0 255 0 0 0 1 15 49
43 43 32 27 4 1 255 0 1 1 3 11 20 29 36 32
22 8 1 0 0 0 255 0 1 35 98 98 107 102 102 98
67 4 1 0 255 0 7 99 164 202 144 116 116 215 234 204
35 7 255 1 0 0 85 169 169 169 201 201 181 92 18 2
0 255 0 0 0 0 1 5 9 8 8 5 1 0 0 255
0 0 13 72 83 100 81 81 110 110 79 1 1 0 0 255
1 13 14 15 18 18 17 17 10 7 1 0 0 255 0 0
0 55 71 118 120 120 136 81 11 0 0 255 0 0 0 18
168 206 206 118 118 100 100 0 0 0 1 255 66 125 134 125
113 84 103 103 90 55 3 1 0 255 18 74 143 125 151 151
151 118 126 126 73 32 2 0 255 4 7 11 16 16 11 10
10 11 15 9 2 255 0 0 1 61 93 49 71 77 93 93
5 1 0 0 255 1 42 99 107 120 120 115 126 126 126 74
14 3 1 255 34 182 241 218 217 175 175 175 186 174 65 7
0 255 0 8 40 66 94 97 94 73 73 64 56 46 15 1
255 0 0 0 3 5 3 4 3 8 10 4 1 1 255 2
14 37 60 43 48 43 32 17 37 37 17 11 2 255 0 3
9 28 30 255 255 255 255 255 255 255 17 3 1 255 1 2
40 81 81 65 42 69 71 30 2 0 0 255 1 9 87 143
181 181 181 170 170 169 104 22 7 255 0 0 0 0 2 5
2 2 2 3 2 2 0 0 255 0 0 0 5 8 5 1
1 3 5 3 0 0 255 0 0 41 177 207 207 222 250 250
143 143 162 117 10 1 0 0 0 0 0 0 0 0 0 1
5 110 143 156 163 163 157 79 15 2 0 255 0 0 9 87
100 120 103 99 48 8 1 0 0 255 0 0 0 0 7 48
119 118 59 20 1 1 0 0 255 0 0 0 0 2 28 39
40 39 34 22 1 1 1 255 0 0 0 1 8 27 30 47
29 10 0 0 0 0 255 0 0 0 1 10 20 32 45 27
26 1 1 255 1 1 1 1 9 20 29 29 23 17 4 2
0 0 0 255 0 0 1 35 85 103 103 98 67 23 1 1
0 255 0 2 79 161 199 199 144 116 215 237 176 35 2 255
1 0 0 2 87 125 169 169 201 142 54 14 3 0 255 0
0 0 0 0 4 4 4 5 1 0 0 0 255 0 1 3
11 72 92 92 92 110 81 21 1 1 1 0 255 0 3 13
15 15 13 7 8 5 2 0 0 0 255 0 0 0 1 71
120 147 147 136 49 1 0 0 255 0 0 0 0 52 138 206
192 202 92 22 2 0 0 0 255 10 110 125 130 113 126 126
143 66 49 2 0 0 255 3 47 120 129 151 160 160 160 134
157 73 18 0 0 255 1 3 7 8 16 16 15 10 10 3
3 0 255 0 0 1 5 40 49 79 77 77 32 0 0 0
1 255 1 2 97 117 120 120 102 115 99 74 51 13 3 1
255 15 85 182 185 217 175 206 174 209 169 37 1 0 255 1
2 17 52 71 96 94 74 55 55 46 20 7 0 255 0 0
0 1 3 3 4 8 11 13 10 2 1 255 1 2 37 60
51 51 48 46 46 46 45 17 5 0 255 0 3 9 14 28
60 255 255 255 255 255 26 17 2 1 255 0 1 5 53 53
53 56 69 56 8 0 0 0 255 0 2 17 143 170 200 200
255 173 169 22 7 0 255 0 0 0 0 0 2 2 10 3
2 2 2 0 0 255 0 0 0 0 5 2 2 3 10 5
3 2 0 255 0 0 2 147 177 177 177 215 215 175 141 139
13 2 1 1 0 0 0 0 0 0 0 0 1 1 32 110
147 147 157 106 8 3 1 0 255 0 0 3 9 84 90 84
33 13 4 0 0 0 255 0 0 0 0 0 7 8 28 20
1 1 0 0 0 255 0 0 0 0 1 2 15 32 22 10
1 1 1 1 255 0 0 0 0 1 2 27 29 15 1 0
0 0 0 255 0 0 0 0 1 14 20 20 10 3 1 1
255 1 0 0 1 1 4 20 21 21 10 2 1 1 0 0
255 0 0 0 2 27 77 77 56 29 2 1 0 0 255 0
0 7 123 199 212 212 221 237 237 74 2 1 255 0 0 0
0 1 66 106 142 142 54 14 7 3 0 255 0 0 0 0
0 0 4 4 1 1 0 0 0 255 0 0 1 2 2 30
59 69 59 26 10 1 1 1 0 255 0 1 3 14 15 13
7 3 1 0 0 0 0 255 0 0 0 0 1 56 147 147
49 0 0 0 0 255 0 0 0 0 2 52 138 138 92 22
2 0 0 0 0 255 0 30 83 87 84 84 72 66 46 2
1 0 0 255 0 24 47 87 115 130 170 185 185 157 43 15
0 0 255 1 1 3 8 9 10 10 8 3 3 1 0 255
0 0 0 1 5 29 79 77 68 1 0 0 0 0 255 0
1 8 97 97 120 99 99 51 32 16 7 1 1 255 1 17
112 112 156 138 138 138 131 37 15 0 0 255 1 1 2 28
65 68 68 73 55 47 28 7 0 0 255 0 0 0 0 3
3 4 4 11 13 11 2 0 255 0 1 14 48 51 58 51
51 51 48 39 17 1 0 255 0 0 3 9 21 28 47 142
142 80 20 7 5 1 0 255 0 0 1 5 27 34 34 34
8 0 0 0 0 255 0 0 2 21 170 198 198 173 105 5
4 1 0 255 0 0 0 0 0 2 2 3 2 1 1 1
0 0 255 0 0 0 0 0 1 1 1 3 3 1 0 0
255 0 0 2 7 54 62 54 62 129 130 117 7 1 0 0
0 0 0 0 0 0 0 0 0 0 1 1 28 32 81 81
4 2 2 1 0 255 0 0 1 3 8 17 17 13 5 3
0 0 0 255 0 0 0 0 0 0 5 7 1 0 0 0
0 0 255 0 0 0 0 0 1 2 9 5 1 1 1 0
0 255 0 0 0 0 0 1 1 5 3 0 0 0 0 0
255 0 0 0 0 1 1 1 1 1 0 0 0 255 0 0
0 1 1 1 4 5 5 2 1 0 0 0 0 255 0 0
0 1 2 20 2 2 2 1 1 0 0 255 0 0 2 9
79 199 212 186 151 11 1 1 0 255 0 0 0 0 0 3
16 21 21 10 8 3 0 0 255 0 0 0 0 0 0 0
0 0 0 0 0 0 255 0 0 0 0 0 3 9 9 9
8 1 0 0 1 0 255 0 0 1 1 11 11 0 0 0
0 0 0 0 255 0 0 0 0 1 1 1 1 0 0 0
0 0 255 0 0 0 0 0 1 1 15 15 1 0 0 0
0 0 255 0 0 30 59 79 79 46 20 2 1 0 0 0
255 0 0 24 87 87 115 130 181 132 68 15 0 0 0 255
1 1 1 3 3 4 4 3 3 2 0 0 255 0 0 0
0 0 1 1 2 1 1 0 0 0 0 255 0 0 1 8
9 39 39 32 30 16 7 0 0 0 255 0 1 17 85 105
92 58 15 13 4 1 0 0 255 0 1 1 1 28 36 40
55 40 15 7 0 0 0 255 0 0 0 0 1 1 1 0
10 10 2 1 0 255 0 0 1 2 42 51 51 46 26 20
10 1 0 0 255 0 0 1 1 7 13 18 28 18 7 5
4 1 0 0 255 0 0 0 1 2 1 1 0 0 0 0
0 0 255 0 0 0 2 21 21 8 5 2 1 0 0 0
255 0 0 0 0 0 0 0 0 0 0 0 1 1 1 255
0 0 0 0 0 0 1 0 0 0 0 0 0 255 0 0
0 2 2 8 16 26 26 26 4 0 0 0 0 0 0 0
0 0 0 1 0 0 0 0 1 1 1 1 1 1 1 1
1 1 255 0 0 0 0 1 1 1 1 1 1 0 0 0
255 0 0 0 0 0 0 0 0 0 0 0 0 0 0 255
0 0 0 0 0 0 0 0 0 1 0 0 0 0 255 0
0 0 0 0 0 1 1 0 0 0 0 1 0 255 0 0
0 0 0 0 0 0 0 0 1 0 255 0 0 0 1 0
0 1 1 0 0 0 0 0 0 0 255 0 0 0 0 1
1 1 2 1 1 0 0 0 255 0 0 0 0 9 22 22
18 7 0 0 0 0 255 0 0 0 0 0 0 0 4 1
1 0 0 0 0 255 0 0 0 0 0 0 0 0 0 0
0 0 0 255 0 0 0 0 0 0 0 1 0 0 0 0
0 0 0 255 0 0 0 0 0 0 0 0 0 0 0 0
0 255 0 0 0 0 1 0 0 0 0 0 0 0 0 255
0 0 0 0 0 0 0 1 0 0 0 0 0 0 0 255
0 0 0 0 0 0 1 0 0 0 0 0 0 255 0 0
1 1 1 14 14 11 9 0 0 0 0 0 255 0 0 1
1 1 1 2 2 2 0 0 0 255 0 0 0 0 0 0
0 0 0 0 0 0 0 0 255 0 0 0 1 1 1 2
3 3 3 0 0 0 0 255 0 1 1 1 0 0 0 0
0 0 0 0 0 255 0 0 1 1 1 1 0 2 2 2
0 0 0 0 255 0 0 0 0 0 0 0 0 0 0 1
1 0 255 0 0 0 0 1 1 1 1 0 0 0 0 0
0 255 0 0 0 1 1 4 7 0 0 0 1 1 0 0
0 255 0 0 0 0 0 0 0 0 0 0 0 0 0 255
0 0 0 0 0 0 0 0 0 0 0 0 0 255 0 0
0 0 0 0 0 0 0 0 0 0 0 0 255 0 0 0
0 0 0 0 0 0 0 0 0 0 255 0 0 0 0 0
1 2 2 1 0 0 0 0 0 0 0 0 0 0 1 1
1 0 0 0 0 0 0 0 0 0 0 0 0 0 1 255
0 0 0 0 0 0 0 0 0 0 0 0 0 255 0 0
0 0 0 0 0 0 0 0 0 0 0 0 255 0 0 0
0 0 0 0 0 0 1 0 0 0 0 255 0 0 0 0
0 0 0 0 0 1 0 0 0 0 255 0 0 0 0 0
0 0 0 0 0 0 0 255 0 0 0 0 0 0 0 0
0 0 0 0 0 0 0 255 0 0 0 0 0 0 0 0
0 1 0 1 0 255 0 0 0 0 0 0 0 0 0 0
0 0 0 255 0 0 0 0 0 0 0 0 0 0 0 0
0 0 255 0 0 0 0 0 0 0 0 0 1 0 0 0
255 0 0 0 0 0 0 0 0 0 0 0 0 0 0 0
255 0 0 0 0 0 0 0 0 0 0 0 0 0 255 0
0 0 0 1 1 0 0 0 0 0 0 0 255 0 0 0
0 0 0 0 0 0 0 0 0 0 0 0 255 0 0 0
0 0 0 0 0 0 0 0 0 0 255 0 0 1 1 1
0 0 0 0 0 0 0 0 0 255 0 0 0 1 0 0
0 0 0 0 0 0 255 0 0 0 0 0 0 0 0 0
0 0 0 0 0 255 0 0 0 0 0 1 0 0 0 0
0 0 0 0 255 0 1 0 0 0 0 0 0 0 0 0
0 0 255 0 0 0 0 0 0 0 0 0 0 0 0 0
0 255 0 0 0 0 0 0 0 0 0 0 0 0 0 255
0 0 0 0 0 0 0 0 0 0 0 0 0 0 255 0
0 0 0 0 0 0 0 0 0 0 0 0 0 0 255 0
0 0 0 0 0 0 0 0 0 0 0 0 255 0 0 0
0 0 0 0 0 0 0 0 0 0 255 0 0 0 0 0
0 0 0 0 0 0 0 1 1 255 0 0 0 0 0 0
0 0 0 0 0 0 0 255 0 0 0 0 0 0 0 1
0 0 0 0 0 0 0 0 0 0 255 255 255 255 255 255
255 255 255 255 255 255 255 255 255 255 255 255 255 255 255 255
255 255 255 255 255 255 255 255 255 255 255 255 255 255 255 255
255 255 255 255 255 255 255 255 255 255 255 255 255 255 255 255
255 255 255 255 255 255 255 255 255 255 255 255 255 255 255 255
255 255 255 255 255 255 255 255 255 255 255 255 255 255 255 255
255 255 255 255 255 255 255 255 255 255 255 255 255 255 255 255
255 255 255 255 255 255 255 255 255 255 255 255 255 255 255 255
255 255 255 255 255 255 255 255 255 255 255 255 255 255 255 255
255 255 255 255 255 255 255 255 255 255 255 255 255 255 255 255
255 255 255 255 255 255 255 255 255 255 255 255 255 255 255 255
255 255 255 255 255 255 255 255 255 255 255 255 255 255 255 255
255 255 255 255 255 255 255 255 255 255 255 255 255 255 255 255
255 255 255 255 255 255 255 255 255 255 255 255 255 255 255 255
255 255 255 255 255 255 255 255 255 255 255 255 255 255 255 255
255 255 255 255 255 255 255 255 255 255 255 255 255 255 255 255
255 255 255 255 255 255 255 255 255 255 255 255 255 255 255 255
255 255 255 255 255 255 255 255 255 255 255 255 255 255 255 255
255 255 255 255 255 255 255 255 255 255 255 255 255 255 255 255
255 255 255 255 255 255 255 255 255 255 255 255 255 255 255 255
255 255 255 255 255 255 255 255 255 255 255 255 255 255 255 255
255 255 255 255 255 255 255 255 255 255 255 255 255 255 255 255
255 255 255 255 255 255 255 255 255 255 255 255 255 255 255 255
255 255 255 255 255 255 255 255 255 255 255 255 255 255 255 255
255 255 255 255 255 255 255 255 255 255 255 255 255 255 255 255
255 255 255 255 255 255 255 255 255 255 255 255 255 255 255 255
255 255 255 255 255 255 255 255 255 255 255 255 255 255 255 255
255 255 255 255 255 255 255 255 255 255 255 255 255 255 255 255
255 255 255 255 255 255 255 0 0 0 0 0 0 0 0 0
1 1 0 0 0 0 0 0 0 255 0 0 0 0 0 0
0 0 0 0 0 0 0 255 0 0 0 0 0 0 0 0
0 0 0 0 0 0 255 0 0 0 0 0 0 0 0 0
0 0 0 0 0 255 0 1 0 0 0 0 0 0 0 0
0 0 0 0 255 0 0 0 0 0 0 0 0 0 0 0
0 255 0 0 0 0 0 0 0 0 0 0 0 0 0 0
0 255 0 0 0 0 0 0 0 0 0 0 0 0 0 255
0 0 0 0 0 0 0 0 0 0 0 0 0 255 0 0
0 0 0 0 0 0 0 0 0 0 0 0 255 0 0 0
0 0 0 0 0 0 0 0 0 0 255 0 1 1 0 0
0 0 0 0 0 0 0 0 0 1 255 0 0 0 0 0
0 0 0 0 0 0 0 0 255 0 0 0 0 1 1 1
1 0 0 0 0 0 255 0 0 0 0 0 0 0 0 0
0 0 0 0 0 0 255 0 0 0 0 0 0 0 0 0
0 0 0 0 255 0 0 0 0 0 0 0 0 0 0 0
0 0 0 255 0 0 0 0 0 0 0 0 0 0 0 0
255 0 0 0 0 0 0 1 0 0 0 0 0 0 0 255
0 0 0 0 0 0 0 0 0 0 0 0 0 0 255 0
0 0 0 0 0 0 0 0 0 0 0 0 255 0 0 0
0 0 0 0 0 0 0 0 0 0 0 255 0 1 0 0
0 0 0 0 0 0 0 0 0 255 0 0 0 0 0 0
0 0 0 0 0 0 0 0 255 0 0 0 0 0 0 0
0 0 0 0 0 0 0 0 255 0 0 1 0 0 0 0
0 0 0 0 0 0 255 0 0 0 1 1 3 3 0 0
0 0 0 0 255 0 0 0 0 0 0 0 0 0 0 0
0 0 0 255 0 0 1 1 1 1 1 1 0 0 0 0
0 255 0 0 0 0 0 0 0 0 0 0 0 0 0 0
0 0 0 0 0 0 0 1 0 0 0 0 0 1 1 1
1 0 0 0 0 0 255 0 0 0 0 0 1 1 0 0
0 0 0 0 255 0 0 0 0 0 0 0 0 0 0 0
0 0 0 255 0 0 0 0 0 0 0 0 0 0 0 0
0 0 255 0 0 0 0 0 0 0 0 0 0 0 0 0
0 255 0 0 0 0 0 0 0 0 0 0 0 0 255 0
0 0 0 0 0 0 0 1 1 0 0 0 0 0 255 0
0 0 0 0 0 0 0 0 0 0 0 0 255 0 0 0
0 0 0 0 0 0 0 0 0 0 255 0 0 0 0 0
0 0 0 0 0 0 0 0 0 255 0 0 0 0 0 0
0 0 0 0 0 0 0 255 1 1 1 0 0 0 0 0
0 0 0 0 0 0 0 255 0 0 0 0 0 1 0 0
0 0 0 0 0 255 0 0 0 0 1 1 7 7 4 0
0 0 0 255 0 0 0 0 0 0 0 0 0 0 0 0
0 0 0 255 0 0 0 0 0 0 0 0 0 0 0 0
0 255 0 0 0 0 0 0 0 0 0 0 0 0 0 0
255 0 0 0 0 0 0 0 0 0 0 0 0 255 0 0
0 0 0 1 1 1 1 0 1 0 0 0 255 0 0 0
0 0 0 0 0 0 0 0 1 0 0 255 0 0 0 0
0 0 1 1 1 0 0 0 0 255 0 0 0 0 0 0
0 0 0 0 0 0 0 0 255 0 0 0 0 0 0 0
0 0 0 0 0 0 255 0 0 0 0 0 0 0 0 0
0 0 0 0 0 255 0 0 0 0 0 0 0 0 0 0
0 0 0 0 0 255 0 0 0 0 0 0 0 1 0 0
0 0 0 255 0 1 1 1 10 9 11 9 1 1 0 0
0 255 0 0 0 0 0 1 0 2 0 0 0 0 0 0
255 0 0 1 2 4 5 5 5 5 0 0 0 0 255 0
0 0 0 0 0 0 0 0 0 0 0 0 0 0 0 0
0 0 0 0 0 0 0 0 1 1 1 1 1 9 1 2
0 0 0 255 0 1 2 3 3 94 100 149 149 8 1 0
0 255 0 0 0 0 0 1 1 1 1 0 0 0 0 0
255 0 0 0 0 0 0 0 0 0 0 0 0 0 0 255
0 0 0 0 0 0 0 0 0 0 0 0 0 0 255 0
0 0 0 1 1 2 2 0 0 0 0 255 0 0 0 0
0 0 1 1 1 1 0 0 0 0 0 255 0 0 0 0
0 0 1 0 1 0 0 0 0 255 0 0 0 0 0 1
1 1 1 1 0 0 0 255 0 0 0 0 0 0 0 1
0 0 0 0 0 0 255 0 0 0 0 0 0 0 4 0
0 0 0 0 255 1 1 0 0 0 0 0 1 0 0 0
0 0 0 0 255 0 0 0 1 1 1 1 1 0 0 0
0 0 255 0 0 1 1 10 96 158 158 60 10 1 0 0
255 0 0 0 0 0 0 0 0 0 0 0 0 0 0 0
255 0 0 0 1 22 97 97 27 2 1 0 0 0 255 0
0 0 0 0 2 1 0 0 0 0 0 0 0 255 0 0
0 39 59 59 59 58 41 1 1 0 255 0 0 0 1 1
17 64 94 124 87 14 1 0 0 255 0 0 0 0 0 0
0 0 0 0 0 0 0 0 255 0 0 0 0 0 3 3
2 1 0 0 0 0 255 0 0 0 0 0 0 4 5 7
3 1 0 0 0 255 0 0 0 1 0 0 0 0 1 0
0 0 0 255 0 0 0 0 0 1 2 3 3 3 0 0
0 0 255 0 0 0 1 1 4 7 7 53 8 0 0 0
0 0 255 0 0 1 3 3 32 42 48 48 3 0 0 0
255 0 1 4 10 17 42 52 42 26 20 16 1 0 255 0
0 0 1 1 5 10 10 8 5 2 1 1 0 255 0 0
2 5 7 22 26 26 9 1 0 0 0 255 0 0 0 0
0 0 0 0 0 0 1 0 0 0 0 0 0 0 0 0
0 0 0 0 0 1 18 198 217 198 187 66 30 4 0 0
255 0 0 7 36 94 119 196 196 187 187 87 4 0 255 0
0 0 0 2 3 3 2 2 2 1 0 0 0 255 0 0
0 0 0 2 4 4 1 0 0 0 0 0 255 0 0 0
1 1 2 4 4 1 0 0 0 0 0 255 0 0 0 1
2 4 9 9 4 0 0 0 255 0 0 0 0 1 2 7
7 4 1 1 0 0 0 0 255 0 0 0 0 1 1 8
8 2 1 0 0 0 255 0 0 0 0 1 8 17 34 34
10 2 0 0 255 0 0 0 0 0 0 8 8 2 0 0
0 0 0 255 0 0 0 0 0 9 17 22 16 4 0 0
0 255 1 0 0 0 1 5 11 22 29 32 0 0 0 0
0 255 0 0 1 21 37 39 39 27 7 0 1 0 1 255
1 2 5 94 255 255 255 255 255 255 10 1 0 255 0 0
0 0 0 0 0 7 7 1 0 0 0 0 0 255 0 0
3 132 143 130 130 130 80 71 1 0 0 255 0 0 0 3
8 7 4 2 0 0 0 0 0 0 255 0 0 51 66 71
69 81 81 81 55 1 0 255 0 0 0 1 60 91 98 147
147 124 94 45 1 0 255 0 0 0 0 0 2 10 7 7
1 1 0 0 0 255 0 0 1 1 18 22 18 26 13 2
2 1 1 255 0 0 0 1 8 21 9 16 9 9 7 1
0 0 255 0 0 0 0 1 1 2 1 1 0 1 1 1
255 0 0 0 0 1 3 4 4 4 5 5 1 1 0 255
0 0 0 1 14 14 22 45 53 45 8 0 0 0 0 255
0 0 1 4 32 45 54 54 53 53 7 0 0 255 0 2
4 10 53 255 255 255 255 255 72 16 0 255 0 0 0 1
5 123 141 255 237 163 13 3 1 1 255 0 1 4 14 22
255 255 255 255 9 1 1 0 255 0 0 0 0 1 1 3
15 5 1 0 0 0 0 0 0 0 0 0 0 0 0 0
0 1 18 181 231 231 217 195 195 195 30 2 0 255 0 2
43 116 138 221 255 255 253 246 219 87 4 255 0 0 0 1
3 13 29 32 29 14 2 1 0 0 255 0 0 0 1 2
13 15 15 9 2 1 0 0 0 255 0 0 1 2 4 4
4 4 4 1 0 0 0 0 255 0 0 0 1 7 9 9
14 9 1 1 0 255 0 0 0 1 2 7 7 9 7 5
1 1 0 0 0 255 0 0 0 1 4 15 15 17 16 2
1 0 0 255 0 0 0 1 10 30 51 51 45 40 33 2
1 255 0 0 0 1 1 11 13 11 9 5 1 0 0 0
255 0 0 0 1 9 33 23 32 32 33 16 1 1 255 0
0 0 0 5 22 29 74 78 74 39 0 0 0 0 255 0
1 15 29 43 39 39 32 30 7 1 0 0 255 2 5 94
255 255 255 255 255 255 255 255 10 0 255 0 0 0 0 0
11 9 9 10 11 1 0 0 0 0 255 0 3 80 144 143
130 136 131 136 87 80 0 0 255 0 0 1 3 10 7 10
3 3 1 1 0 0 0 255 0 51 72 72 85 98 98 94
81 65 55 0 255 0 0 2 60 91 109 136 147 136 124 105
87 45 0 255 0 0 0 0 5 7 13 8 11 7 1 0
0 0 255 0 0 2 16 20 26 22 46 36 23 4 2 1
255 0 0 1 17 18 23 21 26 16 10 9 4 0 0 255
0 0 0 0 0 1 2 1 1 0 1 0 0 255 0 0
0 1 3 8 8 8 7 7 7 5 1 1 255 0 0 1
26 26 14 20 26 27 30 23 8 0 0 0 255 0 1 4
14 33 54 54 56 48 64 45 7 0 255 0 2 7 53 255
255 255 255 255 255 255 72 3 255 0 0 0 1 149 255 255
255 255 255 163 13 1 0 255 0 4 14 18 255 255 255 255
255 255 36 7 1 255 0 0 0 1 2 18 23 24 24 15
0 0 0 0 0 0 0 0 0 0 0 0 0 1 2 180
231 244 231 236 236 219 204 200 4 0 255 0 36 72 138 221
255 255 255 222 222 205 77 16 255 0 0 0 3 13 35 45
35 33 33 14 2 0 0 255 0 0 1 1 9 13 15 15
15 9 2 0 0 0 255 1 1 1 4 7 7 7 10 10
4 1 0 0 0 255 0 0 1 8 13 20 20 15 15 13
1 1 255 0 0 1 2 7 7 10 10 9 7 4 1 0
0 0 255 0 0 1 9 20 21 33 22 22 16 1 0 0
255 0 0 2 10 30 34 51 58 58 43 34 5 1 255 0
0 0 0 7 21 15 15 15 16 5 0 0 0 255 0 0
0 1 22 35 22 27 17 37 37 24 1 255 0 0 0 5
26 52 52 71 74 71 49 10 1 0 0 255 0 5 15 28
30 30 30 30 32 28 1 1 1 255 3 16 255 255 255 255
255 255 255 255 255 163 2 255 0 0 0 0 14 17 11 11
13 13 8 1 0 0 0 255 0 80 132 132 123 117 130 131
139 131 87 1 0 255 0 0 1 3 9 1 1 1 3 2
1 1 0 0 255 20 78 85 85 106 86 83 81 81 74 65
1 255 0 0 7 71 92 111 147 147 131 131 105 94 73 4
255 0 0 0 1 3 5 2 8 8 8 5 1 0 0 255
0 0 5 20 22 39 46 46 36 23 4 2 1 255 0 0
11 17 14 14 18 26 16 10 10 10 4 0 255 0 0 0
0 1 1 2 1 0 0 1 2 1 255 0 0 1 3 8
8 9 5 5 7 7 5 1 1 255 0 0 1 26 26 18
22 27 27 28 23 9 3 1 0 255 0 0 4 20 46 62
65 62 45 48 45 21 4 255 0 9 11 255 255 255 255 255
255 255 255 157 3 255 0 0 0 149 219 255 255 190 255 255
255 84 1 0 255 4 8 15 217 255 255 255 255 255 255 214
18 7 255 0 0 0 1 17 18 26 27 36 24 2 0 0
0 0 0 0 0 0 0 0 0 0 1 77 181 255 255 255
236 195 195 201 183 4 0 255 0 55 116 192 255 255 221 221
222 253 219 77 16 255 0 0 0 3 29 59 59 59 68 58
45 13 0 0 255 0 0 1 4 9 11 13 13 17 11 3
0 0 0 255 0 1 2 9 14 15 15 10 10 8 1 0
0 0 255 0 1 7 13 20 28 27 27 18 15 10 1 255
1 0 2 3 7 10 7 9 8 9 5 3 1 0 0 255
0 0 1 9 20 30 33 37 28 16 1 1 0 255 0 1
3 33 34 43 43 64 42 58 34 10 1 255 0 0 0 2
15 21 15 15 17 22 16 2 0 0 255 0 0 0 3 27
33 33 27 22 32 32 24 0 255 0 0 0 5 26 52 54
68 68 49 41 22 1 0 0 255 0 7 14 29 30 29 30
30 33 26 5 0 0 255 3 171 255 255 255 255 255 255 255
255 255 181 10 255 0 0 0 0 11 14 14 13 13 11 4
1 0 0 0 255 0 80 160 112 117 107 117 112 112 112 92
3 0 255 0 0 1 7 7 4 4 0 3 3 2 1 0
0 255 24 78 107 102 107 98 86 86 67 67 65 1 255 0
0 4 71 111 116 116 116 119 131 115 109 73 4 255 0 0
0 2 3 5 1 1 1 3 3 1 1 0 255 0 1 5
20 32 39 39 35 35 23 23 3 0 255 0 0 2 11 11
14 16 24 16 10 10 10 5 0 255 0 0 0 0 1 1
1 1 0 0 1 1 0 255 0 0 2 4 8 8 10 9
9 7 5 5 2 1 255 0 0 16 26 26 18 20 26 27
27 27 9 3 0 0 255 0 0 20 42 46 62 62 56 45
45 32 21 4 255 0 10 26 255 255 255 255 255 255 255 255
219 20 255 0 0 0 149 219 255 217 190 227 255 255 93 1
0 255 5 9 18 217 255 255 255 255 255 255 214 18 7 255
0 0 0 0 17 18 26 26 27 23 2 0 0 0 0 0
0 0 0 1 1 1 1 3 77 214 255 255 255 246 236 230
204 183 23 1 255 0 55 145 247 255 255 169 176 221 221 180
77 10 255 0 0 1 3 21 53 55 55 55 42 24 3 0
0 255 0 0 1 5 9 11 13 13 17 13 2 1 0 0
255 0 0 2 9 14 14 11 10 10 3 1 0 0 0 255
0 1 8 18 22 28 27 18 18 15 10 1 255 0 0 2
3 8 10 10 10 10 10 7 3 1 0 0 255 0 0 1
17 30 37 47 47 28 21 1 1 0 255 0 1 5 36 43
53 64 81 72 66 42 10 2 255 0 0 0 2 11 21 15
15 15 17 16 2 1 0 255 0 0 0 3 22 28 23 27
22 23 22 20 0 255 0 0 0 4 22 28 48 48 37 37
36 18 1 0 0 255 0 8 14 28 24 24 22 26 27 26
5 0 0 255 1 171 255 255 255 255 255 255 255 255 255 181
10 255 0 0 0 0 5 16 16 16 13 13 3 4 0 0
0 255 1 74 160 128 132 132 132 112 112 112 92 3 0 255
0 0 8 8 7 4 8 8 8 7 1 0 0 0 255 30
69 102 102 93 86 83 86 83 72 67 1 255 0 0 1 84
110 124 124 116 97 97 109 102 23 2 255 0 0 0 1 2
4 1 1 1 3 5 5 1 0 255 0 2 5 24 39 39
40 35 35 21 4 3 0 255 0 0 2 8 10 10 10 9
10 10 11 11 5 0 255 0 0 1 1 2 1 1 0 0
0 2 2 1 255 0 0 1 4 7 7 9 9 7 7 5
5 2 0 255 0 0 1 18 54 54 30 30 28 20 15 9
1 0 0 255 0 1 40 43 58 62 62 52 52 34 32 10
0 255 0 10 26 255 255 255 255 255 255 255 255 219 17 255
0 0 0 112 219 255 255 227 255 255 255 84 1 0 255 1
8 14 202 255 255 255 255 255 255 204 17 3 255 0 0 0
0 8 17 23 23 17 10 1 0 0 0 0 0 0 0 0
0 0 0 1 3 35 195 255 255 255 246 246 255 187 179 17
1 255 0 23 145 247 208 192 180 221 221 244 180 141 1 255
0 0 1 2 20 33 36 53 54 43 24 3 1 0 255 0
0 0 5 11 13 13 15 23 17 1 1 0 0 255 0 0
1 9 13 13 13 10 4 3 1 0 0 1 255 1 1 7
14 21 21 20 20 18 13 4 1 255 0 0 2 3 8 9
9 10 10 13 8 3 1 0 0 255 0 0 1 7 27 33
35 40 26 13 0 0 0 255 0 1 5 36 47 48 53 64
69 60 42 10 1 255 1 1 0 1 3 15 11 11 11 15
9 2 0 0 255 0 0 0 2 28 28 23 23 23 32 22
5 0 255 0 0 0 1 14 28 28 34 26 21 21 14 0
0 0 255 1 7 24 42 28 24 22 18 18 13 0 0 0
255 1 97 255 255 255 255 255 255 255 255 255 35 3 255 0
0 0 0 5 16 23 16 13 13 2 0 0 0 0 255 1
26 128 163 163 168 168 129 112 98 36 1 1 255 0 0 3
7 4 4 8 10 11 11 1 0 0 1 255 17 45 67 93
83 93 83 93 79 72 48 2 255 0 0 1 53 85 110 111
97 97 97 109 26 7 0 255 0 0 0 0 3 4 3 0
0 2 4 1 1 0 255 0 1 5 13 33 34 39 35 37
21 3 2 0 255 0 0 0 2 7 13 13 13 14 27 14
11 2 0 255 0 0 0 1 7 2 1 0 1 1 1 1
1 255 0 0 0 2 5 7 10 9 9 8 7 4 2 0
255 0 0 0 16 26 54 28 20 20 20 15 14 0 0 0
255 0 1 26 36 36 55 58 53 53 34 13 2 0 255 0
2 20 255 255 255 255 255 255 255 255 22 7 255 0 0 0
15 217 255 255 255 255 233 170 4 1 0 255 1 7 14 40
255 255 255 255 255 255 55 7 2 255 0 0 0 0 4 8
17 17 10 1 0 0 0 0 0 0 0 0 0 0 0 0
1 1 10 136 238 243 243 243 255 255 255 104 7 1 255 0
1 99 213 192 192 171 221 221 221 167 123 1 255 0 0 1
2 7 21 32 43 43 29 3 1 0 0 255 0 0 0 1
5 15 15 15 8 3 1 0 0 0 255 0 0 1 2 10
10 13 10 3 1 0 0 0 0 255 0 0 1 11 14 16
14 16 14 4 2 0 255 0 0 0 2 8 9 10 11 10
10 3 1 0 0 0 255 0 0 1 1 8 23 28 28 26
0 0 0 0 255 0 0 1 7 36 37 46 37 45 26 17
2 1 255 1 0 0 0 3 11 11 10 10 8 1 1 0
0 255 0 0 0 0 7 28 23 28 37 49 20 2 0 255
0 0 0 0 1 14 26 26 21 15 14 0 0 0 1 255
0 0 13 28 28 28 24 24 24 10 0 0 0 255 1 5
170 255 255 255 255 255 255 255 222 3 1 255 0 0 0 0
1 7 17 15 14 8 2 0 0 0 0 255 0 8 105 150
150 163 160 160 160 98 29 1 1 255 0 0 0 2 3 3
4 4 10 2 1 0 0 0 255 1 30 64 87 91 93 91
94 79 72 14 0 255 0 0 1 5 53 85 86 86 97 97
86 20 0 0 255 0 0 0 0 0 3 4 4 4 4 2
1 0 0 255 0 0 3 7 18 27 33 43 37 14 2 1
0 255 0 0 0 2 8 13 13 13 21 26 21 2 0 0
255 0 0 0 0 7 5 3 2 2 2 1 1 0 255 0
0 0 0 2 5 8 9 8 7 3 2 2 0 255 0 0
0 2 16 20 23 28 16 16 14 1 0 0 0 255 0 0
2 34 35 49 52 52 52 34 2 0 0 255 0 1 7 20
255 255 255 255 255 255 17 5 4 255 0 0 0 4 17 230
255 255 213 170 4 1 1 0 255 0 5 14 17 40 255 255
255 255 29 8 4 2 255 0 0 0 0 0 3 4 3 0
0 0 0 0 0 0 0 0 0 0 0 0 0 0 1 1
3 136 241 236 189 189 189 104 2 1 0 255 0 0 13 99
168 192 180 222 180 153 123 1 0 255 0 0 1 1 1 7
22 32 43 13 1 0 0 0 255 0 0 0 0 1 3 3
4 2 0 0 0 0 0 255 0 0 0 1 2 10 13 10
1 0 0 0 0 0 255 0 0 0 2 8 8 8 14 3
2 1 0 255 0 0 0 0 2 8 8 8 4 2 1 0
0 0 0 255 0 0 1 1 1 7 14 13 0 0 0 0
0 255 0 0 0 1 7 16 35 22 22 17 1 0 1 255
1 0 0 0 0 5 5 5 2 1 1 0 0 0 255 0
0 0 0 0 11 18 18 18 49 2 1 0 255 0 0 0
0 0 2 2 15 15 2 0 0 0 0 0 255 0 0 1
13 27 27 24 18 10 1 0 0 0 255 0 1 5 170 255
255 255 255 255 222 3 1 1 255 0 0 0 0 0 0 1
4 8 2 0 0 0 0 0 255 0 0 2 105 148 148 151
151 129 29 1 0 0 255 0 0 0 0 1 1 1 1 1
1 0 0 0 0 255 0 1 17 58 59 91 59 93 40 14
0 0 255 0 0 0 1 7 39 59 71 86 41 20 0 0
0 255 0 0 0 0 0 2 2 2 1 0 0 0 0 0
255 0 0 0 1 7 11 23 14 10 2 1 0 0 255 0
0 0 1 1 13 13 14 21 21 2 0 0 0 255 0 0
0 0 0 0 1 2 2 1 1 0 0 255 0 0 0 0
0 2 5 8 8 3 2 1 1 0 255 0 0 0 0 2
5 16 20 8 1 0 0 0 0 0 255 0 0 0 2 34
35 35 49 13 0 0 0 0 255 0 0 1 4 10 47 59
86 86 34 8 2 1 255 0 0 0 0 4 17 98 98 10
3 1 0 0 0 255 0 1 4 5 14 39 27 27 14 10
4 4 1 255 0 0 0 0 0 0 0 0 0 0 0 0
0 0 0 0 0 0 0 0 0 0 1 0 0 1 2 21
100 100 59 24 2 0 0 0 255 0 0 1 13 46 98 98
52 46 10 1 1 0 255 0 0 0 0 1 1 2 2 2
1 0 0 0 0 255 0 0 0 0 0 0 0 0 0 0
0 0 0 0 255 0 0 0 0 1 1 1 1 0 0 0
0 0 0 255 0 0 0 1 1 1 1 2 2 0 0 0
255 0 0 0 0 0 1 1 1 1 1 0 0 0 0 0
255 0 0 0 0 0 0 0 0 0 0 0 0 0 255 0
0 0 0 0 1 2 3 2 1 0 0 0 255 0 0 0
0 0 0 1 1 1 0 0 0 0 0 255 0 0 0 0
0 1 1 1 1 1 0 1 0 255 0 0 0 0 0 0
0 0 0 0 0 0 0 0 0 255 0 0 0 0 1 1
0 0 0 0 0 0 0 255 0 0 1 5 10 105 105 98
32 7 0 0 0 255 0 0 0 0 0 0 0 0 0 0
0 0 0 0 0 255 0 0 0 0 2 16 21 16 1 0
0 0 0 255 0 0 0 0 0 0 0 0 0 0 0 0
0 0 255 0 0 1 3 7 34 34 5 1 0 0 0 255
0 0 0 0 1 2 7 7 7 2 0 0 0 0 255 0
0 0 0 0 1 1 0 0 0 0 0 0 0 255 0 0
0 1 1 1 1 1 1 1 0 0 0 255 0 1 1 1
0 0 7 7 1 1 0 0 0 0 255 0 0 0 0 0
0 1 1 1 0 0 0 0 255 0 0 0 0 0 1 1
1 1 1 0 0 0 0 255 0 0 0 0 0 2 0 0
0 0 0 0 0 0 0 255 0 0 0 0 0 0 1 1
0 0 0 0 1 255 0 0 0 0 1 7 8 10 17 3
2 0 0 255 0 0 0 0 0 0 0 0 0 0 0 0
0 0 255 0 0 0 0 3 5 1 1 3 3 2 1 1
255 1 1 1 0 0 0 0 0 0 0 0 0 0 0 0
0 0 0 0 0 0 0 0 0 0 1 1 1 1 2 1
1 0 0 0 0 255 0 0 0 0 1 1 2 1 1 0
0 0 0 255 0 0 0 0 0 0 1 1 0 0 0 0
0 0 255 0 0 0 0 0 0 0 0 0 0 0 0 0
0 255 0 0 0 0 0 0 1 0 0 0 0 0 0 0
255 0 0 0 0 0 1 1 0 0 0 0 0 255 0 0
0 0 0 0 0 0 0 0 0 0 0 0 0 255 0 0
0 0 0 0 0 0 0 0 0 0 0 255 0 0 0 0
0 0 0 1 1 0 0 0 0 255 0 0 0 0 0 0
0 0 0 0 0 0 0 0 255 0 0 0 0 0 0 0
0 0 0 0 1 0 255 1 1 0 1 0 0 0 0 0
0 0 0 0 0 0 255 0 0 0 0 0 0 0 0 0
0 0 0 0 255 0 0 0 1 2 3 3 3 1 1 0
0 0 255 0 0 0 0 0 0 0 0 0 0 0 0 0
0 0 255 0 0 0 0 0 0 0 0 0 0 0 0 0
255 0 0 0 0 0 0 0 0 0 0 0 0 0 0 255
0 0 0 0 0 1 1 0 0 0 0 0 255 0 0 0
0 0 1 2 1 0 0 0 0 0 0 255 0 0 0 0
0 0 0 0 0 0 0 0 0 0 255 0 0 0 0 0
0 0 1 0 0 0 0 0 255 0 1 1 1 0 0 0
0 0 0 0 0 0 0 255 0 0 0 0 0 0 0 0
0 0 0 0 0 255 0 0 0 0 0 0 0 0 0 0
0 0 0 0 255 0 0 0 0 0 0 0 0 0 0 0
0 0 0 0 255 0 0 0 0 0 0 0 0 0 0 0
1 1 255 0 0 0 0 1 2 3 3 0 0 0 0 0
255 0 0 1 0 0 0 0 0 0 0 0 0 0 0 255
0 0 0 0 0 0 0 0 0 1 1 1 1 255 1 0
0 0 0 0 0 0 0 0 0 0 0 0 0 0 0 0
0 0 0 0 0 0 0 0 0 0 0 0 0 0 0 0
0 0 255 0 0 0 0 0 0 1 0 0 0 0 0 0
255 0 0 0 0 0 0 0 0 0 0 0 0 0 0 255
0 0 0 0 0 0 0 0 0 0 0 0 0 0 255 0
0 0 0 0 0 0 0 0 0 0 0 0 0 255 0 0
0 0 0 0 0 0 0 0 0 0 255 0 0 0 0 0
0 0 0 0 0 0 0 0 0 0 255 0 1 0 0 0
0 0 0 0 0 0 0 0 255 0 0 0 0 0 0 0
1 1 0 0 0 0 255 1 0 0 0 0 0 0 0 0
0 0 0 0 0 255 0 0 0 0 0 0 0 0 0 0
0 0 0 255 0 1 1 1 0 0 0 0 0 0 0 0
0 0 0 255 0 0 0 0 0 0 0 0 0 0 0 0
0 255 0 0 0 0 0 0 1 1 1 1 0 0 0 255
0 0 0 0 0 0 0 0 1 1 0 0 0 0 0 255
255 255 255 255 255 255 255 255 255 255 255 255 255 255 255 255
255 255 255 255 255 255 255 255 255 255 255 255 255 255 255 255
255 255 255 255 255 255 255 255 255 255 255 255 255 255 255 255
255 255 255 255 255 255 255 255 255 255 255 255 255 255 255 255
255 255 255 255 255 255 255 255 255 255 255 255 255 255 255 255
255 255 255 255 255 255 255 255 255 255 255 255 255 255 255 255
255 255 255 255 255 255 255 255 255 255 255 255 255 255 255 255
255 255 255 255 255 255 255 255 255 255 255 255 255 255 255 255
255 255 255 255 255 255 255 255 255 255 255 255 255 255 255 255
255 255 255 255 255 255 255 255 255 255 255 255 255 255 255 255
255 255 255 255 255 255 255 255 255 255 255 255 255 255 255 255
255 255 255 255 255 255 255 255 255 255 255 255 255 255 255 255
255 255 255 255 255 255 255 255 255 255 255 255 255 255 255 255
255 255 255 255 255 255 255 255 255 255 255 255 255 255 255 255
255 255 255 255 255 255 255 255 255 255 255 255 255 255 255 255
255 255 255 255 255 255 255 255 255 255 255 255 255 255 255 255
255 255 255 255 255 255 255 255 255 255 255 255 255 255 255 255
255 255 255 255 255 255 255 255 255 255 255 255 255 255 255 255
255 255 255 255 255 255 255 255 255 255 255 255 255 255 255 255
255 255 255 255 255 255 255 255 255 255 255 255 255 255 255 255
255 255 255 255 255 255 255 255 255 255 255 255 255 255 255 255
255 255 255 255 255 255 255 255 255 255 255 255 255 255 255 255
255 255 255 255 255 255 255 255 255 255 255 255 255 255 255 255
255 255 255 255 255 255 255 255 255 255 255 255 255 255 255 255
255 255 255 255 255 255 255 255 255 255 255 255 255 255 255 255
255 255 255 255 255 255 255 255 255 255 255 255 255 255 255 255
255 255 255 255 255 255 255 255 255 255 255 255 255 255 255 255
255 255 255 255 255 255 255 255 255 255 255 255 255 0 0 0
0 0 0 0 0 0 0 0 0 0 255 0 0 0 0 0
0 0 0 0 0 0 0 0 0 255 0 0 0 0 0 0
0 0 0 0 0 0 255 0 0 0 0 0 0 0 0 0
0 0 0 0 0 255 0 0 0 0 0 0 0 0 0 1
0 0 0 0 255 0 0 0 0 0 0 0 0 0 0 0
0 0 255 0 0 0 0 0 0 0 0 0 0 0 0 0
0 255 0 0 0 0 0 0 0 0 0 0 0 0 0 255
0 0 0 0 0 0 0 0 0 0 0 0 0 0 255 0
0 0 0 0 0 0 0 0 0 0 0 0 0 0 255 0
0 0 0 0 0 0 0 0 0 0 0 0 255 0 0 0
0 0 0 0 0 0 0 0 0 0 255 0 0 0 0 0
0 0 0 0 0 0 0 0 0 255 0 0 0 0 0 0
0 0 0 0 0 0 0 255 0 0 0 0 0 0 1 0
0 0 0 0 0 0 0 0 0 0 0 0 0 0 0 0
0 0 0 0 0 0 0 0 0 0 0 0 255 0 0 0
0 0 0 0 0 0 0 0 0 0 255 1 0 0 0 0
0 0 0 0 0 0 0 0 0 255 0 0 0 0 0 0
0 0 0 0 0 0 0 0 255 0 0 0 0 0 0 0
0 0 0 0 0 0 0 255 0 0 0 0 0 0 0 0
0 0 0 0 255 0 0 0 0 0 0 0 0 0 0 0
1 0 0 0 255 0 1 1 0 0 0 0 0 0 0 0
0 0 255 0 0 0 0 0 0 0 0 0 0 0 0 0
255 1 0 0 0 0 0 0 0 0 0 0 0 0 0 255
0 0 0 0 0 0 0 0 0 0 0 0 0 255 0 0
0 0 0 0 0 0 0 0 0 0 0 0 0 255 0 0
0 0 0 0 0 0 0 0 0 0 0 255 0 0 0 1
0 0 0 1 1 0 0 0 0 255 0 0 0 0 0 0
1 1 1 0 0 0 0 0 0 255 0 0 0 0 0 0
0 0 0 0 0 0 0 255 0 0 0 0 0 0 0 0
0 0 0 0 0 0 255 0 0 0 0 0 0 0 0 0
0 0 0 255 0 0 0 0 0 0 0 1 1 1 0 0
0 0 255 0 0 0 0 1 1 0 0 1 1 0 0 0
0 255 0 0 0 0 0 0 1 0 0 0 0 0 0 255
0 0 0 0 0 0 0 0 0 0 0 0 0 0 255 0
0 0 0 0 0 0 0 0 0 0 0 0 255 0 0 0
0 0 0 0 0 0 0 0 0 0 0 255 0 0 0 0
0 0 1 0 0 0 0 1 1 0 0 255 0 0 0 0
0 1 1 0 0 1 0 0 0 255 0 0 0 0 0 0
0 0 0 0 0 0 0 255 0 0 0 0 0 0 0 0
0 0 0 0 0 0 255 0 0 0 0 0 0 0 0 0
0 0 0 0 255 0 0 0 1 1 1 1 0 0 0 0
0 0 0 0 0 0 0 0 0 0 0 0 0 0 0 0
0 0 0 0 0 0 0 0 0 255 0 0 0 0 0 0
0 0 0 0 0 0 0 255 1 1 1 0 0 1 1 0
0 0 0 0 0 0 255 0 0 0 0 0 0 0 0 0
0 0 0 0 0 255 0 0 1 0 0 1 1 0 0 0
0 0 0 0 255 0 0 0 0 0 0 0 0 0 0 0
0 255 0 0 0 0 0 0 0 1 0 1 0 1 0 0
0 255 0 0 0 0 0 0 1 0 0 0 0 0 0 255
0 0 0 0 0 0 0 0 0 0 0 0 0 255 0 0
0 0 0 0 0 0 0 1 1 0 0 0 255 0 0 0
0 0 0 1 1 0 0 0 0 0 255 0 0 0 0 0
0 0 0 0 0 0 0 0 0 0 255 0 0 0 0 0
1 0 0 0 1 0 0 0 255 0 0 1 3 3 9 8
3 3 1 0 0 0 255 0 0 0 0 0 2 4 2 1
0 0 0 0 0 0 255 0 0 0 0 0 0 1 1 0
0 0 0 0 255 0 0 0 0 0 0 0 1 1 1 0
0 0 0 255 0 0 0 0 0 0 0 1 0 0 0 0
255 0 0 0 0 0 1 7 7 8 2 2 2 0 0 255
0 0 1 2 5 30 35 30 14 11 2 1 0 0 255 0
0 0 0 1 4 4 4 2 1 1 0 0 255 0 0 0
0 0 0 0 0 0 0 0 0 0 0 255 0 0 0 0
0 0 0 0 0 0 0 0 0 255 0 0 0 0 0 0
0 0 0 0 0 0 0 0 255 0 0 0 0 1 4 8
13 9 1 0 1 0 0 0 255 0 0 0 0 1 3 13
13 4 1 1 0 0 255 0 0 0 0 0 0 1 0 0
0 0 0 0 255 0 0 0 0 0 0 1 1 2 0 0
0 0 0 255 0 0 0 0 0 1 1 1 1 0 0 0
0 255 0 0 1 1 2 2 10 11 2 2 1 0 0 0
0 0 0 0 0 0 0 0 0 0 0 0 1 1 1 1
0 0 0 0 0 0 255 0 0 0 0 0 0 0 0 0
0 0 0 0 255 1 1 0 1 1 2 2 1 2 0 0
0 0 0 255 0 0 0 0 0 0 1 1 0 0 0 0
0 0 255 0 0 1 0 1 1 2 1 0 0 0 0 0
0 255 0 0 0 0 0 1 1 0 0 0 0 0 255 0
0 0 0 0 1 1 1 1 1 0 0 0 0 0 255 0
1 1 1 1 1 1 1 0 0 0 0 0 255 0 0 0
0 0 0 0 0 0 0 0 0 0 255 0 0 0 0 0
0 0 0 0 0 0 0 0 0 255 0 0 0 0 0 2
7 7 2 0 0 0 0 255 0 0 0 0 0 0 0 0
0 0 0 0 0 0 0 255 0 0 0 1 7 15 7 7
3 1 1 0 0 255 1 1 3 9 15 64 173 173 30 8
1 0 0 255 0 0 0 1 22 85 85 85 77 45 0 0
0 0 0 255 0 0 0 2 17 36 36 14 1 0 0 0
0 255 0 0 0 0 11 56 106 67 24 2 1 1 0 0
255 0 0 2 27 120 136 136 94 18 1 1 1 255 0 0
0 0 4 45 124 124 124 111 102 7 2 0 255 0 0 4
16 255 255 255 255 255 255 16 2 0 0 255 0 0 0 1
13 207 255 255 255 32 9 1 0 255 0 0 0 0 0 0
2 3 1 0 0 0 0 0 255 0 0 0 0 0 0 0
0 0 0 0 0 0 255 0 0 0 0 0 0 1 7 7
1 0 0 0 0 255 0 0 1 1 2 20 173 255 255 17
1 1 1 0 0 255 0 0 1 3 3 255 255 233 37 4
2 0 0 255 0 0 0 0 0 22 94 94 71 2 1 0
0 255 0 0 0 0 1 8 80 98 104 35 2 1 1 0
255 0 0 0 1 4 30 45 68 45 17 4 1 1 255 0
0 0 2 2 3 255 255 255 255 16 2 1 0 0 0 0
0 0 0 0 0 0 0 0 0 1 2 7 7 0 0 0
0 0 0 255 0 0 0 0 0 14 14 10 0 0 0 0
0 255 0 1 1 1 22 255 255 255 243 24 5 0 0 0
255 0 0 0 0 1 2 7 11 7 0 0 0 0 0 255
0 0 0 0 7 14 33 42 33 2 0 0 0 0 255 0
0 0 0 1 4 4 1 0 0 0 0 255 0 0 0 0
0 3 13 21 21 7 0 0 0 0 0 255 0 0 0 1
2 7 7 5 1 0 0 0 0 255 0 0 0 0 0 2
9 8 1 0 0 0 0 255 1 0 0 0 0 3 4 3
2 1 1 0 0 0 255 0 0 0 1 2 49 187 188 91
2 0 0 0 255 0 0 0 0 0 1 7 7 3 1 0
0 0 0 0 255 0 0 1 21 17 17 14 17 17 13 2
1 0 255 1 3 7 15 255 255 255 255 255 80 10 1 0
255 0 0 0 22 97 102 118 118 113 80 51 0 0 0 0
255 1 1 5 53 113 93 105 93 23 3 0 0 0 255 0
0 0 13 88 125 110 106 81 51 2 1 1 1 255 0 0
27 155 136 136 142 198 142 22 2 1 255 0 0 0 0 86
155 136 124 126 117 111 68 7 0 255 0 3 8 255 255 255
255 255 255 255 255 16 0 0 255 0 1 1 13 255 255 255
255 255 255 32 1 1 255 0 0 0 0 0 2 7 11 2
1 0 0 0 0 255 0 0 0 0 0 0 0 0 1 1
0 0 0 255 0 0 0 0 0 1 16 17 17 16 13 0
0 0 255 1 1 1 1 28 255 255 255 255 255 34 7 1
0 0 255 0 1 1 3 255 255 255 255 255 37 2 0 0
255 0 0 0 0 47 105 105 105 218 153 2 2 0 255 0
0 0 0 8 84 105 105 142 175 84 2 1 0 255 0 0
0 1 30 97 98 94 94 78 24 4 1 255 0 2 2 2
5 255 255 255 255 255 255 16 2 0 0 0 0 0 0 0
0 0 0 0 0 0 2 17 17 8 1 0 0 0 0 0
255 0 0 0 0 10 16 14 15 7 1 0 0 0 255 0
0 0 22 224 255 255 255 255 207 24 0 0 0 255 0 0
0 0 5 34 24 21 20 13 0 0 0 0 255 0 0 0
0 14 97 97 85 84 62 0 0 0 0 255 0 0 0 1
13 20 23 4 1 0 0 0 255 0 0 0 0 3 27 23
23 23 22 7 0 0 0 0 255 0 0 0 1 8 8 8
10 7 1 0 0 0 255 0 0 0 0 2 13 13 15 8
1 0 0 0 255 1 0 1 0 4 8 9 8 8 2 0
0 0 0 255 0 0 0 2 49 187 188 221 221 91 2 2
1 255 0 0 0 0 1 7 14 14 13 3 1 1 0 0
0 255 1 1 11 17 17 14 14 15 20 15 7 1 1 255
3 4 16 255 255 255 255 255 255 255 80 10 1 255 0 0
2 93 106 102 97 86 90 97 77 51 0 0 0 255 1 5
119 119 113 86 105 105 97 23 3 0 0 255 0 1 13 88
110 125 87 77 81 67 43 2 1 1 255 0 13 175 194 194
161 161 161 208 158 22 1 255 0 0 1 86 155 177 124 111
117 111 111 104 68 4 255 1 4 113 255 255 255 255 255 255
255 255 119 1 0 255 0 0 7 255 255 255 255 255 255 255
255 2 1 255 0 0 0 0 0 7 13 13 2 1 1 0
0 0 255 0 0 0 0 0 0 0 0 1 1 1 0 0
255 0 0 0 0 1 16 24 29 29 32 32 13 0 0 255
0 1 1 28 255 255 255 255 255 255 255 34 1 0 0 255
0 1 3 255 255 255 255 255 255 255 27 2 0 255 0 0
0 47 87 188 147 171 222 218 153 5 1 255 0 0 1 2
120 149 149 153 175 194 175 84 0 0 255 0 0 0 5 67
98 97 94 99 102 99 11 2 255 0 2 3 5 160 255 255
255 255 255 255 255 3 1 0 0 0 0 0 0 0 0 0
0 0 0 16 17 17 16 4 1 0 0 0 1 255 0 0
0 1 14 14 10 10 8 8 0 0 0 255 0 1 2 142
224 255 157 168 243 236 207 0 0 0 255 0 0 0 1 5
34 7 9 13 13 0 0 0 0 255 0 0 0 10 105 130
111 97 97 62 0 0 0 0 255 0 0 0 2 17 20 24
20 4 0 0 0 255 0 0 0 0 27 40 54 37 23 21
17 1 0 0 0 255 0 0 0 1 8 10 8 10 8 1
1 1 0 255 0 0 0 0 4 13 15 15 16 8 0 0
0 255 0 0 1 3 10 9 9 8 14 7 2 0 0 0
255 0 0 2 8 106 174 174 188 221 132 8 2 0 255 0
0 0 1 1 14 15 15 14 8 1 1 0 0 1 255 1
1 11 11 13 14 17 16 17 15 8 1 0 255 1 7 28
255 255 255 255 255 255 255 255 10 2 255 0 2 43 143 143
104 102 86 90 97 96 58 0 0 0 255 0 24 116 116 83
83 90 93 96 66 11 0 0 255 0 1 30 87 87 87 68
66 77 64 48 1 0 0 255 1 47 155 175 129 129 129 153
158 158 42 0 255 0 0 2 125 144 144 106 106 117 118 118
106 104 16 255 1 22 255 255 255 255 255 220 228 255 255 143
5 0 255 1 2 66 255 255 255 255 255 255 255 255 5 1
255 0 0 0 0 3 11 14 13 2 8 1 0 0 0 255
0 0 0 0 1 1 1 1 1 1 1 0 0 255 0 0
0 0 1 13 20 20 18 35 35 35 0 0 255 1 1 2
81 255 255 255 255 255 255 255 37 1 0 0 255 0 1 168
255 255 255 255 255 255 255 111 1 0 255 0 0 0 64 181
207 147 171 176 205 176 5 2 255 0 0 2 120 163 168 153
153 153 180 175 162 0 0 255 0 0 0 40 97 112 97 103
103 117 102 24 1 255 0 2 3 14 255 255 255 255 255 255
255 255 11 2 0 0 0 0 0 0 0 0 0 0 0 1
11 16 17 16 4 1 0 0 0 0 255 0 0 1 8 14
10 2 2 8 8 7 0 0 255 0 1 2 158 188 224 112
168 185 236 207 0 0 0 255 0 0 0 5 7 14 3 13
13 21 1 0 0 0 255 0 0 0 10 105 139 118 112 98
71 0 0 0 0 255 0 0 0 2 17 20 24 16 8 0
0 0 255 0 0 0 0 27 55 56 54 41 22 21 1 0
0 0 255 0 0 0 0 8 10 8 9 3 2 1 0 0
255 0 0 0 0 15 17 15 13 16 16 1 0 0 255 0
0 0 2 10 10 7 8 8 8 5 1 0 0 255 0 0
1 8 106 148 144 188 244 244 49 2 0 255 0 0 0 1
1 14 16 16 14 8 1 0 0 1 1 255 0 9 13 13
20 18 18 16 16 15 8 1 0 255 0 8 56 255 255 255
255 255 255 255 255 16 4 255 0 5 49 143 143 104 85 85
90 116 97 69 3 0 0 255 0 52 98 115 98 84 84 86
96 72 11 0 0 255 0 0 35 87 87 77 56 56 74 64
43 2 0 0 255 1 88 112 179 186 161 124 153 157 157 42
0 255 0 0 8 125 144 144 131 100 92 118 120 126 106 16
255 1 22 255 255 255 255 255 255 255 255 255 143 11 0 255
1 5 78 255 255 255 255 255 255 255 255 5 1 255 0 0
0 0 10 18 14 13 10 10 7 0 0 0 255 0 0 0
0 0 1 1 1 1 1 0 0 0 255 0 0 0 0 1
9 20 20 17 18 18 10 0 0 255 1 1 7 81 255 255
255 255 255 255 255 37 0 0 0 255 0 0 168 255 255 255
255 255 255 255 160 2 1 255 0 0 0 64 167 181 176 176
176 204 176 11 2 255 0 0 1 120 168 173 164 153 153 180
174 162 0 0 255 0 0 3 40 74 129 91 116 99 116 69
11 0 255 0 0 2 14 255 255 255 255 255 255 255 255 15
2 0 0 0 0 0 0 0 0 0 0 1 1 1 11 16
16 1 1 0 0 0 1 255 1 0 1 7 14 13 5 5
11 11 2 0 0 255 0 1 2 158 188 255 157 246 246 255
168 1 0 0 255 0 0 0 1 5 14 13 13 13 13 2
0 0 0 255 0 0 1 7 51 118 118 112 111 54 0 0
0 0 255 0 0 0 1 13 18 18 16 8 0 0 0 255
0 0 0 0 11 55 59 55 48 22 18 0 0 0 0 255
0 0 0 0 2 11 3 3 2 1 0 0 0 255 0 0
0 0 2 17 17 26 16 8 0 0 0 255 0 0 0 1
8 9 7 7 7 8 5 1 0 0 255 0 0 1 3 80
128 128 144 161 132 49 0 0 255 0 0 0 0 1 8 14
14 11 8 1 0 0 0 0 255 0 8 15 27 27 26 20
17 16 11 8 1 0 255 1 4 56 255 255 255 255 255 255
255 255 16 0 255 0 5 49 81 111 104 104 123 123 151 116
69 3 1 1 255 1 52 98 104 112 85 84 84 74 60 1
0 0 255 0 0 35 106 112 92 56 64 117 92 45 0 0
0 255 0 47 107 179 186 154 150 153 150 135 14 0 255 0
0 8 81 177 155 144 96 78 78 126 126 71 4 255 0 16
255 255 255 255 255 255 255 255 255 110 11 0 255 1 5 72
255 255 255 255 255 255 255 232 5 0 255 0 0 0 0 10
13 13 10 9 7 5 0 0 0 255 0 0 0 0 0 1
2 8 8 1 0 0 0 255 0 0 0 0 0 3 9 14
18 21 18 3 0 0 255 1 1 4 64 255 255 255 255 255
255 255 14 1 0 0 255 0 2 35 255 255 255 255 255 255
255 160 7 1 255 0 0 0 64 167 181 189 189 189 176 43
4 1 255 0 0 0 52 168 168 164 128 162 189 180 86 0
0 255 0 0 1 23 74 86 91 106 106 106 43 5 0 255
0 0 2 14 103 255 255 255 255 255 255 255 11 0 0 0
0 0 0 0 0 0 0 0 0 0 1 1 7 1 1 0
0 0 0 0 255 0 0 0 0 11 13 14 13 13 11 0
0 0 255 0 0 0 74 158 255 255 255 255 255 39 1 0
0 255 0 0 0 1 13 23 14 22 13 13 2 0 0 0
255 0 0 0 0 7 20 73 71 71 13 0 0 0 0 255
0 0 0 0 1 16 16 8 1 0 0 0 255 0 0 0
0 1 11 54 59 48 41 2 0 0 0 0 255 0 0 0
0 0 2 2 1 1 1 0 0 0 255 0 0 0 0 0
5 13 13 13 1 0 0 0 255 0 0 0 1 2 8 8
8 8 8 2 0 0 0 255 0 0 0 1 24 90 144 160
160 117 2 0 0 255 0 0 0 0 0 2 8 8 8 4
0 0 0 0 0 255 0 0 9 27 29 26 20 18 18 11
4 1 0 255 0 1 8 255 255 255 255 255 255 255 30 4
0 255 0 0 13 49 90 88 111 134 147 157 126 36 3 1
1 255 1 15 84 115 115 85 79 74 74 51 0 0 0 255
0 0 7 91 106 92 77 92 117 92 4 1 0 0 255 0
1 107 195 212 194 189 154 135 72 1 0 255 0 0 3 73
160 160 131 78 77 77 143 126 60 1 255 0 3 255 255 255
255 255 255 255 255 232 67 0 0 255 2 4 5 78 255 255
255 255 255 255 7 1 0 255 0 0 0 0 0 10 9 9
7 5 0 0 0 0 255 0 0 0 0 0 1 1 2 2
0 0 0 0 255 0 0 0 0 0 0 7 13 17 21 10
1 0 0 255 0 0 1 16 122 255 255 255 255 255 59 4
1 0 0 255 0 1 3 241 255 255 255 255 255 195 7 3
1 255 0 0 0 9 64 170 189 189 204 71 11 4 1 255
0 0 0 1 56 155 155 132 162 189 86 1 0 0 255 0
0 0 2 37 74 91 106 84 52 5 2 0 255 0 0 1
7 21 117 255 255 255 255 255 18 1 0 0 0 0 0 0
0 0 0 0 0 0 0 0 0 0 0 1 0 0 0 0
0 255 0 0 0 0 1 7 11 13 5 1 0 0 0 255
0 0 0 4 74 255 255 255 42 39 1 1 0 0 255 0
0 0 0 1 14 7 22 2 0 0 0 0 0 255 0 0
0 0 0 1 7 13 10 0 0 0 0 0 255 0 0 0
0 0 1 2 1 0 0 0 0 255 0 0 0 0 1 1
8 11 8 2 1 0 0 0 0 255 0 0 0 0 0 0
0 1 1 0 0 0 0 255 0 0 0 0 0 0 2 5
1 0 0 0 0 255 0 1 1 1 1 2 5 5 5 0
0 0 0 0 255 0 0 0 0 1 24 90 117 117 2 0
0 0 255 1 0 0 0 0 0 2 2 2 1 0 0 0
0 0 255 0 0 1 8 20 18 20 15 15 5 1 0 0
255 0 1 4 16 255 255 255 255 255 23 4 0 0 255 0
0 0 13 47 88 123 134 134 151 36 3 0 0 0 255 0
1 27 104 116 85 53 51 51 1 0 0 0 255 0 0 0
7 68 91 68 92 68 5 1 0 0 0 255 0 0 2 119
212 194 154 150 72 1 1 0 255 0 0 1 3 81 111 96
87 96 77 143 64 1 1 255 0 0 3 255 255 255 255 255
237 232 67 1 0 0 255 0 2 5 8 72 255 255 255 255
10 3 1 0 255 0 0 0 0 0 0 0 7 5 0 0
0 0 0 255 0 0 0 0 0 0 0 0 0 0 0 0
0 255 0 0 0 0 0 0 0 7 8 8 1 0 0 0
255 0 0 1 1 8 122 255 255 255 59 8 1 0 0 0
255 0 1 2 3 241 255 255 255 119 2 1 1 1 255 0
0 0 0 4 42 170 173 173 5 4 1 0 255 0 0 0
0 1 56 128 128 105 45 1 0 0 0 255 0 0 0 1
9 37 67 80 43 8 2 0 0 255 0 0 0 1 1 21
117 255 255 255 9 1 0 0 0 0 0 0 0 0 0 0
0 0 0 0 0 0 0 1 1 1 0 0 0 0 255 0
0 0 0 1 1 1 0 0 0 0 0 0 255 0 0 0
1 4 18 22 18 15 1 0 0 0 0 255 0 0 0 0
1 1 1 0 0 0 0 0 0 0 255 0 0 0 0 0
0 0 0 0 0 0 0 0 0 255 0 0 0 0 0 0
1 1 0 0 0 0 255 0 0 0 0 0 0 0 0 0
0 0 0 0 0 0 255 0 0 0 0 0 0 0 0 0
0 0 0 0 255 0 0 0 0 0 0 0 0 0 0 0
0 0 255 0 0 0 0 0 2 1 2 0 0 0 0 0
0 255 0 0 0 0 0 1 1 1 0 0 0 0 0 255
1 0 0 0 0 0 0 0 0 0 0 0 0 0 0 255
0 1 1 1 4 4 7 7 4 1 0 0 0 255 0 0
1 9 13 21 22 21 16 4 0 0 0 255 0 0 0 1
2 34 88 88 29 21 1 0 0 0 0 255 0 0 1 27
79 46 36 11 0 0 0 0 0 255 0 0 0 0 0 7
7 2 2 1 0 0 0 0 255 0 0 1 2 9 10 10
1 1 1 1 0 255 0 0 0 0 2 39 68 71 71 71
18 1 0 0 255 0 0 0 3 136 255 255 237 117 5 1
0 0 0 255 0 0 1 2 2 4 5 5 10 4 1 1
0 255 0 0 0 0 0 0 0 0 0 0 0 0 0 0
255 0 0 0 0 0 0 0 0 0 0 0 0 0 255 0
0 0 0 0 0 0 0 0 0 0 0 0 0 255 0 0
0 1 2 2 2 8 1 1 1 1 0 0 0 255 0 0
0 1 3 4 3 2 1 1 1 0 0 255 0 0 0 0
1 4 9 9 3 1 0 0 0 255 0 0 0 0 0 1
3 3 2 1 0 0 0 0 255 0 0 0 0 0 0 3
7 3 1 0 0 0 255 0 0 0 0 1 3 5 9 3
3 0 0 0 0 0 0 0 0 0 0 0 0 1 0 0
0 0 0 0 1 0 0 0 0 0 0 255 0 0 0 0
0 0 0 0 0 0 0 0 0 255 0 0 0 0 0 0
0 0 0 0 0 0 0 0 255 0 0 0 0 0 0 0
0 0 0 0 0 0 0 255 0 0 0 0 0 0 0 0
0 0 0 0 0 0 255 0 0 0 0 0 0 0 0 0
0 0 0 255 0 0 0 0 0 0 0 0 0 0 0 0
0 0 0 255 0 0 0 0 0 0 0 0 0 0 0 0
0 255 0 0 0 0 0 0 0 0 0 0 0 0 0 255
0 0 0 0 0 0 0 0 0 0 0 0 0 0 255 0
0 0 0 0 0 0 0 0 0 0 0 0 255 0 0 0
0 0 0 0 0 0 0 0 0 0 0 0 255 0 0 0
0 1 1 1 0 0 0 0 0 0 255 0 0 0 1 1
2 0 0 0 0 0 0 0 255 0 0 0 1 1 1 0
0 0 0 0 0 0 0 0 255 0 0 0 0 1 1 0
0 0 0 0 0 0 255 0 0 0 0 0 0 0 0 0
0 0 0 0 0 255 0 0 0 0 0 0 0 0 0 0
0 0 255 0 0 0 0 0 1 3 13 13 4 1 0 0
0 255 0 0 0 0 2 9 9 2 1 0 0 0 0 0
255 0 0 0 0 1 1 1 2 1 1 1 1 0 255 0
0 0 0 0 0 0 0 0 0 0 0 0 0 255 0 0
0 0 0 0 0 0 0 0 0 0 0 255 0 0 0 0
0 0 0 0 0 0 0 0 0 0 255 0 0 0 0 0
0 0 0 0 0 0 0 0 0 0 255 0 0 0 0 0
2 1 1 0 0 0 0 0 255 0 0 0 0 0 0 0
0 0 0 0 0 0 255 0 0 0 0 0 0 1 0 0
0 0 0 0 0 255 0 0 0 0 0 0 0 0 0 0
0 0 0 255 0 0 0 0 0 1 1 2 0 0 0 0
0 0 0 0 0 0 0 0 0 0 0 0 0 0 0 0
0 1 0 0 0 0 0 0 255 0 0 0 0 0 0 0
0 0 0 0 0 0 255 0 0 0 0 0 0 0 0 0
0 0 0 0 0 255 0 0 0 0 0 1 0 0 0 0
0 0 0 0 255 0 0 0 0 0 0 0 0 0 0 0
0 0 0 255 0 0 0 0 0 0 0 0 0 0 0 0
255 0 0 0 0 0 0 0 0 0 0 0 0 0 0 0
255 0 0 0 0 0 0 0 0 0 0 0 0 0 255 0
0 0 0 0 0 0 0 0 0 0 0 0 255 0 0 0
0 0 0 0 0 0 0 0 0 0 0 255 0 0 0 0
0 0 0 0 0 0 0 0 0 255 0 0 0 0 0 0
0 0 0 0 0 0 0 0 0 255 0 0 0 0 0 0
0 0 0 0 0 0 0 255 0 0 0 1 1 1 0 0
0 0 0 0 0 255 0 0 0 1 1 0 0 0 0 0
0 0 0 0 0 255 0 0 0 0 0 0 0 0 0 0
0 0 0 255 0 0 0 0 0 0 0 0 0 0 0 0
0 0 255 0 0 0 0 0 0 0 0 0 0 0 0 255
0 0 0 0 0 0 0 0 0 0 0 0 0 0 255 0
0 0 0 0 0 0 0 0 0 0 0 0 0 255 0 0
0 0 0 0 0 1 1 1 1 1 0 255 0 0 0 0
0 0 0 0 0 0 0 0 0 0 255 0 0 0 0 0
0 0 0 0 0 0 0 0 255 0 0 0 0 0 0 0
0 0 0 0 0 0 0 255 0 0 0 0 0 0 0 0
0 0 0 0 0 0 0 255 0 0 0 0 0 0 1 1
0 0 0 0 0 255 0 0 0 0 0 0 0 0 0 0
0 0 0 255 0 0 0 0 0 0 0 0 0 0 0 0
0 0 255 0 0 0 0 0 0 0 0 0 0 0 0 1
255 0 0 0 0 0 1 0 0 0 0 0 0 0 0 0
0 0 0 255 255 255 255 255 255 255 255 255 255 255 255 255
255 255 255 255 255 255 255 255 255 255 255 255 255 255 255 255
255 255 255 255 255 255 255 255 255 255 255 255 255 255 255 255
255 255 255 255 255 255 255 255 255 255 255 255 255 255 255 255
255 255 255 255 255 255 255 255 255 255 255 255 255 255 255 255
255 255 255 255 255 255 255 255 255 255 255 255 255 255 255 255
255 255 255 255 255 255 255 255 255 255 255 255 255 255 255 255
255 255 255 255 255 255 255 255 255 255 255 255 255 255 255 255
255 255 255 255 255 255 255 255 255 255 255 255 255 255 255 255
255 255 255 255 255 255 255 255 255 255 255 255 255 255 255 255
255 255 255 255 255 255 255 255 255 255 255 255 255 255 255 255
255 255 255 255 255 255 255 255 255 255 255 255 255 255 255 255
255 255 255 255 255 255 255 255 255 255 255 255 255 255 255 255
255 255 255 255 255 255 255 255 255 255 255 255 255 255 255 255
255 255 255 255 255 255 255 255 255 255 255 255 255 255 255 255
255 255 255 255 255 255 255 255 255 255 255 255 255 255 255 255
255 255 255 255 255 255 255 255 255 255 255 255 255 255 255 255
255 255 255 255 255 255 255 255 255 255 255 255 255 255 255 255
255 255 255 255 255 255 255 255 255 255 255 255 255 255 255 255
255 255 255 255 255 255 255 255 255 255 255 255 255 255 255 255
255 255 255 255 255 255 255 255 255 255 255 255 255 255 255 255
255 255 255 255 255 255 255 255 255 255 255 255 255 255 255 255
255 255 255 255 255 255 255 255 255 255 255 255 255 255 255 255
255 255 255 255 255 255 255 255 255 255 255 255 255 255 255 255
255 255 255 255 255 255 255 255 255 255 255 255 255 255 255 255
255 255 255 255 255 255 255 255 255 255 255 255 255 255 255 255
255 255 255 255 255 255 255 255 255 255 255 255 255 255 255 255
255 255 255 255 255 255 255 255 255 255 255 255 255 255 255 255
0 0 0 0 0 0 0 0 0 1 1 1 0 0 0 0
0 0 255 0 0 0 0 0 0 0 0 0 0 0 0 0
255 0 0 0 0 0 0 0 0 0 0 0 0 0 0 255
0 0 0 0 0 0 0 0 0 0 0 0 0 0 255 0
0 0 0 0 0 0 0 0 0 0 0 0 0 255 0 0
0 0 0 0 0 0 0 0 0 0 255 0 0 0 0 0
0 0 0 0 0 0 0 0 0 0 255 0 0 0 0 0
0 0 0 0 0 0 0 1 255 1 0 0 0 0 0 0
0 0 0 0 0 0 255 0 0 0 0 0 0 0 0 0
0 0 0 0 0 255 0 0 0 0 0 0 0 0 0 0
0 0 0 255 0 0 0 0 0 0 0 1 1 1 0 0
0 0 0 255 0 0 1 1 0 0 0 0 0 0 0 0
0 255 0 0 0 1 1 0 0 0 0 0 0 0 0 255
0 0 0 0 0 0 0 0 0 0 0 0 0 0 0 255
0 0 0 0 0 0 0 0 0 0 0 0 0 255 0 0
0 0 0 0 0 0 0 1 0 0 0 0 255 0 0 0
0 0 0 0 0 0 0 0 0 255 0 0 0 0 0 0
0 0 0 0 0 0 0 0 255 0 0 0 0 0 0 0
0 0 0 0 0 0 0 255 0 0 0 0 0 0 0 0
0 0 0 0 0 255 0 0 0 0 0 0 0 0 0 0
0 0 0 0 255 0 0 0 0 0 0 0 0 0 0 0
0 0 255 0 0 0 0 0 0 0 0 0 0 0 0 0
0 255 1 0 0 0 0 0 0 0 0 1 0 0 0 0
0 255 0 0 0 0 0 0 0 0 0 0 0 0 0 255
0 0 0 0 0 0 0 0 0 0 0 0 0 255 0 0
0 0 0 0 0 0 0 0 0 0 0 0 255 0 0 0
0 0 0 0 0 0 0 0 0 0 255 0 0 0 0 0
0 0 0 0 0 0 1 0 0 0 0 0 0 0 0 0
0 0 0 0 0 0 1 3 4 4 0 0 0 0 0 255
0 0 0 0 0 0 0 0 0 0 0 0 0 255 0 0
0 0 0 0 0 0 0 0 0 0 0 0 255 0 0 0
0 0 0 0 0 0 0 0 0 0 0 255 0 0 0 0
0 0 1 0 0 0 0 0 0 0 255 0 0 0 0 0
1 1 0 0 0 0 0 255 0 0 0 0 0 0 0 0
0 0 0 0 0 0 0 255 0 0 0 0 0 0 0 0
0 0 0 0 0 255 0 0 0 0 0 1 3 1 1 0
0 0 0 255 0 0 0 0 0 0 0 1 1 1 1 0
0 0 255 0 0 0 0 0 0 0 0 0 0 0 0 0
255 0 0 0 0 0 0 0 1 1 1 0 0 0 0 0
255 0 0 0 0 0 0 0 0 0 0 0 0 0 255 0
0 0 0 1 1 0 0 0 0 0 0 0 255 0 0 0
0 0 0 0 0 0 0 0 0 0 0 0 255 0 0 0
0 1 0 0 0 0 0 0 0 0 255 0 0 0 0 0
0 0 0 0 0 0 0 0 0 255 0 0 0 0 0 0
0 0 0 0 0 0 255 0 0 0 0 0 0 0 0 0
0 0 0 0 0 255 0 0 0 0 0 0 0 0 0 0
0 0 0 0 255 0 0 0 0 0 0 0 0 0 0 0
0 0 255 0 0 0 0 0 0 0 0 0 0 0 0 0
0 255 0 0 0 0 0 0 1 1 1 1 1 0 0 255
0 0 0 0 0 0 0 0 0 0 0 0 0 0 255 1
0 0 0 0 0 0 1 3 2 1 1 0 0 0 255 0
0 0 0 0 0 0 0 0 0 0 0 0 255 0 0 0
0 0 0 0 0 0 0 0 0 0 255 0 0 0 0 0
0 0 0 0 0 0 0 0 0 255 0 0 0 0 0 0
0 1 1 0 0 0 0 255 0 0 0 0 0 1 0 0
0 0 1 1 0 0 0 0 0 0 0 0 0 0 0 0
0 0 1 5 10 10 11 9 1 0 0 0 255 0 0 0
0 0 0 0 0 0 0 0 0 0 255 0 0 0 0 0
0 0 0 0 0 0 0 0 0 255 0 0 0 0 0 1
1 1 0 0 0 0 0 0 255 0 0 0 0 0 1 1
1 0 0 0 0 0 0 255 0 0 0 0 0 1 1 1
1 0 0 0 255 0 0 0 0 0 0 2 5 2 0 0
0 0 0 0 255 0 0 0 1 1 1 1 1 0 0 0
0 0 255 0 0 0 0 3 10 10 8 8 1 0 0 0
255 0 0 0 0 0 2 2 2 2 5 3 1 0 0 255
0 0 0 0 0 0 1 1 0 0 0 0 0 255 0 0
0 0 0 0 1 2 1 1 1 0 0 0 0 255 0 0
0 0 0 0 0 0 0 0 0 0 0 255 0 0 0 0
0 2 2 2 2 0 0 0 0 255 0 0 0 0 0 0
0 0 0 0 1 0 1 0 0 255 0 0 1 1 1 1
1 0 0 0 0 0 0 255 0 0 0 1 1 1 1 1
1 0 0 0 0 0 255 0 0 0 0 0 0 2 2 2
1 1 0 255 0 0 0 0 0 0 0 0 0 0 0 0
0 0 255 0 0 0 0 0 0 1 1 1 0 0 0 0
0 255 0 0 0 0 0 0 0 0 0 0 0 0 0 255
0 0 0 0 0 0 0 0 1 1 1 0 0 0 255 0
0 0 0 0 5 139 196 196 27 5 0 0 255 0 0 0
0 0 0 0 0 0 0 0 0 0 0 255 0 0 0 0
0 2 8 8 8 5 5 2 1 0 0 255 0 1 1 0
0 3 3 1 0 0 0 0 0 255 0 0 0 0 0 0
0 0 0 0 0 0 0 255 0 0 0 0 0 0 0 1
0 0 0 0 0 0 255 0 0 0 0 0 1 7 10 10
1 0 0 0 255 0 0 0 0 1 1 1 0 0 0 1
1 0 0 0 0 0 0 0 0 0 0 0 0 0 1 15
113 205 205 182 61 9 1 1 0 255 0 0 0 0 0 0
1 1 0 0 0 0 0 255 0 0 0 0 0 1 24 24
24 20 1 0 0 0 255 0 0 0 1 10 23 27 30 30
9 1 0 0 0 255 0 0 1 0 1 0 0 0 0 0
0 0 0 0 255 0 0 0 0 24 185 188 188 4 2 0
0 255 0 0 0 0 0 15 26 26 26 28 28 0 0 0
0 255 0 0 0 1 1 10 23 24 24 0 0 0 0 255
1 1 2 4 149 255 255 255 255 120 3 0 0 255 0 0
1 1 2 177 227 230 245 217 10 2 1 0 255 0 0 0
0 0 1 3 9 10 3 0 0 0 255 0 0 0 0 1
1 51 49 49 40 14 1 0 0 0 255 0 0 0 0 5
23 28 23 1 0 0 0 0 255 0 0 0 0 7 83 238
255 245 62 2 1 1 255 0 0 0 0 0 0 13 26 26
20 4 1 1 0 0 255 1 1 1 1 18 35 35 15 5
0 0 0 0 255 0 0 0 1 61 195 207 204 190 17 4
0 0 0 255 0 0 0 0 3 24 26 29 18 3 1 0
255 0 0 0 0 0 0 1 1 0 0 0 0 0 0 255
0 0 0 0 1 0 0 0 1 1 0 0 0 0 255 0
0 0 0 0 1 1 1 0 1 0 0 0 255 0 0 0
0 0 4 5 5 7 2 1 0 0 0 255 0 0 0 0
65 255 255 255 255 255 211 5 0 255 0 0 0 0 0 0
1 7 8 7 1 0 0 0 255 0 0 0 0 5 14 255
255 255 255 23 17 5 0 0 255 0 0 1 1 27 69 69
48 11 1 0 0 0 255 0 0 0 0 1 33 43 55 48
0 0 0 0 255 0 0 0 0 0 0 52 52 47 13 0
0 0 0 255 0 0 0 1 16 255 255 255 255 24 4 2
0 255 0 0 0 0 1 1 1 0 0 0 1 1 0 0
0 0 0 0 0 0 0 0 0 0 0 15 126 243 230 255
255 255 113 9 1 1 255 0 0 0 0 1 2 4 4 9
10 1 0 0 255 0 0 0 0 1 52 56 56 34 34 30
2 0 0 255 0 0 0 10 17 37 49 58 61 30 21 1
0 0 255 0 0 1 0 1 1 1 1 1 1 0 0 0
0 255 0 0 0 24 246 255 255 255 188 4 1 0 255 0
0 0 0 7 27 28 27 26 32 28 28 3 0 0 255 0
0 0 0 26 41 40 41 32 32 1 0 0 255 1 4 8
163 255 255 255 255 255 255 120 3 1 255 0 1 1 4 201
224 230 255 255 255 207 10 2 0 255 0 0 0 0 1 5
11 13 15 13 3 0 0 255 0 0 0 1 1 54 79 80
80 72 72 14 1 0 0 255 0 0 0 5 28 60 67 55
32 8 1 0 0 255 0 0 0 2 83 255 255 255 255 255
62 2 1 255 0 0 0 0 0 13 40 52 52 52 26 4
0 0 0 255 0 1 1 18 35 51 61 55 43 21 0 0
0 255 0 0 1 61 195 221 221 221 204 190 17 4 0 0
255 0 0 0 24 24 45 26 29 27 18 1 0 255 0 0
0 0 0 1 1 3 0 0 0 0 0 0 255 0 0 0
1 1 8 2 7 2 1 1 0 0 0 255 0 0 0 1
5 5 9 3 2 1 1 0 0 255 0 0 0 0 0 5
16 16 18 8 7 1 0 0 255 0 0 0 65 255 255 255
255 255 255 255 211 0 255 0 0 0 0 0 1 9 13 13
13 7 1 0 0 255 0 0 0 5 14 255 255 255 255 255
255 23 14 0 0 255 0 1 1 29 84 88 91 104 60 11
1 0 0 255 0 0 0 1 33 43 55 77 51 40 1 0
0 255 0 0 0 0 0 34 58 52 59 47 13 0 0 0
255 1 1 2 16 255 255 255 255 255 255 24 2 0 255 0
0 0 0 0 1 1 0 0 1 1 1 0 0 0 0 0
0 0 0 0 0 0 0 2 126 243 255 217 217 255 255 177
113 3 1 255 0 0 0 0 1 2 3 4 8 10 1 0
0 255 0 0 0 0 34 51 37 43 43 52 46 27 0 0
255 0 0 4 17 39 40 55 58 61 61 36 24 0 0 255
0 0 1 1 1 5 3 1 1 1 0 0 0 0 255 0
0 0 255 255 255 255 255 255 72 0 0 255 0 0 0 1
21 27 33 27 32 28 28 27 17 0 0 255 0 0 0 21
40 47 41 45 49 45 8 0 0 255 1 4 163 255 255 255
255 255 255 255 234 53 1 255 0 1 2 160 224 227 227 243
255 255 207 185 7 0 255 0 0 0 2 5 10 20 15 17
13 10 0 0 255 0 0 1 1 51 67 67 80 81 81 81
61 2 0 0 255 0 0 2 24 84 71 83 68 68 18 8
0 0 255 0 0 4 78 238 255 255 255 255 255 245 55 1
255 0 0 0 0 5 43 51 59 51 51 42 26 1 0 0
255 0 1 20 23 66 59 66 59 59 39 21 1 0 255 0
0 4 236 236 255 243 243 220 204 190 4 0 0 255 0 0
2 24 24 24 26 26 26 18 1 1 255 0 0 0 0 0
1 1 1 0 0 0 1 0 0 255 0 0 0 2 8 8
7 0 1 5 1 0 0 0 255 0 0 0 2 8 5 5
4 4 1 1 0 0 255 0 0 0 0 2 5 9 5 10
10 16 5 0 0 255 0 0 4 255 255 255 255 255 255 255
255 255 36 255 0 0 0 0 0 9 9 13 13 15 7 4
0 0 255 0 0 1 11 255 255 255 255 255 255 255 164 14
0 0 255 0 0 18 29 69 69 69 104 104 60 2 0 0
255 0 0 0 21 30 43 45 61 48 48 11 0 0 255 0
0 0 1 17 53 58 47 48 59 59 0 0 0 255 1 1
5 158 255 255 255 255 255 255 142 2 0 255 0 0 0 0
0 1 0 0 0 1 1 0 0 0 0 0 0 0 0 0
0 0 0 2 17 218 255 217 205 205 234 255 214 145 3 1
255 0 0 0 1 1 2 2 2 2 2 1 0 0 255 0
0 0 16 37 51 43 43 51 52 56 46 2 1 255 0 0
9 35 40 37 37 37 42 42 36 32 0 0 255 0 0 0
0 1 2 2 1 0 0 0 0 0 0 255 0 0 30 255
255 255 255 255 255 255 0 0 255 0 0 0 17 37 48 37
23 16 23 27 27 17 4 0 255 0 0 2 26 36 36 29
36 45 36 16 0 0 255 1 5 177 255 255 255 255 255 255
255 255 68 1 255 0 0 2 188 224 224 218 218 238 238 198
185 9 1 255 0 0 0 5 9 10 11 15 21 17 16 0
0 255 0 0 0 21 67 67 65 80 90 97 97 61 3 0
0 255 0 0 3 30 84 77 77 68 68 29 11 0 0 255
0 0 4 97 255 255 255 255 255 255 255 145 2 255 0 0
0 0 43 56 56 51 47 47 42 33 1 0 0 255 0 0
20 34 67 59 61 59 59 39 21 1 0 255 0 1 39 249
249 255 227 243 243 246 245 8 0 0 255 0 2 27 45 45
33 30 27 27 26 10 1 255 0 0 0 0 0 1 1 3
3 3 8 8 0 0 255 0 0 0 0 3 8 4 4 5
7 5 0 0 0 255 0 0 0 4 8 5 8 8 8 1
1 0 0 255 0 0 0 0 2 4 4 7 10 10 10 3
1 0 255 0 0 5 255 255 255 255 255 255 255 255 255 58
255 0 0 0 0 0 9 11 11 11 13 11 5 0 0 255
0 1 1 11 255 255 255 255 255 255 255 239 14 1 0 255
0 0 29 72 79 79 62 87 77 60 2 0 0 255 0 0
0 22 30 61 61 45 45 40 11 1 0 255 0 0 0 2
17 53 53 34 36 59 59 0 0 0 255 1 2 11 215 255
255 255 255 255 255 142 1 0 255 0 0 0 0 0 1 0
0 0 0 1 0 0 0 0 0 0 0 0 0 0 0 0
1 17 218 247 236 205 205 214 255 214 145 2 1 255 0 0
0 1 1 2 2 2 2 1 1 0 0 255 0 0 2 18
34 37 37 40 46 51 56 43 0 0 255 0 1 35 40 40
32 30 26 30 29 29 20 0 0 255 0 0 0 0 0 0
0 1 0 0 0 0 0 0 255 0 1 30 255 255 255 255
255 255 255 0 0 255 0 0 1 17 37 40 33 21 16 21
23 21 7 4 0 255 0 0 1 21 35 32 29 29 47 46
32 0 0 255 1 13 255 255 255 255 255 255 255 255 255 65
0 255 0 0 3 188 243 243 209 177 183 238 198 141 9 1
255 0 0 1 5 9 10 14 21 24 17 13 1 0 255 0
0 0 21 62 67 65 84 97 97 98 92 22 0 0 255 0
0 3 15 71 71 71 68 54 35 11 0 0 255 0 0 5
97 217 255 255 255 255 255 255 145 3 255 0 0 0 0 43
60 60 47 30 30 42 33 2 1 0 255 0 0 21 39 52
59 59 59 59 39 13 0 0 255 0 1 39 255 255 255 255
255 251 251 208 4 1 0 255 0 2 27 42 53 48 40 36
39 26 10 1 255 0 0 0 0 0 1 1 3 3 3 8
8 0 0 255 0 0 0 0 3 4 0 0 0 7 5 0
0 0 255 0 0 0 4 5 14 8 9 9 17 15 0 0
255 0 0 0 0 2 4 4 4 7 10 11 9 1 0 255
0 0 5 255 255 255 255 255 255 255 255 255 58 255 0 0
0 0 0 7 11 11 11 11 11 5 1 0 255 0 0 1
11 255 255 255 255 255 255 255 239 21 1 0 255 0 0 18
72 79 79 79 77 64 56 0 0 0 255 0 0 0 21 30
73 88 61 59 53 5 1 0 255 0 0 0 2 9 53 62
68 69 60 53 0 0 0 255 1 1 11 158 255 255 255 255
255 255 125 1 0 255 0 0 0 0 0 1 2 2 2 1
1 0 0 0 0 0 0 0 0 0 0 0 0 0 1 201
202 236 234 236 255 255 245 69 1 0 255 0 0 1 1 1
10 10 9 4 2 1 0 0 255 0 0 1 15 21 30 36
46 51 67 51 28 0 0 255 0 2 39 61 64 32 30 26
26 26 20 5 0 0 255 0 0 0 0 0 0 0 0 0
0 0 0 0 0 255 0 1 4 255 255 255 255 255 255 198
0 0 255 0 0 0 2 17 36 24 21 11 21 21 21 7
0 0 255 0 0 0 14 32 32 29 27 30 27 16 0 0
255 0 13 255 255 255 255 255 255 255 255 110 18 0 255 0
0 3 119 209 239 236 238 238 255 183 129 4 1 255 0 0
1 1 8 13 14 22 24 20 10 1 0 255 0 0 0 10
32 59 67 90 97 92 92 56 18 0 0 255 0 0 1 14
59 59 59 42 42 35 1 0 0 255 0 0 2 20 217 255
255 255 255 255 255 15 3 255 0 0 0 0 35 67 77 56
45 52 51 22 2 0 0 255 0 0 13 52 52 48 39 72
72 13 0 0 0 255 0 0 18 201 255 255 255 255 245 208
167 1 0 0 255 0 2 24 42 48 41 40 46 46 15 1
0 255 0 0 0 0 0 2 9 9 5 3 3 2 1 0
255 0 0 0 0 2 2 0 0 0 5 1 0 0 0 255
0 0 0 0 4 24 18 21 18 21 17 0 0 255 0 0
0 0 1 5 7 7 7 7 11 3 0 0 255 0 1 7
255 255 255 255 255 255 255 255 199 18 255 0 0 0 0 0
2 11 11 11 11 11 3 1 0 255 0 0 1 4 185 255
255 255 255 255 239 34 3 1 0 255 0 0 9 77 86 86
84 64 51 22 0 0 0 255 0 0 0 20 30 73 88 59
59 36 3 0 0 255 0 0 0 0 0 22 62 69 64 53
8 0 0 0 255 0 0 1 35 255 255 255 255 255 255 7
1 0 255 0 0 0 0 1 1 1 2 2 0 0 0 0
0 0 0 0 0 0 1 0 0 0 0 1 85 201 236 236
255 255 255 111 7 1 0 255 0 0 0 0 1 2 9 9
4 2 1 0 0 255 0 0 1 1 21 23 23 40 60 60
36 7 0 0 255 0 2 8 39 59 32 32 30 30 21 9
0 0 0 255 0 1 1 1 3 2 0 0 1 0 0 0
0 0 255 0 0 1 32 255 255 255 255 255 3 1 0 255
0 0 1 1 7 17 17 24 21 29 21 17 5 0 0 255
0 0 0 0 27 27 30 27 29 24 1 0 0 255 0 0
68 255 255 255 255 255 255 255 65 1 0 255 0 0 0 3
119 239 236 236 208 177 141 16 1 0 255 0 0 0 0 0
5 13 21 20 10 1 1 0 255 0 0 0 0 20 47 67
90 90 80 49 22 1 0 1 255 0 0 0 2 33 42 55
39 36 9 0 0 0 255 0 0 2 9 55 217 255 255 255
255 15 4 3 255 0 0 0 0 0 37 67 65 62 62 22
2 0 0 0 255 0 0 0 40 52 51 51 72 72 1 0
0 0 255 0 0 0 56 255 255 255 255 230 167 5 0 1
0 255 0 0 4 24 41 53 68 36 23 1 0 0 255 0
0 0 0 1 2 4 4 2 2 1 1 0 0 255 0 0
0 0 1 2 0 0 0 0 0 0 0 0 255 0 0 0
0 4 16 17 17 17 9 2 0 0 255 0 0 0 0 1
7 9 7 4 3 3 0 0 0 255 0 0 1 7 255 255
255 255 255 255 255 52 1 255 1 0 0 0 0 0 2 9
9 10 3 1 0 0 255 0 0 0 2 4 185 255 255 255
255 34 10 1 0 0 255 0 0 1 9 77 84 84 51 22
0 0 0 0 255 0 0 0 0 20 21 39 39 39 3 1
0 0 255 0 0 0 0 0 0 22 64 61 8 1 0 0
0 255 0 0 1 1 35 255 255 255 255 7 0 0 0 255
0 0 0 0 0 1 1 2 2 0 0 0 0 0 0 0
0 0 0 0 0 0 0 0 1 1 85 179 211 211 211 111
7 1 0 0 255 0 0 0 0 0 2 2 4 2 1 0
0 0 255 0 0 0 0 0 17 22 26 46 41 7 1 0
0 255 1 0 3 3 28 52 34 34 26 21 0 0 0 0
255 0 0 0 0 0 2 2 1 1 0 0 0 0 0 255
0 1 1 4 32 241 255 241 3 1 1 0 255 0 0 0
0 1 7 10 14 17 29 17 5 1 0 0 255 0 0 0
0 0 14 21 21 24 1 0 0 0 255 0 0 1 68 243
255 255 255 255 110 4 1 1 255 0 0 0 2 5 102 208
208 177 129 17 7 0 0 255 0 0 0 0 0 0 2 5
5 1 0 0 0 255 0 0 0 0 1 20 45 46 42 42
18 0 0 0 1 255 0 0 0 0 2 26 33 26 9 0
0 0 0 255 0 0 0 1 1 55 125 134 125 8 3 1
0 255 0 0 0 0 0 0 37 45 62 62 2 1 0 0
0 255 0 0 0 0 28 28 28 17 1 0 0 0 0 255
0 0 0 0 56 201 255 187 115 5 0 0 0 0 255 0
1 1 4 13 29 29 15 0 0 0 0 255 0 0 0 0
0 0 0 1 1 0 0 0 0 0 255 0 0 0 0 0
1 0 0 0 0 0 0 0 0 255 0 0 0 1 1 1
14 0 2 0 0 0 0 255 0 0 0 0 0 1 7 4
3 3 2 0 0 0 255 0 0 0 0 7 255 255 255 255
255 52 0 0 255 1 0 0 0 0 0 0 0 1 1 1
0 0 0 255 0 0 0 2 2 4 15 23 23 3 1 1
0 0 0 255 0 0 0 1 2 4 5 5 1 0 0 0
0 255 0 0 0 0 1 4 14 14 3 1 1 0 0 255
0 0 0 0 0 0 1 1 1 0 0 0 0 0 255 0
0 0 1 1 2 10 10 2 0 0 0 0 255 0 0 0
0 0 0 0 0 0 0 0 0 0 0 0 0 0 0 1
0 0 0 0 1 1 1 1 2 8 8 2 0 0 0 0
0 255 0 0 0 0 0 0 0 1 0 0 0 0 0 255
0 0 0 0 0 0 0 1 1 1 0 1 0 0 255 1
0 0 0 1 16 16 14 0 0 0 0 0 0 255 0 1
0 0 0 1 2 1 1 0 0 0 0 0 255 0 1 1
1 1 1 1 1 1 1 0 0 255 0 0 0 0 0 0
0 7 14 14 3 0 0 0 0 255 0 0 0 0 0 0
0 0 0 0 0 0 0 255 0 0 0 0 13 61 61 53
8 4 3 1 0 255 0 0 0 0 2 5 11 11 15 16
16 0 0 0 255 0 0 0 0 0 0 0 1 0 0 0
0 0 255 0 0 0 0 0 1 2 2 2 2 0 0 0
0 0 255 0 0 0 0 1 1 1 1 0 0 0 0 0
255 0 0 0 0 0 1 7 7 7 1 1 0 0 255 0
0 0 0 0 0 1 0 0 0 0 0 0 0 0 255 0
0 0 0 0 0 0 1 0 0 0 0 0 255 0 0 0
0 0 0 1 1 1 1 0 0 0 0 255 1 1 0 0
0 0 0 0 0 0 0 0 255 0 0 0 0 0 0 0
0 1 0 0 0 0 0 255 0 0 0 0 0 0 0 0
0 0 0 0 0 0 255 0 0 0 1 1 0 0 0 0
0 0 0 0 255 0 0 0 0 0 0 0 0 0 0 1
0 0 0 255 0 0 0 0 0 0 2 1 1 0 0 0
0 255 0 0 0 0 0 0 0 0 0 0 0 0 0 0
255 0 0 0 0 0 1 1 2 2 1 1 0 0 0 0
255 0 0 0 0 0 0 0 0 0 0 0 0 0 255 0
0 0 0 0 1 1 1 1 1 1 0 0 255 0 0 0
0 0 0 0 0 0 0 0 0 0 0 255 0 0 0 0
0 1 1 1 0 0 0 0 0 255 1 1 0 0 0 0
0 0 0 0 0 0 0 0 0 0 0 0 0 0 0 0
0 0 0 0 0 1 1 0 0 0 0 0 0 0 255 0
0 0 0 0 0 0 0 0 0 0 0 1 255 0 0 0
0 0 0 0 0 0 0 0 0 0 0 255 0 0 0 0
0 0 1 0 0 0 0 0 0 0 255 0 0 0 0 0
0 0 0 0 0 0 0 0 0 255 0 1 0 0 0 0
0 0 0 0 0 0 255 0 0 0 0 0 0 0 0 1
0 0 0 0 0 0 255 0 0 0 0 0 0 0 0 0
0 0 0 0 255 0 0 0 0 0 0 0 0 0 1 1
0 0 255 0 0 0 0 0 0 1 1 1 1 0 0 0
0 255 0 0 0 0 0 0 0 0 0 0 0 0 0 255
0 0 0 0 0 0 0 0 0 0 0 0 0 0 0 255
0 0 0 0 0 0 1 0 0 0 0 0 0 255 0 0
0 0 0 0 1 1 1 0 0 0 0 255 0 0 0 0
0 0 0 0 0 0 0 0 0 0 0 255 1 0 0 0
0 0 0 0 0 0 0 0 0 255 0 0 0 0 0 0
0 1 0 0 0 0 0 0 255 0 1 0 0 0 0 0
0 0 0 0 0 255 0 0 0 0 0 0 0 0 0 0
0 0 0 0 255 0 0 0 0 0 0 0 0 0 0 0
0 0 0 255 0 0 0 0 0 0 0 0 0 0 0 0
0 255 0 0 0 0 0 0 0 0 0 0 1 1 1 0
255 0 0 0 0 0 0 0 0 0 0 0 0 0 255 0
0 0 0 0 0 0 0 0 0 0 0 0 0 255 0 0
0 0 0 1 1 0 0 1 1 0 0 0 0 255 0 0
0 0 0 0 0 0 0 0 0 0 0 255 0 0 0 0
0 0 0 0 0 1 1 0 0 255 0 0 0 0 0 0
0 0 0 0 0 0 0 0 255 0 0 0 0 0 1 0
0 0 0 0 0 0 255 0 1 0 0 0 0 0 0 0
0 0 0 0 0 0 0 0 0 1 1 1 0 0 0 0
0 0 0 0 0 0 0 0 0 0 0 255 0 0 0 0
0 0 0 0 0 0 0 0 0 255 0 0 0 0 0 0
0 0 0 0 0 0 0 0 255 0 0 0 0 0 0 0
0 0 0 0 0 0 0 255 0 0 0 0 0 0 0 0
0 0 0 0 0 0 255 0 0 0 1 0 0 0 0 0
0 0 0 255 0 0 0 0 0 0 0 0 0 0 0 0
0 0 0 255 0 0 0 0 0 0 0 0 0 0 0 0
0 255 0 0 0 0 0 0 0 0 0 0 0 0 0 255
0 0 0 0 0 0 0 0 0 0 0 0 0 0 255 0
0 0 1 1 0 0 0 0 0 0 0 0 255 0 0 0
0 0 0 0 0 0 0 0 0 0 0 0 255 0 0 0
0 0 0 0 0 0 0 0 0 0 255 0 0 0 0 0
0 0 0 0 0 0 0 0 255 0 0 0 0 0 0 0
0 0 0 0 0 0 0 0 255 255 255 255 255 255 255 255
255 255 255 255 255 255 255 255 255 255 255 255 255 255 255 255
255 255 255 255 255 255 255 255 255 255 255 255 255 255 255 255
255 255 255 255 255 255 255 255 255 255 255 255 255 255 255 255
255 255 255 255 255 255 255 255 255 255 255 255 255 255 255 255
255 255 255 255 255 255 255 255 255 255 255 255 255 255 255 255
255 255 255 255 255 255 255 255 255 255 255 255 255 255 255 255
255 255 255 255 255 255 255 255 255 255 255 255 255 255 255 255
255 255 255 255 255 255 255 255 255 255 255 255 255 255 255 255
255 255 255 255 255 255 255 255 255 255 255 255 255 255 255 255
255 255 255 255 255 255 255 255 255 255 255 255 255 255 255 255
255 255 255 255 255 255 255 255 255 255 255 255 255 255 255 255
255 255 255 255 255 255 255 255 255 255 255 255 255 255 255 255
255 255 255 255 255 255 255 255 255 255 255 255 255 255 255 255
255 255 255 255 255 255 255 255 255 255 255 255 255 255 255 255
255 255 255 255 255 255 255 255 255 255 255 255 255 255 255 255
255 255 255 255 255 255 255 255 255 255 255 255 255 255 255 255
255 255 255 255 255 255 255 255 255 255 255 255 255 255 255 255
255 255 255 255 255 255 255 255 255 255 255 255 255 255 255 255
255 255 255 255 255 255 255 255 255 255 255 255 255 255 255 255
255 255 255 255 255 255 255 255 255 255 255 255 255 255 255 255
255 255 255 255 255 255 255 255 255 255 255 255 255 255 255 255
255 255 255 255 255 255 255 255 255 255 255 255 255 255 255 255
255 255 255 255 255 255 255 255 255 255 255 255 255 255 255 255
255 255 255 255 255 255 255 255 255 255 255 255 255 255 255 255
255 255 255 255 255 255 255 255 255 255 255 255 255 255 255 255
255 255 255 255 255 255 255 255 255 255 255 255 255 255 255 255
255 255 255 255 255 255 255 255 255 255 255 255 255 255 255 255
255 255 255 255 255 255 0 0 0 0 0 0 0 0 0 0
0 0 0 255 0 0 0 0 0 0 0 0 0 0 0 0
0 0 255 0 0 0 0 0 0 0 0 0 0 0 0 255
0 0 0 0 0 0 0 0 0 0 0 0 0 0 255 0
0 0 0 0 1 1 0 0 0 0 0 0 0 255 0 0
0 0 0 0 0 0 0 0 0 0 0 255 0 0 0 0
0 0 0 0 0 0 0 0 0 0 255 0 0 0 0 0
0 0 0 0 0 0 0 0 255 0 0 0 0 0 0 0
0 0 0 0 0 0 0 255 0 0 0 0 0 0 0 0
0 0 0 0 0 0 0 255 0 0 0 0 0 0 0 0
0 0 0 0 0 255 0 0 0 0 0 0 0 0 0 0
0 0 0 255 0 0 0 0 0 0 0 0 0 0 0 0
0 0 255 0 0 0 0 0 0 0 0 0 0 0 0 0
255 0 0 0 0 0 0 0 0 0 0 0 0 0 0 0
0 0 0 0 0 0 0 0 0 0 0 0 0 0 0 0
0 0 0 0 0 255 0 0 0 0 0 0 0 0 0 0
0 0 0 255 0 0 0 0 0 0 0 0 0 0 0 0
0 0 255 0 0 0 0 0 0 0 0 1 0 0 0 0
0 255 0 0 0 0 0 0 0 1 1 1 0 0 0 0
255 0 0 0 0 0 0 0 0 0 0 0 0 255 0 0
0 0 0 0 0 0 0 0 0 0 0 0 0 255 0 0
0 0 0 0 0 0 0 0 0 0 0 255 0 0 0 0
0 0 0 0 0 0 0 0 0 255 0 0 0 0 0 0
0 0 0 0 1 0 0 0 255 0 0 0 0 1 1 1
1 1 1 0 0 0 255 0 0 0 0 0 0 0 0 1
1 0 0 0 0 0 255 0 0 0 0 0 0 0 0 0
0 0 0 0 255 0 0 0 0 1 1 0 0 0 1 0
0 0 255 0 0 0 0 0 0 0 0 0 0 0 0 0
0 0 255 0 0 0 0 0 0 0 1 0 0 0 0 0
255 0 0 0 0 0 0 0 0 0 0 0 0 0 0 255
0 0 0 0 0 0 0 0 0 0 0 0 255 0 0 0
0 0 0 0 0 0 0 0 0 0 0 255 0 0 0 0
0 0 0 0 0 0 0 0 0 0 255 0 0 0 0 0
0 0 0 0 0 0 0 0 255 0 0 0 0 0 0 0
0 0 0 0 0 0 0 255 0 0 0 0 0 0 0 0
0 0 0 0 0 255 0 0 0 0 0 0 0 0 0 0
0 0 0 0 255 0 0 0 0 0 0 0 0 0 0 0
0 0 0 0 255 0 0 0 0 0 0 1 0 0 0 0
0 0 255 0 0 0 0 0 0 0 0 0 0 0 0 0
255 0 0 0 0 0 0 0 0 0 0 0 0 0 0 255
0 0 0 0 0 0 0 0 0 0 0 0 0 255 0 0
0 0 0 0 0 0 0 0 0 0 0 0 0 0 0 0
0 0 0 0 0 0 0 0 0 1 1 0 0 0 0 0
0 0 255 0 0 0 0 0 0 0 0 0 0 0 0 0
255 0 0 0 0 0 0 0 0 0 0 0 0 0 0 255
0 0 0 0 0 0 0 0 0 0 0 0 0 0 255 0
0 0 0 1 3 3 2 1 1 0 0 0 0 255 0 0
0 0 0 0 0 0 0 0 0 0 255 0 0 0 0 0
0 0 0 0 0 0 0 0 1 0 255 0 0 0 0 0
1 2 0 0 0 0 0 0 255 0 0 0 0 0 0 0
0 0 0 0 0 0 255 0 0 0 0 0 1 1 0 0
1 1 0 0 0 255 0 0 0 3 9 17 23 23 23 14
3 0 0 255 0 0 0 0 0 0 0 1 3 3 2 0
0 0 0 255 0 0 0 0 0 1 1 0 0 0 0 0
0 255 0 0 0 1 1 8 9 15 15 4 0 0 0 255
0 0 0 0 0 0 0 0 0 0 0 0 0 0 0 255
0 0 0 0 0 2 8 8 1 1 0 0 0 255 0 0
0 0 0 0 0 0 0 0 0 0 0 0 255 0 1 0
0 0 0 0 0 0 0 0 0 255 0 0 0 0 0 0
0 0 0 0 0 0 0 0 255 0 0 0 0 0 0 0
0 0 0 0 0 0 0 255 0 0 0 0 0 0 0 0
0 0 0 0 0 255 0 0 0 0 0 0 0 0 0 0
0 0 0 0 255 0 0 0 0 0 0 3 3 3 0 0
0 0 255 0 0 0 0 0 1 1 1 0 0 0 0 0
0 255 0 0 0 0 0 0 0 0 0 0 0 0 0 0
0 255 0 0 0 0 1 1 2 1 1 0 0 0 0 255
0 0 0 0 1 0 1 0 0 0 0 0 0 255 0 0
0 0 0 0 0 0 0 0 0 0 0 0 255 0 0 0
0 0 0 0 0 0 0 0 0 0 255 0 0 0 0 0
0 0 0 0 0 0 0 0 0 0 0 0 0 1 0 0
0 0 0 0 0 0 1 1 1 0 0 0 0 0 0 255
0 0 0 0 0 0 1 1 1 0 1 0 0 255 0 0
0 0 0 0 0 0 0 0 1 0 0 0 255 0 0 0
0 0 0 1 1 1 0 0 0 0 0 255 0 0 0 1
3 13 8 15 7 2 0 0 0 0 255 0 0 0 0 0
0 0 0 0 0 0 0 255 0 0 0 0 0 0 0 2
2 2 1 0 0 1 1 255 0 0 0 0 2 34 81 81
30 4 1 0 0 255 0 0 0 0 0 0 0 0 0 0
0 0 0 255 0 0 0 0 1 5 48 104 104 59 21 3
0 0 255 0 0 5 15 21 232 255 255 255 219 46 10 0
255 0 0 0 0 0 1 35 39 40 42 8 4 0 0 0
255 0 0 0 0 1 2 7 7 1 1 0 0 0 255 0
0 0 1 9 17 91 141 141 22 7 0 0 255 0 0 0
0 1 1 0 0 0 0 0 0 0 0 0 255 0 0 0
1 2 51 58 66 66 2 1 1 0 255 0 0 0 0 0
0 1 2 1 0 0 0 0 0 255 0 0 0 0 1 1
0 0 0 0 0 0 255 0 0 0 0 0 0 0 0 3
3 0 0 0 0 255 0 0 0 0 0 0 0 1 1 0
0 0 0 0 255 0 0 0 0 0 0 0 0 0 0 0
0 0 255 0 0 0 0 0 0 0 2 1 2 1 1 0
0 255 0 0 0 0 1 4 24 30 30 11 2 0 0 255
0 0 0 0 0 0 1 7 4 4 2 0 0 0 255 0
0 0 0 0 0 0 0 0 0 0 0 0 0 0 255 0
0 0 0 3 4 13 13 7 1 0 0 0 255 0 0 0
0 2 14 14 3 2 1 0 0 0 255 0 0 0 0 0
0 0 0 0 0 0 0 0 0 255 0 0 0 0 0 0
1 2 1 0 0 0 0 255 0 0 0 0 0 1 5 5
5 1 0 0 0 0 0 0 0 0 0 0 0 0 1 0
0 0 0 1 2 3 3 0 0 0 0 0 255 0 0 0
0 1 13 14 14 10 1 1 1 0 255 0 0 0 0 0
0 1 1 3 3 1 1 0 0 255 0 0 0 0 0 3
3 3 2 1 0 0 0 0 255 0 0 1 1 74 125 125
125 112 68 2 1 0 0 255 0 0 0 0 1 1 1 1
1 0 0 0 255 0 0 0 0 0 7 22 27 33 33 7
0 0 0 0 255 0 0 0 0 110 173 183 187 149 124 1
0 0 255 0 1 0 0 0 0 2 2 2 1 1 0 0
255 0 0 0 1 5 145 181 170 170 170 99 21 3 1 255
0 5 11 21 255 255 255 255 255 255 255 46 10 255 0 0
0 0 1 27 39 41 46 53 42 21 4 0 0 255 0 0
1 1 62 71 71 71 52 20 2 0 0 255 0 0 8 9
68 255 255 255 255 255 34 15 1 255 0 0 0 1 1 1
1 15 17 16 3 1 0 0 0 255 0 0 1 30 103 93
93 93 138 81 10 2 0 255 0 0 0 0 0 1 15 16
15 2 0 0 0 0 255 1 0 0 1 5 11 13 13 7
0 0 0 255 0 0 0 0 0 0 28 62 98 29 18 0
0 0 255 0 0 0 0 1 1 16 48 68 32 0 0 0
0 255 0 0 0 0 0 1 1 5 3 1 0 0 0 255
0 0 0 0 0 1 60 103 103 83 18 2 0 0 255 0
0 0 0 4 24 84 68 68 45 20 2 0 255 0 0 0
0 1 3 68 120 156 124 109 2 0 0 255 0 0 0 0
0 0 0 9 20 20 2 0 0 0 0 255 0 0 0 2
29 188 255 188 170 13 2 0 0 255 0 0 0 1 255 255
255 255 129 4 0 0 0 255 0 0 0 0 1 2 17 16
16 14 0 0 0 0 255 0 0 0 0 1 4 5 7 7
7 0 0 0 255 0 0 0 0 0 5 90 98 93 80 10
0 0 0 0 0 0 0 1 0 0 0 0 0 0 0 0
1 3 3 3 2 1 1 0 0 255 0 0 0 1 13 34
33 23 17 10 1 0 0 255 0 0 0 0 0 1 1 3
11 8 4 1 0 0 255 0 0 0 1 3 14 14 13 13
3 1 0 0 0 255 0 0 1 74 125 174 174 151 136 136
68 4 0 0 255 0 0 0 1 1 1 2 2 1 0 0
0 255 0 0 0 0 18 33 51 53 53 42 37 7 0 0
0 255 0 0 2 111 123 183 183 193 193 139 115 0 0 255
0 0 0 0 0 0 3 3 7 3 1 1 0 255 0 0
5 7 145 181 201 201 201 219 194 102 5 1 255 0 5 24
255 255 255 255 255 255 255 255 255 39 255 0 0 0 1 30
35 37 37 42 52 36 28 10 0 0 255 0 0 4 58 125
125 87 79 79 74 20 5 0 255 0 8 10 68 255 255 255
255 255 255 255 34 7 255 0 0 0 1 1 15 28 27 24
17 10 3 1 1 0 255 0 0 30 111 119 111 119 157 157
136 69 5 1 255 0 0 0 0 0 16 34 29 28 18 1
0 0 0 255 0 0 1 5 11 13 16 15 11 7 1 0
255 0 0 0 0 0 28 98 98 113 132 113 18 0 0 255
0 0 0 0 1 16 66 68 81 72 26 0 0 0 255 0
0 0 0 1 1 5 5 5 3 2 0 0 255 0 0 0
1 1 60 100 118 103 118 83 18 1 0 255 0 0 0 4
21 52 59 59 54 64 54 20 2 255 0 0 0 1 3 68
156 180 192 192 162 97 2 0 255 0 0 0 0 0 9 16
26 26 26 20 3 0 0 0 255 0 1 1 29 255 255 255
255 255 170 13 1 0 255 0 0 1 255 255 255 255 255 255
129 4 0 0 255 0 0 0 0 2 21 22 23 26 26 14
0 0 0 255 0 0 0 0 3 5 7 9 9 7 0 0
0 255 0 0 0 1 1 90 147 153 153 163 80 10 0 0
0 0 0 0 0 0 0 0 0 0 0 0 0 0 1 2
8 9 1 1 0 0 255 0 0 0 1 32 34 30 29 23
18 1 1 0 255 0 0 0 0 0 1 2 2 3 4 4
0 0 0 255 0 0 0 2 10 14 14 13 28 4 3 0
0 0 255 0 1 11 120 173 173 125 134 143 151 132 42 0
0 255 0 0 0 2 2 1 1 2 2 1 0 0 255 0
0 0 14 33 51 43 43 42 58 62 37 4 0 0 255 0
0 66 123 173 187 163 187 161 139 115 24 0 255 0 0 0
0 0 0 3 3 4 4 3 1 0 255 0 0 1 7 168
188 188 164 170 219 239 143 56 0 255 0 8 110 255 255 255
255 255 255 255 255 255 56 255 1 0 0 27 39 39 39 46
52 53 51 32 10 0 0 255 0 0 9 62 124 124 106 85
113 113 61 10 0 255 0 8 14 255 255 255 255 255 255 255
255 161 15 255 0 0 0 1 2 22 30 22 22 21 17 10
1 0 0 255 0 1 37 148 131 119 119 138 130 106 92 26
2 255 0 0 0 0 1 34 49 49 36 22 8 1 0 0
255 0 0 1 5 15 15 16 11 10 8 3 1 255 0 0
0 0 0 102 119 102 87 90 90 42 0 0 255 0 0 0
0 7 42 48 48 54 60 32 9 0 0 255 0 0 0 0
1 5 5 5 5 8 3 2 0 255 0 0 1 1 22 69
83 103 103 117 106 62 1 0 255 0 0 0 18 35 48 47
52 52 60 56 54 5 255 0 0 0 2 8 180 200 180 173
192 192 109 8 0 255 1 1 0 0 0 9 45 52 52 52
32 8 1 0 0 255 0 2 9 238 255 255 255 255 255 225
53 1 0 255 0 0 4 255 255 255 255 255 255 255 5 1
0 255 0 0 0 0 11 21 22 24 26 33 26 1 1 0
255 0 0 0 1 3 4 7 7 7 4 0 0 0 255 0
0 0 1 4 104 150 154 164 174 163 40 0 0 0 0 0
1 0 0 0 0 0 0 0 0 1 3 2 3 3 3 1
1 0 0 255 0 0 0 1 34 34 30 29 29 26 4 1
0 255 0 0 0 0 1 9 2 2 2 4 1 0 0 0
255 0 0 0 1 5 10 13 13 23 4 3 1 0 0 255
0 2 32 130 135 135 125 134 137 143 132 68 0 0 255 0
0 0 2 2 0 0 2 2 2 0 0 255 0 0 1 17
55 55 51 36 32 42 67 67 4 0 0 255 0 8 92 149
195 192 150 150 130 158 115 24 1 255 0 0 0 0 1 5
8 5 4 4 2 0 0 255 0 0 1 43 168 188 188 206
213 239 239 221 56 0 255 1 5 208 255 255 255 255 255 255
255 255 255 56 255 1 1 1 34 60 61 39 37 36 36 35
28 10 0 0 255 0 0 9 79 124 124 96 85 119 119 113
9 1 255 1 8 14 255 255 255 255 255 255 255 255 236 15
255 0 0 0 0 13 30 30 23 23 24 29 10 1 0 1
255 1 2 62 148 128 128 128 157 125 125 92 9 2 255 0
0 0 0 8 53 53 58 36 28 8 1 1 0 255 0 0
0 2 15 15 14 11 11 9 3 1 255 0 0 0 0 0
102 103 102 87 94 90 46 3 0 255 0 0 0 0 7 42
77 42 39 54 30 9 1 0 255 0 0 0 0 2 2 2
2 8 8 2 2 0 255 0 1 1 1 49 69 83 106 115
115 99 64 1 0 255 0 0 1 18 48 59 48 52 52 52
54 35 9 255 0 0 0 2 8 180 200 180 175 179 205 179
7 1 255 1 1 0 0 1 10 46 53 59 69 69 8 0
0 0 255 0 1 9 238 255 255 255 255 255 255 53 1 0
255 0 0 7 255 255 255 255 255 255 255 5 1 0 255 0
0 0 0 4 21 23 26 26 41 32 1 1 0 255 0 0
0 2 3 9 10 10 10 4 0 0 0 255 0 0 0 1
4 104 150 167 176 174 164 40 0 0 0 0 0 0 0 0
0 0 0 0 0 0 1 1 0 3 3 9 3 1 1 0
255 0 0 0 1 10 33 56 33 45 26 4 1 0 255 0
0 0 0 1 9 3 2 2 4 1 0 0 0 255 0 0
0 1 5 10 18 13 23 4 3 1 0 0 255 0 2 32
130 154 154 120 119 137 151 151 68 1 0 255 0 0 0 0
1 1 2 2 2 3 2 0 255 0 1 0 14 55 55 41
36 32 48 66 66 4 0 0 255 0 8 92 143 192 161 150
135 129 155 113 13 1 255 0 0 0 1 1 13 13 8 8
8 4 0 0 255 0 0 1 43 195 209 212 212 212 239 221
143 24 0 255 0 2 208 255 255 255 255 255 255 255 255 255
24 255 1 1 1 34 53 67 61 67 55 55 40 28 4 0
0 255 0 1 9 79 96 124 117 123 123 117 61 2 0 255
1 5 14 255 255 255 255 255 255 255 255 236 15 255 0 0
0 0 2 30 30 8 8 34 36 28 1 0 0 255 1 2
62 162 128 141 128 125 109 106 88 9 1 255 0 0 0 0
8 37 53 58 43 33 8 1 1 0 255 0 0 0 2 15
18 15 15 14 9 2 0 255 0 0 0 0 0 46 119 136
112 112 90 42 1 0 255 1 1 0 0 7 29 39 39 39
48 30 1 0 0 255 0 0 0 0 7 7 2 2 2 3
2 0 0 255 0 0 0 1 49 69 69 83 117 115 106 64
1 0 255 0 0 1 11 65 71 48 40 41 52 52 35 9
255 0 0 0 1 4 109 180 180 173 175 176 176 4 0 255
0 0 0 0 0 5 46 59 77 59 21 1 0 0 0 255
0 1 5 177 255 255 255 255 255 131 27 0 0 255 0 0
7 255 255 255 255 255 255 150 3 1 0 255 0 0 0 0
0 11 24 33 43 46 41 0 0 0 255 0 0 0 2 4
9 10 7 7 2 0 0 0 255 0 0 0 0 1 65 120
167 169 170 85 3 0 0 0 0 0 0 0 0 0 0 0
0 0 1 4 11 7 5 3 2 1 1 1 0 255 0 0
0 0 8 33 56 33 35 21 1 1 1 255 0 0 0 0
0 2 3 7 7 7 1 0 0 0 255 0 0 0 0 1
13 18 15 13 3 1 0 0 0 255 0 0 13 80 143 154
161 124 129 137 124 3 1 0 255 0 0 0 0 1 11 2
7 4 2 0 0 255 0 0 0 0 23 41 41 41 39 48
39 28 1 0 0 255 0 1 35 135 190 151 150 135 129 129
112 1 0 255 0 0 0 0 1 13 13 14 9 8 1 0
0 255 0 0 1 20 153 209 212 237 212 237 213 148 8 0
255 0 5 36 255 255 255 255 255 255 255 255 255 22 255 1
0 1 18 36 53 56 59 55 40 36 26 7 1 0 255 0
0 3 55 96 117 117 117 117 61 42 0 0 255 1 4 8
69 255 255 255 255 255 255 255 36 1 255 0 0 0 0 1
13 35 22 23 23 29 2 1 0 0 255 0 1 49 68 124
128 138 125 123 103 85 4 1 255 0 0 0 0 0 36 46
36 33 14 1 0 0 0 255 0 0 0 1 2 13 15 20
17 9 0 0 255 0 0 0 0 1 13 46 112 122 137 94
4 0 0 255 0 0 0 0 0 11 34 48 48 36 11 0
0 0 255 0 0 0 0 2 2 2 3 3 3 1 0 0
255 0 0 0 0 1 49 69 73 97 97 86 14 1 0 255
0 0 1 3 40 72 48 48 48 52 43 34 2 255 0 0
0 1 1 20 109 153 175 176 175 32 1 0 255 0 0 0
0 0 0 15 46 46 21 0 0 0 0 0 255 0 0 0
11 177 255 255 255 142 27 7 1 0 255 0 0 1 27 255
255 255 255 150 13 1 0 0 255 0 0 0 0 0 8 20
28 43 43 1 0 0 0 255 0 0 0 0 2 14 14 10
7 2 0 0 0 255 0 0 0 0 0 0 65 120 120 85
3 1 0 0 0 0 0 0 0 0 0 0 0 0 1 1
1 2 3 5 5 1 1 0 0 0 255 0 0 0 0 0
8 22 32 22 1 1 0 1 255 1 0 0 0 1 0 1
1 4 1 0 0 0 0 255 0 0 0 0 1 4 13 4
4 1 0 0 0 1 255 0 0 1 16 143 143 161 129 124
111 4 3 1 0 255 0 0 0 0 0 1 1 2 2 0
0 0 255 0 0 0 0 7 41 41 48 48 48 30 8 0
0 0 255 0 1 1 35 135 135 130 135 122 113 16 0 0
255 0 0 0 0 0 0 1 10 7 1 1 0 0 255 0
0 1 14 36 162 173 173 177 177 148 18 0 0 255 0 1
10 64 255 255 255 255 255 255 255 22 1 255 0 0 0 1
7 43 53 55 55 54 36 7 4 1 0 255 0 0 0 8
55 100 117 117 61 42 0 0 0 255 0 1 8 21 69 255
255 255 255 255 36 9 0 255 0 0 0 0 0 0 4 5
15 15 2 1 1 0 0 255 0 0 1 49 69 119 138 123
103 62 4 1 0 255 0 0 0 0 0 0 36 30 14 1
0 0 0 0 255 0 0 0 1 1 2 7 17 9 0 0
0 255 0 0 0 0 0 0 13 52 122 122 4 0 0 0
255 0 0 0 0 0 0 11 34 34 11 0 0 0 0 255
0 0 0 0 0 1 2 3 2 1 0 0 0 255 0 0
0 0 0 2 39 45 52 52 14 0 0 0 255 0 0 0
0 3 40 40 41 41 41 33 2 0 255 0 0 0 0 1
1 20 86 153 169 32 1 0 0 255 0 0 0 0 0 0
1 4 4 0 0 0 0 0 0 255 0 0 0 0 11 59
142 131 8 4 1 1 0 255 0 0 0 1 27 60 60 45
13 0 0 0 0 255 0 0 0 0 0 0 8 5 1 0
0 0 0 0 255 0 0 0 0 1 2 2 2 1 0 0
0 0 255 0 0 0 0 0 0 1 2 1 1 0 0 0
0 0 0 0 0 0 0 0 0 0 0 1 1 1 1 3
2 1 1 0 0 0 0 255 0 0 0 0 0 0 5 1
1 1 0 0 0 255 1 0 0 0 0 0 0 0 1 0
0 0 0 0 255 0 0 0 0 0 0 0 1 0 0 0
0 0 0 255 0 0 0 1 16 124 134 124 111 4 2 1
0 0 255 0 0 0 0 0 0 1 1 0 0 0 0 255
0 0 0 0 1 7 23 45 29 29 8 0 0 0 0 255
0 1 1 4 26 100 112 112 112 16 0 0 0 255 0 0
0 0 0 0 0 0 0 0 0 0 0 255 0 0 0 0
14 36 100 100 103 77 18 1 0 0 255 0 0 5 10 64
255 255 255 255 255 13 1 0 255 0 0 0 0 1 7 43
52 52 40 4 1 0 0 0 255 0 0 0 7 10 35 56
56 30 0 0 0 0 255 0 0 2 8 10 21 247 247 247
9 8 1 0 255 0 0 0 0 0 0 0 1 1 2 0
0 0 0 0 255 0 1 1 4 8 69 119 62 36 1 0
0 0 255 0 0 0 0 0 0 0 1 1 0 0 0 0
0 255 0 0 0 0 0 0 0 1 1 1 0 1 255 0
0 0 0 0 0 0 0 1 1 0 0 0 0 255 0 0
0 0 0 0 1 1 1 0 0 0 0 0 255 0 0 0
0 0 0 0 0 0 0 0 0 0 255 0 0 0 0 0
0 1 3 1 2 1 0 0 0 255 0 0 0 0 1 1
11 11 1 1 0 0 0 255 0 0 0 0 0 0 1 1
1 0 1 1 1 0 255 0 0 0 0 0 0 0 0 0
0 0 0 0 0 0 255 0 0 0 0 0 2 3 1 1
1 1 1 0 255 0 0 0 0 1 1 2 4 2 0 0
0 0 255 0 0 0 0 0 0 1 1 0 0 0 0 0
0 255 0 0 0 0 0 0 1 1 0 0 0 0 0 255
0 0 0 0 0 0 0 1 0 0 0 0 0 0 0 0
0 0 0 0 0 0 0 0 1 1 1 0 0 0 0 1
0 0 0 0 255 0 0 0 0 0 0 0 0 0 0 0
0 0 255 0 0 0 0 0 0 0 0 0 0 0 0 0
0 255 0 0 0 0 0 0 0 0 0 0 0 0 0 1
255 0 0 0 0 1 2 10 10 3 0 0 0 0 1 255
0 0 0 0 0 0 0 0 0 0 0 0 255 0 0 0
0 0 0 1 1 1 0 0 0 0 0 0 255 0 0 0
1 1 2 1 1 1 0 0 0 0 255 0 0 0 0 0
0 0 0 0 0 0 0 0 255 0 0 0 0 0 0 2
1 1 1 0 0 0 0 255 0 0 0 2 3 9 13 13
5 5 1 1 0 255 0 0 0 0 0 0 1 3 3 1
0 0 0 0 0 255 0 0 0 1 1 1 0 0 0 0
0 0 0 255 0 0 0 2 3 4 10 9 8 2 0 0
0 255 0 0 0 0 0 0 0 0 0 0 0 0 0 0
0 255 0 0 1 1 1 0 0 0 0 0 0 0 0 255
0 0 0 0 0 0 0 1 0 0 0 0 0 0 255 0
0 0 0 0 0 0 0 1 1 0 0 255 0 0 0 0
0 0 0 0 1 0 0 0 0 0 255 0 0 0 0 0
0 0 0 0 0 0 0 0 0 255 0 0 0 0 0 0
0 0 0 0 0 0 0 255 0 0 0 0 0 0 0 0
0 0 0 0 0 0 255 0 0 0 0 0 1 0 0 0
0 0 0 0 255 0 0 0 0 0 0 0 0 0 0 0
0 0 0 255 0 0 0 0 0 0 0 0 0 0 0 0
0 0 0 255 0 0 0 0 0 0 1 0 0 0 0 0
0 255 0 0 0 0 0 0 1 2 0 0 0 1 1 255
0 0 0 0 0 0 0 0 0 0 0 0 0 0 255 0
0 0 0 0 0 0 0 0 0 0 0 0 255 0 0 0
0 0 0 0 0 0 0 0 0 0 0 0 0 0 0 0
0 0 0 0 0 1 0 0 0 0 0 0 1 0 0 0
0 255 0 0 0 0 0 0 0 0 0 0 0 0 0 255
0 0 0 0 0 0 0 0 0 0 0 0 0 0 255 0
0 0 0 0 0 0 0 0 0 0 0 0 0 255 0 0
0 0 0 0 0 0 0 0 0 0 0 0 255 0 0 0
0 0 0 0 0 0 0 0 0 255 0 0 0 0 0 0
1 1 1 0 0 1 1 0 0 255 0 0 0 0 1 1
1 1 0 0 0 0 0 255 0 0 0 0 0 0 0 0
0 0 0 0 0 255 0 0 0 0 0 0 0 0 0 0
0 0 0 0 255 0 0 0 0 1 1 0 0 0 1 0
0 0 255 0 0 0 0 0 0 0 0 0 0 0 0 0
0 0 255 0 0 0 1 0 0 0 0 0 0 0 0 0
255 0 0 0 0 0 1 1 1 1 0 0 0 0 255 0
0 0 0 0 0 0 0 0 0 0 0 0 0 0 255 1
1 0 0 0 0 0 0 0 0 0 0 0 255 0 0 0
0 0 0 0 0 0 0 0 0 0 0 255 0 0 0 0
0 0 0 0 0 0 0 1 255 0 0 0 0 0 0 0
0 0 0 0 0 0 0 255 0 0 0 0 0 0 0 0
0 0 0 0 0 0 255 0 0 0 0 0 0 0 0 0
0 0 0 0 255 0 0 0 0 0 0 0 0 0 0 0
0 0 0 255 0 0 0 0 0 0 0 0 0 0 0 0
0 255 0 0 0 0 0 0 0 0 0 0 0 0 0 0
255 0 0 0 0 0 0 0 0 0 0 0 0 0 0 0
255 0 0 0 0 0 0 1 0 0 0 0 0 0 255 0
0 0 0 0 0 0 0 0 0 0 0 0 255 0 0 0
0 0 0 0 0 0 0 0 0 0 0 255 0 0 0 0
0 0 0 0 0 0 0 0 0 255 1 1 0 0 0 0
0 0 0 0 0 0 0 0 0 0 0 0 255 255 255 255
255 255 255 255 255 255 255 255 255 255 255 255 255 255 255 255
255 255 255 255 255 255 255 255 255 255 255 255 255 255 255 255
255 255 255 255 255 255 255 255 255 255 255 255 255 255 255 255
255 255 255 255 255 255 255 255 255 255 255 255 255 255 255 255
255 255 255 255 255 255 255 255 255 255 255 255 255 255 255 255
255 255 255 255 255 255 255 255 255 255 255 255 255 255 255 255
255 255 255 255 255 255 255 255 255 255 255 255 255 255 255 255
255 255 255 255 255 255 255 255 255 255 255 255 255 255 255 255
255 255 255 255 255 255 255 255 255 255 255 255 255 255 255 255
255 255 255 255 255 255 255 255 255 255 255 255 255 255 255 255
255 255 255 255 255 255 255 255 255 255 255 255 255 255 255 255
255 255 255 255 255 255 255 255 255 255 255 255 255 255 255 255
255 255 255 255 255 255 255 255 255 255 255 255 255 255 255 255
255 255 255 255 255 255 255 255 255 255 255 255 255 255 255 255
255 255 255 255 255 255 255 255 255 255 255 255 255 255 255 255
255 255 255 255 255 255 255 255 255 255 255 255 255 255 255 255
255 255 255 255 255 255 255 255 255 255 255 255 255 255 255 255
255 255 255 255 255 255 255 255 255 255 255 255 255 255 255 255
255 255 255 255 255 255 255 255 255 255 255 255 255 255 255 255
255 255 255 255 255 255 255 255 255 255 255 255 255 255 255 255
255 255 255 255 255 255 255 255 255 255 255 255 255 255 255 255
255 255 255 255 255 255 255 255 255 255 255 255 255 255 255 255
255 255 255 255 255 255 255 255 255 255 255 255 255 255 255 255
255 255 255 255 255 255 255 255 255 255 255 255 255 255 255 255
255 255 255 255 255 255 255 255 255 255 255 255 255 255 255 255
255 255 255 255 255 255 255 255 255 255 255 255 255 255 255 255
255 255 255 255 255 255 255 255 255 255 255 255 255 255 255 255
255 255 255 255 255 255 255 255 255 0 0 0 0 0 0 0
0 0 0 0 0 0 0 0 0 0 0 255 0 0 0 0
0 0 0 0 0 0 0 0 0 255 0 0 0 0 0 0
0 0 0 0 0 0 0 0 255 0 0 0 0 0 0 0
0 0 0 0 0 0 0 255 0 1 0 0 0 0 0 0
0 0 0 0 0 0 255 0 0 0 0 0 0 0 0 0
0 0 0 255 0 0 0 0 0 0 0 0 0 0 0 0
0 1 1 255 0 0 0 0 0 0 0 1 1 0 0 0
0 255 0 0 0 0 0 0 0 0 0 0 0 0 0 255
0 0 0 0 0 0 0 0 0 0 0 0 0 0 255 0
0 0 0 0 0 0 0 0 0 0 0 0 255 0 0 0
0 0 0 0 0 0 0 0 0 0 0 0 255 0 0 0
0 0 0 0 0 0 0 0 0 0 255 0 0 0 0 0
0 0 0 0 0 0 0 0 255 0 0 0 0 0 0 0
0 0 0 0 0 0 0 0 255 0 0 0 0 0 0 0
0 0 0 0 0 0 255 0 0 0 0 0 0 0 0 0
0 0 0 0 0 255 0 0 0 0 0 0 0 0 0 0
0 0 255 0 0 0 0 0 0 0 0 0 0 0 0 0
0 255 0 0 0 0 0 0 0 0 0 0 0 0 0 0
255 0 0 0 0 0 0 0 0 0 0 0 0 0 255 0
0 0 0 0 0 0 1 1 1 0 0 0 0 255 0 0
0 0 0 0 0 0 0 0 0 0 0 255 0 0 0 0
0 0 0 0 0 0 0 0 0 0 255 0 0 0 0 0
0 0 0 0 0 0 0 0 0 0 255 0 0 0 0 0
0 0 0 0 0 0 0 0 255 0 0 0 0 0 0 0
0 0 0 0 0 0 255 0 0 0 0 0 0 0 0 0
0 0 0 0 0 255 0 0 0 0 0 0 0 0 0 0
0 0 0 255 0 0 0 0 0 0 0 0 0 0 0 0
0 0 0 0 0 0 0 0 0 0 0 0 0 0 0 0
0 0 0 0 0 0 0 0 255 0 0 0 0 0 0 0
0 0 0 0 0 0 255 0 0 0 0 0 0 0 0 1
1 1 0 0 0 255 0 0 0 0 0 0 0 0 0 0
0 0 0 0 255 0 0 0 0 0 0 0 0 0 0 0
0 0 0 255 0 0 0 0 0 0 0 0 0 0 0 0
255 0 0 0 0 0 0 0 0 0 0 0 0 0 0 0
255 0 0 0 0 0 0 0 1 1 0 0 0 0 255 0
0 0 0 0 0 0 0 0 0 0 0 0 255 0 0 0
0 0 0 0 0 0 0 0 0 0 0 255 0 0 0 0
0 0 0 0 0 0 0 0 0 255 0 0 0 0 0 0
0 0 0 0 0 0 0 0 0 255 0 0 0 0 0 0
0 0 0 0 0 0 0 255 0 0 0 0 0 0 0 0
0 0 0 0 0 255 0 0 0 0 0 0 0 0 0 0
0 0 0 0 0 255 0 0 0 0 0 0 0 0 0 0
0 0 0 255 0 0 0 0 0 0 0 0 0 0 0 0
0 0 255 0 0 0 0 0 0 0 0 0 0 0 0 255
0 0 0 0 0 0 0 0 0 0 0 0 0 0 255 0
0 0 0 0 0 0 0 0 0 0 0 0 0 255 0 0
0 0 0 0 0 0 0 0 0 0 0 255 0 0 0 0
0 0 0 0 1 0 0 0 0 0 255 0 0 0 0 0
0 0 0 0 0 0 0 0 255 0 0 0 0 0 0 0
0 0 0 0 0 0 0 255 0 0 0 0 0 0 0 0
0 0 0 0 0 0 0 255 0 0 0 0 0 0 0 0
0 0 0 0 0 255 0 0 0 0 0 0 0 0 0 0
0 0 0 255 0 0 0 0 0 0 0 0 0 0 0 0
0 0 255 0 0 0 0 0 0 0 0 1 0 0 0 0
255 0 0 0 0 0 0 1 1 0 0 0 0 0 0 0
0 0 0 0 0 0 0 0 0 0 0 0 0 0 0 0
1 0 0 0 1 255 0 0 0 0 0 0 0 0 0 0
0 0 0 255 0 0 0 0 0 0 0 1 1 1 1 0
0 0 255 0 0 0 0 0 0 0 0 0 0 0 0 0
0 255 0 0 0 0 0 0 1 1 0 0 0 0 0 0
255 0 0 0 0 0 0 0 0 0 0 0 0 255 0 0
0 0 0 0 0 0 0 0 0 0 0 0 0 255 0 0
0 0 0 0 0 0 0 0 0 0 0 255 0 0 0 0
0 1 0 0 0 0 0 0 0 255 0 0 0 0 0 0
0 0 0 0 0 0 0 0 255 0 0 0 0 0 0 0
0 0 0 0 0 0 255 0 0 0 0 0 1 0 1 1
0 0 0 0 0 0 255 0 0 0 0 0 0 0 0 0
0 0 0 0 255 0 0 0 0 0 0 1 1 1 0 0
0 0 255 0 0 0 0 0 0 1 1 1 0 0 0 0
0 0 255 0 0 0 0 0 0 0 0 0 0 0 0 0
255 0 0 0 0 1 1 1 1 1 0 0 0 0 0 255
0 0 0 0 0 0 0 0 0 0 0 0 255 0 0 0
0 0 0 0 0 0 1 1 0 0 0 255 0 0 0 0
0 0 0 0 0 0 0 0 0 0 255 0 0 0 0 0
0 1 1 0 0 0 0 0 255 0 0 0 0 0 0 0
0 0 0 0 0 0 0 255 0 0 0 0 0 0 0 0
0 0 0 0 0 255 0 0 0 0 0 0 0 0 0 0
0 0 0 0 255 0 0 0 0 0 0 0 0 0 0 0
0 0 0 0 255 0 0 0 0 0 0 0 0 0 0 0
0 0 255 0 0 0 0 0 0 1 1 1 0 0 0 0
255 0 0 0 0 0 0 0 0 0 0 0 0 0 0 255
0 0 0 0 0 0 0 4 2 1 0 0 0 255 1 0
0 0 1 3 29 29 18 2 0 0 0 0 0 0 0 0
0 0 0 0 0 0 0 0 0 0 2 3 3 1 0 0
0 0 255 0 0 0 0 0 1 1 1 0 0 0 0 0
255 0 0 0 0 0 1 1 1 1 1 0 0 0 0 255
0 0 0 0 0 0 0 2 2 1 0 0 0 0 255 0
0 0 0 0 1 28 28 28 0 0 0 0 0 255 0 0
0 0 0 0 0 0 0 0 0 0 255 0 0 0 0 0
0 0 0 0 0 0 0 0 0 0 255 0 0 0 0 1
0 0 0 0 0 0 0 0 255 0 0 0 0 1 7 8
8 8 2 0 0 0 255 0 0 0 0 0 0 0 1 1
1 0 0 0 0 255 0 0 0 0 0 0 1 0 0 0
0 0 0 255 0 0 0 0 1 2 3 3 3 1 0 0
0 0 0 255 0 0 0 0 1 13 13 3 0 0 0 0
0 255 0 0 0 0 1 2 5 5 3 1 0 0 0 255
0 0 0 0 0 1 43 48 48 10 1 0 0 0 0 255
0 0 0 0 1 5 5 0 0 0 0 0 0 255 0 0
0 1 1 5 9 9 1 0 0 0 0 0 255 0 0 0
0 0 0 0 0 0 0 0 0 255 0 0 0 0 0 0
0 4 4 4 1 0 0 0 255 0 0 0 0 0 0 2
2 2 1 0 0 0 0 255 0 0 0 0 0 2 14 24
14 0 0 0 0 255 0 0 0 0 0 0 0 0 0 0
0 0 0 0 255 0 0 0 0 0 0 0 0 0 0 0
0 0 255 0 0 0 0 0 0 0 8 9 4 1 0 0
0 255 0 0 0 0 0 0 0 0 0 0 0 0 0 0
0 255 0 0 0 0 0 1 0 2 0 0 0 0 0 255
0 0 1 2 2 11 33 43 33 7 0 0 0 255 0 0
0 0 1 9 69 98 98 17 0 0 0 0 255 0 0 0
0 0 8 10 10 5 1 0 0 0 255 0 0 0 3 62
97 106 160 104 53 3 1 0 0 0 0 0 0 0 0 0
0 0 0 0 0 1 30 65 94 65 4 1 0 0 0 255
0 0 0 1 1 5 7 7 1 0 0 0 0 255 0 0
0 0 0 8 18 8 3 0 0 0 0 0 255 0 0 0
1 14 83 97 97 36 4 1 0 0 0 255 0 0 1 1
22 162 213 120 87 2 0 0 0 0 255 0 0 0 0 0
1 0 0 0 0 0 0 255 0 0 0 0 0 0 4 4
4 1 0 0 0 0 0 255 0 0 0 1 36 23 23 23
30 3 1 1 0 255 0 0 0 0 3 32 41 37 32 15
3 2 1 255 0 0 0 0 0 2 4 4 9 2 1 0
0 0 255 0 0 0 0 0 1 4 2 2 0 0 0 0
255 0 0 0 0 1 18 23 23 13 4 0 0 0 0 0
255 0 0 0 0 41 100 100 46 3 0 0 0 0 255 0
0 0 0 3 7 13 8 10 3 1 0 0 255 0 0 0
0 0 62 255 255 255 255 20 7 0 0 0 255 0 0 0
1 23 27 40 46 3 0 0 0 0 255 0 0 0 1 17
33 40 33 21 2 0 0 0 0 255 0 0 0 1 2 5
5 5 0 0 0 0 255 0 0 0 0 0 0 28 60 42
42 7 1 0 0 255 0 0 0 0 0 2 13 16 13 3
1 0 0 0 255 0 0 0 0 2 34 41 41 41 18 1
0 0 255 0 0 0 0 0 0 0 0 0 0 0 0 0
0 255 0 0 0 0 0 0 2 2 2 0 0 0 1 255
1 0 0 0 0 0 8 24 24 18 4 1 0 0 255 0
0 0 0 0 0 4 4 4 1 0 0 0 0 0 255 0
0 1 1 8 11 11 7 1 0 0 0 0 255 0 1 1
3 17 54 54 66 64 8 1 0 0 255 0 0 0 0 9
69 168 148 168 98 17 0 0 0 255 0 0 0 0 8 10
14 16 15 5 1 0 0 255 0 0 3 56 97 160 160 182
182 162 53 2 0 0 0 0 0 0 0 0 0 0 0 0
1 1 30 94 119 119 103 94 4 0 0 0 255 0 0 0
1 3 7 13 14 14 1 0 0 0 255 0 0 0 1 8
20 27 28 11 3 0 0 0 0 255 0 0 1 14 92 109
109 97 53 34 4 0 0 0 255 0 0 2 11 162 241 228
192 176 87 1 0 0 0 255 0 0 0 0 0 0 0 0
0 0 0 0 255 0 0 0 0 0 5 9 9 13 13 5
0 0 0 0 255 0 0 0 32 78 32 32 30 32 16 3
1 0 255 0 0 0 1 26 41 41 41 37 40 32 3 1
255 1 0 0 0 4 9 9 8 11 14 9 0 0 0 255
0 0 0 0 0 1 4 2 2 1 0 0 0 255 0 0
0 0 18 24 24 41 32 21 4 0 0 0 0 255 0 0
1 41 115 163 125 115 46 3 0 0 0 255 0 0 0 2
7 9 9 9 10 8 2 0 0 255 0 0 0 0 62 255
255 255 255 255 255 20 0 0 0 255 0 0 1 9 30 46
62 62 42 3 0 0 0 255 0 0 1 17 34 40 45 40
28 11 1 0 0 0 255 0 0 1 2 9 9 9 8 5
1 0 0 255 0 0 0 0 0 34 68 68 60 61 42 7
0 0 255 0 0 0 0 2 16 17 17 18 14 3 0 0
0 255 0 0 0 0 33 35 51 41 41 21 18 0 0 255
0 0 0 0 0 0 0 0 0 0 0 0 0 0 255 0
0 0 0 0 4 4 4 7 0 0 0 0 255 1 0 0
0 0 3 37 37 29 20 15 2 0 0 255 0 0 0 0
0 4 4 9 9 4 0 0 0 0 0 255 0 0 1 8
8 11 11 11 4 1 0 0 0 255 0 0 2 17 54 64
66 97 66 47 7 0 0 255 0 0 0 0 29 143 181 180
190 148 64 1 0 0 255 0 0 0 2 13 14 14 16 21
16 1 0 0 255 0 0 11 62 139 143 143 160 160 135 99
20 0 0 0 0 0 0 0 0 0 0 0 0 0 1 30
94 107 117 117 97 4 0 0 0 255 0 0 0 3 3 13
13 14 11 3 1 0 0 255 0 0 0 1 11 29 27 29
22 11 1 0 0 0 255 0 0 1 54 92 92 92 79 69
36 1 0 0 0 255 0 0 3 22 162 213 228 209 202 176
4 0 0 0 255 0 0 0 0 0 0 0 0 0 0 0
0 255 0 0 0 0 3 15 15 3 13 13 8 0 0 0
0 255 0 0 2 32 78 43 37 32 36 30 7 1 0 255
0 0 0 5 32 42 42 40 40 49 40 4 0 255 0 0
0 0 13 13 9 8 10 14 9 0 0 0 255 0 0 0
0 1 4 4 1 1 1 1 0 0 255 0 0 0 2 26
26 23 18 15 21 15 1 0 0 0 255 0 0 17 98 128
167 164 125 117 21 0 0 0 255 0 0 0 2 8 9 9
9 8 5 2 0 0 255 0 0 0 3 193 255 255 255 255
255 255 27 4 0 0 255 0 0 0 23 33 56 64 64 42
11 2 0 0 255 0 0 2 33 47 47 53 41 41 21 5
0 0 0 255 0 0 1 4 13 13 18 13 13 1 0 0
255 0 0 0 0 1 35 68 68 68 68 66 7 0 0 255
0 0 0 0 2 11 13 16 18 18 0 0 0 0 255 0
0 0 11 18 35 36 34 28 21 21 1 0 255 0 0 0
0 0 0 0 0 0 0 0 0 0 0 255 0 0 0 1
4 8 8 9 9 7 0 0 0 255 0 0 0 0 0 4
39 39 29 20 15 3 0 0 255 0 0 0 0 0 4 4
10 13 9 0 0 0 0 0 255 0 0 8 14 8 11 11
14 11 4 0 0 0 255 0 0 1 17 53 61 72 102 72
47 1 0 0 255 0 0 0 2 29 153 182 190 199 198 94
2 0 0 255 0 0 0 10 13 18 15 21 21 16 2 0
0 255 0 2 11 87 139 138 128 135 185 190 105 20 1 0
0 0 0 0 0 0 0 0 0 0 0 1 30 90 106 100
100 80 21 0 0 0 255 0 0 0 3 3 9 9 14 11
7 1 1 0 255 0 0 0 1 11 29 28 34 28 21 3
0 0 0 255 0 0 1 54 109 92 92 69 69 34 0 0
0 0 255 0 0 1 30 158 209 209 202 202 176 5 0 0
0 255 0 0 0 0 0 0 0 0 0 0 0 0 255 0
0 0 0 2 9 9 9 9 15 14 1 0 0 0 255 0
0 3 32 41 40 37 39 37 32 9 1 0 255 0 0 0
5 33 48 48 48 58 51 49 4 0 255 0 0 0 0 9
23 9 8 10 14 13 1 0 0 255 0 0 0 0 1 2
2 1 1 1 0 0 0 255 0 0 0 2 27 37 14 18
18 29 15 1 0 0 0 255 0 0 17 80 115 167 176 167
117 21 0 0 0 255 0 0 0 0 9 9 9 14 11 5
3 0 0 255 0 0 0 3 193 255 255 255 255 255 255 27
1 0 0 255 0 0 0 27 42 56 64 42 30 11 2 0
0 255 0 0 2 36 52 55 55 58 42 42 1 0 0 0
255 0 0 0 4 17 18 20 17 13 1 0 0 255 0 0
0 0 1 35 68 60 61 66 61 3 0 0 255 0 0 0
0 1 11 11 17 18 18 8 0 0 0 255 0 0 1 15
35 36 41 32 28 21 21 1 0 255 0 0 0 0 0 3
3 3 1 0 0 0 0 0 255 0 0 0 1 3 8 11
11 9 2 0 0 0 255 0 0 0 0 0 4 21 35 35
24 20 11 0 0 255 0 0 0 0 0 10 10 13 13 9
0 0 0 0 0 255 0 0 2 14 8 8 8 21 21 11
0 0 0 255 0 0 1 21 53 53 72 83 72 47 10 0
0 255 0 0 0 2 73 181 183 207 213 199 113 2 0 0
255 0 0 0 10 16 18 20 23 21 17 2 0 0 255 0
2 10 138 142 128 104 104 104 107 99 14 0 0 0 0 0
0 0 0 0 0 0 0 0 0 23 85 96 96 96 73 21
0 0 0 255 0 0 0 1 5 10 10 14 7 2 0 0
0 255 0 0 0 1 8 18 18 33 22 21 3 0 0 0
255 0 0 0 18 62 91 106 92 69 9 0 0 0 0 255
0 0 0 30 120 198 209 209 253 202 5 0 0 0 255 0
0 0 0 0 0 0 0 0 0 0 0 255 0 0 0 0
2 4 4 3 4 4 4 0 0 0 0 255 0 0 3 41
45 47 47 43 39 37 9 0 0 255 0 0 0 2 48 40
65 41 51 49 27 5 1 255 0 0 0 0 9 23 10 8
10 8 1 0 0 0 255 0 0 0 0 0 2 2 2 3
1 0 0 0 255 0 0 0 1 13 39 16 18 29 37 13
0 0 0 0 255 0 0 2 43 98 167 174 167 39 1 0
0 0 255 0 0 0 0 9 10 14 15 14 4 2 0 0
255 0 0 0 0 106 255 255 255 255 255 252 5 0 0 0
255 0 0 0 5 37 45 45 41 30 3 0 0 0 255 0
0 0 36 47 55 55 58 42 28 0 0 0 0 255 0 0
0 1 11 20 20 20 17 1 0 0 255 0 0 0 0 1
18 68 66 61 59 40 2 0 0 255 0 0 0 0 1 10
11 21 21 9 1 0 0 0 255 0 0 1 11 28 41 41
26 26 17 1 1 0 255 0 0 0 0 1 1 1 0 0
0 0 0 0 0 255 0 0 1 1 1 8 11 11 7 0
0 0 0 255 0 0 0 0 0 2 17 26 35 21 13 3
0 0 255 0 0 0 0 0 10 13 13 10 2 0 0 0
0 0 255 0 0 0 5 8 8 13 21 21 0 0 0 0
255 0 0 0 1 22 48 64 52 46 20 1 0 0 255 0
0 0 2 18 116 187 193 198 164 113 1 0 0 255 0 0
0 0 8 16 24 28 20 11 1 0 0 255 0 0 2 138
142 138 104 104 155 132 93 1 1 1 0 0 0 0 0 0
0 0 0 0 0 0 3 55 96 100 96 21 2 0 0 0
255 0 0 0 0 3 7 13 13 7 1 0 0 0 255 0
0 0 1 1 8 15 15 9 3 1 1 1 0 255 0 0
0 0 23 66 66 66 13 5 0 0 0 0 255 0 0 0
0 33 120 166 166 166 5 0 0 0 0 255 0 0 0 0
0 0 0 0 0 0 0 0 255 0 0 0 0 0 2 4
9 4 3 2 0 1 0 0 255 0 0 0 18 45 52 48
48 43 21 0 0 0 255 0 0 0 1 14 29 42 46 51
41 3 3 0 255 0 0 0 0 0 9 9 7 7 1 1
0 0 0 255 0 0 0 0 0 0 1 1 1 0 0 0
0 255 0 0 0 0 0 11 16 37 37 37 2 0 0 0
0 255 0 0 0 2 43 80 100 39 21 1 1 0 0 255
0 0 0 0 2 9 10 13 11 3 1 0 0 255 0 0
0 0 1 106 255 255 255 252 16 1 0 0 0 255 0 0
0 1 5 32 32 32 3 0 0 0 0 255 0 0 0 1
14 36 34 34 28 1 1 0 0 0 255 0 0 0 0 1
1 9 10 1 0 0 0 255 0 0 0 0 0 1 18 54
53 40 3 1 0 0 255 0 0 0 0 0 1 4 9 4
1 0 0 0 0 255 0 0 0 1 20 32 32 17 17 10
0 0 0 255 0 0 0 0 0 0 1 0 0 0 0 0
0 0 255 0 0 0 0 0 0 7 1 0 0 0 0 0
255 0 0 0 0 0 1 2 17 17 16 2 1 0 0 255
0 0 0 0 0 1 4 4 1 0 0 0 0 0 0 255
0 0 0 0 5 5 8 8 0 0 0 0 0 255 0 0
0 1 1 22 48 46 20 9 1 0 0 255 0 0 0 0
4 79 116 156 164 113 2 0 0 0 255 0 0 0 0 1
1 15 20 11 0 0 0 0 255 0 0 0 2 139 104 100
100 93 93 1 0 0 0 0 0 0 0 0 0 0 0 0
0 0 0 0 3 55 55 17 1 1 0 0 0 255 0 0
0 0 1 1 7 1 1 0 0 0 0 255 0 0 0 0
1 2 7 7 2 1 0 0 0 0 255 0 0 0 0 0
23 23 13 2 1 0 0 0 0 255 0 0 0 0 1 11
60 60 4 0 0 0 0 0 255 0 0 0 0 0 0 0
0 0 0 0 0 255 0 0 0 0 0 1 1 1 1 0
0 0 0 0 0 255 0 0 0 0 18 52 47 43 21 0
0 0 0 255 0 0 0 0 1 2 24 41 41 5 0 0
0 255 0 0 0 0 0 0 0 0 0 0 0 0 0 0
255 0 0 0 0 0 0 0 0 0 0 0 0 0 255 0
0 0 0 0 1 11 16 32 2 0 0 0 0 0 255 0
0 0 0 0 11 24 11 1 1 0 0 0 255 0 0 0
0 1 2 8 8 2 1 0 0 0 255 0 0 0 0 1
2 17 22 22 16 0 0 0 0 0 255 0 0 0 0 0
2 3 3 0 0 0 0 0 255 0 0 0 0 1 1 2
2 1 1 0 0 0 0 255 0 0 0 0 0 0 1 1
1 0 0 0 255 0 0 0 0 0 0 1 1 2 1 0
0 0 0 255 0 0 0 0 0 0 0 1 0 0 0 0
0 0 255 0 0 0 0 1 3 7 7 9 1 0 0 0
255 0 0 0 0 0 0 0 0 0 0 0 0 0 0 255
0 0 0 0 0 0 0 0 0 0 0 0 0 255 0 0
0 0 0 0 1 1 1 1 1 1 0 0 255 0 0 0
0 0 0 0 0 0 0 0 0 0 0 0 255 0 0 0
0 0 0 0 0 0 0 0 0 1 255 0 0 0 0 0
1 1 2 2 1 1 0 0 255 0 0 0 0 0 0 2
27 27 2 0 0 0 0 255 0 0 0 0 0 0 1 1
1 0 0 0 0 255 0 0 0 0 2 97 97 80 39 1
0 0 0 0 0 0 0 0 0 0 0 0 0 0 0 0
0 0 1 1 1 0 0 0 0 0 255 0 0 0 0 0
0 0 1 1 1 0 0 0 255 0 0 0 0 0 1 2
1 0 0 0 1 1 0 255 0 0 0 0 0 0 0 1
1 0 0 0 0 0 255 0 0 0 0 0 1 1 0 0
0 0 1 0 0 255 0 0 0 0 0 0 0 0 0 0
0 0 255 0 0 0 0 0 0 0 0 0 0 0 0 0
0 0 255 0 0 0 0 0 1 1 2 2 0 0 0 0
255 0 0 0 0 0 1 2 2 1 1 1 0 0 255 0
0 0 0 0 0 0 0 0 0 0 0 0 0 255 0 0
0 0 0 0 0 0 0 0 0 0 0 255 0 0 0 0
0 0 1 1 1 1 0 0 0 0 0 255 0 0 0 0
0 0 10 1 0 0 0 0 0 255 0 0 0 0 0 1
1 0 0 0 0 0 0 255 0 0 0 0 0 1 1 0
0 0 0 0 0 0 0 255 0 0 0 0 0 0 0 0
0 0 0 0 0 255 0 0 0 0 0 0 0 0 0 0
0 0 0 0 255 0 0 0 0 0 0 0 0 0 0 0
0 255 0 0 0 0 0 0 0 1 1 0 0 0 0 0
255 0 0 0 0 0 0 0 0 0 0 0 0 0 0 255
0 0 0 0 0 0 0 0 1 0 0 0 0 255 0 0
0 0 0 0 0 0 0 0 0 0 0 0 255 0 1 0
0 0 0 0 0 0 0 0 0 0 255 0 0 0 0 0
0 0 0 0 0 0 0 0 0 255 0 0 0 0 0 0
0 0 0 0 0 0 0 0 0 255 0 0 0 0 0 0
0 0 0 0 0 0 0 255 0 0 0 0 0 1 1 1
1 0 0 0 0 255 0 0 0 0 0 0 0 1 0 0
0 0 0 0 255 0 0 0 0 0 0 0 0 0 0 0
0 0 255 0 0 0 0 0 2 10 1 1 0 0 0 0
0 0 0 0 0 1 0 0 0 0 0 0 0 0 0 0
0 0 0 0 0 0 0 255 0 0 0 0 0 0 0 0
1 1 1 0 0 255 0 1 1 0 0 0 1 1 0 0
0 0 0 0 255 0 0 0 0 0 0 0 0 0 0 0
0 0 0 255 0 0 0 0 0 0 0 0 0 0 0 0
0 0 255 0 0 0 0 0 0 0 0 0 0 0 0 255
0 0 0 0 0 0 0 0 0 0 0 0 0 0 0 255
0 0 0 0 0 0 0 0 0 0 0 0 0 255 0 0
0 0 0 0 1 0 0 1 1 0 0 255 0 0 0 0
0 0 0 0 0 0 0 0 0 0 255 0 0 0 0 0
0 0 0 0 0 0 0 0 255 0 0 0 0 0 0 0
0 0 0 0 0 0 0 0 255 0 0 0 0 0 0 0
0 0 0 0 0 0 255 0 0 0 0 0 0 1 0 0
0 0 0 0 255 0 0 0 0 0 0 0 0 0 0 0
0 0 0 0 255 0 0 0 0 0 0 0 0 0 0 0
0 0 255 0 0 0 0 0 0 0 0 0 0 0 0 0
0 255 0 0 0 0 0 0 0 0 0 0 0 0 255 0
0 0 0 0 0 0 0 0 0 0 0 0 0 255 0 0
0 0 0 0 0 0 0 0 0 0 0 0 255 0 0 0
0 0 0 0 0 0 0 0 0 0 255 0 0 0 0 0
0 0 0 0 0 0 0 0 0 255 0 0 0 0 0 0
0 0 0 0 0 0 0 255 0 0 0 0 0 0 0 0
0 0 0 0 0 0 255 0 0 0 0 0 0 0 0 0
0 0 0 0 0 0 255 0 0 0 0 0 0 0 0 0
0 0 0 0 255 0 0 0 0 0 1 1 1 0 0 1
0 0 255 0 0 0 0 0 0 0 0 0 0 0 0 0
0 255 0 0 0 0 0 0 0 0 0 0 0 0 0 255
0 0 0 0 0 0 1 1 0 0 0 0 0 0 0 0
0 0 0 0 0 0 0 0 0 0 0 0 0 0 0 0
0 0 0 0 255 0 0 0 0 0 0 0 0 1 1 1
1 0 255 1 1 1 0 0 0 0 1 0 0 0 0 0
0 255 0 0 0 0 0 0 0 0 0 0 0 0 0 0
255 0 0 1 1 0 0 0 0 0 0 0 0 0 0 255
0 0 0 0 0 0 0 0 0 0 0 0 255 0 0 0
0 0 0 0 0 0 0 0 0 0 0 0 255 0 0 0
0 0 0 0 0 0 0 0 0 0 255 0 0 0 0 0
0 0 0 0 0 1 0 0 255 0 0 0 0 0 0 0
0 0 0 0 0 0 0 255 0 0 0 0 0 0 0 0
0 0 0 0 0 255 0 0 0 0 0 0 0 0 0 0
0 0 0 0 0 255 0 0 0 0 0 0 0 0 0 0
0 0 0 255 0 0 0 0 0 0 0 0 0 0 0 0
0 255 0 0 0 0 0 0 0 0 0 0 0 0 0 0
0 255 255 255 255 255 255 255 255 255 255 255 255 255 255 255
255 255 255 255 255 255 255 255 255 255 255 255 255 255 255 255
255 255 255 255 255 255 255 255 255 255 255 255 255 255 255 255
255 255 255 255 255 255 255 255 255 255 255 255 255 255 255 255
255 255 255 255 255 255 255 255 255 255 255 255 255 255 255 255
255 255 255 255 255 255 255 255 255 255 255 255 255 255 255 255
255 255 255 255 255 255 255 255 255 255 255 255 255 255 255 255
255 255 255 255 255 255 255 255 255 255 255 255 255 255 255 255
255 255 255 255 255 255 255 255 255 255 255 255 255 255 255 255
255 255 255 255 255 255 255 255 255 255 255 255 255 255 255 255
255 255 255 255 255 255 255 255 255 255 255 255 255 255 255 255
255 255 255 255 255 255 255 255 255 255 255 255 255 255 255 255
255 255 255 255 255 255 255 255 255 255 255 255 255 255 255 255
255 255 255 255 255 255 255 255 255 255 255 255 255 255 255 255
255 255 255 255 255 255 255 255 255 255 255 255 255 255 255 255
255 255 255 255 255 255 255 255 255 255 255 255 255 255 255 255
255 255 255 255 255 255 255 255 255 255 255 255 255 255 255 255
255 255 255 255 255 255 255 255 255 255 255 255 255 255 255 255
255 255 255 255 255 255 255 255 255 255 255 255 255 255 255 255
255 255 255 255 255 255 255 255 255 255 255 255 255 255 255 255
255 255 255 255 255 255 255 255 255 255 255 255 255 255 255 255
255 255 255 255 255 255 255 255 255 255 255 255 255 255 255 255
255 255 255 255 255 255 255 255 255 255 255 255 255 255 255 255
255 255 255 255 255 255 255 255 255 255 255 255 255 255 255 255
255 255 255 255 255 255 255 255 255 255 255 255 255 255 255 255
255 255 255 255 255 255 255 255 255 255 255 255 255 255 255 255
255 255 255 255 255 255 255 255 255 255 255 255 255 255 255 255
255 255 255 255 255 255 255 255 255 255 255 255 255 255 255 0
0 0 0 0 0 0 0 0 0 0 0 0 255 0 0 0
0 0 0 0 0 0 0 0 0 0 0 255 0 0 0 0
0 0 0 0 0 0 0 0 255 0 0 0 0 0 0 0
1 0 0 0 0 0 0 255 0 0 0 0 0 0 0 0
0 0 0 0 0 0 255 0 0 0 0 0 0 0 0 0
0 0 0 0 255 0 0 0 0 0 0 0 0 0 0 0
0 0 0 255 0 0 0 0 0 0 0 0 0 0 0 0
0 255 0 0 0 0 0 0 0 0 0 0 0 0 0 0
255 0 0 0 0 0 0 0 0 0 0 0 1 0 0 0
255 0 0 0 0 0 0 0 0 0 0 0 0 0 255 0
0 0 0 0 0 0 0 0 0 0 0 0 255 0 0 0
0 0 0 0 0 0 0 0 0 0 0 255 0 0 0 0
0 0 0 0 0 0 0 0 0 255 0 0 0 0 0 0
0 0 0 0 0 0 0 0 0 0 0 0 0 0 0 0
0 0 0 0 0 0 0 0 0 0 0 0 0 0 255 0
0 0 0 0 0 0 1 1 0 0 0 0 255 1 0 0
0 0 0 0 0 0 0 0 0 0 0 255 0 0 0 0
0 0 0 0 0 0 0 0 0 0 255 0 0 0 1 0
0 0 0 0 0 0 0 0 0 255 0 0 0 1 0 0
0 0 0 0 0 0 255 0 0 0 0 0 0 0 0 0
0 0 0 0 0 0 255 0 0 0 0 0 0 0 0 0
0 0 0 0 255 0 0 0 0 0 0 0 0 0 0 0
0 0 255 0 0 0 0 0 0 0 0 0 0 1 0 0
1 255 0 0 0 0 0 0 0 0 0 0 0 0 0 255
0 0 0 0 0 1 3 1 0 0 0 0 0 0 0 255
0 0 0 0 0 0 0 0 0 0 0 0 0 255 0 0
0 0 0 0 0 0 0 0 0 0 0 255 0 0 0 0
0 0 0 0 0 0 0 0 0 0 0 255 0 0 0 0
0 0 0 0 0 0 0 0 0 255 0 0 0 0 0 0
0 0 0 0 0 0 0 0 255 0 0 0 0 0 0 0
0 0 0 0 0 255 0 0 0 0 0 0 0 0 1 1
0 0 0 0 255 0 0 0 0 0 0 0 0 0 0 0
0 0 0 255 0 0 0 0 0 0 0 0 0 0 0 0
0 255 0 0 0 0 0 0 0 0 0 0 0 0 0 0
255 0 0 0 0 0 0 0 0 0 0 0 0 0 255 0
0 0 0 0 0 0 0 0 0 0 0 0 0 255 0 0
0 0 0 0 0 0 0 1 1 1 0 0 0 255 0 0
0 0 0 0 0 0 0 0 0 0 0 255 0 0 0 0
0 0 0 0 0 0 0 0 0 255 0 0 0 0 0 0
0 0 0 0 0 0 0 0 255 0 0 0 0 0 0 0
0 0 0 0 0 0 255 0 0 0 0 0 0 0 0 0
0 0 0 0 0 0 0 0 0 0 0 0 0 0 0 0
0 0 0 1 1 0 0 0 1 1 0 255 0 0 0 0
0 0 1 1 0 0 0 0 0 255 0 0 0 0 0 0
0 0 0 0 0 0 0 0 255 0 0 0 0 0 1 0
0 0 0 1 0 0 0 255 0 0 0 0 0 0 0 0
0 0 0 0 0 0 255 0 1 2 3 14 17 14 4 2
0 0 0 255 0 0 0 0 0 0 0 0 0 0 0 0
0 0 0 255 0 0 0 0 0 0 0 0 0 1 1 0
0 255 0 0 0 0 1 1 1 1 0 0 0 0 0 255
0 0 0 0 0 0 0 0 0 0 0 0 0 0 255 0
0 0 0 0 0 0 0 0 0 0 0 0 255 0 0 0
0 1 3 5 9 9 11 11 1 0 0 0 255 0 0 0
0 0 0 0 0 0 0 0 0 0 255 0 0 0 0 0
0 0 0 0 0 0 0 0 255 0 0 0 0 0 0 1
1 0 0 0 0 0 0 0 255 0 0 0 0 0 0 0
1 0 0 0 0 0 255 0 0 0 0 0 0 0 0 0
0 0 0 0 0 255 0 0 0 0 0 0 0 0 0 0
0 0 255 0 0 0 0 0 0 0 1 1 1 0 0 0
0 255 0 0 0 0 0 0 0 4 4 0 0 0 0 0
255 0 0 0 0 0 0 0 0 0 0 0 0 0 255 0
0 0 0 1 7 7 4 1 1 1 0 0 0 255 0 0
0 0 0 0 0 0 0 0 0 0 0 255 0 0 0 0
0 0 0 0 0 0 0 0 0 0 255 0 0 0 0 0
0 0 2 3 3 1 1 0 0 0 255 0 0 0 0 0
0 0 0 0 0 0 0 0 255 0 0 0 0 1 0 1
0 0 0 0 0 0 255 0 0 0 0 0 0 0 0 0
0 0 0 0 0 255 0 0 0 0 0 0 0 0 0 0
0 0 0 255 0 0 0 0 0 0 0 1 1 0 0 0
0 0 0 0 0 0 0 0 0 0 0 0 0 0 0 1
1 1 0 0 0 0 0 0 255 0 0 0 0 1 4 2
4 1 0 0 0 0 255 0 0 0 0 0 0 0 0 0
0 0 0 0 0 255 0 0 0 0 1 7 5 5 1 1
1 0 0 0 255 0 0 0 3 8 156 156 11 7 0 0
0 1 0 255 0 2 7 21 62 255 255 255 20 10 2 0
255 0 0 0 0 1 4 20 45 21 7 0 0 0 0 0
255 0 0 1 11 32 33 32 30 29 3 1 1 0 255 0
0 0 1 10 11 11 8 4 0 0 0 0 255 0 0 0
0 0 1 15 24 24 2 1 0 0 0 255 0 0 0 0
0 23 43 52 43 0 0 0 0 255 0 0 0 0 8 10
111 116 135 153 141 16 1 0 0 255 0 0 0 0 1 1
2 2 0 0 0 0 0 255 0 0 0 0 0 0 0 0
0 0 0 0 0 255 0 0 0 0 0 0 1 3 3 0
0 0 0 0 0 255 0 0 0 0 0 3 5 7 5 0
0 0 0 255 0 0 0 0 0 0 2 2 0 0 0 0
0 0 255 0 0 0 0 0 0 1 1 1 0 0 1 255
0 0 0 0 0 0 8 8 2 2 2 0 0 0 255 0
0 0 0 1 1 22 59 60 60 14 1 0 0 255 0 0
0 0 0 3 14 15 15 0 0 0 0 255 0 0 1 4
8 8 49 198 246 157 34 4 1 0 255 0 0 0 0 0
1 32 26 23 1 1 0 0 255 0 0 0 0 0 0 2
2 0 0 0 0 0 0 255 0 0 0 0 0 1 3 15
24 24 5 1 0 0 0 255 0 0 0 2 87 230 241 241
74 0 0 0 0 255 0 0 0 1 5 39 41 41 0 0
0 0 0 255 0 0 0 0 0 0 7 7 8 0 0 0
0 0 255 0 0 0 0 0 0 0 0 1 0 0 0 0
255 0 0 0 0 0 26 115 115 83 11 0 0 0 0 0
0 0 0 0 0 0 0 0 0 0 0 0 4 13 4 1
0 0 0 1 0 255 0 0 0 3 4 255 255 255 128 0
0 0 0 255 0 0 0 0 0 0 0 3 3 1 1 0
0 0 255 0 0 0 1 7 177 255 190 190 23 2 0 0
0 255 0 0 1 213 255 255 255 255 252 9 1 0 0 0
255 1 7 32 255 255 255 255 255 255 222 13 10 255 0 0
0 0 4 20 45 45 36 23 7 0 0 0 0 255 0 0
11 58 58 46 33 37 40 29 3 1 0 255 0 0 1 10
66 112 112 124 94 11 3 0 0 255 0 0 0 0 8 77
91 91 91 93 13 0 0 0 255 0 0 1 1 35 47 45
52 52 45 4 0 0 255 0 0 0 8 10 103 116 118 135
153 153 132 16 1 0 255 0 0 0 1 1 10 10 7 2
1 0 0 0 255 0 0 0 0 0 41 255 255 202 1 1
0 0 255 0 0 0 0 0 0 7 23 42 7 2 0 0
0 0 255 0 0 0 1 2 67 94 94 54 10 0 0 0
255 0 0 0 0 0 15 29 29 28 1 0 0 0 0 255
0 0 0 0 0 16 36 9 1 1 1 0 255 0 0 0
0 0 8 36 65 53 42 2 1 0 0 255 0 0 0 0
1 118 255 227 219 175 60 14 1 0 255 0 0 0 0 8
14 30 30 34 20 0 0 0 255 0 0 1 5 10 107 227
255 255 234 171 34 4 1 255 0 0 0 0 1 32 43 47
43 26 5 1 0 255 0 0 0 0 0 2 17 17 17 4
0 0 0 0 255 0 0 0 0 1 13 32 41 47 40 24
8 0 0 0 255 0 0 2 87 239 255 244 255 241 74 1
0 0 255 0 0 0 5 39 41 48 58 48 0 0 0 0
255 0 0 0 0 0 202 255 255 175 13 1 0 0 0 255
0 0 0 0 0 4 22 15 15 5 1 0 0 255 0 0
0 0 26 115 206 206 232 120 48 0 0 0 0 0 0 0
0 0 0 0 0 0 0 0 0 4 13 9 9 5 3 0
0 0 255 0 0 0 7 255 255 255 255 255 128 2 0 0
255 0 0 0 0 0 1 47 154 194 182 2 0 0 0 255
0 0 0 7 255 255 255 255 255 190 23 0 0 0 255 1
1 213 255 255 255 255 255 255 252 9 0 0 0 255 1 15
255 255 255 255 255 255 255 255 222 10 255 0 0 0 2 28
28 41 30 24 23 21 4 0 0 0 255 0 8 37 58 37
30 30 30 46 60 4 1 1 255 1 1 11 71 118 118 118
129 130 94 11 0 0 255 0 0 0 8 77 129 139 129 148
148 112 13 0 0 255 0 0 1 26 40 47 43 47 56 64
41 4 0 255 0 0 0 10 103 131 118 111 107 107 132 126
120 7 0 255 0 0 0 2 9 20 20 22 7 1 1 0
0 255 0 0 0 1 41 255 255 255 255 202 1 0 0 255
0 0 0 0 0 5 29 47 43 43 35 2 0 0 0 255
0 0 0 1 67 130 115 129 129 73 10 0 0 255 0 0
0 2 15 41 42 43 45 28 0 0 0 0 255 0 0 0
0 16 52 49 45 10 1 1 0 255 0 0 0 0 1 36
78 78 58 65 42 2 1 0 255 0 0 0 0 118 255 255
255 227 219 175 42 1 0 255 0 0 0 8 27 29 30 30
34 26 11 0 0 255 0 0 5 8 107 217 217 200 200 192
188 180 17 2 255 0 0 0 0 9 34 47 83 72 72 37
5 0 255 0 0 0 0 0 11 23 21 21 7 4 0 0
0 255 0 0 0 0 13 32 46 47 48 49 39 26 8 0
0 255 0 1 24 233 244 255 239 255 231 214 29 0 0 255
0 0 0 81 87 66 61 66 69 24 0 0 0 255 0 0
0 0 202 255 255 255 255 246 13 0 0 0 255 0 0 0
0 4 27 29 29 24 18 5 0 0 255 0 0 0 0 88
196 206 206 255 253 120 33 0 0 0 0 0 0 0 0 0
0 0 0 0 1 7 9 7 13 9 5 4 2 1 0 255
0 0 1 141 255 255 255 255 255 255 35 0 0 255 0 0
0 0 1 47 150 188 219 186 177 2 0 0 255 0 0 1
118 255 255 230 224 255 255 128 1 0 0 255 2 26 255 255
255 255 255 255 255 255 128 0 0 0 255 9 32 255 255 255
255 255 255 255 255 255 10 255 1 0 1 28 35 29 29 21
14 23 23 15 1 0 0 255 1 13 58 51 46 30 28 40
46 60 29 1 1 255 1 2 66 105 129 124 118 124 130 130
74 1 0 255 0 0 0 27 120 124 129 105 105 112 106 85
1 0 255 0 0 4 35 41 48 47 48 56 56 42 41 1
255 0 0 1 40 137 137 128 107 107 102 126 120 120 21 1
255 0 0 1 9 10 20 20 22 11 4 1 0 0 255 0
0 2 2 255 255 255 255 255 255 18 0 0 255 0 0 0
0 4 26 28 29 29 43 35 7 1 0 0 255 0 0 0
36 136 156 130 130 148 148 73 0 0 255 0 0 0 2 21
42 43 43 56 49 23 0 0 0 255 0 0 0 2 28 46
45 34 29 9 1 0 255 0 0 0 0 5 58 58 56 53
58 54 30 1 0 255 0 0 0 23 208 255 255 236 239 252
255 73 2 0 255 0 0 0 16 29 30 30 33 33 20 14
2 0 255 0 0 2 7 164 215 193 193 192 192 212 212 180
2 255 0 0 0 0 16 47 53 72 72 74 74 37 0 255
0 0 0 0 0 11 23 11 14 7 7 0 0 0 255 0
0 0 0 13 32 47 47 47 42 39 39 8 0 0 255 0
4 54 233 239 201 212 214 231 214 49 0 0 255 0 0 36
81 87 54 54 69 84 52 1 0 0 255 0 0 0 46 255
255 255 255 255 225 175 1 0 0 255 0 0 0 0 27 37
37 37 39 39 18 0 0 255 0 0 0 21 196 196 195 194
253 253 123 48 0 0 0 0 0 0 0 0 0 0 0 0
1 5 7 3 3 9 15 9 4 2 0 0 255 0 0 1
213 255 255 255 255 255 255 84 2 0 255 0 0 0 1 1
69 174 194 207 186 177 14 0 0 255 0 0 1 138 255 255
230 230 255 255 238 1 0 0 255 2 66 255 255 255 255 255
255 255 255 128 0 0 0 255 9 135 255 255 255 255 255 255
255 255 255 9 255 1 1 1 14 34 26 26 24 14 26 26
15 4 0 0 255 1 17 51 47 37 30 30 39 39 55 46
3 1 255 1 2 71 125 131 129 97 100 111 111 80 1 0
255 0 0 0 58 119 120 124 113 105 105 98 92 0 0 255
0 0 4 37 40 48 40 48 40 56 42 41 1 255 0 0
5 40 123 131 122 100 128 130 126 120 115 46 0 255 0 0
1 9 18 20 20 20 17 11 1 0 0 255 0 0 2 20
255 255 255 255 255 255 37 0 0 255 0 0 0 0 4 28
30 34 34 48 35 24 1 0 0 255 0 0 4 36 112 150
134 145 145 137 115 1 0 255 0 0 0 1 13 43 43 43
45 45 23 0 0 0 255 0 0 1 2 28 46 22 22 26
17 3 0 255 0 0 0 0 5 29 46 46 46 56 54 41
1 0 255 0 0 1 23 208 255 239 204 204 204 252 73 2
0 255 0 0 0 16 30 37 30 33 42 21 14 3 1 255
0 1 2 7 158 193 192 192 148 192 212 212 180 2 255 0
0 0 1 18 58 73 58 55 71 71 37 0 255 0 0 0
0 0 3 8 3 5 7 7 0 0 0 255 0 0 0 0
9 32 43 43 28 28 28 39 11 1 0 255 0 0 54 233
233 199 199 214 244 214 49 0 0 255 0 1 36 78 81 81
54 61 84 52 2 0 0 255 0 0 1 46 255 255 255 255
244 222 182 1 0 0 255 0 0 0 2 30 32 30 37 40
40 18 0 0 255 0 0 0 21 196 196 194 170 176 233 180
33 0 0 0 0 0 0 0 0 0 0 0 0 1 11 11
7 3 8 15 8 3 0 0 0 255 0 0 1 213 255 255
255 255 255 230 84 1 0 255 0 0 0 0 1 69 150 200
200 177 128 14 0 0 255 0 1 1 138 255 255 255 255 255
255 238 1 0 0 255 0 66 255 255 255 255 255 255 255 255
103 3 0 0 255 4 135 255 255 255 255 255 255 255 255 255
11 255 1 1 1 7 21 24 26 35 51 32 26 15 4 0
0 255 1 47 60 51 64 56 53 39 39 51 34 3 1 255
1 2 59 105 120 97 97 97 109 104 77 1 0 255 0 0
0 58 120 124 113 105 97 97 92 85 0 0 255 0 0 4
49 49 48 43 46 35 42 35 18 1 255 0 0 0 22 123
123 107 100 128 130 132 115 85 46 1 255 0 0 1 14 18
23 22 22 18 4 1 0 0 255 0 0 2 4 255 255 255
255 255 255 37 3 0 255 0 0 0 0 2 7 26 29 34
37 27 4 0 0 0 255 0 1 4 20 104 150 153 145 128
115 32 1 0 255 0 0 0 1 26 46 54 43 62 43 10
0 0 0 255 0 0 0 2 23 23 22 26 26 17 3 0
255 0 0 0 0 1 29 29 46 46 54 46 41 1 0 255
0 0 1 3 128 255 255 204 204 204 185 47 0 0 255 0
0 0 8 30 46 30 20 20 21 20 3 0 255 0 1 2
7 147 192 202 204 206 204 237 232 93 1 255 0 0 0 0
40 58 62 55 55 59 71 30 0 255 0 0 0 0 0 1
5 5 7 7 7 0 0 0 255 0 0 0 1 5 32 42
43 22 22 24 24 2 1 0 255 0 0 43 201 255 201 193
202 255 202 47 1 0 255 0 1 27 66 78 81 56 55 53
52 2 0 0 255 0 0 1 7 255 255 255 255 244 193 103
1 0 0 255 0 0 0 1 16 30 26 30 40 28 4 0
0 255 0 0 0 1 134 194 194 194 233 233 123 16 0 0
0 0 0 0 1 1 0 0 0 0 0 2 3 3 3 8
13 8 2 0 0 0 255 0 1 1 13 213 255 255 255 255
174 7 1 0 255 0 0 0 0 0 2 69 174 161 128 39
2 1 0 255 0 0 1 54 255 255 255 255 255 247 55 1
0 0 255 0 2 255 255 255 255 255 255 255 255 14 0 0
0 255 2 8 255 255 255 255 255 255 255 255 255 9 255 0
0 0 3 14 24 35 51 53 43 23 9 1 1 0 255 0
17 56 56 48 48 53 53 72 51 34 3 1 255 1 1 20
84 103 97 97 97 109 80 20 0 0 255 0 0 0 32 109
115 113 113 105 111 92 48 0 0 255 0 0 1 22 40 43
40 36 34 34 34 14 1 255 0 0 0 9 122 123 122 107
119 119 132 116 69 4 0 255 0 0 0 2 10 10 10 20
17 2 0 0 0 255 0 0 0 0 27 255 255 255 255 78
28 1 1 255 0 0 0 0 0 1 7 17 34 33 4 0
0 0 0 255 0 4 11 11 11 112 115 134 122 48 5 0
0 255 0 0 0 0 4 22 46 46 66 17 3 0 0 0
255 0 0 0 0 11 23 26 26 26 17 0 0 255 0 0
0 0 0 4 21 43 46 48 41 0 0 0 255 0 0 0
2 42 204 255 204 204 185 173 46 0 0 255 0 0 0 0
17 21 21 21 37 37 21 1 0 255 0 1 1 3 81 158
206 231 231 231 237 202 26 1 255 0 0 0 0 0 40 62
62 62 52 41 3 0 255 0 0 0 0 0 0 5 5 7
5 0 0 0 0 255 0 0 0 1 5 32 33 33 33 22
22 11 1 0 0 255 0 0 0 43 220 220 183 176 154 139
5 1 0 255 0 0 1 64 64 80 56 55 53 52 1 0
0 255 0 0 1 4 24 137 244 193 222 105 2 0 0 0
255 0 0 0 1 2 20 21 28 26 26 4 0 0 255 0
0 0 0 1 134 169 155 170 155 16 1 0 0 0 0 0
0 0 0 0 0 0 0 0 1 2 4 4 4 4 2 0
0 0 0 255 0 0 1 4 13 168 255 255 174 7 3 1
0 255 0 0 0 0 0 0 3 32 39 39 2 2 0 0
255 0 0 1 1 54 255 255 247 243 55 4 1 0 0 255
0 2 13 255 255 255 255 255 255 27 3 0 0 0 255 1
3 73 255 255 255 255 255 255 255 13 3 255 0 0 0 2
7 24 35 35 29 24 15 1 0 0 0 255 0 1 42 48
42 35 35 35 53 24 4 1 1 255 1 1 1 20 97 97
97 84 77 20 3 0 0 255 0 0 0 1 32 80 105 105
105 93 48 0 0 0 255 0 0 0 5 36 43 46 53 46
34 18 1 0 255 0 0 0 3 22 107 158 119 119 116 116
85 16 0 0 255 0 0 0 0 1 5 7 7 2 1 0
0 0 255 0 0 0 0 0 27 255 255 66 28 1 1 1
255 0 0 0 0 0 0 1 7 16 16 1 0 0 0 0
255 0 4 4 4 3 4 104 104 32 5 1 0 0 255 0
0 0 0 0 4 22 42 42 3 0 0 0 0 255 0 0
0 0 0 11 26 26 8 0 0 0 255 0 0 0 0 0
0 4 21 22 22 0 0 0 0 255 0 1 0 1 4 42
204 204 185 174 47 5 1 0 255 0 0 0 0 2 15 15
15 20 20 0 0 0 255 0 0 1 1 4 81 192 231 231
231 207 26 1 0 255 0 0 0 0 0 0 21 52 52 49
3 1 0 255 0 0 0 0 0 0 0 2 2 0 0 0
0 0 255 0 0 0 1 1 5 15 32 22 22 21 1 0
0 0 255 0 0 0 1 41 176 154 139 120 5 1 0 0
255 0 0 0 1 48 56 55 53 52 0 0 0 0 255 0
0 0 1 1 24 126 126 105 2 1 0 0 0 255 0 0
0 0 1 2 5 26 5 0 0 0 0 255 0 0 0 0
0 0 21 90 90 9 3 1 0 0 0 0 0 0 0 0
0 0 0 0 0 0 1 2 4 4 1 0 0 0 0 0
255 0 0 0 1 1 1 1 3 3 3 0 0 0 255 0
0 0 0 0 0 0 1 1 1 1 0 0 0 255 0 0
0 1 2 9 23 23 18 2 1 1 0 0 255 0 0 3
13 236 255 255 255 27 2 0 0 0 0 255 0 1 8 73
255 255 255 255 255 13 3 2 255 0 0 0 0 2 8 13
24 13 10 1 1 0 0 0 255 0 0 1 18 18 26 18
23 8 4 0 0 1 255 1 0 1 1 9 91 91 61 4
3 1 0 0 255 0 0 0 0 0 11 65 65 39 17 0
0 0 0 255 0 0 0 0 5 22 40 46 32 18 1 0
0 255 0 0 0 1 4 13 96 119 119 103 85 16 0 0
0 255 0 0 0 0 0 1 1 0 0 0 0 0 0 255
0 0 0 0 0 1 7 7 5 0 0 0 1 255 0 0
0 0 0 0 0 0 3 1 0 0 0 0 0 255 0 0
0 1 1 1 1 4 4 1 1 0 0 255 0 0 0 0
0 0 0 0 0 0 0 0 0 0 255 0 0 0 0 0
0 0 0 0 0 0 0 255 0 0 0 0 0 0 0 0
0 0 0 0 0 0 255 0 0 0 0 1 5 16 20 20
18 3 1 1 0 255 0 0 0 0 0 0 0 0 0 0
0 0 0 255 0 0 0 0 1 4 35 120 126 126 8 1
1 0 255 0 0 0 0 0 0 0 0 0 0 1 1 0
255 0 0 0 0 0 0 0 0 0 0 0 0 0 0 255
0 0 0 0 0 0 0 2 2 1 0 0 0 0 0 255
0 0 0 0 2 16 16 7 0 0 0 0 0 255 0 0
0 0 1 1 1 1 1 0 0 0 0 255 0 0 0 1
1 0 0 0 1 0 0 0 0 0 255 0 0 0 0 0
0 0 0 0 0 0 0 0 255 0 0 0 0 0 0 0
1 3 1 1 0 0 0 0 0 0 0 0 0 0 0 1
1 0 0 0 0 0 0 0 0 0 0 0 0 255 0 0
0 0 0 0 0 1 0 0 0 0 0 255 1 0 0 0
0 0 0 0 0 0 0 0 0 0 255 0 0 0 1 1
1 2 2 1 1 0 0 0 0 255 0 0 0 0 7 1
1 1 1 0 0 0 0 0 255 0 0 1 3 3 3 3
5 3 3 1 1 255 0 0 0 0 1 1 1 1 1 1
0 0 0 0 0 255 0 0 0 0 0 1 1 1 0 0
0 0 0 255 0 0 0 0 1 1 1 0 0 0 0 0
0 255 0 0 0 0 0 0 1 1 1 0 0 0 0 0
255 0 0 0 0 0 1 1 1 1 0 0 0 0 255 0
0 0 0 0 3 8 5 5 5 5 0 0 0 0 255 1
0 0 0 0 0 0 0 0 0 0 0 0 255 0 0 0
0 0 0 1 1 0 0 0 0 0 255 1 0 0 0 0
0 0 0 0 0 0 0 0 0 0 255 0 0 0 0 0
0 0 0 0 0 0 0 0 255 0 0 0 0 0 0 0
0 0 0 0 0 0 0 255 0 0 0 0 0 0 0 0
0 0 0 0 255 0 0 0 0 0 0 0 0 0 0 0
0 0 0 255 0 0 0 0 0 0 4 4 4 1 1 1
0 0 255 0 0 0 0 0 0 0 0 0 0 0 0 0
255 0 0 1 1 0 0 1 4 4 4 1 0 0 0 255
0 0 0 0 0 0 0 0 0 0 0 0 0 255 0 0
0 0 0 0 0 0 0 0 0 0 0 0 255 0 0 0
0 0 0 0 0 1 0 0 0 0 0 0 255 0 0 0
0 0 0 0 0 0 0 0 0 0 255 0 0 0 0 0
0 0 0 0 0 0 0 0 255 0 0 0 0 0 0 0
0 0 0 0 0 0 0 255 0 0 0 0 0 0 0 0
0 0 0 0 0 255 0 0 0 0 0 0 0 0 1 1
1 0 0 0 0 0 0 0 0 0 0 0 1 0 0 0
0 0 0 0 0 0 0 0 0 0 255 0 0 0 0 0
0 0 0 0 0 0 0 0 255 0 0 0 0 0 0 0
0 0 0 0 0 0 0 255 0 0 0 0 0 0 0 1
0 0 0 0 0 0 255 0 0 0 0 0 0 1 0 0
0 0 0 0 0 255 0 0 1 0 0 1 1 1 1 0
0 0 255 1 1 0 0 0 0 0 0 0 0 0 0 0
0 0 255 0 0 0 0 0 0 0 0 0 0 0 0 0
255 0 0 0 0 0 0 0 0 0 0 0 0 0 255 0
0 0 0 0 0 0 0 1 0 1 1 1 0 255 0 0
0 0 0 0 0 0 0 0 0 0 0 255 0 0 0 0
0 0 1 1 1 0 0 0 0 0 0 255 0 0 0 0
0 0 0 0 0 0 0 0 0 255 0 0 0 0 0 0
0 0 0 0 0 0 0 255 0 0 0 0 0 0 0 0
0 0 0 0 0 0 0 255 0 0 0 0 0 0 0 0
0 0 0 0 0 255 0 0 0 0 0 0 0 0 0 0
0 0 0 0 255 0 0 0 0 0 0 0 0 0 0 0
0 255 0 0 0 0 0 0 0 0 0 0 0 0 0 0
255 0 0 0 0 0 0 0 0 0 0 0 0 0 0 255
0 0 0 0 0 0 0 0 0 0 0 0 0 255 0 0
0 0 0 0 0 0 0 0 0 0 0 0 255 0 0 0
0 0 0 0 0 0 0 0 0 0 255 0 0 0 0 0
0 0 0 0 0 0 0 0 0 255 0 0 0 0 0 0
0 0 0 0 0 0 0 0 0 255 0 0 0 0 0 0
0 0 0 0 0 0 0 255 0 0 0 0 0 0 0 0
0 0 0 0 0 255 0 0 0 0 0 0 0 0 0 0
0 0 0 0 255 0 0 0 0 0 0 0 0 0 0 0
0 0 255 0 0 0 0 0 0 0 0 0 0 0 0 0
0 0 0 0 0 255 255 255 255 255 255 255 255 255 255 255
255 255 255 255 255 255 255 255 255 255 255 255 255 255 255 255
255 255 255 255 255 255 255 255 255 255 255 255 255 255 255 255
255 255 255 255 255 255 255 255 255 255 255 255 255 255 255 255
255 255 255 255 255 255 255 255 255 255 255 255 255 255 255 255
255 255 255 255 255 255 255 255 255 255 255 255 255 255 255 255
255 255 255 255 255 255 255 255 255 255 255 255 255 255 255 255
255 255 255 255 255 255 255 255 255 255 255 255 255 255 255 255
255 255 255 255 255 255 255 255 255 255 255 255 255 255 255 255
255 255 255 255 255 255 255 255 255 255 255 255 255 255 255 255
255 255 255 255 255 255 255 255 255 255 255 255 255 255 255 255
255 255 255 255 255 255 255 255 255 255 255 255 255 255 255 255
255 255 255 255 255 255 255 255 255 255 255 255 255 255 255 255
255 255 255 255 255 255 255 255 255 255 255 255 255 255 255 255
255 255 255 255 255 255 255 255 255 255 255 255 255 255 255 255
255 255 255 255 255 255 255 255 255 255 255 255 255 255 255 255
255 255 255 255 255 255 255 255 255 255 255 255 255 255 255 255
255 255 255 255 255 255 255 255 255 255 255 255 255 255 255 255
255 255 255 255 255 255 255 255 255 255 255 255 255 255 255 255
255 255 255 255 255 255 255 255 255 255 255 255 255 255 255 255
255 255 255 255 255 255 255 255 255 255 255 255 255 255 255 255
255 255 255 255 255 255 255 255 255 255 255 255 255 255 255 255
255 255 255 255 255 255 255 255 255 255 255 255 255 255 255 255
255 255 255 255 255 255 255 255 255 255 255 255 255 255 255 255
255 255 255 255 255 255 255 255 255 255 255 255 255 255 255 255
255 255 255 255 255 255 255 255 255 255 255 255 255 255 255 255
255 255 255 255 255 255 255 255 255 255 255 255 255 255 255 255
255 255 255 255 255 255 255 255 255 255 255 255 255 255 255 255
255 255 0 0 0 0 0 0 0 0 0 0 0 1 0 0
0 0 0 0 255 0 1 0 0 0 0 0 0 0 0 0
0 0 255 0 0 0 0 0 0 0 0 0 0 0 0 0
0 255 0 0 0 0 0 0 0 0 0 0 0 0 0 0
255 0 0 0 0 0 0 0 0 0 0 0 0 0 0 255
0 0 0 0 0 0 0 0 0 0 0 0 255 0 0 0
0 0 0 0 0 0 0 0 0 0 0 1 255 0 0 0
0 0 0 0 0 0 0 0 0 0 255 0 0 0 0 0
0 0 0 0 0 0 0 0 255 0 0 0 0 0 0 0
0 0 0 0 0 1 0 255 0 0 0 0 0 0 0 0
0 0 0 0 0 255 0 0 0 0 0 0 0 0 0 0
0 0 0 0 0 255 0 0 0 0 0 0 0 0 0 0
0 0 0 255 0 0 0 0 0 0 0 0 0 1 0 0
0 255 0 0 0 0 0 0 0 1 0 0 0 0 0 0
0 255 0 0 0 0 0 0 0 0 0 0 0 0 0 255
0 0 0 1 0 0 0 0 0 0 0 0 0 0 255 0
0 0 0 0 0 0 0 0 0 0 0 255 0 0 0 0
0 0 0 0 0 0 0 0 0 0 255 0 0 0 0 0
0 0 0 0 0 0 0 0 0 255 0 0 0 0 0 0
0 0 0 0 0 0 0 255 0 0 0 0 0 0 0 0
0 0 0 0 0 0 255 0 0 0 0 0 0 0 0 0
0 0 0 0 255 0 0 0 0 0 1 1 0 0 0 0
1 0 0 255 0 0 0 0 0 0 0 0 0 0 0 0
0 0 0 255 0 0 0 0 0 0 0 0 0 0 0 0
0 255 1 0 0 0 0 1 0 0 0 0 0 0 0 255
0 0 0 0 0 0 0 0 0 0 0 0 0 0 255 0
0 0 0 0 0 0 0 0 0 0 0 0 255 0 0 0
0 0 0 0 1 0 0 0 0 0 0 0 0 0 0 0
0 0 0 0 0 0 0 0 0 1 1 0 0 0 0 0
0 255 0 0 0 0 0 0 0 0 0 0 0 0 0 255
0 0 0 0 0 0 1 0 0 0 0 0 0 0 255 0
0 0 0 0 0 0 0 0 0 0 0 0 0 255 0 0
0 0 0 0 0 0 0 0 0 0 0 0 255 0 0 0
0 0 0 0 0 0 0 0 0 255 0 0 0 0 0 0
0 0 0 0 0 0 0 0 0 255 0 0 0 0 1 1
0 0 0 0 0 0 0 255 0 0 0 0 0 0 0 0
0 0 0 0 0 255 0 0 0 0 0 0 0 0 0 0
0 0 0 0 255 0 0 0 0 0 0 0 0 0 0 0
0 0 255 0 0 0 0 0 0 0 0 0 0 0 0 0
0 0 255 0 0 0 0 0 0 0 0 0 0 0 0 0
255 0 0 0 0 0 0 0 0 0 1 1 0 0 255 0
0 0 0 0 0 0 1 0 0 0 0 0 0 0 255 0
0 0 0 0 0 0 0 0 0 0 0 0 255 0 0 0
0 0 0 0 0 0 0 0 0 0 0 255 0 0 0 0
0 0 0 0 0 0 0 0 255 0 0 0 0 0 0 0
0 1 0 0 0 0 0 255 0 0 0 0 0 0 0 0
1 1 1 0 0 0 255 0 0 0 0 0 0 0 0 0
0 0 0 0 255 0 0 0 0 0 0 0 0 0 0 0
0 0 0 255 0 0 0 0 0 0 0 0 0 0 0 0
0 255 0 0 0 0 1 1 1 0 0 0 0 0 0 0
255 0 0 0 0 0 0 0 0 0 0 0 0 0 0 0
255 0 0 0 0 0 0 0 0 0 0 0 0 0 255 0
0 0 0 0 0 0 0 0 0 0 0 0 255 0 0 0
0 0 0 0 0 0 0 0 0 0 0 255 0 0 0 0
0 0 0 0 0 0 0 0 0 255 0 0 0 0 0 1
0 1 0 0 0 0 0 0 0 0 0 0 0 0 0 0
0 0 0 0 0 1 1 1 0 0 0 0 0 0 255 0
0 0 0 0 1 1 0 0 0 0 0 0 255 0 0 0
0 1 2 3 9 9 9 0 0 0 0 255 0 0 0 0
0 0 3 5 5 2 0 0 0 0 255 0 0 0 0 1
1 0 0 0 0 0 0 0 0 255 0 0 0 0 0 1
1 1 0 0 0 0 0 255 0 0 0 0 0 0 0 0
0 0 0 0 0 0 255 0 0 0 0 0 1 1 0 0
0 0 0 0 255 0 0 0 0 0 0 1 1 0 0 0
0 0 0 255 0 0 0 0 0 0 0 0 0 0 0 0
0 255 0 0 0 0 0 0 0 0 0 0 0 0 0 0
255 0 0 0 0 0 0 0 0 0 0 0 0 0 0 255
0 0 0 0 1 0 0 0 0 0 0 0 0 255 0 0
0 0 0 0 0 0 0 1 1 0 0 0 255 0 0 0
0 0 1 1 1 1 0 0 0 0 0 255 0 0 0 0
0 0 0 0 0 0 0 0 0 255 0 0 0 0 1 1
2 2 1 0 0 0 0 0 255 0 0 0 0 0 0 1
1 1 1 0 0 0 255 0 0 0 0 0 0 1 1 1
0 0 0 0 255 0 0 0 0 0 0 1 14 14 8 2
0 0 0 255 0 0 0 0 0 0 0 0 0 0 0 0
0 255 0 0 0 0 1 1 1 1 1 0 0 0 0 0
255 0 0 0 0 0 1 0 0 0 0 0 0 0 0 255
0 0 0 0 1 1 0 0 0 0 0 0 0 255 0 0
0 0 0 0 3 9 2 0 0 0 0 0 0 255 0 0
0 0 0 1 1 1 0 0 0 0 0 255 0 0 0 0
2 2 1 0 0 0 0 0 0 255 0 0 0 0 0 0
0 1 1 0 0 0 0 0 255 0 0 0 0 0 0 0
1 0 0 0 0 0 0 255 0 0 0 0 2 4 4 2
1 0 0 0 0 0 0 0 0 0 0 0 0 0 0 0
0 2 7 7 8 2 0 0 0 0 1 255 0 0 0 0
1 5 8 4 0 0 0 0 0 255 0 0 0 1 2 22
129 173 173 37 17 9 0 0 255 0 0 0 0 1 33 61
66 66 11 2 0 0 1 255 0 0 0 1 1 42 42 13
0 0 0 0 0 0 255 0 0 0 0 1 8 20 13 11
0 0 0 0 255 0 0 0 0 1 1 1 0 1 0 0
0 0 0 255 0 0 0 0 0 3 4 4 1 0 0 0
0 255 0 0 0 0 0 0 96 96 62 4 1 0 0 0
255 0 0 0 0 0 0 0 0 0 0 0 0 0 255 0
0 0 0 0 0 0 0 0 0 1 0 0 0 255 0 0
0 0 0 18 176 163 5 2 0 0 0 0 255 0 0 0
0 1 1 1 0 0 0 0 0 0 255 0 0 0 0 0
1 1 1 1 1 0 0 0 0 255 0 0 0 0 2 111
122 122 122 45 4 0 0 0 255 0 0 0 0 0 1 1
10 1 0 0 0 0 255 0 0 0 1 13 21 27 28 5
1 0 0 0 0 255 0 0 0 1 2 14 21 14 7 2
0 0 0 255 0 0 0 0 0 4 15 15 9 1 0 0
0 255 0 0 0 0 0 3 43 52 52 56 56 2 0 0
255 0 0 0 0 0 0 2 1 1 1 0 0 0 255 0
0 0 0 1 2 9 10 10 1 0 0 0 0 255 0 1
0 1 1 40 131 131 49 48 8 1 0 0 255 0 0 0
0 0 18 29 27 14 0 0 0 0 255 0 0 0 0 1
15 73 73 26 2 0 0 0 0 0 255 0 0 1 10 17
18 1 1 0 0 0 0 0 255 0 0 0 1 18 72 72
45 8 0 0 0 0 255 0 0 0 0 0 14 21 16 16
1 0 0 0 0 255 0 0 0 0 3 58 51 28 28 1
0 0 0 0 255 0 0 0 4 35 154 255 255 91 1 0
0 0 0 0 0 0 0 0 0 0 0 0 1 2 7 9
9 9 7 3 0 0 0 1 255 0 0 0 0 5 18 18
13 8 0 0 0 0 255 0 0 0 11 22 255 255 255 255
255 37 10 1 0 255 0 0 0 1 18 212 237 202 202 192
11 1 0 0 255 0 0 0 1 42 51 43 40 22 0 0
0 0 0 255 0 0 0 3 15 15 21 26 26 11 0 0
0 255 0 0 0 1 4 32 39 65 39 0 0 0 0 0
255 0 0 0 0 51 212 212 183 73 1 0 0 0 255 0
0 0 0 1 96 115 190 142 94 5 1 1 0 255 0 0
0 0 1 20 73 73 48 0 0 0 0 255 0 0 0 0
0 0 0 0 0 0 0 0 0 0 255 0 1 0 1 18
211 211 182 163 5 2 0 0 0 255 0 0 0 1 27 102
102 37 1 0 0 0 0 255 0 0 0 0 0 1 10 15
15 3 0 0 0 0 255 0 0 0 2 111 179 179 169 169
153 45 4 0 0 255 0 1 1 1 10 20 18 17 13 3
0 0 0 255 0 0 0 17 21 28 28 35 26 2 0 0
0 0 255 0 0 0 1 21 32 29 29 27 8 2 0 0
255 0 0 0 0 4 15 52 80 78 49 1 0 0 255 0
0 0 0 3 85 113 112 113 120 109 55 1 0 255 0 0
0 0 0 7 7 1 1 1 0 0 0 255 0 0 0 0
2 11 13 15 14 8 1 0 0 0 255 0 1 1 3 40
131 151 151 174 97 49 5 0 0 255 0 0 0 0 18 43
43 43 34 14 0 0 0 255 0 0 0 1 27 90 135 129
90 52 1 0 0 0 0 255 0 0 10 18 18 26 27 27
1 0 0 0 0 255 0 0 0 18 79 100 73 71 45 8
0 0 0 255 0 0 0 0 21 29 45 45 53 17 0 0
0 0 255 0 0 0 3 59 73 59 46 51 28 1 0 0
0 255 0 0 1 35 154 244 255 255 232 91 0 0 0 0
0 0 0 0 0 0 0 0 0 1 5 8 10 8 10 7
7 0 0 0 0 255 0 0 0 1 18 18 18 13 13 9
0 0 0 255 0 1 2 17 255 255 255 255 255 255 255 35
1 0 255 0 0 0 1 212 249 251 255 214 202 157 9 0
0 255 0 0 1 23 42 51 40 40 40 33 0 0 1 1
255 0 0 2 15 21 21 26 26 26 15 0 0 0 255 0
0 0 0 32 41 43 68 56 11 1 0 0 0 255 0 0
0 51 194 214 212 200 183 73 10 1 0 255 0 0 0 0
40 167 215 196 196 142 94 5 1 0 255 0 0 0 1 20
122 151 168 118 48 0 0 0 255 0 0 0 0 0 0 0
1 0 0 0 0 0 0 255 0 0 1 2 177 211 211 182
182 106 5 0 0 0 255 0 0 1 27 85 102 102 74 37
1 0 0 0 255 0 0 0 0 1 5 11 15 15 9 2
0 0 0 255 0 1 2 49 155 179 169 130 130 153 153 15
0 0 255 0 0 1 8 21 32 32 21 30 13 2 0 0
255 0 0 17 29 29 48 35 35 26 11 0 0 0 0 255
0 0 1 2 32 42 37 37 27 22 8 0 0 255 0 0
0 0 10 73 90 90 78 51 40 1 0 255 0 0 0 1
32 107 113 107 93 78 109 55 3 1 255 0 0 0 0 7
9 8 3 1 3 1 0 0 255 0 0 0 1 9 18 18
18 17 11 7 1 0 0 255 0 1 1 4 119 151 158 151
171 142 132 16 2 1 255 0 0 0 2 51 55 48 34 41
17 8 1 0 255 0 0 0 1 84 92 135 129 90 86 52
1 0 0 0 255 0 0 10 17 22 27 28 28 23 1 0
0 0 255 0 0 0 36 56 72 71 67 67 45 0 0 0
255 0 0 0 3 45 48 53 53 102 29 18 0 0 0 255
0 0 3 17 81 73 43 28 58 58 4 1 0 0 255 0
0 4 109 154 244 161 255 232 129 9 0 0 0 0 0 0
0 0 0 0 0 0 1 4 5 5 5 7 7 7 4 0
0 0 255 0 0 0 11 22 21 27 26 28 13 1 0 0
255 0 1 9 32 255 255 255 255 255 255 255 239 0 0 255
0 0 0 29 236 251 239 231 217 214 194 24 0 0 255 0
1 1 46 46 40 23 24 40 40 1 0 0 0 255 0 0
3 15 23 15 14 14 15 3 0 0 0 255 0 0 0 0
39 41 41 68 68 34 4 0 0 0 255 0 0 0 128 221
228 213 213 245 200 29 3 0 255 0 0 0 1 112 157 190
134 125 125 116 33 1 0 255 1 0 0 1 122 157 157 170
168 118 3 0 0 255 0 0 0 0 0 0 0 1 0 0
0 0 0 0 255 0 1 2 14 199 211 205 136 205 106 93
0 0 0 255 0 0 1 67 85 85 65 65 41 7 0 0
0 255 0 0 0 0 3 7 11 15 11 9 3 0 0 0
255 0 1 5 88 155 155 128 128 130 150 126 98 0 0 255
0 0 1 10 60 32 32 29 30 24 3 1 0 255 0 1
29 32 32 34 27 33 26 26 1 0 0 0 255 0 0 0
11 32 37 29 27 26 22 10 0 0 255 0 0 0 9 29
90 117 117 117 51 40 9 0 255 0 0 1 3 40 87 107
107 93 123 115 55 37 1 255 0 0 0 2 7 9 4 3
1 0 0 0 0 255 0 0 1 3 11 15 15 15 14 14
8 1 0 0 255 0 0 3 65 119 151 151 145 142 142 142
66 3 0 255 0 0 0 2 51 52 48 29 29 13 8 1
0 255 0 0 1 1 84 109 110 90 90 88 86 1 0 0
0 255 0 0 3 15 18 27 36 28 23 1 0 0 0 255
0 0 1 43 53 53 58 67 67 41 4 0 0 255 0 0
1 26 52 77 52 53 65 60 29 0 0 0 255 0 0 10
73 96 73 59 69 85 58 28 2 0 0 255 0 2 5 153
182 182 158 161 232 232 13 0 0 0 1 0 0 0 0 0
0 0 1 2 4 4 4 4 4 9 7 4 1 0 0 255
0 0 0 11 22 21 23 21 29 21 5 0 0 255 0 1
4 51 255 255 255 255 255 255 255 255 4 0 255 0 0 1
29 238 251 217 201 217 255 194 43 0 0 255 0 1 2 46
48 48 23 23 32 24 2 0 0 0 255 0 0 2 10 15
14 14 13 15 3 0 0 0 255 0 0 0 0 41 41 41
43 74 34 4 2 0 0 255 0 0 1 160 194 194 185 192
200 200 29 3 0 255 0 0 0 1 157 167 217 134 125 125
125 33 0 0 255 1 1 0 0 122 168 157 168 129 78 4
0 0 255 0 0 0 0 0 0 0 1 0 0 0 0 0
0 255 0 0 2 14 188 198 188 136 168 106 93 1 0 0
255 0 0 1 54 67 66 53 65 65 7 0 0 0 255 0
0 0 0 3 7 8 8 9 8 3 0 0 0 255 0 1
5 88 139 118 128 118 128 130 126 110 4 0 255 0 0 1
8 26 29 32 32 33 13 7 2 0 255 0 1 29 33 32
27 24 27 33 26 2 0 0 0 255 0 0 1 27 35 35
23 23 26 22 14 1 0 255 0 0 1 9 84 106 117 122
122 51 13 9 0 255 0 0 0 1 39 69 87 71 78 73
91 73 37 1 255 0 0 0 0 4 9 4 3 0 0 0
0 0 255 0 0 0 3 10 15 15 15 18 17 9 1 0
0 255 0 0 0 65 128 134 145 120 142 170 170 66 2 0
255 0 0 0 1 46 52 41 29 18 13 8 0 0 255 0
0 1 1 84 110 123 110 90 88 86 1 0 0 0 255 0
0 1 10 20 30 40 28 22 0 0 0 0 255 0 0 1
43 48 53 68 68 58 40 4 0 0 255 0 0 0 7 48
52 52 55 65 60 28 0 0 0 255 0 0 10 67 96 83
69 69 85 60 40 1 0 0 255 0 3 8 109 187 187 170
170 188 129 13 0 0 0 0 0 0 0 0 0 0 0 1
4 3 4 4 9 8 10 4 2 1 0 1 255 0 0 0
4 21 18 23 21 28 21 5 0 0 255 0 1 4 51 255
255 255 255 255 255 255 255 4 0 255 0 0 1 22 238 238
217 209 231 255 217 43 1 0 255 0 0 1 32 46 51 51
32 36 24 2 0 0 0 255 0 0 0 10 14 13 14 13
18 2 0 0 0 255 0 0 0 2 27 58 69 58 86 27
2 0 0 0 255 0 0 3 128 196 196 192 192 200 154 10
0 0 255 0 0 0 0 59 157 170 131 125 149 149 28 0
0 255 1 0 0 0 16 130 131 131 122 11 2 0 0 255
0 0 0 0 0 0 0 0 0 0 0 0 0 0 255 0
0 1 3 176 198 188 157 157 157 23 0 0 0 255 0 0
0 14 46 53 53 65 41 4 0 0 0 255 0 0 0 1
2 7 8 13 11 11 1 0 0 0 255 0 0 8 99 211
148 148 141 141 141 116 98 4 0 255 0 0 1 8 26 29
29 29 24 9 2 0 0 255 0 0 24 32 32 27 24 26
26 23 2 0 0 0 255 0 0 1 11 35 35 23 23 26
26 17 1 0 255 0 0 1 2 52 85 106 117 94 59 11
7 0 255 0 0 0 1 39 60 80 80 80 115 115 73 20
1 255 0 0 0 3 4 9 4 3 1 0 0 0 0 255
0 0 0 0 10 15 16 21 21 18 5 1 0 0 255 0
0 0 18 81 128 134 120 149 160 160 5 1 0 255 0 0
0 1 18 41 41 40 29 18 2 0 0 255 0 0 0 1
67 94 110 93 96 93 3 1 0 0 0 255 0 0 0 0
20 24 24 22 4 0 0 0 0 255 0 0 0 1 43 71
71 68 40 11 0 0 0 255 0 0 0 1 26 52 52 48
55 37 0 0 0 0 255 0 0 4 34 83 83 83 94 94
60 27 0 0 0 255 1 3 3 41 187 187 188 188 188 96
5 0 0 0 0 0 0 0 0 0 0 0 1 2 3 8
8 9 5 8 4 1 0 0 0 255 0 0 0 1 11 18
23 18 21 5 1 0 0 255 0 1 2 17 173 255 255 255
255 255 255 35 4 1 255 0 0 0 1 62 209 209 209 217
217 136 4 0 0 255 0 0 0 2 40 68 68 56 36 9
0 0 0 0 255 0 0 0 4 11 11 18 18 18 1 0
0 0 255 0 0 0 0 3 27 58 27 27 2 0 0 0
0 255 0 0 2 47 171 171 185 169 158 106 4 0 0 255
1 0 0 0 9 136 169 137 135 135 94 5 0 0 255 0
0 0 1 2 16 77 65 11 2 0 0 0 255 0 0 0
0 0 0 0 0 0 0 0 0 0 0 255 0 0 0 1
74 176 132 124 124 29 5 0 0 0 255 0 0 0 0 16
28 46 28 4 0 0 0 0 255 0 0 0 1 1 2 7
7 7 2 1 0 0 0 255 0 0 3 53 113 173 201 149
141 135 110 20 0 0 255 0 0 0 0 13 29 32 29 9
1 1 0 0 255 0 0 1 29 33 33 41 26 23 7 2
0 0 0 255 0 0 1 1 15 23 23 23 23 21 16 1
0 255 0 0 0 1 3 65 68 78 78 27 7 0 0 255
0 0 0 0 3 39 80 83 83 92 91 65 3 0 255 0
0 0 0 3 5 7 7 2 1 0 0 0 255 0 0 0
0 1 9 16 21 18 3 1 0 0 0 255 0 0 0 1
18 96 120 110 112 110 5 1 0 0 255 0 0 0 0 2
20 20 20 18 7 1 0 0 255 0 0 0 0 3 67 74
85 93 9 1 0 0 0 0 255 0 0 0 0 1 17 17
4 0 0 0 0 0 255 0 0 0 0 5 48 34 34 5
0 0 0 0 255 0 0 0 0 0 7 20 20 20 4 0
0 0 0 255 0 0 0 4 34 79 81 81 66 32 0 0
0 0 255 0 0 0 3 41 129 188 129 96 7 1 1 0
0 0 0 0 0 0 0 0 0 0 0 1 3 3 4 4
5 1 1 0 0 0 255 0 0 0 0 1 4 5 4 4
1 0 0 0 255 0 1 1 10 10 173 255 255 255 255 35
2 0 0 255 0 0 0 0 2 62 187 209 187 136 4 0
0 0 255 0 0 0 0 1 40 65 56 9 0 0 0 0
0 255 0 0 0 1 11 8 8 4 1 0 0 0 0 255
0 0 0 0 0 0 16 16 2 1 0 0 0 0 255 0
0 0 2 47 147 169 131 106 2 0 0 1 255 1 0 0
0 2 9 98 100 98 94 5 0 0 0 255 0 0 0 1
1 2 7 1 0 0 0 0 0 255 0 0 0 0 0 0
0 0 0 0 0 0 0 0 255 0 0 0 1 4 74 100
86 29 7 0 0 0 0 255 0 0 0 0 0 2 2 2
0 0 0 0 0 255 0 0 0 1 0 0 0 1 1 1
0 0 0 0 255 0 0 2 3 53 148 153 148 116 109 11
1 0 0 255 0 0 0 0 1 13 16 16 1 1 0 0
0 255 0 0 0 1 28 29 41 23 7 2 0 0 0 0
255 0 0 0 1 1 15 15 21 21 20 1 0 0 255 0
0 0 1 1 2 9 45 10 4 0 0 0 255 0 0 0
0 0 3 18 83 83 92 65 3 0 0 255 0 0 0 0
0 2 3 7 1 0 0 0 0 255 0 0 0 0 1 1
1 3 2 1 1 0 0 0 255 0 0 0 0 1 8 65
66 65 10 1 0 0 0 255 0 0 0 0 0 1 1 1
7 1 0 0 0 255 0 0 0 0 1 3 4 5 3 0
0 0 0 0 0 255 0 0 0 0 0 0 0 0 0 0
0 0 0 255 0 0 0 1 1 4 0 0 0 0 0 0
0 255 0 0 0 0 0 0 1 9 4 0 0 0 0 0
255 0 0 0 0 1 7 79 66 27 0 0 0 0 0 255
0 0 0 0 0 9 10 10 7 3 1 0 0 0 0 0
0 0 0 0 0 0 0 0 0 2 2 2 2 1 0 0
0 0 0 255 0 0 0 0 0 1 1 1 0 0 0 1
0 255 0 1 1 1 2 11 52 52 30 28 1 0 0 0
255 0 0 0 0 0 2 4 4 3 1 0 0 0 0 255
0 0 0 0 0 0 1 1 0 0 0 0 0 0 255 0
0 0 1 1 1 1 1 1 0 0 0 0 255 0 0 0
0 0 0 0 0 0 0 0 0 0 0 255 0 0 0 0
0 3 9 9 5 1 0 1 0 255 0 0 0 0 0 0
0 1 1 1 0 0 0 0 255 0 0 0 0 1 1 0
0 0 0 0 0 0 255 0 0 0 0 0 0 0 0 0
0 0 0 0 0 255 0 0 0 0 0 0 0 1 1 0
0 0 0 0 255 0 0 0 0 0 0 0 0 0 0 0
0 0 255 0 0 0 0 0 0 0 0 0 0 0 0 0
0 255 0 0 0 1 2 13 14 14 3 2 0 0 0 0
255 0 0 0 0 0 0 1 1 0 0 0 0 0 255 0
0 0 0 1 1 2 1 0 0 0 0 0 0 255 0 0
0 0 0 1 1 1 1 0 0 0 0 255 0 0 0 1
1 1 0 0 0 0 0 0 0 255 0 0 0 0 0 0
3 13 18 13 3 0 0 0 255 0 0 0 0 0 0 1
1 1 0 0 0 0 255 0 0 0 0 0 0 1 0 0
1 0 0 0 0 255 0 0 0 0 0 0 1 1 1 1
1 0 0 0 255 0 0 0 0 0 0 0 0 0 0 0
0 0 255 0 0 0 0 0 3 3 3 0 0 0 0 0
0 0 255 0 0 0 0 0 0 0 0 0 0 0 0 0
255 0 0 0 1 0 0 0 0 0 0 0 0 0 255 0
0 0 0 0 0 0 0 0 0 0 0 0 0 255 0 0
0 0 0 0 1 1 1 0 0 0 0 0 255 0 0 0
0 0 0 0 0 0 1 0 0 0 0 0 0 0 0 0
0 0 0 0 0 0 1 1 1 1 1 1 1 0 0 0
255 0 0 0 0 0 0 1 0 0 0 0 1 0 255 0
0 0 1 1 2 11 28 16 2 0 0 0 0 255 0 0
0 0 0 2 1 0 0 0 0 0 0 0 255 0 0 0
0 0 0 0 0 0 0 0 0 0 0 255 0 0 0 1
1 0 0 1 0 0 0 0 0 255 0 0 0 0 0 0
0 0 0 0 0 0 0 0 255 0 0 0 0 0 1 1
1 0 0 0 0 0 255 0 0 0 0 0 0 0 0 0
0 0 0 0 0 255 0 0 0 0 0 0 0 0 0 0
0 0 0 255 0 0 0 0 0 0 0 0 0 1 0 0
0 0 255 0 0 0 0 0 0 0 0 0 0 0 0 0
0 255 0 0 0 0 0 0 0 0 0 0 0 0 0 255
0 1 0 0 0 0 0 0 0 0 0 0 0 0 255 0
0 0 0 0 0 1 1 1 0 0 0 0 0 255 0 0
0 0 0 0 0 0 0 0 0 0 0 255 0 0 0 0
0 0 0 0 0 0 0 0 0 0 255 0 0 0 0 0
0 0 0 0 0 0 0 0 255 1 1 1 1 1 0 0
0 0 0 0 0 0 255 0 0 0 0 0 0 0 2 1
1 0 0 0 0 255 0 0 0 0 0 0 0 0 0 0
0 0 0 255 0 0 0 0 0 0 0 0 0 0 0 0
0 0 255 0 0 0 0 0 0 0 0 0 0 0 0 0
0 255 0 0 0 0 0 0 0 0 0 0 0 0 0 255
0 0 0 0 0 0 0 0 0 0 0 0 0 0 0 255
0 0 0 0 0 0 0 0 0 0 0 0 0 255 0 0
0 0 0 0 0 0 0 0 0 0 0 255 0 0 0 0
0 0 0 0 0 0 0 0 0 0 255 1 0 0 0 0
0 0 1 0 0 0 0 0 0 255 0 0 0 0 0 0
0 0 0 0 0 0 0 0 0 0 0 0 0 0 0 0
0 0 0 0 1 1 1 1 1 0 0 0 0 255 0 0
0 0 0 0 0 0 0 0 0 0 0 255 0 0 0 0
0 0 0 0 0 0 0 0 0 0 255 0 0 0 0 0
1 0 0 0 0 0 0 0 0 255 0 0 0 0 0 0
0 0 0 0 0 0 0 0 255 0 0 0 0 0 0 0
0 0 0 0 0 0 255 0 0 0 0 0 0 0 0 0
0 0 0 0 0 255 0 0 0 0 0 0 0 0 0 0
0 0 0 255 0 0 0 0 0 0 0 0 0 0 0 0
0 0 255 0 0 0 0 0 0 0 0 0 0 0 0 0
255 0 0 0 0 0 0 0 0 0 0 0 0 0 0 255
0 0 0 0 0 0 0 0 0 0 0 0 0 0 255 0
0 0 0 0 0 0 0 0 0 0 0 0 255 0 0 0
0 0 0 0 0 0 0 0 0 0 0 255 0 0 0 0
0 0 0 1 0 0 0 0 0 0 255 0 0 0 0 0
0 0 0 0 0 0 0 0 255 0 0 0 0 0 0 0
0 0 0 0 0 0 0 255 0 0 0 0 0 0 0 0
0 0 0 0 0 255 0 0 0 0 0 0 0 0 0 0
0 0 0 255 0 0 0 0 0 0 0 0 1 0 0 0
0 0 255 0 0 0 0 0 0 0 0 0 0 0 0 0
255 0 0 0 0 0 0 0 0 0 0 0 0 0 0 255
0 0 0 0 0 0 0 0 0 0 0 0 0 0 255 0
0 0 0 0 0 0 0 0 0 0 0 0 255 0 0 0
0 0 0 0 0 0 0 0 0 1 1 0 255 0 0 0
0 0 0 0 0 0 0 0 0 0 255 0 0 0 0 0
0 0 0 0 0 0 0 0 255 0 0 0 0 0 0 0
0 0 0 0 0 0 0 255 0 0 0 0 0 0 0 0
0 0 0 0 0 0 255 0 0 0 0 0 0 0 0 0
0 0 0 0 0 0 0 0 255 255 255 255 255 255 255 255
255 255 255 255 255 255 255 255 255 255 255 255 255 255 255 255
255 255 255 255 255 255 255 255 255 255 255 255 255 255 255 255
255 255 255 255 255 255 255 255 255 255 255 255 255 255 255 255
255 255 255 255 255 255 255 255 255 255 255 255 255 255 255 255
255 255 255 255 255 255 255 255 255 255 255 255 255 255 255 255
255 255 255 255 255 255 255 255 255 255 255 255 255 255 255 255
255 255 255 255 255 255 255 255 255 255 255 255 255 255 255 255
255 255 255 255 255 255 255 255 255 255 255 255 255 255 255 255
255 255 255 255 255 255 255 255 255 255 255 255 255 255 255 255
255 255 255 255 255 255 255 255 255 255 255 255 255 255 255 255
255 255 255 255 255 255 255 255 255 255 255 255 255 255 255 255
255 255 255 255 255 255 255 255 255 255 255 255 255 255 255 255
255 255 255 255 255 255 255 255 255 255 255 255 255 255 255 255
255 255 255 255 255 255 255 255 255 255 255 255 255 255 255 255
255 255 255 255 255 255 255 255 255 255 255 255 255 255 255 255
255 255 255 255 255 255 255 255 255 255 255 255 255 255 255 255
255 255 255 255 255 255 255 255 255 255 255 255 255 255 255 255
255 255 255 255 255 255 255 255 255 255 255 255 255 255 255 255
255 255 255 255 255 255 255 255 255 255 255 255 255 255 255 255
255 255 255 255 255 255 255 255 255 255 255 255 255 255 255 255
255 255 255 255 255 255 255 255 255 255 255 255 255 255 255 255
255 255 255 255 255 255 255 255 255 255 255 255 255 255 255 255
255 255 255 255 255 255 255 255 255 255 255 255 255 255 255 255
255 255 255 255 255 255 255 255 255 255 255 255 255 255 255 255
255 255 255 255 255 255 255 255 255 255 255 255 255 255 255 255
255 255 255 255 255 255 255 255 255 255 255 255 255 255 255 255
255 255 255 255 255 255 255 255 255 255 255 255 255 255 255 255
255 255 255 255 255 0 0 0 0 0 0 0 0 0 1 0
1 0 1 0 0 0 0 255 0 0 0 0 0 0 0 0
0 1 1 0 0 255 0 0 0 0 0 0 0 0 0 0
0 0 0 0 255 0 0 0 0 0 0 0 0 0 0 0
0 0 0 255 0 0 0 0 0 0 0 1 0 0 0 0
0 0 255 0 0 0 0 0 0 0 0 0 0 0 0 0
255 0 0 0 0 0 0 0 0 0 0 0 0 0 0 255
0 0 0 0 0 0 0 0 0 1 1 1 0 255 0 0
0 0 0 0 0 0 0 0 0 0 0 0 255 0 0 0
0 0 0 0 0 0 0 0 0 0 255 0 0 0 0 0
0 0 0 0 0 0 0 0 0 255 0 0 0 0 0 0
0 0 0 0 0 0 0 0 255 0 0 0 0 0 0 0
0 0 0 0 0 0 255 0 0 0 0 0 0 0 0 0
0 0 0 0 0 255 0 0 0 0 0 0 0 0 0 0
1 0 0 0 255 0 0 0 0 0 0 0 0 0 0 0
0 0 255 0 0 0 0 0 0 0 0 0 0 0 0 0
0 255 0 0 0 0 0 0 0 0 0 0 0 0 0 255
0 0 0 0 0 0 0 0 0 0 0 0 0 255 1 0
0 0 0 0 0 0 0 0 0 0 0 0 255 0 0 0
0 0 0 0 0 0 0 0 0 0 255 0 0 0 0 0
0 0 0 0 0 0 0 0 0 255 0 0 0 0 0 0
0 0 0 0 0 0 0 0 255 0 0 0 0 0 0 0
0 0 0 0 0 0 255 0 0 0 0 0 0 0 0 0
0 0 0 0 0 0 255 0 0 0 0 0 0 0 0 0
0 0 0 0 255 0 0 0 0 0 0 0 0 0 0 0
0 0 255 0 0 0 0 0 0 0 0 0 0 1 0 0
0 255 0 0 0 0 0 0 0 0 0 0 0 0 0 0
255 0 0 0 0 0 0 0 0 0 0 0 0 0 0 0
0 0 0 0 0 0 0 0 0 0 0 0 0 2 4 1
1 0 0 0 255 0 0 0 0 0 0 0 0 0 1 1
0 0 255 0 0 0 0 0 0 0 0 0 0 0 0 0
0 255 0 0 0 0 0 0 0 0 0 0 0 0 0 0
255 0 0 0 0 0 1 1 1 0 0 0 0 0 0 255
0 0 0 0 0 0 0 0 0 0 0 0 0 255 0 0
0 0 0 0 0 0 0 0 0 0 0 0 255 0 0 0
0 0 0 0 0 0 0 1 1 0 255 0 0 0 0 0
0 0 0 0 0 0 0 0 0 255 0 0 0 0 0 0
0 0 0 0 0 0 0 255 0 0 0 0 0 0 0 0
0 0 0 0 0 0 255 0 0 0 0 0 0 1 0 0
0 0 0 0 0 255 0 0 0 0 0 0 0 0 0 0
0 0 0 255 0 0 0 0 0 0 0 1 1 0 0 0
0 0 255 0 0 0 0 0 0 0 0 1 1 1 0 0
0 255 0 0 0 0 0 0 0 0 0 0 0 0 0 255
0 0 0 0 0 1 1 1 0 0 0 0 0 0 255 0
0 0 0 0 0 0 0 0 0 0 0 0 255 0 0 0
0 0 0 0 0 0 0 0 0 0 255 0 0 0 0 0
0 0 0 0 0 0 0 0 0 255 0 0 0 0 0 1
1 1 0 0 0 0 0 255 0 0 0 0 0 0 0 0
0 0 0 0 0 0 255 0 0 0 0 0 0 0 1 2
1 1 0 0 0 255 0 0 0 1 0 0 0 0 0 0
0 0 0 255 0 0 0 0 0 0 0 0 0 0 0 0
0 0 0 255 0 0 0 0 0 0 0 0 0 0 0 0
0 255 0 0 0 0 0 0 0 0 0 0 0 0 0 255
0 0 0 0 0 0 0 0 0 0 0 0 0 0 255 0
0 0 0 0 0 0 0 0 0 0 0 0 0 255 0 0
0 0 0 0 0 0 0 0 0 0 0 0 0 0 0 0
0 0 0 0 0 0 0 0 10 23 23 23 4 2 0 0
0 255 0 0 0 0 0 0 1 2 4 4 1 0 0 255
0 0 0 0 0 0 4 4 1 0 0 0 0 0 255 0
0 0 0 0 0 1 1 1 0 0 0 0 0 255 0 0
0 1 1 8 11 11 3 1 0 0 0 0 255 1 1 0
0 0 0 0 0 0 0 0 0 0 255 0 0 0 0 1
1 3 3 7 1 0 0 0 1 255 0 0 0 0 0 0
0 0 0 0 0 0 0 255 0 0 0 0 0 0 0 0
0 0 0 0 0 0 255 1 0 0 0 0 0 0 2 2
0 0 0 0 255 0 0 0 0 0 0 0 1 1 1 0
0 0 0 255 0 0 0 0 0 1 1 1 1 0 0 0
0 0 255 0 0 0 0 0 0 1 0 0 0 0 0 0
255 0 0 0 0 0 2 11 15 11 9 0 0 0 0 255
0 0 0 0 0 0 0 0 1 1 1 0 0 0 255 0
0 0 0 0 0 0 0 0 0 0 0 0 255 0 0 0
0 1 1 1 1 1 0 0 0 0 0 255 0 0 0 0
0 1 1 1 0 0 0 0 0 255 0 0 0 0 0 0
0 0 0 0 0 0 0 255 0 0 0 0 0 0 0 0
0 0 0 0 0 0 255 0 0 0 0 0 7 8 8 1
1 0 0 0 255 0 0 0 0 0 0 0 0 0 0 0
0 0 0 255 0 0 0 0 0 4 21 33 33 5 2 0
0 0 255 0 0 0 1 2 4 1 1 0 0 0 0 0
255 0 0 0 0 0 0 0 1 0 1 0 0 0 0 0
255 0 0 0 0 0 1 1 1 1 0 0 0 0 255 0
0 0 0 0 0 0 0 0 0 0 0 0 255 0 0 0
0 0 0 0 0 0 0 0 0 0 0 255 0 0 0 0
0 0 0 0 0 0 0 0 0 0 255 0 0 0 0 1
1 7 7 1 0 0 0 0 0 0 0 0 0 0 0 0
0 1 1 5 5 255 255 255 255 28 4 0 0 0 255 0
0 0 0 8 59 59 67 67 10 2 0 0 255 0 0 0
0 0 1 34 161 161 26 1 0 0 0 255 0 0 0 0
0 4 4 7 3 3 0 0 0 0 255 0 0 1 1 80
232 255 232 74 2 1 0 0 0 255 0 0 0 0 0 0
1 8 1 1 0 0 0 255 0 0 0 0 7 65 65 93
51 26 1 0 0 0 255 0 0 0 0 3 15 16 13 0
0 0 0 0 255 0 1 0 0 0 10 49 49 33 0 0
0 0 0 255 1 0 0 0 0 1 22 35 35 0 0 0
0 255 0 0 0 0 0 0 8 8 5 2 1 0 0 0
255 0 0 0 2 15 18 15 11 8 0 0 0 0 0 255
0 0 0 0 0 1 8 5 1 0 0 0 0 255 0 0
0 0 2 24 173 173 119 111 51 0 0 0 255 0 0 0
0 0 1 0 1 1 1 1 0 0 0 255 0 0 0 1
2 7 7 4 1 1 1 0 0 255 0 0 0 0 4 7
7 7 2 1 1 0 0 0 255 0 0 0 0 0 59 66
59 23 11 0 0 0 255 0 0 0 0 0 1 9 2 1
0 0 0 0 255 0 0 0 0 0 3 5 7 5 4 0
0 0 0 255 0 0 0 0 1 8 24 39 15 7 1 0
0 255 0 0 0 0 0 1 9 9 7 1 0 0 0 0
255 0 0 0 0 0 46 88 107 107 67 15 2 0 0 255
0 0 0 2 47 77 77 74 52 1 1 1 0 255 0 0
0 0 0 1 3 7 7 1 1 0 0 0 0 255 0 0
0 0 8 15 15 15 17 1 0 0 0 255 0 0 0 0
0 0 5 52 52 4 3 0 0 255 0 0 0 0 0 0
0 0 0 0 0 0 0 0 255 0 0 0 0 0 0 0
0 0 0 0 0 0 0 255 0 0 0 1 14 14 13 13
13 1 0 0 0 0 0 0 0 0 0 0 0 0 0 1
10 255 255 255 255 255 255 28 1 0 0 255 0 0 0 8
66 67 67 84 84 84 10 0 0 255 0 0 0 0 1 34
179 187 171 160 61 3 3 0 255 0 0 0 0 9 16 16
16 15 11 1 0 0 0 255 0 0 1 80 255 255 255 255
255 74 2 0 0 0 255 0 1 1 1 1 15 9 15 8
5 1 0 0 255 0 0 0 0 65 122 112 111 93 72 26
1 0 0 255 0 0 0 5 11 15 20 16 8 0 0 0
0 255 1 1 0 1 23 83 91 92 92 33 1 0 0 0
255 1 0 0 0 8 26 67 71 71 40 4 0 0 255 0
0 0 0 0 8 11 13 13 11 3 1 1 0 255 0 0
5 29 30 29 22 18 20 8 0 0 0 1 255 0 0 0
0 1 14 14 14 10 1 1 0 0 255 0 0 0 2 24
186 211 186 173 144 128 51 0 0 255 0 0 0 0 0 13
28 21 14 9 1 0 0 0 255 0 0 0 2 15 21 15
15 11 1 1 0 0 255 0 0 0 2 10 10 10 9 8
8 1 0 0 0 255 0 0 0 1 64 79 79 66 58 41
11 0 0 255 0 0 0 0 1 5 15 9 4 2 0 0
0 255 0 0 0 0 3 7 7 7 5 4 4 0 0 0
255 0 0 0 1 24 24 28 39 42 35 7 0 0 255 0
0 0 0 0 5 15 17 9 3 1 0 0 0 255 0 0
0 0 46 129 124 116 107 107 86 15 1 0 255 0 0 0
47 98 98 132 80 103 52 3 1 0 255 0 0 0 0 0
4 24 11 15 7 1 0 0 0 0 255 0 0 0 8 24
26 29 29 27 17 0 0 0 255 0 0 0 0 0 9 80
91 91 91 4 1 0 255 0 0 0 0 0 0 1 1 0
0 0 0 0 0 255 0 0 0 0 1 11 23 23 7 0
0 0 0 0 255 0 0 1 16 30 30 14 14 14 11 1
0 0 0 0 0 0 0 0 0 0 0 0 1 255 255 255
255 255 255 255 255 9 1 0 255 0 0 4 33 66 59 59
67 67 84 58 9 0 255 0 0 0 0 8 143 187 187 171
160 155 58 3 1 255 0 0 0 1 7 7 4 7 11 11
4 0 0 0 255 0 0 14 232 255 255 255 255 255 246 28
2 0 0 255 0 0 1 1 13 16 17 17 14 7 2 0
0 255 0 0 0 16 84 122 93 110 110 113 40 22 0 0
255 0 0 11 11 11 5 15 14 14 1 0 0 0 255 0
0 0 23 83 131 131 106 93 68 33 0 0 0 255 0 0
0 5 10 43 67 79 79 71 8 1 0 255 0 0 0 0
2 9 11 10 13 11 8 3 1 0 255 0 2 27 35 34
30 30 27 28 15 1 1 1 0 255 0 0 0 0 10 14
20 14 13 10 1 0 0 255 1 1 1 13 96 138 173 173
171 174 144 128 4 0 255 0 0 0 0 13 35 30 26 26
21 14 0 0 0 255 0 1 1 30 36 40 18 15 8 8
1 0 0 255 0 0 0 3 13 13 7 7 8 14 4 1
1 0 255 0 0 0 9 79 94 94 100 100 86 41 1 1
255 0 0 0 0 1 8 15 20 10 9 2 0 0 255 0
0 0 1 10 10 7 5 5 7 4 2 1 0 255 0 0
0 18 29 30 28 28 28 26 8 0 0 255 0 0 0 1
2 8 9 14 9 9 3 0 0 0 255 0 0 0 15 117
130 130 116 116 116 111 67 1 0 255 0 1 2 93 112 112
128 128 128 80 14 1 0 255 0 0 0 0 4 24 24 11
17 15 4 0 0 0 0 255 0 0 0 8 26 33 33 30
29 26 0 0 0 255 0 0 0 0 9 91 100 137 176 116
97 4 1 255 0 0 0 0 0 1 1 1 1 1 0 0
0 0 255 0 0 0 1 10 21 23 36 36 7 1 0 0
0 255 0 1 1 24 28 14 14 14 30 14 3 1 0 0
0 0 0 0 0 0 0 0 1 5 255 255 255 255 255 255
255 255 14 0 0 255 0 0 7 77 78 67 51 65 65 67
58 22 0 255 0 0 0 0 92 106 187 111 117 120 120 58
7 0 255 0 0 2 4 9 10 7 10 11 11 4 0 0
0 255 0 7 52 255 255 255 255 255 255 246 68 2 0 0
255 0 0 1 7 13 22 24 22 15 14 7 0 0 255 0
0 1 28 72 84 62 84 112 116 113 40 0 0 255 0 1
13 13 11 7 8 14 16 8 0 0 0 255 0 0 0 26
112 131 131 106 102 84 45 0 0 0 255 0 0 0 8 43
67 67 67 72 71 36 2 0 255 0 0 0 0 2 8 10
9 20 13 11 3 1 0 255 0 1 27 35 35 24 28 22
28 15 7 1 1 0 255 0 0 0 5 14 15 14 13 13
11 3 1 1 255 1 1 2 41 109 143 143 150 162 177 171
128 5 1 255 0 0 0 5 22 36 35 26 26 28 17 1
0 0 255 0 1 3 36 36 28 18 21 21 10 1 0 0
255 0 0 0 3 8 15 13 15 14 17 13 1 0 0 255
0 0 1 9 79 100 94 81 87 86 54 1 1 255 0 0
0 1 7 8 8 17 13 11 2 1 0 255 0 0 0 1
8 8 5 4 5 13 5 2 1 0 255 0 0 0 21 30
30 29 29 28 32 17 0 0 255 0 0 0 1 2 8 15
37 13 9 3 1 0 0 255 0 0 1 24 132 138 138 156
164 129 118 111 4 0 255 0 0 22 98 118 112 128 128 120
102 16 1 0 255 0 0 0 1 9 27 11 11 15 15 4
1 0 0 0 255 0 0 0 11 20 34 36 37 29 13 9
0 0 255 0 0 0 5 15 91 117 149 176 116 97 8 0
255 0 0 0 0 0 1 1 1 4 7 4 0 0 0 255
0 0 0 0 10 11 23 35 30 29 1 0 0 0 255 0
0 1 14 28 23 16 14 22 14 3 1 0 0 0 0 0
0 1 1 0 0 1 9 255 255 255 255 255 255 255 255 14
2 0 255 0 0 7 77 84 74 74 65 67 67 43 22 0
255 0 0 0 0 92 106 171 111 111 117 106 55 5 1 255
1 1 2 4 7 10 7 7 7 9 4 0 0 0 255 0
3 52 255 255 255 255 255 255 255 78 2 0 0 255 0 0
0 7 13 22 24 24 17 22 13 0 0 255 0 0 4 72
72 84 66 84 88 116 113 40 3 0 255 0 1 13 18 29
18 14 14 16 14 1 0 0 255 1 0 0 26 97 112 112
102 102 84 45 0 0 0 255 0 0 0 5 43 65 67 65
72 60 36 1 0 255 0 0 0 0 2 8 13 9 18 13
13 3 0 0 255 0 1 35 35 40 30 32 32 32 28 7
1 0 0 255 0 0 0 5 11 13 13 13 26 20 3 1
1 255 1 0 2 41 138 148 143 150 162 171 154 104 14 1
255 0 0 0 7 22 35 30 30 30 32 17 1 0 0 255
0 0 3 21 22 28 21 21 15 8 1 0 0 255 0 0
2 21 17 15 13 18 18 14 4 1 0 0 255 0 0 0
5 78 94 100 94 100 86 28 1 1 255 0 0 0 0 9
11 13 15 15 13 5 1 0 255 0 0 0 1 8 10 7
5 14 18 13 2 1 0 255 0 0 1 18 30 37 39 39
39 26 14 0 0 255 0 0 0 1 4 8 17 17 9 9
4 1 1 0 255 0 0 3 24 126 138 145 168 181 164 112
90 3 0 255 0 0 22 93 112 113 128 142 120 81 14 2
1 255 0 0 0 1 9 27 26 18 18 17 4 1 0 0
0 255 0 0 0 11 20 27 33 30 29 13 5 1 0 255
0 0 0 1 15 84 117 130 171 80 58 8 0 255 0 0
0 0 0 0 1 3 9 9 7 0 0 0 255 0 0 0
0 7 11 30 30 29 15 1 1 0 0 255 0 0 0 1
15 16 16 23 30 16 2 1 0 0 0 0 0 0 1 1
0 0 0 9 217 255 255 255 255 255 255 255 8 0 0 255
0 0 2 77 84 84 74 65 79 65 43 7 0 255 0 0
0 0 27 106 143 117 111 120 106 29 1 0 255 1 1 1
2 7 14 10 7 7 9 8 0 0 0 255 0 0 8 215
255 255 255 255 255 237 78 1 0 0 255 0 0 0 2 10
20 22 24 15 15 1 0 0 255 0 0 4 65 72 97 80
84 84 126 79 15 1 0 255 0 1 3 17 18 32 28 18
14 8 1 0 0 255 0 0 0 0 61 87 112 102 99 84
8 0 0 0 255 0 0 0 1 42 49 61 47 51 51 4
0 0 255 0 0 0 0 1 3 11 11 18 14 14 1 0
0 255 0 0 17 27 35 28 30 30 32 18 7 1 0 0
255 0 0 0 2 8 11 11 20 26 18 0 0 0 255 1
0 1 21 131 148 150 150 173 154 117 86 14 0 255 0 0
0 7 10 30 36 30 29 18 8 1 0 0 255 0 0 0
21 22 22 21 21 21 9 0 0 0 255 0 0 1 15 17
17 18 23 18 11 4 1 0 0 255 0 0 1 1 5 78
94 59 59 54 4 1 0 255 0 0 0 0 9 11 11 13
13 13 1 0 0 255 0 0 0 1 5 8 7 5 16 16
13 2 0 0 255 0 0 0 15 45 45 45 39 39 14 7
0 0 255 0 0 0 0 0 5 17 17 8 4 2 1 1
0 255 0 0 2 9 126 141 156 156 145 129 112 74 3 0
255 0 1 3 93 115 130 154 175 142 81 17 2 0 255 0
0 0 0 8 26 26 26 18 16 4 0 0 0 0 255 0
0 0 1 15 22 22 29 21 11 1 1 0 255 0 0 0
0 1 39 84 81 80 69 24 1 0 255 0 0 0 0 0
0 0 1 7 7 0 0 0 0 255 0 0 0 0 1 7
30 29 29 2 1 0 0 0 255 0 0 0 0 2 15 16
16 16 8 1 0 0 0 0 0 0 0 0 0 0 0 0
9 27 233 255 255 255 255 255 45 2 0 0 255 0 0 0
59 84 87 79 85 80 62 16 0 0 255 0 0 0 0 1
27 106 143 150 168 106 1 0 0 255 0 0 0 0 1 7
7 7 7 9 1 0 0 0 255 0 0 1 64 255 255 255
255 245 119 1 0 0 0 255 0 0 0 1 9 20 20 15
7 1 1 0 0 255 0 0 1 9 72 103 103 130 88 88
67 5 1 0 255 0 0 0 15 17 32 28 14 9 1 1
0 0 255 0 0 0 0 2 61 87 87 86 8 1 0 0
0 255 0 0 0 0 1 35 35 35 9 4 0 0 0 255
0 0 0 1 1 1 1 3 8 11 1 1 0 0 255 0
0 5 21 36 40 36 32 32 10 0 0 0 0 255 0 0
0 1 1 2 8 11 18 3 0 0 0 255 0 0 1 2
115 131 134 173 173 136 104 14 9 0 255 0 0 0 0 7
10 23 23 8 8 1 0 0 0 255 0 0 0 3 21 15
15 15 14 0 0 0 0 255 0 0 1 1 17 17 18 13
13 5 1 0 0 0 255 0 0 0 0 1 4 47 53 53
4 0 0 0 255 0 0 0 0 0 9 9 13 9 1 0
0 0 255 0 0 0 0 1 5 7 5 7 4 1 0 0
0 255 0 0 0 1 23 27 27 27 14 10 1 0 0 255
0 0 0 0 0 0 10 10 4 4 0 0 0 0 255 0
0 1 1 4 126 145 134 104 91 74 3 0 0 255 0 1
0 4 93 130 142 154 129 17 2 1 0 255 0 0 0 0
0 8 18 24 17 4 0 0 0 0 0 255 0 0 0 0
0 15 15 21 4 1 0 0 0 255 0 0 0 1 2 2
39 69 69 24 1 1 1 255 0 0 0 0 0 0 0 0
0 0 0 0 0 0 255 0 0 0 0 1 1 21 15 2
1 1 0 0 0 255 0 0 0 0 1 2 8 14 14 2
1 0 0 0 0 0 0 0 0 0 0 0 0 0 8 13
233 255 255 255 45 3 1 0 0 255 0 0 0 0 49 59
49 59 47 16 4 0 0 255 0 0 0 0 0 0 5 72
106 150 1 0 0 0 255 0 0 0 0 0 0 0 4 0
1 0 0 0 0 255 0 0 1 7 64 231 231 217 119 3
1 0 0 0 255 0 0 0 0 1 9 13 1 0 0 0
0 0 255 0 0 0 0 9 65 102 83 83 67 4 1 0
0 255 0 0 0 0 13 16 13 9 1 0 0 0 0 255
0 0 0 0 0 2 2 7 1 1 0 0 0 0 255 0
0 0 0 0 0 1 1 0 0 0 0 0 255 0 0 0
0 0 0 0 0 0 1 1 0 0 0 255 0 0 1 5
14 21 28 18 10 0 0 0 0 1 255 0 0 0 0 0
0 0 1 0 0 0 0 0 255 0 0 0 1 2 115 126
126 117 99 5 1 0 0 255 0 0 0 0 0 4 4 0
0 0 1 0 0 0 255 0 0 0 0 1 3 7 7 1
0 0 0 0 255 0 0 0 0 0 1 13 8 1 1 1
1 0 0 255 0 0 1 1 1 3 4 4 4 1 0 0
0 255 0 0 0 0 0 1 0 1 0 0 0 0 0 255
0 0 0 0 0 0 3 3 2 1 0 0 0 0 255 0
0 0 0 1 23 14 14 2 0 0 0 0 255 0 0 0
0 0 0 0 4 0 0 0 0 0 0 255 0 0 0 0
0 1 29 42 42 18 5 0 0 0 255 0 0 0 0 4
115 130 129 10 2 1 0 0 255 0 0 0 0 0 0 0
0 0 0 0 0 0 0 0 255 0 0 0 0 0 0 0
1 0 0 0 0 0 255 0 0 0 0 0 0 0 0 0
0 0 1 0 255 0 0 0 0 0 0 0 0 0 0 0
0 0 0 255 0 0 0 0 0 1 1 1 0 0 0 0
0 0 255 0 0 0 0 0 0 2 2 2 1 0 0 0
0 0 0 0 0 0 0 0 0 0 0 1 8 13 13 13
10 4 0 0 0 0 255 0 0 0 0 0 1 4 1 4
1 0 0 0 255 0 0 0 0 0 0 0 0 0 0 0
0 0 0 255 0 0 0 0 0 0 0 0 0 0 0 0
0 0 255 0 0 0 1 2 9 13 13 2 1 0 0 0
0 255 0 0 0 0 0 0 0 0 0 0 0 0 0 255
0 0 0 0 1 2 2 2 4 1 0 0 0 0 255 0
0 0 0 1 1 1 0 0 0 0 0 0 255 0 0 0
0 0 0 0 0 0 0 0 0 0 0 255 0 0 0 0
0 0 0 0 0 0 0 0 0 255 0 0 0 0 0 0
0 0 0 0 0 0 0 0 255 0 0 0 0 0 2 2
2 1 0 0 0 0 0 255 0 0 0 0 0 0 0 0
0 0 0 0 0 255 0 0 0 0 0 0 1 1 4 4
0 0 0 0 255 0 0 0 0 0 0 0 0 0 0 0
0 0 0 255 0 0 0 0 0 1 1 0 0 0 0 0
0 255 0 0 0 0 0 0 0 0 1 1 1 0 0 0
255 0 0 0 0 0 0 3 3 0 0 0 0 0 255 0
0 0 0 0 0 0 0 0 0 0 0 0 255 0 0 0
0 0 0 0 1 0 0 0 0 0 0 255 0 0 0 0
0 1 1 0 0 0 0 0 0 255 0 0 0 0 0 0
0 0 0 0 0 0 0 0 255 0 0 0 0 0 0 0
0 5 0 0 0 0 0 255 0 0 0 0 0 1 1 0
0 0 0 0 0 255 0 0 0 0 0 0 0 0 0 0
0 0 0 0 0 255 0 0 0 0 0 0 0 0 0 0
0 0 0 255 0 0 0 0 1 0 0 0 0 0 0 0
0 255 0 0 0 0 0 0 0 0 0 0 0 0 0 0
255 0 0 0 0 0 0 0 0 0 0 0 0 0 0 255
0 0 0 0 0 0 1 1 0 0 0 0 0 0 0 0
0 0 0 0 0 0 0 0 0 0 1 3 4 3 1 0
0 0 0 255 0 0 0 0 0 0 0 0 0 0 0 0
0 255 0 0 0 0 0 0 0 0 0 0 0 0 0 0
255 0 0 0 0 0 0 0 0 0 0 0 0 0 0 255
0 0 0 0 0 1 1 2 2 1 0 1 0 0 255 0
0 0 0 1 0 0 0 0 0 0 0 0 255 0 0 0
0 0 0 0 0 0 0 0 0 0 0 255 0 0 0 0
0 0 0 0 0 0 0 0 0 255 0 0 0 0 0 0
0 0 0 0 0 0 0 0 255 0 0 0 0 0 0 0
0 0 0 0 0 0 255 0 0 0 0 0 0 0 0 0
0 0 0 0 0 255 0 0 0 0 0 0 0 0 0 0
0 0 0 0 255 0 0 0 0 0 0 0 0 0 0 0
0 0 255 0 0 0 0 0 0 0 0 1 0 0 0 0
0 255 0 0 0 0 0 0 0 0 1 0 0 0 0 0
255 0 0 0 0 0 0 0 0 0 0 0 0 0 255 0
0 0 0 0 0 0 0 0 0 1 1 0 0 255 0 0
0 0 0 0 0 0 0 0 0 0 0 255 0 0 0 0
0 0 0 0 0 0 0 0 0 255 0 0 0 0 0 0
0 0 0 0 0 0 0 0 255 0 0 0 0 0 0 0
0 0 0 0 0 0 255 0 0 0 0 0 0 0 0 0
0 0 0 0 0 255 0 0 0 0 0 0 0 0 0 0
0 0 0 0 255 0 0 0 0 0 0 0 0 0 0 0
0 0 255 0 0 0 0 0 0 0 0 0 0 0 0 0
0 0 255 0 0 0 0 0 0 0 0 0 0 0 0 0
255 0 0 0 0 0 0 0 0 0 0 0 0 0 255 0
0 0 0 0 0 0 0 0 0 0 0 0 0 255 0 0
0 0 0 0 0 0 0 0 0 0 0 0 255 0 0 0
0 0 0 0 0 0 0 0 0 0 0 0 0 0 255 255
255 255 255 255 255 255 255 255 255 255 255 255 255 255 255 255
255 255 255 255 255 255 255 255 255 255 255 255 255 255 255 255
255 255 255 255 255 255 255 255 255 255 255 255 255 255 255 255
255 255 255 255 255 255 255 255 255 255 255 255 255 255 255 255
255 255 255 255 255 255 255 255 255 255 255 255 255 255 255 255
255 255 255 255 255 255 255 255 255 255 255 255 255 255 255 255
255 255 255 255 255 255 255 255 255 255 255 255 255 255 255 255
255 255 255 255 255 255 255 255 255 255 255 255 255 255 255 255
255 255 255 255 255 255 255 255 255 255 255 255 255 255 255 255
255 255 255 255 255 255 255 255 255 255 255 255 255 255 255 255
255 255 255 255 255 255 255 255 255 255 255 255 255 255 255 255
255 255 255 255 255 255 255 255 255 255 255 255 255 255 255 255
255 255 255 255 255 255 255 255 255 255 255 255 255 255 255 255
255 255 255 255 255 255 255 255 255 255 255 255 255 255 255 255
255 255 255 255 255 255 255 255 255 255 255 255 255 255 255 255
255 255 255 255 255 255 255 255 255 255 255 255 255 255 255 255
255 255 255 255 255 255 255 255 255 255 255 255 255 255 255 255
255 255 255 255 255 255 255 255 255 255 255 255 255 255 255 255
255 255 255 255 255 255 255 255 255 255 255 255 255 255 255 255
255 255 255 255 255 255 255 255 255 255 255 255 255 255 255 255
255 255 255 255 255 255 255 255 255 255 255 255 255 255 255 255
255 255 255 255 255 255 255 255 255 255 255 255 255 255 255 255
255 255 255 255 255 255 255 255 255 255 255 255 255 255 255 255
255 255 255 255 255 255 255 255 255 255 255 255 255 255 255 255
255 255 255 255 255 255 255 255 255 255 255 255 255 255 255 255
255 255 255 255 255 255 255 255 255 255 255 255 255 255 255 255
255 255 255 255 255 255 255 255 255 255 255 255 255 255 255 255
255 255 255 255 255 255 255 255 255 255 255 0 0 0 0 0
0 0 0 0 0 0 0 0 0 0 0 0 0 255 0 0
0 0 0 0 0 0 0 0 0 0 0 255 0 0 0 0
0 0 0 0 0 0 0 1 0 0 255 0 0 0 0 0
0 0 0 0 0 0 0 0 0 255 0 0 0 0 0 0
0 0 0 0 0 0 0 0 255 0 0 0 0 0 0 0
0 0 0 0 0 0 255 0 0 0 0 0 0 0 0 0
0 0 0 0 0 255 0 0 0 0 0 0 0 0 0 0
0 0 0 255 0 0 0 0 0 0 0 0 0 0 0 0
0 0 255 0 0 0 0 0 0 0 0 0 0 0 0 0
255 0 0 0 0 0 0 0 0 0 0 0 0 0 0 255
0 0 0 0 0 0 0 0 0 0 0 0 1 0 255 0
0 0 0 0 0 0 0 0 0 0 0 0 255 0 0 0
0 0 0 0 0 0 0 0 0 0 0 255 0 0 0 0
0 0 0 0 0 0 0 0 0 0 255 0 0 0 0 0
0 0 0 0 0 0 0 0 255 0 0 0 0 0 0 0
0 0 0 0 0 0 0 255 0 0 0 0 0 0 0 0
0 0 0 0 0 255 0 0 0 0 0 0 0 0 0 0
0 0 0 255 0 0 0 0 0 0 0 0 0 0 0 0
0 0 255 0 0 0 0 0 0 0 0 0 0 0 0 0
255 0 0 0 0 0 0 0 0 0 0 0 0 0 0 255
0 0 0 0 0 0 0 0 0 0 0 0 0 0 255 0
0 0 0 0 0 0 0 1 0 0 0 0 255 0 0 0
0 0 0 0 0 0 0 0 0 0 0 0 255 1 1 1
0 0 0 0 0 0 0 0 0 0 255 0 0 0 0 0
0 0 0 0 0 0 0 0 255 0 0 0 0 0 0 0
0 0 0 0 0 0 0 255 0 0 0 0 0 0 0 0
0 0 0 0 0 0 255 0 0 1 0 0 0 0 0 0
0 0 0 0 0 0 0 0 0 0 0 0 0 0 0 0
0 1 0 0 0 0 0 0 0 0 255 0 0 0 0 0
0 0 0 0 0 0 0 0 255 1 1 0 0 0 0 0
0 0 0 0 0 0 0 255 0 0 0 0 0 0 0 0
0 0 0 0 0 0 255 0 0 0 0 0 0 0 0 0
0 0 0 0 0 255 0 0 0 0 0 0 0 0 0 0
0 0 0 255 0 0 0 0 0 0 0 0 0 0 0 0
0 0 255 0 0 0 0 0 0 0 0 0 0 0 0 0
255 0 0 0 0 0 0 0 0 0 0 0 0 0 0 255
0 0 0 0 0 0 0 0 0 0 0 0 0 255 0 0
0 0 0 0 0 0 0 0 0 0 0 0 255 0 0 0
0 0 0 0 0 0 0 0 0 0 0 255 0 0 0 0
0 0 0 0 0 0 0 0 0 255 0 0 0 0 0 0
0 0 0 0 0 0 0 0 255 0 0 1 0 0 0 0
0 0 0 0 0 0 0 255 0 0 0 0 0 0 0 0
0 0 0 0 0 255 0 0 0 0 0 0 0 0 0 0
0 0 0 0 255 0 0 0 0 0 0 0 0 0 0 0
0 0 255 0 0 0 0 0 0 0 0 0 0 0 0 0
255 0 0 0 0 0 0 0 0 0 0 0 0 0 0 255
0 0 0 0 0 0 0 0 0 0 0 0 0 255 0 0
0 0 0 0 1 0 0 0 0 0 0 0 255 0 0 0
0 0 0 0 0 0 0 0 0 0 0 255 0 0 0 0
0 0 0 0 0 0 0 0 0 255 0 0 0 0 0 0
0 0 0 0 0 0 0 0 0 255 0 0 1 0 0 0
0 0 0 0 0 0 0 255 0 0 0 0 0 0 0 0
0 0 0 0 0 255 0 0 0 0 0 0 0 0 0 0
0 0 0 0 255 0 0 0 0 0 0 0 0 0 0 0
0 0 0 255 0 0 0 0 1 1 1 0 0 0 0 0
0 0 0 0 0 0 0 0 0 0 0 0 0 0 0 0
0 0 0 0 0 0 0 255 0 0 0 0 0 0 0 0
0 0 0 0 0 255 0 0 0 0 0 0 0 0 0 0
0 0 0 0 255 0 0 0 0 0 0 0 0 0 0 0
0 0 0 255 0 0 0 0 0 0 0 0 0 0 0 0
0 0 255 0 0 0 0 0 0 0 0 0 0 0 0 0
255 1 0 0 0 0 0 0 0 0 0 0 0 0 0 255
0 0 0 0 0 0 0 0 0 0 0 0 0 255 0 0
0 0 0 0 0 0 0 0 0 0 0 0 255 0 0 0
0 0 0 0 0 0 0 0 0 0 255 0 0 0 0 0
0 0 0 0 0 0 0 0 0 255 0 0 0 0 0 0
0 0 0 0 0 0 0 0 255 0 0 0 0 0 0 0
0 0 0 0 0 0 255 0 0 0 0 0 0 0 0 0
0 0 0 0 0 255 0 0 0 0 0 0 0 0 0 0
0 0 0 0 255 0 0 0 0 0 0 0 0 0 0 0
0 0 255 0 0 0 0 0 1 0 0 0 0 0 0 0
0 255 0 0 0 0 0 0 0 0 0 0 0 0 0 255
0 0 0 0 0 0 0 0 0 0 0 0 0 255 0 0
0 0 0 0 0 0 0 0 0 0 0 0 255 0 0 0
0 0 0 1 1 1 0 0 0 0 255 0 0 0 0 0
1 1 3 4 0 0 0 0 0 255 0 0 0 0 0 0
0 0 0 0 0 0 0 0 255 0 0 0 0 0 0 1
1 1 1 0 0 0 255 0 0 0 0 0 0 0 0 0
0 0 0 0 0 0 255 0 0 0 0 1 0 0 0 0
0 0 0 0 255 0 0 0 1 1 3 0 0 0 0 0
0 0 255 0 0 0 0 0 0 0 0 0 0 0 0 0
0 255 0 0 0 0 0 0 0 0 0 0 0 0 0 0
255 0 0 0 1 3 1 2 1 0 0 0 0 0 0 0
0 1 1 0 0 0 0 0 0 0 1 1 3 3 3 0
0 0 0 0 255 0 0 0 0 0 0 0 2 2 1 0
0 0 255 0 0 0 0 0 0 0 0 0 0 0 0 0
0 255 0 0 0 0 0 1 2 2 1 0 0 0 0 0
255 0 0 0 0 0 0 0 0 0 0 0 0 0 0 255
0 0 0 0 0 0 0 0 0 0 0 0 0 255 0 0
0 0 0 0 0 0 0 0 0 0 0 0 255 0 0 0
0 0 0 0 0 0 0 0 0 0 255 0 0 0 0 0
0 1 13 1 0 0 0 0 0 255 0 0 0 0 0 0
0 0 0 0 0 0 0 255 0 0 0 0 0 0 0 1
1 0 0 0 0 0 255 0 0 0 0 0 0 0 0 0
0 0 0 0 0 255 0 0 0 0 0 0 0 1 1 1
0 0 0 255 0 0 0 0 0 0 2 1 0 0 0 0
0 0 255 0 0 0 0 0 0 0 0 1 0 0 0 0
0 255 0 0 0 0 0 0 0 0 0 0 0 0 0 255
0 0 0 1 1 5 2 9 2 1 1 0 0 0 255 0
0 0 0 0 2 1 0 0 0 0 0 0 255 0 0 0
0 0 0 0 0 0 0 0 0 0 255 0 0 0 0 0
0 0 0 0 0 0 0 0 0 255 0 0 0 1 2 2
14 14 1 1 0 0 0 255 0 0 0 0 0 8 78 113
179 42 1 0 0 0 255 0 0 0 0 0 0 0 0 0
0 0 0 0 0 255 0 0 0 0 0 4 28 53 53 2
0 0 0 255 0 0 0 0 0 0 0 0 0 0 0 0
0 0 0 255 0 0 0 0 15 23 23 4 0 0 0 0
0 255 0 0 0 2 23 117 117 40 11 2 0 0 0 255
0 0 0 0 0 3 18 20 10 2 0 0 0 0 255 0
0 0 0 0 0 0 1 1 0 0 0 0 0 255 0 0
0 3 40 92 92 92 15 0 0 0 0 0 0 0 0 1
1 0 0 0 0 0 1 17 73 211 211 120 42 0 0 0
0 255 0 0 0 0 0 27 52 47 26 2 1 1 0 255
0 0 0 0 0 13 102 102 109 21 0 0 0 0 255 0
0 0 0 1 24 29 36 32 2 0 0 0 0 255 0 0
0 0 0 0 0 0 0 0 0 0 0 0 255 0 0 0
0 0 0 1 0 0 0 0 0 0 255 0 0 0 0 0
1 1 0 0 0 0 0 0 0 255 0 0 0 0 0 1
10 10 1 0 0 0 0 255 0 0 0 0 0 5 23 23
16 10 0 0 0 0 255 0 0 0 0 0 1 1 1 1
0 0 0 0 255 0 0 0 0 1 1 33 33 27 2 2
1 0 0 255 0 0 0 0 0 1 1 1 0 0 0 0
0 0 255 0 0 0 1 1 5 10 5 4 1 0 0 0
255 0 0 0 0 0 2 7 2 2 1 0 0 0 0 255
0 0 0 0 0 0 0 1 1 1 1 0 0 0 255 0
0 0 0 0 0 1 1 0 0 0 0 0 255 0 1 0
5 45 45 46 27 39 9 4 1 0 0 255 0 0 0 0
8 11 26 11 1 0 0 0 0 255 0 0 0 0 0 1
4 5 5 1 0 0 0 255 0 0 0 0 1 1 3 1
5 1 0 0 0 0 255 0 0 0 1 23 43 56 74 35
1 0 0 0 255 0 0 0 0 8 93 113 160 179 168 81
0 0 0 255 0 0 0 0 0 0 1 1 2 1 0 0
0 0 255 0 0 0 0 11 40 69 72 72 53 5 1 0
255 0 0 0 1 1 39 56 17 15 9 0 0 0 0 0
255 0 0 0 40 43 43 35 23 13 0 0 0 0 255 1
1 1 23 148 163 168 134 119 11 0 0 0 255 0 0 0
0 3 32 51 37 32 18 2 0 0 0 255 0 0 0 0
0 3 2 8 2 0 0 0 0 0 255 0 0 0 40 92
106 130 134 131 15 0 0 0 0 0 0 0 0 0 0 0
0 0 0 11 73 215 215 211 195 120 73 1 0 0 255 0
0 0 1 27 58 58 54 54 33 4 1 1 255 0 0 0
1 13 88 102 111 111 109 21 0 0 0 255 0 0 0 1
24 54 61 54 46 16 1 0 0 0 255 0 0 0 0 0
0 0 0 0 0 0 0 0 0 255 0 0 0 0 0 2
8 11 9 2 1 1 0 255 0 0 0 0 1 23 23 20
3 0 0 0 0 0 255 0 0 0 0 1 5 11 11 11
5 0 0 0 255 0 0 0 0 2 32 39 40 46 26 7
0 0 0 255 0 0 0 0 1 3 11 11 11 3 1 0
0 255 0 0 0 0 1 46 62 61 43 30 3 0 0 0
255 0 0 0 0 1 9 53 53 52 2 0 0 0 0 255
0 0 0 1 16 16 26 18 15 1 1 0 0 255 0 0
0 0 1 10 16 36 13 1 0 0 0 0 255 0 0 0
0 0 1 2 8 4 2 0 0 0 0 255 0 0 0 0
0 4 13 13 5 1 0 0 0 255 0 0 1 49 69 54
88 54 62 39 4 1 0 0 255 0 0 0 4 21 28 28
26 13 1 0 0 0 255 0 0 0 0 1 15 26 29 29
8 1 0 0 255 0 0 0 0 3 3 4 5 15 4 2
0 0 0 255 0 0 1 16 24 53 56 74 61 15 1 0
0 255 0 0 0 2 102 113 113 142 142 160 112 81 0 0
255 1 0 0 0 0 0 5 11 11 11 1 0 0 0 255
0 0 0 11 28 66 69 66 69 53 17 3 0 255 0 0
0 1 39 56 56 56 56 15 8 0 0 0 0 255 0 0
36 41 51 40 41 35 41 4 0 0 0 255 0 1 2 129
134 169 169 168 134 99 1 0 0 255 0 0 0 0 32 51
51 51 37 20 15 1 1 1 255 0 0 0 0 3 7 3
8 3 2 0 0 0 0 255 0 0 2 104 116 119 134 151
134 111 5 0 0 0 0 0 0 0 0 0 0 0 0 0
22 109 215 213 195 171 157 120 8 1 0 255 0 0 0 2
35 54 54 54 64 54 33 1 1 255 0 0 1 2 87 102
88 102 109 109 71 3 0 0 255 0 0 1 1 54 61 61
48 48 32 4 1 0 0 255 0 0 0 0 0 0 8 20
4 1 1 0 0 0 255 0 0 0 0 0 8 11 11 9
4 1 1 0 255 0 0 0 0 21 35 51 51 42 3 0
0 0 0 255 0 0 0 1 5 9 11 11 16 20 2 0
0 255 0 0 0 0 10 39 46 39 46 26 21 0 0 0
255 0 0 0 1 1 11 14 13 16 11 3 1 0 255 0
0 0 3 28 62 62 61 43 43 30 3 0 0 255 0 0
0 1 9 53 91 98 99 52 0 0 0 0 255 0 0 0
2 20 20 26 16 16 14 1 0 0 255 0 0 0 0 1
14 28 41 41 13 2 1 0 0 255 0 0 0 0 0 2
14 14 10 4 1 0 0 0 255 0 0 0 0 2 7 13
15 15 5 1 1 0 255 0 1 49 84 92 53 48 46 55
43 27 1 1 0 255 0 0 3 13 20 20 20 30 24 10
0 0 0 255 0 0 0 10 15 23 34 36 36 29 8 0
0 255 0 0 0 0 3 5 5 9 13 3 1 0 0 0
255 0 0 5 23 42 48 43 43 48 32 14 0 0 255 0
1 1 3 112 119 111 111 129 132 112 98 0 0 255 0 0
0 0 0 3 11 14 14 13 1 1 1 0 255 0 0 0
16 71 73 72 66 56 46 33 5 1 255 0 0 0 1 45
66 90 35 56 35 9 0 0 0 0 255 0 0 24 41 49
40 49 49 46 17 1 0 0 255 0 1 21 120 134 187 187
168 138 99 1 0 0 255 0 0 0 5 36 52 52 52 39
36 18 1 1 1 255 0 0 0 0 3 7 2 2 2 0
0 0 0 0 255 0 0 15 104 119 134 149 156 135 125 17
0 0 0 0 0 0 0 0 0 0 0 0 1 24 131 153
193 193 195 195 162 8 1 0 255 0 0 0 3 36 64 62
54 52 42 33 1 0 255 0 0 1 2 143 143 84 77 84
97 71 4 1 0 255 0 0 1 8 53 61 48 46 42 16
3 1 1 0 255 0 0 0 0 0 0 14 23 20 3 0
0 0 0 255 0 0 0 0 0 4 9 9 7 2 1 1
0 255 0 0 0 0 29 45 61 51 42 21 1 0 0 0
255 0 0 0 1 5 7 5 9 20 21 2 0 0 255 0
0 0 0 20 54 54 46 41 21 13 0 1 0 255 0 0
0 1 2 10 13 11 11 8 3 0 0 255 0 0 0 3
42 62 62 56 56 45 34 1 0 0 255 0 0 0 0 9
56 91 98 104 65 2 0 0 0 255 0 0 0 10 20 22
22 22 24 15 5 1 0 255 0 0 0 0 1 14 21 36
36 13 2 0 0 0 255 0 0 0 0 0 8 14 14 14
9 1 0 0 0 255 0 0 0 0 2 10 13 16 16 7
1 1 0 255 0 2 56 77 69 54 49 51 55 51 27 1
0 0 255 0 1 3 15 21 20 20 27 18 4 0 0 0
255 0 0 0 0 15 22 34 64 39 24 1 0 0 255 0
0 0 0 1 8 9 13 13 4 1 0 0 0 255 0 1
5 26 29 29 43 42 48 42 32 0 0 255 0 0 0 3
112 119 112 111 129 130 112 98 0 0 255 0 0 0 0 0
5 14 14 14 3 1 1 1 0 255 0 0 0 16 56 64
62 61 46 43 41 7 1 255 0 0 0 0 45 66 99 66
72 56 8 0 0 0 0 255 0 0 23 51 51 49 49 49
46 20 1 0 0 255 0 0 21 120 134 161 161 155 106 99
15 0 0 255 0 0 0 0 30 52 43 43 28 36 20 9
1 1 255 0 0 0 0 2 3 3 3 3 2 0 0 0
0 255 0 1 15 94 126 129 132 156 132 111 17 1 0 0
0 1 1 0 0 0 0 0 0 1 24 109 153 204 213 204
195 120 8 1 0 255 0 0 0 3 30 36 51 51 51 42
29 1 0 255 0 0 1 2 125 125 77 67 90 97 71 3
0 0 255 0 0 1 4 16 34 28 42 42 17 1 1 1
0 255 0 0 0 0 0 0 8 20 4 1 0 0 0 0
255 0 0 0 0 1 4 9 7 7 4 1 1 0 255 0
0 0 0 34 51 62 51 48 21 1 0 0 0 255 0 0
0 0 1 7 9 9 16 2 1 0 0 255 0 0 0 1
20 54 54 33 28 18 13 0 1 0 255 0 0 0 0 1
3 3 7 7 7 0 0 0 255 0 0 1 2 28 42 66
56 56 45 20 1 0 0 255 0 0 0 0 5 80 86 91
98 65 2 0 0 0 255 0 0 0 2 14 15 20 22 26
16 2 1 1 255 1 0 0 0 1 10 18 27 33 5 2
0 0 0 255 0 0 0 0 0 2 14 14 16 10 4 0
0 0 255 0 0 0 0 0 3 11 13 11 1 1 0 0
255 0 2 56 84 67 54 49 51 55 51 23 1 0 0 255
0 0 1 8 20 16 22 27 27 1 0 0 0 255 0 0
0 0 2 15 22 39 37 2 1 0 0 255 0 0 0 0
1 8 11 14 10 2 0 0 0 0 255 0 0 5 26 39
48 59 43 43 32 32 0 0 255 0 0 0 2 53 102 131
130 132 143 129 45 0 0 255 0 0 0 0 1 7 14 14
14 5 3 0 0 1 255 0 0 0 27 56 61 56 61 43
42 33 3 0 255 0 0 0 1 14 66 99 86 88 42 7
0 0 0 0 255 0 0 17 53 54 54 49 46 33 17 0
0 0 255 0 0 7 116 154 181 161 143 113 106 15 1 0
255 0 0 0 0 5 43 43 28 20 20 9 1 0 0 255
0 0 0 0 1 3 3 3 3 0 0 0 0 0 255 0
0 1 48 111 129 141 156 141 125 8 1 0 0 0 0 1
1 0 0 0 0 1 1 14 72 142 193 198 195 195 62 4
0 0 255 0 0 0 1 20 30 47 43 42 29 3 1 0
255 0 0 0 1 18 61 106 106 125 119 55 1 0 0 255
0 1 1 4 11 16 26 28 23 3 1 1 0 0 255 0
0 0 0 0 0 0 0 1 0 0 0 0 0 255 0 0
0 0 0 2 4 5 5 1 1 0 0 255 0 0 0 0
33 39 48 39 21 7 0 0 0 0 255 0 0 0 0 0
1 2 2 2 1 0 0 0 255 0 0 0 0 17 62 62
28 24 13 2 0 0 0 255 0 0 0 0 0 0 1 1
1 1 0 0 0 255 0 0 1 1 1 34 56 39 26 20
2 1 0 0 255 0 0 0 1 1 7 45 80 45 11 2
0 0 0 255 0 0 0 1 9 15 22 26 26 2 0 0
0 255 0 0 0 0 1 1 10 18 8 4 0 0 0 0
255 0 0 0 0 0 0 2 10 13 5 4 0 0 0 255
0 0 0 0 0 0 7 7 1 0 0 0 0 255 0 0
3 54 56 58 62 62 71 51 9 0 0 0 255 0 0 0
0 8 14 22 18 18 1 0 0 0 255 0 0 0 0 1
1 1 1 1 0 0 0 0 255 0 0 0 0 1 2 11
14 14 8 0 0 0 0 255 0 0 1 16 39 56 62 52
42 29 20 1 0 255 0 0 0 1 2 77 100 107 132 107
87 2 0 0 255 0 0 0 0 0 0 10 10 3 3 1
0 0 0 255 0 0 0 7 27 33 43 56 56 41 8 3
0 255 0 0 0 0 5 14 41 41 86 7 4 0 0 0
0 255 0 0 0 24 56 54 49 41 36 17 0 0 1 255
0 0 2 13 155 161 147 135 111 41 1 0 0 255 0 0
0 0 0 11 24 24 20 17 5 1 0 0 255 0 0 0
0 1 2 3 5 3 0 0 0 0 0 255 0 0 0 2
61 126 132 138 132 37 8 1 0 0 0 0 0 0 0 0
0 0 0 1 2 14 72 142 139 78 55 15 1 0 0 255
0 0 0 1 1 20 26 26 16 2 1 1 0 255 0 0
0 0 1 18 61 106 125 119 1 0 0 0 255 0 1 1
1 1 9 9 9 3 1 0 0 0 0 255 0 0 0 0
0 0 0 0 0 0 0 0 0 0 255 0 0 0 0 0
0 2 2 1 0 0 0 0 255 0 0 0 0 0 33 39
39 7 1 0 0 0 0 255 0 0 0 0 0 0 0 1
1 1 0 0 0 255 0 0 0 0 0 17 28 24 2 1
1 0 0 1 255 0 0 0 0 0 0 0 1 0 0 0
0 0 255 0 0 0 0 1 2 11 20 11 2 2 0 0
0 255 0 0 0 1 1 1 7 20 7 1 0 0 0 0
255 0 0 0 0 1 5 15 15 0 0 0 0 0 255 0
0 0 0 1 1 1 1 1 1 0 0 0 0 255 0 0
0 0 0 0 0 1 1 1 1 0 0 0 255 0 0 0
0 0 0 0 0 0 0 0 0 0 255 0 0 1 3 37
58 62 62 62 9 0 0 0 0 255 0 0 0 0 0 8
8 8 0 0 0 0 0 255 0 0 0 0 0 0 0 0
0 0 0 0 0 255 1 0 0 0 0 1 2 10 10 1
0 0 0 0 255 0 0 0 1 22 52 56 27 20 3 1
1 1 255 0 0 0 1 1 10 53 96 106 45 8 2 1
1 255 0 0 0 0 0 0 0 0 0 0 0 0 0 0
255 0 0 0 1 14 16 22 33 42 8 3 0 0 255 0
0 0 0 1 5 5 7 7 4 0 0 0 0 0 255 0
0 0 0 24 24 34 34 17 1 0 0 0 255 0 0 0
1 13 96 143 96 41 1 0 0 0 255 0 0 0 0 0
0 4 17 5 5 1 0 0 0 255 0 0 0 0 1 0
0 1 0 0 0 0 0 0 255 0 0 0 1 2 61 100
100 37 13 0 0 0 0 0 0 0 0 0 0 0 0 0
0 1 1 1 17 24 21 15 0 0 0 0 255 0 0 0
0 1 1 2 2 0 1 0 0 0 255 0 0 0 0 1
1 9 9 1 1 1 0 0 0 255 0 0 0 0 0 1
1 1 1 0 0 0 0 0 255 0 0 0 0 0 0 0
0 0 0 0 0 0 0 255 0 0 0 0 0 0 0 0
0 0 0 0 0 255 0 0 0 0 0 0 0 0 0 0
0 0 0 0 255 0 0 0 0 0 0 0 0 0 0 0
0 0 255 0 0 0 0 0 0 0 0 0 1 0 0 0
1 255 0 0 0 0 0 0 0 1 0 0 0 0 0 255
0 0 0 0 1 1 2 3 1 2 0 0 0 0 255 0
0 0 1 0 0 0 1 0 0 0 0 0 0 255 0 0
0 0 0 0 0 0 0 0 0 0 0 255 0 0 0 0
1 1 0 0 0 0 0 0 0 0 255 0 0 0 0 0
0 0 0 0 0 0 0 0 0 255 0 0 0 0 0 0
0 0 0 0 0 0 0 255 0 0 0 0 1 18 18 11
1 0 0 0 0 0 255 0 0 0 0 0 0 1 0 0
0 0 0 0 255 0 0 0 0 0 0 0 0 0 0 0
0 0 255 1 0 0 0 0 0 0 0 0 0 0 0 0
0 255 0 0 0 0 1 3 14 3 1 0 0 1 1 255
0 0 1 1 1 1 2 3 3 7 7 2 0 0 255 0
0 0 0 0 0 0 0 0 0 0 0 0 0 255 0 0
0 0 0 1 8 8 2 1 0 0 0 255 0 0 0 0
0 1 1 1 0 0 0 0 0 0 0 255 0 0 0 0
0 0 1 1 1 0 0 0 0 255 0 0 0 0 1 3
4 4 1 0 0 0 0 255 0 0 0 0 0 0 0 0
1 1 0 0 0 0 255 0 0 0 0 0 0 0 0 0
0 0 0 0 0 255 0 0 0 0 0 1 1 1 0 0
0 0 0 0 0 0 0 0 0 0 0 0 0 0 0 0
0 1 3 3 0 0 0 0 0 255 0 0 0 0 0 0
0 0 0 0 0 0 0 255 0 0 0 0 0 0 0 1
1 0 0 0 0 0 255 0 0 0 0 0 0 0 0 0
0 0 0 0 0 255 0 0 0 0 0 0 0 0 0 0
0 0 0 0 255 0 0 0 0 0 0 0 0 0 0 0
0 0 255 0 0 0 0 0 0 0 0 0 0 0 0 0
0 255 0 0 0 0 0 0 0 0 0 0 0 0 0 255
0 0 0 0 0 0 0 0 0 0 0 0 0 0 255 0
0 0 0 0 0 0 1 0 0 0 0 0 255 0 0 0
0 0 0 0 0 0 0 0 0 0 0 255 0 0 0 0
0 0 0 0 0 0 0 0 0 0 255 0 0 0 0 0
0 0 0 0 0 0 0 0 255 0 0 1 1 1 1 0
0 0 0 0 0 0 0 255 0 0 0 0 0 0 0 0
0 0 0 0 0 0 255 0 0 0 0 0 0 0 0 0
0 0 0 0 255 0 0 0 0 0 0 0 0 0 0 0
0 0 0 255 0 0 0 0 0 0 0 0 0 0 0 0
0 255 0 0 0 0 0 0 0 0 0 0 0 0 0 255
0 0 0 0 0 0 0 0 0 0 0 0 0 0 255 0
0 0 0 0 0 1 0 0 0 0 0 0 255 0 0 1
1 1 0 1 1 1 2 2 0 0 0 255 0 0 0 0
0 0 0 0 0 0 0 0 0 0 255 0 0 0 0 0
0 0 0 0 0 0 0 0 255 0 0 0 0 0 0 0
0 0 0 0 0 0 0 0 255 0 0 0 0 0 0 0
0 0 0 0 0 0 255 0 0 0 0 0 0 0 0 0
0 0 0 0 255 0 0 0 0 0 0 0 0 1 1 0
0 0 0 255 0 0 0 0 0 0 0 0 0 0 0 0
0 0 255 0 0 0 0 0 0 0 0 0 0 0 0 0
0 0 0 0 0 0 0 0 0 0 0 0 0 0 0 0
0 0 0 0 0 0 255 0 0 0 0 0 0 0 0 0
0 0 0 0 255 0 0 0 0 0 0 0 0 0 0 0
0 0 0 255 0 0 0 0 0 0 0 0 0 0 0 0
0 0 255 0 0 0 0 0 0 0 0 0 0 0 0 0
0 255 0 0 0 0 0 0 0 0 0 0 0 0 0 255
0 0 0 0 0 0 0 0 0 0 0 0 0 1 255 1
1 0 0 0 0 0 0 0 0 0 0 0 255 0 0 0
0 1 0 0 0 0 0 0 0 0 0 255 0 0 0 0
0 0 0 1 1 1 0 0 0 255 0 0 0 0 0 0
0 0 0 0 0 0 0 0 255 0 0 0 0 0 0 0
0 0 0 0 0 0 0 255 0 0 0 0 0 0 0 0
0 0 0 0 0 255 0 0 1 1 1 1 0 0 0 0
0 0 0 0 255 0 0 0 0 0 0 0 0 0 0 0
0 0 0 255 0 0 0 0 0 0 0 0 0 0 0 0
0 255 0 0 0 0 0 0 0 0 0 0 0 0 0 0
255 0 0 0 0 0 0 0 0 0 0 0 0 0 255 0
0 0 0 0 0 0 0 0 0 0 0 0 255 0 0 0
0 0 0 0 0 0 0 0 0 0 0 255 0 0 0 0
0 0 0 0 0 0 0 0 0 255 0 0 0 0 0 0
0 0 1 1 0 0 0 0 255 0 0 0 0 0 0 0
0 255 255 255 255 255 255 255 255 255 255 255 255 255 255 255
255 255 255 255 255 255 255 255 255 255 255 255 255 255 255 255
255 255 255 255 255 255 255 255 255 255 255 255 255 255 255 255
255 255 255 255 255 255 255 255 255 255 255 255 255 255 255 255
255 255 255 255 255 255 255 255 255 255 255 255 255 255 255 255
255 255 255 255 255 255 255 255 255 255 255 255 255 255 255 255
255 255 255 255 255 255 255 255 255 255 255 255 255 255 255 255
255 0 0 0 0 0 0 0 0 0 0 0 0 1 0 0
0 0 0 255 0 0 0 0 0 0 0 0 0 0 0 0
0 255 0 0 0 0 0 0 0 0 0 0 0 0 0 0
255 0 0 0 0 0 0 0 0 0 0 0 0 0 0 255
0 0 0 0 0 0 0 0 0 0 0 0 0 0 255 0
0 0 0 0 0 0 0 0 0 0 0 0 255 0 0 0
0 0 0 0 0 0 0 0 0 1 1 255 1 1 0 0
255 255 255 255 255 255 255 255 255 255 255 255 255 255 255 255
255 255 255 255 255 255 255 255 255 255 255 255 255 255 255 255
255 255 255 255 255 255 255 255 255 255 255 255 255 255 255 255
255 255 255 255 255 255 255 255 255 255 255 255 255 255 255 255
255 255 255 255 255 255 255 255 255 255 255 255 255 255 255 255
255 255 255 255 255 255 255 255 255 255 255 255 255 255 255 255
255 255 255 255 255 255 255 255 255 255 255 255 255 255 255 255
255 255 255 255 255 255 255 255 255 255 255 255 255 255 255 255
255 255 255 255 255 255 255 255 255 255 255 255 255 255 255 255
255 255 255 255 255 255 255 255 255 255 255 255 255 255 255 255
255 255 255 255 255 255 255 255 255 255 255 255 255 255 255 255
255 255 255 255 255 255 255 255 255 255 255 255 255 255 255 255
255 255 255 255 255 255 255 255 255 255 255 255 255 255 255 255
255 255 255 255 255 255 255 255 255 255 255 255 255 255 0 0
0 0 0 0 255 0 0 0 0 0 0 0 0 0 0 0
0 0 255 0 0 0 0 0 0 0 0 0 0 0 0 0
0 0 255 0 0 0 0 0 0 0 0 0 0 0 0 0
255 0 0 0 0 0 0 0 0 0 0 0 0 0 255 0
0 0 0 0 0 0 1 1 0 0 0 0 0 255 0 0
0 0 0 0 0 0 0 0 0 0 0 0 255 0 0 0
0 0 0 0 0 0 0 0 0 0 0 0 0 0 255 255
255 255 255 255 255 255 255 255 255 255 255 255 255 255 255 255
255 255 255 255 255 255 255 255 255 255 255 255 255 255 255 255
255 255 255 255 255 255 255 255 255 255 255 255 255 255 255 255
255 255 255 255 255 255 255 255 255 255 255 255 255 255 255 255
255 255 255 255 255 255 255 255 255 255 255 255 255 255 255 255
255 255 255 255 255 255 255 255 255 255 255 255 255 255 255 255
255 255 255 255 255 255 255 255 255 255 255 255 255 0 0 0
0 0 0 0 0 0 255 0 0 0 0 0 0 0 0 0
0 0 0 0 0 255 0 0 0 0 0 0 0 0 0 0
0 0 0 255 0 0 0 0 1 0 0 0 0 0 0 0
0 0 255 0 0 0 0 0 0 0 0 0 0 0 0 0
0 255 0 0 0 0 0 0 0 0 0 0 0 0 0 255
0 0 0 0 1 0 0 0 0 0 0 0 0 0 255 0
0 0 0 0 0 0 0 0 0 0 0 0 0 255 0 0
0 0 0 0 0 0 0 0 0 0 0 255 0 0 0 1
0 0 0 0 0 0 0 0 0 0 255 0 0 0 0 0
0 0 0 0 0 0 0 0 255 0 0 0 0 0 0 0
0 0 0 0 0 0 255 0 0 0 0 0 0 0 0 0
0 0 0 0 0 255 0 0 0 0 0 0 0 0 0 0
0 0 0 255 0 0 0 0 0 0 0 0 0 0 0 0
0 0 255 0 0 0 0 0 0 0 0 0 0 0 0 0
0 255 0 0 0 0 0 0 0 0 0 0 0 0 0 255
0 0 0 0 0 0 0 0 0 0 0 0 0 0 0 255
0 0 0 0 0 0 0 0 0 0 0 0 0 255 0 0
0 0 0 0 0 0 0 0 0 0 0 255 0 0 0 0
0 0 1 1 0 0 0 0 0 0 255 0 0 0 0 0
0 0 0 0 0 0 0 0 0 255 0 0 0 0 0 0
0 0 0 0 0 0 0 0 0 0 0 0 0 0 1 1
0 0 0 0 0 0 0 0 0 0 0 0 0 255 0 0
0 0 0 0 0 0 0 0 0 0 0 255 0 0 0 0
0 0 0 0 0 0 0 0 0 0 255 0 0 0 0 0
0 1 0 0 0 0 0 0 0 255 0 0 0 0 0 0
0 0 0 0 0 0 0 0 255 0 0 0 0 0 0 0
0 0 0 0 0 0 255 0 0 0 0 0 0 0 0 0
0 0 0 0 0 255 0 0 0 0 0 0 0 0 0 0
0 0 0 255 0 0 0 0 0 0 0 0 0 0 0 0
0 0 255 0 0 0 0 0 0 0 0 0 0 0 0 0
255 0 0 0 0 1 1 1 0 0 0 0 0 0 0 255
0 0 0 0 0 0 0 0 0 0 0 0 0 0 255 0
0 0 0 0 0 0 0 0 0 0 0 0 255 0 0 0
0 0 0 0 0 0 0 0 0 0 0 255 0 0 0 0
0 0 0 0 0 0 0 0 0 0 255 0 0 0 0 0
0 0 0 0 0 0 0 0 255 0 0 0 1 0 0 0
0 0 0 0 0 0 0 255 0 0 0 0 0 0 0 0
0 0 0 0 0 255 0 1 0 0 0 0 0 0 0 0
0 0 0 255 0 0 0 0 0 0 0 0 0 0 0 0
0 0 255 0 0 0 0 14 14 14 9 9 1 0 0 0
255 0 0 0 0 0 0 0 0 0 0 0 0 0 0 255
0 0 0 0 0 0 0 0 0 0 0 0 0 0 255 0
0 0 0 0 0 0 0 0 0 0 0 0 255 0 0 0
0 0 0 0 0 0 0 0 0 0 0 0 255 0 0 0
0 0 0 0 0 0 0 0 0 0 255 0 0 0 0 0
0 0 0 0 0 0 0 0 255 0 0 0 0 0 0 0
1 1 0 0 0 0 0 255 0 0 0 0 0 0 0 0
0 0 0 0 0 0 255 0 0 0 0 0 0 0 0 0
0 0 0 0 0 0 0 0 0 0 0 0 0 0 0 0
0 0 0 0 0 0 0 0 0 0 255 0 0 0 0 0
0 0 0 0 0 0 0 0 255 0 0 0 0 0 0 0
0 0 0 0 0 0 0 255 0 0 0 0 0 0 0 0
0 0 0 1 1 1 255 0 0 0 0 0 1 2 2 0
0 0 0 0 0 255 0 0 0 0 0 0 0 0 0 0
0 0 0 255 0 0 0 0 0 0 0 0 0 0 0 0
0 0 255 0 0 0 0 0 0 0 0 0 0 0 0 0
255 0 0 0 0 0 0 0 0 0 0 0 0 0 0 255
0 0 0 0 0 0 0 0 0 0 0 0 0 255 0 0
0 0 1 1 2 3 3 1 0 0 0 0 255 0 0 0
0 0 0 0 0 0 0 0 0 0 0 255 0 0 0 0
1 2 2 0 0 0 0 0 0 255 0 0 0 0 0 0
0 0 0 0 0 0 0 0 255 0 0 0 0 0 0 0
0 0 0 0 0 0 0 255 0 0 0 0 0 0 0 0
0 0 0 0 0 255 0 0 0 0 0 0 0 1 1 0
0 0 0 0 255 0 0 0 0 0 0 0 0 0 0 0
0 0 255 0 0 0 0 0 0 0 0 0 0 0 0 0
255 0 0 0 0 0 0 0 0 0 1 1 0 0 0 255
0 0 1 16 16 78 79 78 15 9 0 0 0 255 0 0
0 0 0 0 0 0 0 0 0 0 0 0 255 0 0 0
0 0 1 2 1 0 0 0 0 0 0 255 0 0 0 0
0 3 0 0 0 0 0 0 0 255 0 0 0 0 0 0
1 0 0 0 0 0 0 0 0 255 0 0 0 0 0 1
1 0 0 0 0 0 0 255 0 0 0 0 0 0 0 0
0 0 0 0 0 255 0 0 0 0 0 0 1 1 1 0
0 0 0 0 255 0 0 0 0 0 0 1 1 0 0 1
0 1 0 255 0 0 0 0 0 0 0 0 0 0 0 0
0 0 0 0 0 0 0 0 0 0 0 0 0 0 1 1
0 0 0 0 0 0 0 255 0 0 0 0 0 0 0 1
1 0 0 0 0 255 0 0 0 0 0 0 0 0 0 0
0 0 0 0 255 0 0 0 0 0 1 2 2 0 0 0
0 0 0 255 0 0 0 0 1 56 58 56 28 1 0 0
0 0 255 0 0 0 0 0 0 0 0 0 0 0 0 0
255 0 0 0 0 0 1 2 2 0 0 0 0 0 0 255
0 0 0 0 0 0 0 0 0 0 0 0 0 255 0 0
0 0 0 0 0 0 0 0 0 0 0 0 255 1 0 0
0 0 0 0 0 0 1 1 0 0 255 0 0 0 1 1
2 52 45 45 45 49 0 0 0 255 0 0 0 0 0 0
0 0 0 0 1 0 0 0 255 0 0 0 0 2 8 20
20 1 0 0 0 1 255 0 0 0 0 0 0 11 7 2
1 0 0 0 0 255 0 0 0 0 0 1 5 5 4 1
0 0 0 0 255 0 0 0 0 0 0 1 0 1 0 0
0 0 255 0 0 0 0 0 0 1 1 5 1 0 0 0
0 255 0 0 0 0 0 1 9 9 2 0 0 0 0 255
0 0 0 0 0 0 0 0 0 0 0 0 0 255 0 0
0 0 0 0 0 2 2 2 1 0 0 0 255 1 5 5
16 90 102 167 167 180 81 9 0 0 255 0 0 0 0 0
3 9 3 1 0 0 0 0 0 255 0 0 0 0 1 1
10 7 7 0 0 0 0 0 255 0 0 0 0 0 43 94
94 94 17 0 0 0 255 0 0 0 0 0 1 58 15 15
8 0 0 0 0 0 255 0 0 0 0 18 18 17 14 0
0 0 0 1 255 0 0 0 0 2 2 2 5 5 0 0
0 0 255 0 0 0 0 0 3 4 5 4 2 1 0 0
0 255 0 0 0 0 2 21 40 32 32 1 1 0 0 0
255 0 0 0 0 1 20 22 8 0 0 0 0 0 0 0
0 0 0 0 0 0 0 0 0 0 0 3 0 0 0 0
0 0 0 0 255 0 0 0 0 1 9 13 13 13 1 1
0 0 255 0 0 0 0 1 1 2 2 2 0 0 0 0
0 255 0 0 0 0 0 2 29 27 20 8 2 0 0 1
255 1 0 0 0 58 85 124 124 132 66 1 0 0 0 255
0 0 0 0 0 3 4 13 4 1 0 0 0 255 0 0
0 0 1 23 49 49 11 0 0 0 0 0 255 0 0 0
1 1 2 1 1 0 0 0 0 0 255 0 0 0 0 0
0 0 0 1 0 0 0 0 0 255 1 0 0 0 0 0
3 0 1 1 1 0 0 255 0 0 1 1 1 60 84 71
52 49 49 17 0 0 255 0 0 0 0 1 33 11 11 5
2 1 0 0 0 255 0 0 0 0 40 131 174 174 27 1
1 0 0 255 0 0 0 0 0 7 11 11 10 2 1 0
0 0 255 0 0 0 0 5 13 16 16 16 4 1 0 0
0 255 0 0 0 0 0 5 8 11 11 2 1 0 0 255
0 0 0 0 0 2 5 5 13 13 1 0 0 0 255 0
0 0 1 1 9 10 14 14 2 1 0 0 255 0 0 0
0 0 1 1 0 0 0 0 0 0 255 0 0 0 0 1
1 10 10 8 8 2 1 0 0 255 2 5 13 102 153 153
158 167 183 180 81 3 0 255 0 0 0 1 1 9 24 13
10 2 1 0 0 0 255 0 0 0 0 1 16 32 32 32
16 2 0 0 0 255 0 0 0 3 43 106 137 217 218 199
17 0 0 255 0 0 0 0 2 177 225 225 196 60 20 0
0 0 0 255 0 0 0 18 27 27 29 26 17 1 0 0
0 255 0 0 0 2 2 5 5 9 16 5 0 0 0 255
0 0 0 1 4 5 7 7 7 4 2 0 0 0 255 0
0 0 2 21 40 47 43 40 32 1 0 0 0 255 0 0
0 1 20 24 24 33 13 0 0 0 0 0 0 0 0 0
0 0 0 0 0 0 1 3 7 0 0 0 0 0 0 0
0 255 0 0 0 1 32 32 22 22 60 20 1 0 0 255
0 0 0 0 1 4 4 4 2 0 0 0 0 0 255 0
0 0 0 8 20 29 27 20 10 5 0 0 0 255 1 1
2 7 141 149 173 138 138 124 66 0 0 0 255 0 0 0
0 3 8 13 20 21 1 0 0 0 255 0 0 0 0 29
49 51 54 51 11 0 0 0 0 255 0 0 1 2 9 2
2 2 1 0 0 0 0 255 0 0 0 0 0 0 1 0
1 0 0 0 0 0 255 0 0 0 0 0 1 4 4 5
5 5 0 0 255 0 0 0 1 51 68 67 65 52 45 34
28 14 1 255 0 0 0 0 18 33 20 26 13 7 2 0
0 0 255 0 0 0 40 170 174 201 194 163 27 1 0 0
255 0 0 0 0 2 10 13 13 17 17 7 1 0 0 255
0 0 0 5 17 16 14 14 18 18 3 0 0 0 255 0
0 0 0 8 14 14 13 13 9 1 0 0 255 0 0 0
1 9 10 10 5 10 10 5 0 0 0 255 0 0 0 1
4 10 17 17 17 16 2 0 0 255 0 0 0 0 1 3
3 3 0 0 0 0 0 255 0 0 0 1 1 14 16 16
10 9 9 1 0 0 255 5 10 106 142 196 153 151 166 180
180 129 9 1 255 0 0 0 1 5 9 28 16 15 9 3
0 0 0 255 0 0 0 0 8 35 61 61 49 20 8 0
0 0 255 0 0 3 14 48 125 217 250 250 237 129 5 0
255 0 0 0 1 177 255 255 255 225 217 60 13 2 0 0
255 0 0 1 18 24 36 39 43 29 2 0 0 0 255 0
0 0 7 7 7 7 9 17 16 1 0 0 255 0 0 0
2 7 7 5 5 5 4 2 0 0 0 255 0 0 1 13
36 56 47 43 40 33 7 0 0 0 255 0 0 0 22 22
39 22 24 17 8 0 0 0 0 0 0 0 0 0 0 0
0 0 0 3 3 3 0 0 0 0 0 0 0 0 255 0
0 0 4 46 46 48 45 60 20 2 0 0 255 0 0 0
0 1 4 5 4 4 1 1 0 0 0 255 0 0 0 3
20 32 33 20 20 13 5 0 0 0 255 0 0 3 51 120
141 134 115 115 124 69 3 0 0 255 0 0 0 1 4 8
13 13 21 1 0 0 0 255 0 0 0 51 72 69 51 51
48 20 1 0 0 0 255 0 0 1 2 2 2 3 3 3
0 0 0 0 255 0 0 0 0 0 0 1 0 0 0 0
0 0 0 255 0 0 0 0 0 1 4 11 5 5 4 0
0 255 1 0 0 10 68 73 67 65 61 34 34 30 17 1
255 0 0 0 0 20 32 20 23 21 21 2 0 0 0 255
1 1 3 106 209 174 170 164 162 124 2 0 0 255 0 0
0 1 4 10 15 15 29 24 17 3 0 0 255 0 0 0
17 22 16 14 11 18 18 3 0 0 0 255 0 0 0 0
14 16 14 13 14 9 1 0 0 255 0 0 0 1 16 16
16 8 10 3 3 0 0 0 255 0 0 0 1 4 11 14
16 16 16 2 0 0 255 0 0 0 0 1 3 3 9 0
0 0 0 0 255 0 0 0 1 4 14 16 16 17 9 9
3 1 1 255 4 34 110 163 163 87 87 103 129 173 129 79
7 255 0 0 0 1 7 14 17 14 10 9 7 1 0 0
255 0 0 0 0 13 37 65 65 55 20 4 1 0 0 255
0 0 8 39 85 243 255 255 255 243 136 14 1 255 0 0
0 3 217 255 255 255 252 217 87 26 2 0 0 255 0 0
1 22 36 39 35 35 29 17 0 0 0 255 0 0 2 7
7 8 7 8 16 16 7 1 0 255 0 0 1 2 7 7
5 5 5 4 3 1 0 0 255 0 0 1 33 65 65 56
33 39 33 20 0 0 0 255 0 0 0 22 32 39 16 30
29 17 0 0 0 0 0 0 0 1 0 0 0 0 0 0
3 9 8 8 1 0 0 0 0 0 0 255 0 0 0 4
32 45 45 45 55 20 2 0 0 255 1 0 0 0 0 1
2 2 4 1 1 0 0 0 255 0 0 0 8 20 22 26
26 34 13 3 0 0 0 255 0 0 5 51 120 141 141 115
115 124 124 13 0 0 255 0 0 0 0 8 9 13 13 15
1 0 0 0 255 0 0 0 72 72 66 43 43 51 40 1
0 1 0 255 0 0 2 2 2 1 1 1 1 0 0 0
0 255 0 0 0 0 0 0 0 0 0 0 0 0 0 0
255 0 0 0 0 0 1 4 4 5 4 0 0 0 255 0
0 0 10 73 73 67 42 61 49 61 34 30 1 255 0 0
0 0 18 23 20 17 17 17 4 0 0 0 255 1 1 2
73 170 164 164 164 163 124 2 0 0 255 0 0 0 0 4
13 16 16 28 24 18 3 1 0 255 0 0 1 8 16 16
11 11 11 5 3 0 0 0 255 0 0 0 0 9 14 16
14 14 9 1 0 0 255 0 0 0 1 18 18 18 15 15
7 3 1 0 0 255 0 0 0 0 9 27 29 16 16 16
0 0 0 255 0 0 0 0 0 1 2 2 1 0 0 0
0 255 0 0 0 1 4 14 14 13 10 9 9 7 1 1
255 4 34 161 163 161 67 67 110 122 147 122 92 7 255 0
0 0 0 7 15 18 28 15 15 9 1 0 0 255 0 0
0 0 3 21 37 48 24 11 1 0 0 0 255 0 0 8
39 92 228 255 255 255 136 129 14 0 255 0 0 0 3 217
249 255 252 252 218 37 9 1 0 0 255 0 0 1 4 24
35 35 37 29 1 0 0 0 255 0 0 0 2 7 10 10
8 11 15 14 1 0 255 0 1 1 2 5 5 5 5 5
5 3 1 0 0 255 0 0 1 36 65 65 56 39 53 53
20 0 0 0 255 0 0 0 5 27 32 30 30 29 7 0
0 0 0 0 0 0 1 0 0 0 0 0 0 3 9 3
3 0 0 0 0 0 0 0 255 0 0 0 2 27 34 36
36 36 20 2 0 0 255 0 0 0 0 1 1 2 1 1
1 0 0 0 0 255 0 0 0 0 11 26 32 32 34 10
2 0 0 0 255 0 0 0 10 97 120 129 125 151 151 151
13 0 0 255 0 0 0 0 5 8 9 13 15 14 1 0
0 255 0 0 0 24 69 66 56 43 56 20 1 0 0 0
255 0 0 1 1 1 3 3 1 0 0 0 0 0 255 0
0 0 0 0 0 0 0 0 0 0 0 0 0 255 0 0
0 0 0 0 4 4 4 1 0 0 0 255 0 0 0 2
77 77 68 42 66 60 66 51 15 1 255 0 0 0 0 0
32 32 27 17 13 0 0 0 0 255 0 0 2 7 104 162
163 164 124 33 0 0 0 255 0 0 0 0 1 13 16 17
18 21 7 3 1 0 255 0 0 0 1 8 9 11 9 9
2 2 0 0 0 255 0 0 0 0 2 7 9 8 11 4
0 0 0 255 0 0 0 0 5 16 18 15 15 13 2 0
0 0 255 0 0 0 0 9 13 24 20 16 9 0 0 0
255 0 0 0 0 0 0 0 0 0 0 0 0 0 255 0
0 0 0 1 5 11 10 10 9 9 1 1 0 255 3 16
112 161 161 163 160 160 149 147 117 92 1 255 0 0 0 0
3 14 17 14 13 13 11 1 0 0 255 0 0 0 1 1
3 21 21 7 1 0 0 0 0 255 0 0 0 34 92 202
255 228 185 135 56 0 0 255 0 0 0 3 34 205 220 245
245 37 21 1 0 0 0 255 0 0 0 2 15 33 33 26
17 2 0 0 0 255 0 0 0 1 2 4 8 8 11 11
2 1 0 255 1 1 1 1 5 5 5 5 5 5 3 1
0 0 255 0 0 1 7 64 62 33 59 59 53 5 0 0
0 255 0 0 0 0 5 17 30 30 8 1 0 0 0 0
0 0 0 1 0 0 0 0 0 0 1 2 2 2 1 1
0 0 0 0 0 255 0 0 0 0 2 22 27 30 32 1
0 0 0 255 0 0 0 0 0 0 1 1 0 0 0 0
0 0 255 0 0 0 0 5 20 24 26 24 2 0 0 0
0 255 1 0 0 0 48 129 141 164 155 125 46 3 0 0
255 0 0 0 0 0 5 9 13 13 1 0 0 0 255 0
0 0 1 34 36 36 36 56 3 0 0 0 0 255 0 0
0 1 1 0 0 0 0 0 0 0 0 255 0 0 0 0
0 0 0 0 0 0 0 0 0 0 255 0 0 0 0 0
0 0 1 3 1 0 0 0 255 0 0 0 1 61 68 68
62 66 60 60 36 2 1 255 0 0 0 0 0 8 30 17
5 0 0 0 0 0 255 0 0 0 2 7 73 160 160 33
1 0 0 0 255 0 0 0 0 1 1 13 17 17 10 3
1 0 0 255 0 0 0 0 1 4 8 4 1 1 0 0
0 0 255 0 0 0 0 0 2 7 7 4 1 0 0 0
255 0 0 0 0 1 5 15 14 13 7 0 0 0 0 255
0 0 0 0 0 9 20 20 7 0 0 0 0 255 0 0
0 0 0 0 0 0 0 0 0 0 0 255 0 0 0 0
0 1 5 8 9 9 2 1 0 0 255 3 5 45 112 177
186 186 164 154 147 111 9 0 255 0 0 0 0 0 0 14
14 11 11 1 0 0 0 255 0 0 0 1 0 1 0 1
0 0 0 0 0 0 255 0 0 0 1 34 96 199 46 46
45 5 0 0 255 0 0 0 0 8 34 126 126 37 9 2
0 0 0 0 255 0 0 0 1 2 15 21 13 2 0 0
0 0 255 0 0 0 0 0 1 2 8 8 2 0 0 0
255 1 1 1 0 1 3 4 4 4 4 1 0 0 0 255
0 0 0 7 10 21 29 33 33 1 0 0 0 0 255 0
0 0 0 1 1 8 7 1 0 0 0 0 0 0 0 0
0 0 0 0 0 0 0 0 0 0 0 0 1 0 0 0
0 0 255 0 0 0 0 0 1 1 1 0 0 0 0 0
255 0 0 0 0 0 0 0 0 0 0 0 0 0 0 255
0 0 0 0 0 5 20 7 2 0 0 0 0 0 255 0
0 0 0 0 48 110 135 125 46 1 0 0 0 255 0 0
0 0 0 0 0 3 1 0 0 0 0 255 1 0 0 0
1 33 33 5 1 0 0 0 0 0 255 0 0 0 0 0
0 0 0 0 0 0 0 0 255 0 0 0 0 0 0 0
0 0 0 0 0 0 0 255 0 0 0 0 0 0 0 0
1 0 0 0 0 255 0 0 0 0 1 61 61 58 40 39
36 1 0 0 255 0 0 0 0 0 0 5 5 0 0 0
0 0 0 255 0 0 0 0 1 3 7 7 1 0 0 0
0 255 0 0 0 0 0 0 1 8 7 2 1 1 0 0
255 0 0 0 0 0 1 1 0 0 0 0 0 0 0 255
0 0 0 0 0 0 0 1 0 0 0 0 0 255 0 0
0 0 0 0 0 1 0 0 0 0 0 0 255 0 0 0
0 0 0 2 2 0 0 0 0 0 255 0 0 0 0 0
0 0 0 0 0 0 0 0 255 0 0 0 0 0 0 1
2 2 1 1 0 0 0 255 0 4 23 45 112 177 164 154
135 117 14 7 0 255 0 0 0 0 0 0 0 0 1 1
0 0 0 0 255 0 0 0 0 0 0 0 0 0 0 0
0 0 0 255 0 0 0 0 0 11 11 11 7 5 0 0
0 255 0 0 0 0 0 8 14 14 9 1 0 0 0 0
0 255 0 0 0 0 1 1 3 2 0 0 0 0 0 255
0 0 0 0 0 0 0 0 0 0 0 0 0 255 0 0
0 0 0 0 1 2 2 1 1 0 0 0 255 0 0 0
1 1 3 3 3 2 1 0 0 0 0 255 0 0 0 0
0 0 0 0 0 0 0 0 0 0 0 0 0 0 0 0
0 0 0 0 0 0 0 0 0 1 0 1 1 1 0 255
0 0 0 0 0 0 0 0 0 0 0 0 0 255 0 0
0 0 0 0 0 0 0 0 0 0 0 0 255 0 0 0
0 0 0 0 1 1 0 0 0 0 0 255 0 0 0 0
0 0 1 3 3 1 0 0 0 0 255 0 0 0 0 0
0 0 0 0 0 0 0 0 255 1 1 1 0 0 0 0
1 0 0 0 0 0 0 255 0 0 0 0 0 0 0 0
0 0 0 0 0 255 0 0 0 0 0 0 0 0 0 0
0 0 0 0 255 0 0 0 0 0 0 0 0 0 0 0
0 0 255 0 0 0 0 1 1 11 28 28 28 1 0 0
0 255 0 0 0 0 0 0 0 0 0 0 0 0 0 0
255 0 0 0 0 0 1 2 1 0 0 0 0 0 255 0
0 0 0 0 0 0 0 0 0 0 0 0 0 255 0 0
0 0 0 0 0 0 0 0 0 0 1 1 255 0 0 0
0 0 0 0 0 0 0 0 0 0 255 0 0 0 0 0
0 0 0 0 0 0 0 0 0 255 0 0 0 0 0 0
0 0 0 0 0 0 0 255 0 0 0 0 0 0 0 0
0 0 0 0 0 255 0 0 0 0 0 0 0 0 0 0
0 0 0 0 255 0 0 4 11 29 86 99 99 27 14 7
0 0 255 0 0 0 0 0 0 0 0 0 0 0 0 0
0 255 0 0 0 0 0 0 0 0 0 0 0 0 0 0
255 0 0 0 0 0 2 2 2 0 0 0 0 0 255 0
0 0 0 0 0 1 0 1 0 0 0 0 0 0 255 0
0 0 0 1 0 0 0 0 0 0 0 0 255 0 0 0
0 0 0 0 0 0 0 0 0 0 255 0 0 0 0 0
0 0 0 0 0 0 0 0 0 255 0 0 0 0 0 0
1 1 1 0 0 0 0 0 255 0 0 0 0 0 0 0
0 0 0 0 0 0 0 0 0 0 0 0 0 0 0 0
0 0 0 0 0 0 0 0 0 0 0 0 255 0 0 0
0 0 0 0 0 0 0 0 0 0 255 0 0 0 0 0
0 0 0 0 0 0 0 0 0 255 0 0 0 0 0 0
0 0 0 0 0 0 0 0 255 0 0 0 0 0 0 0
1 1 0 0 0 0 0 255 0 0 0 0 0 0 0 0
0 0 0 0 0 255 0 0 0 0 0 0 0 0 0 0
0 0 0 0 255 0 0 0 0 0 0 0 0 0 0 0
0 0 255 0 0 0 0 0 0 0 0 0 0 0 0 0
0 255 0 0 0 0 0 0 0 0 0 0 0 0 0 255
0 0 0 0 0 0 1 3 3 1 0 0 0 0 255 0
0 0 0 0 0 0 0 0 0 0 0 0 0 255 0 0
0 0 0 0 1 0 0 0 0 0 0 255 0 0 0 0
0 0 0 0 0 0 0 0 0 0 255 0 0 0 0 0
0 0 0 0 1 1 0 0 0 255 0 0 0 0 0 0
0 0 0 0 0 0 0 255 0 0 0 0 0 0 0 0
0 0 0 0 0 0 255 0 0 0 0 0 0 0 0 0
0 0 0 0 255 0 0 0 0 0 0 0 0 0 0 0
0 0 255 0 0 0 0 0 0 0 0 0 0 0 0 0
0 255 0 0 1 1 10 11 16 13 10 0 0 0 0 255
0 0 0 0 0 0 0 0 0 0 0 0 0 0 255 0
0 0 0 0 0 0 0 0 0 0 0 0 0 255 0 0
0 0 0 0 0 0 0 0 0 0 0 255 0 0 0 0
0 0 0 0 0 0 0 0 0 0 0 255 0 0 0 0
0 0 0 0 0 0 0 0 0 255 0 0 0 0 0 0
0 0 0 0 0 0 0 255 0 0 0 0 0 0 0 0
0 0 0 0 0 0 255 0 0 0 0 0 0 0 0 0
0 0 0 0 0 255 0 0 0 0 0 0 0 0 0 0
0 0 0 0 0 0 0 0 0 0 0 0 0 0 0 1
0 0 0 0 0 0 0 0 0 255 0 0 0 0 0 0
0 0 0 0 0 0 0 255 0 0 0 0 0 0 0 0
0 0 0 0 0 0 255 0 0 0 0 0 0 0 0 1
0 0 0 0 0 255 0 0 1 0 0 0 0 0 1 1
0 0 0 0 255 0 0 0 0 0 0 0 0 0 0 0
0 0 255 0 0 0 0 0 0 0 0 0 0 0 0 0
0 255 0 0 0 0 0 1 0 0 0 0 0 0 0 255
0 0 0 0 0 0 0 0 0 0 0 0 0 0 255 0
0 0 0 0 0 0 0 0 0 0 0 0 255 0 0 0
0 0 0 1 1 0 0 0 0 0 0 255 0 0 0 0
0 0 0 0 0 0 0 0 0 0 255 0 0 0 0 0
0 0 0 0 0 0 0 0 255 0 0 0 0 0 0 0
0 0 0 0 0 0 0 255 0 0 0 0 0 0 0 0
0 1 1 1 0 0 255 0 0 0 0 0 0 0 0 0
0 0 0 0 255 0 0 0 0 0 0 0 0 0 0 0
0 0 0 255 0 0 0 0 0 0 0 0 0 0 0 0
0 255 0 0 0 0 0 0 0 0 0 0 0 0 0 255
0 0 0 0 0 0 0 0 0 0 0 0 0 0 255 0
0 0 0 0 0 0 0 0 0 0 0 0 255 0 0 0
0 0 0 0 0 0 0 0 0 0 0 255 0 0 0 0
0 0 0 0 0 0 0 0 0 0 255 0 0 0 0 0
0 0 0 0 0 0 0 0 255 0 0 0 0 0 0 0
0 0 0 0 0 0 0 0 255 0 0 0 0 0 0 0
0 0 0 0 0 0 255 0 0 0 0 0 0 0 0 0
0 0 0 0 255 0 0 0 0 0 0 0 0 0 0 0
0 0 0 255 0 0 0 0 0 0 0 0 0 0 0 0
0 0 255 0 0 0 0 0 0 0 0 0 0 0 0 0
0 0 0 0 255 255 255 255 255 255 255 255 255 255 255 255
255 255 255 255 255 255 255 255 255 255 255 255 255 255 255 255
255 255 255 255 255 255 255 255 255 255 255 255 255 255 255 255
255 255 255 255 255 255 255 255 255 255 255 255 255 255 255 255
255 255 255 255 255 255 255 255 255 255 255 255 255 255 255 255
255 255 255 255 255 255 255 255 255 255 255 255 255 255 255 255
255 255 255 255 255 255 255 255 255 255 255 255 255 255 255 255
255 255 255 255 255 255 255 255 255 255 255 255 255 255 255 255
255 255 255 255 255 255 255 255 255 255 255 255 255 255 255 255
255 255 255 255 255 255 255 255 255 255 255 255 255 255 255 255
255 255 255 255 255 255 255 255 255 255 255 255 255 255 255 255
255 255 255 255 255 255 255 255 255 255 255 255 255 255 255 255
255 255 255 255 255 255 255 255 255 255 255 255 255 255 255 255
255 255 255 255 255 255 255 255 255 255 255 255 255 255 255 255
255 255 255 255 255 255 255 255 255 255 255 255 255 255 255 255
255 255 255 255 255 255 255 255 255 255 255 255 255 255 255 255
255 255 255 255 255 255 255 255 255 255 255 255 255 255 255 255
255 255 255 255 255 255 255 255 255 255 255 255 255 255 255 255
255 255 255 255 255 255 255 255 255 255 255 255 255 255 255 255
255 255 255 255 255 255 255 255 255 255 255 255 255 255 255 255
255 255 255 255 255 255 255 255 255 255 255 255 255 255 255 255
255 255 255 255 255 255 255 255 255 255 255 255 255 255 255 255
255 255 255 255 255 255 255 255 255 255 255 255 255 255 255 255
255 255 255 255 255 255 255 255 255 255 255 255 255 255 255 255
255 255 255 255 255 255 255 255 255 255 255 255 255 255 255 255
255 255 255 255 255 255 255 255 255 255 255 255 255 255 255 255
255 255 255 255 255 255 255 255 255 255 255 255 255 255 255 255
255 255 255 255 255 255 255 255 255 255 255 255 255 255 255 255
255 1 0 0 0 0 0 0 1 1 1 0 0 0 0 0
0 0 0 255 0 0 0 0 0 0 1 0 0 0 0 0
0 255 0 0 0 0 0 0 0 0 0 0 0 0 0 0
255 0 0 0 0 0 0 0 0 0 0 0 0 0 0 255
0 0 0 0 0 0 0 0 0 0 0 0 0 0 255 0
0 0 0 0 0 0 0 0 0 0 0 0 255 0 0 0
0 0 0 0 0 0 0 0 0 0 0 255 0 0 0 0
0 0 0 0 0 0 0 0 0 255 0 0 0 0 0 0
0 0 0 0 0 0 0 0 255 0 0 0 0 0 0 0
0 0 0 0 0 0 255 0 0 0 0 0 0 0 0 0
0 0 0 0 0 255 0 0 0 0 0 0 0 0 0 0
0 0 0 0 255 0 0 0 0 0 0 0 0 0 0 0
0 0 255 0 0 0 0 0 0 0 0 0 0 0 1 0
0 255 0 0 0 0 0 0 0 0 0 0 0 0 0 0
255 0 0 0 0 0 0 0 0 0 0 0 0 0 255 0
0 0 0 0 0 0 0 0 0 0 0 0 0 255 0 0
0 0 0 0 0 0 0 0 0 0 0 255 0 0 0 0
0 0 0 0 0 0 0 0 0 255 0 0 0 0 0 0
0 0 0 0 0 0 0 0 255 0 0 0 0 0 0 0
0 0 0 0 0 0 255 0 0 0 0 0 0 0 0 0
0 0 0 0 0 255 0 0 0 0 0 0 0 0 0 0
0 0 0 0 255 0 0 0 0 0 0 0 0 0 0 0
0 0 255 0 0 0 0 0 0 0 0 0 0 0 0 0
0 0 255 0 0 0 0 0 0 0 0 0 0 0 0 0
255 0 0 0 0 0 0 0 0 0 0 0 0 0 255 0
0 0 0 0 0 0 0 0 0 0 0 0 0 255 0 0
0 0 0 0 0 0 0 0 0 0 0 0 255 0 0 0
0 0 0 0 0 0 0 0 0 0 0 0 0 0 1 0
0 0 0 0 0 0 1 1 1 0 0 0 0 0 0 0
255 0 0 0 0 0 0 1 0 0 0 0 0 0 255 0
0 0 0 0 0 0 0 0 0 0 0 0 0 255 0 0
0 0 0 0 0 0 0 0 0 0 0 0 255 0 0 0
0 0 0 0 0 0 0 0 0 0 0 255 0 0 0 0
0 0 0 0 0 0 0 0 0 255 0 0 0 0 0 0
0 0 0 0 0 0 0 0 255 0 0 0 0 0 0 0
0 0 0 0 0 0 255 0 0 0 0 0 0 0 0 0
0 0 0 0 0 255 0 0 0 0 0 0 0 0 0 0
0 0 0 255 0 0 0 0 0 0 0 1 0 0 0 0
0 0 255 0 0 0 0 0 0 0 0 0 0 0 0 0
0 255 0 0 0 0 0 0 0 0 0 0 0 0 0 255
0 0 0 0 0 0 0 0 0 0 0 1 0 0 255 0
0 0 0 0 0 0 0 0 0 0 0 0 0 255 0 0
0 0 0 0 0 0 0 0 0 0 0 255 0 1 0 0
0 0 0 0 0 0 0 0 0 0 255 0 0 0 0 0
0 0 0 0 0 0 0 0 255 0 0 0 0 0 0 0
0 0 0 0 0 0 255 0 0 0 0 0 0 0 0 0
0 0 0 0 0 255 0 0 0 0 0 0 0 0 0 0
0 0 0 255 0 0 0 0 0 0 0 0 0 0 0 0
0 0 255 0 0 0 0 0 0 0 0 0 0 0 0 0
0 255 0 0 0 0 0 0 0 0 0 0 0 0 0 255
0 0 0 0 0 0 0 0 0 0 0 0 0 0 0 255
0 0 0 0 0 0 0 0 0 0 0 0 0 255 0 0
0 0 0 0 0 0 0 0 0 0 0 255 0 0 0 0
0 0 0 0 0 0 0 0 0 0 255 0 0 0 0 0
0 0 0 0 0 0 0 0 0 255 0 0 0 0 0 1
1 1 0 0 0 0 0 0 0 0 0 0 0 0 0 0
0 0 0 1 1 1 1 1 0 0 0 0 0 255 0 0
0 0 0 0 0 0 0 0 0 0 0 255 0 0 0 0
0 0 0 0 0 0 0 0 0 0 255 0 0 0 0 0
0 0 0 0 0 0 0 0 1 255 0 0 0 0 0 0
0 0 0 0 0 0 0 0 255 0 0 0 0 0 0 0
0 0 0 0 0 0 255 0 0 0 0 0 0 0 0 0
0 0 0 0 0 255 0 0 0 0 0 0 0 0 0 0
0 0 0 255 0 0 0 0 0 0 0 0 0 0 0 0
0 0 255 0 0 0 0 0 0 1 0 0 0 0 0 0
255 0 0 0 0 0 0 1 1 1 0 0 0 0 0 255
0 0 0 0 0 0 0 0 0 0 0 0 0 0 255 0
0 0 0 0 0 0 0 0 0 0 0 0 255 0 0 0
0 0 0 0 0 0 0 0 0 0 0 255 0 0 0 0
0 0 0 0 0 0 0 0 0 0 255 0 0 0 0 0
0 1 0 0 0 0 0 0 255 1 1 0 0 0 0 0
0 0 0 0 0 0 0 255 0 0 0 0 0 1 0 0
0 0 0 0 0 255 0 0 0 0 2 2 3 3 3 0
0 0 0 255 0 0 0 0 0 0 0 0 0 0 0 0
0 0 255 0 0 0 0 0 0 0 1 0 0 0 0 0
255 0 0 0 0 0 0 0 0 0 0 0 0 0 0 255
0 0 0 0 0 0 0 1 1 1 0 0 0 0 255 0
0 0 0 0 0 0 0 0 0 0 0 0 255 0 0 0
0 0 0 0 0 0 0 0 0 0 0 0 255 0 0 0
0 1 2 5 5 0 0 0 0 0 255 0 0 0 0 0
1 0 0 1 0 0 0 0 255 0 0 0 0 0 0 0
0 1 1 0 0 0 0 255 0 0 0 0 0 0 0 0
0 0 0 0 0 0 255 0 0 0 0 1 3 4 4 2
0 0 0 0 0 0 0 0 0 0 0 0 0 0 0 0
3 3 15 15 11 2 0 0 0 0 255 0 0 0 0 0
1 1 1 0 1 1 0 0 255 0 0 0 0 0 0 2
9 9 2 1 0 0 0 255 0 0 0 0 0 0 1 1
1 1 0 0 0 1 255 0 0 0 0 1 2 2 0 0
0 0 0 0 0 255 0 0 0 0 1 1 0 0 0 0
0 0 0 255 0 0 0 0 0 1 1 2 2 0 0 0
0 0 255 0 0 0 0 1 1 1 1 0 0 0 0 0
255 0 0 0 0 0 0 0 1 3 1 0 0 0 0 255
0 0 0 0 0 4 7 5 0 0 0 0 0 255 1 0
0 0 0 7 17 11 8 1 0 0 0 0 255 0 0 0
0 0 4 23 23 8 0 0 0 0 0 255 0 0 0 0
1 2 11 18 18 3 0 0 0 255 0 0 0 0 0 0
5 3 0 0 0 0 0 0 255 0 0 0 0 0 0 0
0 0 0 0 0 0 0 255 0 0 0 0 1 3 4 5
2 0 0 0 0 255 0 1 0 0 0 0 0 0 0 0
0 0 0 0 255 0 0 0 0 1 2 2 0 0 0 0
0 0 255 0 0 0 0 2 17 52 52 67 9 0 0 0
255 0 0 0 0 0 0 0 0 0 0 0 0 0 0 255
0 0 0 0 0 1 3 5 3 1 1 1 0 255 0 0
0 0 0 0 0 0 0 0 0 0 0 0 255 0 0 0
0 0 0 3 8 5 2 1 0 0 0 255 0 0 0 0
0 1 1 2 2 0 0 0 0 255 0 0 0 0 0 0
1 1 1 0 0 0 0 0 0 255 0 0 0 1 1 11
23 22 4 1 0 0 0 255 0 0 0 0 1 1 3 4
3 3 0 0 0 255 0 0 0 0 0 1 22 51 43 5
1 0 0 0 255 0 0 0 0 0 0 0 0 0 0 0
0 0 0 255 0 0 0 0 3 20 20 20 13 13 0 0
0 0 0 0 0 0 0 0 0 0 0 0 0 7 14 18
21 34 11 2 0 0 0 255 0 0 0 0 0 10 10 4
1 1 1 0 0 255 0 0 0 0 1 5 39 78 78 18
2 0 0 0 255 0 0 0 0 0 1 2 1 1 1 0
0 0 0 255 0 0 0 0 1 10 10 3 0 0 0 0
0 0 255 0 0 0 1 1 2 2 0 0 0 0 0 0
255 0 0 0 0 0 2 9 9 20 2 0 0 0 0 255
0 0 0 0 1 3 3 3 1 1 0 0 0 255 0 0
0 1 3 3 10 22 22 4 2 0 0 0 255 0 0 0
0 2 10 11 10 8 0 0 0 0 255 0 0 0 0 4
17 36 32 16 11 2 0 0 0 255 0 0 0 0 4 23
34 34 34 17 0 0 0 0 255 0 0 0 0 3 11 18
21 24 35 2 0 0 255 0 0 0 0 0 21 22 9 9
0 0 0 0 0 255 0 0 0 0 0 0 0 0 0 0
0 0 0 0 255 0 0 0 1 3 4 4 4 2 1 0
0 0 255 0 0 0 0 0 0 0 0 0 0 0 0 0
0 255 0 0 0 1 2 7 7 7 1 0 0 0 0 255
0 0 0 2 39 52 55 52 79 79 9 0 0 255 0 0
0 0 0 0 0 0 3 3 1 0 0 0 255 0 0 0
0 0 3 5 11 9 8 2 1 0 255 0 0 0 0 0
0 0 3 1 1 0 0 0 0 255 0 0 0 0 0 3
24 8 8 5 2 0 0 0 255 0 0 0 0 0 1 13
5 5 2 0 0 0 255 0 0 0 0 0 10 1 1 1
1 1 0 0 0 0 255 0 0 0 1 11 47 45 26 22
10 1 0 0 255 0 0 0 0 1 5 9 9 17 8 2
0 0 255 0 0 0 0 0 22 37 51 43 36 5 0 0
0 255 0 0 0 0 1 4 4 3 0 0 0 0 0 0
255 0 0 1 3 9 48 23 35 23 27 13 0 0 0 0
0 0 0 0 0 0 0 0 0 0 7 20 26 26 34 22
7 2 1 0 255 0 0 0 0 7 17 28 28 7 1 0
0 0 255 0 0 0 0 2 39 74 84 79 64 16 0 0
0 255 0 0 0 0 1 2 2 2 1 1 1 0 0 0
255 0 0 0 0 1 10 10 10 1 0 0 0 0 0 255
0 0 1 1 1 2 2 8 0 0 0 0 0 255 0 0
0 0 0 9 20 33 49 26 1 0 0 0 255 0 0 0
1 2 10 10 8 2 1 1 0 0 255 0 0 0 2 3
10 18 21 16 11 4 1 0 0 255 0 0 0 2 4 7
9 9 9 8 1 0 0 255 0 0 0 0 7 20 36 42
16 16 15 2 0 0 255 0 0 0 0 7 33 37 37 37
27 8 0 0 0 255 0 0 0 2 14 14 15 18 24 22
14 0 0 255 0 0 0 0 11 21 21 10 10 9 1 1
0 0 255 0 0 0 0 0 0 0 0 0 3 1 0 0
0 255 0 0 0 2 3 5 7 5 3 2 1 0 0 255
0 0 0 0 0 1 1 1 1 1 0 0 0 0 255 0
0 1 1 7 4 4 4 2 1 1 0 0 255 0 0 0
15 51 52 51 39 51 67 58 4 0 255 0 0 0 0 0
0 0 7 7 5 3 2 0 0 255 0 0 0 0 0 4
10 13 10 3 3 1 0 255 0 0 0 0 0 0 1 3
1 1 0 0 0 0 255 0 0 0 0 0 4 8 8 8
5 4 1 0 0 255 0 0 0 0 0 7 8 5 4 4
0 0 0 255 0 0 0 0 10 13 1 1 1 1 1 0
0 0 0 255 0 0 0 4 35 51 45 26 22 20 4 0
0 255 0 0 0 0 18 18 18 13 17 8 4 0 0 255
0 0 0 0 9 27 37 36 36 36 24 0 0 0 255 0
0 0 1 1 0 0 0 0 0 0 0 0 0 255 0 1
3 9 9 23 18 24 24 28 22 1 0 0 0 0 0 0
0 0 0 0 0 0 1 14 20 26 30 41 41 41 3 1
0 255 0 0 0 1 7 10 17 28 28 3 1 0 0 255
0 0 0 0 5 28 65 78 83 69 49 1 0 0 255 0
0 0 0 1 2 2 2 1 0 0 0 0 0 255 0 0
0 0 3 4 8 10 5 0 0 0 0 0 255 0 0 0
1 1 2 2 1 0 0 0 0 0 255 0 0 0 0 0
15 33 49 51 36 2 0 0 0 255 1 1 1 2 10 11
11 11 8 4 1 0 0 255 0 0 0 2 8 18 18 21
16 16 4 1 0 0 255 0 0 0 2 7 7 7 9 9
8 1 0 0 255 0 0 0 4 20 26 30 13 27 27 15
1 0 0 255 0 0 0 0 20 26 28 23 22 14 8 0
0 0 255 0 0 0 2 14 14 14 14 23 18 14 0 0
255 0 0 0 1 7 11 1 9 10 10 7 1 0 0 255
0 0 0 0 0 0 0 0 3 7 3 1 0 0 255 0
0 0 2 4 4 3 2 3 3 1 0 0 255 0 0 0
0 0 0 0 0 1 2 1 0 0 0 255 0 0 1 1
7 4 4 4 5 3 1 0 0 255 0 0 0 39 54 54
43 34 43 58 58 4 0 255 0 0 0 0 0 0 5 7
7 3 3 2 2 0 255 0 0 0 0 0 7 13 14 13
3 3 2 1 255 0 0 0 0 0 0 1 1 1 1 1
0 0 0 255 0 0 0 0 0 4 8 8 7 5 4 1
0 0 255 0 0 0 0 7 7 7 4 2 2 1 0 0
255 0 0 0 0 1 7 1 1 1 1 1 0 0 0 0
255 0 0 0 13 35 62 49 49 26 21 15 1 0 255 0
0 0 0 18 18 18 17 18 14 8 0 0 255 0 0 0
0 9 47 47 45 36 39 30 7 0 0 255 0 0 0 0
0 0 1 1 1 1 1 0 0 0 255 0 2 7 18 18
22 18 22 18 27 8 1 0 0 0 0 0 0 0 0 0
0 0 0 1 15 21 30 26 30 41 41 16 1 1 255 1
1 1 2 7 11 33 24 21 1 1 1 0 255 0 0 0
0 9 20 41 83 107 69 49 0 0 0 255 0 0 0 0
0 2 2 2 1 1 0 0 0 0 255 0 0 0 1 3
8 8 10 1 0 0 0 0 0 255 0 0 0 1 1 1
1 1 0 0 0 0 0 255 0 0 0 0 0 14 21 49
49 35 2 1 0 0 255 1 1 1 2 9 10 11 11 8
2 1 0 0 255 0 0 0 2 10 17 17 15 16 18 11
1 0 0 255 0 0 0 2 7 7 7 9 8 4 1 0
1 255 0 0 0 7 26 33 22 16 22 16 10 1 0 0
255 0 0 0 0 1 20 23 23 14 10 3 0 0 0 255
0 0 0 2 9 14 14 14 13 13 5 0 0 255 0 0
0 1 1 7 4 5 13 13 3 1 0 0 255 0 0 0
0 1 1 0 1 5 7 0 0 0 0 255 0 0 0 0
4 7 7 7 4 3 1 0 0 255 0 0 0 0 0 2
2 2 0 1 0 0 0 0 255 0 0 0 1 7 4 4
3 5 2 1 0 0 255 0 0 0 21 59 59 46 43 43
49 34 3 1 255 0 0 0 0 0 0 4 7 4 2 2
2 2 0 255 0 0 0 0 0 7 13 13 5 2 3 2
1 255 0 0 0 0 0 0 1 1 2 1 2 1 0 0
255 0 0 0 0 0 4 8 7 7 5 4 1 0 0 255
0 0 0 0 3 7 3 1 1 4 2 0 0 255 0 0
0 0 1 1 1 1 1 1 1 0 0 0 0 255 0 0
0 15 35 43 43 49 23 15 5 1 0 255 0 0 0 0
2 18 18 13 18 8 4 0 0 255 0 0 0 0 1 47
49 49 51 51 24 7 0 0 255 0 0 0 0 0 0 0
0 1 2 1 0 0 0 255 0 0 1 9 9 18 20 22
17 17 8 1 1 0 0 0 0 0 0 0 0 0 0 0
0 3 8 20 24 26 26 26 3 0 0 255 1 1 1 1
2 10 11 10 2 1 1 1 1 255 1 0 0 0 1 9
20 41 90 64 3 0 0 0 255 0 0 0 0 0 1 1
1 0 0 0 0 0 0 255 0 0 0 1 3 11 8 5
2 0 0 0 0 0 255 0 0 0 1 1 1 1 1 0
0 0 0 0 255 0 0 0 0 0 2 5 14 18 7 0
0 0 0 255 0 0 0 1 2 5 9 7 7 1 0 0
0 255 0 0 0 2 10 17 17 18 18 18 7 0 0 0
255 0 0 0 1 2 8 8 9 7 2 0 0 0 255 0
0 0 0 15 35 35 24 27 16 3 1 0 0 255 0 0
0 0 0 1 4 9 9 3 0 0 0 0 255 0 0 0
0 5 9 14 14 13 11 5 0 0 255 0 0 0 0 0
1 1 1 5 3 1 0 0 0 255 0 0 0 0 0 0
0 1 2 0 0 0 0 0 255 0 0 0 0 3 4 4
4 4 2 1 1 0 255 0 0 0 0 0 0 2 0 0
0 0 0 0 0 255 0 0 0 0 1 2 2 2 5 1
0 0 0 255 0 0 0 3 49 65 49 49 48 48 32 1
1 255 0 0 0 0 0 2 2 4 4 3 2 1 1 0
255 0 0 0 0 0 2 9 13 9 13 3 1 1 255 0
0 0 0 0 1 2 2 2 2 2 1 0 0 255 0 0
0 0 0 0 4 4 4 4 1 1 0 0 255 0 0 0
0 3 7 7 7 7 7 2 0 0 255 0 0 0 0 1
2 7 7 1 1 0 0 0 0 0 255 0 0 0 13 30
43 49 49 23 8 2 1 0 255 0 0 0 0 1 10 26
18 18 7 2 0 0 255 0 0 0 0 1 11 45 49 51
51 11 3 0 0 255 0 0 0 0 0 0 0 0 0 2
0 0 0 0 255 0 0 0 9 10 15 20 20 14 10 7
1 1 0 0 0 0 0 0 0 0 0 0 0 0 1 3
15 21 21 17 17 3 0 0 255 0 0 0 1 1 2 2
0 0 0 0 0 1 255 0 0 0 0 1 1 1 1 7
3 0 0 0 0 255 0 0 0 0 0 0 0 1 0 0
0 0 0 0 255 0 0 0 0 1 2 5 2 0 0 0
0 0 0 255 0 0 0 1 1 1 1 1 0 0 0 0
0 255 0 0 0 0 0 1 1 1 1 1 0 0 0 0
255 0 0 0 0 1 1 2 2 2 1 0 0 0 255 0
0 0 2 2 15 15 15 10 7 0 0 0 0 255 0 0
0 0 1 2 4 9 4 0 0 0 0 255 0 0 0 0
1 15 22 24 24 16 3 1 0 0 255 0 0 0 0 0
0 0 0 0 0 0 0 0 0 255 0 0 0 0 0 5
9 11 9 2 0 0 0 255 0 0 0 0 0 0 0 0
0 0 0 0 0 0 255 0 0 0 0 0 0 0 0 0
0 0 0 0 0 255 0 0 0 0 0 3 4 4 1 1
0 0 0 255 0 0 0 0 0 0 0 0 0 0 0 0
0 0 255 0 0 0 0 1 1 1 1 1 0 0 0 0
255 0 0 0 1 3 46 46 46 48 34 1 1 1 255 0
0 0 0 0 0 2 4 4 7 1 1 1 0 255 0 0
0 0 0 1 2 5 1 2 2 1 0 255 0 0 0 0
0 0 0 2 2 2 1 0 0 0 255 0 0 0 0 0
0 1 2 4 2 1 0 0 0 255 0 0 0 0 0 1
5 7 7 7 0 0 0 255 0 0 0 0 1 1 7 1
0 0 0 0 0 0 0 255 0 0 0 1 15 30 28 22
9 2 0 0 0 255 0 0 0 0 0 1 10 10 8 2
0 0 0 255 0 0 0 0 0 0 13 45 45 23 3 0
0 0 255 0 0 0 0 0 0 0 0 0 0 0 0 0
0 255 0 0 0 0 9 15 16 22 17 14 0 0 0 0
0 0 0 0 0 0 0 0 0 0 0 0 0 3 3 2
2 2 1 1 0 255 0 0 0 0 0 0 0 0 0 0
0 0 0 255 0 0 0 0 0 1 1 1 1 0 0 0
0 0 255 1 0 0 0 0 0 0 0 0 0 0 0 0
0 255 0 0 0 0 0 0 1 1 0 0 0 0 0 0
255 0 0 0 0 0 0 0 1 1 1 1 1 0 255 0
0 0 0 0 0 0 0 0 0 0 0 0 0 255 0 0
0 0 1 1 1 1 1 0 0 0 0 255 0 0 0 0
2 2 2 3 0 0 0 0 0 0 255 0 0 0 0 0
0 1 1 1 0 0 0 0 255 0 0 0 0 0 1 3
7 4 4 1 0 0 0 255 0 0 0 0 0 0 0 0
0 0 0 0 0 0 255 0 0 0 0 0 0 1 1 1
0 0 0 0 255 0 0 0 0 0 0 0 0 0 0 0
0 0 0 255 0 0 0 0 0 0 0 0 0 0 0 0
0 0 255 0 0 0 0 0 0 1 0 0 0 0 0 0
255 0 0 0 0 0 0 0 0 0 0 0 0 0 0 255
0 0 0 0 0 1 1 0 0 0 0 0 0 255 0 0
0 0 0 0 5 10 10 9 1 1 0 255 0 0 0 0
0 0 0 1 0 2 0 1 0 0 255 0 0 0 0 0
0 0 0 0 1 0 0 0 255 0 0 0 0 0 0 0
0 0 0 0 0 0 0 255 0 0 0 0 0 0 0 1
2 1 1 0 0 0 255 0 0 0 0 0 0 0 0 0
0 0 0 0 255 0 0 0 0 1 1 1 0 0 0 0
0 0 0 0 255 1 0 0 0 1 2 9 1 1 0 0
0 0 255 0 0 0 0 0 0 1 7 2 0 0 0 0
255 0 0 0 0 0 0 0 11 11 2 0 0 0 0 255
0 0 0 0 0 0 0 0 0 0 0 0 0 0 255 0
0 0 0 0 4 13 13 13 0 0 0 0 0 0 0 0
0 0 0 0 0 0 0 0 0 0 0 1 1 1 1 1
0 0 255 0 0 0 0 0 0 0 0 0 0 0 0 0
255 0 0 0 0 0 0 0 1 0 0 0 0 0 0 255
1 0 0 0 0 0 0 0 0 0 0 0 0 1 255 0
0 0 0 0 0 0 0 0 0 0 0 0 0 255 0 0
0 0 0 0 0 0 1 1 1 0 0 255 0 0 0 0
0 0 0 0 0 0 0 0 0 0 255 0 0 0 0 1
1 1 0 0 0 1 0 0 255 0 1 0 0 0 0 0
0 0 0 0 0 0 0 255 0 0 0 0 0 0 0 0
0 0 0 0 0 255 0 0 0 0 0 0 0 0 0 0
0 0 0 0 255 0 0 0 0 0 0 0 0 0 0 0
0 0 0 255 0 0 0 0 0 0 0 0 0 0 0 0
0 255 0 0 0 0 0 0 0 0 0 0 0 0 0 0
255 0 0 0 0 0 0 0 0 0 0 0 0 0 0 255
0 0 0 0 0 0 0 0 0 0 0 0 0 255 0 0
0 0 0 0 0 0 0 0 0 0 0 0 255 0 0 0
0 0 0 0 0 0 0 0 0 0 255 0 0 0 0 0
0 0 0 0 0 0 1 0 255 0 0 0 0 0 0 0
0 0 0 0 0 0 0 255 0 0 0 0 0 0 0 0
0 0 0 0 0 255 0 0 0 0 0 0 0 0 0 0
0 0 0 0 255 0 0 0 0 0 0 0 1 1 1 0
0 0 0 255 0 0 0 0 0 0 0 0 0 0 0 0
0 255 0 0 0 0 0 0 0 0 0 0 0 0 0 0
0 255 0 0 0 0 0 0 0 0 0 0 0 0 0 255
0 0 0 0 0 0 0 1 0 0 0 0 0 255 0 0
0 0 0 0 0 0 0 0 0 0 0 0 255 0 0 0
0 0 0 0 0 0 0 0 0 0 0 255 0 0 0 0
0 0 1 1 1 0 0 0 0 0 0 0 0 0 0 0
0 0 0 0 0 0 0 0 0 0 1 1 1 0 0 255
0 0 0 0 0 0 0 0 0 0 0 1 0 255 0 0
0 0 0 0 0 0 0 0 0 0 0 0 255 0 0 0
0 0 0 0 0 0 0 0 0 1 0 255 0 0 0 0
0 0 0 0 0 0 0 0 0 0 255 0 0 0 0 0
0 0 0 0 0 0 0 0 255 0 0 0 0 0 0 0
0 0 0 0 0 0 0 255 0 0 0 0 0 0 0 0
0 0 1 0 0 255 0 1 1 0 0 0 0 0 0 0
0 0 0 0 255 0 0 0 0 0 0 0 0 0 0 0
1 0 255 0 0 0 0 0 0 0 0 0 0 0 0 0
0 255 0 0 0 0 0 0 0 0 0 0 0 0 0 0
255 0 0 0 0 0 0 0 0 0 0 0 0 0 255 0
0 0 0 0 0 0 0 0 0 0 0 0 0 255 0 0
0 0 0 0 0 0 0 0 0 0 0 0 255 0 0 0
0 0 0 0 0 0 0 0 0 0 255 0 0 0 0 0
0 0 0 0 0 0 0 0 0 255 0 0 0 0 0 0
0 0 0 0 0 0 0 255 0 0 0 0 0 0 0 0
0 0 0 0 0 255 0 0 0 0 0 0 0 0 0 0
0 0 0 0 255 0 0 0 0 0 0 0 0 0 0 0
0 0 255 0 0 0 0 0 0 0 0 0 0 0 0 0
0 255 0 1 0 0 0 0 0 0 0 0 0 0 0 0
255 0 0 0 0 0 0 0 0 0 0 0 0 0 255 0
0 0 0 0 0 0 0 0 0 0 0 0 0 0 255 0
0 0 0 0 0 0 0 0 0 0 0 0 255 0 0 0
0 0 0 0 0 0 0 0 0 0 255 0 0 0 0 0
0 0 0 0 0 0 0 0 0 255 0 0 0 0 0 0
0 0 0 0 0 0 0 0 255 0 0 0 0 0 0 0
0 1 0 0 0 0 0 0 0 0 255 255 255 255 255 255
255 255 255 255 255 255 255 255 255 255 255 255 255 255 255 255
255 255 255 255 255 255 255 255 255 255 255 255 255 255 255 255
255 255 255 255 255 255 255 255 255 255 255 255 255 255 255 255
255 255 255 255 255 255 255 255 255 255 255 255 255 255 255 255
255 255 255 255 255 255 255 255 255 255 255 255 255 255 255 255
255 255 255 255 255 255 255 255 255 255 255 255 255 255 255 255
255 255 255 255 255 255 255 255 255 255 255 255 255 255 255 255
255 255 255 255 255 255 255 255 255 255 255 255 255 255 255 255
255 255 255 255 255 255 255 255 255 255 255 255 255 255 255 255
255 255 255 255 255 255 255 255 255 255 255 255 255 255 255 255
255 255 255 255 255 255 255 255 255 255 255 255 255 255 255 255
255 255 255 255 255 255 255 255 255 255 255 255 255 255 255 255
255 255 255 255 255 255 255 255 255 255 255 255 255 255 255 255
255 255 255 255 255 255 255 255 255 255 255 255 255 255 255 255
255 255 255 255 255 255 255 255 255 255 255 255 255 255 255 255
255 255 255 255 255 255 255 255 255 255 255 255 255 255 255 255
255 255 255 255 255 255 255 255 255 255 255 255 255 255 255 255
255 255 255 255 255 255 255 255 255 255 255 255 255 255 255 255
255 255 255 255 255 255 255 255 255 255 255 255 255 255 255 255
255 255 255 255 255 255 255 255 255 255 255 255 255 255 255 255
255 255 255 255 255 255 255 255 255 255 255 255 255 255 255 255
255 255 255 255 255 255 255 255 255 255 255 255 255 255 255 255
255 255 255 255 255 255 255 255 255 255 255 255 255 255 255 255
255 255 255 255 255 255 255 255 255 255 255 255 255 255 255 255
255 255 255 255 255 255 255 255 255 255 255 255 255 255 255 255
255 255 255 255 255 255 255 255 255 255 255 255 255 255 255 255
255 255 255 255 255 255 255 255 255 255 255 255 255 255 255 255
255 255 255 255 255 255 255 0 0 0 0 0 0 0 0 0
0 0 0 0 0 0 0 0 0 255 0 0 0 0 0 0
0 0 0 0 0 0 0 255 0 0 0 1 1 1 1 0
0 0 0 0 0 0 255 0 0 0 0 0 0 0 0 0
0 0 0 0 0 255 0 0 0 0 0 0 0 1 0 0
0 0 0 0 255 0 0 0 0 0 0 0 0 0 0 0
0 0 255 0 0 0 0 0 0 0 0 0 0 0 0 0
0 255 0 0 0 0 0 0 0 0 0 0 0 0 0 255
0 0 0 0 0 0 0 0 0 0 0 0 0 0 255 0
0 0 0 0 0 0 0 0 0 0 0 0 255 0 0 0
0 0 0 0 0 0 0 0 0 0 0 255 0 0 0 0
0 0 0 0 0 0 0 0 0 0 255 0 0 0 0 0
0 0 0 0 0 0 0 0 255 0 0 0 0 0 0 0
0 0 0 0 0 0 0 255 0 0 0 0 0 0 0 0
0 0 0 0 0 0 255 0 0 0 0 0 0 0 0 0
0 0 0 0 255 0 0 0 0 0 0 0 0 0 0 0
0 0 0 255 0 0 0 0 0 0 0 0 0 0 0 0
1 255 0 0 0 0 0 0 0 0 0 0 0 0 0 255
0 0 0 0 0 0 0 0 0 0 0 0 0 0 255 0
0 0 0 0 0 0 0 0 0 0 0 0 255 0 0 0
0 0 0 0 0 0 0 0 0 0 0 255 0 0 0 0
0 0 0 0 0 0 0 0 0 0 255 0 0 0 0 0
0 0 0 0 1 0 0 0 255 0 0 0 0 0 0 0
0 0 0 0 0 0 0 0 255 0 0 0 0 0 0 0
0 0 0 0 0 0 255 0 0 0 0 0 0 0 0 0
0 0 0 1 255 0 0 0 0 0 0 0 0 0 0 0
0 0 0 255 0 0 0 0 0 0 0 0 0 0 0 0
0 0 255 0 0 0 0 0 0 0 0 0 0 0 0 0
0 0 0 0 0 0 0 0 0 0 0 0 0 0 0 0
0 0 0 0 0 0 255 0 0 0 0 0 0 0 0 0
0 0 0 0 255 0 0 0 1 1 1 1 0 0 0 0
0 0 0 255 0 0 0 0 0 0 0 0 0 0 0 0
0 1 255 0 0 0 0 0 0 0 0 0 0 0 0 0
0 255 0 0 0 0 0 0 0 0 0 0 0 0 0 255
0 0 0 0 0 0 0 0 0 0 0 0 0 0 255 0
0 0 0 0 0 0 0 0 0 0 0 0 255 0 0 0
0 0 0 0 1 0 0 0 0 0 0 255 0 0 0 0
0 0 0 0 0 0 0 0 0 255 0 0 0 0 0 0
0 0 0 0 0 0 0 0 255 0 0 0 0 0 0 0
0 0 0 0 0 0 0 255 0 0 0 0 0 0 0 0
0 0 0 0 0 255 0 0 0 0 0 0 0 0 0 0
0 0 0 0 255 0 0 0 0 0 0 0 0 0 0 0
0 0 0 255 0 0 0 0 0 0 0 0 0 0 0 0
0 255 0 0 0 0 0 0 0 0 0 0 0 0 0 0
255 0 0 0 0 0 0 0 0 0 0 0 0 0 255 0
0 0 0 0 0 0 0 0 0 0 0 0 255 0 0 0
0 0 0 0 0 0 0 0 0 0 0 255 0 0 0 0
0 0 0 0 0 0 0 0 0 255 0 0 0 0 0 0
0 0 0 0 0 0 0 0 255 0 0 0 0 0 0 0
0 0 0 0 0 0 0 255 0 0 0 0 0 0 0 0
0 0 0 0 0 255 0 0 0 0 0 0 0 0 0 0
0 0 0 0 0 255 0 0 0 0 0 0 0 0 0 0
0 0 0 255 0 0 0 0 0 0 0 0 0 0 1 0
1 255 0 0 1 1 0 0 0 0 0 0 0 0 0 0
255 0 0 0 0 0 0 0 0 0 0 0 0 0 0 255
0 0 0 0 0 0 0 0 0 0 0 0 0 0 0 0
0 0 0 0 0 0 0 0 0 0 0 0 0 0 0 0
0 0 0 255 0 0 0 0 0 0 1 0 0 0 0 0
0 255 0 0 0 0 0 0 0 0 0 0 0 0 0 0
255 0 0 1 0 0 0 0 1 0 0 0 0 0 0 255
0 0 0 0 0 0 0 0 0 0 0 0 0 0 255 0
0 0 0 0 0 0 0 0 0 0 0 0 255 0 0 0
0 0 0 0 0 0 0 0 0 0 0 255 0 0 0 0
0 0 0 0 0 0 0 0 0 255 0 0 0 0 0 0
0 0 0 0 0 0 0 0 255 0 0 0 0 0 0 0
0 0 0 0 0 0 255 0 0 1 0 0 0 0 0 0
0 0 0 0 0 255 0 0 0 0 0 0 0 0 0 0
0 0 0 0 255 0 0 0 0 0 0 0 0 0 0 0
0 0 255 0 0 0 0 0 0 0 0 0 0 0 0 0
0 255 0 0 0 0 0 0 0 2 0 0 0 0 0 0
255 0 0 0 0 0 0 0 2 1 0 0 0 0 255 0
0 0 0 0 0 1 1 1 0 0 0 0 0 255 0 0
0 0 0 0 0 1 1 0 0 0 0 255 0 0 0 0
0 0 0 0 0 0 0 0 0 255 0 0 0 0 0 0
0 0 3 0 0 0 0 0 255 0 0 0 0 0 0 0
1 0 0 0 0 0 255 0 0 0 0 0 0 0 0 0
0 0 0 0 0 255 0 0 0 0 0 0 0 0 0 0
0 0 0 0 255 0 0 0 0 0 0 0 1 1 1 0
0 0 255 0 1 0 0 0 0 0 0 0 0 0 0 0
0 0 255 0 0 0 0 0 0 0 1 0 0 0 0 0
255 0 0 0 0 0 1 3 7 7 4 1 0 1 255 0
0 1 1 0 0 0 0 0 0 0 0 0 0 255 0 0
0 0 0 0 0 1 0 0 0 0 0 0 255 0 0 0
0 0 0 0 0 0 0 0 0 0 0 0 0 0 0 0
0 0 0 0 0 0 0 0 0 0 0 0 0 0 0 0
255 0 0 0 0 0 2 3 3 3 0 0 0 0 255 0
0 0 0 0 0 0 0 0 0 0 0 0 0 255 0 0
1 1 3 4 18 18 1 1 0 0 0 0 255 0 0 0
0 0 0 0 0 0 0 0 0 0 1 255 0 0 0 0
0 0 0 0 0 0 0 0 0 255 0 0 0 0 1 1
2 0 0 0 0 0 0 0 255 0 0 0 0 0 0 1
1 0 0 0 0 0 255 0 0 0 0 0 0 0 0 0
0 0 0 0 0 255 0 0 0 0 0 0 0 0 1 0
0 0 0 255 0 0 0 0 0 0 0 0 0 0 0 0
0 0 255 0 0 0 0 0 1 1 0 0 0 0 0 0
0 255 0 0 0 0 0 0 0 0 0 0 0 0 0 255
0 0 0 0 0 0 1 1 0 1 1 0 0 0 255 0
0 0 0 0 3 4 8 8 8 0 0 0 0 255 0 0
0 0 0 0 10 10 3 0 0 0 0 255 0 0 0 0
1 1 2 2 2 1 0 0 0 0 255 0 0 0 0 0
1 1 1 1 0 0 0 0 255 0 0 0 0 0 0 0
0 0 0 0 0 0 255 0 0 0 0 0 3 5 64 64
51 13 1 1 1 255 0 0 0 0 0 0 7 7 2 1
0 0 0 255 0 0 0 0 0 1 11 53 53 16 0 0
0 0 255 0 0 0 0 0 0 1 3 2 1 0 0 0
0 255 0 0 0 0 0 0 1 2 2 1 1 0 0 255
0 1 0 0 0 0 1 0 0 0 0 0 0 0 0 255
0 0 0 1 13 33 33 23 4 0 0 0 0 255 0 0
0 0 2 3 85 115 115 18 4 1 0 255 0 0 0 0
0 0 0 0 0 0 0 0 0 0 255 0 0 0 0 0
1 29 35 35 1 0 0 0 0 255 0 1 0 0 0 1
1 1 1 0 0 0 0 0 0 0 0 0 0 0 0 0
0 0 0 0 0 0 0 0 0 0 0 0 0 255 0 0
0 0 0 43 255 255 247 14 0 0 0 255 0 0 0 0
0 0 1 1 0 0 0 0 0 0 255 0 0 1 3 147
241 241 231 176 11 0 0 0 0 255 0 0 0 0 1 3
13 9 1 0 0 0 0 0 255 0 0 0 0 0 1 1
1 0 0 0 0 0 255 0 0 0 0 1 1 2 0 0
0 0 1 0 0 255 0 0 0 0 0 1 1 1 1 0
0 0 0 255 0 0 0 1 1 1 0 1 1 1 0 0
0 0 255 0 0 0 0 0 0 1 1 1 1 1 1 1
255 1 1 0 0 0 0 1 3 3 0 0 0 0 0 255
0 0 0 0 0 7 14 18 7 0 0 0 0 0 255 0
0 0 1 1 30 60 60 43 0 0 0 0 255 0 0 0
0 0 4 81 81 52 43 1 1 0 0 255 0 0 0 0
4 16 102 113 102 61 7 0 0 0 255 0 0 0 0 3
14 18 26 22 17 1 0 0 255 0 0 0 1 2 16 20
33 20 13 1 0 0 0 255 0 0 0 0 1 4 14 8
8 1 0 0 0 255 0 0 0 0 0 0 1 1 0 0
0 0 0 255 0 0 0 0 2 8 74 131 139 138 106 13
1 1 255 0 0 0 0 0 7 7 7 7 4 1 0 0
255 0 0 0 0 1 29 53 53 55 55 16 0 0 0 255
0 0 0 0 0 1 4 7 5 4 2 1 0 0 255 0
0 0 0 1 1 3 8 8 8 5 1 1 255 0 1 0
0 0 17 20 28 28 5 1 0 0 0 0 255 0 0 0
23 48 48 49 51 23 4 0 0 0 255 0 0 0 3 41
220 239 239 239 176 47 2 0 255 0 0 0 0 0 0 5
18 18 30 13 0 0 0 255 0 0 0 0 7 29 40 40
39 22 0 0 0 0 255 0 0 0 0 1 2 1 1 1
1 1 0 0 0 0 0 0 0 0 0 0 0 0 0 0
0 0 0 0 0 0 0 0 0 0 255 0 2 2 2 43
156 255 255 255 247 14 0 0 255 0 0 0 0 0 0 1
1 1 0 0 0 0 0 255 0 0 0 113 189 241 241 241
255 231 11 1 0 0 255 0 0 0 1 13 16 21 29 16
0 0 0 0 0 255 0 0 0 0 1 7 3 2 2 2
0 0 0 255 0 0 0 0 1 2 2 2 2 1 0 0
0 0 255 0 0 0 0 0 1 1 1 1 0 0 0 0
255 0 0 1 1 1 1 1 3 3 3 3 0 0 0 255
0 0 0 0 0 1 4 4 4 2 2 1 1 255 0 0
0 0 0 1 7 8 8 9 0 0 0 0 255 0 0 0
0 10 10 26 18 18 7 7 0 0 0 255 0 0 0 1
30 79 86 86 61 37 0 0 0 255 0 0 0 0 4 81
83 83 78 52 43 1 1 0 255 0 0 0 0 10 153 186
128 125 125 61 7 0 0 255 0 0 0 3 11 17 23 26
26 26 17 0 0 255 0 0 0 1 10 22 22 33 33 33
13 1 0 0 255 0 0 0 0 4 14 22 8 8 7 1
0 0 255 0 0 0 0 0 7 8 4 0 0 0 0 0
255 0 0 0 0 2 49 87 102 138 131 129 92 13 1 255
0 0 0 0 7 9 7 7 8 15 8 1 0 255 0 0
0 1 29 72 72 47 53 62 62 15 0 0 255 0 0 0
0 0 4 8 7 7 5 4 2 1 1 255 0 0 0 0
1 3 13 9 13 13 13 7 1 255 0 0 0 3 17 23
45 45 51 33 11 7 0 0 0 255 0 0 23 48 49 48
49 36 36 20 1 0 0 255 0 0 3 41 255 255 255 255
255 255 176 47 1 255 0 0 0 0 0 3 18 39 30 32
18 8 0 0 255 0 0 0 7 29 48 48 43 40 35 9
1 1 1 255 0 0 0 0 3 4 4 5 5 5 1 0
0 0 0 0 0 0 0 0 0 0 0 0 0 0 0 1
1 1 2 1 0 0 0 255 0 0 0 1 94 195 255 255
255 255 136 0 0 255 0 0 0 0 0 1 1 1 0 0
0 0 0 0 255 0 0 3 117 207 255 255 255 255 255 202
2 1 1 255 1 0 1 3 17 16 17 26 26 0 0 0
0 0 255 0 0 0 1 9 7 5 3 3 3 0 0 0
255 0 0 0 1 2 3 1 1 2 2 0 0 0 0 255
0 0 0 0 0 0 0 1 1 1 0 0 0 255 0 0
0 0 0 1 1 8 4 4 4 2 0 0 255 0 0 0
0 1 4 9 14 14 8 8 2 1 255 0 0 0 0 0
1 8 10 15 18 11 0 0 0 255 0 0 0 0 3 8
9 7 9 13 7 1 0 0 255 0 0 0 1 46 81 86
60 60 43 10 0 0 255 0 0 0 0 28 83 83 61 56
56 46 13 1 0 255 0 0 0 0 51 186 212 177 163 136
125 27 0 0 255 0 0 0 5 11 23 26 26 26 26 17
0 0 255 0 0 0 2 16 36 36 33 33 24 14 1 0
0 255 0 0 0 0 7 7 7 7 8 7 1 0 0 255
0 0 0 0 1 1 3 3 2 2 0 0 0 255 0 0
0 2 29 91 96 96 96 102 106 92 27 2 255 0 0 0
0 9 9 7 4 5 5 7 1 1 255 0 0 1 2 29
46 46 34 34 47 55 43 0 0 255 0 0 0 0 2 7
9 4 5 5 9 3 1 0 255 0 0 0 0 1 14 14
14 14 14 13 13 3 255 0 0 3 8 40 65 68 65 87
53 43 11 0 0 0 255 0 0 64 64 64 27 30 36 43
35 2 0 0 255 0 2 13 41 225 255 255 255 208 224 176
86 2 255 0 0 0 1 1 7 32 39 34 18 14 13 0
0 255 0 0 0 7 35 48 48 43 43 39 26 7 1 1
255 0 0 0 0 10 5 4 1 1 2 0 0 0 0 0
0 0 0 0 0 0 0 0 0 0 0 1 1 1 2 2
1 0 0 0 255 0 1 1 8 122 195 255 249 255 255 192
0 0 255 0 0 0 0 0 1 0 0 0 0 0 0 0
0 255 0 2 3 117 207 255 192 199 224 255 202 8 1 0
255 0 0 0 13 17 23 23 41 26 1 0 0 0 0 255
0 0 0 0 5 5 3 3 3 2 0 0 0 255 0 0
0 1 3 3 0 0 0 0 1 1 0 0 255 0 0 0
0 0 0 0 0 0 0 0 0 0 255 0 0 0 0 0
1 7 7 2 4 5 2 0 0 255 0 0 0 0 1 4
15 15 17 17 11 7 0 255 0 0 0 0 0 10 15 10
15 24 18 0 0 0 255 0 0 0 0 7 9 9 5 9
23 23 1 0 0 255 0 0 0 1 47 81 74 67 67 54
10 0 0 255 0 0 0 0 41 61 83 78 56 56 46 14
1 0 255 0 0 0 0 51 167 186 167 136 136 125 41 1
0 255 0 0 0 5 11 17 17 15 15 17 5 0 0 255
0 0 0 1 14 17 24 21 24 33 33 1 1 0 255 0
0 0 0 13 13 5 5 7 7 0 0 0 255 0 0 0
0 0 0 1 3 2 2 1 0 0 255 0 0 0 9 47
99 97 96 96 96 92 88 30 2 255 0 0 0 0 5 7
5 5 5 21 7 1 0 255 0 0 1 2 35 54 59 59
59 59 67 55 1 0 255 0 0 0 0 3 13 13 4 3
4 9 4 0 0 255 0 0 0 0 1 17 27 27 14 16
16 14 4 255 0 1 3 40 68 68 65 56 87 56 43 8
3 0 0 255 0 2 52 64 64 26 26 36 43 35 2 0
0 255 0 2 11 32 213 255 251 251 208 234 202 86 2 255
0 0 0 0 1 7 14 17 18 16 13 8 0 0 255 0
0 0 3 35 54 54 46 48 46 36 7 1 0 255 0 0
0 0 5 5 5 4 1 0 0 0 0 0 0 0 0 0
0 0 0 0 0 0 0 0 1 1 1 1 1 0 0 0
0 255 0 0 0 1 122 209 255 255 255 255 192 0 0 255
0 0 0 0 0 1 1 0 0 0 0 0 0 0 255 0
1 3 117 255 255 255 224 224 255 120 29 2 0 255 0 0
0 4 16 17 26 41 26 2 0 0 0 0 255 0 0 0
1 9 9 5 5 5 2 1 0 0 255 0 0 0 1 2
2 1 0 0 1 1 0 0 0 255 0 0 0 0 0 0
0 0 0 0 0 0 0 255 0 0 0 0 0 1 7 7
7 2 0 0 0 0 255 0 0 0 0 0 8 15 15 8
7 4 1 0 255 0 0 0 0 0 16 24 16 29 29 11
0 0 0 255 0 0 0 0 3 8 15 13 15 16 13 0
0 0 255 0 0 0 2 46 74 74 67 67 54 1 0 0
255 0 0 0 0 41 59 61 62 62 62 45 14 1 0 255
0 0 0 0 51 132 177 177 163 136 92 41 2 0 255 0
0 0 4 17 26 26 15 15 15 5 0 0 255 0 0 0
1 14 15 20 21 28 33 28 1 0 0 255 0 0 0 0
1 7 8 8 8 2 0 0 0 255 0 0 0 0 0 0
1 1 1 1 0 0 0 255 0 0 1 4 22 111 99 97
96 96 84 51 27 4 255 0 0 0 0 3 5 5 5 5
5 5 1 0 255 0 0 0 2 35 62 59 59 47 47 47
3 1 0 255 0 0 0 0 3 14 13 4 3 4 7 1
0 0 255 0 1 0 0 0 5 17 23 22 18 16 14 3
255 0 0 5 40 60 66 52 54 54 43 32 5 0 0 0
255 0 0 34 60 34 26 26 43 47 47 1 0 0 255 0
1 5 22 143 225 234 234 189 189 166 36 2 255 0 0 0
0 0 2 14 17 20 16 10 1 0 0 255 0 0 0 0
3 23 52 46 46 40 21 2 0 0 255 0 0 0 0 1
2 5 7 1 0 0 0 0 0 0 0 0 0 0 0 0
0 0 0 0 0 0 1 1 1 0 0 0 0 0 255 0
0 0 1 7 130 255 255 255 192 17 0 0 255 0 0 0
0 0 0 1 1 2 2 0 0 0 0 255 1 0 2 71
255 255 255 255 255 153 85 13 1 0 255 0 0 0 0 4
15 30 41 40 2 1 0 0 0 255 0 0 0 1 2 7
2 5 2 2 1 0 0 255 0 0 0 0 1 2 2 1
0 1 0 0 0 0 255 0 0 0 0 0 0 0 0 0
0 0 0 0 255 0 0 0 0 0 1 7 7 7 2 0
0 0 0 255 0 0 0 0 0 1 7 8 7 4 1 0
0 255 0 0 0 0 0 1 15 9 9 9 1 0 0 0
255 0 0 0 0 0 13 16 16 16 16 1 0 0 0 255
0 0 0 0 13 74 86 71 67 16 0 0 0 255 0 0
0 0 1 54 59 77 77 60 28 2 0 0 255 0 0 0
0 26 111 161 167 176 158 73 17 1 0 255 0 0 0 0
17 21 21 26 8 5 5 0 0 255 0 0 0 0 5 14
16 20 22 28 2 0 0 0 255 0 0 0 0 0 1 5
8 7 0 0 0 0 255 0 0 0 0 0 0 1 1 1
0 0 0 0 255 0 1 1 1 4 47 97 97 65 69 65
40 18 1 255 0 0 0 0 0 3 5 5 5 5 2 0
0 255 0 0 0 1 16 62 62 62 59 59 40 1 0 0
255 0 0 0 0 0 3 7 7 4 4 3 1 0 0 255
0 1 0 0 0 2 22 23 22 15 15 4 2 255 0 0
1 11 60 62 52 54 54 40 32 4 0 0 0 255 0 0
0 34 34 26 26 26 43 8 0 0 0 255 0 0 0 5
53 143 206 234 212 212 166 3 1 255 0 0 0 0 0 1
2 14 17 9 2 0 0 0 255 0 0 0 0 0 16 26
40 40 24 2 0 0 0 255 0 0 0 0 0 0 2 4
4 0 0 0 0 0 0 0 0 0 0 0 0 0 0 0
0 0 0 0 0 0 0 0 0 0 0 255 0 0 0 0
0 7 130 255 255 17 4 0 0 255 0 0 0 0 0 0
0 1 1 0 0 0 0 0 255 0 0 0 1 71 255 255
153 143 120 3 2 0 0 255 0 0 0 0 0 2 4 7
3 1 0 0 0 0 255 0 0 0 1 1 1 0 1 1
1 0 0 0 255 0 0 0 0 0 1 1 1 0 0 0
0 0 0 255 0 0 0 0 0 0 0 0 0 0 0 0
0 255 0 0 0 0 0 0 0 0 0 0 0 0 0 0
255 0 0 0 0 0 1 3 7 4 2 1 0 0 255 0
0 0 0 0 0 2 3 2 1 0 0 0 0 255 0 0
0 0 0 0 15 16 15 2 1 0 0 0 255 0 0 0
0 1 13 58 46 18 0 0 0 0 255 0 0 0 0 0
1 53 59 45 28 2 0 0 0 255 0 0 0 0 1 26
111 163 161 92 17 0 0 0 255 0 0 0 0 2 21 21
26 15 8 1 0 0 255 0 0 0 0 0 5 14 20 20
2 0 0 0 0 255 0 0 0 0 0 1 1 1 0 0
0 0 0 255 0 0 0 0 0 1 1 0 0 0 0 0
0 255 0 0 0 1 1 3 37 65 65 55 40 18 1 0
255 0 0 0 0 0 1 2 4 4 2 1 1 0 255 0
0 0 0 2 16 30 30 30 27 1 0 0 0 255 0 0
0 0 0 0 1 4 4 4 1 0 0 0 255 0 0 0
0 0 0 2 15 15 5 2 2 0 255 0 0 1 1 49
51 51 53 49 39 5 0 0 0 0 255 0 0 0 5 15
15 14 14 14 0 0 0 0 255 0 0 0 1 1 53 113
119 187 119 3 1 1 255 0 0 0 0 0 0 1 2 1
0 0 0 1 0 255 0 0 0 0 0 0 16 24 21 2
0 0 0 0 255 0 0 0 0 0 0 0 0 0 0 0
0 0 0 0 0 0 0 0 0 0 0 0 0 0 0 0
0 0 0 0 0 0 0 0 255 0 1 0 0 0 0 0
7 7 4 0 0 0 255 0 0 0 0 0 0 0 0 0
0 0 0 0 0 255 0 0 0 0 5 64 86 86 80 3
1 0 0 0 255 0 0 0 0 0 1 3 3 1 1 1
0 1 0 255 0 0 0 0 0 0 0 0 0 0 0 0
0 255 0 0 0 0 0 0 0 0 0 0 0 0 0 0
255 0 0 0 0 0 0 0 0 0 0 0 0 0 255 0
0 0 0 0 0 0 0 0 0 0 0 0 0 255 0 0
0 0 0 0 0 1 0 0 0 0 0 255 0 0 0 0
0 0 1 0 0 0 0 0 0 0 255 0 0 0 0 0
0 0 1 0 0 0 0 0 0 255 0 0 0 0 0 0
1 0 0 0 0 0 0 255 0 0 0 0 0 0 1 13
13 8 0 0 0 0 255 0 0 0 0 0 1 5 5 5
4 1 0 0 0 255 0 0 0 0 0 0 13 15 5 1
0 0 0 255 0 0 0 0 0 1 1 1 1 0 0 0
0 0 255 0 0 0 0 0 0 0 0 0 0 0 0 0
255 0 0 0 0 0 0 0 0 0 0 0 0 0 255 0
0 0 0 1 1 3 23 23 23 18 1 0 0 255 0 0
0 0 0 0 0 0 0 0 0 0 0 255 0 0 0 0
0 0 0 2 2 0 0 0 0 0 255 0 0 0 0 0
0 0 1 1 1 0 0 0 0 255 0 0 0 0 0 0
0 2 1 1 1 0 0 255 0 0 0 0 1 37 41 41
41 5 0 0 0 0 0 255 0 0 0 0 5 4 4 1
1 0 0 0 0 255 0 0 0 0 1 1 3 4 4 3
0 0 0 255 0 0 0 0 0 0 0 0 0 0 0 0
0 0 255 0 0 0 0 0 0 0 0 0 0 0 0 0
0 255 0 0 0 0 0 0 0 0 0 0 0 0 0 0
0 0 0 0 0 0 0 0 0 0 0 0 0 0 0 0
0 0 0 0 0 255 0 1 0 0 0 0 0 0 0 0
0 0 0 255 0 0 0 0 0 0 0 0 0 0 0 0
0 0 255 0 0 0 0 0 1 5 5 1 1 1 0 0
0 255 0 0 0 0 0 1 1 1 1 0 0 0 1 0
255 0 0 0 0 0 0 0 0 0 0 0 1 0 255 0
0 0 0 0 0 0 0 0 0 0 0 0 0 255 0 0
0 0 0 0 0 0 0 0 0 0 0 255 0 0 0 0
0 0 0 0 0 0 0 0 0 0 255 0 0 1 1 0
0 0 0 0 0 0 1 1 255 0 0 0 0 0 0 0
0 0 0 0 0 0 0 255 0 0 0 0 0 0 0 0
0 0 1 0 0 0 255 0 0 0 0 0 0 0 0 0
0 0 0 0 255 0 0 0 0 0 0 0 1 1 0 0
0 0 0 255 0 0 0 0 0 0 1 1 1 0 0 0
0 0 255 0 0 0 0 0 0 0 0 1 0 0 0 0
255 0 0 0 0 0 0 1 1 0 0 0 0 0 0 255
0 0 0 0 0 0 0 0 0 0 0 0 0 255 0 0
0 0 0 0 0 0 0 0 0 0 0 255 0 0 1 1
1 1 1 1 1 1 0 0 0 0 255 0 0 0 0 0
0 0 0 0 0 0 0 0 255 0 0 0 0 0 0 0
0 0 0 0 0 0 0 255 0 0 0 0 0 0 0 0
0 0 0 0 0 0 255 0 0 0 0 0 0 0 1 0
0 0 0 0 255 0 0 0 0 0 0 0 0 0 0 0
0 0 0 0 255 0 0 0 0 0 0 0 0 0 0 0
0 0 255 0 0 0 0 0 0 0 0 0 0 0 0 0
255 0 0 0 0 0 0 0 0 0 0 0 0 0 0 255
0 0 0 0 0 0 0 0 0 0 0 0 0 0 255 0
0 0 0 0 0 0 0 0 0 0 0 0 0 0 0 0
0 0 0 0 0 0 0 0 0 0 0 0 0 0 0 0
0 0 255 0 1 0 0 0 0 0 0 0 0 0 0 0
255 0 0 0 0 0 0 0 0 0 0 0 0 0 0 255
0 0 0 0 0 0 0 0 0 1 1 0 0 0 255 1
1 0 0 0 0 1 1 1 0 1 0 0 0 255 0 0
0 0 0 0 0 0 0 0 0 0 0 255 0 0 0 0
0 0 0 0 0 1 0 0 0 0 255 0 0 0 0 0
0 0 0 0 0 0 0 0 255 0 0 0 0 0 0 0
0 0 0 0 0 0 0 255 0 0 0 1 1 0 0 0
0 0 0 0 0 255 0 0 0 0 0 0 0 0 0 0
0 0 0 0 255 0 0 0 0 0 0 0 0 0 0 0
0 0 0 255 0 0 0 0 0 0 0 0 0 0 0 0
0 255 0 0 0 0 0 0 0 0 0 0 0 0 0 0
255 0 0 0 0 0 0 0 1 0 0 0 0 0 0 255
0 0 0 0 0 0 0 0 0 0 0 0 0 255 0 0
0 0 0 0 0 0 0 0 0 0 0 0 255 0 0 0
0 0 0 0 0 0 0 0 0 0 255 0 0 0 0 0
0 0 0 0 0 0 0 0 255 0 0 1 0 0 0 0
0 0 0 0 0 0 0 255 0 0 0 0 0 0 0 0
0 0 0 0 0 255 0 0 0 0 0 0 0 0 0 0
0 0 0 0 255 0 0 0 0 0 0 0 0 0 0 0
0 0 0 255 0 0 0 0 0 0 0 0 0 0 0 0
0 255 0 0 0 0 0 0 0 0 0 0 0 0 0 0
0 255 0 0 0 0 0 0 0 0 0 0 0 0 0 255
0 0 0 0 0 0 0 0 0 0 0 0 0 255 0 0
0 0 0 0 0 0 0 0 0 0 0 0 255 0 0 0
0 0 0 0 0 0 0 0 0 0 0 255 0 0 0 1
1 0 0 0 0 0 0 0 0 0 0 0 0 255 255 255
255 255 255 255 255 255 255 255 255 255 255 255 255 255 255 255
255 255 255 255 255 255 255 255 255 255 255 255 255 255 255 255
255 255 255 255 255 255 255 255 255 255 255 255 255 255 255 255
255 255 255 255 255 255 255 255 255 255 255 255 255 255 255 255
255 255 255 255 255 255 255 255 255 255 255 255 255 255 255 255
255 255 255 255 255 255 255 255 255 255 255 255 255 255 255 255
255 255 255 255 255 255 255 255 255 255 255 255 255 255 255 255
255 255 255 255 255 255 255 255 255 255 255 255 255 255 255 255
255 255 255 255 255 255 255 255 255 255 255 255 255 255 255 255
255 255 255 255 255 255 255 255 255 255 255 255 255 255 255 255
255 255 255 255 255 255 255 255 255 255 255 255 255 255 255 255
255 255 255 255 255 255 255 255 255 255 255 255 255 255 255 255
255 255 255 255 255 255 255 255 255 255 255 255 255 255 255 255
255 255 255 255 255 255 255 255 255 255 255 255 255 255 255 255
255 255 255 255 255 255 255 255 255 255 255 255 255 255 255 255
255 255 255 255 255 255 255 255 255 255 255 255 255 255 255 255
255 255 255 255 255 255 255 255 255 255 255 255 255 255 255 255
255 255 255 255 255 255 255 255 255 255 255 255 255 255 255 255
255 255 255 255 255 255 255 255 255 255 255 255 255 255 255 255
255 255 255 255 255 255 255 255 255 255 255 255 255 255 255 255
255 255 255 255 255 255 255 255 255 255 255 255 255 255 255 255
255 255 255 255 255 255 255 255 255 255 255 255 255 255 255 255
255 255 255 255 255 255 255 255 255 255 255 255 255 255 255 255
255 255 255 255 255 255 255 255 255 255 255 255 255 255 255 255
255 255 255 255 255 255 255 255 255 255 255 255 255 255 255 255
255 255 255 255 255 255 255 255 255 255 255 255 255 255 255 255
255 255 255 255 255 255 255 255 255 255 255 255 255 255 255 255
255 255 255 255 255 255 255 255 255 255 0 0 0 0 0 0
0 0 0 0 0 0 0 0 0 0 0 0 255 0 0 0
0 0 0 0 0 0 0 0 0 0 255 0 0 0 0 0
0 0 0 0 0 0 0 0 0 255 0 0 0 0 0 0
0 0 0 0 0 0 0 0 255 0 0 0 0 0 0 0
1 1 1 0 0 0 0 255 0 0 0 0 0 0 0 0
0 0 0 0 0 255 0 0 0 0 0 0 0 0 0 0
0 0 0 0 255 0 0 0 0 0 0 0 0 0 0 0
0 0 255 0 0 0 0 0 0 0 0 0 0 0 0 0
0 255 0 0 0 0 0 0 0 0 0 0 0 0 0 255
0 0 0 0 0 0 0 0 0 0 0 1 1 1 255 0
0 0 0 0 0 0 0 0 0 0 0 0 0 255 0 0
0 0 0 0 0 0 0 0 0 0 0 255 0 0 0 0
0 0 0 0 0 0 0 0 0 0 255 0 0 0 0 0
0 0 0 0 0 0 0 0 0 255 0 0 0 0 0 0
0 0 0 0 0 0 0 255 0 0 0 0 0 0 0 0
0 0 0 0 0 0 255 0 0 0 0 0 0 0 0 0
0 0 0 0 255 0 0 0 0 0 0 0 0 0 0 0
0 0 255 0 0 0 0 0 0 0 0 0 0 0 0 0
0 255 0 0 0 0 0 0 0 0 0 0 0 0 0 255
0 0 0 0 0 0 0 0 0 0 0 0 0 0 255 0
0 0 1 1 0 0 0 0 0 0 0 0 0 255 0 0
0 0 0 0 0 0 0 0 0 0 0 255 0 0 0 0
0 0 0 0 0 0 0 0 0 0 0 255 0 0 0 0
0 0 0 0 0 0 0 0 0 255 0 0 0 0 0 0
0 0 0 0 0 0 0 255 0 0 0 0 0 0 0 0
0 0 0 0 0 0 255 0 0 0 0 0 0 0 0 0
0 0 0 0 0 255 0 0 0 0 0 0 0 0 0 0
0 0 0 0 0 0 0 0 0 0 0 0 0 0 0 0
0 0 1 0 0 0 0 0 0 255 0 0 0 0 0 0
0 0 0 0 0 0 0 255 0 0 0 0 0 0 0 0
0 0 0 0 0 0 255 0 0 0 0 0 1 0 0 0
0 0 0 0 0 255 0 0 0 0 0 0 0 1 1 0
0 0 0 0 255 0 0 0 0 0 0 0 0 0 0 0
0 0 255 0 0 0 0 0 0 0 0 0 0 0 0 0
0 255 0 0 0 0 0 0 0 0 0 0 0 0 0 255
0 0 0 0 0 0 0 0 0 0 0 0 0 0 255 0
0 0 0 0 0 0 0 0 0 0 0 0 255 0 0 0
0 0 0 0 0 0 0 0 0 0 0 255 0 0 0 0
0 0 0 0 0 0 0 0 0 0 255 0 0 0 0 0
0 0 0 0 0 0 0 0 255 0 0 0 0 0 0 0
0 0 0 0 0 0 0 255 0 0 0 0 0 0 0 0
0 0 0 0 0 0 255 0 0 0 0 0 0 0 0 0
0 0 0 0 255 0 0 0 0 0 0 0 0 0 0 0
0 0 0 255 1 1 0 0 0 0 0 0 0 0 0 0
0 255 0 0 0 0 0 0 0 0 0 0 0 0 0 255
0 0 0 0 0 0 0 0 0 0 0 0 0 0 255 0
0 0 0 0 0 0 0 0 0 0 0 0 255 0 0 0
0 0 0 0 0 0 0 1 0 0 0 255 0 0 0 0
0 0 0 0 0 0 0 0 0 0 255 0 0 0 0 0
0 0 0 0 0 0 0 0 255 0 0 0 0 0 0 0
0 0 0 0 0 0 0 0 255 0 0 0 0 0 0 0
0 0 0 0 0 0 255 0 0 0 1 1 1 4 4 9
9 0 0 0 255 0 0 0 0 0 0 0 0 0 0 0
0 0 0 255 0 0 0 0 0 0 0 0 0 0 0 0
0 0 255 0 0 0 0 0 0 0 0 0 0 0 0 0
0 0 0 0 0 0 0 0 0 0 0 0 0 0 1 2
2 2 0 0 0 0 255 0 0 0 0 0 0 0 0 0
0 0 0 0 255 0 0 0 0 0 0 0 0 0 0 1
0 0 0 255 0 0 0 0 0 1 1 0 0 0 0 0
0 0 255 0 0 0 1 1 2 2 13 1 1 0 0 0
0 255 0 0 0 0 0 0 1 0 0 0 0 0 0 255
0 0 0 1 1 1 1 1 0 0 0 0 0 0 255 0
0 0 0 0 0 0 0 0 0 0 0 0 255 0 0 0
0 0 0 0 0 0 0 0 0 0 0 255 0 0 0 0
0 1 0 0 0 0 0 0 0 255 0 0 0 0 0 0
0 0 0 0 0 0 0 0 255 0 0 0 0 0 0 0
1 1 1 0 0 0 0 255 0 0 0 0 0 0 1 0
0 0 0 0 0 255 0 0 0 0 0 0 0 0 0 0
0 0 0 0 255 0 0 0 0 0 1 0 0 0 0 0
0 0 1 255 0 0 0 0 0 0 0 0 0 0 0 0
0 255 0 0 0 0 1 1 1 0 0 0 0 0 0 0
255 0 0 0 0 0 0 0 0 0 0 0 0 0 255 0
0 0 0 0 0 1 0 0 0 0 0 0 255 0 0 0
0 0 0 0 0 0 0 0 0 0 0 255 0 0 0 0
0 0 0 0 0 0 0 0 0 255 0 0 0 0 0 1
2 1 0 1 0 0 0 0 255 0 0 0 0 0 0 0
0 0 0 0 0 0 0 255 0 0 0 0 1 1 0 0
0 0 0 0 0 255 0 0 0 0 2 2 16 3 0 1
0 0 0 0 0 255 0 0 0 0 0 1 0 0 0 0
0 0 0 255 0 0 1 8 28 86 97 86 97 79 17 1
0 255 0 0 0 0 0 0 0 0 0 0 0 0 0 0
255 0 0 0 0 1 1 1 1 0 0 0 0 0 0 255
0 0 0 0 0 0 0 0 0 0 0 0 0 0 0 0
0 0 0 0 0 0 0 0 0 1 1 2 2 2 2 2
0 0 0 255 0 0 0 0 0 0 0 0 0 0 0 0
0 255 0 0 0 0 0 0 1 1 5 5 1 0 0 0
255 0 0 0 0 1 14 33 21 8 3 0 0 0 0 255
0 0 1 1 3 4 69 69 53 3 0 0 0 0 255 0
0 0 0 1 3 3 2 0 0 0 0 0 255 0 0 1
1 8 52 52 39 11 0 0 0 0 0 255 0 0 0 0
0 1 1 1 0 0 0 0 0 255 0 0 0 1 1 1
0 0 0 0 0 0 0 0 255 0 0 0 1 10 18 18
9 0 0 0 0 0 255 0 1 0 0 0 0 0 1 1
0 0 0 0 0 255 0 0 0 0 0 1 3 3 1 1
0 0 0 0 255 0 0 0 0 0 0 1 1 0 0 0
0 0 255 0 0 1 1 0 0 0 0 0 0 0 0 0
0 255 0 0 0 0 0 1 1 0 0 0 0 0 0 0
255 0 0 0 0 0 0 0 0 0 0 0 0 0 255 0
0 0 3 13 64 115 149 111 13 5 1 0 0 255 0 0
0 1 1 9 15 0 0 0 0 0 0 255 0 0 0 0
0 1 1 1 1 1 0 0 0 255 0 0 0 0 1 1
1 0 0 0 0 0 0 0 255 0 0 0 0 1 3 10
2 0 0 0 0 0 255 0 0 0 0 0 5 11 10 3
2 0 0 0 0 255 0 0 0 0 0 0 0 2 2 0
0 0 0 0 255 0 0 0 0 1 3 3 1 0 0 0
0 0 255 0 0 0 2 15 27 35 26 4 1 0 0 0
0 0 255 0 0 0 0 1 13 3 0 0 0 0 0 0
255 0 1 21 33 122 126 142 110 97 97 71 13 0 255 0
0 0 0 0 0 0 0 0 0 0 0 0 0 255 0 0
0 1 3 5 21 22 18 9 0 0 0 0 255 0 0 0
0 2 2 0 0 0 0 0 0 0 0 0 0 0 0 0
0 0 0 0 0 1 1 1 2 2 2 2 2 1 0 0
255 0 0 0 0 0 0 0 0 0 0 0 0 0 255 0
0 0 0 0 1 21 35 34 28 5 0 0 0 255 0 0
0 0 1 65 65 43 43 43 1 0 0 0 255 0 0 0
2 34 255 255 255 255 255 8 1 0 0 255 0 0 0 1
2 13 13 13 3 0 0 0 0 255 0 0 1 8 80 84
110 105 39 20 0 0 0 0 255 0 0 0 1 24 18 18
4 2 0 0 0 0 255 0 0 1 3 5 7 7 7 7
0 0 0 0 0 255 0 0 0 10 18 18 23 23 9 0
0 0 0 255 0 0 0 0 0 1 2 2 2 1 0 0
0 0 255 0 0 0 0 1 8 39 46 39 7 1 0 0
0 255 0 0 0 1 1 9 9 9 2 0 0 0 0 255
0 0 1 1 1 1 4 5 2 0 0 0 0 0 255 0
0 0 0 1 1 5 0 4 2 2 0 0 0 255 0 0
0 0 0 0 1 1 2 0 0 0 0 255 0 0 0 13
112 139 145 168 179 111 13 1 0 0 255 0 0 1 9 21
21 21 16 18 2 1 0 0 255 0 0 0 0 0 1 1
1 0 0 0 0 0 255 0 0 0 0 1 4 8 4 0
0 0 0 0 0 255 0 0 0 1 7 9 11 11 2 0
0 0 0 255 0 0 0 0 5 155 255 255 104 3 0 0
0 0 255 0 0 0 0 0 0 1 2 2 1 1 0 0
0 255 0 0 0 1 4 7 8 4 1 0 0 0 0 255
0 0 1 8 15 21 30 26 26 4 0 0 0 0 0 255
0 0 0 1 10 15 13 3 0 0 0 0 0 255 0 7
33 69 145 142 145 124 124 119 119 43 7 255 0 0 0 0
0 0 0 0 0 2 2 0 0 0 255 0 0 0 3 21
30 28 30 23 23 18 0 0 0 255 0 0 1 4 10 10
10 1 0 0 0 0 0 0 0 0 0 0 0 0 0 0
0 1 1 2 2 1 0 1 1 1 1 0 0 255 0 0
0 0 0 1 1 2 0 0 0 0 0 255 0 0 0 0
0 21 37 35 34 34 28 5 0 0 255 0 0 0 0 99
104 104 96 98 98 62 1 0 0 255 0 0 2 34 255 255
255 255 255 255 255 8 1 0 255 0 0 0 8 8 13 20
23 14 3 0 0 0 255 0 0 1 61 110 153 174 153 105
37 20 0 0 0 255 0 1 1 9 24 18 18 10 10 4
0 0 0 255 0 0 1 5 21 20 20 20 21 5 0 0
0 0 255 0 1 3 11 11 11 17 23 18 1 1 0 0
255 0 0 0 0 0 2 10 10 9 5 1 1 0 0 255
0 0 0 0 14 59 59 65 61 52 7 0 0 0 255 0
0 0 1 8 10 11 13 13 2 1 0 0 255 0 0 0
0 1 4 10 11 11 5 1 0 0 0 255 0 0 0 0
5 28 14 7 7 4 2 0 0 0 255 0 0 0 0 0
0 2 2 2 1 0 0 0 255 0 0 5 112 131 139 139
149 151 111 51 5 0 0 255 0 1 2 33 34 30 24 24
24 13 1 0 0 255 0 0 0 0 0 1 1 1 1 0
0 0 0 255 0 0 0 1 7 14 11 8 7 0 0 0
0 0 255 0 0 0 1 9 10 13 11 9 2 0 0 0
255 0 0 1 5 155 255 255 255 255 147 3 0 0 0 255
0 0 0 0 0 0 1 2 3 4 1 0 0 0 255 0
0 0 1 7 9 9 8 8 1 0 0 0 255 0 1 10
24 27 21 17 26 26 22 0 0 0 0 0 255 0 0 1
1 8 10 8 8 0 0 0 0 0 255 2 7 61 73 122
123 125 124 100 96 96 72 20 255 0 0 0 0 1 5 5
0 0 7 13 0 0 0 255 0 0 0 32 32 32 11 13
22 36 34 0 0 0 255 0 1 9 11 10 10 10 11 1
0 0 0 0 0 0 0 0 0 0 0 0 0 0 1 2
2 2 2 1 0 1 1 1 0 0 255 0 0 0 0 0
1 1 2 0 0 0 0 0 255 0 0 0 0 1 13 21
34 28 33 28 14 1 0 255 0 0 0 1 97 103 97 67
67 98 98 23 0 0 255 0 0 4 59 255 255 255 255 255
255 255 18 1 1 255 0 0 9 9 8 8 14 23 26 9
2 0 0 255 0 0 2 54 141 153 174 174 131 37 20 1
0 0 255 0 0 1 9 21 7 7 10 11 7 1 0 0
255 0 0 1 5 21 21 20 22 22 5 0 0 0 0 255
0 1 3 11 11 11 14 17 17 2 1 0 0 255 0 0
0 0 1 8 17 16 14 3 1 1 0 0 255 0 0 0
0 41 59 59 65 61 54 11 0 0 0 255 0 0 0 7
10 13 13 13 14 8 1 0 0 255 1 0 0 0 3 10
15 15 11 9 2 1 0 0 255 0 0 0 1 28 34 26
9 9 9 8 0 0 0 255 0 0 0 0 0 1 2 2
2 2 0 0 0 255 0 0 5 119 139 168 135 145 145 151
54 7 0 0 255 0 1 17 33 36 34 24 24 23 13 2
1 0 255 0 0 0 0 0 7 1 1 0 0 0 0 1
255 0 0 0 3 13 14 14 9 8 1 1 0 0 0 255
0 0 2 7 9 13 8 8 9 8 0 0 0 255 0 0
0 18 255 255 255 255 255 251 26 0 0 0 255 0 0 0
0 0 0 1 1 5 7 5 1 0 0 255 0 0 0 2
9 9 8 8 7 4 0 0 0 255 0 2 15 27 27 11
17 17 26 23 1 0 0 0 0 255 0 0 1 5 7 8
7 8 4 0 0 0 0 255 2 4 69 73 104 112 123 123
119 100 96 73 24 255 0 0 0 1 5 13 9 9 5 11
13 5 0 0 255 0 0 2 32 32 32 11 13 36 45 39
1 0 0 255 0 0 9 11 10 10 10 11 5 0 0 0
0 0 0 0 0 0 0 0 0 0 0 0 1 2 3 3
1 1 1 1 1 0 0 255 0 0 0 1 1 1 1 1
0 0 0 0 0 255 0 0 0 0 4 13 26 17 18 33
33 23 1 0 255 0 0 1 3 92 97 96 68 79 106 98
23 0 0 255 0 0 4 59 255 255 255 255 255 255 255 67
1 0 255 0 0 1 9 8 8 14 23 22 20 2 0 0
255 0 1 2 29 143 166 175 190 175 66 18 1 0 0 255
0 0 0 9 9 7 7 10 11 7 1 0 0 255 0 0
0 4 8 10 18 21 18 4 1 0 0 0 255 0 1 8
20 13 11 11 14 14 4 2 1 0 255 0 0 0 0 1
8 16 10 10 3 2 1 0 0 255 0 0 0 4 41 60
60 65 61 54 10 1 0 0 255 0 0 0 7 11 13 11
13 14 8 1 0 0 255 1 0 0 0 5 10 14 14 11
9 4 1 0 0 255 0 0 0 1 26 34 34 9 9 16
16 0 0 0 255 0 0 0 0 0 2 7 11 4 2 0
0 0 255 0 0 5 119 161 201 135 119 105 131 105 2 1
0 255 0 1 17 33 33 27 23 23 23 13 2 1 0 255
0 0 0 0 1 7 1 1 1 0 0 0 0 255 0 0
1 3 9 9 9 8 7 1 1 0 0 0 255 0 0 2
5 10 13 10 8 8 8 0 0 0 255 0 0 0 18 255
255 255 255 255 251 26 1 0 0 255 0 0 0 0 0 0
1 1 8 13 8 1 0 0 255 0 0 0 1 8 8 8
8 8 5 1 0 0 255 0 2 11 27 35 34 30 17 22
11 1 0 0 0 0 255 0 0 1 5 7 7 7 8 4
0 0 0 0 255 0 2 73 81 98 100 112 105 105 100 96
73 20 255 0 0 1 1 2 13 9 9 7 5 3 1 0
0 255 0 0 2 18 32 32 11 13 21 39 32 3 1 0
255 0 0 1 10 10 9 9 9 4 0 0 0 0 0 0
0 0 0 0 0 0 0 0 0 1 2 2 2 2 2 2
2 2 0 0 255 0 0 0 0 0 0 0 0 0 0 0
0 0 255 0 0 0 0 1 11 26 17 18 22 23 14 0
0 255 0 0 1 3 21 92 97 73 106 106 91 13 0 0
255 0 0 0 32 255 255 255 255 255 255 255 20 0 0 255
0 0 1 14 21 14 14 16 16 9 0 0 0 255 0 0
2 23 115 141 141 175 106 37 9 1 0 0 255 0 0 0
0 7 7 7 9 16 1 1 0 0 255 0 0 1 2 5
8 21 22 21 4 1 0 0 0 255 0 1 3 22 22 22
16 17 14 7 2 1 0 255 0 0 0 0 1 2 8 9
9 3 1 1 0 0 255 0 0 0 4 34 49 54 65 54
39 1 1 0 0 255 0 0 0 4 11 18 18 18 14 4
1 0 0 255 0 0 0 1 4 8 14 16 11 9 1 0
0 0 255 0 0 0 1 5 26 26 23 24 22 16 0 0
0 255 0 0 0 0 1 5 11 13 11 1 0 0 0 255
0 0 9 85 161 201 174 174 116 131 105 1 1 1 255 0
0 15 27 30 27 23 27 27 13 2 1 0 255 0 0 0
1 0 1 0 1 4 2 0 0 0 255 0 0 1 2 5
7 7 7 4 1 1 0 0 0 255 0 0 0 2 5 11
10 10 10 5 0 0 0 255 0 0 0 1 102 255 255 255
255 91 3 0 0 0 255 0 0 0 0 0 0 0 1 5
13 5 0 0 0 255 0 0 0 0 3 5 7 5 5 3
0 0 0 255 0 0 11 41 42 30 22 17 17 9 0 0
0 0 0 255 0 0 0 2 5 5 5 4 4 0 0 0
0 255 0 2 71 90 99 100 124 109 109 105 102 73 13 255
0 0 0 1 1 2 7 5 7 5 3 1 0 1 255 0
0 0 7 15 32 32 34 21 32 17 3 1 0 255 0 0
0 8 13 15 17 9 2 0 0 0 0 0 0 0 0 0
0 0 0 0 0 0 1 2 2 2 2 2 2 2 2 0
0 255 0 0 0 0 0 0 0 0 0 0 0 0 0 255
0 0 0 0 0 9 26 16 20 20 22 10 0 0 255 0
0 0 0 1 68 102 106 92 91 71 1 0 0 255 0 0
0 4 206 255 255 255 255 255 157 13 0 0 255 0 0 0
1 3 8 7 8 7 0 0 0 0 255 0 0 0 10 23
115 115 106 43 17 1 0 0 0 255 0 0 0 0 0 2
2 2 1 1 0 0 0 255 0 0 0 1 2 7 21 21
9 3 0 0 0 0 255 0 0 1 20 16 16 16 22 14
2 0 0 0 255 0 0 0 0 1 1 2 3 8 2 1
1 0 0 255 0 0 0 0 4 43 43 43 32 2 0 0
0 0 255 0 0 0 1 4 11 11 14 9 1 0 0 0
255 0 0 0 0 1 4 8 9 9 3 0 0 0 0 255
0 0 0 0 1 10 24 24 30 22 1 0 0 0 255 0
0 0 0 1 2 7 11 2 0 0 0 0 255 0 0 2
10 130 145 145 117 117 116 2 1 0 0 255 0 0 3 16
16 15 16 27 27 4 1 0 0 255 0 0 0 1 0 0
0 2 4 2 0 0 0 255 0 0 0 1 2 5 5 4
1 1 0 0 0 0 255 0 0 0 0 1 5 10 7 5
4 0 0 0 255 0 0 0 0 0 102 204 204 91 5 0
0 0 0 255 0 0 0 0 0 0 0 0 2 5 0 0
0 0 255 0 0 0 0 0 3 5 4 2 1 0 0 0
255 0 0 1 11 41 29 22 17 11 5 0 0 0 0 0
255 0 0 0 1 4 5 5 4 1 0 0 0 0 255 0
1 15 98 99 109 124 124 109 103 102 102 9 255 0 0 0
0 0 2 7 2 0 0 0 1 1 1 255 0 0 0 2
13 15 34 34 14 14 8 2 1 0 255 0 0 0 1 3
11 11 9 1 0 0 0 0 0 0 0 0 0 0 0 0
0 0 0 1 1 1 1 1 2 2 2 1 0 0 255 0
0 0 0 0 0 0 1 1 1 0 0 0 255 0 0 0
0 0 0 9 15 15 16 10 0 0 0 255 0 0 0 0
0 1 92 92 91 71 2 1 0 0 255 0 0 0 0 4
206 255 255 255 157 13 3 0 0 255 0 0 0 0 0 0
0 0 0 0 0 0 0 255 0 0 0 1 8 14 28 28
17 1 1 0 0 0 255 0 0 0 0 0 0 0 0 0
0 0 0 0 255 0 0 1 1 1 1 9 8 1 0 0
0 0 0 255 0 0 0 1 10 16 16 17 1 0 0 0
0 255 0 0 0 0 0 0 1 0 1 1 1 0 0 0
255 0 0 0 0 0 2 27 27 2 0 0 0 0 0 255
0 0 0 0 1 2 5 5 1 0 0 0 0 255 0 0
0 0 0 1 2 2 1 1 0 0 0 0 255 0 0 0
0 0 0 10 14 24 1 0 0 0 0 255 0 0 0 0
0 1 1 1 0 0 0 0 0 255 0 0 0 0 9 84
99 99 116 2 0 0 0 0 255 0 0 0 3 15 5 5
5 5 0 0 0 0 255 0 0 0 0 0 0 1 2 4
1 0 0 0 255 0 0 0 0 1 2 0 1 1 1 0
0 0 0 255 0 0 0 0 0 0 0 0 0 0 0 0
0 255 0 0 0 0 0 4 1 4 2 1 0 0 0 0
255 0 0 0 0 0 0 0 0 0 0 0 0 0 0 255
0 0 0 0 0 0 2 2 1 0 0 0 0 255 0 0
0 0 5 8 9 9 5 0 0 0 0 0 0 255 0 0
0 0 0 0 0 0 0 0 0 0 0 255 0 0 5 35
72 99 113 125 109 103 98 20 1 255 0 0 0 0 0 1
2 2 0 0 0 0 0 1 255 0 0 0 0 7 13 15
8 8 4 1 1 1 0 255 0 0 0 0 0 3 3 0
0 0 0 0 0 0 0 0 0 0 0 0 0 0 0 0
1 0 1 1 1 1 1 1 0 0 0 255 0 0 0 0
0 0 0 1 1 0 0 0 0 255 0 0 0 0 0 0
0 1 1 0 0 0 0 0 255 0 0 0 0 0 0 1
1 1 1 1 1 0 0 255 0 0 0 0 1 3 3 8
8 5 3 1 0 0 255 0 0 0 0 0 0 0 0 0
0 0 0 0 255 0 0 0 0 0 0 0 0 0 0 1
1 0 0 255 0 0 0 0 0 0 0 0 0 0 0 0
0 255 0 0 0 0 0 0 1 0 0 0 0 0 0 0
255 0 0 0 0 1 1 1 0 0 0 0 0 0 255 0
0 0 0 0 0 0 0 0 0 0 0 0 0 255 0 0
0 0 0 0 0 0 0 0 0 0 0 0 255 0 0 0
0 0 0 0 0 0 0 0 0 0 255 0 0 0 0 0
0 0 0 0 0 0 0 0 0 255 0 0 0 0 0 0
0 1 1 1 0 0 0 0 255 0 0 0 0 0 0 0
0 0 0 0 0 0 255 0 0 0 0 0 0 1 2 2
0 0 0 0 0 255 0 0 0 0 1 1 2 1 0 0
0 0 0 255 0 0 0 0 0 0 1 1 1 0 0 0
0 255 0 0 0 0 0 0 0 0 0 0 0 0 0 0
255 0 0 0 0 0 0 0 0 0 0 0 0 0 255 0
0 0 0 0 0 0 0 0 0 0 0 0 0 255 0 0
0 0 0 0 0 0 0 0 0 0 0 0 255 0 0 0
0 0 0 0 0 0 0 0 1 0 255 0 0 0 0 0
0 0 0 0 0 0 0 0 0 0 255 0 0 0 0 0
0 0 0 0 0 0 0 0 255 0 0 0 5 35 53 52
113 98 98 20 1 0 255 0 0 0 0 0 0 0 0 0
0 0 0 0 0 255 0 0 0 0 0 0 0 0 0 0
0 0 1 0 255 0 0 0 0 0 0 0 0 0 0 0
0 0 0 0 0 0 0 0 0 0 0 0 0 0 0 0
0 0 1 0 0 0 0 0 255 0 0 0 0 0 0 0
0 0 0 0 0 0 255 0 0 0 0 0 0 0 0 0
0 0 0 0 0 255 0 0 0 0 0 0 0 0 1 1
0 0 0 0 255 0 0 0 0 0 0 0 0 0 1 0
0 0 0 255 0 0 0 0 0 0 0 0 0 0 0 0
0 255 0 0 0 0 0 0 0 0 0 0 0 1 0 1
255 0 0 0 0 0 0 0 0 0 0 0 0 0 255 0
0 0 0 0 0 0 0 0 0 0 0 0 0 255 0 0
0 0 0 0 0 0 0 0 0 0 0 255 0 0 0 0
0 0 0 0 1 1 0 0 0 0 255 0 0 0 0 0
0 0 0 0 0 0 0 0 0 255 0 0 0 0 0 0
0 0 0 0 0 0 0 255 0 0 0 0 0 0 0 0
0 0 0 0 0 0 255 0 0 0 0 0 0 0 0 0
0 0 0 0 0 255 0 0 0 0 0 0 0 0 0 0
0 0 0 255 0 0 0 0 0 0 0 0 0 0 0 0
0 0 255 0 0 0 0 0 0 0 0 0 0 0 0 0
255 0 0 0 0 0 0 0 0 0 0 0 0 0 255 0
0 0 0 0 0 0 0 0 0 0 0 0 0 255 0 0
0 0 0 0 0 0 0 0 0 0 0 255 0 0 0 0
0 0 0 0 0 0 0 0 0 0 255 0 0 0 0 0
0 0 0 0 0 0 0 0 0 255 0 0 0 0 0 0
0 0 0 0 0 0 0 255 0 0 0 0 0 0 0 0
0 0 0 0 0 0 0 255 0 0 0 0 0 0 0 0
0 0 0 0 0 255 0 0 0 0 1 1 11 11 4 1
1 1 1 255 0 0 0 0 0 0 0 0 0 0 0 0
0 0 255 0 0 0 0 0 0 0 0 0 0 0 0 1
0 255 0 0 0 0 0 0 0 0 0 0 0 0 0 0
0 0 0 0 0 0 1 1 0 0 0 0 0 0 0 0
0 0 0 0 0 255 0 0 0 0 0 0 0 0 0 0
0 0 0 255 0 0 0 0 0 0 0 0 0 0 0 0
0 0 255 0 0 0 0 0 0 0 0 0 0 0 0 0
0 255 1 0 0 0 0 0 0 0 0 0 0 1 0 0
255 0 0 0 0 0 0 0 0 0 0 0 0 0 255 0
0 0 0 0 0 0 0 0 0 0 0 0 0 255 0 0
0 0 0 0 0 0 0 0 0 0 0 255 0 0 0 0
0 0 0 0 0 0 0 0 0 0 255 0 0 0 0 0
0 0 0 0 0 0 0 0 255 0 0 0 0 0 0 0
0 0 0 0 0 0 0 255 0 0 0 0 0 0 0 0
0 0 0 0 0 0 255 0 0 0 0 0 0 0 0 0
0 0 0 0 255 0 0 0 0 0 0 0 0 0 0 0
0 0 0 255 0 0 0 0 0 0 0 0 0 0 0 0
0 0 255 0 0 0 0 0 0 0 0 0 0 0 0 0
255 0 0 0 0 0 0 0 0 0 0 0 0 0 0 255
0 0 0 0 0 0 0 0 0 0 0 0 1 255 0 0
0 0 0 0 0 0 0 0 0 0 0 255 0 0 0 0
0 0 0 0 0 0 0 0 0 0 255 0 0 0 0 0
0 0 0 0 0 0 0 0 255 0 0 0 0 0 0 0
0 0 0 0 0 0 0 255 0 0 0 0 0 1 0 1
1 1 1 0 0 0 255 0 0 0 0 0 0 0 0 0
0 0 0 0 255 0 0 0 0 0 0 0 0 0 0 0
0 0 0 0 255 0 0 0 0 0 0 0 0 0 0 0
0 0 255 0 0 0 0 0 0 0 0 0 0 0 1 0
255 0 0 0 0 0 0 0 0 0 0 0 0 0 0 255
0 0 0 0 0 0 0 0 0 0 0 0 0 0 255 0
0 0 0 0 0 0 0 0 0 0 0 0 0 0 0 0
255 255 255 255 255 255 255 255 255 255 255 255 255 255 255 255
255 255 255 255 255 255 255 255 255 255 255 255 255 255 255 255
255 255 255 255 255 255 255 255 255 255 255 255 255 255 255 255
255 255 255 255 255 255 255 255 255 255 255 255 255 255 255 255
255 255 255 255 255 255 255 255 255 255 255 255 255 255 255 255
255 255 255 255 255 255 255 255 255 255 255 255 255 255 255 255
255 255 255 255 255 255 255 255 255 255 255 255 255 255 255 255
255 255 255 255 255 255 255 255 255 255 255 255 255 255 255 255
255 255 255 255 255 255 255 255 255 255 255 255 255 255 255 255
255 255 255 255 255 255 255 255 255 255 255 255 255 255 255 255
255 255 255 255 255 255 255 255 255 255 255 255 255 255 255 255
255 255 255 255 255 255 255 255 255 255 255 255 255 255 255 255
255 255 255 255 255 255 255 255 255 255 255 255 255 255 255 255
255 255 255 255 255 255 255 255 255 255 255 255 255 255 255 255
255 255 255 255 255 255 255 255 255 255 255 255 255 255 255 255
255 255 255 255 255 255 255 255 255 255 255 255 255 255 255 255
255 255 255 255 255 255 255 255 255 255 255 255 255 255 255 255
255 255 255 255 255 255 255 255 255 255 255 255 255 255 255 255
255 255 255 255 255 255 255 255 255 255 255 255 255 255 255 255
255 255 255 255 255 255 255 255 255 255 255 255 255 255 255 255
255 255 255 255 255 255 255 255 255 255 255 255 255 255 255 255
255 255 255 255 255 255 255 255 255 255 255 255 255 255 255 255
255 255 255 255 255 255 255 255 255 255 255 255 255 255 255 255
255 255 255 255 255 255 255 255 255 255 255 255 255 255 255 255
255 255 255 255 255 255 255 255 255 255 255 255 255 255 255 255
255 255 255 255 255 255 255 255 255 255 255 255 255 255 255 255
255 255 255 255 255 255 255 255 255 255 255 255 255 255 255 255
255 255 255 255 255 255 255 255 255 255 255 255 255 0 0 0
0 0 0 0 0 0 0 0 0 0 0 0 0 0 0 255
0 0 0 0 0 0 0 0 0 0 0 0 0 255 0 0
0 0 0 0 0 0 0 0 0 0 0 0 255 0 0 0
0 0 0 0 0 0 0 0 0 0 0 255 0 0 0 0
0 0 0 0 0 0 0 1 0 0 255 0 0 0 0 0
0 0 0 0 0 0 0 0 255 0 0 1 0 0 0 0
0 0 0 0 0 0 0 255 0 0 0 0 0 0 0 0
0 0 0 0 0 255 0 0 0 0 0 0 0 0 0 0
0 0 0 0 255 0 0 0 0 0 0 0 0 0 0 0
0 0 255 0 0 0 0 0 0 0 0 0 0 0 0 0
0 255 0 0 0 0 0 0 0 0 0 0 0 0 0 0
255 0 0 0 0 0 0 0 0 0 0 0 0 0 255 0
0 0 0 0 0 0 0 0 0 0 0 1 1 255 0 0
0 0 0 0 0 0 0 0 0 0 0 0 255 0 0 0
0 0 0 0 0 0 0 0 0 0 255 0 0 0 0 0
0 0 0 0 0 0 0 0 0 255 0 0 0 0 0 0
0 0 0 0 0 0 0 255 0 0 0 0 0 0 0 0
0 0 0 0 0 255 0 0 0 0 0 0 0 0 0 0
0 0 0 0 255 0 0 0 0 0 0 0 0 0 0 0
0 0 255 0 0 0 0 0 0 0 0 0 0 0 0 0
0 255 0 0 0 0 0 0 0 0 0 0 0 0 0 0
255 0 0 0 0 0 1 0 0 0 0 0 0 0 255 0
0 0 0 0 0 0 0 0 0 0 0 0 0 0 255 0
0 0 0 0 0 0 0 0 0 0 0 0 255 0 0 0
0 0 0 0 0 0 0 0 0 0 255 0 0 0 0 0
0 0 0 0 0 0 0 0 0 255 0 0 0 0 0 0
0 0 0 0 0 0 0 0 255 0 0 0 0 0 0 0
0 0 0 0 0 0 0 0 0 1 0 0 0 0 0 0
0 0 0 0 0 0 0 0 0 0 0 0 255 1 0 0
0 0 0 0 0 0 0 0 0 0 255 0 0 0 0 0
0 0 0 0 0 0 0 0 0 255 0 0 0 0 0 0
0 0 0 0 0 0 0 0 255 0 0 0 0 0 0 0
0 0 0 0 0 0 0 255 0 0 0 0 0 0 0 0
0 0 0 0 0 255 0 0 0 0 0 0 0 0 0 0
0 0 0 0 255 0 0 0 0 0 0 0 0 0 0 0
0 0 255 0 0 0 0 0 0 0 0 0 0 0 0 0
0 255 0 0 0 0 0 0 0 0 0 0 0 0 0 255
0 0 0 0 0 0 0 0 0 0 0 0 0 0 255 0
0 0 0 0 0 0 0 0 0 0 0 0 0 255 0 0
0 0 0 0 0 0 0 0 0 0 0 255 0 0 0 0
0 0 0 0 0 0 0 0 0 0 255 0 0 0 0 0
0 0 0 0 0 0 0 0 0 255 0 0 0 0 0 0
0 0 0 0 0 0 0 255 0 0 0 0 0 0 0 0
0 0 0 0 0 0 255 0 0 0 0 0 0 0 0 0
0 0 0 0 255 0 0 0 0 0 0 0 0 0 0 0
0 0 255 0 0 0 0 0 0 0 0 0 0 0 0 0
0 255 0 0 0 0 0 0 0 0 0 0 0 1 0 255
0 0 0 0 1 1 1 0 1 0 0 0 0 0 255 0
0 0 0 0 0 0 0 0 0 0 0 0 0 255 0 0
0 0 0 1 1 0 0 0 0 0 0 255 0 0 0 0
0 0 0 0 0 0 0 0 0 0 0 255 0 0 0 0
0 0 0 0 0 0 0 1 1 255 0 0 0 0 1 2
1 0 0 0 0 0 0 255 0 0 0 0 0 0 0 0
0 0 0 0 0 0 255 0 0 0 0 0 0 0 0 0
0 0 0 0 0 255 0 0 0 0 0 0 0 0 0 1
0 0 0 0 0 0 1 1 0 0 0 0 0 0 0 0
0 0 0 0 0 0 0 0 0 255 0 0 0 0 0 0
0 0 0 0 0 0 0 255 0 0 0 0 0 2 1 1
11 0 0 0 0 0 255 0 0 0 0 0 1 0 1 0
0 0 0 0 0 255 0 0 0 0 1 1 0 0 0 0
0 0 0 0 255 0 0 0 0 0 0 0 0 0 0 0
0 0 255 0 0 0 1 1 1 1 0 0 0 0 0 0
0 255 0 0 0 0 0 0 0 0 0 0 0 0 0 255
0 0 0 0 0 0 0 0 0 0 0 0 0 0 255 0
0 0 0 0 0 0 0 0 0 0 0 0 255 0 0 1
1 3 1 1 1 0 0 0 0 0 0 255 0 1 0 0
0 0 0 0 0 0 0 0 0 0 255 0 0 0 0 0
0 0 0 0 0 0 0 0 255 0 0 0 0 0 0 0
0 0 0 0 0 0 0 255 0 0 0 0 0 0 0 0
0 0 0 0 0 0 255 0 0 0 0 0 0 0 0 0
0 0 0 0 255 0 0 0 0 0 0 0 0 0 0 0
0 0 0 255 0 0 0 0 0 0 0 0 0 0 0 0
0 255 0 0 0 0 1 1 0 0 0 0 0 0 0 255
0 0 0 0 0 0 0 0 0 0 0 0 0 0 255 0
0 0 0 0 0 1 1 0 0 0 0 0 255 0 0 0
0 1 1 7 9 9 1 0 0 0 0 255 0 0 0 0
0 1 1 1 0 0 0 0 0 0 255 0 0 0 0 1
3 7 7 8 0 0 0 0 255 0 0 0 1 1 1 2
2 1 0 0 0 0 0 0 255 0 0 0 0 1 1 1
1 0 0 0 1 1 255 0 0 0 1 15 15 15 11 2
0 0 0 0 255 0 0 0 0 0 0 0 0 0 0 0
0 0 0 255 0 0 0 0 1 14 15 1 0 0 0 0
0 0 255 0 0 0 0 0 0 0 0 0 0 0 0 0
0 0 0 1 1 0 0 0 0 0 0 0 0 0 0 1
0 0 0 0 0 0 255 0 0 0 0 0 0 1 0 0
0 0 0 0 255 0 0 0 0 20 43 52 52 35 35 1
0 0 0 255 0 0 0 1 5 28 18 18 11 1 1 0
0 0 255 0 0 0 1 7 7 2 1 0 0 0 0 0
0 255 0 0 1 13 32 36 20 2 1 0 0 0 0 255
0 0 0 1 1 1 2 2 1 0 0 0 0 0 255 0
0 0 0 0 0 1 1 0 0 0 0 0 255 0 0 0
1 4 27 27 22 1 0 0 0 0 0 255 0 0 0 0
3 39 39 1 1 0 0 0 0 255 0 0 1 3 5 15
22 15 2 0 0 0 0 0 255 0 0 0 0 1 18 10
1 0 0 0 0 0 0 255 0 0 0 0 1 5 8 13
8 1 0 0 0 255 0 0 0 0 1 14 14 10 10 0
0 0 0 0 255 0 0 0 0 0 0 0 0 0 0 0
0 0 0 255 0 0 0 0 3 5 2 0 0 0 0 0
0 255 0 0 0 0 0 0 0 0 0 0 0 0 0 0
255 0 0 0 3 41 41 41 27 18 0 0 0 0 255 0
0 0 0 1 3 1 1 0 0 0 0 0 255 0 0 0
0 0 0 1 1 0 0 0 0 0 0 255 0 0 0 1
1 37 8 5 2 1 0 0 0 255 0 0 0 0 1 106
148 204 204 36 1 0 0 0 255 0 0 0 0 7 7 4
3 3 1 0 0 0 0 255 0 0 0 2 54 120 139 139
17 8 4 0 0 255 0 0 0 1 7 9 20 30 27 2
1 0 0 0 0 255 0 0 0 4 9 11 21 18 5 0
1 1 0 255 0 0 1 21 32 41 41 21 20 2 0 0
0 255 0 0 0 0 1 2 2 4 0 0 0 0 0 0
255 0 0 0 5 11 16 16 15 1 0 0 0 0 0 255
0 0 0 0 4 7 7 3 0 0 0 0 0 0 0 0
0 0 0 0 0 0 0 0 1 1 8 8 15 1 0 0
0 0 0 255 0 0 0 0 1 5 4 1 0 0 0 0
0 255 0 0 0 20 43 52 59 59 52 52 35 1 0 0
255 0 0 0 14 28 33 27 26 29 33 2 1 1 0 255
0 0 1 11 26 30 22 11 1 0 0 0 0 0 255 0
1 13 37 41 41 41 28 1 1 0 0 0 255 0 0 1
5 5 4 8 10 10 0 0 0 0 0 255 0 0 0 0
0 0 5 4 1 1 0 0 0 255 0 0 0 7 36 61
58 46 23 1 0 0 0 0 255 0 0 0 3 55 86 85
62 1 0 0 0 0 255 0 1 3 9 16 21 22 22 17
2 0 0 0 0 255 0 0 0 2 24 24 18 17 10 0
0 0 0 0 255 0 0 0 2 7 9 13 15 15 13 1
0 0 255 0 0 0 1 2 23 23 22 21 10 0 0 0
0 255 0 1 7 4 0 0 0 0 0 0 0 0 0 0
255 0 0 0 3 3 5 2 0 0 0 0 0 0 255 0
0 0 0 1 1 1 0 0 0 0 0 0 0 255 0 0
3 41 41 59 59 59 37 20 0 0 0 255 0 0 0 0
1 3 3 3 1 1 0 0 0 255 0 0 0 0 0 0
0 0 0 0 0 0 0 0 255 0 0 1 1 35 42 11
9 8 1 0 0 0 255 0 0 0 1 106 237 237 239 234
204 36 1 1 0 255 0 0 0 3 9 8 5 4 3 3
1 0 0 0 255 0 0 1 54 164 175 186 194 186 27 10
2 0 255 0 0 0 7 10 36 32 37 35 27 2 1 0
0 0 255 0 2 9 13 13 13 21 21 16 5 1 0 0
255 0 0 18 21 21 32 30 28 23 8 1 0 0 255 0
0 0 1 3 3 2 1 1 1 1 0 0 0 255 0 0
0 5 14 30 21 14 7 0 0 0 0 0 255 0 0 0
4 43 46 43 9 0 0 0 0 0 0 0 0 0 0 0
0 0 0 0 0 1 16 16 16 16 8 0 0 0 0 0
255 0 0 0 0 0 7 3 3 0 0 0 0 0 255 0
0 2 20 29 48 48 52 48 52 40 3 0 0 255 0 1
9 17 27 27 27 27 42 42 33 1 0 0 255 0 0 11
26 34 40 37 22 7 0 0 0 0 0 255 0 2 41 49
49 41 56 56 20 1 0 0 0 255 0 0 5 13 14 8
8 9 5 2 0 0 0 0 255 0 0 0 0 1 0 1
1 4 3 1 0 0 255 0 0 0 34 98 94 61 61 58
23 1 0 1 0 255 0 0 0 40 80 91 91 91 62 0
0 0 0 255 0 1 8 9 16 21 22 22 17 11 1 0
0 0 255 0 0 1 15 22 24 17 17 13 9 0 0 0
0 255 0 0 0 5 11 11 13 8 8 8 5 0 0 255
0 0 0 1 8 24 22 22 15 14 0 0 0 0 255 0
1 1 0 0 0 0 0 0 0 0 0 0 0 255 0 0
0 0 3 5 3 0 0 0 0 0 0 255 0 0 1 1
1 1 1 0 0 0 0 0 0 0 255 0 0 24 41 61
69 69 65 56 23 0 0 0 255 0 0 0 1 2 3 3
3 1 1 1 0 0 255 0 0 0 0 0 0 1 0 0
0 0 0 0 0 255 0 0 0 33 37 37 32 32 15 9
1 0 0 255 0 0 0 39 228 255 255 255 255 251 132 4
3 2 255 0 0 0 2 8 8 9 5 5 13 9 0 0
0 255 0 0 1 111 174 177 175 194 171 131 15 4 1 255
0 0 1 10 34 41 37 43 37 35 3 1 0 0 0 255
0 2 9 16 16 13 16 16 16 11 1 0 0 255 0 1
15 20 18 26 32 32 30 21 1 0 0 255 0 0 0 1
2 1 1 0 1 0 0 0 0 0 255 0 0 2 7 11
21 11 9 14 1 0 0 0 0 255 0 0 4 46 49 69
40 35 9 0 0 0 0 0 1 0 0 0 0 0 0 0
0 0 1 16 16 11 10 7 7 0 0 0 0 255 0 0
0 1 3 7 0 0 0 0 0 0 0 255 1 1 9 23
29 48 48 61 48 61 52 23 1 0 255 0 1 14 26 29
27 27 26 42 40 16 1 0 0 255 0 1 13 21 34 37
37 28 7 1 0 0 0 0 255 0 5 51 53 51 40 56
56 18 1 0 0 0 255 0 0 3 8 18 8 8 9 5
2 0 0 0 0 255 0 0 1 2 5 2 1 1 1 1
0 0 0 255 0 0 0 34 66 80 66 80 69 59 1 0
0 0 255 0 0 4 61 72 61 91 92 62 15 0 0 0
255 0 1 9 16 18 21 20 17 16 11 1 0 0 0 255
0 0 2 16 16 17 17 20 16 10 0 0 0 0 255 0
0 0 5 14 14 14 9 9 8 5 0 0 255 0 0 0
0 5 24 22 22 17 14 1 0 0 0 255 0 0 0 0
0 0 0 0 0 0 0 0 0 0 255 0 0 0 0 0
0 0 0 0 0 0 0 0 255 0 0 0 0 2 2 8
1 0 0 0 0 0 0 255 0 1 24 40 48 59 65 56
52 37 0 0 0 255 0 0 1 4 9 7 3 3 0 0
0 0 0 255 0 0 0 0 0 1 1 1 0 0 0 0
0 0 255 0 0 1 13 33 13 11 32 37 15 1 0 0
255 0 0 0 39 199 255 255 255 255 234 177 4 2 2 255
0 0 0 1 2 8 13 18 22 29 22 4 0 0 255 0
1 5 174 176 176 175 175 158 131 15 1 1 255 0 0 0
16 22 41 41 43 33 33 4 2 1 0 0 255 0 2 21
21 18 13 13 13 14 14 1 0 0 255 0 1 15 18 15
15 15 30 35 23 1 1 1 255 0 0 0 1 2 0 1
2 1 0 0 0 0 0 255 0 0 0 7 13 13 9 9
14 2 0 0 0 0 255 0 0 4 49 49 40 30 27 10
0 0 0 0 0 1 0 0 0 0 0 0 0 0 0 1
16 16 16 10 7 7 1 0 0 0 255 0 0 0 0 1
1 0 0 0 0 0 0 0 0 255 0 9 28 34 41 41
55 47 61 47 23 1 0 0 255 0 17 26 29 29 34 34
42 32 16 0 0 0 255 0 1 14 16 24 29 30 29 7
2 0 0 0 255 0 0 5 41 53 35 33 33 39 18 1
0 0 0 255 0 0 1 9 16 15 9 9 5 1 1 0
0 255 0 0 0 0 1 2 3 2 3 2 2 0 0 0
255 0 0 0 30 66 80 66 80 80 61 2 0 0 0 255
0 0 4 40 59 59 68 99 99 15 0 0 0 0 255 0
9 15 9 20 20 27 16 11 3 0 0 0 255 0 0 11
16 15 15 15 16 15 10 0 0 0 0 255 0 0 1 5
13 13 13 11 8 7 4 0 0 0 255 0 0 0 8 15
15 17 15 5 1 0 0 0 255 0 0 3 0 0 0 1
1 0 0 0 0 0 255 0 0 1 0 0 0 0 0 0
0 0 0 0 0 0 255 0 0 1 3 3 4 2 0 0
0 0 0 0 255 0 1 5 40 48 59 59 59 52 23 1
0 0 255 0 0 1 11 11 3 1 1 0 0 0 0 0
0 255 0 0 0 0 1 1 1 0 0 0 0 0 0 0
255 0 0 1 32 32 33 32 33 4 1 0 0 0 255 0
0 29 198 222 250 236 255 207 177 4 2 0 0 255 0 0
0 2 9 13 18 22 22 17 1 0 0 255 0 0 5 111
166 176 171 171 145 48 5 1 0 0 255 0 0 17 23 34
23 27 27 27 4 1 1 0 255 0 0 1 8 15 16 15
15 13 14 11 0 0 0 255 0 1 15 23 15 17 15 27
35 26 1 0 0 255 0 0 0 1 2 3 4 4 2 0
0 0 0 1 1 255 0 0 10 13 13 9 22 22 2 0
0 0 0 255 0 0 1 61 72 56 30 27 10 1 0 0
0 0 0 0 0 0 0 0 0 0 0 0 0 1 7 7
7 7 7 1 0 0 0 255 0 0 0 0 1 1 0 0
0 0 0 0 0 0 255 0 5 34 41 59 41 55 53 66
53 4 1 0 0 255 0 13 22 29 34 39 42 32 28 16
0 0 0 255 0 0 2 16 21 21 22 22 7 1 1 0
0 255 0 0 0 5 35 33 33 29 29 10 1 0 0 0
255 0 1 2 9 18 16 10 9 2 1 0 0 0 255 0
0 0 0 0 2 3 3 8 3 0 0 0 0 255 0 0
0 1 55 64 64 80 61 52 0 0 0 0 255 0 0 0
15 59 61 61 66 47 0 0 0 0 0 255 0 2 15 13
15 15 15 11 4 1 0 0 0 255 0 0 1 16 16 15
14 15 15 10 0 0 0 0 255 0 0 1 4 7 13 13
11 9 4 2 0 0 0 255 0 0 0 3 14 26 30 26
5 1 1 0 0 255 0 0 1 0 0 0 1 1 1 0
0 0 0 255 0 0 1 0 0 0 0 0 0 0 0 0
0 0 0 255 0 0 0 2 2 2 2 0 0 0 0 0
0 255 0 0 4 26 40 54 59 59 48 23 0 0 0 255
0 0 0 1 1 1 1 1 0 0 0 0 0 0 255 0
0 0 0 0 0 0 0 0 0 0 0 0 0 255 0 0
0 1 13 26 14 14 2 0 0 0 0 255 0 0 1 69
158 234 236 240 189 15 1 0 0 0 255 0 0 0 1 2
3 5 10 15 9 1 0 0 255 0 0 3 48 166 176 176
171 122 11 1 0 0 0 255 0 0 17 22 23 16 16 16
16 9 0 0 0 255 0 0 1 3 9 15 15 17 15 14
1 0 0 0 255 0 0 15 22 20 17 17 27 27 20 1
1 1 255 0 0 0 1 3 3 4 4 2 0 0 0 0
0 0 255 0 0 10 13 9 9 22 16 0 0 0 0 0
255 0 0 0 24 61 56 28 10 0 0 0 0 0 0 0
0 0 0 0 0 0 0 0 0 0 0 1 1 4 0 0
0 0 0 0 255 0 0 0 1 0 0 0 0 0 0 0
0 0 0 255 0 0 4 41 41 41 41 47 47 30 0 0
0 0 255 0 0 18 22 34 39 51 32 28 5 1 1 0
255 0 0 0 2 13 17 21 10 1 1 0 0 0 255 0
0 0 1 5 22 33 29 29 3 1 0 0 0 255 0 1
0 2 15 10 9 5 1 0 0 0 0 255 0 0 0 0
0 0 3 3 3 3 1 0 0 0 255 0 0 0 0 1
53 53 53 52 2 0 0 0 0 255 0 0 0 0 15 34
61 47 4 0 0 0 0 0 255 0 0 2 9 13 15 11
5 1 0 0 0 0 255 0 0 1 8 5 5 5 5 0
0 0 0 0 0 255 0 0 1 1 4 11 13 11 7 3
0 0 0 0 255 0 0 0 0 3 14 30 1 1 1 0
0 0 255 1 1 0 0 0 0 1 1 1 0 0 0 0
255 0 0 0 0 0 0 0 0 0 0 0 0 0 0 0
255 0 0 0 0 1 1 0 0 0 0 0 0 0 255 0
0 0 0 22 32 32 54 23 2 0 0 0 255 0 0 0
0 1 1 1 0 0 0 0 0 0 0 255 0 0 0 0
0 0 0 0 0 0 0 0 0 0 255 0 0 0 0 0
14 14 2 0 0 0 0 0 255 0 0 1 1 69 206 207
207 15 1 0 0 0 0 255 0 0 0 0 1 2 2 4
4 1 0 0 0 255 0 0 1 3 48 153 128 122 11 1
0 0 0 0 255 0 0 1 16 16 13 13 11 9 1 0
0 0 255 0 0 0 1 3 9 9 15 7 1 0 0 0
0 255 0 0 0 15 15 17 17 17 5 0 0 0 0 255
0 0 0 0 0 1 0 1 1 1 0 0 0 0 0 255
0 0 2 4 2 4 5 1 0 0 0 0 1 255 0 0
0 0 24 24 7 0 0 0 0 0 0 0 0 0 0 0
0 0 0 0 0 0 0 0 0 0 0 0 0 0 0 0
0 255 0 0 0 0 0 0 0 0 0 0 0 0 0 0
255 0 0 1 4 24 29 34 34 30 0 0 0 0 0 255
0 0 0 15 16 36 21 21 5 0 0 0 0 255 0 0
0 1 1 5 10 1 1 1 0 1 1 255 0 0 0 0
1 1 2 3 3 1 0 0 0 0 255 0 1 0 0 0
2 2 2 0 0 0 0 1 255 0 0 0 0 0 0 0
1 1 1 0 0 0 0 255 0 0 0 0 1 1 4 7
1 0 0 0 0 0 255 0 0 0 0 0 1 1 0 0
0 0 0 0 0 255 0 0 0 1 10 10 5 0 0 0
0 0 0 255 0 0 0 1 0 1 0 0 0 0 0 0
0 0 255 0 0 0 0 1 4 11 10 2 0 0 0 0
0 255 0 0 0 0 0 0 0 0 0 1 1 0 0 255
1 1 0 0 1 0 0 0 0 0 0 0 0 255 0 0
0 0 0 0 0 0 0 0 0 0 0 0 0 255 0 0
0 0 0 0 0 0 0 0 0 0 0 255 0 0 0 0
0 0 0 0 0 0 0 0 0 255 0 0 0 0 0 1
0 0 0 0 0 0 0 0 255 0 0 0 0 0 0 0
0 0 0 0 0 0 0 255 0 0 0 0 0 0 1 0
0 0 0 0 0 255 0 0 0 1 1 7 7 2 1 0
0 0 0 0 255 0 0 0 0 0 1 1 2 0 0 0
0 0 255 0 0 1 1 2 14 14 14 4 1 1 0 0
0 255 0 0 0 1 3 7 7 2 0 0 0 0 0 255
0 0 0 0 1 1 1 1 1 0 0 0 0 0 255 0
0 0 0 1 1 1 1 0 0 0 0 0 255 0 0 0
0 0 0 0 0 0 0 0 0 0 0 0 255 0 0 0
0 0 0 1 0 0 0 0 0 1 255 0 0 0 0 0
0 0 0 0 0 0 0 0 0 0 0 0 1 0 0 0
0 0 0 0 0 0 0 0 0 0 0 0 0 0 255 0
0 0 0 0 0 0 0 1 0 0 0 0 0 255 0 0
0 3 4 5 5 2 0 0 0 0 0 0 255 0 0 0
0 0 1 1 1 0 0 0 0 0 255 0 0 0 0 0
0 0 1 0 0 0 0 0 255 0 0 0 0 0 0 0
0 1 0 0 0 0 0 255 0 0 0 0 0 0 1 1
0 0 0 0 0 255 0 0 0 0 0 0 0 0 0 0
0 0 0 0 255 0 0 0 0 0 0 1 1 0 0 0
0 0 0 255 0 0 0 0 0 0 0 0 0 0 0 0
0 0 255 0 0 0 0 0 0 0 0 0 0 0 0 0
255 0 0 0 0 0 0 0 0 0 0 0 0 0 0 255
0 0 0 0 0 0 0 0 0 0 0 0 0 0 255 0
0 0 0 0 0 0 0 0 0 0 0 0 255 0 1 0
1 1 0 0 0 0 0 0 0 0 255 0 0 0 0 0
0 0 0 0 0 0 0 0 0 0 255 0 0 0 0 0
0 0 0 0 0 0 0 0 255 0 0 0 0 0 0 0
0 0 0 0 0 0 255 1 1 0 0 0 0 0 0 0
0 0 0 0 0 255 0 0 0 0 0 0 0 0 0 0
0 0 0 0 255 0 0 0 0 0 0 0 0 0 0 0
0 0 255 0 0 0 0 0 1 1 1 0 0 0 0 0
0 255 0 0 0 0 0 0 0 0 0 0 0 0 0 255
0 0 0 0 1 1 1 1 0 0 0 0 0 0 255 0
0 0 0 0 0 0 0 0 0 0 0 0 255 0 0 0
0 0 0 0 0 0 0 0 0 0 0 255 0 0 0 0
0 1 1 0 0 0 0 0 0 255 0 0 0 0 0 0
0 0 1 1 0 0 0 0 0 255 0 0 0 0 0 0
0 0 0 0 0 0 0 255 0 0 0 0 0 0 0 0
0 0 0 0 0 0 0 0 0 1 0 0 0 0 0 0
0 0 0 0 0 0 0 0 0 0 0 255 0 0 0 0
0 0 0 0 0 0 0 0 0 1 255 0 0 0 1 1
2 1 1 0 0 1 1 1 0 255 0 0 0 0 0 0
0 0 0 0 0 0 0 255 0 0 0 0 0 0 0 0
0 0 0 0 0 255 0 0 0 0 0 0 0 0 0 0
0 0 0 0 255 0 0 0 0 0 0 1 1 0 0 0
0 0 255 0 0 0 0 0 0 0 0 0 0 0 0 0
0 255 0 0 0 0 0 0 0 0 0 0 0 0 0 0
255 0 0 0 0 0 0 0 0 0 0 0 0 0 0 255
0 0 0 0 0 0 0 0 0 0 0 0 0 255 0 0
0 0 0 0 0 0 0 0 0 0 0 0 255 0 0 0
0 0 0 0 0 0 0 0 0 0 0 255 0 0 0 0
0 0 0 0 0 0 0 0 0 255 0 0 0 1 1 0
0 0 0 0 0 0 0 255 0 0 0 0 0 0 0 0
0 0 0 0 0 0 0 255 0 0 0 0 0 0 0 0
0 0 0 0 0 255 0 0 0 0 0 0 0 0 0 0
0 0 0 255 0 0 0 0 0 0 0 0 0 0 0 0
0 0 255 0 0 0 0 0 0 0 0 0 0 0 0 0
0 255 0 0 0 0 0 0 0 0 0 0 0 0 0 255
0 0 0 0 0 0 1 0 0 0 0 0 0 0 255 0
0 0 0 0 0 0 0 0 0 0 0 0 255 0 0 0
0 1 1 0 0 0 0 0 0 0 0 255 0 0 0 0
0 0 0 0 0 0 0 0 0 255 0 0 0 0 0 0
0 0 0 0 0 0 0 0 255 0 0 0 0 0 0 0
0 0 0 0 0 0 255 0 0 0 0 0 0 0 0 0
1 0 0 0 0 0 255 0 0 0 0 0 0 0 0 0
0 0 0 0 255 0 0 0 0 0 0 0 0 0 0 0
0 0 0 0 0 0 255 255 255 255 255 255 255 255 255 255
255 255 255 255 255 255 255 255 255 255 255 255 255 255 255 255
255 255 255 255 255 255 255 255 255 255 255 255 255 255 255 255
255 255 255 255 255 255 255 255 255 255 255 255 255 255 255 255
255 255 255 255 255 255 255 255 255 255 255 255 255 255 255 255
255 255 255 255 255 255 255 255 255 255 255 255 255 255 255 255
255 255 255 255 255 255 255 255 255 255 255 255 255 255 255 255
255 255 255 255 255 255 255 255 255 255 255 255 255 255 255 255
255 255 255 255 255 255 255 255 255 255 255 255 255 255 255 255
255 255 255 255 255 255 255 255 255 255 255 255 255 255 255 255
255 255 255 255 255 255 255 255 255 255 255 255 255 255 255 255
255 255 255 255 255 255 255 255 255 255 255 255 255 255 255 255
255 255 255 255 255 255 255 255 255 255 255 255 255 255 255 255
255 255 255 255 255 255 255 255 255 255 255 255 255 255 255 255
255 255 255 255 255 255 255 255 255 255 255 255 255 255 255 255
255 255 255 255 255 255 255 255 255 255 255 255 255 255 255 255
255 255 255 255 255 255 255 255 255 255 255 255 255 255 255 255
255 255 255 255 255 255 255 255 255 255 255 255 255 255 255 255
255 255 255 255 255 255 255 255 255 255 255 255 255 255 255 255
255 255 255 255 255 255 255 255 255 255 255 255 255 255 255 255
255 255 255 255 255 255 255 255 255 255 255 255 255 255 255 255
255 255 255 255 255 255 255 255 255 255 255 255 255 255 255 255
255 255 255 255 255 255 255 255 255 255 255 255 255 255 255 255
255 255 255 255 255 255 255 255 255 255 255 255 255 255 255 255
255 255 255 255 255 255 255 255 255 255 255 255 255 255 255 255
255 255 255 255 255 255 255 255 255 255 255 255 255 255 255 255
255 255 255 255 255 255 255 255 255 255 255 255 255 255 255 255
255 255 255 255 255 255 255 255 255 255 255 255 255 255 255 255
255 255 255 0 0 0 0 0 0 0 0 0 0 0 0 0
0 0 0 0 0 255 0 0 0 0 0 0 0 0 0 0
0 0 0 0 255 0 0 0 0 1 0 0 0 0 0 0
1 1 0 255 0 0 0 0 0 0 0 0 0 0 0 0
0 255 0 0 0 0 0 0 0 0 0 0 0 0 0 255
0 0 0 0 0 0 0 0 0 0 0 0 0 0 255 0
0 1 1 0 0 0 0 0 1 1 0 0 255 0 0 0
0 0 0 0 0 0 0 0 0 0 0 255 0 0 0 0
0 0 0 0 0 0 0 0 0 0 255 0 0 0 0 0
0 0 0 0 0 0 0 0 0 255 0 0 0 0 0 0
0 0 0 0 0 0 0 255 0 0 0 0 0 0 0 0
0 0 0 0 0 0 255 0 0 0 0 0 0 0 0 0
0 0 0 0 0 255 0 0 0 0 0 0 0 0 0 0
0 0 0 255 0 0 0 0 0 0 0 0 0 0 0 0
0 255 0 0 0 0 0 0 0 0 0 0 0 0 0 0
0 255 0 0 0 0 0 0 0 0 0 0 0 0 0 255
0 0 0 0 0 0 0 0 0 0 0 0 0 255 0 0
0 0 0 0 0 0 0 0 0 0 0 0 255 0 0 0
0 0 0 0 0 0 0 0 0 0 0 255 0 0 0 0
0 0 0 0 0 0 0 0 0 255 0 0 0 0 0 1
0 0 0 0 0 0 0 0 255 0 0 0 0 0 0 0
0 0 0 0 0 0 255 0 0 0 0 0 0 0 0 0
0 0 0 1 0 255 0 0 0 0 0 0 0 0 0 0
0 0 0 255 0 0 0 0 0 0 0 0 0 0 0 0
0 0 255 0 0 0 0 0 0 0 0 0 0 0 0 0
255 0 0 0 0 0 0 0 0 0 0 0 0 0 0 0
255 0 0 0 0 0 0 0 0 0 0 0 0 0 255 0
0 0 0 0 0 0 0 0 0 0 0 0 0 0 0 0
0 0 0 0 1 0 0 0 0 0 0 0 0 0 0 0
0 0 255 0 0 0 0 0 0 0 0 0 0 0 0 0
0 255 0 0 0 1 1 1 0 0 0 0 0 0 0 0
255 0 0 0 0 0 0 0 0 0 0 0 0 0 255 0
0 0 0 0 0 0 0 0 0 0 0 0 255 0 0 0
0 0 0 0 0 0 0 0 0 0 0 255 0 0 0 0
0 0 0 0 0 0 0 0 0 255 0 0 0 0 0 0
0 0 0 0 0 0 0 0 255 0 0 0 0 0 0 0
0 0 0 0 0 0 0 255 0 0 0 0 0 0 0 0
0 0 0 0 0 0 255 0 0 0 0 0 0 0 0 0
0 0 0 0 255 0 0 0 0 0 0 0 0 0 0 0
0 0 0 255 0 0 0 0 0 0 0 0 0 0 0 0
0 0 255 0 0 0 0 0 0 0 0 0 0 0 0 0
255 0 0 0 0 0 0 0 0 0 0 0 0 0 255 0
0 0 0 0 0 0 0 0 0 0 0 0 0 0 255 0
0 0 0 0 0 0 0 0 0 0 0 0 255 0 0 0
0 0 0 0 0 0 0 0 0 0 255 0 0 0 0 0
0 0 0 0 0 0 0 0 0 255 0 0 0 0 0 0
0 0 0 0 0 0 0 0 255 0 0 0 0 0 0 0
0 0 0 0 0 0 255 0 0 0 0 0 0 0 0 0
0 0 0 0 0 255 0 0 0 0 0 0 0 0 0 0
0 0 0 255 0 0 0 0 0 0 0 0 0 0 0 0
1 1 255 0 0 0 0 0 0 0 0 0 0 0 0 0
255 0 0 0 0 0 0 0 0 0 0 0 0 0 0 255
0 0 0 0 0 0 0 0 0 0 0 0 0 255 0 0
0 0 0 0 0 0 0 0 0 0 0 0 0 255 0 0
0 0 0 0 0 0 0 0 0 0 0 255 0 0 0 0
0 0 0 0 0 0 0 0 0 0 0 0 0 0 0 0
0 0 0 0 0 0 0 0 0 0 0 0 0 0 0 255
0 0 0 0 0 0 0 0 0 0 0 0 0 0 255 0
0 0 0 0 0 0 0 0 0 0 0 0 0 255 0 0
0 0 0 0 0 0 0 0 0 0 0 255 0 0 0 0
0 0 0 0 0 0 0 0 0 255 0 0 0 0 0 1
1 0 0 0 0 0 0 0 255 0 0 0 0 0 0 1
1 0 0 0 0 0 255 0 0 0 0 0 0 0 0 0
0 0 0 0 0 255 0 0 0 0 0 0 0 0 0 0
0 0 0 0 255 0 0 0 0 0 1 5 4 0 0 0
0 0 0 255 0 0 0 0 0 0 0 0 0 0 0 0
0 255 0 0 0 0 0 0 1 0 0 0 0 0 0 0
255 0 0 0 0 0 0 0 0 0 0 0 0 0 0 255
1 0 0 0 0 0 1 0 0 0 0 0 0 255 0 0
0 0 0 0 0 0 0 0 0 0 0 255 0 0 0 0
0 0 0 0 0 0 0 0 0 0 0 255 0 0 0 0
0 0 0 0 0 0 0 0 0 255 0 0 0 0 1 1
1 0 0 0 0 0 0 255 0 0 0 0 0 0 1 1
0 0 0 0 0 0 255 0 0 0 0 0 0 1 0 0
0 0 0 0 0 255 0 0 0 0 0 0 0 0 0 0
0 0 0 255 0 0 0 0 0 1 0 0 0 0 0 0
0 0 255 0 0 0 0 0 0 0 0 0 0 0 0 0
255 0 0 0 0 0 0 0 0 0 0 0 0 1 1 255
0 0 0 0 0 0 0 0 0 0 0 0 0 255 0 0
0 0 0 0 0 0 0 0 0 0 0 0 255 0 0 0
0 0 0 0 0 0 0 0 0 0 255 0 0 0 0 0
0 0 0 0 0 0 0 0 0 0 255 0 0 0 1 1
0 0 0 0 0 0 0 0 255 0 0 0 0 0 0 0
0 0 0 0 0 0 0 0 0 0 0 0 0 0 0 0
0 1 1 0 0 0 0 0 0 0 0 0 255 0 0 0
0 0 0 1 1 0 0 0 0 0 0 255 0 0 0 0
0 0 0 0 0 0 0 0 0 0 255 0 0 0 1 0
1 1 0 0 0 0 0 0 255 0 0 0 0 0 0 0
0 0 0 0 0 0 255 0 0 0 0 0 0 0 0 0
0 0 0 0 0 255 0 0 0 0 0 7 7 3 1 0
0 0 0 255 0 0 0 0 0 1 5 5 0 0 0 0
0 0 255 0 0 0 0 0 0 0 1 0 0 0 0 0
0 255 0 0 0 0 1 20 54 9 4 1 0 0 0 0
255 0 0 1 2 4 4 1 1 1 0 0 0 0 255 0
0 0 0 1 1 2 1 0 0 0 0 0 0 255 0 0
0 0 0 0 0 0 0 0 0 0 0 0 255 0 0 0
0 1 3 3 1 0 0 0 0 0 255 0 0 0 0 1
1 1 0 0 0 0 0 0 255 0 0 0 0 0 29 29
7 1 0 0 0 0 0 0 255 0 0 0 0 0 0 0
0 0 0 0 0 0 255 0 0 0 2 7 9 7 7 0
0 0 0 0 255 0 0 0 0 0 4 4 4 2 0 0
0 0 0 255 0 0 0 0 0 0 1 1 0 0 0 0
0 0 255 0 0 0 0 0 0 0 0 0 0 0 0 0
255 0 0 0 0 0 1 1 0 0 0 0 0 0 0 255
0 0 0 5 22 34 22 4 0 0 0 0 0 255 0 0
0 0 0 10 48 41 0 0 0 0 0 0 255 0 0 0
0 0 1 1 0 0 0 0 0 0 255 0 0 0 0 1
1 1 1 1 0 0 0 0 0 255 0 0 0 0 0 0
0 0 0 0 0 0 0 255 0 0 0 0 0 2 2 2
1 0 0 0 0 0 0 255 0 0 1 1 15 17 15 1
0 0 0 0 0 255 0 0 0 0 2 2 2 2 0 0
0 0 0 0 0 0 0 0 0 0 0 0 0 0 0 0
0 0 0 0 0 0 0 0 0 255 0 0 0 0 1 8
8 5 3 0 0 0 0 0 255 0 0 0 0 0 0 0
0 0 0 0 0 0 0 255 0 0 0 3 3 3 4 2
0 0 0 0 0 255 0 0 0 0 0 0 0 0 0 0
0 0 0 255 0 0 0 0 0 0 0 0 0 0 0 0
0 0 255 0 0 0 2 10 15 32 22 3 1 0 1 1
255 0 0 0 0 5 8 14 8 9 1 0 0 0 0 255
0 0 0 1 1 2 3 3 3 0 0 0 0 0 255 0
0 2 16 22 46 54 67 37 8 0 0 0 0 255 0 0
1 13 15 16 15 15 1 0 0 0 0 255 0 0 0 1
4 8 8 3 2 0 0 0 0 0 255 0 0 0 0 0
0 0 0 0 0 0 0 0 0 255 0 0 0 5 20 29
29 20 1 0 0 0 0 255 0 0 0 1 4 15 14 10
0 0 0 0 0 255 0 0 0 2 29 35 35 35 16 4
1 0 1 0 0 255 0 0 0 0 0 1 1 1 0 0
0 0 0 255 0 0 2 9 9 10 11 11 7 0 0 0
0 255 0 0 0 0 3 21 13 13 13 10 0 0 0 0
255 0 0 0 0 0 5 5 2 0 0 0 0 0 0 255
0 0 0 0 0 0 1 1 0 0 0 0 0 255 0 0
0 0 3 9 9 0 0 0 0 0 0 0 255 0 0 5
99 78 90 74 90 7 0 0 0 0 255 0 0 0 1 37
93 93 71 48 0 0 0 0 1 255 0 0 0 7 7 4
3 2 1 0 0 0 0 255 0 0 0 1 2 3 4 4
3 1 0 0 0 0 255 0 0 0 1 1 0 0 0 0
0 0 0 0 255 0 0 0 1 5 5 5 5 2 0 0
0 0 0 0 255 0 0 1 13 32 24 15 13 4 0 0
0 0 255 0 0 0 2 4 4 4 5 4 0 0 0 0
0 0 0 0 0 0 0 0 0 0 0 2 2 2 2 1
0 0 0 0 0 0 255 0 0 0 2 16 16 20 14 13
3 0 0 0 0 255 0 0 0 0 0 0 0 0 0 0
0 0 0 0 255 0 1 4 5 5 11 11 8 4 0 0
0 0 255 0 0 0 0 0 1 5 2 0 0 0 0 0
255 0 0 0 0 0 0 0 0 0 0 0 0 0 0 255
0 0 1 15 56 58 60 45 22 1 1 1 0 255 0 0
0 0 11 11 14 8 8 4 1 0 0 0 255 0 0 0
1 2 4 9 16 16 1 0 0 0 0 255 1 2 16 45
46 33 47 62 62 37 4 0 0 0 255 0 0 8 14 15
17 16 24 15 1 0 0 0 255 0 0 1 3 9 11 10
10 8 2 0 0 0 0 255 0 0 0 0 0 0 0 0
0 0 0 0 0 0 255 0 0 5 15 29 37 39 37 20
0 0 0 0 255 0 0 0 7 27 29 28 14 11 0 0
0 0 255 0 0 2 14 29 34 29 33 21 10 4 0 0
0 0 255 0 0 0 1 1 1 1 1 0 0 0 0 0
255 0 1 3 14 14 15 13 13 9 2 0 0 0 255 0
0 0 3 21 26 21 13 13 13 10 0 0 0 255 0 0
0 0 0 5 7 8 8 3 1 0 0 0 255 0 0 0
0 0 1 4 4 0 0 0 0 0 255 0 0 0 1 2
0 1 1 1 1 0 0 0 0 255 0 2 78 99 99 97
90 94 90 7 0 0 0 255 0 0 1 37 94 94 94 87
78 41 0 0 0 0 255 0 0 11 14 14 7 4 4 2
0 0 0 0 255 0 0 1 2 3 4 4 4 4 2 0
0 0 0 255 0 0 0 1 1 1 0 0 0 0 0 0
0 255 0 0 0 2 5 8 10 9 7 1 1 0 0 0
0 255 0 0 11 26 39 32 30 20 9 2 0 0 0 255
0 0 0 8 9 8 7 7 5 2 0 0 0 0 0 0
0 0 0 0 0 0 0 0 0 2 2 0 0 1 0 0
0 0 0 255 0 0 1 5 21 21 20 18 13 4 0 0
0 0 255 0 0 0 0 0 0 0 0 0 0 0 0 0
0 255 0 4 7 7 9 13 15 9 4 0 0 0 0 255
0 0 0 0 5 8 8 8 0 0 0 0 0 255 0 0
0 0 0 0 0 0 0 0 0 0 0 0 255 0 0 1
33 49 49 32 45 45 9 1 1 0 255 0 0 0 0 20
20 14 5 5 4 1 0 0 0 255 0 0 0 1 3 9
14 16 16 2 0 0 0 1 255 0 7 22 46 46 28 33
47 62 41 8 0 0 0 255 0 1 14 23 18 28 18 26
15 14 0 0 0 255 0 0 1 4 9 11 11 14 10 4
2 0 0 0 255 0 0 0 0 0 0 0 0 0 0 0
0 0 0 255 0 0 11 15 29 35 46 46 37 3 0 0
0 255 0 0 0 9 22 27 18 29 36 10 0 0 0 255
0 0 4 26 34 33 29 30 29 28 10 1 0 0 0 255
0 0 0 0 1 1 1 1 0 0 0 0 0 255 0 1
2 4 8 15 15 13 9 7 0 0 0 255 0 0 0 10
29 32 29 39 41 13 9 0 0 0 255 0 0 0 0 0
7 8 8 15 4 1 1 0 0 255 0 0 0 0 0 2
4 1 0 0 0 0 0 255 0 0 2 7 4 0 1 1
1 0 0 0 0 0 255 0 2 85 97 97 97 90 90 86
39 0 0 0 255 0 0 2 52 120 120 93 91 79 78 1
0 0 0 255 0 1 11 13 11 4 4 4 2 0 0 0
0 255 0 0 1 2 3 3 4 4 4 3 1 0 0 0
255 0 0 0 0 1 0 0 0 3 3 0 0 0 255 0
0 0 2 8 8 13 11 11 1 0 0 0 0 0 255 0
0 23 26 39 42 30 20 9 2 0 0 0 255 0 0 2
9 10 13 11 7 4 3 1 0 0 0 0 0 0 0 0
0 0 0 0 0 1 2 9 2 1 1 1 0 0 0 0
255 0 0 2 7 21 16 14 15 18 11 0 0 0 0 255
0 0 0 0 0 0 0 2 0 0 0 0 0 0 255 0
7 14 17 17 13 10 7 0 0 0 0 0 255 0 0 0
4 7 8 7 7 0 0 0 0 0 255 0 0 0 0 0
0 0 0 0 0 0 0 0 0 255 0 1 1 33 46 46
32 42 42 27 5 1 0 255 0 0 0 0 7 20 13 7
5 4 0 0 0 0 255 0 0 0 1 1 8 14 16 9
2 0 0 0 0 255 0 1 45 55 48 26 47 47 65 48
8 0 0 0 255 0 2 15 22 21 21 28 26 18 14 1
0 0 255 0 0 1 9 11 13 13 14 11 4 1 0 0
0 255 0 0 0 0 0 0 0 0 0 0 0 0 0 0
255 0 1 13 16 35 37 41 36 14 3 0 0 0 255 0
0 5 22 28 23 23 26 36 11 0 0 0 255 0 1 14
14 27 30 27 30 29 28 8 0 0 0 0 255 0 0 0
0 1 1 1 0 0 0 0 0 0 255 0 0 3 8 15
16 16 16 9 3 1 0 0 255 0 0 0 10 30 30 29
33 33 11 8 0 0 0 255 0 0 0 0 1 8 8 10
17 10 1 0 0 0 255 0 0 0 0 1 1 1 1 0
0 0 0 0 255 0 0 1 2 2 0 1 1 1 0 0
0 0 0 255 0 2 56 94 104 106 104 90 86 39 1 0
0 255 0 0 1 43 88 91 88 91 93 79 2 0 0 0
255 0 1 4 10 11 5 4 4 2 0 0 0 0 255 0
0 0 1 4 4 7 5 4 2 0 0 0 0 255 0 0
0 0 1 0 0 0 0 1 0 0 0 255 0 0 0 1
3 11 11 9 3 1 1 0 0 0 0 255 0 2 22 26
32 32 29 20 16 1 0 0 0 255 0 0 2 9 9 13
11 11 5 3 0 0 0 0 0 0 0 0 0 0 0 0
0 0 0 1 4 10 4 1 1 0 0 0 0 255 0 0
0 5 11 15 11 11 9 4 0 0 0 0 255 0 0 0
0 0 0 0 2 0 0 0 0 0 0 255 0 2 15 17
17 14 10 0 0 0 0 0 0 255 0 0 1 4 7 11
7 7 0 0 0 0 0 255 0 0 0 0 0 0 0 0
0 0 0 0 0 0 255 0 0 1 30 33 37 42 42 42
27 1 1 0 255 0 0 0 0 4 20 13 9 7 5 2
0 0 0 255 0 0 1 1 1 8 5 8 5 2 0 0
0 0 255 0 1 22 71 62 47 48 53 55 48 3 0 0
0 255 0 2 15 23 28 28 30 30 20 5 0 0 0 255
0 0 1 11 13 15 14 15 10 4 1 0 0 0 255 0
0 0 0 0 0 0 0 0 0 0 0 0 0 255 0 1
11 16 30 36 36 21 13 2 0 0 0 255 0 0 2 28
28 23 23 24 26 1 0 0 0 255 0 1 4 14 18 26
27 29 29 24 7 0 0 0 0 255 0 0 0 0 0 0
1 0 0 0 0 0 0 255 0 0 2 15 16 16 16 16
14 3 1 0 0 255 0 0 0 3 29 29 29 33 20 8
1 0 0 0 255 0 0 0 0 2 13 9 10 10 4 1
0 0 0 255 0 0 0 0 1 1 1 1 1 0 0 0
0 255 0 0 0 7 4 4 4 7 3 0 0 0 0 0
255 0 1 45 85 87 106 104 86 79 27 1 0 0 255 0
0 1 11 52 91 91 92 79 60 2 0 0 0 255 0 0
2 5 13 7 5 4 2 0 0 0 0 255 0 0 0 1
3 4 7 8 5 3 0 0 0 0 255 0 0 0 0 0
0 0 0 0 1 1 0 0 255 0 0 0 0 8 13 11
5 3 1 0 0 0 0 0 255 0 0 9 24 32 30 27
18 7 0 0 0 0 255 0 0 1 4 5 17 14 14 5
3 0 0 0 0 0 0 0 0 0 0 0 0 0 0 0
0 1 4 1 1 1 0 0 0 0 255 0 0 0 0 7
11 8 9 2 0 0 0 0 0 255 0 0 0 0 0 0
0 0 0 0 0 0 0 0 255 0 0 11 14 11 10 10
0 0 0 0 0 0 255 0 0 0 1 4 11 7 3 0
0 0 0 0 255 0 0 0 0 0 0 0 0 0 0 0
0 0 0 255 0 0 1 1 26 35 42 42 29 2 0 0
0 255 0 0 0 0 0 8 9 9 4 2 0 0 0 0
255 0 0 0 0 1 2 2 5 3 1 0 0 0 0 255
0 1 9 71 71 62 62 48 48 22 1 0 0 0 255 0
0 3 11 21 18 34 34 18 1 0 0 0 255 0 0 1
2 10 11 9 10 5 1 0 0 0 0 255 0 0 0 0
0 0 0 0 1 0 0 0 0 0 255 0 0 1 15 20
20 15 14 9 1 0 0 0 255 0 0 0 28 28 23 21
14 0 0 0 0 0 255 0 0 1 11 15 21 29 34 29
18 3 0 0 0 0 255 0 0 0 0 0 0 0 0 0
0 0 0 0 255 0 0 1 15 16 15 14 14 5 1 0
0 0 255 0 0 0 0 5 23 17 20 9 4 0 0 0
0 255 0 0 0 0 0 8 8 9 8 4 0 0 0 0
255 0 0 0 0 0 0 0 1 1 0 0 0 0 255 0
0 0 0 2 7 2 7 3 0 0 0 0 0 255 0 0
3 45 72 79 86 86 34 1 0 0 0 255 0 0 0 1
11 49 74 74 60 2 1 0 0 0 255 0 0 0 2 5
5 5 2 2 0 0 0 0 255 0 0 0 0 1 4 7
8 3 0 0 0 0 0 255 0 0 0 0 0 0 0 0
0 0 0 0 0 255 0 0 0 0 1 2 2 2 2 1
0 0 0 0 0 255 0 0 1 9 24 24 21 16 5 0
0 0 0 255 0 0 0 1 3 4 5 5 2 0 0 0
0 0 0 0 0 0 0 0 0 0 0 0 0 0 0 0
0 0 0 0 0 0 0 255 0 0 0 0 0 5 5 5
0 0 0 0 0 0 255 0 0 0 0 0 0 0 0 0
0 0 0 0 0 255 0 0 0 1 1 8 10 1 0 0
0 0 0 255 0 0 0 0 0 2 0 0 0 0 0 0
0 255 0 0 0 0 0 0 0 0 0 0 0 0 0 0
255 0 0 0 1 1 21 35 29 1 0 0 0 0 255 0
0 0 0 0 0 0 1 0 0 0 1 1 0 255 0 0
0 0 0 1 1 1 1 1 0 0 0 0 255 0 0 0
9 67 62 41 41 22 1 0 0 0 0 255 0 0 0 1
9 13 14 13 4 1 0 0 0 255 0 0 0 0 1 1
1 1 1 0 0 0 0 0 255 0 0 0 0 0 0 0
0 0 0 0 0 0 0 255 0 0 0 1 3 4 9 4
1 0 0 0 0 255 0 0 1 2 21 14 10 2 0 0
0 0 0 255 0 0 0 1 9 14 26 26 24 3 0 0
0 0 0 255 0 0 0 0 0 1 0 0 0 1 0 0
0 255 0 0 0 1 9 11 7 5 1 0 0 0 0 255
0 0 0 0 0 5 5 5 1 0 0 0 0 0 255 0
0 0 0 0 0 1 1 1 0 0 0 0 0 255 0 0
0 0 0 0 0 0 0 0 0 0 0 255 0 0 0 0
0 0 0 1 1 0 0 0 0 0 255 0 0 0 2 36
54 72 27 1 0 0 0 0 255 0 0 0 0 1 1 4
4 1 0 0 0 0 0 255 0 0 0 0 1 1 0 0
0 1 0 0 0 255 0 0 0 0 0 0 0 0 0 0
0 0 0 0 255 0 0 0 0 0 0 0 0 0 0 0
0 0 255 0 0 0 0 0 0 1 2 1 0 0 0 0
0 0 255 0 0 0 1 1 7 7 5 0 0 0 0 0
255 0 0 0 0 0 1 1 1 0 0 0 0 0 0 0
0 0 0 0 0 0 0 0 0 0 0 0 0 0 0 0
0 0 0 0 255 0 0 0 0 0 0 0 0 0 0 0
0 0 0 255 0 0 0 0 0 0 0 0 0 0 0 0
0 0 255 0 0 0 0 0 0 0 0 0 0 0 0 0
255 0 0 0 0 0 0 0 0 0 0 0 0 0 255 0
0 0 0 0 0 0 0 0 0 0 0 0 0 255 0 0
0 0 1 0 0 0 0 0 0 0 0 255 0 0 0 0
0 0 0 0 0 0 0 1 1 0 255 0 0 0 0 0
0 0 0 0 0 0 0 0 0 255 0 0 0 0 1 10
10 2 1 1 0 0 0 0 255 0 0 0 0 1 3 3
1 0 0 0 0 0 255 0 0 0 0 0 0 0 0 0
0 0 0 0 0 255 0 0 0 0 0 0 0 0 0 0
0 0 0 0 255 0 0 0 0 0 0 0 0 0 0 0
0 0 255 0 0 1 1 0 0 0 0 0 0 0 0 0
255 0 0 0 0 1 1 3 3 3 1 0 0 0 0 0
255 0 0 0 0 0 1 1 0 0 0 0 0 0 255 0
0 0 0 0 0 0 0 0 0 0 0 0 255 0 0 0
0 0 0 0 0 0 0 0 0 0 0 255 0 0 0 0
0 0 0 0 0 0 0 0 0 0 255 1 0 0 0 0
0 0 0 0 0 0 0 0 255 0 0 0 0 0 0 0
0 0 0 0 0 0 0 255 0 0 0 0 0 1 1 1
1 0 0 0 0 255 0 0 0 0 0 0 0 0 0 0
0 0 0 0 255 0 0 0 0 0 0 0 0 0 0 0
0 0 255 0 0 0 0 0 0 0 0 0 0 0 0 0
0 255 0 0 0 0 0 0 0 0 0 0 0 0 0 255
0 0 0 0 0 0 0 0 0 0 0 0 0 0 0 255
0 0 0 0 0 0 0 0 0 0 0 0 0 255 0 0
0 0 0 0 0 0 0 0 0 0 0 0 1 0 0 0
0 0 0 0 0 0 0 0 0 0 0 0 0 0 0 0
0 255 0 0 0 0 0 0 0 0 0 0 0 0 0 0
255 0 0 0 0 0 0 0 0 0 0 0 0 0 0 255
0 0 0 0 0 0 0 0 0 0 0 0 0 255 0 0
0 0 0 0 0 0 0 0 0 0 0 255 0 0 0 0
0 0 0 0 0 0 0 0 0 0 255 0 1 0 0 0
0 0 0 0 0 0 0 0 255 0 0 0 0 0 0 0
0 0 0 0 1 1 0 255 0 0 0 0 0 0 0 0
0 0 0 0 0 0 255 0 0 0 0 0 0 1 0 0
0 0 0 0 0 255 0 0 0 0 0 0 0 0 0 0
0 0 0 255 0 0 0 0 0 0 0 0 0 0 0 0
0 0 255 0 0 0 0 0 0 0 0 0 0 0 0 0
0 255 0 0 0 0 0 0 0 0 0 0 0 0 0 255
0 0 0 0 0 0 0 0 0 0 0 0 1 255 0 0
0 0 0 1 1 1 0 0 0 0 0 0 0 255 0 0
0 0 0 0 1 0 0 0 0 0 0 255 0 0 0 0
0 0 0 0 0 0 0 0 0 255 0 0 0 0 0 0
0 0 0 0 0 0 0 0 255 0 0 0 0 0 0 0
0 0 1 0 0 0 0 255 1 0 0 0 0 0 0 0
0 0 0 0 0 255 0 0 0 0 0 0 0 0 0 0
0 0 0 0 255 0 0 0 0 0 0 0 0 0 0 0
0 0 255 0 0 0 0 0 0 0 0 0 0 0 0 0
0 255 0 0 0 0 0 0 0 0 0 0 0 0 0 255
0 0 0 0 0 0 0 0 0 0 0 0 0 0 255 0
0 0 0 0 0 0 0 0 0 0 0 0 255 0 0 0
0 0 0 0 0 0 0 0 0 0 0 0 255 0 0 0
0 0 0 0 0 0 0 0 0 0 255 0 0 0 0 0
0 0 0 0 0 0 0 0 0 1 0 0 0 0 0 0
0 0 0 0 0 0 0 0 0 0 0 0 0 0 255 0
0 0 0 0 0 0 0 0 0 0 0 0 0 255 0 0
0 0 0 0 0 0 0 0 0 0 0 0 255 0 0 0
0 0 0 0 0 0 0 0 0 0 255 0 0 0 0 0
0 0 0 0 0 0 0 0 255 0 0 0 0 0 0 0
0 0 0 0 0 0 0 255 0 0 0 0 0 0 0 0
0 0 0 0 0 255 0 0 0 0 0 0 0 0 0 0
0 1 1 0 255 0 0 0 0 0 0 0 0 0 0 0
0 0 0 255 0 0 0 0 0 0 1 0 0 0 0 0
0 0 255 0 0 0 0 0 0 0 0 0 0 0 0 0
255 0 0 0 0 0 0 0 0 0 0 0 0 0 0 255
0 0 0 0 0 0 0 0 0 0 0 0 0 0 255 0
0 0 0 0 0 0 0 0 0 0 0 0 255 0 0 0
0 0 0 0 0 0 0 0 0 1 255 0 0 0 0 0
0 1 0 0 0 0 0 0 0 0 255 0 0 0 0 0
0 0 0 0 0 0 0 0 255 0 0 0 0 0 0 0
0 1 0 0 0 0 255 0 0 0 0 0 0 0 0 0
0 0 0 0 0 255 0 0 0 0 0 0 0 0 0 0
0 0 0 0 255 1 0 0 0 0 0 0 0 0 0 0
0 0 255 0 0 0 0 0 0 0 0 0 0 0 0 0
0 255 0 0 0 0 0 0 0 0 0 0 0 0 0 255
0 0 0 0 0 0 0 0 0 0 0 0 0 0 255 0
0 0 0 0 0 0 0 0 0 0 0 0 255 0 0 0
0 0 0 0 0 0 0 0 0 0 0 255 0 0 0 0
0 0 0 0 0 0 0 0 0 255 0 0 0 0 0 0
0 0 0 0 0 0 0 0 0 255 0 0 0 0 0 0
0 0 0 0 0 0 0 255 0 0 0 0 0 0 0 0
0 0 0 0 0 0 0 0 0 255 255 255 255 255 255 255
255 255 255 255 255 255 255 255 255 255 255 255 255 255 255 255
255 255 255 255 255 255 255 255 255 255 255 255 255 255 255 255
255 255 255 255 255 255 255 255 255 255 255 255 255 255 255 255
255 255 255 255 255 255 255 255 255 255 255 255 255 255 255 255
255 255 255 255 255 255 255 255 255 255 255 255 255 255 255 255
255 255 255 255 255 255 255 255 255 255 255 255 255 255 255 255
255 255 255 255 255 255 255 255 255 255 255 255 255 255 255 255
255 255 255 255 255 255 255 255 255 255 255 255 255 255 255 255
255 255 255 255 255 255 255 255 255 255 255 255 255 255 255 255
255 255 255 255 255 255 255 255 255 255 255 255 255 255 255 255
255 255 255 255 255 255 255 255 255 255 255 255 255 255 255 255
255 255 255 255 255 255 255 255 255 255 255 255 255 255 255 255
255 255 255 255 255 255 255 255 255 255 255 255 255 255 255 255
255 255 255 255 255 255 255 255 255 255 255 255 255 255 255 255
255 255 255 255 255 255 255 255 255 255 255 255 255 255 255 255
255 255 255 255 255 255 255 255 255 255 255 255 255 255 255 255
255 255 255 255 255 255 255 255 255 255 255 255 255 255 255 255
255 255 255 255 255 255 255 255 255 255 255 255 255 255 255 255
255 255 255 255 255 255 255 255 255 255 255 255 255 255 255 255
255 255 255 255 255 255 255 255 255 255 255 255 255 255 255 255
255 255 255 255 255 255 255 255 255 255 255 255 255 255 255 255
255 255 255 255 255 255 255 255 255 255 255 255 255 255 255 255
255 255 255 255 255 255 255 255 255 255 255 255 255 255 255 255
255 255 255 255 255 255 255 255 255 255 255 255 255 255 255 255
255 255 255 255 255 255 255 255 255 255 255 255 255 255 255 255
255 255 255 255 255 255 255 255 255 255 255 255 255 255 255 255
255 255 255 255 255 255 255 255 255 255 255 255 255 255 255 255
255 255 255 255 255 255 0 0 0 0 0 0 0 0 0 0
0 0 0 0 0 0 0 0 255 0 0 0 0 0 0 0
0 0 0 0 0 0 0 255 0 0 0 0 0 0 0 0
0 0 0 0 0 0 255 0 0 0 0 0 0 0 0 0
0 0 0 0 255 1 0 0 0 0 0 0 0 0 0 0
0 0 255 0 0 0 0 0 0 0 0 0 0 0 0 0
0 255 0 0 0 0 0 0 0 0 0 0 0 0 0 255
0 0 0 0 0 0 0 0 0 0 0 0 0 0 255 0
0 0 0 0 0 0 0 0 0 0 0 0 0 255 0 0
0 0 0 1 0 0 0 0 0 0 0 0 255 0 0 0
0 0 0 0 1 1 0 0 0 0 255 0 0 0 0 0
0 0 0 0 0 0 0 0 0 255 0 0 0 0 0 0
0 0 0 0 0 0 0 0 255 0 0 0 0 0 0 0
0 0 0 0 0 0 255 0 0 0 0 1 1 0 0 0
0 0 0 0 255 0 0 0 0 0 0 0 0 0 0 0
0 0 0 0 255 0 0 0 0 0 0 0 0 0 0 0
0 0 255 0 0 0 0 0 0 0 0 0 0 0 0 0
255 1 0 0 0 0 0 0 0 0 0 0 0 0 0 255
0 0 0 0 0 0 0 0 0 0 0 0 0 0 255 0
0 0 0 0 0 0 0 0 0 0 0 0 255 0 0 0
0 0 0 0 0 0 0 0 0 0 0 255 0 0 0 0
0 0 0 0 0 0 0 0 0 255 0 0 0 0 0 0
0 0 0 0 0 0 0 0 255 0 0 0 0 0 0 0
0 0 0 0 0 0 255 0 0 0 0 0 0 0 0 0
0 0 0 0 0 255 0 0 0 0 0 0 0 0 0 0
0 0 0 255 0 0 0 0 0 0 0 0 0 0 0 0
0 0 0 255 0 0 0 0 0 0 0 0 0 0 0 0
0 255 0 0 0 0 0 0 0 0 0 0 0 0 0 0
0 0 0 0 0 0 0 0 0 0 0 0 0 0 0 0
0 0 0 0 0 255 0 0 0 0 0 0 0 1 0 0
0 0 0 0 255 0 0 0 0 0 0 0 0 0 0 0
0 0 0 255 0 0 0 0 0 0 0 0 0 0 0 0
1 255 1 0 0 0 0 0 0 0 0 0 0 0 0 255
0 0 0 0 0 0 0 0 0 0 0 0 0 0 255 0
0 0 0 0 0 0 0 0 0 0 0 0 255 0 0 0
0 0 0 0 0 0 0 0 0 0 0 255 0 0 0 0
0 0 0 0 0 0 0 0 0 0 255 0 0 0 0 0
0 0 0 0 0 0 0 0 0 255 0 0 0 0 0 0
0 0 0 0 0 0 0 255 0 0 0 0 0 0 0 0
0 0 0 0 0 0 255 0 0 0 0 0 0 0 0 0
0 0 0 0 0 255 0 0 0 0 0 0 0 0 0 0
0 0 0 255 0 0 0 0 0 0 0 0 0 0 0 0
0 255 0 0 0 0 0 0 0 0 0 1 1 0 0 0
0 255 0 0 0 0 0 0 0 0 0 0 0 0 0 255
0 0 0 0 0 0 0 0 0 0 0 0 0 255 0 0
0 0 0 0 0 0 0 0 0 0 0 0 255 0 0 0
0 0 0 0 0 0 0 0 0 0 0 255 1 0 0 0
0 0 0 0 0 0 0 0 0 255 0 0 0 0 0 0
0 0 0 0 0 0 0 0 255 0 0 0 0 0 0 0
0 0 0 0 0 0 255 0 0 0 0 0 0 0 0 0
0 0 0 0 0 255 0 0 0 0 0 0 0 0 0 0
0 0 0 255 0 0 0 0 0 0 0 0 0 0 0 0
0 0 255 0 0 0 0 0 0 0 0 0 0 0 0 0
255 0 0 0 0 0 0 0 0 0 0 0 0 0 0 0
255 0 0 0 0 0 0 0 0 0 0 0 0 0 255 0
0 0 0 0 0 0 0 0 0 0 0 0 0 0 0 0
1 0 0 0 0 0 0 0 0 0 0 0 0 0 0 0
0 0 255 0 0 0 0 0 1 1 2 0 0 0 0 0
0 255 0 0 0 0 0 1 2 1 0 0 0 0 0 0
255 0 0 0 0 0 0 0 0 0 0 0 0 1 255 0
0 0 0 0 0 0 0 0 0 0 0 0 255 0 0 0
0 0 0 0 0 0 0 0 0 0 0 255 0 0 0 1
5 7 11 0 0 0 0 0 0 255 0 0 0 0 0 0
0 0 0 0 0 0 0 0 255 0 0 0 0 0 0 0
0 0 0 0 0 0 0 255 0 0 0 0 0 0 0 0
0 0 0 0 0 0 255 0 0 0 0 0 0 0 0 0
0 0 0 0 255 0 0 0 0 0 0 0 0 0 0 0
0 0 0 255 0 0 0 0 0 0 0 0 0 0 0 0
0 0 255 0 0 0 0 0 0 0 0 0 0 0 0 0
255 0 0 0 0 0 0 0 0 0 0 0 0 0 255 0
0 0 0 0 0 0 0 0 0 0 0 0 0 0 255 0
0 0 0 1 0 0 0 0 0 0 0 0 255 0 0 0
0 0 0 0 0 0 0 0 1 0 255 0 0 0 0 0
0 0 0 0 0 0 0 0 0 255 0 0 0 0 0 0
0 0 0 0 0 0 0 0 255 0 0 0 0 0 0 0
0 0 0 0 0 0 255 0 0 0 0 0 0 0 0 0
0 0 0 0 0 255 0 0 0 0 0 0 0 0 0 0
0 0 0 255 0 0 0 0 0 0 0 0 0 0 0 0
0 0 255 0 0 0 0 1 1 0 0 0 0 0 0 0
255 0 0 0 0 0 0 0 0 0 0 0 0 0 0 255
0 0 0 0 1 1 1 0 0 0 0 0 0 255 0 0
0 0 0 3 3 2 0 0 0 0 0 0 0 255 0 0
0 0 0 0 0 0 0 0 1 0 0 255 0 0 0 1
1 0 0 0 0 0 0 0 0 0 1 0 0 1 0 0
0 0 0 1 1 1 1 7 10 5 0 0 0 0 0 255
0 0 0 0 0 3 8 4 2 0 0 0 0 0 255 0
0 0 0 2 8 9 4 0 0 0 0 0 0 255 0 0
0 0 0 0 0 0 0 0 0 0 1 255 0 0 0 0
0 0 0 0 0 0 1 1 0 255 0 0 0 0 0 0
0 0 0 0 0 0 0 0 255 0 0 0 5 92 104 112
112 11 0 0 0 0 255 0 0 0 0 2 22 21 21 15
1 0 0 0 0 255 0 0 0 0 0 0 0 0 0 0
0 0 0 0 255 0 0 0 0 0 0 0 0 0 0 0
0 0 0 255 0 0 0 0 0 1 0 0 0 0 0 0
0 255 0 0 0 0 0 0 0 0 0 0 0 0 0 0
255 0 0 0 0 0 0 0 0 0 0 0 0 0 0 255
0 0 0 0 0 0 0 0 0 0 0 0 0 255 0 0
0 0 0 0 0 0 0 0 0 0 0 255 0 0 0 0
0 0 0 0 0 0 0 0 0 0 0 255 0 0 0 1
1 1 0 0 0 0 0 0 0 255 0 0 0 0 0 0
0 0 0 0 0 0 0 255 0 0 0 0 0 0 0 0
0 0 0 0 0 0 255 0 0 0 0 0 0 0 0 0
0 0 0 0 0 255 0 0 0 0 1 1 1 0 0 0
0 0 0 255 0 0 0 0 0 0 0 0 0 0 0 0
0 0 255 0 0 1 1 3 7 7 1 0 0 0 0 0
255 0 0 0 0 0 0 0 0 0 0 0 0 0 0 255
0 0 1 2 1 1 0 0 0 0 0 0 0 255 0 0
0 0 0 0 0 0 1 1 0 0 0 0 255 0 0 0
1 4 13 13 13 5 0 0 0 0 255 0 0 0 4 5
54 54 45 3 0 0 0 0 0 0 255 1 1 2 5 5
9 3 1 1 0 0 0 0 255 0 0 7 9 9 9 9
4 0 0 0 0 0 0 0 0 0 1 0 0 0 0 0
1 1 1 7 10 11 10 10 0 0 0 0 255 0 0 0
2 10 15 10 10 3 0 0 0 0 0 255 0 0 1 7
8 13 11 9 7 0 0 0 0 0 255 0 0 0 0 3
2 0 0 0 0 0 0 0 255 0 0 0 0 0 0 0
0 0 0 0 0 0 255 0 0 0 0 0 0 4 5 3
0 0 0 0 0 255 0 0 5 92 125 125 128 128 51 9
0 0 0 255 0 0 0 2 27 45 23 45 21 3 1 0
0 0 255 0 0 0 0 0 0 0 0 0 0 0 0 0
0 255 0 0 0 1 3 2 2 1 0 0 0 0 0 0
255 0 0 0 0 1 1 1 1 0 0 0 0 0 255 0
0 0 0 0 26 36 36 0 0 0 0 0 0 255 0 0
0 0 1 1 1 0 0 0 0 0 0 0 255 0 0 0
1 2 2 0 0 0 0 0 0 0 255 0 0 0 0 0
0 0 0 0 0 0 0 0 255 0 0 0 0 0 1 2
4 0 0 0 0 0 0 0 255 0 0 0 1 1 1 0
0 0 0 0 0 0 255 0 0 0 0 1 1 0 0 0
0 0 0 0 255 0 0 0 0 1 1 1 1 1 0 0
0 0 0 255 0 0 0 0 0 1 1 1 0 0 0 0
0 0 255 0 0 0 1 1 4 4 1 0 0 0 0 0
255 0 0 0 0 0 0 2 1 1 0 0 0 0 0 255
0 0 1 5 14 11 13 5 1 0 0 0 0 255 0 0
0 0 0 0 7 0 0 0 0 0 0 0 255 0 0 0
1 1 1 4 10 0 0 0 0 0 255 0 0 0 0 0
2 7 7 2 2 0 0 0 0 255 0 0 0 4 9 14
15 15 14 5 0 0 0 255 0 0 4 17 68 78 85 78
45 2 0 0 0 0 0 255 0 1 4 8 9 9 9 3
1 0 0 0 0 255 0 2 9 10 9 9 14 14 4 0
0 0 0 0 0 0 0 0 0 0 0 0 0 1 1 2
7 4 18 18 14 4 1 0 0 255 0 0 0 15 20 28
28 35 4 0 0 0 0 0 255 0 1 4 11 8 11 8
7 5 2 0 0 0 0 255 0 0 1 3 3 3 0 0
0 0 0 0 0 255 0 0 0 0 0 0 0 0 0 0
0 0 0 255 0 0 0 0 0 0 4 5 4 2 0 0
0 0 255 0 1 47 92 107 104 125 128 92 61 3 0 0
255 0 0 0 27 36 45 29 29 21 15 2 0 0 0 255
0 0 0 0 0 1 1 0 0 0 0 0 0 0 255 0
0 0 1 3 4 11 11 2 0 0 0 0 0 255 0 0
0 0 1 1 3 9 1 0 0 0 0 255 0 0 0 1
34 43 47 42 36 1 0 0 0 0 255 0 0 0 0 5
8 8 0 0 0 0 0 0 0 255 0 0 1 2 3 5
9 3 0 0 0 0 0 255 0 0 0 0 0 0 0 0
0 0 0 0 0 255 0 0 0 0 1 4 15 17 13 0
0 0 0 0 0 255 0 0 0 1 1 0 0 0 0 0
0 0 0 255 0 0 0 1 7 7 2 0 0 0 0 0
0 255 0 0 0 1 3 2 1 1 2 1 0 0 0 0
255 0 0 0 0 0 1 5 5 1 0 0 0 0 0 255
0 0 1 1 1 1 2 2 0 0 0 0 0 255 0 0
0 0 2 3 3 2 2 1 0 0 0 0 255 0 0 1
15 18 13 13 5 2 0 0 0 0 255 0 0 0 0 7
7 7 7 1 0 0 0 0 0 255 0 0 0 1 1 1
2 10 0 0 0 0 0 255 0 0 0 0 8 8 8 7
4 2 2 0 0 0 255 0 0 0 9 20 20 18 15 14
5 0 0 0 255 0 0 3 45 61 73 54 45 45 23 1
1 1 1 0 255 1 1 7 10 13 11 9 3 1 0 0
0 0 255 0 2 10 10 5 5 5 5 4 0 0 0 0
0 0 0 0 0 0 0 0 0 0 1 2 7 13 10 14
18 4 1 0 0 0 255 0 0 2 14 21 28 28 24 7
0 0 0 0 0 255 0 1 3 7 14 15 8 7 5 0
0 0 0 0 255 0 0 0 4 4 7 0 0 0 0 0
0 0 255 0 0 0 0 0 0 0 0 0 0 0 0 0
255 0 0 0 0 0 3 5 5 3 2 1 0 0 0 255
1 1 68 107 107 81 81 64 64 64 45 0 0 255 0 0
0 20 36 29 29 29 23 15 3 0 0 0 255 0 0 0
0 0 1 1 1 0 0 0 0 0 0 255 0 0 0 1
4 11 11 11 7 0 0 0 0 0 255 0 0 0 0 0
1 11 11 9 0 0 0 0 255 0 0 0 15 49 36 36
36 8 2 0 0 0 0 255 0 0 0 5 9 10 10 8
1 0 0 0 0 0 255 0 0 0 3 5 10 15 10 0
0 0 0 0 255 0 0 0 0 0 1 1 1 1 0 0
0 0 255 0 0 0 0 2 16 18 17 13 2 0 0 0
0 0 255 0 0 0 0 0 0 0 0 0 0 0 0 0
255 0 0 0 8 9 7 7 1 1 0 0 0 0 255 0
0 0 1 5 14 2 2 5 2 0 0 0 0 255 0 0
0 0 1 2 5 5 0 0 0 0 0 0 255 0 1 1
2 4 3 3 2 1 0 0 0 0 255 0 0 0 1 3
5 5 4 2 2 0 0 0 0 255 0 0 5 15 16 11
8 8 3 1 0 0 0 255 0 0 0 0 7 11 7 7
0 0 0 0 0 0 255 0 0 0 0 1 1 2 10 10
0 0 0 0 255 0 0 0 0 2 4 5 5 4 2 1
1 0 0 255 0 0 0 9 15 15 15 14 14 2 0 0
0 255 0 0 3 48 61 69 37 45 40 27 1 1 0 0
0 255 0 1 7 8 11 8 8 3 0 0 0 0 0 255
0 2 13 13 5 3 4 5 4 0 0 0 0 0 0 0
1 0 0 0 0 0 0 1 2 7 10 0 2 2 3 3
1 1 0 255 0 0 1 10 18 28 35 24 7 1 0 0
0 0 255 0 1 2 4 11 16 15 13 5 0 0 0 0
0 255 0 0 0 8 4 0 0 0 0 0 0 0 0 255
0 0 0 0 0 1 1 0 0 0 0 0 0 255 0 0
0 0 0 2 5 5 5 2 1 0 0 0 255 0 1 68
139 85 62 62 64 92 92 61 0 0 255 0 0 0 13 36
29 29 28 27 18 9 0 0 0 255 0 0 0 0 1 1
8 5 1 0 0 0 0 0 255 0 0 0 1 3 13 14
14 5 0 0 0 0 0 255 0 0 0 1 1 2 9 11
9 1 0 0 0 255 0 0 0 34 53 53 43 26 8 4
0 1 0 0 255 0 0 0 5 9 10 10 8 1 0 0
0 0 0 255 0 0 0 3 9 11 15 9 1 0 0 0
0 255 0 0 0 0 2 17 17 11 1 0 0 0 0 255
0 0 0 1 5 14 18 17 13 3 1 0 0 0 0 255
0 1 2 2 0 0 0 0 0 0 0 0 0 255 0 0
4 11 9 8 7 4 1 0 0 0 0 255 0 0 0 0
2 3 8 8 8 2 0 0 0 0 255 0 0 0 0 0
2 11 11 0 0 0 0 0 0 255 0 1 1 1 1 1
1 2 2 0 0 0 0 255 0 0 0 1 2 4 3 2
2 2 0 0 0 0 255 0 0 0 10 16 16 14 14 7
1 0 0 0 255 0 0 0 0 9 9 7 3 0 0 0
0 0 0 255 0 0 0 5 4 2 2 10 2 0 0 0
0 255 0 0 0 3 8 8 8 5 4 2 1 1 0 0
255 0 0 1 15 21 21 18 10 5 0 0 0 0 255 0
0 2 45 45 61 37 61 40 30 1 1 1 1 0 255 0
1 13 11 11 8 5 3 0 0 0 0 0 255 0 2 13
14 13 4 4 10 4 0 0 0 0 0 0 0 1 0 0
0 0 0 0 0 2 7 1 10 2 2 1 0 0 0 0
255 0 0 0 5 14 18 30 22 7 1 0 0 0 0 255
0 0 1 4 15 17 16 13 3 0 0 0 0 0 255 0
0 0 0 0 0 0 0 0 0 0 0 0 255 0 0 0
0 0 0 0 0 0 0 0 0 0 255 0 0 0 0 0
0 0 9 9 2 1 0 0 0 255 0 2 48 119 86 68
62 64 84 92 33 0 0 255 0 0 0 0 20 21 27 28
32 27 4 0 0 0 255 0 0 0 0 1 8 23 9 5
0 0 0 0 0 255 0 0 0 1 2 8 11 9 3 0
0 0 0 0 255 0 0 0 1 1 4 4 7 1 1 0
0 0 255 0 0 0 0 35 35 30 26 5 1 0 0 0
0 255 0 0 0 0 5 10 10 7 2 0 0 0 0 0
255 0 0 0 1 3 11 11 1 0 0 0 0 0 255 0
0 0 0 2 18 18 17 1 0 0 0 0 255 0 0 1
1 1 5 14 14 3 1 1 0 0 0 0 255 0 1 1
0 0 0 0 0 0 0 0 0 0 255 0 0 0 4 4
2 2 1 0 0 0 0 0 255 0 0 0 0 1 2 2
8 2 0 0 0 0 0 255 0 0 0 0 1 1 1 0
0 0 0 0 0 0 255 0 1 1 1 1 1 1 2 0
0 0 0 0 255 0 0 0 0 0 2 2 2 1 0 0
0 0 0 255 0 0 0 5 10 14 14 14 7 0 0 0
0 255 0 0 0 0 1 1 1 1 0 0 0 0 0 0
255 0 0 0 4 2 4 1 2 0 0 0 0 0 255 0
0 0 3 5 4 4 4 2 1 0 0 0 0 255 0 0
1 8 15 15 15 5 2 0 0 0 0 255 0 0 1 5
30 42 42 61 30 15 0 0 0 0 0 255 0 0 15 13
8 8 8 3 0 0 0 0 0 255 0 0 7 13 13 15
7 7 1 0 0 0 0 0 0 0 0 0 0 0 0 0
0 0 0 1 0 1 2 2 2 0 0 0 0 255 0 0
0 0 7 14 18 11 4 0 0 0 0 0 255 0 0 0
2 11 16 16 3 2 1 0 0 1 0 255 0 0 0 0
0 0 0 0 0 0 0 0 0 255 0 0 0 0 0 0
0 0 0 0 0 0 0 255 0 0 0 0 0 0 0 9
4 0 0 0 0 0 255 0 0 16 86 93 86 66 80 84
33 1 0 0 255 0 0 0 0 1 16 15 27 17 14 0
0 0 0 255 0 0 0 1 1 2 23 9 5 1 0 0
0 0 255 0 0 0 1 1 2 7 2 1 0 0 0 0
0 255 0 0 0 0 1 2 2 1 1 1 0 0 0 255
0 0 0 0 0 26 27 26 1 0 0 0 0 0 255 0
0 0 0 0 5 5 2 1 0 0 0 0 0 255 0 0
0 0 1 1 1 0 0 0 0 0 0 255 0 0 0 0
0 0 16 11 0 0 0 0 0 255 0 1 1 1 1 1
1 1 1 1 1 0 0 0 0 255 1 0 0 0 0 0
0 0 0 0 0 0 1 255 0 0 0 0 1 1 1 0
0 0 0 0 0 255 0 0 0 0 0 1 1 1 0 0
0 0 0 0 255 0 0 0 0 0 0 0 0 0 0 0
0 0 0 255 0 0 1 1 1 1 1 1 0 0 0 0
0 255 0 0 0 0 0 0 0 0 0 0 0 0 0 1
255 0 0 0 0 5 10 7 4 0 0 0 0 0 255 0
0 0 0 0 0 1 1 0 0 0 0 0 0 255 0 0
0 1 2 2 1 1 0 0 0 0 0 255 0 0 0 0
5 3 3 3 1 0 0 0 0 0 255 0 0 0 7 7
9 7 5 0 0 0 0 0 255 0 0 0 0 5 29 42
42 15 0 0 0 0 0 0 255 0 0 0 8 3 3 3
3 0 0 0 0 0 255 0 0 0 1 7 13 7 5 0
0 0 0 0 0 0 0 0 0 0 0 0 0 0 0 0
1 1 1 3 0 0 0 0 0 0 255 0 0 0 0 4
9 7 1 0 0 0 0 0 0 255 0 0 0 0 2 1
1 1 0 0 0 0 0 0 255 0 0 0 0 0 0 0
0 0 0 0 0 0 255 0 0 0 0 0 0 0 0 0
0 0 0 0 255 0 0 0 0 0 0 0 0 0 0 0
0 0 0 255 0 0 2 16 56 80 64 64 33 1 1 1
0 255 0 0 0 0 0 1 15 15 14 0 0 0 0 0
255 0 0 0 0 0 0 1 1 1 1 0 0 0 0 255
0 0 0 0 0 0 0 1 1 0 0 0 1 1 255 0
0 0 0 1 1 0 0 0 0 0 0 0 255 0 0 0
0 0 0 0 0 0 0 0 0 0 0 255 0 0 0 0
0 0 0 0 0 0 0 0 0 1 255 0 0 0 0 0
0 0 0 0 0 0 0 0 255 0 0 0 0 0 0 0
0 0 0 0 0 0 255 0 1 0 0 0 0 0 0 0
0 0 0 0 0 0 255 0 0 0 0 0 0 0 0 0
0 0 0 1 255 0 0 0 0 0 0 0 0 0 0 0
0 0 255 0 0 0 0 0 0 0 0 0 0 0 0 0
0 255 0 0 0 0 0 0 0 0 0 0 0 0 0 0
255 0 0 0 1 0 0 0 0 0 0 0 0 0 255 0
0 0 0 0 0 0 0 0 0 0 0 0 0 255 0 0
0 0 0 0 0 0 0 0 0 0 0 255 0 0 0 0
0 0 0 0 0 0 0 0 0 0 255 0 0 0 0 1
1 0 0 0 0 0 0 0 255 0 0 0 0 0 0 0
0 0 0 0 0 0 0 255 0 0 0 0 0 4 4 0
0 0 0 0 0 255 0 0 0 0 0 0 0 0 0 0
0 0 0 0 0 255 0 0 0 1 1 0 0 0 0 0
0 0 0 255 0 0 0 0 0 1 0 0 0 0 0 0
0 0 0 0 0 0 0 0 0 0 0 0 0 1 0 0
0 0 0 0 0 0 0 255 0 0 0 0 0 0 0 0
0 0 0 0 0 0 255 0 0 0 0 0 0 0 0 0
0 0 0 0 0 255 0 0 0 0 0 0 0 0 0 0
0 0 0 255 0 0 0 0 0 0 0 0 0 0 0 0
0 255 0 0 0 0 0 0 0 0 0 0 0 0 0 0
255 0 0 0 0 2 0 0 0 0 0 0 0 0 255 0
0 0 0 0 0 1 3 1 0 0 0 0 0 255 0 0
0 0 0 0 0 0 1 1 1 0 0 0 255 0 0 0
0 0 0 0 0 0 0 0 0 0 0 255 0 0 0 0
0 0 0 0 0 0 0 0 0 255 0 0 0 0 0 0
0 0 0 0 0 0 0 0 255 0 0 0 0 0 0 0
0 0 0 0 0 0 0 255 0 0 0 0 0 0 0 0
0 0 0 0 0 255 0 0 0 0 0 0 0 0 0 0
0 0 0 255 1 1 0 0 0 0 0 0 0 0 0 0
0 0 1 255 0 0 0 0 0 0 0 0 0 0 0 0
1 255 0 0 0 0 0 0 0 0 0 0 0 0 0 255
0 0 0 0 0 0 0 0 0 0 0 0 0 0 255 0
0 0 0 0 0 0 0 0 0 0 0 0 0 255 0 0
0 0 0 0 0 0 0 0 0 0 1 255 0 0 0 0
0 0 0 0 0 0 0 0 0 0 255 0 0 0 0 0
0 0 0 0 0 0 0 0 255 0 0 0 0 0 0 0
0 0 0 0 0 0 0 255 0 0 0 0 0 0 0 0
0 0 0 0 0 255 0 0 0 0 0 0 0 0 0 0
0 0 0 0 255 0 0 0 0 0 0 0 0 0 0 0
0 0 255 0 0 0 0 0 0 0 0 0 0 0 0 0
0 0 255 0 0 0 0 0 0 0 0 0 0 0 0 0
255 0 0 0 0 0 0 0 0 0 0 0 0 0 0 0
0 0 0 0 0 0 0 0 0 1 1 0 0 0 0 0
0 0 0 1 255 0 0 0 0 0 0 0 0 0 0 0
0 0 0 255 0 0 0 0 0 0 0 0 0 0 0 0
0 0 255 0 0 0 0 0 0 0 0 0 0 0 0 0
255 0 0 0 0 0 0 0 0 0 0 0 0 0 255 0
0 0 0 0 0 0 0 0 0 0 0 0 0 255 0 0
0 0 0 0 0 0 0 0 0 0 0 255 0 0 0 0
0 0 0 0 0 0 0 0 0 0 255 0 0 0 0 0
0 0 0 0 1 0 0 0 0 255 0 0 0 0 0 0
0 0 0 0 0 0 0 0 255 0 0 0 0 0 0 0
0 0 0 0 0 0 255 0 0 0 0 0 0 0 0 0
0 0 0 0 0 255 0 0 0 0 0 0 0 0 0 0
0 0 0 1 255 1 0 0 0 0 0 0 0 0 0 0
0 0 255 0 0 0 0 0 0 0 0 0 0 0 0 0
255 0 0 0 0 0 0 0 0 0 0 0 0 0 0 0
255 0 0 0 1 0 0 0 0 0 0 0 0 0 255 0
0 0 0 0 0 0 0 0 0 0 0 0 255 0 1 1
0 0 0 0 0 0 1 1 0 0 0 255 0 0 0 0
0 0 0 0 0 0 0 0 0 0 255 0 0 0 0 0
0 0 0 0 0 0 0 0 255 0 0 0 0 0 0 0
0 0 0 0 0 0 0 255 0 0 0 0 0 0 0 0
0 0 1 0 0 255 0 0 0 0 0 0 0 0 0 0
0 0 0 0 255 0 0 0 0 0 0 0 0 0 0 0
0 0 255 0 0 0 0 0 0 0 0 0 0 0 0 0
0 255 0 0 0 0 0 0 0 0 0 0 0 0 0 255
0 0 0 0 0 0 0 0 0 0 0 0 0 0 0 255
0 0 0 0 0 0 0 0 0 0 0 0 0 255 0 0
0 0 0 0 0 0 0 0 0 0 0 0 0 0 0 255
255 255 255 255 255 255 255 255 255 255 255 255 255 255 255 255
255 255 255 255 255 255 255 255 255 255 255 255 255 255 255 255
255 255 255 255 255 255 255 255 255 255 255 255 255 255 255 255
255 255 255 255 255 255 255 255 255 255 255 255 255 255 255 255
255 255 255 255 255 255 255 255 255 255 255 255 255 255 255 255
255 255 255 255 255 255 255 255 255 255 255 255 255 255 255 255
255 255 255 255 255 255 255 255 255 255 255 255 255 255 255 255
255 255 255 255 255 255 255 255 255 255 255 255 255 255 255 255
255 255 255 255 255 255 255 255 255 255 255 255 255 255 255 255
255 255 255 255 255 255 255 255 255 255 255 255 255 255 255 255
255 255 255 255 255 255 255 255 255 255 255 255 255 255 255 255
255 255 255 255 255 255 255 255 255 255 255 255 255 255 255 255
255 255 255 255 255 255 255 255 255 255 255 255 255 255 255 255
255 255 255 255 255 255 255 255 255 255 255 255 255 255 255 255
255 255 255 255 255 255 255 255 255 255 255 255 255 255 255 255
255 255 255 255 255 255 255 255 255 255 255 255 255 255 255 255
255 255 255 255 255 255 255 255 255 255 255 255 255 255 255 255
255 255 255 255 255 255 255 255 255 255 255 255 255 255 255 255
255 255 255 255 255 255 255 255 255 255 255 255 255 255 255 255
255 255 255 255 255 255 255 255 255 255 255 255 255 255 255 255
255 255 255 255 255 255 255 255 255 255 255 255 255 255 255 255
255 255 255 255 255 255 255 255 255 255 255 255 255 255 255 255
255 255 255 255 255 255 255 255 255 255 255 255 255 255 255 255
255 255 255 255 255 255 255 255 255 255 255 255 255 255 255 255
255 255 255 255 255 255 255 255 255 255 255 255 255 255 255 255
255 255 255 255 255 255 255 255 255 255 255 255 255 255 255 255
255 255 255 255 255 255 255 255 255 255 255 255 255 255 255 255
255 255 255 255 255 255 255 255 255 255 255 255 0 0 0 0
0 0 0 0 0 0 0 0 0 0 0 1 1 1 255 0
0 0 0 0 0 0 0 0 0 0 0 0 0 255 0 0
0 0 0 0 0 0 0 0 0 1 1 0 255 0 0 0
0 0 0 0 0 0 0 0 0 0 255 0 0 0 0 0
0 0 0 0 0 0 0 0 255 0 0 0 0 0 0 0
0 0 0 0 0 0 0 255 0 0 0 0 0 0 0 0
1 1 0 0 0 255 0 0 0 0 0 0 0 0 0 0
0 0 0 0 255 0 0 0 0 0 0 0 0 0 0 0
0 0 0 255 0 0 0 0 0 0 0 0 0 0 0 0
0 0 255 0 0 0 0 0 0 0 0 0 0 0 0 0
255 0 0 0 0 0 0 0 0 0 0 0 0 0 0 255
0 0 0 0 0 0 0 0 0 0 0 0 0 0 255 0
0 0 0 0 0 0 0 0 0 0 0 0 255 0 0 0
0 0 0 0 0 0 0 0 0 0 255 0 0 0 0 0
0 0 0 0 0 0 0 0 0 0 255 0 0 0 0 0
0 0 0 0 0 0 0 0 255 0 0 0 0 0 0 0
0 0 0 0 0 0 255 0 0 0 0 0 0 0 0 0
0 0 0 0 0 255 0 0 0 0 0 0 0 0 0 0
0 0 0 0 255 0 0 0 0 0 0 0 0 0 0 0
0 0 255 0 0 0 0 0 0 0 0 0 0 0 0 0
0 255 0 0 0 0 0 0 0 0 0 0 0 0 0 255
0 0 0 0 0 0 0 0 0 0 0 0 0 0 255 0
0 0 0 0 0 0 0 1 0 0 0 0 255 0 0 0
0 0 0 0 0 0 0 0 0 0 0 255 1 0 0 0
0 0 1 1 0 0 0 0 0 255 0 0 0 0 0 0
0 0 0 0 0 0 0 0 0 255 0 0 0 0 0 0
0 0 0 0 0 0 0 255 0 0 0 0 0 0 0 0
0 0 0 0 0 0 0 0 0 0 0 0 0 0 0 0
0 0 0 0 0 0 0 0 0 0 0 255 0 0 0 0
0 0 0 0 0 0 0 0 0 0 255 0 0 0 0 0
0 1 1 0 0 0 0 0 0 255 0 0 0 0 0 0
0 0 0 0 0 0 0 255 0 0 0 0 0 0 0 0
0 0 0 0 0 255 0 0 0 0 0 0 0 0 0 0
0 0 0 0 255 0 0 0 0 0 0 0 0 0 1 0
0 0 255 0 0 0 0 0 0 0 0 0 0 0 1 0
0 255 0 0 0 0 0 0 0 0 0 0 0 0 0 0
255 0 0 0 0 0 0 0 0 0 0 0 0 0 0 255
0 0 0 0 0 0 0 0 0 0 0 0 0 255 0 0
0 0 0 0 0 0 0 0 0 0 0 0 255 0 0 0
0 0 0 0 0 0 0 0 0 0 0 255 0 0 0 0
0 0 0 0 0 0 0 0 0 255 0 0 0 0 1 4
0 0 0 0 0 0 0 255 0 0 0 0 0 0 0 0
0 0 0 0 0 0 0 255 0 0 0 0 0 0 0 0
0 0 0 0 0 255 0 0 0 0 0 0 0 0 0 0
0 0 0 255 0 0 0 0 0 0 0 0 0 0 0 0
0 0 255 0 0 0 0 0 0 0 0 0 0 0 0 0
0 255 0 0 0 0 0 0 0 0 0 0 0 0 0 255
0 0 0 0 0 0 0 0 0 0 0 0 0 0 255 0
0 0 0 0 0 0 0 0 0 0 0 0 255 0 0 0
0 0 0 0 0 0 0 0 0 0 0 255 0 0 0 0
0 0 0 0 0 0 0 0 0 255 0 0 0 0 0 0
0 0 0 0 0 0 0 0 255 0 0 0 0 0 0 0
0 0 0 0 0 0 255 0 0 0 0 0 0 0 0 0
0 0 0 0 0 0 255 0 0 0 0 0 0 0 1 0
1 0 0 0 255 0 0 0 0 0 0 0 0 0 0 0
0 0 0 0 0 0 0 0 0 1 0 0 1 3 1 3
2 2 1 1 0 0 0 0 255 0 0 0 0 0 0 0
0 0 0 0 0 0 0 255 0 0 0 0 1 1 2 2
1 0 0 0 0 0 255 0 0 0 0 0 0 0 0 0
0 0 0 0 255 0 0 0 0 0 1 1 0 0 0 0
0 0 255 0 0 0 0 0 0 0 0 0 0 0 0 0
0 255 0 0 0 0 0 0 0 0 0 0 0 0 0 255
0 0 0 0 0 0 0 0 0 0 0 0 0 0 255 0
0 1 0 1 0 0 0 0 0 0 0 0 0 255 0 0
0 0 0 0 0 0 0 0 0 0 0 0 255 0 0 0
0 0 1 0 0 0 0 0 0 0 255 0 0 0 0 0
0 0 0 0 0 0 0 0 0 255 0 0 0 0 0 0
0 0 0 0 0 0 0 0 255 0 0 0 0 0 0 0
0 0 0 0 0 0 255 0 0 0 0 0 5 5 5 0
0 0 0 0 255 0 0 0 0 0 0 0 1 0 0 0
0 0 0 0 255 0 0 0 0 0 0 0 0 0 0 0
0 0 255 0 0 0 0 0 0 0 0 0 0 0 0 0
255 0 0 0 0 0 0 1 0 0 0 0 0 0 0 255
0 0 0 0 0 0 0 0 0 0 0 0 0 0 255 0
0 0 0 0 0 0 0 0 0 0 0 0 255 0 0 0
0 0 0 0 0 0 0 0 0 0 0 255 0 0 0 0
0 0 0 0 0 0 0 0 0 255 0 0 0 0 0 0
0 0 0 0 0 0 0 0 255 0 0 0 0 0 0 0
0 0 0 0 0 0 255 0 0 0 0 0 0 0 0 0
0 0 0 0 0 255 0 0 0 0 0 0 1 1 0 0
0 0 0 255 0 0 0 0 0 0 1 0 0 0 0 0
0 0 0 255 0 0 0 0 0 1 1 1 0 0 0 0
0 255 0 0 0 0 0 1 1 1 0 0 0 0 0 0
0 0 0 0 0 0 0 0 1 3 5 9 7 7 7 7
1 0 0 0 0 255 0 0 0 0 0 0 0 0 0 0
0 0 0 0 255 0 0 1 1 2 7 7 5 2 0 0
0 0 0 255 0 0 0 1 1 1 0 0 0 0 0 0
0 255 0 0 0 0 1 3 4 4 0 0 0 0 0 255
0 0 0 0 0 0 0 0 0 0 0 0 0 0 255 0
0 0 1 1 1 2 1 0 0 0 0 0 255 0 0 0
0 1 1 1 1 0 0 0 0 0 0 255 0 0 0 1
1 13 13 1 1 0 0 0 0 0 255 0 0 0 0 0
0 0 0 0 0 0 0 0 0 255 0 0 0 0 1 7
10 2 1 0 0 0 0 255 0 0 0 0 0 0 0 0
0 0 0 0 0 0 255 0 0 0 0 0 0 0 0 0
0 0 0 0 0 255 0 0 0 0 0 0 0 0 0 0
0 0 0 255 0 0 0 0 2 9 9 9 9 0 0 0
0 255 0 0 0 0 0 0 4 7 1 1 0 0 0 0
0 255 0 0 0 0 0 0 1 0 0 0 0 0 0 255
0 0 0 0 0 0 0 0 0 0 0 0 0 255 0 0
0 0 0 3 9 9 2 0 0 0 0 0 255 0 0 0
0 0 0 0 0 0 0 0 0 0 0 255 0 0 0 0
0 1 0 0 0 0 0 0 0 255 0 0 0 0 1 1
0 0 0 0 0 0 0 0 255 0 0 0 0 0 0 0
0 0 0 0 0 0 255 0 0 0 0 0 0 0 0 0
0 0 0 0 1 255 0 0 0 0 0 8 8 0 0 0
0 0 0 255 0 0 0 0 0 0 7 15 7 0 0 0
0 0 255 0 0 0 0 0 1 1 1 1 0 0 0 0
255 0 0 0 0 1 1 1 1 1 1 0 0 0 0 0
255 0 0 0 1 8 20 17 1 0 0 0 0 0 255 0
0 0 0 1 2 1 1 1 1 0 0 0 0 0 0 0
0 0 0 0 0 1 3 9 255 255 201 187 109 3 2 0
0 0 255 0 0 0 0 0 0 0 0 0 0 0 0 0
0 255 0 3 3 100 147 135 116 74 3 0 0 0 0 0
255 0 0 1 2 2 2 1 1 0 0 0 0 0 255 0
0 0 0 40 60 40 40 29 0 0 0 0 255 0 0 0
0 0 0 0 1 0 0 0 0 0 0 255 0 0 1 1
35 35 18 10 10 0 0 0 0 255 0 0 0 1 7 8
13 13 5 0 0 0 0 0 255 0 0 0 5 21 22 22
21 20 2 1 0 0 0 255 0 0 0 1 8 8 8 8
3 1 0 0 0 0 255 0 0 0 10 11 11 13 13 13
1 0 0 0 255 0 0 0 0 0 27 27 9 0 0 0
0 0 0 255 0 0 0 0 1 2 2 5 4 0 0 0
0 0 255 0 0 0 0 3 28 37 37 0 0 0 0 0
255 0 1 1 1 20 112 176 176 68 29 0 0 0 255 0
0 0 0 0 8 9 10 7 4 1 0 0 0 0 255 0
0 0 8 8 8 16 16 1 0 0 0 0 255 0 0 0
0 0 0 1 1 1 0 0 0 0 255 0 0 0 0 11
71 107 112 112 3 0 0 0 0 255 0 0 0 0 0 0
1 0 0 0 0 0 0 0 255 0 0 0 0 1 8 8
7 1 0 0 0 0 255 0 0 0 0 3 26 32 24 7
0 0 0 0 0 255 0 0 0 0 1 39 34 5 0 0
0 0 0 255 0 0 0 0 0 1 1 0 0 0 0 0
0 0 255 0 0 0 0 8 18 15 8 2 0 0 0 0
255 0 0 0 0 0 14 15 21 20 16 0 0 0 0 255
0 0 0 0 0 2 2 2 1 1 0 0 0 255 0 0
0 1 2 9 9 10 5 2 0 0 0 0 0 255 0 0
1 20 27 27 27 17 0 0 0 0 0 255 0 0 0 5
5 5 7 7 2 1 1 0 0 0 0 0 0 0 0 0
0 0 1 9 255 255 255 255 255 211 109 3 2 0 0 255
0 0 0 0 0 0 0 0 0 0 0 0 0 0 255 0
5 100 128 147 135 132 132 74 3 0 0 0 0 255 0 0
1 2 2 2 2 1 1 0 0 0 0 255 0 0 1 48
60 79 40 56 49 40 1 0 0 255 0 0 0 0 0 0
2 2 1 0 0 0 0 0 255 0 0 1 29 35 51 51
21 18 10 0 0 0 255 0 0 0 1 10 13 21 18 9
5 0 0 0 0 255 0 0 5 17 37 28 37 23 27 20
2 0 0 0 255 0 0 2 7 21 8 10 8 4 0 0
0 0 0 255 0 0 3 13 14 17 14 14 13 3 1 1
0 255 0 0 0 1 23 33 37 37 9 0 0 0 0 0
255 0 0 0 0 0 1 2 5 4 0 1 1 0 0 255
0 0 0 3 16 32 37 37 21 0 0 0 0 255 1 1
3 20 112 200 218 218 171 88 29 1 0 255 0 0 0 0
3 9 22 22 18 10 4 0 0 0 0 255 0 0 15 15
8 8 16 16 8 0 0 0 0 255 0 0 0 0 0 0
1 1 1 0 0 0 0 255 0 0 0 11 65 103 122 141
153 141 3 0 0 0 255 0 0 0 0 1 1 1 0 0
0 0 0 0 0 255 0 0 0 1 15 13 11 8 7 1
0 0 0 255 0 0 0 0 26 43 56 53 24 7 0 0
0 0 255 0 0 0 1 46 46 40 26 5 0 0 0 0
255 0 0 1 0 0 1 2 2 0 0 0 0 0 0 255
0 0 0 1 21 39 39 21 4 0 0 0 0 255 0 0
0 0 7 15 21 21 23 21 13 0 0 0 255 0 0 0
0 2 7 7 9 4 1 1 0 0 255 0 0 0 2 14
22 11 11 8 2 2 0 0 0 0 255 0 0 8 49 35
45 35 28 14 0 0 0 0 255 0 0 4 8 8 7 10
10 8 2 1 0 0 0 0 0 0 0 0 0 0 0 2
16 244 255 255 255 255 255 227 13 3 1 0 255 0 0 0
0 0 2 2 0 0 1 0 0 0 0 255 3 9 107 113
111 93 111 132 116 37 0 0 0 0 255 0 0 0 1 2
2 2 2 1 0 0 0 0 255 0 0 3 60 79 64 40
56 56 56 13 1 0 255 0 0 0 0 0 2 2 2 0
0 0 0 0 0 255 0 0 27 29 28 35 37 37 20 13
2 0 0 255 0 0 1 5 10 10 13 13 9 5 1 0
0 0 255 0 0 17 37 42 28 37 37 40 27 16 1 0
0 255 0 2 3 7 7 10 10 10 4 1 0 0 0 0
255 0 1 7 10 13 17 17 22 22 13 1 0 0 255 0
0 0 14 29 29 33 37 18 0 0 0 0 0 255 0 0
0 0 1 1 1 2 0 0 0 0 0 0 255 0 0 1
14 24 28 27 45 26 1 0 0 0 255 1 3 15 36 112
204 218 218 212 171 88 2 1 255 0 0 0 0 3 17 32
22 35 28 10 1 0 0 0 255 0 0 15 15 14 14 16
16 8 0 0 0 0 255 0 0 0 0 0 0 1 1 1
0 0 0 0 255 0 0 0 13 71 107 112 112 125 113 15
0 0 0 255 0 0 0 1 5 5 3 0 0 0 0 0
0 0 255 0 0 1 2 16 16 15 11 7 1 0 0 1
255 0 0 0 7 41 43 53 33 24 9 0 0 0 0 255
0 0 0 28 39 40 40 40 26 1 1 1 0 255 0 0
0 0 0 0 1 1 0 0 0 0 0 0 255 0 0 1
7 23 47 51 22 18 0 0 0 0 255 0 0 0 0 21
26 26 21 21 21 15 1 0 0 255 0 0 0 0 3 9
10 16 14 5 1 0 0 255 0 0 0 7 16 22 18 11
7 2 2 0 0 0 0 255 0 0 48 59 48 45 37 37
28 0 0 0 0 255 0 0 8 8 8 8 10 10 8 2
1 0 0 0 0 0 0 0 0 0 0 1 9 32 244 255
255 255 255 255 250 13 4 0 0 255 0 0 0 0 0 4
11 5 4 1 0 0 0 0 255 2 30 109 113 109 74 93
132 132 40 9 0 0 0 255 0 0 0 1 1 0 0 1
1 0 0 0 0 255 0 0 3 79 79 64 53 64 66 62
37 1 0 255 0 0 0 0 0 1 1 1 0 1 0 0
0 0 255 0 1 23 27 23 29 33 39 33 21 5 1 0
255 0 0 1 3 13 22 29 9 7 2 0 0 0 0 255
0 0 23 42 43 42 43 45 45 45 17 1 0 0 255 0
2 3 9 9 10 10 7 2 1 0 0 0 0 255 0 1
2 9 11 15 17 22 22 13 2 1 0 255 0 0 0 14
23 29 23 37 14 1 0 0 0 0 255 0 0 0 1 1
1 0 0 0 0 0 0 0 0 255 0 0 0 18 24 27
16 21 11 1 0 0 0 255 0 1 3 36 112 200 200 204
193 173 91 5 1 255 0 0 0 0 3 17 22 24 41 32
28 2 0 0 0 255 0 1 5 8 8 9 14 15 8 0
0 0 0 255 0 0 0 0 0 0 1 1 1 0 0 0
0 255 0 0 5 16 97 122 122 125 125 113 20 0 0 0
255 0 0 0 0 3 5 3 0 0 0 0 0 0 0 255
0 0 1 10 16 16 15 15 13 1 0 0 1 255 0 0
0 10 41 41 27 33 33 16 0 0 0 0 255 0 0 0
28 34 36 41 41 18 1 1 1 0 255 0 0 0 0 0
0 0 1 1 0 0 0 0 0 255 0 0 1 7 23 36
51 51 22 2 0 0 0 255 0 0 0 1 21 28 33 21
21 21 14 1 0 0 255 0 0 0 0 3 9 10 15 15
5 1 0 0 255 0 0 0 2 11 18 16 10 8 2 1
0 0 0 0 255 0 0 20 48 45 45 42 42 28 0 0
0 0 255 0 1 4 8 9 8 11 8 8 3 1 1 0
0 0 0 0 0 0 0 0 0 2 32 183 255 255 255 255
255 227 10 1 0 0 255 0 0 0 0 2 5 5 1 0
0 0 0 0 0 255 4 30 113 154 109 74 90 128 128 40
9 0 0 0 255 0 0 1 1 1 1 0 2 1 1 0
0 0 255 0 0 1 33 79 67 66 64 62 60 35 1 0
255 0 0 0 0 0 1 0 0 0 0 0 0 0 0 255
0 1 10 23 23 30 30 33 20 11 5 1 0 255 0 0
1 2 3 3 11 11 4 1 0 0 0 0 255 0 0 23
52 48 42 47 55 47 40 17 1 0 0 255 0 0 3 13
23 13 10 10 13 2 0 0 0 0 255 0 0 2 9 10
16 21 22 18 10 1 1 0 255 0 0 0 8 29 42 28
37 14 1 0 0 0 0 255 0 0 0 1 2 1 1 0
0 0 0 0 0 0 255 0 0 0 1 24 16 16 11 9
1 0 0 0 255 0 0 0 5 72 177 188 218 212 193 91
5 0 255 0 0 0 0 2 20 39 39 35 28 16 0 0
0 0 255 0 1 2 8 8 13 26 14 5 0 0 0 0
255 0 0 0 0 0 0 1 1 0 0 0 0 0 255 0
0 5 13 97 128 130 120 113 80 11 0 0 0 255 0 0
0 0 3 5 5 0 0 0 0 0 0 0 255 0 0 0
1 15 22 16 22 15 1 0 0 0 255 0 0 0 1 35
35 27 33 33 14 0 0 0 0 255 0 0 1 10 28 34
41 47 18 1 0 0 0 255 0 0 0 0 0 0 1 1
0 0 0 0 0 0 255 0 0 0 1 13 26 36 26 18
1 0 0 0 255 0 0 0 0 4 28 33 33 21 16 14
0 0 0 255 0 0 0 0 0 8 9 14 7 4 1 0
0 255 0 0 1 1 7 15 16 13 10 2 0 0 0 0
0 255 0 0 20 29 34 34 37 37 8 0 0 0 0 255
0 0 0 8 11 11 11 8 7 1 0 0 0 0 0 0
0 0 0 0 0 0 3 13 102 255 255 255 255 255 186 9
0 0 0 255 0 0 0 0 0 3 5 4 1 0 0 0
0 0 255 1 11 109 154 116 102 116 128 122 33 1 0 0
0 255 0 0 1 2 2 2 2 2 1 1 0 0 0 255
0 0 0 5 53 53 67 64 62 53 18 0 0 255 0 0
0 0 0 0 0 1 0 0 0 0 0 0 255 0 0 8
10 23 27 30 33 33 10 0 0 0 255 0 0 0 1 3
11 22 22 7 2 0 0 0 0 255 0 0 9 23 21 21
21 37 35 29 2 0 0 0 255 0 0 4 23 32 26 26
17 17 5 0 0 0 0 255 0 0 0 11 11 16 21 21
10 1 1 1 0 255 0 0 0 1 8 42 23 33 9 1
0 0 0 0 255 0 0 0 0 0 0 1 0 0 0 0
0 0 0 255 0 0 0 0 9 11 11 9 3 0 0 0
0 255 0 0 0 1 4 72 129 193 129 91 9 1 0 255
0 0 0 0 1 8 24 24 17 16 2 0 0 0 0 255
0 1 1 8 9 10 13 13 5 0 0 0 0 255 0 0
0 0 0 0 0 0 0 0 0 0 0 255 0 0 1 7
55 97 116 116 97 11 2 0 0 0 255 0 0 0 0 1
1 1 0 0 0 0 0 0 0 255 0 0 0 0 2 13
15 13 11 1 0 0 0 255 0 0 0 1 10 21 24 24
14 2 0 0 0 0 255 0 0 0 0 10 18 36 18 3
1 0 0 0 255 0 0 0 0 0 0 1 0 0 0 0
0 0 0 255 0 0 0 0 1 9 9 9 1 1 0 0
0 255 0 0 0 0 1 8 11 33 21 14 0 0 0 0
255 0 0 0 0 0 1 1 4 4 2 1 0 0 255 0
0 0 1 1 9 13 9 2 1 0 0 0 0 0 255 0
0 0 15 26 26 34 8 0 0 0 0 0 255 0 1 1
1 7 11 10 7 4 0 0 0 0 0 0 0 0 0 0
0 0 0 0 1 3 102 224 231 249 186 10 1 0 0 0
255 0 0 0 0 0 0 0 0 0 0 0 0 0 0 255
1 1 47 130 130 122 122 122 49 1 0 0 0 0 255 0
0 0 1 1 2 2 1 1 1 0 0 0 255 0 0 0
1 5 33 40 40 39 18 1 0 0 255 0 0 0 0 0
0 0 0 0 0 0 0 0 0 255 0 0 1 8 9 22
22 17 11 0 0 0 0 255 0 0 0 1 1 2 2 7
2 1 0 0 0 0 255 0 1 1 9 13 17 17 37 17
2 0 0 0 0 255 0 0 2 8 26 23 24 3 1 0
0 0 0 0 255 0 0 0 1 5 5 5 10 1 1 0
0 0 255 0 0 0 0 1 7 9 9 0 0 0 0 0
0 255 0 0 0 0 0 0 0 0 0 0 0 0 0 0
255 0 0 0 0 0 1 4 4 0 0 0 0 0 255 0
0 0 0 3 5 60 60 20 9 0 0 0 255 0 0 0
0 0 1 5 5 5 1 0 0 0 0 0 255 0 0 0
1 8 8 8 7 1 0 0 0 0 255 0 0 1 1 0
0 0 0 0 0 0 0 0 255 0 0 0 1 2 14 46
46 9 2 0 0 0 0 255 0 0 0 0 0 1 1 0
0 0 0 0 0 0 255 0 0 0 0 0 0 8 8 2
0 0 0 0 255 0 0 0 0 0 5 21 5 2 0 0
0 0 0 255 0 0 0 0 0 0 0 1 1 1 0 0
0 255 0 0 0 0 0 0 0 0 0 0 0 0 0 0
255 0 0 0 0 0 1 1 1 0 0 0 0 0 255 0
0 0 0 0 1 4 10 10 0 0 0 0 0 255 0 0
0 0 0 0 0 1 1 0 0 0 0 255 0 0 0 0
1 1 1 2 1 0 0 0 0 0 0 255 0 0 0 0
3 7 7 0 0 0 0 0 0 255 0 0 0 0 0 1
0 0 0 0 0 0 0 0 0 0 0 1 0 0 0 0
0 1 3 10 29 29 10 3 1 0 0 0 0 255 0 0
0 0 0 0 0 0 0 0 0 1 0 0 255 0 1 1
47 102 122 102 49 1 0 0 0 0 0 255 0 0 0 0
1 1 1 1 1 0 0 0 0 255 0 0 0 0 2 9
9 9 4 1 0 0 0 255 0 0 0 0 0 0 0 1
1 1 0 0 0 0 255 0 0 0 1 8 9 17 17 1
0 0 0 0 255 0 0 0 0 0 1 1 0 0 0 0
0 0 0 255 0 0 1 1 1 3 9 9 1 0 0 0
0 0 255 0 0 0 2 3 3 1 0 0 0 0 0 0
0 255 0 0 0 0 1 1 1 1 0 0 0 0 0 255
0 0 0 0 0 0 0 0 0 0 0 0 0 0 255 0
0 0 0 0 0 0 0 0 0 0 0 0 0 255 0 0
0 0 0 0 0 0 0 0 0 0 0 255 0 0 0 1
2 3 4 4 3 1 0 0 0 255 0 0 0 0 0 0
1 1 1 1 0 0 0 0 0 255 0 0 0 0 0 0
0 1 0 0 0 0 0 255 0 0 0 0 0 0 0 0
0 0 0 0 0 255 0 0 0 0 0 1 1 1 0 0
0 0 0 0 255 0 0 0 0 0 0 0 0 0 0 0
0 0 0 255 0 0 0 0 0 0 0 0 0 0 0 0
0 255 0 0 0 0 0 0 0 0 0 0 0 0 0 0
255 0 0 0 0 0 0 0 0 1 1 0 0 0 255 0
0 0 0 0 0 0 0 0 0 0 0 0 0 255 0 0
0 0 0 0 0 0 0 0 0 0 0 255 0 0 0 0
0 0 0 0 0 0 0 0 0 0 255 0 0 0 0 0
0 0 0 0 0 0 0 0 255 0 0 0 0 0 1 1
1 0 0 0 0 0 0 0 255 0 0 0 0 0 0 0
0 0 0 0 0 0 255 0 0 0 0 0 0 0 0 0
0 0 0 0 0 0 0 0 0 0 0 0 0 0 0 0
1 0 0 0 0 0 0 0 0 0 255 0 0 0 0 0
0 0 0 0 0 0 0 0 0 255 1 1 1 1 5 5
1 0 0 0 0 0 0 0 255 0 0 0 0 0 0 0
0 0 0 0 0 0 255 0 0 0 0 0 0 1 1 1
1 1 0 0 255 0 0 0 0 0 0 0 0 1 0 0
0 0 0 255 0 1 0 1 1 1 1 1 0 0 0 0
0 255 0 0 0 0 0 0 0 0 0 0 0 0 0 0
255 0 0 0 0 0 0 1 1 0 0 0 0 0 0 255
0 0 0 0 0 0 0 0 0 0 0 0 0 0 255 0
0 0 0 1 1 0 0 0 0 0 0 0 255 0 0 0
0 0 0 0 0 0 0 0 0 0 0 255 0 0 0 0
0 0 0 0 0 0 0 0 0 0 255 0 0 0 0 0
0 0 0 0 0 0 0 0 255 0 0 0 0 1 0 1
1 0 0 0 0 0 255 0 0 0 0 0 0 0 0 0
0 0 0 0 0 0 255 0 0 0 0 0 0 0 1 1
1 0 0 0 255 0 0 0 0 0 0 0 0 0 0 0
0 0 255 0 0 0 0 0 0 0 0 0 0 0 0 0
0 255 0 0 0 0 0 0 0 0 0 0 0 0 0 0
255 0 0 0 0 0 0 0 0 0 0 0 0 0 255 0
0 0 0 0 0 0 0 0 0 0 0 0 0 255 0 0
0 0 0 0 0 0 0 0 0 0 0 255 0 0 0 0
0 0 0 0 0 0 0 0 0 0 255 0 0 0 0 0
0 0 0 0 0 0 0 0 255 0 0 0 0 0 0 0
0 0 0 0 0 0 0 255 0 0 0 0 0 0 0 0
0 0 0 0 0 255 0 0 0 0 0 0 0 0 0 0
0 0 0 0 0 255 0 0 0 0 0 0 0 0 0 0
0 0 0 255 0 0 0 0 0 0 0 0 0 0 0 0
0 0 0 0 0 0 0 0 0 0 0 0 1 0 0 0
0 0 0 0 0 0 0 255 0 0 0 0 0 0 0 0
0 0 0 0 0 0 255 0 1 1 1 1 0 0 0 0
0 0 0 0 0 255 0 0 0 0 0 0 0 0 0 0
0 0 0 255 0 0 0 0 1 0 0 0 1 1 0 0
0 255 0 0 0 0 1 1 0 0 0 0 0 0 0 0
255 0 0 0 0 0 1 0 0 0 0 0 0 0 255 0
0 1 0 0 0 0 0 0 0 0 0 0 0 255 0 0
0 0 0 0 0 0 0 0 0 0 0 0 255 0 0 0
0 0 0 0 0 0 0 0 0 0 0 255 0 0 0 0
0 0 0 0 0 0 0 0 0 255 0 0 0 0 0 0
0 0 0 0 0 0 0 0 255 0 0 0 0 0 0 0
1 0 0 0 0 0 0 255 0 0 0 0 0 0 0 0
0 0 0 0 0 255 0 0 0 0 0 0 0 0 0 0
0 0 0 255 0 0 0 0 0 0 0 0 0 0 0 0
0 0 0 255 0 0 0 0 0 0 0 1 0 0 0 0
0 255 0 0 0 0 0 0 0 0 0 0 0 0 0 255
0 0 0 0 0 0 0 0 0 0 0 0 0 0 255 0
0 0 0 0 0 0 0 0 0 0 0 0 0 255 0 0
0 0 0 0 0 0 0 0 0 0 0 255 0 0 0 0
0 0 0 0 0 0 0 0 0 0 255 0 0 0 0 0
0 0 0 0 0 0 0 0 255 0 0 0 0 0 0 0
0 0 0 0 0 0 0 255 0 0 0 0 0 0 0 0
0 0 0 0 0 255 0 0 0 0 0 0 0 0 0 0
0 0 0 0 255 0 0 0 0 0 0 0 0 0 0 0
0 0 255 0 0 0 0 0 0 0 0 0 0 0 0 0
0 0 255 0 0 0 0 0 0 0 0 0 0 0 0 0
255 0 1 0 0 0 0 0 0 0 0 0 0 0 0 0
0 0 255 255 255 255 255 255 255 255 255 255 255 255 255 255
255 255 255 255 255 255 255 255 255 255 255 255 255 255 255 255
255 255 255 255 255 255 255 255 255 255 255 255 255 255 255 255
255 255 255 255 255 255 255 255 255 255 255 255 255 255 255 255
255 255 255 255 255 255 255 255 255 255 255 255 255 255 255 255
255 255 255 255 255 255 255 255 255 255 255 255 255 255 255 255
255 255 255 255 255 255 255 255 255 255 255 255 255 255 255 255
255 255 255 255 255 255 255 255 255 255 255 255 255 255 255 255
255 255 255 255 255 255 255 255 255 255 255 255 255 255 255 255
255 255 255 255 255 255 255 255 255 255 255 255 255 255 255 255
255 255 255 255 255 255 255 255 255 255 255 255 255 255 255 255
255 255 255 255 255 255 255 255 255 255 255 255 255 255 255 255
255 255 255 255 255 255 255 255 255 255 255 255 255 255 255 255
255 255 255 255 255 255 255 255 255 255 255 255 255 255 255 255
255 255 255 255 255 255 255 255 255 255 255 255 255 255 255 255
255 255 255 255 255 255 255 255 255 255 255 255 255 255 255 255
255 255 255 255 255 255 255 255 255 255 255 255 255 255 255 255
255 255 255 255 255 255 255 255 255 255 255 255 255 255 255 255
255 255 255 255 255 255 255 255 255 255 255 255 255 255 255 255
255 255 255 255 255 255 255 255 255 255 255 255 255 255 255 255
255 255 255 255 255 255 255 255 255 255 255 255 255 255 255 255
255 255 255 255 255 255 255 255 255 255 255 255 255 255 255 255
255 255 255 255 255 255 255 255 255 255 255 255 255 255 255 255
255 255 255 255 255 255 255 255 255 255 255 255 255 255 255 255
255 255 255 255 255 255 255 255 255 255 255 255 255 255 255 255
255 255 255 255 255 255 255 255 255 255 255 255 255 255 255 255
255 255 255 255 255 255 255 255 255 255 255 255 255 255 255 255
255 255 255 255 255 255 255 255 255 255 255 255 255 255 255 0
0 0 0 0 0 0 0 0 0 0 0 0 0 0 0 0
0 255 0 0 0 0 0 0 0 0 0 0 0 0 0 0
255 0 0 0 0 0 0 0 0 0 0 0 0 0 0 255
0 0 0 0 0 0 0 0 0 0 0 0 0 255 0 0
0 0 0 0 0 0 0 0 0 0 0 255 0 0 0 0
0 0 0 0 0 0 0 0 0 0 255 0 0 0 0 0
0 0 0 0 0 0 0 0 255 0 0 0 0 0 0 0
0 0 0 0 0 0 0 255 0 0 0 0 0 0 0 0
0 0 0 0 0 0 255 0 0 0 0 0 0 0 0 0
0 0 0 0 0 255 0 0 0 0 0 0 0 0 1 0
0 0 0 255 0 0 0 0 0 0 0 0 0 0 0 0
0 0 255 0 0 0 0 0 0 0 0 0 0 0 0 0
0 255 0 0 0 0 0 0 0 0 0 0 0 0 0 255
0 0 0 0 0 0 0 0 0 0 0 0 0 255 0 0
0 0 0 0 0 0 0 0 0 0 0 0 0 255 0 0
0 0 0 0 0 0 0 0 0 0 0 255 0 0 0 0
0 0 0 0 0 0 0 0 0 255 0 0 0 0 0 0
0 0 0 0 0 0 0 0 255 0 0 0 0 0 0 0
0 0 0 0 0 0 0 255 0 0 0 0 0 0 0 0
0 0 0 0 0 255 0 0 0 0 0 0 0 0 0 0
0 0 0 0 255 0 0 0 0 0 0 0 0 0 0 0
0 0 255 0 0 0 0 0 0 0 0 0 0 0 0 0
0 255 0 0 0 0 0 0 1 0 0 0 0 0 0 255
0 0 0 0 0 0 0 0 1 0 0 0 0 0 255 0
0 0 0 0 0 0 0 0 0 0 0 0 255 0 0 0
0 0 0 0 0 0 0 0 0 0 0 0 255 0 0 0
0 0 0 0 0 0 0 0 0 0 255 0 0 0 0 0
0 0 0 0 0 0 0 0 0 0 0 1 0 0 0 0
0 0 0 0 0 0 0 0 0 0 0 0 0 0 255 0
0 0 0 0 0 0 0 0 0 0 0 0 0 255 0 0
0 0 0 0 0 0 0 0 0 0 0 0 255 0 0 0
0 0 0 0 0 0 0 0 0 0 255 0 0 0 0 0
0 0 0 0 0 0 0 0 255 0 0 0 0 0 0 1
1 0 0 0 0 0 0 255 0 0 0 0 0 0 0 0
0 0 0 0 0 255 0 0 0 0 0 0 0 0 0 0
0 0 0 0 255 0 0 0 0 0 0 0 0 0 0 0
0 0 0 255 0 0 0 0 0 0 0 0 0 0 0 0
0 0 255 0 0 0 0 0 0 0 0 0 0 0 0 0
255 0 0 0 0 0 0 0 0 0 0 0 0 0 0 255
0 0 0 0 0 0 0 0 0 0 0 0 0 0 255 0
0 0 0 0 0 0 0 0 0 0 0 0 255 0 0 0
0 0 0 0 0 0 0 0 0 0 255 0 0 0 0 0
0 0 0 0 0 0 0 0 0 0 255 0 0 0 0 0
0 0 0 0 0 0 0 0 255 0 0 0 0 0 0 0
0 0 0 0 0 0 255 0 0 0 0 0 0 0 0 0
0 0 0 0 0 255 0 0 0 0 0 0 0 0 0 0
0 0 0 0 255 0 0 0 0 0 0 0 0 0 0 0
0 0 255 0 0 0 0 0 0 0 0 0 0 0 0 0
0 255 0 0 0 0 0 0 0 0 0 0 0 0 0 255
0 0 0 0 0 0 0 0 0 0 0 0 0 0 255 0
0 0 0 0 0 0 0 0 0 0 0 0 255 0 0 0
0 0 0 0 0 1 0 0 0 0 0 255 0 0 0 0
0 0 0 0 0 0 0 0 0 255 0 0 0 0 0 0
0 0 0 0 0 0 0 0 0 255 0 0 0 0 0 0
0 0 0 0 0 0 0 255 0 0 0 0 0 0 0 0
0 0 0 0 0 0 0 0 0 0 0 0 0 0 0 0
0 0 0 0 0 0 0 0 0 0 0 255 0 0 0 0
0 0 0 0 0 0 0 0 0 0 255 0 0 0 0 0
0 0 0 0 0 0 0 0 0 255 0 0 0 0 1 0
0 0 0 0 0 0 0 255 0 0 0 0 0 0 0 0
0 0 0 0 0 255 0 0 0 0 0 0 1 1 1 0
0 0 0 0 255 0 0 0 0 0 0 0 0 0 0 0
0 0 255 0 0 0 0 0 0 0 0 0 0 0 0 0
0 255 0 0 0 0 0 0 0 0 0 0 0 0 0 0
255 0 0 0 0 3 3 0 0 1 1 1 0 0 0 255
0 0 0 0 1 1 0 0 0 0 0 0 0 255 0 0
0 0 0 0 0 0 0 0 0 0 0 0 255 0 0 0
0 0 0 0 0 0 0 0 0 0 0 255 0 0 0 1
1 0 0 0 0 0 0 0 0 255 0 0 0 0 0 0
0 0 0 0 0 0 0 255 0 0 0 0 0 0 0 0
0 0 0 0 0 0 0 255 0 0 0 0 0 0 0 0
0 0 0 0 0 255 0 0 0 0 0 0 0 0 0 0
0 0 0 255 0 0 0 0 0 0 0 0 0 0 0 0
0 0 255 0 0 0 0 0 0 0 0 0 0 0 0 0
0 255 0 0 0 0 0 0 0 0 0 0 0 0 0 255
0 0 0 0 0 1 1 1 1 0 0 0 0 0 255 0
0 0 0 0 0 0 0 0 0 0 0 0 255 0 0 0
0 0 0 1 1 0 0 0 0 0 0 255 0 0 0 0
0 1 1 5 0 0 0 0 0 255 0 0 0 0 0 1
1 2 2 1 0 0 0 0 255 0 0 0 0 0 0 1
1 0 0 0 0 0 255 0 0 0 0 0 0 0 0 0
0 0 0 0 0 0 255 0 0 0 0 0 0 0 0 0
0 0 0 0 255 0 0 0 0 0 0 0 1 0 0 0
0 0 0 0 0 0 0 0 0 0 0 0 0 0 0 0
0 0 0 0 0 0 1 0 255 0 0 0 0 0 0 0
0 0 0 0 0 0 0 255 1 0 0 0 1 20 21 1
1 0 0 0 0 0 255 0 0 0 2 3 1 1 0 0
0 0 0 0 255 0 0 0 0 0 0 0 1 1 0 0
0 0 255 0 0 0 0 1 13 52 52 1 0 0 0 0
0 255 0 0 1 0 1 1 2 2 1 0 0 0 0 255
0 0 0 0 0 0 0 0 0 0 0 0 0 0 255 1
0 0 0 0 0 2 2 0 0 0 0 0 0 255 0 0
0 11 34 80 54 39 7 1 1 0 0 0 255 0 0 0
3 17 17 15 0 0 0 0 0 0 255 0 0 0 0 0
41 47 41 30 0 0 0 0 0 255 0 0 0 0 0 0
0 0 0 0 0 0 0 0 255 0 0 0 1 4 7 7
1 0 0 0 0 0 255 0 0 0 0 1 1 2 1 1
0 0 0 0 255 0 0 0 0 0 1 1 0 0 0 0
0 0 0 0 255 0 0 0 0 0 0 0 0 0 0 0
0 0 255 0 0 0 1 11 23 23 5 0 0 0 0 0
255 0 0 0 0 0 0 0 0 0 0 0 0 0 0 255
1 1 0 0 0 0 0 0 0 0 0 0 0 0 255 0
0 0 0 5 5 5 5 0 0 0 0 0 255 0 0 0
0 3 7 7 11 15 2 0 0 0 0 255 0 0 2 4
11 26 7 4 0 0 0 0 0 255 0 0 0 0 0 1
2 2 1 0 0 0 0 0 255 0 0 0 8 49 162 98
98 36 0 0 0 0 255 0 0 0 0 1 2 13 17 5
1 0 0 0 0 255 0 0 0 0 7 14 29 33 33 1
0 0 0 255 0 0 0 0 0 1 0 0 0 0 0 0
0 0 0 255 0 0 0 10 26 39 39 39 0 0 0 0
0 255 0 1 1 4 16 2 2 18 13 1 0 0 0 0
0 0 0 0 0 0 0 0 0 0 0 0 0 0 0 0
0 0 0 1 0 255 0 0 0 0 1 1 1 0 0 0
0 0 0 0 255 0 0 1 11 42 42 67 64 1 1 0
0 0 0 255 0 0 2 3 4 5 4 3 0 0 0 0
0 255 1 0 1 0 0 5 9 5 3 1 0 0 0 255
0 0 0 0 13 52 84 99 99 14 0 0 0 0 255 0
0 0 1 3 7 4 3 1 1 0 0 0 255 0 0 0
0 0 0 1 2 1 0 0 0 0 0 255 1 0 0 0
4 7 7 7 2 0 0 0 0 0 255 0 0 0 68 80
93 93 87 39 1 1 0 0 0 255 0 0 3 10 22 20
20 15 1 0 0 0 0 255 0 0 0 0 43 48 73 56
35 20 0 0 0 0 255 0 0 0 0 0 1 1 1 0
0 0 0 0 0 255 0 0 1 3 14 22 14 10 1 0
0 0 0 255 0 0 0 0 2 5 5 4 2 1 1 0
0 255 0 0 0 0 0 4 11 5 1 1 0 0 0 0
0 255 0 0 0 0 0 3 3 2 0 0 0 0 0 255
0 0 0 11 23 41 41 41 3 0 0 0 0 255 0 0
0 0 0 0 0 0 0 0 0 0 0 0 255 0 1 0
0 0 1 1 1 0 0 0 0 0 0 255 0 0 0 5
11 11 11 11 10 1 0 0 0 255 0 0 0 5 30 18
16 17 16 7 0 0 0 0 255 0 0 4 11 26 28 21
11 4 0 0 0 0 255 0 0 0 0 1 2 2 2 2
0 0 0 0 0 255 0 0 8 141 162 174 173 141 104 36
1 0 0 255 0 0 0 1 2 16 20 17 16 3 1 0
0 0 255 0 0 0 7 15 29 39 39 36 33 1 0 0
255 0 0 0 0 0 0 0 0 0 0 0 0 0 0 0
255 0 1 10 26 36 40 40 56 56 0 0 0 0 255 0
1 4 39 45 34 29 29 49 13 1 0 0 0 0 0 0
0 0 0 0 0 0 0 1 1 2 3 2 2 0 0 0
1 1 255 0 0 0 1 1 9 9 2 2 1 0 0 0
0 255 0 0 11 45 68 69 79 77 64 1 0 0 0 0
255 0 1 3 5 5 10 5 7 3 0 0 0 0 255 0
0 1 3 5 10 11 5 3 1 0 0 0 255 0 0 0
1 47 93 99 110 132 74 7 1 1 0 255 0 0 1 1
9 7 5 4 2 0 0 0 0 255 0 0 0 0 0 1
2 2 2 2 0 0 0 0 255 1 1 1 4 7 13 8
8 4 1 0 0 0 0 255 0 0 13 78 80 103 103 93
61 1 0 0 0 0 255 0 0 3 22 22 20 20 20 20
0 0 0 0 255 0 0 1 15 48 64 91 66 66 22 0
0 0 0 255 0 0 0 1 4 17 21 13 2 0 0 0
0 0 255 0 1 3 7 17 23 17 14 10 1 0 0 0
255 0 0 0 1 5 9 10 16 4 1 0 0 0 255 0
0 0 0 1 10 15 15 13 5 1 0 0 0 0 255 0
0 4 4 4 3 3 4 0 0 0 0 0 255 0 0 10
21 41 52 69 69 62 2 1 0 0 255 0 0 0 0 0
0 0 0 0 0 0 0 0 0 255 0 0 0 1 3 1
1 1 1 0 0 0 0 0 255 0 0 0 5 11 11 14
13 13 8 1 0 0 255 0 0 2 10 26 16 16 16 15
7 1 0 0 0 255 0 0 9 26 17 17 15 11 4 0
0 0 0 255 0 0 0 0 2 2 2 1 1 1 1 0
0 0 255 0 0 48 153 162 176 176 176 117 104 5 0 0
255 0 0 0 2 15 16 18 16 11 4 2 0 0 0 255
0 0 1 15 20 39 46 41 36 30 5 0 0 255 0 0
0 0 0 0 1 1 0 0 0 0 0 0 0 255 0 0
24 34 34 36 40 58 58 18 0 0 0 255 0 2 4 49
49 45 36 36 67 23 0 0 0 0 0 0 0 0 0 0
0 0 0 0 1 1 2 3 2 3 1 0 0 0 0 255
0 0 0 1 11 14 16 15 8 2 1 0 0 0 255 0
0 11 47 69 79 79 86 65 3 0 0 0 0 255 0 1
3 4 4 4 4 7 3 0 0 0 0 255 0 1 3 3
3 3 5 5 7 7 0 0 0 255 0 0 0 1 78 99
110 110 132 78 14 2 1 1 255 0 0 0 2 9 9 5
5 4 1 0 0 0 255 0 0 0 0 1 5 5 5 3
2 0 0 0 0 255 0 0 1 4 7 14 21 21 4 1
0 0 0 0 255 0 0 27 68 80 84 84 83 78 13 1
0 0 0 255 0 0 14 23 29 32 45 21 21 0 0 0
0 255 0 0 2 42 48 61 86 66 58 22 14 0 0 0
255 0 0 0 4 14 17 24 13 5 0 0 0 0 0 255
0 1 7 10 18 18 14 14 10 2 0 0 0 255 0 0
1 7 9 10 13 16 10 1 0 0 0 255 0 0 0 0
1 5 9 11 11 11 2 0 0 0 0 255 0 0 4 4
1 3 4 7 5 0 0 0 0 255 0 0 10 32 41 41
41 62 62 2 1 0 0 255 0 0 0 0 0 0 0 0
0 0 0 0 0 0 255 0 0 0 1 3 3 1 1 1
0 0 0 0 0 255 0 0 2 11 16 15 14 14 11 8
1 0 0 255 0 0 2 11 24 18 16 16 11 7 3 0
0 0 255 0 0 16 17 14 11 11 10 4 1 0 0 0
255 0 0 0 2 2 2 1 1 1 1 1 0 0 0 255
0 1 80 162 183 182 173 176 153 109 15 0 0 255 0 0
1 3 20 26 18 16 10 7 2 0 0 0 255 0 0 1
23 33 39 39 41 36 30 16 2 0 255 0 0 0 0 0
1 1 1 1 0 0 0 0 0 0 255 0 0 35 35 34
34 40 58 58 18 1 0 0 255 0 1 35 53 84 49 66
55 67 55 8 0 0 0 0 0 0 0 0 0 0 0 0
0 0 0 2 2 2 2 0 0 0 0 0 255 0 0 0
4 14 15 18 16 13 8 1 0 0 0 255 0 0 13 45
86 100 94 94 65 9 0 0 0 0 255 0 0 4 5 5
4 3 8 7 0 0 0 0 255 0 0 1 5 8 3 2
5 10 10 0 0 0 255 0 0 1 3 78 97 99 97 78
74 9 2 1 1 255 0 0 0 1 8 11 14 8 8 5
1 0 0 255 0 1 0 0 0 5 5 5 1 1 0 0
0 0 255 0 0 0 1 15 21 26 21 7 1 1 0 0
0 255 0 0 27 55 79 84 88 88 78 13 1 0 0 0
255 0 0 14 23 29 32 21 21 21 1 0 0 0 255 0
0 1 42 60 61 64 66 81 58 14 0 0 0 255 0 0
1 4 9 11 13 11 5 0 0 0 0 0 255 0 0 7
9 16 16 13 13 13 2 0 0 0 255 0 0 0 1 8
13 13 13 3 1 0 0 0 255 0 0 0 0 1 5 9
13 11 11 2 0 0 0 0 255 0 0 1 4 1 1 1
3 0 0 0 0 0 255 0 0 10 27 41 41 54 54 32
1 1 0 0 255 0 0 0 0 0 0 0 0 1 0 0
0 0 0 255 0 0 0 0 4 4 1 1 1 0 0 0
0 0 255 0 0 2 9 14 15 15 15 14 8 1 0 0
255 0 0 1 9 10 14 14 14 11 11 3 1 0 0 255
0 0 16 17 16 14 14 10 4 1 0 0 0 255 0 0
0 1 2 3 1 1 1 1 1 0 0 0 255 0 0 56
183 183 182 160 160 145 122 15 0 0 255 0 0 0 3 9
15 18 20 11 11 4 0 0 0 255 0 0 1 23 51 47
47 47 47 16 7 2 0 255 0 0 0 1 1 1 1 1
1 1 2 0 0 0 0 255 0 0 35 35 34 28 30 36
28 4 0 0 0 255 0 1 2 68 84 59 39 39 41 32
0 0 0 0 0 0 0 0 0 0 0 0 0 0 0 0
1 2 2 0 0 0 0 0 0 255 0 0 0 1 4 18
23 17 8 3 1 0 0 0 255 0 0 3 21 45 94 71
71 27 5 0 0 0 0 255 0 0 2 5 7 4 3 3
3 0 0 0 0 255 0 0 1 3 8 3 4 5 7 7
1 0 0 255 0 0 0 3 40 51 97 48 61 48 9 0
0 0 255 0 0 0 0 5 11 9 8 4 1 1 0 0
255 0 0 0 0 1 5 5 1 0 0 0 0 0 0 255
0 0 0 0 14 16 26 26 17 1 0 0 0 0 255 0
0 9 43 55 73 78 73 72 13 1 1 1 0 255 0 0
21 28 34 37 45 28 13 1 0 0 0 255 0 0 0 2
43 61 61 80 58 33 2 0 0 0 255 0 0 0 3 8
9 11 11 5 0 0 0 0 0 255 0 0 0 7 16 16
13 13 4 1 0 0 0 255 0 0 0 1 4 8 5 5
3 1 1 0 0 255 0 0 0 0 0 2 9 13 9 5
0 0 0 0 0 255 0 0 0 1 1 1 0 0 0 0
0 0 0 255 0 0 1 27 65 62 54 32 30 1 0 0
0 255 0 0 0 0 0 0 0 0 0 0 0 0 0 0
255 0 0 0 0 1 4 1 1 1 0 0 0 0 0 255
0 0 1 7 16 16 14 17 14 7 1 0 0 255 0 0
1 2 5 14 11 14 11 11 3 0 0 0 255 0 0 2
16 16 15 15 15 4 0 0 0 0 255 0 0 0 0 0
1 1 5 1 1 0 0 0 0 255 0 0 3 94 173 173
147 145 136 122 0 0 0 255 0 0 0 1 3 9 15 17
15 13 7 0 0 0 255 0 0 0 17 26 47 47 47 45
29 7 0 0 255 0 0 0 2 2 1 1 1 1 0 0
0 0 0 0 255 0 0 0 16 28 28 55 30 4 0 0
0 0 255 0 0 0 62 68 84 66 55 43 32 0 0 0
0 0 0 0 0 0 1 0 0 0 0 0 0 0 2 1
0 0 0 0 0 0 255 0 0 1 1 2 2 7 7 3
2 1 0 0 0 255 0 0 0 13 21 36 30 27 5 1
0 0 0 0 255 0 0 0 4 7 4 7 3 1 0 0
0 0 255 0 0 0 1 7 7 4 4 4 2 0 0 0
255 0 0 0 0 3 28 40 43 48 9 0 0 0 0 255
0 0 0 0 2 5 4 4 2 0 0 0 0 255 0 0
0 0 0 1 1 0 0 0 0 0 0 0 255 0 0 0
0 1 15 15 17 1 0 0 0 0 0 255 0 0 0 11
34 46 46 67 23 2 1 1 1 0 255 0 0 0 21 21
14 14 13 5 0 0 0 0 255 0 0 0 0 0 43 55
55 33 8 0 0 0 0 255 0 0 0 0 3 7 7 5
0 0 0 0 0 0 255 0 0 0 0 7 13 13 13 1
1 0 0 0 255 0 0 0 0 1 3 5 3 1 1 0
0 0 255 0 0 0 0 0 1 1 13 1 0 0 0 0
0 0 255 0 0 0 0 3 0 0 0 0 0 0 0 0
255 0 0 0 2 35 35 35 14 1 0 0 0 0 255 0
0 0 0 0 0 0 0 0 0 0 0 0 0 255 0 0
0 0 0 0 0 0 0 0 0 0 0 0 255 0 0 0
1 4 8 8 8 13 0 0 0 0 255 0 0 0 0 2
9 10 13 10 3 1 0 0 0 255 0 0 0 2 13 15
15 15 1 0 0 0 0 255 0 0 0 0 0 0 1 1
1 0 0 0 0 0 255 0 0 3 8 56 106 106 111 111
1 0 0 0 255 0 0 0 0 1 2 3 15 10 10 0
0 0 0 255 0 0 0 0 17 26 36 45 29 7 0 0
0 255 0 0 0 1 1 0 0 1 1 1 0 0 0 0
0 255 0 0 0 0 13 13 28 4 0 0 0 0 0 255
0 0 0 0 43 43 39 39 32 0 0 0 0 0 0 0
0 0 0 0 0 0 0 0 0 0 0 0 0 0 0 0
0 0 0 255 0 0 0 1 1 1 2 2 2 0 0 0
0 0 255 0 0 0 0 9 13 9 5 1 1 0 0 0
0 255 0 0 0 1 3 3 3 1 0 0 0 0 0 255
0 0 0 0 0 2 4 2 1 0 0 0 0 255 0 0
0 0 0 4 3 9 3 0 0 0 0 0 255 0 0 0
0 1 2 2 1 0 0 0 0 0 255 0 0 0 0 1
0 0 0 0 0 0 0 0 0 255 0 0 0 0 0 1
0 0 0 0 0 0 0 0 255 0 0 0 0 11 29 29
23 4 1 1 1 1 0 255 0 0 0 4 4 4 5 5
0 0 0 0 0 255 0 0 0 0 0 1 4 8 4 0
0 0 0 0 255 0 0 0 0 0 1 1 0 0 0 0
0 0 0 255 0 0 0 0 0 1 1 1 0 0 1 0
0 255 0 0 0 0 0 0 0 0 1 1 1 0 0 255
0 0 0 0 0 0 0 0 0 0 0 0 0 0 0 255
0 0 0 0 0 0 0 0 0 0 0 0 0 255 0 0
0 1 2 2 1 1 0 0 0 0 0 255 0 0 0 0
0 0 0 0 0 0 0 0 0 0 255 0 0 0 0 0
0 0 0 0 0 0 0 0 0 255 0 0 0 0 1 1
1 0 0 0 0 0 0 255 0 0 0 0 1 1 5 9
0 0 0 0 0 0 255 0 0 0 0 1 1 1 1 0
0 0 0 0 255 0 0 0 0 0 0 0 0 0 0 0
0 0 0 255 0 0 0 0 1 4 20 20 9 1 0 0
0 255 0 0 0 0 0 0 0 0 0 0 0 0 0 0
255 0 0 0 0 0 1 4 4 1 0 0 0 0 255 0
0 0 0 1 0 0 0 0 0 0 0 0 0 0 255 0
0 0 0 0 0 0 0 0 0 0 0 0 255 0 0 0
0 0 1 2 2 1 0 0 0 0 0 0 0 0 0 0
0 0 0 0 0 0 0 0 0 0 0 0 0 0 0 0
255 0 0 0 0 0 0 0 0 0 0 0 0 0 0 255
0 0 0 0 0 1 0 0 1 0 0 0 0 0 255 0
0 0 1 1 1 1 1 1 0 0 0 0 255 0 0 0
0 0 0 0 0 0 0 0 0 0 255 0 0 0 0 0
1 1 1 0 0 0 0 0 0 255 0 0 0 0 0 0
0 0 0 0 0 0 0 255 0 1 1 1 0 0 0 0
0 0 0 0 0 0 255 0 0 0 0 0 0 0 0 0
0 0 0 0 0 255 0 0 0 0 0 1 4 2 0 0
0 0 0 0 255 0 0 0 0 0 0 0 0 0 0 0
0 0 255 0 0 0 0 0 0 0 0 0 0 0 0 0
0 255 0 0 0 0 0 0 0 0 0 0 0 0 0 0
255 0 0 0 0 0 0 0 0 0 0 0 0 0 255 0
0 0 0 0 0 0 0 0 1 0 0 0 255 0 0 0
0 0 0 0 0 0 0 0 0 0 0 0 255 0 0 0
0 0 1 1 0 0 0 0 0 0 255 0 0 0 0 0
0 0 0 0 0 0 0 0 255 0 0 0 0 0 1 0
0 0 0 0 0 0 0 255 0 0 0 0 0 0 0 0
0 0 0 0 0 0 255 0 0 0 0 0 0 0 0 0
0 0 0 0 255 0 0 0 0 0 1 0 0 0 0 0
0 0 0 255 0 0 0 0 0 0 0 0 0 0 0 0
0 255 0 0 0 0 0 0 0 0 0 0 0 0 0 0
255 0 0 0 0 0 0 1 1 1 1 0 0 0 255 0
0 0 0 0 0 0 0 0 0 0 0 0 0 255 0 0
0 0 0 0 0 0 0 0 0 0 0 255 0 0 0 0
0 0 0 0 0 0 0 0 0 1 1 255 0 0 0 0
0 0 0 0 0 0 0 0 0 255 0 0 0 0 0 0
0 0 0 0 0 0 0 0 0 0 0 0 0 0 0 0
0 0 0 0 0 0 0 0 0 0 0 0 0 255 0 0
0 0 0 0 0 0 0 0 0 0 0 0 255 1 1 0
0 0 0 0 0 0 0 0 0 0 0 255 0 0 0 0
0 0 0 0 1 0 0 0 0 255 0 0 0 0 0 0
0 0 0 0 0 0 0 255 0 0 0 0 0 1 1 0
0 0 0 0 0 0 255 0 0 0 0 0 0 0 0 0
0 0 0 0 255 0 0 1 0 0 0 0 0 0 0 0
0 0 0 255 0 0 0 0 0 0 0 0 0 0 0 0
0 0 255 0 0 0 0 0 0 1 1 0 0 0 0 0
0 255 0 0 0 0 0 0 0 0 0 0 0 0 0 255
0 0 0 0 0 0 0 0 0 0 0 0 0 0 255 0
0 0 0 0 0 0 0 0 0 0 0 0 0 255 0 0
0 0 0 0 0 0 0 0 0 0 0 255 0 0 0 0
0 0 0 0 0 0 0 1 0 255 0 0 0 0 0 0
0 0 0 0 0 0 0 0 0 255 0 0 0 0 0 0
0 0 0 0 0 0 0 255 0 0 0 0 0 0 0 0
0 0 0 0 0 255 0 0 0 0 0 0 0 0 0 0
0 0 0 0 255 0 0 0 0 0 0 0 0 0 0 0
0 0 0 255 0 0 0 0 0 0 0 0 0 0 0 0
0 255 0 0 0 0 0 0 0 0 0 0 0 0 0 0
255 0 0 0 0 0 0 0 0 0 0 0 0 0 255 0
0 0 0 0 0 0 0 0 0 0 0 0 0 255 0 0
0 0 0 0 0 0 0 0 0 0 0 255 0 0 0 0
0 0 0 0 0 0 0 0 0 0 255 0 0 0 0 0
0 0 0 0 0 0 0 0 255 0 0 0 0 0 0 0
0 0 0 0 0 0 0 0 255 0 0 0 0 0 0 0
0 0 0 0 0 0 255 0 0 0 0 0 0 0 0 0
0 0 0 0 0 0 0 0 255 255 255 255 255 255 255 255
255 255 255 255 255 255 255 255 255 255 255 255 255 255 255 255
255 255 255 255 255 255 255 255 255 255 255 255 255 255 255 255
255 255 255 255 255 255 255 255 255 255 255 255 255 255 255 255
255 255 255 255 255 255 255 255 255 255 255 255 255 255 255 255
255 255 255 255 255 255 255 255 255 255 255 255 255 255 255 255
255 255 255 255 255 255 255 255 255 255 255 255 255 255 255 255
255 255 255 255 255 255 255 255 255 255 255 255 255 255 255 255
255 255 255 255 255 255 255 255 255 255 255 255 255 255 255 255
255 255 255 255 255 255 255 255 255 255 255 255 255 255 255 255
255 255 255 255 255 255 255 255 255 255 255 255 255 255 255 255
255 255 255 255 255 255 255 255 255 255 255 255 255 255 255 255
255 255 255 255 255 255 255 255 255 255 255 255 255 255 255 255
255 255 255 255 255 255 255 255 255 255 255 255 255 255 255 255
255 255 255 255 255 255 255 255 255 255 255 255 255 255 255 255
255 255 255 255 255 255 255 255 255 255 255 255 255 255 255 255
255 255 255 255 255 255 255 255 255 255 255 255 255 255 255 255
255 255 255 255 255 255 255 255 255 255 255 255 255 255 255 255
255 255 255 255 255 255 255 255 255 255 255 255 255 255 255 255
255 255 255 255 255 255 255 255 255 255 255 255 255 255 255 255
255 255 255 255 255 255 255 255 255 255 255 255 255 255 255 255
255 255 255 255 255 255 255 255 255 255 255 255 255 255 255 255
255 255 255 255 255 255 255 255 255 255 255 255 255 255 255 255
255 255 255 255 255 255 255 255 255 255 255 255 255 255 255 255
255 255 255 255 255 255 255 255 255 255 255 255 255 255 255 255
255 255 255 255 255 255 255 255 255 255 255 255 255 255 255 255
255 255 255 255 255 255 255 255 255 255 255 255 255 255 255 255
255 255 255 255 255 255 255 255 255 255 255 255 255 255 255 255
255 255 255 255 255 0 0 0 0 0 0 0 0 0 0 0
0 0 0 0 0 0 0 255 0 0 0 0 0 0 0 0
0 0 0 0 0 0 255 0 0 0 0 0 0 0 0 0
0 0 0 0 0 255 0 0 0 0 0 0 0 0 0 0
0 0 0 255 0 0 0 0 0 0 0 0 0 0 0 0
0 255 0 0 0 0 0 0 0 0 0 0 0 0 0 0
255 0 0 0 0 0 0 0 0 0 0 0 0 0 255 0
0 0 0 0 0 0 0 0 0 0 0 0 0 255 0 0
0 0 0 0 0 0 0 0 0 0 0 0 255 0 0 0
0 0 0 0 0 0 0 0 0 0 0 255 0 0 0 0
0 0 0 0 0 0 0 0 0 255 0 0 0 0 0 0
0 1 1 0 0 0 0 0 255 0 0 0 0 0 0 0
0 0 0 0 0 0 0 255 0 0 0 0 0 0 0 0
0 0 0 0 0 255 0 0 0 0 0 0 0 0 0 0
0 0 0 255 0 0 0 0 0 1 0 0 0 0 0 0
0 0 0 255 0 0 1 1 0 0 0 0 0 0 0 0
0 255 0 0 0 0 0 0 0 0 0 0 0 0 0 255
0 0 0 0 0 1 1 0 0 0 0 0 0 0 255 0
0 0 0 0 0 0 0 0 0 0 0 0 0 255 0 0
0 0 0 0 0 0 0 0 0 0 0 255 0 0 0 0
0 0 0 0 0 0 0 0 0 0 255 0 0 0 0 0
0 0 0 0 0 0 0 0 255 0 0 0 0 0 0 0
0 0 0 0 0 0 0 255 0 0 0 0 0 0 0 0
0 0 0 0 0 255 0 0 0 0 0 0 0 0 0 0
0 0 0 0 255 0 0 0 0 0 0 0 0 0 0 0
0 0 255 0 0 0 0 0 0 0 0 0 0 0 0 0
0 0 255 0 0 0 0 0 0 0 0 0 0 0 0 0
255 0 0 0 0 0 0 0 0 0 0 0 0 0 0 0
0 0 0 0 0 0 0 0 0 0 0 0 0 0 0 0
0 0 0 0 255 0 0 0 0 0 0 0 0 0 0 0
0 0 0 255 0 0 0 0 0 0 0 0 0 0 0 0
0 0 255 0 0 0 0 0 0 0 0 0 0 0 0 0
255 0 0 0 0 0 0 0 0 0 0 0 0 0 255 0
0 0 0 0 0 0 0 0 0 0 0 0 0 255 0 0
0 0 0 0 0 0 0 0 0 0 0 255 0 0 0 0
0 0 0 0 0 0 0 0 0 0 255 0 0 0 0 0
0 0 0 0 0 0 0 0 0 255 0 0 0 0 0 0
0 0 0 0 0 0 0 1 255 0 0 0 0 0 0 0
0 0 0 0 0 0 255 0 0 0 0 0 1 1 1 1
1 0 0 0 0 255 0 0 0 0 0 0 0 0 0 0
0 0 0 0 255 0 0 0 0 0 0 0 0 0 0 0
0 0 255 0 0 0 0 0 0 0 0 0 0 0 0 0
255 0 0 0 0 1 2 1 1 0 0 0 0 0 0 0
255 0 0 0 0 0 0 0 0 0 0 0 0 0 255 0
0 0 0 0 1 1 0 0 0 0 0 0 255 0 0 0
0 0 1 1 0 0 0 0 0 0 0 255 0 0 0 0
0 0 0 0 0 0 0 0 0 0 255 0 0 0 0 0
0 0 0 0 0 0 0 0 255 0 0 0 0 0 0 0
0 0 0 0 0 0 0 255 0 0 0 0 0 0 0 0
0 0 0 0 0 255 0 0 0 0 0 1 0 0 0 0
0 0 0 0 255 0 0 0 0 0 0 0 0 0 0 0
0 0 255 0 0 0 0 0 0 0 0 0 0 0 0 0
0 255 0 0 0 0 0 0 0 0 0 0 0 0 0 255
0 0 0 0 0 0 0 0 0 0 0 0 0 0 0 255
0 0 0 0 0 0 0 0 0 0 0 0 0 255 0 0
0 0 0 0 0 0 0 0 0 0 0 0 0 0 0 0
0 0 0 0 0 0 0 0 0 0 1 0 0 0 0 0
0 255 0 0 0 0 0 0 0 0 0 0 0 0 0 0
255 0 0 0 0 0 0 1 1 0 0 0 0 0 0 255
0 0 1 1 0 0 0 0 0 0 0 0 0 255 0 0
0 0 0 0 0 0 0 0 0 0 0 255 0 0 0 0
0 0 0 0 0 0 0 0 0 0 255 0 0 0 0 0
0 0 0 0 0 0 0 0 255 0 0 0 0 0 0 0
1 0 0 0 0 0 0 255 0 0 0 0 0 0 0 0
0 0 0 0 0 0 255 0 0 0 0 0 0 0 0 0
0 0 0 0 0 255 0 0 0 0 0 0 0 0 0 0
0 0 0 255 0 0 0 0 0 0 0 1 1 1 0 0
0 0 255 0 0 0 0 0 0 0 0 0 0 0 0 0
0 255 0 0 0 0 0 0 0 0 0 0 0 0 0 255
0 0 0 0 0 1 1 0 0 0 0 0 0 255 0 0
0 1 1 3 3 2 1 0 0 0 0 0 0 255 0 0
0 0 0 0 0 0 0 0 0 0 0 255 0 0 0 0
1 2 2 0 0 0 0 0 0 255 0 0 0 0 4 4
3 2 1 0 0 0 0 0 255 0 0 0 0 0 0 0
0 0 0 0 0 0 0 255 0 0 0 0 0 0 0 0
0 0 0 0 0 255 0 0 0 0 0 0 0 0 0 0
0 0 0 0 255 0 0 0 0 0 0 0 0 0 0 0
1 1 255 0 0 0 0 0 0 0 0 0 0 0 0 0
0 255 0 0 0 0 0 0 0 0 0 0 0 0 0 255
0 0 0 0 0 0 0 0 0 0 0 0 0 0 255 0
0 0 0 0 0 0 0 0 0 0 0 0 255 0 0 0
0 0 0 0 0 0 0 0 0 0 0 0 255 0 0 0
0 0 0 0 0 0 0 0 0 0 255 0 0 0 0 0
0 0 0 0 0 0 0 0 0 0 0 0 0 0 0 0
0 0 0 0 1 1 2 2 1 1 0 0 0 0 255 0
0 0 0 0 0 0 3 0 0 0 0 0 0 255 0 0
0 0 0 0 1 0 0 0 0 0 0 0 255 0 0 1
3 5 7 3 2 0 0 0 0 0 255 0 0 0 0 0
0 0 0 0 0 0 0 0 255 0 0 0 0 0 0 0
0 0 0 0 0 0 0 255 0 0 0 0 0 0 1 1
1 1 0 0 0 255 0 0 0 0 0 0 1 1 1 0
0 0 0 0 255 0 0 0 0 0 0 1 0 0 0 0
0 0 0 255 0 0 0 0 0 1 0 0 0 0 0 0
0 0 255 0 0 0 0 1 2 2 0 0 0 0 0 0
255 0 0 0 0 0 0 1 1 1 1 1 0 0 0 255
0 0 0 0 0 0 0 0 0 0 0 0 0 0 255 0
0 0 0 0 0 0 0 0 0 0 0 0 255 0 0 0
0 1 2 2 2 0 0 0 0 0 255 0 0 0 3 4
9 14 29 29 3 2 1 0 0 0 255 0 0 0 0 0
0 0 0 0 0 0 0 0 255 0 0 0 13 116 116 115
26 0 0 0 0 0 255 0 0 0 4 9 14 14 13 2
0 0 0 0 0 255 0 0 0 0 0 0 0 0 0 0
1 0 0 0 255 0 0 0 0 0 0 1 0 0 0 0
0 0 255 0 0 0 0 1 1 0 0 0 0 0 0 0
0 255 0 0 0 0 3 3 0 0 0 0 0 1 1 255
0 0 0 0 0 0 0 0 0 0 0 0 0 0 255 0
0 0 0 0 0 0 0 0 0 0 0 0 255 0 0 0
0 0 0 0 0 0 0 0 0 0 0 255 0 0 0 0
0 0 0 0 0 0 0 0 0 255 0 0 0 0 0 0
0 0 0 0 0 0 0 0 0 255 0 0 0 0 1 0
0 0 0 0 0 0 0 255 0 0 0 0 0 0 0 0
0 0 0 0 0 0 0 0 0 0 1 0 0 0 0 0
0 1 52 77 97 91 24 0 0 0 0 255 0 0 0 0
1 71 78 100 100 0 0 0 0 1 255 0 0 0 0 1
1 1 0 0 0 0 0 0 0 255 0 0 3 7 30 33
33 28 2 0 0 0 0 255 0 0 0 0 0 0 0 0
0 0 0 0 0 255 0 0 0 0 0 0 0 0 0 0
0 0 0 0 255 0 0 0 0 2 8 13 14 13 2 1
0 0 255 0 0 0 0 0 1 7 7 3 1 0 0 0
0 255 0 0 0 0 0 1 1 1 0 0 0 0 0 0
255 0 0 0 0 1 1 5 1 1 0 0 0 0 0 255
0 0 0 4 22 21 8 7 2 0 0 0 0 255 0 0
0 0 0 0 0 4 3 1 0 0 0 0 255 0 0 0
1 1 1 0 0 0 0 0 0 0 0 255 0 0 0 0
0 0 0 0 0 0 0 0 0 255 0 0 0 1 4 4
4 4 2 1 0 0 0 255 0 0 1 4 20 51 54 54
43 26 1 1 0 0 0 255 0 0 0 0 1 1 0 0
0 0 0 0 0 255 0 4 13 118 161 156 155 153 27 0
0 0 0 255 0 0 0 9 47 69 69 69 65 7 0 0
0 0 255 0 0 1 2 1 0 1 0 1 0 1 0 0
0 255 0 0 1 2 2 1 2 2 1 0 0 0 0 255
0 0 0 0 2 23 23 7 1 1 0 0 0 0 255 0
0 0 3 18 22 13 5 0 0 0 0 1 255 0 0 0
0 0 1 1 3 1 0 0 0 0 0 255 0 0 0 0
1 2 2 0 0 0 0 0 0 255 0 0 0 0 0 0
0 1 1 1 0 0 0 0 255 0 0 0 0 0 0 0
0 0 0 0 0 0 255 0 0 0 0 0 0 0 0 0
0 0 0 0 0 0 255 0 0 0 2 8 5 2 1 0
0 0 0 0 255 0 0 0 0 0 0 0 0 0 0 0
0 0 0 0 0 0 0 0 0 0 0 0 0 0 52 155
166 193 193 163 24 1 0 0 255 0 0 0 0 45 94 135
186 151 94 1 0 1 0 255 0 0 0 0 0 1 0 0
0 0 0 0 0 0 255 0 0 7 18 35 35 35 33 28
0 0 0 0 255 0 0 0 0 0 0 0 0 0 0 0
0 0 255 0 0 0 0 0 0 0 0 0 0 0 0 0
0 255 0 0 0 2 8 10 14 14 13 5 1 1 0 255
0 0 0 0 1 4 7 7 7 3 0 0 0 0 255 0
0 0 0 0 1 1 0 0 0 0 0 0 0 255 0 1
0 1 1 1 8 8 1 1 0 0 0 0 255 0 0 4
15 22 21 21 21 20 0 0 0 0 255 0 0 0 0 2
2 4 7 7 3 1 0 0 0 255 0 0 0 1 2 1
0 0 0 0 0 0 0 0 255 0 0 0 0 0 0 2
0 0 0 0 0 0 255 0 0 1 4 4 7 7 5 5
2 1 0 0 255 0 0 1 20 51 54 48 48 48 39 16
1 0 0 0 255 0 0 0 0 2 2 1 0 0 0 0
0 0 255 0 9 118 156 166 157 155 155 143 27 0 0 0
255 0 0 0 47 72 61 69 74 87 83 7 0 0 0 255
0 0 2 2 2 1 10 8 8 1 0 0 0 0 255 0
0 1 11 11 2 1 1 1 0 0 0 0 255 0 0 0
1 23 23 20 7 7 5 1 0 0 0 255 0 0 0 9
22 24 13 10 5 0 0 0 0 255 0 0 0 0 0 3
4 4 4 0 0 0 0 0 255 0 0 0 0 0 0 1
4 5 0 0 0 0 255 0 0 0 0 0 4 4 4 2
2 0 0 0 0 255 0 0 0 0 0 0 0 2 0 0
0 0 0 255 0 0 0 0 0 0 0 0 0 0 0 0
0 0 0 255 0 0 0 2 5 2 2 1 0 0 0 0
0 255 0 0 0 0 0 0 0 0 0 0 0 0 0 0
0 0 0 1 0 0 0 0 0 0 0 55 155 198 188 193
188 113 1 0 0 255 0 0 0 7 68 100 151 173 173 112
10 1 1 1 255 0 0 0 0 0 0 0 0 0 0 0
0 0 0 255 0 0 17 28 36 36 36 33 28 1 0 0
0 255 0 0 0 0 0 0 4 4 4 0 0 0 0 255
0 0 0 0 0 0 0 0 0 0 0 0 0 0 255 0
0 0 2 8 8 13 5 17 10 4 1 0 255 0 0 0
1 4 4 8 8 8 7 2 0 0 0 255 0 0 0 0
0 0 0 0 0 0 0 0 0 0 255 0 1 0 1 2
3 3 3 1 1 0 0 0 0 255 0 0 4 7 13 17
21 21 22 7 0 0 0 255 0 0 0 1 2 2 2 7
5 3 0 0 0 0 255 0 0 1 1 9 0 0 0 3
3 0 0 0 0 255 0 0 0 0 0 0 2 0 0 0
0 0 0 255 0 1 1 4 5 5 4 4 4 4 1 0
0 255 0 0 1 42 51 51 47 43 45 45 27 4 0 0
0 255 0 0 0 0 1 5 1 1 0 1 1 1 1 255
1 9 122 157 157 157 151 157 143 65 1 0 0 255 0 0
1 58 61 47 69 74 87 58 10 1 0 0 255 0 0 0
2 9 14 14 10 10 8 0 0 0 0 255 0 0 5 7
2 2 2 9 1 1 1 0 0 255 0 0 0 4 23 23
20 17 17 10 1 0 0 0 255 0 0 0 2 18 24 30
21 20 5 0 0 0 255 0 0 0 0 3 7 7 7 7
2 0 0 0 0 255 0 0 0 0 2 2 7 4 4 0
0 0 0 255 0 0 0 0 3 5 5 4 3 2 0 0
0 0 255 0 1 0 0 0 0 0 0 0 0 0 0 0
255 0 0 0 0 0 0 0 0 0 0 0 0 0 0 0
255 0 0 0 7 5 2 2 2 1 0 0 0 0 255 0
0 0 0 0 0 0 0 0 0 0 0 0 0 0 0 0
0 0 0 0 0 0 0 0 56 158 163 188 188 163 116 1
0 0 255 0 0 1 7 68 137 156 173 173 94 13 0 0
0 255 0 0 0 0 0 0 0 0 0 0 0 0 0 0
255 0 0 14 18 29 35 36 35 29 4 0 0 0 255 0
0 0 2 4 4 8 5 0 0 0 0 0 255 0 0 0
0 0 0 0 0 0 0 0 0 0 0 255 0 0 0 1
3 4 4 5 10 9 9 1 0 255 0 0 0 1 4 4
7 7 8 4 2 0 0 0 255 0 0 0 0 0 0 0
0 0 0 0 0 0 0 255 0 1 1 1 3 5 2 1
1 1 0 0 0 0 255 0 0 4 14 13 15 15 22 22
17 0 0 0 255 0 0 0 1 2 9 9 9 3 3 0
0 0 0 255 0 1 1 1 0 0 0 0 4 4 0 0
0 0 255 0 0 0 0 2 2 2 0 0 0 0 0 0
255 0 0 1 4 5 5 4 4 5 5 1 0 0 255 0
0 7 28 45 47 47 48 48 45 26 4 0 0 0 255 0
0 0 0 1 1 1 3 1 1 0 0 0 255 1 9 122
138 157 185 161 185 143 71 1 0 0 255 0 0 3 58 58
51 51 83 88 58 10 1 0 0 255 0 0 0 3 8 14
14 10 10 10 2 0 0 0 255 0 0 1 5 5 2 9
11 4 1 1 0 0 255 0 0 1 4 15 20 13 10 10
9 3 0 0 0 255 0 0 0 2 7 14 10 20 10 5
0 0 0 255 0 0 0 0 3 7 7 2 2 1 0 0
0 0 255 0 0 0 0 3 3 7 4 4 0 0 0 0
255 0 0 0 0 1 4 5 3 2 0 0 0 0 0 255
0 0 0 0 0 0 0 0 0 0 0 0 0 255 0 0
0 0 0 0 0 0 1 0 0 0 0 0 0 255 0 0
7 7 1 1 1 4 1 0 0 0 0 255 0 0 0 0
0 0 0 0 0 0 0 0 0 0 0 0 0 0 0 0
0 0 0 0 0 56 86 137 158 163 143 113 0 0 0 255
0 0 1 3 68 137 156 156 138 71 13 0 0 0 255 0
0 0 1 0 0 0 0 0 0 0 0 0 0 255 0 0
9 28 29 29 48 51 35 22 0 0 0 255 0 0 0 4
8 8 8 8 5 0 0 0 0 255 0 0 0 0 7 0
0 0 0 0 0 0 0 0 255 0 0 0 1 3 3 3
4 9 5 4 1 0 255 0 0 0 1 3 5 7 7 7
4 2 0 0 0 255 0 0 0 0 0 0 0 0 1 1
0 0 0 0 255 0 0 0 1 5 5 3 1 1 0 0
0 0 0 255 0 0 5 14 14 15 15 22 20 7 0 0
0 255 0 0 0 0 2 4 16 16 5 3 0 0 0 0
255 0 0 0 1 2 0 0 3 5 4 0 0 0 0 255
0 0 0 0 1 0 0 0 1 0 0 0 0 255 0 0
1 4 5 7 9 10 5 5 1 0 0 255 0 0 1 15
42 51 56 56 53 51 26 4 0 0 0 255 0 0 0 0
1 1 1 3 1 0 0 0 0 255 1 1 69 157 157 185
173 180 125 71 0 0 0 255 0 0 2 30 51 62 88 88
71 55 7 1 0 0 255 0 0 0 1 5 8 4 10 10
10 2 0 0 0 255 0 0 1 5 9 9 9 13 9 1
0 0 0 255 0 0 0 1 10 15 13 13 10 9 3 0
0 0 255 0 0 0 0 5 9 9 20 5 1 0 0 0
255 0 0 0 0 2 3 2 2 2 1 0 0 0 1 255
0 0 0 3 7 10 7 1 0 0 0 0 0 255 0 0
0 0 0 3 5 5 3 0 0 0 0 0 255 0 0 0
0 0 0 0 0 0 0 0 0 0 255 0 0 0 0 0
0 3 0 0 0 0 0 0 0 0 255 0 0 0 3 1
1 1 10 10 0 0 0 0 255 0 0 0 0 0 0 0
0 0 0 0 0 0 0 0 0 0 0 0 0 0 0 0
3 4 8 66 110 118 116 116 35 0 0 0 255 0 0 0
1 3 72 99 137 71 52 3 0 0 0 255 0 0 0 1
0 0 0 0 0 0 0 0 0 0 255 0 0 1 9 18
18 18 51 35 1 0 0 0 255 0 0 0 0 5 5 5
5 0 0 0 0 0 255 0 0 0 0 0 0 0 0 0
0 0 0 0 0 255 0 0 0 1 1 3 3 3 3 2
1 1 0 255 0 0 0 0 0 3 5 5 4 2 1 0
0 0 255 0 0 0 0 0 0 0 0 0 0 0 0 0
0 255 0 0 0 0 0 5 3 0 0 0 0 0 0 0
255 0 0 2 14 17 18 17 22 14 0 0 0 0 255 0
0 0 0 0 3 4 10 3 1 0 0 0 0 255 0 0
0 0 0 0 0 0 3 0 0 0 0 0 255 0 0 0
0 0 0 0 0 0 1 0 0 0 255 0 0 0 2 5
9 11 10 5 4 0 0 0 255 0 1 1 2 28 68 68
56 53 26 5 0 0 0 0 255 0 0 0 1 1 1 1
0 0 0 0 0 0 255 0 1 23 112 187 187 173 168 80
10 0 0 0 255 0 0 2 3 32 62 107 102 71 28 0
0 0 1 255 0 0 0 1 2 1 1 11 11 4 0 0
0 0 255 0 0 0 0 9 5 5 5 1 0 0 0 0
255 0 0 0 0 1 5 10 10 9 7 1 0 0 0 255
0 0 0 0 7 9 8 9 4 0 0 0 0 255 0 0
0 0 0 0 1 1 1 0 0 0 0 1 255 0 0 0
0 10 10 1 0 0 0 0 0 0 255 0 0 0 0 0
0 1 1 0 0 0 0 0 0 255 0 0 0 0 0 0
0 0 0 0 0 0 0 255 0 0 0 0 1 1 4 3
2 0 0 0 0 0 0 255 0 0 0 0 1 1 1 1
0 0 0 0 0 255 0 0 0 0 0 0 0 0 0 0
0 0 0 0 0 0 0 0 0 0 0 0 0 3 4 7
11 66 93 93 35 0 0 0 0 255 0 0 0 0 1 2
35 46 35 5 0 0 0 0 255 0 0 0 0 0 0 0
0 0 0 0 0 0 0 255 0 0 0 2 5 5 4 1
1 0 0 0 0 255 0 0 0 0 0 0 0 0 0 0
0 0 0 255 0 0 0 0 0 0 0 0 0 0 0 0
0 0 255 0 0 0 0 0 1 3 2 2 1 0 0 0
255 0 0 0 0 0 0 3 3 2 1 0 0 0 0 255
1 1 1 0 1 0 0 0 0 0 0 0 0 0 255 0
0 0 0 0 0 0 0 0 0 0 0 0 0 255 0 0
1 2 16 17 16 7 4 0 0 0 0 255 0 0 0 0
0 0 0 0 0 0 0 0 0 0 255 0 0 0 0 1
1 0 0 0 0 0 0 0 0 255 0 0 0 0 0 0
0 0 0 1 0 0 0 255 0 0 0 1 2 4 5 5
4 1 0 0 0 255 0 0 1 1 2 29 35 35 35 5
1 0 0 0 0 255 0 0 0 0 1 1 0 0 0 0
0 0 0 255 0 0 3 23 122 168 122 80 8 3 0 0
0 255 0 0 0 3 4 30 62 56 28 1 0 0 0 0
255 0 0 0 0 0 0 1 1 1 0 0 0 0 0 255
0 0 0 0 1 0 0 0 0 0 0 0 0 255 0 0
0 0 0 1 4 4 2 1 1 0 0 0 255 0 0 0
0 0 1 5 0 0 0 0 0 0 255 0 0 0 0 0
0 0 0 0 0 0 0 0 0 255 0 0 0 0 0 0
0 0 0 0 0 0 0 255 0 0 0 0 0 0 0 0
0 0 0 0 0 0 255 0 0 0 0 0 0 0 0 0
0 0 0 0 255 0 0 0 0 0 0 0 1 0 0 0
0 0 0 0 255 0 0 0 0 0 0 1 1 0 0 0
0 0 255 0 0 0 1 0 0 0 0 0 0 0 0 0
0 0 0 0 0 0 0 0 0 0 0 1 1 1 4 4
4 0 0 0 0 0 255 0 0 0 0 1 1 2 0 0
0 0 0 0 0 255 0 0 0 0 0 0 0 0 0 0
0 0 0 0 255 0 0 0 0 2 0 0 0 0 0 0
0 0 255 0 0 0 0 0 0 0 0 0 0 0 0 0
255 0 0 0 0 0 0 0 0 0 0 0 0 0 0 255
0 0 0 0 0 0 0 1 0 0 0 0 0 255 0 0
0 0 0 0 0 1 0 0 0 0 0 0 255 1 1 1
1 1 0 0 0 0 0 0 0 0 0 255 0 0 0 0
0 0 0 0 0 0 0 0 0 0 255 0 0 0 0 0
2 4 4 0 0 0 0 0 255 0 0 0 0 0 0 0
0 0 0 0 0 0 0 255 0 0 0 0 0 0 0 0
0 0 0 0 0 0 255 0 0 0 0 0 0 0 0 0
0 0 0 0 255 0 0 0 0 1 1 1 1 0 0 0
0 0 255 0 0 1 0 0 0 1 1 1 1 0 0 0
0 0 255 0 0 0 0 1 1 0 0 0 0 0 0 0
255 0 0 2 4 14 14 8 3 3 0 0 0 0 255 0
0 0 0 3 4 2 2 0 0 0 0 0 0 255 0 0
0 0 0 0 0 1 1 1 0 0 0 0 255 0 0 0
0 0 0 0 0 0 0 0 0 0 255 0 0 0 0 0
0 0 0 1 0 0 0 0 0 255 0 0 0 0 0 0
0 0 0 0 0 0 0 255 0 0 0 0 0 0 0 0
0 0 0 0 0 0 255 0 0 0 0 0 0 0 0 0
0 0 0 0 255 0 0 0 0 0 0 0 0 0 0 0
0 0 0 255 0 0 0 0 0 0 0 0 0 0 0 0
0 255 0 0 0 0 0 0 0 0 0 0 0 0 0 0
0 255 0 0 0 0 0 0 1 0 0 0 0 0 0 255
0 0 0 0 0 0 0 0 0 0 0 0 0 0 0 0
0 0 0 0 0 0 0 0 0 1 0 1 0 0 0 0
0 0 0 255 0 0 0 0 0 1 0 0 0 0 0 0
0 0 255 0 0 0 0 0 0 0 0 0 0 0 0 0
0 255 0 0 0 0 0 0 0 0 0 0 0 0 0 255
0 0 0 0 0 0 0 0 0 0 0 0 0 255 0 0
0 0 0 0 0 1 0 0 0 0 0 0 255 0 0 0
0 0 0 0 0 0 0 0 0 0 255 0 0 0 0 0
0 0 0 0 0 0 0 0 0 255 1 2 2 1 1 0
1 1 1 0 0 0 0 0 255 0 0 0 0 0 0 0
0 0 0 0 0 0 0 255 0 1 0 0 0 0 1 0
0 0 0 0 0 255 0 0 0 0 0 0 0 0 0 0
0 0 0 0 255 0 0 0 0 0 0 0 0 0 0 0
0 0 0 255 0 0 0 0 0 0 0 0 0 0 0 0
1 255 1 0 0 0 0 0 0 0 0 0 0 0 0 255
0 0 0 0 0 0 0 0 0 0 0 0 0 0 0 255
0 0 0 0 0 0 0 0 0 0 0 0 0 255 0 0
0 1 2 1 1 1 1 0 0 0 0 255 0 0 0 0
0 0 0 0 0 0 0 0 0 0 255 0 0 0 0 0
0 0 0 0 0 0 0 0 0 255 0 0 0 0 0 0
0 0 0 0 0 0 0 255 0 0 0 0 0 0 0 0
0 0 0 0 0 0 255 0 0 0 0 0 0 0 0 0
0 0 0 0 255 0 0 0 0 0 0 0 0 0 0 0
0 0 0 255 0 0 0 0 0 0 0 0 0 0 0 0
0 255 0 0 0 0 0 0 0 0 0 0 0 0 0 0
255 0 0 0 0 0 0 0 0 0 0 0 0 0 255 0
0 0 0 0 0 0 0 0 0 0 0 0 0 0 255 0
0 0 0 0 0 0 0 0 0 0 0 0 255 0 0 0
0 0 0 0 0 0 0 0 0 0 0 0 0 0 0 0
0 0 0 0 1 0 0 0 0 0 0 0 0 0 0 0
255 0 0 0 0 0 0 0 0 0 0 0 0 0 0 255
0 0 0 0 0 0 0 0 0 0 0 0 0 0 255 0
0 0 0 0 0 0 0 0 0 0 0 0 255 0 1 0
0 0 0 0 0 0 0 0 0 0 255 0 0 0 0 0
0 0 0 0 0 0 0 0 0 255 0 0 0 0 0 0
0 0 0 0 0 0 0 255 0 0 0 0 0 0 0 0
0 0 0 0 0 0 255 1 1 1 0 0 0 0 0 1
0 0 0 0 0 255 0 0 0 0 0 0 0 0 0 0
0 1 0 0 255 0 0 0 0 0 0 0 0 0 0 0
0 0 255 0 0 0 0 0 0 0 0 0 0 0 0 0
0 255 0 0 0 0 0 0 0 0 0 0 0 0 0 0
255 0 0 0 0 0 0 0 0 0 0 0 0 0 255 0
0 0 0 0 0 0 0 0 0 0 0 0 255 0 0 0
0 0 0 0 0 0 0 0 0 0 0 0 255 0 0 0
0 0 0 0 0 0 0 0 0 0 255 0 0 0 1 1
0 0 0 0 0 0 0 0 255 0 0 0 0 0 0 0
0 0 0 0 0 0 0 255 0 0 0 0 0 0 0 0
0 0 0 0 0 0 255 0 0 0 0 0 0 0 0 0
0 0 0 0 255 0 0 0 0 0 0 0 0 0 0 0
0 0 0 255 0 0 0 0 0 0 0 0 0 0 0 0
0 255 0 0 0 0 0 0 0 0 0 0 0 0 0 0
255 0 0 0 0 0 0 0 0 0 0 0 0 0 255 0
0 0 0 0 0 0 0 0 0 0 0 0 0 255 0 0
0 0 0 0 0 0 0 0 0 0 0 255 0 0 0 0
0 0 0 0 0 0 0 0 0 0 0 255 0 0 0 0
0 0 0 0 0 0 0 0 0 255 0 0 0 0 0 0
0 0 0 0 0 0 0 0 0 0 0 255 255 255 255 255
255 255 255 255 255 255 255 255 255 255 255 255 255 255 255 255
255 255 255 255 255 255 255 255 255 255 255 255 255 255 255 255
255 255 255 255 255 255 255 255 255 255 255 255 255 255 255 255
255 255 255 255 255 255 255 255 255 255 255 255 255 255 255 255
255 255 255 255 255 255 255 255 255 255 255 255 255 255 255 255
255 255 255 255 255 255 255 255 255 255 255 255 255 255 255 255
255 255 255 255 255 255 255 255 255 255 255 255 255 255 255 255
255 255 255 255 255 255 255 255 255 255 255 255 255 255 255 255
255 255 255 255 255 255 255 255 255 255 255 255 255 255 255 255
255 255 255 255 255 255 255 255 255 255 255 255 255 255 255 255
255 255 255 255 255 255 255 255 255 255 255 255 255 255 255 255
255 255 255 255 255 255 255 255 255 255 255 255 255 255 255 255
255 255 255 255 255 255 255 255 255 255 255 255 255 255 255 255
255 255 255 255 255 255 255 255 255 255 255 255 255 255 255 255
255 255 255 255 255 255 255 255 255 255 255 255 255 255 255 255
255 255 255 255 255 255 255 255 255 255 255 255 255 255 255 255
255 255 255 255 255 255 255 255 255 255 255 255 255 255 255 255
255 255 255 255 255 255 255 255 255 255 255 255 255 255 255 255
255 255 255 255 255 255 255 255 255 255 255 255 255 255 255 255
255 255 255 255 255 255 255 255 255 255 255 255 255 255 255 255
255 255 255 255 255 255 255 255 255 255 255 255 255 255 255 255
255 255 255 255 255 255 255 255 255 255 255 255 255 255 255 255
255 255 255 255 255 255 255 255 255 255 255 255 255 255 255 255
255 255 255 255 255 255 255 255 255 255 255 255 255 255 255 255
255 255 255 255 255 255 255 255 255 255 255 255 255 255 255 255
255 255 255 255 255 255 255 255 255 255 255 255 255 255 255 255
255 255 255 255 255 255 255 255 255 255 255 255 255 255 255 255
255 255 255 255 255 255 255 255 0 0 0 0 0 0 0 0
0 0 0 0 0 0 0 0 0 0 255 0 0 0 0 0
0 0 0 0 0 0 0 0 0 255 0 0 0 0 0 0
0 0 0 0 0 0 1 1 255 0 0 0 0 0 0 0
0 0 0 0 0 0 255 0 0 0 0 0 0 0 0 0
0 0 0 0 255 0 0 0 0 0 0 0 0 0 0 0
0 0 0 255 0 0 0 0 0 0 0 1 1 0 0 0
0 255 0 0 0 0 0 0 0 0 0 0 0 0 0 0
255 1 1 0 0 0 0 0 0 0 1 0 0 0 0 255
0 0 0 0 0 0 0 0 0 0 0 1 0 0 255 0
0 0 0 0 0 0 0 0 0 0 0 0 255 0 0 0
0 0 0 0 0 0 0 0 0 0 0 255 0 0 0 0
0 0 0 0 0 0 0 0 0 0 255 0 0 0 0 0
0 0 0 0 0 0 0 0 255 0 0 1 1 0 0 0
0 0 0 0 0 0 255 0 0 0 0 0 0 0 0 0
0 0 0 0 0 0 255 0 0 0 0 0 0 0 0 0
0 0 0 0 255 0 0 0 0 0 0 0 0 0 0 0
0 0 255 0 0 0 0 0 0 0 0 0 0 0 1 0
0 255 0 0 0 0 0 0 0 0 0 0 0 0 0 0
255 0 0 0 0 0 0 0 0 0 0 0 0 0 255 0
0 0 0 0 0 0 0 0 0 0 0 0 0 255 0 0
0 0 0 0 0 0 0 0 0 0 0 255 0 0 0 0
0 0 0 0 0 0 0 0 0 0 255 1 1 1 1 1
0 0 0 0 0 0 0 0 255 0 0 0 0 0 0 0
0 0 0 0 0 0 0 255 0 0 0 0 0 0 0 0
0 0 0 0 0 255 0 0 0 0 0 0 0 0 0 0
0 0 0 0 0 255 0 0 0 0 0 0 0 0 0 0
0 0 0 255 0 0 0 0 0 0 0 0 0 0 0 0
0 0 0 0 0 0 1 0 0 0 0 0 0 0 0 0
0 0 0 0 0 0 0 255 1 0 0 0 0 0 0 0
0 0 0 0 0 0 255 0 0 0 0 0 0 0 0 0
0 0 0 1 1 255 0 0 0 0 0 0 0 0 0 0
0 0 0 255 0 0 0 0 0 0 0 0 0 0 0 0
0 255 0 0 0 0 0 0 0 0 0 0 0 0 0 0
255 0 0 0 0 0 0 0 0 0 0 0 0 0 255 0
0 0 0 0 0 0 0 0 0 0 0 0 0 255 0 0
0 0 0 0 0 0 0 0 0 0 0 0 255 0 0 1
0 0 0 0 0 0 0 0 0 0 0 255 0 0 0 0
0 0 0 0 0 0 0 0 0 255 0 0 0 0 0 0
0 0 0 0 0 0 0 0 255 0 0 0 0 0 0 0
0 0 0 0 0 0 0 255 0 0 0 0 0 0 0 0
0 0 0 0 0 255 0 0 0 0 0 0 1 1 0 0
0 0 0 255 0 0 0 0 0 0 0 0 0 0 0 0
0 0 0 255 0 0 0 0 0 0 0 1 0 0 0 0
0 255 0 0 0 0 0 0 0 0 0 0 0 0 0 255
0 0 0 0 0 1 1 0 0 0 0 0 0 0 255 0
0 0 0 0 0 0 0 0 0 0 0 0 0 255 0 0
0 0 0 0 0 0 0 0 0 0 1 255 0 0 0 0
0 0 0 0 0 0 0 0 0 0 255 0 0 0 0 0
0 0 0 0 0 0 0 0 255 0 0 0 0 0 0 0
0 0 0 0 0 0 0 255 1 1 4 4 4 2 1 1
0 0 0 0 0 255 0 0 0 0 0 0 0 0 0 0
0 0 0 0 255 0 0 0 0 0 0 0 0 0 0 0
0 0 255 0 0 0 0 0 0 0 0 0 0 0 0 0
0 0 255 0 0 0 0 0 1 1 1 1 0 0 0 0
255 0 0 0 0 0 0 0 0 0 0 0 0 0 0 0
0 0 0 0 0 0 0 0 0 0 0 0 0 0 0 0
0 0 0 0 255 0 0 0 0 0 0 0 0 0 0 0
0 0 0 255 0 0 0 0 0 0 0 0 0 0 0 0
1 1 255 0 0 0 0 0 0 1 0 0 0 0 0 0
255 0 0 0 0 0 0 0 0 0 0 0 0 0 255 0
0 0 0 0 0 0 0 0 0 0 0 0 0 255 0 0
0 0 0 0 0 0 0 0 0 0 0 255 0 0 0 0
0 0 0 0 0 0 0 0 0 0 255 0 0 0 0 1
0 0 0 0 0 0 0 0 0 255 0 0 0 0 0 0
0 0 0 0 0 0 0 0 255 0 0 0 0 0 0 0
0 0 0 0 0 0 255 0 0 0 0 1 1 0 0 0
0 0 0 0 0 255 0 0 0 0 0 0 0 0 0 0
0 0 0 0 255 0 0 0 0 0 0 0 0 0 0 0
0 0 255 0 0 0 0 0 0 1 1 0 0 0 0 0
255 0 0 0 0 0 0 0 0 0 0 0 0 0 1 0
255 0 0 0 1 3 3 3 2 1 0 0 0 0 255 0
0 0 0 0 0 0 0 0 0 0 0 0 255 0 1 1
1 1 3 2 2 0 0 0 0 0 0 255 0 0 0 0
1 1 1 0 0 0 0 0 0 0 255 0 0 0 0 0
0 0 0 0 0 0 0 0 255 0 0 0 0 0 1 0
0 0 0 0 0 0 0 255 0 0 0 0 1 0 1 0
0 0 0 0 0 255 0 0 0 0 0 1 1 0 0 0
0 0 0 0 255 1 1 7 7 10 9 9 3 3 0 0
0 0 255 0 0 0 0 0 0 0 0 0 0 0 0 0
0 255 0 0 0 0 0 0 0 0 0 0 0 0 0 255
0 0 0 0 0 0 0 0 0 0 0 0 0 0 0 255
0 0 0 1 9 9 3 1 1 0 0 0 0 255 0 0
0 0 0 1 0 0 0 0 0 0 0 0 0 0 0 0
0 0 0 0 0 0 0 0 1 0 1 1 1 0 0 0
0 255 0 0 0 0 0 1 1 3 0 0 0 0 0 0
255 0 0 0 0 0 0 0 0 0 0 0 0 0 0 255
0 0 0 0 0 1 1 1 0 0 0 0 1 255 0 0
0 0 0 0 0 0 0 0 0 0 0 255 0 0 0 0
0 0 0 0 0 0 0 0 1 0 255 0 0 0 0 1
1 0 0 0 0 0 0 0 255 0 0 0 0 0 0 1
1 1 0 0 0 0 0 255 0 0 0 0 1 2 2 1
1 0 0 0 0 0 255 0 0 0 1 2 2 0 1 0
0 0 0 0 0 255 0 0 0 0 1 1 1 1 0 0
0 0 0 255 0 0 0 1 1 3 3 0 0 0 0 0
0 0 255 0 0 0 0 0 0 0 0 0 0 0 0 0
0 255 0 0 0 1 3 8 5 0 0 0 0 0 0 255
0 0 0 0 0 0 2 2 0 0 0 0 0 255 0 0
0 0 2 5 2 1 1 0 0 0 0 0 0 255 0 0
1 85 138 179 222 62 2 0 0 0 0 255 0 0 0 0
0 1 2 2 0 0 0 0 0 255 0 0 0 1 26 26
40 22 18 0 0 0 0 0 255 0 0 0 0 1 5 5
1 1 0 0 0 0 0 255 0 0 0 0 0 0 0 0
0 0 0 0 0 255 0 0 0 0 0 1 2 2 0 0
0 0 0 0 255 0 0 0 1 2 2 2 1 1 0 0
0 0 255 0 0 0 0 4 4 5 4 2 1 0 0 0
0 255 1 1 8 23 255 255 255 196 17 8 0 0 0 255
0 0 0 0 0 0 2 0 0 0 0 0 0 0 255 0
0 0 0 0 0 0 0 0 0 1 0 0 255 0 0 0
0 0 0 0 0 0 0 0 0 0 0 0 255 0 0 0
20 47 47 47 3 3 4 4 0 0 255 0 0 0 0 1
1 1 0 0 0 0 0 0 0 0 0 0 0 0 0 0
0 0 0 0 0 1 2 1 2 1 1 0 0 0 255 0
0 0 0 1 4 4 4 3 0 0 0 0 0 255 0 0
0 0 3 5 5 2 0 0 0 0 0 0 255 0 0 0
0 5 5 5 2 0 0 0 0 0 255 0 0 0 0 0
2 3 1 0 0 0 0 0 255 0 0 0 0 0 1 3
3 0 0 0 0 0 0 255 0 0 0 1 1 2 3 3
1 1 0 0 0 255 0 0 0 0 1 1 1 1 3 2
0 0 0 0 255 0 0 0 0 2 5 5 5 1 0 0
0 0 0 255 0 0 0 5 7 7 1 2 1 0 0 0
0 0 255 0 0 0 0 5 4 3 0 0 0 0 0 0
255 0 0 0 1 2 3 3 3 0 0 0 0 0 0 255
0 0 0 0 8 15 7 5 0 0 0 0 0 0 255 0
0 1 3 13 13 9 9 0 0 0 0 0 255 0 0 0
0 0 0 3 4 1 0 0 0 0 255 0 0 0 0 5
7 7 5 2 0 0 0 0 0 0 255 0 0 85 138 179
255 255 238 62 1 0 0 0 255 0 0 0 0 2 10 14
14 2 0 0 0 0 255 0 0 1 17 36 36 40 33 28
18 0 0 0 0 255 0 0 0 1 53 52 51 22 1 0
0 0 0 0 255 0 0 0 0 0 0 0 1 1 0 0
0 0 255 0 0 0 0 0 2 5 5 5 1 0 0 0
0 255 0 0 1 4 4 3 3 3 2 0 0 0 0 255
0 0 0 4 5 7 8 8 5 2 1 0 0 0 255 1
1 23 255 255 255 255 255 196 17 4 0 0 255 0 0 1
0 0 2 10 10 10 0 0 0 0 0 255 0 0 0 0
0 0 2 2 1 1 1 0 0 255 0 0 0 0 0 0
0 0 0 0 0 0 0 0 0 255 0 0 20 52 149 255
129 49 14 7 4 0 0 255 0 0 0 0 2 2 2 1
0 0 0 0 0 0 0 0 0 0 0 0 0 0 0 0
0 0 1 2 1 2 1 0 0 0 0 255 0 0 0 1
4 5 5 5 5 3 0 0 0 0 255 0 0 0 0 3
5 7 2 2 0 0 0 0 0 255 0 0 1 7 7 5
5 5 2 0 0 0 0 255 0 0 0 0 1 2 2 1
1 0 0 0 0 255 0 0 0 0 0 3 5 4 1 1
0 0 0 0 255 0 0 0 1 1 3 5 5 5 1 0
0 0 255 0 0 1 1 1 9 7 3 3 0 0 0 0
0 255 0 0 0 0 7 5 3 5 2 1 0 0 0 0
255 0 0 1 4 5 5 0 1 1 2 0 0 0 0 255
0 0 0 5 7 5 5 3 0 0 0 0 0 255 0 0
0 1 2 3 3 3 0 0 0 0 0 0 255 0 0 0
7 16 16 8 1 0 0 0 0 0 0 255 0 0 2 7
8 8 8 9 5 0 0 0 0 255 0 0 0 0 0 0
1 3 0 0 0 0 0 255 0 0 0 0 2 5 5 4
5 4 0 0 0 0 0 255 0 5 113 138 145 167 209 209
188 15 1 0 0 255 0 0 0 0 7 10 11 9 2 0
0 0 0 255 0 0 4 26 32 32 36 40 40 28 1 0
0 0 255 0 0 2 43 55 58 52 37 22 0 0 0 0
0 255 0 0 0 0 0 0 0 1 1 0 0 0 0 255
0 0 0 0 2 8 8 8 8 5 1 0 0 0 255 0
1 2 4 4 4 3 3 3 2 0 0 0 255 0 0 1
5 7 8 10 10 8 4 1 0 0 0 255 1 4 205 255
255 255 255 255 255 150 9 1 0 255 0 0 0 0 4 10
11 11 11 3 0 0 0 0 255 0 0 0 0 0 7 14
17 11 1 1 0 0 255 0 0 0 0 0 0 0 0 2
0 0 0 0 0 0 255 1 4 22 56 149 255 129 62 37
9 1 0 0 255 0 0 0 0 1 1 2 1 0 0 0
0 0 0 0 0 0 0 0 0 0 0 0 0 0 0 0
1 0 0 0 0 0 0 0 255 0 0 0 4 5 9 8
8 8 2 1 0 0 0 255 0 0 0 3 4 4 3 2
2 0 0 0 0 0 255 0 0 1 9 9 5 5 5 3
1 0 0 0 255 0 0 0 0 0 1 2 3 2 1 0
0 0 255 0 0 0 0 0 8 5 4 3 1 0 0 0
0 255 0 0 0 1 4 11 9 5 5 5 0 0 0 255
0 0 1 1 9 10 9 3 1 1 0 0 0 0 255 0
0 0 0 3 3 2 5 2 1 0 0 0 0 255 0 0
1 2 0 0 0 0 0 2 0 0 0 0 255 0 0 0
3 5 4 5 5 0 0 0 0 0 255 0 0 0 3 5
3 2 2 0 4 2 0 0 0 255 0 0 0 0 7 14
8 8 1 1 0 0 0 0 255 0 0 7 11 4 4 5
9 5 0 0 0 0 255 0 0 0 0 0 0 0 0 0
0 0 0 0 255 0 0 0 0 2 2 3 3 4 4 0
0 0 0 0 255 0 13 136 213 167 166 209 209 190 15 1
0 0 255 0 0 0 2 14 15 15 9 2 0 0 0 0
255 0 0 5 17 29 26 26 33 37 30 1 0 0 0 255
0 0 4 55 65 65 52 37 29 1 0 0 0 0 255 0
0 0 0 0 0 0 1 1 1 0 0 0 255 0 0 0
1 4 8 14 14 9 5 1 0 0 0 255 0 1 3 4
4 3 3 3 3 2 0 0 0 255 0 0 1 13 13 10
11 13 18 4 1 0 0 0 255 4 8 205 255 255 255 255
255 255 195 4 1 0 255 0 0 0 0 1 2 8 11 10
8 1 0 0 0 255 0 0 0 0 1 7 13 14 5 3
1 0 0 255 0 0 0 0 0 0 1 2 5 4 0 0
0 0 0 255 1 8 34 56 68 22 85 49 37 4 1 0
0 255 0 0 0 0 0 2 5 4 3 1 0 0 0 0
0 0 0 1 1 0 0 0 0 0 0 0 0 1 0 0
0 0 0 0 0 255 0 0 0 1 4 9 8 8 7 2
1 0 0 0 255 0 0 0 1 3 2 3 2 2 1 0
0 0 0 255 0 1 2 5 5 5 8 8 3 1 0 0
1 255 0 0 0 0 0 1 2 3 2 1 0 0 0 255
0 0 0 0 1 7 5 5 3 1 0 0 0 0 255 0
0 0 1 3 11 11 7 5 4 1 0 0 255 0 0 0
1 4 8 7 1 0 0 0 0 0 0 255 0 0 0 0
3 3 2 5 2 1 0 0 0 0 255 0 0 0 2 1
0 0 0 0 4 1 0 0 0 255 0 0 1 3 8 5
9 7 7 0 0 0 0 255 0 1 1 1 5 3 3 2
2 4 2 0 0 0 255 0 0 0 0 1 11 8 1 0
1 0 0 0 0 255 0 0 1 7 4 9 9 9 5 0
0 0 0 255 0 0 0 0 0 0 0 0 0 0 0 0
0 255 0 0 0 0 0 0 2 0 0 0 0 0 0 0
0 255 0 22 136 205 147 156 209 209 190 15 0 0 0 255
0 0 0 3 14 14 15 11 2 0 0 0 0 255 0 0
4 23 29 29 29 36 37 30 1 0 0 0 255 0 0 5
43 65 65 65 42 37 1 0 0 0 0 255 0 0 0 0
0 0 1 1 1 0 0 0 0 255 0 0 0 0 4 7
7 8 7 2 1 0 0 0 255 0 1 2 4 4 3 3
4 4 2 0 0 0 255 0 0 1 13 14 11 11 11 11
4 1 0 0 1 255 8 8 179 255 255 255 255 255 255 195
3 1 0 255 0 0 0 0 1 7 8 9 8 7 1 0
0 0 255 0 0 0 0 1 7 7 5 5 3 0 0 0
255 0 0 0 0 0 0 5 8 8 4 0 0 0 0 0
255 0 8 20 56 72 22 28 34 34 1 0 0 0 255 0
0 0 0 0 2 0 2 2 0 0 0 0 0 0 0 0
1 1 1 0 0 0 0 0 0 1 1 1 0 0 0 0
0 0 255 0 0 0 1 3 9 10 9 7 2 0 0 0
0 255 0 0 0 1 3 3 3 1 1 0 0 0 0 0
255 0 1 2 3 5 5 8 4 2 0 0 0 0 255 0
0 0 0 0 1 1 1 1 0 0 0 0 255 0 0 0
0 1 4 4 4 3 1 0 0 0 0 255 0 0 0 1
3 11 11 9 5 2 0 0 0 255 0 0 0 0 1 2
2 0 0 0 1 1 1 0 255 0 0 0 0 0 3 8
8 5 2 0 0 0 0 255 0 0 0 1 1 1 0 0
0 1 0 0 0 0 255 0 0 0 2 3 4 13 13 7
0 0 0 0 255 0 0 0 0 3 3 3 2 2 2 1
0 0 0 255 0 0 0 0 2 11 10 8 0 1 0 0
0 0 255 0 0 1 11 11 15 13 10 4 0 0 0 0
255 0 0 0 1 1 0 0 0 0 0 0 0 0 255 0
0 0 1 4 4 3 0 0 0 0 0 0 0 0 255 0
5 28 130 147 166 255 222 129 3 1 0 0 255 0 0 0
1 13 14 15 7 0 0 0 0 0 255 0 0 1 20 35
35 36 29 30 24 1 0 0 0 255 0 0 4 16 59 59
65 51 37 0 0 0 0 0 255 0 0 0 0 0 0 1
2 1 0 0 0 0 255 0 0 0 0 1 4 4 3 2
1 0 0 0 0 255 0 0 2 4 4 4 4 5 4 1
0 0 0 255 0 0 0 3 14 13 9 7 4 3 0 0
0 0 255 2 4 40 255 255 255 255 255 255 41 3 0 0
255 0 0 0 0 0 3 7 7 8 7 0 0 0 0 255
0 0 0 0 0 1 3 3 3 1 0 0 0 255 0 0
0 0 0 0 5 5 5 0 0 0 0 0 0 255 0 0
8 34 72 28 29 29 23 2 0 0 0 255 0 0 0 0
0 0 0 0 3 1 0 0 0 0 0 0 0 0 0 0
0 0 0 0 0 0 1 1 1 1 0 0 0 0 0 255
0 0 0 0 1 3 3 4 1 1 0 0 0 0 255 0
0 0 1 1 1 1 1 1 0 0 0 0 0 255 0 0
2 2 3 5 4 3 0 0 0 0 0 255 0 0 0 0
0 1 1 1 0 0 0 0 0 255 0 0 0 0 1 1
3 3 1 0 0 0 0 0 255 0 0 0 1 1 3 7
7 2 0 0 0 0 255 0 0 0 0 0 1 1 0 0
0 0 0 0 0 255 0 0 0 0 0 1 8 8 2 1
0 0 0 0 255 0 0 0 0 1 1 1 2 1 1 0
0 0 0 255 0 0 0 0 0 4 5 5 2 0 0 0
0 255 0 0 0 0 0 0 2 2 2 0 0 0 0 0
255 0 0 0 0 2 4 8 4 1 1 0 0 0 0 255
0 0 0 1 1 13 9 4 0 0 0 0 0 255 0 0
0 0 0 0 0 1 1 0 0 0 0 255 0 0 0 0
3 5 5 0 0 0 0 0 0 0 0 255 0 2 2 28
130 131 147 129 4 1 1 0 0 255 0 0 0 0 1 1
3 1 0 0 0 0 0 255 0 0 1 1 23 29 29 24
24 1 0 0 0 0 255 0 0 0 5 16 51 56 51 1
0 0 0 0 0 255 0 0 0 0 0 0 1 1 0 0
0 0 0 255 0 0 0 0 0 0 1 1 0 0 0 0
0 0 255 0 0 0 2 4 5 4 4 2 0 0 0 0
255 0 0 0 1 3 5 5 4 3 1 0 0 0 0 255
0 1 7 40 255 255 255 255 41 7 1 0 0 255 0 0
0 0 0 3 5 5 7 1 0 0 0 0 255 0 0 0
0 0 0 0 0 0 0 0 0 0 255 0 0 0 0 0
0 3 3 1 0 0 0 0 0 0 255 0 0 0 5 8
24 28 23 9 2 0 0 0 255 0 0 0 0 0 0 0
0 0 0 0 0 0 1 0 0 0 0 0 0 0 0 0
0 0 0 1 1 0 0 0 0 0 0 0 255 0 0 0
0 0 1 1 1 0 0 0 0 0 0 255 0 0 0 0
0 0 1 0 0 0 0 0 0 0 255 0 0 0 0 2
0 1 0 0 0 0 0 0 255 0 0 0 0 0 0 0
0 0 0 0 0 0 255 0 1 0 0 0 0 0 0 0
0 0 0 0 0 255 0 0 0 0 0 0 1 2 0 0
0 0 0 255 0 0 0 0 0 0 0 0 0 0 1 0
0 0 255 0 0 0 0 0 0 0 0 0 0 0 0 0
0 255 0 0 0 0 0 1 1 0 0 0 0 0 0 0
255 0 0 0 0 0 0 0 2 1 0 0 0 0 255 0
0 0 0 0 0 0 0 0 0 0 0 1 1 255 0 0
0 0 0 0 0 0 0 0 0 0 0 0 255 0 0 0
0 0 0 0 0 0 0 0 0 0 255 0 0 0 0 0
0 0 0 1 0 0 0 0 255 0 0 0 0 0 3 3
0 0 0 0 0 0 0 0 255 0 0 0 1 7 11 7
4 2 1 1 0 0 255 0 0 0 0 0 0 0 0 0
0 0 0 0 255 0 0 0 0 2 9 9 8 1 0 0
0 0 0 255 0 0 0 0 0 1 3 1 0 0 0 0
0 0 255 0 0 0 0 0 0 0 0 0 0 0 1 0
255 0 0 0 0 0 0 0 0 0 0 0 0 0 0 255
0 0 0 0 1 2 2 2 1 0 0 0 0 255 0 0
0 0 1 2 2 2 1 0 0 0 0 0 255 0 1 5
11 14 30 30 11 7 2 0 0 0 255 0 0 0 0 0
0 0 0 0 0 0 0 0 0 255 0 0 0 0 0 0
0 0 0 0 0 0 0 255 0 0 0 0 0 0 0 0
0 0 0 0 0 0 0 255 0 0 0 0 3 3 8 9
9 1 0 0 0 255 0 0 0 0 0 0 0 0 0 0
0 0 0 0 0 0 0 0 0 0 0 0 0 0 0 0
0 0 0 0 0 0 0 0 0 255 0 0 0 0 0 0
0 0 0 0 0 0 0 0 255 0 0 0 0 0 0 0
0 0 0 0 0 1 0 255 0 0 0 0 0 0 0 0
0 0 0 0 0 255 0 0 0 0 0 0 0 0 0 0
0 0 0 255 0 1 1 0 0 0 0 0 0 0 0 0
0 0 255 0 0 0 0 0 0 0 0 0 0 0 0 0
255 0 0 0 0 0 0 0 0 0 0 0 0 0 0 255
0 0 0 0 0 0 0 0 0 0 0 0 0 0 255 0
0 0 0 0 0 0 0 0 0 0 0 0 0 255 0 0
0 0 0 0 0 1 0 0 0 0 0 255 0 0 0 0
0 0 0 0 0 0 0 0 0 0 255 0 0 0 0 0
0 0 0 0 0 0 0 0 0 255 0 0 0 0 0 0
0 0 0 0 0 0 0 255 0 0 0 0 0 0 0 0
1 1 0 0 0 255 0 0 0 0 0 0 0 0 0 0
0 0 0 0 0 255 0 0 0 0 1 1 1 0 0 0
0 0 0 255 0 0 0 0 0 0 0 0 0 0 0 0
0 255 0 0 1 0 0 0 0 0 0 0 0 0 0 0
255 0 0 0 0 0 0 1 0 0 0 0 0 0 0 255
0 0 0 0 0 0 0 0 0 0 0 0 0 255 0 0
0 0 0 0 0 0 0 0 0 0 0 0 255 0 0 0
0 0 1 1 0 0 0 0 0 0 255 0 0 0 0 0
0 0 0 0 0 0 1 1 0 255 0 0 2 5 5 11
5 5 2 0 0 0 0 255 0 0 0 0 0 0 0 0
0 0 0 0 0 0 255 0 0 0 0 0 0 0 0 0
0 0 0 0 255 0 0 0 0 0 0 0 0 0 0 0
0 0 0 0 255 0 0 0 0 0 0 1 1 1 0 0
0 0 255 0 0 0 0 0 0 0 0 0 0 0 0 0
0 0 0 0 0 0 0 0 0 0 0 0 0 0 0 0
0 0 0 0 0 0 255 0 0 0 1 0 0 0 0 0
0 0 0 0 0 255 0 0 0 0 0 0 0 0 0 0
0 0 0 0 255 0 0 0 0 0 0 0 0 0 0 0
0 0 255 0 0 0 0 0 0 0 0 0 0 0 0 0
255 1 1 1 0 0 0 0 0 0 0 0 0 0 0 255
0 0 0 0 0 0 0 0 0 0 0 0 0 255 0 0
0 0 0 0 0 0 0 0 0 0 0 0 255 0 0 0
0 0 0 0 0 0 0 0 0 0 0 255 0 0 0 0
0 0 0 0 0 0 0 0 0 0 255 0 0 0 0 0
0 0 0 0 0 0 0 0 255 0 0 0 0 0 0 0
0 0 0 0 0 0 0 255 0 0 0 0 0 0 0 0
0 0 0 0 0 0 255 0 0 0 0 0 0 0 0 0
0 0 0 0 255 0 0 0 0 0 0 0 0 1 1 0
0 0 255 0 0 0 0 0 0 0 0 0 0 0 0 0
0 0 255 0 0 0 0 0 0 0 0 0 0 0 0 0
255 0 0 0 0 0 0 0 0 0 0 0 0 0 255 0
0 0 0 0 0 0 0 0 0 0 0 0 0 255 0 0
0 0 0 0 0 0 0 0 0 0 0 0 255 0 0 0
0 0 0 0 0 0 0 0 0 0 255 0 0 0 0 0
0 0 0 0 0 0 0 0 0 255 0 0 0 0 0 0
0 0 0 0 0 0 0 255 0 0 0 0 0 0 0 0
0 0 0 0 0 0 255 0 0 0 0 2 2 2 1 0
0 0 0 0 255 0 0 0 0 0 0 0 0 0 0 0
0 0 0 255 0 0 0 0 0 0 0 0 1 0 0 0
0 255 0 0 0 0 0 0 0 0 0 0 0 0 0 0
0 255 0 0 0 0 0 0 0 1 0 0 0 0 0 255
0 0 0 0 0 0 0 0 0 0 0 0 0 0 0 0
0 0 0 0 0 0 0 0 0 0 0 0 0 0 0 0
0 0 0 255 0 0 0 0 0 0 0 0 1 1 0 0
0 0 255 0 0 0 0 0 0 0 0 0 0 0 0 0
0 255 0 0 0 0 0 0 0 0 0 0 0 0 0 255
0 0 0 0 0 0 0 0 0 0 0 0 0 255 0 1
1 0 0 0 0 0 0 0 0 0 0 0 255 0 0 0
0 0 0 0 0 0 0 0 0 0 255 0 0 0 0 0
0 0 0 0 0 0 0 0 0 255 0 0 0 0 0 0
0 0 0 0 0 0 0 0 255 0 0 0 0 0 0 0
0 0 0 0 0 0 0 255 0 0 0 0 0 0 0 0
0 0 0 0 0 255 1 0 0 0 0 0 0 0 0 0
0 0 0 0 255 0 0 0 0 0 0 0 0 0 0 0
0 0 0 255 0 0 0 0 0 0 0 0 0 0 0 0
0 255 0 0 0 0 0 0 0 0 0 0 0 0 0 255
0 0 0 0 0 0 0 0 0 0 0 0 0 0 0 255
0 0 0 0 0 0 0 0 0 0 0 0 0 255 0 0
0 0 0 0 0 0 0 0 0 0 0 255 0 0 0 0
0 0 0 0 0 0 0 0 0 0 255 0 0 0 0 0
0 0 0 0 0 0 0 0 0 255 0 0 0 0 0 0
0 0 0 0 0 1 1 255 0 0 0 0 0 0 0 0
0 0 0 0 0 0 255 0 0 0 0 0 0 0 0 0
0 1 0 0 255 0 0 0 0 0 0 0 0 0 0 0
0 0 0 255 0 0 0 0 0 0 0 0 0 0 0 0
0 255 0 0 0 0 0 0 0 0 0 0 0 0 0 0
255 0 0 0 0 0 0 0 0 0 0 0 0 0 255 0
0 0 0 0 0 0 0 0 0 0 0 0 0 0 255 0
0 0 0 0 0 0 1 0 0 0 0 0 255 0 0 0
0 0 0 0 0 0 0 0 0 0 0 0 0 0 255 255
255 255 255 255 255 255 255 255 255 255 255 255 255 255 255 255
255 255 255 255 255 255 255 255 255 255 255 255 255 255 255 255
255 255 255 255 255 255 255 255 255 255 255 255 255 255 255 255
255 255 255 255 255 255 255 255 255 255 255 255 255 255 255 255
255 255 255 255 255 255 255 255 255 255 255 255 255 255 255 255
255 255 255 255 255 255 255 255 255 255 255 255 255 255 255 255
255 255 255 255 255 255 255 255 255 255 255 255 255 255 255 255
255 255 255 255 255 255 255 255 255 255 255 255 255 255 255 255
255 255 255 255 255 255 255 255 255 255 255 255 255 255 255 255
255 255 255 255 255 255 255 255 255 255 255 255 255 255 255 255
255 255 255 255 255 255 255 255 255 255 255 255 255 255 255 255
255 255 255 255 255 255 255 255 255 255 255 255 255 255 255 255
255 255 255 255 255 255 255 255 255 255 255 255 255 255 255 255
255 255 255 255 255 255 255 255 255 255 255 255 255 255 255 255
255 255 255 255 255 255 255 255 255 255 255 255 255 255 255 255
255 255 255 255 255 255 255 255 255 255 255 255 255 255 255 255
255 255 255 255 255 255 255 255 255 255 255 255 255 255 255 255
255 255 255 255 255 255 255 255 255 255 255 255 255 255 255 255
255 255 255 255 255 255 255 255 255 255 255 255 255 255 255 255
255 255 255 255 255 255 255 255 255 255 255 255 255 255 255 255
255 255 255 255 255 255 255 255 255 255 255 255 255 255 255 255
255 255 255 255 255 255 255 255 255 255 255 255 255 255 255 255
255 255 255 255 255 255 255 255 255 255 255 255 255 255 255 255
255 255 255 255 255 255 255 255 255 255 255 255 255 255 255 255
255 255 255 255 255 255 255 255 255 255 255 255 255 255 255 255
255 255 255 255 255 255 255 255 255 255 255 255 255 255 255 255
255 255 255 255 255 255 255 255 255 255 255 255 255 255 255 255
255 255 255 255 255 255 255 255 255 255 255 0 0 0 0 0
0 0 0 0 0 0 0 0 0 0 0 0 0 255 0 0
0 0 0 0 0 0 0 1 0 0 0 0 255 0 0 0
0 0 0 0 0 0 0 0 0 0 0 255 0 0 0 0
0 0 0 0 0 0 0 0 0 255 0 0 0 0 0 0
0 0 0 0 0 0 0 255 0 0 0 0 0 0 0 0
0 0 0 0 0 0 255 0 0 0 0 0 0 0 0 0
0 0 0 0 255 0 0 0 0 1 0 0 0 1 0 0
0 0 0 255 0 0 0 0 0 0 0 0 0 0 0 0
0 0 255 0 0 0 0 0 0 0 0 0 0 0 0 0
0 255 0 0 0 0 0 0 0 0 0 0 0 0 0 255
0 0 0 0 0 0 0 1 0 0 0 0 0 0 255 0
0 0 0 0 0 0 0 0 0 0 0 0 0 255 0 0
0 0 0 0 0 0 0 0 0 0 0 255 0 0 0 0
0 0 0 0 0 0 0 0 0 255 0 0 0 0 0 0
0 1 1 1 0 0 0 0 0 255 0 0 0 0 0 0
0 0 0 0 0 0 1 255 0 0 0 0 0 0 0 0
0 0 0 0 0 255 0 0 0 0 0 0 0 0 0 0
0 1 0 0 255 0 0 0 0 0 0 0 0 0 0 0
0 0 0 255 0 0 0 0 0 0 0 0 0 0 0 0
0 255 0 0 0 0 0 0 0 0 0 0 0 0 0 0
255 0 0 0 0 0 0 0 0 0 1 0 0 0 255 0
0 0 0 0 0 0 0 1 0 0 0 0 0 255 0 0
0 0 0 0 0 0 0 0 0 0 0 255 1 0 0 0
0 0 0 0 0 0 0 0 0 0 255 0 0 0 0 0
0 0 0 0 0 0 0 0 255 0 0 0 0 0 0 0
0 0 0 0 0 0 0 0 255 0 0 0 0 0 0 0
0 0 0 0 0 0 255 0 0 0 0 0 0 0 0 0
0 0 0 0 0 0 0 0 0 0 0 0 0 0 0 0
0 0 0 0 0 0 0 0 0 0 255 0 0 0 0 0
0 0 0 0 0 0 0 0 0 255 0 0 0 0 0 0
0 0 0 0 0 0 0 0 255 0 0 0 0 0 0 0
0 0 0 0 0 0 255 0 0 0 1 0 0 0 0 0
0 0 0 0 255 0 0 0 0 0 0 0 0 0 0 0
0 0 0 255 0 0 0 0 0 0 0 0 0 0 0 0
0 255 0 0 0 0 0 0 0 0 1 0 0 0 0 0
255 0 0 0 0 0 0 0 0 0 0 0 0 0 0 255
0 0 0 0 0 0 0 0 0 0 0 0 0 0 255 0
0 0 0 0 0 0 0 0 0 0 0 0 255 0 0 0
0 0 0 0 0 0 0 0 0 0 0 255 0 0 0 0
0 0 0 0 0 0 0 0 0 0 255 0 0 0 0 0
0 1 0 0 0 0 0 0 255 0 0 0 0 0 0 0
0 0 0 0 0 0 255 0 0 0 0 0 0 0 0 0
0 0 0 0 0 0 255 0 0 0 0 0 0 0 0 0
0 0 0 0 255 0 0 0 0 0 0 0 0 0 0 0
0 0 255 0 0 0 0 0 0 2 0 0 0 0 0 0
0 255 0 0 0 0 0 0 0 0 0 0 0 0 0 0
255 0 0 0 0 0 0 0 1 0 0 0 0 0 255 0
0 0 0 0 0 0 0 0 0 0 0 0 0 255 0 0
0 0 0 0 0 0 0 0 0 1 1 255 0 0 0 0
0 0 0 0 0 0 0 0 0 0 255 0 0 0 0 0
2 2 1 0 0 0 0 0 255 0 0 0 0 0 0 0
0 0 0 0 0 0 0 255 0 0 0 0 0 0 0 0
0 0 0 0 0 255 0 0 0 0 0 0 0 0 0 0
0 0 0 0 0 255 0 0 0 0 0 0 0 0 0 0
0 0 0 255 0 0 0 0 0 0 0 0 0 0 0 0
0 0 0 0 0 0 0 0 0 0 0 0 0 0 0 0
0 0 0 0 0 0 0 255 0 0 0 0 0 0 0 0
0 0 0 0 0 0 255 0 0 0 0 0 0 0 0 0
0 0 0 0 0 255 0 0 0 0 0 0 1 1 1 0
0 0 0 255 0 0 0 0 0 1 1 0 0 0 0 0
0 255 0 0 0 0 0 0 0 0 0 0 0 0 0 1
255 0 0 0 0 0 0 0 0 0 0 0 0 0 255 0
0 0 1 1 1 1 2 2 0 0 0 0 0 255 0 0
1 0 1 1 1 1 0 0 0 0 0 0 255 0 0 1
0 0 0 0 0 0 0 0 0 0 0 255 0 0 0 0
0 0 0 0 0 0 0 0 0 255 0 0 0 0 0 0
0 0 0 0 0 0 0 0 255 0 0 0 0 0 0 0
0 0 0 0 0 0 0 255 0 0 0 0 0 1 1 2
1 0 0 0 0 255 0 0 0 0 0 0 0 0 0 1
1 0 0 255 0 0 0 0 0 0 0 0 1 0 0 0
0 0 0 255 0 0 0 0 0 0 0 0 0 0 0 0
0 255 0 0 0 0 0 1 1 0 0 0 0 0 0 255
0 0 0 0 1 2 4 3 3 0 0 0 0 0 255 0
0 0 0 0 2 2 1 0 0 0 0 0 0 255 0 0
0 0 0 0 0 1 0 1 0 0 0 255 0 0 0 0
0 1 1 4 2 0 0 0 0 0 255 0 0 0 0 0
0 0 0 0 0 0 0 0 255 0 0 0 0 0 1 1
0 0 0 0 0 0 0 255 0 0 0 0 3 20 20 8
3 1 0 0 0 255 0 0 0 1 1 2 9 9 1 1
0 0 0 0 255 0 0 0 0 0 0 0 0 0 0 0
0 0 255 0 0 0 0 0 0 0 1 1 0 0 0 0
0 0 255 0 0 0 0 1 0 0 0 0 0 0 0 0
255 0 0 0 0 0 0 0 0 0 0 0 0 0 0 0
0 0 0 0 0 0 0 0 0 0 1 1 10 10 8 1
0 0 0 0 255 0 0 0 0 11 0 0 0 0 0 0
0 0 0 255 1 0 0 0 0 0 0 0 0 0 0 0
0 0 255 0 0 0 1 3 3 3 1 1 0 0 0 0
255 0 0 0 0 0 1 1 1 0 0 0 0 0 255 0
0 0 0 0 0 0 0 0 0 0 0 0 0 255 0 0
0 0 0 2 2 1 0 0 0 0 0 255 0 0 0 1
29 109 130 151 130 37 0 0 0 0 255 0 0 1 1 7
17 17 17 3 0 0 0 0 0 255 0 0 0 0 0 0
0 0 0 0 0 0 0 0 255 0 0 0 0 0 0 0
0 0 0 0 0 0 255 0 0 0 0 0 0 0 0 0
0 0 0 0 0 255 0 0 0 0 0 0 0 0 0 3
1 0 0 0 255 0 0 0 0 0 2 7 4 1 0 0
0 0 255 0 0 0 0 0 0 0 14 17 4 1 0 0
255 0 0 0 0 0 0 0 4 5 4 0 0 0 0 0
255 0 0 0 0 0 0 0 0 0 0 0 0 0 255 0
0 0 0 1 1 1 0 0 0 0 0 0 255 0 0 0
1 4 4 8 8 9 3 0 0 0 0 255 0 0 0 1
56 65 54 54 34 1 0 1 0 0 255 0 0 0 1 5
8 8 1 0 0 0 0 0 255 0 0 0 1 5 7 7
5 5 2 0 0 0 0 255 0 0 1 1 18 13 2 2
1 0 0 0 0 255 0 0 0 0 1 16 20 13 2 1
0 0 0 0 255 0 0 0 8 20 26 26 23 13 7 3
0 0 255 0 0 0 2 9 40 40 36 13 9 2 1 0
0 255 0 0 0 1 1 4 0 0 0 0 0 0 0 255
0 0 0 0 1 5 5 5 4 0 0 0 0 0 0 255
0 0 0 0 1 1 0 0 0 0 0 0 0 255 0 0
0 0 0 0 0 0 0 0 0 0 0 0 0 0 0 0
0 0 0 0 0 0 1 10 18 10 11 11 8 0 0 0
0 255 0 0 1 11 14 11 0 1 2 1 0 0 0 0
255 0 0 0 0 0 0 0 0 0 0 0 0 0 0 255
0 1 1 3 4 3 5 3 2 0 0 0 0 255 0 0
0 0 8 16 18 18 1 0 0 0 0 255 0 0 0 0
0 0 0 1 0 0 0 0 0 0 255 0 0 0 1 3
3 2 2 2 0 0 0 0 255 0 0 0 29 109 149 149
170 192 151 37 0 0 0 255 0 0 1 15 17 20 18 17
14 3 0 0 0 0 255 0 0 1 1 0 0 0 1 0
0 0 0 0 0 255 0 0 0 0 0 1 1 0 0 1
1 0 0 255 0 0 0 0 1 1 1 0 0 0 0 0
0 0 255 0 0 0 0 0 1 0 1 3 5 3 0 0
0 255 0 0 0 1 4 17 18 16 16 1 1 0 0 255
1 0 0 0 0 7 17 23 26 23 11 0 0 255 1 0
0 0 0 0 11 7 7 4 4 0 0 0 0 255 0 0
0 0 0 0 0 1 0 0 0 0 0 255 0 0 0 1
7 7 7 0 0 0 0 0 0 255 0 0 1 9 16 16
10 10 14 10 0 0 0 0 255 0 0 1 52 65 65 54
64 61 34 0 0 0 0 255 0 1 1 5 32 35 35 35
1 0 0 0 0 255 0 0 0 1 8 14 16 8 5 2
2 0 0 0 255 0 1 1 13 18 13 7 7 4 1 0
0 0 255 0 0 0 0 16 23 32 24 13 4 1 0 0
0 255 0 0 8 14 30 30 28 23 48 24 7 0 0 255
0 0 1 10 55 56 55 47 36 15 5 1 0 0 255 0
0 0 1 1 4 1 4 0 0 0 0 0 255 0 0 0
0 3 5 5 4 1 0 0 0 0 0 0 255 0 0 0
0 0 0 0 0 0 0 0 0 0 255 0 0 0 0 0
1 0 0 0 0 0 0 0 0 0 0 0 0 0 0 0
0 0 1 8 10 8 4 3 10 9 0 0 0 0 255 0
0 1 9 14 9 0 2 4 1 0 0 0 0 255 0 0
0 0 0 0 1 1 0 0 0 0 0 0 255 0 1 4
4 4 4 5 4 2 1 0 0 1 255 0 0 0 8 16
18 18 18 10 0 0 0 0 255 0 0 0 0 1 1 0
0 0 0 0 0 0 0 255 0 0 0 1 3 3 3 2
2 2 2 0 0 255 0 0 0 65 148 170 170 170 208 208
86 0 0 0 255 0 0 1 10 15 17 18 16 14 10 0
0 0 0 255 0 0 0 0 0 0 0 0 0 0 0 0
0 0 255 0 0 0 0 1 1 1 1 8 4 1 0 0
255 0 0 0 0 4 4 2 2 3 0 0 0 0 0 255
0 0 0 0 0 1 0 1 2 11 4 1 0 0 255 0
0 0 2 16 17 18 18 18 16 1 0 1 255 1 0 0
0 0 7 22 23 26 23 18 11 0 255 1 0 0 0 0
1 11 11 7 7 32 4 0 0 0 255 0 0 0 0 0
0 1 1 0 0 0 0 0 255 0 0 1 2 4 3 0
0 0 0 0 0 0 255 0 0 4 14 16 10 4 8 14
14 1 0 0 0 255 0 0 1 56 65 54 49 54 61 61
1 0 0 0 255 0 0 4 28 36 39 39 48 35 0 0
0 0 255 0 0 0 1 7 8 5 5 5 4 2 0 0
0 255 0 1 2 10 9 13 7 14 8 4 0 0 0 255
0 0 0 5 13 23 29 29 29 13 4 0 0 0 255 0
2 10 14 30 30 24 24 43 43 7 0 0 255 0 0 0
10 51 51 51 46 46 21 15 2 0 0 255 0 0 0 0
0 5 10 4 1 0 0 0 0 255 0 0 0 0 1 3
3 1 1 0 0 0 0 0 0 255 0 0 0 0 0 0
0 0 0 0 0 0 0 255 0 0 0 0 0 1 1 1
0 0 0 0 0 0 0 0 0 0 0 0 0 0 0 1
8 10 4 3 3 5 5 1 0 0 0 255 0 0 8 9
9 5 0 0 1 1 1 1 1 1 255 0 0 0 0 0
0 0 0 0 0 0 0 0 0 255 0 1 4 5 5 4
5 5 3 1 1 0 0 255 0 0 1 10 10 10 14 18
11 2 0 0 0 255 0 0 0 3 3 2 0 0 0 0
0 0 0 0 255 0 0 0 1 3 3 3 3 3 2 2
1 0 255 0 0 0 65 177 186 174 164 174 208 163 5 0
0 255 0 0 2 10 15 17 18 16 21 10 0 0 0 0
255 0 0 0 0 0 1 0 0 0 0 0 0 0 0 255
0 0 1 1 1 2 1 1 9 8 1 0 0 255 0 0
0 0 7 8 2 2 4 3 0 0 0 0 255 0 0 0
0 0 1 1 1 1 11 13 2 0 0 255 0 0 1 4
16 13 17 18 22 23 16 0 0 255 0 0 0 0 7 13
24 24 22 20 18 14 0 255 0 0 0 0 0 1 2 3
4 13 28 13 0 0 0 255 0 0 0 0 0 0 1 0
0 0 0 1 1 255 1 0 1 2 3 1 0 0 3 0
0 0 0 255 0 0 5 11 26 16 11 11 15 15 14 0
0 0 255 0 0 1 69 80 52 48 58 67 61 1 0 0
0 255 0 0 4 28 36 39 48 67 42 2 0 0 0 255
0 0 0 1 7 10 5 4 8 8 1 0 0 0 255 0
0 0 9 9 13 8 10 10 4 0 0 0 255 0 0 0
5 13 23 23 24 26 9 4 0 0 0 255 0 0 10 30
33 30 24 32 40 24 4 0 0 255 0 0 0 8 36 45
45 40 40 23 14 1 0 0 255 0 0 0 0 0 0 1
7 1 0 0 0 0 255 0 0 0 0 0 9 9 0 0
0 0 0 0 0 0 255 0 0 0 0 0 0 1 1 1
0 0 0 0 255 0 0 0 0 0 0 0 0 0 0 0
0 0 0 0 0 0 0 0 0 0 0 0 0 8 10 4
3 3 1 2 1 0 0 0 255 0 0 1 7 5 5 0
0 0 1 0 0 0 0 255 0 0 0 0 0 0 0 0
0 0 0 0 0 0 255 0 1 3 4 5 5 5 5 4
2 1 0 0 255 0 0 0 10 10 10 5 7 7 1 0
0 0 255 0 0 0 0 2 1 0 0 1 0 0 0 0
0 255 0 0 0 1 3 3 3 3 3 2 1 0 0 255
0 0 1 39 177 189 192 164 163 163 163 5 0 0 255 0
0 1 7 10 10 21 21 23 22 1 0 0 0 255 0 0
0 0 0 1 0 0 0 0 0 0 0 0 255 0 0 0
1 1 8 1 8 10 8 0 0 0 255 0 0 0 0 1
7 5 4 4 0 0 0 0 0 255 0 0 0 0 0 4
4 1 1 2 3 0 0 0 255 0 0 0 10 16 10 8
15 17 16 1 1 1 255 0 0 0 0 7 13 24 22 15
15 18 18 0 255 0 0 0 0 0 0 1 3 4 13 13
3 0 0 0 255 0 0 0 0 0 0 1 0 0 0 0
0 0 255 0 0 1 1 1 1 5 5 5 1 0 0 0
255 0 0 4 11 11 23 11 15 15 15 14 0 0 0 255
0 0 0 45 69 58 58 73 73 33 1 0 0 0 255 0
0 2 28 49 73 72 73 23 3 0 0 0 255 0 0 0
3 7 10 15 15 15 5 1 0 0 0 255 0 0 0 2
20 20 17 17 13 0 0 0 0 255 0 0 0 4 8 22
16 16 13 3 0 0 0 0 255 0 0 2 32 33 32 24
32 32 5 2 0 0 255 0 0 0 3 13 29 36 34 40
24 14 1 0 0 255 0 0 0 0 0 7 7 4 1 0
0 0 0 255 0 0 0 0 1 9 9 9 3 0 0 0
0 0 0 255 0 0 0 0 0 2 2 2 0 0 0 0
0 255 0 0 0 0 0 0 0 0 0 0 0 0 0 0
0 0 0 0 0 0 0 0 0 0 0 11 13 3 3 1
0 0 0 0 0 255 0 0 1 4 5 7 5 9 0 0
0 0 0 0 255 0 0 0 0 0 0 0 0 0 0 0
0 0 0 255 0 0 3 5 7 7 8 8 5 2 1 0
0 255 0 0 0 1 5 4 4 3 1 0 0 0 0 255
0 0 0 0 0 0 0 2 5 3 0 0 0 1 255 0
0 0 1 3 3 3 3 3 1 1 0 0 255 0 0 1
20 68 186 192 151 151 151 98 0 0 0 255 1 0 0 5
10 17 21 22 22 22 0 0 0 0 255 0 0 0 0 0
1 0 0 0 1 1 1 0 0 255 0 0 0 1 2 5
5 7 7 0 0 0 0 255 0 0 0 0 0 1 4 0
0 0 0 0 0 0 255 0 0 0 1 0 1 0 1 1
1 1 0 0 0 255 0 0 0 2 5 13 13 14 14 5
1 1 0 255 0 0 0 0 0 15 27 24 16 15 20 4
0 255 0 0 0 0 0 0 1 3 4 4 2 0 0 0
0 255 0 0 0 0 0 0 0 0 0 0 0 0 0 255
0 0 0 0 1 3 5 5 5 0 0 0 0 255 0 0
1 11 11 23 18 21 14 14 1 0 0 1 255 0 0 0
13 45 45 59 67 59 3 0 0 0 0 255 0 0 0 27
47 48 47 35 21 1 0 0 0 255 0 0 0 1 7 10
15 15 5 1 1 0 0 0 255 0 0 0 0 7 20 17
16 10 0 0 0 0 255 0 0 0 1 4 16 16 18 5
2 0 0 0 0 255 0 0 0 32 42 42 42 32 11 2
1 0 0 255 0 0 0 0 5 20 29 40 40 33 5 1
0 0 255 0 0 0 0 0 7 7 7 0 0 0 0 0
255 0 0 0 0 0 1 0 0 0 0 0 0 0 0 0
255 0 0 0 0 0 2 2 1 0 0 0 0 0 255 0
0 0 0 0 0 0 0 0 0 0 0 0 0 0 0 0
0 0 0 0 0 0 0 0 11 13 5 2 0 0 0 0
0 0 255 0 0 0 1 7 9 9 10 10 0 0 0 0
0 255 0 0 0 0 0 0 0 0 0 0 0 0 0 0
255 0 0 1 2 7 7 7 5 2 0 0 0 0 255 0
0 0 0 0 1 2 1 0 0 0 0 0 255 0 0 0
0 0 0 0 0 1 0 0 0 0 1 255 1 0 0 0
1 3 2 2 2 1 1 0 0 255 0 0 0 1 21 68
79 88 105 98 1 0 0 0 255 1 0 0 0 2 5 10
20 10 1 0 0 0 0 255 0 0 0 0 0 0 0 0
0 0 0 0 0 0 255 0 0 0 0 1 0 2 3 3
0 0 0 0 255 1 1 0 0 0 0 0 0 0 0 0
0 0 0 255 0 0 0 1 0 1 0 4 1 1 0 0
0 0 255 0 0 0 1 1 1 7 7 5 2 1 1 0
255 0 0 0 0 0 1 16 15 10 4 1 1 0 255 0
0 0 0 0 0 1 3 3 3 0 0 0 0 0 255 0
0 0 0 0 0 0 0 0 0 0 0 0 255 0 0 0
0 2 3 5 5 0 0 0 0 0 255 0 0 0 1 1
5 1 4 1 1 0 0 0 0 255 0 0 0 0 13 37
41 41 3 0 0 0 0 0 255 0 0 0 1 28 37 35
21 1 0 0 0 0 255 0 0 0 0 1 4 4 3 2
0 0 0 0 0 255 0 0 0 1 2 7 16 13 0 0
0 0 0 255 0 0 0 0 1 4 13 13 0 0 0 0
0 0 255 0 0 1 1 32 32 40 5 2 0 0 0 0
255 0 0 0 0 0 5 10 29 37 2 1 0 0 0 255
0 0 0 0 0 0 0 0 0 0 0 0 0 255 0 0
0 0 0 0 0 0 0 0 0 0 0 0 0 255 0 0
0 0 0 0 0 0 0 0 0 0 0 255 0 0 0 0
0 0 0 1 0 0 0 0 0 0 0 0 0 0 0 0
0 0 0 0 0 0 5 2 0 0 0 0 0 0 0 255
0 0 0 0 4 7 7 9 2 0 0 0 0 0 255 0
0 0 0 0 0 0 0 0 0 0 0 0 0 255 0 0
0 1 1 2 2 1 1 0 0 0 0 255 0 0 0 0
0 0 0 0 0 0 0 0 0 255 0 0 0 0 0 0
0 0 0 0 0 0 0 0 255 1 0 0 0 1 1 1
1 1 0 0 0 0 255 0 0 0 0 1 20 36 36 15
4 1 0 0 0 255 1 1 0 0 1 1 5 1 0 0
0 0 0 0 255 0 0 0 0 0 0 0 0 0 0 0
0 0 0 255 0 0 0 0 0 0 0 0 0 0 0 0
0 255 0 1 0 0 0 0 0 0 0 0 0 0 0 0
255 0 0 0 0 0 0 0 0 0 1 0 0 0 0 255
0 0 0 0 0 0 0 0 1 1 0 0 0 255 0 0
0 0 0 0 1 4 4 1 0 0 0 255 0 0 0 0
0 0 1 1 1 1 0 0 0 0 0 255 0 0 0 0
0 0 0 0 0 0 0 0 0 255 0 0 0 0 1 2
1 0 0 0 0 0 0 255 0 0 0 0 0 0 0 0
0 0 0 0 0 0 255 0 0 0 0 0 1 1 1 0
0 0 0 0 0 255 0 0 0 1 2 5 5 5 1 0
0 0 0 255 0 0 0 0 0 0 2 1 0 0 0 0
1 0 255 0 0 0 0 0 0 0 0 0 0 0 0 0
255 0 0 0 0 0 1 1 0 0 0 0 0 0 0 255
0 0 1 1 1 1 1 0 0 0 0 0 0 255 0 0
0 0 0 0 0 2 2 1 0 0 0 0 255 0 0 0
0 0 0 0 0 0 0 0 0 0 255 0 0 0 0 0
0 0 0 0 0 0 0 0 0 0 255 0 0 0 0 0
0 0 0 0 0 0 0 0 255 0 0 0 0 0 0 0
0 0 0 0 0 0 0 0 0 0 0 0 0 0 0 0
0 0 0 1 0 0 0 0 0 0 0 0 255 0 0 0
0 0 0 0 0 0 0 0 0 0 0 255 0 0 0 0
0 0 0 0 0 0 0 0 0 0 255 0 0 0 0 1
0 1 0 0 0 0 0 0 255 0 0 0 0 0 0 0
0 0 0 0 0 0 255 0 0 0 0 0 0 0 0 0
0 0 0 0 0 255 0 0 0 0 0 0 1 0 0 0
0 0 0 255 0 0 0 0 1 1 5 5 3 1 0 0
0 0 255 0 0 0 0 0 1 1 0 0 0 0 0 0
0 255 0 0 0 0 0 0 0 0 0 0 0 0 0 0
255 0 0 0 0 0 0 0 0 0 0 0 0 0 255 0
0 0 0 0 0 0 0 0 0 0 0 0 0 255 0 0
0 0 0 0 0 0 0 0 0 0 0 0 255 0 0 0
0 0 0 0 0 0 0 0 0 0 255 0 0 0 0 0
0 0 0 0 0 0 0 0 255 0 0 0 0 0 0 0
0 0 0 0 0 0 0 0 255 0 0 0 0 0 0 0
0 0 0 0 0 0 255 0 0 0 1 0 0 0 0 0
0 0 0 0 255 0 0 0 0 0 0 0 0 0 0 0
0 0 0 255 0 0 0 0 0 0 0 0 0 0 0 0
0 0 255 0 0 0 0 0 1 0 0 0 0 0 0 0
255 0 0 0 0 0 0 0 0 0 0 0 0 0 0 255
0 0 0 1 0 0 0 0 0 0 0 0 0 255 0 0
0 0 0 0 0 0 0 0 0 0 0 0 255 0 0 0
0 0 0 0 0 0 0 0 0 0 255 0 0 0 0 0
0 0 0 0 0 0 0 0 0 255 0 0 0 0 0 0
0 0 0 0 0 0 0 255 0 0 0 0 0 0 0 0
0 0 0 0 0 0 0 255 0 0 0 0 0 0 0 0
0 0 0 0 0 255 0 0 0 0 0 0 0 0 0 0
0 0 0 0 0 0 0 0 0 0 0 0 0 0 0 0
0 0 0 0 0 0 0 0 0 255 0 0 0 0 0 0
0 0 0 0 0 0 0 0 255 0 0 0 0 0 0 0
0 0 0 0 0 0 0 255 0 0 0 0 0 0 0 0
0 0 0 0 0 255 0 0 0 0 0 0 0 0 0 0
0 0 0 255 0 0 0 0 0 0 0 0 0 0 0 0
0 0 255 0 0 0 0 0 0 0 0 0 0 0 0 0
255 0 0 0 0 0 0 0 1 1 0 0 0 0 0 255
0 0 0 0 0 0 0 0 0 0 0 0 0 0 255 0
0 0 0 0 0 0 0 0 0 0 0 0 0 255 0 0
0 0 0 0 0 0 0 0 0 0 0 255 0 0 0 0
0 0 0 0 0 0 0 0 0 0 255 0 1 0 1 0
0 0 0 0 0 0 0 0 0 255 0 0 0 0 0 0
0 0 0 0 0 0 0 255 0 0 0 0 0 0 0 0
0 0 0 0 0 255 0 0 0 0 0 0 0 0 0 0
0 0 0 0 0 255 0 0 0 0 0 0 0 0 0 0
0 0 0 255 0 0 0 0 0 0 0 0 0 0 0 0
0 255 0 0 0 0 0 0 0 0 0 0 0 0 0 0
255 0 0 0 0 0 0 0 0 0 0 0 0 0 0 255
0 0 0 0 0 0 0 0 0 0 0 0 0 255 0 0
0 0 0 0 0 0 0 0 0 0 0 0 255 0 0 0
0 0 0 0 0 0 0 0 0 0 255 0 0 0 0 0
0 0 0 0 0 0 0 0 0 255 0 0 0 0 0 0
0 0 0 0 0 0 0 255 0 0 0 0 0 0 0 0
0 0 0 0 0 0 255 0 0 0 0 0 0 0 0 0
0 0 0 0 255 0 0 0 0 0 0 0 0 0 0 0
0 0 0 0 255 0 0 0 0 0 0 0 0 0 0 0
0 0 255 0 0 0 0 0 0 0 0 0 0 0 0 0
0 0 0 0 0 0 0 0 0 0 0 0 0 0 0 0
0 0 0 0 0 0 255 0 0 0 0 0 0 0 0 0
0 0 0 0 0 255 0 0 0 0 0 0 0 0 0 0
0 0 0 0 255 0 0 0 0 0 0 0 0 0 0 0
0 0 255 0 0 0 0 0 0 0 0 0 0 0 0 0
255 0 0 0 0 0 0 0 0 0 0 0 0 0 0 1
255 0 0 0 0 0 0 0 0 0 0 0 0 255 0 0
0 0 0 0 0 0 0 0 0 0 0 0 255 0 0 0
0 0 0 0 0 0 0 0 0 0 0 0 255 0 0 0
0 0 0 0 0 0 0 0 0 0 255 0 0 0 0 0
0 0 0 0 0 0 0 0 0 255 0 0 0 0 0 0
0 0 0 0 0 0 0 255 1 1 0 0 0 0 0 0
0 0 0 0 0 0 255 0 0 0 0 0 0 0 0 0
1 0 0 0 0 255 0 0 0 0 0 0 0 0 0 0
0 0 255 0 0 0 0 0 0 0 0 0 0 0 0 0
0 0 255 0 0 0 0 0 0 0 0 0 0 0 0 0
255 0 0 0 0 0 0 0 0 0 0 0 0 0 0 255
0 0 0 0 0 0 0 0 0 0 0 0 0 255 0 0
0 0 0 0 0 0 0 0 0 0 0 0 255 0 0 0
0 0 0 0 0 0 0 0 0 0 255 0 0 0 0 0
0 0 0 0 0 0 0 0 0 255 0 0 0 0 0 0
0 0 0 0 0 0 0 0 255 0 0 0 0 0 0 0
0 0 0 0 0 0 255 0 0 0 0 0 0 0 0 0
0 0 0 0 255 0 0 0 0 0 0 0 0 0 0 0
0 0 0 255 0 0 0 0 0 0 0 0 0 0 0 0
0 255 0 0 0 0 0 0 0 0 0 0 0 0 0 0
0 255 0 0 0 0 0 0 0 0 0 0 0 0 0 0
255 0 0 0 0 0 0 0 0 0 0 0 0 0 0 0
0 255 255 255 255 255 255 255 255 255 255 255 255 255 255 255
255 255 255 255 255 255 255 255 255 255 255 255 255 255 255 255
255 255 255 255 255 255 255 255 255 255 255 255 255 255 255 255
255 255 255 255 255 255 255 255 255 255 255 255 255 255 255 255
255 255 255 255 255 255 255 255 255 255 255 255 255 255 255 255
255 255 255 255 255 255 255 255 255 255 255 255 255 255 255 255
255 255 255 255 255 255 255 255 255 255 255 255 255 255 255 255
255 255 255 255 255 255 255 255 255 255 255 255 255 255 255 255
255 255 255 255 255 255 255 255 255 255 255 255 255 255 255 255
255 255 255 255 255 255 255 255 255 255 255 255 255 255 255 255
255 255 255 255 255 255 255 255 255 255 255 255 255 255 255 255
255 255 255 255 255 255 255 255 255 255 255 255 255 255 255 255
255 255 255 255 255 255 255 255 255 255 255 255 255 255 255 255
255 255 255 255 255 255 255 255 255 255 255 255 255 255 255 255
255 255 255 255 255 255 255 255 255 255 255 255 255 255 255 255
255 255 255 255 255 255 255 255 255 255 255 255 255 255 255 255
255 255 255 255 255 255 255 255 255 255 255 255 255 255 255 255
255 255 255 255 255 255 255 255 255 255 255 255 255 255 255 255
255 255 255 255 255 255 255 255 255 255 255 255 255 255 255 255
255 255 255 255 255 255 255 255 255 255 255 255 255 255 255 255
255 255 255 255 255 255 255 255 255 255 255 255 255 255 255 255
255 255 255 255 255 255 255 255 255 255 255 255 255 255 255 255
255 255 255 255 255 255 255 255 255 255 255 255 255 255 255 255
255 255 255 255 255 255 255 255 255 255 255 255 255 255 255 255
255 255 255 255 255 255 255 255 255 255 255 255 255 255 255 255
255 255 255 255 255 255 255 255 255 255 255 255 255 255 255 255
255 255 255 255 255 255 255 255 255 255 255 255 255 255 255 255
255 255 255 255 255 255 255 255 255 255 255 255 255 255 0 0
0 0 0 0 0 0 0 0 0 0 0 0 0 0 0 0
255 0 0 0 0 0 0 0 0 0 0 0 0 0 0 255
0 0 0 0 0 0 0 0 0 0 0 0 0 0 255 0
0 0 1 0 0 0 0 0 0 0 0 0 255 0 0 0
0 0 0 1 1 0 0 0 0 0 255 0 0 0 0 0
0 0 0 0 0 0 0 0 0 0 255 0 0 0 0 0
0 0 0 0 0 0 0 255 0 0 0 0 0 0 0 0
0 0 0 0 0 0 255 0 0 0 0 0 0 0 0 0
0 0 1 0 0 0 255 0 0 0 0 0 0 0 0 0
0 0 0 0 255 0 0 0 0 0 0 0 0 0 0 0
0 0 0 255 0 0 0 0 0 0 0 0 0 0 0 0
0 255 0 0 0 0 0 0 0 0 0 0 1 0 0 0
255 0 0 0 0 0 0 0 0 0 0 0 0 0 0 255
0 0 0 1 1 0 0 0 0 0 0 0 255 0 0 0
0 0 0 0 0 0 0 0 0 0 0 0 255 0 0 0
0 0 0 0 0 0 0 0 0 0 255 0 0 0 0 0
0 0 0 0 0 0 0 0 0 255 0 0 0 0 0 0
0 0 0 0 0 0 0 255 0 0 0 0 0 0 0 0
0 0 0 0 0 0 255 0 0 0 0 0 0 0 0 0
0 0 0 0 255 0 0 0 0 0 0 0 0 0 0 0
0 0 0 255 0 0 0 0 0 0 0 0 0 0 0 0
0 0 255 0 0 0 0 0 0 0 0 0 0 0 0 0
255 0 0 0 0 0 0 0 0 0 0 0 0 0 255 0
0 0 0 0 0 0 0 0 0 0 0 0 0 255 0 0
0 0 0 0 0 0 0 0 0 0 0 255 0 0 0 0
0 0 0 0 0 0 0 0 0 0 0 255 0 0 0 0
0 0 0 0 0 0 0 0 0 0 255 0 0 0 0 0
0 0 0 0 0 0 0 0 0 0 0 0 0 0 0 0
0 0 0 0 0 0 0 0 0 0 0 0 0 255 0 0
0 0 0 0 0 0 0 0 0 1 1 1 255 0 0 0
0 0 0 0 0 0 0 0 0 0 0 255 0 0 0 0
0 0 0 0 0 0 0 0 0 255 0 0 0 0 0 0
1 0 0 0 0 0 0 255 0 0 1 0 0 0 0 0
0 0 0 0 0 0 0 255 0 0 0 0 0 0 0 0
0 0 0 0 255 0 0 0 0 0 0 1 1 0 0 0
0 0 0 255 0 0 0 0 0 0 0 0 0 0 0 0
0 0 0 255 0 0 0 0 1 0 0 0 0 0 0 0
0 255 0 0 0 0 0 0 0 0 0 0 0 0 0 0
255 0 0 0 0 0 0 0 0 0 0 0 0 0 255 0
0 0 0 0 0 0 0 0 0 0 0 0 0 255 0 0
0 0 0 0 0 0 0 0 0 0 0 0 255 0 0 0
0 0 0 0 0 0 0 0 0 255 0 0 0 0 0 0
0 0 0 0 0 0 0 0 0 255 0 0 0 0 0 0
0 0 0 0 0 0 0 255 0 0 0 0 0 0 1 0
0 0 0 0 0 0 255 0 0 0 0 0 0 0 0 0
0 0 0 0 255 0 0 0 0 0 0 0 0 0 0 0
0 0 0 255 0 0 0 0 0 0 0 0 0 0 0 0
0 255 0 0 0 0 0 0 0 0 0 0 0 0 0 0
255 0 0 0 0 0 0 0 0 0 0 0 0 0 0 255
0 0 0 0 0 0 0 0 0 0 0 0 0 255 0 0
0 0 0 0 1 1 1 0 0 0 0 255 0 0 0 0
0 0 0 0 0 0 0 0 0 0 255 0 0 0 0 0
0 0 0 0 0 0 0 0 255 0 0 0 0 0 0 0
0 0 0 0 0 0 0 0 255 0 0 0 0 0 0 0
0 0 0 0 0 0 0 255 0 0 0 0 0 0 0 0
0 0 0 0 0 0 0 0 0 0 0 1 0 0 0 0
0 0 0 2 1 0 0 0 0 0 255 0 0 0 0 0
0 0 0 0 0 0 0 0 0 255 0 0 0 0 0 0
0 0 0 0 0 0 0 0 255 0 0 0 0 0 0 0
0 0 0 0 0 0 255 0 0 0 0 0 0 0 0 0
0 0 0 0 255 0 0 1 0 0 0 1 0 0 0 0
0 0 0 0 255 0 0 0 0 0 0 0 0 0 0 0
0 255 0 0 0 0 0 1 2 3 2 0 0 0 0 0
255 0 0 0 0 0 0 0 0 0 0 0 0 0 0 0
255 0 0 0 0 2 2 1 0 0 0 0 1 1 255 0
0 0 0 0 0 0 0 0 0 0 0 0 0 255 0 0
0 0 0 0 0 0 0 1 0 0 0 255 0 0 0 0
0 0 1 1 0 0 0 0 0 0 255 0 0 0 0 9
24 24 4 0 0 0 0 0 0 255 0 0 0 2 5 5
0 0 0 0 0 0 255 0 0 0 0 0 0 0 0 0
1 0 0 0 0 0 255 0 0 0 0 0 0 0 0 0
0 0 0 0 255 0 0 0 0 0 1 1 1 0 0 0
0 0 0 255 0 0 0 0 1 0 0 0 0 0 0 0
0 255 0 0 0 0 0 5 5 1 1 0 0 0 0 0
255 0 0 0 0 1 0 0 0 0 0 0 0 0 255 0
0 0 0 0 0 0 0 0 0 0 0 0 0 255 0 0
0 0 1 1 1 1 0 0 0 0 0 0 255 0 0 0
0 0 0 0 0 0 0 0 0 0 255 0 0 0 0 0
3 14 9 4 0 0 0 0 255 0 0 0 0 0 0 0
0 0 0 0 0 0 0 255 0 0 0 0 0 1 1 1
0 0 0 0 0 255 0 0 0 0 2 5 5 5 5 0
0 0 0 0 0 255 0 0 0 0 1 1 1 1 0 0
0 0 0 0 255 0 0 2 2 2 13 13 0 0 0 0
0 0 0 0 0 0 0 0 0 0 0 0 0 0 0 9
9 2 1 0 0 0 0 255 0 0 0 0 0 1 1 1
0 0 0 0 0 0 255 0 0 0 0 0 0 0 0 0
0 0 0 0 0 255 0 0 0 0 0 1 2 1 0 0
0 0 0 255 0 0 0 0 0 0 0 0 0 0 0 0
0 255 0 0 0 0 1 4 10 8 8 0 0 0 0 0
0 255 0 0 0 0 0 0 1 0 0 0 0 0 255 0
0 0 0 0 2 2 3 3 2 1 0 0 0 255 0 0
0 0 0 0 0 0 0 0 0 0 0 0 0 255 0 0
0 2 3 4 4 4 0 0 0 1 1 255 0 0 0 0
0 0 0 0 0 0 0 0 0 0 255 0 0 0 0 0
0 0 0 0 0 0 0 0 255 0 0 0 0 0 9 9
5 5 0 0 0 0 0 255 0 0 0 9 43 43 36 30
30 3 0 0 0 0 255 0 0 0 13 15 15 17 13 0
0 0 0 255 0 0 0 0 0 0 0 0 0 0 0 0
0 0 0 255 0 0 0 4 5 5 5 3 0 0 0 0
0 255 0 0 0 0 5 2 2 2 1 0 0 0 0 0
255 0 0 0 1 14 4 4 2 0 0 0 0 0 255 0
0 0 1 7 7 5 3 1 0 0 0 0 0 255 0 0
0 0 0 0 0 0 0 0 0 0 0 255 0 0 0 0
1 1 2 0 0 0 0 0 0 0 255 0 0 0 1 10
10 18 7 1 0 0 0 0 0 255 0 0 0 0 0 0
0 0 0 0 0 0 0 255 0 0 0 0 5 15 16 15
10 4 0 0 0 255 0 0 0 0 0 1 1 0 0 0
0 0 0 0 255 0 0 0 0 3 9 9 9 1 0 0
0 0 255 0 0 0 2 9 16 15 15 15 15 0 0 0
0 0 255 0 0 0 1 1 1 1 1 1 0 0 0 0
0 255 0 0 5 5 5 16 23 16 5 0 0 0 0 0
0 0 0 0 0 0 0 0 0 0 0 0 8 9 2 2
1 0 0 0 255 0 0 0 0 1 1 1 1 0 0 0
0 0 0 255 0 0 0 0 0 0 0 0 0 0 0 0
0 0 255 0 0 0 0 2 5 7 4 1 0 0 0 0
255 0 0 0 0 0 0 0 0 0 0 0 0 0 255 0
0 0 1 14 26 11 10 8 8 7 1 0 0 0 255 0
0 0 0 1 0 1 0 0 0 0 0 255 0 0 0 0
1 4 4 8 7 8 2 1 0 0 255 0 0 0 0 1
1 0 0 0 0 0 0 0 0 0 255 0 0 1 3 3
4 4 4 3 1 0 1 0 255 0 0 0 0 0 0 0
0 0 0 0 0 0 0 255 0 0 0 0 0 0 0 2
1 0 0 0 0 255 0 0 0 0 16 16 16 11 14 7
0 0 0 0 255 0 0 1 17 43 28 36 36 46 30 0
0 0 0 255 0 0 13 18 16 18 18 17 16 1 0 0
255 0 0 0 0 0 0 0 0 0 0 0 0 0 0 0
255 0 0 2 4 11 11 11 5 0 0 0 0 0 255 0
0 0 0 5 3 3 2 1 1 0 0 0 0 255 0 0
1 5 14 14 14 11 11 0 0 0 0 255 0 0 0 2
9 9 7 3 1 1 0 0 0 0 255 0 0 0 0 0
0 0 0 0 0 0 0 0 255 0 0 0 0 0 1 2
2 0 0 0 0 0 0 255 0 0 0 10 18 18 20 20
14 1 1 0 0 0 255 0 0 0 0 0 0 0 0 0
0 0 0 1 255 0 0 1 3 9 16 18 18 18 9 3
0 1 255 0 0 0 0 0 1 1 1 0 0 0 0 0
0 255 0 0 0 3 20 20 9 9 9 4 0 0 0 255
0 0 0 4 8 16 15 15 15 24 9 0 0 0 0 255
0 0 0 2 2 1 1 1 1 1 0 0 0 0 255 1
1 9 20 9 15 23 23 16 0 0 0 0 0 0 0 0
0 0 0 0 0 0 0 0 0 9 9 1 2 2 1 0
0 255 0 0 0 1 1 4 4 4 1 0 0 0 0 0
255 0 0 0 0 0 0 0 0 0 0 0 0 0 0 255
0 0 0 0 2 5 8 5 1 0 0 0 0 255 0 0
0 0 1 0 0 0 0 1 0 0 0 255 0 0 0 14
16 16 15 17 13 17 11 11 1 0 0 255 0 0 1 0
0 0 1 0 0 0 0 0 255 0 0 0 0 3 8 4
8 8 14 4 1 0 0 255 0 0 0 0 1 1 1 0
0 0 0 0 0 0 0 255 1 1 3 4 3 3 3 3
3 1 0 0 0 255 0 0 0 0 0 0 0 0 0 0
0 0 0 0 255 0 0 0 0 0 0 0 2 0 0 0
0 0 255 0 0 0 1 17 20 26 32 26 9 1 0 0
0 255 0 0 1 24 24 24 28 43 47 46 0 0 0 0
255 0 0 16 18 16 14 18 18 16 3 0 0 255 0 0
0 0 0 0 0 0 0 0 0 0 0 0 0 255 0 0
3 4 10 11 18 11 5 0 0 0 0 255 0 0 0 0
1 3 3 3 2 1 0 0 0 0 255 0 1 5 16 16
17 21 20 11 5 0 0 1 255 0 0 0 7 10 10 10
4 2 1 0 0 0 0 255 0 0 0 0 0 0 0 0
0 0 0 0 0 255 0 0 0 0 0 1 3 4 0 0
0 0 0 0 255 0 0 1 11 14 10 10 16 15 11 0
0 0 0 255 0 0 0 0 0 0 0 0 0 0 0 0
1 255 0 0 1 4 9 18 18 18 18 16 3 1 0 255
0 0 0 0 0 2 1 0 0 0 0 0 0 0 255 0
0 2 16 20 15 9 9 9 4 0 0 0 255 0 0 0
5 18 18 16 14 14 24 9 0 0 0 0 255 0 0 0
0 0 0 0 1 2 2 1 0 0 0 255 1 1 9 20
11 11 15 16 16 1 0 0 0 0 0 0 0 0 0 0
0 0 0 0 0 4 10 2 2 5 2 1 0 0 255 0
0 0 0 1 5 4 5 8 0 0 0 0 0 255 0 0
0 0 0 0 0 0 0 0 0 0 0 0 255 0 0 0
1 4 4 5 0 0 0 0 0 0 255 0 0 0 0 0
0 0 0 0 1 0 0 0 255 0 0 0 14 26 27 27
17 13 13 7 4 0 0 0 255 0 0 0 0 0 0 0
0 0 0 0 0 255 0 0 0 0 4 8 4 7 8 16
14 1 1 0 255 0 0 0 0 0 0 1 0 0 0 0
0 0 0 0 255 0 1 3 4 3 3 3 3 2 1 0
0 0 255 0 0 0 0 0 0 0 0 0 0 0 0 0
0 255 0 0 0 0 0 1 3 4 2 0 0 0 0 255
0 0 1 4 13 16 30 32 30 9 2 0 0 0 255 0
1 11 24 24 22 24 43 52 35 0 0 0 0 255 0 1
15 18 14 11 11 18 16 3 1 0 255 0 0 0 0 0
0 0 0 0 0 0 0 0 0 0 255 0 0 3 4 10
18 20 10 4 0 0 0 0 255 0 0 0 0 0 3 3
8 4 4 0 0 0 0 255 0 1 13 15 14 14 15 13
11 5 0 1 0 255 0 0 0 2 9 10 10 10 4 1
0 0 0 0 255 0 0 0 1 1 0 0 0 1 0 0
0 0 255 0 0 0 0 1 1 2 2 0 0 0 0 0
0 255 0 0 0 14 15 14 10 16 15 11 0 0 0 0
255 0 0 0 0 0 0 0 0 0 0 0 0 0 255 0
0 1 4 15 22 22 16 16 13 3 0 0 255 0 0 0
0 0 1 2 2 0 0 0 0 0 0 255 0 0 2 20
24 20 10 10 9 4 1 0 0 255 0 0 0 5 14 23
23 14 14 14 9 0 0 0 0 255 0 0 0 0 0 1
1 1 3 3 0 0 0 0 255 1 2 9 9 15 11 15
14 4 1 0 0 0 0 0 0 0 0 0 0 0 0 0
0 1 4 10 2 2 8 8 8 0 0 255 0 0 0 0
1 5 5 5 8 0 0 0 0 0 255 0 0 0 0 0
0 0 1 1 0 0 0 0 0 255 0 0 1 1 4 1
1 0 0 0 0 0 0 255 0 0 0 1 2 2 3 1
1 1 0 0 0 255 0 0 0 8 16 28 15 14 13 14
13 1 0 0 0 255 0 0 0 0 0 0 1 1 0 0
0 0 255 0 0 0 0 4 5 4 5 11 16 8 1 1
0 255 0 0 0 0 0 0 0 0 0 0 0 0 0 0
0 255 0 1 3 7 7 5 4 4 2 1 0 0 0 255
0 0 0 0 0 0 0 0 0 0 0 1 0 0 255 0
0 0 0 0 0 2 3 2 0 0 0 0 255 0 0 0
0 4 10 20 20 14 9 2 0 0 0 255 0 0 11 24
40 24 24 34 35 7 0 0 0 0 255 0 0 27 32 30
28 28 28 13 4 1 0 255 0 0 0 0 0 0 1 1
0 0 0 0 0 0 0 255 0 0 1 8 10 20 20 10
3 1 0 1 0 255 0 0 0 1 1 9 9 10 8 4
0 0 0 0 255 0 0 11 18 15 15 23 23 5 1 0
0 0 255 0 0 1 2 4 9 10 10 4 0 0 0 0
0 255 0 0 0 1 1 1 0 5 1 1 0 0 0 255
0 0 0 1 3 3 7 2 0 0 0 0 0 0 255 0
0 1 8 15 14 7 7 7 1 0 0 0 0 255 0 0
0 0 0 0 0 0 0 0 0 0 0 255 0 0 0 1
7 13 13 13 13 13 0 0 0 255 0 0 0 0 1 1
2 2 1 1 0 0 0 0 255 0 0 1 16 24 24 15
15 9 2 1 0 0 255 0 0 0 5 14 23 23 22 24
24 4 0 0 0 0 255 0 0 0 0 0 2 1 1 1
0 0 0 0 0 255 1 1 2 9 20 11 11 9 2 1
0 0 0 0 0 0 0 0 0 0 0 0 0 0 1 2
2 4 8 8 8 0 0 0 255 0 0 0 0 0 5 9
8 8 0 0 0 0 0 255 0 0 0 0 0 0 0 1
1 0 0 0 0 0 255 0 0 0 1 2 1 0 0 0
0 0 0 0 255 0 0 0 1 1 2 3 4 2 1 0
0 0 255 0 0 0 2 9 34 28 13 13 13 4 1 0
0 0 255 0 0 0 0 0 0 0 0 0 0 0 0 255
1 0 0 0 0 4 5 7 10 11 7 1 1 0 255 0
0 0 1 0 0 0 0 0 0 0 0 0 0 0 255 0
0 0 3 4 4 4 3 2 0 0 0 0 255 0 0 0
1 0 0 0 0 0 0 0 0 0 0 255 0 0 0 0
0 0 0 2 1 0 0 0 0 255 0 0 0 0 3 4
10 17 14 3 1 0 0 0 255 0 0 0 11 29 29 29
29 16 2 0 0 0 0 255 0 0 15 27 20 28 23 23
13 1 0 0 255 0 0 0 0 0 0 1 1 0 0 0
0 0 0 0 255 0 0 0 1 7 7 7 4 0 1 0
1 0 255 0 0 0 1 1 3 3 3 0 0 0 0 1
1 255 0 0 0 11 11 10 10 10 0 0 0 0 0 255
0 0 0 1 1 4 4 4 1 0 0 0 0 0 255 0
0 0 1 0 1 0 5 1 1 0 0 0 255 0 0 0
0 1 3 3 0 0 0 0 0 0 0 255 1 0 0 1
8 15 7 7 1 0 0 0 0 0 255 0 0 0 0 0
0 0 0 0 0 0 0 0 255 0 0 0 0 1 9 9
9 8 0 0 0 0 255 0 0 0 0 0 1 1 2 1
0 0 0 0 0 255 0 0 0 0 1 10 9 9 2 1
1 0 0 255 0 0 0 0 9 10 22 10 9 8 1 0
0 0 0 255 0 0 0 0 2 2 1 1 0 0 0 0
0 0 255 0 1 1 1 9 10 9 8 1 0 0 0 0
0 0 0 0 0 0 0 0 0 0 0 0 1 1 2 8
8 0 0 0 0 255 0 0 0 0 0 1 4 4 0 0
0 0 0 0 255 0 0 0 0 0 0 0 1 1 0 0
0 0 0 255 0 0 0 0 1 1 1 0 0 0 0 0
0 255 0 0 0 0 1 1 1 2 0 0 0 0 0 255
0 0 0 0 0 9 13 13 13 4 1 0 0 0 0 255
0 0 0 0 1 0 0 0 0 0 0 1 255 1 0 0
0 0 1 5 7 7 1 1 0 0 0 255 0 1 0 1
0 0 0 0 0 0 0 0 0 0 0 255 0 0 0 0
2 2 2 2 1 0 0 0 0 255 0 0 0 1 0 0
0 0 0 0 0 0 0 0 255 0 0 0 0 0 0 0
0 0 0 0 0 0 255 0 0 0 0 0 0 1 1 1
0 0 0 0 0 255 0 0 0 0 8 15 16 15 2 1
0 0 0 0 255 0 0 0 17 20 20 20 3 1 1 0
0 255 0 0 0 0 0 0 1 0 0 0 0 0 0 0
0 255 0 0 0 0 1 1 0 0 0 0 0 0 0 255
0 0 0 0 1 1 1 1 0 0 0 0 1 1 255 0
0 0 0 2 2 1 0 0 0 0 0 0 255 0 0 0
0 0 1 1 1 0 0 0 0 0 0 255 0 0 0 0
0 1 1 1 0 0 0 0 0 255 0 0 0 0 0 0
3 0 0 0 0 0 0 0 255 0 0 0 0 1 2 3
1 0 0 0 0 0 0 255 0 0 0 0 0 0 0 0
0 0 0 0 0 255 0 0 0 0 0 1 1 1 0 0
0 0 0 255 0 0 0 0 0 0 1 0 0 0 0 0
0 0 255 0 0 0 0 0 1 1 2 0 0 0 0 0
255 0 0 0 0 0 3 5 5 2 0 0 0 0 0 0
255 0 0 0 0 0 1 1 0 0 0 0 0 0 0 255
0 0 0 0 0 1 1 1 0 0 0 0 0 0 0 0
0 0 0 0 0 0 0 0 0 1 1 1 1 1 0 0
0 0 255 0 0 0 0 0 0 1 0 0 0 0 0 0
0 255 0 0 0 0 0 0 0 0 0 0 0 1 0 0
255 0 0 0 0 0 0 0 0 0 0 0 0 0 255 0
0 0 0 0 0 0 0 0 0 0 0 0 255 0 0 0
0 0 1 1 2 1 0 0 0 0 0 0 255 0 0 0
0 0 0 0 0 0 0 0 0 255 0 0 0 0 0 1
1 1 0 0 0 0 0 0 255 0 0 0 1 0 0 0
0 0 0 0 0 0 0 0 255 0 0 0 0 0 1 1
1 0 0 0 0 0 255 0 0 0 0 0 0 0 0 0
0 0 0 0 0 255 0 0 0 0 0 0 0 0 0 0
0 0 0 255 0 0 0 0 0 0 0 0 0 0 0 0
0 0 255 0 0 0 0 1 1 1 0 1 0 0 0 0
0 255 0 0 0 0 1 1 1 0 1 0 0 0 255 0
0 0 0 0 0 0 0 0 0 0 0 0 0 0 255 0
0 0 0 0 0 0 0 0 0 0 0 0 255 0 0 0
0 0 0 0 0 0 0 0 0 0 0 255 0 0 0 0
0 0 0 0 0 0 0 0 0 255 0 0 0 0 0 0
0 1 0 0 0 0 0 0 255 0 0 0 0 0 0 0
0 0 0 0 0 0 255 0 0 0 0 0 0 0 0 0
0 0 0 0 0 255 0 0 0 0 0 0 0 0 0 0
0 0 0 0 255 0 0 0 0 0 0 0 0 0 0 0
0 0 255 0 0 0 0 0 0 0 0 0 0 0 0 0
255 0 0 0 0 0 0 0 0 0 0 0 0 0 0 255
0 0 0 0 0 0 0 0 0 0 0 0 0 255 0 0
0 0 0 0 0 0 0 0 0 0 0 0 0 255 0 0
0 0 0 0 0 0 0 0 0 0 0 0 255 0 0 0
0 0 0 0 0 0 0 0 0 0 0 0 0 0 0 0
0 0 0 0 0 0 0 0 0 0 0 0 0 0 0 255
0 0 0 0 0 0 0 0 0 0 0 0 0 0 255 0
0 0 0 0 0 0 0 0 0 0 0 0 0 255 0 0
0 0 0 0 0 0 0 0 0 0 0 255 0 0 0 0
0 0 0 0 0 0 0 0 0 255 0 0 0 0 0 0
0 0 0 0 0 0 0 0 0 255 0 0 0 0 0 0
0 0 0 0 0 0 255 0 0 0 0 0 1 1 0 0
0 0 0 0 0 255 0 0 0 0 0 0 0 0 0 0
0 0 0 0 0 255 0 0 0 0 0 0 1 0 0 0
0 0 0 255 0 0 0 0 0 0 0 0 0 0 0 0
0 0 255 0 0 0 0 0 0 0 0 0 0 0 0 0
255 0 0 0 0 0 0 0 0 0 0 0 0 0 0 255
0 0 0 0 1 1 0 0 0 0 0 0 0 0 255 0
0 0 0 0 0 0 0 0 0 0 0 255 0 0 0 0
0 0 0 0 0 0 0 0 0 0 0 255 0 0 0 0
0 0 0 0 0 0 0 0 0 255 0 0 0 0 0 0
0 0 0 0 0 0 0 0 255 0 0 0 0 0 0 0
0 0 0 0 0 0 255 0 0 0 0 0 0 0 0 0
0 0 0 0 0 255 0 0 0 0 0 0 0 0 0 0
0 0 0 255 0 0 0 0 0 0 0 0 0 0 0 0
0 0 255 0 0 0 0 0 0 0 0 0 0 0 0 0
0 255 0 0 0 0 0 0 0 0 0 0 0 0 0 255
0 0 0 0 0 0 0 0 0 0 0 0 0 255 0 0
0 0 0 0 1 0 0 0 0 0 0 1 255 0 0 0
0 0 0 0 0 0 0 0 0 0 255 0 0 0 0 0
0 0 0 0 0 0 0 0 0 0 255 0 0 0 0 0
0 0 0 0 0 0 0 0 0 255 0 0 0 0 0 0
0 0 0 0 0 0 0 0 0 0 0 0 0 0 0 0
0 0 0 0 0 0 0 0 0 0 0 0 255 0 0 0
0 0 0 0 0 0 0 0 0 0 0 255 0 0 0 0
0 0 0 0 0 0 0 0 0 0 255 0 0 0 0 0
0 0 0 0 0 0 0 0 255 0 0 0 0 0 0 0
0 0 0 0 0 0 255 0 0 0 0 0 0 0 0 0
0 0 0 0 0 0 255 0 0 0 0 0 0 0 0 0
0 0 0 255 0 0 0 0 0 0 1 0 0 0 0 0
0 0 255 0 0 0 0 0 0 0 0 0 0 0 0 0
0 0 255 0 0 0 0 0 0 0 0 0 0 0 0 0
255 0 0 0 0 0 0 0 0 0 0 0 0 0 0 255
0 0 0 0 0 0 0 0 0 0 0 0 0 255 0 0
0 1 0 0 0 0 0 0 0 0 0 0 255 0 0 0
0 1 1 0 0 0 0 0 0 0 0 255 0 0 0 0
0 0 0 0 0 0 0 0 255 1 0 0 0 0 0 0
0 0 0 0 0 0 0 0 255 0 0 0 0 0 0 0
0 0 0 0 0 0 255 0 0 0 0 0 0 0 0 0
0 0 0 0 0 255 0 0 0 0 0 0 0 0 0 0
0 0 1 255 1 0 0 0 0 0 0 0 0 0 0 0
0 0 255 0 0 0 0 0 0 0 0 0 0 0 0 0
255 0 0 0 1 1 0 0 0 0 0 0 0 0 0 255
0 0 0 0 0 0 0 0 0 0 0 1 0 0 255 0
0 0 0 0 0 0 0 0 0 0 0 0 255 0 0 0
0 0 0 0 0 0 0 0 0 0 255 0 0 0 0 0
0 0 0 0 0 0 0 0 0 255 0 0 0 0 0 0
0 0 0 0 0 0 0 255 0 0 0 0 0 0 0 0
0 0 0 0 0 0 0 255 0 0 0 0 0 0 0 0
0 0 0 0 0 0 255 0 0 0 0 0 0 0 0 0
0 0 0 0 0 1 0 255 255 255 255 255 255 255 255 255
255 255 255 255 255 255 255 255 255 255 255 255 255 255 255 255
255 255 255 255 255 255 255 255 255 255 255 255 255 255 255 255
255 255 255 255 255 255 255 255 255 255 255 255 255 255 255 255
255 255 255 255 255 255 255 255 255 255 255 255 255 255 255 255
255 255 255 255 255 255 255 255 255 255 255 255 255 255 255 255
255 255 255 255 255 255 255 255 255 255 255 255 255 255 255 255
255 255 255 255 255 255 255 255 255 255 255 255 255 255 255 255
255 255 255 255 255 255 255 255 255 255 255 255 255 255 255 255
255 255 255 255 255 255 255 255 255 255 255 255 255 255 255 255
255 255 255 255 255 255 255 255 255 255 255 255 255 255 255 255
255 255 255 255 255 255 255 255 255 255 255 255 255 255 255 255
255 255 255 255 255 255 255 255 255 255 255 255 255 255 255 255
255 255 255 255 255 255 255 255 255 255 255 255 255 255 255 255
255 255 255 255 255 255 255 255 255 255 255 255 255 255 255 255
255 255 255 255 255 255 255 255 255 255 255 255 255 255 255 255
255 255 255 255 255 255 255 255 255 255 255 255 255 255 255 255
255 255 255 255 255 255 255 255 255 255 255 255 255 255 255 255
255 255 255 255 255 255 255 255 255 255 255 255 255 255 255 255
255 255 255 255 255 255 255 255 255 255 255 255 255 255 255 255
255 255 255 255 255 255 255 255 255 255 255 255 255 255 255 255
255 255 255 255 255 255 255 255 255 255 255 255 255 255 255 255
255 255 255 255 255 255 255 255 255 255 255 255 255 255 255 255
255 255 255 255 255 255 255 255 255 255 255 255 255 255 255 255
255 255 255 255 255 255 255 255 255 255 255 255 255 255 255 255
255 255 255 255 255 255 255 255 255 255 255 255 255 255 255 255
255 255 255 255 255 255 255 255 255 255 255 255 255 255 255 255
255 255 255 255 255 255 255 255 255 255 255 255 255 255 255 255
255 255 255 255 0 0 0 0 0 0 0 0 0 0 0 0
0 0 0 0 0 0 255 0 0 0 0 0 0 0 0 0
0 0 0 0 0 255 0 0 0 0 0 0 0 0 0 0
0 0 0 0 255 0 0 0 0 0 0 0 0 0 0 0
0 0 255 0 0 0 0 0 0 0 0 0 0 0 0 0
255 0 0 0 0 0 0 0 0 0 0 0 0 0 0 0
255 0 0 0 0 0 0 0 0 0 0 0 0 255 0 0
0 0 0 0 0 0 0 0 0 0 0 0 255 0 0 0
0 0 0 0 0 0 0 0 0 0 0 0 255 0 0 0
0 0 0 0 0 0 0 0 0 0 255 0 0 0 0 0
0 0 0 0 0 0 0 0 0 255 0 0 0 0 0 0
0 0 0 0 0 0 0 255 0 0 0 0 0 0 0 0
0 0 0 0 0 0 255 0 0 0 0 0 0 0 0 0
0 0 0 0 0 255 0 0 0 0 1 0 0 0 0 0
0 0 255 1 0 0 0 0 0 0 0 0 0 0 0 0
0 0 255 0 0 0 0 0 0 0 0 0 0 0 0 0
255 0 0 0 0 0 0 0 0 0 0 0 0 0 0 255
0 0 0 0 0 0 0 0 0 0 0 0 0 255 0 0
0 0 0 0 0 0 0 0 0 0 0 0 255 0 0 0
0 0 0 0 0 0 0 0 0 0 255 0 0 0 0 0
0 0 0 0 0 0 0 0 0 255 0 0 0 0 0 0
0 0 0 0 0 0 0 0 255 0 0 0 0 0 0 0
0 1 0 0 0 0 255 0 0 0 0 0 0 0 0 0
0 0 0 0 255 0 0 0 0 0 0 0 0 0 0 0
0 0 0 255 0 0 0 0 0 0 0 0 0 0 0 0
0 255 0 0 0 0 0 0 0 0 0 0 0 0 0 0
0 255 0 0 0 0 0 0 0 0 0 0 0 0 0 0
255 0 0 0 0 0 0 0 0 0 0 0 0 0 0 1
1 0 0 0 0 0 0 0 0 0 0 0 0 0 0 0
0 0 0 255 0 0 0 0 0 0 0 0 0 0 0 0
0 0 255 0 0 0 0 0 0 0 0 0 0 0 0 0
0 255 0 0 0 0 0 0 0 0 0 0 0 0 0 255
0 0 0 0 0 0 0 0 0 0 0 0 0 255 0 0
0 0 0 0 0 0 0 0 0 0 0 0 0 255 0 0
0 0 0 0 0 0 0 0 0 0 255 0 0 0 0 1
0 0 0 0 0 0 0 0 0 255 0 0 0 0 0 0
0 0 0 0 0 0 0 0 0 255 0 0 0 0 0 0
0 0 0 0 0 0 0 255 0 0 0 0 0 0 0 0
0 0 0 0 0 0 255 0 0 0 0 0 0 1 0 0
0 0 0 1 255 1 0 0 0 0 0 0 0 0 0 0
0 0 0 255 0 0 0 0 0 0 0 0 0 0 0 0
0 0 255 0 0 0 0 0 0 0 0 0 0 0 0 255
0 0 0 0 0 0 0 0 0 0 0 0 0 0 0 255
0 0 0 0 0 0 0 0 0 0 0 0 0 255 0 0
0 0 0 0 0 0 0 0 0 0 0 0 255 0 0 0
0 0 0 0 0 0 0 0 0 0 255 0 0 0 0 0
0 0 0 0 0 0 0 0 0 255 1 0 0 0 0 0
0 0 0 0 0 0 0 255 0 0 0 0 0 0 1 0
0 0 0 0 0 0 255 0 0 0 0 0 0 0 0 0
0 0 0 0 0 255 0 0 0 0 0 0 0 0 0 0
0 0 0 255 0 0 0 0 0 0 0 0 0 0 0 0
0 255 0 0 0 0 0 0 0 0 0 0 0 0 0 0
255 0 0 0 0 0 0 0 0 0 0 0 0 0 255 0
0 0 0 0 0 0 0 0 0 0 0 0 0 0 255 0
0 0 0 0 0 0 0 0 0 0 0 0 0 255 0 0
0 0 0 0 0 0 0 0 0 0 0 0 0 0 0 0
0 0 0 0 0 0 0 1 1 0 0 0 0 0 0 0
255 0 0 0 0 0 0 0 0 0 0 0 0 0 0 255
0 0 0 0 0 0 0 0 0 0 0 0 0 0 255 0
0 0 0 0 0 0 0 0 0 0 0 0 255 0 0 0
0 0 0 0 0 0 0 0 0 0 255 0 0 0 0 0
0 0 0 0 0 0 0 0 0 0 255 0 0 0 0 0
0 0 0 0 0 0 0 255 0 0 1 1 2 2 2 3
2 2 1 0 0 0 255 0 0 0 0 0 0 0 0 0
0 0 0 0 0 0 255 0 0 0 0 0 1 1 0 0
0 0 0 0 255 0 0 0 0 0 0 0 0 0 0 0
0 0 0 255 0 0 0 0 0 0 1 1 0 0 0 0
1 255 0 0 0 0 0 0 0 0 0 0 0 0 0 0
255 0 0 0 0 0 0 0 0 0 0 0 0 0 0 255
0 0 0 0 1 1 1 0 0 0 0 0 255 0 0 0
0 0 0 0 0 0 0 0 0 0 0 0 255 0 0 0
0 0 0 0 0 0 0 0 0 0 255 0 0 0 0 1
1 1 1 1 0 0 0 0 0 255 0 0 0 0 0 0
0 0 0 0 0 0 0 255 0 0 0 0 0 0 0 0
0 0 0 0 0 0 255 0 0 0 0 0 0 1 1 0
0 0 0 0 255 0 0 0 0 1 2 2 0 0 0 0
0 0 0 255 0 0 0 0 0 0 0 0 0 0 0 0
0 0 255 0 0 0 0 0 0 0 0 0 0 0 0 0
255 0 0 0 0 0 0 0 0 0 0 0 0 0 255 0
0 0 0 0 0 0 0 0 0 0 0 0 0 255 0 1
0 0 0 0 0 0 0 0 0 0 0 255 0 0 0 0
0 0 0 0 0 0 0 0 0 0 0 255 0 0 0 0
0 1 0 0 0 0 0 0 0 0 255 0 0 0 0 0
0 0 0 0 0 0 0 0 0 0 0 0 0 0 0 0
0 0 0 1 1 3 0 0 0 0 0 0 0 255 0 0
0 0 0 0 0 0 0 0 0 0 0 0 255 0 0 0
0 17 52 60 30 0 0 0 0 0 0 255 0 0 0 0
4 4 1 1 1 0 0 0 0 255 0 0 0 0 0 0
0 1 0 0 0 0 0 255 0 0 0 0 0 1 1 0
0 0 0 0 0 0 0 255 0 0 0 0 0 0 1 0
0 0 0 0 255 0 1 2 2 4 4 148 194 194 33 11
5 1 0 255 0 0 0 0 0 0 0 0 0 0 0 0
0 0 0 255 0 0 0 0 0 3 5 1 1 0 0 0
0 255 0 0 0 0 8 20 39 35 0 0 0 0 0 0
255 0 0 0 0 0 1 1 1 1 0 0 0 0 255 0
0 0 1 2 4 18 18 14 0 0 0 0 0 255 0 0
0 0 0 1 1 1 1 0 0 0 0 0 255 0 0 0
1 1 3 4 1 0 0 0 0 255 0 0 0 0 0 0
1 1 0 0 0 0 0 0 0 255 0 0 0 13 28 28
26 21 1 1 0 1 0 255 0 0 1 1 1 2 9 2
1 0 0 0 0 0 255 0 0 0 0 0 0 0 0 0
0 0 0 0 255 0 0 0 0 0 0 1 4 0 0 0
0 0 0 255 0 0 0 2 5 8 9 1 1 0 0 0
0 255 0 0 0 0 3 3 8 14 1 0 0 0 0 0
255 0 0 0 0 0 0 0 0 0 1 0 0 0 0 255
0 0 0 0 0 0 1 0 0 0 0 0 0 255 0 0
0 0 0 0 0 0 0 0 0 0 0 255 0 0 0 0
0 0 0 0 0 0 0 0 0 0 255 0 0 0 0 0
10 5 5 2 1 0 1 0 255 0 0 0 0 0 0 0
0 0 1 0 0 0 0 0 255 0 0 0 0 0 0 0
0 0 0 0 0 0 0 255 0 0 0 0 0 0 0 0
0 0 0 0 0 0 0 0 0 0 0 0 0 0 0 0
1 3 3 3 3 1 0 0 0 0 255 0 0 0 0 1
1 1 0 0 0 0 0 0 0 255 0 1 7 17 66 66
66 42 24 0 0 0 0 0 255 0 0 0 5 10 14 15
15 13 1 0 0 0 255 0 0 0 0 0 1 1 1 1
1 0 0 0 255 0 0 0 0 1 1 7 1 0 0 0
0 0 0 0 255 0 0 0 0 0 0 2 0 0 0 0
0 255 0 0 1 1 2 148 255 255 255 232 33 11 1 1
255 0 0 0 0 0 0 0 0 0 0 0 0 0 0 0
255 0 0 0 3 11 9 9 5 1 0 0 0 0 255 0
0 0 8 33 43 40 39 35 8 0 0 0 0 255 0 0
0 0 4 18 9 4 1 0 0 0 0 255 0 0 1 2
15 18 28 27 30 15 0 0 0 0 255 0 0 0 0 1
2 4 4 1 0 0 0 0 0 255 0 0 1 1 4 5
5 4 1 0 0 0 255 0 0 0 0 0 1 2 2 5
0 0 0 0 0 0 255 0 0 13 28 37 55 55 55 24
1 0 0 0 255 0 0 0 1 14 14 10 9 1 1 0
0 0 0 255 0 0 0 0 0 0 0 0 0 0 0 0
0 255 0 0 0 0 1 1 4 5 4 1 0 0 0 0
255 0 0 2 8 8 8 9 8 1 0 0 0 0 255 0
0 0 5 8 14 20 20 14 1 0 0 0 0 255 0 0
0 0 0 0 0 1 0 1 0 0 0 0 255 0 0 0
0 0 0 3 3 0 0 0 0 0 255 0 0 0 0 0
0 0 0 0 0 0 0 0 255 0 0 0 0 0 0 0
0 0 0 0 0 0 0 255 0 0 0 0 10 14 13 11
5 3 0 1 0 255 0 0 0 0 0 0 0 0 0 1
0 0 0 0 0 255 0 0 0 0 0 0 0 0 0 1
0 0 0 0 255 0 0 0 0 0 0 0 0 0 0 0
0 0 0 0 0 0 0 0 0 0 0 0 0 2 3 5
8 5 4 2 0 0 0 255 0 0 1 1 1 1 0 0
0 0 0 0 0 0 255 0 0 15 51 66 66 67 55 30
13 0 0 0 0 255 0 0 4 10 11 11 11 15 13 7
1 0 0 255 0 0 0 0 1 1 2 2 5 1 0 0
0 255 0 0 0 1 4 7 7 4 0 0 0 0 0 0
0 255 0 0 0 0 1 1 2 1 0 0 0 0 255 0
0 1 1 73 255 255 255 255 255 232 17 1 0 255 0 0
0 0 0 2 0 1 0 0 0 0 0 0 0 255 0 0
11 14 15 10 9 3 1 0 0 0 0 255 0 0 3 51
59 51 37 35 21 20 0 0 0 0 255 0 0 0 4 18
29 13 5 2 1 0 0 0 255 0 0 1 5 16 18 28
22 27 15 4 1 0 0 255 0 0 0 1 2 5 5 4
4 1 0 0 0 0 255 0 0 1 4 5 4 4 3 3
0 0 0 255 0 0 0 0 0 0 2 2 3 0 0 0
0 0 0 255 0 0 16 40 49 55 55 55 29 24 0 0
0 255 0 0 1 7 11 11 9 10 2 0 0 0 0 0
255 0 0 0 0 1 1 0 1 0 0 0 0 0 255 0
0 1 1 2 1 4 5 14 0 0 0 0 0 255 0 0
7 8 8 5 7 7 5 0 0 0 0 255 0 0 8 14
14 8 23 24 20 7 0 0 0 0 255 0 0 0 0 0
0 2 16 14 1 0 0 0 0 255 0 0 0 0 0 4
4 4 0 0 0 0 0 255 0 0 0 0 0 0 0 0
0 0 0 0 0 255 0 0 0 0 0 0 0 0 0 0
0 0 0 0 255 0 0 0 0 1 13 10 5 4 3 2
1 0 255 0 0 0 0 0 0 0 0 0 0 0 0 0
0 0 255 0 0 0 0 0 0 9 1 1 2 1 0 0
0 255 0 0 0 2 2 0 0 0 0 0 0 0 0 0
0 0 0 0 0 0 0 0 0 0 2 3 3 8 9 8
3 0 0 0 255 0 0 0 0 1 1 0 0 0 0 0
0 0 0 255 0 0 15 49 65 55 58 53 34 14 0 0
0 0 255 0 0 4 13 14 18 14 22 16 7 2 0 0
255 0 0 0 0 1 2 3 5 5 1 0 0 0 255 0
0 1 1 2 0 0 0 0 0 0 0 0 0 0 255 0
0 0 0 5 0 2 0 0 0 0 0 255 0 0 0 1
180 255 255 255 255 255 244 29 1 0 255 0 0 0 0 0
3 2 2 0 0 0 0 0 0 0 255 0 0 11 14 14
10 5 3 1 0 0 0 0 255 0 1 3 51 54 51 33
33 22 30 11 0 0 0 255 0 0 1 8 18 13 10 9
5 1 0 0 0 255 0 0 1 5 16 22 49 36 41 16
9 1 0 0 255 0 0 0 1 5 8 10 10 7 2 0
0 0 0 255 0 1 4 7 7 5 3 3 3 0 0 0
255 0 0 0 0 0 0 2 3 3 0 0 0 0 0 0
255 0 0 21 42 48 55 55 61 41 24 0 0 0 255 0
0 0 7 9 11 10 15 14 1 0 0 0 0 255 0 0
0 0 0 1 1 1 1 0 0 0 0 255 0 0 1 1
3 1 4 17 30 14 0 0 0 0 255 0 0 7 10 8
4 5 7 5 1 0 0 0 255 0 0 2 8 7 7 11
13 13 4 0 0 0 0 255 0 0 0 0 0 2 16 36
27 17 0 0 0 0 255 0 0 0 0 0 0 4 4 0
0 0 0 0 255 0 0 0 0 0 0 0 0 0 0 0
0 0 255 0 0 0 0 0 0 0 0 0 0 1 0 0
0 255 0 0 0 0 1 11 5 4 3 3 1 1 0 255
0 0 0 0 0 0 7 0 0 0 0 0 0 0 0 255
0 0 0 0 0 0 9 0 1 1 0 0 0 0 255 0
0 0 2 2 0 0 1 1 0 0 0 0 0 0 0 0
0 0 0 0 0 0 0 2 7 8 10 10 4 3 0 0
0 255 0 0 0 0 0 0 0 0 0 0 0 0 0 0
255 0 0 5 48 58 58 74 69 48 26 0 0 0 1 255
0 0 4 13 13 11 11 10 10 7 2 0 0 255 0 0
0 0 0 2 3 2 1 0 0 0 0 255 0 0 1 1
3 0 0 0 0 0 0 0 0 0 0 255 0 0 0 5
0 0 1 0 0 0 0 0 255 0 0 1 2 180 255 255
255 255 255 243 40 0 0 255 0 0 0 0 1 0 2 2
2 0 0 0 0 0 0 255 0 1 14 14 10 10 4 4
2 0 0 0 0 255 1 1 3 36 54 54 45 34 34 33
21 0 0 0 255 0 0 1 10 18 10 10 9 7 1 0
0 0 255 0 0 0 5 14 22 51 36 34 17 9 1 0
0 255 0 0 0 1 5 7 10 8 7 2 0 0 0 0
255 0 1 2 4 7 5 4 4 4 1 0 0 255 0 0
0 0 0 0 0 0 3 0 0 0 0 0 0 255 0 1
21 42 40 40 41 54 41 15 0 0 0 255 0 0 0 1
1 7 1 15 10 3 0 0 0 0 255 0 0 0 0 0
1 1 1 1 1 0 0 0 255 0 0 1 1 3 1 7
17 17 1 0 0 0 0 255 0 0 5 11 10 5 7 10
7 0 0 0 0 255 0 0 2 4 7 5 7 7 9 4
1 0 0 0 255 0 0 0 0 1 2 16 27 27 17 0
0 0 0 255 0 0 0 0 0 2 2 2 0 0 0 0
0 255 0 0 0 0 0 0 0 0 0 0 0 0 0 255
0 0 0 0 0 0 0 0 0 1 1 0 0 0 255 0
0 0 0 1 2 3 3 14 14 4 1 0 255 0 0 0
0 0 1 7 5 0 0 0 0 0 0 0 255 0 0 0
0 7 7 7 1 1 0 0 0 0 0 255 0 0 0 0
2 2 7 7 8 1 0 0 0 0 0 0 0 0 0 0
0 0 0 0 1 2 7 16 16 8 2 0 0 0 255 0
0 0 0 0 1 1 1 1 1 0 0 0 0 255 0 0
2 36 58 60 69 54 35 26 0 0 1 1 255 0 0 1
5 13 16 11 11 10 5 1 0 0 255 0 0 0 0 2
2 3 4 1 0 0 0 0 255 0 0 0 0 3 1 1
1 2 0 0 0 0 0 1 255 0 0 0 0 0 0 0
0 0 0 0 0 255 0 0 0 2 24 196 255 255 255 244
241 40 0 0 255 0 0 0 0 0 0 4 4 4 0 0
0 0 0 0 255 0 1 10 11 9 9 8 15 3 1 1
0 0 255 1 0 0 23 36 49 45 34 34 34 30 0 0
0 255 0 0 0 8 10 10 10 8 7 0 0 0 0 255
0 0 0 1 10 24 36 30 30 24 9 1 0 0 255 0
0 0 1 2 5 5 5 3 1 0 0 0 0 255 0 1
1 3 10 10 9 9 5 2 0 0 255 0 0 0 0 0
0 0 3 5 0 0 0 0 0 0 255 0 0 16 41 41
41 41 54 32 2 1 0 0 255 0 0 0 0 0 0 0
2 3 2 0 0 0 0 255 0 0 0 0 0 1 1 1
0 0 0 0 0 255 0 0 0 0 7 7 11 8 4 1
0 0 0 0 255 0 0 2 11 15 11 14 14 5 0 0
0 0 255 0 0 0 2 7 11 10 7 7 3 1 0 0
0 255 0 0 0 0 1 1 4 20 20 2 1 0 0 0
255 1 0 0 0 5 5 2 0 0 0 0 0 0 255 0
0 0 0 0 0 0 0 0 0 0 0 0 255 0 0 0
0 0 0 0 1 8 1 0 0 0 0 255 0 0 0 0
1 3 8 9 9 4 0 0 0 255 0 0 0 0 0 1
7 5 0 0 0 0 0 0 0 255 0 0 0 0 0 3
1 0 0 0 0 0 0 0 255 0 0 0 0 0 0 2
1 1 0 0 0 0 0 0 1 0 0 0 0 0 0 0
0 0 1 1 7 10 8 0 0 0 0 255 0 0 0 0
0 0 0 0 1 1 1 0 0 0 255 0 0 1 2 36
60 60 40 35 1 0 0 0 0 255 0 0 1 4 7 8
5 5 5 1 0 0 0 255 0 0 0 0 0 2 2 2
1 0 0 0 0 255 0 0 0 0 2 2 2 1 0 0
0 0 0 0 0 255 0 0 0 0 0 0 0 0 0 0
0 0 255 0 0 0 0 1 28 196 237 241 237 40 4 1
0 255 0 0 0 0 0 0 2 1 1 1 0 0 0 0
0 255 0 0 1 9 8 8 7 2 1 0 0 0 0 255
0 0 0 5 23 28 32 45 36 33 4 0 0 0 255 0
0 0 0 8 8 2 1 1 0 0 0 0 255 0 0 0
1 1 20 20 18 17 17 1 1 0 0 255 0 0 0 1
1 2 3 3 2 0 0 0 0 0 255 0 0 0 2 5
7 7 7 2 1 0 0 255 0 0 0 0 0 0 0 0
0 0 0 0 0 0 0 255 0 0 5 15 18 18 41 18
5 1 1 1 1 255 0 0 0 0 0 0 0 1 2 0
0 0 0 0 255 0 0 0 0 0 1 0 0 0 0 0
0 0 255 0 0 0 0 0 7 5 4 0 0 0 0 0
0 255 0 0 1 7 11 11 11 11 1 0 0 0 0 255
0 0 0 4 10 13 10 4 4 2 1 0 0 0 255 0
0 0 0 0 0 1 7 7 0 0 0 0 0 255 1 0
0 0 1 2 0 0 0 0 0 0 0 255 0 0 0 0
0 0 0 0 0 0 0 0 0 255 0 0 0 0 0 0
0 0 0 0 0 0 0 0 255 0 0 0 0 0 1 3
3 1 1 0 0 0 255 0 0 0 0 0 1 0 0 0
0 0 0 0 0 0 255 0 0 0 0 0 3 1 1 0
0 0 0 0 0 255 0 0 0 0 0 0 0 0 0 0
0 0 0 0 0 0 0 0 0 0 0 0 0 0 0 1
1 1 2 3 2 0 0 0 255 0 0 0 0 0 0 1
1 1 0 0 0 0 0 255 0 0 0 1 2 22 23 23
1 0 0 0 0 0 255 0 0 0 0 2 3 2 2 1
0 0 0 0 255 0 0 0 0 0 1 1 1 1 0 0
0 0 255 0 0 0 0 1 1 1 1 0 0 0 0 0
0 0 255 0 0 0 0 0 0 0 0 0 0 0 0 255
0 0 0 0 1 1 28 145 145 28 4 1 1 0 255 0
0 0 0 0 1 1 1 1 1 0 0 0 0 0 255 0
0 0 1 4 4 1 0 0 0 0 0 0 255 0 0 0
1 5 16 23 20 20 4 0 0 0 0 255 0 0 0 0
0 0 0 0 0 0 0 0 0 255 0 0 0 0 0 1
9 9 4 0 1 1 0 0 255 0 0 0 0 0 0 0
1 1 0 0 0 0 0 255 0 0 0 1 2 2 2 1
0 0 0 0 255 0 0 0 0 0 0 0 0 0 0 0
0 0 0 0 255 0 0 1 2 8 18 18 2 1 0 0
0 1 255 0 0 0 0 0 0 0 0 0 0 0 0 0
0 255 0 0 0 0 0 0 0 0 0 0 0 0 0 255
0 0 0 0 0 0 0 1 0 0 0 0 0 0 255 0
0 0 1 2 2 1 1 0 0 0 0 0 255 0 0 0
1 1 8 8 2 2 1 0 0 0 0 255 0 0 0 0
0 0 0 1 1 0 0 0 0 0 255 0 0 0 0 0
0 0 0 0 0 1 0 0 255 0 0 0 0 0 0 0
0 0 0 0 0 0 255 0 0 0 0 0 0 0 0 0
0 0 0 0 0 255 0 0 0 0 0 0 0 0 0 0
0 0 0 255 0 0 0 0 0 0 0 0 0 0 0 0
0 0 0 255 0 0 0 0 0 0 0 0 0 0 0 0
0 0 255 0 0 0 0 0 0 0 0 0 0 0 0 0
0 0 0 0 0 0 0 0 0 0 0 0 0 0 0 0
0 1 0 0 0 255 1 0 0 0 0 0 0 0 0 0
0 0 0 0 255 0 0 0 0 1 1 1 0 0 0 0
0 0 0 255 0 0 0 0 0 2 2 1 0 0 0 0
0 255 0 0 0 0 0 0 0 0 0 0 0 0 0 255
0 0 0 0 0 0 0 0 0 0 0 0 0 0 0 255
0 0 0 0 0 0 0 0 0 0 0 0 255 1 1 0
0 1 1 3 3 2 1 1 1 1 0 255 0 0 0 0
0 0 1 0 0 0 0 0 0 0 0 255 0 0 0 0
0 1 1 0 0 0 0 0 0 255 0 0 0 1 1 1
0 0 1 0 0 0 0 0 255 0 0 0 0 0 0 0
0 0 0 0 0 0 255 0 0 0 0 0 0 0 0 0
0 0 0 0 0 255 0 0 0 0 0 0 0 0 0 0
0 0 0 0 255 0 0 0 0 0 0 0 0 0 0 0
0 255 0 0 0 0 0 0 0 0 0 0 0 0 0 0
0 255 0 0 0 0 0 0 0 0 0 0 0 0 0 255
0 0 0 0 0 0 0 0 0 0 0 0 0 0 255 0
0 0 0 0 0 0 0 0 0 0 0 0 255 0 0 0
0 0 0 0 0 0 0 0 0 0 0 255 0 0 0 0
1 1 1 1 1 1 0 0 0 255 0 0 0 0 0 0
0 1 1 1 0 0 0 0 255 0 0 0 0 0 0 0
0 0 0 0 0 0 0 255 0 0 0 0 0 0 0 0
0 0 0 0 0 255 0 0 0 0 0 0 0 0 0 0
0 0 0 255 0 0 0 0 0 0 0 0 0 0 0 0
0 0 255 0 0 0 0 1 0 0 0 0 0 0 0 0
255 0 0 0 0 0 0 0 0 0 0 0 0 0 0 0
255 0 0 0 0 0 0 0 0 0 0 0 0 0 0 255
0 0 0 0 0 0 0 0 0 0 0 0 0 0 0 0
0 0 0 0 0 0 0 0 0 0 0 0 0 0 1 1
0 0 255 0 0 0 0 0 0 0 0 0 0 0 0 0
0 255 0 0 0 0 0 0 0 0 0 0 0 0 0 0
255 0 0 0 0 0 0 1 1 0 0 0 0 0 255 0
0 0 0 0 0 0 0 0 0 0 0 0 255 0 0 0
0 0 0 0 0 0 0 0 0 0 0 0 255 0 0 0
0 0 0 0 0 0 0 0 0 255 0 0 0 1 0 1
0 1 1 1 1 1 0 0 255 0 0 0 0 0 0 0
0 0 0 1 0 0 0 0 255 1 0 0 0 0 0 0
0 0 0 0 0 0 255 0 0 0 1 0 0 0 0 0
0 0 0 0 0 255 0 0 0 0 0 0 0 0 0 0
0 0 0 255 0 0 0 0 0 0 0 0 0 0 0 0
0 0 255 0 0 0 0 0 0 0 0 0 0 0 0 0
0 255 0 0 1 0 0 0 0 0 0 0 0 0 255 0
0 0 0 0 0 0 0 0 0 0 0 0 0 0 255 0
0 0 0 0 0 0 0 0 0 0 0 0 255 0 0 0
0 0 0 0 0 0 0 0 0 0 0 255 0 0 0 0
0 0 0 0 0 0 0 0 0 255 0 0 0 0 0 0
0 0 0 0 0 0 0 0 255 0 0 0 0 0 0 0
0 0 0 0 0 0 255 0 0 0 0 0 0 0 0 0
1 0 0 0 0 255 0 0 0 0 0 0 0 0 0 0
0 0 0 0 255 0 0 0 0 0 0 0 0 0 0 0
0 0 255 0 0 0 0 0 0 0 0 0 0 0 0 0
255 0 0 0 0 0 0 0 0 0 0 0 0 0 1 255
0 0 0 0 1 0 0 0 0 0 0 0 0 255 0 0
0 0 0 0 0 0 0 0 0 0 0 0 0 255 0 0
0 0 0 0 0 0 0 0 0 0 0 0 255 0 0 0
0 0 0 0 0 0 0 0 0 0 0 0 0 255 255 255
255 255 255 255 255 255 255 255 255 255 255 255 255 255 255 255
255 255 255 255 255 255 255 255 255 255 255 255 255 255 255 255
255 255 255 255 255 255 255 255 255 255 255 255 255 255 255 255
255 255 255 255 255 255 255 255 255 255 255 255 255 255 255 255
255 255 255 255 255 255 255 255 255 255 255 255 255 255 255 255
255 255 255 255 255 255 255 255 255 255 255 255 255 255 255 255
255 255 255 255 255 255 255 255 255 255 255 255 255 255 255 255
255 255 255 255 255 255 255 255 255 255 255 255 255 255 255 255
255 255 255 255 255 255 255 255 255 255 255 255 255 255 255 255
255 255 255 255 255 255 255 255 255 255 255 255 255 255 255 255
255 255 255 255 255 255 255 255 255 255 255 255 255 255 255 255
255 255 255 255 255 255 255 255 255 255 255 255 255 255 255 255
255 255 255 255 255 255 255 255 255 255 255 255 255 255 255 255
255 255 255 255 255 255 255 255 255 255 255 255 255 255 255 255
255 255 255 255 255 255 255 255 255 255 255 255 255 255 255 255
255 255 255 255 255 255 255 255 255 255 255 255 255 255 255 255
255 255 255 255 255 255 255 255 255 255 255 255 255 255 255 255
255 255 255 255 255 255 255 255 255 255 255 255 255 255 255 255
255 255 255 255 255 255 255 255 255 255 255 255 255 255 255 255
255 255 255 255 255 255 255 255 255 255 255 255 255 255 255 255
255 255 255 255 255 255 255 255 255 255 255 255 255 255 255 255
255 255 255 255 255 255 255 255 255 255 255 255 255 255 255 255
255 255 255 255 255 255 255 255 255 255 255 255 255 255 255 255
255 255 255 255 255 255 255 255 255 255 255 255 255 255 255 255
255 255 255 255 255 255 255 255 255 255 255 255 255 255 255 255
255 255 255 255 255 255 255 255 255 255 255 255 255 255 255 255
255 255 255 255 255 255 255 255 255 255 255 255 255 255 255 255
255 255 255 255 255 255 255 255 255 255 0 0 0 0 0 0
0 0 0 0 0 0 0 0 0 0 0 0 255 0 0 0
0 0 0 0 0 0 0 0 0 0 0 255 0 0 0 0
0 0 0 0 0 0 0 0 0 0 255 0 0 0 0 0
0 0 0 0 0 0 0 0 255 0 0 0 0 0 0 0
0 0 0 0 0 0 255 0 0 0 0 0 0 0 0 0
0 0 0 0 0 0 255 0 0 0 0 0 0 0 0 0
0 0 0 255 0 0 0 0 0 0 0 0 0 0 0 0
0 0 255 0 0 0 0 0 0 0 0 0 0 1 1 0
0 0 255 0 0 0 0 0 0 0 0 0 0 0 0 0
255 0 0 0 0 0 0 0 0 0 0 0 0 0 0 255
0 0 0 0 0 0 0 0 0 0 0 0 0 255 0 0
0 0 0 0 0 0 0 0 0 0 0 0 255 0 0 0
0 0 1 1 0 0 0 0 0 0 0 255 0 0 0 0
0 0 0 0 0 0 0 0 255 0 0 0 0 0 0 0
0 0 0 0 0 0 0 0 255 0 0 0 0 0 0 0
0 0 0 1 1 0 255 0 0 0 0 0 0 0 0 0
0 0 0 0 0 255 1 0 0 0 0 0 0 0 0 0
0 0 0 255 0 0 0 0 0 0 0 0 0 0 0 0
0 0 255 0 0 0 0 0 0 0 0 0 0 0 0 0
255 0 0 0 0 0 0 0 0 0 0 0 0 0 0 255
0 0 0 0 1 0 0 0 0 0 0 0 0 0 255 0
0 0 0 0 0 0 0 0 0 0 0 0 255 0 0 0
0 0 0 0 0 0 0 0 0 0 255 0 0 0 0 0
0 0 0 0 0 0 0 0 0 255 0 0 0 0 0 0
1 1 0 0 0 0 0 255 0 0 0 0 0 0 0 0
0 0 0 0 0 0 0 255 0 0 0 0 0 0 0 0
0 0 0 0 0 0 255 0 0 0 0 0 0 0 0 0
0 0 0 0 0 0 0 0 0 0 0 0 0 0 0 0
0 0 0 0 0 0 0 0 0 255 0 0 0 0 0 0
0 0 0 0 0 0 0 0 255 0 0 0 0 0 0 0
0 0 0 0 0 0 0 255 0 0 0 0 0 0 0 0
0 0 0 0 0 255 0 0 0 0 0 0 0 0 0 0
0 0 0 255 0 0 0 0 0 0 0 0 0 0 0 0
0 0 0 255 0 0 0 0 0 0 0 0 0 0 0 0
255 0 0 0 0 0 0 0 0 0 0 0 0 0 0 255
0 0 0 0 0 0 0 0 0 0 1 1 0 0 0 255
0 0 0 0 0 0 0 0 0 0 0 0 0 255 0 0
0 0 0 0 0 0 0 0 0 0 0 0 255 0 0 0
0 0 0 0 0 0 0 0 0 0 255 0 0 0 0 0
0 0 0 0 1 0 0 0 0 255 0 0 0 0 0 0
0 0 0 0 0 0 0 0 255 0 0 0 0 0 0 0
0 0 0 0 0 255 0 0 0 0 0 0 0 0 0 0
0 0 0 0 0 255 0 0 0 0 0 0 0 0 0 0
0 0 0 255 0 0 0 0 0 0 0 0 0 1 0 0
0 0 255 0 0 1 0 0 0 0 0 0 0 0 0 0
255 0 0 0 0 0 0 0 0 0 0 0 0 0 0 255
0 0 0 0 0 0 0 0 0 0 0 0 0 255 0 0
0 0 0 0 0 0 0 0 0 0 0 0 255 0 0 0
0 0 0 0 0 0 0 0 0 0 0 255 0 0 0 0
0 1 1 0 0 0 0 0 0 255 0 0 0 0 0 0
0 0 0 0 0 0 0 255 0 0 0 0 0 0 1 1
1 1 1 0 0 0 255 0 0 0 0 0 1 1 3 3
0 0 0 0 255 0 0 0 0 0 0 0 0 0 0 0
0 0 0 0 255 0 0 0 0 0 0 0 0 0 0 0
0 0 0 255 0 0 0 0 0 0 0 1 1 1 0 0
0 0 0 0 0 0 0 0 0 0 0 0 0 0 0 0
1 0 0 0 0 0 255 0 0 0 0 0 0 0 0 0
0 0 0 0 0 255 0 0 0 0 0 0 0 0 0 0
0 0 0 0 255 0 0 0 0 0 0 0 0 0 0 0
0 0 255 0 0 0 0 0 0 0 0 0 0 0 0 0
255 0 0 0 0 0 0 0 0 0 0 0 0 0 0 0
255 0 0 0 0 1 0 0 0 0 0 0 0 255 0 0
0 0 0 0 0 0 0 0 0 0 0 0 255 0 0 0
0 0 0 0 0 0 0 1 0 0 0 0 255 0 0 0
0 0 0 0 0 0 0 0 0 0 255 0 0 0 0 0
0 0 0 0 0 0 0 0 0 255 0 0 0 0 0 0
0 0 0 0 0 0 0 255 0 0 0 0 0 0 0 0
0 0 0 0 0 0 255 0 0 0 0 0 0 0 0 0
0 0 0 0 0 255 0 0 0 0 0 0 0 0 0 0
0 0 255 0 0 0 0 0 0 0 0 0 0 0 0 0
0 0 255 0 0 0 0 0 0 0 0 0 0 0 0 0
255 0 0 0 0 0 1 1 1 1 0 0 0 0 0 255
0 0 0 0 0 0 0 0 0 0 0 0 0 255 0 0
0 0 0 0 0 0 0 0 0 0 0 0 255 0 0 0
0 0 0 0 0 0 0 0 0 0 255 0 0 0 0 0
0 0 1 0 0 0 0 0 0 255 0 0 0 0 0 0
0 0 0 0 0 0 0 0 255 0 0 0 0 0 1 1
0 0 0 0 0 0 255 0 0 0 0 0 0 0 0 0
0 0 0 0 255 0 0 0 0 0 1 1 1 3 3 1
0 0 0 255 0 0 0 0 0 3 10 23 23 3 0 0
0 255 0 0 0 0 0 0 0 0 0 1 0 0 0 0
0 255 0 0 0 0 0 0 0 1 0 0 0 0 0 0
255 0 0 0 0 0 0 0 1 1 0 0 0 0 0 0
0 0 0 0 0 0 0 0 0 0 0 0 1 1 1 0
0 0 0 255 0 0 0 0 0 0 0 0 0 0 0 0
0 0 255 0 0 0 0 0 0 0 0 0 0 0 0 0
0 255 0 0 0 0 0 0 0 0 0 0 0 0 0 255
0 0 0 0 0 0 0 0 0 0 0 0 0 255 0 0
0 0 0 0 0 0 0 0 0 0 0 0 1 255 1 0
1 1 1 1 1 0 0 0 0 0 255 0 0 0 0 0
0 0 0 0 0 0 0 0 0 255 0 0 0 0 0 5
10 10 3 0 2 0 0 0 0 255 0 0 0 0 0 0
0 0 0 0 0 0 0 255 0 0 0 0 0 0 0 0
0 0 0 0 0 0 255 0 0 0 0 0 1 1 0 0
0 0 0 0 255 0 0 0 0 0 0 0 0 1 1 1
0 0 0 255 0 0 0 0 0 0 0 0 0 0 0 0
0 0 255 0 0 0 0 0 0 0 0 0 0 0 0 255
1 0 0 0 0 0 0 0 1 0 0 0 0 0 0 255
0 0 0 0 0 0 0 0 0 0 0 0 0 255 0 0
0 0 1 8 1 1 1 0 0 0 0 0 255 0 0 0
0 1 1 2 1 0 0 0 0 0 255 0 0 0 0 1
1 1 0 0 1 1 0 0 0 255 0 0 0 0 0 3
3 1 0 0 0 0 0 255 0 0 0 0 0 1 2 13
3 2 0 0 0 0 255 1 0 0 0 0 0 0 0 0
0 0 0 0 0 255 0 0 0 0 0 1 1 2 0 0
0 0 0 255 0 0 0 0 0 0 0 0 0 0 0 0
0 255 0 0 0 0 1 9 20 60 60 43 5 0 0 0
255 0 0 0 1 4 5 198 255 255 113 7 2 0 255 0
0 0 0 0 0 0 1 2 2 1 0 0 0 0 255 0
0 0 0 0 0 1 1 0 0 0 0 0 0 255 0 0
0 0 0 1 4 4 4 1 0 0 0 0 0 0 0 0
0 0 0 0 0 0 0 3 9 20 21 11 1 0 0 0
255 0 0 0 0 0 0 0 1 1 0 0 0 0 0 255
0 0 0 0 0 0 0 0 0 0 0 0 0 0 255 0
0 0 0 0 0 0 0 0 0 0 0 1 255 0 0 0
0 0 0 0 0 0 0 0 0 0 255 0 0 0 0 0
0 0 1 0 0 0 0 0 0 0 255 1 1 1 2 13
28 29 21 4 0 0 0 255 0 0 0 0 0 0 33 40
40 24 0 0 0 0 255 0 0 0 0 4 5 68 77 83
42 4 2 1 0 0 255 0 0 0 0 0 0 0 0 0
0 0 0 0 255 0 0 0 0 0 0 0 0 0 0 0
0 0 0 255 0 0 0 0 1 1 3 1 0 0 0 0
0 255 0 0 0 0 0 2 9 9 1 1 1 0 0 0
255 0 0 0 0 0 0 0 0 0 0 0 0 0 0 255
0 0 0 0 0 0 0 2 0 0 0 0 255 1 0 0
0 0 0 1 2 2 0 0 0 0 0 0 255 0 0 0
0 0 0 0 0 0 0 0 0 0 255 0 0 0 1 26
43 40 39 26 0 1 0 0 0 255 0 0 0 1 2 5
8 8 1 0 0 0 0 255 0 0 0 1 5 17 17 20
8 1 1 0 0 0 255 0 0 0 1 16 23 23 37 22
0 0 0 0 255 0 0 0 0 1 2 13 17 13 9 2
0 0 0 255 0 0 0 0 0 0 1 2 2 1 0 0
0 0 255 0 0 0 0 1 7 7 7 4 2 0 0 0
255 0 0 0 0 0 0 0 0 0 0 0 0 0 255 0
0 0 1 7 20 157 171 221 239 99 5 1 0 255 0 0
0 1 5 255 255 255 255 255 113 11 2 255 0 0 0 0
0 0 14 14 11 10 4 1 0 0 0 255 0 0 0 0
0 7 7 2 1 1 0 0 0 0 255 0 0 0 1 1
10 22 24 24 7 0 0 0 0 0 0 0 0 0 0 0
0 0 0 3 9 23 21 27 20 5 0 0 0 255 0 0
0 0 0 0 1 1 1 1 1 0 0 0 255 0 0 0
0 0 0 1 1 7 1 0 0 0 0 255 0 0 0 0
0 0 0 0 0 0 0 0 0 255 0 0 0 0 0 0
1 1 2 1 0 0 0 255 0 0 0 0 0 0 1 2
1 1 1 0 0 0 0 255 1 1 2 13 34 34 32 32
29 4 0 0 255 0 0 0 0 0 40 66 42 40 40 21
0 0 0 255 0 0 0 0 4 68 109 109 98 81 42 4
1 0 0 255 0 0 0 0 1 1 1 0 0 0 0 1
1 255 0 0 0 0 0 0 3 3 0 0 0 0 0 0
255 0 0 0 0 3 4 4 2 0 0 1 1 1 255 0
0 0 0 2 9 17 17 16 8 1 0 0 0 255 0 0
0 0 0 0 0 0 0 0 0 0 0 0 255 0 0 0
0 0 0 0 2 0 0 0 0 255 0 0 0 0 0 1
3 8 8 1 0 0 0 0 0 255 0 0 0 0 0 0
0 0 0 0 0 0 0 255 1 1 1 26 47 62 47 46
59 33 2 0 0 0 255 0 0 1 3 4 8 10 10 8
0 0 0 0 255 0 0 0 3 27 30 34 20 11 4 1
0 0 0 255 0 0 1 24 24 37 37 46 37 22 0 0
0 255 0 0 0 0 1 15 15 16 13 9 2 1 0 0
255 0 0 0 0 0 1 3 3 3 2 0 0 0 0 255
0 0 0 0 9 13 13 7 3 2 1 0 0 255 0 0
0 0 0 0 0 0 0 0 0 0 0 255 0 1 2 2
20 157 160 160 221 239 207 99 4 0 255 0 0 1 26 255
255 255 255 255 255 255 36 2 255 0 0 0 0 0 15 20
26 20 17 17 4 0 0 0 255 0 0 0 0 7 23 30
30 9 1 1 0 0 0 255 0 0 0 1 15 22 30 33
37 30 2 0 0 0 0 0 0 0 0 0 0 0 0 1
5 13 20 13 20 17 13 0 0 0 255 0 0 0 0 0
5 5 8 2 2 1 0 0 0 255 0 0 0 0 1 1
4 8 8 5 0 0 0 0 255 0 0 0 0 1 1 0
0 0 0 0 0 0 255 0 0 0 0 1 1 1 1 2
2 1 0 0 255 0 0 0 0 0 0 1 2 3 1 1
1 0 0 0 255 1 2 7 41 41 34 32 36 35 7 0
0 255 0 0 0 0 24 40 45 40 40 47 21 7 0 0
255 0 0 0 1 24 87 109 102 85 60 42 5 2 0 0
255 0 0 0 1 2 4 2 2 0 0 0 0 0 255 0
0 0 0 0 1 3 3 0 0 0 0 0 0 255 0 0
0 0 4 4 4 2 0 0 0 0 0 255 0 0 0 1
7 17 18 18 18 13 2 0 0 0 255 0 0 0 0 2
1 2 0 0 0 0 0 0 0 255 0 0 0 0 0 0
0 0 0 0 0 0 255 0 0 0 0 0 3 3 8 2
0 0 0 0 0 0 255 0 0 0 0 3 3 3 1 1
0 0 0 0 255 0 1 3 34 47 62 47 45 59 35 20
0 0 0 255 0 0 2 5 14 14 8 8 15 8 0 0
0 255 0 0 0 3 27 30 34 20 16 11 1 0 0 0
255 0 0 1 34 43 37 43 43 43 30 0 0 0 255 0
0 0 1 2 15 21 21 11 5 2 2 1 0 255 0 0
0 0 1 2 3 3 2 1 1 0 0 0 255 0 0 0
0 9 9 7 7 2 3 1 1 0 255 0 0 0 0 0
0 0 0 0 0 0 0 0 255 0 1 5 13 125 169 171
157 173 209 207 205 14 2 255 0 0 0 60 255 255 255 255
255 255 255 135 5 255 0 0 0 0 1 15 26 20 20 16
17 5 1 0 0 255 0 0 0 0 23 30 30 23 23 8
0 0 0 0 255 0 0 0 3 13 15 24 28 33 21 7
1 0 0 0 0 0 0 0 0 0 0 0 1 5 7 10
9 10 13 13 0 0 0 255 0 0 0 0 1 5 8 8
2 2 1 0 0 0 255 0 0 0 0 0 3 3 8 8
8 2 0 0 0 255 0 0 0 0 0 1 0 0 0 0
0 1 0 255 0 0 0 0 1 2 2 3 5 3 2 0
0 255 0 0 0 0 0 1 1 2 3 2 1 0 0 0
0 255 1 1 9 62 62 34 28 32 32 11 0 0 255 0
0 0 0 30 40 45 47 40 46 21 7 0 0 255 0 0
0 1 24 94 109 109 81 60 45 23 4 0 0 255 0 0
0 0 2 7 4 2 0 0 0 0 0 255 0 0 0 0
0 1 0 1 0 1 0 0 0 0 255 0 0 0 0 3
5 3 2 0 0 0 0 0 255 0 0 0 5 28 35 27
24 24 22 13 0 0 0 255 0 0 0 0 0 0 2 0
0 0 0 0 0 0 255 0 0 0 0 0 0 0 0 0
0 0 0 255 0 0 0 0 0 0 1 3 1 0 0 0
0 0 0 255 0 0 0 0 3 3 4 4 4 0 0 0
0 255 0 0 8 17 37 36 36 36 35 33 20 0 0 0
255 0 0 3 11 16 5 5 8 15 15 0 0 0 255 0
0 0 3 16 17 17 17 16 11 1 0 0 0 255 0 0
4 34 43 34 37 36 43 30 2 0 0 255 0 0 1 1
13 15 22 10 5 5 5 2 1 0 255 0 0 0 0 2
3 3 3 2 1 1 0 0 0 255 0 0 0 0 9 9
8 5 3 5 4 1 0 255 0 0 0 1 1 0 0 0
0 0 0 0 0 255 0 0 2 13 125 227 227 129 173 205
207 205 29 4 255 0 0 1 60 255 255 255 255 255 255 255
135 5 255 0 0 1 1 1 15 26 15 20 16 18 16 1
0 0 255 0 0 0 0 36 36 32 13 11 1 0 0 0
0 255 0 0 0 3 13 15 24 33 46 32 2 1 0 0
0 0 0 0 0 0 0 0 0 0 2 5 7 10 13 13
8 0 0 0 255 0 0 0 0 0 2 2 8 2 1 0
0 0 0 255 0 0 0 0 1 7 7 8 8 8 0 0
0 0 255 0 0 0 0 0 0 0 0 0 0 0 1 0
255 0 0 0 0 1 3 3 5 5 5 2 0 0 255 0
0 0 0 0 1 1 1 1 1 0 0 0 0 0 255 0
1 7 53 53 36 28 33 33 11 1 0 255 0 0 0 0
24 30 30 45 47 47 23 1 0 0 255 0 0 0 1 14
87 100 88 85 85 54 23 2 0 0 255 0 0 0 0 3
4 2 0 0 0 0 0 0 255 0 0 0 0 0 0 0
1 1 1 0 0 0 0 255 0 0 0 0 2 4 4 4
0 0 0 0 0 255 0 0 0 5 28 28 28 27 27 22
2 0 0 0 255 0 0 0 0 0 0 0 0 0 0 0
0 0 0 255 0 0 0 0 0 0 0 0 0 0 0 0
255 0 0 0 0 0 1 3 9 1 1 0 0 0 0 0
255 0 0 0 7 8 7 4 3 3 0 0 0 0 255 0
0 8 17 26 28 28 35 32 27 8 0 0 0 255 0 0
0 3 16 4 4 9 15 9 0 0 0 255 0 0 0 5
16 17 26 40 40 30 1 0 0 0 255 0 0 1 22 33
33 33 36 43 36 0 0 0 255 0 0 0 1 2 11 14
5 5 5 5 2 1 0 255 0 0 0 0 0 1 2 1
1 1 1 0 0 0 255 0 0 0 0 9 9 8 8 11
8 3 0 0 255 0 0 0 1 1 0 0 0 1 1 1
0 0 255 0 0 1 4 22 227 233 209 187 206 206 202 29
1 255 0 0 2 35 255 255 255 255 255 255 255 109 2 255
0 0 0 0 1 7 26 13 13 13 16 5 1 0 0 255
0 0 0 0 7 14 15 11 5 0 0 0 0 0 255 0
0 0 3 11 15 28 28 32 21 2 0 0 0 0 0 0
0 0 0 0 0 0 0 0 2 7 22 26 13 8 0 0
0 255 0 0 0 0 0 0 0 0 1 1 1 0 0 0
255 0 0 0 0 0 3 7 5 9 2 2 0 0 0 255
0 0 0 0 0 1 1 1 0 0 0 1 0 255 0 0
0 0 0 1 3 9 8 8 2 0 0 255 0 0 0 0
0 1 1 1 2 1 0 0 0 0 0 255 0 0 1 8
28 36 36 53 24 4 0 0 255 0 0 0 0 0 27 29
30 47 40 23 0 0 0 255 0 0 0 1 1 77 94 94
88 97 54 5 2 0 0 255 0 0 0 0 1 3 1 0
0 0 0 0 0 255 0 0 0 0 0 0 0 2 2 0
0 0 0 0 255 0 0 0 1 2 4 4 3 0 0 0
0 0 255 0 0 0 1 5 28 28 27 23 20 2 0 0
0 255 0 0 0 0 0 0 0 0 0 0 0 0 0 0
255 0 0 0 0 1 2 2 0 0 0 0 0 255 0 0
0 0 0 1 3 10 9 7 0 0 0 0 0 255 0 0
0 0 1 0 0 3 3 0 0 0 0 255 0 0 7 13
17 26 33 36 34 20 2 0 0 0 255 0 0 0 2 13
13 13 9 9 1 0 0 0 255 0 0 0 5 13 17 37
40 40 5 1 0 0 0 255 0 0 1 10 22 29 33 33
33 2 0 0 0 255 0 0 0 0 0 3 8 4 5 5
2 1 0 0 255 0 0 0 0 0 0 1 1 2 2 1
0 0 0 255 0 0 0 0 3 5 5 9 11 3 0 0
0 255 0 0 0 0 0 0 0 0 0 0 0 0 0 255
0 0 1 1 1 65 227 187 187 187 202 104 8 1 255 0
0 0 2 255 255 255 255 255 255 255 5 1 255 0 0 0
0 0 1 2 2 8 8 16 2 1 0 0 255 0 0 0
0 5 7 5 2 1 0 0 0 0 0 255 0 0 0 5
10 15 24 28 28 9 0 0 0 0 0 0 0 0 0 0
0 0 0 0 0 0 7 22 26 8 0 0 0 0 255 0
0 0 0 0 0 0 0 0 0 1 0 0 0 255 0 0
0 0 0 1 5 5 3 2 0 0 0 0 255 0 0 0
0 0 1 1 1 0 0 0 0 0 255 0 0 0 0 1
3 3 5 8 8 1 0 0 255 0 0 0 0 0 1 1
1 1 0 0 0 0 0 0 255 0 0 0 0 5 22 27
24 3 1 1 0 255 0 0 0 0 0 1 5 18 27 18
1 0 0 0 255 0 0 0 1 1 14 49 77 67 67 2
2 0 0 0 255 0 0 0 0 1 0 0 0 0 0 0
0 0 255 0 0 0 0 0 0 1 1 0 0 0 0 0
0 255 0 0 0 0 0 0 0 0 0 0 0 0 0 255
0 0 0 0 0 1 18 18 10 2 0 0 0 0 255 0
0 0 0 0 0 0 0 0 0 0 0 0 0 255 0 0
0 0 0 0 1 0 0 0 0 0 255 0 0 0 0 0
0 3 3 7 0 0 0 0 0 0 255 0 0 0 0 0
0 1 1 1 0 0 0 0 255 1 0 0 0 16 30 33
34 32 2 1 0 0 0 255 0 0 0 0 2 5 13 5
1 1 0 0 0 255 0 0 0 0 13 13 29 29 7 1
1 0 0 0 255 0 0 0 1 10 16 16 11 2 0 0
0 0 255 0 0 0 0 0 0 3 4 4 2 1 1 0
0 255 0 0 0 0 0 0 0 1 1 1 1 0 0 0
255 0 0 0 0 0 3 3 3 1 0 0 0 0 255 0
0 0 0 0 0 0 0 0 0 0 0 0 255 0 0 0
0 1 2 65 155 158 155 104 1 1 0 255 0 0 2 2
13 255 255 255 255 255 7 2 0 255 0 0 0 0 0 0
0 0 0 2 3 2 0 0 0 255 0 0 0 0 0 1
1 1 1 1 0 0 0 0 255 0 0 0 0 5 8 13
13 9 0 0 0 0 0 0 0 0 0 0 0 0 0 0
0 0 0 0 0 0 0 0 0 0 0 255 0 0 0 0
0 0 0 0 0 0 0 0 0 0 255 0 0 0 0 0
1 0 2 1 1 0 0 0 0 255 0 0 0 0 0 0
0 1 0 0 0 0 0 255 0 0 0 0 0 0 0 3
3 0 0 0 1 255 0 0 0 0 0 0 0 0 0 0
0 0 0 0 0 255 0 0 0 0 0 4 4 4 0 1
0 1 255 0 0 0 0 0 0 1 1 1 1 0 0 0
0 255 0 0 0 0 1 1 1 22 22 3 0 0 0 0
0 255 0 0 0 0 0 0 0 0 0 0 0 0 0 255
0 0 0 0 0 0 0 0 0 0 0 0 0 0 255 0
0 0 0 0 0 0 0 0 0 0 0 0 255 0 0 0
0 0 0 1 1 1 0 0 0 0 0 255 0 0 0 0
0 0 0 0 0 0 0 0 0 0 255 0 0 0 0 0
0 0 0 0 0 0 0 255 0 0 0 0 0 0 0 0
0 0 0 0 0 0 0 255 0 0 0 0 0 0 0 0
0 0 0 0 0 255 0 0 0 0 0 1 30 1 0 0
0 0 0 0 255 0 0 0 0 0 1 1 1 1 1 1
0 0 255 0 0 0 0 0 1 1 0 0 0 0 0 0
0 255 0 0 0 0 1 1 0 0 0 0 0 0 0 255
0 0 1 0 0 0 1 1 1 0 1 0 0 0 255 0
0 0 0 0 0 0 0 1 1 1 1 0 0 255 0 0
0 0 0 1 2 1 0 0 0 0 0 255 0 0 0 0
0 0 0 0 0 0 0 0 0 255 0 0 0 0 0 1
2 15 15 8 3 1 1 0 255 0 0 0 0 1 4 13
9 9 2 2 0 0 255 0 0 0 0 0 0 0 0 0
0 1 1 0 0 0 255 0 0 0 0 0 0 0 1 1
0 0 0 0 0 255 0 0 0 0 0 0 0 0 0 0
0 0 0 0 1 0 1 0 0 0 0 0 0 0 0 0
0 0 0 0 0 0 0 0 255 0 0 0 0 0 0 1
0 0 0 0 0 0 0 255 0 0 0 0 0 0 0 0
0 0 0 0 0 0 255 0 0 0 0 0 0 0 0 0
0 0 0 0 255 0 0 0 0 0 0 0 0 0 0 0
0 0 255 0 0 0 0 0 0 0 0 0 0 0 0 0
0 0 255 0 0 0 0 0 0 0 0 0 0 0 1 255
0 0 0 0 0 0 0 1 0 0 0 0 0 0 255 0
0 0 0 1 1 1 0 1 0 0 0 0 0 0 255 0
0 0 0 0 0 0 0 0 0 0 0 0 255 0 0 0
0 0 0 0 0 0 0 0 0 0 0 255 0 0 0 0
0 0 0 0 0 0 0 0 0 255 0 0 0 0 0 0
0 0 0 0 0 0 0 0 255 0 0 0 0 0 0 0
0 0 0 0 0 0 0 255 0 0 0 0 0 0 0 0
0 0 0 0 255 0 0 0 0 0 0 0 0 0 0 0
0 0 0 0 255 0 0 0 0 0 0 0 0 0 0 0
0 0 255 0 0 0 0 0 1 1 0 0 0 0 0 0
0 255 0 0 0 0 0 1 1 1 1 1 0 0 0 255
0 0 0 0 0 0 0 0 0 0 0 0 0 0 255 0
0 0 0 0 0 0 0 0 0 0 0 0 255 0 1 1
0 0 0 0 0 0 0 0 0 0 0 255 0 0 0 0
0 0 0 0 1 1 0 1 0 0 255 0 0 0 0 0
0 0 0 0 0 0 0 0 255 0 0 0 0 0 0 0
0 0 0 0 0 0 255 0 0 0 0 0 0 1 2 3
3 1 0 0 0 255 0 0 0 0 0 1 3 2 1 0
0 0 0 255 0 0 0 0 0 0 0 0 0 0 0 0
0 0 0 255 0 0 0 0 0 0 0 0 0 0 0 0
0 0 255 0 0 0 0 0 0 0 0 0 0 0 0 0
0 0 0 0 0 0 0 0 0 0 0 0 0 0 0 0
0 0 0 0 0 255 0 0 0 0 0 0 0 0 0 0
0 0 0 0 255 0 0 0 0 0 0 0 0 0 0 0
0 0 0 255 0 0 0 0 0 0 0 0 0 0 0 0
0 255 0 0 0 0 0 0 0 0 0 0 0 0 0 255
0 0 0 0 0 0 0 0 0 0 0 0 0 0 0 255
0 0 0 0 0 0 0 0 0 0 0 1 255 0 0 0
0 0 0 0 0 0 0 0 0 0 0 255 0 0 0 0
0 0 0 0 0 0 0 0 0 0 0 255 0 0 0 0
0 0 0 0 0 0 0 0 0 255 0 0 0 0 0 0
0 0 0 0 0 0 0 0 255 0 0 0 0 0 0 0
0 0 0 0 0 0 255 0 0 0 0 0 0 0 0 0
0 0 0 0 0 255 0 0 0 0 0 0 0 0 0 0
0 0 0 0 255 0 0 0 0 0 0 0 0 0 0 0
0 255 0 0 0 0 0 0 0 0 0 0 0 0 0 0
0 255 0 0 0 0 0 0 0 0 0 0 0 0 0 255
0 0 0 0 0 0 0 0 0 0 0 0 0 0 255 0
0 0 0 0 0 0 0 1 1 0 0 0 255 0 0 0
0 0 0 0 0 0 0 0 0 0 0 255 0 0 0 0
0 0 0 0 0 0 0 0 0 255 0 1 0 0 0 0
0 0 0 0 0 0 0 0 255 0 0 0 0 0 0 0
0 0 1 0 0 0 0 255 0 0 0 0 0 0 0 0
0 0 0 0 0 255 0 0 0 0 0 0 0 0 0 0
0 0 0 255 0 0 0 0 0 0 1 0 0 0 0 0
0 0 255 0 0 0 0 0 0 1 1 0 0 0 0 0
255 0 0 0 0 0 0 0 0 0 0 0 0 0 0 0
255 0 0 0 0 0 0 0 0 0 0 0 0 0 0 255
0 0 0 0 0 0 0 0 0 0 0 0 0 0 0 0
255 255 255 255 255 255 255 255 255 255 255 255 255 255 255 255
255 255 255 255 255 255 255 255 255 255 255 255 255 255 255 255
255 255 255 255 255 255 255 255 255 255 255 255 255 255 255 255
255 255 255 255 255 255 255 255 255 255 255 255 255 255 255 255
255 255 255 255 255 255 255 255 255 255 255 255 255 255 255 255
255 255 255 255 255 255 255 255 255 255 255 255 255 255 255 255
255 255 255 255 255 255 255 255 255 255 255 255 255 255 255 255
255 255 255 255 255 255 255 255 255 255 255 255 255 255 255 255
255 255 255 255 255 255 255 255 255 255 255 255 255 255 255 255
255 255 255 255 255 255 255 255 255 255 255 255 255 255 255 255
255 255 255 255 255 255 255 255 255 255 255 255 255 255 255 255
255 255 255 255 255 255 255 255 255 255 255 255 255 255 255 255
255 255 255 255 255 255 255 255 255 255 255 255 255 255 255 255
255 255 255 255 255 255 255 255 255 255 255 255 255 255 255 255
255 255 255 255 255 255 255 255 255 255 255 255 255 255 255 255
255 255 255 255 255 255 255 255 255 255 255 255 255 255 255 255
255 255 255 255 255 255 255 255 255 255 255 255 255 255 255 255
255 255 255 255 255 255 255 255 255 255 255 255 255 255 255 255
255 255 255 255 255 255 255 255 255 255 255 255 255 255 255 255
255 255 255 255 255 255 255 255 255 255 255 255 255 255 255 255
255 255 255 255 255 255 255 255 255 255 255 255 255 255 255 255
255 255 255 255 255 255 255 255 255 255 255 255 255 255 255 255
255 255 255 255 255 255 255 255 255 255 255 255 255 255 255 255
255 255 255 255 255 255 255 255 255 255 255 255 255 255 255 255
255 255 255 255 255 255 255 255 255 255 255 255 255 255 255 255
255 255 255 255 255 255 255 255 255 255 255 255 255 255 255 255
255 255 255 255 255 255 255 255 255 255 255 255 255 255 255 255
255 255 255 255 255 255 255 255 255 255 255 255 255 0 0 0
0 0 0 0 0 0 0 0 0 0 0 0 0 0 0 255
0 0 0 1 0 0 0 0 0 0 0 0 0 0 255 1
0 0 0 0 0 0 1 0 0 0 0 0 0 255 0 0
0 0 0 0 0 0 0 0 0 0 0 255 0 0 0 0
0 0 0 0 0 0 0 0 0 255 0 0 0 0 0 0
0 0 0 0 0 0 0 0 0 255 0 0 0 0 0 0
0 0 0 0 0 0 255 0 0 0 0 0 0 0 0 0
0 0 0 0 0 255 0 0 0 0 0 0 0 0 0 0
0 0 0 0 0 255 0 0 0 0 0 0 0 0 0 0
0 0 0 255 0 0 0 0 0 0 0 0 0 0 0 0
0 0 255 1 0 0 0 0 0 0 0 0 0 0 0 0
255 0 0 0 0 0 0 0 0 0 0 0 0 0 0 255
1 0 0 0 0 0 0 0 0 0 0 0 0 0 255 0
0 0 0 0 0 0 0 0 0 0 0 255 0 1 0 0
0 0 0 0 0 0 0 0 0 0 0 255 0 0 0 0
0 0 0 0 0 0 0 0 0 255 0 0 0 0 0 0
0 0 0 0 0 0 0 0 255 0 0 0 0 0 0 0
0 0 0 0 0 0 255 0 0 0 0 0 0 0 0 0
0 0 0 0 0 255 0 0 0 0 0 0 0 0 0 0
0 0 0 255 0 0 0 0 0 0 0 0 0 0 0 0
0 0 255 0 0 0 0 0 0 0 0 0 0 0 0 0
0 255 0 0 0 0 0 0 0 0 0 0 0 0 0 255
0 0 0 0 0 0 0 0 0 0 0 0 0 255 0 0
0 0 0 0 0 0 0 0 0 0 0 0 255 0 0 0
0 0 0 0 0 0 0 0 0 0 255 0 0 0 0 0
0 0 0 0 0 0 0 0 0 0 255 0 0 0 0 0
0 0 0 0 0 0 0 0 0 255 0 0 0 0 0 0
0 0 0 0 0 0 0 0 0 0 0 0 0 0 0 0
0 0 0 0 0 0 0 0 0 0 0 0 255 0 0 0
0 0 0 0 0 0 0 0 0 0 0 255 0 0 0 0
0 0 0 0 0 0 0 0 0 0 255 0 0 0 0 0
0 0 0 0 0 0 0 0 255 0 0 0 0 0 0 0
0 0 0 0 0 1 255 1 0 0 0 0 0 0 0 0
0 0 0 0 0 0 255 0 0 0 0 0 0 0 0 0
0 0 0 255 0 0 0 0 0 0 0 0 0 0 0 0
0 0 255 1 0 0 0 0 0 0 0 0 0 0 0 0
0 0 255 0 0 0 0 0 0 0 0 0 0 0 0 0
255 0 0 0 0 1 0 0 0 0 0 0 0 0 0 255
1 0 0 0 0 0 0 0 0 0 0 0 0 255 0 1
1 0 0 0 0 0 0 0 0 0 0 0 255 0 0 0
0 0 0 0 0 0 0 0 0 0 0 255 0 0 0 0
0 0 0 0 0 0 0 0 255 0 1 0 0 0 0 0
0 0 0 0 0 0 0 0 255 0 0 0 0 0 0 0
0 0 0 0 0 0 255 0 0 0 0 0 0 0 0 0
0 0 0 0 0 255 0 0 0 0 0 0 0 0 0 0
0 0 0 255 0 0 0 0 0 0 0 0 0 0 0 0
0 0 255 0 0 0 0 0 0 0 0 0 0 0 0 0
255 0 0 0 0 0 0 0 0 0 0 0 0 0 0 255
0 0 0 0 0 0 0 0 0 0 0 0 0 0 255 0
0 0 0 0 0 0 0 0 0 0 0 0 255 0 0 0
0 0 0 0 0 0 0 0 0 0 255 0 0 0 0 0
0 0 0 0 0 0 0 0 0 255 0 0 0 0 0 0
0 2 0 0 0 0 0 255 0 0 0 0 0 0 0 0
0 0 0 1 0 0 0 255 0 0 0 0 0 0 0 0
0 0 0 0 0 0 255 0 0 0 0 0 0 0 0 0
0 0 0 0 0 0 0 0 0 0 0 0 0 0 0 0
0 0 0 0 0 0 0 0 0 255 0 0 0 0 0 0
0 0 0 0 0 0 0 0 255 0 0 0 0 0 0 0
0 0 0 0 0 0 0 255 0 0 0 0 0 0 0 0
0 0 0 0 0 255 0 0 0 0 0 0 0 0 0 0
0 0 0 255 1 0 0 0 0 0 0 0 1 1 0 0
0 0 0 255 0 0 0 0 0 0 0 0 0 0 0 0
255 0 0 0 0 0 0 0 0 1 0 0 0 0 0 255
0 0 0 0 0 0 0 0 0 0 0 0 0 0 0 255
0 0 0 0 0 0 0 0 0 0 0 0 0 255 0 0
0 1 2 2 2 0 0 1 1 0 0 0 255 0 0 0
0 0 0 0 0 0 0 0 0 0 255 0 0 0 0 0
0 0 0 0 0 0 0 0 1 255 0 0 0 0 0 0
0 0 0 0 0 0 0 0 255 0 0 0 0 0 0 0
0 0 0 0 0 255 0 0 0 0 0 0 0 1 1 0
0 0 1 0 0 255 0 0 0 0 0 0 0 0 0 0
0 0 0 255 0 0 0 0 0 0 0 0 0 0 0 0
0 0 255 0 0 0 0 0 0 0 0 0 0 0 0 0
255 0 0 0 0 0 0 0 0 0 0 0 0 0 0 255
0 0 0 0 0 0 0 0 1 0 0 0 0 255 0 0
0 0 0 0 0 0 0 0 0 0 0 0 255 0 0 0
0 0 0 1 1 1 0 0 0 0 0 255 0 0 0 0
0 0 0 0 0 0 0 0 0 255 0 0 0 0 0 0
[truncated: 62,748 more chars]
