# Supplementary material for: M3G: Maximum Margin Microarray Gridding
Source: BMC Bioinformatics. 2010 Jan 25;11:49. doi: 10.1186/1471-2105-11-49 (PMC2823709; doi:10.1186/1471-2105-11-49)
Supplement: Additional file 1 — M3G Software. All algorithms have been implemented under a GNU/Linux environment. The M3G software is publicly available at the Downloads page of http://rtsimage.di.uoa.gr/ and also provided along with the manuscript as an additional file. [file 1471-2105-11-49-S1.TGZ › m3g-0.01/images/64314_ch1-44.pgm]

P2
445 430
255
2 1 1 0 0 0 0 1 1 1 1 0 0 0 0 1
1 255 0 1 1 2 2 0 0 0 2 1 1 1 1 255
1 0 0 1 1 1 0 0 2 2 1 1 1 1 255 0
0 0 0 0 1 1 1 1 1 1 1 0 0 255 1 1
1 1 0 0 0 1 1 1 1 0 0 255 1 1 0 0
0 0 1 0 0 0 0 1 2 1 255 1 0 0 0 0
0 0 0 1 1 0 0 0 1 255 1 0 0 0 1 2
2 1 0 1 1 1 1 255 1 1 1 1 1 1 2 2
2 1 1 0 0 1 255 1 0 1 1 1 1 1 0 1
0 1 1 1 1 1 255 0 0 0 0 0 1 1 1 0
0 0 1 255 1 1 1 2 3 2 0 1 1 1 2 2
1 0 255 0 0 0 0 1 1 1 0 0 0 1 1 1
255 1 1 1 1 1 1 1 1 1 0 0 0 1 0 255
1 1 1 1 1 1 1 2 1 1 1 1 2 255 0 0
0 0 1 1 1 0 1 1 0 0 0 0 255 1 1 1
1 1 1 1 1 1 1 1 1 1 255 1 1 1 0 0
0 0 1 1 1 0 0 0 0 255 1 1 1 0 0 0
0 0 0 1 1 1 0 0 255 0 0 0 0 0 2 1
1 1 1 2 2 0 255 0 2 2 2 1 1 1 0 0
0 0 0 0 0 255 0 1 1 0 0 1 1 1 0 0
0 0 0 0 255 0 1 1 1 1 1 1 1 1 1 1
1 1 255 1 0 0 0 0 0 0 1 1 1 0 0 0
255 0 0 1 1 0 0 1 2 1 1 1 1 0 0 255
1 1 1 1 0 1 1 1 0 0 0 0 0 0 255 1
0 0 0 0 0 0 0 1 1 1 1 1 1 255 0 0
0 0 0 0 0 0 0 0 0 0 0 255 1 1 1 1
0 0 0 1 0 0 0 0 0 1 255 1 0 0 1 1
1 1 0 0 0 0 0 0 0 0 0 1 2 1 1 1
1 1 1 1 1 1 1 1 1 0 0 0 1 1 255 1
1 1 1 0 0 0 0 1 1 1 1 1 255 1 0 0
0 1 1 1 1 1 2 1 1 1 1 255 0 0 0 0
0 1 1 1 1 1 1 1 1 0 255 1 1 1 1 0
0 0 0 1 1 1 0 0 255 0 0 0 0 0 0 1
0 0 0 0 1 2 1 255 1 0 0 0 0 0 0 1
1 1 0 0 1 1 255 1 0 0 0 1 1 1 1 0
1 1 1 1 255 1 1 1 1 1 1 1 1 1 0 1
1 1 1 255 1 1 1 1 1 1 1 0 1 1 1 1
1 1 1 255 0 0 1 1 1 1 1 1 0 0 0 1
255 1 1 1 1 0 0 0 1 1 1 1 1 1 0 255
1 1 1 1 1 1 0 0 0 0 1 1 1 255 1 1
1 1 1 1 1 1 0 0 0 0 0 0 255 1 1 1
1 1 1 1 1 0 1 1 1 1 255 0 0 0 1 1
1 1 1 0 0 0 1 1 1 255 1 1 1 1 1 0
0 1 1 1 1 1 1 255 1 1 1 1 0 0 0 0
1 0 0 0 1 1 255 1 1 1 0 1 1 0 0 0
0 1 1 1 0 255 0 0 0 0 1 2 1 1 1 2
2 2 1 255 1 2 2 2 1 1 1 0 0 0 0 0
0 0 255 1 0 0 0 0 1 1 1 0 0 0 0 0
1 255 0 0 0 1 1 1 1 1 1 1 1 1 1 255
1 0 1 0 0 0 0 1 1 1 0 1 0 255 0 0
1 1 1 1 0 1 0 0 0 0 0 0 255 1 1 1
1 0 1 1 1 1 1 1 0 0 0 255 1 0 0 0
0 0 0 0 1 1 1 0 0 0 255 0 0 0 0 0
0 0 0 1 1 0 0 0 255 0 0 0 0 0 0 0
0 0 0 0 0 0 0 255 0 0 0 0 0 0 0 0
0 0 0 1 0 0 0 1 1 2 1 1 1 1 1 0
1 1 1 1 1 1 0 0 0 0 1 255 1 1 1 0
0 0 1 1 1 1 1 1 1 255 1 0 0 0 0 1
1 1 0 2 1 1 1 1 255 0 0 0 0 0 0 0
1 1 1 1 1 1 1 255 0 1 0 0 0 0 0 0
1 1 1 1 1 255 0 0 0 0 0 0 1 1 1 0
1 1 1 1 255 1 1 1 1 1 1 1 1 1 1 1
1 1 1 255 1 0 1 1 1 1 0 0 0 1 1 1
1 255 1 1 1 1 1 1 1 1 0 0 0 1 1 1
255 1 1 1 1 0 0 1 1 1 1 1 1 1 1 1
255 0 0 1 1 1 1 1 1 1 1 1 1 255 1 1
1 0 0 0 0 1 1 1 1 1 0 0 255 1 1 1
1 1 0 0 0 0 0 1 1 1 255 1 1 1 1 1
1 1 0 0 1 1 1 1 0 255 1 1 1 1 1 1
0 0 0 0 0 1 1 255 1 1 1 1 1 1 1 1
0 1 1 1 1 1 255 1 1 1 1 1 0 0 1 1
1 1 1 2 255 2 1 1 1 1 0 0 0 1 0 1
1 1 1 255 1 1 0 0 1 1 1 0 0 0 1 1
1 1 255 1 1 1 1 1 1 1 1 1 2 1 1 1
255 1 1 1 1 1 1 0 0 0 0 0 0 0 0 255
1 0 0 0 0 1 0 0 0 0 0 0 0 0 255 0
0 0 1 1 1 1 1 1 1 1 0 0 255 1 0 1
1 1 0 0 1 1 2 0 0 0 255 0 0 1 1 0
0 0 0 0 0 0 0 0 0 255 1 1 1 0 0 0
1 1 1 1 1 0 0 0 255 1 1 0 0 0 0 0
0 0 0 0 0 0 0 255 0 0 0 0 0 0 0 1
1 2 1 1 0 255 0 0 0 0 0 0 0 0 0 0
0 0 0 0 255 0 1 1 0 0 0 0 0 1 1 1
1 1 0 0 1 1 2 1 1 1 1 1 1 1 0 0
0 0 0 0 0 0 0 0 255 1 1 1 0 0 0 1
1 1 1 1 1 0 255 0 0 0 0 1 1 1 0 0
0 0 1 1 1 255 1 1 0 0 0 0 0 1 1 1
1 1 1 1 255 0 0 0 0 0 0 1 1 1 1 1
1 1 255 0 0 0 0 0 0 1 1 1 1 1 0 1
1 255 1 1 1 1 1 1 1 1 1 1 1 1 1 1
255 1 1 0 0 0 0 0 1 1 1 1 0 1 255 0
1 1 1 1 1 1 1 0 0 0 1 1 1 255 1 1
1 1 1 1 2 1 1 1 1 1 1 1 1 255 1 2
2 2 2 1 1 1 1 1 1 1 255 1 1 1 1 0
0 0 1 1 0 0 0 0 0 255 1 1 1 1 1 1
1 1 0 0 0 1 1 255 0 1 1 1 1 1 1 0
0 0 1 1 1 0 255 0 1 1 1 1 1 0 0 0
0 1 1 1 255 1 1 1 1 1 1 1 1 1 1 0
1 1 1 255 1 1 1 1 1 0 0 0 1 1 1 1
1 255 1 1 0 0 0 0 0 0 1 0 1 1 1 1
255 0 1 0 1 1 1 1 0 0 0 1 1 1 2 255
2 1 1 0 0 0 1 1 1 2 1 1 1 255 1 1
1 1 1 1 0 0 0 0 1 0 1 1 255 1 1 0
0 0 1 1 1 1 1 0 0 0 0 255 0 0 0 1
1 2 1 1 1 1 1 0 1 255 1 0 1 1 1 0
0 0 1 1 0 0 0 255 1 1 0 0 0 0 0 1
0 0 0 1 0 0 255 1 1 1 0 0 0 1 1 1
1 0 0 0 0 255 0 0 0 0 0 1 1 0 0 0
0 0 0 0 255 1 1 0 0 0 0 0 1 1 2 2
1 1 255 0 0 0 0 0 0 0 0 0 0 0 0 0
0 255 0 1 1 0 0 0 0 0 1 1 1 1 1 0
0 0 1 0 1 1 1 1 1 1 1 0 1 0 0 0
1 1 1 0 0 255 1 1 1 1 0 0 1 1 1 1
2 2 0 255 0 1 0 0 1 1 1 0 0 0 0 1
1 1 255 1 1 1 1 0 0 0 1 1 1 1 1 1
1 255 1 0 0 0 0 1 1 1 1 1 1 1 0 255
0 0 1 1 1 1 1 1 1 1 1 0 1 0 255 1
1 1 1 1 1 1 1 1 1 1 0 0 1 255 1 1
1 1 1 0 0 1 1 1 1 0 0 255 1 1 1 2
2 1 1 1 1 1 1 1 1 1 255 1 1 1 1 1
1 1 1 1 1 1 0 1 1 1 255 1 1 1 1 1
1 1 1 1 2 2 2 255 1 1 1 1 1 0 0 1
1 0 0 1 0 1 255 1 1 1 1 1 1 1 1 1
0 0 1 1 255 1 1 1 1 1 0 1 0 1 1 1
1 1 1 255 0 0 1 1 1 0 0 0 0 1 0 1
1 255 1 1 1 1 1 1 1 1 0 0 0 1 1 1
255 1 1 1 1 1 0 0 0 0 1 1 1 1 255 1
1 1 0 1 1 1 1 1 0 0 1 1 0 255 0 1
0 2 1 1 1 1 1 1 1 1 1 2 255 2 1 1
0 0 0 1 1 0 1 0 1 1 255 1 1 1 1 0
0 0 0 0 0 1 0 1 1 255 1 1 0 0 0 1
0 0 0 0 0 0 0 0 255 0 1 1 1 1 1 1
1 0 0 0 0 0 255 0 0 0 1 0 0 0 0 1
0 0 0 0 255 1 0 0 0 0 0 0 1 1 1 1
1 0 0 255 1 1 1 1 0 0 0 1 0 0 0 1
0 0 255 0 0 0 0 0 0 0 0 0 0 0 0 1
0 255 0 0 0 0 0 0 0 0 1 1 0 1 1 255
1 0 0 0 0 0 0 0 0 0 1 1 1 1 255 1
1 1 0 0 0 0 0 1 1 2 1 1 0 0 0 0
0 1 1 1 1 1 1 1 0 0 0 0 0 0 1 1
0 0 255 1 1 1 1 0 0 1 1 1 1 2 2 0
255 1 1 1 1 1 1 1 1 0 0 0 1 1 1 255
1 1 1 1 1 0 1 1 1 1 1 1 1 1 255 1
1 1 0 1 1 1 1 1 1 0 0 0 255 1 1 1
1 1 1 1 1 1 1 1 1 1 1 255 0 1 1 1
1 1 1 1 1 1 1 1 0 1 255 1 1 1 1 1
0 1 1 1 1 1 0 0 255 0 2 2 2 2 2 2
1 1 1 1 1 1 1 255 1 1 1 1 1 1 1 1
1 1 1 0 1 0 1 255 1 1 1 0 1 1 1 1
1 1 2 2 255 1 1 1 1 1 0 0 1 1 1 1
1 1 1 255 1 1 0 2 1 1 1 1 1 0 0 0
1 255 1 1 1 0 1 1 1 1 2 1 1 0 1 1
255 0 0 0 1 1 1 0 1 1 1 1 1 1 255 1
1 0 0 0 1 1 1 1 0 0 1 1 1 255 1 1
1 0 0 1 1 1 1 1 2 1 1 255 1 0 0 0
0 0 1 1 1 0 0 1 1 1 255 0 2 2 2 1
1 1 1 1 1 1 1 1 1 255 1 1 1 0 0 1
1 1 0 1 1 1 1 255 1 1 1 0 0 0 1 0
0 0 0 0 0 1 255 2 1 0 0 0 0 0 0 0
1 1 1 1 0 255 0 1 1 1 1 2 1 0 0 0
1 0 1 255 1 1 1 1 1 0 0 0 0 0 0 0
1 255 1 0 0 0 1 1 2 2 1 1 0 0 0 0
255 1 1 1 1 0 0 0 0 0 0 0 1 0 0 255
0 0 0 0 0 0 1 1 0 0 0 0 0 1 255 0
0 0 0 0 0 0 0 0 0 0 0 1 255 2 1 0
0 0 0 0 0 0 1 1 1 1 0 255 1 1 0 0
0 0 0 0 0 0 1 1 1 0 0 0 0 0 0 1
1 1 1 1 1 0 0 0 0 1 1 1 1 1 1 255
1 1 1 1 0 0 0 1 1 1 2 1 0 255 1 1
1 1 1 1 1 1 1 0 0 0 1 1 255 1 1 1
1 1 1 1 2 2 1 1 1 1 1 255 1 1 1 1
1 1 1 1 1 1 1 0 0 255 0 1 1 1 1 0
0 1 1 0 0 0 1 0 255 0 0 0 0 0 0 1
0 0 0 1 1 1 1 255 1 2 1 1 1 0 1 1
1 1 1 1 1 255 2 2 2 2 2 2 3 3 1 1
1 1 1 1 255 0 0 0 1 1 1 1 1 1 1 1
0 1 0 1 255 1 0 0 0 0 1 1 1 1 1 1
1 255 1 1 0 1 1 3 2 2 2 2 1 1 1 1
255 1 1 1 2 1 1 1 1 1 0 0 1 1 255 0
0 1 0 1 1 2 1 1 1 1 1 1 1 255 0 0
0 1 1 0 0 0 1 1 1 1 0 255 1 1 1 1
1 2 2 2 1 1 1 1 1 1 255 1 0 1 0 0
1 1 1 1 1 1 1 1 255 0 0 1 0 1 1 1
1 1 1 1 1 1 1 255 1 1 2 2 1 1 1 1
1 1 1 1 1 1 255 0 1 1 1 0 1 2 1 1
1 1 1 1 255 1 1 1 1 2 1 3 1 1 1 1
0 0 0 255 1 1 1 0 0 0 0 0 0 0 0 1
1 1 255 2 2 2 1 2 2 1 0 0 0 1 0 1
255 1 1 1 0 0 0 0 0 1 0 0 0 1 255 1
0 1 1 1 1 1 2 2 1 0 0 0 0 255 1 1
1 0 0 0 0 0 0 1 1 1 0 0 255 0 0 0
0 0 1 1 3 1 0 0 0 0 0 255 0 0 0 0
0 0 0 0 0 0 0 0 0 255 1 1 0 0 0 0
1 1 1 1 1 1 0 0 255 1 1 0 0 0 0 0
0 0 0 1 0 0 0 0 0 0 0 0 0 1 1 1
1 1 1 1 0 1 1 1 1 1 1 1 255 0 1 1
1 1 1 2 1 1 1 2 1 0 255 1 1 1 1 1
1 1 2 1 1 1 1 1 1 255 1 1 1 0 1 1
1 2 2 1 1 1 0 0 255 0 1 1 1 1 1 1
1 1 1 1 1 0 255 0 1 1 1 1 0 1 1 1
0 0 0 1 1 255 0 0 0 0 0 1 1 1 1 1
1 1 1 1 255 1 1 1 1 1 0 1 1 1 1 1
1 1 255 1 2 2 3 3 3 9 9 3 3 1 1 1
1 255 1 0 0 1 1 14 14 1 1 1 1 1 1 1
1 255 0 0 0 0 0 1 1 1 1 1 0 0 255 0
1 0 2 55 223 223 105 24 2 1 1 1 1 255 0 1
1 1 1 1 1 1 0 0 0 1 1 255 0 1 1 0
1 2 3 2 1 1 1 1 1 1 255 0 0 1 1 0
1 0 1 2 1 1 1 0 255 1 2 1 3 9 18 21
30 30 31 9 2 1 0 255 1 0 0 0 1 2 3 2
2 1 1 1 1 255 1 1 1 0 2 8 31 31 15 2
2 1 0 0 255 0 1 1 1 1 1 1 2 1 1 1
1 1 1 255 0 1 1 1 1 3 3 3 2 1 2 1
1 255 1 1 2 2 39 75 70 70 70 61 2 2 1 0
255 1 1 1 1 0 0 0 0 0 0 0 1 1 2 255
1 1 1 1 2 2 2 2 0 1 1 1 1 255 1 0
1 1 1 1 1 1 1 1 1 1 1 255 1 0 1 1
1 2 8 14 14 4 0 0 0 0 255 0 0 0 0 1
0 0 0 1 1 2 1 1 0 255 0 0 0 1 1 3
4 13 3 2 1 1 1 1 255 1 0 0 0 1 1 1
1 1 0 0 0 0 255 0 0 1 1 1 2 2 3 3
2 1 0 0 0 255 1 0 0 0 3 4 4 0 0 1
1 1 0 0 0 0 0 0 0 0 1 1 1 1 1 2
2 2 3 3 1 1 1 1 1 255 0 1 1 2 4 8
19 18 3 1 1 0 0 255 0 0 0 1 1 1 3 3
3 1 1 1 1 1 255 1 0 0 0 1 1 3 3 4
4 1 1 1 2 255 1 1 1 1 1 1 1 1 0 1
1 1 0 255 0 0 1 1 1 1 1 3 2 2 1 0
1 1 255 0 0 0 0 0 1 1 2 2 2 1 1 1
1 255 0 2 2 1 1 1 2 2 2 1 1 1 1 255
1 2 3 3 8 206 255 255 147 10 8 2 1 1 255 0
0 1 2 255 255 255 255 141 8 1 1 1 1 1 255 0
0 1 2 2 1 1 1 0 1 0 1 255 1 1 1 55
255 255 255 255 255 255 4 1 1 1 255 1 1 1 2 2
2 2 2 2 1 1 1 1 255 1 1 1 1 2 6 7
14 3 2 1 1 1 1 255 1 1 2 2 2 2 3 3
2 2 1 1 0 255 1 2 3 28 27 27 30 44 45 44
48 31 2 1 255 1 1 1 1 10 15 16 10 3 2 1
1 1 255 1 1 1 2 36 50 85 85 90 90 26 2 1
0 255 0 0 1 1 2 1 1 2 2 2 1 1 1 0
255 0 1 1 4 21 16 16 14 6 3 3 1 1 255 1
2 6 39 113 119 119 126 127 170 79 7 2 1 255 1 0
1 1 1 1 0 1 0 0 0 1 1 2 255 2 1 2
1 3 27 60 60 7 2 1 1 1 255 1 0 1 1 2
13 21 22 38 13 2 2 1 255 1 1 1 1 2 18 115
255 255 141 37 3 1 0 255 0 0 0 0 2 2 2 1
3 2 2 2 1 1 255 0 1 1 2 4 13 20 20 15
4 1 1 1 0 255 1 1 1 0 1 3 10 4 1 1
1 1 1 255 0 1 2 2 6 12 7 7 4 4 3 1
0 0 255 1 1 1 3 4 4 7 14 14 8 1 1 0
0 1 1 0 0 0 0 0 1 1 1 2 44 202 202 20
9 3 1 1 0 0 255 0 1 2 3 15 30 36 36 24
2 2 1 0 255 1 1 0 2 2 3 15 21 21 3 2
2 1 1 255 1 1 1 1 3 33 92 72 72 36 4 1
1 1 255 1 1 2 2 2 6 6 2 1 1 1 1 1
255 1 1 1 0 1 2 4 4 6 6 1 1 1 1 255
1 1 1 2 2 8 8 8 7 2 1 1 1 1 255 0
1 2 2 42 54 54 54 20 2 1 1 0 255 1 1 10
16 255 255 255 255 255 255 24 10 1 1 255 0 1 2 255
255 255 255 255 255 217 8 1 1 1 1 255 1 0 1 6
6 1 1 1 2 2 1 1 255 3 3 31 255 255 255 255
255 255 255 255 6 1 1 255 1 1 2 2 4 4 6 6
7 2 1 1 1 255 1 1 2 3 6 8 8 14 4 3
1 1 1 1 255 0 0 1 2 16 45 21 21 21 42 1
1 0 255 1 2 28 30 30 30 49 49 49 52 70 58 12
1 255 1 1 1 10 32 32 32 27 27 27 2 1 1 255
1 1 1 36 86 90 91 91 91 109 90 26 2 1 255 1
0 2 2 3 3 4 8 8 3 1 1 1 1 255 1 1
9 21 8 7 14 14 14 8 4 2 1 255 2 2 18 91
115 119 115 127 169 170 133 60 7 1 255 1 0 0 1 1
1 1 1 1 0 1 1 0 0 255 1 1 7 7 120 144
164 170 234 64 8 1 0 255 0 0 1 9 18 22 27 89
98 96 37 2 2 255 1 1 1 3 107 255 255 255 255 255
252 37 1 0 255 0 0 0 2 6 21 40 40 39 25 9
2 1 1 255 0 1 2 4 15 19 25 15 15 9 4 2
1 1 255 1 1 2 3 3 14 14 10 4 1 1 1 1
255 0 2 2 8 12 12 7 7 4 6 4 3 1 1 255
1 1 4 18 7 7 20 20 20 19 13 1 1 1 1 1
1 0 1 0 0 1 2 9 44 255 255 255 255 14 3 1
1 0 0 255 0 1 3 15 24 24 36 52 49 27 3 2
2 255 1 1 1 2 3 15 54 54 48 21 3 3 2 1
255 1 1 1 3 33 129 144 111 122 111 109 3 1 1 255
0 1 1 2 6 6 7 6 3 1 1 1 1 255 1 0
1 1 1 7 10 10 9 9 7 1 1 1 255 1 1 1
2 9 12 9 8 7 7 1 1 0 0 255 1 1 2 27
51 107 72 72 63 24 1 0 0 255 1 1 12 255 255 255
255 255 255 255 255 24 2 1 255 0 1 255 255 255 255 255
255 255 255 217 3 1 1 2 255 1 1 1 6 12 1 1
1 2 2 2 1 255 3 10 255 255 255 255 255 255 255 255
255 227 6 1 255 1 2 8 8 9 14 14 12 10 10 4
1 1 255 1 2 4 8 8 8 3 3 4 14 4 1 1
1 255 0 0 2 7 21 49 45 42 33 60 27 1 0 255
1 2 30 30 50 50 50 50 50 52 57 42 30 1 255 1
1 2 15 34 70 72 50 50 48 33 2 1 255 1 1 12
58 93 93 90 86 90 103 139 48 2 2 255 1 1 2 3
4 8 19 14 10 8 2 1 1 1 255 1 7 14 14 14
16 16 16 16 16 10 4 1 255 1 2 74 123 123 115 115
145 186 186 140 79 31 2 255 1 1 1 1 3 2 1 0
1 1 1 1 1 1 255 1 3 18 120 168 170 203 234 241
153 64 8 0 255 0 0 9 18 44 40 40 72 98 96 67
37 2 255 1 1 3 107 255 255 255 255 255 255 255 252 14
1 255 0 0 0 2 10 21 48 49 49 39 25 9 1 1
255 1 1 4 15 21 26 30 27 22 13 14 4 2 1 255
0 1 2 3 13 14 14 9 4 3 2 2 2 255 1 2
2 4 9 12 9 9 4 4 6 4 1 1 255 1 3 33
27 24 16 20 20 50 50 24 6 2 1 1 1 1 0 1
1 1 1 2 10 255 255 255 255 255 252 3 2 1 0 0
255 0 3 21 21 26 24 30 54 52 49 7 2 1 255 1
1 1 3 12 40 55 68 55 45 7 2 1 1 255 1 2
3 19 145 144 145 144 146 131 110 8 1 1 255 0 0 1
3 7 7 7 6 6 2 2 1 2 255 1 0 1 1 4
9 10 25 15 15 7 1 1 1 255 1 1 1 2 10 12
12 9 8 7 1 0 0 1 255 1 1 7 84 86 86 72
80 80 36 22 0 0 255 1 3 157 255 255 255 255 255 255
255 255 89 2 1 255 1 32 255 255 255 255 255 255 255 255
255 69 2 1 1 255 1 1 1 6 3 1 1 3 3 1
1 1 255 3 32 255 255 255 255 255 255 255 255 255 227 21
0 255 0 1 3 8 13 13 7 7 7 10 4 2 1 255
1 2 15 15 14 8 3 3 16 16 27 15 1 1 255 0
0 2 7 10 16 26 33 26 33 27 2 1 255 1 3 26
30 48 50 50 50 50 52 57 42 28 1 255 1 1 8 25
43 62 72 62 62 50 40 2 1 255 1 1 45 93 98 98
91 86 80 85 134 113 2 1 255 1 1 2 3 6 8 19
18 8 8 2 2 1 1 255 2 9 14 8 8 8 24 27
27 19 16 3 0 255 1 2 91 143 152 152 115 186 194 193
133 109 46 2 255 1 1 2 7 8 7 3 1 1 1 1
1 1 1 255 1 2 42 168 175 170 175 234 251 241 132 8
0 255 0 0 16 44 63 54 63 62 67 82 67 22 2 255
1 1 3 255 255 255 255 255 255 255 255 255 129 3 255 1
0 0 2 10 21 34 48 48 51 25 9 1 0 255 0 1
4 15 19 33 31 31 28 18 18 14 3 1 255 0 1 3
4 7 13 14 13 9 4 3 2 2 255 1 1 2 3 4
6 9 16 9 7 7 4 1 1 255 1 9 37 33 24 21
24 19 19 14 24 3 3 1 0 0 1 1 1 0 1 1
3 10 255 255 255 255 255 255 3 1 1 1 1 255 1 2
19 20 22 22 37 54 57 57 10 2 1 255 1 1 1 1
12 44 54 54 54 42 22 2 1 1 255 0 1 3 19 145
144 157 185 185 131 98 8 1 1 255 0 0 1 3 7 7
7 6 3 3 2 1 2 255 1 1 1 2 7 10 14 14
10 12 10 3 1 1 255 1 0 1 2 10 15 15 12 9
8 3 0 0 0 255 1 2 21 84 92 104 80 80 74 74
22 1 0 255 3 13 159 255 255 255 255 255 255 255 255 89
3 1 255 2 32 255 255 255 255 255 255 255 255 255 69 2
1 2 255 1 1 2 4 3 2 2 2 3 1 1 1 255
1 32 205 255 255 255 255 255 255 255 255 227 33 2 255 0
2 3 8 14 18 14 12 12 12 4 4 2 255 1 2 25
25 22 15 37 22 22 36 40 27 1 0 255 0 0 2 9
10 26 26 26 24 21 21 2 1 255 3 25 26 48 50 57
56 52 50 52 42 42 28 1 255 1 1 3 21 43 57 72
62 62 50 40 2 1 255 1 1 45 120 120 120 81 85 85
103 107 45 4 1 255 1 1 2 3 6 15 18 15 9 8
4 3 2 1 255 0 13 14 14 14 21 24 21 16 16 16
2 0 255 1 2 85 135 147 152 165 167 235 242 212 140 46
2 255 0 1 2 7 8 7 2 0 1 4 2 1 1 1
255 1 1 42 202 202 204 203 204 251 190 114 1 0 255 0
1 16 44 54 54 63 62 81 81 75 37 2 255 1 1 4
255 255 255 255 255 255 255 255 255 129 3 255 1 0 0 1
4 28 37 40 40 60 40 3 1 1 255 0 1 9 9 16
31 44 44 28 27 28 18 3 2 255 0 1 1 4 7 13
14 10 13 13 4 3 2 255 1 2 2 3 4 4 6 16
8 8 7 4 2 1 255 1 21 48 48 24 21 19 19 21
18 24 3 2 0 0 0 0 1 0 0 0 1 3 8 235
255 255 255 255 252 1 1 1 2 1 255 1 1 6 19 22
42 42 45 37 21 10 1 1 255 1 1 1 2 6 40 45
45 44 37 7 2 1 0 255 0 1 3 19 78 116 146 167
167 110 39 4 1 1 255 0 1 2 3 7 7 7 7 3
2 1 1 1 255 1 1 1 2 7 15 15 14 14 12 10
2 1 1 255 0 0 1 2 8 10 15 12 9 4 3 1
0 0 255 1 1 21 84 92 104 80 104 74 74 3 1 0
255 3 7 157 255 255 255 255 255 255 255 255 43 2 2 255
2 3 212 255 255 255 255 255 255 255 255 57 1 1 1 255
1 1 2 4 4 3 3 2 1 1 1 1 255 1 3 200
255 255 255 255 255 255 255 255 255 36 4 255 0 1 2 6
15 14 14 18 18 12 4 4 2 255 1 1 21 21 22 37
37 26 36 40 49 32 1 0 255 0 1 2 9 10 21 21
21 9 16 16 2 1 255 1 3 25 48 48 56 13 31 31
66 66 33 27 1 255 1 1 3 28 49 57 57 62 55 45
25 3 1 255 0 1 39 99 102 123 87 85 80 89 107 107
4 1 255 1 2 3 3 6 7 15 15 15 9 4 4 2
1 255 1 4 13 13 13 14 21 27 31 19 15 2 0 255
1 2 78 143 147 149 138 165 184 212 212 109 61 1 255 0
1 2 7 10 3 1 1 2 2 1 1 1 1 255 1 1
21 180 196 168 187 190 241 190 30 2 0 255 1 1 10 31
49 49 49 50 84 84 84 15 3 255 1 1 3 238 255 255
255 255 255 255 255 255 39 2 255 1 0 1 3 8 33 39
39 34 24 16 2 1 1 255 0 1 3 9 14 16 16 28
28 27 28 4 3 0 255 1 1 2 7 15 16 15 13 13
13 13 3 2 255 1 1 2 4 4 3 4 8 14 10 6
2 2 1 255 2 9 48 48 25 21 26 21 21 18 30 8
0 0 0 0 1 1 0 0 0 0 1 3 62 235 255 255
255 13 1 1 1 1 1 255 1 1 1 14 22 44 37 26
26 13 2 1 2 255 1 1 2 2 2 6 32 36 32 16
4 2 1 0 255 0 1 1 2 37 55 62 64 64 64 13
0 0 0 255 0 0 1 2 6 7 7 7 3 1 1 1
1 255 1 1 1 2 6 10 15 14 14 8 4 2 0 0
255 0 0 1 1 8 8 8 8 4 3 2 1 0 0 255
1 1 1 21 66 104 66 63 57 14 2 1 1 255 2 2
34 255 255 255 255 255 255 255 255 6 1 1 255 2 3 132
255 255 255 255 255 255 255 181 2 1 1 1 255 1 0 1
3 3 2 1 1 1 1 1 1 255 1 3 107 200 251 255
255 255 255 255 255 255 36 1 255 0 1 2 4 14 18 25
30 22 12 4 3 2 255 0 0 1 15 21 20 34 22 34
61 36 3 1 0 255 0 1 1 8 26 26 21 21 16 24
16 0 1 255 1 1 25 31 60 60 28 31 42 66 66 33
22 2 255 1 1 1 3 24 57 57 69 39 27 24 3 2
255 0 0 2 91 109 109 102 113 113 114 107 40 4 1 255
1 2 2 3 3 7 7 7 8 7 4 2 1 1 255 1
1 4 6 13 14 14 7 12 15 14 2 1 255 1 2 38
108 147 147 138 133 184 193 212 75 28 1 255 0 0 1 1
1 1 1 1 2 4 2 1 1 1 255 1 1 9 111 168
168 196 190 187 114 16 2 1 255 1 1 1 14 48 48 46
72 97 81 75 12 2 255 0 0 2 8 255 255 255 255 255
255 255 236 2 1 255 0 0 1 2 3 9 32 37 36 16
13 2 1 1 255 1 1 3 8 9 9 9 9 9 9 9
3 3 0 255 1 1 1 2 7 10 10 10 13 13 4 1
1 255 1 2 2 2 4 3 3 4 6 6 4 2 2 1
255 1 2 33 62 33 21 21 21 30 30 30 1 0 0 0
0 0 1 1 1 0 1 1 1 3 62 140 140 19 9 1
1 1 1 0 255 0 1 1 2 12 42 25 13 6 1 1
1 2 255 1 1 1 2 2 2 2 6 6 4 3 2 1
0 255 0 1 1 1 9 30 48 48 58 13 2 1 0 0
255 0 0 1 1 2 3 7 7 2 1 1 1 1 255 0
0 1 2 2 2 6 6 8 4 2 1 0 0 255 0 1
1 1 1 7 7 4 2 1 1 1 0 0 255 1 1 1
1 21 63 43 43 14 2 0 1 1 255 0 2 3 15 255
255 255 255 255 255 6 2 0 0 255 1 2 6 132 255 255
255 255 238 181 9 2 1 1 1 255 1 1 1 1 1 1
1 1 1 1 1 1 255 1 1 3 107 255 255 255 255 255
255 255 38 2 1 255 0 0 1 1 4 9 22 25 22 3
3 2 1 255 0 0 1 1 10 20 24 26 34 61 7 1
1 0 255 0 1 0 1 3 8 3 7 7 16 1 0 1
255 1 1 2 60 66 63 42 42 82 82 66 26 9 2 255
1 1 1 1 18 24 24 39 27 16 3 2 1 255 1 1
2 6 91 102 113 114 114 114 62 6 3 1 255 1 2 2
2 2 4 6 6 6 3 1 1 1 1 255 1 1 1 4
6 7 12 15 15 12 9 1 1 255 2 2 2 39 108 109
109 115 133 173 156 45 2 1 255 1 0 1 1 1 1 1
1 2 0 1 1 1 1 255 1 1 1 9 111 129 187 182
167 24 3 2 2 255 1 1 1 1 10 48 48 48 75 58
12 1 1 255 0 0 1 4 13 255 255 255 255 255 236 6
1 1 255 1 1 1 1 2 4 8 9 9 9 2 1 1
0 255 1 1 3 3 7 9 9 8 7 6 2 2 0 0
255 1 1 1 2 4 4 8 9 9 4 2 1 0 255 1
1 1 2 3 3 3 3 6 6 2 1 1 1 255 1 1
1 9 9 21 26 38 45 45 8 1 0 0 0 0 1 1
0 1 1 1 0 1 1 2 3 6 9 6 1 1 1 1
0 255 1 1 1 1 1 1 2 2 2 1 1 1 3 255
1 1 1 2 1 1 1 1 2 1 2 1 1 0 255 0
1 1 1 2 2 18 18 3 2 2 1 1 0 255 0 0
0 0 1 2 3 2 2 0 0 0 0 255 0 1 1 2
2 2 2 2 2 1 1 0 0 0 255 1 1 1 1 1
1 1 1 1 1 1 1 0 0 255 1 1 1 1 1 2
2 2 2 1 0 1 1 255 0 0 0 3 15 211 211 169
18 3 1 0 0 0 255 0 1 3 14 28 209 255 216 178
12 1 1 0 1 1 255 1 1 1 1 1 0 1 1 1
1 1 1 255 1 1 1 3 74 251 194 194 194 230 38 2
1 1 255 1 1 1 1 2 3 6 6 3 2 1 1 1
255 1 1 1 1 2 8 16 24 24 3 1 1 1 0 255
0 0 0 1 0 3 1 1 1 1 1 0 1 255 1 1
1 4 44 63 60 60 60 52 26 18 1 1 255 0 0 0
1 1 7 9 7 3 3 2 1 1 255 1 1 1 2 3
61 79 79 113 28 6 3 2 1 255 1 2 2 2 1 2
3 4 3 1 1 1 1 1 255 1 1 1 2 2 6 6
6 6 2 1 1 1 255 2 1 1 1 38 80 80 89 92
101 43 1 1 1 255 1 0 1 0 1 1 1 1 1 0
0 0 0 1 255 0 0 0 2 3 10 46 46 16 3 2
1 1 255 1 0 1 0 1 2 25 48 48 10 2 0 0
255 0 0 0 1 6 8 85 255 255 25 3 0 0 0 255
1 1 1 1 1 1 2 2 2 2 1 0 0 0 255 1
1 1 2 3 7 7 6 1 1 1 2 0 0 255 1 1
1 1 2 2 4 1 2 0 0 0 0 255 1 1 1 1
1 3 3 2 2 2 2 1 1 1 255 1 0 0 1 8
9 9 21 27 21 1 0 0 0 0 0 0 0 0 1 1
1 1 1 1 0 1 1 1 1 0 0 0 1 1 255 0
1 1 1 1 1 1 1 1 1 1 0 0 255 1 1 1
1 1 1 1 0 1 1 1 1 0 0 255 1 1 1 1
2 2 2 2 2 1 1 1 1 1 255 0 0 1 0 1
0 1 1 1 0 0 0 0 255 0 1 1 1 1 2 2
2 1 1 1 1 0 1 255 1 1 1 1 1 1 1 1
1 1 1 1 0 0 255 1 1 1 1 1 1 0 0 0
1 1 1 1 255 0 0 0 2 2 2 2 2 1 1 1
0 0 0 255 0 1 1 4 13 13 7 7 7 1 0 0
0 1 1 255 1 1 2 2 0 0 0 1 1 1 1 1
255 1 0 1 1 3 19 19 19 9 3 2 1 1 1 255
1 1 1 1 2 2 2 1 2 1 1 0 1 255 1 1
1 1 2 2 2 1 2 1 1 1 1 0 255 0 1 0
1 0 1 1 1 1 1 1 1 1 255 1 1 1 2 4
16 44 52 52 18 10 1 1 1 255 0 0 0 0 1 1
3 3 3 1 1 1 1 255 1 1 1 1 2 2 2 2
2 2 2 2 1 0 255 1 1 1 1 1 1 1 1 1
1 1 0 1 1 255 1 0 0 0 1 1 1 1 1 1
1 1 0 255 1 0 0 1 1 2 9 40 9 1 1 1
1 1 255 1 0 0 0 0 0 1 0 0 0 1 1 0
0 255 0 0 0 1 1 2 2 3 2 2 1 1 1 255
1 1 1 0 0 0 0 0 1 1 1 0 0 255 0 0
0 0 3 3 3 2 1 1 1 0 0 0 255 1 1 0
0 1 1 1 1 1 0 0 0 1 0 255 1 1 1 1
1 1 0 0 0 0 0 0 0 0 255 1 1 1 1 1
1 1 0 0 0 0 1 1 255 0 0 0 1 1 1 1
1 1 1 1 1 1 1 255 0 0 1 1 1 0 1 1
2 1 1 0 1 0 0 0 1 1 1 1 0 0 0 1
1 0 0 1 1 1 1 0 0 1 1 255 0 1 1 1
1 1 1 1 2 1 0 0 0 255 0 0 0 1 1 1
1 0 1 1 1 1 0 0 255 1 1 1 2 2 2 2
2 2 0 0 0 1 1 255 0 0 1 1 1 1 1 0
0 0 0 2 2 255 1 1 1 1 2 2 1 2 2 1
1 0 0 1 255 1 1 1 1 0 1 1 1 1 1 1
1 0 0 255 1 1 1 1 1 0 0 0 0 1 1 1
1 255 0 0 0 1 1 1 1 0 1 1 1 0 1 0
255 1 1 1 1 2 1 1 1 1 0 0 0 0 0 1
255 1 1 1 1 1 1 1 1 1 1 1 1 255 1 1
1 1 1 2 1 2 1 1 1 1 1 1 255 1 1 2
2 2 1 1 1 1 1 0 0 0 255 0 1 1 1 1
1 1 1 1 1 1 1 1 1 255 0 0 0 1 0 1
1 1 1 1 0 1 2 255 1 1 1 1 2 2 2 1
1 2 1 0 0 0 255 1 1 0 0 1 1 1 2 1
0 0 0 1 255 1 0 0 0 0 0 0 0 0 0 2
2 0 0 255 0 0 0 1 1 1 1 1 1 0 0 0
1 1 255 1 0 0 0 0 1 1 1 1 1 1 0 0
255 0 1 1 1 1 0 0 0 0 0 0 0 1 1 255
1 0 0 0 0 0 1 1 1 0 1 1 0 0 255 0
0 0 0 1 1 1 1 0 1 1 1 1 255 1 1 1
1 0 0 0 0 0 1 1 1 1 255 0 0 0 0 1
2 2 1 0 1 0 0 0 0 255 1 0 0 0 1 1
1 1 0 0 0 0 0 0 255 1 0 0 0 1 1 0
0 0 0 0 0 0 0 255 1 0 0 0 0 0 0 0
0 0 0 1 1 255 0 0 0 0 0 0 1 1 1 0
0 1 0 0 255 0 0 1 1 0 0 0 0 1 0 1
1 1 1 0 0 1 1 255 255 255 255 255 255 255 255 255
255 255 255 255 255 255 255 255 255 255 255 255 255 255 255 255
255 255 255 255 255 255 255 255 255 255 255 255 255 255 255 255
255 255 255 255 255 255 255 255 255 255 255 255 255 255 255 255
255 255 255 255 255 255 255 255 255 255 255 255 255 255 255 255
255 255 255 255 255 255 255 255 255 255 255 255 255 255 255 255
255 255 255 255 255 255 255 255 255 255 255 255 255 255 255 255
255 255 255 255 255 255 255 255 255 255 255 255 255 255 255 255
255 255 255 255 255 255 255 255 255 255 255 255 255 255 255 255
255 255 255 255 255 255 255 255 255 255 255 255 255 255 255 255
255 255 255 255 255 255 255 255 255 255 255 255 255 255 255 255
255 255 255 255 255 255 255 255 255 255 255 255 255 255 255 255
255 255 255 255 255 255 255 255 255 255 255 255 255 255 255 255
255 255 255 255 255 255 255 255 255 255 255 255 255 255 255 255
255 255 255 255 255 255 255 255 255 255 255 255 255 255 255 255
255 255 255 255 255 255 255 255 255 255 255 255 255 255 255 255
255 255 255 255 255 255 255 255 255 255 255 255 255 255 255 255
255 255 255 255 255 255 255 255 255 255 255 255 255 255 255 255
255 255 255 255 255 255 255 255 255 255 255 255 255 255 255 255
255 255 255 255 255 255 255 255 255 255 255 255 255 255 255 255
255 255 255 255 255 255 255 255 255 255 255 255 255 255 255 255
255 255 255 255 255 255 255 255 255 255 255 255 255 255 255 255
255 255 255 255 255 255 255 255 255 255 255 255 255 255 255 255
255 255 255 255 255 255 255 255 255 255 255 255 255 255 255 255
255 255 255 255 255 255 255 255 255 255 255 255 255 255 255 255
255 255 255 255 255 255 255 255 255 255 255 255 255 255 255 255
255 255 255 255 255 255 255 255 255 255 255 255 255 255 255 255
255 255 255 255 255 255 255 255 255 255 255 255 255 255 255 255
255 255 255 255 1 1 1 1 1 1 1 0 0 0 1 0
0 0 0 0 0 255 1 2 2 2 1 1 1 1 1 1
1 1 1 255 1 0 0 0 0 1 0 0 1 1 2 1
0 0 255 1 1 1 1 1 1 1 1 1 0 0 1 1
1 255 1 1 1 1 1 1 1 1 1 1 1 1 1 255
1 1 1 1 1 1 0 1 1 1 1 1 1 1 255 0
2 1 1 0 0 1 1 1 1 1 1 1 0 255 0 1
0 1 0 0 0 0 0 0 0 0 1 255 0 0 1 1
1 0 0 1 1 1 1 1 1 1 255 2 1 1 1 1
1 1 0 0 1 1 0 0 0 1 255 1 1 1 1 1
1 1 0 1 1 1 1 255 0 0 1 1 1 1 1 1
1 1 1 1 1 1 255 1 1 1 1 0 0 1 1 1
1 1 1 1 255 1 1 1 1 0 0 1 1 0 0 0
0 1 1 255 1 0 0 1 1 1 1 1 0 1 1 1
1 255 0 1 0 1 1 1 1 1 1 1 0 0 0 0
255 1 1 1 1 1 1 1 2 1 1 0 1 2 255 0
0 0 0 0 0 0 0 0 0 0 0 0 0 255 0 0
1 1 1 1 1 1 0 0 0 1 1 1 255 0 0 0
1 1 2 1 1 1 0 0 0 0 255 1 1 1 1 1
0 1 1 1 0 0 0 0 1 255 0 0 1 1 1 1
1 1 1 1 1 1 1 0 255 1 1 1 1 1 1 1
1 1 1 1 1 0 255 0 1 1 1 0 1 1 1 1
0 1 1 1 255 1 0 0 1 1 1 0 0 1 2 1
1 1 1 255 0 0 0 0 1 1 1 1 1 0 1 0
1 1 255 0 0 0 1 1 1 1 1 1 0 0 0 0
1 255 1 0 0 1 0 0 0 0 0 0 0 0 1 255
0 0 0 1 1 0 0 0 0 0 0 0 0 0 255 0
0 1 0 0 0 0 0 0 0 0 1 1 1 1 1 1
1 1 1 1 1 1 1 1 0 1 1 2 2 0 0 0
0 1 255 1 1 1 1 1 1 1 1 1 1 1 1 1
255 2 2 1 1 1 1 1 1 1 1 1 1 1 1 255
1 1 1 1 1 1 1 1 1 0 0 0 0 1 255 1
1 1 1 1 1 1 2 1 1 1 1 0 255 0 0 1
1 1 1 1 1 1 1 1 1 1 1 255 1 1 1 1
1 1 1 1 1 1 1 1 1 0 255 0 1 0 1 0
1 1 1 1 0 0 1 1 255 0 0 1 1 1 1 1
1 1 1 0 1 0 0 255 1 1 1 1 1 1 1 0
0 0 1 1 1 0 1 255 1 1 1 1 1 0 0 0
1 1 1 1 255 0 0 1 1 2 1 2 1 1 1 1
1 1 1 255 1 1 1 1 0 1 1 2 2 1 1 1
1 255 1 1 1 1 1 1 1 1 0 0 0 0 0 1
255 0 0 0 1 1 2 0 2 0 1 1 1 1 255 0
1 1 1 1 1 1 1 1 1 0 0 0 1 255 1 1
1 1 2 2 4 4 4 2 1 3 2 255 0 0 0 0
1 1 1 1 1 1 0 0 0 1 255 0 0 1 1 1
1 1 1 1 1 0 1 1 1 255 1 1 1 1 2 2
1 1 1 0 0 0 0 255 1 1 1 1 1 1 1 1
1 1 1 1 1 1 255 0 1 1 1 1 2 2 1 0
0 0 0 1 1 255 0 1 1 1 1 2 2 2 1 1
1 1 0 255 0 0 0 0 0 1 1 1 0 0 0 0
1 255 1 1 0 1 0 0 0 0 1 1 1 1 1 1
255 0 0 0 0 0 0 1 1 1 0 1 1 1 1 255
0 0 1 1 1 1 1 1 1 1 0 0 0 1 255 0
0 1 1 1 0 0 0 0 0 0 0 1 255 1 0 0
1 1 1 1 0 0 0 0 0 0 0 255 0 0 0 0
0 0 0 1 1 1 1 1 1 1 1 1 0 0 1 1
0 1 1 2 2 1 1 3 3 3 2 2 1 1 1 255
1 1 1 1 1 2 2 2 1 1 0 1 1 255 2 2
2 1 2 2 2 2 2 1 1 1 1 0 255 1 1 1
1 1 9 37 37 21 7 1 0 0 2 255 1 1 1 1
0 0 1 1 1 1 1 1 1 255 0 0 0 1 1 1
2 2 1 2 2 2 1 1 255 0 0 1 1 1 1 1
1 1 1 1 1 1 0 255 1 1 0 1 1 1 13 13
2 2 1 1 1 255 0 1 2 2 1 2 4 2 2 2
1 2 0 0 255 1 1 1 1 1 1 1 1 0 0 1
0 1 1 2 255 1 1 2 2 2 1 0 0 1 1 1
1 255 1 1 1 1 2 4 4 9 3 2 1 2 2 2
255 1 1 1 1 1 1 1 2 2 1 1 1 1 255 1
1 1 1 1 2 2 2 1 2 2 1 1 1 255 0 0
1 1 1 1 1 2 1 1 1 1 1 255 1 1 1 1
1 1 2 2 2 1 0 1 0 1 255 1 1 1 2 140
165 247 126 109 82 10 3 1 255 1 1 1 1 1 2 28
74 80 39 4 1 0 1 255 1 1 1 1 2 1 1 4
3 2 2 1 1 1 255 1 1 1 1 3 6 3 1 1
0 0 0 1 255 1 1 2 1 1 1 1 1 1 1 1
1 0 0 255 0 1 1 1 1 2 2 2 1 1 1 1
1 1 255 0 1 1 1 1 3 3 6 4 1 1 1 1
255 0 0 0 0 0 1 1 1 0 1 1 1 1 255 1
1 1 1 1 0 0 0 1 1 1 1 0 0 255 0 1
1 0 0 1 2 4 2 0 1 2 1 1 255 1 0 0
1 3 24 14 14 13 4 0 0 0 0 255 0 0 0 1
1 1 1 1 0 1 0 0 0 255 1 0 0 1 1 1
1 1 0 0 0 0 0 0 255 1 1 1 0 1 4 15
15 9 2 1 1 0 1 0 1 0 0 1 1 1 1 1
2 3 3 4 4 7 6 9 9 2 1 1 255 1 1 1
1 2 79 255 255 48 2 1 1 0 255 2 1 2 2 2
4 24 24 24 12 4 2 2 1 255 0 1 1 2 61 84
128 128 132 113 87 1 0 1 255 1 1 1 1 0 0 2
2 2 1 1 0 0 255 0 0 1 1 1 55 255 255 255
139 4 3 1 1 255 0 0 1 2 2 3 3 2 2 1
1 0 1 1 255 2 2 0 4 255 255 255 255 255 255 9
2 2 255 0 1 2 2 3 220 255 255 255 163 27 2 0
1 255 1 1 1 1 1 1 1 1 1 1 1 0 0 1
1 255 1 2 2 2 1 1 0 2 1 1 1 1 255 1
1 1 1 27 39 39 49 55 55 2 2 1 1 255 0 1
1 1 1 2 3 3 2 1 1 1 1 255 1 2 2 2
2 14 16 19 19 9 2 1 1 1 255 0 0 1 1 1
3 2 2 2 1 0 0 1 255 1 1 0 1 2 2 10
12 18 14 1 1 1 1 255 1 1 1 140 165 255 255 247
187 123 109 10 1 255 1 1 1 1 2 36 74 80 86 58
39 12 1 1 255 1 1 1 3 3 3 8 12 7 3 2
2 2 2 255 1 1 1 1 4 7 12 7 1 1 1 1
1 255 1 1 1 1 1 0 1 1 1 1 1 1 1 1
255 1 1 1 1 1 2 2 2 2 2 1 1 1 1 255
0 1 1 9 91 255 255 255 255 6 1 1 0 255 0 0
0 0 0 1 2 1 0 1 1 1 1 255 0 0 0 1
0 1 3 3 3 2 2 1 0 0 255 0 0 1 1 2
2 15 15 15 7 2 2 2 1 255 1 1 1 3 22 31
31 36 24 20 13 1 0 1 255 0 0 0 1 1 4 9
25 2 2 0 0 0 255 1 0 0 0 1 1 2 1 0
0 0 1 1 1 255 1 1 0 1 4 21 34 33 38 25
12 1 0 0 0 0 1 1 1 1 1 1 1 3 3 3
7 3 8 8 20 10 9 1 1 255 1 1 1 2 79 255
255 255 255 174 7 2 2 255 1 0 1 2 12 24 57 57
62 58 58 13 2 0 255 1 1 1 64 214 214 214 247 255
253 255 87 2 2 255 1 1 1 1 1 18 28 28 2 2
1 1 1 255 1 1 1 1 161 255 255 255 255 255 255 4
3 1 255 0 1 1 2 2 7 10 8 32 13 2 1 1
1 255 0 2 4 255 255 255 255 255 255 255 255 9 2 255
1 1 3 21 220 255 255 255 255 255 163 27 0 1 255 1
1 1 1 3 7 24 12 20 1 1 1 0 1 1 255 1
1 1 6 12 14 12 8 2 2 1 1 255 1 1 1 28
43 44 49 55 55 58 58 9 1 1 255 0 1 1 2 2
3 3 3 3 2 1 1 1 255 1 1 2 3 25 42 45
51 52 51 16 2 1 1 255 0 0 0 0 1 6 3 2
3 3 1 0 1 255 1 1 0 2 2 10 21 28 28 28
22 1 1 1 255 1 1 70 152 191 191 235 235 205 187 185
123 2 255 1 1 1 1 45 68 79 79 80 58 86 102 12
1 255 0 1 2 3 4 8 18 18 8 4 3 3 2 2
255 1 0 1 2 7 12 12 12 27 3 1 1 1 255 1
1 1 1 0 0 1 1 1 1 1 1 1 1 255 0 0
0 0 1 2 1 2 1 2 2 1 1 1 255 0 1 9
91 255 255 255 255 255 255 4 1 1 255 0 0 0 0 1
2 2 1 0 1 1 1 1 255 0 0 0 1 1 2 3
3 4 4 3 1 1 1 255 0 1 1 2 3 6 13 13
16 16 16 15 2 1 255 0 0 1 19 25 28 28 36 38
38 30 3 1 1 255 1 1 0 1 4 22 33 33 16 2
2 0 0 255 0 0 0 0 1 3 3 1 0 0 1 1
0 0 255 1 1 2 15 34 60 63 55 51 51 42 12 0
0 0 0 1 1 1 1 1 1 1 3 8 7 7 7 10
10 24 12 12 3 1 255 1 1 3 43 255 255 255 255 255
255 174 7 3 255 1 1 1 4 49 57 62 67 79 67 79
58 13 0 255 0 1 64 255 255 255 221 255 255 255 255 253
14 2 255 1 0 1 1 18 42 87 87 21 2 1 0 0
255 1 1 2 161 255 255 255 255 255 255 255 255 4 1 255
1 1 1 2 13 13 13 14 32 19 18 2 1 1 255 0
2 197 255 255 255 255 255 255 255 255 217 2 255 1 1 14
188 255 255 255 255 255 255 255 153 1 0 255 1 1 1 3
8 8 42 20 33 9 1 1 1 0 1 255 1 1 2 3
3 10 12 15 13 4 2 1 255 1 1 10 32 43 44 43
40 40 58 58 49 2 1 255 0 2 2 3 3 4 6 10
8 8 2 2 1 255 1 2 2 25 46 50 57 70 52 52
27 16 1 1 255 0 0 0 0 3 9 9 14 14 14 6
1 1 255 1 1 0 2 10 19 30 30 30 28 28 22 1
1 255 1 1 91 178 191 191 205 210 206 210 198 185 6 255
1 1 2 49 68 68 48 37 37 46 102 133 51 2 255 0
1 3 4 14 14 30 24 21 8 4 4 2 2 255 1 0
1 4 21 24 18 18 27 30 3 2 1 255 1 1 1 1
1 1 1 3 3 2 1 1 1 1 255 0 0 0 0 0
1 1 1 1 1 1 1 1 1 255 2 2 18 255 255 255
255 255 255 255 255 6 2 255 1 0 0 0 0 2 2 1
1 1 1 1 1 255 0 0 0 1 2 2 1 1 3 4
3 1 1 1 255 0 0 0 2 6 4 13 13 16 20 25
24 2 1 255 0 1 19 25 26 26 26 28 50 44 38 3
1 1 255 1 1 1 3 4 22 24 24 20 9 4 1 0
255 0 0 1 1 3 3 3 1 0 0 1 1 0 1 255
1 2 4 37 60 62 63 60 70 70 51 15 2 0 0 0
1 1 1 1 1 0 1 3 8 7 8 10 16 10 10 10
14 10 1 255 1 1 6 255 255 255 255 255 255 255 255 64
2 255 1 1 1 49 50 54 67 67 66 67 87 79 13 1
255 1 2 80 216 255 224 224 255 255 255 255 253 36 2 255
1 0 0 2 40 60 98 92 21 2 1 1 1 255 2 2
3 182 255 255 255 255 255 255 255 255 46 2 255 1 1 1
10 14 14 12 14 18 19 16 8 2 1 255 1 2 255 255
255 255 255 255 255 255 255 255 1 255 1 1 28 234 255 255
255 255 255 255 255 255 6 0 255 1 1 1 7 14 13 13
20 33 12 1 1 1 0 0 255 1 1 2 3 3 7 7
4 4 4 3 1 255 1 1 28 44 44 43 27 22 31 34
49 49 14 1 255 1 2 2 6 6 4 6 8 8 8 4
3 1 255 1 1 2 25 48 58 58 70 52 52 28 25 2
1 255 1 0 0 1 19 9 10 12 15 15 8 3 1 255
1 1 1 3 21 25 44 30 30 32 38 22 1 1 255 1
1 96 203 203 203 206 206 206 255 255 185 24 255 1 1 1
68 81 54 48 34 52 72 80 133 133 2 255 1 1 1 8
14 20 27 24 21 13 9 9 4 2 255 1 0 1 6 21
28 21 18 18 21 3 2 1 255 1 1 1 1 1 3 4
9 4 2 1 1 1 1 255 0 0 0 0 0 0 1 0
0 1 1 1 0 1 255 2 4 52 255 255 255 255 255 255
255 255 6 2 255 1 0 0 0 0 2 3 2 4 2 2
1 1 255 0 0 0 3 6 6 2 3 3 12 12 1 0
0 255 0 0 0 2 6 4 13 13 13 16 25 24 7 1
255 0 1 19 28 26 22 26 28 58 45 44 9 1 0 255
1 1 3 3 20 24 33 24 20 14 4 2 1 255 1 0
0 1 2 2 1 0 0 0 0 1 0 0 255 1 3 16
60 62 62 70 70 70 57 55 42 2 0 0 0 0 1 1
1 0 0 1 3 7 4 7 15 16 19 10 22 16 14 1
255 0 0 6 255 255 255 255 255 255 255 255 175 3 255 1
1 1 20 48 54 66 68 66 67 67 67 10 1 255 1 2
80 216 255 255 255 255 255 255 255 230 64 2 255 1 0 1
3 21 60 101 92 21 2 1 1 1 255 1 1 3 255 255
255 255 255 255 255 255 255 46 2 255 1 1 2 14 25 22
14 14 15 18 16 8 2 1 255 1 4 255 255 255 255 255
255 255 255 255 255 2 255 1 1 16 255 255 255 228 250 255
255 255 255 7 1 255 0 1 1 8 34 13 8 3 3 3
1 1 1 0 0 255 1 1 3 3 3 2 2 3 8 4
4 1 255 1 2 10 37 51 43 30 22 40 42 49 24 14
2 255 1 1 2 8 8 12 12 12 10 8 3 2 2 255
1 2 2 46 58 58 57 44 28 51 40 40 2 2 255 1
0 1 6 21 20 20 18 15 15 8 2 1 255 0 0 1
19 57 44 30 19 19 32 50 38 1 1 255 0 1 138 203
203 203 186 175 175 180 247 235 24 255 1 1 1 137 137 54
48 52 79 79 72 81 51 3 255 0 1 1 8 12 12 12
20 12 13 10 4 3 2 255 1 1 1 14 24 28 24 14
18 30 30 3 1 255 1 1 0 1 1 1 1 4 2 2
0 0 0 0 255 0 1 0 0 0 0 1 0 0 1 1
0 0 1 255 2 3 52 255 255 255 255 255 255 255 255 8
4 255 1 1 1 0 1 1 3 2 2 2 2 1 0 255
0 0 1 1 6 6 6 3 2 3 12 12 0 0 255 0
0 0 2 8 13 13 13 20 24 25 14 2 1 255 1 1
6 51 39 26 26 22 37 37 28 9 1 0 255 0 1 3
3 20 24 33 34 45 20 2 2 1 255 1 0 0 0 1
1 0 0 0 1 0 0 0 0 255 1 3 16 62 62 62
60 66 66 84 75 57 2 0 0 0 0 1 1 1 0 1
1 2 12 9 15 9 15 9 10 16 16 4 1 255 0 0
2 255 255 255 255 255 255 255 255 175 2 255 1 1 1 3
39 54 66 66 70 70 99 60 2 1 255 1 1 44 209 221
255 255 255 255 255 255 230 36 1 255 1 1 1 2 3 21
60 21 2 1 1 1 1 255 1 1 3 182 255 255 255 255
255 255 255 255 25 2 255 2 2 2 2 10 14 14 15 15
16 15 4 1 1 255 1 2 255 255 255 255 255 255 255 255
255 61 2 255 1 1 15 255 255 255 228 250 250 255 255 255
7 1 255 0 1 1 4 18 13 12 3 3 1 1 1 1
0 0 255 1 1 10 10 3 2 2 2 2 3 3 1 255
0 0 2 37 69 69 51 32 32 32 31 14 3 2 255 1
1 2 6 6 6 12 12 20 8 3 2 1 255 1 1 2
4 70 58 49 44 49 81 40 10 2 2 255 1 1 1 6
21 10 10 10 12 12 2 1 1 255 1 1 1 15 25 43
43 43 19 48 50 34 3 1 255 1 1 138 208 220 220 255
186 186 255 255 235 4 255 2 1 4 54 66 54 52 52 52
61 49 70 49 2 255 0 1 1 8 8 12 12 19 10 10
10 4 3 1 255 1 1 1 8 21 31 25 31 21 21 18
2 1 255 1 1 0 1 1 1 1 1 1 1 0 1 1
1 255 0 1 0 0 0 0 0 0 0 1 1 0 0 1
255 1 4 34 255 255 255 255 255 255 255 255 6 1 255 1
1 1 0 2 2 2 2 2 2 2 1 1 255 1 1 1
1 2 6 14 13 7 7 12 12 1 1 255 0 0 0 2
9 13 13 19 20 24 24 13 4 1 255 1 2 2 24 27
24 27 19 4 26 26 15 2 0 255 0 1 0 1 21 33
34 34 34 14 1 1 0 255 0 0 0 0 0 0 0 0
0 1 1 0 0 0 255 0 2 6 21 42 40 42 56 56
56 57 32 1 0 0 0 0 1 1 1 1 1 2 2 3
4 13 9 6 3 9 10 6 1 1 255 1 1 1 234 255
255 255 255 255 255 255 7 1 255 1 1 1 3 30 39 72
70 85 66 60 33 1 1 255 0 0 2 209 221 252 255 255
255 255 255 145 2 1 255 1 1 1 1 1 1 1 1 0
0 1 1 1 255 1 1 1 20 255 255 255 255 255 255 255
48 3 0 255 2 2 2 2 10 27 27 20 20 15 2 2
1 1 255 1 1 18 255 255 255 255 255 255 255 255 7 2
255 1 1 2 149 255 255 255 255 255 255 255 162 2 1 255
1 1 1 2 4 12 18 12 1 1 1 1 1 0 0 255
0 1 13 13 4 2 4 3 3 3 2 1 255 0 0 2
22 51 51 51 70 70 49 21 6 3 1 255 1 1 2 2
4 7 12 20 20 4 2 2 1 255 0 1 1 1 70 61
61 42 39 39 27 2 1 1 255 1 1 1 2 6 8 8
8 8 4 1 1 1 255 1 1 2 2 21 25 25 22 22
34 34 14 1 1 255 1 0 9 190 211 220 226 226 206 226
206 108 2 255 1 1 1 7 54 54 66 82 82 72 61 70
15 2 255 0 1 1 3 8 12 12 14 10 10 6 3 2
1 255 1 1 1 3 14 31 25 12 9 9 2 2 2 255
1 1 0 1 1 1 2 1 1 1 0 0 0 0 255 0
1 0 0 0 0 0 0 2 1 0 0 0 1 255 1 1
4 46 255 255 255 255 255 255 8 3 0 255 1 0 0 0
1 1 1 1 1 1 1 0 0 255 0 1 1 1 2 3
13 13 2 2 2 2 1 1 255 0 0 0 1 8 12 9
18 18 24 24 4 1 1 255 1 1 1 9 27 32 34 32
6 13 15 13 1 0 255 0 1 0 1 2 7 7 7 7
1 1 1 0 255 0 0 0 0 0 0 0 0 0 1 1
0 0 1 255 0 0 0 13 30 40 42 56 56 56 32 1
1 0 0 0 1 1 1 1 1 2 2 2 3 3 9 3
3 3 3 3 1 1 1 255 1 1 1 3 234 255 255 255
255 255 12 3 1 255 1 1 0 1 3 30 72 66 85 40
33 3 1 1 255 0 0 1 2 209 218 252 255 255 255 145
2 1 0 255 1 1 1 1 1 1 1 0 0 0 1 1
1 255 1 1 1 2 20 255 255 255 255 255 48 0 0 0
255 2 1 1 1 2 2 10 6 2 2 1 1 1 1 255
0 0 1 16 255 255 255 255 255 255 8 0 1 255 1 1
1 2 149 252 252 252 255 255 162 2 1 1 255 2 1 1
1 1 1 12 12 2 1 1 0 1 1 1 255 0 1 1
2 2 2 2 2 2 2 1 1 255 1 0 1 2 22 36
36 32 32 21 4 3 2 1 255 1 1 1 1 1 1 3
3 3 1 1 1 1 255 1 1 1 1 1 32 49 42 39
10 2 1 1 1 255 1 1 1 2 2 3 3 4 3 1
1 1 1 255 1 1 1 1 2 15 16 15 15 9 8 1
1 1 255 1 0 0 9 211 226 255 255 239 226 108 2 1
255 1 0 1 1 7 16 30 46 46 46 49 49 2 1 255
1 1 1 1 4 6 7 14 10 3 3 2 1 2 255 1
1 1 1 2 3 6 6 3 1 1 2 2 255 0 0 0
1 1 2 2 2 2 2 1 1 1 0 255 0 0 0 0
0 0 0 0 1 0 0 0 1 1 255 1 1 2 4 46
255 255 255 255 8 1 1 0 255 0 0 0 0 0 1 1
1 1 0 1 1 1 255 0 0 1 1 1 1 2 4 2
2 1 1 1 1 255 1 1 1 1 0 1 1 7 7 3
2 1 0 1 255 1 1 1 1 9 24 32 6 2 1 2
0 0 0 255 0 1 0 1 1 2 2 2 1 1 1 1
0 255 0 0 1 0 0 0 0 0 0 1 1 1 1 1
255 1 0 0 1 13 15 26 26 49 32 1 1 1 1 0
1 1 1 0 0 1 1 2 1 2 1 3 2 2 2 3
1 1 0 0 255 1 1 1 1 2 13 46 46 26 12 3
1 1 255 1 1 1 1 1 3 30 31 14 4 3 1 1
1 255 1 0 1 1 2 50 216 220 220 37 2 1 1 0
255 0 1 1 1 1 1 0 0 0 1 1 1 1 255 1
2 1 1 1 2 3 36 36 2 0 0 0 0 255 1 1
1 1 2 2 3 3 2 1 0 1 1 1 255 0 0 1
1 15 99 157 157 55 7 2 0 0 255 1 1 1 1 3
26 163 163 84 22 1 1 1 1 255 2 1 0 1 1 1
1 2 2 1 0 0 1 1 1 255 2 1 1 1 1 1
1 1 2 1 1 1 255 1 1 1 1 1 1 18 18 15
2 2 2 2 2 255 1 1 1 1 1 1 2 2 1 1
1 1 1 255 0 0 0 0 0 0 2 2 2 1 1 1
1 1 255 1 1 1 1 1 1 1 1 0 1 1 1 0
255 0 1 1 1 1 1 2 2 2 2 1 1 1 1 255
0 0 0 0 6 129 193 226 193 78 3 1 0 255 0 0
0 0 1 2 13 30 30 9 2 2 2 1 255 0 1 1
1 1 1 6 6 3 2 1 0 0 2 255 1 1 1 1
1 1 1 1 0 1 1 2 1 255 0 0 0 0 1 2
1 2 1 1 1 0 0 0 255 0 0 0 0 0 0 0
0 1 1 1 1 1 1 255 0 0 1 1 4 16 16 16
2 2 1 0 0 255 0 0 0 0 0 1 1 1 1 0
0 1 0 255 0 0 0 1 1 1 1 1 1 0 0 0
0 0 255 1 1 1 1 1 0 0 0 1 1 1 0 0
0 255 1 0 1 1 1 9 2 2 1 0 0 0 0 0
255 1 1 1 1 1 1 1 1 1 1 1 1 0 255 0
0 1 0 0 0 0 0 1 1 1 2 1 1 255 1 1
0 0 0 1 1 1 1 0 0 0 1 1 0 0 0 0
0 0 0 0 1 0 1 0 0 0 1 2 2 1 1 0
0 255 1 1 1 1 0 1 0 1 1 3 3 1 1 255
1 1 0 0 1 2 2 2 2 1 1 1 1 1 255 1
0 1 0 1 0 2 2 2 1 2 1 1 0 255 0 0
1 1 1 1 0 1 1 1 1 1 1 255 1 0 0 1
1 0 1 2 2 0 0 0 0 0 255 1 1 1 1 1
1 1 2 1 0 0 0 1 1 255 0 0 0 1 2 3
3 1 1 1 1 0 0 255 1 1 1 1 1 1 1 1
1 1 1 1 1 1 255 1 1 0 0 1 1 1 1 1
1 0 0 1 1 1 255 2 1 1 1 1 0 1 0 1
0 0 0 255 1 1 1 0 0 0 0 2 2 2 1 1
2 2 255 2 1 1 0 0 0 0 1 0 1 0 1 1
255 1 1 1 1 0 0 1 1 2 1 1 1 1 1 255
1 1 1 0 1 1 1 1 0 1 1 1 1 255 0 0
0 1 1 1 1 1 1 1 0 1 1 0 255 0 0 0
0 2 2 2 0 2 1 1 1 1 255 1 0 0 0 1
1 2 2 2 1 2 1 1 1 255 1 0 1 1 1 0
1 1 1 1 0 0 1 1 255 1 1 1 1 1 1 1
1 0 0 0 1 1 255 0 0 0 0 1 1 1 1 1
1 1 1 1 1 255 1 0 0 0 0 0 0 0 0 0
1 1 1 0 255 0 0 0 1 1 1 2 2 2 1 1
1 1 255 0 0 0 0 0 0 1 0 0 0 0 1 0
255 0 0 0 0 1 1 1 0 0 0 0 0 0 0 255
1 1 1 1 1 0 0 0 0 0 1 1 0 0 255 0
0 0 1 1 0 0 0 0 0 0 0 0 0 255 1 1
1 1 1 1 1 1 1 1 1 0 0 255 0 1 1 1
1 0 0 0 0 1 1 1 1 1 255 1 1 0 0 0
0 1 1 1 0 1 1 1 1 0 0 0 0 0 0 0
0 0 0 0 0 0 0 1 1 1 1 1 0 0 255 1
1 1 0 0 0 0 0 0 1 1 0 0 255 1 1 1
0 0 1 1 0 0 0 0 0 1 1 255 1 0 0 0
1 0 1 1 1 1 1 1 1 0 255 0 0 1 1 0
1 1 1 1 1 1 0 1 255 1 1 1 1 0 0 0
1 1 1 0 1 1 1 255 1 1 1 1 1 1 0 0
1 0 0 0 0 0 255 0 0 1 1 1 1 1 1 1
1 1 1 1 255 0 0 0 1 1 1 1 1 1 0 0
1 1 1 255 1 1 1 1 1 1 1 0 1 1 0 0
1 1 1 255 1 1 1 0 1 0 1 0 1 0 1 0
255 1 1 1 0 0 0 1 2 2 2 1 1 1 2 255
1 1 1 1 1 1 1 1 0 1 1 1 1 255 1 1
1 1 1 1 1 1 2 2 1 1 1 0 255 0 0 0
0 0 0 0 1 0 0 0 1 1 255 0 1 1 1 1
1 1 1 1 1 1 1 1 1 255 0 0 1 0 2 2
2 0 0 0 1 1 1 255 1 0 1 1 1 1 1 1
1 1 1 1 1 1 255 1 1 1 1 1 0 0 0 1
0 1 0 1 1 255 1 1 1 1 1 2 0 1 0 1
0 1 1 255 0 0 0 0 1 1 1 1 1 1 1 1
1 1 255 1 0 1 0 1 0 0 0 0 0 0 0 0
0 255 0 1 0 0 0 1 1 1 1 1 1 0 0 255
0 0 1 0 0 0 0 0 0 0 0 0 0 255 0 0
0 0 1 1 0 0 0 0 0 0 0 0 255 0 0 1
1 1 1 0 0 0 0 0 1 0 0 255 0 0 0 1
1 0 0 0 0 0 1 0 0 0 255 1 1 0 1 1
1 1 1 1 1 0 0 0 255 0 1 1 1 1 1 1
1 1 1 1 1 1 1 255 1 1 0 0 0 0 1 1
1 1 1 1 0 0 0 0 0 0 255 255 255 255 255 255
255 255 255 255 255 255 255 255 255 255 255 255 255 255 255 255
255 255 255 255 255 255 255 255 255 255 255 255 255 255 255 255
255 255 255 255 255 255 255 255 255 255 255 255 255 255 255 255
255 255 255 255 255 255 255 255 255 255 255 255 255 255 255 255
255 255 255 255 255 255 255 255 255 255 255 255 255 255 255 255
255 255 255 255 255 255 255 255 255 255 255 255 255 255 255 255
255 255 255 255 255 255 255 255 255 255 255 255 255 255 255 255
255 255 255 255 255 255 255 255 255 255 255 255 255 255 255 255
255 255 255 255 255 255 255 255 255 255 255 255 255 255 255 255
255 255 255 255 255 255 255 255 255 255 255 255 255 255 255 255
255 255 255 255 255 255 255 255 255 255 255 255 255 255 255 255
255 255 255 255 255 255 255 255 255 255 255 255 255 255 255 255
255 255 255 255 255 255 255 255 255 255 255 255 255 255 255 255
255 255 255 255 255 255 255 255 255 255 255 255 255 255 255 255
255 255 255 255 255 255 255 255 255 255 255 255 255 255 255 255
255 255 255 255 255 255 255 255 255 255 255 255 255 255 255 255
255 255 255 255 255 255 255 255 255 255 255 255 255 255 255 255
255 255 255 255 255 255 255 255 255 255 255 255 255 255 255 255
255 255 255 255 255 255 255 255 255 255 255 255 255 255 255 255
255 255 255 255 255 255 255 255 255 255 255 255 255 255 255 255
255 255 255 255 255 255 255 255 255 255 255 255 255 255 255 255
255 255 255 255 255 255 255 255 255 255 255 255 255 255 255 255
255 255 255 255 255 255 255 255 255 255 255 255 255 255 255 255
255 255 255 255 255 255 255 255 255 255 255 255 255 255 255 255
255 255 255 255 255 255 255 255 255 255 255 255 255 255 255 255
255 255 255 255 255 255 255 255 255 255 255 255 255 255 255 255
255 255 255 255 255 255 255 255 255 255 255 255 255 255 255 255
255 255 255 255 255 255 255 0 0 0 0 0 0 0 0 1
1 1 1 1 1 1 0 0 255 1 1 0 0 0 1 1
1 0 0 1 1 1 255 2 1 1 0 1 1 1 1 0
0 0 0 0 1 255 1 0 0 0 0 1 1 1 0 0
0 1 2 1 255 1 1 0 0 1 1 1 0 0 0 1
0 1 255 1 1 1 1 1 1 0 0 0 0 0 1 1
1 255 0 0 1 1 1 1 1 1 1 1 0 0 1 1
255 1 1 1 1 1 1 1 0 1 2 2 1 1 255 0
0 1 1 1 1 1 0 0 0 0 0 1 1 255 1 0
0 0 0 1 1 1 0 0 0 0 0 0 1 255 1 1
1 0 0 0 1 1 2 1 1 1 255 1 1 1 1 1
1 1 2 2 2 1 1 0 0 255 1 1 1 1 1 1
1 1 0 1 1 1 1 255 1 1 1 1 1 1 1 1
2 2 1 0 0 0 255 0 1 2 1 0 0 0 1 1
1 1 2 2 255 1 1 1 1 1 1 1 2 2 1 1
1 1 1 255 1 1 1 1 1 1 0 0 0 0 0 0
1 255 0 0 1 1 1 1 1 1 1 1 0 0 1 1
255 1 1 1 1 0 1 0 0 0 0 1 0 1 1 255
1 1 2 2 1 1 1 1 1 0 0 0 0 255 1 1
0 0 0 1 2 2 1 1 1 1 1 1 255 1 1 1
1 1 1 0 1 0 0 0 0 1 1 255 1 1 1 1
1 1 1 1 1 1 0 0 0 255 0 0 1 1 1 0
0 0 0 0 0 1 1 255 0 0 0 0 1 1 0 0
0 0 0 0 0 0 255 1 1 1 0 0 0 1 1 0
0 0 0 0 0 255 0 0 0 0 1 1 1 1 1 0
1 0 0 0 255 0 0 0 1 1 1 1 1 1 0 1
1 0 255 0 0 0 0 1 1 1 1 1 1 1 1 1
1 255 1 1 1 1 0 0 0 0 0 0 0 0 0 0
0 0 0 0 0 1 1 1 1 1 1 1 1 1 1 2
2 1 1 1 1 255 2 1 0 0 1 1 1 1 1 1
1 1 1 255 1 2 2 0 0 1 1 1 1 1 1 1
1 1 255 1 1 0 0 1 1 1 1 1 0 1 1 1
0 255 0 0 0 0 1 1 1 1 1 1 1 0 1 255
1 1 1 1 1 1 1 1 1 0 0 1 1 1 255 0
0 0 0 1 1 1 1 1 1 1 1 1 1 255 1 1
1 1 1 1 0 0 0 1 1 1 1 255 1 1 1 0
1 1 1 0 0 0 1 0 1 1 255 1 0 0 0 0
1 1 1 0 0 0 0 0 0 1 255 1 1 0 0 1
1 1 1 1 1 1 1 255 1 2 0 1 0 1 1 1
2 2 1 1 1 1 255 1 2 1 2 1 2 2 1 1
1 1 1 1 255 0 0 1 1 1 1 1 3 3 2 1
0 0 0 255 1 1 2 1 0 0 1 1 1 1 1 1
1 255 1 1 1 1 1 1 1 3 2 1 1 1 0 1
255 1 1 1 1 1 1 1 0 0 0 0 0 1 255 1
0 1 1 1 1 1 1 1 1 1 0 0 0 255 1 1
1 1 0 1 1 1 1 1 1 0 1 1 255 1 1 2
2 1 1 1 1 0 0 0 0 1 255 1 1 1 0 0
1 2 2 2 1 1 1 1 0 255 1 1 0 0 1 2
2 2 1 1 0 1 1 1 255 1 1 1 1 2 1 1
1 1 1 1 0 0 255 0 1 1 1 2 1 0 0 0
0 1 1 1 255 1 0 0 0 0 1 1 0 0 0 0
0 0 1 255 2 2 0 0 0 0 1 1 1 0 0 0
0 0 255 0 0 0 0 1 1 1 1 1 1 1 0 0
0 255 0 0 0 1 0 1 1 1 0 0 1 1 1 255
0 0 0 1 1 1 1 1 1 1 0 1 1 1 255 0
0 1 0 0 0 1 1 1 0 0 0 0 0 0 0 0
0 0 0 1 1 1 1 1 1 2 3 12 4 3 3 2
2 1 255 1 1 1 1 2 2 2 1 1 1 1 1 1
255 1 2 1 1 1 1 1 2 2 2 1 1 1 1 255
1 1 1 1 1 1 2 7 2 1 1 0 0 0 255 0
0 0 1 1 1 1 2 2 1 1 1 1 255 1 1 1
1 1 1 1 2 2 0 1 1 1 1 255 1 0 0 1
1 1 1 1 1 1 1 1 0 1 255 1 1 1 1 1
1 1 0 0 1 0 1 1 255 1 1 0 0 0 1 1
0 0 0 0 0 1 1 255 1 0 0 1 1 2 1 1
1 0 0 0 1 1 1 255 1 0 1 1 2 2 2 1
1 1 1 1 255 1 1 0 1 1 1 1 4 4 2 0
1 0 1 255 1 2 1 3 3 8 82 82 9 2 2 2
2 255 1 1 2 2 1 1 8 8 6 4 2 1 1 1
255 1 1 1 1 0 1 1 1 1 1 1 1 1 255 1
0 0 0 1 2 3 8 8 2 2 2 0 1 255 1 1
1 2 2 2 40 61 40 6 1 1 1 255 1 0 0 0
1 1 2 36 36 4 3 1 1 1 255 0 1 1 1 1
1 1 6 6 2 1 1 1 1 255 1 2 1 2 1 1
1 1 2 1 1 1 0 255 1 1 1 0 1 2 4 4
4 1 1 1 0 0 255 1 1 0 1 6 46 46 46 32
32 1 1 1 1 255 1 1 2 3 3 4 4 4 4 2
1 1 0 255 1 1 1 1 2 2 2 4 25 25 4 1
1 255 1 1 0 0 0 1 1 2 2 1 0 0 0 0
255 1 1 0 0 0 0 1 1 3 2 1 1 0 0 255
0 0 0 0 1 1 20 36 36 13 3 1 0 0 255 0
0 0 0 0 2 2 1 0 0 2 2 1 255 0 0 0
1 1 3 2 2 1 0 0 1 1 1 255 0 0 0 0
1 2 12 12 7 0 1 0 1 0 0 0 0 0 0 0
0 1 1 1 1 2 27 27 19 14 12 4 3 2 1 255
1 1 1 1 2 2 1 0 0 1 1 1 1 255 1 1
1 1 1 8 8 8 10 28 4 1 0 0 255 1 1 2
2 2 6 68 97 97 7 2 1 2 1 255 0 0 0 1
2 25 39 36 36 3 2 1 1 255 0 0 1 0 0 1
2 8 8 2 2 2 1 1 255 1 0 0 2 3 3 9
1 1 1 1 1 0 1 255 1 1 1 1 1 2 3 3
8 1 1 1 1 255 1 1 1 1 1 1 1 0 0 0
0 0 1 1 255 0 0 0 1 2 10 12 14 2 2 1
1 1 1 1 255 1 0 1 33 161 194 159 48 1 1 1
0 255 0 0 0 1 8 38 58 58 67 40 1 1 1 1
255 1 1 1 8 153 251 251 255 255 230 15 4 1 255 0
2 2 3 4 255 255 255 255 255 27 3 1 1 255 1 1
1 0 0 1 1 1 1 1 1 1 1 255 1 1 0 1
2 49 123 210 168 113 7 2 2 1 255 1 1 1 2 129
255 255 255 255 255 54 2 1 255 1 0 0 0 1 28 111
91 91 91 70 3 1 1 255 1 2 4 4 44 255 255 255
246 227 12 1 1 1 255 1 1 1 1 2 7 15 7 16
4 1 1 1 255 1 1 0 1 1 255 255 255 255 255 109
1 1 0 255 1 1 0 9 55 46 46 49 73 73 38 2
1 1 255 1 1 2 2 4 4 4 4 4 4 2 1 1
255 1 1 1 1 3 62 120 218 218 194 93 8 1 255 1
1 0 0 0 1 7 165 165 90 2 2 1 1 255 1 2
2 0 1 0 1 3 6 9 4 1 0 0 255 0 0 0
1 24 70 80 70 61 61 61 3 1 0 255 0 0 0 1
96 169 169 169 159 57 2 1 1 255 1 1 1 1 3 6
4 3 3 2 1 1 1 0 255 0 0 0 1 61 80 99
115 125 119 3 1 1 0 0 0 0 0 1 0 0 1 1
1 1 21 27 52 18 18 16 19 16 3 1 255 1 1 1
1 6 6 0 0 0 1 1 1 1 255 1 1 1 1 20
25 20 20 34 28 28 2 1 0 255 1 1 1 2 2 186
248 255 248 134 4 3 3 1 255 1 0 1 1 42 54 62
39 39 36 7 1 1 255 1 0 0 0 1 2 9 12 13
8 3 2 1 1 255 1 1 1 2 9 9 16 16 3 1
0 1 0 0 255 1 1 1 1 6 3 6 12 14 10 1
1 1 255 1 1 1 1 1 1 1 1 0 0 0 1 1
1 255 1 1 0 1 10 12 21 24 18 18 7 1 1 1
1 255 1 1 33 95 165 194 159 141 129 2 1 1 255 1
0 1 8 38 58 58 58 73 73 67 2 2 1 255 1 1
1 186 255 255 255 255 255 255 230 15 4 255 1 2 2 3
255 255 255 255 255 255 255 27 3 2 255 1 2 1 0 0
1 1 1 1 1 1 1 1 255 1 1 0 3 49 123 210
214 210 168 113 10 2 1 255 0 1 1 129 255 255 255 255
255 255 255 54 1 255 1 0 0 0 28 114 114 111 91 91
120 70 1 1 255 1 1 4 44 245 255 255 255 255 255 192
12 1 1 255 1 1 1 2 24 24 45 49 51 34 24 1
1 255 1 0 0 1 255 255 255 255 255 255 255 109 2 1
255 1 1 9 43 62 52 46 48 48 49 38 21 1 1 255
0 0 1 3 4 4 4 4 4 4 3 2 1 255 1 0
0 3 120 129 187 218 218 202 121 93 8 255 1 1 1 1
1 7 209 230 255 245 90 3 2 0 255 1 1 2 2 2
0 0 8 8 9 9 3 0 0 255 0 0 2 24 109 126
126 80 81 81 87 66 2 0 255 0 0 0 96 127 192 192
192 212 224 57 2 1 255 1 1 1 1 3 7 6 4 3
2 1 1 0 0 255 0 0 1 61 128 127 125 127 129 129
96 1 1 1 1 1 0 0 1 1 1 1 0 0 3 37
37 52 31 48 19 70 34 3 1 255 1 1 1 1 1 0
0 0 1 1 1 1 1 255 1 1 1 8 19 20 20 12
26 16 26 4 1 1 255 0 1 1 2 186 194 255 255 255
255 134 8 3 1 255 0 0 1 22 48 62 79 89 43 36
25 1 0 255 0 0 1 1 6 14 13 12 12 9 3 2
1 2 255 2 1 1 1 10 10 16 19 16 3 1 2 1
1 255 0 1 1 1 6 6 12 12 14 6 3 1 1 255
1 1 1 1 1 1 1 1 1 1 1 1 1 1 255 2
2 1 2 4 12 14 24 18 18 7 1 1 1 1 255 1
1 95 162 162 162 141 197 132 74 2 1 255 1 0 1 31
58 58 58 48 64 90 90 21 2 1 255 1 1 66 196 255
255 255 255 255 255 230 56 9 255 0 2 3 42 255 255 255
255 255 255 255 186 16 2 255 1 2 1 1 0 1 1 1
1 1 1 1 1 255 1 1 1 13 120 193 232 214 193 167
113 81 10 1 255 0 0 8 255 255 255 255 255 255 255 255
222 2 255 1 1 0 0 32 81 103 103 103 141 155 121 21
1 255 2 2 7 140 245 255 234 246 255 255 255 180 3 1
255 0 1 2 15 37 37 58 49 49 26 26 24 1 255 1
1 1 37 255 255 255 255 255 255 255 255 2 1 255 1 2
31 43 52 57 51 48 39 48 39 34 3 1 255 0 1 1
3 4 4 4 4 4 4 3 2 1 255 0 0 0 50 129
129 129 187 206 194 133 109 27 255 0 0 0 0 1 209 230
255 255 255 245 10 1 0 255 1 1 2 3 4 2 16 9
9 9 9 3 1 0 255 0 2 2 54 131 131 120 70 67
67 107 78 18 0 255 0 0 1 126 175 175 185 175 212 246
224 2 1 255 2 2 1 1 3 8 8 6 4 3 1 1
0 0 255 0 0 2 80 128 128 129 169 179 153 105 49 0
0 0 0 0 0 1 1 1 1 1 2 15 38 38 42 31
34 34 50 34 19 1 255 1 1 1 1 4 1 1 1 10
9 1 1 0 255 1 1 2 8 19 20 20 30 26 16 24
7 1 1 255 0 1 1 3 194 255 255 255 255 255 255 6
2 0 255 0 0 2 28 48 68 79 89 91 89 25 1 1
255 0 0 1 4 14 14 14 10 12 10 4 1 1 1 255
1 1 1 2 6 7 10 10 13 3 1 1 1 1 255 0
1 1 1 7 12 12 12 10 6 2 1 0 255 1 1 1
1 2 2 1 1 1 2 2 2 1 1 255 2 2 2 3
4 15 21 18 18 14 8 1 1 0 1 255 1 9 165 165
162 138 126 132 132 129 2 1 255 1 1 1 54 69 69 64
48 52 73 73 26 2 1 255 1 2 98 210 255 255 255 255
255 255 255 70 9 255 1 1 3 79 255 255 255 255 255 255
255 193 16 2 255 1 1 1 2 1 1 1 3 2 2 2
1 1 255 1 1 1 13 133 255 255 193 175 170 167 98 10
0 255 0 0 8 255 255 255 255 255 255 255 255 255 2 255
1 1 0 2 40 113 103 114 128 168 168 144 21 1 255 1
1 2 140 224 235 234 234 255 255 255 180 3 0 255 0 0
1 15 57 72 58 49 20 26 26 24 2 255 1 1 2 67
255 255 255 255 255 255 255 255 22 1 255 1 2 37 45 52
72 57 51 39 63 44 44 21 0 255 0 0 2 3 4 4
6 6 4 4 3 2 1 255 0 0 1 50 131 214 187 202
203 202 246 133 55 255 0 0 0 0 1 61 230 255 255 255
239 22 2 0 255 0 0 1 2 10 16 16 16 9 9 13
12 2 1 255 1 2 3 66 131 131 120 111 96 93 96 93
18 1 255 0 1 1 126 175 176 185 175 185 238 238 2 1
255 1 1 1 1 6 7 7 6 4 4 2 1 0 0 255
0 0 2 115 143 169 169 200 141 141 96 49 0 0 0 0
0 0 1 1 1 1 1 2 7 42 46 42 32 32 34 50
33 19 1 255 2 2 1 1 1 0 0 1 10 6 1 0
1 255 1 1 2 2 15 15 15 13 10 7 6 4 1 1
255 1 1 1 3 202 255 255 250 255 255 255 10 3 0 255
0 0 1 22 42 79 97 99 97 90 20 2 1 255 0 0
1 3 4 12 12 10 12 13 10 1 1 1 255 1 1 1
2 7 8 8 6 13 13 3 1 1 1 255 1 1 1 1
3 12 12 12 6 6 3 1 1 255 1 1 1 1 2 2
1 1 1 1 1 1 1 1 255 1 1 1 3 4 18 18
25 26 26 14 1 1 1 1 255 3 9 175 192 192 173 173
173 135 80 2 1 255 1 1 1 54 69 69 72 72 72 90
52 26 1 0 255 1 2 98 210 244 255 255 255 255 255 233
70 3 255 1 1 3 79 255 255 255 255 255 255 255 193 3
1 255 1 1 0 0 1 4 4 6 1 2 1 1 1 255
1 0 1 6 238 255 255 163 163 193 179 81 3 0 255 2
2 8 255 255 255 255 255 255 255 255 255 2 255 1 0 0
3 81 104 103 110 134 168 168 141 15 1 255 1 1 2 36
212 235 235 235 255 255 255 120 2 0 255 0 0 0 21 37
37 26 20 20 26 37 26 2 255 1 1 1 67 255 255 255
255 255 255 255 255 14 1 255 2 2 31 50 50 50 40 50
50 64 57 44 22 0 255 0 1 2 3 4 6 7 6 4
4 3 1 1 255 0 1 1 49 131 214 203 203 203 182 246
146 55 255 0 0 0 1 3 45 178 245 245 239 168 10 1
0 255 0 1 2 3 10 10 16 7 7 4 9 3 1 1
255 0 0 3 54 80 101 79 74 120 117 107 93 3 2 255
1 1 1 113 176 198 185 185 188 238 238 8 0 255 0 0
1 1 4 7 8 7 6 4 4 1 0 0 255 0 0 1
26 117 143 172 200 182 135 105 20 1 0 0 0 0 0 1
1 1 1 1 1 7 42 46 42 42 34 37 34 30 19 1
255 2 2 1 0 0 0 1 2 10 6 2 1 1 255 1
1 1 1 12 13 13 13 10 6 4 1 1 1 255 1 1
1 2 202 255 255 255 255 255 99 6 2 0 255 0 1 1
2 78 87 99 99 97 73 7 1 1 255 1 1 0 2 3
7 10 12 25 24 13 1 1 1 255 1 1 1 1 3 4
4 4 6 8 3 1 1 1 255 1 1 1 1 3 7 12
12 12 4 1 1 1 255 2 1 1 1 1 0 0 1 1
1 1 1 1 1 255 1 1 1 3 8 33 25 24 25 14
2 1 1 0 1 255 3 3 109 185 185 173 184 173 135 78
2 1 255 0 1 1 36 60 78 78 72 52 52 48 3 1
1 255 1 1 2 210 255 255 255 255 255 255 233 28 1 255
1 1 1 2 114 255 255 255 255 255 255 46 2 1 255 1
1 1 2 2 6 6 6 1 1 1 1 1 255 2 1 1
2 191 238 191 163 163 194 167 24 1 1 255 1 1 2 96
255 255 255 255 255 255 255 241 2 255 0 1 1 2 104 117
121 121 134 184 168 40 1 0 255 1 1 1 18 158 235 255
255 226 226 120 34 2 1 255 0 0 1 21 39 40 32 32
32 37 37 3 2 255 1 1 1 4 255 255 255 255 255 255
255 255 1 1 255 1 1 2 50 50 50 40 63 64 66 57
36 2 1 255 0 0 1 3 4 6 6 6 4 4 3 1
1 255 0 0 1 7 78 214 211 221 221 246 255 178 28 255
0 1 1 1 1 10 61 178 175 175 69 2 0 0 255 0
0 1 2 10 10 10 9 9 4 4 2 1 0 255 0 0
1 21 74 79 74 74 79 93 89 56 2 1 255 1 1 1
34 135 210 228 228 228 188 58 1 0 255 0 1 1 1 2
7 7 7 6 6 3 1 1 0 255 0 0 0 2 117 145
153 170 141 105 79 6 1 0 0 0 0 0 1 0 0 1
1 1 1 1 32 12 21 31 31 31 15 2 1 255 2 2
1 0 0 0 0 0 0 0 1 0 0 255 0 1 1 1
1 9 14 15 12 1 1 1 1 1 255 1 1 1 1 19
202 255 197 197 99 10 4 2 1 255 1 1 1 1 2 78
99 96 73 3 2 1 1 255 1 1 1 0 2 2 3 12
24 13 2 1 1 0 255 0 1 1 1 1 2 2 4 4
8 1 1 1 1 255 0 1 1 1 3 3 10 1 3 1
1 1 1 255 2 1 1 1 0 1 1 1 1 1 1 0
0 1 255 1 1 1 1 3 8 18 18 15 2 1 1 1
1 1 255 1 3 3 109 173 173 173 150 78 2 1 1 255
1 1 1 2 36 78 81 78 37 36 3 1 1 1 255 1
1 2 9 241 255 255 255 255 255 58 2 1 255 1 1 1
2 2 114 255 255 255 255 46 2 1 1 255 0 0 1 0
1 2 1 1 1 1 1 1 1 255 1 0 1 1 2 157
157 157 149 135 24 2 1 1 255 1 1 1 2 96 255 255
255 255 255 241 3 1 255 0 1 1 1 2 74 110 121 121
141 64 1 1 0 255 1 1 1 2 18 158 159 204 159 111
34 2 2 1 255 1 1 1 1 21 27 27 20 20 15 3
2 2 255 0 0 1 1 4 255 255 255 255 255 255 1 1
1 255 2 1 1 1 50 50 50 52 66 64 52 3 1 1
255 0 0 1 1 3 6 6 6 4 4 2 1 1 255 0
0 0 2 30 197 211 221 228 228 182 28 1 255 0 1 0
1 1 3 10 155 155 69 0 0 0 0 255 1 1 1 1
2 2 9 12 12 4 2 1 1 0 255 0 0 0 1 21
74 80 95 79 67 56 2 1 1 255 1 1 1 1 34 135
135 188 132 58 2 1 1 255 1 1 0 0 0 2 4 6
4 4 3 1 0 0 255 0 0 0 1 2 103 125 125 105
79 6 1 1 0 0 1 1 1 1 1 0 0 1 0 0
0 1 2 10 10 21 8 2 1 1 255 2 2 0 0 0
0 0 1 1 1 0 0 0 255 0 1 1 1 1 2 10
12 10 1 0 0 0 1 255 2 0 0 2 3 19 61 61
38 10 4 1 2 1 255 0 1 1 1 1 1 1 1 1
1 1 0 1 255 1 1 1 0 0 1 1 1 1 1 1
1 1 0 255 0 1 1 1 1 1 1 1 2 1 1 1
1 1 255 1 1 0 1 1 1 1 1 1 1 1 1 1
255 2 1 1 0 0 0 1 1 1 1 0 1 1 1 255
1 1 1 1 1 1 2 2 2 1 1 1 1 1 1 255
2 2 1 1 4 108 108 78 2 1 1 1 255 1 1 1
1 2 6 26 26 19 3 1 1 1 2 255 1 1 2 1
9 202 255 255 255 58 1 1 1 255 0 0 1 1 1 2
37 87 87 8 1 1 1 0 255 0 0 1 1 1 1 1
1 1 1 1 1 1 255 1 1 1 1 1 3 8 22 22
10 2 1 1 1 255 0 0 0 1 1 48 134 255 255 38
2 2 1 255 1 1 1 1 1 1 21 34 64 64 1 1
1 1 255 1 0 1 1 1 7 45 66 66 2 2 1 1
1 255 0 1 1 1 2 4 4 8 1 1 1 1 1 255
0 0 0 1 1 4 50 255 255 58 1 1 1 1 255 0
0 0 1 1 50 50 43 43 43 3 1 0 0 255 0 0
0 1 2 3 3 4 2 1 1 0 0 255 0 0 0 2
2 30 197 221 228 228 7 2 1 255 0 0 1 1 1 0
0 1 2 1 0 0 0 0 255 0 1 1 0 0 0 0
9 12 1 1 1 1 0 255 0 0 0 0 1 12 74 67
26 7 1 1 1 0 255 0 0 1 1 1 2 8 8 4
2 1 1 1 255 1 1 0 0 0 1 1 1 2 2 1
1 1 0 255 0 0 0 0 2 8 18 18 13 2 1 1
1 0 0 0 0 0 1 1 0 0 1 1 0 0 0 1
1 1 2 2 2 1 1 255 1 1 0 0 0 0 0 1
1 0 0 0 0 255 0 1 1 1 1 1 1 1 1 1
0 0 0 1 255 2 1 0 1 1 3 2 2 1 1 1
1 2 1 255 0 0 0 0 0 0 0 0 0 1 1 1
1 255 1 1 0 0 0 0 1 1 1 1 1 1 1 1
255 0 1 1 1 1 1 1 1 1 0 1 1 1 0 255
1 1 1 1 1 1 1 1 1 1 1 1 1 255 1 1
0 0 0 0 1 1 1 1 0 1 1 1 255 1 1 1
1 1 1 1 1 1 1 1 1 1 1 1 255 0 0 1
1 1 1 0 2 1 1 1 1 255 2 1 1 1 1 1
2 3 2 2 0 0 1 1 255 1 1 1 1 2 2 2
2 1 1 1 1 0 255 0 0 1 1 1 1 1 1 1
2 1 1 0 0 255 0 1 1 0 0 0 0 1 1 0
0 1 1 255 1 0 0 0 1 1 1 1 1 0 1 1
1 1 255 0 1 0 1 1 1 2 7 7 1 1 1 2
255 2 1 1 1 0 0 1 1 2 0 1 1 1 1 255
1 0 0 0 1 1 2 2 1 1 1 1 1 1 255 0
1 1 1 1 1 1 1 1 1 1 1 1 255 0 0 0
0 1 1 2 2 1 1 1 1 1 1 255 1 0 0 0
0 1 3 3 3 2 1 0 0 0 255 0 1 1 1 1
1 1 1 1 0 0 0 0 255 0 1 0 0 0 1 1
1 4 4 2 1 1 255 0 1 1 1 1 0 0 0 0
0 0 0 0 0 255 0 0 1 1 0 0 0 0 0 0
1 1 1 1 255 0 0 0 0 0 1 1 1 1 0 0
0 0 0 255 0 1 1 1 1 1 2 2 2 2 1 1
1 255 1 0 0 0 0 0 0 0 0 1 1 1 0 0
255 0 0 0 1 1 1 1 0 1 1 1 1 1 0 0
0 0 0 0 1 0 0 0 0 1 1 0 1 1 1 0
0 1 2 1 255 1 1 1 0 0 0 1 1 2 2 2
1 0 255 0 0 0 1 0 0 0 0 0 0 0 0 0
0 255 1 0 0 0 0 1 1 1 1 0 0 1 1 1
255 1 0 0 0 0 1 0 0 0 1 1 1 1 255 1
0 0 0 0 1 1 1 1 1 1 1 1 1 255 0 1
1 1 1 1 1 1 1 0 1 0 0 0 255 1 0 0
1 1 1 0 1 1 1 1 1 1 255 1 1 0 0 0
0 0 0 0 0 0 1 1 1 255 1 1 1 1 1 1
1 1 1 1 1 1 1 1 1 255 0 0 0 1 1 0
0 0 0 1 1 1 255 1 0 1 1 1 1 1 2 1
1 0 0 1 1 255 1 1 0 0 0 0 0 1 1 1
1 1 0 255 0 0 1 1 1 1 1 1 1 1 0 0
0 0 255 0 1 1 1 0 0 0 1 1 0 0 1 1
255 1 1 0 0 1 1 1 1 1 0 1 1 1 1 255
1 1 0 1 1 1 1 1 1 0 0 1 1 255 1 1
1 1 1 1 1 0 0 0 0 0 1 1 255 1 1 0
0 1 1 1 0 1 1 0 0 0 0 255 0 1 1 1
1 1 1 1 1 0 0 0 0 255 0 0 0 0 0 1
1 0 0 0 0 1 1 1 255 0 0 0 0 0 0 0
1 1 1 0 0 0 0 255 1 1 1 1 1 1 0 0
0 0 0 0 0 255 1 1 1 1 1 1 1 1 1 1
1 1 1 255 1 1 1 1 1 1 0 0 0 0 0 0
0 0 255 1 1 1 0 0 0 0 0 0 0 1 0 1
0 255 0 0 1 1 1 1 1 1 0 0 0 0 0 0
255 0 0 1 2 1 2 1 2 1 2 1 1 1 255 1
0 0 0 0 0 0 0 1 1 0 0 0 1 255 1 0
0 1 1 1 0 0 0 1 1 1 0 0 0 0 0 0
255 255 255 255 255 255 255 255 255 255 255 255 255 255 255 255
255 255 255 255 255 255 255 255 255 255 255 255 255 255 255 255
255 255 255 255 255 255 255 255 255 255 255 255 255 255 255 255
255 255 255 255 255 255 255 255 255 255 255 255 255 255 255 255
255 255 255 255 255 255 255 255 255 255 255 255 255 255 255 255
255 255 255 255 255 255 255 255 255 255 255 255 255 255 255 255
255 255 255 255 255 255 255 255 255 255 255 255 255 255 255 255
255 255 255 255 255 255 255 255 255 255 255 255 255 255 255 255
255 255 255 255 255 255 255 255 255 255 255 255 255 255 255 255
255 255 255 255 255 255 255 255 255 255 255 255 255 255 255 255
255 255 255 255 255 255 255 255 255 255 255 255 255 255 255 255
255 255 255 255 255 255 255 255 255 255 255 255 255 255 255 255
255 255 255 255 255 255 255 255 255 255 255 255 255 255 255 255
255 255 255 255 255 255 255 255 255 255 255 255 255 255 255 255
255 255 255 255 255 255 255 255 255 255 255 255 255 255 255 255
255 255 255 255 255 255 255 255 255 255 255 255 255 255 255 255
255 255 255 255 255 255 255 255 255 255 255 255 255 255 255 255
255 255 255 255 255 255 255 255 255 255 255 255 255 255 255 255
255 255 255 255 255 255 255 255 255 255 255 255 255 255 255 255
255 255 255 255 255 255 255 255 255 255 255 255 255 255 255 255
255 255 255 255 255 255 255 255 255 255 255 255 255 255 255 255
255 255 255 255 255 255 255 255 255 255 255 255 255 255 255 255
255 255 255 255 255 255 255 255 255 255 255 255 255 255 255 255
255 255 255 255 255 255 255 255 255 255 255 255 255 255 255 255
255 255 255 255 255 255 255 255 255 255 255 255 255 255 255 255
255 255 255 255 255 255 255 255 255 255 255 255 255 255 255 255
255 255 255 255 255 255 255 255 255 255 255 255 255 255 255 255
255 255 255 255 255 255 255 255 255 255 255 255 255 1 1 1
1 0 1 1 1 0 0 1 1 0 0 0 2 1 255 1
1 0 0 0 1 1 2 2 1 1 1 1 255 0 0 0
0 1 1 1 1 1 0 0 0 1 1 255 0 0 0 1
0 0 1 1 1 1 0 1 1 1 255 1 1 1 1 2
2 1 1 0 0 0 0 1 255 1 1 2 1 1 1 1
1 0 0 0 1 0 0 255 0 0 1 1 1 1 1 1
0 0 0 0 0 0 255 0 0 0 0 0 0 0 0 0
1 1 1 1 255 0 1 1 0 0 0 0 0 0 1 1
1 0 0 255 1 0 0 2 2 2 1 0 1 0 1 1
1 1 0 255 0 0 0 0 0 0 0 1 1 1 1 1
255 1 1 1 1 1 1 1 1 1 0 0 0 1 1 255
0 0 1 1 0 1 0 1 1 1 1 1 1 255 1 1
1 1 1 1 1 1 1 1 2 1 1 1 255 1 1 1
1 0 1 0 1 0 0 0 2 1 255 0 0 0 1 1
1 1 1 1 1 1 1 1 1 255 0 0 0 1 1 1
1 1 1 0 0 0 1 255 0 0 1 1 1 1 1 0
0 0 1 0 0 0 255 1 2 1 1 1 1 0 0 1
1 0 0 0 0 255 1 1 1 1 1 1 0 0 0 0
0 0 0 255 0 0 0 0 0 0 0 0 0 0 0 1
0 0 255 0 1 1 1 0 0 0 0 0 0 0 0 1
1 255 0 0 0 0 0 0 0 1 1 0 0 0 0 255
1 0 0 1 1 1 1 0 0 0 0 0 0 255 1 1
1 1 1 1 1 1 1 1 1 0 0 0 255 1 0 0
0 0 0 1 1 1 0 1 0 1 0 255 0 1 0 1
1 0 0 0 1 1 0 1 0 0 255 0 0 1 1 1
1 0 1 0 1 1 1 0 255 0 0 0 0 0 0 0
0 1 0 1 0 1 1 255 1 0 1 2 1 1 1 1
1 1 1 0 0 0 0 1 1 0 1 1 1 1 1 1
1 1 1 1 1 1 1 1 1 1 1 255 1 0 0 1
1 1 1 1 1 1 1 0 1 255 1 0 0 0 1 1
1 0 1 0 0 1 1 1 255 1 1 1 1 1 1 1
1 1 1 1 1 0 0 255 1 0 1 1 1 1 1 1
1 1 1 1 1 255 1 1 2 1 1 1 1 0 0 0
0 0 0 0 255 0 0 0 0 1 0 0 1 1 1 1
1 1 1 255 1 0 1 0 0 0 0 0 0 1 1 1
1 255 1 1 1 1 0 1 1 1 1 1 2 2 0 0
255 1 1 2 2 2 2 2 2 2 1 1 1 1 0 1
255 0 0 0 0 0 0 1 1 1 1 1 1 255 1 1
1 1 1 1 1 3 1 0 0 0 1 1 255 1 1 2
1 1 1 1 1 1 1 1 1 1 255 1 0 1 1 0
0 0 0 1 1 1 1 1 1 255 0 1 1 1 1 1
1 1 1 1 1 2 1 255 0 1 1 1 0 0 0 1
1 0 1 1 2 1 255 0 0 1 1 1 1 1 1 1
0 1 1 1 255 1 1 1 0 1 1 1 1 1 1 1
1 1 0 255 2 2 1 1 1 1 1 1 1 1 1 1
1 1 255 1 1 1 1 1 0 0 0 0 0 0 1 1
255 1 1 1 1 0 0 0 0 0 0 0 0 0 0 255
1 1 1 1 0 0 0 0 1 1 0 0 1 1 255 0
0 0 0 0 0 1 1 1 1 0 0 0 255 0 0 0
0 1 1 1 0 0 0 0 0 0 255 0 0 0 0 0
0 0 0 0 1 0 0 0 0 255 0 0 0 0 0 0
1 1 2 0 0 0 0 0 255 0 1 0 0 0 0 0
0 0 1 0 1 0 0 255 0 1 1 1 1 0 0 1
1 1 1 1 1 255 1 1 1 1 1 0 0 0 1 0
1 0 0 0 255 0 0 1 1 1 1 1 1 1 1 1
0 0 0 0 1 1 1 0 1 1 1 1 1 1 1 1
1 2 2 1 0 0 1 1 255 1 1 1 1 1 1 1
2 2 1 1 0 1 255 0 0 0 1 1 1 0 0 0
0 0 1 1 1 255 1 1 1 1 1 1 2 2 2 2
1 1 0 0 255 1 1 1 1 1 1 1 1 1 1 2
1 1 255 1 0 1 1 1 1 1 1 1 1 1 1 1
0 255 1 0 0 0 1 0 0 1 1 1 1 1 1 1
255 1 0 1 0 0 0 0 1 1 1 1 1 1 255 0
0 0 0 0 1 1 1 2 1 1 1 0 0 255 1 1
2 2 3 3 3 10 2 1 1 1 1 0 1 255 1 1
0 0 0 0 1 1 1 1 1 1 255 1 1 0 1 1
3 8 8 2 2 1 1 1 1 255 1 1 2 1 1 1
1 1 1 1 1 1 1 255 1 0 1 1 1 0 0 0
1 0 1 0 1 0 255 0 0 1 1 1 2 1 2 1
2 2 2 1 255 1 1 0 0 0 0 0 1 1 0 0
1 2 1 255 0 1 1 1 1 1 1 0 0 0 0 0
0 255 1 1 0 0 1 1 1 1 1 1 1 1 1 1
255 2 2 1 1 1 1 1 2 2 1 0 0 1 1 255
1 1 1 1 1 0 2 2 2 0 1 1 1 255 1 1
1 1 0 0 1 1 0 0 0 0 0 0 255 1 1 1
1 0 0 0 0 1 1 1 1 1 1 255 0 0 0 0
1 2 12 7 7 1 1 0 0 255 1 1 1 0 1 1
1 1 0 0 0 0 0 255 0 1 0 0 0 0 1 1
0 1 0 0 0 0 255 1 0 0 0 0 1 1 1 0
0 0 0 1 0 255 1 1 0 0 0 1 1 1 0 1
0 1 0 0 255 1 1 1 1 0 0 0 0 0 0 0
1 1 255 1 1 1 1 1 0 0 0 1 0 1 0 1
0 255 0 0 0 0 0 1 1 1 1 1 0 0 0 0
0 0 0 0 0 0 1 1 1 1 1 1 2 2 2 3
2 1 1 1 1 255 1 1 1 1 2 3 3 3 3 2
2 2 1 255 1 1 1 2 1 1 1 1 2 0 0 1
1 1 255 1 1 1 1 1 2 4 2 2 2 2 1 1
0 255 0 0 0 1 1 1 1 6 6 2 2 2 1 255
0 0 0 1 2 2 60 81 93 13 2 2 1 1 255 1
1 0 0 1 0 0 1 1 1 1 1 1 1 255 1 1
1 2 2 2 2 1 1 1 1 0 1 255 1 0 0 0
1 2 3 3 3 2 2 2 1 0 255 1 1 2 3 6
67 255 255 255 14 2 1 1 1 1 255 1 1 1 0 1
2 2 2 1 0 1 1 255 0 0 0 2 3 26 86 99
99 3 2 1 1 1 255 1 1 1 1 2 3 3 3 2
2 2 1 1 255 1 0 0 1 1 1 4 4 4 1 1
0 1 0 255 0 0 1 2 20 168 168 141 135 68 4 2
2 255 1 1 1 0 0 0 1 1 1 1 0 1 1 1
255 0 1 1 1 1 1 2 0 0 0 0 0 1 255 1
0 0 0 1 1 1 1 2 2 1 1 1 1 255 1 1
1 1 1 1 119 159 159 6 1 1 1 1 255 1 1 1
0 2 15 39 34 34 3 1 1 1 255 1 1 1 1 1
1 16 16 16 3 1 0 0 0 255 1 1 2 2 1 0
1 3 3 2 1 0 1 1 255 0 1 1 2 12 25 39
39 37 30 3 1 1 255 1 1 1 1 1 1 2 1 0
0 0 0 0 255 1 1 0 0 1 1 3 3 3 2 2
0 0 0 255 1 1 0 0 0 1 2 1 0 0 0 0
0 0 255 0 0 0 0 0 1 1 1 1 1 2 1 0
0 255 1 1 0 0 0 0 0 1 1 1 1 1 1 255
1 1 0 0 0 0 0 0 1 0 1 0 1 1 255 0
0 0 0 0 9 9 9 4 1 0 0 0 0 0 0 0
0 0 0 1 1 1 1 0 1 3 16 21 87 10 2 1
1 1 255 1 1 1 1 3 6 7 8 7 4 4 2 2
255 1 1 2 2 2 4 9 3 2 2 2 1 1 1 255
1 1 1 1 2 2 2 2 2 2 6 4 2 1 255 1
1 1 2 3 6 6 9 14 10 3 2 1 255 0 0 0
2 3 81 122 122 145 125 52 2 1 1 255 1 1 1 1
1 0 1 1 2 1 1 0 0 1 255 1 1 1 1 2
2 13 9 3 1 1 0 0 255 1 0 0 0 2 10 13
18 19 3 2 1 1 1 255 1 1 3 32 255 255 255 255
255 255 255 2 1 1 0 255 1 1 1 1 1 2 2 2
2 1 1 1 255 0 1 2 3 255 255 255 255 255 125 9
3 1 1 255 1 0 1 2 25 48 48 101 101 12 2 1
1 255 1 0 0 1 1 7 43 43 36 9 3 1 1 0
255 0 1 2 20 122 196 196 196 228 228 68 4 2 255 1
1 0 0 0 1 1 2 1 1 1 1 1 1 255 1 0
0 0 0 0 1 1 1 1 1 0 1 255 1 0 1 1
1 9 9 7 3 6 6 1 1 1 255 1 1 1 3 20
222 253 255 253 159 6 2 2 1 255 1 0 0 1 39 98
56 50 50 30 9 3 1 255 0 1 1 1 1 27 45 45
64 51 43 1 0 1 255 1 1 2 2 2 1 1 3 18
3 2 1 1 0 255 0 2 2 21 25 39 37 37 37 44
30 1 1 255 1 1 1 1 1 2 3 3 1 0 0 0
0 255 1 0 0 1 1 1 3 3 3 3 3 3 1 1
255 1 1 0 0 1 3 3 3 1 1 0 0 0 1 255
1 1 1 1 1 2 2 2 3 2 2 1 1 0 255 1
0 0 0 1 8 8 8 1 0 0 1 1 255 0 0 0
0 0 0 0 1 1 0 1 1 1 1 255 0 0 0 2
9 32 33 33 33 9 0 0 0 0 0 0 0 0 1 1
1 1 1 1 1 2 16 90 103 103 89 10 1 1 1 255
1 0 1 3 6 8 8 8 7 13 12 4 2 255 1 1
1 2 4 6 9 6 3 3 2 1 1 1 255 1 1 1
2 2 2 1 0 1 2 9 7 4 1 255 1 1 1 2
6 9 8 9 14 14 7 2 0 255 0 0 1 3 101 144
144 182 182 162 123 52 1 1 255 0 1 1 1 1 0 2
1 2 2 1 0 0 1 255 1 1 1 2 13 25 25 25
9 3 1 0 0 255 1 0 0 2 13 28 30 31 37 37
25 1 1 0 255 1 1 3 255 255 255 255 255 255 255 255
255 2 0 0 255 1 1 1 1 2 2 2 2 2 1 1
1 255 0 1 2 251 255 255 255 255 255 255 125 9 1 1
255 0 0 1 13 48 93 95 111 111 81 12 1 0 255 1
0 0 1 7 54 69 69 62 61 12 2 1 0 255 1 2
2 122 181 180 180 180 215 228 215 54 2 255 0 1 1 1
0 1 2 4 3 3 3 1 0 0 255 0 0 0 0 1
1 14 14 3 0 0 0 1 255 1 0 1 1 1 9 13
9 3 10 22 14 2 1 255 1 1 1 20 157 234 253 255
253 214 134 3 2 2 255 1 0 0 13 123 123 87 51 50
38 31 9 1 255 0 1 1 1 27 64 64 64 74 89 74
43 1 1 255 1 0 1 2 2 1 1 1 3 3 2 1
1 0 255 1 2 14 22 31 33 31 31 31 34 15 6 1
255 1 1 1 1 2 3 2 1 1 1 1 1 1 255 1
0 0 1 1 3 3 3 2 2 2 1 1 1 255 1 1
1 1 3 8 3 3 1 1 0 0 0 1 255 1 1 1
2 2 3 4 7 8 7 2 1 0 0 255 1 0 0 1
4 8 9 8 3 1 0 0 1 255 0 0 0 0 0 3
2 2 1 0 1 1 1 1 255 0 0 1 4 43 69 87
87 56 44 6 1 1 1 2 0 0 0 0 1 1 0 1
1 2 14 67 116 158 150 144 89 2 1 1 255 1 0 1
3 8 14 8 7 6 6 12 8 4 255 1 1 1 1 4
6 6 6 3 4 3 2 1 1 255 1 1 2 3 8 2
1 1 6 6 6 4 1 0 255 1 1 2 4 13 15 9
10 10 10 7 2 0 255 0 0 2 4 101 157 161 164 164
162 123 68 1 1 255 0 1 1 1 1 2 2 2 3 2
1 0 0 0 255 1 1 1 2 13 19 19 13 9 7 1
0 0 255 0 0 0 3 14 27 30 39 37 19 25 19 2
1 255 1 2 12 255 255 255 255 255 255 255 255 255 10 1
1 255 1 1 2 2 2 2 2 3 3 2 1 1 255 1
1 2 251 255 255 255 255 255 255 255 63 1 1 255 0 0
1 25 51 93 111 119 111 68 18 2 0 255 1 0 0 0
8 54 64 64 70 84 61 4 1 0 255 1 2 21 161 176
175 180 215 228 238 228 97 2 255 0 0 2 2 2 3 3
3 3 3 1 1 0 0 255 1 0 0 0 1 1 1 9
3 2 0 0 1 255 0 0 1 1 12 20 15 13 13 22
22 16 7 2 255 1 1 2 55 209 255 255 255 255 255 200
45 2 1 255 1 1 1 13 116 101 63 61 61 61 48 24
1 255 0 1 1 2 44 73 70 45 58 58 58 43 2 1
255 1 0 3 3 3 1 1 0 3 3 2 1 1 1 255
1 2 14 21 31 30 30 22 32 33 18 9 1 255 1 0
0 1 3 3 1 0 0 2 2 2 1 255 1 1 0 1
1 8 3 2 1 1 1 1 2 1 255 1 1 1 3 8
14 13 2 1 1 1 1 1 1 255 1 1 1 1 7 7
7 8 9 9 3 0 0 0 255 1 0 0 1 4 4 7
3 6 3 0 0 1 255 0 0 0 1 3 3 2 1 1
0 1 0 0 0 255 0 0 1 4 69 81 81 81 56 48
34 1 1 1 1 0 0 1 0 0 1 1 1 1 2 14
116 167 230 233 206 126 4 1 1 255 1 1 2 3 4 21
16 9 9 13 13 4 4 255 0 0 1 1 3 4 4 6
6 6 3 2 1 1 255 0 0 3 4 4 2 1 1 7
9 4 4 1 0 255 1 0 1 16 16 16 12 14 10 14
9 3 0 255 0 0 2 16 74 144 161 191 164 131 107 68
6 1 255 0 1 1 1 1 2 3 3 15 3 3 1 1
0 255 1 1 1 2 14 19 13 12 10 6 1 0 1 255
0 0 0 7 21 30 36 36 37 37 38 28 2 0 255 0
1 6 255 255 255 255 255 255 255 255 255 10 2 1 255 1
1 1 2 2 3 3 3 3 2 2 1 255 1 1 2 187
255 255 255 255 255 255 255 63 1 1 255 1 1 1 31 73
73 95 95 95 62 36 3 2 255 1 1 1 1 8 64 70
78 70 85 61 3 1 1 255 1 1 21 161 181 180 186 205
212 220 208 97 1 255 0 1 2 2 3 3 6 4 3 3
1 1 0 0 255 1 1 1 0 1 1 1 4 4 2 0
0 1 255 1 1 1 2 12 18 15 18 15 31 16 14 2
1 255 2 2 2 55 157 212 212 255 211 214 163 45 2 1
255 1 1 1 39 101 101 87 82 78 82 78 24 1 255 1
1 1 2 43 70 70 60 60 74 74 43 2 1 255 0 0
0 1 2 1 1 1 3 8 4 3 0 1 255 1 2 14
15 33 15 28 28 31 33 18 9 1 255 1 0 0 2 10
9 2 0 1 2 2 2 1 255 1 1 1 2 9 9 2
0 1 1 1 1 2 1 255 1 1 1 1 14 18 13 1
1 1 1 1 1 1 255 0 1 1 1 7 8 8 8 26
26 2 0 0 0 255 0 0 0 1 4 4 3 3 6 3
1 0 1 255 0 0 0 1 1 3 2 0 1 1 1 0
0 0 255 0 0 0 2 38 81 81 89 84 68 34 1 1
1 0 0 0 0 0 0 0 0 0 0 2 18 116 188 230
233 206 184 4 1 0 255 1 1 1 2 4 4 6 6 6
6 6 2 1 255 0 0 1 1 2 3 6 6 6 6 3
1 1 1 255 0 0 0 4 8 2 6 6 7 6 2 1
0 0 255 0 0 1 2 13 13 13 20 14 14 8 3 1
255 0 1 2 16 55 81 97 117 116 116 69 51 6 2 255
0 2 2 2 1 2 1 3 15 3 1 1 1 0 255 1
1 0 2 10 19 13 13 12 6 1 1 1 255 1 0 1
7 14 27 36 26 24 19 19 10 2 1 255 0 1 12 255
255 255 255 255 255 255 255 255 12 2 1 255 1 0 1 2
2 2 2 2 2 2 2 0 255 0 0 1 127 255 255 255
255 255 255 255 18 1 1 255 1 1 1 73 89 73 79 84
133 68 36 3 2 255 2 1 1 1 6 64 70 70 70 78
38 2 1 1 255 1 1 4 108 206 199 199 200 220 245 220
70 1 255 0 1 1 2 3 3 3 3 4 3 1 0 0
0 255 1 1 1 0 0 0 0 1 3 3 1 0 1 255
1 1 2 3 20 24 19 34 22 31 16 14 1 1 255 1
2 2 15 147 232 255 255 255 203 163 27 1 0 255 1 1
1 14 72 91 79 82 95 95 78 12 1 255 0 0 0 2
36 74 74 60 60 61 58 18 1 1 255 1 1 1 1 7
2 1 1 1 3 0 0 0 1 255 1 1 21 42 42 30
28 28 33 33 24 15 1 255 1 0 1 2 9 9 9 2
2 3 3 1 1 255 1 1 1 2 6 7 4 4 1 1
2 3 3 1 255 1 1 1 1 14 18 14 13 3 3 2
1 1 0 255 0 1 1 1 2 7 13 14 14 9 2 0
0 0 255 0 0 0 0 1 1 1 3 7 6 1 0 1
255 1 1 0 1 1 1 1 0 1 1 1 0 0 0 255
0 0 0 1 9 81 69 81 63 45 16 1 1 0 0 0
0 0 0 0 0 0 0 0 0 1 18 121 126 230 184 9
1 1 0 255 0 1 1 1 2 4 6 9 9 8 4 3
1 255 0 1 1 1 2 3 10 6 3 3 2 1 1 0
255 0 0 0 2 4 2 6 6 10 14 4 1 0 0 255
1 1 1 2 4 6 7 14 9 9 4 1 1 255 1 1
1 1 48 81 85 92 97 69 51 39 2 1 255 0 1 1
1 1 2 1 1 1 1 1 1 1 1 255 0 1 0 1
7 27 21 21 12 1 1 1 1 255 0 0 1 1 8 12
24 30 33 33 16 4 1 0 255 0 0 1 241 255 255 255
255 255 255 255 63 12 1 0 255 1 0 0 0 1 3 2
2 2 2 0 0 255 0 0 0 3 255 255 255 255 255 255
110 2 1 1 255 1 1 1 6 89 67 73 62 79 62 2
2 2 255 1 1 1 1 2 42 70 70 57 46 2 1 1
1 255 1 1 1 86 210 210 193 199 205 220 140 7 0 255
0 1 1 2 1 2 0 2 0 0 1 1 1 0 255 1
1 1 0 0 0 0 0 1 1 1 0 1 255 1 1 1
2 13 24 19 37 34 37 13 2 1 1 255 1 1 2 4
90 212 255 255 193 163 37 2 1 1 255 0 0 1 1 72
79 79 96 95 82 24 3 1 255 0 0 0 2 3 43 67
67 81 82 61 1 1 1 255 0 0 0 1 1 2 1 1
1 0 0 0 0 1 255 0 0 1 21 42 33 31 28 31
25 16 6 1 255 1 0 1 1 2 9 10 7 7 2 2
1 1 255 1 1 1 2 4 4 7 7 8 3 3 3 1
1 255 1 0 0 0 1 14 14 4 4 4 1 0 0 0
255 0 0 0 1 2 6 13 14 9 0 0 0 0 0 255
1 0 0 0 0 0 0 0 2 1 1 1 1 255 1 1
0 0 1 1 2 2 2 1 0 0 0 1 255 0 0 0
1 2 9 38 46 36 7 1 1 1 1 1 0 0 0 0
0 0 0 0 0 0 0 2 7 39 39 8 1 1 1 0
255 0 0 1 1 1 2 4 6 4 4 2 1 1 255 1
1 1 1 1 2 2 3 2 2 2 1 1 1 255 0 0
0 0 1 6 6 3 1 1 1 1 0 0 255 1 1 1
1 2 4 6 6 4 1 1 1 1 255 0 0 1 1 1
48 66 66 64 39 36 2 1 1 255 1 1 1 1 1 2
1 1 1 1 1 1 1 1 255 1 1 1 1 2 6 7
21 3 1 1 1 0 255 0 1 1 1 1 8 10 24 24
10 2 2 1 0 255 0 1 2 2 241 255 255 255 255 255
63 12 2 1 0 255 0 0 0 0 1 1 2 2 1 1
0 0 255 1 0 1 1 3 169 255 255 255 110 2 1 1
1 255 1 1 1 1 6 46 55 55 62 3 1 2 2 255
1 1 1 1 1 2 37 42 37 2 1 1 1 1 255 1
1 1 2 99 157 157 176 176 140 7 1 1 255 0 1 1
2 1 0 0 0 0 0 0 0 1 1 255 1 1 1 1
1 0 0 0 1 1 1 1 1 255 1 1 1 1 1 13
15 34 22 22 3 1 1 1 255 1 0 0 3 7 90 193
232 164 37 2 1 1 1 255 1 1 1 1 2 68 68 68
54 24 1 0 1 255 0 0 1 1 1 3 52 67 72 61
2 1 1 1 255 1 0 0 0 1 1 1 0 0 0 0
0 0 1 255 0 0 0 1 31 31 31 31 39 25 6 1
1 255 0 0 1 1 1 1 3 3 7 2 1 1 1 255
0 0 1 1 1 1 8 8 22 1 0 1 1 1 255 0
0 0 0 0 0 0 0 0 1 1 0 0 1 255 1 0
0 0 1 1 2 1 1 0 0 0 0 0 255 1 0 0
0 0 0 0 0 0 1 1 1 0 255 1 1 0 0 0
0 1 1 1 1 1 0 0 1 255 0 0 0 1 1 2
2 2 2 1 1 0 0 0 1 1 0 0 0 0 0 0
0 1 1 1 1 2 2 2 1 1 1 1 1 255 1 1
1 1 1 2 2 3 2 2 2 1 0 255 0 0 1 1
1 1 1 1 2 2 2 1 1 1 255 1 1 0 0 0
1 1 1 1 1 1 1 1 1 255 1 1 1 1 1 2
2 2 1 1 1 0 1 255 0 0 0 1 1 4 4 4
4 4 2 1 1 1 255 1 1 1 1 1 3 1 1 0
1 2 2 1 1 255 0 1 0 1 1 1 1 2 1 0
0 0 1 255 0 0 1 1 1 1 1 3 3 1 1 1
1 1 255 0 0 1 1 3 26 255 255 255 15 3 2 2
1 0 255 0 0 0 0 1 1 1 1 1 1 1 1 255
1 1 1 1 1 1 3 36 36 2 1 1 1 1 255 1
1 0 1 1 2 3 2 2 1 1 1 1 255 1 1 1
1 2 2 2 2 1 1 1 1 1 1 255 1 1 1 1
2 3 8 27 27 2 1 1 0 255 0 1 1 2 1 0
0 0 0 0 0 1 1 1 255 1 1 1 0 0 0 0
0 0 1 0 1 0 255 1 1 1 0 0 1 1 2 2
1 1 1 0 0 255 1 0 0 1 1 1 1 1 2 1
1 1 1 1 255 1 1 1 1 1 1 1 1 3 3 0
0 2 255 1 1 1 1 1 0 1 1 2 2 2 1 1
1 255 1 1 1 1 1 1 1 0 1 0 0 0 0 1
255 0 0 0 1 2 7 27 25 25 2 1 1 1 255 1
1 1 1 1 1 1 0 1 0 1 1 1 255 0 0 0
0 0 0 1 2 2 1 1 1 1 1 255 0 0 0 0
0 0 0 0 0 0 0 0 0 0 255 0 0 0 0 0
1 1 1 1 0 0 0 0 0 255 1 0 0 0 0 0
0 0 1 1 1 1 0 255 0 0 0 0 0 1 1 0
0 1 1 0 0 0 255 0 0 0 1 1 1 1 1 1
1 0 0 0 1 1 1 0 0 1 0 0 0 0 1 1
1 1 1 0 0 0 1 0 0 0 255 1 1 1 1 1
1 1 1 2 1 1 0 0 255 0 0 1 2 1 1 1
1 1 1 0 0 1 1 255 1 1 1 0 0 1 1 0
0 0 1 1 1 1 255 0 0 0 1 0 1 1 1 0
0 0 0 0 255 0 0 0 0 1 1 1 1 1 2 2
1 1 0 255 1 1 1 1 1 1 0 0 0 1 0 1
1 1 255 0 0 0 1 1 1 1 1 1 1 0 0 1
255 1 1 1 1 0 0 0 1 1 1 0 1 1 1 255
1 1 2 1 2 2 6 3 2 2 1 1 1 1 1 255
1 0 0 0 0 1 1 1 0 0 0 1 255 1 1 1
1 1 1 1 2 2 2 1 1 1 1 255 0 1 1 1
1 2 2 1 1 1 1 0 1 255 1 1 2 2 1 1
1 1 1 1 1 1 1 1 255 0 1 1 1 1 0 0
1 1 1 1 1 0 255 1 1 1 2 1 1 1 1 0
0 0 1 1 1 255 1 1 1 1 1 1 1 1 1 1
0 0 0 255 1 0 1 0 0 0 0 0 0 0 0 0
0 0 255 1 1 1 0 1 0 0 0 0 0 0 0 0
0 255 1 1 1 2 1 1 1 1 1 1 1 1 2 255
1 1 1 1 1 0 0 0 1 1 1 1 0 1 255 1
1 1 1 1 1 1 0 0 0 1 0 0 1 255 1 0
0 1 1 1 2 2 2 1 1 1 1 255 1 1 1 1
1 1 1 0 0 0 0 1 1 255 0 0 1 0 0 0
0 0 1 1 1 1 1 1 255 0 0 0 0 0 1 0
0 0 0 0 0 0 1 255 0 1 1 1 1 1 0 1
1 1 1 0 0 0 255 1 0 0 0 1 1 1 0 0
0 0 0 0 255 0 0 0 0 0 0 1 0 0 0 1
1 0 0 255 1 1 0 1 0 0 0 0 0 0 0 0
1 1 1 1 0 0 1 1 1 0 0 1 1 1 1 0
0 0 0 1 0 0 0 255 1 1 1 1 1 0 0 0
0 1 1 1 0 255 0 1 1 1 1 0 0 1 1 0
1 1 1 1 255 1 2 2 1 0 0 0 0 0 1 1
1 1 1 255 0 0 0 0 0 0 0 0 0 0 0 0
0 255 1 0 0 0 1 1 1 0 0 0 1 1 1 0
255 1 1 1 1 1 0 0 0 0 1 2 2 2 1 255
0 0 0 1 1 1 1 1 1 1 1 0 0 255 0 0
0 1 0 1 1 1 1 1 1 0 0 1 255 1 1 1
0 2 1 1 1 1 1 1 0 0 0 1 255 1 0 0
0 0 1 1 1 1 1 0 1 255 1 1 1 1 1 1
1 1 1 1 1 1 1 1 255 0 0 0 0 1 1 1
1 1 0 1 0 1 255 1 1 1 2 1 0 0 1 1
1 1 1 1 1 255 0 1 1 1 0 0 0 0 1 2
1 1 0 255 1 1 1 2 1 1 0 1 1 1 1 1
1 1 255 1 1 1 0 0 0 0 1 1 1 0 0 0
255 1 0 0 0 0 0 0 0 0 0 0 0 0 0 255
1 1 1 0 0 0 0 0 0 0 0 0 0 0 255 1
1 1 1 1 1 0 0 1 1 2 2 2 255 1 1 1
1 1 1 0 0 0 1 1 1 1 1 255 2 1 1 1
1 1 2 1 1 1 1 1 0 0 255 1 0 1 0 0
0 1 1 1 1 1 1 1 255 1 1 0 0 0 1 1
1 1 1 1 1 1 255 0 0 1 1 0 0 0 1 2
1 1 1 1 0 255 0 0 0 1 0 1 0 0 0 0
0 0 0 0 255 0 1 0 1 0 1 0 1 1 1 0
0 0 1 255 1 1 0 1 1 0 1 1 1 0 0 0
0 255 0 0 0 0 0 0 1 0 0 0 1 1 1 0
255 1 1 1 1 1 0 0 0 0 0 0 1 1 1 0
0 0 1 255 255 255 255 255 255 255 255 255 255 255 255 255
255 255 255 255 255 255 255 255 255 255 255 255 255 255 255 255
255 255 255 255 255 255 255 255 255 255 255 255 255 255 255 255
255 255 255 255 255 255 255 255 255 255 255 255 255 255 255 255
255 255 255 255 255 255 255 255 255 255 255 255 255 255 255 255
255 255 255 255 255 255 255 255 255 255 255 255 255 255 255 255
255 255 255 255 255 255 255 255 255 255 255 255 255 255 255 255
255 255 255 255 255 255 255 255 255 255 255 255 255 255 255 255
255 255 255 255 255 255 255 255 255 255 255 255 255 255 255 255
255 255 255 255 255 255 255 255 255 255 255 255 255 255 255 255
255 255 255 255 255 255 255 255 255 255 255 255 255 255 255 255
255 255 255 255 255 255 255 255 255 255 255 255 255 255 255 255
255 255 255 255 255 255 255 255 255 255 255 255 255 255 255 255
255 255 255 255 255 255 255 255 255 255 255 255 255 255 255 255
255 255 255 255 255 255 255 255 255 255 255 255 255 255 255 255
255 255 255 255 255 255 255 255 255 255 255 255 255 255 255 255
255 255 255 255 255 255 255 255 255 255 255 255 255 255 255 255
255 255 255 255 255 255 255 255 255 255 255 255 255 255 255 255
255 255 255 255 255 255 255 255 255 255 255 255 255 255 255 255
255 255 255 255 255 255 255 255 255 255 255 255 255 255 255 255
255 255 255 255 255 255 255 255 255 255 255 255 255 255 255 255
255 255 255 255 255 255 255 255 255 255 255 255 255 255 255 255
255 255 255 255 255 255 255 255 255 255 255 255 255 255 255 255
255 255 255 255 255 255 255 255 255 255 255 255 255 255 255 255
255 255 255 255 255 255 255 255 255 255 255 255 255 255 255 255
255 255 255 255 255 255 255 255 255 255 255 255 255 255 255 255
255 255 255 255 255 255 255 255 255 255 255 255 255 255 255 255
255 255 255 255 255 255 255 255 255 255 255 255 255 255 255 255
1 1 1 0 0 0 1 1 1 1 0 0 0 1 1 0
0 255 1 2 2 1 1 1 1 0 0 0 1 1 1 255
1 1 1 1 1 1 0 0 0 0 1 1 1 1 255 1
1 2 1 1 1 1 1 2 0 0 0 1 1 255 1 0
0 0 0 0 0 0 0 0 0 0 0 255 1 1 0 0
0 1 0 1 1 1 1 1 1 1 255 0 0 0 0 1
1 1 1 1 1 1 1 1 1 255 1 1 1 1 0 0
0 0 1 1 1 0 0 255 0 0 1 0 0 0 0 1
1 1 1 0 0 0 255 1 1 1 0 0 1 1 1 1
1 1 1 1 2 1 255 1 0 0 0 2 2 2 2 1
1 1 1 255 1 1 1 0 0 0 1 1 0 0 0 2
2 2 255 1 0 0 0 1 1 1 1 2 1 1 1 1
255 1 1 1 1 1 0 1 1 1 1 1 1 1 1 255
1 1 0 0 1 1 1 1 1 1 1 1 1 255 2 2
1 1 0 0 0 0 0 0 1 1 1 1 255 0 0 1
1 0 0 0 1 0 0 0 1 1 255 1 1 0 0 0
0 0 0 1 1 1 1 0 0 255 0 0 0 0 0 0
1 1 1 1 1 1 1 1 255 1 0 1 1 1 1 1
1 1 1 1 1 0 255 1 1 0 0 0 1 1 0 0
0 1 1 1 1 255 1 0 0 0 0 0 0 0 1 1
1 0 0 0 255 0 1 1 1 2 2 1 1 1 0 1
1 1 255 1 0 0 0 0 0 0 0 1 1 1 1 1
255 1 0 0 1 1 1 1 1 0 0 0 1 0 1 255
0 1 0 1 0 1 0 0 0 0 0 0 0 0 255 1
1 0 0 0 0 0 0 0 0 0 0 1 1 255 1 1
1 0 0 0 0 0 1 0 0 1 1 255 1 1 1 0
0 0 0 0 0 0 0 0 0 0 255 0 1 1 2 1
2 1 1 0 0 0 0 0 0 0 0 0 1 2 1 1
0 0 0 0 1 1 1 1 1 1 0 0 0 1 255 1
0 0 1 1 0 0 0 0 0 0 1 1 255 1 1 1
1 1 1 1 1 1 0 0 0 1 1 255 0 1 1 1
1 1 1 1 2 0 0 0 0 1 255 0 0 0 1 1
1 1 1 0 0 0 0 0 255 1 1 0 0 0 0 1
1 1 1 1 1 1 1 255 0 0 0 1 1 1 1 1
1 1 0 0 0 1 255 1 1 0 0 1 1 1 1 1
1 1 0 0 255 0 0 1 1 1 0 0 0 0 1 1
2 1 0 255 1 1 1 1 0 1 1 1 1 1 1 1
2 2 2 255 0 0 0 0 1 2 2 1 0 0 1 1
255 2 1 1 1 1 1 1 1 0 0 0 1 1 1 255
1 1 0 0 1 1 1 1 1 1 1 1 1 255 1 1
1 1 1 1 1 1 1 1 1 0 1 1 255 1 1 0
0 0 1 1 1 1 1 1 1 1 255 1 1 1 1 0
0 0 0 0 0 0 1 1 1 255 0 1 1 0 0 1
1 1 0 0 1 1 2 255 1 0 0 0 0 0 0 0
1 1 1 1 1 0 255 0 1 0 0 0 0 0 1 2
2 1 1 1 1 255 0 0 1 1 1 2 1 1 1 1
1 0 0 255 0 0 0 0 0 0 1 1 1 0 1 1
1 1 255 1 1 1 0 0 0 0 0 1 1 1 0 0
0 255 0 1 1 4 255 255 255 255 255 52 1 1 1 255
0 0 0 0 0 1 0 0 1 1 1 2 1 255 0 1
0 1 1 1 1 1 0 0 0 0 0 0 255 0 0 1
1 1 1 0 1 1 1 0 0 0 0 255 0 1 0 0
0 0 0 0 0 0 1 1 1 1 255 1 1 0 0 0
0 0 0 0 0 0 1 0 255 1 1 1 0 0 0 1
0 0 0 0 1 1 1 255 1 1 1 1 1 1 1 1
1 0 0 0 0 0 0 0 0 0 1 0 1 1 1 0
0 1 1 1 2 1 0 0 0 0 0 255 1 1 0 1
1 1 1 1 1 0 1 1 1 255 1 0 1 1 1 1
1 1 1 1 1 1 1 1 255 0 1 1 1 0 1 1
2 2 0 0 0 0 0 255 0 0 0 0 1 1 1 1
1 0 0 0 0 255 1 1 1 0 0 1 1 1 1 1
1 1 1 1 255 0 0 0 0 1 1 1 2 1 1 0
0 0 0 255 0 0 0 0 1 1 1 1 1 1 1 0
0 255 0 0 1 1 1 0 0 2 1 1 1 2 2 1
255 1 1 1 1 1 1 1 1 1 1 1 1 1 2 1
255 0 0 1 1 2 2 2 1 0 0 0 0 255 1 1
0 1 1 1 1 2 1 1 1 1 1 1 255 2 1 0
0 1 2 1 1 1 1 1 0 0 255 0 0 0 1 1
1 1 1 1 1 1 1 1 2 255 1 1 0 0 0 1
1 2 2 2 1 1 1 255 2 2 2 1 0 0 0 0
0 0 1 1 1 1 255 1 1 0 0 0 2 2 2 1
1 1 1 2 255 1 0 0 0 1 1 1 1 1 1 1
1 1 0 255 1 1 0 0 0 0 1 1 2 2 2 1
1 1 255 1 1 1 2 2 2 3 3 3 2 2 1 1
255 1 1 1 0 0 0 1 1 1 0 0 0 1 1 255
1 1 1 0 0 0 0 1 1 0 0 0 1 1 255 0
1 3 255 255 255 255 255 255 255 52 2 1 255 0 0 0
1 1 1 6 8 8 3 2 2 1 255 1 1 1 1 1
1 4 9 9 2 0 0 0 0 255 0 1 1 1 1 1
1 1 2 1 0 0 0 0 255 0 1 0 1 2 2 0
0 1 2 2 1 1 1 255 0 0 0 0 0 0 0 0
0 0 0 0 0 255 0 0 0 0 0 0 0 0 0 1
2 1 0 0 255 0 0 0 0 0 0 1 0 0 0 0
0 0 0 0 0 0 0 2 1 1 1 1 1 0 1 1
2 2 1 1 0 0 0 1 255 1 1 1 1 1 2 49
49 30 6 1 1 1 255 1 0 0 0 1 1 2 2 2
1 1 1 1 1 255 0 1 1 0 0 1 8 10 8 2
1 1 0 0 255 0 0 0 1 1 1 1 1 1 1 0
0 0 255 1 1 1 0 0 1 1 2 2 1 1 0 0
0 255 0 0 0 0 1 2 2 3 1 1 0 0 0 1
255 0 0 0 1 2 2 3 6 2 2 2 1 1 255 1
0 0 0 1 1 1 2 1 1 1 2 1 1 255 1 1
1 1 6 140 140 140 122 60 2 1 1 1 1 255 0 1
1 1 113 141 67 10 1 0 1 1 255 1 1 0 2 2
12 91 91 56 3 1 1 1 0 255 1 1 0 0 0 2
2 1 1 1 1 0 0 255 1 0 1 1 1 3 3 16
16 3 1 0 0 0 255 1 1 1 2 4 25 45 50 50
50 2 1 1 255 1 1 1 1 1 2 13 12 7 1 2
1 1 1 255 1 1 0 0 2 85 114 103 61 14 2 2
2 255 1 1 1 1 2 2 2 1 1 1 1 1 1 0
255 1 0 0 0 1 1 2 3 3 2 1 1 1 1 255
1 1 1 2 2 107 255 255 138 12 3 2 1 255 1 1
1 1 1 1 81 92 92 4 2 1 1 1 255 1 1 0
1 0 1 1 2 2 1 0 0 1 1 255 0 2 255 255
255 255 255 255 255 255 255 30 1 255 1 0 1 1 12 95
187 188 188 200 9 2 0 255 0 1 1 1 98 98 123 79
123 75 1 1 0 0 255 0 1 1 2 3 60 101 117 137
24 1 0 0 0 255 1 1 1 2 6 12 18 31 31 9
2 1 1 1 255 0 0 0 1 2 2 2 1 1 1 0
0 0 255 0 0 0 0 0 0 0 0 0 1 2 1 0
0 255 0 0 0 0 0 0 0 0 0 0 0 0 0 0
0 0 0 0 1 1 1 1 1 1 1 1 1 1 3 1
0 0 0 0 0 255 0 1 1 2 6 98 102 145 137 101
6 1 1 255 1 0 1 1 1 2 9 25 27 20 1 1
1 0 255 0 0 0 0 0 9 50 50 45 32 1 1 0
0 255 0 0 0 1 1 1 3 7 3 1 1 1 0 255
0 1 1 1 1 2 2 2 2 2 1 0 0 0 255 1
1 1 1 2 9 10 16 16 2 1 1 0 0 255 0 0
0 1 2 168 168 128 12 2 2 1 1 255 1 1 1 0
0 2 2 3 15 3 1 1 0 1 255 1 1 1 6 129
155 144 155 158 167 60 2 1 1 1 255 1 1 2 113 209
143 143 139 66 1 1 1 255 1 1 1 2 12 174 252 173
173 167 3 2 1 1 255 1 1 1 0 1 15 15 15 2
2 1 0 0 255 0 0 0 1 1 6 22 22 28 13 1
1 1 0 255 1 1 2 4 25 38 45 54 64 64 32 2
1 255 1 1 1 1 2 9 12 12 15 16 16 2 1 1
255 1 1 1 1 85 209 255 255 255 255 14 2 1 255 1
1 2 1 1 1 8 21 18 3 2 1 1 1 255 1 0
1 1 2 2 6 6 6 6 2 1 1 1 255 1 1 1
2 107 255 255 255 255 220 8 3 1 255 0 1 1 1 2
123 123 121 98 63 4 1 1 1 255 0 0 0 1 1 1
6 10 8 2 0 0 0 0 255 0 26 255 255 255 255 255
255 255 255 255 230 1 255 1 1 1 12 95 186 188 200 200
236 173 9 1 255 0 0 1 98 210 248 197 170 170 208 75
2 0 1 255 0 0 1 3 74 101 137 137 140 129 24 1
1 1 255 1 2 2 12 24 21 36 37 39 31 9 1 1
1 255 1 1 1 2 10 16 16 14 2 1 0 0 0 255
0 0 0 1 0 1 0 0 0 0 1 0 0 0 255 1
0 0 0 0 0 0 0 0 0 0 0 0 0 1 0 0
0 2 2 1 1 1 1 1 1 2 2 2 1 1 0 0
0 0 255 0 1 1 6 98 131 137 155 155 155 101 2 1
255 0 0 0 1 1 9 25 39 39 46 20 1 1 0 255
1 1 0 0 8 57 61 82 60 45 22 1 1 1 255 1
0 1 1 1 1 3 9 7 2 1 0 0 255 0 1 1
1 1 6 4 4 12 12 2 1 0 0 255 1 1 1 3
9 21 79 79 79 52 2 2 1 0 255 0 0 1 2 168
255 255 255 131 12 2 1 1 255 1 1 1 1 0 3 3
3 3 3 2 0 0 1 255 1 1 2 122 129 133 132 144
158 232 232 7 1 1 1 255 1 2 50 185 209 159 170 170
170 24 1 1 255 0 0 2 12 156 255 255 252 174 173 173
2 1 1 255 1 1 1 1 4 34 34 26 19 2 2 1
1 255 0 0 1 1 6 16 37 39 45 30 3 2 1 0
255 1 2 2 25 28 28 38 39 45 54 40 2 1 255 1
1 1 1 2 2 9 7 16 16 21 9 2 2 255 1 1
1 20 120 255 255 255 255 255 255 2 2 255 1 1 1 1
1 8 24 26 24 20 6 1 1 1 255 1 0 0 1 2
6 6 7 7 6 4 1 0 0 255 1 1 1 48 255 255
255 255 255 255 220 3 1 255 0 0 1 1 116 134 123 123
121 82 63 2 2 2 255 0 0 0 1 1 6 10 25 14
8 0 0 0 0 255 0 38 255 255 255 255 255 255 255 255
255 255 3 255 1 1 1 95 133 165 151 198 200 220 220 158
7 255 0 0 2 167 228 228 197 164 170 164 117 7 1 1
255 0 0 0 60 101 101 152 129 145 129 125 1 0 0 255
1 2 6 20 25 21 24 21 37 22 14 2 1 1 255 1
1 2 10 16 16 16 7 4 1 0 0 0 255 0 0 0
0 1 1 1 2 1 1 1 0 0 0 255 1 1 0 0
0 0 0 1 0 0 0 0 0 1 1 1 1 0 1 1
1 1 0 1 1 1 3 2 2 2 1 1 0 1 1 255
1 1 1 21 104 137 137 145 156 156 141 7 1 255 0 0
0 1 1 25 38 67 48 48 22 2 0 0 255 1 1 0
1 14 57 60 49 49 43 28 2 1 1 255 1 1 1 1
2 4 4 9 3 3 1 1 0 255 0 1 1 1 2 8
6 4 10 12 4 0 0 0 255 1 1 1 4 21 62 169
133 109 58 12 2 0 0 255 0 0 1 21 255 255 255 255
144 57 2 1 0 255 1 1 1 1 2 8 8 19 20 7
4 1 0 1 255 1 1 2 122 128 125 126 126 132 209 209
34 1 1 1 255 1 2 151 185 196 153 170 188 186 66 1
0 255 1 1 2 31 157 226 226 200 174 202 174 2 2 1
255 1 0 0 2 4 26 26 19 12 7 2 2 1 255 0
0 0 1 8 16 24 30 48 45 39 2 1 1 255 1 1
2 31 31 25 24 25 39 64 49 32 1 255 1 1 1 2
4 2 2 3 10 10 16 6 2 2 255 1 1 1 91 255
255 255 255 255 255 255 13 1 255 0 1 1 0 0 0 20
20 24 24 20 1 1 1 255 1 1 1 2 6 8 8 8
7 7 4 1 0 0 255 1 1 1 255 255 255 255 255 255
255 255 2 1 255 0 0 1 1 111 123 121 123 121 96 72
2 2 2 255 0 0 0 1 4 7 10 14 14 8 1 0
0 0 255 0 38 255 255 255 255 255 255 255 255 255 255 3
255 1 1 1 141 165 172 165 193 203 220 238 220 13 255 1
2 2 167 228 255 255 164 131 126 115 7 1 0 255 0 0
0 74 156 152 168 129 140 127 80 3 1 0 255 0 0 6
20 21 21 21 18 18 22 22 2 1 1 255 0 1 7 12
13 9 16 6 4 1 0 0 0 255 0 0 0 1 1 2
3 3 2 2 1 1 1 0 255 1 1 0 0 0 0 0
1 1 0 0 1 1 1 1 1 1 0 2 1 1 1 1
1 1 1 1 2 2 2 1 1 0 0 1 255 1 1 2
21 90 131 137 137 156 141 135 7 1 255 0 0 0 0 2
48 86 86 66 62 22 2 1 1 255 1 1 1 1 30 57
72 60 62 49 28 1 0 1 255 1 1 1 2 4 15 4
3 2 2 0 0 0 255 1 1 1 1 2 15 31 16 22
20 20 2 0 0 255 1 1 1 3 21 70 175 209 133 58
12 3 0 0 255 0 0 2 21 255 255 255 255 255 39 1
0 0 255 0 1 1 2 2 12 12 22 20 4 4 1 1
1 255 0 0 1 113 133 133 152 120 110 110 108 34 1 0
1 255 1 2 151 159 196 196 196 222 186 61 2 1 255 1
1 2 31 157 255 200 200 200 215 174 2 2 2 255 0 0
0 0 2 26 34 26 16 7 2 2 1 255 0 1 1 2
12 18 26 27 45 45 15 2 1 1 255 1 1 1 19 31
25 24 25 34 45 40 26 2 255 1 1 1 1 2 1 1
1 3 6 10 6 2 1 255 1 1 1 120 255 255 255 255
255 255 255 13 1 255 0 0 0 0 1 15 16 15 15 20
13 1 1 1 255 1 0 1 1 6 7 8 8 8 8 3
1 1 1 255 1 1 1 255 255 255 255 255 255 255 255 19
2 255 1 0 0 0 92 114 114 126 139 139 82 1 1 1
255 0 0 1 1 4 8 12 21 14 8 1 0 0 0 255
0 8 255 255 255 255 255 255 255 255 255 255 4 255 0 0
1 138 165 165 165 149 193 216 238 220 13 255 1 2 2 74
211 227 255 150 150 126 115 3 0 0 255 0 0 1 50 120
110 168 153 174 123 80 3 0 0 255 0 1 6 13 21 21
21 21 22 22 10 1 1 1 255 0 1 7 7 9 6 8
6 4 1 0 0 0 255 0 0 0 1 2 2 2 2 1
1 1 1 1 1 255 1 2 0 0 1 1 1 1 1 0
0 1 1 1 1 1 0 0 1 1 0 0 1 1 1 1
1 2 2 2 1 1 0 1 1 255 1 1 2 2 63 104
159 137 153 135 75 3 1 255 1 0 0 1 2 15 103 103
67 62 2 2 1 1 255 1 1 1 1 25 43 72 62 79
36 7 1 0 1 255 1 1 1 2 15 36 20 3 2 2
0 0 1 255 1 1 0 0 1 8 15 21 22 20 18 2
0 0 255 1 0 1 2 8 61 111 133 132 44 4 1 1
0 255 1 1 2 6 230 255 255 255 255 31 1 0 0 255
1 1 1 2 2 7 10 10 10 4 1 1 1 1 255 1
1 1 75 152 152 153 109 101 101 86 10 1 0 255 0 1
2 74 151 224 255 255 255 186 61 1 0 255 1 1 1 12
157 211 211 218 218 218 105 2 2 1 255 0 0 0 0 1
8 26 16 12 2 1 1 0 255 0 1 1 1 8 13 26
27 27 26 2 0 0 1 255 1 1 1 3 31 36 37 37
38 45 38 25 1 255 1 1 0 1 3 4 1 1 3 10
10 6 1 1 255 1 1 1 18 255 255 255 255 255 255 255
2 1 255 0 0 0 0 0 1 16 15 20 15 13 1 1
1 255 1 0 0 1 2 7 7 7 8 8 3 1 1 1
255 1 1 1 31 255 255 255 255 255 255 19 4 2 255 1
1 0 0 19 111 114 126 126 126 42 1 1 0 255 0 1
1 3 3 8 8 13 8 2 1 0 0 0 255 1 3 255
255 255 255 255 255 255 255 255 255 4 255 0 0 1 104 181
180 180 172 174 238 255 110 3 255 1 1 0 43 110 227 255
156 150 115 102 1 0 0 255 0 1 1 13 97 110 168 153
153 80 60 2 1 0 255 0 0 1 9 21 24 24 25 37
25 3 2 1 1 255 1 1 2 6 6 6 9 16 16 1
1 0 0 255 0 0 1 1 1 1 1 1 0 0 0 0
1 1 255 1 1 0 0 1 1 1 1 1 1 1 1 1
1 1 1 0 0 0 0 1 1 1 1 1 1 1 1 0
1 0 0 0 0 0 255 1 1 2 2 2 72 93 97 134
75 3 0 1 255 1 1 0 0 2 3 15 68 66 14 2
2 1 1 255 0 1 1 1 1 25 43 62 62 7 2 1
0 1 255 1 1 1 3 3 20 20 14 2 2 1 0 1
255 1 0 0 0 1 1 3 21 18 3 2 2 0 0 255
0 0 0 1 2 8 93 97 111 4 1 1 1 1 255 1
1 1 2 7 230 255 255 39 2 1 1 0 255 0 1 1
2 2 2 2 9 2 2 1 0 0 0 255 1 1 1 4
121 153 155 109 105 101 10 2 1 0 255 0 0 1 2 107
151 255 255 255 61 1 0 0 255 0 1 0 1 74 188 217
218 215 105 2 2 1 0 255 0 0 0 0 0 3 8 8
2 1 1 1 0 255 1 1 1 1 1 12 13 21 19 10
0 0 0 1 255 1 1 1 2 19 42 55 55 38 33 25
3 2 255 1 1 0 1 2 2 2 1 6 7 8 1 1
0 255 1 1 1 1 28 255 255 255 255 255 2 2 1 255
0 0 0 0 1 1 12 15 13 13 3 0 0 0 255 0
0 1 1 1 2 7 7 7 3 2 1 1 1 255 1 1
1 10 31 255 255 255 255 19 14 8 4 255 1 1 1 1
1 28 125 128 128 42 1 0 0 0 255 0 1 1 1 2
3 7 8 2 2 0 0 0 0 255 1 1 255 255 255 255
255 255 255 255 255 255 4 255 1 1 1 2 138 180 180 149
149 174 138 3 1 255 0 1 0 2 43 110 144 150 150 102
1 1 0 0 255 0 0 0 2 20 97 99 99 75 60 1
1 1 1 255 1 1 1 4 12 14 24 25 25 3 1 1
1 1 255 1 1 1 1 2 2 6 2 1 1 0 0 0
255 1 1 1 1 2 1 1 1 1 0 0 0 0 0 255
0 1 0 1 1 1 1 0 1 0 1 1 1 1 0 0
0 0 0 0 0 0 0 0 0 1 1 1 1 2 0 0
0 1 1 255 1 1 1 1 1 18 72 72 14 2 1 0
0 255 1 1 1 0 0 0 3 14 14 2 1 1 1 1
255 0 0 0 0 0 0 3 3 3 2 1 1 1 1 255
0 1 1 1 2 3 2 6 2 1 0 1 1 255 0 0
1 1 1 1 1 1 1 1 1 1 0 0 255 0 0 0
0 1 1 8 21 1 1 1 1 1 1 255 1 1 1 1
1 7 10 10 1 1 1 1 1 255 0 1 1 1 1 1
1 1 1 1 0 0 0 1 255 2 2 1 1 4 109 109
101 72 2 2 1 1 0 255 0 0 1 1 2 73 73 28
14 4 1 0 0 255 0 1 0 1 1 74 188 188 64 1
1 1 0 0 255 0 1 0 0 0 0 2 2 2 1 1
1 1 255 1 1 1 1 1 1 2 7 7 1 1 0 1
1 255 1 1 1 1 1 36 37 36 24 14 2 2 1 255
1 1 1 1 1 2 2 2 6 6 3 1 1 0 255 1
1 1 1 2 28 150 150 25 2 1 1 0 255 0 1 0
0 0 1 1 2 3 2 0 0 0 0 255 0 0 1 1
1 1 2 2 2 2 1 1 1 0 255 1 1 0 1 6
21 21 21 4 2 2 2 1 255 1 1 1 1 1 1 28
28 3 1 1 0 0 0 255 1 1 1 1 1 1 1 1
2 0 0 0 0 1 255 1 1 2 255 255 255 255 255 255
255 255 162 1 255 1 1 1 1 2 144 144 149 149 149 3
1 0 255 0 0 0 1 1 4 6 9 9 1 1 1 1
0 255 0 0 0 2 3 20 6 6 2 1 1 1 1 1
255 1 1 0 2 4 8 7 1 1 1 1 1 1 0 255
1 1 1 1 1 2 2 1 1 1 0 0 0 255 1 1
1 1 1 0 1 1 0 1 1 1 1 0 255 0 1 0
1 1 1 0 0 0 0 1 0 0 0 0 0 0 0 0
0 0 0 0 0 0 0 0 0 0 1 1 1 1 0 0
255 0 0 0 1 1 1 1 1 2 1 1 0 0 255 1
1 1 0 0 0 0 1 1 1 1 1 1 1 255 0 0
0 1 0 0 1 1 1 1 1 1 1 1 255 1 1 1
0 0 0 1 1 1 0 0 0 1 255 1 1 1 1 1
1 1 0 0 1 1 1 1 0 255 0 0 0 0 1 1
1 1 1 1 1 1 1 2 255 1 1 1 1 1 1 1
1 1 1 1 1 0 255 0 0 1 1 0 0 0 0 1
1 1 0 0 0 255 2 2 1 1 1 1 1 1 1 1
1 1 1 0 255 0 0 0 0 1 2 2 2 1 1 1
1 0 255 1 1 1 1 0 1 2 2 1 1 0 1 1
1 255 0 0 0 0 0 0 2 2 1 1 1 1 1 255
1 1 1 1 1 1 1 1 1 1 1 1 2 1 255 1
1 1 1 0 0 1 2 2 2 1 2 2 255 1 1 1
1 1 1 0 0 0 0 1 1 2 0 255 0 1 1 1
1 1 1 1 1 1 1 1 0 255 0 1 1 1 0 0
0 1 1 1 1 0 0 0 255 0 1 1 1 1 1 1
1 1 1 0 0 0 1 255 2 1 1 1 1 3 6 6
4 2 0 0 0 255 1 1 1 1 1 0 0 1 1 1
0 0 2 2 255 1 1 1 1 1 0 1 1 1 0 0
0 1 1 255 1 1 1 2 255 255 255 255 255 255 162 1
1 255 1 1 1 1 1 2 3 3 3 2 1 1 1 255
0 0 0 1 1 1 1 1 1 1 1 0 1 0 255 0
0 0 2 2 2 1 1 1 1 1 1 1 0 255 0 1
0 1 0 1 1 1 1 1 1 1 0 0 255 1 1 1
1 1 1 1 1 0 0 0 0 0 255 1 1 2 1 0
0 0 1 1 1 1 1 1 0 255 0 0 0 1 1 1
1 0 1 0 0 0 0 0 0 0 0 0 0 0 0 0
0 0 0 1 0 1 1 1 1 0 0 0 1 255 0 0
1 1 1 1 1 1 1 1 1 1 0 255 1 1 1 0
0 0 1 1 1 1 1 1 1 1 255 1 2 1 1 1
0 0 0 0 0 0 1 1 1 255 1 1 0 0 1 0
1 0 0 0 0 0 1 255 1 1 1 1 1 0 1 1
0 1 1 1 1 1 255 0 0 0 1 1 1 1 1 1
1 0 1 1 2 255 1 1 1 1 1 0 0 0 1 1
1 1 1 255 0 1 1 1 0 0 0 0 1 1 1 0
0 1 255 2 2 1 1 1 1 1 1 1 1 1 1 1
1 255 1 1 1 0 1 1 1 1 1 1 1 1 1 255
1 1 1 1 0 0 1 1 1 1 0 1 1 1 255 2
1 1 1 0 1 1 1 1 1 1 1 1 255 1 1 1
1 1 1 1 1 1 1 2 1 1 1 255 1 1 1 0
0 0 1 1 1 1 1 1 2 255 1 1 1 1 1 1
0 0 0 0 1 1 1 0 255 0 1 1 1 1 1 1
1 1 1 1 1 1 255 0 0 0 1 0 0 0 1 1
1 1 1 1 0 255 0 1 1 1 1 0 0 1 0 0
0 0 0 1 255 2 1 0 1 1 1 1 1 1 0 0
0 0 255 0 1 1 1 1 0 0 1 1 1 0 0 0
1 255 1 1 1 1 1 1 1 2 1 1 0 0 1 1
255 0 0 0 0 2 6 18 21 21 2 1 1 1 255 1
1 0 1 0 1 1 2 1 0 0 0 1 255 0 0 0
0 1 1 0 0 0 0 1 0 1 0 255 1 1 1 1
1 1 0 1 1 1 1 1 1 0 255 0 0 0 0 0
1 1 1 1 1 1 0 0 0 255 1 1 1 1 1 0
0 0 0 0 0 0 0 255 1 1 1 1 0 0 0 0
0 1 1 1 1 0 255 0 0 1 1 1 0 0 0 0
0 0 0 0 0 0 0 0 1 255 255 255 255 255 255 255
255 255 255 255 255 255 255 255 255 255 255 255 255 255 255 255
255 255 255 255 255 255 255 255 255 255 255 255 255 255 255 255
255 255 255 255 255 255 255 255 255 255 255 255 255 255 255 255
255 255 255 255 255 255 255 255 255 255 255 255 255 255 255 255
255 255 255 255 255 255 255 255 255 255 255 255 255 255 255 255
255 255 255 255 255 255 255 255 255 255 255 255 255 255 255 255
255 255 255 255 255 255 255 255 255 255 255 255 255 255 255 255
255 255 255 255 255 255 255 255 255 255 255 255 255 255 255 255
255 255 255 255 255 255 255 255 255 255 255 255 255 255 255 255
255 255 255 255 255 255 255 255 255 255 255 255 255 255 255 255
255 255 255 255 255 255 255 255 255 255 255 255 255 255 255 255
255 255 255 255 255 255 255 255 255 255 255 255 255 255 255 255
255 255 255 255 255 255 255 255 255 255 255 255 255 255 255 255
255 255 255 255 255 255 255 255 255 255 255 255 255 255 255 255
255 255 255 255 255 255 255 255 255 255 255 255 255 255 255 255
255 255 255 255 255 255 255 255 255 255 255 255 255 255 255 255
255 255 255 255 255 255 255 255 255 255 255 255 255 255 255 255
255 255 255 255 255 255 255 255 255 255 255 255 255 255 255 255
255 255 255 255 255 255 255 255 255 255 255 255 255 255 255 255
255 255 255 255 255 255 255 255 255 255 255 255 255 255 255 255
255 255 255 255 255 255 255 255 255 255 255 255 255 255 255 255
255 255 255 255 255 255 255 255 255 255 255 255 255 255 255 255
255 255 255 255 255 255 255 255 255 255 255 255 255 255 255 255
255 255 255 255 255 255 255 255 255 255 255 255 255 255 255 255
255 255 255 255 255 255 255 255 255 255 255 255 255 255 255 255
255 255 255 255 255 255 255 255 255 255 255 255 255 255 255 255
255 255 255 255 255 255 255 255 255 255 255 255 255 255 255 255
255 255 255 255 255 255 0 0 0 1 0 0 0 1 1 1
0 0 0 0 0 0 1 255 1 1 1 1 0 0 0 0
0 0 1 1 1 255 1 1 1 1 0 0 1 1 1 1
1 1 1 1 255 1 1 1 1 1 1 0 0 0 0 0
1 0 0 255 0 0 0 0 1 0 0 1 1 1 1 1
0 255 0 0 0 0 0 0 1 1 1 0 0 1 1 1
255 1 1 1 1 1 0 0 0 0 0 1 1 1 1 255
1 1 1 1 0 0 0 0 1 1 1 1 1 255 0 1
1 1 2 1 1 0 1 0 1 1 1 1 255 1 1 1
1 1 1 0 0 0 1 1 1 1 2 255 1 1 1 1
1 1 1 1 1 1 1 1 1 255 0 0 0 1 1 1
1 1 1 2 2 2 2 1 255 0 1 1 1 1 1 1
1 1 1 1 1 1 255 1 1 1 1 1 1 1 0 1
1 1 0 0 1 255 1 0 1 0 1 1 1 1 1 1
1 1 2 255 1 1 1 0 0 1 0 1 1 1 1 0
0 0 255 0 1 0 0 0 1 2 2 1 1 1 1 1
255 0 1 0 1 0 0 1 1 1 0 1 1 1 0 255
1 1 1 1 1 1 1 1 1 1 0 0 0 1 255 1
0 0 0 0 0 0 0 0 0 0 0 0 255 0 1 1
1 1 0 1 1 1 1 1 1 1 1 255 1 1 1 1
1 1 1 1 1 1 0 0 0 0 255 0 0 0 0 0
0 0 0 1 1 1 1 1 255 1 1 1 0 0 0 0
0 0 0 0 0 0 255 0 0 0 1 1 1 0 0 0
1 1 1 0 1 255 1 1 1 1 0 0 0 0 1 0
0 1 1 0 255 0 0 1 1 1 1 0 0 0 0 0
0 1 1 255 0 0 1 0 0 0 0 0 1 0 0 0
0 255 1 1 1 0 0 0 0 0 1 0 0 0 1 0
255 0 1 1 1 1 1 1 0 0 0 0 0 0 0 0
1 1 1 1 1 1 1 1 0 0 1 1 0 0 0 0
0 0 0 1 255 1 1 1 1 0 1 0 0 0 0 1
1 1 255 1 1 1 0 0 0 0 0 1 1 1 1 1
1 255 0 0 0 0 1 1 0 0 0 0 0 1 1 0
255 0 0 0 1 1 0 0 0 1 1 1 1 0 255 0
0 0 0 0 0 1 1 1 0 0 1 1 1 255 0 0
1 1 1 1 0 0 1 1 1 1 1 1 255 0 0 0
0 0 1 0 0 0 0 1 1 1 255 0 1 1 1 1
1 1 1 0 0 1 1 1 1 255 1 1 1 1 1 1
1 0 1 1 1 1 1 1 255 1 0 0 0 2 1 1
0 0 1 1 1 1 255 1 1 0 1 1 1 1 1 1
2 2 2 2 1 255 0 0 1 1 1 1 1 1 1 1
0 0 1 255 1 1 1 2 1 1 1 1 1 1 1 0
0 1 255 0 0 0 1 1 1 1 1 1 1 1 1 1
255 1 1 1 1 0 1 0 0 0 1 0 0 0 0 255
1 1 1 0 0 0 1 1 1 1 1 1 1 255 1 1
1 1 0 0 1 1 1 0 0 0 1 0 255 1 1 1
1 1 1 1 1 1 1 1 0 0 0 255 0 0 0 0
0 1 1 1 1 1 1 0 1 255 1 0 0 1 1 1
0 0 1 1 1 1 1 1 255 1 1 1 1 0 0 0
0 0 0 0 0 0 0 255 0 0 0 0 0 0 0 1
1 1 1 1 0 255 0 1 1 0 0 0 0 0 0 0
0 0 0 255 0 0 1 0 0 0 0 0 0 0 0 0
0 0 255 1 1 0 0 0 0 0 0 0 0 0 1 1
0 255 0 0 1 1 0 0 0 0 0 0 0 0 1 1
255 0 0 0 0 0 1 1 1 1 0 0 0 0 255 0
0 1 0 1 0 0 0 1 1 0 0 1 0 255 0 0
0 0 1 1 1 0 0 0 0 0 0 0 1 1 1 0
1 0 0 0 0 0 1 2 2 0 0 0 0 0 0 0
0 255 0 1 1 1 1 1 1 2 2 1 0 0 0 255
1 1 1 0 0 0 0 0 1 0 1 1 1 1 255 0
0 0 0 0 1 1 0 0 0 1 1 1 0 255 0 0
1 1 1 0 0 0 1 1 1 0 0 255 1 0 0 0
0 0 1 0 0 0 0 1 1 1 255 0 0 0 1 1
1 1 1 1 1 1 1 1 1 255 0 0 0 1 1 1
1 0 0 0 0 1 1 255 1 1 1 1 1 1 0 0
0 0 0 1 1 1 255 1 1 1 1 1 1 2 1 1
1 1 0 1 1 255 1 0 1 0 1 1 1 1 0 1
1 2 1 255 0 0 0 1 1 1 1 1 1 1 1 2
1 1 255 0 1 1 1 1 1 1 1 1 0 0 0 1
255 1 1 2 1 1 1 2 2 1 1 0 0 0 0 255
0 0 0 1 1 1 2 2 1 1 1 1 1 255 0 0
0 1 1 1 1 1 1 1 1 0 0 1 255 1 1 1
0 0 0 1 1 1 1 1 1 1 255 1 1 1 1 0
0 1 0 0 0 0 0 0 0 255 1 1 1 1 3 1
1 1 1 1 1 1 0 0 255 0 0 0 0 0 1 1
1 1 1 1 0 0 255 1 0 0 1 1 2 2 1 1
1 1 1 1 1 255 1 1 1 2 0 2 1 1 1 0
0 0 0 0 255 0 0 0 0 0 0 0 0 0 0 0
1 0 255 1 1 1 0 0 0 0 0 0 0 0 0 0
255 0 0 0 0 0 0 0 0 0 0 0 0 0 0 255
1 1 0 0 0 0 0 0 0 0 0 1 1 0 255 0
0 0 0 0 0 1 1 1 0 0 0 0 1 255 0 0
1 1 1 1 1 1 1 1 0 0 0 255 0 0 1 0
1 1 1 1 1 0 0 0 1 0 255 0 0 0 1 1
2 2 1 0 0 0 1 0 0 0 1 1 1 1 1 0
1 1 1 2 3 66 184 184 102 14 0 0 1 1 255 1
1 1 2 2 93 126 126 16 6 1 0 0 255 0 0 0
0 1 1 1 1 2 1 0 0 1 1 255 0 0 0 0
0 0 1 1 1 0 1 0 0 0 255 0 1 1 1 1
1 1 1 2 1 0 0 0 255 0 0 0 1 1 1 1
0 0 0 0 1 1 1 255 0 0 1 1 1 1 1 1
1 1 1 1 1 1 255 0 1 1 2 2 2 1 1 0
0 0 1 1 255 1 1 0 0 0 1 0 1 1 1 0
1 0 1 255 1 1 2 1 2 25 6 3 2 1 1 0
1 1 255 1 0 1 1 2 2 2 1 1 1 1 1 1
255 0 1 1 1 1 1 1 0 0 0 0 1 1 1 255
1 1 1 1 1 2 2 2 1 1 0 0 1 255 1 1
2 2 2 21 93 181 32 2 1 1 0 1 255 1 0 0
2 3 43 43 68 4 1 1 1 2 255 0 0 1 1 1
7 13 25 13 1 1 1 1 1 255 1 0 1 1 1 0
1 1 2 1 1 0 1 255 1 1 1 1 1 1 2 0
0 0 0 0 0 0 255 0 0 2 3 3 3 20 2 1
1 1 1 0 0 255 1 1 1 1 1 1 1 1 1 1
0 0 0 255 1 0 0 0 2 6 24 24 2 0 0 0
1 1 255 1 1 2 2 2 7 22 63 22 1 1 0 0
0 255 0 0 0 0 0 0 0 0 0 0 0 0 0 255
0 1 1 0 0 0 0 0 0 0 0 0 1 255 1 0
0 0 0 0 0 0 0 0 0 0 0 1 255 1 0 0
0 0 0 0 0 0 0 1 1 1 1 255 0 0 0 0
1 2 12 14 9 1 0 0 0 0 255 0 0 0 1 3
3 3 3 1 1 0 0 0 255 0 0 0 1 3 12 12
18 9 2 2 2 1 1 255 0 0 1 1 2 2 16 16
0 0 0 1 1 0 0 0 0 0 0 0 0 1 1 1
3 121 250 236 234 184 170 14 1 1 1 255 1 1 2 28
215 250 176 176 156 143 4 0 0 255 0 0 1 1 1 1
4 4 3 2 1 1 1 1 255 1 2 1 1 0 1 1
1 2 1 1 0 0 0 255 1 1 1 1 3 85 140 115
12 2 1 1 1 255 0 0 1 2 2 3 9 9 1 1
1 1 1 1 255 0 0 0 3 3 3 3 4 4 2 2
1 1 1 255 1 1 1 2 2 2 2 1 0 0 0 0
0 255 0 0 0 0 1 1 1 1 1 1 0 1 0 1
255 1 1 2 2 24 25 25 25 28 30 2 1 1 1 255
1 1 1 2 4 6 6 6 1 1 1 1 1 255 0 0
1 1 1 1 2 1 0 1 1 1 1 1 255 1 1 1
1 1 21 21 21 3 1 1 0 1 255 1 0 1 2 24
93 152 181 173 104 7 1 1 1 255 0 0 0 3 39 43
68 69 68 4 1 2 2 255 0 1 1 1 30 89 89 90
57 57 1 1 1 1 255 1 1 2 1 1 0 1 1 2
2 1 0 0 255 1 1 1 1 2 4 6 2 1 0 0
0 0 0 255 0 0 1 3 32 45 45 22 20 2 1 1
0 1 255 0 1 1 1 1 1 0 1 0 1 0 0 1
255 1 0 0 1 6 42 67 67 50 2 1 0 1 1 255
0 0 2 2 7 40 40 63 34 25 2 1 0 0 255 0
0 0 0 0 0 0 0 0 0 0 0 0 255 0 1 0
0 0 0 0 0 0 0 0 0 0 255 1 0 0 0 1
0 0 6 1 1 0 1 1 1 255 1 0 0 0 1 2
2 2 1 0 0 0 0 0 255 0 0 0 1 19 21 16
21 18 14 1 0 0 0 255 1 0 1 3 21 21 24 24
3 2 1 0 0 255 0 0 1 3 25 25 42 42 51 16
3 2 2 1 255 0 1 1 4 21 28 19 16 16 10 1
1 1 0 0 0 0 0 0 0 0 1 1 2 121 168 236
234 230 191 184 162 6 1 1 255 1 1 28 215 255 255 255
221 202 202 143 3 1 255 1 1 1 1 3 4 10 7 4
2 1 1 1 1 255 1 2 1 0 0 0 1 1 1 1
1 0 0 1 255 1 1 1 3 97 140 165 204 115 12 1
1 1 255 1 1 1 2 4 4 22 22 16 2 1 1 1
1 255 0 1 2 4 6 3 4 4 6 6 2 1 1 1
255 1 1 1 1 2 2 2 2 1 0 0 0 0 255 0
1 1 0 0 1 1 1 1 0 0 2 2 1 255 0 0
1 12 24 26 26 26 30 30 30 1 1 1 255 1 1 2
4 6 14 10 7 6 1 1 1 0 255 0 1 1 1 1
2 2 2 1 1 1 1 1 1 255 0 1 3 3 16 21
21 27 18 3 1 1 1 255 1 0 1 24 93 108 126 152
173 173 139 7 1 1 255 1 1 6 36 45 61 91 104 91
51 3 2 1 255 0 1 1 30 89 111 111 113 113 96 25
1 1 1 255 0 1 1 1 2 1 1 13 3 3 1 1
1 255 0 0 1 1 2 6 6 6 6 2 2 1 1 1
255 1 1 6 24 32 32 32 22 21 10 7 1 0 0 255
1 1 1 1 1 1 0 1 1 1 0 0 1 255 1 1
1 4 42 111 101 92 84 50 1 1 1 1 255 0 0 0
2 39 45 40 40 34 30 3 1 1 1 255 0 0 0 0
0 0 1 1 1 0 1 0 0 255 0 0 0 0 0 0
0 0 0 0 0 0 0 255 0 0 0 0 0 0 0 6
6 3 1 1 1 1 255 1 0 0 0 2 2 2 1 1
1 0 0 0 0 255 0 0 1 24 26 27 27 24 24 18
9 0 0 0 255 1 1 1 20 25 24 50 50 19 2 1
1 0 255 0 0 0 32 58 42 42 51 64 39 14 2 1
0 255 0 0 1 30 30 28 16 14 19 20 14 1 0 0
0 0 0 0 1 1 1 1 1 3 141 168 222 211 191 184
184 184 60 2 1 255 1 1 66 215 250 250 230 156 196 196
187 21 2 255 2 1 1 1 2 4 4 4 2 2 1 1
1 1 255 1 2 1 0 0 0 1 1 1 1 1 1 1
1 255 1 1 1 97 114 140 133 146 133 115 1 1 1 255
1 1 1 2 3 4 9 19 16 3 1 1 1 1 255 0
0 1 3 6 4 4 6 6 6 6 2 1 1 255 1 0
1 1 2 2 2 1 2 1 0 0 0 255 0 1 1 1
2 2 3 1 1 0 0 0 2 1 255 0 1 4 20 22
22 19 24 28 30 27 1 1 1 255 1 0 2 14 15 15
10 8 6 3 2 1 1 255 1 1 1 1 1 1 2 1
1 1 1 1 1 0 255 0 1 3 4 12 14 21 34 27
4 1 1 1 255 0 0 0 78 101 108 90 93 98 167 139
19 2 1 255 1 1 15 39 62 62 89 89 85 66 28 2
0 255 1 1 1 50 95 95 90 90 96 96 55 14 1 0
255 0 0 1 1 2 2 2 3 8 9 4 1 1 255 0
0 1 1 4 7 7 7 6 2 1 1 1 1 255 1 1
8 22 32 24 32 18 22 21 18 1 0 0 255 0 0 1
1 0 0 0 1 1 1 1 1 0 255 1 1 3 4 63
126 126 101 84 69 2 1 1 1 255 0 0 1 25 50 40
34 34 25 25 9 1 1 1 255 0 0 1 1 0 2 2
2 1 0 0 0 0 255 0 0 0 0 0 0 0 0 0
0 0 1 0 255 0 0 1 0 1 1 3 3 6 3 2
2 0 1 255 1 1 1 1 4 12 12 2 1 1 0 0
0 0 255 0 1 1 20 34 36 36 36 31 24 15 1 0
0 255 1 1 1 20 22 22 50 50 32 2 1 1 1 255
0 0 1 32 58 58 55 48 48 39 14 0 0 0 255 0
0 1 30 34 19 14 13 15 18 14 1 0 0 0 0 0
0 1 1 1 1 1 3 156 170 170 170 191 191 191 193 60
2 1 255 1 1 72 137 224 145 139 121 161 196 196 21 1
255 1 1 1 1 1 1 1 1 1 1 1 1 1 1 255
1 1 0 0 0 0 0 0 1 1 1 1 0 1 255 1
1 1 107 107 107 109 162 146 145 1 1 1 255 2 1 1
1 4 6 7 19 12 8 1 1 1 1 255 0 0 1 2
4 4 3 3 6 8 6 0 0 1 255 1 1 1 2 2
1 1 1 2 1 1 1 1 255 1 1 1 1 1 1 1
1 0 0 0 1 1 0 255 0 0 8 18 22 22 19 24
24 31 27 1 1 1 255 1 1 1 10 10 18 18 18 8
6 2 1 1 255 1 2 2 2 1 2 2 2 1 1 2
1 1 0 255 0 1 1 4 14 16 27 31 27 4 1 1
0 255 0 0 2 78 101 108 90 79 79 173 167 19 1 0
255 1 1 24 62 87 89 89 89 74 74 28 2 0 255 1
1 2 56 95 89 87 86 86 64 55 14 1 0 255 0 0
0 0 2 2 3 9 9 8 4 1 1 255 1 0 0 1
2 9 1 3 3 2 1 1 1 1 255 0 1 8 22 39
39 33 32 27 21 15 1 0 0 255 1 1 1 1 0 0
2 2 2 1 1 0 0 255 1 1 1 4 63 127 127 101
84 69 40 1 1 1 255 0 0 1 25 28 37 28 38 34
38 18 1 1 1 255 1 1 1 1 0 0 0 1 1 0
0 0 0 255 1 0 1 0 1 1 0 0 3 1 1 1
0 255 0 0 0 0 1 1 3 3 7 2 2 1 0 0
255 0 1 0 0 4 14 14 1 1 1 0 0 0 0 255
0 0 1 24 33 33 33 33 33 25 21 1 0 0 255 0
0 0 14 26 40 58 58 25 14 1 1 1 255 0 0 1
31 57 57 48 48 55 48 12 0 0 0 255 0 0 1 34
48 34 22 20 22 20 14 2 0 1 1 1 0 0 1 1
1 0 0 2 208 222 222 211 200 211 240 240 34 2 1 255
1 2 66 137 181 145 123 117 132 196 196 18 1 255 1 1
1 1 1 0 1 1 1 1 0 1 0 0 255 1 1 0
1 0 1 0 0 1 1 1 1 0 0 255 1 1 1 87
107 162 162 162 146 133 0 0 1 255 1 1 1 1 3 6
7 13 8 3 1 1 1 1 255 0 0 0 2 4 4 4
6 6 6 2 0 0 0 255 0 0 1 2 2 2 1 0
0 1 1 1 1 255 1 1 1 1 1 1 1 1 1 0
1 0 0 0 255 0 1 8 22 28 22 22 22 30 31 27
2 1 1 255 1 1 1 3 8 8 8 15 6 2 1 1
2 255 1 1 1 1 1 1 1 1 0 1 2 1 1 1
255 1 1 1 1 4 9 10 31 21 6 1 0 0 255 0
0 1 27 90 108 79 69 75 98 79 3 1 0 255 0 1
1 57 82 82 68 62 56 56 28 1 1 255 1 1 1 50
91 89 86 82 82 64 58 6 1 1 255 1 0 0 0 1
2 3 3 9 6 4 1 1 255 1 1 1 1 2 2 1
2 2 1 0 1 1 1 255 0 1 2 18 68 48 39 21
27 18 15 0 0 0 255 0 0 0 0 0 0 7 7 12
1 1 0 0 255 0 1 0 1 34 68 101 123 101 61 21
1 1 1 255 0 0 1 16 25 39 39 44 44 38 9 0
0 0 255 1 1 1 2 2 2 0 0 0 0 0 0 0
255 1 0 1 1 2 0 0 0 0 0 0 0 0 255 1
1 1 1 1 1 3 1 7 3 2 1 0 0 255 0 0
0 0 1 6 3 2 1 0 0 1 1 0 255 0 0 1
20 33 33 33 32 33 15 14 1 1 0 255 0 0 0 3
58 58 40 40 25 0 0 0 1 255 0 0 2 13 55 57
49 49 55 48 10 1 0 0 255 0 0 1 25 48 26 22
22 28 28 2 1 1 1 1 1 0 0 1 1 2 0 0
1 42 170 208 188 188 200 200 64 1 1 1 255 1 1 15
87 163 145 145 132 180 209 163 4 1 255 1 0 1 0 0
0 0 1 1 0 0 1 1 1 255 1 1 0 1 1 1
1 0 1 1 1 1 0 0 255 1 1 1 2 63 147 162
162 133 2 0 0 1 255 1 1 1 1 2 4 8 10 8
3 1 1 1 1 255 1 1 0 1 4 6 6 3 3 2
1 0 0 0 255 0 0 0 1 2 2 1 1 0 1 1
1 1 255 1 1 2 1 0 0 0 0 0 0 0 0 0
0 255 0 0 2 8 28 28 28 28 30 31 8 2 1 1
255 1 1 1 2 3 6 6 3 1 1 0 0 1 255 1
1 1 1 2 2 1 1 1 1 1 1 1 1 255 1 1
1 1 1 2 7 8 7 3 1 0 0 255 1 1 1 3
81 108 125 75 75 67 45 1 1 0 255 0 0 1 3 79
82 89 62 55 52 3 1 1 255 1 1 1 2 66 87 74
74 64 58 18 2 1 1 255 1 0 0 0 1 2 9 9
9 2 2 1 1 255 1 1 0 0 0 0 0 1 1 0
0 1 1 1 255 0 1 1 2 39 39 32 32 32 15 0
0 0 0 255 0 0 0 0 1 1 8 12 12 1 0 0
0 255 0 0 0 0 1 34 60 60 58 21 1 1 1 0
255 0 0 0 1 16 42 42 54 44 19 0 0 0 0 255
1 1 1 1 1 2 0 0 0 0 0 0 1 255 1 1
1 2 2 0 0 0 0 0 0 0 0 255 0 0 0 0
0 0 1 1 7 3 1 1 0 0 255 0 0 0 0 1
0 1 0 0 0 0 0 2 1 255 0 0 1 3 27 32
33 32 27 13 1 1 1 0 255 0 0 0 1 3 40 38
14 0 0 0 1 1 255 0 0 2 3 25 36 38 49 55
16 1 1 0 0 255 0 0 1 1 8 25 26 31 31 28
1 1 0 1 1 1 1 0 1 1 0 0 0 1 2 42
155 169 169 169 64 1 1 0 1 255 1 1 2 16 139 144
193 180 180 163 13 2 1 255 0 0 0 0 0 0 0 1
1 1 0 1 1 2 255 1 0 0 1 0 1 1 1 1
1 1 1 1 0 255 1 1 1 1 1 27 31 31 1 1
1 1 1 255 1 1 1 1 1 1 2 8 3 1 1 1
1 1 255 1 1 0 1 2 4 6 2 2 1 1 1 0
0 255 0 0 1 1 1 1 1 1 0 0 1 1 1 255
2 1 1 1 1 0 0 0 1 0 0 0 0 0 255 0
0 1 2 7 8 18 18 18 3 2 1 1 1 255 1 1
1 1 1 1 1 1 1 1 1 1 1 255 1 1 1 1
1 1 1 1 1 1 1 1 1 0 255 0 0 0 1 1
1 0 1 1 1 1 0 1 255 1 1 1 1 2 69 75
69 67 45 1 1 1 1 255 0 0 1 1 3 79 62 34
22 1 1 1 1 255 1 1 1 1 1 31 64 64 38 18
2 1 1 1 255 1 1 1 1 1 1 2 1 1 1 1
1 1 255 0 0 0 1 1 0 0 0 1 0 1 1 1
0 255 1 1 1 1 2 3 7 7 7 1 0 0 0 0
255 0 0 0 0 1 1 1 1 2 1 0 0 1 255 0
0 0 1 1 2 3 3 3 1 0 0 1 1 255 0 0
0 0 1 3 36 36 12 0 0 0 0 0 255 1 1 1
1 1 1 1 1 0 0 0 0 0 255 1 0 1 1 1
0 0 0 0 0 0 0 0 255 1 0 0 0 0 0 1
1 1 1 1 1 0 1 255 1 0 1 1 1 1 1 1
1 0 0 1 1 1 255 1 1 1 1 3 10 27 13 13
1 0 1 1 1 255 1 1 1 1 1 2 2 1 0 0
0 1 1 255 0 0 0 2 2 1 2 16 16 1 1 1
2 0 255 0 1 1 1 0 1 8 19 12 0 0 0 0
0 0 1 1 0 2 1 0 1 1 1 1 0 0 2 13
13 1 1 0 0 0 255 0 0 0 2 15 54 144 144 120
13 7 2 1 255 0 0 0 1 0 0 0 1 1 1 1
1 1 1 255 1 0 0 0 1 1 1 0 0 1 1 1
1 1 255 1 1 1 1 1 1 1 1 1 1 1 1 1
255 1 1 1 1 1 1 1 1 1 1 1 1 1 1 255
1 1 0 0 1 2 1 1 1 1 1 0 0 0 255 1
1 1 1 0 0 0 1 1 1 1 1 1 255 1 1 1
1 1 0 0 1 1 1 0 0 1 1 255 0 0 0 1
1 2 2 2 1 1 0 1 1 1 255 1 0 0 0 1
1 1 1 1 0 1 1 1 255 1 2 1 1 1 1 1
1 1 1 0 0 0 0 255 0 0 1 1 1 0 0 0
1 1 1 1 1 255 1 1 1 1 1 2 2 2 2 1
1 1 1 2 255 1 1 0 1 1 1 1 1 1 1 1
0 1 255 1 1 1 1 1 2 3 3 3 1 0 0 0
1 255 1 1 1 1 1 1 1 1 1 0 1 1 1 255
1 1 0 1 0 0 0 0 0 0 1 0 0 0 255 1
1 1 1 2 2 1 1 1 1 0 0 0 0 255 1 1
1 1 1 1 1 1 0 0 0 1 1 255 0 0 0 0
1 1 1 1 1 1 0 1 1 1 255 1 0 0 0 1
1 1 1 0 0 0 0 0 1 255 0 0 1 1 0 0
0 1 1 1 1 1 1 255 1 0 1 1 1 0 0 0
0 1 1 0 0 255 0 0 0 0 0 0 0 1 1 1
0 1 0 1 255 0 0 0 0 1 1 1 1 1 0 1
1 1 1 255 1 1 1 0 0 0 0 0 0 0 0 0
0 1 255 1 1 1 1 1 1 1 0 0 0 0 1 1
255 1 0 0 1 1 1 1 2 1 1 0 0 0 0 255
0 1 1 0 0 0 0 2 0 0 0 0 0 0 0 1
1 0 1 1 0 1 1 1 1 0 0 1 2 1 1 0
0 0 0 255 1 1 1 2 2 2 2 2 2 4 1 1
0 255 0 0 0 1 0 1 0 1 1 1 1 1 1 0
255 1 1 0 0 1 1 1 0 1 1 1 0 0 1 255
1 1 1 1 0 0 1 1 1 0 1 1 1 255 1 1
1 1 1 1 0 1 1 1 1 1 1 1 255 1 1 0
0 1 1 0 0 1 1 1 0 0 0 255 1 1 1 0
0 0 1 1 1 1 1 1 1 255 1 1 1 1 1 1
1 1 1 1 1 1 1 1 255 2 1 0 0 1 1 1
1 1 0 0 1 1 1 255 1 0 0 0 1 1 1 1
1 1 1 1 1 255 2 2 1 1 1 1 1 1 1 1
0 0 0 0 255 0 0 1 1 1 0 0 0 1 1 1
1 1 255 1 1 1 0 1 0 0 0 0 0 0 1 2
2 255 1 1 0 1 1 1 1 1 1 1 1 1 1 255
1 1 1 0 0 1 1 1 0 0 0 0 0 1 255 1
1 1 1 1 1 1 1 1 0 1 1 1 255 0 1 1
1 0 0 0 0 0 0 0 0 0 0 255 1 1 0 0
1 1 1 1 0 1 0 0 0 1 255 1 1 1 1 0
1 0 0 0 0 0 0 1 255 0 0 1 1 1 1 1
1 1 0 0 0 1 1 255 0 0 0 0 0 0 0 0
0 0 0 1 1 1 255 0 1 1 1 0 0 1 1 1
1 1 0 1 255 0 0 0 0 1 1 0 0 0 0 1
1 1 255 1 1 1 1 1 0 0 0 1 1 1 1 0
1 255 1 1 1 0 1 1 1 1 1 0 1 1 1 1
255 1 1 0 0 0 0 0 0 0 1 1 0 0 0 255
1 1 1 1 1 1 1 0 0 0 0 0 1 255 1 0
0 0 1 1 1 1 1 1 0 0 0 0 255 0 1 0
0 0 0 0 1 0 0 0 0 0 0 0 1 0 0 1
1 1 0 1 1 1 0 0 1 1 1 0 0 0 0 0
255 1 1 1 1 2 1 1 1 0 0 1 1 1 255 1
0 0 1 0 0 0 1 0 1 1 1 1 0 255 1 1
1 0 0 1 1 1 1 1 0 0 0 1 255 1 1 1
1 1 0 0 0 1 0 1 0 1 255 1 0 1 0 1
1 1 1 1 1 1 1 1 1 255 1 1 1 1 1 0
0 0 1 1 0 0 0 0 255 0 0 0 0 0 0 1
1 1 1 1 1 1 255 1 1 1 1 1 1 1 1 1
1 1 1 1 1 255 2 1 1 0 1 1 2 1 1 0
0 1 1 1 255 1 1 0 0 1 1 1 1 1 0 0
0 1 255 1 1 1 1 1 1 1 1 1 0 0 0 1
0 255 0 1 1 1 0 1 1 1 1 0 1 0 1 255
1 1 1 0 1 0 0 0 0 0 0 1 1 1 255 1
1 0 0 1 1 1 1 1 1 0 0 0 255 1 0 0
0 0 1 1 1 0 0 0 0 0 0 255 0 0 1 1
1 1 1 0 0 0 1 1 1 255 1 1 1 1 0 0
1 0 0 0 0 0 0 1 255 1 1 0 0 1 1 1
1 1 1 1 0 0 0 255 1 0 0 0 0 0 0 0
0 0 0 0 0 255 1 1 1 1 1 1 1 1 1 0
0 0 0 0 255 0 0 0 0 0 1 0 0 0 1 1
1 1 1 255 1 1 1 1 1 2 1 1 1 1 0 0
0 255 0 0 0 0 0 1 0 0 0 0 1 1 1 255
1 1 1 1 1 0 0 0 0 1 1 1 1 1 255 1
1 1 1 1 1 1 0 1 0 1 1 1 1 255 1 0
0 0 0 0 0 0 0 0 0 0 0 0 255 1 1 1
1 1 1 0 0 0 1 1 1 1 255 1 0 0 0 0
1 2 2 0 1 1 1 0 0 255 0 1 1 0 0 0
0 0 0 0 0 0 0 1 1 1 0 0 255 255 255 255
255 255 255 255 255 255 255 255 255 255 255 255 255 255 255 255
255 255 255 255 255 255 255 255 255 255 255 255 255 255 255 255
255 255 255 255 255 255 255 255 255 255 255 255 255 255 255 255
255 255 255 255 255 255 255 255 255 255 255 255 255 255 255 255
255 255 255 255 255 255 255 255 255 255 255 255 255 255 255 255
255 255 255 255 255 255 255 255 255 255 255 255 255 255 255 255
255 255 255 255 255 255 255 255 255 255 255 255 255 255 255 255
255 255 255 255 255 255 255 255 255 255 255 255 255 255 255 255
255 255 255 255 255 255 255 255 255 255 255 255 255 255 255 255
255 255 255 255 255 255 255 255 255 255 255 255 255 255 255 255
255 255 255 255 255 255 255 255 255 255 255 255 255 255 255 255
255 255 255 255 255 255 255 255 255 255 255 255 255 255 255 255
255 255 255 255 255 255 255 255 255 255 255 255 255 255 255 255
255 255 255 255 255 255 255 255 255 255 255 255 255 255 255 255
255 255 255 255 255 255 255 255 255 255 255 255 255 255 255 255
255 255 255 255 255 255 255 255 255 255 255 255 255 255 255 255
255 255 255 255 255 255 255 255 255 255 255 255 255 255 255 255
255 255 255 255 255 255 255 255 255 255 255 255 255 255 255 255
255 255 255 255 255 255 255 255 255 255 255 255 255 255 255 255
255 255 255 255 255 255 255 255 255 255 255 255 255 255 255 255
255 255 255 255 255 255 255 255 255 255 255 255 255 255 255 255
255 255 255 255 255 255 255 255 255 255 255 255 255 255 255 255
255 255 255 255 255 255 255 255 255 255 255 255 255 255 255 255
255 255 255 255 255 255 255 255 255 255 255 255 255 255 255 255
255 255 255 255 255 255 255 255 255 255 255 255 255 255 255 255
255 255 255 255 255 255 255 255 255 255 255 255 255 255 255 255
255 255 255 255 255 255 255 255 255 255 255 255 255 255 255 255
255 255 255 255 255 255 255 255 255 1 1 1 1 0 1 0
1 0 1 1 1 1 1 1 1 1 255 1 1 0 0 0
1 1 1 0 0 0 0 1 255 1 0 0 0 0 1 0
0 0 0 0 0 1 1 255 1 1 0 0 0 1 1 1
1 1 1 1 1 1 255 1 1 0 0 0 0 0 0 0
0 1 1 1 255 1 1 1 1 1 0 1 1 2 2 1
1 1 1 255 1 1 1 1 1 0 1 1 1 1 1 1
1 1 255 0 1 1 0 1 1 1 0 0 0 0 0 0
255 0 0 0 0 0 0 0 1 1 1 1 0 0 1 255
1 0 0 0 1 1 2 1 1 1 1 1 1 1 255 1
1 0 0 0 1 1 1 1 1 1 1 1 255 1 1 1
1 1 1 1 1 0 0 1 1 1 1 255 1 1 1 1
1 1 1 1 0 1 1 1 0 255 0 1 1 1 2 1
1 1 0 1 0 1 0 1 255 2 2 0 0 0 0 1
1 1 0 0 0 0 255 0 0 0 0 0 1 1 1 1
0 0 0 0 0 255 1 1 1 1 1 1 1 0 0 0
1 1 0 255 0 1 1 1 1 1 1 0 0 0 0 1
1 1 255 1 1 1 0 0 0 1 1 1 1 1 0 0
1 255 1 1 1 0 0 0 0 0 0 0 0 1 0 255
1 1 1 0 0 0 0 0 0 0 0 0 0 0 255 0
0 0 1 1 1 1 1 0 1 1 1 0 0 255 0 0
0 1 1 1 0 0 0 0 0 0 0 255 1 0 0 0
0 0 0 0 0 0 1 1 1 255 1 1 1 1 0 0
0 0 0 0 1 1 1 0 255 0 1 1 1 1 1 1
0 0 0 1 0 1 1 255 1 1 0 0 0 1 0 0
0 0 0 0 0 0 255 0 1 0 0 0 0 1 1 1
0 1 1 1 255 0 0 0 0 0 0 0 0 0 0 1
1 0 0 255 0 0 1 2 1 1 0 1 0 0 0 1
0 1 0 0 0 0 0 1 1 0 0 0 0 0 0 1
1 1 1 1 1 1 1 255 1 1 1 0 0 0 1 1
1 0 0 0 0 255 0 0 0 0 1 1 1 0 0 1
0 0 0 0 255 1 1 1 1 1 1 2 2 2 1 1
1 1 1 255 1 1 0 0 0 0 1 1 0 0 1 1
1 255 1 1 1 1 1 1 1 15 15 6 2 1 1 1
255 1 1 1 2 1 1 1 1 1 1 1 1 1 1 255
1 1 0 0 1 1 1 1 0 0 0 0 0 255 0 0
0 0 0 0 1 1 1 1 1 0 0 1 255 1 0 0
0 1 1 1 1 1 1 1 1 1 1 255 1 1 0 0
1 1 2 1 1 1 1 1 1 255 1 1 0 1 1 2
2 2 1 1 1 1 1 1 255 1 1 0 1 2 2 1
1 0 1 1 1 1 255 0 0 1 1 1 1 1 1 1
1 0 0 0 0 255 1 1 1 0 0 1 1 1 1 0
0 0 1 255 1 1 0 0 0 1 1 1 1 0 0 0
0 0 255 1 1 1 1 1 0 0 0 0 1 1 0 0
255 0 1 1 2 1 0 0 0 0 0 0 0 1 1 255
1 1 1 0 0 1 1 1 0 0 0 1 1 1 255 1
1 1 0 1 0 1 0 0 0 0 0 0 255 1 1 1
1 0 0 0 0 1 1 1 1 0 0 255 0 0 0 1
1 1 1 1 0 1 1 0 0 0 255 0 0 0 0 0
0 0 0 0 1 1 0 0 255 1 0 0 0 0 0 1
1 1 1 1 1 1 255 0 0 0 0 0 0 1 0 0
1 1 2 2 0 255 0 0 0 0 1 1 1 0 0 0
0 0 0 0 255 1 1 0 0 0 0 0 0 0 0 0
0 1 1 255 1 1 1 0 0 0 1 1 1 0 1 0
0 255 0 0 0 0 1 1 1 0 1 1 1 1 1 0
255 0 0 0 1 2 1 1 1 0 0 0 1 1 1 0
0 0 0 0 0 1 1 0 0 0 1 1 1 2 2 2
2 1 1 1 255 1 1 1 1 0 0 0 1 1 0 0
0 0 255 0 1 0 0 1 1 1 1 1 1 1 1 0
0 255 1 1 2 2 2 24 24 24 15 9 1 1 1 1
255 1 2 1 0 0 1 24 24 2 1 1 1 1 255 1
1 1 1 1 2 19 170 170 27 4 1 1 1 255 1 1
1 0 1 3 3 2 2 2 2 2 1 1 255 1 1 0
1 1 2 2 2 1 0 1 0 1 255 0 0 0 1 1
16 26 30 30 3 2 1 0 0 255 1 0 0 0 0 1
1 2 2 1 1 1 2 2 255 1 1 1 1 2 6 52
46 21 1 1 1 1 255 0 0 0 1 1 14 14 14 3
2 2 1 1 0 255 1 1 0 1 2 2 1 0 0 1
1 1 1 255 0 0 0 1 1 1 1 1 1 1 1 0
1 1 255 1 1 1 0 0 1 2 1 1 0 0 0 1
255 1 1 0 0 1 1 1 1 1 1 0 0 0 0 255
1 1 1 1 1 0 1 1 1 1 1 0 0 255 1 1
1 1 1 0 1 1 0 0 0 1 1 1 255 1 1 2
0 1 1 1 1 1 0 0 0 1 1 255 1 1 1 1
1 1 2 2 4 2 0 0 0 255 0 1 0 0 0 1
0 1 1 1 1 1 0 0 255 0 0 0 0 1 1 1
1 0 1 1 0 0 0 255 1 0 0 0 0 0 0 0
0 1 1 0 0 255 0 0 0 0 1 0 1 1 1 0
0 0 1 255 0 0 0 0 0 0 1 1 1 1 1 1
0 0 255 1 1 0 0 0 1 1 1 1 0 1 0 1
0 255 0 0 0 0 1 1 1 0 0 0 0 0 1 1
255 1 1 0 0 0 0 0 0 1 1 1 0 0 255 0
0 0 1 2 3 3 2 2 1 1 0 1 1 255 0 0
0 1 2 2 2 1 1 0 0 0 1 1 1 0 0 0
0 0 1 1 0 0 0 1 18 22 26 26 6 3 1 1
1 255 1 2 1 2 1 1 1 1 1 1 1 0 0 255
1 1 0 0 1 3 7 13 13 1 1 1 0 0 255 1
1 1 2 25 50 57 57 58 50 21 1 1 1 255 1 1
2 4 13 27 33 33 24 19 1 0 0 255 0 1 1 1
9 255 255 255 255 255 143 2 1 1 255 1 1 1 2 19
255 255 255 255 203 6 3 1 0 255 1 1 1 1 13 21
24 3 2 1 1 1 1 255 1 1 1 2 16 32 74 82
78 67 13 1 0 1 255 1 1 1 0 1 1 15 16 16
2 1 2 2 2 255 1 2 3 10 19 31 52 46 36 8
3 1 0 255 0 0 0 2 13 48 48 40 48 34 3 2
1 1 255 1 0 0 0 2 2 2 1 1 1 1 1 1
255 1 1 1 1 1 1 1 0 1 1 1 1 1 1 255
1 1 1 1 1 1 6 3 1 1 0 0 0 255 1 1
0 1 1 3 3 21 21 61 1 1 0 1 255 0 0 1
1 1 22 34 36 36 21 8 1 1 255 1 1 1 1 1
1 1 1 0 0 0 1 1 1 255 1 0 1 2 2 12
24 25 3 1 0 1 0 1 255 2 2 1 3 8 58 74
78 33 7 2 0 0 255 0 0 0 1 1 1 1 1 1
1 1 0 0 0 255 0 1 1 1 0 0 1 0 0 1
1 0 0 0 255 1 1 1 0 0 2 2 2 2 1 1
0 0 255 0 0 0 0 0 0 1 1 2 0 1 0 0
255 0 0 0 0 0 1 6 13 18 18 2 1 0 0 255
0 0 0 0 0 1 6 45 45 28 1 0 0 0 255 0
0 0 0 1 1 1 2 1 1 1 1 1 1 255 1 1
0 0 0 0 0 0 0 0 1 0 0 255 1 1 1 2
8 79 86 60 34 2 1 0 0 0 255 0 0 0 1 14
34 52 55 52 2 0 0 1 1 1 0 0 0 1 1 1
1 0 0 1 9 22 26 30 27 27 15 2 1 1 255 1
1 1 2 3 3 4 4 15 14 1 1 1 255 1 1 0
0 7 19 42 37 24 20 4 1 1 1 255 1 1 2 3
37 50 57 60 67 60 52 21 1 1 255 1 2 3 16 26
27 39 39 33 39 19 1 0 255 0 1 2 9 255 255 255
255 255 255 255 143 1 1 255 1 1 2 24 255 255 255 255
255 255 235 6 2 1 255 1 1 2 13 24 34 50 50 27
2 3 2 2 255 2 1 1 16 42 55 66 89 82 78 67
13 0 1 255 1 1 1 2 12 25 21 20 18 15 7 2
1 0 255 1 2 4 19 31 31 32 22 26 21 3 1 0
255 0 1 1 13 51 52 60 60 60 48 34 2 2 1 255
1 0 0 1 6 6 9 3 2 2 2 1 0 255 1 1
1 0 3 3 2 1 1 1 1 0 0 1 255 1 0 1
0 0 0 10 10 9 2 1 1 0 255 1 1 0 0 1
8 30 48 48 63 34 1 0 0 255 0 0 0 1 22 48
48 48 37 36 24 8 1 255 1 1 1 1 1 1 2 1
1 1 1 1 1 1 255 1 1 1 2 12 25 27 27 25
14 3 2 0 1 255 1 1 1 8 58 74 78 79 79 56
6 2 0 255 0 0 0 1 1 2 2 2 2 1 1 1
0 0 255 0 0 1 0 0 0 1 0 0 1 1 0 0
1 255 1 0 0 1 2 4 2 2 7 2 0 0 0 255
1 1 0 0 1 4 4 12 2 2 0 0 0 255 1 1
0 0 0 8 14 21 27 27 18 2 0 0 255 0 0 0
0 1 8 50 67 117 165 28 1 1 0 255 0 0 0 1
1 3 1 2 0 2 1 1 1 1 255 1 1 0 0 0
0 0 0 0 0 0 0 0 255 1 1 2 8 90 135 123
96 86 34 1 0 0 0 255 0 0 1 14 45 128 128 150
122 55 0 0 1 1 1 0 0 0 1 1 1 1 0 2
3 9 25 26 26 25 18 8 6 1 1 255 1 1 1 3
9 4 9 14 19 15 10 1 1 255 2 2 0 2 19 42
46 50 50 34 24 4 1 1 255 1 1 1 26 67 42 67
67 73 73 58 44 1 1 255 1 3 16 27 27 27 39 39
39 50 32 1 1 255 2 2 8 173 255 255 255 255 255 255
255 255 4 1 255 1 1 3 255 255 255 255 255 255 255 255
203 2 0 255 1 1 3 21 34 34 50 38 27 16 13 3
2 255 2 1 2 32 66 66 66 84 99 108 68 24 1 1
255 1 1 2 12 20 30 30 25 20 15 13 2 1 0 255
1 2 8 30 31 18 22 22 26 22 12 1 1 255 1 1
3 26 64 57 64 52 60 60 60 21 2 1 255 1 1 1
2 7 6 10 3 10 3 2 2 0 255 1 1 1 1 3
6 6 1 1 1 1 0 1 1 255 0 0 1 1 1 1
12 12 12 4 1 1 1 255 1 1 1 1 6 46 46 55
48 70 61 4 1 0 255 0 0 1 2 37 66 48 37 33
36 69 24 1 255 1 1 1 0 0 0 2 2 1 1 0
1 1 1 255 1 1 1 4 25 42 42 42 40 25 15 3
0 0 255 0 1 1 13 66 81 74 74 74 74 33 3 0
255 0 0 0 1 1 3 4 3 2 2 1 1 1 1 255
1 1 1 0 1 1 1 1 1 1 1 1 0 1 255 0
0 1 2 9 13 13 14 14 9 1 1 0 255 0 0 0
0 3 9 12 26 19 12 2 0 1 255 1 1 1 1 8
14 15 20 21 27 21 6 1 0 255 0 0 0 0 8 87
117 117 145 165 145 3 1 1 255 0 0 0 1 2 6 3
3 0 2 1 1 1 1 255 1 0 0 0 0 0 0 0
0 0 0 0 0 255 1 1 1 8 67 135 135 123 101 49
13 0 0 0 255 1 0 1 45 87 110 110 144 150 144 18
0 0 0 0 0 0 1 0 1 0 1 0 1 7 9 25
25 25 20 20 27 8 1 1 255 2 2 3 6 8 4 4
9 14 14 6 1 1 255 1 1 1 3 19 37 57 57 50
50 27 4 2 1 255 1 1 2 27 67 42 67 67 75 80
58 55 1 0 255 1 3 28 52 54 54 45 45 39 50 22
2 1 255 1 2 8 255 255 255 255 255 255 255 255 255 6
1 255 1 1 14 255 255 255 255 255 255 255 255 224 2 1
255 0 1 2 33 43 43 48 38 24 25 14 4 1 255 2
2 6 60 81 84 86 99 101 101 64 39 2 1 255 1 1
18 22 20 20 20 20 15 15 16 13 0 0 255 1 2 20
30 30 18 18 22 26 31 12 1 1 255 1 1 3 43 64
56 57 46 46 50 64 37 2 1 255 1 0 1 6 15 6
10 6 10 3 2 0 0 255 1 1 1 1 3 3 2 1
2 1 1 0 1 1 255 0 0 0 1 1 1 8 12 15
4 1 1 1 255 1 1 1 1 15 38 40 40 40 56 52
22 1 1 255 1 1 1 21 37 66 52 52 37 55 75 62
0 255 1 1 1 0 1 1 2 2 2 1 0 1 1 1
255 1 1 1 2 42 42 60 42 42 25 15 6 1 0 255
0 0 1 25 50 74 74 69 69 69 66 6 0 255 0 0
0 1 1 3 4 4 4 2 1 1 1 1 255 0 0 0
0 1 1 1 1 1 1 1 1 0 1 255 0 0 0 2
6 13 16 18 16 9 2 1 0 255 0 0 0 0 3 9
12 26 26 15 2 2 1 255 1 1 1 1 8 30 38 21
25 34 34 7 1 0 255 0 0 0 1 70 115 134 122 122
145 145 3 1 1 255 0 0 0 1 3 3 1 0 0 0
0 0 1 1 255 0 1 0 0 0 0 0 1 1 0 0
0 0 255 0 0 1 21 67 145 143 123 107 90 13 1 1
0 255 1 1 1 50 80 80 70 103 108 97 30 0 0 0
0 0 1 1 0 0 0 1 0 1 3 20 28 25 20 18
14 13 8 2 1 255 1 1 2 6 7 7 7 9 9 10
6 2 1 255 2 2 2 3 21 36 40 40 34 34 27 22
2 1 255 1 1 1 39 67 67 75 86 86 86 62 55 1
1 255 1 3 14 24 36 36 36 34 32 34 28 6 1 255
1 2 8 255 255 255 255 255 255 255 255 255 4 1 255 1
0 3 255 255 255 255 255 255 255 255 109 2 1 255 0 1
2 40 57 40 30 30 27 27 14 4 0 255 1 1 6 58
74 85 86 99 116 116 64 25 1 1 255 1 1 22 26 26
20 20 30 14 20 14 2 1 1 255 1 2 20 30 30 27
22 22 31 31 12 1 1 255 1 1 1 26 56 56 64 52
52 64 97 39 1 1 255 1 1 2 6 13 13 13 10 10
4 0 0 0 255 1 1 1 1 1 1 2 2 6 2 1
1 1 1 255 1 0 0 0 1 2 8 6 6 3 1 1
0 255 1 1 1 4 15 37 37 38 56 56 52 4 1 1
255 1 1 1 21 69 69 66 58 55 75 75 62 1 255 0
0 0 0 2 0 1 1 3 1 1 0 1 1 255 1 1
2 14 60 60 60 38 60 38 16 6 1 0 255 0 0 0
27 50 72 74 74 74 69 34 0 0 255 0 0 0 1 1
3 4 4 4 1 1 1 1 1 255 0 0 0 1 1 1
1 1 1 1 1 1 1 1 255 0 0 0 2 6 18 18
21 21 16 2 1 0 255 0 0 0 0 1 9 27 31 31
24 2 1 1 255 1 0 0 1 2 30 46 25 25 34 34
7 2 0 255 0 1 1 1 110 132 132 122 126 126 89 1
0 0 255 0 0 1 1 2 1 0 0 0 0 0 0 0
1 255 0 0 0 0 0 0 0 1 1 0 0 0 1 255
0 0 1 6 37 143 143 131 101 55 1 0 1 1 255 1
1 2 50 50 80 70 107 107 97 30 0 0 0 0 1 1
1 0 1 1 1 1 1 2 9 28 12 20 12 18 14 4
1 1 255 1 1 2 4 7 10 9 9 7 7 3 1 1
255 2 2 1 1 9 31 31 31 31 36 34 4 2 1 255
1 1 2 39 72 104 104 99 89 85 55 43 1 1 255 1
1 2 24 36 36 25 25 22 31 22 2 1 255 1 1 1
78 255 255 255 255 255 255 255 149 2 1 255 1 0 0 149
255 255 255 255 255 255 255 79 2 1 255 0 1 2 40 46
46 46 48 32 27 16 1 0 255 1 1 4 51 60 86 92
116 115 115 101 25 2 1 255 1 1 3 26 26 21 18 18
18 25 20 2 1 1 255 0 1 8 30 38 30 22 15 22
28 22 1 1 255 1 1 2 25 56 56 78 78 93 93 64
37 0 0 255 1 0 1 12 13 20 20 13 7 4 0 0
0 255 1 1 1 1 1 1 1 6 8 2 1 1 1 1
255 1 1 0 0 0 1 4 4 4 1 1 0 0 255 1
1 1 1 12 30 38 40 56 31 24 2 1 1 255 1 1
1 2 38 58 72 72 72 73 54 21 1 255 0 0 0 0
2 1 1 1 2 1 1 1 1 1 255 1 1 1 2 24
26 30 28 38 34 6 2 1 1 255 0 0 0 2 45 72
102 75 74 52 13 1 0 255 0 0 0 1 1 1 3 3
2 1 1 1 1 1 255 0 0 0 0 0 1 1 2 1
1 1 1 1 1 255 0 0 0 1 4 18 20 21 21 6
1 0 0 255 0 0 1 0 1 13 27 27 27 3 1 0
1 255 1 0 0 0 1 4 46 46 52 33 19 7 1 1
255 0 1 1 1 33 70 115 122 128 126 72 0 0 0 255
0 0 0 1 1 1 0 0 0 0 0 0 0 0 255 0
1 0 1 0 0 1 2 1 0 0 0 2 255 0 0 0
1 31 143 131 107 55 2 1 0 0 1 255 1 1 2 30
50 74 74 103 103 74 6 0 0 0 0 1 1 1 0 1
1 1 1 1 1 4 25 26 28 9 9 6 1 1 1 255
0 0 0 1 4 9 9 13 9 3 1 0 1 255 1 1
1 1 1 21 31 31 36 36 22 1 1 1 255 1 0 1
39 104 110 122 122 102 86 48 1 1 1 255 1 1 1 14
27 26 25 26 34 34 28 2 1 255 0 1 1 1 255 255
255 255 255 255 255 16 2 1 255 1 1 1 3 255 255 255
255 255 255 214 3 1 1 255 1 1 1 4 38 46 48 56
48 26 10 0 0 255 1 1 1 4 54 85 92 85 85 115
50 6 2 1 255 1 0 1 10 26 26 25 25 18 21 3
2 1 1 255 0 1 4 38 56 54 25 22 22 22 16 2
1 255 1 1 2 7 40 60 99 99 99 93 39 3 1 1
255 1 1 1 7 12 15 15 13 4 2 0 0 0 255 1
1 1 0 0 1 1 6 6 2 2 2 1 1 255 1 1
1 0 0 1 1 2 2 1 1 0 0 255 1 0 1 1
2 12 20 36 31 21 2 0 0 0 255 1 1 1 1 6
38 70 72 86 73 36 1 1 255 1 0 0 0 1 1 1
1 1 1 1 1 1 1 255 2 1 1 1 15 26 26 26
15 2 2 1 1 1 255 0 0 0 0 1 60 75 75 52
13 1 0 1 255 1 1 1 1 1 1 1 2 2 1 1
1 1 1 255 1 0 0 0 0 2 2 2 1 1 1 1
1 1 255 0 0 0 1 2 3 6 6 6 1 1 1 0
255 0 0 1 0 1 1 15 3 3 2 1 0 0 255 1
0 0 0 0 1 4 24 19 19 3 1 1 0 255 0 0
1 1 1 33 54 55 126 72 1 0 0 0 255 0 1 0
1 2 3 2 2 0 0 0 1 1 1 255 0 0 0 1
1 1 1 0 0 0 0 0 1 255 1 0 0 0 2 31
31 18 1 1 0 0 0 0 255 0 0 1 2 30 51 67
74 67 4 2 0 1 0 1 1 1 1 0 1 1 1 1
1 0 2 4 8 26 9 9 1 1 0 0 255 0 0 0
0 1 3 3 4 3 2 0 0 1 255 1 1 1 1 0
0 18 18 18 7 1 1 1 1 255 0 0 1 1 57 61
102 99 61 48 2 0 0 0 255 1 1 1 1 27 30 30
30 34 18 2 1 1 255 0 0 1 1 10 255 255 255 255
255 16 7 1 1 255 0 1 1 1 8 255 255 255 255 214
3 1 1 1 255 1 1 1 1 4 38 46 56 26 10 1
0 0 255 2 1 0 2 4 54 92 63 50 50 6 2 1
1 255 0 0 1 1 10 10 18 10 7 3 3 1 1 1
255 1 0 2 4 39 32 25 25 22 16 6 2 1 255 1
2 2 3 7 45 49 60 60 33 1 1 1 1 255 1 1
1 1 1 7 8 6 1 1 1 1 1 255 1 1 1 0
1 1 1 1 1 1 2 2 1 1 255 1 1 1 1 0
0 1 1 1 1 1 0 1 255 1 1 1 1 1 1 3
3 3 1 0 0 0 0 255 1 1 1 1 2 6 21 36
54 36 1 1 1 255 2 0 1 1 1 1 1 1 1 1
1 1 1 1 255 2 1 0 1 1 15 15 15 2 2 1
1 1 1 255 1 1 0 0 0 1 2 2 2 1 1 0
0 255 0 0 1 1 1 1 0 1 1 1 1 1 1 1
255 1 1 0 0 0 2 2 1 1 1 1 1 1 1 255
0 0 0 1 2 2 2 2 1 1 1 1 1 255 0 0
0 0 1 1 1 1 0 0 0 0 0 255 0 0 0 0
0 0 1 3 3 0 0 0 1 1 255 0 1 1 1 1
1 3 6 6 2 1 0 0 0 255 0 0 0 0 0 3
2 2 2 0 1 1 1 1 255 0 0 0 0 0 2 2
0 0 0 0 0 0 255 1 1 0 0 1 1 2 1 1
0 0 0 0 0 255 1 0 0 0 2 2 7 7 7 0
1 1 1 0 1 1 1 1 0 0 0 1 1 1 0 0
2 3 3 3 2 1 0 0 0 255 0 0 0 0 1 1
1 2 1 1 1 1 1 255 1 1 1 1 1 0 0 1
1 1 0 0 1 0 255 0 0 1 1 2 6 34 38 38
1 1 0 1 1 255 1 1 1 1 1 2 24 24 2 1
1 1 1 255 0 0 1 1 1 10 19 14 6 2 1 1
1 1 255 0 1 1 1 1 9 12 9 6 1 1 1 1
1 255 2 1 1 1 1 1 1 1 1 1 1 0 1 255
2 0 0 0 1 2 2 2 2 1 1 1 1 1 255 1
0 1 1 1 1 0 3 3 2 2 1 1 1 255 1 1
1 1 2 6 14 25 16 6 2 1 1 255 1 1 1 1
1 2 2 2 1 1 1 1 1 1 255 1 1 1 1 1
1 1 0 0 1 1 1 1 255 1 1 1 1 1 1 1
1 1 0 0 0 1 1 255 1 1 1 1 1 1 1 1
1 2 0 0 1 255 1 0 1 1 1 1 1 1 1 1
0 0 0 0 255 0 1 1 1 1 1 1 2 2 1 1
1 1 255 2 1 1 1 1 1 1 1 1 1 1 1 1
1 255 1 1 0 1 1 1 2 2 2 1 0 0 0 0
255 0 0 0 0 0 1 1 1 1 1 0 0 0 255 0
1 2 1 1 0 0 1 1 1 1 1 1 1 255 1 1
1 0 1 2 1 1 0 0 0 0 1 1 255 0 1 1
1 2 2 1 0 0 0 1 0 1 255 0 0 0 0 0
1 1 1 0 0 0 1 0 255 1 1 1 1 0 0 0
0 1 0 0 0 1 1 255 1 1 1 1 1 1 2 2
1 1 0 0 0 0 255 0 0 0 0 0 1 2 2 2
0 0 1 1 1 255 0 0 0 0 0 0 0 0 0 0
0 0 0 255 1 1 1 1 1 1 1 1 1 0 0 0
0 0 255 0 0 0 0 1 1 1 1 0 0 1 1 1
0 1 1 1 0 0 0 0 1 1 1 1 1 1 2 1
2 1 1 1 0 0 255 0 0 0 1 1 1 1 1 1
1 1 1 1 255 1 1 1 1 1 0 0 1 1 1 0
0 0 0 255 0 1 1 1 1 1 2 1 1 0 0 1
1 1 255 1 1 1 0 1 1 2 0 1 1 1 1 0
255 0 0 1 2 2 2 2 2 2 1 1 1 1 1 255
0 0 1 1 1 1 2 2 2 1 1 1 1 1 255 1
1 1 1 1 0 0 0 0 1 1 0 1 255 1 0 0
0 0 0 1 1 1 1 1 1 0 1 255 1 1 1 1
1 1 0 2 2 1 1 1 1 1 255 1 1 1 0 1
2 2 2 1 1 1 1 1 255 1 1 1 1 1 1 1
2 1 1 1 1 1 1 255 1 1 1 1 1 1 0 0
1 1 1 1 1 255 1 1 1 1 1 1 1 1 0 0
0 0 1 1 255 1 1 1 0 0 0 0 0 0 1 1
1 1 255 1 1 1 1 1 1 1 1 1 1 1 0 0
0 255 0 0 0 1 1 1 1 1 1 1 1 1 0 255
1 1 1 1 1 1 1 1 1 1 1 1 1 1 255 0
0 1 1 1 1 0 1 0 1 0 0 0 0 255 1 1
0 1 1 1 0 0 1 1 1 0 0 255 0 1 2 1
0 0 0 1 1 1 1 1 0 0 255 1 1 1 0 0
0 1 1 1 0 0 0 1 0 255 1 1 1 1 1 1
0 0 0 0 0 0 0 255 1 0 0 0 0 0 1 1
0 0 0 1 1 255 1 1 1 1 0 0 0 0 0 0
0 0 1 1 255 1 1 1 1 1 1 1 0 0 0 0
0 0 0 255 1 0 1 0 0 0 1 1 1 0 0 1
1 1 255 0 0 0 0 0 0 0 0 0 0 0 0 0
255 0 1 1 1 1 1 1 1 0 0 0 0 0 0 255
0 0 0 0 1 1 0 0 1 2 1 1 1 0 0 0
1 1 0 0 1 1 1 1 1 1 0 1 1 1 1 1
2 1 0 255 1 1 1 1 1 1 1 1 1 1 1 1
1 255 1 1 1 1 1 0 0 1 1 1 0 0 0 0
255 0 1 1 1 1 0 0 0 1 1 1 1 1 1 255
1 1 0 0 1 1 1 0 1 1 1 0 0 255 0 1
1 1 1 0 1 0 0 0 0 1 1 1 255 0 1 1
1 1 1 1 1 1 1 1 1 1 1 255 0 1 1 1
1 0 0 0 1 1 1 0 1 255 1 0 0 0 0 0
0 0 0 1 0 1 0 1 255 1 1 1 1 2 2 2
0 0 0 1 1 1 1 255 1 1 0 0 0 0 0 1
1 1 1 1 0 255 0 1 1 1 1 0 0 0 0 1
1 1 1 1 255 1 0 1 1 1 1 1 1 1 1 1
1 0 255 0 0 1 1 1 1 1 0 0 0 0 0 1
1 255 1 1 1 0 0 1 1 1 1 1 1 1 1 255
1 255 255 255 255 255 255 255 255 255 255 255 255 255 255 255
255 255 255 255 255 255 255 255 255 255 255 255 255 255 255 255
255 255 255 255 255 255 255 255 255 255 255 255 255 255 255 255
255 255 255 255 255 255 255 255 255 255 255 255 255 255 255 255
255 255 255 255 255 255 255 255 255 255 255 255 255 255 255 255
255 255 255 255 255 255 255 255 255 255 255 255 255 255 255 255
255 255 255 255 255 255 255 255 255 255 255 255 255 255 255 255
255 255 255 255 255 255 255 255 255 255 255 255 255 255 255 255
255 255 255 255 255 255 255 255 255 255 255 255 255 255 255 255
255 255 255 255 255 255 255 255 255 255 255 255 255 255 255 255
255 255 255 255 255 255 255 255 255 255 255 255 255 255 255 255
255 255 255 255 255 255 255 255 255 255 255 255 255 255 255 255
255 255 255 255 255 255 255 255 255 255 255 255 255 255 255 255
255 255 255 255 255 255 255 255 255 255 255 255 255 255 255 255
255 255 255 255 255 255 255 255 255 255 255 255 255 255 255 255
255 255 255 255 255 255 255 255 255 255 255 255 255 255 255 255
255 255 255 255 255 255 255 255 255 255 255 255 255 255 255 255
255 255 255 255 255 255 255 255 255 255 255 255 255 255 255 255
255 255 255 255 255 255 255 255 255 255 255 255 255 255 255 255
255 255 255 255 255 255 255 255 255 255 255 255 255 255 255 255
255 255 255 255 255 255 255 255 255 255 255 255 255 255 255 255
255 255 255 255 255 255 255 255 255 255 255 255 255 255 255 255
255 255 255 255 255 255 255 255 255 255 255 255 255 255 255 255
255 255 255 255 255 255 255 255 255 255 255 255 255 255 255 255
255 255 255 255 255 255 255 255 255 255 255 255 255 255 255 255
255 255 255 255 255 255 255 255 255 255 255 255 255 255 255 255
255 255 255 255 255 255 255 255 255 255 255 255 255 255 255 255
255 255 255 255 255 255 255 255 255 255 255 255 255 255 1 1
1 1 1 1 1 2 1 1 0 0 1 255 2 1 1 1
1 0 0 1 1 1 1 1 0 255 0 0 0 1 1 1
1 1 1 1 0 0 1 1 255 1 1 1 1 1 0 0
1 0 1 0 0 0 0 255 1 1 1 1 1 1 1 1
1 1 1 0 0 255 0 0 1 1 1 1 1 1 1 1
1 0 0 0 255 1 1 1 0 1 0 1 1 1 1 1
1 0 0 255 1 1 1 1 0 0 0 0 0 1 1 0
0 255 1 1 1 0 0 0 0 1 1 1 1 0 0 255
1 1 1 0 0 0 1 0 0 0 0 0 1 1 255 1
1 1 1 1 1 0 0 0 1 0 1 1 1 255 0 1
1 1 1 0 0 0 0 1 0 0 0 1 255 0 0 0
0 0 0 0 0 0 0 0 0 0 255 0 0 0 0 1
1 0 0 1 1 1 0 1 1 255 0 0 0 0 0 0
0 0 1 0 0 0 0 0 0 1 1 1 1 1 1 1
1 1 1 0 0 1 1 1 1 1 1 0 0 255 0 0
0 0 0 0 0 1 1 1 0 0 0 255 0 0 0 0
1 1 1 1 1 1 1 0 1 1 255 1 1 1 1 0
0 0 1 0 0 0 1 1 1 255 0 1 0 1 1 1
1 1 1 1 1 0 0 255 1 1 1 1 0 0 0 1
1 1 0 0 0 1 255 0 1 0 1 1 1 1 1 1
1 1 2 1 1 255 1 0 1 1 1 0 0 0 1 1
1 1 0 255 0 1 0 0 0 1 0 0 0 1 0 0
0 1 255 1 1 1 1 1 1 0 0 0 0 0 0 1
1 255 1 0 0 0 1 2 0 1 1 1 1 1 0 255
1 1 1 0 1 0 0 0 0 1 1 1 1 1 255 1
0 1 1 1 1 1 1 1 1 1 1 1 255 0 0 1
1 1 1 0 0 1 1 1 0 0 0 255 1 1 1 1
0 1 1 1 1 1 1 1 1 1 255 1 1 1 1 1
1 1 2 1 1 1 1 2 255 2 1 1 1 1 0 1
1 1 1 1 1 1 255 0 0 0 0 0 0 0 1 1
1 1 1 1 0 255 1 1 1 0 1 1 1 1 0 0
0 1 1 1 255 0 1 2 2 2 1 0 0 0 0 0
0 0 255 0 1 1 1 1 0 0 0 1 1 1 0 0
0 255 1 1 1 1 0 0 0 1 1 1 1 1 0 0
255 0 0 0 0 0 0 0 0 0 1 1 1 0 255 1
1 1 0 0 0 0 1 1 1 0 0 0 255 1 1 1
0 0 0 0 0 0 0 0 0 0 0 255 1 1 1 1
1 1 0 0 0 1 1 1 1 1 255 0 0 1 1 1
1 0 0 0 0 0 0 1 1 255 0 0 0 0 1 1
1 0 0 0 0 0 0 255 0 0 0 0 1 1 0 0
1 1 1 0 0 0 255 0 0 0 0 1 2 3 3 1
1 0 0 0 0 0 1 0 0 0 1 1 1 1 1 1
0 0 1 1 1 1 0 0 0 0 255 0 0 0 0 0
0 0 1 1 1 1 0 0 255 0 1 1 1 1 1 1
1 1 1 1 1 1 1 255 1 1 1 0 0 1 1 1
1 0 0 0 0 0 255 0 1 0 1 1 1 0 1 1
1 1 1 1 255 1 1 1 0 0 0 1 1 1 1 0
0 1 1 255 0 0 0 1 1 1 1 1 1 1 1 1
1 1 255 1 0 0 0 0 0 0 0 1 1 1 1 1
255 0 1 0 0 0 1 1 1 1 1 1 0 1 1 255
1 1 0 0 0 1 0 0 0 0 0 0 0 1 255 1
0 0 0 1 1 1 1 1 1 0 1 1 255 1 1 1
1 1 1 1 0 0 0 0 1 1 1 255 1 0 1 1
1 1 1 0 1 1 1 1 2 255 0 1 1 1 1 0
0 0 1 0 0 0 0 0 255 1 1 1 1 0 1 1
1 2 1 1 1 0 1 255 1 1 1 1 1 1 1 1
1 1 0 1 1 255 1 1 1 0 1 1 1 1 1 2
2 1 1 255 1 1 1 0 0 0 0 1 1 1 1 1
1 0 255 1 1 1 1 1 1 1 1 0 0 0 1 1
1 255 0 1 1 1 1 1 1 1 0 0 0 0 0 255
0 1 1 1 1 0 0 0 0 0 0 1 0 0 255 1
1 1 0 1 1 1 1 1 1 1 1 1 0 255 0 0
0 0 0 1 1 1 1 1 1 0 0 255 1 1 1 0
0 0 2 2 2 1 0 0 0 255 1 1 1 0 0 0
1 1 1 1 1 0 0 0 255 0 0 0 1 0 1 0
1 1 1 1 1 1 1 255 0 0 0 1 1 3 9 9
1 1 0 0 1 1 255 0 1 0 0 1 1 1 0 0
0 0 0 0 255 0 0 0 0 1 2 1 1 1 1 1
0 0 0 255 0 1 1 3 3 4 4 4 4 3 2 2
1 1 0 0 0 0 2 1 1 0 0 0 0 0 2 13
20 20 1 1 1 0 0 255 0 1 0 0 0 0 1 1
2 1 1 1 0 255 0 1 1 1 1 2 2 2 1 1
0 0 1 1 255 1 1 0 0 1 3 31 32 8 1 1
1 1 0 255 0 0 0 1 2 2 0 2 2 2 1 1
1 255 0 0 0 0 0 1 1 1 0 1 1 1 1 1
255 0 0 0 0 1 0 1 1 1 1 1 2 2 1 255
1 0 0 1 1 1 1 1 1 1 1 1 1 255 1 1
0 0 0 1 1 1 1 2 1 0 0 0 255 1 1 0
1 1 1 1 1 1 0 0 0 1 1 255 1 1 1 1
1 2 1 2 1 0 0 1 1 255 0 0 1 1 1 1
3 3 0 1 0 1 0 1 255 1 1 1 1 1 1 2
2 2 1 1 1 1 255 1 1 1 1 1 0 0 1 1
0 0 0 0 1 255 1 1 0 0 0 1 1 2 2 1
1 0 0 0 255 1 1 1 1 1 1 1 1 1 1 1
1 1 255 1 0 0 0 1 2 3 3 2 2 2 1 1
255 1 1 1 1 0 0 2 2 2 1 1 1 1 0 255
0 1 1 1 1 1 2 2 2 0 0 1 1 1 255 1
1 1 2 3 2 2 2 1 1 2 2 1 255 1 1 1
1 1 0 1 1 1 0 0 1 1 1 255 1 1 1 0
0 16 63 63 12 1 1 1 1 0 255 0 0 0 1 2
34 95 48 37 4 2 1 1 255 1 1 1 0 0 1 2
3 2 1 0 0 0 255 0 0 1 1 1 1 13 33 37
4 1 1 1 0 255 1 0 1 1 0 0 0 19 26 2
1 1 1 0 255 0 0 0 2 4 22 95 134 95 12 0
0 0 1 255 0 0 0 0 1 1 2 1 0 0 0 0
0 255 0 0 0 0 1 2 3 2 2 2 1 0 0 0
255 0 1 3 3 3 4 4 4 4 4 3 3 1 0 0
0 0 0 0 1 1 0 0 0 1 16 164 244 220 218 113
27 1 0 0 255 0 1 1 1 1 1 1 16 12 2 1
1 0 255 1 1 1 1 1 12 26 26 7 2 1 0 1
1 255 1 0 0 1 4 31 52 52 50 45 2 1 1 1
255 0 0 0 1 18 18 8 8 9 3 1 1 1 255 1
0 0 0 2 2 2 1 1 1 1 1 1 1 255 1 0
0 1 1 1 1 1 1 1 1 1 1 1 255 0 0 0
1 1 9 9 8 2 1 0 0 0 255 1 1 0 1 1
1 2 2 2 2 1 1 0 0 255 0 0 0 1 1 1
8 9 9 1 1 1 1 1 255 0 0 1 1 1 20 52
60 2 0 0 1 1 255 0 0 0 1 1 25 43 57 61
14 1 0 0 0 255 1 1 1 1 1 4 6 8 3 1
1 1 1 255 1 1 1 1 2 2 2 2 6 6 1 0
1 1 255 0 0 0 1 1 7 7 7 4 2 1 1 0
1 255 1 1 1 1 75 99 108 108 51 13 2 0 1 255
1 0 1 1 1 33 24 19 10 2 1 1 1 255 1 1
1 1 1 2 3 3 2 1 1 1 1 0 255 0 1 1
2 2 8 31 32 31 7 1 1 1 1 255 1 1 1 1
3 18 18 18 6 2 2 2 2 255 1 0 0 1 2 2
12 12 1 2 2 2 0 1 255 1 1 1 1 16 120 120
120 140 110 1 1 0 0 255 1 2 2 3 34 57 99 69
69 48 4 1 1 255 1 1 1 0 1 2 3 3 3 3
1 2 1 255 0 1 1 1 1 13 37 42 66 38 4 1
0 0 255 1 1 0 1 0 2 26 30 31 31 2 1 0
0 255 0 0 1 3 178 220 220 230 209 198 12 0 0 0
255 0 0 0 0 1 2 3 3 2 0 0 0 0 255 0
0 0 1 3 3 3 3 4 3 3 0 0 0 255 1 3
4 4 4 6 6 4 4 4 4 3 1 0 0 0 0 1
0 1 1 1 0 1 16 209 255 255 255 241 218 135 27 1
0 255 0 1 1 1 2 2 16 18 16 2 1 1 0 255
0 1 1 1 2 51 54 49 26 15 2 2 1 0 255 0
0 1 3 10 28 52 52 64 50 28 2 1 1 255 0 0
1 2 31 31 36 18 18 8 4 3 1 255 0 0 0 1
2 3 13 13 8 3 2 1 1 1 255 1 1 0 1 2
2 25 36 7 1 1 1 1 2 255 1 1 1 2 31 108
108 111 21 2 0 0 0 255 1 1 1 1 1 6 7 7
7 2 1 0 0 0 255 1 1 1 1 1 8 16 16 20
10 2 1 1 1 255 0 0 1 1 20 42 60 134 60 2
1 1 1 255 0 0 1 1 25 57 70 86 97 61 14 1
0 0 255 0 0 0 1 4 6 13 14 8 3 1 1 1
255 1 1 1 2 18 12 6 6 12 16 6 2 1 1 255
0 0 0 1 15 16 19 34 30 21 1 1 1 1 255 0
0 1 16 84 108 111 120 120 81 13 0 0 255 1 1 1
1 6 33 28 28 22 10 1 1 1 255 1 1 1 1 2
2 3 3 2 2 2 2 1 0 255 0 0 1 1 8 26
46 46 44 32 7 1 1 1 255 1 1 1 2 9 25 25
25 25 16 3 2 2 255 1 0 0 1 2 12 12 12 1
2 2 2 1 1 255 1 1 1 9 122 170 175 147 155 155
110 2 1 0 255 1 2 8 34 42 42 95 81 91 49 40
2 1 255 0 0 0 1 1 13 8 3 3 15 14 2 0
255 0 1 1 1 3 33 48 66 66 79 38 3 1 0 255
1 1 1 1 2 26 28 43 43 50 21 1 0 0 255 0
1 3 131 220 224 220 209 198 209 143 2 0 0 255 0 0
0 0 2 3 4 8 4 3 1 0 0 255 0 0 0 1
1 3 4 4 4 7 4 3 0 0 255 1 3 4 3 4
7 6 4 4 4 4 3 2 0 0 1 1 0 0 1 0
1 1 3 81 210 244 255 241 227 218 216 135 1 0 255 0
1 0 1 8 15 15 15 12 2 1 1 0 255 0 1 1
2 19 52 58 52 36 15 7 2 1 1 255 1 1 1 3
27 27 30 30 33 33 20 7 1 1 255 1 1 1 6 31
13 13 13 24 24 4 3 2 255 1 1 0 0 2 6 15
18 8 3 2 1 1 1 255 1 1 0 0 2 25 36 43
39 2 1 0 1 2 255 1 1 1 2 109 150 150 150 147
12 1 0 0 255 1 1 1 1 6 7 10 8 7 6 1
0 0 1 255 1 1 1 1 3 13 16 9 20 10 3 2
1 1 255 1 0 1 15 37 99 99 138 85 27 3 1 1
255 0 0 1 7 70 73 73 85 119 86 31 1 0 1 255
1 0 0 2 4 10 13 18 13 6 2 1 1 255 1 1
1 20 22 21 13 13 16 16 14 12 2 1 255 0 0 0
1 16 27 27 34 34 22 2 1 0 1 255 0 0 1 74
75 84 64 99 96 81 51 2 0 255 1 1 1 3 13 26
20 28 28 22 1 1 1 255 0 1 1 1 3 3 3 2
2 2 2 2 1 1 255 0 0 1 1 22 27 46 46 48
44 22 2 1 1 255 1 1 1 2 9 25 25 25 52 25
2 0 0 255 0 0 0 2 2 2 1 1 2 2 3 2
2 1 255 1 1 1 54 122 170 175 147 155 255 155 7 1
0 255 0 1 8 42 49 42 61 81 91 49 45 3 1 255
0 0 0 1 13 13 13 3 10 15 14 13 1 255 1 1
1 1 16 42 55 55 55 44 38 14 0 0 255 0 1 1
2 26 51 28 51 50 82 50 2 1 0 255 1 1 1 150
204 220 204 145 167 211 168 31 0 0 255 0 0 0 1 2
3 4 4 4 4 3 1 0 255 0 1 1 1 3 3 4
9 7 10 3 1 1 0 255 1 3 4 4 6 7 6 4
4 4 2 2 2 1 1 1 1 1 1 1 0 1 1 3
81 209 233 227 223 217 235 235 196 1 0 255 0 0 0 1
12 15 15 15 10 1 1 0 0 255 0 0 1 2 49 51
50 36 36 20 15 4 2 1 255 1 1 1 10 13 13 28
30 33 30 13 7 2 0 255 1 1 1 6 12 13 13 13
19 24 7 2 2 255 0 0 0 1 1 4 8 13 8 18
3 0 0 1 255 0 0 0 0 1 10 34 43 39 2 1
0 1 1 255 1 1 1 2 101 125 132 152 147 12 1 0
0 255 1 1 1 2 4 6 7 7 7 4 0 0 0 1
255 1 1 1 2 3 13 13 13 20 10 3 1 0 1 255
1 1 1 15 37 98 99 134 85 27 2 1 1 255 1 1
1 7 73 81 73 56 123 123 105 2 1 1 255 1 0 1
2 4 7 7 10 6 6 2 1 1 255 1 1 1 24 24
22 7 13 12 19 14 12 1 1 255 1 1 1 3 9 19
27 33 33 19 1 1 0 0 255 0 0 1 25 74 74 50
50 64 81 56 1 0 255 1 1 1 3 13 20 20 28 34
13 1 1 0 255 0 1 1 1 1 2 2 2 3 3 3
2 1 0 255 0 1 1 1 22 27 46 48 67 48 22 1
0 0 255 1 1 2 2 9 20 25 25 25 25 2 1 1
255 0 0 0 0 1 1 0 0 7 4 3 2 2 1 255
1 1 1 54 122 185 185 175 186 255 255 7 1 1 255 0
0 1 42 61 49 68 85 95 49 40 3 0 255 0 0 0
1 13 14 14 13 6 10 13 13 1 255 1 1 1 1 33
48 55 50 44 55 97 34 1 0 255 0 1 1 1 26 51
28 44 64 84 64 2 1 1 255 1 1 1 131 204 228 220
167 168 214 209 37 1 0 255 0 0 0 1 2 3 4 4
4 4 3 1 0 255 1 1 1 1 2 3 4 9 4 4
3 1 1 0 255 1 2 3 4 4 4 4 4 6 4 2
2 2 1 0 0 1 0 1 1 1 1 2 3 67 167 173
167 167 217 255 253 196 1 1 255 0 1 1 1 7 15 15
15 10 1 0 0 1 255 1 1 0 1 49 52 52 12 15
15 7 2 1 1 255 1 1 0 13 31 24 24 30 33 33
13 7 1 0 255 1 1 1 12 14 14 13 20 24 31 12
2 1 255 1 1 0 1 1 3 6 18 12 6 3 0 0
0 255 0 0 0 0 1 4 10 33 2 1 0 0 0 0
255 1 1 1 2 73 125 132 147 38 3 1 1 1 255 1
1 1 2 4 6 7 8 7 6 0 0 0 1 255 1 1
1 2 2 8 8 9 9 3 2 1 0 1 255 1 1 1
2 16 66 98 85 27 3 2 1 1 255 1 1 1 3 56
86 122 50 122 105 105 2 1 1 255 1 1 1 2 3 7
7 9 9 2 1 1 0 255 0 1 1 24 24 22 7 16
25 30 19 12 1 1 255 1 1 1 3 9 12 26 26 19
3 1 1 0 0 255 0 0 2 25 74 74 64 58 96 56
33 2 1 255 0 0 1 2 19 26 20 37 34 33 1 1
0 255 0 1 1 1 1 1 2 2 3 4 2 1 1 1
255 1 1 1 1 2 20 52 52 60 38 14 1 0 0 255
0 1 2 2 18 26 28 25 28 6 2 2 1 255 1 1
0 1 1 1 4 12 12 14 7 2 1 1 255 1 1 1
26 117 146 155 186 255 255 128 1 1 0 255 0 0 1 30
97 61 81 81 85 49 33 3 0 255 0 0 0 1 2 14
20 20 10 10 13 13 0 255 1 1 1 1 33 42 55 50
55 55 55 14 1 0 255 0 1 1 1 12 26 26 44 64
64 21 1 1 1 255 1 1 1 31 204 255 221 167 167 168
128 31 1 1 255 1 1 1 1 2 3 3 4 4 4 2
1 1 255 1 1 0 1 2 4 6 6 3 3 2 1 0
0 255 1 2 2 3 3 4 4 4 3 2 2 6 3 1
1 0 0 0 1 0 0 1 1 2 4 167 173 217 223 255
255 255 60 1 1 255 0 1 1 1 2 9 14 14 3 1
0 0 0 255 1 1 1 1 19 20 20 16 46 12 4 2
1 1 255 1 1 1 3 14 19 24 56 64 58 8 1 0
1 255 1 1 1 2 14 14 20 19 19 12 3 1 1 255
1 1 1 1 1 1 3 3 6 4 1 0 0 1 255 0
0 0 1 1 1 2 2 1 0 0 0 0 0 255 1 1
1 2 2 44 74 38 3 0 0 0 1 255 1 0 0 0
2 4 4 4 4 3 0 0 0 0 255 0 1 1 1 2
2 3 3 2 2 1 1 1 1 255 1 1 0 1 2 16
21 21 3 2 2 1 1 255 1 1 1 2 10 56 122 66
87 27 7 2 1 2 255 1 1 0 0 2 2 6 6 2
2 0 0 0 255 1 1 2 13 21 21 7 25 32 32 19
1 1 1 255 1 1 1 1 2 6 9 4 3 3 1 1
0 0 255 0 0 2 20 37 117 149 114 111 33 4 1 0
255 1 1 1 2 2 9 18 18 18 2 0 0 0 255 1
1 1 1 1 1 2 2 2 1 2 1 1 0 255 1 1
1 1 2 6 37 42 42 14 1 0 0 0 255 0 1 1
1 8 26 30 20 7 3 2 2 1 255 1 0 0 0 0
1 10 16 15 15 2 0 0 0 255 1 1 0 2 74 119
146 155 186 146 25 1 1 1 255 1 0 0 30 128 97 81
81 81 33 2 0 0 255 0 0 0 1 1 7 14 22 6
6 3 0 0 255 1 1 0 1 2 37 62 55 55 30 30
2 0 0 255 0 1 0 0 0 10 15 40 44 21 2 1
1 1 255 1 0 1 1 52 221 255 221 180 128 55 2 1
1 255 0 0 0 0 1 2 3 3 3 2 1 0 0 255
1 0 0 0 2 4 4 4 3 3 2 1 0 0 255 0
1 2 3 3 4 4 4 3 3 4 4 3 1 0 0 0
0 0 0 0 1 2 2 1 10 167 167 167 255 255 60 1
1 1 255 1 1 1 1 2 2 3 1 1 0 0 0 0
255 1 1 1 1 1 16 16 16 8 2 2 1 1 1 255
1 1 0 1 3 24 24 31 14 14 8 1 0 1 255 1
1 1 1 2 13 14 14 12 4 2 0 1 255 1 1 1
1 0 1 1 1 1 1 0 0 0 1 255 1 1 1 1
1 1 1 1 0 0 0 0 0 0 255 1 1 2 1 1
1 0 0 0 0 0 0 1 255 1 1 1 0 1 2 2
2 2 1 1 0 0 0 255 0 0 1 1 1 1 0 0
0 1 1 1 1 0 255 0 0 0 1 1 2 1 1 1
1 1 1 1 255 1 1 1 1 2 10 66 66 21 7 1
1 1 1 255 1 1 0 2 2 2 1 1 1 1 0 0
1 255 2 2 2 2 3 10 8 10 30 30 6 2 0 0
255 1 1 0 1 1 2 1 1 2 1 1 1 0 0 255
1 1 1 3 20 37 139 114 79 4 1 1 1 255 1 1
0 1 2 2 9 9 2 1 0 0 0 255 1 1 1 1
1 1 1 0 0 0 1 0 0 0 255 1 1 1 1 1
2 6 6 6 1 1 0 1 0 255 0 1 1 1 2 8
8 6 1 1 1 1 1 255 2 1 1 0 0 0 4 15
12 1 0 0 0 0 255 0 0 0 0 1 74 110 138 146
25 1 0 0 0 255 1 1 0 0 30 46 55 55 33 2
0 0 0 255 0 0 1 1 1 1 4 4 3 2 1 0
1 255 0 0 0 0 1 2 9 21 21 15 2 2 1 0
255 0 0 0 0 0 1 10 15 15 1 0 1 1 1 255
1 0 0 1 2 52 93 90 55 55 0 0 0 0 255 0
0 0 0 1 1 1 2 2 1 0 0 0 255 1 0 0
0 1 3 4 4 3 2 1 0 1 1 255 0 1 2 3
4 6 4 3 2 2 3 8 3 1 1 0 0 0 1 0
0 1 1 1 1 2 13 39 113 113 8 2 1 1 0 255
0 0 1 1 2 1 1 1 1 1 1 0 0 255 1 1
1 1 1 1 1 1 1 2 2 2 1 1 255 1 1 1
1 1 1 7 7 7 1 1 1 0 1 255 1 1 1 1
1 1 1 4 4 3 2 0 1 255 1 1 1 1 0 0
1 1 1 0 0 0 0 0 255 0 1 1 1 1 1 0
0 0 0 0 1 1 1 255 1 1 1 1 1 1 0 0
0 0 0 0 1 255 1 1 1 1 1 1 1 1 1 1
1 0 1 1 255 1 1 1 1 0 0 0 0 0 1 1
1 0 0 255 0 0 0 0 1 1 1 1 1 0 1 0
1 255 0 1 1 1 1 2 3 3 3 3 1 1 1 1
255 1 1 0 2 2 2 1 1 1 0 0 0 1 255 2
2 1 1 1 8 8 3 3 3 2 1 0 0 255 0 0
0 1 1 1 1 1 0 1 1 1 1 1 255 1 0 1
1 1 1 1 1 1 0 1 1 1 255 0 1 0 1 1
2 2 1 1 1 0 0 0 255 1 1 1 1 0 1 0
0 0 0 0 0 0 0 255 1 1 1 1 1 1 1 1
1 1 1 0 1 0 255 0 1 1 1 1 1 2 1 1
1 1 1 1 255 1 1 0 0 0 0 1 2 0 0 0
0 0 0 255 0 0 0 0 1 1 2 2 1 0 0 0
0 0 255 1 1 0 0 0 1 1 2 2 0 0 0 0
255 1 1 1 1 1 1 0 2 0 0 0 1 1 255 1
1 0 0 0 1 1 2 1 1 1 1 0 0 255 1 1
0 0 0 0 1 2 0 0 0 1 0 1 255 1 0 0
0 0 2 2 9 9 0 0 0 0 0 255 0 0 1 0
0 0 1 1 0 0 0 0 0 255 1 0 0 0 0 1
3 3 2 1 1 1 1 1 255 0 0 2 4 4 6 6
4 3 3 3 3 1 0 0 0 0 0 1 0 0 0 1
1 1 1 1 1 1 1 1 1 1 0 0 255 0 0 0
0 0 0 1 0 0 0 1 0 0 255 1 1 1 1 1
1 1 1 0 1 1 1 1 1 255 1 1 1 0 1 0
1 1 1 0 1 1 0 1 255 1 0 0 1 1 1 1
1 2 2 2 1 1 255 0 1 1 1 0 0 0 1 1
1 1 0 0 0 255 0 1 1 1 1 1 0 0 0 0
1 1 1 1 255 1 1 1 0 0 1 1 1 1 1 1
1 1 255 1 1 1 1 1 1 1 0 0 0 1 0 1
1 255 1 1 1 1 1 1 0 0 0 0 1 1 0 0
255 0 0 0 0 0 0 0 1 1 1 1 1 1 255 1
1 1 1 1 1 1 1 1 1 1 1 1 1 255 1 1
1 1 2 1 1 0 0 0 1 1 1 255 1 1 1 0
1 1 1 1 1 1 1 1 1 1 255 1 1 1 0 0
0 1 0 0 0 1 1 1 1 255 0 0 2 2 1 1
0 0 0 0 1 1 1 255 1 1 1 1 1 1 1 1
1 1 0 0 0 255 1 1 0 0 0 0 0 0 0 0
0 0 0 0 255 1 1 1 0 0 1 0 0 0 1 1
1 1 1 255 1 1 1 1 1 0 0 0 0 1 1 1
1 255 0 0 0 0 0 0 0 0 0 0 0 0 0 1
255 1 0 0 1 1 1 1 1 0 0 0 0 0 0 255
1 1 1 0 0 0 1 1 0 0 0 0 0 255 1 1
1 1 1 1 0 0 0 0 0 1 1 255 0 0 0 0
0 1 1 1 1 1 1 0 1 1 255 1 1 1 1 1
1 1 1 0 0 0 0 0 1 255 0 0 0 0 0 0
0 0 0 0 0 0 0 0 255 0 0 1 1 0 0 0
0 0 0 0 0 0 255 0 0 0 0 0 0 1 1 1
0 0 0 1 1 255 0 0 1 2 3 4 6 4 3 3
2 1 1 0 0 0 0 0 1 1 0 0 1 1 1 1
1 0 0 1 1 1 1 0 0 255 0 0 0 0 0 0
1 1 0 0 0 0 1 255 1 1 1 1 1 1 1 1
0 1 0 1 1 0 255 1 1 1 1 1 0 1 2 2
1 1 0 0 0 255 1 1 1 1 1 0 1 1 1 1
1 1 1 255 1 1 1 1 0 0 1 1 1 1 0 0
1 1 255 1 0 1 0 0 0 0 0 0 1 0 1 1
1 255 1 1 1 1 0 1 1 1 1 1 1 1 1 255
1 1 1 1 1 1 1 0 1 0 1 1 1 1 255 1
1 1 1 2 2 1 1 1 1 1 1 0 0 255 0 0
0 0 1 1 0 0 1 1 1 1 1 255 1 1 1 2
1 1 1 1 1 1 1 1 0 0 255 1 1 1 1 1
1 1 1 1 1 1 1 1 255 1 0 1 1 1 1 1
0 1 1 1 1 1 1 255 1 1 1 1 0 0 1 1
0 1 1 1 1 1 255 0 0 0 0 0 0 0 0 1
1 1 1 1 255 1 1 1 1 1 1 1 1 1 0 1
0 0 255 1 1 0 0 0 0 1 0 1 0 0 0 0
0 255 1 1 1 1 1 1 0 0 0 0 1 1 1 1
255 1 1 1 1 1 1 0 1 0 1 0 1 0 255 1
1 0 0 0 1 1 1 0 0 0 0 1 1 255 1 1
1 1 1 1 1 1 1 1 1 1 0 0 255 0 0 0
0 0 0 0 1 0 0 0 0 0 255 1 1 1 0 1
1 1 1 0 0 0 0 0 255 0 0 0 0 0 0 0
0 0 0 0 0 0 0 255 1 1 1 1 0 0 0 1
1 1 0 0 0 0 255 0 0 0 0 0 0 0 0 0
0 0 0 0 1 255 1 1 1 1 0 0 0 1 1 0
0 0 0 255 0 0 0 0 0 0 0 0 0 0 0 0
0 0 255 0 0 1 1 1 1 2 3 3 2 1 0 0
0 0 0 0 0 255 255 255 255 255 255 255 255 255 255 255
255 255 255 255 255 255 255 255 255 255 255 255 255 255 255 255
255 255 255 255 255 255 255 255 255 255 255 255 255 255 255 255
255 255 255 255 255 255 255 255 255 255 255 255 255 255 255 255
255 255 255 255 255 255 255 255 255 255 255 255 255 255 255 255
255 255 255 255 255 255 255 255 255 255 255 255 255 255 255 255
255 255 255 255 255 255 255 255 255 255 255 255 255 255 255 255
255 255 255 255 255 255 255 255 255 255 255 255 255 255 255 255
255 255 255 255 255 255 255 255 255 255 255 255 255 255 255 255
255 255 255 255 255 255 255 255 255 255 255 255 255 255 255 255
255 255 255 255 255 255 255 255 255 255 255 255 255 255 255 255
255 255 255 255 255 255 255 255 255 255 255 255 255 255 255 255
255 255 255 255 255 255 255 255 255 255 255 255 255 255 255 255
255 255 255 255 255 255 255 255 255 255 255 255 255 255 255 255
255 255 255 255 255 255 255 255 255 255 255 255 255 255 255 255
255 255 255 255 255 255 255 255 255 255 255 255 255 255 255 255
255 255 255 255 255 255 255 255 255 255 255 255 255 255 255 255
255 255 255 255 255 255 255 255 255 255 255 255 255 255 255 255
255 255 255 255 255 255 255 255 255 255 255 255 255 255 255 255
255 255 255 255 255 255 255 255 255 255 255 255 255 255 255 255
255 255 255 255 255 255 255 255 255 255 255 255 255 255 255 255
255 255 255 255 255 255 255 255 255 255 255 255 255 255 255 255
255 255 255 255 255 255 255 255 255 255 255 255 255 255 255 255
255 255 255 255 255 255 255 255 255 255 255 255 255 255 255 255
255 255 255 255 255 255 255 255 255 255 255 255 255 255 255 255
255 255 255 255 255 255 255 255 255 255 255 255 255 255 255 255
255 255 255 255 255 255 255 255 255 255 255 255 255 255 255 255
255 255 255 255 255 255 255 255 255 255 255 255 255 255 255 255
255 255 0 0 1 1 1 1 1 0 0 0 1 1 1 1
1 0 0 255 0 0 1 1 1 1 0 1 0 1 1 1
1 255 0 0 0 0 1 1 1 1 1 1 1 1 0 0
255 0 1 1 1 1 1 1 2 2 1 1 1 1 1 255
1 1 1 0 0 0 1 1 1 0 1 1 1 255 0 1
1 0 0 1 1 1 1 1 0 1 1 1 255 1 1 1
0 0 0 0 0 0 0 0 1 0 1 255 1 1 0 0
0 1 1 0 1 0 1 1 1 255 1 1 0 0 0 1
1 1 1 1 1 2 0 0 255 1 1 1 1 1 2 1
1 1 1 1 2 1 0 255 0 0 0 1 1 1 1 1
0 0 0 0 1 255 1 1 0 1 0 1 1 1 1 1
0 0 0 1 255 1 1 0 0 0 2 1 1 1 1 1
2 1 255 0 1 1 1 2 2 2 2 2 2 1 2 1
1 255 1 1 1 1 1 1 1 2 1 1 1 1 1 1
255 1 1 0 0 0 0 0 0 0 0 0 0 0 255 1
0 1 0 0 0 1 1 1 1 1 1 0 255 1 1 1
1 1 1 0 0 0 1 1 1 0 1 255 2 2 1 1
1 1 1 0 0 0 0 1 0 0 255 1 1 1 1 0
1 0 0 0 0 1 0 0 255 0 1 1 1 1 1 1
1 1 1 1 1 1 1 255 0 0 0 0 0 0 0 0
1 1 1 0 0 0 255 0 0 0 0 0 0 0 0 1
1 0 0 0 255 1 1 1 1 1 0 0 0 0 0 0
1 1 255 0 0 0 1 0 0 0 0 0 0 0 0 0
0 255 0 1 1 0 0 0 0 0 1 0 0 0 0 0
255 1 0 0 0 0 1 0 0 0 0 0 0 0 0 255
0 1 1 1 0 0 1 1 0 0 0 0 0 255 0 0
0 1 1 1 1 0 0 0 0 0 0 0 255 0 0 0
0 0 0 0 0 0 0 0 0 0 0 0 1 1 1 0
0 0 1 1 1 1 1 1 0 1 1 1 1 1 1 1
255 1 1 2 1 1 1 0 0 1 1 2 2 1 255 0
0 0 0 1 1 1 1 1 1 1 1 1 0 255 1 1
1 1 1 1 1 2 2 1 1 1 1 1 255 1 1 1
0 0 0 1 1 1 0 1 1 1 255 0 1 0 0 0
0 0 0 1 1 1 1 1 1 255 1 0 0 0 0 1
1 1 1 1 1 1 1 1 255 1 0 0 0 0 0 1
0 1 1 1 1 1 255 1 0 0 0 1 1 2 2 1
1 0 0 0 0 255 1 1 0 1 1 1 1 1 1 1
1 2 0 0 255 0 0 0 0 1 1 1 0 0 0 0
0 1 255 1 1 1 1 1 1 6 6 2 1 0 0 0
1 255 1 1 1 0 0 2 1 1 0 1 1 1 0 255
1 2 2 2 4 7 16 19 16 6 1 1 1 0 255 1
1 1 1 1 1 1 1 1 1 1 1 1 1 255 1 1
1 0 0 0 1 1 1 0 0 0 0 255 2 0 0 0
1 1 1 1 0 0 0 1 1 255 1 1 1 1 1 0
0 0 0 1 1 1 1 1 255 1 1 1 0 1 0 1
0 0 0 1 1 1 1 255 1 1 1 1 0 1 0 0
0 0 1 0 0 255 0 0 1 1 1 1 1 1 1 1
1 1 1 1 255 0 0 0 0 0 0 0 0 1 0 0
0 0 1 255 1 1 1 0 1 1 1 1 1 0 0 0
0 255 0 1 1 1 0 0 0 0 0 0 1 1 1 255
0 0 1 1 0 0 0 1 1 1 0 0 0 0 255 0
1 0 0 0 0 0 1 1 0 0 0 1 1 255 1 0
0 0 1 1 1 1 0 0 0 0 0 0 255 0 1 1
0 0 0 1 1 0 0 0 0 0 255 0 1 1 1 1
1 0 0 0 0 0 0 0 0 255 0 0 1 0 0 1
1 1 0 0 0 0 0 0 1 1 1 1 0 0 0 1
1 1 1 1 1 1 1 1 1 1 1 0 1 255 1 1
2 1 1 0 1 0 1 1 2 2 1 255 1 0 0 0
1 1 1 1 1 1 1 1 0 1 255 1 1 1 0 1
1 4 4 4 2 1 1 1 1 255 0 0 0 1 1 2
16 16 3 1 1 1 1 255 1 0 0 0 0 0 0 0
1 1 1 0 0 1 255 1 1 0 0 0 1 1 2 1
0 0 0 1 1 255 1 0 0 0 1 1 2 2 2 1
1 1 1 255 0 0 1 1 1 3 3 3 2 2 1 0
0 0 255 1 1 1 0 0 1 1 1 1 1 2 2 0
0 255 0 1 0 0 0 1 1 0 0 0 0 0 1 255
1 1 1 1 1 7 19 19 6 1 0 0 0 1 255 1
1 1 0 1 2 2 2 0 1 1 1 0 255 2 2 2
6 12 25 44 119 119 25 6 1 1 0 255 1 1 1 1
2 1 1 1 1 1 1 0 0 1 255 1 1 1 1 1
2 2 3 1 0 0 0 0 255 1 1 1 0 2 1 1
1 1 1 1 0 0 255 1 1 1 1 0 0 0 0 1
1 1 1 1 1 255 1 0 1 0 0 0 1 1 0 0
1 2 1 0 255 1 1 1 1 1 1 0 0 0 0 0
0 0 255 1 0 1 0 1 1 2 1 2 1 1 1 1
1 255 0 0 0 1 0 0 1 1 1 0 0 0 0 0
255 1 1 1 1 1 1 1 1 1 0 0 0 1 255 0
0 0 1 1 1 1 6 6 1 1 1 1 255 1 0 0
0 0 0 0 2 2 1 0 0 0 0 255 0 1 1 1
0 0 0 1 1 1 0 0 0 0 255 1 0 0 0 0
1 1 1 0 0 0 0 0 0 255 0 1 0 0 0 0
0 1 0 0 0 0 0 255 0 0 1 1 1 1 0 0
0 0 1 1 0 0 255 0 0 1 1 1 2 2 1 0
0 0 0 0 1 1 1 2 2 1 0 0 1 1 1 1
1 1 1 3 2 1 1 0 0 1 255 1 1 1 0 0
0 1 1 1 1 1 2 1 255 1 0 0 0 1 2 92
92 87 6 1 2 1 1 255 1 1 1 1 20 24 255 255
193 21 7 2 1 1 255 1 1 1 1 3 255 255 240 129
66 1 1 1 255 0 0 0 0 0 1 1 2 2 1 1
1 1 1 255 1 0 0 0 0 1 14 15 4 1 0 0
0 1 255 1 0 1 1 3 9 27 28 19 2 1 1 1
255 0 1 1 1 3 30 61 101 61 21 1 0 0 1 255
1 0 0 0 0 2 2 2 1 2 1 0 0 1 255 1
1 1 1 1 1 3 3 2 0 1 1 1 255 1 2 2
6 14 255 255 255 62 3 0 2 1 2 255 1 1 0 0
1 2 4 2 3 2 1 1 0 255 1 2 6 13 139 255
255 255 255 255 146 2 1 1 255 1 1 1 2 6 104 104
153 72 43 2 0 0 0 255 1 1 1 1 40 40 36 36
7 1 1 0 0 255 1 1 1 2 4 66 40 40 25 8
2 1 1 255 1 1 1 0 0 0 0 1 2 2 2 2
2 1 255 0 0 1 0 1 0 1 2 3 3 2 2 2
1 255 1 1 1 1 1 1 1 0 0 0 0 1 1 255
1 1 1 0 1 0 2 2 2 1 1 1 1 1 255 0
0 1 1 3 32 85 57 57 15 0 0 0 1 255 0 0
1 1 2 1 3 1 1 1 1 0 1 255 1 0 1 1
10 86 86 86 45 39 2 1 1 255 1 1 1 0 0 0
15 21 3 2 1 1 1 0 255 0 1 1 1 1 1 2
2 2 2 1 0 1 0 255 0 0 0 0 0 1 2 6
2 1 1 0 0 0 255 0 0 0 0 0 1 1 1 0
1 0 0 0 255 0 0 1 1 1 2 2 3 1 1 1
1 0 0 255 1 0 1 1 2 3 3 4 1 0 0 0
1 1 1 1 0 1 2 1 0 1 0 0 0 1 1 14
20 13 9 2 1 0 0 255 1 1 0 0 0 0 3 2
2 2 2 2 1 255 0 0 0 0 2 138 234 234 181 181
6 2 1 1 255 1 1 1 24 32 255 255 255 255 199 21
4 1 0 255 1 0 0 3 255 255 255 255 246 175 66 2
1 255 0 0 0 1 0 2 13 24 7 3 1 1 1 1
255 1 0 0 0 0 25 18 16 14 1 0 0 0 0 255
1 0 1 1 6 27 48 39 34 6 1 1 0 255 1 1
1 3 30 128 141 149 121 101 21 2 0 1 255 1 0 0
0 2 13 69 58 38 3 1 1 1 1 255 1 1 1 1
13 15 18 18 13 1 1 1 1 255 1 1 1 14 255 255
255 255 255 78 3 2 1 1 255 1 1 1 0 1 6 6
6 6 3 2 1 1 255 1 2 6 139 255 255 255 255 255
255 255 146 2 1 255 1 1 3 6 104 161 153 164 152 147
43 2 0 0 255 1 2 3 40 56 55 55 46 44 25 1
0 0 255 1 1 1 4 56 75 74 78 79 52 8 2 1
255 1 1 1 1 0 0 3 3 2 2 2 2 1 1 255
0 0 2 2 2 1 2 6 10 6 3 2 1 0 255 0
0 0 1 1 0 0 1 1 1 1 0 1 255 1 0 0
0 1 2 3 10 7 1 1 1 1 1 255 0 1 1 3
38 85 93 90 90 55 15 0 0 0 255 0 0 1 2 3
3 4 3 2 1 1 1 1 255 1 1 1 7 96 96 96
96 138 202 66 2 0 255 0 1 0 0 0 34 37 44 21
21 1 1 1 1 255 1 0 1 1 2 4 8 9 10 8
2 1 1 0 255 0 0 0 0 1 1 3 6 2 1 1
1 1 0 255 0 0 0 1 2 6 7 24 21 1 0 0
0 255 0 1 1 1 1 2 6 8 8 2 2 0 0 0
255 0 0 0 1 3 15 18 108 36 1 0 0 1 1 1
1 0 0 1 1 1 1 0 0 0 1 1 15 30 39 13
4 1 0 1 255 2 1 0 0 0 3 4 6 12 12 4
2 1 255 0 0 0 1 138 248 255 255 255 255 181 2 1
1 255 0 1 3 32 255 255 255 255 255 255 248 4 0 0
255 1 0 1 109 255 255 255 255 255 190 99 2 2 255 1
1 1 1 1 13 37 64 37 18 1 1 1 1 255 0 0
0 1 25 46 37 31 28 20 1 1 0 0 255 1 1 1
6 15 27 27 39 39 28 1 1 1 255 1 1 1 18 82
126 149 211 176 105 42 2 1 0 255 0 0 1 2 13 69
151 120 58 10 1 1 1 1 255 0 0 1 13 22 22 18
19 18 13 2 1 1 255 1 1 3 133 255 255 255 255 255
255 78 4 2 1 255 1 1 1 1 3 9 9 6 6 3
2 1 1 255 1 1 22 255 255 255 255 255 255 255 255 255
25 1 255 1 1 4 80 161 161 204 153 172 172 147 4 0
0 255 1 1 12 45 45 32 36 45 46 44 7 1 0 255
1 1 1 31 61 78 75 78 79 79 52 3 1 255 1 1
1 1 1 3 27 16 6 2 2 2 1 1 255 1 2 2
3 3 2 3 6 13 6 3 2 1 1 255 0 0 0 1
1 1 1 1 1 1 1 1 1 255 1 0 0 0 1 1
2 10 7 2 1 1 1 1 255 1 1 1 14 69 80 80
55 86 64 43 0 0 1 255 0 0 0 2 3 1 1 1
1 1 1 1 1 255 1 1 1 10 135 135 86 86 109 202
164 66 0 255 0 0 0 1 15 37 37 46 21 25 3 1
1 1 255 1 0 0 1 6 8 10 13 13 12 6 1 0
0 255 1 0 0 0 1 1 1 2 2 1 1 1 1 0
255 0 0 0 1 3 18 28 30 32 21 0 0 0 255 0
1 1 1 1 2 6 8 7 2 2 0 0 0 255 0 0
1 46 56 91 99 169 158 30 1 1 1 1 0 1 0 0
0 1 1 1 0 0 0 0 1 14 13 30 30 4 1 1
1 255 2 1 0 0 0 6 4 6 7 15 2 1 1 255
0 0 0 1 157 248 255 255 255 255 255 19 1 1 255 1
1 1 61 255 255 255 236 255 255 255 2 0 0 255 1 0
1 226 255 255 255 255 255 255 161 2 2 255 2 1 1 1
1 18 37 61 44 19 3 1 1 0 255 0 0 0 1 37
51 37 28 33 33 1 1 1 1 255 1 0 0 4 14 14
27 39 40 34 10 1 1 255 1 1 1 54 90 119 140 215
176 105 42 1 0 0 255 1 1 2 3 20 244 255 188 126
38 10 1 1 1 255 0 0 0 22 22 18 15 18 19 15
1 1 1 255 1 1 3 255 255 255 255 255 255 255 255 40
2 2 255 1 0 1 2 2 6 6 6 6 3 2 1 1
255 1 3 24 255 255 255 255 255 255 255 255 255 25 2 255
1 1 4 80 120 140 144 140 152 204 204 2 1 1 255 1
3 12 32 28 19 28 54 62 44 14 1 1 255 1 1 2
51 61 61 61 61 79 79 79 3 1 255 1 1 1 1 2
26 27 16 3 2 2 1 0 1 255 1 2 2 2 3 2
2 3 6 6 6 3 1 1 255 1 0 0 0 1 1 1
1 1 1 1 0 0 255 1 0 1 1 1 2 2 2 2
2 1 1 1 1 255 0 1 1 25 63 69 63 55 55 62
43 2 0 0 255 0 0 1 2 1 1 1 1 0 1 1
1 1 255 1 1 1 50 111 135 111 131 158 182 164 66 0
255 0 0 0 1 13 24 19 34 44 49 19 1 0 1 255
1 1 0 1 9 12 13 19 16 13 9 1 0 0 255 1
0 0 0 0 0 0 1 1 1 1 1 1 1 255 1 1
1 1 13 22 33 37 32 18 0 0 0 255 0 1 1 1
1 2 3 3 2 2 2 2 0 0 255 0 0 1 4 46
91 99 158 133 30 1 1 0 0 0 0 1 1 0 0 1
1 1 0 0 1 3 15 10 10 13 3 2 1 1 255 1
1 1 0 1 4 4 6 4 7 1 1 1 255 1 1 1
3 157 255 255 255 255 255 255 19 2 1 255 1 1 1 61
255 255 255 255 255 255 255 3 2 1 255 1 1 3 226 255
255 255 255 255 255 61 2 1 255 1 1 1 1 1 18 37
45 37 19 4 1 0 0 255 0 0 0 1 36 45 28 28
60 60 2 1 0 1 255 1 0 1 4 15 25 14 27 44
44 33 1 1 255 1 1 2 54 90 110 140 215 186 105 66
1 1 1 255 1 1 1 3 32 244 255 255 188 101 13 1
1 1 255 0 0 0 12 21 21 18 32 32 15 2 1 1
255 1 2 3 255 255 255 255 255 255 255 255 16 2 2 255
0 0 0 1 2 6 6 6 4 3 1 1 0 255 1 3
22 255 255 255 255 255 255 255 255 255 24 2 255 0 1 1
74 120 140 169 129 169 202 202 3 1 1 255 1 3 12 22
28 19 33 45 54 27 2 2 1 255 1 0 2 34 72 63
63 63 72 79 63 0 0 255 0 1 1 1 1 2 26 19
19 2 1 1 0 0 255 1 1 1 2 2 2 6 6 6
9 9 4 1 1 255 1 0 0 1 2 1 2 1 0 0
0 0 0 255 1 1 1 1 1 1 1 1 2 1 0 1
1 1 255 0 0 1 25 50 63 54 63 64 64 46 2 0
0 255 0 0 0 0 1 0 1 1 1 1 1 1 0 255
1 1 1 50 135 156 135 158 164 214 182 30 1 255 1 0
0 1 9 21 19 24 24 33 15 1 0 0 255 1 1 1
1 9 14 21 21 19 14 9 0 0 0 255 1 0 0 0
0 0 0 0 1 1 1 1 1 1 255 2 1 1 1 2
22 37 37 32 2 0 0 0 255 0 1 1 1 0 0 1
0 0 1 2 1 0 0 255 0 0 1 1 4 57 89 99
30 4 0 0 0 0 0 0 0 1 1 1 1 1 1 1
1 3 21 9 10 10 12 2 2 1 1 255 1 1 1 1
3 4 4 4 2 1 1 1 1 255 1 1 2 2 103 208
255 255 255 255 209 2 1 1 255 1 1 1 13 255 255 255
255 255 255 115 3 2 1 255 1 1 2 52 239 255 255 255
255 180 36 1 1 255 1 1 1 1 1 8 27 21 19 4
3 1 0 0 255 0 0 0 1 31 31 28 26 33 26 1
1 0 1 255 1 0 1 3 14 14 14 16 44 44 3 0
0 255 0 0 2 4 54 102 110 140 105 66 15 1 1 1
255 1 0 0 2 16 40 255 188 188 86 3 1 1 0 255
1 0 1 4 13 30 32 55 32 3 1 1 1 255 1 1
2 78 255 255 255 255 255 255 48 4 2 2 255 0 0 0
1 1 1 6 6 4 1 1 1 1 255 1 4 12 255 255
255 255 255 255 255 255 255 21 2 255 0 1 1 55 120 147
169 140 169 140 113 2 1 1 255 1 2 3 22 32 33 40
42 40 14 2 2 1 255 0 0 1 33 72 63 72 72 84
63 27 1 0 255 0 1 1 1 2 1 2 2 3 2 1
1 0 0 255 0 0 0 1 1 1 1 6 10 10 6 2
0 0 255 0 0 0 1 2 2 1 1 0 0 0 0 0
255 1 1 1 1 2 1 1 1 2 1 0 1 1 1 255
0 0 1 3 42 54 63 90 86 62 10 2 2 1 255 0
0 0 0 0 0 0 0 0 1 1 1 1 255 1 0 0
3 111 159 206 164 206 214 182 9 1 255 0 0 0 1 2
13 19 24 33 24 2 0 0 1 255 1 1 0 1 4 13
19 16 14 9 3 1 0 1 255 0 0 0 0 0 0 0
0 1 1 1 1 1 1 255 2 1 1 1 2 2 32 18
2 1 0 0 0 255 0 1 1 1 0 0 0 0 1 1
1 0 0 0 255 0 0 0 0 0 3 12 12 7 0 0
0 1 1 1 0 1 2 1 1 1 1 1 1 1 2 7
7 9 4 1 1 2 1 1 255 1 1 1 1 1 3 3
2 1 1 1 1 1 255 1 2 2 2 2 103 255 255 255
209 3 1 1 1 255 1 1 2 2 33 214 214 214 255 115
1 1 1 1 255 1 1 1 2 52 255 255 180 147 36 1
1 1 255 1 1 1 1 1 2 3 3 3 2 1 1 1
0 255 0 0 1 1 2 7 20 20 24 2 1 1 0 1
255 1 0 1 1 8 9 26 26 26 3 1 0 1 255 0
0 0 2 7 44 102 102 82 52 1 1 1 1 255 1 0
0 1 1 16 22 33 22 3 1 0 1 1 255 0 0 0
1 4 21 30 32 3 2 1 1 1 255 0 0 0 3 78
255 255 255 255 26 4 2 2 1 255 0 1 0 1 1 1
1 1 1 0 1 1 1 255 1 1 1 12 255 255 255 255
255 255 255 24 3 0 255 1 1 1 1 55 206 182 147 144
74 3 2 1 1 255 1 1 2 3 27 33 33 32 19 2
2 2 2 255 0 0 0 0 33 58 63 63 63 27 2 1
0 255 1 1 1 1 1 0 1 2 2 1 1 1 1 0
255 0 0 0 0 0 0 1 6 10 10 2 1 0 0 255
0 1 1 1 1 1 1 1 0 1 0 0 1 255 1 1
1 1 1 1 1 1 1 0 0 1 1 2 255 0 0 1
2 3 46 50 86 72 10 1 0 1 1 255 0 0 0 0
0 0 0 0 1 1 1 1 1 255 1 1 1 2 3 103
206 110 206 110 22 1 1 255 0 0 0 0 0 2 16 19
16 3 1 0 0 0 255 0 0 0 1 1 4 13 13 6
3 1 1 0 1 255 0 0 0 0 0 0 1 1 1 1
1 1 1 1 255 1 1 1 1 1 2 1 2 1 1 0
0 0 255 1 1 0 0 0 0 0 1 1 1 0 0 1
1 255 0 1 1 0 0 1 2 2 1 0 0 0 0 1
1 1 1 2 1 1 1 1 1 1 1 1 1 1 1 0
1 1 1 1 1 255 1 1 1 1 1 1 0 1 1 1
1 1 1 255 2 2 2 1 1 1 2 2 2 2 1 1
1 1 255 1 1 2 1 2 33 44 44 8 0 0 0 1
1 255 1 0 0 1 2 18 147 147 12 1 1 0 1 255
1 1 1 2 1 1 1 2 2 1 1 1 1 1 255 0
0 1 1 2 2 1 1 0 1 1 1 1 1 255 1 0
1 0 1 8 9 8 1 1 1 0 0 255 0 0 0 1
2 7 44 52 15 1 1 0 0 0 255 0 0 0 0 1
2 2 2 1 1 1 1 1 1 255 0 0 0 1 3 4
3 2 2 1 0 1 0 255 0 0 0 1 3 22 22 27
8 8 2 1 1 1 255 1 1 0 1 1 1 1 1 0
0 1 1 1 255 1 1 1 2 10 163 255 255 255 255 24
7 3 1 255 1 1 1 1 1 19 144 122 74 1 0 0
1 1 255 1 1 1 1 1 6 19 6 2 2 2 2 1
255 0 0 0 0 2 2 2 1 3 1 1 1 1 255 1
1 1 1 2 0 0 1 1 1 1 1 1 0 255 0 0
0 0 0 0 0 0 0 2 1 1 0 0 255 0 0 0
1 1 1 1 1 1 1 0 0 0 255 1 1 1 1 1
1 0 1 1 0 0 0 1 1 255 1 1 1 1 1 1
1 2 2 1 0 0 0 1 255 1 1 1 0 0 0 0
0 0 0 0 1 1 255 0 1 1 1 1 2 28 102 28
22 1 0 1 255 0 0 0 0 0 0 1 2 2 2 1
0 0 0 255 0 0 0 1 1 1 2 2 1 1 0 0
0 1 255 1 0 0 0 0 1 1 1 1 1 1 1 0
1 255 1 1 1 1 1 1 1 0 0 0 0 0 0 255
1 1 1 0 0 0 1 1 1 0 0 0 1 1 255 0
0 0 0 0 1 2 1 0 0 0 1 1 1 1 1 1
1 0 0 1 1 1 0 0 0 1 1 0 0 0 0 0
0 0 255 1 1 1 1 0 0 0 0 1 1 1 0 0
255 1 1 1 0 0 0 1 1 1 1 1 1 0 0 255
1 1 1 1 1 2 2 2 1 0 0 0 1 1 255 0
0 0 0 1 1 12 6 2 1 1 1 1 255 1 1 1
1 1 1 1 1 2 1 1 1 1 1 255 0 0 0 1
1 1 0 0 0 0 1 1 1 0 255 0 0 0 0 1
1 2 1 1 1 1 1 1 255 0 0 0 1 1 1 2
2 1 0 0 0 0 0 255 1 0 0 0 0 1 1 1
1 1 1 1 1 1 255 0 0 0 0 2 2 0 0 1
1 1 1 0 255 0 0 0 1 2 2 2 8 8 8 2
2 1 1 255 1 1 2 1 1 1 1 0 0 0 1 1
1 255 1 1 1 1 1 6 10 14 14 12 6 3 2 1
255 1 1 1 0 0 0 0 1 1 1 1 1 1 1 255
1 1 1 1 1 1 1 0 0 0 1 2 2 255 1 0
1 0 1 1 1 1 1 1 1 1 1 255 1 0 0 1
1 0 0 0 1 1 1 1 1 0 255 1 1 0 1 0
0 0 0 0 0 0 1 0 1 255 1 1 1 1 1 1
1 0 1 1 0 0 0 255 0 0 0 0 0 0 0 0
1 0 0 0 1 1 255 1 1 0 0 0 1 1 1 1
1 0 0 0 0 255 1 1 1 1 1 1 0 0 0 0
0 1 0 255 0 1 1 0 0 1 1 1 1 1 0 0
0 255 1 0 0 0 0 0 0 1 1 1 1 0 0 0
255 0 0 0 0 0 1 1 1 1 1 0 0 0 1 255
0 0 0 0 0 1 1 1 1 1 1 1 0 1 255 1
1 0 1 1 1 0 0 0 0 0 0 0 255 1 2 1
0 0 0 0 1 1 1 1 2 1 1 255 0 0 0 1
1 1 1 0 0 0 0 0 0 0 0 1 1 1 0 0
0 1 0 0 0 0 1 1 0 0 0 0 0 0 0 255
1 1 1 1 0 0 0 1 1 1 0 0 1 255 1 1
1 0 0 1 1 1 1 1 1 0 0 0 255 1 1 1
1 1 1 1 1 1 0 0 0 1 1 255 0 1 1 0
0 0 1 1 1 1 1 1 1 255 1 0 1 1 1 1
1 1 0 0 0 1 1 1 255 1 0 0 0 1 1 1
0 0 0 1 1 1 0 255 1 0 0 0 1 1 1 1
1 1 1 1 1 255 0 0 0 0 1 1 2 1 0 0
1 0 0 0 255 0 0 0 0 0 1 1 1 0 0 1
1 1 1 255 1 1 0 0 0 0 0 0 1 1 1 1
1 255 1 1 0 1 1 1 1 1 1 2 2 2 2 1
255 0 0 2 1 1 1 0 0 0 0 1 1 1 255 1
2 1 1 1 2 3 3 3 1 1 2 2 1 255 1 1
1 1 0 0 0 0 1 1 1 1 1 1 255 1 0 1
0 1 0 0 0 0 0 1 1 1 255 1 1 1 1 1
2 1 0 1 0 1 0 1 255 1 0 0 0 1 0 0
0 0 1 1 1 1 0 255 0 1 0 1 0 1 0 0
0 0 0 1 1 1 255 1 1 1 1 1 1 1 1 0
0 0 1 0 255 0 1 0 0 0 1 1 1 1 0 0
0 0 0 255 1 2 0 0 0 0 0 0 0 0 0 0
0 0 255 0 1 1 1 1 1 1 0 0 0 0 0 0
255 0 1 1 0 0 0 1 1 1 1 0 0 1 255 0
0 0 0 0 0 0 0 1 1 0 0 0 1 255 0 0
0 1 1 1 1 1 1 0 0 0 1 0 255 0 0 0
0 0 1 1 1 1 1 0 0 0 0 255 1 1 0 0
0 0 0 0 0 0 0 0 0 255 1 1 1 1 0 0
0 0 0 1 1 2 1 1 255 0 0 0 1 1 0 0
0 0 0 0 0 0 0 0 0 0 0 0 0 1 0 0
0 0 1 1 1 0 0 0 0 0 0 0 255 1 1 1
0 0 0 0 1 1 1 0 0 1 255 1 1 1 1 2
1 0 0 1 1 1 0 0 0 255 1 1 1 1 1 1
1 1 2 1 0 0 1 1 255 0 0 1 0 0 0 0
0 0 1 1 1 1 255 0 0 0 1 1 1 1 0 0
0 0 1 1 1 255 0 0 0 0 0 1 1 1 0 0
0 1 0 0 255 0 0 0 0 1 1 1 1 1 1 1
1 1 255 0 0 0 1 1 1 1 1 0 0 0 0 0
0 255 0 0 0 1 0 1 1 1 0 0 0 1 1 1
255 1 0 0 0 0 0 1 0 0 0 1 1 1 255 1
0 0 0 1 1 1 1 1 1 1 2 2 1 255 0 1
1 1 1 1 1 0 0 0 1 1 1 255 1 1 0 1
1 2 1 2 1 1 0 0 0 0 255 1 1 1 1 1
1 1 1 1 1 1 1 1 1 255 255 255 255 255 255 255
255 255 255 255 255 255 255 255 255 255 255 255 255 255 255 255
255 255 255 255 255 255 255 255 255 255 255 255 255 255 255 255
255 255 255 255 255 255 255 255 255 255 255 255 255 255 255 255
255 255 255 255 255 255 255 255 255 255 255 255 255 255 255 255
255 255 255 255 255 255 255 255 255 255 255 255 255 255 255 255
255 255 255 255 255 255 255 255 255 255 255 255 255 255 255 255
255 255 255 255 255 255 255 255 255 255 255 255 255 255 255 255
255 255 255 255 255 255 255 255 255 255 255 255 255 255 255 255
255 255 255 255 255 255 255 255 255 255 255 255 255 255 255 255
255 255 255 255 255 255 255 255 255 255 255 255 255 255 255 255
255 255 255 255 255 255 255 255 255 255 255 255 255 255 255 255
255 255 255 255 255 255 255 255 255 255 255 255 255 255 255 255
255 255 255 255 255 255 255 255 255 255 255 255 255 255 255 255
255 255 255 255 255 255 255 255 255 255 255 255 255 255 255 255
255 255 255 255 255 255 255 255 255 255 255 255 255 255 255 255
255 255 255 255 255 255 255 255 255 255 255 255 255 255 255 255
255 255 255 255 255 255 255 255 255 255 255 255 255 255 255 255
255 255 255 255 255 255 255 255 255 255 255 255 255 255 255 255
255 255 255 255 255 255 255 255 255 255 255 255 255 255 255 255
255 255 255 255 255 255 255 255 255 255 255 255 255 255 255 255
255 255 255 255 255 255 255 255 255 255 255 255 255 255 255 255
255 255 255 255 255 255 255 255 255 255 255 255 255 255 255 255
255 255 255 255 255 255 255 255 255 255 255 255 255 255 255 255
255 255 255 255 255 255 255 255 255 255 255 255 255 255 255 255
255 255 255 255 255 255 255 255 255 255 255 255 255 255 255 255
255 255 255 255 255 255 255 255 255 255 255 255 255 255 255 255
255 255 255 255 255 255 255 255 255 255 255 255 255 255 255 255
255 255 255 255 255 255 255 0 0 0 0 0 0 0 0 0
0 0 0 0 255 0 1 1 1 2 2 0 0 0 0 1
0 0 255 1 1 1 1 1 1 1 1 1 1 1 1 0
0 255 0 0 0 0 0 1 0 0 0 0 0 1 1 1
255 0 0 1 1 1 1 1 0 1 0 0 1 1 255 1
1 1 1 1 1 0 0 0 0 0 0 0 0 255 1 0
1 1 1 0 0 0 0 1 1 1 0 0 255 0 0 0
1 1 1 0 0 0 0 0 0 0 255 0 0 0 0 0
0 0 0 0 0 1 1 0 255 0 0 0 0 0 0 0
0 0 0 0 0 1 1 255 0 0 0 0 1 0 1 1
2 1 0 0 0 0 255 1 1 1 1 1 1 1 1 1
1 1 1 1 1 255 0 0 0 0 0 0 0 0 0 0
0 1 1 255 1 1 0 0 0 1 0 0 0 1 1 3
3 2 255 0 1 1 1 0 0 0 0 0 0 0 0 0
1 1 0 0 0 0 1 1 1 1 1 1 1 1 0 0
0 0 0 0 0 0 255 1 1 1 1 0 1 0 0 0
0 0 1 1 255 1 1 1 1 1 0 0 0 1 1 0
0 0 0 255 1 1 1 1 1 0 0 0 2 1 1 0
1 0 255 0 0 0 0 0 1 0 1 1 1 1 1 0
255 0 0 0 0 1 1 1 0 0 0 1 1 0 1 255
0 0 0 0 1 1 1 1 1 1 0 0 1 0 255 0
0 0 0 0 1 1 1 1 1 1 1 0 255 0 0 0
0 1 1 0 1 0 0 0 0 0 1 255 1 0 1 0
0 0 1 1 1 1 1 1 1 1 255 1 0 1 0 1
1 1 1 0 1 0 1 1 255 1 0 0 0 0 0 0
1 1 1 1 1 1 0 255 0 1 1 1 1 1 1 1
0 0 0 1 1 255 1 0 0 0 1 1 1 1 1 0
0 0 0 1 255 1 1 0 0 0 1 1 1 0 0 0
1 1 2 255 0 0 0 0 0 0 0 0 0 1 0 0
0 255 0 0 0 1 1 1 0 0 0 0 0 0 0 255
1 1 1 1 1 1 1 1 1 1 1 1 0 1 255 1
0 1 0 1 0 0 0 0 0 0 0 0 0 255 0 0
0 0 1 1 1 0 2 0 1 1 1 255 0 1 1 1
0 0 0 0 0 0 0 0 1 1 255 1 0 1 0 1
0 0 0 1 1 2 1 0 0 255 0 0 0 0 0 1
1 0 0 0 0 0 1 255 0 0 0 0 1 1 0 0
0 0 0 1 1 255 0 0 0 1 1 0 0 0 0 0
0 0 0 1 255 1 0 0 0 0 0 0 1 2 1 0
0 0 1 255 1 1 1 1 1 1 0 1 0 1 1 1
1 1 255 1 1 0 0 0 0 0 0 0 0 1 0 0
255 0 0 0 0 0 1 0 0 1 1 1 1 2 1 255
0 1 0 1 1 0 0 0 0 0 0 1 0 1 1 0
0 0 0 0 1 1 1 1 1 0 0 0 0 0 0 1
1 0 0 255 1 1 1 0 0 0 0 0 0 0 0 1
1 255 1 1 1 0 0 0 0 1 1 0 0 1 1 1
255 0 1 1 1 0 0 0 0 1 0 0 0 1 0 255
0 0 0 1 1 1 1 1 1 1 0 0 0 255 0 0
0 0 1 1 1 0 0 0 0 1 1 1 255 0 0 0
1 1 2 2 2 1 1 1 0 1 1 255 1 1 1 1
0 1 1 1 1 1 0 0 0 255 0 0 0 0 1 1
1 1 1 1 0 1 1 1 255 1 1 0 0 0 1 1
1 1 1 1 1 1 1 255 1 1 1 0 1 1 1 1
1 1 1 1 1 255 0 1 0 0 0 0 0 0 1 1
2 1 1 0 255 0 1 1 1 1 1 1 1 0 0 0
1 1 255 1 1 1 0 1 0 1 1 1 0 0 0 0
0 255 1 0 0 0 0 1 1 1 0 0 0 1 1 2
255 0 0 0 0 0 0 0 0 1 1 0 0 0 255 0
0 0 1 1 1 0 0 0 0 1 1 0 255 0 1 1
1 0 1 1 1 1 1 1 1 1 1 255 1 1 1 1
1 0 0 1 0 0 0 0 0 0 255 0 0 0 0 1
0 0 0 1 1 1 1 1 255 1 1 1 1 0 0 1
1 1 1 0 0 1 1 255 1 0 1 0 1 0 0 1
2 2 2 1 0 0 255 0 0 0 0 0 1 1 1 1
0 0 0 0 255 0 0 0 1 1 1 1 1 1 0 0
1 1 255 1 0 1 1 1 1 1 0 0 1 1 1 0
1 255 0 0 0 0 0 0 0 1 1 1 0 0 0 1
255 1 0 0 0 0 1 0 0 0 0 1 1 1 0 255
0 1 1 1 0 0 0 0 0 0 1 0 0 255 1 1
0 0 1 1 1 0 1 0 0 0 1 1 255 0 0 0
1 1 1 2 1 0 0 0 1 0 0 0 1 0 0 0
0 0 0 1 1 2 2 2 1 1 0 0 0 0 0 0
255 1 0 1 0 1 2 2 2 0 0 1 1 1 255 1
1 1 1 1 2 3 3 1 1 0 1 0 0 255 0 1
1 1 0 0 1 1 1 1 1 1 1 1 255 1 1 0
1 1 3 3 3 2 1 1 1 1 255 0 0 0 1 1
1 1 1 0 0 0 1 1 1 255 0 0 0 1 3 108
205 103 19 1 0 0 0 0 255 0 0 1 0 1 1 2
1 1 1 1 0 0 255 0 0 0 1 2 8 30 30 1
1 1 1 1 1 255 0 0 0 0 2 9 34 34 2 1
1 1 1 1 255 0 1 1 1 2 4 7 7 3 1 1
1 1 255 0 1 0 1 0 1 0 0 0 0 1 1 0
0 255 1 1 1 1 1 1 1 0 0 0 1 1 1 255
1 0 0 0 0 0 0 1 1 1 1 1 0 1 255 2
1 1 0 0 0 0 0 0 0 0 0 0 1 255 0 0
0 1 0 0 1 1 1 1 1 0 0 255 0 0 0 1
3 6 6 2 0 1 1 1 0 255 0 0 1 1 1 1
1 2 1 2 1 1 1 1 255 1 1 1 1 1 1 1
1 1 1 1 1 1 0 255 0 0 0 0 1 0 1 1
2 1 1 1 0 255 1 1 1 0 0 1 1 2 3 3
1 0 1 1 255 1 0 1 0 1 1 1 3 3 2 1
1 1 1 255 0 1 1 1 1 2 3 3 2 0 0 0
1 255 0 0 1 1 1 1 1 1 1 1 0 1 1 255
0 0 0 0 1 22 33 72 12 6 2 0 0 0 255 0
0 0 0 0 1 9 26 37 1 1 0 0 0 255 0 0
0 1 0 1 0 0 0 0 0 0 0 0 255 0 1 1
1 0 0 1 2 1 0 0 0 0 255 1 1 1 1 1
1 1 1 1 1 0 1 1 1 255 0 0 0 0 1 2
2 2 1 0 0 1 1 0 0 1 1 0 0 0 1 0
1 1 1 2 2 32 33 6 2 1 0 0 0 255 1 1
1 0 0 2 4 2 2 1 1 1 1 255 1 1 1 1
3 39 40 55 40 16 3 1 0 0 255 1 1 1 0 0
1 6 7 6 1 1 0 1 1 255 0 0 1 1 12 16
27 3 3 1 1 1 2 255 1 1 1 1 1 2 2 6
6 6 3 2 2 1 255 0 0 0 3 205 251 251 241 147
38 0 0 0 0 255 1 1 1 0 0 0 2 2 1 0
0 0 1 255 1 0 0 1 8 30 33 39 16 1 1 1
0 0 255 0 0 0 2 21 57 61 62 37 9 1 1 1
1 255 0 1 1 1 81 127 176 176 74 3 0 0 1 255
1 1 1 1 1 1 1 1 2 0 2 1 0 0 255 1
0 0 0 1 2 2 1 0 0 1 0 0 255 1 1 0
0 0 0 1 1 1 1 1 0 0 0 255 1 1 0 1
0 1 0 1 0 0 0 0 0 0 255 0 1 1 1 1
1 1 1 1 1 1 1 1 255 1 0 1 3 22 25 24
24 16 2 1 1 0 255 0 0 0 1 1 1 26 24 13
10 1 1 1 1 255 1 1 2 1 1 1 1 2 2 2
2 1 1 1 255 0 0 1 1 3 31 31 31 105 7 1
1 0 255 1 1 0 0 1 2 3 6 6 6 3 1 1
1 255 1 0 1 1 4 68 68 61 34 26 1 1 0 0
255 0 1 1 2 13 13 12 12 12 2 1 1 1 255 0
0 0 1 0 1 1 4 4 4 0 0 0 255 0 0 0
0 6 32 72 89 63 16 9 1 0 0 255 0 0 0 1
3 26 27 31 38 31 2 0 0 0 255 0 0 0 1 0
1 0 1 0 1 0 0 0 0 255 0 0 1 1 1 1
1 2 2 0 0 1 1 255 1 1 2 1 4 39 31 26
26 4 0 1 0 1 255 0 0 0 0 3 103 74 39 7
2 1 1 1 0 0 1 1 1 0 0 1 1 1 1 1
15 32 79 79 55 27 2 0 0 0 255 1 1 1 1 1
24 43 13 7 3 1 0 0 255 0 0 1 3 32 61 56
56 55 55 16 1 0 0 255 1 0 1 1 2 26 33 13
13 7 1 1 1 1 255 0 0 0 12 33 28 28 22 12
3 1 1 2 255 0 0 0 1 1 16 16 13 13 13 13
2 1 1 255 1 0 2 108 226 224 222 241 241 202 38 0
0 0 255 1 1 1 0 0 0 2 0 0 0 1 1 1
255 1 0 0 1 25 61 61 61 16 16 1 0 0 0 255
0 0 1 21 61 63 91 66 66 62 9 1 1 1 255 0
1 1 81 131 175 214 209 151 74 3 0 1 255 1 1 1
1 6 20 27 20 27 2 1 1 0 1 255 1 1 0 1
4 16 3 3 1 1 1 0 0 255 0 1 0 0 0 1
1 0 0 0 0 0 0 0 255 0 1 1 1 1 1 0
0 0 0 0 0 0 0 255 0 1 1 1 1 1 2 1
2 1 1 1 1 255 1 1 1 22 32 32 31 39 44 18
2 0 0 255 1 1 1 1 3 26 64 68 38 37 10 1
1 1 255 1 1 1 1 1 2 3 3 3 2 2 1 1
1 255 1 1 1 1 39 60 119 122 138 105 6 1 1 255
1 1 0 0 2 7 7 6 3 3 3 1 1 1 255 1
0 1 4 73 79 68 68 79 34 10 1 1 1 255 0 1
1 3 16 13 12 12 15 8 1 1 1 255 0 0 0 1
1 8 1 6 6 6 1 0 0 255 1 1 1 1 13 25
31 45 36 36 18 16 1 0 255 0 0 1 3 33 33 28
27 38 31 10 2 1 0 255 0 0 0 1 0 1 0 1
0 1 0 0 0 0 255 0 0 0 1 3 6 9 6 4
0 0 1 1 255 1 1 1 1 39 44 46 39 31 14 2
0 0 0 255 0 0 1 3 92 111 103 105 72 7 1 1
1 0 0 0 1 1 0 1 1 1 0 0 0 30 38 90
90 79 58 4 1 0 1 255 1 1 1 1 10 49 93 93
63 7 1 0 0 255 0 0 1 8 61 74 40 40 55 62
55 3 1 0 255 1 0 1 1 46 45 45 26 30 21 20
1 1 1 255 0 0 0 12 24 28 28 28 14 6 1 1
1 255 1 0 0 1 7 31 25 25 22 32 32 4 2 1
255 1 1 3 224 255 224 222 180 255 250 147 3 0 1 255
1 1 2 1 0 0 1 1 0 0 0 1 1 255 0 0
1 25 25 50 50 50 16 16 9 1 0 0 255 1 1 1
57 69 61 69 69 69 38 13 1 1 1 255 0 1 1 127
146 175 222 222 163 137 3 0 0 255 1 1 1 3 3 3
15 28 28 19 2 1 1 1 255 1 1 1 2 9 12 9
10 7 1 0 0 0 255 0 0 0 0 1 1 1 0 0
0 0 0 0 0 255 0 0 1 2 2 1 0 1 0 1
1 0 0 0 255 0 1 1 1 1 1 2 10 7 2 1
1 1 255 0 0 1 19 22 25 25 39 52 50 16 1 1
255 1 1 0 1 8 26 27 68 37 31 18 2 1 1 255
0 0 1 1 2 3 3 3 3 3 2 1 1 1 255 1
1 1 10 60 99 119 122 153 138 7 1 0 255 1 1 0
1 3 6 6 6 3 12 3 2 1 1 255 1 0 1 50
79 85 52 52 64 64 26 3 1 0 255 0 1 2 6 16
6 8 8 12 8 2 1 1 255 0 0 0 4 6 4 2
3 4 4 1 1 1 255 1 1 1 2 13 25 31 32 32
32 26 18 1 1 255 1 1 1 24 33 30 27 25 25 19
19 2 1 0 255 0 0 0 1 1 1 1 1 0 2 0
0 0 0 255 0 0 0 1 3 18 18 4 1 1 1 1
1 255 1 1 1 1 58 63 58 39 46 10 2 0 0 0
255 0 0 1 75 75 74 74 105 105 33 1 0 0 0 0
0 1 1 1 0 0 1 1 1 1 30 78 104 104 103 66
16 1 1 0 255 1 1 1 1 43 75 95 95 95 16 1
0 0 255 0 0 1 18 39 61 40 40 56 78 62 3 1
0 255 0 1 1 1 39 39 33 28 30 21 20 2 2 1
255 1 0 1 14 21 24 25 32 24 12 1 1 1 255 1
0 1 1 20 24 25 25 25 32 32 4 2 2 255 1 1
10 224 253 240 255 255 255 255 248 7 3 1 255 1 1 2
1 1 1 1 1 1 1 1 1 0 255 0 0 1 25 25
50 44 44 30 14 4 1 1 1 255 1 1 1 69 97 107
91 69 50 31 13 2 1 0 255 0 0 4 204 212 230 222
169 159 134 3 1 0 255 1 1 1 1 1 8 22 28 28
15 2 1 1 1 255 1 1 1 3 12 26 16 12 9 1
0 0 0 255 0 0 0 1 1 1 1 1 0 0 0 0
0 1 255 0 0 0 2 3 3 0 0 0 1 1 1 0
0 255 1 1 1 1 1 8 10 10 7 1 1 0 0 255
0 0 1 7 19 21 19 24 42 45 16 2 1 255 1 1
1 3 12 27 27 37 37 44 31 2 1 1 255 0 0 0
1 2 3 3 3 3 1 2 1 1 1 255 1 1 1 33
97 109 97 119 153 138 6 1 0 255 0 1 0 1 3 10
8 8 8 12 7 2 1 1 255 1 0 1 27 73 85 48
48 49 49 32 3 2 1 255 0 0 2 6 9 6 8 8
10 8 2 1 1 255 0 0 2 4 4 4 2 3 4 4
2 1 1 255 1 1 1 6 19 25 21 31 36 45 73 18
1 0 255 0 1 1 33 52 30 28 25 25 25 19 8 1
0 255 0 0 0 1 1 1 1 1 1 1 0 0 0 0
255 0 0 0 2 3 22 22 6 1 1 1 1 1 255 1
1 1 7 18 39 46 27 27 9 2 1 0 0 255 0 0
1 75 75 55 54 54 34 20 1 0 0 0 0 0 0 1
1 1 0 1 1 1 1 25 73 105 105 104 67 16 1 1
1 255 1 1 1 1 26 75 93 63 49 16 1 1 1 255
0 0 1 39 67 82 50 50 63 78 63 3 1 1 255 1
1 1 1 15 38 28 28 28 21 3 2 1 1 255 1 1
1 14 14 30 30 32 24 12 1 0 0 255 2 1 2 2
7 20 22 31 39 32 22 2 2 1 255 1 1 10 187 255
253 255 255 255 250 203 7 3 1 255 1 1 1 1 0 1
0 1 1 1 1 0 0 255 0 0 2 3 20 25 30 44
33 14 2 1 1 1 255 1 0 1 27 74 120 69 38 31
21 13 2 1 0 255 0 0 4 175 212 175 169 169 163 125
1 0 0 255 0 1 1 1 1 3 8 22 8 3 1 0
0 1 255 1 0 0 0 3 12 16 16 3 2 0 0 0
255 1 1 1 1 1 0 0 0 0 1 1 0 0 1 255
1 0 1 1 1 1 1 1 2 2 2 1 0 0 255 1
1 0 0 0 8 7 8 7 1 1 0 0 255 0 0 1
7 18 19 19 33 45 50 13 2 1 255 0 0 1 1 12
37 37 37 31 31 28 1 0 1 255 1 1 1 1 2 3
3 3 2 1 2 1 1 1 255 0 0 1 33 95 97 97
121 173 70 4 1 0 255 0 0 0 1 14 14 10 10 12
9 3 2 1 1 255 1 1 1 24 50 85 91 49 58 49
32 2 2 0 255 0 0 0 6 12 6 10 10 10 2 1
1 1 255 0 0 0 2 2 4 6 3 12 7 7 1 1
255 0 0 0 6 30 31 31 31 39 43 73 14 1 0 255
1 0 1 32 63 43 30 26 25 25 21 3 1 0 255 0
0 0 1 1 2 2 3 2 1 0 0 0 0 255 0 0
0 1 3 18 18 1 1 1 1 1 0 255 0 1 1 7
30 38 61 27 27 6 1 1 1 0 255 0 0 1 21 70
67 55 42 20 9 0 0 0 0 0 0 0 0 0 0 0
1 1 1 1 2 25 73 80 67 16 2 0 1 0 255 0
0 0 0 2 55 55 31 28 1 0 0 1 255 0 0 1
2 38 38 50 56 63 68 56 2 1 0 255 0 0 0 0
9 15 18 22 22 19 2 1 1 1 255 1 1 1 14 21
30 25 24 14 2 1 0 0 255 2 1 2 2 6 15 20
24 39 31 12 2 1 2 255 1 1 10 173 255 255 255 255
255 255 108 6 1 1 255 1 1 1 0 0 0 0 0 1
1 1 0 0 255 0 1 2 2 4 34 31 34 33 8 2
1 1 1 255 1 1 1 18 74 120 99 24 21 13 3 1
1 0 255 0 1 1 74 175 175 180 169 134 54 1 1 1
255 1 1 1 1 1 12 10 8 3 1 1 0 0 1 255
1 0 0 0 1 3 10 6 3 1 1 0 0 255 1 1
1 1 1 0 0 0 0 0 0 0 0 0 255 0 1 1
1 0 0 0 1 1 1 2 1 1 1 255 1 0 0 0
0 2 4 4 1 1 1 0 0 255 0 1 1 6 12 21
21 33 40 15 3 2 1 255 1 0 1 1 2 37 37 37
28 31 10 1 0 1 255 1 1 1 1 1 3 3 3 2
1 1 1 1 1 255 0 0 1 1 38 56 70 70 70 13
2 1 0 255 2 1 1 1 2 10 10 10 9 9 2 2
1 1 255 1 1 1 2 26 58 97 91 58 36 0 0 2
2 255 1 0 0 2 9 7 10 10 10 1 0 0 1 255
0 0 1 1 1 2 6 6 10 7 1 1 1 255 0 0
0 0 19 30 31 39 39 39 20 3 1 0 255 0 0 1
3 43 43 43 27 27 25 12 2 1 0 255 0 0 0 0
1 1 1 1 1 1 0 0 0 0 255 1 1 0 0 2
3 3 1 0 0 0 0 0 255 0 0 0 1 7 24 24
25 14 4 1 1 0 0 255 0 1 1 2 21 54 42 20
1 1 0 0 0 0 0 0 0 0 0 1 0 1 1 1
1 1 1 2 2 2 2 0 0 1 1 255 0 0 0 0
0 2 2 2 2 1 0 0 1 255 1 0 1 1 2 9
19 50 56 63 3 2 2 1 255 0 0 0 0 1 8 8
8 6 2 1 1 1 1 255 1 1 1 1 6 7 6 4
1 1 1 0 1 255 2 1 2 2 2 6 6 6 31 12
0 0 0 1 255 1 1 1 14 173 255 255 255 255 203 6
3 1 1 255 1 0 0 0 0 1 0 0 0 1 1 0
0 255 1 0 0 0 3 30 30 31 31 2 1 1 1 1
255 1 1 1 2 18 70 46 19 12 3 1 0 0 0 255
0 1 0 1 74 104 151 151 54 1 1 1 1 255 1 0
0 0 1 9 7 3 1 1 1 0 0 1 255 0 0 0
0 0 1 2 3 3 2 1 0 0 255 0 1 1 1 1
1 1 0 0 1 1 1 1 1 255 1 1 1 1 1 0
0 1 1 1 1 1 2 1 255 1 0 0 0 0 0 1
2 1 1 1 1 1 255 0 1 1 1 6 9 21 21 15
9 1 1 1 255 1 0 1 1 1 2 19 28 19 10 1
1 1 1 255 1 1 0 1 1 2 2 2 1 1 0 1
1 1 255 0 0 1 1 2 22 22 15 13 1 1 0 0
255 0 0 1 1 1 3 3 7 7 2 2 1 1 1 255
0 1 1 1 3 26 58 58 36 1 1 1 2 1 255 1
1 0 0 2 7 7 7 0 0 0 0 0 255 0 0 1
1 1 1 1 2 2 1 1 1 0 255 1 0 0 0 1
21 28 21 21 20 3 2 0 0 255 0 0 1 1 3 31
31 25 16 4 1 1 1 1 255 0 0 0 0 1 1 1
0 0 0 1 0 1 0 255 1 0 1 0 2 2 2 1
0 0 0 0 0 255 0 0 0 0 0 6 14 14 4 0
0 0 0 0 255 1 1 2 3 6 37 37 2 1 0 0
0 0 0 0 0 1 1 0 1 1 1 1 2 1 0 0
1 1 1 1 0 0 0 0 255 0 0 0 0 0 1 1
1 1 0 0 0 0 255 1 0 1 0 1 2 4 4 1
1 1 1 1 0 255 0 1 1 1 0 0 1 2 2 1
1 1 1 1 255 0 0 0 0 1 1 1 1 1 1 2
1 1 255 1 1 1 1 1 1 3 3 2 1 0 0 0
0 255 1 0 1 1 3 138 167 238 238 8 1 1 1 1
255 0 0 0 0 0 1 0 0 0 1 1 0 0 255 1
1 0 0 0 1 2 2 2 1 1 1 1 1 255 1 1
1 1 2 3 3 1 2 2 1 1 0 0 255 1 1 1
1 1 1 1 1 1 1 1 1 1 255 1 1 0 0 0
1 1 1 1 1 0 0 2 1 255 0 0 0 1 1 1
2 2 1 0 0 0 0 255 0 0 1 1 1 1 1 1
0 1 1 1 1 1 255 1 1 0 1 0 0 0 0 0
1 0 1 2 2 255 1 0 1 0 0 1 1 1 1 1
1 1 1 255 1 1 1 0 1 2 9 9 3 1 1 1
1 255 1 1 1 0 0 0 0 1 1 1 1 1 1 1
255 1 1 1 1 1 1 1 2 0 0 0 1 1 1 255
0 0 1 1 1 1 2 2 1 1 1 0 0 255 0 0
0 0 0 1 1 1 0 0 1 1 1 0 255 0 1 1
1 2 2 2 1 1 0 0 0 0 1 255 1 1 0 0
0 2 2 0 0 0 0 0 0 255 0 1 1 1 1 1
1 0 0 1 1 1 1 255 1 1 1 0 0 1 1 1
1 1 1 1 0 0 255 0 1 1 0 0 1 1 1 1
1 1 1 1 1 255 0 0 0 0 0 0 0 0 0 1
1 0 1 1 255 1 1 1 1 1 2 2 1 0 0 0
0 0 255 0 0 0 0 0 0 1 1 0 0 0 0 0
0 255 0 2 2 2 0 0 0 0 0 0 0 0 0 0
0 0 0 1 0 0 1 1 1 1 0 0 0 0 1 1
1 0 0 1 0 255 0 0 0 0 0 1 2 2 1 0
0 0 0 255 1 1 0 0 1 1 1 1 1 0 1 1
2 1 255 0 1 1 1 1 1 1 1 1 0 0 0 1
1 255 0 0 1 0 1 0 1 1 1 1 2 1 1 255
1 0 0 0 1 1 1 1 1 0 0 0 0 0 255 0
0 1 1 1 1 2 2 2 2 1 1 1 1 255 0 0
0 1 1 1 0 0 0 1 1 0 1 255 1 1 1 0
0 0 0 0 0 0 0 1 1 1 255 1 1 1 1 1
1 1 1 1 1 1 0 0 0 255 0 0 0 0 1 1
1 1 1 1 1 1 0 255 0 1 0 0 0 0 0 0
1 1 1 2 1 1 255 0 0 0 1 1 1 1 2 2
2 2 1 1 255 0 0 0 1 1 1 1 1 0 0 1
1 1 1 255 1 1 0 1 1 1 0 0 1 1 0 1
1 1 255 1 0 1 0 1 1 1 1 1 1 2 1 1
255 1 0 1 0 1 1 1 1 1 1 1 0 1 255 1
0 0 0 0 0 0 0 1 1 1 1 1 1 255 1 1
1 1 1 1 1 1 1 1 0 1 1 1 255 0 0 1
1 1 1 1 1 1 1 0 0 0 255 0 0 0 0 0
0 1 1 0 0 0 1 1 1 255 1 1 1 1 1 0
1 1 1 1 1 1 0 0 255 2 2 2 1 1 1 0
0 0 0 0 0 0 255 1 1 1 0 0 0 0 0 0
0 1 1 0 255 0 1 0 0 0 0 1 1 1 0 0
1 1 1 255 1 1 1 1 1 1 1 0 0 0 1 1
1 1 255 0 0 0 0 0 0 0 0 0 1 0 1 1
1 255 0 1 1 0 1 1 1 1 0 0 0 0 0 255
1 0 0 0 0 0 0 0 0 0 0 0 0 0 255 0
0 0 1 0 0 0 0 0 0 0 0 0 0 0 0 0
1 0 0 1 1 1 1 1 0 0 1 1 1 1 0 0
0 0 255 0 0 0 0 1 1 2 1 1 1 1 0 0
255 0 1 0 0 0 1 1 1 1 0 1 0 1 0 255
0 0 1 1 1 1 0 1 0 0 0 0 1 1 255 1
0 1 0 0 0 0 0 1 1 1 1 1 255 1 1 0
0 1 1 0 0 0 0 0 0 0 0 255 0 1 1 1
1 1 1 1 1 1 1 1 0 0 255 0 0 1 1 1
1 0 1 0 1 1 1 1 255 1 1 1 1 0 0 0
0 0 0 1 1 1 1 255 0 0 1 1 1 1 1 0
0 0 0 0 0 0 255 0 0 0 0 1 1 1 1 1
1 0 1 0 255 0 1 0 0 0 0 1 0 0 0 0
1 1 1 255 0 1 0 1 1 1 1 2 2 0 0 0
1 255 0 0 1 1 1 1 1 0 0 0 0 1 1 1
255 1 1 1 1 1 1 0 0 0 0 0 0 1 1 255
1 0 1 0 1 1 1 1 1 2 2 1 0 255 1 0
1 0 1 1 1 1 1 1 1 0 0 255 1 0 0 0
1 1 1 1 1 1 0 0 0 1 255 1 0 2 1 1
1 0 1 1 1 1 1 1 1 255 0 0 1 1 1 1
1 1 1 1 1 0 0 255 1 1 1 0 0 1 1 1
0 0 0 0 1 1 255 0 1 1 0 0 0 0 0 0
0 0 1 0 1 255 1 0 0 1 1 1 0 0 0 0
1 1 0 255 0 1 0 0 0 1 0 0 0 0 0 1
0 255 0 1 0 0 0 0 0 0 0 0 0 1 1 1
255 1 1 1 1 1 1 1 0 0 1 1 1 0 0 255
0 0 0 0 0 0 0 1 1 1 0 0 0 0 255 0
1 0 0 0 1 1 0 0 0 0 0 0 255 1 0 0
0 1 1 1 1 0 0 0 0 0 0 255 0 0 0 0
0 0 0 1 1 1 0 0 0 0 0 0 0 0 0 0
1 1 1 0 1 0 0 0 1 1 1 0 0 1 1 255
0 0 0 0 0 1 2 1 1 1 1 0 0 255 1 1
0 0 0 1 1 1 1 1 1 0 1 1 255 0 0 1
1 1 1 1 1 0 0 0 0 1 1 255 1 1 1 1
0 0 0 0 0 1 1 1 1 255 1 1 0 0 0 0
1 1 1 1 0 0 0 1 255 1 1 1 1 0 0 1
1 1 1 0 1 0 0 255 0 1 1 1 1 1 1 0
0 0 1 1 1 255 1 1 1 1 1 1 0 0 0 1
2 1 1 1 255 0 0 1 1 1 1 1 1 0 0 0
0 0 0 255 0 0 0 0 0 1 0 0 0 0 0 1
0 255 1 1 1 0 0 0 1 1 1 1 1 1 1 1
255 0 1 0 0 0 0 1 2 2 1 0 0 1 255 1
0 1 1 1 0 0 0 0 0 0 0 1 1 255 1 1
1 1 1 1 1 1 0 0 0 0 0 0 255 255 255 255
255 255 255 255 255 255 255 255 255 255 255 255 255 255 255 255
255 255 255 255 255 255 255 255 255 255 255 255 255 255 255 255
255 255 255 255 255 255 255 255 255 255 255 255 255 255 255 255
255 255 255 255 255 255 255 255 255 255 255 255 255 255 255 255
255 255 255 255 255 255 255 255 255 255 255 255 255 255 255 255
255 255 255 255 255 255 255 255 255 255 255 255 255 255 255 255
255 255 255 255 255 255 255 255 255 255 255 255 255 255 255 255
255 255 255 255 255 255 255 255 255 255 255 255 255 255 255 255
255 255 255 255 255 255 255 255 255 255 255 255 255 255 255 255
255 255 255 255 255 255 255 255 255 255 255 255 255 255 255 255
255 255 255 255 255 255 255 255 255 255 255 255 255 255 255 255
255 255 255 255 255 255 255 255 255 255 255 255 255 255 255 255
255 255 255 255 255 255 255 255 255 255 255 255 255 255 255 255
255 255 255 255 255 255 255 255 255 255 255 255 255 255 255 255
255 255 255 255 255 255 255 255 255 255 255 255 255 255 255 255
255 255 255 255 255 255 255 255 255 255 255 255 255 255 255 255
255 255 255 255 255 255 255 255 255 255 255 255 255 255 255 255
255 255 255 255 255 255 255 255 255 255 255 255 255 255 255 255
255 255 255 255 255 255 255 255 255 255 255 255 255 255 255 255
255 255 255 255 255 255 255 255 255 255 255 255 255 255 255 255
255 255 255 255 255 255 255 255 255 255 255 255 255 255 255 255
255 255 255 255 255 255 255 255 255 255 255 255 255 255 255 255
255 255 255 255 255 255 255 255 255 255 255 255 255 255 255 255
255 255 255 255 255 255 255 255 255 255 255 255 255 255 255 255
255 255 255 255 255 255 255 255 255 255 255 255 255 255 255 255
255 255 255 255 255 255 255 255 255 255 255 255 255 255 255 255
255 255 255 255 255 255 255 255 255 255 255 255 255 255 255 255
255 255 255 255 255 255 255 255 255 255 1 1 1 0 0 0
1 0 0 0 0 0 0 255 0 0 1 2 1 1 1 1
1 0 0 0 0 255 0 0 0 0 0 1 1 1 1 1
0 0 1 1 255 0 0 1 1 1 0 0 0 0 1 1
1 1 1 255 1 1 1 1 1 1 1 1 1 1 1 1
1 255 1 1 1 1 1 1 1 1 0 0 1 1 1 1
255 1 1 1 0 0 0 0 0 0 0 0 0 1 0 255
0 0 0 0 0 0 1 0 1 1 1 1 1 255 1 0
0 0 0 0 1 1 1 0 0 1 0 255 0 1 1 1
0 0 0 1 1 1 0 0 0 0 255 0 0 0 0 1
1 1 1 1 1 0 0 0 1 255 1 0 1 1 1 0
0 0 1 0 0 0 0 0 255 0 0 1 0 1 1 1
0 0 0 0 0 0 255 1 1 0 1 1 1 1 0 0
0 0 0 0 0 255 1 0 0 0 0 0 0 1 0 1
0 0 0 0 1 1 1 0 1 1 1 1 0 0 1 1
1 0 0 1 1 1 0 0 0 255 0 0 0 0 0 1
1 1 1 1 0 0 0 255 1 1 0 0 0 1 0 0
0 0 0 0 1 1 255 1 0 1 1 1 1 1 1 1
1 1 1 1 1 255 1 1 1 1 0 0 0 1 1 1
1 1 1 255 1 1 1 0 0 0 1 1 1 1 1 1
1 1 255 1 1 1 1 0 1 1 1 1 1 1 1 1
1 255 0 1 1 1 1 1 1 0 0 0 1 1 1 255
0 0 0 0 0 0 0 0 0 1 1 1 1 0 255 0
1 1 1 1 0 0 0 0 0 0 0 0 0 255 0 1
0 1 0 0 0 0 0 0 0 1 1 255 1 1 1 1
1 1 0 1 1 2 1 1 0 0 255 0 0 0 0 0
0 0 1 1 1 1 1 1 255 1 1 0 0 0 0 0
0 0 0 1 1 1 0 255 1 1 1 0 0 1 1 1
0 1 0 0 0 1 255 1 0 1 0 0 0 1 1 0
0 1 0 0 255 0 0 1 2 1 1 0 1 0 0 0
0 0 255 0 1 1 1 0 0 1 1 1 0 0 0 1
1 255 0 1 1 1 0 0 0 0 0 1 1 1 1 1
255 1 1 1 1 0 0 0 0 0 0 0 0 0 255 1
1 0 0 0 0 0 0 1 1 1 1 0 1 255 1 1
1 0 0 0 0 1 1 1 2 1 1 0 255 0 0 0
0 0 0 0 0 1 1 1 1 1 255 1 1 0 0 0
0 0 1 1 1 1 1 0 255 0 1 0 0 0 0 0
1 1 1 1 0 0 0 255 0 0 0 0 0 0 0 0
0 0 0 0 0 1 255 0 0 1 0 1 0 1 1 1
1 0 0 0 1 255 0 0 1 0 1 1 1 0 0 0
0 0 0 255 1 1 0 0 1 1 1 0 0 0 0 0
1 0 255 0 0 0 0 1 0 0 0 0 0 0 0 0
0 0 0 1 0 1 1 1 1 1 1 1 1 1 0 0
0 1 1 1 1 0 255 0 0 0 0 0 1 1 1 1
1 0 0 0 255 0 1 0 0 0 1 1 0 0 0 0
0 1 1 255 0 0 1 1 1 1 1 1 1 1 1 1
1 1 255 0 1 1 1 0 0 0 1 1 0 1 1 1
255 0 1 1 0 0 0 1 1 1 1 1 1 1 0 255
1 1 1 1 1 1 2 2 2 1 1 1 0 1 255 1
1 1 1 1 1 0 0 0 1 2 1 0 255 0 0 0
0 0 0 0 0 0 0 1 1 1 0 255 0 1 1 1
1 1 1 1 1 1 1 1 0 0 255 1 1 1 1 0
0 0 0 0 0 0 0 0 255 1 1 0 1 1 1 0
1 1 1 1 0 0 0 255 1 1 0 0 0 0 0 0
0 1 1 1 1 255 0 0 0 0 0 0 0 0 0 0
0 1 1 1 255 1 1 0 0 0 0 0 0 1 1 1
1 0 1 255 0 0 0 0 0 1 2 3 2 1 1 0
0 255 0 0 0 1 1 1 1 1 1 0 0 0 0 255
0 0 0 0 0 1 1 1 1 1 1 1 1 1 255 0
1 1 0 0 1 2 1 1 1 1 1 1 1 255 0 0
1 1 1 1 1 2 2 1 0 0 0 255 0 0 0 0
0 0 0 0 0 1 1 1 0 1 255 1 1 1 1 0
0 0 1 1 0 1 1 0 0 255 1 0 0 0 0 0
0 0 1 1 1 0 0 255 1 1 0 0 0 1 1 1
2 1 2 1 0 255 0 0 0 0 0 0 0 1 1 1
1 0 0 0 255 0 1 1 0 0 0 0 0 0 0 0
0 0 0 255 1 0 1 1 1 1 3 3 2 2 0 0
1 1 255 0 0 1 0 1 1 1 1 0 1 1 1 0
255 1 1 0 0 0 2 2 1 0 0 1 0 1 0 255
0 0 0 0 1 1 1 1 0 0 0 0 0 0 0 0
0 1 1 1 1 1 1 1 0 1 1 1 0 2 1 1
1 1 0 255 0 0 0 0 1 1 1 1 1 1 0 0
0 255 1 1 1 1 1 1 1 1 1 0 1 1 1 1
255 0 0 0 1 1 1 1 1 0 0 1 1 1 1 255
1 1 0 0 0 3 3 1 1 0 0 1 1 255 1 1
1 1 1 2 2 2 1 1 1 1 1 0 255 0 0 1
1 1 1 42 42 8 2 1 1 0 0 255 0 1 1 1
1 0 0 0 1 1 1 1 1 255 0 0 0 1 1 1
2 0 1 1 1 1 1 0 255 0 1 1 1 1 1 1
1 1 1 1 0 0 0 255 1 1 1 1 1 1 1 1
1 0 0 0 1 255 1 1 0 0 1 1 1 2 2 2
0 0 0 0 255 1 1 1 2 1 1 1 0 0 0 1
1 1 255 0 1 1 1 0 1 1 1 0 0 1 1 1
1 255 1 1 0 0 0 1 1 2 2 1 0 1 1 1
255 1 0 0 0 1 3 18 19 18 6 2 1 0 255 1
1 0 0 1 1 3 4 2 0 0 0 1 255 0 0 1
0 1 2 3 2 2 1 1 1 1 1 255 0 2 1 2
3 9 9 15 2 2 1 1 0 1 255 0 0 0 0 0
0 1 3 2 1 0 0 0 255 1 1 0 0 0 0 0
0 0 1 2 1 0 0 255 2 1 1 0 0 0 1 1
1 1 2 1 0 1 255 1 0 0 0 1 2 0 1 1
1 0 0 0 255 1 1 1 1 2 14 28 28 16 15 2
0 0 255 0 0 0 0 0 0 1 1 1 1 1 0 1
0 255 1 2 1 0 0 0 0 0 0 0 0 1 0 1
255 1 0 1 1 32 36 51 48 45 18 1 1 1 1 255
1 1 1 1 75 101 114 114 70 6 2 1 0 255 0 0
0 0 1 2 2 1 1 0 1 1 1 0 255 0 0 0
1 1 6 6 6 3 1 0 0 0 0 0 1 1 1 1
1 1 1 1 0 0 1 2 4 9 4 2 1 1 1 0
255 1 1 0 1 1 3 9 6 1 1 1 0 1 255 1
1 1 1 1 1 2 3 13 1 1 1 0 0 255 1 1
1 1 1 2 2 2 1 1 1 1 1 2 255 0 0 0
1 3 3 3 1 1 0 0 0 1 255 1 1 1 1 3
15 15 18 18 9 1 1 1 1 255 1 0 1 1 1 72
87 127 70 30 1 0 0 0 255 0 0 1 1 1 0 1
1 1 1 1 1 1 255 0 0 1 1 2 24 52 54 12
1 2 1 2 1 255 1 1 1 1 1 2 2 3 6 1
1 1 0 0 255 0 1 1 1 2 3 3 3 2 1 0
0 0 255 1 1 1 1 1 1 3 9 10 10 2 0 0
1 255 1 1 1 1 1 1 1 1 0 0 1 1 1 255
1 1 1 1 1 2 2 4 2 2 1 1 1 1 255 1
0 0 1 2 14 3 3 3 2 1 1 1 0 255 0 0
0 8 9 14 18 19 18 3 2 1 0 255 1 0 0 0
1 4 10 9 2 2 0 0 1 255 1 0 0 0 1 3
3 3 2 2 1 1 1 1 255 0 2 0 2 9 33 43
50 50 26 3 1 0 0 255 0 0 0 0 1 1 3 6
6 6 1 0 0 255 0 0 0 0 0 0 0 0 0 0
2 1 0 0 255 1 1 1 1 0 1 1 2 1 1 1
1 0 1 255 1 0 0 1 2 7 2 1 1 0 0 0
0 255 1 0 0 2 14 46 43 43 43 20 16 0 0 255
0 0 0 0 0 0 0 1 0 0 0 0 1 1 255 1
1 1 0 0 0 2 2 2 2 1 1 0 2 255 1 0
0 32 49 55 51 51 51 45 18 1 1 1 255 1 1 1
101 140 134 134 125 119 85 6 1 1 255 0 0 0 0 0
2 1 0 0 0 2 0 0 0 255 0 0 0 1 6 7
8 7 6 3 0 0 0 0 0 0 0 1 0 0 0 1
0 0 0 1 13 27 27 14 9 2 1 1 1 255 1 1
1 1 3 27 31 10 8 1 1 0 0 255 1 1 1 1
1 3 13 26 26 18 1 0 0 0 255 1 1 0 0 0
1 1 3 3 1 1 1 1 2 255 0 0 0 1 12 16
16 7 1 1 1 1 1 255 1 1 1 3 15 44 42 42
33 33 9 1 1 1 255 0 0 1 1 72 127 127 141 141
70 30 0 0 0 255 0 0 1 1 1 1 3 1 1 0
0 0 1 255 0 0 0 1 24 62 64 62 54 15 2 1
1 1 255 1 1 1 1 2 3 12 14 16 6 1 1 1
0 255 0 0 1 3 7 7 3 3 2 2 1 0 0 255
1 1 1 1 15 13 3 9 14 14 10 1 0 2 255 2
0 0 1 2 2 2 2 1 0 1 1 1 255 1 1 1
1 1 2 4 7 7 2 1 1 1 1 255 1 0 0 3
13 16 14 16 13 13 1 1 1 0 255 0 1 2 10 14
14 10 10 10 4 2 2 1 255 1 1 1 1 1 12 12
9 2 1 1 1 1 255 0 0 0 1 2 4 3 3 2
3 2 1 1 1 255 1 2 2 4 33 58 58 54 54 52
19 3 1 1 255 1 1 0 0 0 0 2 6 6 6 1
0 0 255 1 0 1 0 0 0 0 0 0 0 2 1 1
0 255 0 1 1 1 1 6 6 2 2 2 1 0 0 1
255 1 1 1 1 2 2 2 2 2 0 0 0 0 255 0
0 1 2 25 50 52 81 52 37 20 0 0 255 0 0 0
0 0 2 0 0 0 0 0 0 1 1 255 0 0 0 0
1 1 3 2 3 2 2 2 1 2 255 0 0 0 48 49
37 42 45 51 45 21 6 1 1 255 1 0 2 146 147 134
114 114 114 85 30 1 1 255 0 0 0 0 1 2 2 1
1 0 1 0 0 0 255 0 1 1 3 8 15 18 15 8
3 1 0 0 1 0 0 0 1 1 1 1 1 1 0 0
1 13 27 19 14 9 2 1 0 1 255 1 0 0 1 3
24 24 9 8 6 1 0 0 255 1 1 0 0 3 7 13
13 18 16 7 0 0 0 255 1 1 1 1 1 1 1 1
2 2 1 1 1 1 255 0 0 0 2 18 36 25 16 2
1 1 0 1 255 0 0 2 3 36 51 50 42 33 34 26
1 1 1 255 0 0 1 34 126 145 127 163 163 156 40 1
1 1 255 0 0 0 0 1 2 4 3 1 0 0 0 1
255 1 0 1 2 64 169 75 73 73 34 12 1 1 1 255
1 1 1 1 3 9 15 15 21 14 2 1 1 0 255 0
0 1 2 2 1 1 2 3 2 1 1 1 255 1 1 1
15 19 21 3 9 44 30 20 2 1 1 255 1 1 1 1
3 6 6 3 2 0 0 0 1 255 1 1 0 1 3 4
8 6 4 1 1 1 1 1 255 1 0 1 3 14 16 4
3 3 3 2 1 1 0 255 0 1 2 10 14 12 10 10
10 3 1 1 1 255 0 0 0 1 2 10 10 8 2 1
1 0 1 255 1 0 0 1 2 3 3 3 6 6 6 1
1 1 255 1 0 0 2 46 92 86 86 68 80 34 3 1
0 255 1 1 1 0 1 1 2 6 2 2 1 1 0 255
0 0 0 0 0 0 0 0 0 0 1 1 1 1 255 1
0 0 0 0 6 1 1 1 1 1 0 0 0 255 1 1
1 2 2 1 1 2 2 3 0 0 0 255 0 0 1 2
25 50 63 63 52 46 16 1 0 255 0 0 0 0 0 2
0 0 0 0 0 0 1 1 255 0 0 0 0 1 2 3
2 3 3 0 0 0 0 255 0 0 0 48 62 37 37 42
51 51 16 6 1 1 255 0 0 14 49 140 84 79 79 63
33 16 1 1 255 0 0 0 0 1 1 1 1 1 0 0
0 0 0 255 0 0 1 3 4 15 15 12 8 4 1 0
0 0 0 0 0 0 1 1 1 1 1 1 1 2 22 22
25 13 9 1 0 0 0 255 1 0 1 1 10 24 34 24
20 3 0 0 0 255 1 1 1 1 3 10 26 22 22 16
12 0 0 0 255 1 1 1 0 0 1 1 1 2 1 1
0 1 1 255 1 1 1 1 18 42 42 39 2 1 1 1
1 255 1 0 2 3 18 50 36 50 69 62 40 1 1 0
255 0 0 1 34 126 127 120 159 159 156 40 1 1 1 255
0 0 0 1 1 1 3 2 2 1 1 1 1 255 0 0
0 1 169 169 128 75 75 34 13 1 1 1 255 1 1 1
1 3 9 9 15 21 3 2 1 0 0 255 0 1 1 3
3 1 1 2 3 2 2 1 1 255 1 1 1 4 9 7
7 21 39 25 7 1 0 0 255 1 1 1 1 2 6 7
6 2 1 0 0 1 255 0 0 0 1 3 3 4 4 3
2 2 1 1 1 255 1 1 1 2 13 16 4 3 1 1
1 1 1 1 255 1 1 1 4 8 8 12 14 20 20 3
1 1 255 1 0 0 1 2 8 9 8 8 1 1 0 0
255 1 1 0 1 2 3 3 3 6 3 3 1 0 0 255
1 1 1 4 21 58 86 89 80 70 34 1 1 0 255 1
1 1 0 2 1 2 10 2 1 1 1 0 255 0 0 0
2 2 1 1 1 1 0 0 0 1 0 255 0 0 0 0
0 2 1 1 1 1 1 0 0 0 255 1 1 1 1 1
1 1 3 4 8 3 1 0 255 0 0 1 2 25 63 63
63 30 46 10 4 0 255 0 0 0 0 1 6 7 3 1
1 0 0 1 1 255 0 0 1 1 2 6 1 2 1 2
0 1 0 0 255 0 0 2 45 56 37 37 37 43 31 10
1 0 0 255 1 1 14 14 49 50 63 79 63 33 16 0
0 255 0 0 0 1 14 14 8 8 22 13 1 1 0 0
255 0 1 1 3 4 6 7 9 9 4 1 1 1 1 0
0 0 1 0 0 0 1 1 1 1 2 16 13 10 8 7
1 0 0 0 255 1 0 0 0 3 24 24 24 7 3 0
0 0 255 0 0 1 1 2 6 10 10 12 13 2 0 0
0 255 0 1 1 1 1 1 1 1 2 1 1 0 0 1
255 1 1 1 1 2 21 24 21 2 1 1 0 1 255 1
1 1 3 31 67 55 55 69 62 40 1 1 0 255 0 0
1 2 119 119 120 159 164 163 38 1 0 0 255 0 0 0
1 1 1 1 2 2 1 1 1 1 255 0 0 0 1 31
144 128 75 70 20 1 0 0 1 255 1 1 1 1 3 3
3 9 8 2 1 0 0 1 255 1 1 1 1 2 4 6
6 6 2 2 1 1 255 1 1 1 2 7 7 16 30 36
30 2 1 1 1 255 1 1 1 1 2 6 7 6 3 0
0 0 0 255 0 0 0 1 3 8 8 6 3 2 2 1
0 1 255 1 1 1 1 4 16 4 3 1 1 1 1 1
0 255 0 0 1 3 8 12 14 14 20 20 7 2 1 255
0 0 0 1 2 8 8 14 8 2 0 0 0 255 1 1
1 1 1 2 3 3 6 6 6 1 0 0 255 1 1 1
1 7 55 86 89 85 60 7 1 0 0 255 0 1 1 1
2 1 1 1 2 1 1 1 1 255 0 0 1 2 2 1
1 1 0 0 0 0 1 1 255 1 1 0 0 0 0 0
0 1 0 1 0 1 0 255 1 1 0 1 1 7 1 7
4 19 1 0 0 255 0 1 0 1 9 63 63 63 44 46
10 1 0 255 0 0 1 1 1 4 7 6 3 1 0 0
0 0 255 0 0 1 1 2 6 2 3 2 2 0 0 0
0 255 0 0 2 15 56 45 26 24 24 24 12 0 0 0
255 0 1 6 14 40 42 80 84 80 69 16 0 0 255 0
0 1 1 1 1 1 3 13 8 1 1 0 0 255 1 1
1 1 3 6 6 7 3 2 2 1 0 0 0 0 0 1
0 0 0 1 1 1 1 2 7 7 7 3 2 1 1 0
0 255 0 0 1 0 2 10 10 3 2 1 1 1 1 255
0 1 1 2 1 2 6 10 10 4 1 0 0 0 255 1
1 1 0 0 0 1 0 4 3 1 0 0 0 255 1 1
1 1 2 4 16 1 1 1 1 1 1 255 1 1 1 1
7 43 55 70 70 51 2 1 1 1 255 0 0 1 2 30
103 127 163 164 147 3 2 0 0 255 0 0 0 1 1 1
2 2 2 1 1 1 1 255 0 0 0 1 6 31 73 43
20 7 0 0 1 1 255 1 1 1 1 1 3 3 4 4
2 1 0 1 1 255 1 1 1 2 3 7 16 7 6 2
1 1 2 255 1 0 0 0 1 2 10 16 25 7 1 0
1 1 255 1 0 0 0 2 2 3 3 1 1 1 1 1
255 0 0 1 1 2 3 4 3 3 2 1 0 0 0 255
1 1 1 1 1 1 4 4 3 1 1 1 1 1 255 0
0 0 8 14 14 14 6 7 7 7 2 1 255 0 0 0
0 4 7 8 10 8 1 1 0 0 255 1 1 1 1 1
2 2 3 4 4 2 1 0 0 255 2 2 2 1 2 21
55 70 60 7 1 0 0 0 255 0 0 1 1 3 0 0
0 0 0 0 0 0 255 0 0 1 2 2 0 0 1 1
0 0 0 0 1 255 0 1 1 0 0 0 0 0 0 0
1 1 1 1 255 0 0 0 0 1 8 8 8 4 3 1
0 0 255 1 2 1 1 7 51 68 68 44 10 2 1 1
255 0 0 1 1 1 1 6 6 3 1 0 0 0 0 255
0 0 0 0 0 2 4 8 4 2 0 0 0 0 255 0
1 2 13 48 45 26 14 14 14 12 0 0 0 255 0 1
1 12 40 52 80 115 102 102 0 0 0 255 0 0 1 0
1 1 1 2 3 1 1 0 0 0 255 0 0 0 0 2
3 6 2 2 1 0 0 0 1 1 1 1 0 0 1 1
1 1 1 1 1 1 1 1 1 1 1 0 0 0 255 0
0 1 1 1 1 2 2 2 1 2 1 1 255 1 1 1
1 1 1 1 1 1 1 0 0 0 0 255 1 1 0 0
0 0 0 0 1 1 1 0 0 0 255 1 1 1 1 1
1 1 1 0 0 1 1 0 255 1 1 1 1 1 31 44
51 51 2 1 0 1 1 255 1 0 1 1 2 30 103 139
163 8 2 0 0 0 255 0 0 1 1 1 2 2 1 1
1 1 0 1 255 0 0 0 0 1 6 15 15 7 2 0
0 0 1 255 1 0 0 0 1 1 3 3 2 2 1 0
1 0 255 0 0 1 1 1 3 7 6 2 2 0 1 2
255 0 0 0 1 1 2 2 10 8 1 0 0 0 0 255
0 0 1 1 1 1 1 1 1 1 1 0 0 255 0 1
1 1 1 2 2 2 1 0 0 0 0 1 255 1 1 1
0 0 1 1 1 2 1 0 0 0 0 255 0 0 0 1
14 4 6 3 2 1 2 1 1 255 1 1 1 1 1 1
3 3 1 1 1 1 0 255 1 1 1 1 1 1 1 2
2 2 1 1 0 0 255 2 2 1 1 1 1 2 0 0
0 0 0 0 0 255 0 0 1 1 1 0 0 0 0 0
0 0 1 255 0 0 1 1 1 0 0 0 1 1 0 0
1 1 255 1 1 1 0 0 0 0 0 0 0 0 1 1
1 255 0 0 0 1 1 7 7 3 1 1 0 0 0 255
1 1 0 0 0 9 34 44 6 3 2 1 1 255 0 0
1 1 0 0 0 2 1 1 0 0 0 0 255 1 0 0
0 0 0 3 6 4 0 0 0 0 0 255 1 1 0 1
13 16 14 12 12 2 1 0 0 0 255 0 0 1 1 40
52 80 80 69 1 0 0 0 255 0 0 0 0 0 0 1
1 1 1 0 0 1 1 255 0 0 0 0 1 1 1 1
0 0 0 0 0 0 0 1 0 0 1 1 1 1 1 1
1 1 1 1 0 0 1 1 1 1 0 255 0 1 1 1
1 1 1 0 1 1 1 1 1 255 1 1 2 1 0 1
0 0 0 0 0 0 0 0 255 1 1 1 0 0 0 0
0 1 1 1 0 0 0 255 1 1 1 1 0 0 1 1
0 1 1 1 0 255 0 1 1 1 1 1 1 0 0 0
1 1 1 1 255 1 1 0 1 1 1 1 1 1 1 2
2 1 1 255 1 1 1 1 1 2 2 1 1 1 1 0
1 255 1 1 0 0 0 2 2 2 1 1 0 0 0 1
255 1 0 1 0 1 1 3 2 2 1 1 0 1 1 255
1 1 1 1 1 2 1 2 1 0 0 1 1 255 0 0
0 0 0 0 1 1 1 1 0 0 0 0 255 1 2 2
1 1 0 1 1 1 1 1 0 0 255 0 0 0 0 1
2 2 1 1 0 0 0 1 1 255 1 1 1 1 0 1
1 1 1 0 0 1 1 1 255 1 0 1 1 1 2 2
2 0 0 1 1 1 255 1 0 1 0 1 0 1 1 1
1 1 1 2 255 1 1 1 1 1 1 1 2 2 1 1
1 0 0 255 0 1 1 1 1 0 0 0 0 0 0 0
0 0 255 0 1 1 1 0 0 0 0 0 0 1 1 1
255 0 0 0 1 1 0 0 0 1 1 1 0 1 1 255
1 0 0 0 0 1 1 1 0 0 0 0 0 0 255 0
0 0 1 1 1 0 1 0 0 0 0 0 255 0 0 0
0 0 0 2 2 2 2 1 1 1 255 1 1 1 0 0
0 0 1 0 0 0 0 0 0 255 1 1 0 0 0 0
0 2 0 0 0 0 0 0 255 1 1 0 0 0 0 1
1 1 0 0 0 0 0 255 0 1 1 1 1 2 2 2
1 0 0 0 0 255 0 0 0 0 0 0 0 1 1 1
1 0 1 0 255 0 0 0 0 0 0 1 0 0 0 0
0 0 0 0 1 0 0 1 1 1 1 1 0 1 1 1
1 0 0 0 1 1 1 0 255 0 1 1 1 1 1 1
1 1 1 1 1 1 255 1 0 0 0 1 1 1 1 0
0 0 0 0 0 255 1 2 1 0 0 0 1 1 1 1
1 0 0 1 255 1 1 1 0 0 0 0 0 0 1 1
1 0 255 1 1 1 1 1 1 0 0 0 0 0 0 1
1 255 1 1 1 1 0 1 0 1 0 1 1 1 0 0
255 1 1 1 1 1 1 1 1 1 1 1 0 1 255 1
1 1 0 0 1 1 1 1 1 1 1 0 1 255 1 1
1 1 1 1 1 1 1 0 1 1 1 1 255 1 1 1
1 1 0 0 1 1 1 1 1 1 255 0 0 1 1 1
0 0 1 1 1 0 0 0 0 255 0 1 1 1 1 0
1 1 1 1 1 0 1 255 1 1 0 0 0 1 1 1
1 1 0 0 0 0 255 1 1 0 0 0 1 1 1 1
1 0 0 0 1 255 1 1 1 1 1 1 1 0 0 0
0 0 0 255 1 1 1 1 0 0 1 1 1 1 1 1
1 255 0 1 1 1 0 1 1 1 1 1 1 0 0 0
255 1 1 1 1 1 1 1 0 1 0 0 0 0 0 255
0 1 1 1 0 0 0 0 1 1 1 1 0 255 0 0
1 1 1 1 0 1 1 1 1 1 1 1 255 0 0 0
0 1 1 1 1 0 0 0 0 0 0 255 0 1 1 1
1 0 0 0 1 1 0 0 0 255 0 0 0 0 0 0
0 0 0 0 0 0 0 255 0 0 0 0 0 0 1 1
1 0 1 1 1 0 255 1 1 0 0 0 0 0 0 0
0 0 0 1 0 255 0 1 1 0 0 0 0 0 0 0
0 0 0 0 255 0 0 1 0 0 0 1 1 0 0 0
0 0 255 0 1 0 0 0 0 1 1 0 0 1 1 1
1 255 0 0 0 1 1 1 1 0 0 0 0 0 0 0
0 0 0 0 0 1 1 1 0 0 0 0 1 2 0 0
0 1 1 1 1 255 1 1 1 1 1 1 1 2 2 1
1 1 1 255 0 0 0 1 0 1 1 1 1 1 1 1
1 0 255 1 2 1 1 0 0 1 1 1 1 1 1 0
1 255 1 1 1 1 1 1 1 1 1 1 1 1 1 255
1 1 1 1 1 1 1 1 1 0 0 1 1 1 255 1
1 1 1 0 1 0 0 0 1 1 1 1 1 255 1 1
1 1 1 1 1 1 1 1 1 0 0 255 1 1 1 1
1 1 1 1 1 1 1 1 1 1 255 1 1 1 1 1
1 0 0 0 0 0 1 1 1 255 1 1 1 0 1 1
0 0 1 1 1 1 0 255 0 0 1 1 1 0 1 1
1 1 0 0 0 0 255 1 1 0 0 1 0 1 1 1
1 1 1 1 255 1 1 1 1 0 1 1 1 1 1 1
1 0 0 255 0 0 0 0 0 1 1 1 1 1 0 0
0 1 255 2 1 1 1 0 0 0 0 0 0 0 0 0
255 1 1 1 0 0 0 1 1 1 1 1 1 1 255 1
1 1 1 1 1 1 1 1 1 1 1 0 0 255 0 0
0 1 1 0 1 1 2 2 2 1 0 0 255 0 1 1
1 0 0 0 1 1 1 1 1 1 255 1 1 1 1 1
0 0 1 1 1 1 0 0 0 255 0 0 0 0 0 0
0 0 0 0 0 0 0 0 255 1 1 1 1 0 0 0
0 0 0 0 0 0 255 0 0 0 0 0 0 0 0 0
0 0 0 0 255 0 0 0 0 0 0 0 0 0 0 0
0 0 1 255 1 1 1 0 0 0 1 1 0 0 1 1
1 0 255 0 1 1 1 0 0 0 0 0 0 0 0 0
0 255 0 1 1 1 1 1 1 0 0 0 0 0 0 255
1 1 1 1 0 0 0 0 0 0 0 0 0 0 255 0
0 0 0 1 0 1 0 1 1 1 1 0 0 0 0 0
0 255 255 255 255 255 255 255 255 255 255 255 255 255 255 255
255 255 255 255 255 255 255 255 255 255 255 255 255 255 255 255
255 255 255 255 255 255 255 255 255 255 255 255 255 255 255 255
255 255 255 255 255 255 255 255 255 255 255 255 255 255 255 255
255 255 255 255 255 255 255 255 255 255 255 255 255 255 255 255
255 255 255 255 255 255 255 255 255 255 255 255 255 255 255 255
255 255 255 255 255 255 255 255 255 255 255 255 255 255 255 255
255 255 255 255 255 255 255 255 255 255 255 255 255 255 255 255
255 255 255 255 255 255 255 255 255 255 255 255 255 255 255 255
255 255 255 255 255 255 255 255 255 255 255 255 255 255 255 255
255 255 255 255 255 255 255 255 255 255 255 255 255 255 255 255
255 255 255 255 255 255 255 255 255 255 255 255 255 255 255 255
255 255 255 255 255 255 255 255 255 255 255 255 255 255 255 255
255 255 255 255 255 255 255 255 255 255 255 255 255 255 255 255
255 255 255 255 255 255 255 255 255 255 255 255 255 255 255 255
255 255 255 255 255 255 255 255 255 255 255 255 255 255 255 255
255 255 255 255 255 255 255 255 255 255 255 255 255 255 255 255
255 255 255 255 255 255 255 255 255 255 255 255 255 255 255 255
255 255 255 255 255 255 255 255 255 255 255 255 255 255 255 255
255 255 255 255 255 255 255 255 255 255 255 255 255 255 255 255
255 255 255 255 255 255 255 255 255 255 255 255 255 255 255 255
255 255 255 255 255 255 255 255 255 255 255 255 255 255 255 255
255 255 255 255 255 255 255 255 255 255 255 255 255 255 255 255
255 255 255 255 255 255 255 255 255 255 255 255 255 255 255 255
255 255 255 255 255 255 255 255 255 255 255 255 255 255 255 255
255 255 255 255 255 255 255 255 255 255 255 255 255 255 255 255
255 255 255 255 255 255 255 255 255 255 255 255 255 255 255 255
255 255 255 255 255 255 255 255 255 255 255 255 255 255 0 1
2 1 0 0 0 0 0 0 0 1 1 1 0 0 1 255
1 2 2 1 1 1 2 2 2 1 1 1 1 255 0 1
1 1 1 0 0 0 1 1 1 1 1 1 255 1 0 0
0 0 0 0 1 1 1 1 1 0 0 255 1 1 0 0
0 0 1 1 1 0 0 0 1 255 1 1 1 0 0 0
1 1 1 1 1 0 1 0 255 0 0 0 0 1 1 0
0 0 1 0 0 0 1 255 1 2 2 1 1 0 0 0
0 1 1 1 1 255 1 1 1 1 1 0 0 0 0 0
1 1 1 0 255 0 1 1 1 1 1 1 0 0 0 0
1 1 1 255 1 1 1 1 1 0 0 0 0 1 1 1
0 255 1 1 0 1 0 0 0 0 0 0 0 1 1 1
255 1 1 0 0 0 0 0 0 1 0 0 0 1 255 1
1 2 1 0 0 0 1 1 1 1 1 1 0 255 0 1
1 1 1 1 0 0 0 0 0 0 0 1 255 1 1 0
0 0 0 0 0 0 0 0 0 0 255 0 0 0 0 0
0 1 1 1 1 0 0 1 255 1 1 0 0 1 1 2
1 1 0 1 1 1 1 255 0 1 1 1 0 0 0 1
1 1 1 1 1 0 255 0 0 1 0 1 1 2 1 1
0 0 0 0 255 0 0 0 1 1 1 0 0 1 1 1
1 1 1 255 1 0 0 0 0 0 0 1 0 0 1 1
1 0 255 1 1 1 0 0 0 0 0 0 0 0 0 0
255 0 0 0 0 1 1 0 1 1 1 0 0 0 255 1
1 0 0 0 1 0 0 0 0 1 1 0 0 255 1 1
0 0 0 0 0 0 0 0 1 1 0 0 255 0 0 0
0 1 0 0 0 0 0 0 0 0 0 255 0 0 1 1
1 1 1 0 0 0 0 0 1 255 0 0 0 1 1 1
0 0 0 1 1 1 1 0 255 0 0 0 0 0 0 0
0 1 1 1 0 0 1 1 1 1 1 0 1 2 1 1
0 1 1 1 1 1 1 1 1 1 0 0 255 0 1 1
1 1 1 2 2 2 1 0 0 0 255 0 0 0 1 1
0 0 0 1 1 1 1 1 1 255 0 0 0 0 0 0
0 0 1 1 1 0 1 0 255 1 0 0 0 0 0 1
1 1 0 0 0 1 255 1 1 1 0 0 0 1 1 1
1 1 0 0 0 255 0 0 0 0 1 1 1 1 1 1
0 1 0 0 255 0 2 0 1 1 1 1 0 0 0 1
1 1 255 0 0 1 1 1 1 1 1 1 1 1 1 1
0 255 0 1 1 0 1 1 1 1 0 1 1 1 1 1
255 1 1 1 1 1 1 1 0 0 0 0 1 0 255 1
1 1 1 1 0 0 0 0 0 0 1 1 1 255 1 1
0 0 0 1 0 0 0 0 0 0 1 255 1 1 1 1
0 0 1 1 1 1 1 1 1 0 255 0 1 1 1 1
0 0 0 0 0 0 0 0 1 255 0 0 0 1 0 1
0 1 0 0 0 0 0 255 0 0 0 0 0 0 1 1
1 1 0 1 0 255 2 1 0 0 0 1 1 1 1 0
1 1 1 0 255 1 1 1 2 1 1 0 1 1 1 0
1 1 1 255 0 0 0 0 1 1 1 1 0 0 0 0
0 255 0 0 0 1 1 2 3 2 2 1 1 1 1 1
255 0 0 0 1 0 0 0 1 0 0 0 0 1 1 255
1 1 0 0 1 0 0 0 1 1 1 1 0 255 0 1
1 1 0 0 0 1 1 0 0 0 0 255 0 1 1 0
1 1 0 0 0 0 1 0 0 0 255 0 0 0 0 0
0 0 0 0 1 1 1 0 0 255 0 0 0 0 0 0
0 0 0 0 0 0 0 0 255 0 0 0 0 0 2 2
1 1 1 2 1 0 255 0 0 0 0 1 1 1 0 1
1 1 2 2 0 255 0 0 0 0 0 1 1 1 1 1
1 0 0 0 0 0 0 0 1 1 1 0 0 0 1 2
1 1 1 1 1 1 1 0 1 255 0 1 1 1 1 8
14 18 3 2 0 0 0 255 0 0 0 1 1 1 1 1
1 1 1 1 1 1 255 1 0 0 0 1 0 0 0 0
0 1 0 1 0 255 1 0 0 0 0 1 2 2 2 0
0 0 1 255 1 0 1 0 0 0 0 0 1 1 1 1
1 1 255 0 1 0 1 2 2 2 2 2 1 1 1 0
0 255 0 0 0 0 0 1 1 1 0 0 0 1 1 255
1 1 1 1 2 6 6 4 3 1 1 1 1 0 255 0
0 0 1 1 2 2 2 1 1 0 1 1 1 255 1 1
1 1 1 4 3 3 0 0 0 1 0 255 0 1 1 1
1 1 4 2 1 1 0 0 0 1 255 1 1 1 1 1
1 1 1 1 0 0 0 1 255 1 1 1 1 1 2 2
2 1 1 1 1 0 0 255 0 0 1 1 2 2 2 2
0 0 0 0 0 0 255 0 1 1 2 2 3 3 2 1
1 0 0 0 255 1 1 1 0 1 1 1 0 0 1 1
1 1 255 2 1 0 0 0 1 1 2 1 1 1 1 0
0 255 0 1 1 2 1 1 1 1 1 1 0 0 1 1
255 0 0 0 0 1 1 1 1 0 0 0 1 0 255 0
0 0 1 4 18 18 7 4 1 0 1 1 1 255 0 0
0 0 0 0 0 1 0 1 0 0 1 1 255 0 1 0
1 1 1 2 0 1 1 1 1 0 255 0 1 1 1 1
0 0 0 0 0 0 0 0 255 0 1 0 0 1 1 1
0 0 1 1 0 0 0 255 0 0 0 0 0 0 1 1
1 1 0 0 0 0 255 0 0 0 0 0 0 0 0 0
0 0 0 0 1 255 0 0 0 1 14 31 40 40 7 2
1 0 0 255 0 0 0 0 2 1 0 0 0 1 1 1
2 1 255 0 0 0 0 1 1 1 1 1 0 0 0 0
0 0 0 0 0 1 1 0 0 0 0 1 2 2 2 1
1 2 2 2 1 1 255 1 1 1 2 8 46 38 21 18
3 0 0 0 255 0 0 0 1 1 1 1 10 1 1 1
0 0 1 255 1 0 1 1 1 0 0 0 1 0 0 0
1 1 255 0 0 0 0 2 4 6 6 2 2 0 1 1
255 1 0 1 1 1 0 0 1 1 1 0 0 0 0 255
0 1 1 2 54 78 78 78 50 1 1 1 1 0 255 0
0 0 0 2 8 21 9 1 1 1 1 1 255 2 1 2
3 14 42 42 28 24 8 1 1 0 0 255 0 0 0 1
2 2 2 2 2 1 0 0 1 1 255 0 1 1 4 4
6 6 6 3 0 0 0 0 255 0 0 0 0 4 15 18
22 18 6 1 0 0 0 255 1 1 1 2 2 7 7 7
3 1 1 1 1 255 0 1 1 1 1 2 4 3 2 1
1 1 1 0 255 0 0 2 2 165 170 255 230 18 0 0
0 0 0 255 0 1 2 2 7 24 24 16 2 1 1 0
1 255 1 1 1 1 1 2 2 2 0 1 1 1 1 255
1 1 1 1 1 2 1 3 2 2 1 0 0 0 255 0
0 1 2 2 2 2 2 2 1 0 0 1 1 255 0 0
1 1 1 1 1 1 1 0 1 1 1 255 1 1 1 1
20 255 255 255 255 46 0 0 1 1 255 0 0 0 0 0
0 1 1 1 1 0 0 1 1 255 0 0 0 0 0 0
1 1 1 1 1 1 0 255 1 1 1 1 1 0 1 1
1 0 0 0 0 255 0 0 0 0 0 0 0 0 1 1
1 0 0 0 255 0 0 0 0 0 54 89 46 39 2 0
0 0 0 255 0 1 0 0 0 0 0 0 0 0 1 1
1 1 255 1 1 0 21 175 206 175 153 51 7 3 0 0
255 0 0 0 0 0 0 0 0 0 0 0 0 0 0 255
0 0 0 0 1 1 1 0 0 0 0 0 0 0 0 0
0 0 1 1 1 0 0 0 1 2 4 4 3 2 2 1
1 0 1 255 1 1 1 6 72 72 60 48 51 7 1 0
0 255 1 1 1 1 2 14 14 19 13 2 2 1 0 1
255 1 0 0 1 1 1 1 1 1 1 1 1 1 0 255
1 1 0 2 4 10 8 8 8 2 0 0 1 255 1 0
1 0 1 0 1 1 2 2 1 1 0 0 255 0 0 1
8 89 123 123 123 132 50 2 1 1 1 255 0 0 2 2
8 25 25 32 21 3 1 1 1 255 2 2 3 4 15 42
42 40 32 27 8 1 1 0 255 0 1 1 2 3 4 18
6 6 2 0 1 1 1 255 0 1 3 15 15 9 4 4
4 3 0 0 0 255 0 0 0 1 21 37 28 28 22 6
3 1 0 0 255 0 1 2 2 8 15 24 15 18 6 1
1 1 255 0 1 1 1 1 3 4 4 3 2 1 1 1
1 255 0 0 2 165 255 255 255 255 144 18 1 1 0 0
255 1 1 3 9 24 30 26 25 7 2 1 1 1 255 1
1 1 1 3 16 16 4 3 1 1 1 1 255 0 0 0
1 4 12 10 14 3 7 2 2 0 0 255 0 0 1 3
2 4 2 4 4 4 2 1 1 1 255 0 0 1 1 1
1 1 1 1 0 0 0 2 255 1 1 2 3 255 255 255
255 255 255 46 1 1 1 255 0 0 0 0 0 0 0 1
1 0 0 0 0 0 255 0 1 0 0 0 1 1 1 1
0 0 0 1 255 1 1 1 1 1 1 1 1 1 1 0
0 0 255 0 0 0 0 1 1 1 2 1 1 1 1 0
0 255 0 0 0 0 48 75 89 87 57 46 2 0 0 0
255 1 1 0 0 0 0 0 1 1 0 0 1 1 1 255
1 1 21 234 235 235 191 206 179 175 4 0 0 255 0 0
1 2 2 0 0 0 0 0 0 0 0 0 255 0 0 0
0 0 0 0 0 0 0 0 0 0 0 0 0 0 1 1
1 2 2 1 1 1 4 6 6 6 4 2 1 1 0 0
255 1 1 1 7 97 92 85 58 58 51 1 0 0 255 1
1 1 2 12 33 19 24 22 21 2 2 0 1 255 1 1
1 1 2 2 2 2 1 2 1 1 0 0 255 0 1 1
2 9 9 7 7 8 3 1 0 0 255 1 0 1 0 1
1 2 3 3 1 1 1 0 0 255 0 0 1 54 132 145
119 116 108 55 38 2 1 1 255 0 1 2 3 14 28 28
33 22 22 2 1 0 255 1 2 4 15 31 42 40 38 32
38 30 3 0 0 255 0 0 1 3 6 12 24 25 18 2
1 1 1 1 255 1 1 8 14 8 6 6 6 6 9 2
0 0 255 0 1 1 37 37 37 26 28 28 22 6 1 1
1 255 0 1 2 6 7 8 15 19 19 18 1 1 1 255
1 1 1 1 1 2 3 4 3 2 2 1 1 1 255 0
0 19 255 255 255 255 230 203 93 2 1 0 0 255 0 3
10 24 39 52 51 51 21 7 2 1 1 255 0 1 1 1
12 16 16 16 6 6 1 0 1 255 0 0 1 1 10 13
10 14 3 10 3 2 1 0 255 0 0 1 3 3 4 2
3 6 6 2 1 1 1 255 0 1 1 1 1 2 4 2
1 1 0 1 1 255 2 1 2 97 255 255 255 255 255 255
204 2 1 0 255 0 0 0 0 0 0 0 1 1 0 0
0 0 0 255 2 2 1 0 0 1 1 1 1 1 0 0
1 255 1 0 0 0 2 1 1 1 1 1 0 0 0 255
0 0 0 0 1 1 1 1 1 1 1 0 0 0 255 0
0 0 2 54 74 87 72 72 57 4 0 0 0 255 1 1
0 1 1 1 1 1 0 0 0 0 0 0 255 0 1 126
208 234 204 178 170 170 175 15 2 1 255 0 1 1 2 1
0 0 0 0 0 1 1 1 0 255 0 0 0 0 0 0
0 0 0 0 0 0 0 0 0 0 0 1 0 0 1 1
1 1 2 4 6 4 4 4 3 1 1 0 0 255 1 1
1 16 96 92 86 69 64 44 1 1 1 255 0 0 1 1
12 19 15 15 6 6 2 2 1 1 255 1 1 0 0 1
2 1 1 1 1 1 1 1 0 255 0 1 1 3 9 12
7 6 6 4 0 0 0 255 0 0 1 1 2 1 2 2
1 1 1 1 1 1 255 0 0 8 115 145 146 150 119 116
73 48 2 2 1 255 0 1 2 4 28 34 34 33 32 30
2 1 0 255 1 1 2 14 21 15 21 30 30 38 18 3
0 0 255 1 1 1 3 27 27 25 25 9 6 2 1 1
1 255 0 1 6 8 6 6 6 8 7 7 2 1 0 255
0 1 2 37 39 37 22 28 28 18 6 1 1 1 255 0
1 6 7 7 8 15 16 16 7 2 1 1 255 1 1 1
2 2 3 3 3 3 3 2 2 1 1 255 0 0 58 255
255 255 203 203 210 170 2 1 1 0 255 0 1 9 28 52
73 55 51 16 7 3 0 1 255 0 0 1 1 12 16 14
10 6 10 4 0 1 255 1 0 0 1 12 14 14 14 10
12 7 3 1 0 255 1 1 2 3 6 12 12 12 12 14
2 1 1 0 255 0 1 0 1 0 0 4 1 1 0 0
0 0 255 2 2 10 99 255 255 255 255 255 255 204 3 1
0 255 0 0 0 0 0 0 1 1 1 0 0 0 0 0
255 2 1 1 0 1 2 2 2 1 1 1 0 0 255 0
0 0 0 0 0 1 1 1 1 0 0 0 255 0 0 0
0 1 1 1 1 3 3 1 1 0 1 255 0 0 0 10
33 72 87 75 87 66 15 0 0 0 255 1 1 1 1 1
1 0 1 0 0 0 0 0 0 255 0 2 149 208 204 191
170 170 170 175 20 2 0 255 0 0 1 2 1 0 0 0
0 1 1 1 1 0 255 0 0 0 0 0 0 0 0 0
0 0 0 0 0 0 0 1 1 0 0 1 1 1 1 2
2 4 4 4 4 3 1 1 0 0 255 0 1 1 16 84
86 92 86 85 34 1 1 1 255 0 0 1 1 12 38 15
10 6 10 4 2 1 1 255 1 1 1 0 0 0 1 1
0 0 1 1 0 0 255 0 0 1 4 9 13 13 6 6
4 0 0 0 255 0 0 1 1 1 1 1 2 1 1 1
1 1 1 255 0 1 9 80 128 145 128 110 81 73 48 2
1 0 255 0 0 1 14 28 28 28 37 33 28 1 0 0
255 1 1 1 14 34 21 20 20 21 30 22 3 1 0 255
1 1 1 3 31 15 12 15 13 8 1 1 0 0 255 0
1 6 6 6 6 8 10 10 10 2 0 0 255 0 1 2
42 46 46 22 22 43 43 6 2 1 1 255 0 1 3 6
6 4 6 19 16 6 1 0 0 255 1 1 1 2 2 3
3 4 3 4 2 2 1 1 255 0 0 58 226 255 255 255
210 210 170 2 1 1 0 255 0 1 3 28 61 74 73 55
28 16 3 1 1 255 0 0 1 1 12 14 14 16 10 6
1 0 1 255 1 0 0 0 18 22 31 31 24 12 2 1
1 0 255 1 1 1 2 3 10 6 6 6 3 2 0 0
0 255 0 1 0 0 0 0 4 3 2 1 0 0 0 255
1 2 6 99 255 255 255 255 255 255 133 1 1 0 255 1
0 0 0 2 12 12 12 12 12 0 0 0 0 255 1 1
0 1 2 9 2 2 1 1 1 1 0 255 0 0 0 0
0 1 1 1 1 1 0 1 1 255 1 0 0 0 0 1
9 6 6 2 2 1 1 1 255 0 0 0 10 33 72 93
81 72 66 13 0 0 0 255 1 1 1 1 1 1 1 1
0 0 0 0 0 0 255 0 2 126 149 152 163 163 170 163
104 15 2 2 255 0 0 0 1 1 1 1 2 3 1 1
1 1 0 255 0 0 0 0 0 0 2 1 1 0 0 0
0 0 0 0 1 1 2 0 0 0 0 0 1 2 4 4
4 3 2 1 1 1 1 255 0 0 1 2 44 84 86 86
44 18 1 1 1 255 0 0 1 1 1 15 15 10 6 4
2 1 0 1 255 1 1 1 0 0 0 0 0 0 0 1
1 0 0 255 0 0 1 3 18 19 13 6 3 3 0 0
0 255 0 0 0 1 1 1 1 1 1 1 1 1 1 0
255 0 1 9 56 128 128 141 110 95 81 30 1 0 0 255
0 0 1 21 21 32 21 46 37 28 0 0 0 255 0 1
2 10 33 20 20 20 30 30 13 1 1 1 255 0 1 1
2 16 31 32 15 10 3 2 1 0 0 255 0 0 3 4
6 6 8 10 8 7 2 0 0 255 0 0 0 2 39 39
24 34 19 18 2 2 1 1 255 0 1 1 6 6 6 6
16 12 2 1 1 1 255 1 1 1 2 2 3 3 4 3
4 2 1 1 1 255 1 0 2 104 246 255 255 214 210 55
1 0 0 1 255 1 1 3 25 48 61 55 33 16 2 1
0 0 255 0 0 0 0 1 19 21 10 2 1 1 1 1
255 1 0 0 0 4 22 31 31 24 9 2 1 1 1 255
1 1 0 1 3 12 10 12 12 3 1 0 0 0 255 1
1 1 1 1 0 0 0 0 0 0 0 0 255 0 1 1
6 255 255 255 255 255 255 21 1 0 1 255 1 0 1 3
4 15 15 12 12 12 1 0 0 0 255 0 1 0 1 1
2 2 2 1 1 0 0 0 255 0 0 0 0 0 1 1
1 1 1 1 1 1 255 1 0 0 0 1 1 9 12 6
2 1 1 2 2 255 0 0 0 1 28 58 93 93 66 42
0 0 0 0 255 0 0 1 1 0 0 0 1 1 1 1
0 0 0 255 0 1 31 152 152 163 161 163 161 104 2 0
0 255 0 0 0 0 0 0 1 2 2 1 0 0 0 0
255 0 1 1 0 0 0 0 1 0 0 0 0 0 0 0
0 0 0 2 0 0 0 1 0 1 1 2 3 3 2 1
1 1 2 1 255 0 0 1 1 2 75 78 75 18 2 1
1 1 255 0 1 1 1 1 1 8 10 6 3 2 0 0
1 255 1 1 1 0 0 0 1 1 0 0 1 1 1 1
255 1 0 0 1 4 13 4 2 2 1 1 1 0 255 0
0 0 1 1 1 0 0 1 1 1 1 1 0 255 1 1
2 21 57 110 123 66 66 30 0 0 0 0 255 0 0 1
2 18 20 20 21 20 0 0 0 0 255 0 1 1 3 32
32 30 30 30 22 2 1 1 1 255 0 1 1 2 12 15
15 13 3 2 1 1 0 0 255 0 1 3 3 6 6 6
7 7 6 1 1 0 255 0 0 0 1 2 30 30 34 8
2 1 1 1 0 255 0 1 0 2 3 3 4 7 6 1
0 0 0 255 1 1 1 2 2 3 3 4 3 2 1 1
0 1 255 1 0 0 21 87 226 214 175 55 1 1 0 0
0 255 0 0 1 8 43 48 33 28 24 2 1 1 1 255
1 1 1 1 1 1 14 1 1 1 1 1 1 255 1 1
1 0 1 4 24 24 2 1 1 1 1 1 255 1 1 1
1 1 4 4 6 3 2 1 0 0 0 255 1 1 1 1
1 0 0 0 0 0 1 0 0 255 0 0 0 1 39 255
255 255 255 21 1 1 0 1 255 0 0 1 3 3 15 15
1 0 0 0 0 0 0 255 0 1 0 0 1 1 1 1
1 0 0 0 0 255 1 1 1 1 1 1 1 1 0 1
1 1 1 255 0 0 0 1 1 1 8 8 2 1 1 1
1 1 255 0 0 0 0 1 36 36 75 25 0 0 0 1
1 255 1 1 0 0 0 0 0 0 0 1 1 0 0 0
255 0 0 1 31 109 114 113 113 104 4 1 1 1 255 1
0 0 0 0 0 0 2 2 1 1 1 1 0 255 0 1
0 0 0 0 1 0 0 0 0 0 0 0 1 0 0 0
1 0 0 0 0 0 1 1 2 1 1 0 0 1 1 1
1 255 1 1 1 0 2 2 3 3 2 1 1 1 1 255
1 1 1 1 0 0 1 2 3 2 1 1 1 1 255 1
1 1 0 0 1 1 0 0 0 1 1 1 1 255 1 1
1 0 1 3 2 2 0 1 1 1 1 255 0 1 1 1
0 0 0 0 0 0 1 1 1 0 255 1 1 1 1 14
28 33 28 27 1 0 0 0 0 255 0 0 0 0 2 3
12 3 2 0 0 0 0 255 0 0 0 2 3 8 24 30
30 2 1 1 1 1 255 1 1 1 1 2 3 2 2 2
1 1 1 1 0 255 0 1 1 3 3 3 4 4 4 1
1 1 1 255 1 0 0 1 1 2 6 30 8 2 1 0
0 0 255 1 1 0 0 0 2 2 2 1 1 0 0 1
255 1 1 1 1 1 2 2 2 2 2 0 0 0 1 255
2 1 0 0 21 21 20 8 1 1 0 0 0 0 255 0
1 1 1 8 9 9 4 3 2 1 1 0 255 1 1 1
0 1 1 1 0 1 1 1 1 1 255 0 0 0 0 0
1 1 1 1 1 0 0 0 1 255 1 1 1 1 1 2
2 3 1 1 1 0 0 0 255 0 1 1 1 0 0 0
0 0 1 1 1 0 255 0 0 0 1 1 39 39 15 4
3 1 1 0 1 255 0 0 1 1 1 0 0 0 0 0
0 0 1 1 255 0 0 0 0 1 0 1 1 1 0 0
0 0 255 1 0 0 1 1 1 0 0 0 1 1 1 1
255 0 0 1 1 1 1 1 1 1 1 1 1 1 1 255
1 0 0 0 0 1 1 1 0 0 0 0 1 0 255 0
0 0 0 0 1 0 0 0 0 0 0 0 0 255 0 1
1 2 16 60 72 72 4 1 1 1 1 255 1 1 0 0
0 0 0 1 1 1 0 0 1 1 255 1 2 0 0 0
0 0 0 0 0 0 0 0 1 1 1 0 0 1 1 0
0 0 0 0 0 0 0 0 0 0 0 0 0 0 255 1
1 0 0 0 1 1 1 1 1 1 1 1 255 1 1 1
0 0 0 0 0 0 0 0 1 1 1 255 1 0 0 0
0 0 1 0 0 0 1 1 1 1 255 1 1 0 0 0
2 2 0 0 0 1 1 1 255 1 1 1 1 1 1 0
0 0 0 1 1 1 0 255 0 1 1 1 1 3 10 3
1 1 0 0 0 0 255 0 0 0 0 0 0 1 1 1
1 1 1 1 255 0 0 0 0 2 3 3 3 2 0 0
1 1 2 255 1 1 1 1 1 1 1 1 1 0 0 0
0 0 255 0 1 1 1 1 1 2 2 2 1 1 1 1
255 1 1 1 1 0 1 2 2 2 1 0 0 0 0 255
1 1 0 0 0 1 1 1 1 0 0 1 1 255 1 1
1 0 0 0 1 1 2 1 0 0 0 1 255 2 1 0
1 1 1 1 1 1 0 0 1 1 0 255 0 0 0 0
1 2 3 3 2 2 2 1 1 255 1 1 1 0 1 0
1 0 0 0 0 1 1 255 0 0 0 0 0 0 1 1
1 0 0 0 0 0 255 1 1 1 1 1 1 1 1 1
1 1 1 1 0 255 0 1 1 0 0 0 1 1 1 1
1 1 0 255 1 1 1 1 1 1 2 2 2 2 2 1
1 0 255 0 0 1 1 0 0 0 0 0 0 0 0 0
1 255 0 0 0 0 0 0 0 0 1 0 0 0 1 255
1 1 0 1 1 1 0 0 0 0 0 0 1 255 0 0
1 1 1 0 0 1 1 1 0 0 0 1 255 1 0 0
0 0 0 0 0 0 0 0 0 1 1 255 1 1 1 0
0 1 1 0 0 0 0 0 0 0 255 0 0 1 1 1
1 1 0 0 0 0 0 1 255 1 1 1 0 0 0 0
0 1 1 0 0 1 1 255 1 1 0 0 0 0 0 0
0 0 0 0 0 1 1 1 0 0 1 1 0 0 0 0
0 1 0 0 0 0 0 1 0 0 0 255 1 1 1 1
1 1 1 1 1 1 1 1 1 255 1 1 1 1 0 0
0 0 0 0 1 1 1 1 255 1 0 0 0 1 1 1
0 0 1 1 0 0 1 255 1 1 0 0 0 2 1 0
0 0 0 0 1 255 1 1 1 1 1 0 0 0 0 0
0 1 1 0 255 0 1 1 1 0 1 1 1 1 1 1
1 1 1 255 1 0 0 0 0 0 1 1 1 1 1 1
1 255 1 1 1 2 2 2 2 1 0 0 0 1 1 2
255 1 1 1 0 0 1 1 1 1 1 1 0 1 1 255
0 1 1 1 1 1 1 1 1 1 1 0 0 255 1 1
1 1 0 0 1 1 1 1 1 1 0 0 255 1 1 1
1 0 1 1 1 1 0 1 1 1 255 1 1 1 0 0
0 1 0 0 0 0 0 0 2 255 2 0 0 1 1 1
1 0 0 0 0 0 0 0 255 0 0 0 0 1 1 1
1 2 2 2 1 1 255 0 0 1 0 0 0 0 0 0
0 0 1 0 255 0 0 0 0 0 0 0 1 0 0 0
0 0 0 255 1 1 1 1 2 1 1 1 1 1 1 1
1 1 255 1 1 1 1 0 0 1 1 1 1 1 1 0
255 1 1 1 0 1 1 1 1 1 2 2 1 1 1 255
0 0 1 1 0 0 0 0 1 0 0 0 0 1 255 1
0 0 0 0 0 0 1 1 1 0 0 0 255 0 0 0
1 1 2 1 0 0 0 0 0 0 255 0 0 1 1 1
0 1 1 1 0 0 0 1 1 255 1 0 0 0 0 0
1 1 0 0 0 0 1 1 255 0 1 0 0 0 0 0
0 0 0 0 0 0 0 255 0 0 1 0 0 0 0 0
0 0 0 0 1 255 1 1 1 0 0 0 0 0 0 0
0 0 1 1 255 1 1 0 0 0 0 0 0 0 0 0
0 0 1 1 0 0 0 255 255 255 255 255 255 255 255 255
255 255 255 255 255 255 255 255 255 255 255 255 255 255 255 255
255 255 255 255 255 255 255 255 255 255 255 255 255 255 255 255
255 255 255 255 255 255 255 255 255 255 255 255 255 255 255 255
255 255 255 255 255 255 255 255 255 255 255 255 255 255 255 255
255 255 255 255 255 255 255 255 255 255 255 255 255 255 255 255
255 255 255 255 255 255 255 255 255 255 255 255 255 255 255 255
255 255 255 255 255 255 255 255 255 255 255 255 255 255 255 255
255 255 255 255 255 255 255 255 255 255 255 255 255 255 255 255
255 255 255 255 255 255 255 255 255 255 255 255 255 255 255 255
255 255 255 255 255 255 255 255 255 255 255 255 255 255 255 255
255 255 255 255 255 255 255 255 255 255 255 255 255 255 255 255
255 255 255 255 255 255 255 255 255 255 255 255 255 255 255 255
255 255 255 255 255 255 255 255 255 255 255 255 255 255 255 255
255 255 255 255 255 255 255 255 255 255 255 255 255 255 255 255
255 255 255 255 255 255 255 255 255 255 255 255 255 255 255 255
255 255 255 255 255 255 255 255 255 255 255 255 255 255 255 255
255 255 255 255 255 255 255 255 255 255 255 255 255 255 255 255
255 255 255 255 255 255 255 255 255 255 255 255 255 255 255 255
255 255 255 255 255 255 255 255 255 255 255 255 255 255 255 255
255 255 255 255 255 255 255 255 255 255 255 255 255 255 255 255
255 255 255 255 255 255 255 255 255 255 255 255 255 255 255 255
255 255 255 255 255 255 255 255 255 255 255 255 255 255 255 255
255 255 255 255 255 255 255 255 255 255 255 255 255 255 255 255
255 255 255 255 255 255 255 255 255 255 255 255 255 255 255 255
255 255 255 255 255 255 255 255 255 255 255 255 255 255 255 255
255 255 255 255 255 255 255 255 255 255 255 255 255 255 255 255
255 255 255 255 255 255 255 255 255 255 255 255 255 255 255 255
255 255 255 255 1 1 1 1 1 0 0 0 1 1 0 0
0 1 1 1 0 255 0 0 1 1 1 0 1 1 1 1
1 0 0 255 0 0 0 1 1 0 0 0 0 0 0 0
0 0 255 1 1 1 0 1 1 0 1 1 1 1 0 1
1 255 1 1 0 0 1 1 1 1 0 0 0 0 0 255
1 1 1 0 0 0 0 0 0 0 0 1 1 0 255 0
1 1 1 1 0 0 0 0 1 1 1 1 1 255 1 0
0 0 0 0 1 1 1 1 1 1 1 255 0 0 1 1
1 1 1 0 1 1 1 1 1 1 255 1 1 1 0 1
0 0 0 0 1 0 0 0 0 255 0 0 0 0 1 1
1 1 0 1 0 0 0 255 1 1 1 1 1 1 1 1
0 0 1 1 1 0 255 1 1 1 1 0 1 0 1 1
1 1 1 0 255 1 0 1 1 1 0 1 1 1 0 0
0 0 0 255 0 0 0 0 0 1 1 1 1 1 0 0
0 0 255 0 0 0 0 0 0 1 0 0 0 0 0 1
255 1 1 1 1 0 1 1 1 0 1 1 1 1 255 0
1 1 0 0 0 0 0 0 1 1 1 0 0 255 1 1
2 2 2 1 1 1 1 1 1 0 0 0 255 0 2 2
1 1 0 1 0 0 0 0 0 0 255 1 1 0 0 1
0 0 0 0 0 0 0 0 1 255 1 0 0 0 1 0
0 0 1 0 0 0 0 0 255 1 0 0 0 0 0 0
0 0 0 1 1 0 255 0 0 0 0 0 0 0 1 1
1 0 0 0 255 1 0 0 0 0 1 1 0 0 0 0
0 1 1 255 0 0 0 0 0 1 1 1 0 0 0 0
0 0 255 0 0 0 0 0 0 0 0 0 0 0 1 0
0 255 1 0 0 0 0 0 0 0 0 0 0 0 1 255
1 1 1 1 0 0 0 0 0 0 0 1 1 1 255 0
1 1 1 1 0 0 0 0 0 0 0 0 0 0 0 0
0 1 1 1 0 0 0 1 0 1 0 0 0 0 0 0
0 0 255 0 0 0 0 1 1 1 1 1 0 1 1 1
255 0 0 0 1 1 1 1 0 0 0 0 0 0 0 255
2 1 1 0 0 0 1 1 1 1 1 1 1 1 255 1
1 1 0 1 1 1 1 0 0 0 1 1 255 0 0 1
1 0 0 0 0 1 0 1 1 2 0 255 0 1 1 1
1 1 0 0 0 1 1 1 1 1 255 1 0 0 0 0
0 1 1 1 1 1 1 0 255 0 0 1 1 1 1 1
1 1 1 0 1 1 1 255 1 1 0 0 1 1 1 1
1 1 0 0 0 0 255 0 0 0 0 1 0 0 0 0
1 1 1 1 255 1 1 1 1 1 1 1 1 0 1 1
1 1 0 255 1 2 1 1 0 0 0 0 1 1 1 0
0 255 1 1 1 0 0 0 1 1 1 1 1 1 0 0
255 0 0 0 0 0 0 1 1 1 1 1 1 0 0 255
0 0 0 0 0 1 1 1 0 0 0 0 1 255 1 1
0 1 0 1 1 1 0 1 1 1 0 255 0 0 1 1
1 0 0 0 0 1 1 1 0 0 255 1 1 0 0 0
0 0 0 0 0 0 0 0 0 255 1 1 1 1 0 0
1 0 0 0 0 0 0 255 1 1 1 0 0 0 0 0
0 1 1 1 1 1 255 0 0 0 0 0 0 0 0 0
0 0 0 0 0 255 0 0 0 0 0 0 0 0 0 1
1 1 0 255 1 1 0 0 0 0 0 1 1 0 0 1
1 255 0 0 0 0 0 1 1 1 0 0 0 0 0 1
255 0 0 0 0 0 0 0 0 0 0 0 0 0 0 255
0 0 0 0 0 0 0 0 0 0 0 1 0 0 255 1
1 0 0 0 0 1 1 0 0 0 0 0 255 1 1 1
1 0 0 1 1 0 0 0 1 1 1 255 0 1 1 1
0 0 0 0 0 0 0 0 0 0 0 0 0 0 1 1
1 1 1 0 0 0 0 0 1 0 0 0 0 1 1 255
1 1 0 0 1 1 1 1 1 1 1 1 1 255 0 0
0 1 1 1 1 0 1 1 1 0 0 0 255 1 1 1
0 0 0 0 1 1 1 1 0 1 1 255 1 0 1 1
1 1 1 0 0 0 0 0 0 255 0 0 0 0 0 0
0 0 0 0 1 0 0 0 255 0 1 1 1 1 1 1
0 0 0 1 0 1 1 255 1 0 0 0 0 1 1 1
1 1 1 1 1 255 0 1 1 1 1 1 1 1 1 0
0 0 1 1 255 0 0 0 1 1 1 2 2 1 1 1
0 0 0 255 0 0 1 0 0 0 0 1 1 1 0 0
1 255 1 1 1 2 2 1 1 1 1 1 1 1 0 0
255 1 2 1 1 0 0 0 0 0 1 0 0 0 255 0
0 0 0 0 1 1 1 1 1 1 1 0 0 255 0 0
0 0 0 0 1 1 1 1 1 1 0 0 255 0 0 0
0 0 1 1 1 0 1 0 0 0 255 1 1 1 1 1
1 0 1 1 1 1 1 1 255 0 0 1 1 1 1 0
0 0 1 1 1 0 0 255 1 1 0 0 1 1 0 0
0 0 0 0 0 1 255 1 1 1 0 0 0 1 1 1
0 1 1 1 255 1 1 1 1 1 0 0 0 0 0 0
0 0 0 255 0 0 0 0 1 1 1 1 1 1 1 0
0 0 255 0 1 0 0 0 0 0 0 1 1 1 1 0
255 1 0 0 0 0 0 0 1 0 0 0 1 1 255 0
0 0 0 1 1 1 1 0 0 0 0 1 1 255 1 0
0 0 0 0 0 0 0 0 0 0 0 0 255 0 0 0
0 0 0 0 0 0 0 0 1 0 0 255 1 1 0 0
0 0 1 1 0 0 0 0 1 255 1 1 1 1 0 0
1 1 0 0 0 0 1 0 255 0 1 1 1 1 0 0
0 0 0 0 0 0 0 0 0 0 0 1 0 0 0 1
1 1 1 1 2 2 4 0 0 0 0 1 255 1 1 0
1 1 8 8 2 1 1 1 1 1 255 0 0 0 0 2
2 3 3 2 2 1 1 0 0 255 1 1 1 1 1 1
1 1 1 1 1 1 1 1 255 1 1 1 1 1 2 2
0 1 1 1 1 0 255 0 0 0 0 0 0 0 0 2
0 2 0 0 0 255 0 1 1 1 1 1 1 1 1 0
1 1 1 1 255 1 1 1 1 1 3 3 3 1 1 1
1 1 255 1 1 1 1 1 1 1 1 1 0 0 0 1
1 255 1 1 0 1 0 1 1 2 1 1 1 0 0 0
255 1 1 1 0 0 0 1 1 1 0 0 0 1 255 1
0 0 2 4 15 4 16 14 2 1 1 0 0 255 1 2
1 1 1 3 3 3 1 1 0 0 0 255 1 1 0 0
0 1 1 1 0 0 0 1 0 0 255 0 1 2 1 1
1 1 0 0 1 1 1 1 1 255 1 1 2 0 0 1
1 1 1 1 1 0 0 255 1 1 1 1 0 0 0 0
0 0 0 0 1 255 0 0 1 1 2 2 4 1 1 1
1 1 1 1 255 1 1 0 0 1 1 1 0 0 0 0
0 0 1 255 1 1 0 0 0 0 1 1 1 1 1 1
0 255 0 1 1 1 0 0 1 1 1 0 0 0 0 0
255 0 1 1 1 1 1 1 1 1 1 1 0 0 0 255
1 1 0 0 20 26 25 21 3 2 1 0 0 255 1 0
0 0 0 0 1 2 2 0 0 1 1 255 0 0 1 1
1 1 1 1 1 1 1 0 1 1 255 1 0 0 0 0
0 2 2 1 0 0 0 0 0 255 1 0 0 0 0 1
1 1 0 0 1 1 0 0 255 0 0 0 0 0 1 1
1 0 0 0 0 0 255 1 1 1 1 1 2 2 1 0
0 0 0 0 0 255 0 0 0 0 0 1 0 0 0 0
0 0 0 0 0 0 1 0 0 0 1 1 1 1 1 2
2 9 9 18 4 2 1 1 1 255 1 1 1 2 12 19
12 20 20 1 1 1 1 255 0 0 0 1 25 27 42 56
56 20 2 1 0 0 255 0 0 1 1 1 3 3 3 1
1 1 1 1 1 255 1 1 1 1 31 74 78 50 9 1
1 0 0 255 1 1 1 0 0 0 0 0 0 0 2 0
0 0 255 0 0 1 1 1 3 12 12 15 1 1 0 0
0 255 1 1 2 2 14 14 3 3 1 1 1 1 1 255
1 1 1 1 9 43 48 43 14 2 0 0 0 0 255 0
1 1 2 2 2 2 2 1 2 1 1 0 0 255 1 1
1 0 2 21 16 12 2 1 0 0 1 255 1 0 1 4
28 80 80 80 32 18 12 1 1 0 255 1 1 1 2 7
7 16 7 6 2 0 0 1 255 1 0 0 1 1 1 1
1 1 0 0 0 0 0 255 0 0 1 2 1 2 2 1
0 0 0 0 1 1 255 1 1 2 0 0 0 1 1 1
1 1 0 0 255 1 1 1 1 0 0 0 0 0 0 0
0 1 255 0 0 0 1 3 6 52 67 20 9 1 1 1
1 255 1 1 0 0 1 1 2 1 0 0 0 0 0 0
255 0 0 0 1 1 7 10 16 13 1 0 0 0 255 0
0 0 1 0 1 1 1 1 0 0 0 0 0 255 0 0
0 1 1 1 1 1 1 1 1 0 0 0 255 0 0 1
20 26 37 28 51 25 2 1 0 0 255 0 0 0 0 0
0 1 2 2 1 0 0 0 255 0 0 1 2 2 2 3
2 2 1 1 0 1 1 255 0 0 1 0 0 2 2 2
2 1 0 0 0 0 255 2 1 1 1 1 31 20 8 6
1 1 1 1 0 255 0 0 0 0 1 1 1 1 1 0
0 0 0 255 1 1 1 1 1 2 4 4 4 1 0 0
0 0 255 0 0 0 0 0 1 1 1 1 1 1 1 0
0 0 0 1 0 1 1 1 1 1 1 8 19 26 26 30
26 18 4 2 1 1 255 1 1 1 13 19 19 30 20 20
16 2 1 1 255 1 0 2 25 43 43 63 68 63 43 20
1 0 0 255 0 0 0 1 3 4 4 3 2 1 1 1
1 1 255 1 0 1 31 80 91 135 135 102 9 1 1 0
255 0 0 1 1 1 1 0 0 2 2 2 1 1 1 255
0 0 1 1 1 12 12 15 15 3 1 0 0 0 255 1
1 9 10 13 13 0 0 1 3 1 1 1 255 1 0 1
3 45 57 73 64 61 14 2 1 1 1 255 1 1 1 2
2 6 2 2 1 1 1 1 0 0 255 1 1 1 1 21
28 21 16 12 2 1 0 0 255 1 0 1 9 80 97 90
90 82 32 13 1 1 1 255 0 1 2 6 8 16 22 19
19 6 1 1 1 255 1 1 1 1 1 1 2 2 1 0
1 0 0 0 255 1 2 2 2 2 8 3 2 1 0 0
0 1 1 255 1 1 1 1 0 0 2 0 1 0 0 0
0 255 0 0 0 0 0 0 0 0 0 0 0 0 1 255
1 0 1 2 6 82 84 70 57 57 9 1 1 1 255 0
0 0 1 2 2 4 1 1 1 0 0 0 0 255 1 1
0 1 7 8 10 16 13 1 0 0 0 255 0 0 0 0
0 4 3 3 2 0 0 0 0 1 255 1 0 0 1 1
2 1 0 0 0 1 0 0 0 255 0 0 3 20 25 37
42 60 50 1 0 0 0 255 0 0 1 1 0 0 2 2
2 0 0 0 1 255 0 0 1 2 2 4 4 2 2 2
1 0 0 1 255 0 0 1 1 2 3 3 3 3 2 0
0 0 0 255 1 1 1 1 15 31 26 26 8 6 1 1
0 0 255 0 0 0 0 0 1 1 2 1 1 0 0 0
255 0 0 1 0 1 4 4 6 4 3 0 0 0 0 255
0 0 0 0 0 1 1 1 1 1 1 1 0 0 0 0
0 0 1 1 1 1 1 1 19 26 26 26 26 21 18 15
2 0 1 255 1 2 13 19 33 19 15 15 15 16 12 1
1 255 1 1 2 46 55 55 60 60 63 55 43 1 0 0
255 0 0 1 2 6 4 3 3 2 1 0 0 0 1 255
1 2 2 74 80 91 127 135 127 43 1 1 1 255 0 0
0 1 2 9 2 2 2 2 2 1 1 1 255 0 0 1
2 4 12 15 16 15 9 3 0 0 0 255 1 1 3 9
3 1 0 0 1 3 1 1 1 255 0 0 0 3 45 48
48 64 61 18 2 1 0 0 255 1 1 0 3 7 9 9
3 2 2 1 0 0 0 255 1 1 1 16 28 30 21 16
12 2 1 1 1 255 1 0 1 26 96 103 96 87 87 67
13 3 0 0 255 0 1 2 7 13 14 14 19 19 15 2
1 1 255 1 1 1 0 0 1 2 2 2 2 1 0 0
0 255 1 1 1 2 7 12 8 10 2 0 0 0 1 1
255 1 1 1 1 0 0 1 1 1 0 1 0 0 255 0
0 1 1 1 0 0 0 0 0 0 0 1 255 1 0 1
2 37 82 82 52 38 63 57 2 2 2 255 1 0 0 0
2 4 7 4 3 1 1 0 0 0 255 1 1 1 1 2
4 4 1 1 1 1 0 0 255 0 0 0 0 0 2 2
2 1 0 0 0 0 1 255 0 0 0 0 2 2 1 0
0 0 0 0 0 0 255 0 0 6 25 32 49 69 68 50
8 0 0 0 255 0 0 0 0 0 0 0 2 2 2 0
0 1 255 0 0 0 1 2 3 4 2 2 2 1 0 0
0 255 1 1 1 2 2 3 3 2 2 2 0 0 0 0
255 0 1 1 9 15 20 18 18 14 9 0 0 0 0 255
0 0 0 0 0 1 6 9 9 1 1 0 0 255 0 1
1 1 1 3 4 4 4 3 1 0 0 0 255 1 1 0
0 0 0 0 0 0 0 0 0 0 0 0 0 0 0 1
1 1 1 0 4 26 28 28 28 28 21 21 15 1 0 1
255 0 2 21 22 43 22 21 20 16 16 12 1 1 255 1
1 2 43 55 62 68 63 63 45 43 1 1 0 255 1 1
1 2 9 2 2 2 2 1 0 0 0 0 255 0 0 2
93 93 114 127 135 127 64 1 1 1 255 1 0 0 0 2
10 8 8 2 2 1 1 1 1 255 1 1 1 3 10 16
10 16 7 9 3 0 0 0 255 1 1 1 3 3 3 2
1 1 4 3 3 2 255 0 0 0 3 36 48 49 64 50
18 1 0 0 0 255 1 1 0 1 2 7 7 2 2 1
1 0 0 0 255 1 0 1 16 27 36 36 19 18 10 2
1 1 255 1 0 1 38 96 103 102 102 134 87 16 0 0
0 255 0 0 2 7 10 10 14 14 15 12 3 1 1 255
1 1 1 0 0 1 2 2 2 2 1 0 0 0 255 1
1 1 1 2 7 7 7 2 0 0 0 1 1 255 1 1
1 1 1 0 0 1 1 1 1 1 1 255 0 0 1 1
0 0 0 0 1 1 1 1 1 255 1 1 2 8 85 98
84 38 38 63 63 6 2 1 255 0 0 1 1 1 4 6
7 4 2 1 0 0 0 255 1 1 1 1 3 2 1 0
1 1 1 0 0 255 0 0 0 0 1 6 6 6 2 1
0 0 0 1 255 0 0 0 0 1 2 2 2 1 0 0
0 0 1 255 0 0 1 6 32 55 69 64 31 3 0 0
1 255 0 0 0 0 0 0 0 1 2 1 1 1 1 255
0 0 0 1 1 3 3 3 2 2 1 0 0 0 255 1
0 1 1 2 7 7 3 3 2 0 0 0 0 255 0 0
1 9 13 13 13 26 30 9 0 0 0 0 255 0 0 0
0 0 4 9 9 1 1 0 1 0 255 0 0 1 1 1
3 6 6 9 3 3 0 0 0 255 1 0 0 0 0 2
2 0 0 0 0 0 0 0 0 0 0 0 1 1 1 1
0 2 31 31 28 25 21 14 22 14 1 0 0 255 0 2
21 24 43 22 21 20 24 24 6 1 1 255 1 1 2 45
62 62 69 60 56 45 22 1 1 1 255 1 1 2 2 9
2 2 2 2 1 0 0 0 0 255 0 1 2 74 99 140
127 127 89 30 2 1 1 255 1 0 0 0 0 4 8 8
10 10 2 1 1 1 255 1 1 2 4 10 10 10 9 7
9 2 0 0 0 255 1 2 2 1 3 3 12 1 1 0
3 2 2 255 0 0 0 0 1 36 37 37 18 1 1 0
0 0 255 0 1 0 1 2 2 2 1 1 1 0 0 0
0 255 1 1 1 9 36 44 42 42 19 3 2 1 1 255
0 0 0 38 79 102 102 102 135 78 8 0 0 0 255 1
1 2 13 13 8 10 14 16 7 3 1 1 255 2 2 2
1 0 1 1 2 1 1 1 0 0 0 255 0 1 1 1
1 1 1 2 2 1 1 0 1 0 255 0 1 1 1 1
1 0 0 1 1 1 1 1 255 0 0 0 0 0 0 0
1 0 1 1 1 1 255 1 1 2 8 50 90 89 60 84
108 91 6 1 1 255 0 0 0 0 0 1 4 8 7 3
1 1 0 0 255 1 1 1 1 1 1 3 1 1 1 1
0 0 255 0 0 0 0 1 1 1 2 1 1 1 1 0
1 255 0 0 0 0 1 3 7 3 3 0 0 0 0 1
255 0 0 0 8 32 55 61 33 13 1 0 0 1 255 0
0 0 0 0 0 0 0 1 0 1 1 1 255 0 0 1
1 1 2 2 3 2 1 1 0 0 0 255 1 1 1 0
1 7 12 7 3 1 1 0 0 0 255 0 0 1 2 13
13 24 30 30 6 0 0 0 0 255 0 0 0 0 1 3
6 2 0 0 0 0 0 255 1 0 1 1 2 7 7 2
10 3 1 0 0 0 255 1 0 0 0 1 1 2 0 0
0 0 0 0 0 1 1 0 0 1 1 1 1 0 2 6
25 28 28 22 13 13 4 1 0 0 255 0 1 9 22 32
22 21 20 24 15 2 1 1 255 1 1 1 16 60 62 69
56 44 38 21 1 0 0 255 0 0 1 2 2 12 12 10
2 2 0 1 0 0 255 0 0 1 43 99 140 111 111 89
4 1 1 1 255 1 1 1 0 0 0 2 4 10 2 1
1 1 1 255 1 1 1 1 3 10 3 7 2 2 1 0
0 0 255 1 2 2 3 13 10 21 4 4 2 2 1 1
255 0 0 0 0 1 1 2 2 1 1 0 0 0 0 255
0 0 0 0 0 1 1 1 1 1 0 0 0 0 255 0
0 1 9 27 36 42 36 19 2 1 1 1 255 1 0 1
2 38 79 102 78 78 20 0 0 0 0 255 0 0 1 7
12 8 8 8 7 6 2 1 1 255 1 0 0 1 1 1
1 1 0 0 1 1 0 0 255 1 1 1 1 1 0 1
1 1 1 1 1 1 0 255 0 0 1 1 1 1 0 0
1 1 1 1 1 255 0 0 0 0 0 0 0 1 1 1
1 1 1 255 1 1 1 2 50 90 90 103 103 103 66 2
1 0 255 0 1 0 0 0 1 1 6 1 1 0 0 0
0 255 1 1 1 1 0 1 3 3 6 1 1 0 0 255
0 0 0 0 1 1 1 6 1 1 1 1 0 0 255 1
0 0 0 0 1 2 2 2 1 0 0 0 0 255 0 0
1 3 16 22 22 14 2 0 0 0 1 255 0 0 0 0
0 1 0 0 0 1 1 1 1 255 0 0 1 0 1 1
2 2 2 1 1 1 0 0 255 0 0 0 0 1 2 3
3 3 2 1 1 1 0 255 0 0 0 1 3 13 20 28
6 1 0 0 0 0 255 0 0 0 0 1 1 0 0 0
0 0 0 0 255 0 0 0 0 1 7 7 2 2 3 1
0 0 0 255 0 0 0 0 0 0 1 0 0 0 0 0
0 1 1 1 0 0 1 1 1 1 1 1 2 6 12 9
9 9 2 1 0 0 0 255 1 1 3 9 21 21 21 15
15 0 0 0 1 255 0 0 0 1 16 26 52 38 38 21
1 0 0 0 255 0 0 1 1 1 1 13 14 2 1 0
1 0 0 255 1 1 1 1 43 104 104 111 4 1 0 0
1 255 1 1 0 0 0 0 0 1 1 1 1 0 1 1
255 0 0 0 1 1 3 2 1 0 0 1 2 1 1 255
1 2 3 3 3 3 15 10 4 1 1 0 0 255 0 0
0 0 1 1 1 1 0 1 1 1 0 0 255 0 0 0
1 1 1 1 1 1 1 0 0 0 0 255 0 0 2 2
9 13 10 4 3 1 1 1 1 255 1 1 0 0 2 4
22 22 20 1 0 0 0 0 255 1 1 1 4 6 12 6
7 4 2 2 1 0 255 1 0 1 2 1 1 1 1 0
0 0 1 1 0 255 1 1 1 1 1 0 1 1 1 1
1 0 0 0 255 0 0 0 1 1 1 0 0 1 1 1
1 1 255 0 0 0 0 0 0 0 1 1 1 1 1 1
255 0 0 1 1 1 50 84 90 84 66 2 1 0 0 255
1 1 0 0 0 1 1 1 1 1 0 0 0 0 255 1
1 0 0 0 0 3 3 3 1 1 0 0 255 0 0 1
0 0 0 0 0 0 0 1 1 1 0 255 1 0 0 0
1 1 1 1 1 1 1 0 0 0 255 0 0 1 2 8
10 14 1 1 0 0 0 0 255 0 0 0 0 0 1 0
0 0 0 0 1 1 255 1 0 1 0 0 0 1 1 1
1 1 1 1 0 255 0 0 0 0 1 1 1 1 1 1
0 1 0 0 255 0 0 0 1 1 2 2 2 1 0 0
0 0 0 255 0 0 0 0 1 0 0 0 0 0 0 0
0 255 0 0 0 0 1 1 1 1 1 1 0 0 0 0
255 1 1 0 0 0 0 0 0 0 0 0 0 0 1 1
1 0 0 2 1 1 1 1 1 1 1 1 2 1 2 0
0 0 0 0 255 1 1 1 1 3 8 14 8 0 0 0
0 0 255 0 0 1 1 1 2 2 3 2 1 1 0 0
0 255 0 0 0 1 1 1 1 1 1 1 0 0 0 0
255 1 0 1 1 2 2 1 2 1 1 0 0 1 255 1
1 0 0 0 0 0 0 0 0 0 0 0 0 255 0 0
0 0 0 1 1 1 1 1 1 1 1 1 255 0 0 2
3 0 1 10 4 2 1 1 1 0 255 0 0 1 1 1
1 1 1 0 1 1 1 0 0 255 0 0 0 1 1 1
1 0 0 1 1 1 1 1 255 0 0 0 1 2 2 2
2 1 0 0 1 1 255 1 1 0 0 1 2 3 3 1
0 0 0 0 0 255 0 1 1 1 1 4 4 4 2 2
1 1 1 255 1 0 0 0 0 1 1 2 1 1 1 1
1 1 255 1 1 1 1 0 0 0 1 1 0 0 0 0
0 255 0 0 0 1 1 1 1 1 1 1 1 1 1 255
1 1 0 0 0 0 1 1 1 1 1 0 0 255 0 0
0 0 1 1 1 1 1 0 0 0 0 0 255 2 2 1
1 1 1 0 1 0 1 0 0 0 0 255 1 1 0 0
0 0 0 0 1 1 1 0 0 255 0 0 0 0 0 0
0 0 0 0 1 1 1 0 255 0 0 1 1 1 1 1
1 1 1 1 0 0 1 255 1 1 1 1 2 1 1 0
0 0 0 0 0 255 1 0 0 0 0 0 0 1 1 1
0 0 0 255 0 0 0 0 0 0 0 0 1 0 1 0
1 1 255 0 0 0 0 1 0 1 0 0 0 0 1 1
1 255 0 0 0 0 0 1 1 0 0 0 0 0 0 0
255 0 0 0 0 1 0 0 0 0 0 0 0 0 255 0
0 0 0 0 0 1 1 1 1 1 0 0 0 255 1 1
0 0 0 0 0 0 0 0 0 0 1 1 1 0 0 0
1 1 0 1 1 1 0 0 1 1 1 1 0 0 0 0
0 255 1 1 1 1 0 0 1 1 0 0 0 0 0 255
1 1 1 1 1 1 1 1 1 1 1 0 1 1 255 0
0 1 1 1 1 1 1 1 1 0 0 0 0 255 1 1
1 1 1 1 0 1 1 1 1 0 0 255 1 1 0 0
0 1 1 0 0 1 0 0 0 0 255 0 0 0 0 0
1 1 1 1 1 1 1 1 1 255 0 0 0 0 0 0
1 1 1 1 1 1 1 255 0 1 1 1 0 0 0 0
0 1 1 1 0 0 255 0 0 1 1 1 0 0 0 1
1 1 1 1 0 255 0 0 0 1 0 0 1 0 1 0
0 0 1 255 1 0 0 0 0 1 2 1 1 1 1 0
0 0 255 1 2 1 1 1 1 1 1 1 1 1 1 1
255 1 0 0 0 0 1 1 2 1 1 1 1 1 1 255
1 1 1 1 0 0 0 1 1 1 0 0 0 0 255 0
0 0 1 0 1 1 1 1 1 1 1 0 255 1 1 0
0 0 0 1 1 1 1 1 0 1 255 0 0 0 1 1
1 1 1 1 0 0 1 0 0 255 1 1 1 1 1 1
1 1 1 1 0 0 1 0 255 0 0 0 0 0 0 0
0 1 1 1 0 0 255 0 0 0 1 1 1 0 0 0
0 1 1 1 0 255 0 0 0 0 1 1 0 0 0 0
0 0 0 0 255 1 1 1 1 1 0 0 0 0 0 0
0 0 255 1 1 1 0 0 0 1 1 0 0 0 0 0
255 0 0 0 0 0 0 0 0 0 0 1 0 1 0 255
0 0 1 0 0 0 0 0 0 0 0 0 0 1 255 0
0 0 0 0 0 0 0 0 0 0 0 0 0 255 0 0
0 0 1 0 0 0 0 0 0 1 0 255 0 0 0 0
0 0 0 0 1 1 1 0 0 0 255 0 1 0 0 0
0 0 0 0 0 0 2 2 1 1 1 0 0 1 1 1
1 1 1 0 0 0 1 1 0 0 0 0 0 0 255 1
1 1 1 0 0 0 0 1 0 0 0 0 255 1 1 1
1 1 1 0 0 1 1 1 1 1 0 255 1 1 0 1
1 1 1 1 0 0 0 0 0 0 255 1 1 1 1 1
1 0 0 1 1 1 1 1 255 1 0 0 0 1 1 0
0 0 0 0 0 0 0 255 1 1 1 0 0 0 1 1
1 1 1 0 0 0 255 0 1 0 0 0 0 1 1 1
1 1 1 1 255 1 1 1 0 0 0 0 0 1 1 1
1 0 0 255 0 1 1 1 0 0 0 0 1 1 1 1
1 1 255 0 0 0 0 0 1 0 0 0 0 0 0 1
255 0 0 0 1 1 1 1 1 1 1 1 1 0 0 255
0 1 1 1 0 1 1 0 0 1 1 1 1 255 1 1
0 0 0 0 1 1 1 1 1 1 1 1 255 1 1 1
1 0 1 0 1 1 1 0 1 0 1 255 1 1 0 1
1 1 1 1 1 1 1 0 0 255 1 0 0 0 0 1
1 1 1 0 0 0 1 255 0 0 0 1 1 1 1 1
1 0 0 1 1 0 255 2 2 1 1 0 0 0 1 0
0 1 1 1 1 255 1 0 1 0 0 0 0 0 1 1
1 0 1 255 0 0 0 1 1 1 0 0 0 0 1 1
1 0 255 0 0 0 0 0 0 0 0 0 0 0 0 0
0 255 0 0 1 0 1 0 0 0 0 1 1 0 0 255
0 1 1 1 0 1 1 1 0 0 0 0 0 255 0 0
0 0 0 0 1 0 0 0 1 0 0 0 255 0 0 0
0 0 0 0 0 0 0 0 1 1 0 255 0 0 0 0
0 0 0 0 0 0 1 1 1 1 255 0 0 0 0 0
0 1 1 1 0 0 0 0 255 0 0 0 1 1 1 1
0 0 0 0 0 0 0 255 0 0 0 0 0 0 0 0
0 0 0 2 2 1 1 1 1 0 255 255 255 255 255 255
255 255 255 255 255 255 255 255 255 255 255 255 255 255 255 255
255 255 255 255 255 255 255 255 255 255 255 255 255 255 255 255
255 255 255 255 255 255 255 255 255 255 255 255 255 255 255 255
255 255 255 255 255 255 255 255 255 255 255 255 255 255 255 255
255 255 255 255 255 255 255 255 255 255 255 255 255 255 255 255
255 255 255 255 255 255 255 255 255 255 255 255 255 255 255 255
255 255 255 255 255 255 255 255 255 255 255 255 255 255 255 255
255 255 255 255 255 255 255 255 255 255 255 255 255 255 255 255
255 255 255 255 255 255 255 255 255 255 255 255 255 255 255 255
255 255 255 255 255 255 255 255 255 255 255 255 255 255 255 255
255 255 255 255 255 255 255 255 255 255 255 255 255 255 255 255
255 255 255 255 255 255 255 255 255 255 255 255 255 255 255 255
255 255 255 255 255 255 255 255 255 255 255 255 255 255 255 255
255 255 255 255 255 255 255 255 255 255 255 255 255 255 255 255
255 255 255 255 255 255 255 255 255 255 255 255 255 255 255 255
255 255 255 255 255 255 255 255 255 255 255 255 255 255 255 255
255 255 255 255 255 255 255 255 255 255 255 255 255 255 255 255
255 255 255 255 255 255 255 255 255 255 255 255 255 255 255 255
255 255 255 255 255 255 255 255 255 255 255 255 255 255 255 255
255 255 255 255 255 255 255 255 255 255 255 255 255 255 255 255
255 255 255 255 255 255 255 255 255 255 255 255 255 255 255 255
255 255 255 255 255 255 255 255 255 255 255 255 255 255 255 255
255 255 255 255 255 255 255 255 255 255 255 255 255 255 255 255
255 255 255 255 255 255 255 255 255 255 255 255 255 255 255 255
255 255 255 255 255 255 255 255 255 255 255 255 255 255 255 255
255 255 255 255 255 255 255 255 255 255 255 255 255 255 255 255
255 255 255 255 255 255 255 255 255 255 255 255 255 255 255 255
255 255 255 255 255 255 255 1 0 1 1 1 0 0 0 0
0 0 0 0 0 0 0 0 255 0 1 1 1 1 0 0
0 1 1 0 0 0 255 0 1 1 1 0 0 0 0 1
2 2 1 0 0 255 1 1 1 1 1 1 1 1 1 1
0 1 1 1 255 1 1 1 1 0 1 1 1 1 1 1
1 1 255 0 0 0 0 0 1 1 0 0 0 1 0 1
0 255 1 1 1 0 0 0 0 0 0 1 1 1 1 0
255 0 1 0 1 1 1 2 1 1 1 1 0 0 255 1
0 0 0 0 0 0 0 1 1 1 0 0 0 255 1 1
1 0 0 0 0 0 1 0 0 0 0 0 255 0 0 0
1 1 1 0 0 0 1 1 1 0 255 0 0 1 1 1
0 0 0 1 1 1 1 1 0 255 0 1 1 1 0 0
0 0 0 0 1 1 1 255 0 0 0 0 0 0 0 0
0 0 0 0 1 1 255 0 0 0 0 0 0 1 1 1
1 0 1 1 1 255 1 1 0 0 0 0 0 0 1 1
2 1 0 255 0 0 0 0 0 0 1 0 0 0 1 1
1 255 1 1 1 1 1 2 1 1 1 1 1 2 1 1
255 1 1 1 1 1 1 1 1 0 1 0 0 0 0 255
1 1 1 1 1 0 0 0 1 0 1 1 1 255 0 1
0 1 1 1 1 1 0 1 1 1 0 0 255 1 0 0
0 0 0 0 0 0 0 0 0 0 0 255 0 0 0 0
1 0 0 0 1 1 1 0 0 255 1 1 1 1 1 1
1 1 0 0 0 0 0 255 0 0 0 0 0 0 1 0
0 2 2 1 0 0 255 1 1 0 1 0 0 0 0 0
0 1 0 0 0 255 0 0 0 0 0 0 0 0 0 0
1 1 0 0 255 0 0 0 0 0 1 1 2 1 1 1
1 0 255 1 1 1 1 1 1 1 0 0 0 0 0 0
0 255 0 0 0 1 1 0 0 0 0 0 0 0 1 1
0 0 0 0 1 0 0 0 1 0 0 0 0 0 0 0
0 0 1 0 0 255 0 0 1 1 1 1 1 1 1 1
0 1 1 255 0 0 1 1 0 0 0 0 1 1 1 1
0 0 255 0 0 1 1 1 1 1 1 1 1 0 0 0
0 255 1 1 0 0 0 1 1 2 1 1 1 1 1 255
0 0 0 0 1 2 4 4 4 2 1 0 1 0 255 1
1 1 1 1 1 1 1 1 1 1 1 1 1 255 0 0
0 1 1 31 31 9 2 2 1 0 0 255 1 0 0 1
1 1 1 2 1 1 0 0 0 1 255 1 1 0 0 0
0 0 1 1 1 0 0 0 0 255 0 1 1 1 1 1
1 1 1 2 2 2 1 255 0 1 1 0 1 0 0 0
0 1 1 1 0 0 255 1 0 0 1 1 1 1 0 1
1 1 1 1 255 0 0 0 0 0 0 0 1 0 0 0
1 1 1 255 0 0 0 0 0 0 0 0 0 0 0 0
0 1 255 1 1 0 0 1 0 0 0 1 1 2 1 0
255 0 0 0 0 0 0 0 0 0 0 1 1 1 255 1
1 1 1 1 2 1 1 1 1 1 1 1 1 255 1 1
1 1 2 2 2 1 1 1 0 0 0 0 255 1 1 1
1 1 1 1 0 1 0 1 0 0 255 0 0 0 0 1
1 1 1 1 1 1 0 0 0 255 0 0 0 0 0 1
1 0 0 0 0 0 0 0 255 0 0 0 0 1 0 0
0 1 1 1 1 1 255 1 0 1 1 1 1 2 1 0
0 1 1 1 255 0 0 0 0 0 0 1 0 0 0 2
0 0 0 255 1 1 0 1 1 1 1 1 1 1 0 0
0 0 255 0 1 0 1 0 0 0 0 0 0 0 1 0
0 255 0 0 0 0 0 1 1 2 1 1 1 1 0 255
0 0 0 0 1 1 1 1 0 0 0 0 0 0 255 0
0 0 0 0 0 0 0 0 0 0 0 1 1 0 0 0
1 0 0 0 1 1 1 1 2 1 0 0 0 0 0 0
1 1 255 0 0 1 1 1 1 2 2 1 1 1 1 1
255 1 1 1 1 1 0 0 1 2 2 2 1 1 0 255
1 1 1 0 0 0 0 1 1 0 0 0 0 1 255 1
1 0 1 1 2 2 2 1 1 1 1 0 255 0 1 1
3 16 24 37 24 36 18 2 1 1 0 255 1 1 1 1
2 2 1 2 1 1 1 1 1 1 255 0 0 0 1 22
37 78 78 39 9 2 1 1 255 1 1 1 1 1 1 6
6 2 1 0 1 1 1 255 1 1 0 0 0 1 0 0
0 1 1 0 0 0 255 0 1 0 1 1 1 2 2 2
2 2 1 0 255 0 0 1 1 2 2 2 1 1 1 1
1 0 0 255 1 0 0 1 1 1 1 1 1 1 1 1
1 255 1 1 1 1 1 0 1 1 1 1 1 1 1 0
255 0 0 0 1 0 0 0 0 0 0 0 1 0 1 255
1 1 1 1 1 0 1 1 1 1 1 0 0 255 0 1
1 0 0 0 1 1 1 1 0 0 1 255 1 1 1 1
1 2 3 3 2 1 1 1 1 0 255 0 0 0 0 3
3 8 8 1 1 1 0 0 0 255 1 1 1 0 1 0
1 0 1 1 1 0 0 255 0 0 1 1 1 1 1 1
0 0 1 1 0 0 255 0 0 0 0 0 1 0 0 0
0 0 0 0 0 255 1 0 1 0 2 1 0 0 1 1
1 1 1 255 0 0 0 1 2 19 19 6 2 2 1 1
1 255 0 0 0 0 0 1 1 1 0 0 0 0 0 0
255 0 0 0 2 1 2 2 2 1 1 1 1 0 0 255
0 0 0 0 0 0 0 0 0 0 0 1 1 1 255 0
0 0 0 0 1 1 2 1 1 1 0 0 255 0 0 0
0 0 1 1 1 0 0 0 0 0 0 255 0 1 1 1
0 0 0 1 0 0 0 1 1 1 0 0 0 1 0 0
0 1 0 1 1 2 2 2 1 0 0 0 0 1 1 255
0 1 1 1 2 3 4 3 3 1 1 1 1 255 1 1
1 1 1 1 1 1 1 2 1 1 1 1 255 0 0 0
0 0 1 1 1 1 0 0 0 0 0 255 1 1 1 1
3 9 6 6 2 1 1 1 0 255 0 1 3 19 32 32
45 36 64 74 74 6 1 0 255 1 1 1 4 25 25 30
50 37 2 1 0 0 0 255 1 1 12 45 66 75 123 111
72 46 9 1 1 255 1 1 1 1 4 6 15 13 15 2
1 1 1 1 255 1 1 1 0 1 1 0 1 0 1 1
1 1 0 255 1 2 1 2 4 4 6 10 9 3 1 1
0 255 0 0 2 2 2 3 3 3 3 1 0 0 0 0
255 0 0 1 2 4 7 7 2 2 1 1 1 1 255 1
1 1 1 1 0 1 1 1 1 2 1 1 0 255 0 0
0 1 2 2 0 0 0 0 0 1 0 0 255 1 1 1
1 1 0 0 0 1 1 1 0 0 255 1 1 1 1 1
1 9 13 6 6 2 1 1 255 0 1 1 1 1 13 24
24 36 2 1 0 1 0 255 1 1 0 2 3 8 9 9
9 1 1 0 0 0 255 1 1 2 1 1 0 1 1 1
1 1 1 0 255 0 1 1 1 0 1 0 0 0 0 1
1 1 1 255 1 1 1 1 1 1 0 0 0 0 0 0
0 1 255 1 0 1 9 15 8 2 1 1 1 1 1 1
255 0 0 0 6 68 73 68 85 51 2 1 1 0 255 0
0 0 0 0 1 0 0 0 0 0 0 0 0 255 0 0
0 3 255 255 255 255 211 1 1 0 1 1 255 0 0 0
0 0 0 0 0 0 0 0 1 1 0 255 0 0 0 2
6 7 7 2 1 1 1 0 0 255 0 0 0 1 2 8
27 27 1 0 1 0 1 1 255 1 1 1 1 4 4 7
7 1 1 0 1 1 1 1 0 0 0 0 1 1 1 0
0 1 2 9 14 14 14 3 0 0 0 1 255 0 1 1
1 2 3 4 4 4 3 1 1 1 255 1 1 1 1 1
2 2 1 1 1 1 1 1 0 255 0 0 0 0 0 0
0 1 2 1 1 1 1 1 255 0 0 1 3 14 12 12
9 6 2 1 1 0 255 0 1 4 19 19 19 32 45 48
48 39 15 1 0 255 1 1 1 25 33 33 80 80 50 30
2 1 0 0 255 1 12 34 63 75 75 75 75 72 50 37
1 1 255 1 1 1 1 16 12 15 13 16 10 7 1 1
1 255 1 1 1 2 15 12 7 1 0 0 0 1 1 1
255 0 2 4 13 34 9 9 10 14 3 1 1 1 255 0
0 2 2 3 3 6 6 15 3 1 0 0 0 255 0 0
2 7 10 16 24 20 7 2 2 1 1 255 1 1 1 1
1 1 1 2 3 3 2 1 1 0 255 0 0 1 4 4
3 3 7 3 1 1 1 1 1 255 1 1 1 1 1 0
0 0 0 0 1 0 1 255 1 1 1 1 7 10 10 13
13 15 6 1 1 255 0 1 1 1 9 21 36 36 58 26
1 0 1 1 255 1 1 2 18 18 14 14 14 27 9 1
0 0 1 255 1 1 1 1 1 0 1 1 1 1 1 1
1 255 0 0 1 1 0 0 0 0 0 0 1 1 1 1
255 1 1 2 1 1 1 0 0 0 0 0 0 0 1 255
1 1 2 9 15 8 3 0 0 0 0 1 1 255 0 0
6 70 73 73 68 78 85 78 10 1 0 255 0 0 0 0
0 0 0 1 0 0 0 0 0 0 255 0 0 3 255 255
255 255 255 255 211 2 0 2 2 255 0 0 0 0 0 0
0 1 0 0 0 0 0 0 255 0 1 1 15 15 15 10
16 1 1 1 1 0 255 0 0 1 1 24 55 73 74 62
1 0 0 0 1 255 1 1 1 4 6 7 12 12 12 1
0 0 1 1 1 0 0 0 0 0 0 0 0 0 1 1
8 14 14 26 6 3 0 0 0 255 0 0 1 3 3 3
3 4 6 3 1 1 1 255 1 1 1 1 2 2 2 1
0 0 1 1 0 0 255 0 0 0 0 0 0 1 1 2
1 1 1 1 1 255 0 1 1 21 21 12 8 14 19 19
2 1 0 255 0 1 4 27 19 19 36 43 43 38 37 26
2 0 255 1 2 9 33 33 33 57 57 50 30 19 1 1
0 255 1 31 38 107 107 75 61 61 52 50 50 1 1 255
1 1 1 1 12 12 15 13 16 8 7 2 1 1 255 1
1 1 2 15 7 1 0 0 0 0 1 1 1 255 1 2
6 13 39 32 31 31 20 14 1 1 1 255 0 0 2 2
2 2 3 3 8 4 2 1 0 0 255 0 0 3 8 12
16 24 24 24 2 2 1 1 255 1 1 1 1 1 2 1
2 3 3 2 1 1 1 255 0 1 1 8 9 7 6 9
9 1 1 1 1 1 255 1 0 1 1 1 1 0 0 0
0 1 0 0 255 0 1 1 1 1 7 7 2 13 18 7
1 1 255 0 0 1 6 9 24 38 38 61 50 26 0 0
0 255 1 2 8 18 14 14 14 14 10 7 1 1 0 0
255 1 1 1 1 1 1 1 1 1 1 1 1 1 255 1
1 1 0 0 0 3 2 2 0 0 0 1 1 255 1 1
2 2 2 1 1 1 0 1 0 0 0 1 255 0 0 2
9 9 8 3 3 1 1 1 1 1 255 1 1 6 70 70
69 68 80 97 78 37 1 0 255 0 0 0 0 0 0 0
0 0 0 1 1 0 0 255 0 0 10 255 255 255 255 255
255 255 7 0 0 0 255 0 0 0 0 0 0 1 2 1
0 0 0 0 0 255 1 1 1 7 10 10 10 19 8 1
1 1 0 255 0 0 0 24 49 73 85 90 102 43 1 1
0 1 255 1 1 2 4 21 25 25 12 7 2 0 0 0
1 1 1 1 1 1 1 0 0 0 0 1 4 8 8 8
14 7 3 2 0 1 255 0 0 1 3 3 2 2 4 6
3 1 1 1 255 1 1 1 1 2 3 3 2 0 1 1
1 0 0 255 0 0 0 1 0 0 0 1 1 0 0 1
1 1 255 0 1 7 27 12 6 6 7 19 19 2 1 0
255 1 2 27 27 19 19 43 44 44 38 25 10 1 0 255
1 2 13 37 33 37 54 57 69 36 22 1 1 0 255 1
31 38 68 80 78 61 61 61 64 52 2 1 255 0 1 1
8 12 13 15 20 22 8 8 4 1 1 255 0 0 1 1
15 7 7 2 1 1 1 1 1 0 255 0 2 6 13 13
19 32 20 20 14 2 1 1 255 0 0 2 2 3 3 4
4 4 3 2 1 1 1 255 0 0 3 12 18 16 19 20
26 6 3 2 1 255 1 1 1 1 1 2 1 4 6 3
2 1 1 1 255 1 1 2 4 3 2 3 7 6 2 1
1 1 1 255 1 1 1 1 1 1 1 1 2 1 1 0
0 255 2 1 1 1 7 7 1 2 2 7 7 1 1 255
0 0 1 9 18 19 25 25 61 61 50 1 0 0 255 0
1 8 18 18 14 14 16 16 7 3 1 1 1 255 1 1
1 1 1 1 1 1 1 1 1 1 1 255 0 0 0 0
0 0 0 0 0 0 0 0 1 0 255 0 1 2 2 2
3 3 3 0 1 0 1 0 1 255 1 1 2 7 8 8
8 8 1 1 1 0 1 255 1 1 14 79 79 102 69 78
54 54 37 10 1 255 1 1 0 0 0 0 0 0 1 1
1 0 0 0 255 0 0 129 255 255 255 255 255 255 255 63
1 0 0 255 0 0 0 0 1 1 2 2 0 0 0 0
0 0 255 0 1 1 7 15 15 19 20 16 1 1 0 0
255 0 0 0 49 55 73 85 85 62 43 1 1 1 1 255
1 1 2 4 7 9 12 12 12 3 0 0 0 0 1 1
1 2 0 0 0 0 0 0 1 4 4 3 6 7 7 3
1 1 1 255 1 1 1 3 3 2 6 6 4 1 0 0
1 255 1 0 1 1 1 1 3 2 1 1 1 0 0 0
255 1 0 0 1 1 1 1 1 1 0 0 0 1 0 255
1 1 7 24 14 8 7 7 10 14 2 1 1 255 1 3
27 27 19 19 36 38 43 37 37 25 1 0 255 2 10 27
51 51 58 54 54 54 36 19 1 1 1 255 1 10 31 63
63 64 61 73 67 64 52 1 0 255 0 1 2 8 8 13
13 20 22 20 20 3 1 1 255 0 1 1 2 6 1 2
1 2 3 1 0 0 0 255 0 1 3 6 7 8 19 19
19 2 1 1 1 255 0 0 1 2 4 4 6 6 6 2
2 1 0 0 255 0 0 2 8 16 14 16 18 30 6 3
2 1 255 1 1 2 2 2 2 2 2 1 1 0 0 1
1 255 1 1 2 3 2 2 2 6 3 2 1 1 2 1
255 1 1 1 1 1 1 1 4 13 3 1 1 0 255 2
2 2 0 4 3 3 3 3 7 3 1 0 255 0 0 2
9 45 38 27 27 50 61 50 2 0 0 255 1 1 4 13
30 34 33 31 16 15 6 2 2 1 255 2 1 1 1 1
1 1 1 1 0 0 0 0 255 0 0 0 0 0 0 0
1 1 1 0 0 0 0 255 0 1 2 2 7 8 8 3
1 1 1 1 1 1 255 1 1 2 9 8 8 8 8 6
1 1 0 1 255 1 1 21 85 85 97 89 89 80 54 34
0 0 255 1 1 1 1 1 0 0 0 0 1 1 0 0
0 255 0 0 129 255 255 255 255 255 255 255 63 1 0 0
255 0 0 1 0 1 0 1 1 2 0 0 0 0 0 255
0 0 1 3 8 18 20 20 6 1 0 0 0 255 0 0
0 49 64 73 90 90 55 39 1 0 0 1 255 1 1 4
7 12 12 39 9 7 3 0 0 0 0 0 1 1 2 1
1 1 0 0 0 1 6 10 8 8 25 14 1 1 1 1
255 1 1 1 2 2 2 3 3 3 2 1 0 1 255 0
0 0 1 1 1 3 3 3 3 2 1 0 1 255 2 0
1 1 1 1 0 0 0 0 0 0 1 0 255 0 1 2
9 14 9 7 7 10 8 1 1 1 255 1 3 25 25 49
26 44 44 44 45 38 16 1 0 255 1 10 43 51 62 60
58 58 63 48 14 1 1 1 255 1 2 15 55 63 78 72
73 73 66 57 1 0 255 0 0 2 13 13 20 13 22 22
22 21 3 1 0 255 0 0 1 1 6 1 2 0 2 3
0 0 0 0 255 0 1 2 3 6 3 10 2 2 1 1
1 1 255 0 0 0 1 6 6 6 6 6 3 2 0 0
0 255 0 0 0 3 13 13 13 18 33 6 3 2 0 255
1 1 2 2 3 3 3 3 2 1 0 0 0 1 255 1
1 2 2 2 15 15 7 3 1 1 1 1 1 255 1 1
1 1 1 1 1 2 3 1 1 1 1 255 2 0 1 1
14 12 12 3 3 3 1 1 1 255 0 0 1 9 45 39
39 31 50 50 28 2 0 0 255 1 1 2 10 34 34 34
36 33 21 6 2 1 1 255 1 1 1 1 1 1 1 1
1 0 0 0 0 255 1 0 0 0 0 0 0 3 1 1
0 0 0 0 255 0 1 1 2 6 8 8 3 1 1 1
1 1 1 255 1 1 2 6 6 6 3 6 2 1 0 0
0 255 1 0 21 96 102 102 89 89 86 34 8 0 0 255
1 1 1 1 1 0 0 0 0 0 0 0 0 0 255 0
0 2 255 255 255 255 255 255 224 6 0 0 0 255 0 0
0 0 1 0 1 0 1 1 0 0 0 0 255 0 0 0
2 18 20 20 15 6 1 0 1 1 255 0 0 0 6 66
73 79 79 55 25 1 0 1 1 255 1 1 2 10 13 13
25 21 9 3 0 0 0 0 1 1 1 0 1 1 1 0
0 0 1 4 8 8 42 26 14 1 1 1 1 255 1 1
1 2 2 3 3 3 3 1 0 0 0 255 0 0 0 1
1 1 3 3 3 4 4 2 1 1 255 2 1 1 1 1
1 1 1 2 1 1 1 1 1 255 0 1 2 9 24 32
14 10 10 4 1 0 0 255 1 2 13 22 49 45 45 28
24 38 38 16 1 1 255 1 3 14 43 60 58 58 58 51
14 3 1 1 1 255 1 1 14 24 52 72 72 73 73 57
38 1 0 255 0 0 2 6 13 21 13 13 12 15 8 2
1 0 255 0 0 0 0 0 0 0 0 0 0 0 0 0
0 255 0 0 2 3 7 10 10 2 1 1 1 1 1 255
0 0 0 2 6 6 6 6 6 2 1 0 0 0 255 0
0 0 3 3 8 6 8 8 3 1 0 0 255 1 0 1
1 3 7 8 4 2 1 0 0 0 1 255 1 1 1 1
1 7 7 3 2 1 1 1 1 1 255 1 0 1 1 1
1 1 1 2 0 1 1 1 255 0 1 1 2 7 16 16
3 3 1 1 1 1 255 1 1 1 2 9 27 39 31 34
28 4 1 1 1 255 1 1 2 2 10 15 37 39 36 21
2 2 1 1 255 0 1 0 1 0 1 1 1 0 0 0
0 1 255 1 0 1 0 0 0 0 3 1 1 0 0 1
1 255 1 1 1 1 3 8 8 3 1 0 1 1 1 0
255 1 1 2 2 2 3 1 2 1 2 0 0 0 255 1
1 1 21 85 96 89 144 120 30 2 0 0 255 0 0 0
0 0 0 0 0 0 0 0 0 1 1 255 0 0 1 21
211 255 255 255 224 6 1 0 0 1 255 1 0 0 0 1
0 0 0 1 1 1 0 0 0 255 0 0 0 1 3 15
15 7 3 1 0 0 1 255 0 0 0 0 27 66 79 69
25 1 0 0 0 0 255 1 1 1 10 13 13 21 4 3
2 1 1 0 0 0 0 0 0 1 0 0 0 0 0 0
1 4 8 25 25 1 0 0 0 0 255 0 0 0 1 2
3 3 3 3 2 1 1 1 255 1 1 0 0 1 1 2
3 3 4 3 2 1 1 255 1 1 1 0 1 1 1 1
1 0 0 1 1 1 255 0 0 1 2 9 32 7 7 7
1 0 0 0 255 1 1 1 3 42 51 51 55 28 38 16
2 1 1 255 1 1 1 3 20 43 49 51 51 2 0 0
0 1 255 0 0 1 15 52 74 72 55 43 34 2 1 1
255 0 0 2 2 8 21 21 13 6 3 2 1 0 0 255
0 0 0 0 0 0 0 1 0 0 0 0 0 1 255 1
0 1 2 2 4 2 2 1 1 1 1 1 255 0 0 0
1 2 2 2 2 2 1 0 0 1 1 255 1 0 0 0
3 3 3 3 4 2 1 1 1 255 1 0 1 0 1 2
2 2 2 2 1 0 0 0 255 1 1 1 0 0 0 2
2 1 1 0 1 1 1 255 0 0 0 1 1 1 1 1
0 0 1 1 1 255 1 1 1 1 1 7 2 1 1 0
0 1 2 255 0 1 1 1 1 4 27 27 1 1 1 1
1 1 255 1 1 1 1 1 6 7 10 10 1 1 0 1
0 255 0 1 1 1 0 1 1 1 0 0 0 1 1 255
1 1 0 0 0 0 0 1 1 1 0 0 1 1 255 1
1 0 0 0 1 1 1 0 0 0 1 1 0 255 0 1
1 2 2 2 2 2 1 1 0 0 0 255 0 0 1 1
8 69 86 102 30 0 0 0 0 255 0 0 0 0 0 0
1 1 1 0 0 1 1 1 255 0 0 1 1 21 128 128
72 1 1 1 1 1 1 255 1 0 0 0 1 0 0 0
0 0 0 0 0 0 255 0 0 0 1 2 2 1 1 1
0 0 0 0 255 0 0 0 0 1 27 33 1 1 0 0
0 0 0 255 1 0 0 1 2 2 2 2 2 1 1 1
1 1 1 1 0 0 0 0 0 0 0 0 0 0 1 1
1 1 1 1 1 1 0 255 0 0 0 1 1 2 3 3
1 0 0 0 2 255 1 1 0 0 0 1 1 1 2 3
3 1 1 1 255 1 0 0 0 0 0 1 1 1 0 0
0 0 0 255 0 1 1 1 1 1 2 2 1 1 0 0
1 255 0 0 1 1 1 42 42 28 21 15 2 1 1 1
255 1 1 1 2 1 1 0 0 0 1 0 0 1 1 255
0 0 0 1 12 31 44 36 36 2 2 1 0 255 0 0
1 2 2 3 3 3 1 1 1 1 1 1 255 0 0 0
0 0 0 0 1 1 1 1 1 1 1 255 1 0 0 1
1 1 1 1 1 1 1 1 1 255 0 0 0 1 1 1
2 1 2 1 1 0 1 1 255 0 0 1 0 1 1 1
1 1 1 1 1 1 255 1 1 1 0 1 0 1 2 1
1 1 1 0 1 255 1 0 0 0 0 0 1 1 1 1
1 1 1 1 255 0 0 0 0 0 1 1 1 1 0 1
1 1 255 1 1 1 0 0 0 0 0 0 0 0 1 1
255 0 1 0 0 1 1 2 1 1 1 1 1 1 0 255
0 0 0 0 0 0 2 2 1 1 1 1 1 0 255 1
1 1 1 1 1 1 1 1 0 0 0 1 255 1 1 1
0 0 0 0 0 0 1 0 0 0 1 255 1 0 1 0
1 1 0 0 0 0 0 1 0 0 255 1 0 0 1 1
1 1 1 0 0 0 0 0 255 0 1 1 1 1 1 1
1 0 0 0 0 0 255 0 0 0 0 0 1 0 1 1
1 0 0 1 0 255 0 0 0 1 1 1 1 1 1 1
1 1 0 0 255 0 0 0 1 1 1 1 1 1 0 0
1 1 0 255 0 0 0 0 1 0 0 0 0 0 0 0
0 255 0 0 0 0 1 1 1 0 0 0 0 0 0 0
255 0 0 0 0 0 0 0 0 1 1 1 1 0 0 0
0 0 0 0 0 0 0 1 1 0 0 0 1 1 1 1
1 1 1 0 255 0 0 0 0 1 1 1 1 0 0 0
1 1 255 0 0 0 0 0 0 1 1 1 1 0 1 1
1 255 1 1 0 0 0 1 1 1 0 0 0 0 1 0
255 0 1 1 0 0 0 1 1 1 0 0 0 2 255 0
0 1 1 1 1 2 8 8 1 1 1 1 1 255 1 1
0 1 0 0 0 0 0 0 0 0 1 0 255 0 0 0
1 3 3 12 2 2 1 1 1 0 255 0 0 2 2 2
0 1 1 1 1 1 1 0 0 255 0 0 1 0 0 0
0 0 1 0 1 1 1 1 255 0 0 0 1 1 1 1
1 1 1 1 1 1 255 0 0 0 0 1 1 1 1 1
0 0 0 1 1 255 0 0 0 0 0 0 1 1 1 1
1 0 1 255 1 2 2 1 1 1 1 0 1 1 1 1
0 0 255 1 0 0 0 0 0 0 1 1 1 1 1 1
1 255 0 0 0 0 0 1 1 1 1 0 0 0 2 255
1 0 1 0 0 0 0 0 0 0 0 0 1 255 0 0
0 1 1 1 1 1 1 1 1 1 1 0 255 0 0 0
0 0 0 1 1 1 1 1 1 1 0 255 1 1 1 1
1 1 1 1 1 0 0 0 0 255 1 1 0 0 0 1
0 0 0 1 0 0 0 0 255 1 0 0 0 0 0 0
0 0 0 0 1 0 0 255 0 0 1 1 1 0 0 0
0 0 0 0 0 255 0 0 1 1 0 1 1 1 0 0
0 0 0 255 0 0 0 0 0 1 1 1 0 1 1 1
1 0 255 0 0 1 1 0 0 0 1 1 1 1 1 0
0 255 0 0 0 0 0 0 0 1 1 0 0 1 1 0
255 0 0 0 0 1 0 0 0 0 0 0 0 1 255 0
0 0 0 0 1 1 1 0 0 0 0 0 0 255 0 0
0 0 0 0 0 0 0 0 1 0 0 0 1 1 1 1
1 0 0 0 1 1 0 0 1 1 1 0 0 1 1 1
1 255 1 0 0 0 0 1 1 1 0 0 0 0 0 255
0 0 0 1 0 1 1 1 1 1 1 1 1 1 255 0
1 0 0 0 1 1 1 1 1 0 1 1 1 255 0 0
0 0 0 0 1 0 1 0 0 0 2 255 0 0 1 1
1 0 1 1 1 1 1 1 1 1 255 1 1 0 0 0
0 0 1 0 0 0 0 0 0 255 0 0 0 0 1 1
1 1 1 0 1 0 0 255 1 1 1 1 1 0 0 0
0 0 0 0 1 1 255 0 0 0 0 0 0 0 0 0
0 1 1 1 1 255 0 0 0 1 1 1 1 1 0 1
0 1 0 255 0 0 0 1 1 1 1 1 1 0 0 0
0 0 255 0 1 1 1 0 0 1 1 1 1 0 0 0
255 3 2 2 1 1 1 1 0 0 1 1 1 1 1 255
0 0 0 0 0 0 0 0 0 1 1 0 0 0 255 0
0 0 0 0 0 1 1 1 1 1 0 1 255 1 0 1
0 1 0 1 0 1 0 0 0 1 255 1 0 0 0 0
1 1 1 1 1 1 1 1 1 255 1 0 0 0 0 1
1 1 1 1 1 1 1 1 255 0 1 1 1 1 1 1
0 0 0 0 0 0 255 0 0 0 0 1 1 1 0 0
0 0 0 0 0 255 1 1 1 1 1 1 1 0 0 1
1 0 0 0 255 1 1 1 1 0 0 0 0 0 0 1
0 1 255 0 0 0 1 0 1 0 0 0 0 1 1 0
255 0 0 0 0 0 0 0 0 0 0 0 0 0 0 255
0 1 0 0 0 0 1 1 1 1 1 0 0 0 255 1
0 0 0 1 0 1 1 0 0 0 1 1 1 255 0 0
0 0 0 0 0 0 0 0 0 0 0 255 0 0 0 0
0 0 0 0 0 1 1 1 1 0 255 0 0 0 0 0
0 0 0 0 0 0 0 0 0 1 1 1 1 255 255 255
255 255 255 255 255 255 255 255 255 255 255 255 255 255 255 255
255 255 255 255 255 255 255 255 255 255 255 255 255 255 255 255
255 255 255 255 255 255 255 255 255 255 255 255 255 255 255 255
255 255 255 255 255 255 255 255 255 255 255 255 255 255 255 255
255 255 255 255 255 255 255 255 255 255 255 255 255 255 255 255
255 255 255 255 255 255 255 255 255 255 255 255 255 255 255 255
255 255 255 255 255 255 255 255 255 255 255 255 255 255 255 255
255 255 255 255 255 255 255 255 255 255 255 255 255 255 255 255
255 255 255 255 255 255 255 255 255 255 255 255 255 255 255 255
255 255 255 255 255 255 255 255 255 255 255 255 255 255 255 255
255 255 255 255 255 255 255 255 255 255 255 255 255 255 255 255
255 255 255 255 255 255 255 255 255 255 255 255 255 255 255 255
255 255 255 255 255 255 255 255 255 255 255 255 255 255 255 255
255 255 255 255 255 255 255 255 255 255 255 255 255 255 255 255
255 255 255 255 255 255 255 255 255 255 255 255 255 255 255 255
255 255 255 255 255 255 255 255 255 255 255 255 255 255 255 255
255 255 255 255 255 255 255 255 255 255 255 255 255 255 255 255
255 255 255 255 255 255 255 255 255 255 255 255 255 255 255 255
255 255 255 255 255 255 255 255 255 255 255 255 255 255 255 255
255 255 255 255 255 255 255 255 255 255 255 255 255 255 255 255
255 255 255 255 255 255 255 255 255 255 255 255 255 255 255 255
255 255 255 255 255 255 255 255 255 255 255 255 255 255 255 255
255 255 255 255 255 255 255 255 255 255 255 255 255 255 255 255
255 255 255 255 255 255 255 255 255 255 255 255 255 255 255 255
255 255 255 255 255 255 255 255 255 255 255 255 255 255 255 255
255 255 255 255 255 255 255 255 255 255 255 255 255 255 255 255
255 255 255 255 255 255 255 255 255 255 255 255 255 255 255 255
255 255 255 255 255 255 255 255 255 255 1 1 1 0 1 0
1 0 1 0 0 0 0 1 1 1 1 255 1 1 0 0
0 0 0 0 1 0 0 0 0 255 0 0 1 1 1 1
0 0 0 1 2 1 1 1 255 1 1 1 1 1 1 0
1 1 1 1 1 1 1 255 1 1 1 1 0 0 0 0
0 0 0 1 1 255 0 0 1 1 1 1 1 1 1 1
1 1 1 1 255 0 1 0 0 0 1 1 0 0 0 0
0 0 1 255 0 0 0 0 0 1 1 1 1 1 1 1
0 255 0 0 0 1 1 1 1 1 1 1 1 1 1 1
255 1 0 0 0 0 0 0 0 0 0 1 1 1 1 255
1 0 0 0 0 0 0 0 0 1 1 1 0 255 0 0
0 1 1 1 1 1 1 1 0 1 0 0 255 0 0 1
0 1 1 1 1 1 1 0 0 0 255 2 2 1 0 2
2 1 1 1 1 1 1 1 1 255 1 0 0 0 0 0
0 0 0 0 0 0 0 0 255 0 0 0 0 0 0 0
0 1 1 1 1 1 255 1 0 0 1 1 1 1 0 1
0 0 0 0 255 0 0 0 0 0 1 1 1 0 1 1
1 1 2 255 1 1 0 0 0 1 0 1 1 1 0 0
0 0 255 0 0 1 1 1 1 1 0 0 0 0 0 0
255 0 0 0 0 1 0 1 0 0 0 0 0 0 0 255
0 1 1 0 1 0 1 1 1 1 0 0 0 1 255 1
1 1 2 0 0 0 1 0 1 0 0 0 255 0 0 0
1 1 1 0 0 1 1 1 1 1 255 1 1 1 1 1
1 0 0 0 0 0 0 0 1 255 0 0 0 0 0 0
0 0 2 2 1 1 1 1 255 1 1 1 0 0 0 0
0 0 0 0 0 1 1 255 0 0 0 0 1 1 1 1
1 1 1 0 0 255 0 1 1 1 0 0 0 0 0 1
1 1 1 0 255 0 0 0 0 0 0 0 0 0 0 1
0 1 0 0 1 1 1 1 0 1 0 1 0 2 2 1
0 0 0 1 1 1 1 0 255 0 1 0 0 0 0 0
0 0 0 1 1 1 255 1 1 1 0 0 0 0 0 0
0 1 1 1 1 255 1 1 1 1 1 1 0 1 1 1
1 1 1 1 255 1 1 1 1 1 0 0 0 0 0 1
1 1 255 0 0 0 1 1 1 1 1 1 1 1 1 1
1 255 1 1 0 0 0 1 1 1 0 0 0 1 1 1
255 0 0 0 0 1 1 1 1 0 1 0 1 0 255 0
0 0 1 1 2 2 1 1 1 1 1 1 1 255 1 1
0 0 0 0 1 0 1 1 1 1 1 0 255 0 0 0
0 0 0 0 0 0 1 1 1 1 255 1 0 0 1 1
1 2 1 1 1 0 1 0 0 255 0 0 0 0 1 1
1 1 1 1 1 1 1 255 2 1 1 1 2 2 2 1
1 1 1 1 1 1 255 1 1 1 0 1 0 1 1 1
1 1 1 0 0 255 0 0 0 0 0 0 0 0 1 1
1 0 0 255 1 1 0 1 1 1 1 1 1 0 0 0
0 255 1 1 0 0 1 1 1 1 1 1 1 1 1 1
255 0 0 0 0 0 1 1 1 1 1 0 0 0 0 255
0 0 1 1 1 1 1 1 0 1 0 0 0 255 0 0
0 1 1 1 1 0 0 0 1 0 0 0 255 0 0 0
0 0 0 0 0 0 1 0 1 0 1 255 0 1 2 2
1 0 0 0 0 0 0 0 0 255 0 0 0 1 1 1
1 1 1 1 0 0 1 255 0 1 1 1 1 1 1 1
1 0 0 0 0 0 255 0 0 0 0 1 0 0 0 1
1 0 0 1 1 255 1 0 0 0 0 0 0 1 0 0
0 0 0 0 255 1 1 6 7 6 2 1 2 1 1 1
0 0 255 1 1 0 1 1 1 1 0 0 1 1 1 1
0 255 0 0 0 0 0 0 0 0 0 0 1 0 0 0
0 0 0 0 1 1 2 0 1 0 1 0 0 0 0 0
1 1 1 1 1 255 1 1 1 0 1 1 1 1 1 0
0 0 0 255 0 1 1 1 1 1 1 1 1 2 2 1
1 0 255 1 1 0 0 1 1 1 2 1 1 1 1 1
0 255 0 1 1 1 2 1 1 1 1 0 1 1 1 255
0 0 1 1 0 0 0 0 1 1 1 1 1 1 255 1
1 1 0 1 1 4 4 1 1 0 1 0 1 255 0 0
0 0 1 2 2 1 0 1 1 1 0 255 0 0 0 1
1 3 7 7 3 1 1 1 1 1 255 1 1 0 0 1
1 2 1 1 1 0 0 0 0 255 1 1 1 2 3 3
0 0 1 1 1 1 1 255 1 1 0 1 2 3 3 8
2 1 1 1 1 1 255 1 0 0 0 1 1 1 1 1
1 1 1 1 255 0 0 0 0 2 8 26 26 1 1 1
1 1 1 255 1 1 1 1 1 1 1 1 1 1 1 1
0 0 255 0 0 0 1 1 0 0 0 1 1 1 0 0
255 1 0 0 0 1 1 1 1 1 1 1 0 1 255 2
1 1 1 0 1 1 1 1 1 1 1 1 1 255 0 0
0 0 1 1 1 1 1 1 0 0 0 0 255 0 1 1
2 2 2 2 2 1 0 0 0 0 255 0 0 0 1 1
1 1 1 1 1 1 1 0 0 255 1 1 0 0 0 0
0 0 0 0 0 0 0 0 255 0 0 2 2 1 1 1
1 1 1 0 0 0 255 0 1 1 1 1 1 2 2 1
1 1 1 0 255 0 1 1 1 1 1 1 1 1 1 1
1 0 0 255 0 0 1 1 2 2 2 2 2 1 1 1
1 1 255 1 0 1 1 1 1 1 1 1 1 0 1 1
1 255 1 2 2 2 2 2 7 7 7 3 1 0 0 255
0 0 0 0 1 2 2 1 1 1 1 1 1 0 255 0
0 0 1 0 0 0 0 0 0 0 0 0 0 0 0 0
1 1 1 1 1 1 0 1 0 0 0 1 1 1 1 1
1 1 255 1 1 1 0 1 1 1 1 1 0 0 0 0
255 1 1 1 1 3 33 33 33 9 2 2 1 1 0 255
0 0 0 0 2 39 39 21 16 2 1 0 0 0 255 0
1 1 3 4 4 4 2 2 2 1 1 1 255 1 0 0
0 0 0 0 0 1 1 1 0 1 1 255 1 1 3 6
8 8 8 19 19 2 1 1 1 1 255 0 0 0 1 20
21 20 13 9 2 1 1 0 255 0 0 1 1 4 19 21
22 21 9 1 1 1 1 255 0 0 0 1 2 2 3 3
3 2 1 1 1 0 255 1 1 1 3 8 12 14 14 1
1 1 1 1 255 1 1 1 1 3 4 7 8 7 2 1
1 1 1 255 0 0 0 0 2 6 8 9 3 1 1 1
1 255 1 0 1 1 85 97 97 85 58 40 2 1 1 1
255 1 1 1 1 1 1 1 1 0 0 1 1 1 0 255
0 0 0 1 1 0 0 0 1 1 1 1 1 255 0 0
0 1 20 70 78 70 58 1 1 0 0 255 1 1 0 0
0 1 0 0 0 0 0 0 1 1 255 1 1 0 0 6
16 14 14 8 2 1 0 1 2 255 1 1 1 2 2 15
15 7 2 2 0 0 0 255 0 0 1 2 2 3 2 4
4 1 1 1 0 0 255 0 0 0 0 0 0 0 1 0
0 0 0 0 0 255 0 0 1 1 1 1 2 2 2 1
0 0 0 255 1 1 1 0 0 2 2 3 4 3 1 1
0 255 0 1 1 1 1 1 1 3 3 2 1 0 0 0
255 0 0 0 0 4 155 179 179 81 2 1 1 0 1 255
1 0 1 1 1 2 3 4 3 2 0 0 0 0 255 1
3 3 3 1 1 8 13 14 10 1 1 1 255 1 0 0
0 2 4 6 12 2 1 0 0 0 0 255 0 0 0 1
1 0 0 0 0 1 0 0 0 0 0 0 0 0 1 1
1 0 0 0 0 0 1 0 1 1 1 1 1 1 1 255
1 0 0 0 1 1 2 2 2 1 1 0 0 255 0 1
1 2 67 67 67 60 66 51 2 1 1 1 255 0 0 1
2 80 80 80 73 51 19 1 0 0 0 255 1 1 3 4
8 9 9 6 4 2 2 1 1 255 1 1 1 0 0 0
0 1 1 1 0 1 1 1 255 0 0 6 12 40 36 19
34 34 32 1 1 0 1 255 0 0 1 27 24 24 21 20
19 13 2 1 0 255 0 0 1 6 21 24 22 22 22 24
9 1 1 1 255 0 0 0 2 8 13 4 3 3 2 0
0 0 0 255 1 2 2 6 12 14 20 21 21 3 1 1
1 255 0 1 1 2 6 7 7 7 7 2 1 0 1 1
255 0 0 0 10 10 13 18 18 18 3 1 1 1 255 1
0 1 82 97 178 132 123 102 80 40 1 1 1 255 1 1
1 1 1 1 1 1 0 1 1 1 1 0 255 1 1 1
3 8 1 1 0 0 1 1 2 2 255 0 0 0 20 98
107 82 78 78 58 2 1 0 255 1 1 0 1 0 0 0
0 0 0 0 0 1 1 255 1 1 1 1 12 37 14 25
16 14 2 1 1 1 255 1 1 1 2 9 30 27 30 19
2 0 1 0 255 0 0 0 2 16 10 4 4 4 6 1
1 0 0 255 0 1 1 0 0 0 1 1 1 1 0 0
0 0 255 1 1 1 1 4 37 74 66 9 7 0 0 0
255 0 0 0 0 0 2 2 3 4 8 2 1 0 255 0
1 1 1 2 7 7 26 26 9 1 0 0 0 255 0 0
0 0 131 194 255 255 255 81 3 2 1 0 255 0 1 1
2 3 6 4 6 4 3 1 0 0 0 255 1 1 1 2
4 7 8 13 13 7 4 1 0 255 0 0 0 1 4 6
12 21 21 1 0 0 0 0 255 0 1 1 4 1 0 0
0 1 1 0 0 0 0 0 0 0 1 0 0 0 0 0
0 0 1 6 2 1 1 1 0 0 1 1 255 0 0 0
0 0 1 6 6 1 1 1 1 1 1 255 1 1 14 67
67 60 51 66 66 44 1 1 1 1 255 0 1 52 92 95
64 80 80 55 16 0 0 0 255 1 3 4 8 8 10 10
7 6 3 2 1 1 255 1 0 0 0 0 1 1 1 1
0 0 0 1 1 255 1 1 3 12 40 12 31 32 51 32
6 1 1 255 1 0 0 28 28 24 20 20 19 20 19 13
2 1 255 1 1 7 20 21 22 22 22 34 34 25 1 1
1 255 0 0 2 3 8 8 4 3 3 2 1 1 1 255
1 1 1 2 8 13 20 27 31 27 19 3 1 1 255 1
1 1 3 4 6 7 7 7 4 1 1 1 1 255 0 0
2 14 14 14 20 24 24 16 1 1 1 255 1 1 1 78
85 97 116 132 116 102 58 1 1 1 255 1 1 0 0 1
1 1 3 3 3 1 1 1 0 255 1 1 1 3 6 1
1 1 1 1 2 2 2 255 0 1 2 40 107 107 78 78
93 70 4 1 1 255 0 0 0 1 0 1 0 1 1 0
0 0 1 1 255 1 0 1 6 32 37 22 22 22 16 12
1 0 1 255 1 1 2 9 25 25 19 19 44 18 2 1
0 255 1 1 1 3 16 4 4 2 4 4 4 1 0 0
255 0 0 1 1 0 0 0 1 1 1 0 0 0 0 255
1 1 1 4 37 69 87 80 52 8 0 0 0 255 0 0
0 0 1 2 2 2 2 8 2 1 0 1 255 1 0 1
10 37 34 42 44 42 9 0 0 0 255 0 0 0 39 155
227 255 255 255 255 16 2 0 0 255 0 0 1 2 6 8
6 6 3 3 1 0 0 0 255 0 1 2 2 4 4 7
13 10 10 6 1 1 255 0 0 0 2 6 14 6 13 12
2 1 0 0 0 255 1 1 1 4 1 0 0 0 1 1
0 0 0 0 0 0 0 1 0 0 0 0 0 0 0 1
6 2 2 1 1 1 0 1 0 255 0 0 0 0 0 2
6 6 1 1 1 1 1 1 255 1 0 38 51 74 74 57
57 56 51 1 1 1 0 255 0 1 92 121 109 64 64 58
51 37 0 0 0 255 1 3 4 7 8 10 10 9 7 6
2 1 0 255 1 0 0 0 1 2 1 1 1 0 0 1
1 0 255 0 1 3 27 40 31 36 27 51 27 8 2 1
255 0 0 0 37 45 45 20 20 20 20 19 10 2 0 255
0 1 10 24 31 27 26 27 21 34 21 1 0 0 255 0
0 2 3 8 8 6 4 4 2 1 0 1 255 1 0 1
6 20 22 32 32 31 25 12 1 1 1 255 1 1 2 3
7 8 8 10 10 7 1 0 0 0 255 0 0 2 14 16
18 32 28 28 16 2 1 1 255 1 1 26 74 82 149 135
135 132 105 80 3 1 1 255 1 0 0 0 1 1 1 3
3 3 1 1 1 1 255 1 1 1 1 3 2 2 2 2
2 0 1 1 255 0 1 2 98 108 111 93 93 126 126 58
2 1 255 0 0 0 1 0 1 1 1 1 1 1 1 1
1 255 0 0 1 31 31 10 10 14 18 16 12 0 0 1
255 1 1 1 10 21 25 20 19 20 18 3 1 0 255 0
0 1 3 16 3 2 1 1 2 1 1 0 0 255 0 0
0 1 0 1 0 1 1 0 0 0 0 1 255 1 1 1
20 44 63 87 98 52 8 0 0 0 255 0 0 0 1 1
2 2 1 2 4 2 0 0 1 255 0 0 1 37 64 67
44 55 42 9 1 0 0 255 0 0 1 128 164 227 255 255
255 255 28 1 0 0 255 0 0 1 4 6 8 6 3 3
2 1 0 0 0 255 0 1 2 4 8 7 7 7 10 21
6 1 1 255 0 0 0 10 14 14 3 3 4 3 1 1
0 0 255 0 1 1 1 0 0 0 0 1 1 1 0 0
0 0 1 1 1 1 0 0 0 0 1 0 1 1 1 1
1 0 0 0 1 0 255 0 0 0 0 0 0 0 1 0
0 0 1 1 1 255 1 1 38 45 66 74 64 64 64 51
1 1 0 0 255 0 1 52 96 96 58 58 58 55 36 1
1 1 255 1 3 3 7 8 10 10 9 7 6 1 1 1
255 1 1 1 1 2 2 1 1 1 0 0 1 1 1 255
0 1 2 27 54 34 38 24 27 18 8 1 1 255 0 0
0 37 45 30 22 22 24 28 24 9 2 0 255 1 1 10
38 38 27 26 38 37 36 15 1 0 0 255 0 0 2 2
3 6 6 6 4 2 1 1 1 255 0 0 1 20 25 26
27 27 25 21 6 1 1 1 255 1 1 2 3 8 8 10
14 10 6 1 1 1 1 255 1 1 2 10 16 20 26 28
21 4 2 1 1 255 1 1 26 51 78 140 149 149 145 105
81 3 1 1 255 1 0 0 0 6 1 1 2 1 1 1
1 1 1 255 1 1 1 4 3 2 2 2 2 2 0 0
0 255 0 0 2 108 140 143 111 111 98 98 58 2 1 255
0 0 1 1 1 1 1 1 1 0 0 1 1 1 255 1
0 0 14 31 33 22 22 27 18 9 0 0 0 255 1 1
1 19 24 25 25 20 66 18 3 1 1 255 0 1 1 2
3 3 18 2 2 1 1 0 0 0 255 0 0 0 1 0
1 1 1 0 0 0 0 0 1 255 1 0 1 20 46 75
93 98 33 2 0 0 0 255 0 0 1 1 1 1 2 2
2 4 0 1 1 1 255 0 0 0 58 58 73 52 60 42
3 1 1 0 255 0 0 1 128 215 227 255 255 255 255 28
1 0 0 255 0 0 1 3 6 8 6 3 3 2 2 0
0 0 255 0 3 3 3 10 19 19 19 21 22 21 1 1
255 0 0 0 7 9 4 3 3 7 4 2 0 0 0 255
0 0 1 0 0 0 0 0 1 1 1 0 0 0 0 1
1 1 1 1 0 1 1 1 0 0 0 1 1 1 0 0
0 1 0 255 0 0 0 0 0 0 0 0 0 0 0 0
1 1 255 1 1 4 45 91 123 103 103 56 30 1 1 0
0 255 1 1 19 96 109 96 58 55 37 9 1 1 1 255
1 1 3 7 9 9 9 9 6 1 1 1 1 255 1 1
1 1 1 1 1 1 1 0 1 1 1 1 255 0 1 1
27 34 34 38 25 18 15 2 1 0 255 1 1 1 2 18
30 26 26 22 10 9 2 0 0 255 0 0 1 28 28 28
27 38 38 21 3 1 0 0 255 0 0 0 1 3 6 6
6 4 0 0 0 1 255 0 0 0 22 25 25 25 25 22
12 4 1 0 1 255 1 1 1 2 8 4 8 6 6 4
1 1 1 1 255 1 1 1 4 13 13 25 25 21 4 1
0 1 255 0 0 1 51 140 178 180 158 145 105 54 3 1
1 255 1 0 1 2 6 2 2 6 3 1 1 1 1 1
255 1 0 1 1 1 1 1 2 2 2 1 1 1 255 0
0 0 28 140 146 138 138 98 70 2 1 1 255 0 0 1
2 1 0 1 1 1 0 0 0 1 1 255 1 1 0 14
31 49 54 49 27 16 2 0 0 0 255 1 0 1 10 24
48 46 46 42 18 2 1 1 255 0 0 1 1 1 2 2
18 2 0 1 1 1 0 255 0 1 0 0 0 1 1 1
1 0 0 0 0 1 255 1 0 1 4 28 46 44 39 21
1 0 0 0 255 0 0 1 1 1 1 2 2 2 0 0
1 1 1 255 0 0 1 10 52 63 63 63 25 1 1 0
1 255 1 1 1 9 164 215 216 255 255 131 3 0 0 0
255 1 1 1 2 3 4 4 3 3 2 1 0 0 0 255
1 3 9 9 2 1 19 20 21 21 7 1 1 255 0 0
0 1 7 3 3 4 7 3 1 0 0 0 255 0 0 0
0 0 0 0 1 1 1 1 0 0 0 0 0 1 1 1
1 1 1 1 1 1 1 0 1 0 0 0 0 1 1 1
255 0 0 0 0 0 0 0 0 0 0 0 0 1 1 255
1 1 1 15 66 123 103 108 48 2 1 1 1 1 255 0
1 3 43 74 79 74 55 9 2 1 1 1 255 1 1 1
6 9 9 8 7 3 1 1 1 1 255 2 2 0 0 0
1 1 1 1 1 0 1 1 1 255 1 1 0 2 7 25
25 15 15 2 0 1 1 255 1 1 1 1 2 18 19 22
19 3 2 0 0 1 255 0 0 0 3 16 27 27 32 31
7 1 1 0 0 255 0 0 0 0 1 3 4 3 2 0
0 0 1 255 1 0 0 0 14 14 14 16 16 4 1 1
0 1 255 0 0 0 1 2 2 3 4 4 1 1 1 1
1 255 1 1 1 2 4 12 12 10 6 2 1 1 1 255
0 0 1 7 51 108 140 119 120 81 1 1 1 1 255 1
1 1 1 2 2 8 3 1 1 0 0 1 1 255 0 0
0 0 0 0 0 1 1 2 1 2 2 255 1 1 1 2
28 48 48 70 31 1 1 1 1 255 0 1 1 1 1 0
1 0 0 0 0 0 0 0 255 0 0 0 1 2 49 54
49 26 2 2 0 0 0 255 1 0 0 2 19 48 24 42
14 2 1 1 1 255 0 1 0 1 1 2 2 18 2 1
0 0 1 1 255 1 1 1 0 0 0 1 1 1 0 0
0 0 0 255 0 0 0 1 4 28 28 21 1 1 0 0
0 255 0 1 1 1 1 2 2 2 2 0 0 1 1 1
255 1 1 1 3 50 52 50 37 1 0 0 0 0 255 0
0 0 1 9 176 206 176 131 7 1 0 1 1 255 1 0
0 0 1 1 3 3 3 2 1 0 0 0 255 0 3 3
1 0 1 1 20 20 21 21 0 0 255 0 0 0 0 0
1 1 4 4 1 0 0 0 0 255 0 0 0 0 0 0
0 1 1 0 0 0 1 1 1 1 1 1 1 1 1 1
1 1 1 1 1 1 0 0 0 1 1 1 1 255 0 0
0 0 0 0 0 0 0 0 0 0 1 1 255 1 0 0
0 15 32 48 48 1 1 1 1 1 0 255 0 1 1 3
43 43 32 8 1 1 1 1 1 255 0 0 1 2 4 6
4 3 1 1 1 1 1 255 1 0 0 0 1 1 1 1
0 1 0 1 0 0 255 0 1 1 1 2 3 3 2 1
1 1 1 1 255 1 1 1 0 0 2 12 18 3 2 0
0 0 1 255 0 0 0 3 3 13 16 24 3 1 0 0
0 0 255 0 0 0 0 0 0 0 0 0 0 0 0 0
255 1 0 0 0 1 3 3 2 2 1 1 0 0 0 255
1 1 0 0 2 2 2 2 2 0 0 0 1 1 255 0
1 0 1 2 3 9 9 2 1 0 0 0 255 0 0 2
2 7 19 86 86 57 2 1 1 1 1 255 1 1 1 1
1 1 1 1 1 1 0 1 1 1 255 0 0 0 0 0
0 0 0 1 1 1 1 2 255 1 0 0 0 1 13 20
13 1 1 1 1 1 255 0 1 0 1 0 0 0 0 0
0 0 0 1 1 255 0 0 0 1 1 1 1 1 1 0
0 0 1 1 255 1 1 2 2 2 2 2 2 1 1 1
0 0 255 0 1 0 1 0 1 1 1 1 0 0 1 1
1 255 1 0 0 0 1 0 1 0 0 0 0 0 0 0
255 0 1 1 1 2 2 2 1 1 0 0 0 0 255 0
0 1 1 1 1 1 0 0 0 1 1 1 0 255 1 1
1 3 3 3 1 1 1 0 0 0 0 255 1 0 0 0
1 3 3 8 1 1 0 0 1 1 255 1 0 0 0 0
1 1 1 1 1 0 0 0 0 255 0 0 1 1 0 0
1 19 19 19 3 0 0 255 1 1 0 0 0 0 1 1
1 0 0 1 0 0 255 0 0 0 0 0 0 0 0 1
0 0 0 1 1 1 1 1 1 0 1 1 0 0 0 1
1 1 1 0 0 1 1 1 1 1 255 0 0 0 1 1
0 0 0 0 0 0 0 1 1 255 0 0 0 0 1 2
1 1 1 1 1 0 0 0 255 0 0 0 0 0 1 1
1 1 1 1 1 0 255 0 0 0 0 1 0 0 0 1
1 1 0 1 255 1 0 0 0 1 1 0 0 0 1 1
0 0 0 255 0 0 0 0 1 2 2 1 1 1 1 0
1 255 0 0 0 0 0 1 1 2 2 1 0 0 1 1
255 1 0 0 0 3 2 2 1 0 0 0 0 1 1 255
0 0 0 1 0 0 0 0 0 0 0 0 0 255 1 1
0 0 0 1 1 1 1 1 1 0 0 0 255 0 0 1
0 0 1 2 1 1 0 0 0 0 0 255 1 1 0 0
0 1 1 2 2 1 1 1 1 255 0 1 2 1 1 1
1 1 2 1 1 1 1 1 255 1 1 1 0 1 1 1
1 0 1 0 1 1 1 255 0 0 0 0 0 0 0 0
1 0 0 0 1 255 0 0 1 1 1 1 1 1 1 1
1 1 1 255 1 1 0 0 0 1 1 1 0 0 0 0
1 0 255 0 0 0 0 0 1 1 1 0 0 0 1 1
1 255 1 1 1 2 2 2 1 0 0 1 1 0 0 255
0 1 0 1 1 1 1 1 0 0 0 0 1 1 255 1
0 0 0 1 0 1 0 0 0 0 0 0 0 255 0 1
0 1 1 1 1 0 0 0 0 0 1 255 0 0 1 1
1 0 1 1 0 0 0 1 1 1 255 1 1 1 0 0
0 0 0 1 0 0 0 0 255 0 0 0 0 1 2 1
1 1 1 0 0 0 1 255 0 0 0 0 0 1 1 1
1 0 0 1 1 1 255 0 0 0 0 0 0 1 8 8
8 1 0 0 255 1 1 1 0 0 0 0 1 0 0 0
1 0 0 255 0 0 0 0 0 0 0 0 0 0 0 0
0 0 1 1 1 1 1 1 0 0 0 0 0 1 1 1
1 0 0 0 1 1 1 255 0 0 2 2 1 1 1 1
1 1 1 1 1 1 255 0 0 0 0 1 1 1 0 1
1 0 0 0 0 255 0 0 0 0 0 0 1 0 0 1
1 0 0 255 0 0 1 1 0 0 0 0 1 1 1 1
1 255 1 1 1 1 1 1 0 0 1 1 1 0 0 0
255 0 0 0 0 1 1 1 0 0 0 1 0 0 255 0
0 0 0 0 0 1 0 0 0 1 1 1 1 255 1 0
2 2 2 1 0 0 1 1 1 1 1 1 255 0 1 0
1 0 0 0 0 1 1 1 0 1 255 1 1 1 1 1
1 1 1 1 1 1 0 0 0 255 1 1 1 0 0 0
0 0 0 0 0 0 0 0 255 1 1 1 0 0 0 1
1 1 1 0 1 1 255 1 0 1 1 1 1 1 1 1
1 1 0 0 0 255 0 1 1 1 0 0 1 1 1 1
1 1 1 1 255 0 0 1 0 0 0 1 1 1 1 1
1 0 255 0 0 1 0 0 0 1 1 1 1 1 1 1
255 0 0 0 0 0 0 0 1 1 1 1 1 0 0 255
0 0 1 1 1 1 1 1 0 0 0 1 1 1 255 1
1 1 1 1 1 1 0 0 0 0 0 0 255 0 0 0
0 1 1 0 0 0 0 0 0 1 1 255 0 0 0 0
0 1 1 0 0 0 0 1 1 1 255 0 0 0 1 1
1 0 0 0 0 1 0 1 255 2 0 0 0 0 0 0
0 0 0 1 1 1 0 255 1 0 0 0 0 0 0 0
1 1 0 0 0 255 1 0 0 0 0 1 1 1 1 1
0 0 0 0 255 0 0 0 0 1 1 1 1 1 0 0
0 1 1 255 0 0 0 0 0 0 0 1 0 0 1 1
0 255 1 1 0 0 0 0 0 0 0 0 0 1 1 0
255 0 0 0 0 0 0 0 0 0 0 0 0 0 0 0
0 0 0 255 255 255 255 255 255 255 255 255 255 255 255 255
255 255 255 255 255 255 255 255 255 255 255 255 255 255 255 255
255 255 255 255 255 255 255 255 255 255 255 255 255 255 255 255
255 255 255 255 255 255 255 255 255 255 255 255 255 255 255 255
255 255 255 255 255 255 255 255 255 255 255 255 255 255 255 255
255 255 255 255 255 255 255 255 255 255 255 255 255 255 255 255
255 255 255 255 255 255 255 255 255 255 255 255 255 255 255 255
255 255 255 255 255 255 255 255 255 255 255 255 255 255 255 255
255 255 255 255 255 255 255 255 255 255 255 255 255 255 255 255
255 255 255 255 255 255 255 255 255 255 255 255 255 255 255 255
255 255 255 255 255 255 255 255 255 255 255 255 255 255 255 255
255 255 255 255 255 255 255 255 255 255 255 255 255 255 255 255
255 255 255 255 255 255 255 255 255 255 255 255 255 255 255 255
255 255 255 255 255 255 255 255 255 255 255 255 255 255 255 255
255 255 255 255 255 255 255 255 255 255 255 255 255 255 255 255
255 255 255 255 255 255 255 255 255 255 255 255 255 255 255 255
255 255 255 255 255 255 255 255 255 255 255 255 255 255 255 255
255 255 255 255 255 255 255 255 255 255 255 255 255 255 255 255
255 255 255 255 255 255 255 255 255 255 255 255 255 255 255 255
255 255 255 255 255 255 255 255 255 255 255 255 255 255 255 255
255 255 255 255 255 255 255 255 255 255 255 255 255 255 255 255
255 255 255 255 255 255 255 255 255 255 255 255 255 255 255 255
255 255 255 255 255 255 255 255 255 255 255 255 255 255 255 255
255 255 255 255 255 255 255 255 255 255 255 255 255 255 255 255
255 255 255 255 255 255 255 255 255 255 255 255 255 255 255 255
255 255 255 255 255 255 255 255 255 255 255 255 255 255 255 255
255 255 255 255 255 255 255 255 255 255 255 255 255 255 255 255
255 255 255 255 255 255 255 255 255 255 255 255 255 255 255 255
1 1 0 0 0 1 1 1 1 0 0 0 1 1 1 1
1 255 1 1 1 2 1 1 1 1 0 1 1 1 1 1
255 1 1 1 1 1 2 2 2 1 1 1 1 0 1 255
0 0 0 0 0 1 1 1 1 1 0 0 0 255 0 0
0 1 0 1 1 1 2 2 1 1 1 255 1 0 1 1
1 1 1 1 1 1 1 1 1 1 255 1 1 1 1 0
0 0 0 0 0 0 1 0 255 0 0 0 0 0 0 0
0 0 0 1 1 1 1 255 1 0 0 0 0 0 0 1
1 1 1 1 0 0 255 0 0 0 0 0 0 1 0 2
1 1 1 1 255 1 1 1 1 1 1 1 1 0 0 1
0 0 0 255 1 1 1 1 1 0 0 0 0 1 1 1
1 0 255 0 1 1 1 0 0 0 1 0 1 1 1 1
255 1 0 1 0 1 0 0 1 1 1 1 1 1 0 255
0 0 1 1 1 0 1 1 1 1 1 1 1 1 255 0
0 0 1 1 1 1 1 1 1 1 1 1 255 0 1 1
1 1 1 1 0 0 0 1 0 1 255 0 0 0 0 1
1 1 0 0 1 0 0 0 1 255 0 1 1 0 0 1
1 1 0 0 0 0 1 1 255 1 1 1 1 0 0 0
1 0 1 0 0 1 255 1 1 1 1 1 1 0 0 0
1 1 2 1 0 255 0 0 2 0 1 0 0 0 0 1
1 1 1 1 255 0 0 0 0 1 0 0 0 0 0 0
0 0 255 1 0 0 0 0 1 0 0 0 1 1 0 0
0 255 0 0 0 1 1 0 0 0 0 1 1 0 0 255
0 0 0 0 0 0 1 0 0 0 0 0 0 0 255 0
0 0 0 0 0 0 0 0 1 0 0 0 1 255 0 0
0 0 0 0 0 0 0 0 1 1 1 255 0 0 0 0
0 0 0 0 1 0 0 0 1 1 255 0 0 0 0 0
0 0 0 0 1 0 0 0 0 0 0 0 0 2 1 0
0 0 1 1 1 1 0 0 1 1 1 1 0 1 255 1
1 1 1 0 1 1 0 0 1 1 1 0 1 255 1 1
1 1 1 2 2 2 2 1 1 1 1 1 255 0 0 1
1 0 1 1 1 0 1 1 1 1 255 1 0 0 0 0
0 0 1 2 2 1 0 0 255 0 0 0 0 1 1 1
1 1 1 1 1 1 1 255 1 1 1 1 0 0 0 0
0 1 1 1 0 255 0 0 0 1 1 0 0 0 0 1
1 1 1 1 255 1 1 0 0 0 0 1 1 1 1 0
1 0 1 255 1 0 0 1 1 1 1 0 1 0 1 0
1 255 1 0 1 1 1 1 1 0 0 0 0 0 0 0
255 1 1 1 1 1 0 0 0 0 1 1 1 1 1 255
0 0 0 1 0 1 1 1 0 0 1 1 1 255 1 0
1 0 1 0 1 1 1 1 1 1 1 0 255 0 0 0
1 1 1 1 1 1 0 0 1 1 1 255 0 0 0 1
1 1 1 1 1 0 0 1 1 255 1 1 1 1 1 0
1 1 1 1 1 1 1 255 0 0 1 1 1 1 1 0
0 1 1 1 1 1 255 0 0 0 0 0 0 1 2 2
0 0 0 0 0 255 1 1 1 1 1 1 0 1 2 1
1 0 1 255 1 1 1 1 1 1 1 0 0 0 1 1
1 1 255 1 0 1 0 1 0 0 0 1 1 0 0 1
1 255 0 0 0 0 0 0 0 0 0 0 1 0 0 255
0 0 0 0 1 1 1 0 0 0 0 0 0 1 255 0
1 1 1 1 1 0 0 0 0 0 0 0 255 0 0 0
0 0 0 0 0 0 0 1 0 0 0 255 0 0 0 0
0 0 0 0 0 1 0 0 0 0 255 1 1 0 0 0
0 0 0 1 0 0 1 1 255 0 0 0 0 0 0 1
1 1 0 0 0 1 1 255 0 0 0 0 0 0 0 0
0 0 0 0 0 1 1 0 0 0 0 0 0 0 0 0
0 0 1 1 1 1 1 1 1 0 1 255 1 1 1 1
1 1 1 0 1 1 1 1 0 0 255 1 1 1 1 1
1 1 1 1 0 0 1 1 1 255 0 0 1 1 1 1
1 1 1 1 0 0 1 255 1 0 0 0 0 0 0 1
2 2 1 0 0 255 1 0 1 1 1 1 1 1 0 0
0 0 0 0 255 0 1 1 1 0 0 0 0 0 1 1
1 0 255 0 0 0 1 1 1 0 0 0 1 1 1 1
1 255 1 1 0 0 0 0 1 1 1 1 1 1 1 1
255 1 1 1 1 1 1 1 1 1 0 0 0 0 255 0
0 1 1 1 1 1 1 0 0 0 1 1 0 255 1 1
1 1 0 0 0 0 1 1 1 1 1 1 255 0 0 0
0 0 1 0 1 0 0 1 1 1 255 1 0 0 0 0
0 1 1 1 1 1 0 0 0 255 1 0 0 1 1 1
1 1 1 0 0 0 1 0 255 0 1 0 0 1 1 1
1 1 1 1 1 0 255 0 1 1 1 1 0 0 0 0
0 0 1 1 255 0 0 1 1 1 1 1 1 1 1 1
1 1 1 255 0 0 0 0 0 0 2 3 2 0 0 0
0 0 255 1 1 1 1 1 1 1 1 1 1 1 1 0
255 0 1 1 1 1 1 1 1 0 1 0 0 0 0 255
1 0 0 0 1 1 1 1 1 1 0 1 1 1 255 0
0 0 1 1 0 0 0 0 0 0 0 0 255 0 0 0
0 0 0 1 1 1 0 0 0 0 0 255 0 1 0 1
2 2 2 1 0 0 0 0 0 255 0 0 0 0 0 0
0 0 0 0 1 0 0 0 255 0 0 0 0 0 0 0
0 0 0 0 0 0 0 255 0 1 1 0 0 0 4 4
2 0 0 1 0 255 0 0 0 0 0 0 1 1 1 0
0 0 0 1 255 0 0 0 0 0 0 0 0 0 1 1
1 0 1 1 1 1 1 1 0 0 0 1 0 0 0 2
9 9 1 1 1 1 1 1 255 1 1 1 1 1 0 0
1 1 1 1 0 0 0 255 1 1 1 1 1 1 1 1
0 0 0 1 1 1 255 0 1 1 1 1 1 1 1 1
1 1 0 1 255 1 0 0 0 0 0 1 0 1 1 0
0 1 255 1 0 0 1 1 13 28 28 2 0 0 0 0
0 255 0 0 1 1 0 0 0 1 1 1 0 0 0 255
1 1 0 1 0 1 1 1 1 1 1 0 1 1 255 1
1 0 0 0 0 1 0 0 1 1 1 1 1 255 1 1
0 1 1 2 1 1 1 0 0 0 0 255 1 1 1 1
1 22 40 40 15 1 1 1 1 0 255 1 1 1 1 1
1 3 3 2 1 0 0 1 1 255 1 1 0 1 1 1
1 1 1 1 0 1 0 255 0 0 0 0 1 1 1 1
1 1 1 0 1 1 255 1 0 0 1 2 7 7 7 1
0 0 0 1 0 255 0 0 0 1 2 2 2 1 1 1
1 1 1 255 1 1 1 1 0 0 0 0 0 0 1 2
2 255 0 0 1 1 1 1 31 4 3 2 2 1 1 0
255 0 0 0 0 2 3 4 4 3 1 1 0 0 0 255
1 1 1 1 1 2 2 2 2 2 1 1 1 255 0 0
0 1 3 66 199 199 68 3 0 0 0 0 255 1 1 1
1 2 2 2 2 1 1 1 1 1 1 255 0 0 1 1
1 1 1 1 2 0 0 0 1 255 0 0 0 0 0 1
1 1 1 1 0 0 0 0 255 0 0 1 1 3 3 3
3 1 1 0 0 0 255 1 0 0 1 1 0 0 0 0
0 0 0 0 0 255 0 0 1 1 1 0 1 1 1 0
0 0 0 0 255 0 1 1 1 1 1 7 7 4 1 0
1 0 255 0 0 0 0 0 0 1 2 1 1 0 0 0
0 255 0 0 0 0 0 0 0 0 0 1 1 1 1 1
0 0 0 1 1 1 1 1 1 0 0 6 22 43 49 9
1 1 1 1 1 255 0 0 1 1 2 2 2 1 1 0
1 0 0 0 255 1 1 1 1 1 1 1 1 0 0 1
1 1 1 255 0 0 0 0 1 1 1 1 1 1 0 0
0 255 1 1 1 0 1 2 2 2 1 0 0 0 1 255
1 1 1 1 13 30 38 55 60 13 1 0 0 0 255 0
0 0 0 0 1 1 1 1 1 0 0 1 255 1 1 0
0 0 1 1 2 1 1 1 0 1 1 255 1 1 0 0
0 0 0 0 0 1 1 1 0 0 255 1 1 1 1 1
2 2 3 2 1 0 0 0 255 1 1 1 1 30 135 192
192 192 67 1 1 0 0 255 1 2 2 2 2 8 14 21
4 2 1 1 1 1 255 1 1 0 1 2 2 2 2 1
1 1 1 0 255 0 1 1 1 1 2 2 1 1 1 1
0 1 1 255 1 1 1 7 9 9 20 20 20 0 0 0
0 0 255 0 0 0 1 2 3 3 3 2 1 1 1 0
255 1 1 1 0 1 0 1 0 0 0 0 1 1 255 0
0 0 1 8 31 40 31 21 14 4 1 1 0 255 0 1
1 2 3 3 4 4 3 3 1 0 0 0 255 1 1 1
1 2 7 14 4 2 2 1 1 1 255 0 0 2 4 172
255 255 255 255 104 3 0 0 0 255 1 1 1 2 4 4
3 3 3 1 1 1 1 0 255 0 1 1 1 1 1 2
2 2 1 0 0 1 255 1 1 0 1 1 9 9 2 1
2 1 1 0 0 255 0 0 0 2 15 22 34 49 16 2
0 0 0 255 1 1 0 1 1 1 0 0 0 0 0 0
0 0 255 0 1 1 1 1 0 1 1 1 1 0 0 0
0 255 0 0 1 2 4 8 14 24 7 2 0 0 0 255
0 0 0 0 0 0 1 2 2 1 0 0 0 0 255 0
0 1 2 7 1 1 1 1 1 1 1 1 1 0 0 0
0 1 1 1 1 1 1 7 22 43 46 49 24 6 1 1
1 1 255 0 0 1 1 1 4 3 3 2 1 1 0 0
0 255 1 1 1 1 1 1 0 1 3 2 1 0 1 1
255 1 1 0 0 0 1 1 1 1 1 0 0 1 255 1
1 2 2 3 7 15 3 1 0 0 0 1 255 1 0 2
3 30 30 51 60 81 60 13 1 1 1 255 0 0 0 1
1 1 1 2 2 1 0 0 0 255 1 1 0 0 0 3
3 2 2 1 1 0 1 0 255 0 1 1 0 0 0 0
0 0 0 0 1 0 0 255 1 1 1 2 2 4 4 6
3 2 0 0 1 255 1 1 1 30 188 217 192 192 235 182
67 1 0 0 255 1 2 2 3 8 19 19 24 16 4 1
1 0 1 255 1 1 1 1 2 3 4 3 3 1 1 0
0 255 0 1 1 1 1 2 1 1 1 1 1 1 1 1
255 0 1 1 12 25 14 54 61 54 1 0 0 0 0 255
0 0 0 2 3 4 4 4 3 2 1 1 1 255 1 0
1 1 1 1 1 0 0 1 1 1 1 255 0 0 2 2
22 27 32 31 21 16 14 2 0 0 255 0 1 1 3 3
10 4 4 3 3 1 1 1 1 255 0 0 2 3 9 16
18 8 8 3 2 1 1 255 1 0 2 172 255 255 246 246
255 255 104 0 0 0 255 0 1 1 2 3 2 2 4 4
2 1 1 1 0 255 0 0 1 1 1 1 2 2 2 1
1 0 1 255 0 0 1 2 9 13 9 2 2 3 2 1
0 0 255 0 0 1 4 18 34 49 49 42 9 2 0 0
255 0 0 0 1 2 2 0 0 0 0 1 0 0 0 255
0 0 1 1 2 2 2 2 3 2 1 0 0 0 255 0
1 1 2 4 6 7 16 9 4 1 0 1 255 0 0 0
0 0 0 1 1 2 1 0 0 0 0 255 0 0 1 1
1 0 0 1 2 1 1 0 0 0 0 0 0 0 1 1
0 0 1 6 16 26 28 26 36 36 8 3 1 1 1 255
0 0 0 1 2 3 3 1 1 1 2 0 0 0 255 1
1 1 1 1 2 2 3 8 2 1 0 1 1 255 1 1
0 0 0 1 7 12 3 1 1 0 0 255 1 1 1 1
1 7 4 4 2 0 0 0 0 255 1 1 3 39 74 55
55 66 84 48 13 2 1 1 255 0 0 1 1 2 2 2
2 1 1 0 0 0 255 1 1 1 0 3 3 3 3 3
2 1 0 0 0 255 0 1 1 1 1 1 1 0 0 0
0 0 0 1 255 1 0 1 2 3 4 4 6 6 3 1
0 0 255 1 0 1 67 190 190 188 184 255 235 150 19 1
1 255 1 1 1 3 6 14 10 10 10 4 2 1 0 0
255 0 0 0 1 2 4 4 4 3 3 1 1 0 255 1
1 1 1 0 0 0 1 2 2 1 1 1 0 255 0 1
1 25 25 14 14 49 49 21 1 0 0 0 255 0 0 0
2 4 4 3 3 3 3 1 0 1 255 0 1 2 0 1
0 1 0 0 1 1 1 0 255 0 1 2 4 22 24 27
15 15 16 16 4 0 0 255 0 1 1 3 6 10 6 3
3 3 2 1 1 1 255 0 0 2 6 9 9 16 8 8
4 2 0 1 255 1 1 3 255 255 255 244 244 255 255 129
1 0 0 255 0 1 2 3 4 4 2 3 7 4 2 0
1 0 255 0 1 0 0 0 1 2 2 1 1 0 0 0
255 0 0 1 1 9 9 9 2 3 6 6 2 0 0 255
0 0 1 4 21 31 33 31 16 7 2 1 0 255 0 0
0 0 1 0 0 0 0 1 1 0 0 0 255 0 0 1
2 2 2 2 4 4 2 1 0 0 0 255 0 0 1 4
7 8 12 27 16 9 1 0 0 255 0 0 1 4 3 1
1 1 1 0 0 0 0 0 255 0 1 1 1 0 0 1
2 2 0 0 0 0 0 1 1 0 0 0 0 0 0 1
7 19 57 46 21 21 36 36 3 1 1 1 255 1 1 2
3 3 3 1 1 1 1 2 0 0 0 255 1 1 1 1
1 2 2 2 0 0 0 0 1 1 255 1 1 0 1 0
6 12 18 3 1 1 1 1 255 1 0 1 1 7 1 1
2 2 0 0 0 1 255 1 1 2 39 93 95 95 89 85
48 27 2 1 1 255 0 0 2 2 3 2 2 2 2 1
0 0 0 255 1 1 1 1 4 3 3 3 3 3 1 0
0 0 255 0 0 0 1 1 1 1 1 0 0 0 1 0
1 255 1 0 0 1 3 4 4 4 6 6 1 1 1 255
1 0 1 70 190 190 184 182 241 235 150 19 1 1 255 0
0 1 1 4 6 6 7 4 3 2 1 0 0 255 0 0
1 2 2 2 1 3 3 3 1 1 1 255 1 1 1 1
0 0 0 1 2 0 0 0 0 0 255 0 1 3 12 24
24 24 39 40 21 1 0 0 1 255 1 0 0 2 4 4
3 4 4 4 1 0 0 255 1 1 2 2 0 0 0 0
1 1 1 1 1 255 1 1 1 2 15 24 27 15 15 18
32 2 1 0 255 0 0 1 4 8 10 6 3 6 3 2
1 1 1 255 0 1 1 6 10 16 16 8 8 8 2 0
1 255 1 0 2 255 255 255 246 246 255 163 129 1 0 0
255 0 1 1 3 4 7 8 4 8 4 1 0 0 0 255
0 1 1 1 2 2 2 2 1 1 0 0 0 255 0 0
0 1 10 9 2 1 3 6 6 2 1 0 255 0 0 1
3 21 31 31 8 13 2 1 1 0 255 1 1 1 1 1
0 0 0 1 2 1 0 0 0 255 0 0 1 2 2 2
2 3 4 2 1 0 1 0 255 0 0 1 4 7 7 8
12 12 9 1 0 0 255 0 1 3 4 6 1 1 1 1
1 0 0 0 0 255 0 1 1 1 0 0 0 1 2 0
0 0 0 0 0 1 2 0 2 0 0 1 1 3 16 30
30 30 30 36 24 3 1 0 1 255 1 1 2 2 2 1
0 1 1 1 1 0 1 0 255 1 1 1 1 1 2 2
0 0 0 1 1 1 0 255 1 1 0 1 3 6 7 7
1 1 1 0 1 255 1 0 1 0 1 1 2 2 2 0
0 0 1 255 0 0 1 28 39 43 95 99 85 27 3 2
1 1 255 0 0 0 2 3 3 2 2 1 1 0 0 1
255 1 1 1 1 2 2 3 3 3 2 1 0 0 1 255
1 1 1 1 1 1 1 1 1 1 1 0 0 0 255 1
1 1 1 3 4 3 3 3 3 1 1 1 255 0 0 1
70 190 209 255 255 255 235 85 2 1 0 255 0 0 0 0
2 4 7 7 3 2 1 1 1 0 255 0 1 1 2 2
2 1 2 2 3 2 1 1 255 1 0 0 0 0 0 0
2 0 0 0 0 0 1 255 1 2 3 9 12 24 26 33
26 2 1 0 0 0 255 1 1 1 1 4 4 4 4 6
2 1 0 0 255 1 1 1 0 0 0 0 0 1 1 1
0 1 255 1 0 0 1 12 31 33 28 33 43 43 2 1
1 255 1 0 0 1 6 8 6 6 9 6 2 2 1 1
255 1 1 1 2 7 8 8 8 8 2 0 0 1 255 1
0 1 173 255 255 255 255 255 135 16 1 0 0 255 1 1
1 2 3 7 13 6 8 3 0 0 0 0 255 0 1 1
2 2 2 2 2 2 1 0 0 0 255 1 0 0 0 1
1 1 2 8 6 1 1 0 0 255 0 0 0 0 9 9
14 26 14 2 1 0 0 255 1 1 1 1 1 3 1 2
2 2 1 0 0 0 255 0 0 1 1 2 1 1 2 3
2 0 0 0 0 255 0 1 1 3 7 8 9 9 9 1
1 0 0 255 0 1 2 3 3 1 1 1 1 1 0 0
0 0 255 0 1 1 0 0 0 0 0 0 0 0 0 0
0 1 1 0 0 0 2 1 1 1 1 3 30 38 38 31
24 15 2 1 1 1 255 1 1 2 1 0 1 0 2 2
2 1 0 0 0 255 0 1 1 1 2 2 0 0 0 0
1 1 1 0 255 1 1 1 1 1 3 3 3 1 1 1
0 1 255 1 1 1 0 1 0 0 0 0 1 1 1 1
255 0 0 1 9 28 43 68 78 78 27 2 1 1 1 255
1 0 0 0 1 1 1 1 1 1 0 1 1 255 1 1
1 1 1 1 2 2 2 2 1 0 0 1 255 1 1 1
1 1 1 1 1 1 1 1 0 0 0 255 1 1 1 1
2 3 2 3 3 3 1 1 1 255 1 0 0 2 120 174
174 174 172 133 4 0 0 0 255 1 1 0 0 1 4 6
1 1 1 1 1 1 0 255 0 1 1 1 2 2 2 2
2 2 2 0 0 255 0 0 1 1 0 0 0 0 0 0
0 0 0 1 255 1 1 2 3 12 19 24 26 2 1 1
0 0 0 255 1 1 1 1 2 3 3 3 3 1 1 0
0 255 1 1 0 0 0 0 1 1 1 1 0 0 1 255
1 0 0 1 4 14 33 33 33 26 2 2 1 1 255 1
0 0 1 3 6 3 3 3 2 2 2 1 1 255 1 1
1 1 3 7 7 3 2 1 1 1 1 255 1 0 1 2
173 218 255 218 135 16 1 1 0 0 255 1 1 1 1 1
2 3 6 6 1 1 0 0 0 255 0 1 1 1 2 2
2 2 2 1 0 0 0 255 1 0 0 0 1 1 1 1
1 1 1 1 0 0 255 0 0 0 0 1 9 37 37 19
2 0 0 0 255 1 1 1 1 1 6 6 7 8 2 0
0 0 0 255 0 0 0 1 2 2 2 3 3 2 0 0
0 0 255 0 1 1 1 3 3 3 2 1 1 0 0 0
255 1 1 1 0 0 0 0 1 1 1 0 0 0 0 255
0 0 0 0 0 1 1 1 1 1 1 1 0 1 1 1
0 0 1 1 1 1 1 0 3 10 15 31 24 15 2 1
1 1 1 255 0 1 1 1 0 1 1 1 1 1 1 1
1 0 255 0 1 1 1 1 1 0 0 0 0 0 1 1
0 255 0 0 0 0 1 1 2 2 1 0 0 0 0 255
1 1 1 0 1 0 0 0 0 0 0 0 1 255 0 0
2 2 9 21 32 43 20 4 1 0 0 1 255 2 0 0
0 0 0 0 0 1 1 1 0 0 255 1 1 0 0 0
1 2 2 2 2 0 0 0 1 255 1 1 1 1 1 1
1 1 1 1 0 0 0 0 255 0 0 1 1 1 1 1
2 2 1 0 0 1 255 1 0 1 1 2 120 149 149 133
4 0 0 0 0 255 0 0 0 0 0 0 0 0 1 1
1 1 1 1 255 0 0 1 1 1 2 2 2 2 1 2
0 0 255 0 0 0 0 0 0 0 0 1 1 1 1 0
1 255 1 1 1 1 1 1 1 2 1 0 0 0 0 1
255 1 1 1 1 1 2 3 2 1 0 1 0 0 255 0
1 0 0 0 0 1 0 1 0 0 0 1 255 0 0 0
1 1 4 14 26 26 1 1 1 1 1 255 1 0 0 0
1 3 2 2 2 1 1 0 0 1 255 1 1 1 1 1
3 2 2 0 0 1 1 1 255 0 0 1 1 2 13 28
28 4 1 1 0 0 0 255 0 0 0 1 1 1 2 2
2 1 1 0 0 1 255 1 0 1 1 1 1 1 1 1
1 0 0 0 255 0 0 0 0 0 0 0 0 0 1 0
0 0 1 255 1 0 0 0 0 0 14 19 13 0 0 0
0 255 0 0 0 0 1 3 3 3 2 2 0 1 0 1
255 0 0 0 1 2 2 2 1 1 0 0 0 0 0 255
0 0 1 1 1 1 1 1 0 0 0 0 0 255 1 1
0 0 0 0 0 1 0 0 0 1 1 0 255 0 0 0
0 0 1 0 0 0 1 1 1 1 1 1 0 0 0 0
0 1 1 1 1 1 3 3 3 3 2 1 1 1 1 1
255 0 1 1 1 1 1 2 2 1 1 1 0 0 0 255
0 1 1 1 1 1 0 0 0 0 0 1 1 1 255 0
0 0 1 1 1 1 0 0 0 0 0 0 255 0 0 1
1 1 0 0 0 0 1 1 1 1 255 2 2 2 2 2
1 1 2 2 1 1 0 0 1 255 1 0 0 0 0 0
0 0 0 0 1 1 0 255 1 1 1 0 0 0 1 2
2 0 0 0 0 0 255 1 1 1 1 1 1 1 1 1
1 1 0 0 1 255 0 0 0 0 0 1 0 0 0 0
0 0 1 255 0 0 1 1 1 1 2 2 1 1 0 0
0 0 255 0 1 0 0 0 0 0 0 0 0 0 0 0
0 255 0 0 1 1 1 1 1 1 1 1 1 0 0 255
1 1 1 0 0 0 0 0 1 1 1 1 1 0 255 0
1 1 1 0 0 1 1 1 1 0 0 0 1 255 1 1
1 1 1 1 2 0 1 0 0 0 0 255 0 0 0 0
1 1 1 0 1 1 0 1 1 255 1 0 1 1 1 1
1 1 1 1 1 1 1 0 255 1 1 1 1 1 1 1
1 1 1 1 0 0 1 255 1 1 1 0 0 1 1 1
0 0 1 1 1 255 0 0 0 0 1 1 1 1 1 1
1 1 0 1 255 0 0 0 1 1 1 1 1 2 1 0
0 1 1 255 1 1 1 1 1 0 0 0 1 1 0 1
0 255 0 0 0 0 0 0 0 0 0 0 0 0 0 0
255 0 0 0 0 0 0 0 0 0 0 0 0 0 255 0
0 0 0 1 1 1 1 1 1 0 0 0 0 255 0 0
0 0 1 2 1 1 0 0 0 0 0 0 255 0 0 0
0 1 0 0 0 0 0 0 1 0 255 1 1 0 0 0
0 0 0 0 0 0 1 1 0 255 0 0 0 0 1 1
0 0 1 1 0 1 1 1 1 1 1 1 0 0 1 0
1 1 1 2 1 1 1 0 0 0 1 1 1 255 0 0
1 1 1 1 1 1 1 1 1 1 1 0 255 0 1 1
1 1 1 0 0 0 0 1 1 1 0 255 0 0 0 1
1 1 1 0 0 0 0 0 0 255 0 0 0 1 1 1
0 0 1 1 1 1 0 255 2 2 2 2 1 1 1 2
2 1 0 0 0 1 255 1 0 0 0 0 0 0 0 0
0 0 1 0 255 0 0 0 0 0 1 1 0 0 0 0
0 0 0 255 1 1 1 1 0 0 0 1 1 1 1 1
1 1 255 1 0 0 0 0 1 0 0 0 0 0 0 0
255 0 0 1 1 1 1 1 1 1 0 0 0 0 0 255
0 1 0 0 0 0 0 0 0 0 0 0 0 0 255 0
0 1 1 1 1 1 1 1 1 1 1 1 255 1 1 1
1 1 0 1 1 1 1 1 1 0 0 255 0 1 1 1
0 1 1 1 1 0 0 0 1 1 255 0 1 1 1 1
0 1 0 0 0 0 0 0 255 0 0 0 0 0 0 0
0 1 1 1 1 1 255 0 0 1 1 1 0 0 0 0
0 0 0 0 0 255 2 1 1 1 0 0 0 1 1 1
0 0 0 1 255 1 1 0 0 0 0 0 1 0 0 0
0 1 255 0 0 0 0 1 1 1 0 0 0 0 0 0
0 255 0 0 0 1 1 1 1 1 1 1 0 0 0 1
255 1 1 1 0 0 0 0 0 1 0 0 0 0 255 0
1 1 0 0 1 0 0 0 0 0 0 0 0 255 1 0
0 0 0 0 0 0 0 0 0 0 0 255 0 0 0 1
1 1 0 0 1 1 1 1 1 0 255 0 0 0 0 0
0 0 0 0 0 0 0 0 0 255 0 0 0 0 0 0
1 0 0 0 0 1 0 255 0 1 0 0 0 0 0 0
0 0 0 0 0 0 255 1 1 0 0 0 0 0 0 0
0 0 1 1 0 1 0 1 1 0 0 0 0 1 1 1
2 2 1 1 0 1 1 1 1 1 255 1 0 1 0 0
0 0 1 1 1 0 0 0 0 255 0 1 1 1 1 1
1 1 0 1 1 1 1 1 255 1 1 1 1 1 1 0
0 0 0 0 0 0 255 0 0 0 0 0 0 0 1 1
1 1 0 0 255 0 1 1 1 1 1 1 1 1 0 0
0 0 1 255 1 0 0 0 0 0 0 0 0 0 0 1
1 255 1 0 0 0 0 0 0 0 0 0 1 0 0 0
255 1 1 0 0 0 0 0 0 1 1 1 1 1 1 255
1 0 0 0 0 0 0 0 0 0 0 0 0 255 0 0
0 0 1 0 1 1 1 0 0 0 0 0 255 0 1 0
0 0 1 0 0 0 0 0 0 0 0 255 0 1 1 1
0 0 0 1 1 1 1 1 0 255 1 1 1 1 1 0
1 1 1 1 1 1 0 0 255 0 2 2 1 0 0 1
1 1 1 0 0 0 1 255 0 0 0 0 0 0 2 0
0 0 1 0 0 255 0 0 0 0 1 0 0 0 1 1
1 0 1 255 1 1 1 1 1 0 0 0 0 0 0 0
0 0 255 1 1 1 1 0 0 0 1 1 1 1 1 1
1 255 1 1 0 0 0 0 0 0 0 0 0 0 0 255
1 0 0 0 0 0 0 0 0 0 0 0 1 1 255 0
0 1 1 1 1 1 1 1 1 0 0 0 0 255 1 1
1 0 0 0 0 1 1 1 0 0 0 255 0 1 1 0
0 1 1 1 0 0 0 1 0 0 255 0 0 0 0 0
0 0 0 0 0 0 0 0 255 0 0 0 0 0 0 0
0 1 1 1 0 1 0 255 0 0 1 0 0 0 0 0
0 0 0 0 0 0 255 0 0 0 0 0 0 1 0 0
0 0 0 0 255 0 0 0 0 0 0 0 0 0 0 0
0 0 1 255 1 1 1 0 0 0 0 0 0 0 0 0
1 0 0 0 1 1 255 255 255 255 255 255 255 255 255 255
255 255 255 255 255 255 255 255 255 255 255 255 255 255 255 255
255 255 255 255 255 255 255 255 255 255 255 255 255 255 255 255
255 255 255 255 255 255 255 255 255 255 255 255 255 255 255 255
255 255 255 255 255 255 255 255 255 255 255 255 255 255 255 255
255 255 255 255 255 255 255 255 255 255 255 255 255 255 255 255
255 255 255 255 255 255 255 255 255 255 255 255 255 255 255 255
255 255 255 255 255 255 255 255 255 255 255 255 255 255 255 255
255 255 255 255 255 255 255 255 255 255 255 255 255 255 255 255
255 255 255 255 255 255 255 255 255 255 255 255 255 255 255 255
255 255 255 255 255 255 255 255 255 255 255 255 255 255 255 255
255 255 255 255 255 255 255 255 255 255 255 255 255 255 255 255
255 255 255 255 255 255 255 255 255 255 255 255 255 255 255 255
255 255 255 255 255 255 255 255 255 255 255 255 255 255 255 255
255 255 255 255 255 255 255 255 255 255 255 255 255 255 255 255
255 255 255 255 255 255 255 255 255 255 255 255 255 255 255 255
255 255 255 255 255 255 255 255 255 255 255 255 255 255 255 255
255 255 255 255 255 255 255 255 255 255 255 255 255 255 255 255
255 255 255 255 255 255 255 255 255 255 255 255 255 255 255 255
255 255 255 255 255 255 255 255 255 255 255 255 255 255 255 255
255 255 255 255 255 255 255 255 255 255 255 255 255 255 255 255
255 255 255 255 255 255 255 255 255 255 255 255 255 255 255 255
255 255 255 255 255 255 255 255 255 255 255 255 255 255 255 255
255 255 255 255 255 255 255 255 255 255 255 255 255 255 255 255
255 255 255 255 255 255 255 255 255 255 255 255 255 255 255 255
255 255 255 255 255 255 255 255 255 255 255 255 255 255 255 255
255 255 255 255 255 255 255 255 255 255 255 255 255 255 255 255
255 255 255 255 255 255 255 255 255 255 255 255 255 255 255 255
255 255 255 0 0 0 1 1 1 1 1 1 1 1 1 1
1 1 1 1 255 1 1 1 1 1 0 1 0 0 0 0
0 0 0 255 1 1 1 1 1 1 1 1 1 1 1 1
1 0 255 1 1 1 1 0 0 0 0 0 1 0 1 0
255 0 0 1 0 0 0 0 1 0 0 0 0 0 255 0
0 0 0 0 0 0 0 0 0 0 1 1 1 255 0 0
0 0 0 1 1 1 0 0 0 1 0 255 0 0 0 0
0 0 1 1 1 0 1 0 0 0 255 1 1 1 0 0
0 0 1 1 1 0 1 1 1 255 0 0 0 0 0 0
0 0 0 0 0 0 0 255 1 0 0 1 1 1 1 0
0 0 0 0 1 1 255 0 0 0 0 0 0 0 0 0
0 1 2 1 1 255 0 0 0 0 0 1 1 1 0 0
0 0 0 255 1 1 1 0 0 0 0 0 1 1 1 0
0 1 255 1 0 0 0 0 0 0 1 1 1 1 0 0
0 255 0 0 1 1 1 1 1 1 1 1 1 0 0 255
0 0 1 1 1 0 1 0 0 0 0 0 1 255 1 1
0 0 0 0 1 0 0 1 1 1 0 0 255 0 0 0
0 0 0 1 1 1 1 0 1 1 0 255 0 0 0 0
1 1 1 0 0 0 0 0 0 255 1 1 0 0 0 0
0 0 0 0 0 0 0 1 255 1 0 0 1 1 1 0
0 0 0 0 0 0 0 255 1 1 0 0 0 0 0 0
0 1 0 0 0 255 0 0 0 0 0 0 1 1 0 0
0 1 1 0 255 0 0 0 0 0 0 1 1 1 0 0
0 0 255 1 0 0 0 0 0 0 0 0 1 0 0 1
1 255 0 0 1 1 1 1 0 0 0 0 1 0 0 0
255 0 0 0 0 0 0 0 0 0 0 0 0 0 255 1
1 0 0 0 0 0 0 0 0 0 0 1 0 255 0 1
1 1 1 0 0 0 0 0 0 0 0 0 0 0 0 1
0 0 1 1 1 1 1 0 0 0 0 0 0 1 1 2
0 255 0 1 1 1 1 1 1 0 1 1 1 1 1 0
255 1 1 1 1 0 1 1 1 1 1 1 0 0 0 255
1 1 2 1 0 0 0 0 0 1 0 1 0 255 0 0
1 0 0 0 1 1 1 1 1 1 0 255 0 0 0 0
0 0 0 0 0 0 1 1 1 1 255 0 0 0 0 1
1 1 1 0 0 1 1 0 255 0 0 0 0 0 0 1
0 0 0 0 0 0 1 255 1 1 1 1 0 0 0 1
1 0 0 1 1 1 255 0 0 0 0 0 0 0 0 1
1 0 0 0 255 0 0 0 1 1 1 1 0 0 0 0
0 1 1 255 0 0 0 0 0 0 0 0 0 0 0 0
1 1 255 0 0 0 0 1 1 1 1 0 0 1 1 1
255 1 1 1 0 0 0 0 1 2 1 1 0 1 1 255
1 0 0 0 0 1 1 1 1 1 1 0 0 0 255 0
0 1 1 1 1 1 1 1 1 1 0 1 255 0 0 0
1 1 1 1 1 0 0 0 0 1 255 1 1 0 0 0
0 1 1 1 1 1 1 1 1 255 1 1 1 1 1 1
1 1 1 0 0 0 0 0 255 0 0 0 0 1 1 0
0 0 0 0 0 0 255 1 1 0 0 0 0 0 0 1
1 0 0 0 1 255 0 0 0 0 1 1 1 1 0 0
0 0 1 1 255 0 1 0 0 0 0 0 0 0 0 0
0 0 255 0 0 0 0 0 0 0 1 0 0 0 0 0
0 255 0 1 0 0 0 0 0 0 0 0 0 0 0 255
0 0 0 0 0 0 1 1 1 0 0 0 0 1 255 1
1 1 1 1 1 0 0 0 1 1 0 0 0 255 0 0
0 0 0 0 0 0 0 0 0 0 0 255 1 1 1 0
0 1 1 0 0 0 0 0 0 0 255 1 1 1 2 1
0 0 0 0 0 0 1 0 0 0 0 0 0 1 0 1
0 1 1 1 0 0 0 0 0 0 1 2 2 1 255 1
1 1 1 1 1 1 1 1 1 1 0 2 0 255 1 1
1 0 0 0 0 0 0 0 0 0 0 0 255 0 1 1
1 1 0 0 1 1 1 0 1 0 255 0 0 1 1 0
0 0 0 1 1 1 0 0 255 0 0 0 0 0 0 1
1 0 0 1 1 1 1 255 0 0 0 0 0 1 1 1
0 0 0 0 0 255 0 0 0 0 0 0 1 0 0 0
0 0 0 1 255 1 1 1 1 1 0 1 1 1 1 1
1 2 1 255 0 0 0 0 1 1 1 1 1 0 0 0
0 255 0 0 0 0 1 1 1 1 0 0 0 0 0 1
255 1 0 0 0 0 0 0 0 0 0 0 0 0 1 255
1 0 0 1 1 1 2 1 0 0 0 1 1 255 0 0
1 0 0 0 0 0 1 1 1 1 1 1 255 0 0 0
0 0 1 2 2 2 1 1 1 0 0 255 1 1 1 2
2 2 2 7 7 2 1 0 0 255 0 0 0 1 1 1
1 1 1 0 1 0 1 255 1 1 0 0 0 1 1 1
1 1 1 1 1 1 255 1 1 1 1 2 2 2 1 1
1 0 0 0 0 255 0 0 0 0 0 0 0 0 0 0
0 0 0 255 1 1 0 0 0 1 1 2 2 1 1 0
1 1 255 0 0 0 0 0 1 1 0 0 0 0 0 0
0 255 1 1 0 0 0 0 0 0 0 1 1 1 1 255
0 0 0 0 0 0 1 1 0 0 0 1 1 1 255 1
1 0 1 1 1 0 0 0 0 0 1 0 255 0 0 1
1 1 1 34 34 16 4 1 0 1 1 255 0 1 0 1
0 1 1 1 1 1 0 0 0 0 255 0 0 0 0 0
0 0 0 0 0 0 0 0 255 0 1 0 0 0 0 0
0 0 0 1 1 0 0 255 0 1 1 1 1 1 3 3
0 1 1 1 0 0 0 0 0 0 1 1 0 0 1 0
1 0 1 4 10 10 1 1 1 1 1 255 0 1 1 1
1 1 1 1 1 1 1 0 1 1 255 1 1 1 1 1
1 0 0 0 0 0 0 0 0 255 0 0 2 3 15 10
10 4 2 1 1 1 0 255 0 0 1 1 1 1 0 0
0 1 1 1 1 255 0 0 0 0 0 1 19 19 19 1
0 0 1 1 255 1 1 0 0 0 1 1 1 1 1 1
1 0 255 0 0 0 0 0 1 1 0 0 0 0 0 0
0 255 0 0 1 1 1 33 56 40 2 1 1 0 1 1
255 0 0 1 1 1 3 3 0 0 1 1 0 0 255 0
0 0 0 0 0 1 1 0 0 0 0 0 0 255 0 0
0 0 1 0 1 1 1 0 0 0 0 0 255 1 0 0
1 2 14 22 22 0 0 0 1 1 255 0 0 1 1 1
0 1 1 1 1 0 0 0 0 255 0 0 0 1 1 2
14 15 15 2 2 1 1 0 255 1 2 2 9 3 4 27
27 14 9 2 1 1 255 0 0 0 2 3 3 1 1 1
1 1 0 0 255 1 1 1 1 1 2 37 37 36 9 3
1 1 1 255 1 1 1 1 4 7 13 13 10 1 0 0
0 0 255 0 0 0 0 0 0 0 0 0 0 0 0 0
255 0 0 0 0 1 1 2 4 6 2 1 1 1 0 255
0 0 0 0 0 1 1 2 0 0 0 1 1 0 255 0
0 0 0 0 0 0 0 0 0 0 1 1 255 0 0 0
0 0 1 1 1 0 0 0 1 0 1 255 1 1 0 2
1 0 0 0 0 0 1 1 1 255 0 0 1 1 2 81
84 69 69 67 3 0 0 0 255 0 1 0 0 0 1 1
2 1 1 0 0 0 0 255 0 1 1 1 1 1 1 1
1 1 0 0 0 255 0 0 0 0 0 1 1 0 0 0
1 1 0 0 255 1 1 1 2 2 19 18 14 7 1 0
0 0 0 0 0 0 0 0 0 0 0 0 0 1 2 21
25 25 20 10 2 2 1 1 255 0 0 0 0 0 0 1
1 1 0 0 0 1 1 255 1 1 1 1 1 1 0 0
0 0 0 0 0 1 255 0 0 1 25 26 10 10 6 4
2 1 1 1 255 0 0 1 1 1 1 0 0 0 1 2
1 1 255 0 0 0 0 2 14 45 45 39 19 1 0 0
0 255 1 1 0 0 0 2 7 2 9 2 0 0 0 255
0 0 0 0 1 1 0 0 0 1 1 0 0 0 255 0
0 1 1 3 34 56 56 56 2 0 0 0 1 255 0 0
0 1 7 10 7 7 2 2 1 1 0 255 0 0 1 0
1 1 1 1 0 0 0 1 1 0 255 0 0 1 1 1
0 0 0 1 0 0 0 0 1 255 1 0 1 2 14 40
44 56 22 0 0 0 0 255 0 0 1 1 1 1 2 2
1 0 0 0 0 0 255 0 0 0 1 3 20 25 19 19
16 2 1 1 0 255 1 3 9 26 14 37 37 37 28 14
10 1 0 255 0 0 0 2 3 12 1 6 2 1 1 1
0 255 1 1 0 1 1 69 69 69 45 45 7 2 0 0
255 0 0 0 1 3 9 28 18 13 10 1 0 0 0 255
1 1 1 1 1 0 0 0 0 1 0 0 0 255 0 1
1 0 1 3 4 9 6 2 0 0 0 0 255 0 0 0
0 0 1 2 2 0 0 1 1 0 0 255 1 1 1 0
0 0 0 0 0 0 0 0 0 255 0 0 0 0 1 1
1 1 1 1 1 0 0 1 255 1 0 0 0 0 0 1
0 1 0 0 0 0 255 0 0 1 2 78 84 84 69 133
101 51 1 0 0 255 0 0 0 0 1 2 2 2 3 2
1 1 1 1 255 1 1 2 8 9 8 8 1 0 0 0
0 0 255 0 0 0 0 0 0 0 0 0 0 0 0 0
0 255 1 1 1 1 9 20 18 14 9 1 0 0 0 0
0 1 1 0 0 0 0 0 0 1 2 66 116 51 42 38
38 10 2 1 1 255 0 0 0 0 0 0 1 1 1 0
0 0 0 1 255 1 1 1 2 3 1 1 0 0 1 0
0 0 1 255 0 1 25 31 54 10 8 6 6 4 1 1
1 255 0 0 1 1 1 1 1 1 1 1 1 1 1 255
0 0 0 1 3 25 48 48 43 21 3 0 0 0 255 1
1 0 0 7 7 2 2 9 9 2 1 1 255 0 0 0
1 1 1 0 0 1 1 2 0 0 0 255 0 0 1 1
3 39 46 46 46 36 2 0 1 1 255 0 0 0 1 10
12 12 12 2 4 2 2 1 255 0 0 1 1 1 1 0
1 1 1 1 1 1 0 255 0 0 1 1 1 0 0 1
1 1 0 0 0 1 255 1 1 2 3 40 42 44 56 44
6 0 0 0 255 0 0 0 1 1 2 2 9 2 1 0
0 1 1 255 0 0 1 3 15 15 30 30 25 19 2 0
0 0 255 0 4 14 15 21 37 27 27 27 26 10 2 1
255 1 0 0 0 1 3 3 8 6 4 1 1 1 255 1
1 0 1 8 89 80 75 74 75 45 2 0 1 255 1 0
0 1 9 26 27 15 10 10 4 1 0 0 255 1 0 1
1 1 1 1 0 0 1 0 0 0 255 0 0 0 1 2
12 9 7 1 2 0 0 0 0 255 0 1 0 0 1 12
12 9 1 1 1 1 1 1 255 1 0 1 0 0 0 1
1 1 1 0 0 0 255 0 0 0 0 2 7 6 3 3
1 0 0 0 0 255 1 1 1 0 0 0 1 0 1 1
1 0 1 255 0 1 1 32 81 103 78 67 68 80 80 12
0 0 255 0 0 0 0 1 6 2 4 4 4 1 0 1
1 255 0 1 1 4 9 12 8 8 1 1 1 0 0 255
0 0 0 0 0 1 1 1 1 1 0 0 0 1 255 1
1 1 9 18 20 18 18 20 9 0 0 0 0 0 0 1
0 1 1 0 0 0 2 3 66 116 67 42 38 38 18 2
0 0 255 0 0 0 0 0 0 1 1 1 0 0 0 0
0 255 1 1 0 0 2 2 1 1 1 1 1 1 1 1
255 0 1 31 31 38 8 8 8 14 7 2 1 1 255 0
1 1 1 1 0 0 0 1 0 1 1 1 255 0 0 0
3 10 31 44 45 45 26 9 0 1 0 255 0 0 0 0
1 1 1 13 22 13 4 1 0 255 0 0 1 1 1 0
0 0 1 3 3 0 0 0 255 0 0 0 1 3 39 46
46 55 45 2 1 1 1 255 1 0 0 4 10 15 15 15
10 13 6 3 1 255 0 1 1 2 1 1 0 1 0 0
1 1 1 0 255 0 0 1 1 1 0 0 0 0 0 1
1 1 1 255 1 1 3 14 40 40 40 40 55 24 2 1
1 255 0 0 1 1 2 18 4 12 4 2 1 1 1 1
255 1 1 1 3 8 15 12 31 31 19 1 1 1 1 255
1 4 14 26 26 26 24 26 24 26 21 0 0 255 1 0
0 0 0 8 8 6 3 3 1 1 1 255 1 0 0 1
24 89 89 89 78 78 56 1 0 1 255 0 0 0 2 14
18 16 18 15 6 4 1 1 1 255 1 0 1 1 1 1
1 1 0 1 1 0 0 255 0 0 1 1 3 13 12 7
2 2 1 0 0 0 255 0 1 0 0 0 1 3 3 0
0 0 0 0 1 255 1 0 1 0 0 0 0 0 0 1
1 1 0 255 0 0 0 0 2 7 9 6 9 4 1 1
0 0 255 1 1 1 0 0 2 2 1 1 1 1 0 0
255 0 0 1 37 116 135 78 55 68 90 80 19 1 0 255
0 0 0 1 3 10 7 4 4 4 1 0 0 0 255 1
2 2 7 4 12 3 3 2 1 1 0 0 255 0 0 0
0 1 3 4 1 1 2 1 1 0 1 255 1 1 1 1
15 20 20 20 20 15 1 1 0 0 0 0 1 1 1 1
0 0 0 0 3 39 66 67 67 67 42 38 0 0 0 255
0 0 0 0 0 0 1 1 1 0 0 0 0 0 255 0
0 0 0 2 0 0 1 1 2 2 0 0 0 255 0 1
8 18 25 8 8 12 15 15 1 1 1 255 1 0 0 0
0 0 0 1 0 0 0 1 1 255 0 0 0 2 10 31
44 44 45 22 9 1 1 0 255 0 0 0 0 0 0 1
1 13 13 4 1 1 255 1 0 0 1 1 1 0 0 1
1 2 0 0 0 255 0 0 0 0 2 44 44 39 37 28
1 1 1 1 255 1 0 0 4 13 16 15 15 10 10 4
1 1 255 0 1 3 2 0 0 0 0 0 0 0 1 0
0 255 1 1 1 0 0 0 0 1 1 1 1 1 1 1
255 1 1 3 27 39 46 39 40 40 27 2 1 1 255 2
1 1 1 2 14 9 9 6 2 1 1 1 1 255 1 1
1 2 8 12 10 12 19 2 1 1 1 1 255 1 2 14
19 19 20 20 22 22 21 4 0 0 255 1 0 0 0 2
8 8 6 3 1 0 0 0 255 0 0 0 0 32 89 89
89 96 86 57 1 1 1 255 1 1 1 2 14 26 26 26
15 6 4 1 1 1 255 1 0 1 0 0 0 1 1 0
0 0 0 0 255 0 0 0 1 12 12 8 7 6 6 2
1 0 0 255 0 0 0 0 1 1 3 2 0 0 0 0
0 1 255 0 0 0 0 0 0 0 0 0 1 0 0 1
255 0 0 0 0 1 1 1 1 4 1 1 1 1 0 255
1 1 0 0 0 2 10 10 7 1 1 1 0 255 0 0
0 37 111 156 111 102 96 96 80 19 0 0 255 0 0 0
1 3 15 10 3 3 1 1 0 0 0 255 1 1 1 2
3 3 3 3 3 1 1 0 0 255 0 0 0 1 3 3
2 1 2 2 2 1 0 0 255 1 1 1 6 21 26 26
30 26 20 2 1 0 0 0 0 0 1 0 0 0 1 0
0 0 30 44 57 57 57 42 20 1 0 0 255 0 0 0
1 1 1 0 0 0 0 1 1 0 0 255 0 0 1 1
0 0 0 1 2 2 2 0 0 0 255 0 0 3 8 8
8 12 12 10 1 1 1 1 255 1 0 0 2 2 4 2
2 1 1 1 1 0 255 0 0 0 0 2 28 44 50 50
26 9 1 1 0 255 0 0 0 0 0 0 0 1 1 1
1 1 0 255 1 1 0 1 2 1 0 0 0 1 1 0
0 0 255 0 0 0 0 2 14 44 21 7 1 0 0 1
1 255 1 0 0 1 7 16 13 16 4 4 1 0 0 255
0 0 1 1 1 1 0 0 0 0 0 0 0 0 255 1
0 0 0 1 1 1 1 1 1 1 1 1 1 255 0 0
1 4 34 34 34 34 34 20 2 1 1 255 1 1 1 1
4 22 9 4 3 1 1 1 1 1 255 1 1 1 1 2
2 2 7 7 1 1 1 1 0 255 0 1 19 19 6 2
2 3 12 12 4 0 0 255 1 0 0 0 2 8 9 8
1 0 0 0 0 255 0 0 0 1 24 115 116 98 97 86
57 1 0 0 255 1 1 1 2 9 18 26 26 18 6 3
1 1 0 255 0 1 1 1 0 0 0 1 0 0 0 0
0 255 0 0 0 0 7 12 8 10 7 6 2 1 0 0
255 0 0 0 0 2 2 2 2 0 0 0 0 0 0 255
0 0 0 0 1 0 0 0 0 0 0 0 1 255 1 0
0 0 0 0 0 0 0 1 1 1 1 0 255 1 1 0
0 0 0 2 7 1 0 0 0 0 255 0 0 0 0 87
111 110 105 102 121 78 7 1 0 255 0 0 0 1 3 15
10 3 2 1 1 0 0 0 255 2 1 1 3 3 3 3
2 2 0 0 0 0 255 0 1 1 1 3 3 2 1 1
1 1 0 0 0 255 0 0 0 1 24 26 26 25 20 15
1 1 1 1 0 0 0 0 0 0 0 1 1 0 0 2
30 39 39 42 20 1 1 1 1 255 0 0 0 0 1 1
0 0 1 1 1 1 0 0 255 0 0 1 1 1 0 0
0 1 1 1 0 0 0 255 1 1 1 7 8 8 13 8
6 1 1 1 1 255 0 0 0 0 0 1 2 2 2 1
1 1 1 255 0 0 1 1 2 12 28 50 50 21 9 1
1 0 255 0 0 0 0 0 0 0 1 1 1 1 1 1
255 1 0 0 1 1 0 0 0 0 0 0 0 0 0 255
0 0 0 1 2 2 14 1 1 0 0 0 1 1 255 1
0 0 1 1 1 0 1 1 1 0 0 0 255 0 0 0
0 0 0 0 0 0 1 0 0 0 0 255 0 1 1 0
0 0 0 0 1 1 0 0 0 1 255 0 0 0 1 4
7 21 20 15 14 0 0 1 255 1 1 0 1 2 7 7
3 3 0 0 0 0 0 255 0 1 1 1 1 1 1 1
1 1 1 1 1 0 255 0 1 1 19 19 6 3 19 12
4 0 0 0 255 1 1 1 0 1 2 2 2 0 0 0
0 0 255 1 1 1 1 6 108 115 87 87 66 2 0 0
0 255 1 1 1 1 1 9 26 18 8 2 2 1 0 0
255 0 1 0 0 0 0 0 0 0 0 0 0 0 255 0
0 0 1 1 6 7 8 8 6 1 1 0 0 255 0 0
0 1 2 2 2 2 1 1 0 1 0 0 255 0 0 0
0 0 0 0 0 1 0 0 0 0 255 1 1 1 0 1
1 1 0 0 0 0 0 1 1 255 1 1 1 0 0 0
0 0 1 1 0 0 0 255 0 0 0 0 3 60 102 102
97 78 7 2 0 0 255 0 0 0 0 1 1 3 1 2
1 1 1 0 0 255 0 0 0 0 0 2 0 0 0 0
0 1 1 255 0 0 1 1 1 2 2 1 1 1 1 0
0 0 255 0 0 1 1 6 24 21 6 6 1 0 1 1
0 0 0 0 0 0 0 0 0 0 0 0 1 2 2 1
1 1 0 0 0 1 255 0 0 0 1 1 1 0 0 0
1 1 1 1 0 255 0 0 1 1 1 0 0 0 0 1
0 0 0 1 255 1 1 1 1 7 8 13 6 1 1 1
1 1 255 0 1 1 0 0 1 1 1 1 1 1 1 0
255 0 1 1 1 1 3 20 21 21 14 1 1 1 0 255
0 0 0 0 0 0 0 1 1 1 1 1 1 255 1 0
0 1 1 0 0 0 0 0 0 0 0 0 255 0 0 0
1 1 1 1 1 0 0 0 0 0 1 255 1 0 0 0
0 0 0 1 1 1 0 0 0 255 0 0 0 0 0 1
1 1 1 1 1 0 0 0 255 0 0 0 0 1 1 1
0 0 0 0 0 0 0 255 0 0 0 1 2 2 2 2
2 1 0 0 0 255 0 0 0 0 1 1 1 0 0 1
1 1 1 0 255 0 0 0 1 1 1 1 1 1 1 1
1 1 0 255 0 1 1 1 1 1 1 2 3 0 0 0
0 255 1 0 0 0 0 1 2 0 0 0 0 0 1 255
1 1 1 1 2 6 34 66 34 2 1 1 0 0 255 1
1 1 0 0 0 4 1 1 1 1 1 0 0 255 0 0
0 0 0 0 0 0 0 1 0 0 0 255 0 1 0 1
0 1 1 7 7 1 1 1 0 0 255 0 0 0 1 1
2 1 2 0 1 0 1 0 1 255 1 0 0 0 0 0
0 0 0 0 0 0 0 255 0 1 1 0 1 1 1 0
0 0 0 1 1 1 255 1 1 1 1 1 0 0 0 1
0 0 0 0 255 0 0 1 1 1 1 28 28 18 1 1
0 0 0 255 0 0 0 1 1 1 1 1 1 1 1 0
0 0 255 0 0 0 0 0 0 0 0 0 0 0 1 1
255 0 0 0 1 0 1 2 1 1 1 1 1 0 0 255
0 0 1 1 1 1 1 1 0 1 1 1 1 0 0 0
0 0 0 0 0 0 0 0 0 2 2 1 1 0 0 0
0 0 1 255 0 0 0 1 1 0 0 0 0 0 1 1
1 1 255 0 0 1 1 1 1 0 0 1 1 0 0 0
0 255 1 1 1 1 1 1 2 1 1 1 1 1 1 255
1 1 0 0 0 1 1 1 0 0 0 0 0 255 1 1
1 1 1 1 2 14 2 1 0 0 0 0 255 0 0 0
0 0 0 0 1 1 1 1 1 1 255 1 0 0 0 0
0 0 0 0 1 0 0 0 0 255 1 1 1 1 1 1
0 0 0 0 0 0 0 1 255 1 1 1 0 0 0 0
0 1 1 1 1 1 255 0 0 1 1 0 1 1 1 0
0 0 0 1 0 255 0 0 0 0 0 0 0 0 0 0
0 0 0 1 255 0 0 1 2 2 2 2 1 0 0 0
1 0 255 0 0 1 1 1 0 0 0 0 0 1 1 1
0 255 0 0 0 0 0 1 1 1 1 1 1 1 1 0
255 0 1 1 1 1 1 1 1 1 0 0 0 0 255 1
0 0 0 0 0 1 0 0 0 0 0 0 255 0 0 1
1 1 1 2 1 1 1 1 1 0 0 255 1 1 1 1
1 0 1 1 1 1 0 0 0 0 255 0 0 0 0 0
0 0 0 1 1 0 0 0 255 1 1 0 1 0 1 0
1 1 1 1 1 0 0 255 0 0 0 0 0 0 0 0
0 1 1 1 0 1 255 1 0 0 0 0 0 0 0 0
0 0 0 0 255 0 0 0 0 0 0 0 0 0 0 0
0 0 1 255 1 0 1 1 1 1 0 0 0 0 0 0
0 255 0 0 0 1 1 1 1 1 1 0 0 0 0 0
255 0 0 0 0 1 1 1 0 1 0 0 0 0 0 255
0 0 0 0 0 0 0 0 0 0 0 1 0 255 0 0
0 0 0 1 1 1 1 1 1 1 1 0 255 0 0 1
1 0 0 0 0 0 0 0 0 0 0 0 0 0 1 0
0 0 2 1 0 0 0 0 1 1 0 0 0 0 0 1
255 0 0 1 2 1 1 1 0 0 0 1 1 0 1 255
1 1 1 1 1 1 1 1 0 1 0 0 0 0 255 1
1 1 1 1 1 0 0 0 0 0 1 1 255 0 0 0
0 0 0 0 0 0 0 0 0 0 255 0 1 1 2 1
0 0 0 1 0 0 0 0 0 255 1 0 0 0 0 1
0 0 1 1 1 1 1 255 0 0 0 1 0 0 0 0
0 0 0 1 0 1 255 1 1 1 1 0 0 0 0 0
0 0 0 0 0 255 1 1 0 0 0 0 0 1 1 1
1 1 1 255 0 1 1 1 1 1 1 1 0 0 0 0
1 0 255 0 0 0 0 1 1 1 0 0 0 0 0 0
0 255 0 1 2 2 1 1 1 1 0 0 0 0 0 255
0 0 0 0 1 0 0 0 0 0 1 1 1 1 255 1
1 0 0 0 1 1 1 0 0 0 1 0 0 255 1 1
1 1 1 1 1 0 0 0 0 0 0 255 1 1 0 0
0 0 1 0 1 0 0 0 0 255 0 0 0 1 1 1
0 0 1 1 0 0 0 0 255 1 1 1 1 1 1 1
1 1 1 1 0 0 0 255 1 1 0 0 0 0 1 1
1 1 0 0 0 255 1 1 0 0 0 1 1 1 1 1
1 0 0 0 255 0 0 0 0 0 0 0 0 0 0 1
0 0 0 255 0 0 0 0 0 0 0 0 0 0 0 0
0 255 0 0 0 0 0 0 0 0 0 0 0 0 0 0
255 0 0 1 1 1 1 0 1 1 0 0 0 0 255 1
1 0 0 0 0 1 0 0 0 0 0 0 0 255 0 0
0 0 1 1 1 0 0 0 0 0 0 0 255 0 0 0
0 0 0 0 0 0 0 0 0 0 255 0 0 0 0 0
0 0 1 0 1 1 1 0 0 255 0 0 0 0 0 0
0 0 0 0 0 0 0 0 0 0 0 0 255 255 255 255
255 255 255 255 255 255 255 255 255 255 255 255 255 255 255 255
255 255 255 255 255 255 255 255 255 255 255 255 255 255 255 255
255 255 255 255 255 255 255 255 255 255 255 255 255 255 255 255
255 255 255 255 255 255 255 255 255 255 255 255 255 255 255 255
255 255 255 255 255 255 255 255 255 255 255 255 255 255 255 255
255 255 255 255 255 255 255 255 255 255 255 255 255 255 255 255
255 255 255 255 255 255 255 255 255 255 255 255 255 255 255 255
255 255 255 255 255 255 255 255 255 255 255 255 255 255 255 255
255 255 255 255 255 255 255 255 255 255 255 255 255 255 255 255
255 255 255 255 255 255 255 255 255 255 255 255 255 255 255 255
255 255 255 255 255 255 255 255 255 255 255 255 255 255 255 255
255 255 255 255 255 255 255 255 255 255 255 255 255 255 255 255
255 255 255 255 255 255 255 255 255 255 255 255 255 255 255 255
255 255 255 255 255 255 255 255 255 255 255 255 255 255 255 255
255 255 255 255 255 255 255 255 255 255 255 255 255 255 255 255
255 255 255 255 255 255 255 255 255 255 255 255 255 255 255 255
255 255 255 255 255 255 255 255 255 255 255 255 255 255 255 255
255 255 255 255 255 255 255 255 255 255 255 255 255 255 255 255
255 255 255 255 255 255 255 255 255 255 255 255 255 255 255 255
255 255 255 255 255 255 255 255 255 255 255 255 255 255 255 255
255 255 255 255 255 255 255 255 255 255 255 255 255 255 255 255
255 255 255 255 255 255 255 255 255 255 255 255 255 255 255 255
255 255 255 255 255 255 255 255 255 255 255 255 255 255 255 255
255 255 255 255 255 255 255 255 255 255 255 255 255 255 255 255
255 255 255 255 255 255 255 255 255 255 255 255 255 255 255 255
255 255 255 255 255 255 255 255 255 255 255 255 255 255 255 255
255 255 255 255 255 255 255 255 255 255 255 255 255 255 255 255
255 255 255 255 255 255 255 255 255 0 1 2 2 1 1 0
0 0 1 0 0 0 0 0 1 1 255 1 1 1 2 1
1 1 0 1 1 1 1 1 1 255 1 1 2 1 1 1
1 1 0 1 1 0 0 1 255 1 0 0 1 1 1 1
0 0 0 0 1 0 255 0 0 0 0 0 0 0 0 0
1 0 1 1 255 1 0 0 1 1 0 0 0 0 0 0
0 0 1 255 0 0 0 0 0 1 1 1 0 1 0 0
0 255 0 0 1 0 0 0 0 0 0 0 1 1 1 1
255 1 0 0 0 0 0 0 0 0 0 1 1 0 0 255
1 0 0 0 1 1 1 0 0 0 0 0 1 255 1 1
0 0 0 0 0 0 0 0 0 0 1 0 255 0 1 1
1 1 1 1 0 0 0 0 0 0 0 255 0 0 1 1
1 1 1 1 1 0 0 0 0 255 1 0 0 0 0 0
1 1 1 0 0 0 0 1 255 1 1 1 0 0 0 1
1 1 0 0 0 0 0 255 0 0 0 0 1 0 0 0
0 1 1 1 1 255 1 1 1 0 0 0 0 0 0 0
0 0 0 255 0 0 0 1 1 1 0 1 1 1 0 0
0 0 255 1 0 0 0 1 1 1 1 1 0 1 1 1
1 255 1 1 1 0 0 0 0 0 0 0 0 1 1 255
1 1 1 0 1 1 1 1 1 1 0 0 1 1 255 0
0 0 0 0 0 0 0 0 0 0 0 0 1 255 1 1
1 0 0 0 0 0 0 1 1 1 1 255 0 1 0 0
0 1 1 1 0 0 0 0 1 0 255 0 0 0 1 0
0 0 0 0 1 1 1 0 255 1 1 1 0 0 0 0
0 1 1 1 0 0 0 255 0 0 0 0 0 1 1 1
0 0 0 0 0 0 255 0 0 0 0 0 0 0 0 0
0 0 0 0 255 0 0 0 0 0 0 0 0 0 1 1
0 0 0 255 0 0 0 0 0 0 0 0 0 0 0 0
0 0 1 0 1 1 0 1 1 1 1 1 0 1 1 1
1 0 0 1 1 2 2 255 1 1 0 1 0 1 0 0
0 1 1 1 1 1 255 1 1 1 1 0 1 0 0 0
1 1 1 0 1 255 0 0 0 1 1 1 1 1 1 1
1 0 0 255 1 1 1 0 0 0 0 0 0 1 1 1
1 255 1 0 0 0 0 0 0 0 0 1 0 0 0 0
255 0 0 0 0 0 0 0 1 1 1 1 0 0 255 1
0 0 0 0 0 1 0 1 1 1 1 1 1 255 2 2
1 0 0 0 0 0 0 1 1 1 1 1 255 1 0 1
0 2 0 1 0 0 0 0 0 0 255 1 1 1 0 0
0 0 0 0 0 1 0 1 0 255 0 0 0 1 0 0
0 0 0 0 0 1 0 1 255 1 0 0 0 2 2 1
1 1 1 1 0 0 255 0 0 0 0 0 0 1 1 0
0 0 0 0 0 255 1 1 1 0 0 1 1 0 1 0
0 0 0 0 255 0 0 1 0 0 0 0 0 0 1 1
1 1 255 0 0 0 0 1 1 0 0 0 0 0 0 0
255 0 0 0 0 0 1 0 1 1 1 1 1 1 1 255
1 0 0 0 0 1 1 1 0 0 0 0 1 1 255 1
0 1 0 1 0 0 0 0 0 1 1 0 255 0 0 0
0 1 1 1 1 0 0 0 0 0 0 255 0 1 0 0
0 0 0 0 0 0 0 0 0 0 255 1 1 1 1 0
0 0 0 0 0 1 1 1 255 1 1 0 0 0 1 1
1 1 1 1 1 1 1 255 0 0 0 1 0 0 0 0
0 1 1 1 0 255 1 1 1 0 0 0 0 0 1 1
0 0 0 0 255 0 0 0 0 1 1 1 0 0 0 0
0 0 0 255 0 0 0 0 0 1 0 0 0 1 1 1
0 255 0 0 0 0 0 1 1 0 0 0 0 0 0 0
255 0 0 0 1 0 0 0 0 0 0 0 0 0 0 1
1 1 0 1 1 1 1 1 0 0 0 2 1 1 0 0
0 0 1 1 255 1 1 0 0 1 1 0 0 0 0 1
1 1 1 255 1 1 1 0 0 0 1 1 1 1 1 1
1 1 255 0 0 0 0 1 1 1 1 0 1 1 1 1
255 1 0 0 0 0 0 0 0 1 1 1 1 1 255 1
1 1 1 1 1 1 1 1 1 0 0 0 0 255 1 1
1 0 0 0 0 1 1 1 0 0 1 255 1 0 0 0
1 1 1 1 1 1 1 1 1 1 255 2 1 1 0 0
0 0 0 0 1 1 1 1 1 255 2 1 1 0 1 1
2 0 0 0 0 0 0 255 1 1 1 1 1 1 1 0
0 0 1 1 1 1 255 0 0 0 1 1 0 0 1 1
1 0 0 0 0 255 1 0 0 0 2 2 2 1 1 1
1 0 0 255 0 1 1 0 0 0 1 1 0 1 0 0
0 0 255 1 1 1 0 1 1 1 1 1 0 0 0 0
0 255 1 1 1 1 1 1 1 1 0 1 1 1 1 255
0 0 1 1 1 1 1 1 0 0 0 1 0 255 0 0
0 0 1 1 0 1 1 1 0 0 0 0 255 1 0 0
0 0 1 2 2 0 0 0 0 1 1 255 1 0 0 0
1 1 0 0 0 1 1 0 0 255 0 0 0 0 0 0
1 1 0 0 0 0 0 0 255 0 1 0 0 0 0 0
0 0 0 0 0 0 0 255 1 1 1 1 1 1 1 1
0 0 1 1 1 255 1 0 0 0 0 1 1 1 1 1
1 1 1 1 255 0 1 1 1 0 0 0 0 0 1 1
0 0 255 1 0 0 0 0 0 0 0 1 0 0 0 0
0 255 0 0 0 0 1 1 1 0 0 1 0 0 0 0
255 0 0 0 0 1 1 1 0 0 1 1 1 0 255 0
1 0 0 0 1 1 1 1 0 0 0 0 0 255 0 0
1 1 1 0 0 0 0 0 0 0 1 0 1 0 0 0
0 0 0 1 1 0 1 2 2 0 0 0 0 1 1 1
1 255 1 0 0 0 0 0 0 0 0 0 0 0 0 0
255 1 1 1 1 2 1 1 1 1 1 0 1 1 1 255
0 0 0 0 1 1 1 1 1 1 1 1 0 255 0 0
0 0 1 1 19 8 2 0 1 0 0 255 1 1 1 1
1 2 3 3 2 2 1 0 0 1 255 1 0 0 0 0
1 1 2 2 2 1 1 1 255 1 1 1 1 2 2 8
8 3 1 1 1 1 1 255 1 1 1 0 1 1 2 2
2 1 1 1 1 1 255 2 2 0 0 1 20 20 2 1
0 0 0 0 255 1 1 1 1 1 1 1 0 0 0 0
1 1 1 255 0 0 0 1 8 69 95 69 62 2 0 0
0 0 255 1 1 1 1 3 10 10 10 1 1 1 0 0
255 0 1 1 1 1 1 1 1 0 1 0 0 0 0 255
1 1 1 1 1 1 1 1 0 0 0 0 0 1 255 1
1 1 3 1 0 1 1 1 1 1 1 1 255 0 1 1
2 3 3 2 1 1 0 1 2 2 255 0 0 0 0 1
1 1 1 1 1 1 1 0 0 255 0 0 0 0 0 2
3 3 1 1 0 0 0 0 255 0 0 0 1 1 1 1
1 1 1 1 0 0 255 0 0 0 0 1 1 1 1 1
1 1 1 0 0 255 0 1 0 0 0 0 1 1 1 0
0 0 0 0 255 1 1 0 0 1 1 1 0 0 0 0
1 1 255 1 0 0 0 0 0 0 1 0 1 1 1 1
1 255 1 1 1 1 0 0 0 0 1 1 1 0 1 255
1 0 0 0 0 0 0 0 1 1 1 1 1 1 255 0
1 0 0 0 1 0 0 2 2 1 0 0 0 255 0 0
0 0 4 30 26 21 1 1 1 1 0 255 0 0 0 0
0 1 1 1 0 0 0 0 0 0 255 0 0 0 0 0
0 0 0 0 0 0 0 0 0 1 1 1 0 0 0 0
1 1 1 1 1 1 0 0 0 0 0 0 0 0 255 1
0 0 0 0 0 0 0 1 1 1 1 0 0 255 0 0
1 1 3 3 3 3 2 1 1 1 1 1 255 0 0 0
0 0 0 1 0 0 0 1 1 1 255 0 0 0 0 3
37 37 32 8 2 2 0 0 255 1 1 1 1 2 9 14
14 4 2 1 1 1 1 255 0 0 0 0 1 2 1 1
1 1 0 0 0 255 1 1 1 2 7 20 8 25 14 3
1 1 1 1 255 1 0 1 1 6 6 13 6 13 4 1
1 1 1 255 2 2 1 1 46 46 38 38 22 3 1 0
1 255 1 1 1 1 0 0 1 1 0 1 0 1 1 1
255 0 2 2 8 89 135 137 132 105 63 6 1 1 0 255
0 1 2 3 26 38 38 18 10 1 0 0 0 255 0 1
1 1 1 1 6 13 4 1 1 0 0 0 255 0 1 1
1 1 2 2 2 1 1 1 2 1 1 255 1 1 1 4
3 2 2 1 1 1 1 1 1 255 1 1 1 2 3 3
3 3 4 2 1 2 1 255 1 1 1 1 1 1 1 1
0 1 0 0 0 0 255 0 0 0 2 2 3 4 3 3
2 1 0 1 0 255 0 1 0 1 1 1 2 3 3 2
1 0 0 255 0 0 1 1 1 1 2 1 0 0 1 1
1 0 255 0 0 0 1 1 1 1 2 3 1 0 0 0
0 255 1 1 1 0 0 1 4 4 4 1 1 0 0 255
1 0 0 0 0 0 0 2 0 0 0 1 1 1 255 0
0 0 0 0 0 3 2 1 1 0 0 0 255 1 0 0
0 1 1 2 2 2 1 1 1 1 0 255 0 1 1 1
0 0 0 0 2 2 1 0 0 0 255 0 0 0 4 43
72 58 30 21 6 1 1 0 255 0 0 0 1 1 1 1
2 2 0 0 0 0 0 255 1 1 0 1 1 1 0 0
0 0 0 0 0 0 0 0 0 0 0 0 1 1 1 1
1 1 1 0 0 0 0 0 0 0 1 255 1 0 0 0
0 0 0 1 1 1 0 0 0 0 255 0 1 1 2 3
4 4 4 3 3 1 1 1 1 255 0 0 0 0 0 0
1 1 1 0 1 1 0 255 0 0 0 1 19 48 58 37
34 15 2 0 0 255 1 1 1 1 9 20 20 16 16 16
2 1 0 1 255 0 0 1 1 4 4 4 1 1 1 1
0 0 255 0 1 1 2 8 22 8 27 25 14 8 1 1
1 255 0 0 1 4 20 14 14 7 12 6 3 1 1 1
255 1 1 1 21 46 46 46 49 49 33 3 0 1 255 0
0 0 0 0 0 0 1 1 1 0 1 1 0 255 0 2
3 49 135 137 137 137 145 145 67 6 1 0 255 0 1 2
33 39 39 26 18 18 8 1 1 1 255 1 1 1 1 2
8 13 20 13 3 1 0 0 0 255 0 1 1 1 0 2
2 2 1 1 1 1 1 1 255 1 1 1 7 2 0 2
1 1 1 1 1 1 255 1 1 1 1 3 3 3 6 6
4 1 1 1 255 1 1 1 1 1 1 0 0 0 1 1
1 0 0 255 0 0 1 2 2 3 4 3 3 2 3 1
0 0 255 1 1 1 1 2 2 2 3 3 2 1 1 1
255 1 0 1 0 1 1 3 1 0 0 1 1 1 0 255
0 0 1 1 1 2 3 4 4 4 1 0 0 1 255 1
1 1 1 3 8 8 8 8 4 0 0 0 255 1 0 0
0 0 0 0 0 0 0 0 0 1 1 255 0 0 0 0
0 8 8 3 2 1 0 0 1 255 1 1 1 1 1 2
3 3 3 3 1 0 1 0 255 0 0 1 1 1 1 0
0 0 0 0 0 0 0 255 0 1 2 27 61 61 61 37
31 14 1 1 0 255 0 0 0 1 1 1 1 1 1 0
0 0 0 0 255 1 0 0 0 0 0 0 0 0 0 0
0 0 0 0 0 1 1 0 1 1 1 1 0 1 0 1
1 1 1 0 0 1 1 1 255 1 1 1 2 2 0 1
1 1 0 0 0 1 0 255 0 0 1 2 4 6 4 4
6 4 2 1 1 1 255 0 0 0 0 0 0 0 1 1
1 1 1 1 255 0 0 0 12 39 37 38 37 40 34 15
1 0 255 1 1 1 3 12 27 27 19 19 14 4 1 0
0 255 1 1 1 4 4 3 3 1 1 1 1 0 0 255
0 0 1 9 25 27 13 27 14 20 14 2 1 1 255 0
0 1 3 10 10 13 8 7 4 3 1 1 1 255 1 1
1 25 32 38 40 40 52 33 12 1 1 255 0 0 0 0
0 0 0 2 1 1 0 1 1 0 255 0 2 7 135 144
144 137 105 145 145 145 10 1 0 255 0 1 27 36 36 44
26 44 61 18 1 1 1 255 1 1 1 1 7 8 8 16
16 4 2 0 0 0 255 0 1 1 1 1 2 2 2 1
1 1 1 1 1 255 1 1 1 1 1 0 2 0 1 1
1 1 1 255 1 1 1 1 2 3 6 6 3 3 1 0
1 255 0 0 1 1 1 0 0 0 0 2 1 1 1 1
255 1 1 1 2 3 3 3 3 3 3 3 1 1 1 255
1 0 0 1 3 3 2 2 2 2 1 1 1 255 0 0
1 1 1 2 3 3 1 1 1 0 1 0 255 0 1 1
2 2 2 4 7 7 3 1 0 1 1 255 1 1 1 3
13 18 13 8 8 2 1 1 0 255 0 0 0 0 0 0
0 0 0 0 0 0 1 0 255 0 0 0 0 3 8 8
3 1 1 0 0 1 255 1 1 1 1 2 12 3 3 3
3 1 0 0 0 255 0 0 1 1 1 1 0 0 0 0
0 0 0 0 255 0 1 3 42 72 61 61 60 60 31 16
2 0 255 0 1 1 1 2 2 2 2 1 1 1 0 0
0 255 1 1 1 1 1 0 0 1 0 0 0 0 0 0
0 0 0 0 2 1 0 0 1 1 1 0 0 1 1 1
1 1 1 1 0 255 1 1 1 1 0 1 1 1 0 0
0 0 0 0 255 0 1 2 2 3 4 3 4 6 3 1
1 1 1 255 0 0 0 0 0 0 0 1 1 1 1 1
1 255 1 1 1 7 25 19 43 38 48 40 20 0 0 255
1 1 3 4 26 27 30 21 21 14 4 2 0 0 255 1
1 4 4 3 1 1 8 14 13 6 1 0 255 0 0 0
22 27 34 32 31 16 20 16 15 1 0 255 0 0 1 3
10 13 13 13 8 8 4 3 1 1 255 1 0 1 25 32
46 46 58 57 52 16 1 1 255 0 0 0 0 0 0 0
0 0 0 0 0 0 0 255 0 1 9 144 178 174 167 167
178 198 145 2 0 0 255 0 0 33 36 36 21 21 26 37
37 1 1 1 255 2 1 1 2 9 15 16 20 20 9 2
0 0 0 255 0 1 0 0 0 2 1 1 1 1 1 1
1 1 255 1 1 1 0 1 0 1 0 1 1 1 1 1
255 1 1 1 1 3 6 6 6 3 3 1 0 0 255 0
0 1 1 1 0 0 0 2 2 1 1 1 1 255 1 1
1 2 3 3 3 2 2 2 2 2 1 1 255 1 0 0
1 3 3 3 3 2 2 1 1 1 255 0 0 0 1 1
2 2 1 0 0 1 1 1 0 255 0 1 1 2 2 2
6 7 7 2 1 1 1 1 255 0 0 0 3 16 16 8
8 4 2 1 0 0 255 0 0 0 0 0 0 1 0 0
0 1 1 1 0 255 0 0 0 1 3 10 10 3 1 0
0 0 0 255 0 0 0 1 2 9 8 4 4 3 1 0
0 0 255 0 0 0 1 1 1 1 0 0 0 0 0 0
0 255 0 1 3 42 72 51 61 51 40 31 16 1 0 255
0 0 0 1 1 2 1 1 1 1 1 0 0 0 255 0
1 1 1 0 0 0 0 0 1 0 0 0 0 0 0 0
1 1 0 0 0 1 1 1 0 0 0 1 1 1 1 1
0 0 255 1 1 1 0 0 1 1 1 0 0 0 0 0
1 255 0 1 1 2 4 6 6 6 2 2 1 1 1 1
255 0 0 0 0 0 0 1 1 0 0 0 0 0 255 0
1 1 4 39 25 49 40 51 25 1 0 0 255 1 2 2
4 26 36 37 26 26 19 8 2 0 0 255 1 1 4 4
1 0 1 8 14 14 4 2 0 255 0 0 1 22 33 34
34 20 16 20 22 2 1 0 255 0 1 1 3 7 10 10
13 10 10 8 4 1 0 255 1 1 1 32 46 57 70 70
61 52 13 1 0 255 0 0 0 0 0 0 0 0 0 0
0 0 0 0 255 1 1 9 110 182 178 174 167 178 178 145
2 0 0 255 0 0 6 20 28 25 26 37 37 13 1 1
1 255 1 0 1 1 9 19 19 26 26 16 2 0 0 0
255 0 1 1 1 1 2 1 1 1 1 1 1 1 1 255
0 0 0 0 4 4 1 1 1 0 0 0 1 255 1 1
1 2 2 6 6 6 3 3 0 0 0 255 0 0 1 1
0 0 0 0 2 1 1 1 1 0 255 1 1 1 1 2
2 2 2 2 2 2 1 1 1 255 1 0 0 1 3 3
3 2 2 0 0 0 0 255 0 1 1 1 1 2 0 0
0 1 1 1 1 1 255 0 0 2 2 2 2 3 6 6
2 1 1 1 1 255 0 0 0 1 9 14 9 3 2 1
1 0 0 255 0 0 1 0 0 0 1 0 0 0 1 0
0 0 255 0 0 0 0 2 8 8 2 1 1 0 0 0
255 0 0 0 0 2 3 4 8 7 2 1 1 1 0 255
1 0 1 0 1 1 0 0 0 0 1 1 0 0 255 0
0 2 52 63 51 44 51 60 40 3 1 0 255 0 0 1
1 1 2 2 2 2 2 0 0 0 0 255 1 1 1 1
0 0 0 0 0 0 0 0 0 0 0 0 0 0 2 1
1 1 2 1 2 1 0 0 0 1 1 1 0 0 0 255
0 1 1 0 0 1 1 0 0 0 0 0 0 0 255 1
1 2 2 3 4 4 3 2 1 1 1 0 0 255 0 1
0 0 0 1 1 0 0 0 0 0 0 255 0 1 1 2
20 25 43 37 43 1 1 0 0 255 1 1 1 2 15 15
36 26 37 14 2 2 1 1 255 1 1 1 1 1 0 0
10 14 14 4 1 0 255 1 0 0 13 28 33 32 25 16
16 1 1 1 1 255 1 1 1 3 4 7 8 18 18 10
4 1 0 0 255 0 0 1 6 34 57 70 70 61 16 1
1 0 255 0 0 1 1 1 0 0 0 0 0 0 0 0
0 255 0 0 1 45 178 164 167 145 167 117 4 2 0 0
255 0 0 2 6 20 20 21 21 13 2 0 0 0 255 0
1 1 1 1 7 19 26 16 2 1 0 1 0 255 0 0
1 1 0 1 1 1 2 2 1 1 1 1 255 0 0 0
0 1 4 6 1 1 0 0 0 1 255 1 0 0 2 2
2 1 2 3 2 0 0 0 255 0 0 0 0 0 0 0
0 1 1 1 1 0 0 255 0 1 1 1 1 1 2 2
2 1 1 1 2 1 255 1 0 0 0 1 2 2 2 1
0 1 0 0 255 0 0 0 1 1 0 0 0 0 0 0
1 1 1 255 0 0 1 1 2 2 2 2 2 1 1 0
1 1 255 0 0 0 1 7 9 3 1 2 1 0 0 0
255 0 0 1 1 0 0 0 0 1 1 1 0 0 0 255
0 0 0 0 1 1 1 1 1 0 0 0 0 255 0 0
0 1 1 2 3 3 3 2 0 0 1 1 255 1 1 1
1 1 1 0 0 0 1 1 2 0 0 255 1 1 1 20
52 42 31 30 30 20 2 0 0 255 0 0 0 0 0 1
1 1 1 0 0 0 0 0 255 1 1 0 0 0 0 0
0 0 0 0 1 0 0 0 0 0 0 2 1 1 1 1
1 2 1 0 0 0 1 1 1 0 0 0 255 1 1 1
0 0 0 3 0 1 0 0 0 0 0 255 1 0 1 2
2 2 4 3 2 1 0 1 0 0 255 0 1 0 0 0
0 0 0 0 0 1 0 0 255 0 0 1 1 4 18 20
3 1 0 0 0 0 255 1 1 1 1 2 7 15 14 14
2 1 1 1 1 255 1 0 1 0 1 0 1 2 4 2
2 0 0 255 1 0 0 0 13 16 16 16 15 2 1 1
0 0 255 0 1 1 2 4 4 4 4 3 2 1 1 0
0 255 0 0 1 1 6 28 28 44 10 1 1 1 1 255
1 0 0 0 0 0 1 1 2 0 0 0 0 0 255 0
0 0 0 45 110 145 117 113 4 2 2 0 0 255 1 0
0 2 4 14 14 10 2 0 0 0 0 255 0 1 0 1
1 1 9 1 1 1 1 1 1 1 255 0 0 1 0 0
0 1 2 2 1 1 1 2 2 255 0 0 0 0 1 1
2 2 2 0 0 0 1 255 0 0 0 1 2 1 1 1
2 2 1 1 0 255 0 0 0 0 0 0 0 0 1 1
1 1 1 0 255 0 0 1 1 1 1 2 2 2 1 0
0 0 1 255 1 0 0 0 0 1 1 0 0 0 0 0
0 255 0 0 0 1 1 0 0 0 1 1 1 1 1 1
255 0 0 1 1 1 2 2 2 2 0 0 0 0 0 255
0 0 0 1 1 1 1 1 1 0 0 0 0 255 0 0
1 0 0 0 0 0 1 1 0 0 0 1 255 0 0 0
0 0 1 1 1 1 1 0 0 0 255 0 0 1 1 1
2 1 3 2 2 1 1 1 1 255 1 1 1 1 0 0
0 0 1 1 0 0 0 0 255 1 0 0 1 31 31 20
20 20 2 2 1 0 255 0 1 0 0 0 0 2 3 0
0 0 1 0 0 255 0 0 0 0 0 0 0 0 0 0
0 1 0 0 0 0 1 1 1 1 1 1 1 1 1 1
0 1 0 1 1 1 0 0 1 255 1 1 1 0 0 0
0 0 0 0 1 0 0 0 255 1 1 0 1 1 1 2
2 1 0 0 1 1 1 255 0 0 0 0 0 0 0 0
1 1 1 0 0 255 0 0 1 1 1 2 2 1 1 1
0 0 0 255 0 0 1 1 1 1 1 1 0 1 1 1
1 1 255 1 0 1 0 1 0 0 0 2 2 1 0 0
255 0 0 0 0 0 0 0 0 1 1 1 1 0 0 255
0 0 1 1 2 2 2 2 1 1 1 0 0 0 255 0
0 1 1 1 2 2 2 1 1 1 1 1 255 1 0 0
1 1 1 2 2 1 0 0 1 1 1 255 0 0 0 0
1 6 6 2 0 0 0 1 0 0 255 1 1 0 1 2
2 1 1 0 0 0 0 0 255 1 1 1 1 1 1 1
1 0 0 1 1 1 0 255 0 0 0 0 0 0 1 1
2 0 1 1 1 1 255 0 0 0 0 0 1 1 1 1
0 0 0 1 255 1 0 1 2 2 1 1 1 1 1 1
1 1 255 0 0 0 0 0 0 0 1 1 1 1 1 1
0 255 0 0 0 0 0 0 0 1 1 0 0 0 1 1
255 1 0 0 0 0 0 0 0 0 0 1 0 0 255 0
0 0 1 1 1 0 0 1 1 0 0 1 1 255 0 0
1 1 0 0 0 1 1 0 0 0 0 0 255 0 0 0
0 0 0 1 1 1 0 0 0 0 255 0 0 0 0 0
0 0 0 0 0 0 0 0 1 255 0 1 1 0 0 1
1 1 1 0 0 0 0 255 1 1 1 1 1 1 1 1
1 1 0 0 1 1 255 1 1 1 1 0 0 0 0 1
1 0 0 0 0 255 1 1 1 1 1 1 1 1 1 1
1 0 0 255 0 0 0 0 0 0 1 0 0 0 0 0
0 0 255 0 0 0 0 0 0 0 1 1 1 1 0 0
0 1 0 1 1 2 1 1 1 1 1 0 0 0 0 0
0 0 0 0 0 1 255 1 1 1 0 0 0 0 0 1
1 1 1 0 0 255 0 0 0 0 0 1 1 1 0 0
0 1 1 1 255 0 0 0 0 0 0 0 0 1 1 1
0 1 255 1 1 1 1 1 1 1 1 1 1 1 0 0
255 0 0 1 1 1 0 0 0 0 1 1 1 1 1 255
1 1 0 0 0 0 0 0 1 1 1 0 0 255 0 0
0 0 0 0 0 0 0 1 1 0 0 0 255 0 0 1
1 1 1 1 1 1 0 0 0 0 0 255 0 0 1 1
0 1 1 1 0 0 0 1 1 255 1 0 0 0 0 1
2 1 0 0 0 1 1 1 255 0 0 1 1 1 0 0
0 0 0 0 0 0 0 255 0 0 0 0 0 1 0 0
0 0 0 0 0 255 0 1 1 1 1 1 1 0 0 0
1 1 1 1 255 0 0 0 0 0 0 1 1 1 1 1
1 1 1 255 0 0 0 1 1 1 1 1 1 0 0 0
1 255 1 0 1 1 1 0 1 1 1 0 0 1 0 255
0 0 1 0 0 0 1 1 1 1 1 1 1 1 255 0
0 0 0 0 0 0 0 0 0 1 1 1 0 255 0 0
0 0 0 0 0 0 0 0 0 0 0 255 0 1 0 1
1 1 1 1 1 1 0 0 0 0 255 0 0 1 1 0
0 0 0 0 0 0 0 0 0 255 0 0 0 0 0 0
1 0 0 0 0 0 0 255 0 0 0 0 0 0 0 0
0 0 0 0 0 1 255 1 1 1 1 1 1 1 1 1
1 1 0 0 255 1 1 1 1 1 1 1 1 1 1 1
1 1 1 255 1 1 0 0 0 0 0 0 0 0 0 0
0 0 255 0 0 1 1 1 0 0 0 0 0 0 1 0
255 0 0 0 0 0 0 1 0 0 0 0 0 1 0 255
0 0 0 0 0 0 0 0 0 0 0 0 0 0 1 1
0 0 0 1 1 1 1 1 0 0 0 0 0 0 0 0
0 0 0 255 1 1 1 0 0 0 0 1 1 1 1 1
1 1 255 0 1 1 0 0 1 1 1 0 0 1 1 1
2 255 0 0 0 0 0 1 0 0 1 2 1 0 1 255
1 0 1 1 1 1 1 1 1 1 0 0 0 255 0 0
1 1 0 0 0 0 0 0 1 1 1 0 255 0 0 0
0 1 1 1 0 1 0 1 0 1 255 0 0 0 1 1
1 0 0 0 1 0 0 0 1 255 0 0 1 1 1 1
1 0 0 0 0 0 0 0 255 0 0 0 0 0 0 1
1 0 0 0 1 1 255 1 1 1 0 0 1 1 1 0
0 0 1 1 1 255 1 0 1 1 1 0 0 0 0 0
0 0 0 1 255 0 0 0 0 0 0 0 0 0 0 0
0 0 255 1 1 0 0 1 1 1 1 0 0 0 0 0
1 255 0 0 0 0 0 1 1 1 1 2 1 1 0 0
255 0 0 0 1 1 1 1 1 1 1 1 1 1 255 1
0 1 1 1 0 1 1 0 0 0 1 1 255 1 1 1
1 0 0 1 1 1 1 1 1 1 1 255 0 0 0 0
0 0 0 0 0 0 1 1 1 0 255 0 0 0 0 1
1 1 0 1 0 0 0 0 255 0 0 0 0 0 0 1
1 1 0 0 0 0 0 255 0 0 0 0 0 0 0 0
0 0 0 0 0 0 255 0 0 0 0 0 0 0 0 0
1 0 0 0 255 0 0 0 1 1 1 0 0 0 0 0
0 0 0 255 0 0 0 0 1 1 1 0 0 0 1 0
0 255 1 1 1 1 1 0 1 1 1 1 1 1 1 1
255 1 0 0 0 0 0 0 0 0 1 1 0 0 0 255
0 0 1 0 0 0 0 0 0 1 1 1 1 255 0 0
0 0 0 0 0 0 0 0 0 0 1 1 255 0 0 0
0 0 0 1 1 1 0 0 0 0 0 0 0 0 0 255
255 255 255 255 255 255 255 255 255 255 255 255 255 255 255 255
255 255 255 255 255 255 255 255 255 255 255 255 255 255 255 255
255 255 255 255 255 255 255 255 255 255 255 255 255 255 255 255
255 255 255 255 255 255 255 255 255 255 255 255 255 255 255 255
255 255 255 255 255 255 255 255 255 255 255 255 255 255 255 255
255 255 255 255 255 255 255 255 255 255 255 255 255 255 255 255
255 255 255 255 255 255 255 255 255 255 255 255 255 255 255 255
255 255 255 255 255 255 255 255 255 255 255 255 255 255 255 255
255 255 255 255 255 255 255 255 255 255 255 255 255 255 255 255
255 255 255 255 255 255 255 255 255 255 255 255 255 255 255 255
255 255 255 255 255 255 255 255 255 255 255 255 255 255 255 255
255 255 255 255 255 255 255 255 255 255 255 255 255 255 255 255
255 255 255 255 255 255 255 255 255 255 255 255 255 255 255 255
255 255 255 255 255 255 255 255 255 255 255 255 255 255 255 255
255 255 255 255 255 255 255 255 255 255 255 255 255 255 255 255
255 255 255 255 255 255 255 255 255 255 255 255 255 255 255 255
255 255 255 255 255 255 255 255 255 255 255 255 255 255 255 255
255 255 255 255 255 255 255 255 255 255 255 255 255 255 255 255
255 255 255 255 255 255 255 255 255 255 255 255 255 255 255 255
255 255 255 255 255 255 255 255 255 255 255 255 255 255 255 255
255 255 255 255 255 255 255 255 255 255 255 255 255 255 255 255
255 255 255 255 255 255 255 255 255 255 255 255 255 255 255 255
255 255 255 255 255 255 255 255 255 255 255 255 255 255 255 255
255 255 255 255 255 255 255 255 255 255 255 255 255 255 255 255
255 255 255 255 255 255 255 255 255 255 255 255 255 255 255 255
255 255 255 255 255 255 255 255 255 255 255 255 255 255 255 255
255 255 255 255 255 255 255 255 255 255 255 255 255 255 255 255
255 255 255 255 255 255 255 255 255 255 255 255 1 1 1 1
1 1 1 1 1 1 0 0 0 0 1 1 1 255 1 1
1 0 1 1 1 1 0 1 1 1 1 1 255 1 1 1
0 0 0 1 1 1 1 1 1 0 1 255 1 1 2 1
1 1 0 0 0 1 0 0 0 255 1 0 0 0 1 1
1 0 0 0 0 1 0 255 0 1 1 1 0 0 0 0
0 0 0 0 0 0 255 0 0 1 1 1 1 1 0 1
0 1 0 0 255 0 0 0 0 0 0 0 0 0 1 0
0 0 0 255 0 1 0 1 1 1 1 1 1 1 1 0
0 1 255 1 0 0 0 0 0 0 1 1 1 1 1 1
255 1 1 1 0 0 0 0 0 0 0 0 1 1 1 255
0 0 0 0 0 0 0 0 0 1 0 0 0 0 255 0
0 0 0 0 0 1 1 1 0 0 0 1 255 1 1 0
0 0 0 1 1 0 0 0 0 0 0 255 0 0 0 1
1 1 0 0 1 1 2 0 0 0 255 0 1 1 1 1
1 1 2 1 1 1 1 1 255 0 0 0 0 0 0 0
1 0 0 0 1 1 255 1 1 0 0 0 1 1 1 1
1 1 1 0 1 255 0 0 0 0 0 1 0 1 1 1
1 1 0 0 255 0 0 0 0 1 1 1 1 1 1 0
0 0 255 1 1 1 0 1 1 1 0 0 0 0 1 1
1 255 0 0 0 0 0 0 0 0 0 0 0 0 0 0
255 0 0 0 1 1 1 0 1 1 1 1 0 1 255 0
0 0 0 0 0 0 0 0 0 0 0 0 0 255 0 0
0 0 0 0 0 0 0 0 0 0 0 255 1 0 0 0
0 0 0 0 0 0 0 0 1 1 255 1 0 1 1 1
1 0 1 1 1 0 0 0 1 255 0 0 0 0 0 1
1 1 1 1 1 0 0 255 0 1 0 0 0 0 0 0
0 0 0 0 1 1 255 1 0 0 0 0 0 1 1 1
0 0 0 0 0 0 0 0 0 1 1 1 1 1 1 1
1 1 1 0 0 0 0 1 1 1 255 1 1 1 1 1
1 1 0 0 0 1 1 1 1 255 1 1 1 1 0 0
0 1 1 1 1 1 0 1 255 1 1 1 2 1 1 1
1 0 1 0 0 0 255 1 0 0 1 1 0 0 0 0
1 1 1 1 255 1 1 1 1 1 1 1 1 0 0 0
0 1 1 255 1 1 1 1 0 0 0 0 0 0 1 0
0 255 0 0 0 0 0 0 0 0 1 1 0 0 0 0
255 0 1 0 0 0 1 1 1 1 0 1 1 1 1 255
1 0 0 0 1 0 0 1 1 1 1 1 1 255 1 1
1 0 1 0 0 0 0 0 1 0 0 0 255 0 0 0
0 0 0 0 0 0 1 0 0 0 0 255 0 1 0 0
0 0 1 1 1 1 0 0 1 255 1 1 1 0 0 1
1 1 0 0 0 0 0 0 255 0 0 0 1 1 1 0
0 1 1 1 1 0 0 255 1 1 1 1 1 1 1 1
1 1 1 0 0 255 0 0 0 0 0 0 0 0 0 0
0 1 1 255 0 0 0 0 0 0 0 0 0 0 0 0
0 0 255 0 0 0 0 0 1 0 0 0 1 1 0 0
0 255 0 0 0 0 0 1 1 2 2 1 1 1 0 255
1 1 0 0 0 1 0 0 0 0 1 1 1 1 255 1
1 0 0 0 0 1 0 0 0 0 0 0 0 255 0 0
0 0 1 1 0 1 1 1 1 0 1 255 0 0 0 0
0 0 0 0 0 0 0 0 0 0 255 0 0 0 0 0
0 1 0 0 0 0 0 0 255 0 0 0 0 0 0 0
0 0 0 0 0 0 1 255 0 0 1 1 1 1 1 1
1 1 0 0 0 1 255 0 0 0 0 0 1 1 1 1
0 0 0 0 255 1 1 1 0 0 0 0 0 0 0 0
0 0 0 255 1 0 0 0 0 0 1 1 1 0 0 0
0 0 0 0 0 0 1 1 1 2 2 1 0 1 1 2
0 0 0 1 1 1 1 255 0 0 1 1 1 1 1 1
0 0 1 1 1 1 255 1 0 1 2 2 1 1 1 1
1 1 1 1 1 255 1 1 1 2 2 2 3 3 1 1
0 0 0 255 0 0 0 0 0 1 1 1 2 1 1 1
1 255 1 1 1 0 0 1 1 1 1 0 1 0 1 0
255 2 2 0 0 0 0 0 0 1 1 1 1 0 255 0
0 1 0 0 0 0 0 1 1 1 0 0 0 255 0 1
1 1 0 0 1 1 1 0 0 1 0 0 255 1 1 1
0 1 0 0 1 1 1 1 1 0 255 0 0 1 0 0
0 1 0 0 0 0 0 0 0 255 0 0 0 0 1 1
1 1 1 1 1 0 0 0 255 0 1 1 1 0 0 0
1 1 1 0 0 0 255 0 0 0 0 1 1 1 1 1
0 0 0 0 0 255 0 0 0 0 1 1 0 0 0 1
1 0 0 0 255 1 1 1 1 1 2 3 3 2 1 1
1 1 255 0 0 0 0 0 0 1 1 0 0 0 1 1
255 1 1 0 0 0 0 0 0 0 0 0 1 0 0 255
0 0 0 0 0 1 1 1 1 1 1 0 0 0 255 0
0 0 0 1 1 1 0 0 1 0 1 0 255 0 1 1
1 0 0 0 0 0 0 1 1 1 1 255 1 1 1 1
1 1 1 1 0 0 0 0 0 0 255 0 0 0 2 1
1 1 1 1 1 1 0 1 255 0 0 0 0 0 0 1
1 1 1 1 1 0 0 255 0 0 0 0 0 1 1 0
0 0 1 0 0 255 1 1 0 0 0 0 0 0 0 0
0 0 1 1 255 1 1 1 1 1 1 1 1 1 0 0
0 0 0 255 0 0 0 0 0 1 1 0 0 0 0 0
0 255 0 1 1 1 0 0 0 0 0 0 0 0 0 0
255 0 0 0 0 1 0 1 1 0 0 0 1 0 0 0
0 0 0 0 1 1 2 2 0 0 1 3 3 3 2 1
1 1 1 1 255 0 1 1 1 13 33 36 36 36 1 1
1 1 1 255 0 0 0 8 10 14 10 16 6 2 1 1
1 1 255 1 0 0 3 3 25 44 31 6 1 1 0 0
255 0 0 0 1 1 2 2 2 2 1 1 1 1 255 1
1 1 1 1 4 4 4 3 1 1 1 1 0 255 1 1
0 1 1 3 9 2 3 2 2 1 0 255 0 0 1 1
1 0 0 0 1 1 1 0 0 0 255 0 0 0 1 0
0 0 1 1 0 0 0 0 0 255 0 0 1 1 1 1
0 0 0 0 0 0 0 255 1 0 0 0 1 4 16 9
1 0 0 0 0 1 255 1 1 1 1 1 2 2 2 1
1 1 0 0 0 255 0 0 1 1 2 2 1 2 2 1
1 1 1 255 0 0 0 0 1 1 2 2 2 1 1 0
0 0 255 0 0 0 0 6 1 1 1 1 1 1 0 0
0 255 1 1 1 1 2 22 16 16 3 1 1 1 1 255
0 0 0 0 2 7 8 3 1 1 1 1 0 255 1 1
1 1 1 1 0 0 0 0 0 1 0 0 255 0 0 0
0 1 1 3 7 4 2 1 0 0 0 255 0 0 0 1
3 6 3 2 2 1 1 1 1 255 0 0 0 1 0 0
0 0 2 1 1 0 0 0 255 1 1 1 2 48 48 42
40 6 3 0 0 0 0 255 0 2 2 3 4 22 27 27
27 1 1 0 1 255 0 0 0 0 0 1 1 2 2 2
1 1 0 0 255 0 0 0 0 0 1 1 0 0 0 0
0 0 255 1 1 0 0 0 0 1 0 0 0 0 1 1
1 255 1 1 1 1 4 4 13 13 15 1 0 0 0 0
255 1 1 0 0 0 1 0 0 0 0 0 0 1 255 1
1 1 1 1 2 2 1 0 0 0 0 0 0 255 0 0
0 0 0 1 2 1 0 0 0 0 0 0 0 0 0 0
0 0 1 1 1 0 1 9 9 9 3 8 8 1 1 1
1 255 1 1 1 13 74 92 74 61 61 61 1 0 0 1
255 1 0 8 18 20 27 33 27 16 13 2 1 1 1 255
1 1 3 25 26 44 51 48 27 6 1 1 0 255 0 0
1 2 2 2 3 3 4 2 1 1 1 255 1 1 1 1
12 14 22 10 8 6 1 1 0 0 255 1 0 0 0 3
10 14 10 13 3 2 1 0 255 0 0 0 0 1 1 3
3 9 19 2 1 0 0 255 0 0 0 0 0 1 1 1
1 1 0 0 0 0 255 1 0 1 0 1 0 1 0 0
0 0 0 0 255 0 0 0 0 4 25 27 26 19 19 0
0 0 1 255 1 1 1 1 1 2 3 4 3 3 1 0
0 0 255 0 0 0 1 1 2 1 2 3 2 1 0 1
255 0 0 0 0 1 9 15 9 2 2 1 0 1 0 255
0 0 0 0 9 9 2 1 2 15 1 0 0 0 255 1
1 1 3 16 25 39 39 31 3 1 1 1 255 0 0 0
0 2 28 28 21 8 2 1 0 0 255 1 1 1 1 1
1 1 0 0 1 1 1 1 0 255 0 0 0 0 1 3
7 7 4 2 0 0 1 1 255 0 1 1 2 2 6 3
3 2 1 0 1 1 255 0 0 0 1 0 0 0 0 2
2 2 1 1 1 255 1 1 1 48 80 66 62 60 43 14
6 1 0 0 255 0 2 3 31 32 27 27 27 27 2 1
1 1 255 0 0 0 0 1 1 1 2 2 2 0 0 0
1 255 1 0 0 0 0 1 0 0 0 1 0 0 0 255
1 1 0 0 0 0 1 1 1 0 0 0 1 1 255 1
1 2 2 4 10 25 25 16 6 0 0 0 0 255 1 1
0 0 0 0 0 0 0 0 0 0 0 255 0 1 1 1
2 3 9 4 4 1 0 0 0 0 255 0 0 0 0 3
2 2 0 0 0 0 0 1 0 0 0 0 0 0 0 1
1 1 1 1 10 20 10 16 26 22 9 2 1 1 255 1
1 1 43 74 92 92 92 99 82 20 1 0 1 255 1 1
18 24 20 20 10 18 13 14 2 0 0 0 255 1 1 40
40 40 44 48 48 32 18 2 1 1 255 0 1 1 2 2
2 3 3 3 3 3 2 1 255 1 0 1 3 14 16 16
10 10 8 3 1 0 0 255 1 0 0 1 15 18 18 32
22 13 2 1 0 255 0 0 0 0 4 4 4 19 22 22
15 1 0 0 255 1 0 0 0 0 1 1 1 1 1 1
0 0 0 255 0 0 0 1 1 1 1 0 0 0 0 0
0 255 1 1 0 2 4 25 28 27 26 19 10 1 0 0
255 0 1 1 0 0 1 2 6 6 3 1 0 0 0 255
0 0 1 1 1 1 3 6 6 3 1 0 1 255 0 0
0 0 3 9 15 9 3 2 1 1 0 0 255 0 0 0
9 9 10 2 2 19 19 12 1 0 0 255 0 0 1 6
16 25 39 46 46 24 2 1 1 255 1 0 0 0 7 28
34 28 21 21 2 1 0 255 0 0 1 1 1 1 1 1
0 1 1 1 1 0 255 0 0 1 2 2 3 2 2 2
1 0 0 1 1 255 0 1 2 3 3 9 7 7 3 1
0 1 0 255 0 0 0 0 0 1 0 2 2 2 1 1
1 2 255 0 0 1 69 80 69 66 60 57 43 19 1 0
0 255 1 1 1 6 14 14 12 10 31 9 1 1 1 255
0 0 0 0 0 0 1 2 0 0 0 0 0 0 255 1
1 1 0 1 1 1 4 0 0 0 0 0 255 1 1 0
0 0 0 0 1 0 0 0 0 0 1 255 1 1 2 3
8 13 14 25 25 16 1 0 0 0 255 1 0 0 0 0
0 0 0 0 0 0 0 0 255 0 1 0 1 9 19 25
27 25 4 1 1 0 0 255 0 0 0 0 1 1 1 1
0 0 0 0 0 0 0 0 0 0 1 1 1 1 1 1
1 10 20 12 12 2 22 9 6 1 1 255 2 2 10 43
70 92 79 86 82 82 57 1 0 1 255 1 1 24 25 24
20 13 18 19 20 3 0 0 0 255 1 1 40 40 26 26
48 48 44 18 2 1 1 255 1 1 1 2 2 3 3 3
3 3 3 2 1 255 1 0 1 1 16 16 22 16 16 16
4 1 1 0 255 0 0 0 0 15 16 16 36 32 13 2
0 0 255 0 0 0 0 14 42 25 20 25 25 24 1 0
0 255 1 1 1 0 0 1 1 1 1 1 1 1 0 0
255 1 1 0 0 1 1 1 0 0 0 0 0 0 255 0
0 0 2 9 15 25 25 21 21 10 1 0 0 255 0 0
0 0 0 1 1 1 1 1 1 0 0 0 255 0 1 1
1 1 1 1 7 13 6 1 0 0 255 0 0 0 2 7
7 2 3 2 1 1 0 0 0 255 0 1 2 9 9 10
9 10 19 19 12 1 0 0 255 0 0 3 12 22 37 37
38 38 16 1 1 1 255 1 1 1 3 19 21 28 43 43
12 2 1 1 255 1 0 1 1 1 1 1 1 1 1 1
1 1 0 255 0 0 1 2 3 3 3 2 1 1 1 1
1 1 255 1 0 1 2 3 7 7 7 3 2 1 1 0
255 1 0 0 0 0 1 0 1 0 1 1 1 1 1 255
0 0 13 46 46 33 33 55 55 55 33 1 0 0 255 0
1 1 2 12 12 10 9 9 2 1 1 0 255 0 0 0
1 1 0 0 0 0 0 0 1 1 0 255 1 1 1 0
1 4 4 6 1 0 0 0 0 255 1 1 0 0 0 0
0 0 0 2 0 0 0 0 255 0 0 2 3 8 14 13
13 13 12 6 1 0 0 255 0 0 0 0 0 0 0 0
0 0 0 0 0 255 0 0 0 1 19 22 19 38 27 10
1 0 0 0 255 0 0 0 1 3 0 0 0 0 0 0
0 0 0 0 1 0 0 1 1 1 1 2 1 2 34 34
20 20 26 34 9 6 0 1 255 1 1 2 28 46 95 103
105 95 86 20 1 1 1 255 1 1 7 28 25 25 8 15
14 14 2 1 0 0 255 1 1 3 24 40 54 54 57 54
16 2 1 0 255 0 0 1 2 4 3 3 3 3 3 2
0 0 255 1 0 1 7 16 16 13 13 12 16 4 2 1
0 255 1 1 0 1 15 16 31 34 18 3 1 1 0 255
0 0 0 1 14 42 40 39 39 39 16 1 0 0 255 1
2 1 0 0 1 1 0 0 1 1 0 0 0 255 1 1
1 1 2 3 1 0 0 0 0 1 1 255 1 1 1 3
8 8 7 7 7 10 7 1 0 0 255 0 1 0 0 0
0 1 1 1 1 1 0 0 0 255 0 0 1 1 1 1
0 13 13 8 1 0 0 255 0 0 0 0 0 0 0 3
3 3 0 0 0 0 255 2 2 2 9 9 9 1 2 4
4 2 1 0 0 255 0 0 1 18 28 38 28 38 27 16
1 1 1 255 1 1 1 3 21 27 27 43 43 34 4 1
1 255 1 1 1 1 1 1 1 0 1 0 1 0 1 0
255 0 0 0 2 3 3 3 2 2 1 1 1 1 1 255
0 0 0 1 3 3 1 6 6 2 1 1 0 255 0 0
0 0 1 1 1 7 1 2 1 1 0 0 255 0 0 13
16 46 33 33 52 54 63 33 1 0 0 255 0 0 0 1
2 6 25 25 9 2 1 0 0 255 0 1 1 1 0 1
0 0 0 1 1 1 1 0 255 1 1 1 1 2 2 2
1 0 0 0 0 0 255 0 0 0 0 0 0 0 0 1
1 0 0 0 0 255 0 0 1 8 31 32 13 13 27 27
12 0 0 1 255 1 1 1 1 2 0 0 0 0 0 0
0 0 255 0 0 0 1 14 25 32 27 26 6 1 1 1
1 255 0 0 1 1 1 0 1 1 2 0 0 0 0 0
1 1 0 0 0 0 0 1 0 0 1 13 18 12 12 6
18 8 2 1 1 255 2 2 6 20 51 97 97 105 86 86
1 0 0 0 255 0 1 1 12 12 13 8 15 8 7 3
1 1 0 255 0 1 3 10 15 34 49 49 24 9 1 0
0 255 0 1 1 4 4 4 6 3 3 2 1 0 0 255
1 0 1 3 16 16 13 12 12 12 4 1 1 0 255 1
1 0 1 1 15 31 39 18 3 1 1 1 255 1 1 1
1 10 40 24 24 37 37 16 1 0 0 255 0 1 0 1
0 1 1 1 1 1 0 0 0 0 255 1 1 1 1 1
3 1 1 0 0 0 0 1 255 1 1 0 3 8 8 7
15 7 7 2 1 0 0 255 1 1 0 2 2 2 1 1
1 1 1 1 0 0 255 0 0 1 1 1 1 1 7 4
4 0 0 0 255 1 0 0 0 2 1 1 3 3 2 0
0 0 0 255 2 2 2 6 9 9 1 2 2 1 1 0
0 0 255 0 0 0 8 28 37 34 38 26 3 1 1 1
255 1 1 1 2 18 19 18 18 27 12 3 1 1 255 1
1 1 1 0 0 1 1 1 1 0 0 0 0 255 0 0
0 1 3 3 3 2 3 2 1 1 1 1 255 1 0 0
0 3 1 1 0 1 1 1 1 1 255 0 0 0 1 0
1 0 13 2 2 1 0 0 0 255 0 1 3 16 27 27
33 52 54 63 18 2 1 1 255 0 0 0 1 4 6 26
25 3 1 0 0 0 255 1 0 1 1 0 0 0 0 1
1 1 1 1 0 255 1 1 2 3 6 6 2 6 1 1
1 0 0 255 1 1 0 0 0 1 1 1 1 1 0 0
0 0 255 0 0 0 7 31 32 14 14 18 12 1 0 1
1 255 1 0 1 1 0 0 0 0 1 1 0 0 0 255
0 0 0 1 1 15 25 26 7 1 1 0 1 1 255 0
0 1 1 1 0 1 2 3 0 0 0 0 0 1 0 0
0 0 0 1 1 1 0 0 2 13 18 22 34 34 2 1
1 1 255 1 1 1 1 28 51 66 66 56 1 0 1 1
1 255 0 1 1 10 12 13 8 12 8 6 1 1 1 1
255 0 1 3 10 50 49 49 34 9 1 0 0 0 255 0
0 0 2 4 4 6 2 2 1 0 0 0 255 1 1 1
2 13 16 14 10 4 3 1 1 0 0 255 1 1 0 0
1 14 16 18 3 2 1 1 1 255 1 1 1 1 2 10
24 24 24 16 1 1 1 1 255 0 0 0 0 0 1 1
1 0 0 0 0 0 0 255 1 0 0 0 1 1 3 1
1 1 1 1 0 255 1 1 1 1 0 3 1 19 19 3
1 1 1 0 255 0 0 0 1 0 0 1 1 1 0 0
1 1 0 255 0 0 1 1 1 1 1 3 2 0 0 0
0 255 1 1 1 1 1 1 1 1 3 2 1 0 1 1
255 2 2 2 2 2 2 1 1 1 1 0 0 0 0 255
0 0 0 2 14 28 28 27 8 1 1 1 1 255 1 1
1 1 2 13 3 3 13 4 2 1 1 255 1 1 1 1
1 0 0 0 1 0 0 0 0 0 255 0 0 1 1 2
2 2 2 3 2 1 1 0 1 255 1 0 0 0 0 1
1 0 0 0 0 0 1 255 0 0 0 1 1 1 0 13
1 1 0 0 0 0 255 1 1 1 4 27 40 52 54 60
54 12 1 1 1 255 0 0 0 1 6 6 4 3 1 1
0 0 1 255 1 0 1 1 0 0 0 0 0 1 1 1
0 1 255 1 1 1 2 2 2 2 7 1 1 1 0 1
255 0 0 0 0 0 0 0 1 1 1 0 0 0 0 255
0 0 0 2 14 14 6 6 1 1 0 0 0 1 255 1
1 1 1 0 1 0 0 0 1 0 0 0 255 0 0 0
0 0 1 25 25 4 1 0 0 1 1 255 0 0 1 0
1 0 1 1 1 0 0 0 0 0 1 0 0 0 0 0
1 1 0 0 0 0 2 2 7 6 2 1 0 1 1 255
1 1 1 1 0 30 34 34 1 0 0 1 1 1 255 0
0 1 1 3 6 4 6 4 1 0 0 0 0 255 0 0
0 4 4 15 15 1 0 0 0 0 0 255 0 0 0 1
1 2 4 2 2 0 0 0 0 255 0 1 1 1 1 10
10 2 2 1 1 1 0 0 255 1 1 0 0 0 1 1
2 2 1 1 1 1 255 1 1 1 1 1 1 1 4 4
1 1 0 1 1 255 0 0 0 0 0 1 1 1 1 0
0 0 0 0 255 0 0 0 0 0 1 1 1 1 1 0
0 0 255 1 1 1 1 1 1 1 19 19 1 1 1 1
0 255 0 0 0 0 0 2 2 2 1 0 0 1 1 1
255 0 0 0 1 1 1 1 0 1 0 0 0 0 255 1
1 1 1 1 0 1 0 2 0 1 0 1 0 255 1 1
1 1 1 1 0 0 1 0 0 0 1 0 255 0 0 0
1 6 8 8 3 1 1 1 1 1 255 1 1 1 1 1
2 2 2 2 1 1 1 1 255 1 1 1 0 0 0 0
1 0 0 0 0 1 0 255 0 1 1 1 2 2 2 1
2 2 1 1 1 0 255 1 1 0 0 1 1 1 0 0
0 1 0 1 255 1 1 0 0 0 0 0 1 1 1 0
0 0 1 255 1 1 1 1 4 14 27 40 60 12 0 0
1 1 255 1 0 0 1 2 2 2 1 1 0 0 0 0
255 0 0 1 1 0 0 0 0 0 0 0 0 0 0 255
1 1 1 1 0 1 1 7 1 1 1 0 0 255 0 1
1 0 0 0 0 0 1 1 0 0 0 0 255 0 0 0
0 1 2 1 2 1 1 1 0 0 0 255 0 0 0 0
0 0 1 1 0 0 0 0 1 255 1 1 0 0 0 0
0 1 1 0 0 0 0 0 255 0 0 0 0 1 0 0
0 0 0 0 0 0 0 1 1 0 0 0 0 1 1 1
0 0 1 1 1 2 2 0 0 0 1 1 255 1 1 1
1 0 0 1 1 1 1 0 1 1 1 255 0 0 1 1
1 1 1 1 1 1 0 0 0 0 255 0 0 0 0 0
0 0 0 0 0 0 0 0 255 0 0 0 1 1 1 1
1 1 0 0 0 0 255 1 1 1 1 1 1 1 1 1
1 1 1 1 1 255 1 1 0 0 0 1 2 2 1 1
1 1 1 255 0 0 0 1 1 1 0 1 1 1 0 0
0 1 255 1 0 0 0 0 1 1 1 0 0 0 0 0
0 255 0 0 0 0 0 0 0 0 0 1 0 0 0 255
1 1 1 1 1 0 1 1 1 1 0 1 1 0 255 0
0 0 0 0 0 2 2 1 0 1 1 1 1 255 0 1
0 1 0 0 0 0 1 1 1 1 1 255 1 1 1 1
1 0 0 0 0 0 1 0 0 0 255 1 1 1 1 1
1 0 0 0 0 0 0 0 0 255 0 0 0 1 1 2
1 1 0 1 0 1 1 255 1 1 1 1 1 1 2 2
2 1 1 0 0 255 0 1 2 2 1 0 0 0 0 0
0 0 1 0 255 0 1 1 1 0 0 0 0 1 1 1
1 0 0 255 1 1 1 0 1 1 1 1 1 1 1 1
0 255 0 1 0 0 0 0 0 0 1 1 0 0 0 0
255 1 1 0 0 1 1 1 1 1 0 0 0 0 1 255
1 1 0 0 0 1 1 1 1 1 0 0 0 255 0 0
0 0 0 0 0 0 0 0 0 0 0 1 255 1 1 1
0 0 0 1 1 1 1 0 0 0 255 0 1 1 1 1
0 0 1 1 1 0 1 1 1 255 1 1 0 0 0 0
0 0 0 0 0 0 0 0 255 0 1 1 1 0 0 0
0 0 0 0 0 1 255 1 1 0 0 0 0 0 1 1
0 0 0 0 0 255 0 0 0 0 1 1 0 0 0 0
0 0 0 0 0 0 0 0 0 0 1 1 0 0 2 2
2 1 1 1 1 1 1 1 1 255 0 1 1 1 1 1
1 1 1 1 1 0 1 1 255 0 1 1 1 1 1 1
1 1 1 0 1 0 0 255 0 0 0 0 0 0 0 1
1 1 1 1 1 255 0 0 1 1 1 1 1 1 1 0
0 0 0 255 1 1 1 0 1 1 1 1 1 1 1 1
1 0 255 1 1 0 0 0 1 1 1 1 1 1 1 0
255 0 0 0 0 0 0 0 0 0 0 0 0 0 0 255
1 0 0 0 1 1 1 1 1 1 1 1 0 0 255 0
0 0 0 0 0 0 1 1 1 1 0 0 255 1 1 1
0 0 0 1 1 1 1 0 0 0 0 255 0 0 0 0
0 2 2 1 1 1 1 1 1 1 255 1 1 0 0 0
0 0 0 1 1 1 1 1 255 1 1 1 1 1 0 0
0 1 1 1 0 0 0 255 1 1 1 0 1 0 0 0
0 0 0 0 0 0 255 0 0 0 0 1 1 1 1 0
1 0 0 0 255 1 1 1 1 1 0 1 2 2 1 0
0 0 255 1 1 2 1 0 0 1 0 0 0 0 0 1
0 255 0 1 1 0 0 0 0 0 0 1 1 0 1 0
255 1 1 1 1 0 0 0 1 1 1 1 1 1 255 0
1 1 1 0 0 0 1 1 1 0 0 0 0 255 1 0
0 0 1 1 1 0 0 0 0 0 0 1 255 2 2 1
1 1 1 1 0 1 1 0 0 0 255 0 0 0 1 1
1 1 0 0 1 1 0 0 1 255 0 0 0 0 0 0
0 0 0 0 0 1 0 255 1 1 1 1 1 0 0 0
1 1 1 1 1 1 255 0 0 0 0 0 0 0 0 1
1 0 0 0 0 255 0 1 1 1 0 0 0 0 0 0
0 0 1 255 1 0 0 0 0 0 0 0 1 0 0 0
0 0 255 0 1 0 0 0 0 0 0 0 0 0 1 1
1 0 0 0 0 0 1 1 1 1 1 1 2 1 1 1
1 1 1 1 1 1 255 1 1 1 0 0 0 1 1 1
1 0 0 1 1 255 1 1 0 1 0 1 1 1 1 1
1 1 1 1 255 1 1 1 0 0 0 0 0 1 1 1
1 1 255 1 1 1 1 1 1 1 1 0 0 0 0 1
255 2 1 1 1 1 1 1 1 1 1 1 1 1 0 255
0 0 0 1 1 1 1 1 1 1 1 0 0 255 0 0
0 0 0 0 0 0 1 0 0 0 0 0 255 0 0 0
0 0 0 0 0 1 1 1 0 0 0 255 0 0 0 0
0 0 0 0 0 1 1 2 1 255 0 1 1 1 0 0
1 1 1 0 0 0 0 0 255 1 1 0 0 0 1 1
1 1 1 1 1 0 1 255 1 1 0 0 0 0 0 0
1 1 1 1 0 255 0 1 1 1 1 1 1 1 1 1
1 1 0 0 255 1 1 1 1 1 0 0 0 0 0 0
0 0 1 255 1 0 0 0 1 1 2 1 0 1 0 0
0 255 1 1 1 1 1 1 1 1 1 1 0 0 0 255
0 1 1 1 0 1 1 1 0 0 0 0 1 0 255 1
1 1 0 0 0 0 0 0 0 0 0 0 0 255 1 1
1 1 0 0 1 1 0 0 0 1 1 255 0 1 1 1
0 0 0 1 1 1 1 1 0 0 255 1 0 0 0 0
1 0 0 0 0 1 1 1 1 255 1 1 1 1 1 0
0 0 0 1 0 0 0 255 0 0 0 1 1 1 0 0
0 1 0 1 1 1 255 1 1 0 1 0 0 0 0 0
0 0 0 0 255 0 0 0 1 1 1 0 0 0 1 1
1 1 1 255 0 0 0 0 0 0 0 0 0 0 0 0
0 0 255 0 1 1 1 0 0 0 0 0 0 0 0 0
255 0 0 0 0 0 0 0 0 0 1 1 1 1 1 255
0 0 0 0 0 0 0 0 0 0 0 1 0 0 0 0
0 0 255 255 255 255 255 255 255 255 255 255 255 255 255 255
255 255 255 255 255 255 255 255 255 255 255 255 255 255 255 255
255 255 255 255 255 255 255 255 255 255 255 255 255 255 255 255
255 255 255 255 255 255 255 255 255 255 255 255 255 255 255 255
255 255 255 255 255 255 255 255 255 255 255 255 255 255 255 255
255 255 255 255 255 255 255 255 255 255 255 255 255 255 255 255
255 255 255 255 255 255 255 255 255 255 255 255 255 255 255 255
255 255 255 255 255 255 255 255 255 255 255 255 255 255 255 255
255 255 255 255 255 255 255 255 255 255 255 255 255 255 255 255
255 255 255 255 255 255 255 255 255 255 255 255 255 255 255 255
255 255 255 255 255 255 255 255 255 255 255 255 255 255 255 255
255 255 255 255 255 255 255 255 255 255 255 255 255 255 255 255
255 255 255 255 255 255 255 255 255 255 255 255 255 255 255 255
255 255 255 255 255 255 255 255 255 255 255 255 255 255 255 255
255 255 255 255 255 255 255 255 255 255 255 255 255 255 255 255
255 255 255 255 255 255 255 255 255 255 255 255 255 255 255 255
255 255 255 255 255 255 255 255 255 255 255 255 255 255 255 255
255 255 255 255 255 255 255 255 255 255 255 255 255 255 255 255
255 255 255 255 255 255 255 255 255 255 255 255 255 255 255 255
255 255 255 255 255 255 255 255 255 255 255 255 255 255 255 255
255 255 255 255 255 255 255 255 255 255 255 255 255 255 255 255
255 255 255 255 255 255 255 255 255 255 255 255 255 255 255 255
255 255 255 255 255 255 255 255 255 255 255 255 255 255 255 255
255 255 255 255 255 255 255 255 255 255 255 255 255 255 255 255
255 255 255 255 255 255 255 255 255 255 255 255 255 255 255 255
255 255 255 255 255 255 255 255 255 255 255 255 255 255 255 255
255 255 255 255 255 255 255 255 255 255 255 255 255 255 255 255
255 255 255 255 255 255 255 255 255 255 255 255 255 255 255 1
1 0 0 1 1 1 1 1 1 1 0 1 1 1 0 1
255 1 1 0 0 0 0 0 0 0 0 0 0 0 1 255
1 1 0 1 1 1 1 1 1 1 1 1 1 1 255 0
0 0 0 0 0 0 0 0 1 1 0 0 255 1 1 1
0 1 1 1 1 1 0 0 0 0 255 0 0 0 0 0
0 1 1 1 0 0 1 1 0 255 0 0 0 0 0 0
0 0 0 1 0 0 1 255 1 1 1 1 1 1 1 1
1 0 1 1 1 1 255 0 1 1 1 0 0 0 1 1
1 0 0 0 1 255 0 1 1 2 1 1 0 0 0 0
2 1 1 255 0 0 1 1 0 0 1 1 1 1 1 0
0 0 255 0 0 0 0 0 0 1 1 1 1 1 1 2
2 255 1 0 0 0 0 0 0 0 0 0 0 0 0 255
1 0 0 0 1 1 2 3 1 1 1 1 0 1 255 1
1 1 1 0 0 0 0 0 0 0 0 1 1 255 1 1
0 0 0 0 0 0 0 0 0 0 0 255 1 0 1 1
1 1 1 1 1 1 0 0 1 255 0 0 0 0 0 1
1 1 0 0 0 0 1 1 255 0 0 0 0 0 0 0
0 0 0 0 1 1 1 255 1 1 1 1 1 1 1 1
0 0 0 0 0 255 1 0 0 0 1 1 0 0 0 0
0 0 0 0 255 0 1 1 1 1 0 0 0 0 0 0
1 1 1 255 0 1 1 1 1 0 0 0 0 0 0 0
0 255 0 1 0 0 0 1 0 0 0 0 0 0 0 0
255 1 1 1 1 1 1 0 0 0 0 1 1 1 255 0
0 0 0 0 1 1 0 1 1 1 1 1 1 255 0 0
1 1 1 1 1 1 1 0 0 0 0 0 255 1 1 0
0 1 1 0 0 1 1 1 1 0 255 0 0 0 0 0
0 0 1 1 1 1 1 1 1 255 0 0 0 0 0 0
0 0 0 1 0 0 0 0 0 0 1 1 1 1 0 0
1 1 1 1 1 1 1 1 1 1 1 1 1 255 1 1
1 1 1 1 0 0 0 0 0 0 0 0 255 1 1 0
1 1 1 0 0 1 1 1 1 1 0 255 0 0 0 1
1 1 0 0 0 1 1 0 0 255 1 1 0 0 0 1
1 1 1 1 1 0 0 255 0 0 0 0 0 0 1 1
1 0 0 1 1 1 255 0 0 0 0 0 0 0 0 0
0 0 0 1 255 1 1 1 2 1 1 1 1 0 0 0
1 1 1 255 1 1 1 1 0 1 1 1 1 1 0 0
0 1 255 0 1 1 1 1 1 0 1 0 0 1 0 0
255 0 0 1 1 1 1 1 2 2 1 1 1 1 1 255
0 0 1 1 0 0 1 1 1 1 1 1 1 1 255 1
1 0 0 0 0 0 0 0 0 0 0 0 255 0 0 0
0 1 2 13 13 3 2 1 0 0 0 255 1 1 0 1
1 1 0 1 1 1 0 0 1 1 255 1 1 0 0 0
0 0 1 1 1 0 0 0 255 1 0 1 1 1 1 0
1 1 1 1 1 1 255 0 0 0 0 1 2 1 1 1
0 0 0 1 1 255 0 0 0 0 0 0 1 1 1 1
1 1 1 2 255 1 1 1 0 1 1 1 1 0 0 0
0 0 255 1 1 0 0 0 1 1 0 0 0 0 0 0
0 255 0 0 1 1 1 1 1 1 1 0 0 0 0 0
255 0 0 0 0 0 0 0 0 0 0 0 0 0 255 0
1 0 0 0 0 0 0 0 1 0 0 0 0 255 1 0
1 1 1 1 0 0 0 0 1 1 1 255 0 0 0 0
0 1 1 1 1 1 1 1 1 1 255 0 0 1 0 1
1 1 1 1 0 0 0 0 1 255 1 0 0 0 0 1
1 2 2 1 1 0 0 255 0 0 0 0 0 0 0 0
1 1 1 0 1 1 255 0 0 0 0 0 0 0 0 0
0 0 1 0 0 0 0 0 0 1 1 1 0 0 0 1
1 3 2 3 2 2 2 1 1 1 255 1 1 1 1 1
1 0 0 0 0 0 0 0 1 255 1 0 0 0 1 0
0 0 0 1 1 1 1 0 255 0 0 0 1 2 2 2
0 0 0 1 1 1 255 1 1 0 0 0 0 1 2 2
1 0 0 0 255 0 0 1 0 0 0 1 0 1 0 0
0 0 0 255 0 0 0 0 0 0 0 0 0 0 0 0
0 255 1 1 1 1 1 0 1 0 0 0 1 1 1 1
255 0 1 1 2 1 2 2 1 1 0 0 0 0 1 255
1 1 1 1 1 1 1 1 0 0 0 0 0 255 1 1
0 1 2 10 62 62 58 8 2 1 1 1 255 0 1 1
1 1 1 10 2 2 2 1 1 1 1 255 1 1 0 0
0 0 1 1 0 0 0 0 0 255 0 0 1 1 104 199
165 165 138 26 2 0 0 0 255 1 1 1 1 1 3 3
3 1 1 1 0 0 1 255 1 1 1 0 0 1 4 6
1 1 1 1 1 255 1 0 1 1 1 1 0 0 0 0
0 1 1 255 0 0 0 0 1 1 1 1 1 0 0 0
1 1 255 1 1 0 0 0 0 0 1 1 1 1 1 0
1 255 1 1 1 1 1 1 1 1 1 0 0 0 0 255
0 1 0 0 0 1 0 1 1 0 0 0 0 0 255 0
0 0 1 2 6 6 6 7 1 0 0 0 0 255 0 0
0 0 0 1 0 0 0 0 0 0 1 255 1 1 0 0
0 1 1 1 0 1 1 1 0 0 255 0 0 0 1 1
1 0 0 0 0 0 0 0 255 1 1 0 0 0 1 1
1 1 1 0 0 1 1 255 1 1 1 0 0 1 1 1
2 1 0 0 0 0 255 0 0 0 0 0 1 1 4 1
1 1 0 0 255 0 0 0 0 0 0 1 1 0 0 0
0 0 1 255 0 0 0 0 0 0 8 8 1 1 0 0
0 0 0 0 0 0 0 1 1 1 1 0 1 3 28 31
34 48 48 2 2 0 1 255 1 1 1 1 1 9 9 1
1 1 1 0 0 1 255 1 0 0 1 1 0 0 0 0
0 1 1 1 0 255 0 0 1 4 13 3 3 2 2 1
1 1 1 255 1 0 0 0 1 1 1 2 2 1 1 1
0 255 0 1 1 1 1 0 1 2 1 0 0 0 0 0
255 0 1 1 1 1 1 1 4 1 1 0 0 0 255 1
1 1 1 0 0 0 0 0 0 1 1 1 1 255 0 0
0 0 0 1 2 2 1 0 0 0 0 1 255 2 1 0
0 0 0 1 1 0 0 1 0 0 255 0 0 0 1 10
98 135 135 125 75 10 1 1 1 255 0 0 2 2 10 18
212 212 50 2 1 1 1 1 255 1 1 1 0 0 0 1
1 1 0 0 0 0 255 0 0 1 104 230 235 235 235 255
176 26 2 0 0 255 0 1 1 1 3 6 12 6 3 1
1 1 0 1 255 1 1 2 4 40 46 60 46 10 1 1
0 0 255 0 0 1 1 1 0 1 1 1 0 1 1 1
255 0 0 0 0 1 1 1 1 0 0 0 0 1 1 255
1 1 1 0 0 0 0 0 1 1 1 0 0 0 255 1
0 1 1 4 14 16 14 4 2 0 0 0 255 1 1 1
0 0 0 0 1 1 1 1 0 0 0 255 0 0 0 2
33 28 24 21 31 12 1 0 0 0 255 1 1 0 0 0
1 1 1 0 0 0 0 0 255 1 0 0 0 0 1 1
1 1 1 0 1 1 1 255 0 0 0 0 1 1 0 0
0 0 0 0 0 255 0 0 0 1 1 2 2 2 2 1
0 0 0 1 255 1 1 1 1 7 7 7 8 8 1 0
0 0 0 255 0 0 0 0 0 4 4 4 2 1 1 0
0 255 0 0 0 0 0 0 1 1 2 0 0 0 1 1
255 0 0 0 1 1 3 8 10 12 2 1 1 1 0 0
0 0 0 0 0 1 1 0 0 2 16 31 34 42 90 90
43 2 1 0 255 0 1 1 1 4 9 15 9 19 9 1
1 1 1 255 1 0 0 0 1 0 0 0 0 0 1 1
1 1 255 0 1 2 6 18 18 14 8 8 3 1 1 1
255 0 0 0 1 1 2 2 2 2 2 1 1 1 255 1
1 1 1 0 0 0 2 1 0 0 0 0 0 255 0 0
0 0 0 0 6 8 6 2 1 0 0 255 0 0 1 1
1 0 1 1 0 0 1 1 1 1 255 0 0 0 1 1
2 2 2 1 0 0 0 0 1 255 1 1 1 0 0 0
1 0 0 0 1 0 0 255 0 0 0 3 98 135 141 141
158 133 86 10 1 0 255 0 0 1 2 19 255 255 255 255
50 3 1 1 1 255 1 1 0 0 2 3 9 14 14 1
0 0 0 255 0 1 3 120 255 255 255 255 255 245 176 3
1 0 255 1 1 1 2 4 9 15 10 25 8 2 1 1
1 255 1 2 4 40 123 73 60 60 51 10 2 1 0 255
0 0 1 1 1 1 9 3 3 0 1 1 1 255 0 0
1 0 0 0 0 0 1 0 0 0 0 1 255 1 1 0
0 1 1 1 0 0 0 0 0 0 0 255 1 0 1 4
16 20 19 19 24 4 2 0 0 255 1 1 0 0 0 0
0 0 1 1 1 0 0 0 255 0 0 0 6 34 21 21
24 54 31 1 0 0 0 255 1 1 0 0 1 1 1 1
0 0 0 0 0 255 1 1 1 1 3 7 7 7 1 1
0 1 0 0 255 1 0 0 0 1 1 0 0 0 0 0
0 0 255 0 0 0 0 1 3 3 3 2 1 1 1 0
0 255 1 1 1 7 7 7 7 15 8 0 0 0 0 0
255 0 0 0 0 3 4 4 4 1 1 1 1 0 255 0
0 1 0 0 1 7 7 7 2 0 0 0 0 255 0 0
1 7 14 7 4 4 12 12 1 0 0 0 0 0 0 0
0 0 0 0 0 1 3 33 34 46 46 58 51 36 13 1
1 255 0 1 1 3 7 15 20 20 26 24 19 1 1 1
255 0 0 0 1 1 1 0 0 1 1 1 0 0 1 255
1 1 1 4 18 18 15 15 15 8 1 0 0 255 1 0
1 1 2 2 3 2 2 2 1 1 0 255 1 1 1 2
1 2 6 6 3 0 0 0 0 0 255 0 1 1 1 1
1 6 8 4 2 1 0 0 255 0 0 1 1 1 1 0
1 0 0 1 1 0 0 255 1 0 0 1 1 2 2 1
0 0 0 1 1 1 255 1 1 1 0 0 0 1 0 0
0 1 1 0 255 0 0 2 27 131 138 151 164 164 143 89
31 2 0 255 0 1 1 3 255 255 255 255 255 255 34 1
1 0 255 1 1 1 3 4 7 9 12 12 1 1 0 0
255 0 1 10 236 255 255 255 255 255 245 190 12 1 0 255
0 1 1 2 3 3 10 10 28 8 4 1 1 1 255 1
1 7 97 123 73 64 79 60 13 2 0 0 255 0 0 0
1 1 1 19 3 2 0 0 0 0 255 0 0 1 1 1
1 2 13 13 1 0 0 0 0 255 0 0 1 1 1 1
1 0 0 0 0 0 0 1 255 1 0 0 6 20 22 19
19 24 14 3 1 0 255 0 0 0 0 0 3 1 0 1
0 1 0 1 0 255 0 0 1 22 36 21 24 24 54 30
20 0 0 0 255 1 1 0 0 0 0 0 0 0 0 0
0 0 255 1 0 0 1 8 8 7 7 12 1 1 1 1
0 255 1 0 0 0 1 1 1 1 1 0 0 0 1 255
0 0 0 1 2 6 4 3 2 1 1 0 0 0 255 1
1 1 12 12 15 15 15 8 3 0 0 0 0 255 0 0
0 0 0 2 1 2 1 1 1 1 0 255 0 1 1 1
1 1 3 7 7 7 4 1 0 0 255 0 0 3 9 39
39 4 3 12 12 3 1 0 0 0 0 0 0 0 0 0
0 0 2 3 33 34 38 38 38 44 36 13 1 1 255 1
1 2 3 7 26 26 31 26 24 15 2 1 1 255 0 0
0 1 1 1 0 0 1 1 1 0 0 0 255 0 0 1
3 6 15 15 8 15 8 0 0 0 255 1 1 1 1 2
2 3 3 3 3 2 1 0 255 1 1 1 0 0 0 2
2 3 0 0 0 0 0 255 0 0 1 0 1 6 6 7
4 1 0 0 0 255 0 0 0 0 0 1 0 1 0 0
0 1 0 0 255 1 0 0 1 4 4 2 1 1 1 1
1 1 0 255 1 1 1 0 1 0 0 0 0 0 1 1
1 255 0 0 2 31 135 145 151 164 164 164 133 32 2 0
255 0 1 1 3 255 255 255 255 255 255 110 1 1 0 255
0 0 0 3 9 16 14 14 14 12 1 0 0 255 1 1
10 236 255 255 255 255 255 245 182 12 1 1 255 1 1 1
2 2 2 2 12 15 10 4 1 1 1 255 0 1 7 97
97 64 64 98 98 58 2 0 0 255 0 1 1 1 2 2
12 0 2 0 0 0 0 255 0 0 0 1 1 0 2 13
13 2 1 0 0 0 255 0 0 0 0 1 1 1 1 0
0 0 0 1 1 255 0 0 0 6 16 20 20 20 20 3
2 1 1 255 0 0 0 0 4 7 3 1 1 1 1 1
1 0 255 0 0 1 7 22 19 44 34 46 30 20 2 0
0 255 0 1 1 1 1 0 0 0 0 0 0 0 0 255
1 0 0 1 8 9 7 7 16 12 1 1 1 0 255 0
1 0 0 1 1 1 1 1 0 0 0 0 255 0 0 0
1 3 3 3 2 1 1 1 0 0 0 255 1 1 1 2
6 6 15 15 10 3 1 0 0 0 255 0 1 1 1 0
0 1 6 1 1 1 1 1 255 1 1 1 1 1 6 7
2 7 7 7 0 0 0 255 0 0 4 16 39 39 16 6
8 8 8 1 0 0 0 0 0 0 0 0 0 0 2 2
3 33 46 54 44 44 44 30 2 1 1 255 1 1 1 2
16 26 30 33 26 19 7 1 1 1 255 1 0 0 1 1
1 0 0 1 1 1 0 0 0 255 0 0 1 4 8 8
13 15 19 1 0 0 0 255 1 1 1 1 2 3 3 3
3 3 3 1 0 255 0 1 0 0 0 1 2 2 3 2
1 0 0 0 255 0 0 1 0 0 8 3 3 0 0 0
0 0 255 0 0 0 0 0 0 0 1 0 1 1 0 0
0 255 1 0 0 0 1 4 3 1 3 1 1 0 0 0
255 1 1 1 0 0 0 0 0 0 0 1 1 1 255 0
0 1 19 135 146 146 176 157 176 145 31 1 1 255 0 0
0 3 255 255 255 255 255 255 110 2 1 0 255 0 0 0
4 4 7 7 7 12 12 1 0 0 255 0 1 3 175 255
255 255 255 255 226 156 6 1 1 255 0 0 0 1 0 0
0 12 12 10 2 1 1 0 255 0 1 6 57 64 64 131
126 108 58 1 0 0 255 0 0 0 0 0 0 4 13 2
0 0 0 1 255 0 0 0 1 1 4 4 13 15 2 1
0 0 0 255 0 1 0 0 0 1 12 1 0 0 0 0
1 1 255 0 0 0 2 15 18 56 20 19 3 0 0 0
255 0 0 0 1 3 4 1 1 1 2 2 1 1 0 255
0 1 1 6 12 31 46 46 46 24 6 2 1 1 255 0
1 1 1 0 0 0 0 0 0 0 0 0 255 1 1 0
0 4 9 9 9 16 16 2 1 1 1 255 0 0 0 0
1 0 1 0 0 0 0 0 0 255 0 0 1 1 3 3
3 3 2 1 1 0 0 0 255 1 1 0 0 3 4 7
7 10 10 10 0 0 0 255 1 1 1 1 0 1 3 9
6 1 0 1 1 255 1 1 1 1 1 2 2 1 1 1
2 0 0 0 255 0 0 0 4 10 10 16 16 12 8 1
1 0 0 0 0 0 0 0 0 0 1 2 2 2 3 43
61 38 39 39 39 1 1 1 255 1 1 1 1 9 30 31
36 21 13 1 1 1 1 255 1 1 1 1 1 0 0 0
0 1 1 0 0 0 255 0 0 1 6 8 8 13 13 13
1 0 1 0 255 0 1 1 1 2 2 2 1 3 3 2
2 1 255 1 1 0 0 0 1 1 0 1 0 1 0 1
0 255 0 0 0 0 0 10 7 7 3 1 0 0 1 255
1 1 1 1 0 1 1 1 1 1 1 1 1 1 255 1
0 0 0 0 1 0 0 3 0 1 0 1 1 255 1 1
1 0 0 0 0 0 0 0 0 1 1 255 1 1 1 1
31 126 126 141 155 157 145 2 1 0 255 0 0 0 3 155
255 255 255 255 255 16 1 1 0 255 0 0 0 0 3 7
7 25 15 14 1 1 0 255 0 1 2 116 255 255 255 255
255 200 101 2 1 1 255 0 0 0 0 0 1 1 12 10
6 2 1 1 0 255 0 0 1 34 63 63 131 102 102 3
1 0 0 255 0 0 0 1 1 1 2 2 2 1 0 0
0 255 0 0 0 0 0 0 0 8 15 2 1 1 1 0
255 1 1 0 0 0 0 10 10 4 1 0 0 0 1 255
0 0 1 2 16 20 42 20 19 1 0 0 0 255 0 0
0 1 1 1 0 0 2 6 6 2 1 1 255 1 1 1
3 9 25 46 46 40 7 2 1 1 1 255 0 1 1 1
1 0 0 0 0 0 0 0 0 255 1 1 1 0 2 9
9 13 16 7 2 1 2 1 255 0 0 0 0 0 0 0
0 0 0 0 0 0 255 0 0 0 1 2 3 1 1 1
1 0 0 0 0 255 0 0 0 0 0 1 4 7 10 7
1 0 0 0 255 0 1 1 1 1 1 1 6 6 1 0
1 1 255 1 0 0 0 0 1 1 1 0 1 0 0 0
1 255 0 0 0 0 6 6 10 13 13 8 1 1 0 0
0 0 0 0 0 0 0 1 1 1 1 1 8 61 15 15
15 2 1 0 0 255 0 1 0 0 1 9 16 21 3 1
1 1 0 1 255 1 1 1 1 1 1 0 1 0 1 1
1 1 1 255 0 0 1 3 4 7 13 7 1 0 0 1
1 255 0 0 1 1 2 2 1 1 2 2 2 1 1 255
0 0 0 0 0 1 1 1 1 1 1 1 1 1 255 1
0 0 0 0 0 3 4 1 0 0 0 0 255 1 1 1
1 1 1 1 1 1 1 1 1 0 1 255 1 0 0 0
0 0 0 1 1 0 0 0 1 1 255 1 1 0 0 0
0 0 0 0 0 0 1 1 255 1 1 1 1 1 19 120
126 141 145 10 1 0 0 255 0 0 1 1 3 155 255 255
255 45 16 1 0 0 255 0 0 0 0 1 2 3 3 1
1 1 1 0 255 0 0 1 2 116 255 255 220 200 151 8
0 0 0 255 0 0 0 1 0 1 1 2 2 2 1 1
0 0 255 0 0 0 1 34 49 126 98 3 1 0 0 0
255 0 0 0 0 0 0 1 2 2 1 0 0 1 255 1
0 0 0 0 1 1 1 1 1 1 0 0 0 255 0 1
0 0 0 0 1 2 2 1 1 0 0 1 255 1 0 1
1 2 9 19 9 0 0 1 0 0 255 0 0 0 1 1
0 0 0 1 2 2 1 1 1 255 1 1 1 1 3 20
28 28 7 4 1 1 1 1 255 0 0 0 0 0 0 0
0 0 0 0 0 0 255 0 1 1 1 0 1 4 4 2
1 2 1 2 0 255 0 0 0 0 1 0 0 0 0 0
0 0 0 255 0 0 0 1 1 1 1 1 1 1 0 0
0 0 255 0 0 0 0 0 0 1 7 7 1 1 0 0
0 255 0 0 0 0 0 0 1 1 1 0 0 0 0 255
1 0 0 0 0 0 1 1 0 0 0 0 0 0 255 0
0 0 0 0 0 1 6 12 0 0 0 0 0 0 0 0
1 0 0 1 1 1 0 0 1 2 2 2 2 2 0 1
0 0 255 0 1 0 0 0 1 2 2 1 1 1 1 1
1 255 1 1 1 1 1 1 0 1 0 1 1 1 0 0
255 0 0 0 1 1 2 2 0 0 0 0 1 1 255 0
0 0 0 0 0 0 1 1 2 2 1 1 255 1 1 0
0 0 0 1 1 0 0 1 1 1 1 255 1 1 1 0
0 1 1 2 1 1 1 0 0 255 1 1 1 1 1 1
0 0 0 1 1 1 0 0 255 1 0 0 0 0 0 0
0 0 0 0 0 1 1 255 1 1 0 0 0 0 0 0
1 0 1 1 1 255 1 1 1 1 1 3 24 28 38 10
1 0 0 0 255 1 1 1 0 2 28 39 45 38 3 1
0 0 0 255 0 0 0 1 1 1 1 1 1 1 0 1
1 255 0 0 1 1 2 60 108 151 151 8 3 0 0 0
255 0 0 0 1 1 1 1 2 1 1 1 1 1 1 255
0 0 0 1 1 1 1 1 1 0 0 0 1 255 0 0
0 1 1 1 1 2 2 1 0 0 0 255 1 0 0 0
0 0 0 0 1 0 0 0 0 0 255 0 0 1 0 0
0 0 1 1 1 0 0 0 1 255 1 0 1 1 1 1
1 0 0 0 1 1 0 255 0 0 0 1 0 0 0 0
1 1 1 1 1 1 255 1 1 1 1 2 2 2 2 2
1 0 0 1 1 255 0 0 0 0 0 1 0 0 0 0
0 0 0 255 0 1 0 0 0 1 1 1 0 0 1 1
1 0 255 0 0 1 1 1 1 0 0 0 0 0 0 0
255 0 0 0 0 1 0 0 1 1 1 0 0 0 0 255
0 0 0 0 0 0 0 0 0 0 0 0 0 0 255 0
0 0 0 0 0 0 0 0 0 0 0 0 255 0 1 0
0 0 0 1 0 0 0 0 1 0 0 255 0 0 0 0
0 1 1 1 1 0 1 0 0 0 0 0 1 0 1 1
1 1 0 0 0 1 1 1 2 1 2 1 1 1 0 255
0 1 1 0 0 0 1 2 1 0 0 0 0 1 255 1
0 0 1 1 1 0 1 0 1 1 1 0 0 255 0 0
0 0 1 1 0 0 0 0 0 1 1 255 0 0 1 0
0 0 0 1 1 1 1 0 0 255 1 0 0 0 0 0
0 1 1 1 1 1 1 1 255 1 1 1 1 1 0 0
0 1 1 1 1 0 255 0 1 0 0 0 0 0 0 0
0 1 0 0 0 255 0 0 0 0 0 0 0 1 1 0
1 1 1 1 255 1 1 0 0 0 0 0 0 1 0 0
1 1 255 1 1 1 1 1 1 0 1 1 1 0 0 0
0 255 0 0 0 0 1 1 8 12 3 2 0 1 0 0
255 0 0 0 1 1 1 0 0 0 0 0 1 1 255 0
0 1 1 1 2 10 10 7 1 0 0 0 1 255 0 0
0 1 1 1 1 1 0 0 0 1 1 1 255 0 0 0
1 1 1 1 1 0 0 0 0 0 255 0 0 0 1 1
1 1 1 1 0 0 0 1 255 1 0 0 0 0 0 1
1 1 0 0 0 0 0 255 0 0 1 0 0 0 0 0
0 0 0 0 1 1 255 0 0 0 0 0 0 0 0 0
0 0 1 0 255 0 0 0 0 1 0 0 0 0 0 0
1 1 1 255 1 1 1 1 2 1 1 1 1 0 0 0
0 0 255 0 0 0 0 1 1 1 0 0 0 0 0 0
255 0 1 0 0 0 0 1 0 0 0 1 1 1 1 255
1 1 1 1 1 1 0 0 0 0 0 0 0 255 1 0
1 1 1 1 1 0 0 0 0 0 0 0 255 1 1 1
1 1 0 0 0 0 0 0 0 0 0 255 0 0 0 0
0 0 0 0 0 0 0 0 0 255 0 1 1 1 1 1
1 0 0 0 0 0 0 0 255 1 1 1 0 0 0 0
1 0 0 0 0 0 0 0 0 1 0 1 1 1 0 0
0 0 1 1 1 1 1 2 2 2 1 0 255 0 1 1
1 0 0 0 1 1 0 1 0 1 1 255 2 1 1 1
1 1 0 0 0 0 1 1 0 0 255 0 0 0 0 1
1 1 0 0 0 0 1 1 255 0 1 1 1 0 0 1
1 1 1 1 1 0 255 0 1 0 0 0 0 0 0 0
1 1 1 1 1 255 1 1 1 1 1 1 1 1 1 1
1 0 0 255 0 1 0 1 0 0 0 0 0 0 1 1
1 0 255 0 0 0 0 0 0 0 0 1 1 1 0 0
0 255 1 1 0 0 0 0 0 0 0 0 1 1 1 255
1 1 1 1 1 1 0 0 0 0 0 0 0 0 255 0
0 0 1 1 1 1 1 1 1 0 1 0 0 255 0 1
1 1 1 0 0 0 0 0 0 0 1 255 1 1 1 1
0 0 0 1 1 0 0 0 1 1 255 0 0 0 1 1
1 1 1 0 0 0 1 1 1 255 0 0 1 1 0 0
0 0 0 0 0 0 1 255 1 0 0 0 1 1 1 1
1 0 0 0 0 255 0 1 1 1 0 0 0 0 0 0
0 0 0 0 255 0 1 1 1 0 0 0 1 0 0 0
1 1 1 255 1 0 0 0 0 0 0 0 0 1 1 1
0 255 0 0 0 0 0 0 0 0 0 0 0 0 0 0
255 0 0 1 2 2 1 1 0 0 0 0 0 1 1 255
1 1 0 0 1 1 1 1 0 0 0 0 0 255 0 0
0 0 0 0 0 0 0 0 0 1 1 1 255 1 1 1
0 1 0 0 0 0 0 0 0 0 255 0 0 1 1 1
0 0 0 0 0 0 0 0 0 255 1 1 1 1 0 0
0 0 0 0 0 1 1 0 255 0 0 0 0 0 0 0
0 0 0 0 0 0 255 0 0 0 1 1 1 0 0 0
0 0 0 0 0 255 0 0 0 0 0 0 0 1 1 1
1 1 0 0 0 0 0 0 1 1 0 0 0 0 0 1
1 0 0 0 1 1 2 1 1 255 0 0 0 0 0 0
1 1 1 0 1 0 1 0 255 2 1 1 1 1 1 1
0 0 0 1 1 1 0 255 0 0 0 1 1 1 1 0
0 0 0 0 0 255 1 2 1 1 0 1 1 1 1 1
1 0 0 255 0 0 1 1 0 0 0 0 0 1 1 1
1 1 255 0 1 1 1 1 0 0 0 0 0 0 0 0
255 0 0 0 1 1 1 0 0 0 0 1 1 1 0 255
0 0 0 0 1 1 0 0 0 1 1 0 0 0 255 1
1 1 0 0 0 0 0 0 0 0 1 0 255 1 1 1
1 0 0 0 0 0 0 0 0 0 0 255 0 1 1 1
1 1 1 1 0 1 0 1 0 0 255 1 1 0 0 0
0 0 0 0 0 0 0 0 255 1 1 1 1 1 0 0
0 0 0 0 0 0 1 255 0 0 0 1 1 1 1 1
0 0 0 1 1 1 255 255 255 255 255 255 255 255 255 255
255 255 255 255 255 255 255 255 255 255 255 255 255 255 255 255
255 255 255 255 255 255 255 255 255 255 255 255 255 255 255 255
255 255 255 255 255 255 255 255 255 255 255 255 255 255 255 255
255 255 255 255 255 255 255 255 255 255 255 255 255 255 255 255
255 255 255 255 255 255 255 255 255 255 255 255 255 255 255 255
255 255 255 255 255 255 255 255 255 255 255 255 255 255 255 255
255 255 255 255 255 255 255 255 255 255 255 255 255 255 255 255
255 255 255 255 255 255 255 255 255 255 255 255 255 255 255 255
255 255 255 255 255 255 255 255 255 255 255 255 255 255 255 255
255 255 255 255 255 255 255 255 255 255 255 255 255 255 255 255
255 255 255 255 255 255 255 255 255 255 255 255 255 255 255 255
255 255 255 255 255 255 255 255 255 255 255 255 255 255 255 255
255 255 255 255 255 255 255 255 255 255 255 255 255 255 255 255
255 255 255 255 255 255 255 255 255 255 255 255 255 255 255 255
255 255 255 255 255 255 255 255 255 255 255 255 255 255 255 255
255 255 255 255 255 255 255 255 255 255 255 255 255 255 255 255
255 255 255 255 255 255 255 255 255 255 255 255 255 255 255 255
255 255 255 255 255 255 255 255 255 255 255 255 255 255 255 255
255 255 255 255 255 255 255 255 255 255 255 255 255 255 255 255
255 255 255 255 255 255 255 255 255 255 255 255 255 255 255 255
255 255 255 255 255 255 255 255 255 255 255 255 255 255 255 255
255 255 255 255 255 255 255 255 255 255 255 255 255 255 255 255
255 255 255 255 255 255 255 255 255 255 255 255 255 255 255 255
255 255 255 255 255 255 255 255 255 255 255 255 255 255 255 255
255 255 255 255 255 255 255 255 255 255 255 255 255 255 255 255
255 255 255 255 255 255 255 255 255 255 255 255 255 255 255 255
255 255 255 255 255 255 255 255 255 255 255 255 255 255 255 255
255 255 255 255 0 1 1 1 1 1 0 0 1 1 1 0
1 255 1 0 0 0 0 0 1 1 1 1 0 0 0 255
1 1 1 0 1 0 0 0 0 0 0 0 0 0 255 1
1 1 1 1 1 1 1 1 1 1 0 0 1 255 1 1
1 1 1 1 0 0 1 1 1 1 0 255 0 1 1 1
0 0 0 1 1 1 1 0 0 0 255 0 0 1 0 0
0 0 0 0 0 0 0 0 1 255 1 1 1 1 2 1
1 0 0 0 0 1 1 255 0 0 0 1 1 1 0 0
0 0 0 0 1 1 255 0 0 0 0 0 0 0 0 0
1 1 1 1 255 0 0 0 1 1 0 0 0 0 0 0
0 0 1 255 1 0 0 0 0 0 0 0 0 0 0 1
1 0 255 0 0 0 0 0 0 0 0 0 1 0 0 0
255 1 0 0 0 0 0 0 0 0 0 0 0 0 0 255
0 0 0 1 0 0 0 0 0 0 0 0 0 0 1 1
0 0 0 1 1 1 0 0 0 0 0 0 0 0 0 1
1 1 1 255 0 0 0 0 0 2 1 0 0 0 1 1
1 1 255 0 0 0 0 0 1 1 1 1 1 1 1 1
0 255 0 0 0 1 1 1 1 1 0 0 0 0 0 255
1 1 0 1 1 0 0 0 0 0 1 1 1 255 1 0
1 0 0 0 0 1 1 1 1 1 1 1 255 0 1 0
1 1 1 0 0 0 0 0 1 1 255 0 0 1 1 1
1 0 0 1 1 1 1 1 1 255 0 0 1 1 0 0
0 1 1 1 1 0 0 0 255 0 0 1 1 1 1 0
1 0 0 0 0 1 255 1 0 1 0 0 0 0 0 0
0 0 1 1 1 255 0 1 1 1 1 1 0 0 0 1
1 1 0 0 255 1 0 0 0 0 0 0 0 1 0 1
0 1 255 1 1 0 0 0 1 1 1 1 1 1 1 0
0 255 0 0 0 0 0 1 0 1 1 1 1 1 1 1
255 1 1 1 1 1 1 1 1 1 1 0 0 0 255 0
0 0 0 0 0 1 1 1 1 0 0 0 255 1 0 1
0 1 0 0 0 1 1 0 0 0 1 255 1 1 1 1
1 1 1 0 1 1 1 0 1 1 255 1 1 1 1 1
0 1 1 1 0 0 1 1 255 0 1 1 1 1 1 1
1 1 1 1 1 1 0 255 0 0 0 0 0 0 1 1
0 0 0 0 0 0 255 1 2 2 2 1 1 0 0 0
0 1 0 1 255 0 0 0 1 1 0 0 0 0 0 0
0 1 1 255 0 0 0 0 0 0 0 0 1 1 1 1
0 255 0 0 0 0 1 0 0 0 0 0 0 0 0 0
255 1 1 0 0 0 1 0 0 0 0 0 0 0 0 255
0 0 0 0 0 0 0 0 0 0 0 0 0 255 1 0
0 0 0 0 0 0 0 0 0 0 0 0 255 1 0 1
1 1 0 0 0 0 0 0 0 0 1 1 1 0 0 1
1 1 1 0 0 0 0 0 1 3 2 2 1 1 1 1
255 1 0 0 1 0 2 1 2 1 0 1 1 1 1 255
1 0 0 0 1 1 1 1 1 1 1 1 1 1 255 0
0 1 1 1 1 1 1 0 0 1 1 1 255 1 1 1
1 1 0 0 0 0 0 1 1 1 255 0 0 0 0 1
1 1 1 1 1 1 1 1 1 255 0 1 0 1 1 1
1 0 0 0 1 1 1 255 0 0 1 1 1 0 0 0
1 1 1 1 1 2 255 0 0 1 1 1 0 1 1 1
1 1 1 0 0 255 1 0 0 1 1 1 1 1 0 0
0 0 1 255 1 0 1 1 1 1 1 0 0 1 1 1
1 1 255 0 1 1 1 0 0 0 0 0 1 1 0 0
0 255 1 0 0 0 0 0 0 0 0 0 1 1 1 255
1 1 0 0 0 1 1 1 1 1 1 1 1 1 255 0
0 0 0 0 0 0 0 1 1 1 1 1 1 255 1 0
0 0 1 1 1 1 1 0 0 0 0 255 0 0 0 0
0 0 1 1 1 1 1 0 0 255 1 1 1 1 1 0
0 0 2 2 0 0 1 0 255 1 1 1 1 1 1 1
1 1 0 0 0 1 1 255 1 1 0 0 0 1 1 1
1 1 0 1 0 255 0 1 1 1 1 2 3 2 2 1
1 1 1 0 255 0 0 0 0 0 1 3 1 1 1 0
0 0 0 255 1 1 1 1 1 1 1 1 1 0 0 0
1 255 0 0 1 1 0 0 0 0 0 0 0 0 1 1
255 1 1 0 0 0 0 0 0 1 1 1 0 0 255 1
0 0 0 1 0 0 0 0 0 1 1 1 1 255 1 1
1 1 1 1 0 0 0 0 0 0 1 1 255 0 0 0
0 1 1 0 0 0 0 0 0 1 255 0 0 0 1 1
1 0 0 0 0 0 0 0 0 255 0 0 1 1 1 0
0 0 0 0 0 0 1 1 1 0 0 0 1 1 0 0
0 0 0 0 2 6 7 3 2 1 1 1 1 255 1 1
0 1 1 2 2 3 3 1 1 1 1 1 255 0 0 0
0 1 2 2 2 2 2 1 1 1 1 255 0 0 1 1
1 2 2 1 1 1 1 0 1 255 1 1 1 2 3 9
9 2 0 0 1 1 1 255 0 0 0 1 2 13 19 40
21 7 2 0 0 1 255 1 1 1 1 1 1 1 1 1
1 1 1 1 255 0 1 1 1 0 0 0 1 1 1 1
1 1 1 255 1 0 1 1 1 1 7 6 6 1 1 1
1 1 255 1 2 1 1 1 2 2 1 1 1 1 1 1
255 1 0 0 0 1 1 1 1 1 1 1 1 0 1 255
1 0 0 0 0 0 0 0 0 1 1 1 1 1 255 1
1 1 1 1 1 1 0 0 0 1 1 1 255 1 1 0
1 1 1 107 107 67 2 1 1 0 1 255 1 0 0 0
0 0 0 0 0 1 1 1 1 1 255 1 1 0 0 0
1 1 1 1 1 0 0 0 255 0 1 1 1 2 13 13
13 4 2 2 0 1 255 0 0 0 1 1 1 0 2 2
2 1 0 1 1 255 0 1 1 1 1 1 1 2 2 0
0 0 0 0 255 0 0 0 0 1 3 3 3 2 2 0
0 0 255 0 0 1 1 1 3 9 6 2 1 1 1 0
0 255 1 0 1 1 1 18 26 9 6 2 2 0 0 0
255 0 0 0 0 0 1 1 1 1 0 1 1 1 255 0
0 0 1 1 0 0 0 0 0 0 0 1 1 255 0 0
0 0 1 2 2 0 0 0 0 0 0 255 0 0 0 0
0 0 0 0 0 0 0 1 1 1 255 1 1 1 1 0
0 0 0 1 0 0 0 0 1 255 1 1 0 1 2 2
1 1 0 0 0 0 0 255 0 0 0 1 3 34 40 34
33 2 1 0 0 0 255 0 0 1 1 1 1 1 1 0
0 1 1 1 1 0 0 0 0 0 0 0 0 0 0 2
0 4 12 12 7 1 1 0 1 1 255 1 1 1 1 2
1 14 14 16 4 1 1 1 0 255 0 0 0 1 2 6
21 25 37 2 1 1 0 0 255 1 1 1 1 18 22 22
15 7 2 2 1 1 255 1 1 1 2 14 26 32 30 31
0 0 0 0 255 0 0 0 1 13 40 40 42 37 37 7
0 0 0 255 1 1 1 1 1 2 2 2 1 1 1 0
1 255 1 1 1 1 0 0 1 7 10 15 1 1 0 0
255 0 0 0 1 2 7 10 13 8 2 1 1 1 1 255
1 1 1 1 2 7 25 25 2 1 1 0 1 255 1 1
0 0 1 1 2 14 33 9 2 0 0 0 255 0 0 0
0 0 1 1 0 0 1 1 1 1 1 255 0 1 2 1
1 1 0 0 0 0 0 0 0 255 0 1 1 1 2 120
120 161 172 127 2 1 0 0 255 1 0 0 0 0 0 0
0 0 0 0 1 1 1 255 0 1 1 1 1 1 1 1
0 1 0 0 0 255 1 1 2 3 24 40 40 36 31 8
3 2 1 255 0 0 0 0 1 2 2 2 2 2 1 0
1 1 255 1 1 1 1 1 1 2 3 3 3 0 0 0
0 255 1 1 1 3 4 20 20 20 16 12 1 0 0 255
0 0 0 1 2 9 15 19 6 2 1 1 0 1 255 1
0 1 1 18 42 70 70 31 9 2 1 1 1 255 0 0
1 1 1 2 2 1 3 2 2 1 1 255 0 0 0 0
0 1 1 0 0 0 0 0 1 1 255 1 1 0 0 0
2 2 0 0 0 0 0 0 255 1 0 0 0 0 0 1
1 0 0 0 1 1 1 255 1 1 1 1 1 1 8 9
9 1 0 0 0 1 255 0 0 0 0 1 3 3 9 1
0 0 0 0 255 0 0 0 3 42 74 74 70 70 33 2
0 0 0 255 0 0 0 1 1 0 0 1 0 1 1 1
0 0 0 0 0 0 0 0 0 0 0 1 2 4 4 4
4 3 2 2 1 1 1 255 1 1 1 2 7 4 14 14
20 10 3 1 0 0 255 0 1 1 1 6 25 43 40 44
34 2 1 0 0 255 1 1 1 3 22 50 50 34 25 7
2 1 1 255 1 0 1 6 21 32 37 34 31 2 0 0
0 255 0 0 0 2 19 64 40 40 37 44 43 3 0 0
255 0 0 1 1 1 2 3 3 2 2 1 0 0 255 0
1 1 1 0 0 3 6 15 15 15 2 1 0 255 1 1
1 1 3 16 21 21 6 3 1 1 0 1 255 0 0 1
1 2 25 26 26 21 1 1 0 1 255 0 0 0 1 2
2 14 39 33 33 9 1 0 0 255 0 0 0 0 0 2
3 2 1 1 1 1 1 0 255 0 1 2 1 0 0 0
0 0 0 0 1 1 255 1 1 1 3 97 161 120 233 178
178 127 1 1 0 255 0 0 0 0 0 0 0 0 0 1
0 1 1 1 255 1 1 1 3 3 2 1 1 1 1 1
0 1 255 0 0 2 14 37 37 36 31 31 9 6 3 2
255 1 0 0 1 1 2 4 4 3 3 2 0 0 1 255
1 1 1 1 1 3 4 4 4 3 2 0 0 0 255 0
1 1 3 16 22 20 20 22 22 12 0 0 255 0 0 0
1 3 15 15 19 22 7 2 1 0 1 255 1 1 1 4
25 43 43 70 37 37 22 1 0 0 255 0 0 1 1 3
3 3 1 3 2 2 1 1 255 0 0 0 0 0 1 2
2 1 1 0 0 0 1 255 1 0 0 0 1 1 2 3
0 0 0 0 0 255 0 0 0 0 0 0 0 0 0 0
1 1 1 1 255 1 1 2 2 6 8 8 7 14 4 0
0 0 0 255 0 0 0 0 1 3 4 10 8 1 0 0
0 255 0 0 0 14 90 91 93 120 120 89 6 1 0 0
255 0 0 0 1 1 1 1 3 2 1 1 1 0 0 0
1 0 0 0 0 0 0 1 1 2 4 4 4 2 2 2
1 1 1 1 255 0 0 1 6 8 7 8 10 10 4 3
1 0 0 255 1 1 1 1 22 25 43 43 44 34 2 1
0 0 255 1 1 2 18 22 32 32 33 28 16 2 1 1
255 1 0 0 9 21 52 62 46 32 25 0 0 0 255 0
1 1 2 56 64 48 45 45 61 44 3 0 0 255 0 0
0 1 1 1 4 3 3 3 1 0 0 255 0 1 1 0
0 0 3 6 7 15 15 6 1 1 255 2 1 0 1 6
26 18 22 6 6 1 0 0 0 255 0 0 0 1 10 25
25 21 6 1 1 1 1 255 0 0 0 1 1 7 15 31
28 28 26 2 1 1 255 0 0 0 0 1 6 6 3 3
1 1 0 0 0 255 0 1 2 0 0 0 0 1 1 1
1 0 1 255 0 1 1 3 103 161 152 233 240 240 141 1
1 0 255 0 1 1 1 1 0 1 1 1 1 0 0 0
1 255 1 1 2 3 8 2 1 2 3 3 1 1 1 255
0 0 1 14 32 37 40 36 36 31 6 2 1 255 0 0
1 1 1 2 4 3 3 3 2 2 1 1 255 1 2 1
1 1 3 3 4 4 3 2 0 0 0 255 0 1 1 3
24 24 20 20 36 32 12 0 0 255 0 0 0 3 9 15
15 26 30 22 3 2 1 1 255 1 1 1 21 42 42 43
56 56 39 37 1 0 0 255 0 1 1 2 7 6 3 3
2 2 2 1 1 255 0 0 0 0 0 0 0 2 2 1
0 0 0 1 255 1 0 1 2 1 1 3 4 3 0 0
0 0 255 0 0 0 0 0 0 0 0 0 0 0 0 1
0 255 0 1 1 2 14 20 14 7 14 12 2 0 0 0
255 0 0 0 0 0 1 1 7 1 1 1 1 0 255 0
0 0 37 87 90 87 98 98 89 8 1 1 1 255 0 0
0 1 0 0 0 3 4 6 2 1 0 0 0 0 0 0
0 0 0 1 1 1 1 4 6 4 4 4 2 2 1 0
0 255 0 1 1 6 9 10 14 10 10 3 2 1 0 0
255 1 1 1 2 22 24 36 43 37 34 8 1 0 0 255
0 0 2 19 24 26 32 33 33 7 1 1 1 255 0 0
1 6 21 52 44 43 30 18 1 0 0 255 1 1 1 2
42 54 54 48 61 64 44 18 1 0 255 0 0 0 1 1
3 4 4 4 3 1 0 0 255 0 0 0 0 0 1 3
3 7 10 10 2 1 1 255 2 0 0 0 6 13 16 16
13 9 4 1 0 1 255 0 0 0 1 7 7 10 6 15
1 1 1 0 255 0 0 0 1 1 15 22 27 22 22 12
3 1 1 255 1 0 0 0 1 8 12 8 4 3 1 0
0 0 255 1 1 0 0 0 0 0 2 2 1 1 1 1
255 1 1 3 6 97 150 150 240 240 240 141 1 1 1 255
1 2 2 1 0 0 0 1 1 1 1 1 1 1 255 1
1 1 3 3 2 2 3 6 6 2 1 1 255 0 0 1
14 21 30 44 44 40 31 2 1 1 255 0 0 0 1 1
2 2 2 3 3 2 1 0 0 255 1 1 1 1 2 3
4 8 12 8 3 0 0 0 255 1 1 1 3 24 34 34
34 37 32 1 0 0 255 0 0 1 3 9 12 26 32 36
27 3 2 2 1 255 0 0 2 25 37 39 39 39 31 37
20 2 0 0 255 0 0 0 7 10 13 3 3 2 2 1
1 0 255 0 0 0 0 0 0 0 2 1 1 0 0 0
1 255 1 0 1 1 0 0 1 1 1 0 0 0 0 255
0 1 1 0 0 0 0 0 0 0 0 0 0 0 255 0
1 1 1 9 14 14 7 22 12 2 0 0 0 255 0 0
0 0 1 3 3 7 1 1 0 0 0 255 0 0 0 37
74 74 79 98 98 89 31 1 1 1 255 1 1 0 0 0
0 0 3 1 4 1 1 1 1 0 0 0 0 0 0 0
1 1 1 1 6 9 9 13 12 4 2 1 1 0 255 0
0 1 2 8 9 14 10 10 7 3 1 0 0 255 0 0
0 2 22 24 24 37 36 34 8 1 0 0 255 1 1 2
24 25 24 26 33 33 3 1 1 1 255 0 0 1 6 21
43 44 46 32 16 1 0 0 255 1 1 1 1 31 42 54
45 45 34 31 2 1 1 255 1 0 0 1 1 3 3 3
3 3 1 1 0 255 0 0 1 1 0 0 0 1 7 8
6 1 1 1 255 1 0 0 0 6 10 16 18 18 14 4
0 0 1 255 0 0 1 3 3 7 10 15 15 2 1 1
0 255 0 1 0 0 1 15 24 27 22 22 12 3 1 1
255 1 0 0 0 1 12 18 12 4 1 0 0 0 1 255
1 0 0 0 0 0 0 2 2 1 1 0 0 255 0 1
2 4 87 157 196 236 199 191 119 1 0 1 255 1 1 1
1 1 0 1 1 1 0 1 1 1 1 255 1 1 1 1
1 1 1 3 6 6 2 1 1 255 0 0 1 2 19 22
54 44 40 31 1 1 0 255 0 0 0 1 1 2 2 2
2 2 2 1 0 0 255 1 1 0 1 1 1 2 6 8
8 2 1 0 0 255 1 1 1 3 24 42 42 39 39 24
1 0 0 255 0 0 1 1 4 9 12 26 32 3 2 2
1 1 255 0 1 2 4 27 39 42 39 19 13 9 1 0
0 255 0 0 0 3 3 3 3 4 3 2 0 0 0 255
0 0 0 1 1 1 0 0 1 1 0 0 1 1 255 0
0 0 0 0 3 3 4 6 2 0 0 0 255 1 1 1
0 0 0 0 0 0 0 0 0 0 0 255 1 1 1 1
6 19 20 20 22 6 0 0 0 0 255 0 0 0 0 1
3 3 4 0 0 0 0 0 255 0 0 0 3 43 68 70
79 85 85 6 0 0 0 255 1 1 0 0 0 0 0 0
0 1 1 1 0 1 0 0 0 0 0 0 1 1 1 1
1 1 4 4 12 12 4 1 1 1 1 255 0 0 0 0
7 8 8 7 9 8 3 1 0 1 255 0 0 0 0 4
24 24 24 14 8 2 1 1 0 255 0 0 0 16 26 26
26 30 25 3 2 1 1 255 0 0 1 2 13 21 43 44
30 6 1 1 0 255 1 0 0 0 3 38 43 34 31 27
13 0 1 1 255 1 0 1 1 1 3 3 3 2 1 1
1 0 255 0 1 1 1 1 0 0 0 1 2 2 1 2
1 255 0 0 0 0 2 6 10 13 13 4 1 1 0 1
255 1 1 1 1 1 2 10 15 15 2 0 0 0 255 1
1 1 0 0 1 24 24 22 10 4 1 0 1 255 0 0
1 1 1 1 12 7 2 0 0 0 1 1 255 1 1 0
0 0 1 1 1 2 1 1 0 0 255 0 0 0 2 4
149 149 191 140 119 14 1 0 0 255 1 1 1 0 1 1
1 0 0 0 0 1 1 0 255 1 1 0 0 0 0 0
1 3 1 0 0 0 255 0 0 1 0 2 4 4 36 36
3 1 1 1 255 0 0 0 0 1 2 2 2 2 2 2
1 0 0 255 1 0 0 1 1 1 1 2 2 2 1 0
0 0 255 1 1 1 1 4 14 39 37 24 1 1 1 0
255 0 1 1 1 1 3 7 7 2 1 1 1 1 1 255
0 0 1 2 4 19 13 13 9 9 1 1 0 0 255 0
0 1 1 2 2 2 3 2 0 0 0 0 255 0 0 0
1 1 1 0 0 0 1 0 0 0 0 255 0 0 0 0
0 0 0 3 3 2 0 0 0 255 0 0 0 0 0 0
0 0 0 0 0 1 1 1 255 1 1 1 1 1 6 14
14 13 2 0 0 0 0 255 0 0 0 0 1 3 3 1
0 0 0 0 0 255 0 0 0 1 3 54 60 70 64 6
0 0 0 0 255 1 1 0 0 0 0 0 1 0 0 0
0 0 1 0 0 0 0 0 0 1 1 1 1 0 0 0
1 1 1 1 1 1 1 1 255 0 0 0 0 1 1 3
3 8 4 1 1 1 1 255 1 1 0 0 1 4 4 1
2 1 2 1 1 1 255 1 1 0 2 14 16 18 18 3
2 1 0 1 255 0 0 1 1 1 4 13 6 6 2 1
1 1 255 0 0 0 0 1 3 14 14 13 2 2 0 1
1 255 1 1 1 1 1 1 1 1 0 0 0 1 1 255
0 1 1 1 1 0 0 0 0 1 2 2 2 1 255 0
0 0 1 2 1 1 1 1 1 1 0 0 0 255 1 1
1 0 0 0 2 10 1 1 0 0 0 255 1 1 1 0
0 0 1 10 10 10 1 1 0 0 255 0 0 1 1 1
0 1 1 0 0 0 1 1 1 255 0 1 0 0 0 0
1 1 1 0 1 1 0 255 0 0 0 0 2 13 102 102
70 14 2 1 1 0 255 0 1 0 0 1 1 1 1 0
0 0 0 1 0 255 1 1 0 0 0 0 0 1 1 1
1 0 0 255 0 0 0 0 0 0 2 4 2 1 1 1
0 255 0 0 0 0 0 1 2 2 2 2 2 1 0 1
255 1 1 0 1 0 0 0 1 1 1 1 0 0 0 255
0 1 0 0 1 2 2 1 1 1 0 0 0 255 0 1
1 0 1 1 2 1 1 1 1 1 1 1 255 0 0 0
0 1 4 6 6 3 1 0 0 0 0 255 0 0 1 1
1 1 1 1 1 0 0 0 0 255 0 0 0 1 1 1
0 0 0 1 0 0 0 1 255 0 0 0 0 0 0 0
7 0 1 0 0 0 255 0 0 0 0 0 0 0 1 1
1 1 1 1 1 255 1 1 0 0 0 0 1 4 1 0
0 0 0 0 255 0 0 0 0 0 0 0 0 0 0 0
1 1 255 0 0 0 0 0 1 3 3 1 1 0 0 0
0 255 0 1 0 0 0 0 0 1 1 1 0 0 0 0
0 0 0 0 0 0 0 1 1 1 1 0 0 0 1 1
1 1 1 1 1 255 1 0 1 0 0 0 1 1 1 1
1 1 1 1 255 1 1 1 1 1 2 1 1 1 1 1
1 1 1 255 0 0 0 0 2 2 2 2 2 2 2 1
1 255 1 0 0 0 1 1 2 2 2 1 1 1 1 255
0 0 0 0 0 1 2 2 2 2 2 0 1 1 255 1
1 1 1 1 1 1 1 0 0 0 0 0 255 1 1 1
1 1 0 0 0 0 1 1 1 1 1 255 0 0 0 1
2 1 0 0 0 0 1 0 0 0 255 1 1 1 0 0
0 0 1 1 1 1 0 1 255 1 1 1 0 0 0 1
1 1 1 0 0 0 0 255 0 0 0 0 1 0 1 0
0 0 0 1 1 0 255 0 1 0 0 0 0 1 1 1
0 1 0 0 255 0 0 0 0 1 1 2 4 1 1 1
0 0 0 255 0 1 0 0 0 1 1 0 0 0 0 0
1 1 255 1 1 0 0 0 0 0 0 1 1 1 0 0
255 0 0 0 0 1 0 1 1 1 1 1 1 0 255 0
0 0 0 0 1 1 1 1 1 1 1 1 1 255 0 0
0 0 0 0 0 0 1 1 1 0 0 0 255 1 1 1
0 0 1 1 1 1 1 0 0 0 255 1 1 1 0 0
0 1 1 0 0 0 1 1 1 255 0 0 0 0 0 0
0 1 0 0 0 0 1 1 255 1 0 1 0 0 0 0
0 1 0 0 0 0 255 0 0 0 0 0 1 1 1 0
1 0 0 0 0 255 1 0 0 0 0 0 0 0 0 0
0 0 0 255 0 0 0 0 0 0 0 1 1 1 1 1
1 1 255 0 0 0 0 1 0 0 0 0 0 0 0 0
0 255 0 0 0 0 0 0 0 0 0 0 1 1 1 255
0 0 0 1 0 0 1 1 1 0 0 0 0 0 255 0
0 0 0 0 0 0 1 0 0 0 0 0 0 0 0 0
0 0 0 0 0 0 0 1 1 0 0 0 0 1 1 1
1 1 255 1 0 1 0 1 0 1 0 1 0 1 1 1
0 255 1 1 1 1 1 0 1 1 1 1 1 1 1 1
255 0 0 0 0 0 1 1 1 1 1 1 1 1 255 1
0 1 1 1 1 1 1 1 0 0 0 1 255 0 0 0
0 0 0 1 2 2 2 2 0 0 0 255 1 1 1 1
0 0 0 0 0 0 0 1 0 255 1 0 1 0 1 0
1 1 0 0 0 1 1 1 255 0 0 0 1 1 1 0
0 0 0 0 0 0 0 255 1 1 1 0 0 0 0 0
0 1 1 1 1 255 1 1 1 0 0 0 0 0 1 0
0 0 0 0 255 0 0 0 0 0 0 0 0 0 0 0
1 1 1 255 1 1 0 0 0 0 0 1 1 1 1 1
1 255 1 0 0 0 1 0 2 0 1 0 0 0 1 1
255 0 0 0 0 0 1 1 0 0 0 0 0 0 1 255
1 1 0 0 0 0 1 1 1 1 1 0 0 255 0 0
0 0 1 0 1 1 1 1 1 1 0 255 0 0 0 0
1 1 1 0 0 0 1 1 1 1 255 0 1 1 1 0
0 1 0 0 0 1 1 0 0 255 0 0 0 0 0 1
1 1 1 1 0 0 0 255 1 1 1 0 0 0 0 0
0 0 0 1 0 1 255 0 0 0 0 0 0 0 0 0
0 0 0 1 1 255 1 1 0 0 0 0 1 0 0 0
0 1 0 255 0 0 0 1 0 1 0 1 0 1 0 0
0 1 255 1 1 1 0 0 0 0 1 0 0 0 0 0
255 0 0 0 0 0 0 0 0 1 1 1 1 1 1 255
0 0 0 1 1 0 0 0 0 0 0 0 1 0 255 0
0 0 0 0 0 0 0 0 1 1 1 1 255 0 0 0
0 0 0 1 1 1 1 0 0 0 0 255 0 0 0 0
0 0 0 0 0 1 0 0 0 0 0 0 1 1 0 0
0 0 0 1 1 1 1 0 0 0 0 0 1 0 1 255
1 0 0 0 0 0 0 0 0 0 0 1 1 0 255 0
0 0 1 0 0 0 1 1 1 1 1 1 1 255 1 0
0 0 1 1 1 0 1 2 2 1 1 255 1 0 0 0
1 1 1 1 1 1 1 0 0 255 0 0 0 0 0 0
1 1 1 2 1 1 1 0 255 0 1 1 1 1 1 1
1 0 0 0 0 0 255 0 1 1 0 1 1 1 1 1
0 0 1 1 1 255 0 0 0 0 1 1 0 0 0 1
1 1 1 1 255 1 1 1 0 0 1 1 1 0 0 0
1 1 255 0 0 0 0 0 0 1 1 1 1 0 0 0
0 255 0 1 0 0 0 0 0 0 0 0 1 1 1 1
255 1 0 1 1 1 0 1 1 1 1 1 1 1 255 1
0 0 0 0 0 0 0 1 0 0 0 0 0 255 0 0
0 0 0 1 1 0 0 0 0 1 0 1 255 1 0 0
0 0 1 1 0 0 0 1 0 1 255 0 0 0 0 1
0 1 1 1 0 0 0 0 255 0 0 0 0 1 0 1
0 0 0 1 1 1 0 255 1 1 1 1 0 0 1 0
0 0 1 1 0 1 255 1 1 1 1 0 0 1 1 1
1 0 0 0 255 1 1 1 1 0 0 0 0 0 0 0
0 0 0 255 0 0 0 1 0 0 0 1 0 0 0 1
1 1 255 1 1 0 0 0 0 0 0 0 0 0 0 0
255 0 0 0 0 0 0 0 0 0 0 0 0 0 0 255
0 0 1 1 1 0 0 0 0 0 0 0 0 255 0 0
0 0 0 0 0 1 1 1 1 1 2 2 255 0 0 0
1 1 1 0 0 0 0 0 0 1 0 255 0 0 0 0
0 0 0 0 0 0 0 0 0 255 0 0 1 1 0 1
1 1 0 0 0 0 0 0 255 1 1 0 0 0 0 0
0 0 0 0 0 0 1 1 1 1 0 255 255 255 255 255
255 255 255 255 255 255 255 255 255 255 255 255 255 255 255 255
255 255 255 255 255 255 255 255 255 255 255 255 255 255 255 255
255 255 255 255 255 255 255 255 255 255 255 255 255 255 255 255
255 255 255 255 255 255 255 255 255 255 255 255 255 255 255 255
255 255 255 255 255 255 255 255 255 255 255 255 255 255 255 255
255 255 255 255 255 255 255 255 255 255 255 255 255 255 255 255
255 255 255 255 255 255 255 255 255 255 255 255 255 255 255 255
255 255 255 255 255 255 255 255 255 255 255 255 255 255 255 255
255 255 255 255 255 255 255 255 255 255 255 255 255 255 255 255
255 255 255 255 255 255 255 255 255 255 255 255 255 255 255 255
255 255 255 255 255 255 255 255 255 255 255 255 255 255 255 255
255 255 255 255 255 255 255 255 255 255 255 255 255 255 255 255
255 255 255 255 255 255 255 255 255 255 255 255 255 255 255 255
255 255 255 255 255 255 255 255 255 255 255 255 255 255 255 255
255 255 255 255 255 255 255 255 255 255 255 255 255 255 255 255
255 255 255 255 255 255 255 255 255 255 255 255 255 255 255 255
255 255 255 255 255 255 255 255 255 255 255 255 255 255 255 255
255 255 255 255 255 255 255 255 255 255 255 255 255 255 255 255
255 255 255 255 255 255 255 255 255 255 255 255 255 255 255 255
255 255 255 255 255 255 255 255 255 255 255 255 255 255 255 255
255 255 255 255 255 255 255 255 255 255 255 255 255 255 255 255
255 255 255 255 255 255 255 255 255 255 255 255 255 255 255 255
255 255 255 255 255 255 255 255 255 255 255 255 255 255 255 255
255 255 255 255 255 255 255 255 255 255 255 255 255 255 255 255
255 255 255 255 255 255 255 255 255 255 255 255 255 255 255 255
255 255 255 255 255 255 255 255 255 255 255 255 255 255 255 255
255 255 255 255 255 255 255 255 255 255 255 255 255 255 255 255
255 255 255 255 255 255 255 255 1 1 1 1 1 1 1 1
1 1 0 0 0 0 0 1 1 255 0 0 0 1 1 0
0 0 0 0 1 1 1 0 255 0 1 1 1 0 0 0
0 1 1 1 1 1 1 255 1 1 1 1 1 0 0 0
1 1 1 1 1 255 0 0 1 1 2 1 1 1 1 1
1 0 0 255 1 0 0 0 1 1 1 1 1 0 1 1
1 1 255 0 0 0 0 1 1 0 0 0 0 0 0 0
255 0 1 1 1 1 1 1 1 1 0 0 0 1 1 255
1 0 0 0 1 1 0 0 1 1 0 1 0 1 255 1
1 1 1 1 1 1 0 0 0 0 1 1 255 0 0 0
0 0 1 1 1 1 1 1 1 0 0 255 0 1 0 1
0 0 0 0 1 0 1 0 0 0 255 0 1 1 1 1
0 0 1 0 1 1 1 1 255 0 0 0 1 1 1 0
0 0 0 1 1 1 0 255 0 1 1 0 0 1 0 1
0 1 0 1 0 1 255 1 0 0 0 0 0 0 0 1
1 1 0 1 255 1 0 1 1 1 0 0 0 0 0 0
1 1 255 0 0 0 0 0 1 1 1 1 1 0 0 0
0 255 0 0 1 1 1 0 0 0 0 0 0 0 0 1
255 1 1 0 0 0 1 1 1 0 1 1 1 0 255 1
1 1 1 0 0 1 1 0 0 0 0 0 0 255 1 1
1 0 0 0 0 0 0 0 0 1 0 0 255 0 0 0
1 0 0 0 0 0 2 1 0 0 255 0 0 0 0 0
0 0 0 0 0 0 0 0 0 255 0 0 0 1 1 1
1 0 0 0 0 0 0 255 1 1 0 0 1 1 0 0
0 0 0 1 1 1 255 0 0 0 0 1 0 0 0 1
1 1 1 0 0 255 0 0 0 0 0 1 1 0 0 0
0 0 0 255 0 1 1 0 0 0 0 0 0 0 1 0
0 0 255 1 1 1 0 0 0 0 0 0 0 0 1 1
1 0 0 0 0 0 1 0 0 0 0 1 1 1 1 1
1 0 1 1 1 1 255 0 0 0 1 1 0 0 0 0
1 1 1 1 1 255 1 1 1 1 0 0 0 0 1 1
1 0 0 0 255 0 0 1 0 0 0 0 0 0 0 1
1 1 255 0 0 1 1 2 1 2 1 1 1 1 0 0
255 1 0 0 0 1 1 1 1 1 0 0 0 1 1 255
1 0 0 0 0 0 0 0 1 1 0 1 0 255 0 1
1 1 1 1 1 1 0 0 0 0 1 1 255 1 1 1
1 1 1 1 1 1 1 1 1 1 1 255 1 1 1 1
1 1 1 1 1 0 0 1 1 255 1 1 0 1 1 1
1 1 1 1 1 1 0 0 255 0 0 0 1 0 0 0
0 1 0 1 1 0 0 255 0 1 1 1 0 0 0 1
0 1 1 1 1 255 0 0 0 1 1 1 1 0 0 0
0 0 0 0 255 1 1 1 1 1 1 0 1 0 0 0
0 0 0 255 1 0 0 0 0 0 0 0 1 1 1 0
0 255 1 1 1 0 1 0 0 0 0 0 0 1 1 255
1 1 1 1 1 1 1 1 1 1 0 0 0 0 255 0
0 0 0 1 1 1 1 1 1 0 0 0 0 255 0 0
0 0 0 1 1 1 1 1 1 1 0 255 1 1 1 1
0 0 0 1 0 0 0 0 0 0 255 0 0 0 0 0
0 0 0 0 0 0 0 0 0 255 0 0 0 1 1 0
0 0 1 1 1 0 0 255 0 0 0 0 1 1 1 0
0 0 0 0 0 0 255 0 1 1 1 0 0 1 1 1
0 0 0 1 255 1 1 0 0 0 0 0 0 0 0 0
0 0 0 255 0 0 0 0 1 0 0 0 1 1 2 1
1 1 255 0 0 0 0 1 1 1 1 0 0 0 0 0
255 0 1 0 0 0 2 2 2 1 1 1 0 0 0 255
1 1 1 0 0 0 0 0 0 0 0 0 0 0 0 0
0 0 0 1 1 0 0 0 1 1 2 2 2 2 2 1
1 1 0 255 0 0 0 0 1 1 0 0 0 1 1 1
0 0 255 1 1 1 1 1 2 2 2 1 1 1 0 0
1 255 1 0 0 0 0 1 1 1 0 1 1 1 0 255
0 1 1 1 2 3 3 1 1 1 1 0 0 255 1 0
0 0 1 1 2 1 1 1 1 1 1 1 255 1 0 0
0 1 1 1 1 1 1 1 1 1 255 1 1 1 1 1
2 1 1 0 0 0 1 1 1 255 1 1 1 1 1 1
1 1 2 1 1 1 1 1 255 0 1 1 2 2 2 4
4 2 0 1 1 1 255 1 0 0 1 2 3 2 1 1
2 1 1 1 1 255 0 0 0 1 0 0 1 1 1 1
1 1 1 0 255 0 0 0 0 1 1 1 1 1 1 0
0 0 255 0 0 0 1 1 1 0 1 1 1 0 0 0
0 255 1 1 1 1 1 1 1 1 1 0 0 0 0 0
255 0 0 1 0 0 0 1 1 1 1 0 0 0 255 1
1 1 0 1 0 0 0 1 0 0 1 1 255 1 1 1
1 1 1 1 1 1 1 1 0 0 0 255 1 0 0 1
1 1 1 1 1 1 0 0 0 0 255 0 1 0 0 0
1 1 1 1 1 1 1 0 255 1 1 1 1 0 0 0
1 0 0 0 0 1 0 255 0 0 0 1 1 2 0 0
0 0 0 1 1 1 255 0 0 0 1 1 0 0 0 1
0 0 0 0 255 0 0 0 1 1 1 1 0 0 0 0
0 0 0 255 0 0 1 3 3 1 1 1 0 0 0 0
0 255 0 0 0 0 0 0 0 0 0 0 0 1 0 0
255 0 0 0 0 0 0 0 0 1 1 1 0 1 0 255
0 0 0 0 1 1 1 1 0 0 0 1 0 255 1 1
0 0 0 15 6 8 2 1 1 0 0 0 255 1 1 1
1 1 0 0 0 0 0 0 0 0 0 0 0 0 0 0
1 1 1 0 0 1 3 10 10 16 18 8 3 1 1 0
255 0 0 0 1 2 43 43 30 30 4 1 1 0 0 255
0 1 1 1 3 8 9 8 2 1 0 0 0 1 255 1
0 0 0 1 20 20 1 1 1 1 1 0 255 1 1 0
1 3 9 13 13 2 1 1 1 1 255 1 0 0 1 2
15 18 18 14 6 2 1 0 0 255 1 1 1 0 1 2
2 2 1 1 1 1 1 255 1 1 1 1 2 3 3 3
3 1 1 1 1 1 255 1 0 1 1 2 4 7 7 2
1 1 1 1 1 255 1 1 2 2 3 4 4 4 3 2
2 1 1 255 0 0 0 0 2 4 24 24 10 2 2 1
1 1 255 0 1 1 1 1 1 2 1 1 1 1 1 0
0 255 0 0 0 1 2 2 2 2 1 1 1 0 0 255
0 0 0 0 0 0 0 2 2 1 0 0 0 0 255 0
0 0 1 1 1 2 2 2 1 0 0 0 0 255 0 0
1 1 2 2 1 1 1 1 1 1 1 255 1 0 1 0
2 1 1 1 0 0 0 0 1 255 1 0 1 1 1 1
1 2 1 2 1 0 0 0 255 1 1 1 1 1 2 3
6 1 1 1 1 1 0 255 0 1 0 0 0 0 1 1
1 1 1 0 0 255 1 1 1 1 0 1 1 1 0 0
1 1 1 0 255 0 0 0 1 2 2 1 0 0 0 0
1 1 1 255 0 0 0 0 0 0 1 1 1 0 0 0
0 255 0 0 0 0 0 0 1 1 1 0 0 0 1 0
255 0 0 1 1 1 1 1 1 2 0 1 0 0 255 0
0 0 0 0 1 1 1 0 1 0 0 0 0 255 0 0
0 0 0 0 0 0 0 0 1 0 1 0 255 1 1 1
1 1 1 1 1 0 0 0 1 0 255 0 0 0 0 15
28 28 27 8 8 2 1 0 0 255 0 0 0 1 1 1
1 1 0 0 0 0 0 0 0 0 0 0 1 1 1 1
1 1 1 3 13 21 21 22 22 15 1 1 0 255 1 1
1 1 43 87 126 61 42 30 3 1 1 0 255 0 1 2
3 32 27 27 27 32 1 1 0 0 1 255 1 0 1 6
18 21 22 22 1 1 1 1 0 255 0 1 1 2 7 20
16 13 6 2 1 1 1 255 1 1 1 2 14 25 25 22
14 8 6 2 0 0 255 1 1 1 1 2 3 7 6 2
2 2 2 1 255 1 1 1 2 2 19 9 9 8 3 1
1 1 1 255 0 0 1 1 16 13 13 12 12 1 1 0
1 0 255 1 1 1 2 3 4 4 6 3 3 2 0 0
255 0 0 1 1 4 37 37 38 39 39 12 2 1 1 255
0 1 1 1 2 1 2 1 2 2 2 1 0 0 255 0
1 1 1 2 2 2 2 2 1 1 0 0 255 0 0 0
0 0 0 0 4 4 2 0 0 0 0 255 0 0 0 1
3 3 2 2 6 6 1 1 0 0 255 1 1 1 2 3
3 2 1 1 1 1 1 1 255 1 1 1 1 2 1 1
0 0 0 0 0 1 255 0 0 1 1 0 0 0 1 1
2 1 1 0 0 255 1 1 1 2 1 2 2 6 1 1
1 1 1 1 255 1 1 1 1 3 3 7 12 12 1 1
0 0 255 1 1 1 0 0 0 0 0 0 0 1 1 1
0 255 0 0 0 1 1 2 0 0 0 2 1 1 1 1
255 0 0 1 0 0 0 0 0 0 0 0 0 0 255 0
0 0 1 1 2 2 2 2 1 0 0 0 0 255 0 0
1 1 1 1 1 0 0 0 0 0 0 255 0 0 0 0
0 4 4 3 3 3 1 1 1 0 255 0 1 0 1 1
1 1 0 0 0 1 0 0 0 255 1 1 1 1 1 2
1 1 0 0 0 0 0 255 1 0 0 4 28 52 56 52
37 26 4 2 1 0 255 0 0 0 0 1 1 0 0 0
0 0 0 1 1 0 0 0 0 0 1 1 1 0 1 3
13 34 31 22 31 33 18 6 1 1 255 1 1 1 22 87
90 72 61 61 42 14 1 1 0 255 0 1 3 25 36 36
49 69 74 32 1 1 1 1 255 0 0 4 18 20 21 20
21 13 2 2 1 0 255 0 1 2 4 10 15 7 13 7
6 1 1 1 255 1 0 1 3 25 31 25 18 18 15 6
2 0 0 255 1 1 1 1 2 3 6 9 6 3 3 2
1 255 0 0 2 2 3 19 16 9 4 2 1 1 0 0
255 0 0 1 16 20 13 13 7 7 4 1 1 1 1 255
1 0 1 1 3 3 3 4 3 3 2 1 0 255 0 1
1 2 16 36 24 24 33 39 22 2 1 1 255 0 1 1
2 2 2 3 4 2 2 2 1 0 0 255 0 1 2 2
2 2 4 3 1 1 1 0 0 255 0 0 0 0 0 0
1 7 3 1 0 0 0 0 255 0 0 0 3 12 12 12
6 10 10 9 2 1 1 255 1 1 1 2 4 3 1 1
6 8 3 1 1 255 1 1 1 0 2 1 2 1 2 1
0 0 0 255 0 0 1 1 1 1 0 1 1 1 1 1
0 0 255 1 1 1 1 1 7 7 4 1 1 1 1 1
1 255 1 1 2 3 7 7 12 22 12 2 1 0 0 255
1 1 1 1 1 1 1 0 0 0 1 1 1 0 255 0
1 0 1 2 2 0 0 1 2 1 0 0 1 255 1 0
1 0 0 0 0 0 0 1 1 0 0 255 0 0 0 0
0 0 2 3 3 1 1 0 1 0 255 0 0 1 1 1
1 1 1 2 1 1 0 0 255 0 0 0 1 2 4 7
3 8 3 4 1 1 0 255 0 0 0 1 1 1 1 1
1 0 0 0 0 0 255 1 1 1 1 1 2 1 0 0
0 0 0 0 255 0 0 1 27 40 39 30 26 26 26 15
4 1 1 255 0 0 0 0 1 1 0 0 4 0 0 0
1 0 0 0 0 0 0 0 0 0 0 1 4 22 34 34
22 22 22 18 6 1 1 255 0 1 1 52 90 87 52 61
64 61 22 1 1 1 255 1 2 3 9 36 36 43 62 62
33 1 1 1 1 255 0 0 1 18 21 21 21 21 21 6
2 0 0 255 1 1 2 4 7 7 4 6 7 7 1 1
1 255 0 0 1 3 32 32 33 22 32 16 4 2 0 0
255 1 1 0 1 2 7 7 9 4 3 3 1 1 255 1
0 1 0 3 13 13 10 8 18 1 1 0 0 255 1 0
1 15 15 6 3 4 8 4 2 0 0 1 255 1 0 0
1 3 3 3 6 4 3 1 1 1 255 1 1 2 2 36
37 32 32 32 22 16 1 1 0 255 0 1 1 2 3 2
2 2 2 2 2 2 2 0 255 0 0 2 2 1 1 1
1 1 2 2 1 1 255 1 1 1 0 0 1 1 3 1
1 0 0 0 0 255 0 0 2 3 10 12 12 2 2 2
3 2 1 1 255 1 0 1 1 3 3 3 3 6 8 3
2 1 255 1 1 1 1 1 1 2 2 2 2 1 1 0
255 0 1 1 1 1 2 1 2 1 1 1 0 0 0 255
1 1 1 0 1 10 10 2 0 0 0 1 1 1 255 1
1 1 7 12 12 18 24 16 4 1 0 0 255 0 1 2
0 0 1 1 0 0 0 1 1 1 0 255 0 0 1 1
2 9 7 3 3 3 2 1 0 0 255 1 1 1 0 0
0 0 0 0 0 1 1 0 255 0 0 0 0 0 0 2
3 2 0 0 0 0 0 255 0 0 0 0 1 0 0 0
0 0 0 0 0 255 0 0 0 1 1 1 3 1 3 3
4 1 1 0 255 0 0 0 0 0 1 1 1 0 0 0
0 0 0 255 1 1 0 1 2 2 0 0 0 0 0 0
0 255 0 0 1 33 40 48 48 48 48 25 15 4 1 1
255 1 1 1 1 1 0 0 0 2 0 0 0 0 0 0
0 0 1 0 0 0 0 0 1 4 31 34 34 22 20 18
18 6 1 1 255 1 0 1 28 56 52 56 72 67 56 22
1 0 0 255 1 1 3 8 22 51 39 62 33 25 1 1
0 1 255 0 0 4 8 21 20 20 16 13 4 1 0 0
255 1 1 1 2 6 6 6 8 13 7 1 1 1 255 0
0 1 7 32 32 33 32 32 30 15 2 0 0 255 1 1
1 1 2 6 4 4 4 3 3 1 0 255 1 1 1 1
3 13 13 10 10 21 3 1 0 0 255 0 0 1 6 13
8 8 4 4 4 1 0 0 1 255 1 0 0 1 3 3
3 3 4 2 1 0 1 255 1 1 1 2 7 18 19 20
27 22 16 1 0 0 255 1 1 1 2 3 3 3 2 2
3 2 2 1 0 255 0 0 0 0 1 2 4 4 3 1
1 0 0 255 1 0 0 0 0 0 0 1 1 1 0 0
0 1 255 0 0 1 3 3 10 14 12 14 2 2 1 1
0 255 0 0 1 2 2 1 1 2 3 3 2 2 1 255
0 0 0 1 0 0 2 2 2 1 1 1 0 255 1 1
0 0 1 2 2 2 1 0 1 0 1 0 255 0 1 0
0 1 6 10 4 1 1 1 1 1 1 255 1 1 0 1
10 10 9 18 16 10 2 1 0 255 0 1 1 0 0 1
1 0 0 0 0 1 0 0 255 1 1 1 1 2 9 7
2 2 1 1 1 0 0 255 1 1 1 1 0 0 0 0
0 0 1 1 1 255 0 0 0 0 0 0 2 3 3 0
0 0 0 0 255 0 0 0 0 0 0 1 4 2 2 0
0 0 255 0 0 0 0 1 0 1 0 3 0 0 0 1
0 255 0 0 0 0 0 0 0 0 0 0 0 0 0 0
255 0 1 0 0 3 3 0 0 0 1 1 0 0 255 0
0 1 25 33 48 48 48 46 25 15 0 0 1 255 0 0
1 1 1 0 2 4 4 1 0 0 0 0 0 0 0 0
0 0 0 1 1 1 1 15 22 22 22 20 15 14 6 1
1 255 0 0 0 2 50 52 75 75 57 48 15 0 0 1
255 1 1 1 4 19 39 24 39 25 25 1 0 0 0 255
0 0 1 6 13 13 19 13 6 1 1 0 1 255 1 1
1 2 3 9 14 9 7 2 1 1 1 255 0 0 1 2
7 25 39 38 33 32 3 1 0 0 255 1 1 1 1 2
6 4 4 4 3 3 1 0 255 1 1 1 1 1 13 14
14 20 21 14 1 0 0 255 1 1 1 1 8 9 12 14
4 2 0 0 0 1 255 1 0 1 1 2 3 3 3 4
2 0 0 0 255 1 0 0 1 3 18 24 24 27 19 15
1 0 0 255 1 1 1 2 4 3 2 1 1 3 2 1
1 1 255 0 0 0 0 2 2 2 3 3 2 1 2 1
255 0 0 0 0 0 0 0 1 1 1 0 0 0 0 255
0 0 1 1 2 3 14 9 8 1 1 1 1 0 255 0
0 1 2 2 1 1 3 2 1 1 2 2 255 1 2 3
3 1 0 2 1 2 1 1 1 0 255 0 0 0 0 0
1 2 1 0 0 0 0 0 0 255 0 1 0 0 0 3
3 1 1 0 1 1 1 1 255 1 0 0 1 3 3 3
3 16 3 1 1 0 255 0 0 0 0 0 0 0 0 0
0 1 1 1 1 255 0 0 0 0 1 1 2 1 1 1
1 0 0 0 255 1 1 1 2 1 0 0 0 0 0 0
1 1 255 0 0 1 1 1 1 2 1 0 0 0 0 0
0 255 0 0 0 0 0 0 0 9 1 1 0 0 1 255
0 0 0 0 1 1 1 1 1 0 0 0 0 1 255 0
0 0 0 0 0 0 0 0 0 0 0 0 0 255 0 0
0 0 1 2 1 0 0 0 0 0 0 255 0 0 1 1
18 28 48 48 39 25 0 0 0 0 255 0 0 0 0 0
0 0 2 1 0 0 0 0 0 0 0 0 0 0 0 0
1 1 1 1 2 15 20 20 20 7 6 1 1 0 255 0
0 0 0 2 28 75 75 56 15 1 0 0 1 255 1 1
0 1 21 39 31 31 25 2 0 0 0 0 255 0 0 1
1 2 8 12 2 1 0 1 0 1 255 0 0 1 1 2
9 14 7 2 1 1 1 1 255 0 1 1 2 2 13 15
19 27 27 3 0 0 0 255 0 0 1 1 2 2 2 3
3 3 1 1 0 255 0 1 1 1 1 2 6 6 6 7
2 0 0 0 255 0 0 1 1 2 8 9 4 2 1 1
1 1 1 255 1 1 1 1 1 2 2 3 3 2 1 0
0 255 0 0 0 0 1 3 3 3 3 3 2 1 1 0
255 1 1 1 1 2 3 2 1 1 1 1 1 1 1 255
0 0 0 0 2 2 2 2 1 0 0 0 0 255 0 0
0 0 0 0 1 1 1 0 0 0 0 1 255 0 0 0
1 2 3 3 1 1 1 2 2 2 0 255 0 0 1 1
1 1 1 1 1 1 1 1 2 255 2 2 39 39 1 0
1 1 1 1 1 1 1 255 1 1 0 0 0 1 0 0
0 0 0 0 1 1 255 0 0 0 1 0 1 1 3 3
2 2 1 2 2 255 1 0 0 0 1 1 1 1 1 1
0 1 0 255 0 1 0 0 0 0 0 0 0 0 0 0
1 1 255 0 0 0 0 0 0 0 0 0 0 0 0 0
0 255 1 1 1 1 1 0 0 0 1 0 0 0 1 255
0 0 0 1 1 1 1 1 0 0 0 0 0 0 255 1
1 0 0 0 0 0 0 1 2 1 1 1 255 1 0 0
0 1 1 1 1 1 0 0 0 0 0 255 1 0 0 0
0 0 0 0 0 0 0 1 1 0 255 1 0 0 0 0
0 0 0 0 0 0 0 0 255 0 1 1 1 1 3 28
28 27 0 0 0 1 1 255 0 0 0 0 0 0 0 0
0 0 0 0 0 0 0 0 0 1 0 0 1 1 1 1
2 1 2 2 3 3 1 1 1 1 0 255 0 0 0 0
1 2 2 2 1 1 0 0 0 1 255 0 0 0 0 1
6 6 4 2 0 0 0 0 0 255 0 1 1 1 0 0
1 1 1 0 1 0 1 255 0 0 1 1 2 2 2 2
1 0 1 1 1 255 0 0 0 0 1 2 2 7 3 3
0 0 0 0 255 0 1 1 1 1 2 1 1 1 1 1
1 1 255 0 1 1 1 0 1 2 1 1 1 1 0 0
0 255 1 0 1 0 1 2 2 1 1 1 1 1 1 1
255 1 0 0 0 0 1 1 2 1 1 1 1 1 255 0
0 0 0 1 0 2 2 2 1 1 1 1 0 255 1 1
1 1 1 2 2 1 1 1 0 0 0 0 255 0 0 0
0 2 2 2 1 0 0 0 0 0 255 1 1 1 0 0
0 1 1 0 0 0 0 0 1 255 0 0 0 0 1 1
1 1 1 1 1 2 1 1 1 255 0 0 0 1 1 1
0 1 1 1 1 1 255 1 2 3 3 1 1 1 1 1
1 1 1 1 255 0 1 1 1 1 1 0 0 0 0 0
0 0 1 255 0 0 0 0 0 0 1 2 2 0 0 0
2 1 255 0 0 0 0 1 1 1 0 0 0 0 0 0
255 0 0 0 0 0 0 0 0 0 0 1 1 1 0 255
0 0 0 0 0 1 1 0 0 0 0 0 1 1 255 0
0 0 0 0 0 0 1 1 1 1 0 1 255 0 0 0
1 0 0 1 0 0 0 0 0 0 0 255 1 0 0 0
1 0 0 0 0 1 1 1 1 255 1 0 0 0 1 1
1 1 0 0 0 1 0 1 255 1 1 0 0 0 0 0
0 0 0 0 0 0 0 255 0 0 0 0 0 0 0 0
0 0 0 0 0 255 0 0 0 0 0 0 0 1 0 0
0 0 0 0 255 1 0 0 0 0 0 0 0 0 0 0
0 0 0 0 0 1 1 0 0 0 0 2 2 2 1 1
0 2 1 0 1 1 1 0 255 1 1 1 0 1 1 0
1 0 1 0 0 0 1 255 0 0 0 1 1 1 1 0
0 0 0 0 1 1 255 1 1 1 1 0 0 1 1 1
1 0 0 0 255 0 1 0 1 1 1 1 1 0 0 0
1 1 255 0 0 0 0 1 0 1 0 1 0 0 0 0
1 255 0 1 1 1 0 0 1 1 1 1 1 1 1 255
1 1 1 0 0 0 0 0 1 1 1 0 0 0 255 0
0 0 1 1 1 0 0 0 1 1 1 1 1 255 1 1
1 0 0 0 0 1 1 1 1 1 1 255 0 0 0 0
1 0 0 0 0 1 1 1 0 0 255 1 1 1 0 0
0 1 1 1 0 0 0 0 0 255 0 0 0 0 1 1
1 0 0 0 0 0 0 255 2 2 0 0 0 1 1 0
0 0 0 0 0 1 255 0 0 0 0 1 1 0 0 0
1 1 1 1 1 1 255 1 1 1 1 0 0 0 0 0
1 0 0 255 1 1 2 1 1 1 1 1 0 0 0 1
1 255 1 1 1 1 0 0 0 1 0 0 0 1 1 1
255 0 0 0 0 0 0 0 1 1 0 0 0 0 1 255
0 0 0 0 0 1 1 0 0 0 0 0 0 255 0 0
0 0 0 0 0 0 0 0 0 0 0 0 255 0 0 0
0 0 0 0 0 0 0 1 1 1 1 255 0 0 0 0
0 0 0 1 1 1 1 0 0 255 0 0 0 0 0 0
0 0 0 0 0 0 0 0 255 1 1 0 0 1 1 1
0 0 0 0 0 0 255 0 0 0 0 0 0 1 0 0
0 0 1 0 0 255 0 1 0 1 0 0 0 0 1 0
0 0 0 0 255 0 0 0 0 1 0 1 1 1 1 0
0 0 255 0 0 0 0 0 0 0 0 0 1 0 0 0
0 255 1 0 0 0 0 0 0 0 0 0 0 0 0 0
0 0 0 1 1 0 0 0 1 2 1 1 0 0 0 0
0 0 1 1 1 255 1 1 1 1 1 1 1 1 0 0
0 0 1 0 255 0 0 0 1 1 1 0 0 0 0 0
1 0 2 255 1 1 1 0 0 0 1 1 1 1 0 0
0 255 0 1 1 1 1 1 1 1 0 0 0 1 0 255
0 1 1 0 0 0 0 0 0 0 0 0 0 1 255 0
0 1 0 0 0 0 0 1 1 1 1 1 255 1 1 0
0 0 0 0 0 0 1 0 0 0 1 255 1 0 1 1
0 1 0 0 0 1 1 1 0 1 255 1 1 1 0 0
0 0 1 1 1 1 1 1 255 1 0 1 0 0 0 1
1 0 1 1 1 1 0 255 1 1 0 0 0 0 0 0
0 0 0 0 0 0 255 0 0 1 0 1 0 0 0 0
0 0 0 0 255 0 1 0 0 0 0 0 0 0 0 0
0 0 0 255 1 0 0 1 1 1 0 0 1 1 1 0
1 1 1 255 1 0 0 0 0 0 0 1 0 0 0 0
255 0 0 1 1 1 1 1 0 1 1 1 1 1 255 1
1 1 1 1 1 1 1 1 1 0 0 0 1 255 0 0
0 0 0 0 0 1 1 0 0 0 0 0 255 0 0 0
0 0 1 1 0 0 0 0 0 0 255 0 0 0 0 0
0 0 0 0 0 0 0 0 0 255 0 0 0 0 0 0
1 0 0 0 0 0 0 0 255 0 0 0 0 0 1 1
1 0 1 1 1 0 255 0 0 0 0 0 0 0 0 0
0 0 0 0 1 255 1 1 1 1 1 1 0 0 0 0
0 0 0 255 0 0 0 0 0 0 1 0 0 0 0 1
0 0 255 1 1 1 1 1 0 0 0 0 0 0 0 0
0 255 0 0 0 0 0 0 1 1 1 1 1 0 0 255
0 0 0 0 0 0 0 0 0 0 0 0 0 0 255 0
0 0 0 0 0 0 0 0 0 0 0 0 0 0 0 0
0 255 255 255 255 255 255 255 255 255 255 255 255 255 255 255
255 255 255 255 255 255 255 255 255 255 255 255 255 255 255 255
255 255 255 255 255 255 255 255 255 255 255 255 255 255 255 255
255 255 255 255 255 255 255 255 255 255 255 255 255 255 255 255
255 255 255 255 255 255 255 255 255 255 255 255 255 255 255 255
255 255 255 255 255 255 255 255 255 255 255 255 255 255 255 255
255 255 255 255 255 255 255 255 255 255 255 255 255 255 255 255
255 255 255 255 255 255 255 255 255 255 255 255 255 255 255 255
255 255 255 255 255 255 255 255 255 255 255 255 255 255 255 255
255 255 255 255 255 255 255 255 255 255 255 255 255 255 255 255
255 255 255 255 255 255 255 255 255 255 255 255 255 255 255 255
255 255 255 255 255 255 255 255 255 255 255 255 255 255 255 255
255 255 255 255 255 255 255 255 255 255 255 255 255 255 255 255
255 255 255 255 255 255 255 255 255 255 255 255 255 255 255 255
255 0 0 1 1 0 0 1 1 1 0 0 0 255 1 1
1 1 1 1 1 1 1 1 1 1 1 255 1 1 1 1
1 1 1 1 1 1 0 0 0 0 255 0 1 1 0 0
0 1 1 1 1 0 0 0 0 255 1 0 0 0 0 0
1 0 0 0 0 0 0 255 0 0 0 0 0 0 0 0
0 0 0 0 0 1 255 0 0 0 0 0 0 0 0 0
0 1 1 0 0 255 0 0 0 0 0 0 0 0 0 0
0 0 0 255 0 0 0 0 0 0 0 0 0 0 0 0
0 0 255 0 1 1 1 1 1 0 0 0 0 0 0 0
255 0 0 0 0 0 0 0 0 0 0 1 1 0 0 255
1 1 1 1 0 0 0 0 0 0 1 0 0 0 255 0
1 0 0 0 1 1 1 1 1 0 0 0 255 0 0 1
1 0 0 0 0 0 0 0 0 0 0 255 0 0 0 0
0 0 0 0 0 0 0 0 0 0 0 0 0 0 0 0
0 0 0 1 1 1 1 1 0 0 0 0 1 1 1 255
0 1 1 1 0 0 0 1 1 0 0 0 1 1 255 0
0 0 1 1 1 0 0 0 0 0 0 0 0 255 1 1
1 0 0 0 0 0 0 0 1 1 1 255 1 1 1 1
1 1 1 0 0 0 0 1 1 255 1 1 1 1 1 1
1 1 0 0 1 0 0 0 255 1 0 0 1 1 0 0
0 0 1 1 1 1 255 1 1 1 1 1 0 0 0 0
0 0 0 0 0 255 1 1 1 0 0 0 0 0 0 1
1 1 1 1 255 0 0 0 0 0 0 0 1 1 1 1
1 1 255 1 0 0 0 0 0 0 1 1 1 1 1 1
1 255 0 0 1 1 0 0 0 0 0 1 0 0 0 1
255 1 0 0 0 0 1 1 1 1 0 0 0 1 255 1
1 1 1 0 0 1 2 1 1 1 1 1 1 255 1 1
1 1 1 1 1 1 1 1 1 0 1 1 1 255 255 255
255 255 255 255 255 255 255 255 255 255 255 255 255 255 255 255
255 255 255 255 255 255 255 255 255 255 255 255 255 255 255 255
255 255 255 255 255 255 255 255 255 255 255 255 255 255 255 255
255 255 255 255 255 255 255 255 255 255 255 255 255 255 255 255
255 255 255 255 255 255 255 255 255 255 255 255 255 255 255 255
255 255 255 255 255 255 255 255 255 255 255 255 255 255 255 255
255 255 255 255 255 255 255 255 255 255 255 255 255 255 255 255
255 255 255 255 255 255 255 255 255 255 255 255 255 255 255 255
255 255 255 255 255 255 255 255 255 255 255 255 255 255 255 255
255 255 255 255 255 255 255 255 255 255 255 255 255 255 255 255
255 255 255 255 255 255 255 255 255 255 255 255 255 255 255 255
255 255 255 255 255 255 255 255 255 255 255 255 255 255 255 255
255 255 255 255 255 255 255 255 255 255 255 255 255 255 255 255
255 255 255 255 255 255 255 255 255 255 255 0 0 0 0 0
0 1 1 1 1 1 1 1 1 1 0 0 255 0 1 1
1 0 0 0 0 0 0 0 0 1 1 255 1 0 0 1
1 1 1 1 0 0 0 0 0 0 255 1 1 1 0 0
0 1 0 0 0 1 1 1 255 1 1 1 1 2 1 0
0 0 1 1 1 1 255 1 0 0 1 0 0 0 0 0
0 1 1 1 1 255 1 1 1 1 1 0 0 0 0 0
1 1 1 255 1 1 1 0 0 0 0 0 0 0 0 0
0 0 255 1 1 1 0 0 0 0 0 0 1 1 1 1
1 255 0 0 0 0 0 0 1 1 1 1 0 1 0 255
1 0 0 0 0 0 0 1 1 1 1 0 1 0 255 0
0 1 1 0 1 1 1 1 0 1 1 1 1 255 1 0
0 0 0 1 1 2 1 0 0 0 0 255 1 1 1 0
0 0 1 1 1 1 1 1 0 0 255 1 1 1 1 1
1 1 1 1 1 1 1 0 0 0 255 0 1 0 0 0
0 1 1 1 1 0 1 255 1 1 1 0 1 1 1 1
1 1 1 1 1 255 0 1 1 1 1 1 0 0 1 1
0 0 0 1 255 1 1 1 1 1 1 1 1 1 0 0
0 0 0 255 1 0 1 0 1 0 1 0 1 0 0 0
0 255 0 0 0 0 0 0 1 1 1 0 0 0 0 1
255 1 0 0 0 0 1 0 0 0 0 1 1 1 1 255
1 1 1 0 0 0 0 1 0 0 0 0 0 255 0 0
0 0 0 0 0 0 0 0 0 0 0 0 255 0 1 1
0 1 0 1 0 0 0 0 0 0 255 0 0 0 0 0
0 1 1 1 1 1 1 0 1 255 0 0 0 0 0 0
0 0 0 0 1 0 0 0 255 1 1 1 0 0 0 0
0 0 0 0 1 0 255 0 0 1 1 0 0 0 0 0
0 0 0 0 0 255 1 0 0 0 0 0 0 0 0 0
0 0 1 0 1 1 1 1 0 0 0 0 0 0 0 0
1 1 2 2 2 1 1 1 1 255 0 0 0 0 0 0
0 1 1 1 1 1 1 1 255 1 0 0 0 1 1 1
1 0 0 1 1 1 0 255 1 1 1 0 1 1 1 1
0 0 0 1 1 255 0 0 0 1 2 0 0 0 0 0
0 0 1 255 1 0 0 1 0 1 0 0 0 0 1 1
1 1 255 1 1 1 1 1 0 0 0 0 0 1 1 1
255 0 0 0 0 0 0 1 1 0 0 0 0 0 0 255
1 1 1 0 0 1 1 1 0 1 1 1 1 1 255 0
0 0 0 0 2 2 2 1 1 1 0 0 255 1 0 1
0 1 1 0 0 0 0 0 0 1 0 255 0 1 1 2
1 1 1 1 1 0 0 1 1 1 255 0 0 0 0 1
2 2 2 1 0 0 0 1 255 1 1 0 0 1 1 2
1 1 1 1 0 0 0 255 1 1 2 3 2 2 2 2
1 0 1 1 0 0 0 255 1 1 0 1 0 1 0 1
0 0 0 1 255 1 1 1 0 0 0 1 1 1 0 0
1 0 255 0 0 0 1 0 0 0 1 1 1 1 1 0
1 255 1 1 1 1 1 0 1 1 2 0 0 0 0 1
255 0 0 1 1 1 1 1 1 1 1 1 1 1 255 0
1 1 1 0 1 1 1 1 0 0 0 0 0 255 0 0
0 0 0 1 1 0 0 0 1 1 1 0 255 1 0 0
0 0 0 1 1 1 0 1 1 0 255 0 0 0 0 0
0 0 1 1 1 0 0 0 0 255 1 1 1 0 1 0
1 0 0 0 0 0 0 255 0 0 0 0 0 0 0 0
1 0 0 0 1 1 255 0 0 0 0 0 1 1 0 0
0 0 1 0 1 255 1 0 0 0 0 0 0 0 0 0
0 0 0 255 0 0 1 2 1 1 0 1 1 0 0 0
0 0 255 0 0 0 0 1 1 1 0 0 0 0 1 1
0 0 0 1 1 1 0 0 0 0 0 0 0 0 8 8
3 2 1 1 1 1 255 1 1 0 0 0 1 10 2 2
2 2 1 1 0 255 0 0 1 1 1 2 2 2 1 0
0 0 1 1 255 1 0 0 0 1 1 1 1 1 0 0
0 1 255 0 0 1 2 2 1 0 0 2 2 2 1 1
255 1 0 0 0 1 3 4 2 1 1 1 1 1 0 255
1 1 1 1 0 0 0 0 0 1 1 1 1 255 1 0
0 0 0 2 13 1 1 0 0 0 0 0 255 1 1 0
0 0 1 1 1 1 1 1 1 0 1 255 0 0 0 0
2 3 3 3 1 1 1 0 0 255 1 1 1 1 1 1
1 0 1 0 1 0 1 0 255 0 1 1 3 3 3 3
2 2 0 0 0 0 0 255 0 0 0 0 2 2 2 1
0 0 0 1 1 255 1 1 0 0 1 1 1 1 1 1
1 0 0 0 255 1 1 2 4 10 86 91 91 22 1 0
0 0 0 0 255 0 0 0 0 0 1 1 1 0 1 0
1 255 0 0 1 0 0 0 1 1 1 0 1 1 1 255
0 0 0 1 0 1 0 1 2 1 1 1 0 1 255 1
1 0 0 1 0 0 0 1 0 0 0 0 0 255 0 0
1 1 2 25 32 32 3 1 1 1 1 255 0 0 0 1
2 18 24 18 2 1 1 0 0 1 255 1 0 0 0 0
1 1 0 1 0 2 1 1 1 255 1 0 0 0 0 0
1 1 1 1 1 0 0 255 0 0 0 0 1 1 1 1
1 1 0 0 0 0 255 0 0 0 0 0 0 0 0 0
0 0 0 0 255 0 0 1 1 0 0 0 0 1 0 0
0 0 0 255 0 0 0 0 0 0 0 0 0 1 1 1
1 1 255 0 0 0 0 0 2 2 0 0 0 0 0 1
255 0 0 0 1 0 1 1 1 0 0 0 0 0 0 255
1 0 0 0 1 1 1 1 1 0 0 0 0 0 0 0
1 1 1 0 0 0 1 0 0 0 6 14 10 3 1 1
1 1 1 255 1 1 1 1 4 12 19 24 18 3 2 2
1 0 255 0 0 1 3 6 4 4 3 1 1 0 0 1
1 255 1 1 0 1 1 2 2 1 1 1 0 0 0 255
0 0 1 2 2 1 2 2 2 1 1 0 1 255 1 1
0 1 4 9 12 12 6 2 1 1 1 0 255 1 1 1
0 0 0 0 0 0 1 1 1 1 255 1 0 0 0 7
15 20 52 54 25 1 1 1 1 255 0 0 0 0 0 0
1 1 1 2 1 1 0 0 255 0 0 0 0 4 4 3
3 4 3 1 0 1 255 1 0 1 1 1 1 1 6 6
1 1 1 1 0 255 0 1 1 3 3 8 9 10 2 2
0 0 0 0 255 0 0 0 2 2 2 2 1 1 0 0
0 1 255 1 1 0 0 0 2 1 4 4 3 2 2 1
1 255 1 1 6 10 147 159 217 184 144 26 0 0 0 0
0 255 0 0 1 1 0 1 1 1 1 1 0 0 255 1
1 1 0 0 0 0 0 0 0 1 1 2 255 1 1 0
1 0 1 1 2 2 1 1 1 1 1 255 1 0 0 0
1 1 0 0 1 1 0 0 0 0 255 0 0 1 14 34
32 33 39 39 2 1 0 0 255 0 1 1 2 6 24 33
33 33 6 1 0 0 0 255 1 0 0 0 0 0 1 0
0 0 1 1 1 0 255 0 0 0 0 0 1 1 1 1
1 1 1 0 255 0 0 0 1 1 2 4 4 4 1 0
0 0 0 255 0 0 1 0 0 0 0 0 0 0 0 0
0 255 0 0 0 1 0 0 0 0 0 0 0 0 0 0
255 0 1 1 0 0 0 0 0 0 0 1 1 1 1 255
0 1 0 2 3 3 3 1 0 0 0 0 0 255 1 0
0 0 0 2 2 3 2 7 1 0 0 0 255 0 0 0
0 1 1 2 3 1 1 0 0 0 0 0 0 1 1 3
1 1 1 1 0 0 3 15 25 25 10 3 2 1 1 1
255 1 1 1 2 10 27 27 24 24 24 3 2 1 1 255
1 1 1 6 7 6 3 3 3 1 0 0 0 1 255 1
1 1 1 1 8 8 1 1 1 1 0 1 255 0 1 1
3 10 2 8 8 8 6 3 2 1 255 1 1 1 4 6
14 24 18 12 12 4 1 0 0 255 1 1 1 1 1 1
1 1 0 0 1 1 1 255 1 1 1 2 24 30 37 52
54 39 13 2 1 0 255 0 0 0 0 0 1 1 1 1
2 2 1 1 1 255 1 0 0 4 13 4 3 3 15 10
3 1 1 255 1 1 1 2 8 13 14 14 9 6 1 1
1 0 255 1 1 1 3 3 8 9 12 4 2 2 0 0
0 255 0 0 0 2 8 2 1 1 1 2 1 0 0 255
1 1 0 1 0 4 2 4 4 25 3 2 1 1 255 1
1 14 147 212 217 245 251 245 144 26 0 0 0 0 255 0
0 0 0 0 1 1 1 1 0 0 0 255 1 1 0 0
0 0 1 0 0 0 1 1 1 255 1 1 1 1 1 1
2 3 3 2 1 1 1 1 255 0 0 0 0 1 1 0
0 0 0 0 0 0 0 255 0 0 14 32 34 32 32 33
40 40 2 1 0 255 1 1 2 6 18 24 26 33 33 22
9 1 0 0 255 1 1 1 0 0 0 0 0 0 0 1
0 0 0 255 0 0 0 0 0 0 0 0 1 1 1 0
0 255 0 0 0 2 1 6 4 3 4 2 1 0 0 0
255 0 0 1 1 0 0 0 0 0 0 0 1 1 255 0
0 0 1 0 0 0 0 1 1 0 0 0 0 255 1 1
1 1 0 0 0 0 0 0 1 1 1 0 255 0 1 2
3 3 0 0 1 1 1 0 0 0 255 0 0 1 0 2
3 3 3 10 10 1 0 0 0 255 1 0 1 0 1 2
2 3 0 1 0 1 0 0 0 1 1 0 2 1 1 0
0 0 1 6 15 27 25 18 1 1 1 1 1 255 1 1
2 4 38 39 21 21 28 31 3 2 1 1 255 1 1 2
4 6 3 2 2 2 1 0 1 0 1 255 1 1 1 1
1 3 1 0 0 0 0 0 0 255 1 1 1 3 10 8
8 8 6 6 2 0 0 255 1 1 1 4 9 21 22 21
12 10 2 1 0 0 255 1 1 1 1 1 1 1 1 0
0 0 0 0 255 0 0 1 2 30 33 34 28 31 25 25
2 1 1 255 0 0 0 0 1 1 1 1 1 2 2 1
1 1 255 0 0 1 8 21 14 14 15 22 20 9 1 1
255 0 0 1 2 7 8 8 6 3 3 1 1 1 0 255
0 1 1 3 6 9 12 21 9 4 2 1 1 0 255 0
0 0 3 8 3 2 1 3 3 1 0 0 255 1 1 0
1 1 4 4 4 19 30 25 2 1 1 255 1 1 20 169
215 222 233 251 233 176 40 1 0 0 0 255 1 0 1 0
1 1 1 1 1 0 0 0 255 1 1 0 0 0 1 6
1 1 1 1 1 1 255 1 1 1 1 1 2 2 3 3
3 1 1 1 1 255 0 0 0 0 1 1 0 0 0 0
0 0 0 0 255 0 0 14 28 34 34 32 38 38 40 22
1 1 255 1 1 2 2 18 26 30 30 27 25 22 1 0
0 255 0 1 0 0 0 0 0 0 0 0 0 0 0 0
255 0 0 0 0 0 0 0 0 1 1 1 1 1 255 0
0 0 2 1 6 3 3 3 2 1 0 0 0 255 0 0
1 1 0 0 0 0 0 0 0 0 1 255 0 0 0 0
0 0 0 0 0 0 0 0 0 0 255 1 1 1 1 0
1 0 0 0 0 0 0 0 0 255 1 1 1 3 0 0
0 1 2 1 0 0 0 255 0 0 1 1 3 3 3 3
10 10 1 0 0 0 255 1 0 0 1 9 6 6 6 4
7 3 1 1 1 0 1 0 0 2 1 1 1 0 0 2
15 32 31 31 25 13 2 1 1 0 255 1 1 1 4 40
48 39 21 28 28 13 1 0 1 255 1 1 2 2 3 2
2 2 2 1 1 1 1 1 255 0 0 1 1 1 2 0
0 0 1 1 0 0 255 0 0 1 3 8 4 8 8 8
6 2 0 0 255 0 1 1 4 6 12 21 22 22 10 9
2 0 0 255 1 1 1 1 1 1 1 1 1 1 1 1
0 255 0 0 0 2 30 34 40 31 19 25 18 2 1 0
255 0 0 0 0 1 1 1 1 1 1 2 1 1 1 255
0 0 2 14 21 21 21 22 22 18 9 1 1 255 1 1
1 0 2 2 2 1 2 3 2 1 1 0 255 0 1 2
3 6 6 12 16 7 4 2 1 1 1 255 1 0 1 8
8 3 3 3 6 3 0 0 0 255 0 0 0 1 2 4
4 2 1 3 3 1 1 0 255 1 1 20 184 212 216 212
234 234 143 48 1 0 0 0 255 1 0 0 0 0 1 0
0 0 0 1 1 255 1 1 0 0 0 1 1 0 1 1
1 0 0 255 0 1 1 1 1 1 2 4 4 4 1 1
1 1 255 0 0 0 0 0 0 0 0 0 0 0 0 0
0 255 0 1 18 28 64 64 40 40 38 45 36 2 1 255
1 1 1 1 21 48 30 30 27 27 22 1 1 0 255 0
1 0 0 0 0 0 0 0 0 0 0 0 0 255 0 0
0 0 0 0 0 0 0 0 1 0 0 255 0 0 0 0
1 6 6 6 3 2 1 1 0 0 255 0 0 0 0 0
0 0 0 0 0 0 0 1 255 0 0 0 0 0 0 0
0 0 0 0 0 0 0 255 1 1 0 0 0 0 0 0
0 0 0 0 0 0 255 1 1 0 0 0 0 0 0 0
0 0 0 0 255 0 1 1 1 2 3 3 3 7 8 1
0 0 1 255 1 0 0 1 2 2 3 6 7 7 3 1
0 0 0 0 0 0 1 1 0 1 1 1 1 9 16 31
16 16 4 1 1 0 0 255 1 1 0 2 48 72 54 54
31 18 3 0 0 0 255 0 1 2 2 2 2 3 2 2
1 1 1 0 0 255 0 0 0 1 2 2 1 0 0 0
0 0 0 255 1 1 1 2 4 4 4 15 2 2 1 0
0 255 0 0 1 3 7 15 16 16 9 7 7 0 0 0
255 1 2 1 0 2 2 2 2 2 1 1 1 1 255 0
0 0 1 22 34 43 40 31 25 15 1 0 0 255 0 0
0 1 1 1 1 1 1 0 1 0 1 1 255 0 0 1
2 16 24 30 24 27 18 9 1 1 255 0 0 0 0 0
0 1 1 2 1 1 1 0 0 255 0 0 1 2 4 4
8 9 7 3 2 1 1 1 255 1 1 1 1 3 3 3
3 3 0 0 0 0 255 0 0 0 1 1 2 19 19 8
3 1 0 1 1 255 1 1 10 180 184 206 182 165 187 143
40 2 1 1 1 255 1 1 0 2 4 1 0 0 1 1
1 0 255 0 0 0 0 1 1 1 0 2 2 2 0 0
255 1 0 0 1 2 2 2 3 3 4 1 1 1 1 255
0 0 0 0 1 1 1 0 0 0 0 0 0 0 255 0
0 13 25 66 66 66 44 38 38 4 1 1 255 1 0 1
2 16 34 34 32 32 32 4 1 1 0 255 0 1 0 0
0 0 0 0 0 0 0 0 0 0 255 0 0 0 0 0
0 0 0 0 0 1 1 1 255 0 0 0 0 2 2 4
8 4 1 1 0 0 0 255 0 0 0 0 0 0 0 0
0 0 0 0 0 255 0 0 0 0 0 0 0 0 0 0
0 0 0 0 255 0 0 0 0 0 0 0 0 0 0 0
0 0 1 255 1 0 0 3 8 1 0 1 0 0 0 0
0 255 0 1 0 0 2 6 3 3 2 2 1 0 0 0
255 0 0 0 0 1 1 3 4 7 4 1 1 0 0 0
0 0 0 0 0 0 0 1 1 1 7 16 30 16 8 4
1 1 0 0 255 0 0 0 1 8 54 58 58 42 13 1
0 0 0 255 1 1 2 1 2 2 3 2 1 0 1 0
0 1 255 1 0 1 1 1 2 2 2 1 1 0 0 0
255 1 1 1 1 1 1 1 20 20 4 1 1 1 255 0
0 1 1 3 7 15 15 3 3 1 0 0 1 255 2 2
1 1 1 1 2 1 0 0 1 1 1 255 1 0 0 0
1 19 40 31 20 15 3 1 0 0 255 0 0 0 0 0
0 0 1 1 1 1 1 1 0 255 0 0 1 2 6 15
16 15 14 8 4 1 1 255 0 0 0 0 1 2 2 1
1 1 1 1 0 0 255 0 1 1 1 2 4 4 4 3
2 2 0 0 1 255 1 1 0 0 1 1 2 7 2 0
0 0 1 255 0 0 0 0 1 2 2 15 7 1 1 0
1 1 255 1 1 1 102 169 206 206 194 168 143 18 3 1
1 1 255 1 1 0 1 0 0 0 0 1 1 1 1 255
1 1 1 1 1 1 1 0 1 1 1 1 1 255 0 0
0 0 1 1 2 2 2 2 1 1 1 1 255 0 0 0
0 0 0 0 0 1 0 0 0 0 0 255 0 0 0 24
62 44 58 50 40 32 0 0 0 255 0 0 1 1 3 15
16 32 33 6 1 0 2 2 255 1 1 0 0 0 0 0
2 0 0 0 1 1 1 255 0 0 0 0 0 0 0 0
0 0 1 0 1 255 0 0 0 0 0 0 1 1 2 1
0 0 0 0 255 1 0 0 0 0 0 0 0 0 0 0
0 1 255 0 0 0 0 0 0 0 0 0 0 0 1 0
0 255 1 1 0 1 0 0 0 0 0 0 0 0 1 1
255 0 0 0 1 1 1 0 1 0 0 0 0 0 255 1
1 0 0 0 2 2 3 2 2 2 1 0 1 255 0 0
0 0 0 1 3 8 8 2 0 0 0 0 0 1 1 1
1 1 0 0 0 0 0 0 2 2 3 2 1 0 0 0
1 255 1 0 0 0 2 16 19 42 3 2 1 1 0 0
255 1 1 1 1 1 1 2 1 1 0 1 0 0 0 255
1 0 1 1 1 1 1 1 0 0 0 0 0 255 1 1
0 0 0 1 1 1 0 0 0 0 1 255 1 0 0 0
0 4 7 4 2 1 1 0 0 1 255 2 2 1 1 1
1 1 0 0 0 0 0 0 255 1 1 1 0 0 0 12
14 14 3 1 1 1 1 255 1 1 1 1 0 0 0 0
1 1 1 1 1 0 255 0 0 0 1 2 14 15 10 7
3 1 0 0 255 0 0 0 0 1 1 2 2 1 1 0
0 0 1 255 0 0 0 0 1 2 2 2 2 1 0 0
0 1 255 0 1 1 1 1 1 2 1 1 0 0 0 0
255 1 1 0 0 1 2 1 7 7 1 1 0 1 1 255
1 1 1 2 102 146 165 165 165 6 3 1 1 0 0 255
0 1 1 2 1 0 1 1 1 1 1 1 255 1 0 0
0 1 0 0 0 1 1 1 1 1 255 0 0 0 0 1
1 2 2 2 2 1 1 1 0 255 0 0 0 1 1 1
0 1 1 1 1 1 0 0 255 0 0 0 0 0 16 40
40 12 2 0 0 1 255 0 0 1 1 1 2 10 10 6
2 1 1 1 1 255 1 1 0 0 0 0 0 1 1 1
1 1 1 1 255 0 0 0 0 0 0 0 0 0 0 0
0 1 255 0 0 0 0 0 1 0 0 0 0 0 0 0
0 255 1 1 0 0 0 0 0 0 0 0 0 0 0 255
0 0 0 0 0 0 0 0 0 0 1 1 1 0 255 0
0 0 0 0 1 0 0 0 0 0 0 1 1 255 0 0
1 1 1 0 0 0 0 0 0 0 1 255 0 0 0 0
0 1 2 2 1 1 0 0 0 0 255 0 0 0 0 0
1 2 2 2 1 0 0 0 0 0 0 1 1 1 1 0
0 0 0 0 1 1 1 1 1 0 0 0 1 1 255 0
0 0 0 1 3 3 2 1 1 0 0 1 0 255 1 1
1 1 1 1 1 1 0 0 1 1 1 0 255 1 1 1
1 0 0 1 1 1 0 1 0 0 255 0 0 0 0 0
1 1 1 1 0 1 1 1 255 1 0 0 0 0 1 2
2 2 1 0 0 0 1 255 1 1 1 1 1 1 1 0
0 0 0 0 0 255 1 1 0 0 0 0 0 0 1 0
0 1 1 1 255 1 0 1 1 1 0 0 0 0 1 1
1 1 1 255 0 0 0 1 0 0 2 2 2 1 1 0
0 255 0 0 0 0 1 1 1 1 1 0 0 0 0 1
255 1 1 0 0 0 1 1 1 1 1 0 0 0 0 255
0 1 1 1 1 1 1 1 1 1 1 1 1 255 1 1
0 1 1 1 1 1 1 1 1 0 0 0 255 0 0 0
0 1 3 3 2 1 1 1 1 1 1 0 255 0 1 1
0 0 0 1 1 1 1 1 1 255 1 1 1 1 1 1
0 1 1 1 1 1 0 255 0 0 0 0 0 1 1 2
1 1 1 1 0 0 255 1 1 1 1 1 1 0 1 1
1 1 1 1 0 255 0 0 0 0 0 1 3 3 2 0
0 0 1 255 1 0 1 0 1 0 0 1 1 1 0 0
0 0 255 1 1 0 0 0 0 1 1 1 1 1 1 1
0 255 0 1 1 0 0 0 1 0 1 0 1 0 0 255
1 0 0 0 0 0 0 0 0 0 0 0 0 0 255 0
0 0 0 0 0 0 0 0 1 0 0 0 255 0 0 0
0 0 0 0 0 0 0 0 1 0 1 255 1 1 0 0
0 0 0 0 0 0 0 0 1 0 255 0 1 1 1 0
0 0 0 0 1 0 0 1 255 0 0 0 0 0 0 1
1 1 1 1 0 0 0 255 1 0 0 0 0 0 0 2
1 1 1 0 0 0 1 1 1 0 1 0 0 0 0 0
0 0 0 0 1 1 1 0 0 1 1 255 0 0 1 1
1 1 1 1 1 1 0 0 1 0 255 1 1 0 1 1
1 1 1 1 0 0 0 0 0 255 1 1 1 0 1 0
1 0 0 0 1 1 0 255 0 0 0 0 0 1 1 1
1 0 1 1 1 255 1 0 0 0 0 0 1 2 2 1
1 0 1 1 255 1 0 0 0 1 1 0 0 1 0 1
1 1 255 0 1 1 0 0 0 0 0 0 0 0 1 1
1 255 0 0 1 1 1 0 0 0 0 0 1 1 1 1
255 0 0 0 0 0 0 0 0 1 1 1 0 0 255 0
0 0 0 0 0 1 0 0 0 0 0 0 1 255 1 1
0 0 0 0 0 1 1 1 0 0 1 0 255 0 1 1
1 1 1 1 0 0 0 1 0 0 255 0 0 0 1 1
1 1 1 1 1 1 0 0 0 255 0 0 1 1 1 1
1 1 1 1 1 1 1 1 1 255 0 1 1 1 0 0
0 1 1 1 0 1 255 1 1 1 1 0 0 0 0 0
1 1 1 0 255 0 0 0 1 0 0 0 1 1 1 1
0 1 0 255 1 1 1 1 1 1 1 1 1 1 1 1
1 0 255 0 1 1 0 0 0 1 1 0 0 0 0 1
255 1 1 1 0 0 0 0 0 0 0 0 0 0 0 255
1 1 1 0 0 0 1 1 1 0 0 0 0 0 255 0
0 0 0 0 0 1 1 1 1 0 0 0 255 1 0 0
0 0 1 0 0 0 1 0 0 0 0 255 0 0 0 0
0 0 0 0 0 0 0 0 0 255 0 0 0 0 0 0
0 0 0 0 1 1 0 1 255 0 0 0 0 0 0 0
0 0 0 0 0 0 0 255 0 1 1 1 0 0 0 0
0 1 0 0 0 255 0 0 0 0 0 0 0 1 1 1
1 1 1 1 255 0 0 0 0 0 0 0 0 0 1 1
1 1 1 1 1 1 0 2 0 0 0 0 0 0 1 1
1 1 1 1 0 1 1 1 255 0 0 1 1 1 0 0
0 0 0 0 0 1 1 255 1 1 0 1 1 1 1 1
1 0 0 1 1 1 255 1 1 1 0 1 0 0 0 0
1 1 1 1 255 0 0 0 0 0 1 1 1 1 1 1
1 1 255 1 0 0 0 0 0 0 1 1 1 0 0 0
0 255 1 0 0 0 0 0 0 0 0 0 1 1 1 255
1 1 1 0 0 1 1 1 0 1 0 1 0 1 255 0
0 0 1 0 0 0 0 0 0 1 1 1 1 255 0 0
1 0 0 0 0 0 1 1 1 1 1 255 0 1 1 1
0 0 0 0 0 0 0 1 0 0 255 1 1 0 0 0
0 0 0 0 1 1 1 0 0 255 0 0 0 0 1 1
0 0 0 0 0 0 1 255 1 0 0 1 1 1 1 1
1 1 1 0 0 0 255 0 0 0 0 0 1 1 1 0
0 0 0 1 1 1 255 1 1 1 1 0 1 0 1 1
0 0 0 255 1 0 1 1 1 1 0 0 1 1 1 1
1 255 0 0 0 1 0 0 0 0 0 1 0 0 0 0
255 1 1 1 1 1 1 0 1 0 0 0 0 1 0 255
0 1 1 0 1 1 1 1 0 0 0 0 1 255 1 1
0 0 0 0 0 0 0 0 0 0 1 0 255 1 1 0
0 0 0 0 1 0 0 0 0 0 0 255 0 0 0 0
0 0 0 1 0 1 1 1 1 255 1 0 0 0 0 0
0 0 1 1 1 0 0 0 255 0 0 0 0 0 0 0
1 0 0 0 0 0 255 0 0 0 0 0 0 0 0 0
0 0 1 1 1 255 0 0 0 1 0 0 0 0 0 0
0 0 0 0 255 0 1 1 1 0 0 0 1 1 1 0
0 0 255 0 0 1 0 0 0 0 0 0 1 1 1 1
1 255 0 0 0 0 1 0 0 0 0 0 1 1 1 1
1 1 1 1 1 0 0 0 1 1 1 1 1 0 0 0
0 0 1 1 1 255 0 0 0 1 1 0 0 0 0 0
0 0 1 0 255 0 0 0 0 1 1 1 1 1 0 0
2 2 2 255 1 0 1 1 1 0 0 0 0 1 1 1
1 255 0 0 0 0 0 0 1 0 1 1 0 0 0 255
1 0 0 0 0 0 0 0 0 1 1 0 0 0 255 1
1 0 0 0 0 0 0 0 0 1 1 1 255 1 1 1
1 1 1 1 1 1 1 0 1 0 1 255 0 0 0 0
0 0 0 1 1 1 1 1 0 1 255 0 0 1 1 1
0 0 0 1 1 1 1 1 255 0 1 0 1 0 0 0
0 0 0 1 1 1 0 255 0 0 0 0 0 1 0 0
0 0 0 0 1 0 255 0 0 0 0 0 0 0 0 0
0 0 0 1 255 1 1 1 1 1 0 1 1 1 0 0
0 0 0 255 1 1 1 0 0 0 0 1 1 1 1 0
0 0 1 255 1 1 1 1 1 1 1 1 0 1 0 1
255 1 0 0 0 1 0 1 0 0 0 1 1 1 255 1
1 1 1 0 0 0 0 0 0 0 0 0 0 255 0 0
1 1 1 0 0 1 1 1 0 0 1 1 255 0 1 1
0 1 1 2 1 0 0 0 0 0 255 0 0 0 0 0
0 0 1 0 0 0 0 1 1 255 1 0 0 0 0 0
0 0 0 0 0 0 0 0 255 0 0 0 0 0 0 0
1 0 1 1 1 1 255 0 0 0 0 0 0 0 0 0
1 0 0 0 0 255 0 0 0 1 0 1 0 0 0 0
0 0 0 255 0 0 0 0 0 0 0 0 1 1 1 0
1 1 255 0 0 0 1 0 1 0 0 0 0 1 0 0
0 255 0 1 1 1 0 0 0 1 1 0 0 0 0 255
0 0 0 0 0 0 0 1 1 1 1 1 1 1 255 0
0 0 0 0 0 0 0 0 0 0 0 1 1 1 1 1
1 255 255 255 255 255 255 255 255 255 255 255 255 255 255 255
255 255 255 255 255 255 255 255 255 255 255 255 255 255 255 255
255 255 255 255 255 255 255 255 255 255 255 255 255 255 255 255
255 255 255 255 255 255 255 255 255 255 255 255 255 255 255 255
255 255 255 255 255 255 255 255 255 255 255 255 255 255 255 255
255 255 255 255 255 255 255 255 255 255 255 255 255 255 255 255
255 255 255 255 255 255 255 255 255 255 255 255 255 255 255 255
255 255 255 255 255 255 255 255 255 255 255 255 255 255 255 255
255 255 255 255 255 255 255 255 255 255 255 255 255 255 255 255
255 255 255 255 255 255 255 255 255 255 255 255 255 255 255 255
255 255 255 255 255 255 255 255 255 255 255 255 255 255 255 255
255 255 255 255 255 255 255 255 255 255 255 255 255 255 255 255
255 255 255 255 255 255 255 255 255 255 255 255 255 255 255 255
255 255 255 255 255 255 255 255 255 255 255 255 255 255 255 255
255 255 255 255 255 255 255 255 255 255 255 255 255 255 255 255
255 255 255 255 255 255 255 255 255 255 255 255 255 255 255 255
255 255 255 255 255 255 255 255 255 255 255 255 255 255 255 255
255 255 255 255 255 255 255 255 255 255 255 255 255 255 255 255
255 255 255 255 255 255 255 255 255 255 255 255 255 255 255 255
255 255 255 255 255 255 255 255 255 255 255 255 255 255 255 255
255 255 255 255 255 255 255 255 255 255 255 255 255 255 255 255
255 255 255 255 255 255 255 255 255 255 255 255 255 255 255 255
255 255 255 255 255 255 255 255 255 255 255 255 255 255 255 255
255 255 255 255 255 255 255 255 255 255 255 255 255 255 255 255
255 255 255 255 255 255 255 255 255 255 255 255 255 255 255 255
255 255 255 255 255 255 255 255 255 255 255 255 255 255 255 255
255 255 255 255 255 255 255 255 255 255 255 255 255 255 255 255
255 255 255 255 255 255 255 255 255 255 255 255 255 255 0 0
0 0 1 1 1 1 1 0 0 0 0 1 1 1 1 255
1 0 1 1 1 0 0 0 0 1 0 0 0 0 255 0
0 1 1 1 1 1 1 1 1 2 2 1 0 255 0 1
1 1 1 1 1 1 1 1 1 1 1 255 0 0 0 0
0 1 0 0 0 1 1 1 1 255 0 0 0 0 0 0
0 0 1 0 0 0 0 1 255 1 1 1 2 1 1 0
0 1 1 1 1 0 255 0 0 0 1 0 1 1 1 0
0 0 0 1 1 255 1 1 1 1 0 0 0 0 1 1
1 1 0 1 255 0 1 1 1 1 0 0 0 0 1 1
1 1 255 0 0 0 0 0 0 0 0 0 1 1 1 0
0 255 0 1 1 1 0 1 1 0 0 0 0 0 1 1
255 0 0 0 0 0 0 1 0 0 0 0 0 1 255 1
1 1 1 1 0 0 0 0 0 0 0 1 1 255 1 1
1 0 0 0 0 1 1 1 1 1 1 1 1 255 1 1
1 0 0 0 0 0 0 0 0 1 255 0 1 1 1 1
1 1 0 0 0 0 0 1 255 1 1 1 0 1 1 1
1 0 0 0 0 1 0 255 0 1 1 1 1 1 1 1
0 0 0 1 1 1 255 1 1 1 1 0 0 0 0 0
0 0 0 0 255 0 0 0 0 0 1 1 1 0 0 0
0 0 0 255 0 0 0 0 0 0 0 0 0 0 1 0
0 0 255 0 0 0 0 0 0 0 1 0 1 0 0 0
255 1 1 0 1 1 1 0 0 0 1 0 0 0 0 255
0 0 0 0 0 1 0 0 1 1 1 0 1 255 1 0
0 1 1 0 0 1 1 1 1 0 0 0 255 0 1 0
0 0 1 0 0 0 0 0 0 0 0 255 0 1 1 0
0 0 0 0 0 0 0 0 0 255 1 1 0 0 0 0
1 1 1 1 1 1 1 1 255 0 0 0 0 0 0 0
0 0 0 0 0 0 0 0 0 2 1 0 0 1 1 1
1 1 1 1 1 0 0 0 0 1 0 0 255 1 0 1
1 1 0 0 0 0 1 1 1 1 1 255 1 1 1 1
1 1 1 1 2 2 2 1 0 0 255 0 1 1 1 1
1 1 1 1 0 0 0 0 255 0 0 0 1 1 1 1
1 1 1 1 2 2 255 0 0 0 0 0 0 0 1 1
0 0 0 1 1 255 0 0 1 2 1 1 0 0 1 1
1 1 1 255 0 0 0 0 0 0 0 0 0 0 0 0
1 1 255 1 1 1 1 0 0 1 1 1 0 1 1 1
1 255 1 1 1 1 0 0 0 0 1 0 0 0 1 255
0 0 0 0 0 0 0 0 0 0 0 1 0 0 255 0
0 1 1 0 1 1 1 1 0 1 1 1 1 255 0 0
0 0 1 1 1 1 1 0 1 1 1 255 1 1 0 0
0 0 0 0 0 0 0 0 0 0 255 1 1 1 0 0
0 0 0 1 1 1 1 1 1 1 255 1 1 1 0 0
0 0 0 0 0 0 0 255 0 1 1 1 1 1 1 1
1 1 1 1 1 255 2 1 1 1 2 2 1 0 0 0
0 0 0 0 255 0 1 1 1 1 1 1 1 0 0 0
0 0 0 255 1 1 1 1 1 0 0 0 0 0 0 0
0 255 0 0 0 0 1 1 1 0 0 0 0 0 0 1
255 0 0 0 0 0 1 1 0 0 0 1 1 1 0 255
0 0 0 1 0 1 1 1 1 1 0 0 0 255 1 1
1 1 1 1 1 1 0 0 0 0 0 0 255 1 1 0
1 1 2 2 2 1 1 1 1 1 255 1 0 1 1 1
1 1 1 1 1 0 0 0 0 255 1 1 0 0 1 1
1 1 0 0 0 0 0 0 255 0 0 0 0 0 0 0
0 0 0 0 0 0 255 1 0 0 0 1 2 2 2 1
0 0 0 1 0 255 0 1 0 1 1 1 1 1 1 0
0 0 0 0 0 0 1 1 0 0 2 2 2 1 1 1
1 1 1 1 1 1 1 0 0 255 0 0 0 0 1 1
0 1 1 1 1 1 1 1 255 0 0 1 1 2 3 3
2 2 2 2 1 0 0 255 0 1 1 1 1 1 1 1
0 0 0 0 0 255 1 1 2 2 1 1 1 4 1 1
1 1 2 255 0 0 1 1 0 0 0 0 0 0 0 0
0 0 255 0 1 1 1 1 1 1 1 1 1 1 1 1
255 0 0 0 0 0 0 0 0 0 0 0 0 0 0 255
1 1 1 1 0 0 1 1 1 2 1 1 0 0 255 0
0 0 0 0 0 1 1 1 1 0 0 1 255 0 0 1
0 0 0 0 0 0 0 0 0 0 0 255 0 0 0 0
1 2 2 2 1 0 1 1 1 1 255 0 0 0 1 1
2 2 1 1 0 1 1 2 255 1 1 0 0 0 0 0
0 0 0 0 0 0 0 255 0 1 0 0 0 1 1 2
1 1 1 2 1 1 1 255 1 1 1 0 0 0 0 0
0 2 1 1 255 0 0 1 1 1 1 1 1 1 1 1
1 1 255 2 2 32 74 52 38 2 2 0 0 0 0 0
0 255 1 1 1 2 2 1 1 1 2 1 1 1 1 1
255 1 0 0 0 1 0 0 0 1 0 1 1 1 255 0
0 1 1 1 1 1 0 0 0 0 1 0 1 255 1 0
0 0 1 8 2 0 1 1 1 0 0 0 255 0 0 0
1 1 3 3 3 1 1 1 0 0 255 0 1 1 1 1
1 1 1 1 1 1 0 0 0 255 0 0 0 1 3 6
3 4 2 2 1 1 1 255 1 0 1 1 1 1 2 2
2 1 0 0 0 0 255 1 1 1 1 19 19 21 21 24
1 1 1 0 0 255 0 0 0 0 0 0 0 0 0 0
0 0 0 255 0 0 0 1 2 2 3 3 1 0 0 1
1 1 255 0 0 0 1 1 3 6 8 6 1 0 0 0
0 0 0 0 0 0 1 1 2 1 1 1 1 2 7 7
1 1 0 1 0 0 255 0 0 0 0 2 2 2 2 2
1 1 1 1 1 255 0 0 1 2 18 12 10 7 10 3
2 1 0 0 255 0 1 0 1 1 1 1 1 0 1 0
0 0 255 0 0 1 1 1 1 4 4 3 2 1 1 1
255 1 1 1 0 0 0 0 1 0 1 1 1 1 0 255
1 1 1 1 0 1 1 1 0 1 1 1 1 255 0 1
0 0 0 0 1 0 0 0 0 0 0 0 255 0 1 0
1 1 1 1 1 1 1 1 1 1 1 255 1 1 0 0
0 0 0 1 1 1 0 0 1 255 0 0 1 0 0 0
0 0 0 0 0 0 0 0 255 0 0 0 0 1 8 8
7 4 2 1 1 1 0 255 0 1 1 1 1 2 3 6
2 0 0 0 1 255 0 0 0 0 0 0 0 0 0 0
1 1 0 0 255 0 1 0 1 1 1 1 2 0 0 1
2 0 1 0 255 1 1 2 1 1 1 0 0 0 1 1
1 255 0 0 1 1 3 3 3 8 2 2 1 1 1 255
6 43 99 95 74 39 1 0 0 0 0 0 1 1 255 1
1 2 2 2 2 3 3 3 1 1 1 0 0 255 1 0
0 0 0 0 0 1 1 1 1 1 0 255 0 0 1 1
1 1 1 1 1 1 1 1 1 1 255 0 0 0 1 2
15 15 8 1 1 1 1 1 0 255 1 1 1 1 2 3
3 3 2 1 0 0 0 255 0 0 0 1 1 4 4 1
1 1 1 0 0 0 255 0 0 0 2 6 7 6 6 4
4 2 1 1 255 1 1 2 3 3 3 3 3 2 2 1
0 0 0 255 1 0 1 4 27 21 21 21 27 13 1 1
0 0 255 0 0 0 1 1 0 0 1 1 0 0 0 0
255 0 0 1 2 2 3 3 3 3 1 1 1 1 1 255
0 0 1 2 3 8 15 15 13 3 1 0 0 0 0 0
0 0 2 1 1 1 1 1 1 1 7 9 9 2 1 1
1 1 1 255 0 0 0 0 2 3 6 2 2 0 0 1
1 1 255 1 0 1 2 18 15 14 12 14 14 3 1 1
0 255 0 1 1 2 1 1 1 1 0 1 0 0 0 255
1 1 1 1 1 1 2 2 3 4 1 1 0 255 0 0
1 1 0 0 0 0 1 1 1 0 0 0 255 2 1 1
0 0 0 0 1 0 1 1 1 1 255 0 1 1 1 0
7 7 0 0 0 0 0 0 0 255 0 1 0 1 1 2
3 1 0 0 1 1 0 0 255 1 1 0 0 0 0 0
1 1 1 0 0 0 255 0 0 1 0 0 0 0 0 0
0 0 0 0 0 255 0 1 1 4 13 14 9 9 7 4
1 1 0 0 255 0 1 1 1 0 1 1 1 1 0 0
0 0 255 0 0 0 0 0 0 0 0 0 1 1 1 1
0 255 0 0 0 1 1 1 1 2 0 1 1 1 1 1
0 255 1 1 2 2 1 1 1 1 0 1 1 1 255 0
0 0 1 3 1 3 2 2 2 1 1 1 255 43 215 215
114 73 38 3 1 3 0 0 0 1 1 255 1 1 1 2
2 2 3 3 3 3 1 1 1 1 255 0 0 0 0 0
0 0 1 1 1 1 1 0 255 0 0 0 1 1 1 2
1 2 1 1 0 0 1 255 0 0 1 2 13 28 21 8
6 6 2 1 0 0 255 1 1 1 1 2 3 3 3 2
1 1 1 1 255 0 0 0 1 2 3 3 3 1 1 1
0 0 0 255 0 0 0 4 4 6 4 6 6 6 3 1
1 255 1 1 1 1 3 3 4 4 4 3 2 2 0 0
255 0 0 0 10 27 16 15 16 31 30 7 2 1 1 255
0 0 0 1 1 1 1 1 1 0 0 0 0 255 0 0
1 2 3 4 6 3 3 2 1 1 1 1 255 0 0 1
2 7 15 21 24 21 3 1 0 0 0 0 0 0 0 2
1 0 0 1 2 1 1 7 9 9 2 1 1 1 1 1
255 1 1 1 1 2 3 8 1 1 1 1 1 1 1 255
1 1 1 4 10 7 10 7 14 4 3 1 0 0 255 0
1 0 1 0 0 1 1 1 1 0 0 0 255 0 0 0
1 1 1 1 1 2 4 1 1 0 255 0 0 1 1 1
0 0 0 0 1 1 1 1 0 255 2 1 1 0 0 0
0 0 0 1 1 1 0 255 1 1 1 1 1 0 1 1
1 1 1 0 0 0 255 1 1 0 0 0 1 2 1 0
0 0 1 0 0 255 1 1 1 0 0 0 0 1 1 0
0 0 0 255 0 0 0 0 0 0 0 0 0 0 0 0
0 0 255 0 0 1 4 7 7 4 10 10 4 1 1 0
0 255 1 1 1 0 0 0 1 6 2 2 0 0 0 255
0 0 1 0 0 0 0 0 1 1 1 1 1 1 255 1
0 0 1 1 2 1 2 0 1 1 1 1 0 0 255 0
1 2 1 1 1 2 2 1 1 1 1 255 0 0 0 1
7 16 16 3 3 2 1 1 1 255 57 255 255 235 73 22
3 1 1 0 0 0 1 1 255 1 1 1 1 1 2 6
4 3 3 1 1 0 0 255 0 0 0 0 0 0 0 0
1 1 1 0 0 255 1 1 1 1 2 6 4 2 2 1
0 0 0 1 255 0 0 1 2 13 28 21 13 13 12 2
1 1 0 255 1 1 1 2 2 2 3 3 3 2 0 1
0 255 0 0 1 2 2 3 3 3 2 2 1 1 0 0
255 0 0 2 4 4 4 4 6 6 6 2 1 1 255 1
1 1 0 2 3 7 4 4 3 2 2 0 1 255 0 0
0 10 12 14 14 15 39 31 7 1 1 0 255 0 0 1
1 1 1 1 1 1 0 0 0 0 255 0 0 1 2 4
7 7 6 4 3 2 1 1 1 255 0 1 2 3 6 8
15 15 7 3 1 0 0 0 0 0 0 0 1 1 0 1
1 2 1 0 8 9 4 2 2 1 0 0 1 255 1 0
0 0 2 15 15 1 1 1 0 1 1 1 255 1 1 1
4 4 4 4 4 4 3 2 1 1 0 255 1 1 1 3
10 12 2 2 2 1 1 0 0 255 1 1 1 1 1 1
1 1 2 6 1 0 0 255 0 0 1 1 1 1 0 0
0 0 0 0 0 0 255 0 0 1 0 1 0 0 0 1
1 1 1 0 255 0 1 1 0 1 1 1 1 1 1 0
0 0 0 255 1 1 1 0 0 2 7 2 1 0 0 0
0 0 255 0 0 1 0 1 0 1 1 1 0 1 0 0
255 0 1 1 0 0 0 0 0 0 0 0 0 1 1 255
0 0 0 2 7 4 4 4 8 8 1 0 0 0 255 0
1 1 0 0 1 2 2 2 1 0 1 0 255 0 0 1
0 0 0 0 1 1 1 1 1 1 1 255 1 1 1 1
2 4 1 1 1 1 1 1 1 0 0 255 0 1 1 0
0 1 2 2 1 0 0 1 255 0 0 0 1 3 12 3
2 2 1 1 1 1 255 32 255 255 255 135 22 3 1 1
0 0 0 0 0 255 1 1 1 1 1 1 1 3 3 3
1 0 0 0 255 0 0 0 0 0 1 0 0 0 0 1
0 0 255 0 0 1 1 2 3 3 2 3 1 1 0 1
1 255 0 0 1 1 13 13 13 6 9 6 1 0 0 0
255 0 1 1 2 3 2 2 8 3 2 1 1 0 255 0
2 1 2 2 2 3 2 2 1 0 0 0 0 255 0 0
2 4 4 4 7 7 7 6 4 1 1 255 1 1 0 0
0 3 6 3 4 3 2 1 0 1 255 0 0 0 10 14
15 15 40 40 31 8 1 1 0 255 0 1 1 1 1 0
1 0 0 0 0 0 0 255 1 1 1 2 4 7 9 7
7 4 2 1 1 0 255 0 1 1 2 4 6 7 12 7
7 1 0 0 0 0 0 0 0 0 0 0 0 1 1 0
0 1 3 4 2 2 2 1 0 1 255 1 0 0 0 2
2 2 1 1 1 2 0 0 1 255 1 1 1 4 4 6
4 3 3 2 2 1 1 1 255 1 1 1 1 1 8 1
1 1 1 1 0 0 255 0 0 1 1 1 1 1 1 2
1 1 1 1 255 0 0 0 1 1 1 0 0 0 0 0
0 1 1 255 0 0 0 1 1 1 1 1 1 1 1 1
0 255 0 1 1 0 1 0 1 1 1 1 0 0 0 0
255 1 1 0 0 0 0 2 1 0 0 0 0 0 0 255
0 0 1 1 1 0 0 0 1 0 1 0 0 255 0 0
0 0 0 0 0 0 0 0 0 0 1 1 255 0 0 0
0 2 4 4 8 10 8 1 1 1 1 255 1 1 0 1
1 1 2 3 2 2 0 0 0 255 1 1 1 0 0 0
0 1 1 1 1 1 1 1 255 1 1 1 1 1 4 0
1 0 1 1 1 1 1 1 255 0 1 1 0 0 1 2
1 1 0 0 1 255 0 0 0 1 3 12 3 2 1 1
1 1 1 255 8 90 255 165 49 7 3 1 1 0 0 0
0 0 255 1 1 1 1 1 1 2 2 2 2 2 1 0
0 255 1 0 0 0 0 1 0 0 0 0 0 0 0 255
0 0 1 0 1 3 6 6 3 2 1 1 1 0 255 0
0 0 1 2 4 4 9 9 2 1 0 0 1 255 0 1
2 2 2 1 1 4 4 3 1 1 0 255 0 0 1 1
2 2 2 2 2 1 0 0 0 0 255 0 0 0 2 3
7 8 7 6 4 2 1 1 255 0 0 0 0 0 2 3
3 2 2 2 1 0 0 255 1 0 1 1 14 16 27 40
40 9 2 1 1 0 255 0 1 1 1 1 0 1 0 0
0 0 0 1 255 1 0 1 2 3 4 7 6 4 3 2
1 1 1 255 1 0 1 2 3 3 3 4 9 7 1 0
0 0 0 0 0 0 0 0 0 1 1 0 0 0 1 1
2 2 2 2 0 0 0 255 1 0 1 1 2 2 2 1
2 1 1 1 0 1 255 1 0 1 2 6 6 3 3 3
1 2 1 1 1 255 1 1 1 2 2 8 2 1 1 1
1 0 0 255 1 0 1 1 1 1 0 2 4 2 1 0
1 255 0 0 0 1 1 1 1 1 1 0 0 0 0 1
255 0 0 0 0 0 1 0 0 1 1 1 1 0 255 0
0 0 1 1 0 1 1 1 1 1 1 1 0 255 1 1
1 0 1 0 0 0 0 0 0 0 0 0 255 0 0 0
0 1 1 0 0 1 1 1 0 1 255 1 1 1 0 0
0 0 0 1 0 0 0 1 1 255 0 0 0 0 0 2
4 4 4 3 1 0 1 1 255 1 1 1 1 1 1 1
2 1 0 0 0 0 255 0 1 0 0 0 0 0 0 0
1 1 1 1 1 255 1 1 0 0 0 1 0 1 0 1
0 0 0 1 1 255 1 1 1 1 1 1 1 1 1 1
0 1 255 1 0 0 0 1 3 2 1 1 1 1 1 2
255 6 8 49 49 4 3 1 1 1 1 1 1 1 1 255
1 1 0 0 0 0 1 1 1 2 1 0 0 0 255 1
0 0 0 0 0 0 0 0 0 0 0 1 255 1 0 0
0 0 1 1 2 2 2 1 0 0 0 255 0 1 0 1
1 1 0 2 2 2 1 0 0 0 255 0 0 0 1 1
1 1 1 1 2 1 1 0 255 0 0 1 1 1 1 2
1 1 1 0 0 0 0 255 0 0 0 1 2 3 3 3
3 2 1 0 0 255 0 0 0 0 1 1 1 1 1 2
2 1 1 1 255 1 1 1 1 1 16 27 38 10 2 1
1 0 0 255 0 1 1 1 1 1 1 1 0 0 0 0
1 255 1 1 1 2 2 3 4 3 3 3 2 1 1 1
255 0 0 0 0 2 3 3 3 4 3 0 0 0 0 0
0 0 0 0 0 0 0 0 0 0 0 0 0 1 2 2
1 0 0 0 255 1 0 1 0 1 1 2 1 1 1 1
1 1 1 255 1 0 1 2 3 6 2 3 3 1 1 1
0 1 255 1 0 0 0 0 0 0 0 0 1 1 1 0
255 0 0 1 1 1 1 0 1 2 0 0 0 1 255 0
0 0 1 1 1 1 1 1 0 0 0 1 1 255 0 0
0 1 1 1 0 0 1 1 1 1 1 255 0 0 1 1
1 0 0 1 1 1 1 1 0 0 255 0 1 0 0 0
0 0 0 0 0 0 0 0 1 255 1 0 1 0 1 0
0 0 0 0 1 0 0 255 0 1 0 0 0 0 0 0
1 0 0 0 0 0 255 1 1 0 0 1 1 1 3 3
2 1 1 1 1 255 1 1 1 1 1 1 1 1 1 0
0 0 0 255 0 1 0 0 0 0 0 0 0 0 1 1
1 1 255 1 1 0 0 0 1 0 0 0 1 1 1 0
1 1 255 1 1 1 1 1 1 1 1 1 1 0 0 255
1 0 0 0 0 1 1 1 1 1 1 2 2 255 3 4
6 6 4 1 1 1 1 1 1 1 1 2 255 2 2 1
0 0 0 1 1 0 0 0 0 0 0 255 1 1 1 1
0 0 0 0 0 0 0 0 1 255 2 0 0 0 0 0
0 1 1 1 0 0 0 0 255 0 0 0 0 0 1 0
2 2 0 0 0 1 0 255 0 0 0 0 0 1 1 1
1 1 0 0 0 255 0 1 1 1 1 1 1 1 1 0
0 0 0 0 255 0 0 0 1 1 2 2 2 1 1 1
0 0 255 0 0 0 0 1 1 1 1 1 1 1 1 1
1 255 1 1 1 0 0 0 4 4 1 0 0 0 0 0
255 0 0 0 0 0 1 1 1 1 1 0 0 0 255 0
0 0 1 2 2 2 2 3 2 2 1 1 1 255 1 0
0 0 0 1 2 2 2 0 0 0 0 1 0 0 0 0
0 0 0 0 0 1 1 0 0 0 0 0 1 0 0 0
0 255 0 0 1 0 0 1 1 1 0 1 1 1 1 1
255 1 0 0 0 1 2 1 1 1 1 1 1 0 1 255
1 0 0 0 0 0 0 0 0 0 0 0 0 255 1 0
0 0 1 1 0 0 0 0 0 0 0 255 0 0 0 1
1 1 1 1 1 0 0 0 0 1 255 1 1 1 1 1
0 0 0 0 1 1 1 2 255 0 1 1 1 1 1 1
1 1 1 1 1 1 0 255 1 1 1 1 1 0 0 0
0 0 0 0 0 1 255 1 1 1 0 1 1 1 0 0
0 1 1 1 255 1 1 0 0 0 0 0 0 0 0 0
0 1 0 255 0 1 1 1 1 0 0 0 1 1 1 1
1 1 255 1 1 0 0 0 0 0 0 1 0 1 0 0
255 0 0 1 1 1 0 0 0 0 0 1 1 1 1 255
1 0 0 1 1 1 0 0 0 1 1 1 0 1 1 255
1 1 1 1 1 1 1 1 1 0 0 0 255 0 0 0
0 0 0 1 1 1 1 1 2 2 255 2 2 4 4 2
1 1 1 0 1 0 1 1 2 255 1 1 0 0 0 0
1 1 1 0 0 0 0 0 255 0 1 1 0 0 0 0
0 0 0 0 0 1 255 2 1 0 0 0 1 0 1 1
0 0 0 0 0 255 0 0 0 0 0 1 0 1 0 0
0 1 1 1 255 0 0 0 0 0 1 1 1 1 0 1
1 1 255 1 1 1 1 1 1 0 1 0 0 0 0 0
0 255 0 0 0 0 0 0 0 1 1 1 1 0 0 255
1 0 0 0 0 1 0 0 1 1 1 1 1 1 255 1
1 1 1 0 0 0 0 0 0 0 0 0 0 255 0 0
0 0 0 0 0 0 0 1 0 0 0 255 0 0 0 0
1 1 1 1 1 1 1 1 1 1 255 1 1 0 0 0
0 0 0 0 0 0 0 0 0 0 0 0 1 0 0 0
0 0 1 1 0 0 0 0 0 1 1 0 0 1 255 0
0 0 0 0 1 1 0 0 0 1 1 1 1 255 1 0
1 1 1 1 1 1 1 1 1 0 0 0 255 1 1 0
0 0 0 0 0 0 0 0 0 0 255 1 0 0 0 1
1 1 0 0 1 1 1 1 255 0 0 0 0 0 1 1
1 1 0 0 0 0 1 255 1 1 1 1 0 0 0 0
0 1 0 1 1 255 1 1 1 1 1 1 1 1 1 1
1 1 1 0 255 1 1 0 1 1 1 0 0 0 0 1
0 0 0 255 1 1 1 1 1 1 1 1 0 0 0 0
0 255 0 0 0 0 0 1 0 0 0 0 0 0 1 1
255 0 1 1 1 1 0 0 0 0 1 0 1 1 1 255
1 1 0 0 0 0 0 0 1 1 1 1 0 255 0 0
1 1 1 1 0 0 1 0 0 0 1 1 255 0 0 0
1 1 0 0 0 0 1 1 1 0 0 1 255 1 1 0
0 0 0 1 1 1 0 0 0 255 0 0 0 0 0 0
1 0 0 0 1 1 1 255 1 2 2 2 1 1 1 0
0 0 1 1 1 1 255 0 0 0 0 0 0 1 1 0
0 0 1 1 0 255 0 1 1 0 0 0 0 0 0 0
0 0 0 255 2 1 0 0 0 0 0 1 1 0 0 0
0 0 255 0 0 0 0 0 1 0 1 1 0 0 0 1
0 255 0 0 0 0 0 0 1 0 0 0 0 0 0 255
1 1 1 1 1 1 0 1 0 0 0 0 0 0 255 0
1 1 1 1 1 1 1 1 1 1 0 0 255 1 0 0
0 0 0 0 0 0 1 1 1 1 1 255 1 1 1 1
1 0 0 0 0 0 0 0 0 0 255 0 0 0 0 0
0 0 0 0 0 0 0 0 255 0 0 1 0 1 1 0
0 0 1 1 1 0 0 255 1 1 0 0 0 0 0 0
0 0 0 0 0 0 0 0 0 1 0 0 0 0 0 1
1 0 0 0 0 1 0 0 0 0 0 255 1 1 1 0
0 1 1 1 0 1 0 0 0 1 255 1 1 1 0 0
0 0 0 1 1 1 0 0 0 255 1 1 1 1 0 0
0 0 0 0 0 0 0 255 1 1 1 0 1 1 0 0
1 1 1 1 0 255 0 0 0 0 0 1 1 1 0 0
0 0 0 1 255 1 1 0 0 0 0 0 1 1 1 0
1 1 255 1 1 1 1 1 1 1 1 1 0 1 1 1
1 255 1 1 1 1 1 1 0 0 1 1 1 0 0 0
255 1 1 0 1 1 1 1 0 0 0 0 0 0 255 0
0 0 1 1 1 0 0 0 0 0 1 1 1 255 0 0
1 1 0 0 0 0 0 0 0 1 1 1 255 0 0 0
0 0 0 0 0 1 1 1 0 0 255 1 1 1 1 1
1 0 0 2 1 0 0 0 1 255 1 0 0 0 0 0
0 0 0 0 0 0 1 0 1 255 0 1 1 1 0 1
1 0 0 0 0 0 255 0 0 0 0 0 0 1 0 0
0 1 1 0 255 1 1 1 1 1 1 1 0 0 0 1
1 0 0 255 0 0 0 0 0 0 0 0 0 0 0 1
1 1 255 0 1 1 0 0 0 0 0 1 1 0 0 0
255 1 1 0 0 0 1 1 1 1 1 0 0 0 0 255
0 0 0 0 0 0 0 1 1 1 1 0 1 0 255 1
1 1 0 0 0 1 1 0 0 1 1 1 255 1 1 1
1 1 1 0 0 0 0 0 0 0 0 255 0 0 0 0
0 0 0 1 1 1 0 0 0 255 1 1 0 0 0 0
0 0 0 0 0 1 1 1 255 0 1 1 1 1 1 0
0 0 0 0 0 1 1 255 0 0 0 0 0 0 0 0
0 0 0 0 0 255 0 0 1 0 1 0 0 0 0 1
1 1 0 0 255 1 0 0 0 0 0 0 0 0 0 0
0 0 0 0 0 0 1 1 1 1 1 0 1 0 0 0
0 0 0 0 0 0 0 0 255 0 0 0 0 1 1 1
1 1 0 0 0 1 1 255 1 1 1 1 1 0 1 1
1 0 1 0 0 0 255 1 1 1 1 0 0 0 0 1
0 0 0 0 255 1 0 2 1 1 1 0 1 1 1 0
1 1 255 0 0 0 0 0 1 1 1 0 0 0 0 0
1 255 1 0 0 0 0 0 0 1 1 1 1 1 1 255
1 1 1 1 1 0 1 0 1 0 1 1 1 1 255 0
0 0 1 1 1 0 0 1 1 1 1 1 1 255 1 0
0 1 1 1 0 0 0 0 0 0 1 255 0 0 0 1
1 1 1 0 0 0 0 1 0 0 255 0 1 1 0 0
0 0 0 0 1 0 1 1 1 255 0 0 0 0 0 0
0 0 1 1 1 0 0 255 1 0 0 1 1 0 0 0
1 1 0 0 0 0 255 0 0 0 0 0 0 0 0 0
0 0 0 0 0 0 255 1 1 1 1 0 1 1 0 0
0 0 0 255 1 0 0 0 3 7 2 1 0 0 1 1
1 255 1 1 0 1 1 1 1 0 0 1 1 0 0 0
255 1 1 1 0 0 0 1 0 0 0 0 0 0 0 255
0 0 1 0 0 0 0 0 0 0 0 0 0 255 1 1
1 1 0 0 0 1 1 1 1 1 0 0 255 1 0 1
0 0 0 0 1 0 1 1 0 0 0 255 1 1 1 1
1 1 0 0 0 0 1 1 0 255 0 1 1 0 0 0
0 0 0 0 0 0 0 0 255 0 0 0 0 0 1 1
1 0 0 0 0 0 255 1 1 0 0 0 0 0 0 0
0 0 0 0 0 255 0 0 1 1 1 1 0 1 0 0
0 0 1 1 255 0 0 0 0 0 0 0 1 0 0 0
0 0 255 0 0 1 1 1 0 0 0 0 0 1 1 0
0 255 0 0 0 0 0 0 0 0 0 1 0 0 0 0
0 0 0 0 255 255 255 255 255 255 255 255 255 255 255 255
255 255 255 255 255 255 255 255 255 255 255 255 255 255 255 255
255 255 255 255 255 255 255 255 255 255 255 255 255 255 255 255
255 255 255 255 255 255 255 255 255 255 255 255 255 255 255 255
255 255 255 255 255 255 255 255 255 255 255 255 255 255 255 255
255 255 255 255 255 255 255 255 255 255 255 255 255 255 255 255
255 255 255 255 255 255 255 255 255 255 255 255 255 255 255 255
255 255 255 255 255 255 255 255 255 255 255 255 255 255 255 255
255 255 255 255 255 255 255 255 255 255 255 255 255 255 255 255
255 255 255 255 255 255 255 255 255 255 255 255 255 255 255 255
255 255 255 255 255 255 255 255 255 255 255 255 255 255 255 255
255 255 255 255 255 255 255 255 255 255 255 255 255 255 255 255
255 255 255 255 255 255 255 255 255 255 255 255 255 255 255 255
255 255 255 255 255 255 255 255 255 255 255 255 255 255 255 255
255 255 255 255 255 255 255 255 255 255 255 255 255 255 255 255
255 255 255 255 255 255 255 255 255 255 255 255 255 255 255 255
255 255 255 255 255 255 255 255 255 255 255 255 255 255 255 255
255 255 255 255 255 255 255 255 255 255 255 255 255 255 255 255
255 255 255 255 255 255 255 255 255 255 255 255 255 255 255 255
255 255 255 255 255 255 255 255 255 255 255 255 255 255 255 255
255 255 255 255 255 255 255 255 255 255 255 255 255 255 255 255
255 255 255 255 255 255 255 255 255 255 255 255 255 255 255 255
255 255 255 255 255 255 255 255 255 255 255 255 255 255 255 255
255 255 255 255 255 255 255 255 255 255 255 255 255 255 255 255
255 255 255 255 255 255 255 255 255 255 255 255 255 255 255 255
255 255 255 255 255 255 255 255 255 255 255 255 255 255 255 255
255 255 255 255 255 255 255 255 255 255 255 255 255 255 255 255
255 255 255 255 255 255 255 255 255 255 255 255 255 255 255 255
255 1 1 2 1 1 1 0 0 0 1 0 0 1 1 1
0 0 255 0 0 0 0 1 1 1 2 1 1 1 1 1
1 255 1 1 1 1 0 0 1 1 1 0 1 1 1 1
255 1 1 0 1 1 1 1 1 1 0 0 0 2 255 2
0 0 0 0 1 1 1 1 1 1 1 1 255 1 0 0
0 0 0 1 1 1 0 0 0 1 1 255 1 0 0 0
0 0 0 0 0 0 0 0 0 255 1 1 0 0 0 0
0 0 1 1 1 0 0 0 255 0 0 1 1 0 0 1
1 1 1 0 0 0 0 255 0 1 1 1 1 1 1 1
1 0 0 0 1 255 1 1 1 1 1 1 1 1 0 0
0 0 0 0 255 0 0 0 0 0 1 1 1 0 0 0
1 1 1 255 0 1 1 1 2 2 3 1 2 1 1 0
0 255 0 0 0 0 0 1 1 1 1 1 1 1 0 0
255 0 0 0 0 1 1 0 1 1 1 0 0 0 0 1
255 1 1 1 1 1 2 1 2 1 1 1 0 255 1 1
1 1 2 2 2 2 2 1 1 0 1 255 1 1 1 1
1 2 2 2 2 1 1 0 0 0 255 1 1 1 0 1
1 1 1 0 0 0 0 0 0 255 1 1 1 0 0 0
0 0 0 0 0 0 0 255 1 1 0 1 0 0 0 0
0 1 1 1 0 1 255 1 1 1 0 0 2 1 1 0
0 1 1 0 0 255 1 1 1 1 1 1 0 0 0 0
0 1 1 255 0 0 0 0 0 0 0 0 0 0 0 0
0 0 255 0 0 0 0 0 0 0 0 0 0 0 0 0
255 0 0 0 0 0 0 0 0 0 0 0 0 0 0 255
0 0 0 0 0 0 0 1 0 0 0 0 0 0 255 0
0 0 0 0 1 1 1 0 0 0 0 0 255 0 0 0
1 0 0 0 0 0 0 1 1 1 1 255 0 0 0 1
0 0 0 0 0 0 0 0 0 0 0 0 0 0 1 1
1 1 1 1 1 1 1 1 1 1 1 1 1 0 1 255
0 0 0 0 1 1 1 1 1 1 1 1 1 1 255 1
1 1 1 1 1 1 1 1 1 1 1 1 1 255 1 2
1 1 1 2 2 1 1 0 0 0 0 255 2 1 0 0
0 0 1 1 1 1 1 1 1 255 1 1 0 0 0 0
1 1 1 1 1 1 1 0 255 1 1 0 0 0 1 0
1 0 0 0 0 0 255 1 1 0 0 0 2 2 2 3
3 2 1 1 0 255 0 0 1 0 1 1 2 2 1 1
0 0 0 0 255 0 1 1 1 2 2 2 2 1 1 0
0 255 1 1 1 1 1 1 1 1 1 1 1 0 0 0
0 255 0 0 1 1 2 2 2 1 1 1 0 1 1 1
255 0 1 1 2 3 4 4 4 4 2 1 1 0 255 0
0 0 0 1 1 1 1 1 1 1 0 0 0 255 0 0
0 0 1 3 3 2 2 2 1 1 0 1 1 255 1 1
2 2 2 3 1 3 2 1 1 0 255 1 1 1 1 1
1 1 1 1 1 1 0 1 255 1 1 1 1 1 2 2
2 1 1 0 0 0 0 255 1 1 1 1 1 1 0 0
0 1 0 1 0 0 255 1 1 0 0 0 1 1 1 1
1 0 0 0 255 0 1 0 1 0 0 0 0 0 0 0
1 0 1 255 1 1 0 0 0 0 0 1 0 1 1 1
0 0 255 1 1 1 1 1 1 1 1 1 1 0 0 1
255 0 0 0 0 1 1 1 0 0 1 1 1 0 0 255
1 1 0 0 0 0 0 0 0 0 0 0 0 255 0 0
0 0 0 0 0 0 0 1 0 0 0 1 255 0 0 0
0 0 1 1 1 1 0 0 0 0 0 255 0 0 0 2
2 3 3 2 0 0 0 0 0 255 0 1 1 1 0 0
0 0 1 1 1 1 1 1 255 0 0 0 1 1 0 0
0 0 0 0 0 0 1 1 1 0 0 1 0 0 0 0
1 1 1 0 0 0 0 0 0 0 0 0 255 0 0 0
0 0 0 0 1 1 1 0 1 1 1 255 1 1 1 2
48 27 27 3 1 1 0 0 0 1 255 1 1 1 1 1
2 2 2 1 0 0 0 1 255 1 1 0 0 0 1 1
1 1 1 1 1 0 255 1 1 0 0 0 0 2 2 1
1 0 0 0 0 255 1 0 0 0 0 1 1 1 1 1
0 0 0 255 1 1 1 1 2 3 3 3 3 3 1 1
1 0 255 0 0 0 1 2 2 10 10 6 2 1 0 0
0 255 0 1 1 2 10 14 14 14 13 2 3 2 255 1
1 1 1 0 1 2 8 6 6 6 1 0 0 0 255 1
1 1 1 2 4 9 10 10 2 1 1 1 0 255 0 2
3 4 6 7 13 7 6 6 4 1 1 255 0 0 0 0
1 4 6 3 1 1 1 0 0 0 255 0 0 0 0 3
10 6 6 3 2 2 1 1 1 1 255 0 1 2 27 27
27 21 13 7 2 1 1 255 1 1 1 1 1 1 1 1
1 1 0 0 1 255 1 1 1 1 0 2 2 2 2 2
0 0 0 0 255 0 1 1 1 1 1 0 0 1 2 1
1 1 1 255 1 1 1 1 1 3 3 4 1 2 1 0
0 255 1 1 0 1 0 0 0 1 1 1 0 1 0 0
255 1 1 0 0 0 0 1 1 1 0 0 0 0 0 255
1 0 0 1 2 1 1 1 1 1 1 1 0 255 0 0
0 1 1 2 2 3 1 1 1 0 0 0 255 1 1 1
0 0 0 0 0 0 0 0 0 0 255 0 0 0 0 0
0 0 0 0 1 0 0 0 0 255 0 0 0 0 2 2
1 1 1 1 1 0 0 0 255 0 1 1 2 6 9 9
4 4 0 0 0 0 255 0 0 0 1 1 0 0 0 1
1 1 1 1 1 255 0 0 0 1 0 0 0 0 0 0
0 0 0 1 1 1 0 0 0 0 0 0 1 1 1 1
1 0 1 0 0 0 0 0 0 255 0 0 0 0 0 0
0 3 3 1 1 1 1 1 255 1 1 1 21 54 54 32
28 28 2 0 0 0 1 255 1 1 1 2 1 2 2 3
1 0 0 0 0 255 0 1 2 1 1 1 1 1 1 0
0 0 0 255 1 1 0 0 0 3 4 4 1 1 1 1
0 0 255 1 1 0 0 1 3 2 3 2 1 1 0 0
255 1 1 1 1 3 9 9 6 2 2 1 1 1 0 255
0 1 1 4 10 18 18 21 10 4 1 1 1 1 255 1
1 1 3 14 30 32 33 33 14 3 2 255 1 1 1 1
1 6 12 13 8 8 7 6 1 1 1 255 1 1 1 2
4 9 10 12 10 6 2 1 0 0 255 0 1 3 6 6
7 7 7 4 6 3 1 1 255 1 0 0 1 2 6 7
3 3 2 2 1 1 1 255 0 0 0 1 21 25 31 34
34 34 2 1 1 1 1 255 0 1 9 54 54 43 45 54
19 7 1 0 255 0 1 1 1 1 1 1 1 1 1 1
1 1 255 1 1 1 1 1 2 1 1 0 0 0 0 0
0 255 1 1 1 2 1 1 0 1 2 2 1 1 0 1
255 1 0 0 0 2 8 8 13 13 8 2 1 0 255 1
1 0 0 0 0 0 0 0 0 0 0 0 0 255 1 1
1 1 1 2 1 1 0 0 0 0 0 0 255 0 0 0
1 1 1 1 1 1 1 1 1 1 255 0 0 0 0 2
2 3 3 3 2 1 1 0 0 255 1 1 1 0 0 0
0 0 0 0 0 0 0 255 1 1 1 0 0 0 0 0
0 1 1 0 0 0 255 0 0 0 1 2 2 2 2 2
1 1 0 0 0 255 0 1 1 4 9 14 15 15 12 1
0 0 0 255 0 0 1 1 1 1 2 2 2 2 1 1
1 1 255 0 0 0 1 0 0 0 1 1 3 3 0 1
1 0 0 0 0 0 0 0 0 0 1 0 1 1 1 1
0 0 0 0 0 0 255 0 0 0 0 0 0 6 6 4
2 1 1 1 1 255 1 1 2 21 49 49 44 49 30 16
1 0 0 0 255 0 1 1 0 0 0 1 2 0 0 0
0 0 255 0 1 1 1 1 1 1 1 0 0 0 0 0
255 0 1 1 0 1 3 3 3 1 0 0 1 0 0 255
1 0 0 0 2 3 4 3 2 1 1 0 0 255 0 1
0 1 3 9 9 9 2 2 1 1 1 1 255 1 1 1
8 10 18 13 13 10 6 3 1 0 0 255 1 1 2 4
10 19 30 33 54 46 7 2 255 1 1 1 1 1 10 10
13 14 19 9 8 2 1 1 255 1 1 1 2 4 9 12
12 12 12 2 0 0 0 255 1 1 3 6 6 8 8 8
6 4 2 1 1 255 1 0 1 1 3 4 10 3 3 3
3 3 1 1 255 1 1 1 12 21 28 31 34 34 43 32
1 1 1 1 255 0 2 20 54 61 54 57 57 54 19 1
0 255 1 1 0 0 1 1 1 1 2 2 1 1 1 255
1 1 0 0 0 0 0 0 0 0 0 0 0 1 255 1
1 1 1 1 1 1 1 1 1 1 1 1 1 255 1 0
0 0 2 16 18 18 13 13 4 1 1 255 1 0 0 0
0 0 0 0 0 0 2 1 0 0 255 1 1 0 1 1
2 1 1 0 0 0 0 0 0 255 0 0 1 1 1 1
1 1 1 1 1 1 0 255 0 0 0 1 2 2 3 3
3 3 2 1 0 0 255 0 0 0 0 0 0 1 0 2
2 2 0 0 255 0 1 1 0 0 0 0 0 0 0 1
0 0 0 255 0 1 1 1 7 7 2 2 7 7 1 0
1 0 255 0 1 1 1 6 15 15 14 12 2 1 0 0
255 0 0 0 1 1 6 6 2 0 0 0 0 1 1 255
0 0 0 0 0 0 0 1 1 7 3 1 1 0 0 0
0 0 0 0 0 0 1 1 0 1 2 2 1 0 0 0
0 0 0 255 0 0 0 0 2 2 4 6 6 8 1 1
1 1 255 1 1 2 12 32 49 55 69 44 24 3 1 0
0 255 0 0 1 1 1 1 1 2 0 0 0 0 0 255
0 1 1 1 0 1 1 0 0 0 0 1 0 255 0 1
1 0 1 3 3 3 1 0 1 1 1 0 255 0 0 0
2 2 3 2 2 2 2 1 1 0 255 0 0 0 1 3
9 4 4 4 3 1 1 1 1 255 1 1 1 4 8 18
10 12 6 6 3 1 0 1 255 1 1 1 4 8 24 30
32 39 39 7 1 255 1 1 1 1 1 10 10 10 12 26
26 8 3 1 0 255 0 1 1 2 8 12 12 12 12 12
6 1 0 0 255 1 1 3 3 4 4 6 7 7 3 2
1 1 255 1 1 1 2 3 4 6 4 6 4 4 3 1
0 255 0 0 1 21 22 27 31 34 34 43 43 2 1 1
0 255 1 2 20 54 61 54 54 46 37 21 0 0 255 1
1 1 0 0 1 1 1 2 2 1 1 1 255 1 1 0
1 1 1 0 0 0 0 0 0 2 1 255 1 1 0 0
0 1 1 3 1 0 0 1 1 1 255 1 0 0 0 2
8 19 13 3 8 3 1 1 255 1 0 0 0 0 0 0
0 0 0 2 1 1 0 255 0 0 0 0 1 1 1 1
0 0 0 0 0 0 255 0 0 0 0 1 1 1 1 0
0 1 1 0 255 0 0 0 1 2 3 3 3 6 6 3
1 1 0 255 0 0 0 0 0 0 0 0 0 1 1 1
0 255 0 1 1 1 0 0 0 0 0 0 1 0 0 0
255 0 1 0 1 2 2 2 7 7 7 1 0 1 0 255
0 1 1 1 1 6 14 13 12 8 2 0 0 255 0 0
0 0 1 9 7 2 2 1 0 0 0 0 255 0 0 0
0 0 0 1 2 2 7 1 1 0 0 0 0 0 0 0
0 0 1 1 1 2 2 2 2 1 0 0 0 0 0 0
255 0 0 0 1 6 15 4 8 4 8 2 1 1 1 255
1 0 2 12 32 49 57 68 44 16 2 1 1 0 255 0
0 1 1 1 3 3 2 1 1 0 0 0 255 0 1 0
0 0 0 0 0 0 0 0 0 0 255 0 0 0 0 1
2 3 8 1 1 0 0 0 0 255 0 0 1 1 2 2
2 2 2 2 1 1 1 255 1 0 1 1 2 4 3 4
2 2 1 1 0 0 255 1 1 1 3 4 8 6 6 6
6 2 0 0 0 255 0 0 1 6 10 28 31 64 44 39
22 1 255 1 1 1 1 3 7 10 10 10 27 32 26 2
1 0 255 0 1 1 3 21 16 14 14 16 16 12 1 0
0 255 1 1 3 3 3 4 4 6 7 7 2 1 0 255
0 0 1 2 3 4 6 6 8 6 4 2 1 0 255 0
0 2 21 22 24 22 22 22 32 16 2 0 0 0 255 1
2 22 86 87 54 45 44 27 13 1 0 255 1 1 0 0
0 1 1 2 2 2 1 0 1 255 1 1 1 1 1 1
0 0 0 0 0 0 1 1 255 1 0 0 0 1 1 1
0 1 0 1 1 1 1 255 0 0 0 1 1 19 22 7
3 4 2 1 1 255 0 0 0 0 0 0 7 8 6 2
2 1 1 0 255 0 0 0 0 1 1 1 1 1 0 0
0 0 0 255 0 0 0 0 1 1 0 0 0 0 0 0
0 255 0 1 0 1 2 2 2 2 3 6 1 1 1 1
255 0 0 0 0 0 0 0 0 0 0 0 1 0 255 0
0 1 0 0 0 0 1 0 0 1 3 0 0 255 0 0
0 1 2 3 3 1 7 2 1 0 1 0 255 0 0 1
1 1 6 8 13 13 8 2 0 0 255 0 0 0 1 1
3 1 1 0 1 1 0 0 0 255 0 0 0 0 1 0
0 1 2 2 0 0 0 0 0 0 0 0 0 1 1 1
1 1 2 2 2 2 1 0 0 0 0 0 0 255 0 0
0 2 6 12 4 4 3 2 1 0 0 1 255 0 0 1
12 32 57 74 79 68 16 1 1 1 1 255 1 0 1 1
1 3 3 2 1 1 0 0 0 255 1 1 0 0 0 1
0 0 0 0 0 0 0 255 0 0 0 0 0 2 7 8
1 1 1 0 0 0 255 0 0 1 1 2 2 2 2 3
3 2 2 2 255 1 1 1 1 2 4 2 2 1 1 0
0 0 0 255 0 1 1 2 3 6 3 3 4 4 2 0
0 0 255 0 0 1 1 10 24 31 66 44 32 3 1 255
1 1 1 1 1 6 6 6 6 7 27 6 1 0 0 255
0 0 0 3 21 16 7 10 16 20 9 0 0 0 255 1
1 2 3 3 4 4 6 8 8 7 2 0 255 0 0 1
2 3 4 6 6 6 4 4 1 1 0 255 0 0 1 6
26 24 24 16 19 16 12 1 1 0 0 255 1 1 10 43
45 54 54 46 24 7 1 0 255 0 0 0 0 0 1 2
2 2 1 0 0 0 255 0 0 0 0 1 1 0 0 0
0 0 0 1 1 255 1 1 0 0 0 1 6 9 3 1
1 1 1 1 255 0 0 1 1 1 19 24 7 7 7 2
1 1 255 0 0 0 0 0 0 1 1 1 1 1 1 0
0 255 0 0 0 1 1 1 1 1 1 0 0 0 0 0
255 0 0 0 0 0 0 0 0 0 0 0 0 0 255 1
1 1 1 2 4 3 3 3 2 1 1 1 1 255 0 0
1 0 0 0 0 0 0 0 0 1 0 255 1 1 1 1
1 1 1 0 0 0 2 3 2 0 255 0 0 0 0 1
2 1 1 1 1 1 1 0 0 255 0 1 1 1 1 6
14 14 13 3 1 0 0 255 0 0 0 0 1 1 1 1
1 2 1 1 0 0 255 0 0 0 0 1 1 3 3 3
0 0 0 0 0 0 0 0 0 1 1 1 1 1 1 1
1 1 1 0 0 1 0 0 0 0 255 1 0 0 1 1
10 4 3 2 1 1 0 0 0 255 0 0 0 1 12 49
68 60 16 1 1 1 1 1 255 0 0 0 0 1 1 1
1 0 0 0 0 0 255 1 1 0 0 1 1 1 0 0
0 0 0 0 255 0 0 0 0 0 1 1 2 1 1 0
0 0 0 255 0 0 0 1 1 2 2 2 2 2 1 1
1 255 1 0 0 1 1 2 2 1 1 1 0 0 0 1
255 1 0 1 1 2 3 3 2 2 2 2 2 0 0 255
1 0 0 0 4 22 30 31 31 22 2 0 255 1 1 1
1 1 1 4 6 7 7 3 2 1 1 0 255 0 0 0
1 2 2 3 4 7 9 1 0 0 0 255 1 1 1 2
3 4 4 6 8 8 7 1 1 255 0 0 0 1 2 3
4 4 6 4 1 1 1 1 255 1 1 1 2 4 4 4
12 15 9 2 1 0 0 0 255 0 0 1 10 32 54 54
27 9 4 1 0 255 1 0 0 0 0 0 1 2 1 0
0 0 0 255 0 0 0 0 0 1 1 1 1 1 1 0
1 1 255 1 1 0 0 0 0 1 1 1 1 1 1 1
1 255 0 0 1 1 1 1 1 1 1 1 0 0 0 255
0 0 0 0 0 0 1 1 1 0 0 0 0 0 255 0
1 1 0 0 0 1 1 1 0 0 0 0 0 255 0 0
0 0 0 0 0 0 0 0 0 0 0 255 1 1 1 1
1 2 2 3 2 2 0 0 0 0 255 0 0 1 1 0
0 0 0 0 0 0 0 0 255 1 0 0 0 1 1 0
0 0 0 1 3 2 0 255 0 0 0 0 1 2 0 0
0 1 0 0 0 0 255 0 1 1 1 1 6 7 6 3
1 0 0 0 255 0 0 0 0 1 1 1 1 1 1 1
0 0 0 255 0 0 0 0 1 1 4 0 0 0 0 0
0 0 0 0 0 0 1 2 2 1 0 0 0 0 1 1
0 0 0 0 0 0 0 255 1 0 0 0 0 0 0 0
0 0 0 0 0 1 255 0 0 0 1 1 1 2 2 1
1 1 1 1 2 255 1 1 1 1 0 0 0 0 0 0
0 1 1 255 1 0 0 0 1 1 1 0 0 0 0 0
0 255 0 0 0 0 0 1 1 1 1 1 0 0 0 0
255 1 0 0 0 1 2 2 1 1 1 1 1 1 255 1
0 0 0 1 1 1 1 1 0 0 0 1 1 255 0 0
0 0 0 1 1 1 1 2 2 0 0 0 255 1 1 0
0 1 4 4 2 2 1 1 0 255 1 1 1 1 1 1
1 3 3 3 2 1 1 1 0 255 0 0 0 1 1 1
1 1 1 1 0 0 0 0 255 0 1 1 1 2 2 4
7 8 7 2 1 1 255 1 1 1 1 1 2 2 2 2
1 1 1 1 1 255 0 1 1 1 1 1 1 2 3 2
1 1 1 1 1 255 1 0 1 1 2 30 38 7 2 2
1 1 255 1 0 0 0 0 0 0 1 0 0 0 0 0
255 0 0 0 0 1 1 1 1 1 0 1 1 1 0 255
1 1 0 0 0 0 1 1 1 1 1 1 0 0 255 0
1 1 1 1 1 0 0 0 0 0 0 0 255 0 0 0
0 0 0 1 1 0 0 0 0 1 0 255 0 0 0 0
0 0 0 1 1 1 0 0 0 0 255 0 1 0 1 0
0 0 1 0 0 0 0 0 255 1 0 0 1 1 1 0
1 1 1 0 0 0 0 255 0 0 1 1 0 0 0 0
0 0 0 0 0 255 0 0 0 1 1 0 0 0 0 0
1 1 1 0 255 0 0 0 0 0 0 0 0 0 0 0
0 0 0 255 0 0 0 0 0 1 3 3 1 1 0 0
0 255 0 0 0 0 0 0 1 0 1 1 1 0 0 0
255 0 0 0 0 0 1 1 1 0 0 0 0 0 1 1
0 0 1 1 2 2 1 0 1 1 1 1 1 1 0 0
0 0 0 0 255 0 0 0 0 0 0 0 0 0 0 1
1 1 0 255 0 1 1 0 1 1 1 1 1 1 1 1
0 1 255 1 1 1 1 1 1 1 1 1 1 1 1 1
255 0 0 0 0 0 0 1 0 0 0 0 0 0 255 1
0 0 0 0 0 1 1 1 1 1 0 0 0 255 0 0
0 0 0 0 1 1 1 1 0 1 0 255 0 0 0 0
0 0 1 0 0 0 0 0 0 0 255 0 1 0 0 0
0 1 1 1 1 0 0 0 1 255 0 0 0 0 1 1
1 0 1 0 1 0 255 0 0 0 1 1 0 0 1 1
1 1 1 1 1 1 255 1 1 0 0 1 1 1 1 0
0 0 0 0 0 255 1 1 0 1 1 1 2 4 7 1
1 1 1 255 1 1 1 1 1 1 1 1 1 1 1 1
1 1 255 0 1 1 1 1 1 1 1 2 2 1 0 0
1 1 255 0 0 0 0 1 1 2 2 2 1 1 1 255
1 1 1 1 1 0 0 0 0 0 0 0 0 255 0 1
1 0 1 1 1 0 1 0 1 1 1 1 255 1 2 0
0 0 0 0 0 1 1 1 1 0 0 255 0 1 1 1
1 0 0 0 0 0 0 0 1 255 0 0 0 0 0 0
0 0 0 0 0 0 1 0 255 0 0 0 0 0 1 1
1 1 0 0 0 0 0 255 0 1 1 1 0 0 0 1
0 0 0 0 1 255 1 0 0 0 0 0 0 0 0 0
0 0 0 0 255 0 0 0 0 0 0 1 1 0 0 0
0 0 255 0 0 0 0 0 0 0 0 0 0 0 0 0
0 255 0 0 0 0 0 0 0 0 0 0 0 0 0 0
255 1 1 0 0 0 0 1 1 1 0 0 0 0 255 0
0 0 0 0 0 0 0 1 0 0 0 0 0 255 0 0
0 0 0 0 0 0 0 0 0 0 0 1 1 1 1 1
2 2 1 0 0 0 1 0 1 1 1 0 0 0 0 0
0 255 0 0 0 0 0 0 0 0 0 1 1 1 1 1
255 0 1 1 1 1 1 1 0 0 0 1 1 0 1 255
1 1 1 1 1 1 1 1 1 1 1 1 1 255 0 0
0 0 0 0 1 1 0 0 0 0 0 255 1 1 0 0
0 0 1 1 1 0 1 1 1 0 255 0 0 1 0 0
0 0 1 1 1 0 1 0 255 1 1 0 0 0 0 0
0 0 0 0 0 0 0 255 1 1 1 1 0 0 1 1
1 1 0 0 0 0 255 1 1 1 1 1 1 1 0 1
0 0 0 255 0 0 0 0 0 0 0 1 1 1 0 0
1 1 1 255 1 1 0 0 0 1 1 1 0 0 0 0
0 0 255 0 1 0 1 1 1 1 1 1 0 0 0 1
255 1 1 1 1 1 1 1 1 1 1 1 1 1 1 255
0 0 0 1 1 1 1 1 1 1 1 0 0 1 1 255
0 0 0 0 0 1 1 1 1 1 0 0 255 1 1 1
1 0 0 0 1 1 0 0 0 0 255 0 1 1 1 1
0 0 0 0 0 1 1 1 1 255 1 2 0 0 0 0
0 0 0 2 2 1 1 0 255 0 1 0 1 0 0 0
0 1 1 1 0 1 255 0 0 0 0 0 0 0 0 0
0 0 0 1 0 255 0 1 0 1 1 1 1 1 0 0
1 0 0 0 255 1 1 1 1 1 0 0 1 1 0 0
0 1 255 1 0 0 0 0 1 0 0 0 0 0 1 1
1 255 0 0 1 0 0 0 1 1 1 0 0 0 0 255
0 0 0 0 0 0 0 0 0 0 0 0 0 0 255 0
0 0 0 0 0 0 0 0 0 0 1 0 0 255 1 1
0 0 0 0 1 1 1 0 0 0 0 255 0 0 0 0
0 0 0 0 1 0 0 0 0 0 255 0 0 0 0 0
0 0 0 0 1 0 0 0 0 0 0 1 1 255 255 255
255 255 255 255 255 255 255 255 255 255 255 255 255 255 255 255
255 255 255 255 255 255 255 255 255 255 255 255 255 255 255 255
255 255 255 255 255 255 255 255 255 255 255 255 255 255 255 255
255 255 255 255 255 255 255 255 255 255 255 255 255 255 255 255
255 255 255 255 255 255 255 255 255 255 255 255 255 255 255 255
255 255 255 255 255 255 255 255 255 255 255 255 255 255 255 255
255 255 255 255 255 255 255 255 255 255 255 255 255 255 255 255
255 255 255 255 255 255 255 255 255 255 255 255 255 255 255 255
255 255 255 255 255 255 255 255 255 255 255 255 255 255 255 255
255 255 255 255 255 255 255 255 255 255 255 255 255 255 255 255
255 255 255 255 255 255 255 255 255 255 255 255 255 255 255 255
255 255 255 255 255 255 255 255 255 255 255 255 255 255 255 255
255 255 255 255 255 255 255 255 255 255 255 255 255 255 255 255
255 255 255 255 255 255 255 255 255 255 255 255 255 0 0 0
0 0 0 0 0 0 1 0 0 255 0 1 1 1 0 0
0 1 1 0 0 0 0 255 0 1 0 0 0 0 0 0
0 1 1 1 1 1 255 0 0 0 0 0 0 0 0 1
2 1 0 0 1 255 0 1 1 1 0 0 0 1 1 1
0 0 1 255 1 0 0 0 0 1 0 1 0 1 0 0
0 0 255 1 1 1 1 1 1 1 0 0 0 0 0 0
0 255 1 1 1 1 1 1 0 1 2 1 1 1 1 255
1 1 0 0 0 1 1 1 1 1 1 1 1 1 255 1
1 1 0 1 0 1 1 1 0 0 0 0 255 0 0 0
0 0 0 0 0 0 0 0 0 0 0 255 0 0 0 0
1 0 0 0 0 0 0 1 0 0 255 0 0 0 0 0
0 0 1 0 0 0 0 0 255 0 0 0 0 0 0 0
0 1 1 0 0 0 0 255 1 0 0 0 0 0 0 0
0 1 1 0 0 0 0 0 1 1 0 0 1 1 1 0
1 1 1 1 1 1 1 1 0 0 0 255 1 0 0 1
1 1 0 0 0 1 1 1 1 1 255 1 1 1 2 0
0 0 0 0 0 1 1 0 0 255 0 1 1 1 1 1
1 1 0 0 0 1 1 255 1 0 1 0 0 0 0 0
1 1 0 0 0 255 0 1 0 0 0 1 1 1 0 0
0 0 0 0 255 0 0 1 1 0 0 0 0 0 0 1
1 1 255 1 0 0 1 1 1 1 0 0 1 1 1 0
1 255 0 1 1 2 1 1 0 1 1 1 1 1 0 1
255 1 1 1 1 1 0 0 0 0 0 0 1 255 2 1
0 0 0 0 0 0 1 1 0 1 1 1 1 255 0 0
0 1 0 0 0 0 0 0 0 1 0 0 255 0 0 0
1 1 1 1 1 1 1 1 1 1 255 1 0 0 0 0
0 1 1 1 1 0 1 1 1 255 0 0 0 0 0 0
0 0 0 0 0 0 0 2 2 255 255 255 255 255 255 255
255 255 255 255 255 255 255 255 255 255 255 255 255 255 255 255
255 255 255 255 255 255 255 255 255 255 255 255 255 255 255 255
255 255 255 255 255 255 255 255 255 255 255 255 255 255 255 255
255 255 255 255 255 255 255 255 255 255 255 255 255 255 255 255
255 255 255 255 255 255 255 255 255 255 255 255 255 255 255 255
255 255 255 255 255 255 255 255 255 255 255 255 255 255 255 255
255 255 255 255 255 255 255 255 255 255 255 255 255 255 255 255
255 255 255 255 255 255 255 255 255 255 255 255 255 255 255 255
255 255 255 255 255 255 255 255 255 255 255 255 255 255 255 255
255 255 255 255 255 255 255 255 255 255 255 255 255 255 255 255
255 255 255 255 255 255 255 255 255 255 255 255 255 255 255 255
255 255 255 255 255 255 255 255 255 255 255 255 255 255 255 255
255 255 255 255 255 255 255 255 255 255 255 255 255 255 255 255
255 255 255 255 255 255 255 0 0 1 1 0 0 0 1 1
1 1 1 1 1 0 0 0 255 0 0 0 0 0 1 0
1 1 1 1 1 1 1 255 1 1 1 0 0 0 1 1
1 0 1 1 1 0 255 0 0 1 1 1 1 1 0 0
0 0 1 1 255 1 1 1 1 0 0 0 0 1 1 0
0 0 255 1 1 0 0 1 1 1 1 1 1 0 1 1
1 255 1 1 1 1 2 0 0 0 0 0 1 1 1 255
0 0 0 0 1 1 1 1 1 1 1 1 1 1 255 0
0 1 1 0 0 0 1 1 1 1 1 1 1 255 0 0
1 1 1 0 0 0 0 0 0 1 255 2 1 1 0 0
0 0 0 0 0 0 0 0 1 1 255 0 0 0 1 0
0 0 0 0 1 1 1 0 1 255 0 0 0 0 0 0
1 1 1 1 1 1 0 255 1 1 1 0 0 0 24 3
1 1 1 1 1 1 255 0 0 0 0 0 0 0 0 1
0 0 0 0 0 1 255 0 0 0 0 1 1 1 0 0
0 0 0 255 0 0 0 0 0 0 1 1 1 1 1 1
1 255 1 1 1 0 0 1 1 1 0 1 1 0 1 0
255 0 1 1 0 0 0 1 1 1 1 1 1 0 1 255
1 1 1 1 0 0 1 1 1 0 0 0 0 255 1 1
0 0 0 0 0 1 1 1 1 1 0 0 255 1 0 0
0 1 1 2 1 1 1 0 0 0 1 255 1 0 0 0
1 1 0 0 0 1 1 1 0 255 0 1 1 0 0 0
1 0 1 1 1 0 0 0 255 0 0 0 1 1 1 1
1 0 0 0 0 0 255 0 0 0 0 0 0 0 0 0
0 1 1 1 1 255 1 0 0 0 0 0 0 0 0 0
0 0 0 1 255 0 0 0 0 0 0 0 0 0 0 0
0 0 255 0 0 0 0 0 0 0 0 1 1 0 0 0
1 255 1 0 0 0 0 0 0 0 0 0 1 0 0 0
0 1 1 1 0 0 1 1 1 0 0 0 1 1 1 1
1 1 1 1 2 255 1 0 0 0 1 1 1 1 1 1
0 1 1 1 255 1 1 1 0 0 0 1 1 1 1 1
1 1 0 255 0 0 0 0 0 0 1 1 0 0 0 0
1 255 1 0 0 0 0 0 0 0 1 1 1 0 0 255
1 0 0 0 1 1 1 1 1 1 1 1 1 1 255 1
1 1 0 2 2 2 0 0 0 1 1 0 255 0 0 0
1 1 1 1 1 1 1 1 1 1 1 255 0 0 0 0
0 1 1 1 1 1 1 1 1 0 255 0 1 1 1 0
0 0 0 0 0 0 0 255 1 1 1 1 0 1 0 1
1 1 1 1 1 1 1 255 0 0 0 0 0 1 0 0
0 0 0 0 0 0 255 0 0 0 0 0 0 0 1 1
1 1 1 0 255 1 1 1 1 3 24 42 27 8 3 1
0 1 1 255 0 0 0 0 0 0 0 0 1 1 1 1
1 0 0 255 0 0 0 1 1 1 1 1 0 0 1 1
255 0 0 1 0 0 0 1 1 1 1 1 1 1 255 1
1 1 0 0 1 1 2 2 1 1 1 1 0 255 0 1
0 0 1 1 1 1 1 1 1 1 0 1 255 1 1 1
1 1 0 1 1 1 0 0 0 0 255 1 0 0 0 0
0 0 1 1 1 1 1 0 0 255 0 0 0 0 1 2
2 1 1 1 1 0 0 1 255 1 1 0 0 0 0 1
0 0 1 1 1 0 255 0 0 1 0 1 0 0 0 0
0 1 1 0 0 255 0 1 1 1 1 1 1 1 0 0
0 0 0 255 0 0 0 0 0 0 0 0 0 1 0 1
1 1 255 0 0 0 0 0 0 0 0 0 0 0 0 0
0 255 0 0 0 0 0 0 0 1 0 0 0 0 0 255
0 0 0 0 0 0 0 0 1 0 0 0 0 0 255 0
0 0 0 1 1 0 0 1 1 1 1 0 1 1 1 0
1 0 1 1 1 0 0 0 0 1 0 0 0 0 1 1
1 1 255 1 0 0 0 1 1 1 1 1 1 0 1 1
1 255 1 1 0 0 0 1 1 1 1 1 1 1 1 1
255 0 1 1 1 0 0 0 0 0 0 0 0 0 255 1
1 1 1 1 2 2 2 2 1 1 1 1 255 1 1 0
0 1 1 1 1 1 2 1 1 1 1 255 1 0 0 0
2 3 4 4 4 1 0 0 0 255 0 0 0 0 1 1
1 1 1 1 1 1 1 1 255 0 0 0 0 1 1 1
0 1 1 1 1 0 0 255 0 1 1 1 0 0 0 0
0 0 0 0 255 1 1 1 1 0 1 1 2 1 1 1
1 1 1 1 255 0 0 0 1 2 2 2 1 1 1 1
1 0 0 255 0 0 0 0 0 1 1 1 1 1 1 0
0 255 1 1 2 3 19 108 149 149 37 9 9 1 1 1
255 0 0 0 0 0 1 1 1 0 0 0 0 1 0 0
255 0 1 1 1 2 2 1 1 1 1 1 1 255 0 0
1 0 0 0 1 1 1 0 0 1 1 255 0 0 0 0
0 1 1 2 2 0 0 0 1 1 255 1 1 0 0 0
1 1 2 1 1 1 1 1 1 255 0 0 0 0 1 0
1 1 1 0 0 0 0 255 1 1 0 0 1 1 1 1
1 1 1 1 0 0 255 1 1 1 1 2 2 2 2 2
2 1 0 0 0 255 1 1 0 0 0 0 1 0 1 1
1 1 1 255 0 0 0 1 1 1 0 1 0 0 0 0
0 0 255 1 1 1 0 1 1 2 1 1 0 0 0 0
255 1 1 0 0 0 0 0 0 0 0 0 1 1 1 255
0 0 1 1 1 0 0 0 0 0 0 0 1 1 255 0
0 0 0 13 33 97 89 9 0 0 0 0 255 0 0 0
0 0 0 1 1 1 1 0 0 0 0 255 0 0 0 0
3 3 9 7 9 7 1 0 0 1 1 0 0 0 1 1
1 1 0 0 0 1 2 2 1 0 1 1 1 1 1 255
1 1 1 1 3 3 6 8 13 10 1 1 1 0 255 0
1 1 1 2 2 7 2 2 1 0 0 1 1 255 0 1
0 0 0 0 0 1 0 0 0 1 0 255 0 0 0 0
2 10 4 6 3 2 1 1 1 255 0 0 1 1 1 1
0 0 1 1 1 1 0 0 255 1 0 0 0 7 3 4
6 6 2 1 0 0 255 0 0 0 0 0 2 4 4 2
1 1 0 0 0 255 0 1 1 1 1 3 0 0 1 2
2 1 0 0 255 1 1 1 1 0 0 1 1 1 0 0
0 255 1 1 1 1 1 3 3 3 1 1 1 1 1 1
1 255 0 1 1 2 27 27 27 39 4 2 1 1 0 0
255 0 0 0 0 0 2 1 1 1 1 1 0 0 255 0
2 15 15 123 255 255 255 255 105 15 2 2 1 255 1 0
1 0 1 2 3 2 0 0 0 0 1 1 1 255 1 1
1 1 1 1 1 1 1 1 1 1 255 1 0 0 0 0
0 0 1 1 0 0 1 1 255 0 0 0 0 1 1 2
2 2 1 1 1 1 1 255 1 1 0 1 1 2 2 2
2 1 1 0 0 1 255 1 0 1 0 1 0 0 0 0
0 0 0 0 255 0 1 0 2 3 2 2 2 2 1 1
1 1 0 255 1 1 1 1 10 24 12 14 13 9 1 0
0 0 255 1 1 1 0 0 0 1 1 1 1 1 1 1
255 1 1 1 1 1 1 1 1 0 1 0 0 0 0 255
1 1 1 1 1 2 2 2 2 1 1 0 0 255 0 1
0 0 0 1 1 1 0 0 0 1 0 0 255 0 0 0
1 1 1 1 1 1 2 1 0 0 0 255 0 0 0 13
61 87 102 96 69 9 0 0 0 255 0 0 0 0 0 13
21 14 9 2 1 0 0 0 255 0 0 0 8 9 9 9
8 9 12 2 0 0 1 1 0 0 0 1 1 0 0 0
0 1 3 4 2 1 0 0 1 1 1 1 255 1 1 1
2 4 4 8 13 16 13 7 0 0 0 255 0 0 0 1
3 7 26 26 16 1 0 0 1 0 255 0 0 0 1 0
0 0 0 1 1 1 1 0 255 0 0 0 2 4 10 6
7 7 9 2 1 1 255 0 0 1 1 2 1 0 1 1
1 1 1 0 0 255 1 0 1 7 9 9 7 7 6 2
1 1 0 255 0 1 0 1 1 6 7 9 10 1 1 0
0 0 255 0 1 1 1 2 3 1 0 4 12 8 2 0
1 255 1 1 1 0 0 0 1 1 1 1 1 0 255 1
1 1 1 1 3 3 4 3 1 1 1 1 2 2 255 1
1 3 37 37 28 27 39 33 4 1 1 1 1 255 0 0
0 0 1 6 6 1 1 1 1 1 1 255 1 7 20 123
255 255 255 255 255 255 105 4 2 1 255 0 0 1 1 2
8 39 13 3 0 0 0 0 0 1 255 1 1 1 1 1
1 1 1 1 1 0 0 255 0 0 0 0 0 0 0 1
0 0 0 1 1 255 1 0 0 0 1 2 8 2 2 2
1 0 0 2 255 2 1 1 1 1 3 3 2 2 2 1
1 1 1 255 0 0 0 0 0 0 0 0 0 0 0 1
0 255 0 1 1 2 3 2 2 2 2 3 2 1 0 0
255 0 1 1 6 26 26 16 16 16 14 1 0 0 1 255
1 0 1 0 3 3 1 1 1 2 1 1 1 255 1 1
0 1 0 1 0 0 0 2 0 0 0 0 255 1 1 0
1 1 2 3 2 3 1 1 1 0 255 0 1 0 1 1
2 6 0 0 0 0 1 0 1 255 0 0 0 1 1 1
1 4 8 8 2 1 0 0 255 0 0 0 40 107 97 114
89 81 33 2 1 1 255 0 0 0 0 13 21 21 14 9
9 2 1 0 0 255 0 1 3 8 9 9 9 8 8 8
14 1 0 0 1 0 0 0 1 0 0 0 0 0 0 3
4 2 1 1 1 1 1 1 1 255 1 1 1 3 6 6
6 3 10 16 7 0 0 0 255 0 0 0 1 3 24 44
30 16 6 1 1 1 0 255 0 0 0 0 0 0 1 2
1 0 0 1 1 255 0 1 1 2 6 9 1 0 2 9
1 1 0 255 0 0 1 2 2 1 0 1 1 1 1 0
0 0 255 1 1 3 7 18 9 6 6 2 2 2 1 0
255 0 1 1 1 1 6 6 4 3 1 2 0 0 0 255
0 0 1 1 1 8 8 4 8 12 8 2 0 1 255 1
1 1 1 1 0 0 1 1 1 1 0 255 1 1 1 0
1 1 3 3 3 1 1 1 1 2 2 255 1 1 3 36
28 12 10 16 18 6 1 1 1 1 255 0 0 1 1 2
2 1 0 0 1 1 1 0 255 0 7 26 255 255 255 255
255 255 255 255 6 2 1 255 0 1 1 1 2 6 42 42
13 2 1 0 1 1 1 255 1 0 1 0 1 0 1 1
1 0 0 0 255 1 0 0 0 0 0 0 1 1 1 0
1 1 255 0 0 0 0 1 1 9 9 3 3 2 0 0
1 255 2 2 2 2 3 3 3 3 2 2 1 1 0 0
255 0 1 1 1 0 0 0 0 0 0 0 1 0 255 0
0 1 2 3 2 2 2 2 2 1 1 0 0 255 0 0
0 10 34 38 32 18 16 14 2 2 0 0 255 1 0 0
0 3 3 3 3 1 2 1 1 1 255 1 0 0 0 0
0 0 0 0 1 1 1 1 1 255 1 1 0 1 2 3
3 2 2 1 0 0 0 255 0 1 0 0 2 2 1 0
0 0 0 1 0 1 255 1 0 0 0 1 2 4 4 7
7 2 0 0 0 255 0 0 1 61 114 98 98 87 81 64
7 1 0 255 0 0 0 2 15 21 21 14 10 10 9 1
0 0 255 0 1 3 10 14 32 21 8 6 6 2 0 0
0 1 1 1 0 0 0 0 0 0 0 1 1 2 1 1
1 1 1 1 1 1 255 2 1 0 1 6 6 3 2 6
9 6 0 0 0 255 1 0 0 0 6 12 28 24 14 7
2 2 1 0 255 0 1 0 0 0 0 1 1 1 0 0
1 1 255 0 1 2 4 9 6 1 0 1 2 9 1 0
255 0 0 1 0 1 1 1 2 1 1 1 0 0 0 255
0 1 3 3 10 9 8 7 2 4 4 2 1 255 1 1
1 1 1 7 7 6 6 6 3 1 0 0 255 0 0 1
1 2 2 9 4 8 8 8 2 0 0 255 1 1 0 0
0 0 0 1 1 1 1 1 255 1 1 0 0 0 1 4
4 4 2 1 1 1 1 1 255 0 0 1 36 37 16 10
12 15 12 1 1 1 1 255 0 0 0 0 1 3 3 0
0 0 1 1 0 255 1 3 42 255 255 255 255 255 255 255
255 15 2 0 255 0 1 1 1 8 8 28 16 13 4 1
0 0 1 0 255 0 0 1 1 6 0 0 1 1 1 0
0 255 0 0 0 0 0 1 0 2 2 1 0 0 1 255
1 0 0 0 1 1 3 2 13 8 4 1 1 1 255 1
2 2 2 2 2 3 3 2 2 1 1 0 0 255 1 1
1 0 0 0 0 0 0 0 0 1 0 255 1 1 1 2
2 2 2 2 2 2 1 1 0 0 255 0 0 2 10 32
[truncated: 54,158 more chars]
