# Supplementary material for: M3G: Maximum Margin Microarray Gridding
Source: BMC Bioinformatics. 2010 Jan 25;11:49. doi: 10.1186/1471-2105-11-49 (PMC2823709; doi:10.1186/1471-2105-11-49)
Supplement: Additional file 1 — M3G Software. All algorithms have been implemented under a GNU/Linux environment. The M3G software is publicly available at the Downloads page of http://rtsimage.di.uoa.gr/ and also provided along with the manuscript as an additional file. [file 1471-2105-11-49-S1.TGZ › m3g-0.01/images/64314_ch1-44.grid]

line 0	150.503 445	150.496325
line 0	165.002 445	164.996660
line 0	179.498 445	179.498000
line 0	194.002 445	193.995770
line 0	208.997 445	209.001005
line 0	223.498 445	223.498000
line 0	238.000 445	238.000000
line 0	252.499 445	252.499000
line 0	267.499 445	267.499000
line 0	281.995 445	282.003900
line 0	18.999 445	18.999000
line 0	296.501 445	296.497440
line 0	310.999 445	310.999000
line 0	325.496 445	325.502675
line 0	341.000 445	341.000000
line 0	355.500 445	355.500000
line 0	369.494 445	369.500675
line 0	384.497 445	384.497000
line 0	398.496 445	398.502675
line 0	413.497 445	413.502785
line 0	33.999 445	33.999000
line 16.999	0 16.999000	430
line 31.497	0 31.502590	430
line 45.509	0 46.986480	430
line 60.999	0 61.000290	430
line 74.999	0 74.999000	430
line 90.002	0 89.996840	430
line 104.503	0 104.496980	430
line 119.003	0 118.998700	430
line 134.000	0 134.000000	430
line 149.764	0 147.337510	430
line 0	48.000 445	47.998665
line 162.999	0 162.999000	430
line 177.998	0 177.998000	430
line 191.999	0 191.999000	430
line 206.999	0 206.999000	430
line 221.201	0 222.614840	430
line 236.000	0 236.000000	430
line 250.499	0 250.499000	430
line 265.000	0 264.998710	430
line 280.000	0 280.000000	430
line 294.499	0 294.499000	430
line 0	63.000 445	63.000000
line 308.997	0 309.003020	430
line 323.999	0 323.999000	430
line 338.002	0 337.998560	430
line 352.498	0 352.504450	430
line 366.996	0 367.002880	430
line 381.997	0 382.003450	430
line 397.000	0 397.000000	430
line 411.009	0 410.996100	430
line 425.997	0 426.004310	430
line 0	77.014 445	76.990860
line 0	92.000 445	91.998220
line 0	106.502 445	106.496215
line 0	120.996 445	121.002675
line 0	135.500 445	135.499555
