# Supplementary material for: M3G: Maximum Margin Microarray Gridding
Source: BMC Bioinformatics. 2010 Jan 25;11:49. doi: 10.1186/1471-2105-11-49 (PMC2823709; doi:10.1186/1471-2105-11-49)
Supplement: Additional file 1 — M3G Software. All algorithms have been implemented under a GNU/Linux environment. The M3G software is publicly available at the Downloads page of http://rtsimage.di.uoa.gr/ and also provided along with the manuscript as an additional file. [file 1471-2105-11-49-S1.TGZ › m3g-0.01/images/64315_ch1-06.pgm]

P2
443 434
255
1 1 1 1 0 0 0 0 0 0 0 0 0 0 0 0
0 255 0 1 0 0 0 0 1 1 1 0 1 0 1 255
1 0 0 0 0 0 0 0 0 0 1 8 8 7 255 5
5 5 4 2 1 1 1 0 1 1 0 0 255 0 0 0
0 0 0 0 0 0 0 0 1 0 0 255 0 0 0 0
0 1 1 1 0 0 0 0 0 255 0 0 0 0 0 0
1 0 0 0 0 1 1 1 255 1 1 1 2 2 2 1
1 1 1 1 1 1 1 255 0 0 0 1 1 1 1 1
1 0 0 0 1 255 1 1 1 1 0 0 2 2 2 0
0 0 0 1 255 0 0 0 0 0 0 1 2 2 2 1
0 0 255 1 2 2 2 1 1 1 1 1 1 1 1 1
1 255 0 0 0 0 1 2 1 1 1 1 0 0 0 0
255 0 0 0 0 0 0 0 0 1 1 1 1 2 2 255
0 1 1 2 2 2 2 0 1 2 3 3 2 255 1 2
1 1 1 2 2 2 1 1 1 2 1 255 0 0 1 0
1 1 1 0 0 1 1 1 2 1 255 1 1 1 2 3
3 0 0 2 2 2 2 1 2 255 2 0 0 2 1 2
2 2 2 2 2 2 2 255 1 0 1 1 1 3 3 2
2 0 1 1 2 2 255 2 1 1 1 1 0 0 1 1
1 1 1 1 255 1 1 1 1 1 1 1 1 1 2 2
2 1 1 255 1 2 2 1 1 1 1 1 0 0 0 0
1 1 1 255 1 2 2 2 0 0 0 0 0 0 1 2
255 2 1 1 1 1 1 1 1 1 0 0 1 1 1 255
1 1 1 0 0 0 1 2 2 1 1 1 1 1 255 1
1 0 1 1 1 0 0 0 0 0 0 0 255 1 1 2
1 1 1 1 1 2 2 0 0 0 1 255 1 1 0 0
0 1 1 1 1 1 1 1 1 255 2 2 1 0 0 0
1 0 1 1 1 0 0 0 0 0 0 0 0 0 0 0
0 0 0 0 0 0 0 0 1 0 0 0 255 1 9 1
1 0 0 1 1 1 0 0 0 0 255 0 0 0 0 0
0 0 0 0 0 1 8 8 1 255 4 4 5 11 4 2
2 15 1 1 1 1 0 255 0 0 0 0 0 0 0 0
0 1 0 0 0 0 255 0 0 0 0 0 0 0 0 0
0 0 0 0 255 0 0 0 0 0 0 0 0 0 0 0
1 1 1 255 1 1 1 2 2 2 1 1 1 1 1 2
1 1 255 1 1 1 1 1 0 1 2 1 0 0 1 1
255 1 1 1 1 0 1 2 2 1 0 0 0 1 1 255
0 0 0 0 0 0 1 1 1 1 1 1 1 255 1 2
2 2 1 1 1 1 1 1 0 0 0 0 255 1 1 1
1 1 1 1 1 1 1 0 0 0 0 255 0 0 0 1
0 0 0 0 1 1 1 1 1 2 255 1 1 1 2 2
2 0 0 0 2 2 2 2 255 0 0 0 1 1 2 2
2 1 1 1 2 1 255 1 1 1 1 1 1 1 0 0
1 1 1 2 1 255 1 2 1 1 2 0 0 0 1 1
2 2 1 1 255 0 0 0 2 1 1 2 2 2 2 2
2 2 255 1 0 2 1 1 1 2 1 1 0 1 1 1
1 255 2 1 1 1 1 1 1 1 2 1 1 0 1 255
2 1 1 1 1 1 1 1 1 2 1 1 1 1 255 1
0 0 1 1 1 1 1 0 0 0 1 2 2 1 255 1
2 2 2 1 0 0 0 0 0 0 1 255 2 1 1 1
1 1 1 0 0 0 0 0 1 1 255 1 1 1 1 1
1 2 2 2 1 1 1 1 1 255 1 1 0 1 1 1
1 2 1 1 0 1 1 255 1 1 0 1 0 1 1 1
2 1 1 0 1 1 255 1 1 1 1 1 1 1 1 1
1 1 1 1 255 2 2 1 0 0 1 1 1 1 1 1
1 0 1 0 1 0 0 0 0 0 0 0 0 1 1 0
0 0 1 1 1 0 1 255 1 4 4 2 1 1 1 1
1 0 0 0 0 255 0 0 0 0 1 0 0 0 0 0
3 8 9 1 255 1 1 4 14 14 23 23 31 5 1 1
1 0 255 0 0 0 0 0 0 0 0 1 1 0 0 0
0 255 0 0 1 1 1 0 0 0 0 0 0 0 0 255
0 0 0 0 0 0 0 0 0 0 0 1 1 1 255 1
1 1 1 1 2 1 1 1 1 2 2 2 1 255 1 1
1 1 0 0 1 2 2 0 1 1 1 255 1 2 1 1
1 2 2 1 1 1 1 1 1 1 255 0 0 1 1 1
2 2 1 1 1 1 2 2 255 1 3 2 2 2 2 1
1 1 1 0 0 0 1 255 1 1 1 1 1 1 1 1
1 0 0 0 0 0 255 0 1 1 1 1 1 1 1 1
1 1 0 1 1 255 1 1 1 2 1 1 0 0 0 2
2 2 1 255 0 0 0 1 1 1 1 1 1 1 1 1
1 255 1 2 1 1 1 1 1 1 0 0 0 0 0 1
255 2 2 2 1 1 0 2 2 1 0 0 1 1 1 255
0 0 0 0 1 1 2 2 2 2 0 1 1 255 0 0
2 2 1 0 1 1 1 0 1 0 1 0 255 1 0 1
1 1 1 1 1 2 1 1 1 1 255 1 1 1 1 1
1 1 1 1 1 1 1 1 1 255 1 0 0 2 1 1
1 1 1 0 1 1 2 2 1 255 1 2 2 1 1 0
0 0 1 0 1 1 255 1 1 1 1 0 0 0 0 0
0 0 0 0 1 255 2 2 2 2 2 2 2 2 2 2
1 1 1 0 255 1 1 0 0 1 1 1 1 1 1 1
2 2 255 1 1 0 0 0 0 1 1 1 1 1 1 1
1 255 1 1 1 1 1 1 1 0 1 1 2 1 1 255
1 1 1 0 0 1 1 1 0 0 0 1 1 1 1 1
2 0 1 1 1 0 0 0 0 1 0 0 0 1 1 1
0 0 255 1 2 14 17 16 1 1 1 1 0 0 0 0
255 0 0 0 1 1 0 0 0 0 0 7 9 9 1 255
0 2 5 5 15 33 31 31 16 1 0 0 0 255 0 0
0 0 0 1 0 1 1 1 0 0 0 0 255 0 0 0
1 1 0 0 0 0 0 0 0 0 255 0 0 0 0 1
0 0 0 0 0 0 1 1 1 255 1 1 1 2 1 2
1 1 1 1 1 1 1 1 255 1 1 1 0 0 0 1
2 2 1 1 1 1 255 2 2 1 1 1 2 2 1 1
1 1 1 1 0 255 0 0 1 1 1 2 2 1 1 1
1 2 2 255 1 1 1 2 1 1 0 0 0 1 1 1
1 1 255 1 1 1 1 1 1 1 1 1 1 1 1 0
0 255 0 0 1 1 1 1 1 1 1 0 1 0 1 1
255 1 1 1 2 1 1 1 0 1 2 2 1 1 255 0
0 0 0 1 1 1 1 1 1 1 1 1 255 1 2 2
1 1 1 1 1 0 1 0 1 0 1 255 1 1 1 0
1 1 1 2 2 0 0 1 1 1 255 0 1 0 1 1
1 1 1 2 1 1 1 1 255 3 2 3 2 0 0 1
1 1 1 1 0 0 0 255 1 0 1 1 1 1 1 1
2 1 1 1 1 255 2 2 2 2 1 1 1 1 1 1
1 1 1 1 255 1 0 1 2 2 1 1 1 1 1 1
1 1 1 1 255 1 1 1 1 1 0 0 0 1 1 1
1 255 1 1 1 1 0 0 0 0 0 0 0 0 0 0
255 2 2 2 2 2 1 1 1 1 1 1 1 1 0 255
1 1 0 0 0 1 1 1 1 1 1 2 1 255 1 0
0 0 0 0 0 1 1 1 1 1 1 2 255 1 1 1
1 1 1 1 1 1 1 1 1 1 255 1 3 2 2 2
2 1 1 0 0 0 1 1 1 1 1 1 0 1 1 1
0 0 0 0 1 0 0 0 0 0 1 0 0 255 1 2
2 5 20 2 2 0 0 0 1 1 1 255 1 1 1 1
1 0 0 0 0 1 7 7 9 0 255 0 1 1 2 15
31 37 23 2 0 0 0 0 255 0 1 0 0 0 1 1
1 0 0 0 0 0 0 255 0 0 0 1 1 0 0 0
0 0 0 1 1 255 0 0 0 1 0 0 0 0 1 0
1 1 2 2 255 1 1 1 1 1 2 1 1 1 1 1
1 1 1 255 0 1 0 1 0 1 1 2 2 1 1 1
0 255 0 0 0 0 1 1 1 1 1 2 1 1 1 0
255 0 1 1 1 2 2 2 2 1 1 1 2 1 255 1
1 1 2 1 1 0 0 0 1 1 1 1 1 255 1 1
1 1 1 0 0 1 1 1 0 1 0 0 255 1 0 1
1 1 1 1 1 1 0 0 0 0 1 255 1 1 1 1
1 2 1 1 1 1 1 1 1 255 1 1 1 1 1 1
1 0 1 1 1 1 1 255 1 2 2 2 1 1 1 1
1 1 0 0 1 1 255 1 1 1 1 1 1 1 2 2
1 0 0 0 1 255 1 1 1 1 1 1 1 1 1 1
1 1 0 255 2 2 2 1 1 0 1 2 1 1 1 1
2 1 255 1 0 2 1 1 0 0 0 0 1 1 1 1
255 2 2 2 1 1 1 1 1 1 1 1 1 1 1 255
1 1 1 1 1 1 1 2 2 1 1 0 1 1 1 255
1 1 1 1 1 1 0 1 1 2 2 2 255 0 0 0
0 0 0 0 0 0 1 1 1 0 1 255 2 2 2 2
2 1 1 1 1 1 1 2 2 1 255 0 0 0 0 0
1 1 0 1 1 1 1 1 255 1 1 1 0 0 1 0
1 1 1 1 1 1 1 255 1 1 1 1 1 1 1 1
2 2 2 1 1 255 1 1 1 0 0 1 1 1 0 0
0 1 1 1 1 2 2 0 0 0 1 0 0 0 0 0
0 1 1 1 0 0 0 0 255 0 2 5 18 20 11 5
0 0 0 1 1 2 255 1 1 1 4 1 3 3 0 0
0 7 2 2 0 255 1 1 1 1 2 9 23 9 0 0
0 0 0 255 0 0 0 0 0 1 1 1 0 0 0 0
0 0 255 0 0 0 0 0 0 0 0 0 0 0 0 1
255 0 0 0 1 1 1 1 1 1 1 1 1 2 2 255
1 1 2 2 1 1 1 2 1 1 1 0 1 0 255 1
1 1 1 1 1 1 1 1 0 1 0 0 255 0 0 0
0 1 1 2 2 1 1 1 1 1 0 255 0 1 1 1
1 1 1 2 1 1 1 1 1 255 1 1 1 1 1 1
1 0 1 1 1 1 0 0 255 1 1 1 1 1 1 1
1 1 1 1 0 0 1 255 1 1 1 1 1 1 1 1
1 0 0 0 1 1 255 1 1 2 1 2 2 2 2 2
2 1 1 0 255 1 1 0 1 1 1 1 0 1 1 1
1 1 255 1 2 2 2 2 1 1 1 2 2 0 0 1
1 255 1 1 1 2 2 2 2 2 2 2 1 1 1 1
255 1 0 0 1 1 1 1 1 1 1 2 1 1 255 1
1 1 1 2 3 5 5 2 2 1 1 1 1 255 1 1
1 1 0 1 1 0 0 0 0 1 1 255 2 2 2 1
1 1 2 1 1 1 1 1 1 1 255 1 1 1 1 1
1 1 1 2 1 0 0 0 1 2 255 0 0 0 1 4
3 3 2 2 2 2 2 255 2 0 0 0 1 1 1 1
1 2 1 1 1 1 255 2 1 2 2 2 2 1 1 1
1 2 2 2 1 255 0 0 0 0 0 1 1 0 0 1
1 1 1 255 1 1 1 1 1 2 2 1 0 1 1 1
1 1 255 1 1 1 1 1 1 2 1 2 2 2 1 1
255 3 2 1 1 0 0 0 1 1 1 1 1 1 1 1
1 1 0 0 0 0 0 0 0 0 0 0 1 1 1 0
0 0 0 255 0 0 1 2 2 2 2 2 1 0 1 4
8 255 15 15 14 20 5 16 8 8 5 0 1 1 1 0
255 1 1 1 1 1 3 1 1 0 0 0 0 0 255 1
0 0 0 0 0 1 1 0 0 0 0 0 0 255 0 1
0 1 0 0 0 1 1 0 0 0 1 255 0 2 1 1
1 1 1 1 1 1 0 0 0 2 255 2 2 4 3 1
1 1 3 3 2 1 0 0 0 255 2 2 2 2 2 1
1 2 2 0 0 0 0 255 0 1 1 1 1 2 15 31
3 3 2 2 1 0 255 0 1 1 1 2 2 3 3 3
2 1 0 0 255 1 1 1 1 1 1 1 3 2 2 2
0 0 0 255 1 1 1 1 1 1 1 1 1 1 1 0
0 1 255 1 1 1 1 2 2 3 3 3 2 2 2 2
2 255 2 1 1 1 2 2 3 3 2 1 1 0 0 255
1 1 1 1 1 2 2 0 0 0 1 1 1 255 1 1
1 1 2 3 3 3 2 2 1 0 0 1 255 1 2 2
2 2 2 2 2 2 2 1 1 1 1 255 1 0 0 1
1 2 2 2 2 1 2 2 2 255 1 1 1 11 44 44
51 112 100 100 3 2 2 2 255 1 2 2 1 1 1 3
3 3 1 0 1 1 255 2 1 1 1 2 2 2 5 5
2 1 1 1 2 255 1 1 1 1 1 1 1 2 2 2
1 0 0 2 2 255 1 0 4 36 42 42 66 48 2 2
2 2 255 2 0 0 0 2 5 7 7 7 2 2 1 1
1 255 1 1 2 3 3 5 5 4 4 4 2 2 2 2
255 0 0 2 1 2 2 2 1 1 1 1 1 1 255 1
1 1 0 1 2 2 2 1 0 0 1 1 1 255 1 1
1 2 2 2 3 5 3 3 2 2 2 255 3 1 1 1
0 1 1 2 1 2 2 1 1 1 1 1 1 0 0 0
0 0 0 3 4 11 9 9 9 8 1 0 0 0 255 0
0 0 3 4 5 11 5 1 1 1 1 5 255 21 24 27
27 43 43 33 30 30 12 2 1 1 1 255 1 1 1 7
1 0 0 0 0 0 0 0 0 255 0 0 0 0 0 1
1 2 2 2 0 0 0 0 255 0 0 0 0 1 1 1
2 2 1 1 0 0 255 0 1 1 1 1 2 2 2 2
1 0 0 0 1 255 2 2 3 3 3 3 4 8 5 3
1 0 0 0 255 2 2 3 7 14 34 63 34 27 3 2
0 0 255 1 2 3 30 30 38 38 49 53 36 21 2 1
1 255 0 0 1 1 1 2 4 9 5 2 0 0 0 255
1 1 2 1 1 3 4 7 4 3 2 0 0 0 255 1
2 1 1 1 2 2 3 1 2 1 0 0 0 255 0 1
1 2 20 77 134 44 28 10 4 2 2 2 255 2 1 1
1 3 55 55 54 4 2 1 1 1 255 1 0 0 1 2
2 2 2 0 1 1 1 0 255 1 1 1 2 2 28 34
34 21 4 2 2 1 1 255 1 1 2 2 2 8 38 38
4 3 2 1 1 1 255 0 0 0 2 2 3 4 7 4
2 2 1 1 255 1 1 11 63 81 112 119 125 119 116 59
3 2 2 255 1 2 2 2 2 10 11 27 10 5 1 1
0 255 1 1 2 2 3 15 24 23 24 36 5 2 1 1
255 0 2 2 2 3 23 68 68 47 5 2 2 2 2 2
255 2 5 17 48 60 73 76 60 48 2 2 2 255 2 2
2 4 5 8 8 8 8 10 8 2 1 1 255 1 1 1
3 5 29 44 44 30 18 4 2 2 2 255 1 0 2 2
2 3 5 2 2 2 2 1 1 255 2 1 1 1 3 16
17 17 15 1 1 1 1 1 255 1 1 2 2 3 92 101
101 66 5 3 2 2 255 3 3 1 1 1 4 4 3 3
2 2 2 1 1 1 1 1 0 0 0 0 0 1 3 11
255 255 255 255 21 1 0 0 0 255 0 0 0 3 5 48
125 48 46 15 2 2 2 255 21 28 36 43 85 127 255 255
255 139 81 50 18 2 255 1 1 7 7 0 0 0 1 1
1 0 0 0 255 0 0 0 0 0 1 5 70 85 70 5
0 0 0 255 0 0 0 0 1 3 5 5 2 2 1 1
1 255 1 2 1 1 2 7 29 14 14 7 2 0 0 2
255 2 2 3 3 3 37 255 255 128 5 4 2 1 1 255
1 2 14 24 188 255 255 255 255 67 3 1 0 255 1 2
7 60 60 47 35 49 62 62 46 21 1 1 255 2 2 1
1 2 9 23 102 102 9 3 1 1 255 1 1 1 3 7
7 18 47 56 54 2 0 0 0 255 1 2 1 1 2 14
89 232 232 3 2 1 1 0 255 0 0 2 20 67 77 170
103 86 31 4 4 2 2 255 2 1 2 50 158 178 158 160
95 41 1 1 1 255 1 0 1 1 2 7 5 3 2 1
1 0 0 255 0 1 1 2 20 28 34 34 34 34 15 3
2 0 255 1 2 2 3 34 54 89 61 64 14 4 2 2
1 255 1 1 1 3 3 2 4 9 10 4 2 2 2 255
3 8 56 80 123 127 119 119 109 109 59 17 2 2 255 1
2 3 4 11 17 24 27 24 10 5 2 1 255 1 2 2
3 15 24 35 37 43 43 36 5 1 0 255 0 1 1 3
87 179 175 207 195 51 5 2 2 1 1 255 7 25 48 48
48 60 73 55 48 47 3 2 255 2 2 4 5 8 8 8
8 8 8 8 5 2 1 255 0 0 1 5 29 244 255 255
213 108 5 2 2 2 255 2 2 2 3 3 3 5 4 4
3 2 1 1 255 2 1 1 7 17 22 22 79 79 69 2
1 1 2 255 1 1 2 4 106 125 125 178 178 110 4 2
1 255 1 1 1 1 4 5 8 4 5 3 2 2 2 1
1 0 1 0 0 0 1 0 1 4 255 255 255 255 255 255
48 1 0 0 255 0 0 1 4 48 136 151 125 51 46 2
0 0 255 11 24 28 43 127 255 255 255 255 255 139 81 61
4 255 0 4 7 7 2 9 10 21 8 1 1 0 0 255
0 0 1 1 1 122 142 158 158 158 85 5 0 0 255 0
0 1 1 3 18 24 18 12 4 1 1 0 255 1 2 1
1 7 12 33 33 27 15 7 2 1 1 255 1 1 2 3
47 255 255 255 255 128 7 2 1 1 255 1 3 24 240 255
255 255 255 255 255 67 3 2 255 2 3 63 64 62 47 35
42 42 48 36 23 1 0 255 2 2 2 2 4 255 255 255
255 255 14 3 1 255 1 2 1 3 8 22 47 56 66 66
54 1 0 1 255 1 1 2 2 14 178 255 255 255 168 3
2 0 0 255 1 4 5 56 67 69 61 86 103 86 31 4
2 1 255 1 2 50 178 187 178 140 160 251 160 41 3 2
255 1 0 1 3 3 10 10 10 3 3 1 0 0 255 0
1 2 20 28 20 21 25 41 47 17 11 2 1 255 1 2
2 23 74 89 89 54 64 64 14 2 2 1 255 2 2 8
11 14 2 8 15 17 7 2 2 1 255 3 44 76 81 118
132 80 76 88 77 59 53 4 2 255 2 2 4 17 21 21
24 24 24 25 10 2 1 255 1 2 3 7 20 24 40 46
57 62 50 20 1 0 255 1 2 3 87 188 255 212 255 212
195 51 2 1 1 1 255 17 64 64 64 63 61 61 60 60
60 9 2 255 2 2 5 7 8 10 11 9 8 8 5 5
2 2 255 0 1 1 11 244 255 255 255 255 220 108 4 2
2 255 2 2 4 3 3 3 3 4 4 3 3 2 1 255
0 1 7 31 61 66 60 67 69 85 54 2 2 2 255 2
2 4 125 140 125 121 125 175 112 43 4 1 255 1 2 2
4 5 9 9 7 8 7 5 2 2 1 1 1 1 0 0
0 1 1 2 119 255 255 255 255 255 255 255 48 0 0 255
1 1 1 43 80 136 146 136 125 61 46 2 1 255 17 17
30 76 255 255 255 255 255 255 234 81 61 10 255 2 28 4
2 9 20 42 42 33 8 1 0 0 255 0 1 1 1 53
142 151 158 158 217 217 36 1 0 255 1 1 1 2 27 40
50 40 49 21 3 2 1 255 1 2 2 4 10 29 33 33
27 25 15 3 1 1 255 1 1 2 47 255 255 255 255 255
255 60 7 1 1 255 2 17 63 240 221 199 255 255 255 255
140 3 3 255 2 7 30 62 22 18 22 35 41 41 41 28
1 0 255 1 2 2 3 255 255 255 255 255 255 255 31 3
255 1 1 1 3 18 50 101 101 56 66 60 9 2 1 255
1 0 1 2 178 255 255 255 255 170 128 2 2 0 255 1
4 43 67 67 69 57 61 92 92 56 4 2 1 255 2 4
155 187 218 138 126 140 255 251 96 4 2 255 1 0 1 1
2 5 10 10 7 5 3 1 0 255 0 1 3 29 29 14
12 25 25 37 17 11 2 2 255 1 2 3 23 51 74 89
92 100 69 37 4 2 1 255 2 2 8 8 11 4 8 8
15 15 2 3 1 255 3 66 76 82 92 122 122 88 73 77
62 53 4 2 255 1 3 9 17 20 18 20 14 24 31 25
3 2 255 2 2 3 15 34 35 40 46 46 126 88 30 2
1 255 1 3 3 213 213 237 237 255 255 255 115 11 2 2
3 255 55 62 76 76 76 55 41 55 64 70 4 3 255 1
2 5 8 8 8 17 16 8 5 5 4 4 2 255 1 1
1 57 249 255 255 255 255 255 213 12 2 2 255 2 3 7
7 5 3 3 4 4 4 3 2 1 255 1 2 7 57 68
87 67 67 60 80 69 9 2 2 255 2 3 35 140 140 106
96 112 121 142 74 15 2 255 1 1 2 4 5 5 9 5
8 8 8 4 2 2 1 1 1 0 0 0 0 1 12 217
255 255 255 255 255 255 255 56 2 1 255 1 1 3 43 83
146 146 146 147 127 61 2 1 255 4 15 16 56 255 255 255
255 255 255 255 76 22 10 255 10 11 4 4 20 33 42 42
31 11 1 1 0 255 0 1 1 3 101 162 162 158 158 217
217 74 2 1 255 1 1 2 7 27 50 62 64 64 49 16
2 2 255 2 2 3 4 12 33 33 33 27 27 14 5 1
1 255 1 1 2 105 255 255 255 255 255 255 255 8 1 0
255 2 51 179 240 221 240 255 255 255 255 255 3 2 255 3
18 44 46 18 15 22 42 41 41 31 28 2 1 255 0 0
2 8 255 255 255 255 255 255 255 106 4 255 1 0 1 4
47 97 97 97 57 83 66 30 2 1 255 1 1 1 2 178
199 255 168 170 170 170 2 1 0 255 2 7 43 70 80 94
61 61 66 76 72 5 1 1 255 3 15 170 221 187 133 126
120 151 151 131 3 2 255 2 1 1 1 3 10 14 12 14
7 7 2 1 255 1 1 3 29 47 22 22 34 34 41 56
33 2 1 255 1 2 3 23 51 53 53 66 66 69 40 5
2 1 255 1 8 8 10 10 10 8 5 2 2 2 3 1
255 2 53 76 82 92 118 66 66 66 77 77 55 3 2 255
1 3 20 27 27 20 18 20 20 25 17 3 2 255 2 3
3 20 34 34 35 46 46 126 93 50 4 1 255 1 2 3
213 218 255 255 255 255 255 255 11 2 2 3 255 55 62 62
76 73 61 61 61 77 77 23 1 255 1 2 5 8 8 8
8 9 5 5 5 4 3 2 255 1 1 2 132 198 255 249
255 255 255 220 20 2 1 255 2 3 4 4 5 4 4 4
4 4 3 2 1 255 1 1 8 57 69 69 66 55 47 47
27 9 2 1 255 2 3 55 125 136 125 93 93 93 112 74
18 2 255 2 2 4 5 7 8 9 5 8 5 8 3 2
2 1 1 1 0 0 0 0 1 12 217 255 255 255 255 255
255 255 56 2 0 255 0 0 1 34 103 122 146 147 161 127
68 2 2 255 15 15 15 56 255 255 255 255 255 255 255 46
11 2 255 4 2 2 2 20 28 47 31 37 15 2 0 0
255 0 0 0 8 101 158 151 149 135 182 182 81 2 1 255
0 0 1 7 29 49 62 64 64 40 16 3 2 255 2 3
4 11 36 46 42 33 21 20 18 9 2 1 255 1 2 2
105 255 255 255 255 255 255 255 8 0 0 255 2 51 216 233
233 255 255 255 255 255 255 14 2 255 2 12 44 46 18 15
22 25 25 34 34 30 3 1 255 1 1 2 24 255 255 255
255 255 255 255 106 3 255 0 0 1 4 42 97 97 101 86
106 60 38 3 0 255 1 1 0 1 128 199 236 195 220 207
170 4 1 1 255 2 8 29 70 80 94 70 70 66 76 62
3 1 1 255 2 15 181 221 151 126 133 133 151 151 131 2
1 255 1 1 1 1 3 12 14 7 14 7 5 2 1 255
1 2 3 9 57 38 34 37 34 41 33 11 2 1 255 1
1 2 29 51 51 53 66 69 70 40 5 1 1 255 2 4
8 10 4 4 5 3 2 2 2 2 1 255 1 53 72 83
92 118 86 76 76 76 73 55 3 2 255 1 3 25 27 27
18 18 21 31 28 11 3 2 255 1 2 3 18 29 35 35
41 35 40 40 33 4 1 255 0 2 3 174 213 255 255 255
255 255 255 4 2 2 2 255 55 55 46 46 47 44 33 40
70 51 23 3 255 1 3 7 11 9 8 7 5 5 5 5
4 3 2 255 1 1 4 132 198 237 255 255 255 255 219 12
2 1 255 1 2 3 4 7 7 5 4 4 4 3 2 1
255 1 2 8 40 69 69 60 55 47 47 27 3 2 1 255
2 3 61 110 140 140 140 142 101 142 101 18 2 255 2 2
3 4 4 4 4 3 4 4 4 3 2 2 2 1 1 0
0 1 0 1 9 77 255 255 255 255 255 255 255 23 1 0
255 0 0 1 34 103 159 159 123 123 93 68 2 1 255 1
1 2 16 255 255 255 255 255 255 255 18 7 1 255 2 2
1 2 20 22 33 28 31 15 1 0 0 255 0 0 0 8
105 158 162 162 182 182 141 74 1 1 255 0 0 2 3 25
46 49 59 59 22 12 2 2 255 1 2 3 11 21 42 35
31 16 15 14 5 3 2 255 2 2 2 37 255 255 255 255
255 255 120 3 0 0 255 1 2 179 255 255 255 255 255 255
255 255 2 1 255 2 10 46 53 23 20 23 27 23 43 34
30 2 1 255 1 1 2 24 255 255 255 255 255 255 255 72
3 255 2 0 1 2 27 67 67 106 106 106 60 30 1 0
255 1 1 1 1 81 172 236 224 255 255 123 4 1 1 255
2 11 20 40 80 80 64 70 66 72 62 3 1 1 255 2
3 125 255 151 148 146 146 178 164 86 1 1 255 1 1 1
2 14 16 14 14 23 23 5 2 1 255 1 2 1 9 30
30 34 41 43 43 31 8 1 0 255 1 1 2 21 53 72
64 66 66 70 40 5 1 1 255 2 7 8 11 4 4 4
3 3 3 3 2 1 255 1 53 57 72 82 118 76 66 73
76 73 43 3 1 255 1 1 20 27 30 30 21 21 28 28
17 3 1 255 1 2 3 11 16 20 24 35 20 17 17 17
2 1 255 0 0 2 110 188 255 255 255 255 255 185 1 1
1 1 255 48 49 48 44 29 33 33 38 63 51 23 2 255
1 3 7 11 12 11 8 5 7 5 5 4 1 1 255 1
1 4 50 166 237 255 255 255 239 79 10 1 1 255 1 2
3 4 7 7 7 5 4 3 3 1 1 255 1 1 2 18
40 66 66 55 55 44 16 3 2 1 255 2 3 35 83 136
140 152 147 101 101 72 3 2 255 2 2 3 3 4 4 7
3 4 4 4 3 3 2 2 2 3 0 0 0 0 0 3
11 255 255 255 255 255 255 255 7 1 0 255 0 0 1 17
102 103 123 123 120 77 29 2 2 255 1 1 1 2 18 255
255 255 255 255 165 11 7 1 255 0 0 0 0 2 21 23
29 31 25 1 0 0 255 0 0 0 1 43 149 149 149 109
109 82 1 0 0 255 0 0 1 1 5 29 40 36 23 15
2 2 1 255 1 1 3 4 16 29 29 24 21 15 8 4
3 2 255 2 2 2 3 147 255 255 255 255 120 8 2 0
0 255 1 2 139 233 255 255 255 255 255 255 250 2 1 255
1 3 40 53 23 21 21 17 18 44 44 30 2 1 255 1
1 1 3 103 255 255 255 255 255 231 24 2 255 2 0 0
1 11 27 64 106 106 60 38 4 2 0 255 1 1 1 1
1 81 220 236 255 224 15 4 2 1 255 2 5 11 29 54
93 70 101 101 70 55 3 1 1 255 2 2 35 125 148 190
178 180 180 164 31 2 1 255 1 0 0 2 3 4 7 7
23 5 2 0 1 255 2 2 2 9 21 30 30 49 43 41
11 5 1 1 255 1 1 1 4 22 50 50 64 66 70 23
2 1 1 255 1 3 4 11 4 1 1 3 3 3 2 2
1 255 1 5 72 72 86 132 116 86 76 92 77 46 3 2
255 1 1 2 27 56 44 38 27 28 27 4 2 1 255 1
1 2 5 15 29 35 28 14 14 14 3 1 1 255 1 0
1 2 110 193 255 255 255 185 2 1 1 1 1 255 18 48
48 44 29 30 33 41 63 63 7 2 255 1 3 4 7 11
8 5 5 7 5 5 2 1 1 255 2 2 2 9 50 233
255 239 245 79 12 5 3 2 255 1 1 2 5 7 7 5
4 3 3 1 1 1 255 1 1 1 7 18 23 60 55 55
33 8 2 2 1 255 1 3 3 35 60 103 152 152 147 73
9 2 2 255 1 1 2 2 3 4 7 4 5 4 4 1
3 2 2 2 3 1 1 1 0 0 2 7 9 255 255 255
255 255 12 2 1 1 255 0 0 1 1 17 61 93 93 93
29 1 1 1 255 0 0 1 1 2 18 255 255 246 165 8
7 2 1 255 0 0 0 0 1 2 17 23 23 0 0 0
0 255 1 0 0 1 1 43 94 109 94 42 9 0 0 0
255 1 1 1 1 2 5 11 23 11 3 2 1 0 255 1
1 1 1 4 14 16 21 8 7 4 2 2 2 255 1 1
1 2 11 147 255 255 50 33 7 2 1 1 255 1 1 3
139 255 255 255 255 255 255 10 2 1 255 1 2 4 10 20
17 17 17 77 69 57 14 1 1 255 1 1 1 2 5 103
255 255 255 255 24 1 1 255 2 0 0 1 2 11 22 33
33 21 4 3 1 0 255 0 1 1 1 1 1 28 219 219
14 4 4 2 2 255 2 2 5 10 20 54 54 54 55 54
3 1 1 1 255 1 2 7 35 125 190 178 180 178 31 5
2 2 255 1 0 0 1 2 3 3 7 7 2 1 1 1
255 1 2 3 3 15 22 16 25 41 31 5 2 2 1 255
0 1 1 3 4 21 24 27 35 23 3 2 2 1 255 1
3 3 3 2 1 1 2 2 2 2 2 1 255 1 2 10
34 82 87 116 110 116 114 114 20 3 2 255 1 1 2 2
21 23 23 20 20 4 2 1 1 255 1 1 2 4 5 15
20 20 12 12 3 2 1 1 255 1 0 1 1 2 14 193
193 144 7 1 1 1 1 1 255 2 18 41 41 30 33 36
56 56 11 2 2 255 1 1 3 4 5 8 8 8 5 5
2 2 2 2 255 2 1 1 3 9 17 42 42 21 12 5
2 2 2 255 1 1 1 2 5 5 4 4 2 1 1 1
1 255 1 1 1 1 2 7 25 25 17 8 2 2 2 1
255 1 2 3 3 8 54 60 73 73 9 3 2 2 255 1
1 2 2 3 3 7 4 4 3 2 1 1 1 1 2 3
0 0 0 1 0 1 0 1 7 15 23 23 12 1 1 1
0 255 0 0 0 1 1 2 18 18 9 0 0 0 0 255
0 0 0 0 1 2 9 9 7 7 8 8 1 1 255 0
0 0 0 0 0 0 0 0 0 0 0 0 255 0 0 0
1 1 2 2 24 24 9 1 0 0 0 255 1 1 1 1
1 2 3 3 2 2 2 1 0 255 1 2 2 0 3 3
4 3 2 2 2 2 1 0 255 0 0 1 2 3 3 20
20 20 7 2 1 1 1 255 1 1 3 4 36 255 255 255
220 10 3 2 1 255 1 1 2 2 2 4 9 9 17 14
14 1 1 1 255 0 0 1 2 3 4 4 3 5 5 2
1 0 255 0 0 1 2 2 1 1 1 2 3 3 2 0
0 255 0 1 1 1 1 1 2 2 2 3 2 2 2 2
255 1 1 2 3 3 15 15 15 3 2 1 1 1 1 255
2 2 2 1 2 2 2 2 5 4 4 2 1 255 0 0
0 1 1 2 2 3 2 1 1 1 1 255 1 1 1 1
1 1 2 2 2 2 2 2 2 1 255 0 0 2 2 3
3 3 2 2 2 2 2 2 1 255 2 2 2 1 1 1
1 2 2 1 1 1 1 255 1 0 1 10 23 34 87 92
110 92 29 3 2 0 255 1 1 2 1 1 1 2 3 3
2 2 1 1 255 1 1 2 2 2 2 2 2 4 4 3
2 2 1 255 2 1 1 1 1 1 2 3 2 2 2 2
1 2 1 255 1 2 3 28 28 30 30 41 11 1 1 1
255 1 1 0 1 3 5 4 4 4 2 2 2 2 2 255
0 0 0 1 3 9 15 15 3 3 3 2 2 2 255 1
1 0 1 2 3 2 2 1 1 1 1 1 255 0 0 0
0 0 1 2 2 2 1 1 1 1 1 255 1 1 1 1
2 7 8 2 2 2 2 1 1 255 1 1 1 2 1 3
3 3 2 1 1 1 1 1 1 1 2 0 0 0 0 0
0 0 0 1 5 7 2 1 1 1 1 0 255 0 0 0
0 1 1 1 0 0 0 0 0 0 255 0 0 0 0 1
1 2 4 3 4 3 1 1 1 255 0 0 0 0 0 0
0 0 0 0 0 0 0 255 0 0 0 0 1 1 1 0
2 0 0 0 0 0 255 1 1 1 1 2 2 2 2 2
2 1 1 1 255 1 2 2 0 1 1 2 1 1 1 1
1 1 1 255 1 1 1 1 2 2 2 2 1 1 1 1
1 1 255 1 1 3 3 3 22 22 16 0 0 3 1 1
255 1 1 0 1 1 1 3 9 4 2 1 1 1 1 255
0 1 1 1 2 2 2 1 2 1 0 0 0 255 1 1
1 1 1 1 1 1 2 2 2 2 1 1 255 0 0 1
1 1 1 1 2 2 2 2 2 1 1 255 1 0 0 1
2 2 2 2 2 1 1 1 1 1 255 1 0 1 1 1
1 2 1 1 1 2 1 1 255 1 1 1 1 1 1 1
2 1 1 1 1 1 255 1 0 0 1 1 1 1 1 1
2 2 2 2 1 255 0 2 2 2 2 1 1 1 1 1
2 2 1 1 255 2 2 2 1 1 1 1 2 1 1 1
0 1 255 1 0 1 2 3 3 3 16 16 7 2 1 1
0 255 1 1 1 1 1 1 1 1 2 2 2 1 2 255
1 1 2 2 1 1 1 1 3 3 3 2 2 2 255 1
1 1 1 1 1 1 2 2 2 1 1 2 2 1 255 1
0 1 1 2 2 2 2 1 1 1 2 255 1 1 1 0
0 3 3 2 2 2 0 1 1 2 255 1 0 1 1 0
2 2 2 1 1 1 1 1 1 255 1 1 1 1 1 1
1 1 0 0 1 1 1 255 1 0 0 0 0 0 1 1
1 1 1 1 2 1 255 1 1 1 1 1 2 1 1 1
1 1 0 0 255 1 1 1 1 1 1 0 0 1 1 1
1 1 1 1 1 2 0 0 0 0 0 0 0 0 0 1
2 2 1 0 0 0 0 255 0 0 0 0 1 0 0 0
0 0 0 0 0 255 0 0 0 0 0 0 0 0 1 1
1 0 0 0 255 1 0 0 0 0 0 0 0 0 0 0
0 0 255 0 0 0 0 0 1 1 0 0 0 1 1 1
1 255 1 1 1 1 1 2 2 1 1 1 1 1 1 255
1 2 2 1 1 1 1 0 1 1 1 1 1 1 255 1
1 1 1 2 2 1 1 1 0 0 1 1 0 255 1 1
1 2 1 1 2 1 0 0 0 1 1 255 1 1 1 1
1 1 1 1 1 1 1 1 1 1 255 1 2 1 1 1
1 2 1 2 1 0 0 0 255 0 1 0 0 0 0 1
1 2 1 2 2 1 1 255 0 0 1 1 1 1 1 1
1 1 1 1 1 1 255 0 0 0 1 1 1 1 2 2
1 1 1 2 2 255 1 0 1 1 1 1 1 1 1 1
1 0 1 255 255 255 255 255 255 255 255 255 255 255 255 255
255 255 255 255 255 255 255 255 255 255 255 255 255 255 255 255
255 255 255 255 255 255 255 255 255 255 255 255 255 255 255 255
255 255 255 255 255 255 255 255 255 255 255 255 255 255 255 255
255 255 255 255 255 255 255 255 255 255 255 255 255 255 255 255
255 255 255 255 255 255 255 255 255 255 255 255 255 255 255 255
255 255 255 255 255 255 255 255 255 255 255 255 255 255 255 255
255 255 255 255 255 255 255 255 255 255 255 255 255 255 255 255
255 255 255 255 255 255 255 255 255 255 255 255 255 255 255 255
255 255 255 255 255 255 255 255 255 255 255 255 255 255 255 255
255 255 255 255 255 255 255 255 255 255 255 255 255 255 255 255
255 255 255 255 255 255 255 255 255 255 255 255 255 255 255 255
255 255 255 255 255 255 255 255 255 255 255 255 255 255 255 255
255 255 255 255 255 255 255 255 255 255 255 255 255 255 255 255
255 255 255 255 255 255 255 255 255 255 255 255 255 255 255 255
255 255 255 255 255 255 255 255 255 255 255 255 255 255 255 255
255 255 255 255 255 255 255 255 255 255 255 255 255 255 255 255
255 255 255 255 255 255 255 255 255 255 255 255 255 255 255 255
255 255 255 255 255 255 255 255 255 255 255 255 255 255 255 255
255 255 255 255 255 255 255 255 255 255 255 255 255 255 255 255
255 255 255 255 255 255 255 255 255 255 255 255 255 255 255 255
255 255 255 255 255 255 255 255 255 255 255 255 255 255 255 255
255 255 255 255 255 255 255 255 255 255 255 255 255 255 255 255
255 255 255 255 255 255 255 255 255 255 255 255 255 255 255 255
255 255 255 255 255 255 255 255 255 255 255 255 255 255 255 255
255 255 255 255 255 255 255 255 255 255 255 255 255 255 255 255
255 255 255 255 255 255 255 255 255 255 255 255 255 255 255 255
255 255 255 255 255 255 255 255 255 255 255 255 255 255 255 1
1 1 1 1 2 2 2 1 1 1 1 1 255 1 1 1
1 1 1 0 1 1 1 1 1 1 2 255 1 1 2 2
1 1 1 0 0 0 2 1 1 2 255 1 1 1 1 1
1 1 1 1 1 1 1 1 255 1 1 1 1 1 1 0
0 1 1 1 1 1 1 255 2 2 1 1 2 2 1 0
0 1 2 1 1 255 1 1 2 1 1 1 1 2 2 2
2 1 2 1 255 0 1 1 0 0 1 1 1 1 1 1
2 2 1 1 255 1 1 1 0 1 1 1 1 2 2 2
1 255 2 1 1 1 0 1 1 1 0 0 0 1 1 1
255 2 2 1 0 0 2 2 1 1 2 2 2 1 0 255
0 2 2 1 1 0 0 1 1 1 1 1 1 255 1 1
1 0 0 0 0 0 1 1 1 1 1 1 255 0 0 0
0 0 0 0 0 0 0 0 0 0 255 1 1 1 1 1
1 1 0 1 1 1 1 2 1 2 1 1 1 1 0 1
0 0 0 0 0 0 1 0 0 0 0 0 0 255 0 0
0 0 0 0 1 0 0 0 0 0 0 255 0 0 0 0
0 0 0 0 0 0 0 0 0 0 255 1 0 0 0 0
0 1 1 1 0 0 0 1 255 0 0 0 0 0 0 0
0 0 0 1 1 1 1 255 1 1 1 1 1 0 1 1
1 1 1 2 1 255 0 0 0 1 1 1 1 1 1 1
1 1 1 1 255 1 1 1 2 2 2 1 1 0 1 0
1 1 0 255 1 1 1 1 1 1 1 1 1 1 2 1
2 255 1 1 2 2 1 1 1 2 3 1 1 1 1 1
255 1 2 1 2 0 0 1 1 3 1 1 0 0 255 1
1 1 1 1 1 1 1 1 1 1 0 1 0 255 0 0
1 1 1 1 1 1 1 1 1 0 0 0 255 1 1 0
1 2 2 2 0 1 1 0 0 2 2 255 0 0 1 2
2 1 1 1 1 1 1 0 1 255 1 1 1 1 1 2
3 2 1 1 1 1 1 255 1 1 1 1 1 1 2 2
2 1 1 1 2 2 255 1 1 1 1 1 1 2 1 2
1 2 1 1 1 255 1 1 1 1 0 1 1 1 2 1
1 1 1 255 1 1 2 2 2 1 1 1 1 1 2 1
1 1 255 0 0 0 0 1 1 1 0 0 1 2 1 1
255 1 2 2 2 2 2 2 2 2 2 1 1 0 0 255
1 2 1 0 0 2 2 1 1 1 1 2 2 1 1 255
1 2 2 2 1 1 2 1 1 1 1 1 255 2 2 1
1 1 2 3 4 3 2 1 1 1 1 255 1 1 1 1
2 2 3 3 2 2 2 2 2 1 255 0 0 2 1 1
1 1 2 1 1 2 2 1 255 1 1 1 0 0 0 0
0 0 1 1 1 1 1 255 1 0 0 0 0 0 1 0
0 0 1 0 1 255 1 1 1 1 1 1 1 1 1 1
1 1 2 2 1 1 1 0 0 0 0 0 0 0 0 0
0 1 1 1 0 1 0 0 255 0 0 0 0 0 3 3
1 0 0 0 0 0 255 0 0 0 0 1 0 0 0 1
1 1 0 0 0 255 0 0 0 1 1 38 49 49 9 1
1 1 0 255 0 0 0 0 0 0 0 0 0 1 1 1
1 1 255 1 1 1 1 1 2 2 4 1 3 2 2 1
255 0 0 0 1 1 1 1 2 2 1 1 0 0 1 255
1 1 0 1 3 3 3 2 2 1 1 1 1 1 255 1
1 2 2 2 2 2 1 2 1 2 2 2 255 1 2 2
2 15 3 11 11 55 49 1 1 1 1 255 1 1 1 2
2 1 3 3 3 2 2 0 1 255 1 2 2 1 2 3
3 7 3 3 2 1 1 1 255 0 0 1 1 7 25 79
89 47 4 1 1 0 0 255 1 1 0 0 2 2 2 1
1 0 0 0 2 2 255 0 0 2 2 3 5 5 3 2
2 1 1 1 255 1 1 1 1 2 4 9 9 3 1 1
0 0 255 0 1 1 1 1 2 3 3 3 2 2 2 2
1 255 1 1 1 2 2 3 3 3 3 2 2 2 1 1
255 2 1 1 2 2 2 2 3 8 2 2 2 1 255 1
1 1 2 2 2 2 1 1 2 2 1 1 1 255 1 1
0 0 1 4 5 2 3 2 1 1 0 255 0 1 2 2
2 2 4 8 8 2 2 1 1 0 255 1 2 1 2 4
5 4 3 3 3 2 2 1 1 1 255 1 2 2 3 3
5 4 4 1 0 1 1 255 2 2 2 2 2 5 5 8
5 4 3 1 1 1 255 1 2 2 2 2 12 35 38 38
5 3 3 2 1 255 0 0 1 1 1 1 2 2 8 2
2 1 1 255 1 0 0 0 0 0 0 0 1 1 1 1
1 1 255 1 1 1 1 1 1 1 1 1 1 1 0 1
255 1 1 1 1 1 1 22 22 17 1 1 1 1 2 2
1 1 0 0 0 1 0 1 0 0 0 2 2 1 1 1
1 0 0 255 0 0 0 0 7 20 28 28 12 0 0 1
1 255 0 0 0 0 48 48 60 20 21 18 0 0 0 0
255 0 0 4 27 38 93 87 56 38 16 2 1 0 255 1
1 1 0 0 0 0 0 1 1 1 0 0 0 255 1 1
1 10 16 37 158 158 66 4 3 3 2 255 1 1 1 4
4 10 24 28 31 28 2 1 0 0 255 1 1 0 1 14
240 255 255 218 139 2 1 1 1 255 1 1 2 2 2 2
7 2 5 2 2 2 2 255 0 2 3 21 31 31 42 63
63 55 18 2 1 1 255 1 2 2 3 3 10 25 10 8
3 2 1 1 255 1 1 2 2 3 20 23 23 43 46 12
2 1 1 255 1 1 5 7 79 122 114 121 89 47 12 2
1 0 255 0 1 0 2 2 2 3 2 2 1 2 0 2
1 255 0 0 2 3 115 115 92 92 92 3 2 2 2 255
1 1 2 2 29 64 82 83 82 36 3 2 1 255 0 0
1 1 2 3 11 11 11 3 2 2 2 1 255 0 0 1
3 11 46 94 94 94 42 2 1 1 1 255 2 2 3 10
10 3 15 20 20 8 3 2 0 255 1 1 1 2 2 23
23 30 10 10 2 2 1 1 255 1 2 0 0 5 15 28
25 18 14 3 1 1 255 0 1 2 3 3 8 22 28 28
59 22 2 1 0 255 2 2 4 4 5 7 5 4 4 3
3 2 1 1 1 255 1 2 2 10 33 77 54 53 9 2
1 1 255 2 2 2 3 3 9 8 9 16 16 4 2 1
1 255 1 2 2 2 30 41 64 55 55 41 9 4 2 1
255 0 0 2 8 5 5 35 36 35 5 2 1 1 255 1
1 1 0 0 0 0 0 0 1 1 1 1 1 255 2 1
1 1 1 2 11 14 11 2 1 1 1 255 1 0 1 2
24 132 132 132 165 172 14 1 2 2 2 1 1 0 0 0
0 1 1 1 2 3 3 3 4 2 1 0 0 0 255 0
0 1 7 18 27 43 29 34 12 1 1 0 255 0 0 0
48 68 69 69 66 57 20 14 1 0 0 255 0 4 14 31
43 93 66 56 41 27 17 1 0 255 2 2 1 0 0 0
0 0 0 2 1 1 0 1 255 2 2 2 16 255 255 255
255 255 255 34 10 4 255 1 1 3 4 30 49 82 80 95
80 95 5 2 0 255 0 0 0 14 255 255 255 255 255 253
139 2 1 0 255 1 1 2 2 3 3 7 2 5 2 2
2 2 255 0 3 18 18 14 12 23 42 63 63 47 37 2
1 255 2 2 2 3 42 42 48 48 47 5 2 2 1 255
1 1 3 5 24 25 29 34 49 49 14 3 1 1 255 1
4 7 77 122 139 139 145 121 121 54 12 2 0 255 0 1
1 2 2 3 3 3 2 2 2 1 2 2 255 2 2 3
115 158 132 155 120 120 101 2 2 1 255 0 1 2 29 68
97 97 100 85 85 36 2 2 255 0 0 1 2 5 15 22
15 16 16 14 3 2 1 255 0 0 2 11 76 109 109 115
94 94 42 2 1 2 255 2 2 9 12 14 15 15 8 14
8 7 2 1 255 1 1 1 2 23 41 30 35 31 35 31
3 2 1 255 1 2 2 15 15 18 23 23 18 16 4 2
2 255 1 1 3 3 9 16 27 37 22 59 34 27 2 1
255 1 2 4 4 5 5 4 4 4 4 4 4 1 0 1
255 2 2 5 33 93 77 54 54 30 9 2 2 255 1 2
2 9 14 31 11 11 22 29 25 4 1 1 255 2 2 3
20 69 77 79 64 64 54 46 9 2 0 255 1 1 8 8
8 16 36 43 43 31 1 1 1 255 0 1 1 1 0 0
0 1 1 1 0 0 0 1 255 1 1 1 1 9 34 34
27 18 11 2 1 1 255 1 1 2 24 195 178 177 172 184
206 184 14 2 2 2 1 1 1 1 0 1 1 1 2 3
3 3 7 9 7 1 1 0 0 255 0 1 5 17 25 27
28 28 34 21 5 1 0 255 0 0 18 50 68 50 60 25
29 20 18 4 1 1 255 4 14 27 43 43 47 56 31 29
27 25 1 0 255 1 1 1 0 0 0 0 0 0 1 1
0 0 0 255 3 4 16 255 255 255 255 255 255 255 255 34
8 255 2 2 4 34 68 68 68 68 80 80 92 67 5 0
255 0 2 4 255 255 255 255 255 255 255 253 49 1 1 255
1 1 2 2 2 2 2 2 3 3 3 2 2 255 0 16
16 18 14 25 23 25 28 43 43 37 2 0 255 1 2 2
16 49 54 68 85 77 73 18 2 1 255 1 2 3 11 20
24 27 29 34 46 46 12 1 1 255 1 4 27 99 122 122
122 139 121 121 88 46 2 2 255 0 0 1 2 2 4 3
3 2 2 1 0 2 2 255 1 1 106 158 186 197 190 186
186 109 42 2 2 255 1 2 22 68 100 100 100 106 106 106
55 3 2 255 0 1 1 3 14 14 22 22 22 17 16 7
2 1 255 1 1 3 60 89 129 115 125 105 125 94 20 1
1 255 0 1 9 10 12 20 20 7 7 12 8 1 1 255
1 1 2 14 41 48 30 30 31 35 31 5 2 2 255 2
2 2 11 7 18 18 14 11 14 11 3 2 255 1 2 3
8 27 23 27 21 21 33 34 34 2 1 255 2 2 5 5
5 5 4 4 4 5 5 5 1 0 0 255 2 4 87 80
70 37 54 54 54 24 3 2 255 1 2 4 14 25 31 20
14 14 22 23 15 2 1 255 0 2 20 69 86 86 86 79
79 61 61 40 2 1 255 1 2 14 14 8 16 18 36 31
30 5 2 1 255 0 1 1 2 1 1 1 1 2 0 0
0 0 0 255 1 1 1 9 28 34 34 24 20 20 7 1
1 255 1 1 1 154 195 168 168 168 172 172 184 88 3 2
2 1 1 0 1 0 0 0 2 3 3 3 4 7 7 5
3 1 1 0 255 1 3 5 17 17 17 24 21 28 27 18
1 0 255 0 0 23 36 56 69 43 25 25 25 25 11 1
0 255 4 14 22 22 42 36 33 29 29 41 41 1 1 255
0 0 0 0 0 0 0 0 0 0 0 1 0 0 255 3
4 22 255 255 255 255 255 255 255 255 88 8 255 0 2 10
62 64 68 70 77 77 77 80 67 17 2 255 0 2 35 255
255 249 234 249 255 255 255 134 2 1 255 1 2 2 2 2
1 1 1 1 2 2 2 2 255 2 16 18 21 20 20 8
10 23 33 33 37 15 1 255 1 2 7 47 50 70 85 94
94 77 21 2 2 255 1 2 3 15 49 25 28 28 34 34
50 14 3 1 255 0 3 99 109 135 86 139 139 151 157 149
87 5 2 255 0 0 1 1 1 3 2 3 1 0 0 0
0 1 255 0 2 106 186 193 193 190 190 198 148 42 2 1
255 1 2 33 68 92 87 100 100 106 119 106 3 2 255 1
1 2 9 16 14 14 31 23 21 14 7 2 1 255 1 2
5 77 125 129 115 115 105 148 105 20 2 0 255 0 1 9
12 28 28 20 7 16 27 12 3 1 255 2 2 2 22 42
46 30 38 38 38 48 17 2 2 255 1 3 4 11 3 7
7 7 7 11 11 4 1 255 1 2 5 23 38 23 21 21
21 34 36 35 2 1 255 1 2 7 5 5 2 2 3 4
5 9 9 2 1 1 255 2 59 87 87 70 50 64 48 57
36 7 2 255 1 2 10 14 24 25 25 14 14 22 22 15
2 2 255 1 3 43 61 86 74 81 81 128 113 69 44 2
1 255 0 2 8 8 8 8 17 18 31 31 30 2 2 255
0 0 0 1 1 1 1 1 1 1 1 0 0 0 255 1
1 1 17 28 28 24 24 30 30 22 1 0 255 1 1 3
154 187 168 178 168 162 147 167 141 3 3 2 1 1 2 1
0 0 0 3 3 4 2 4 4 4 3 3 2 1 1 255
1 3 11 24 17 17 16 14 28 27 18 1 0 255 0 0
18 23 25 25 38 25 38 48 29 12 1 0 255 7 23 42
43 43 43 36 29 29 46 46 5 1 255 0 0 0 0 0
0 0 0 0 1 1 1 1 1 255 1 3 181 255 255 255
255 255 255 255 255 88 3 255 1 2 29 62 62 64 68 70
54 64 87 87 17 2 255 2 2 96 249 249 234 234 249 255
255 255 161 3 1 255 1 2 2 2 2 2 1 1 1 4
2 1 1 255 2 16 22 29 28 25 9 10 14 23 25 15
2 1 255 1 4 16 43 70 73 94 109 102 96 77 21 2
255 1 2 5 15 17 24 22 24 31 36 50 24 5 1 255
2 7 99 122 135 86 109 109 151 133 126 103 5 2 255 0
0 0 3 1 3 2 2 1 0 0 0 0 0 255 0 2
106 187 226 226 249 249 240 198 42 3 2 255 2 3 38 87
89 89 89 100 106 106 53 22 2 255 1 1 2 12 14 12
14 28 28 21 10 5 2 1 255 1 2 8 89 93 115 89
115 105 148 105 16 2 0 255 1 5 11 12 12 27 27 34
27 29 12 3 1 255 1 2 2 33 42 44 46 56 68 49
49 17 2 1 255 1 2 2 2 2 7 7 7 11 25 24
9 1 255 1 3 3 24 31 21 20 20 21 36 36 36 2
1 255 1 2 5 5 5 2 2 3 4 8 8 5 3 2
2 255 2 55 59 55 50 50 64 48 59 47 11 1 255 1
4 9 11 11 11 11 11 14 17 22 14 3 2 255 1 1
43 69 86 74 81 125 126 113 69 51 2 1 255 0 0 8
8 2 0 17 17 28 30 25 7 2 255 0 0 0 0 0
1 1 1 1 1 1 1 1 0 255 1 1 1 17 28 24
22 24 33 31 22 3 1 255 1 1 3 153 164 164 168 164
162 147 167 136 3 3 2 0 0 0 0 0 0 1 2 3
4 3 4 4 3 3 3 2 1 1 255 1 3 14 25 17
16 14 14 18 18 18 2 0 255 0 2 17 23 23 25 37
36 49 49 48 11 0 0 255 7 23 41 21 28 33 33 12
23 44 44 5 1 255 0 0 0 0 0 0 1 1 0 0
1 1 1 1 255 1 3 181 255 255 255 255 255 255 255 255
88 3 255 0 1 10 62 49 62 60 77 60 64 83 57 7
2 255 2 2 35 249 249 208 205 208 244 255 255 164 3 2
255 1 2 2 4 2 1 1 1 1 2 0 1 1 255 2
14 29 29 20 18 10 14 14 14 25 27 15 1 255 2 4
9 28 72 73 89 113 113 99 53 7 3 255 1 3 5 43
49 48 28 36 49 36 49 24 5 1 255 1 7 66 122 135
114 146 151 179 171 149 120 7 1 255 0 1 2 3 1 3
2 2 1 1 0 0 0 0 255 0 3 46 187 187 187 193
249 224 177 37 1 1 255 2 3 33 92 89 89 85 85 87
100 87 22 4 255 1 1 1 9 10 10 12 17 25 21 10
5 2 1 255 1 2 8 89 115 93 73 73 100 162 100 11
2 2 255 1 3 10 15 15 31 34 34 27 29 24 3 1
255 1 1 2 33 42 44 44 56 50 50 49 28 1 1 255
1 2 2 12 2 1 7 7 11 25 24 9 2 255 1 2
3 31 31 21 20 20 21 36 41 36 3 1 255 1 1 4
5 5 2 2 3 7 8 8 5 2 2 2 255 2 17 40
55 56 56 55 51 55 47 7 1 255 1 2 9 11 17 11
11 11 16 16 14 10 3 2 255 1 1 36 76 97 63 74
125 125 85 59 20 1 1 255 1 1 8 16 16 16 21 28
33 33 24 1 1 255 1 0 0 0 0 1 1 0 0 1
1 1 2 1 255 1 1 1 7 21 22 25 33 33 31 17
1 1 255 1 1 1 86 164 164 164 162 173 173 173 136 5
3 2 1 1 0 0 0 0 0 2 3 4 3 4 3 3
3 3 1 0 0 255 0 1 10 24 21 21 21 16 18 18
7 2 1 255 0 2 16 22 25 25 37 49 54 48 31 4
0 0 255 1 22 23 43 28 31 28 20 20 40 17 3 0
255 0 0 1 1 1 0 1 0 0 0 1 1 1 1 255
2 3 27 255 255 255 255 255 255 255 255 53 5 255 1 1
8 54 54 54 49 46 37 54 57 48 5 2 255 1 1 21
154 255 208 208 233 244 255 255 161 2 2 255 1 1 3 3
1 0 0 2 4 5 0 0 1 255 2 15 29 18 12 18
15 18 14 14 16 16 2 1 255 2 2 9 21 64 72 76
72 89 89 30 3 3 255 0 1 3 28 25 29 25 48 31
36 36 24 3 1 255 1 2 44 105 119 146 146 185 179 171
103 96 7 1 255 0 0 1 2 2 3 1 1 1 3 2
1 1 0 255 0 3 27 108 141 164 164 210 177 144 21 2
2 255 2 3 27 102 89 102 85 85 87 87 50 17 3 255
1 1 1 4 10 10 12 17 25 17 12 5 2 1 255 1
1 1 66 115 134 86 86 86 110 25 2 2 1 255 2 3
10 12 15 31 31 10 10 11 11 2 2 255 1 1 1 2
42 44 44 44 35 49 31 3 1 1 255 1 1 1 12 8
8 8 17 14 20 14 2 2 255 0 2 3 24 24 35 23
20 20 21 42 24 3 2 255 1 1 2 5 5 4 4 5
5 7 5 2 2 2 2 255 1 1 17 40 48 43 43 43
48 10 1 1 255 1 1 4 11 11 8 11 14 16 16 11
10 3 2 255 1 1 3 44 97 54 54 54 99 62 46 2
1 1 255 2 1 3 18 21 20 20 28 33 33 7 1 1
255 1 1 1 0 0 0 1 0 0 0 1 1 2 2 255
1 1 1 2 16 23 25 27 31 17 2 1 1 255 1 1
1 12 153 153 157 157 203 255 173 81 3 2 1 1 0 0
0 0 0 0 0 2 3 3 3 3 4 3 3 1 1 1
255 1 1 1 10 25 28 28 15 18 7 3 1 1 255 0
1 16 30 37 25 25 36 60 37 21 1 0 0 255 1 2
17 21 21 35 20 20 20 48 17 2 0 255 0 1 1 2
1 1 1 1 0 1 1 1 1 1 255 2 3 10 105 255
255 255 255 255 255 133 9 2 255 1 1 1 8 49 49 46
36 46 83 57 46 3 2 255 1 1 1 40 255 255 239 233
255 255 255 5 1 1 255 1 0 3 4 9 1 0 1 1
1 0 0 1 255 1 5 14 15 18 24 24 36 30 23 16
16 2 1 255 2 2 2 9 20 64 76 72 54 17 7 3
2 255 0 0 3 4 25 28 48 54 51 31 21 3 2 1
255 1 3 9 77 105 120 120 185 106 96 95 33 3 0 255
0 0 0 1 2 2 1 1 2 2 2 0 1 1 255 1
2 8 48 121 153 153 147 108 72 2 1 1 255 1 1 11
30 81 107 102 102 82 82 20 3 3 255 1 1 1 2 5
9 9 9 14 12 8 3 2 1 255 1 1 1 1 66 69
69 69 64 25 2 2 2 1 255 1 1 3 14 18 31 17
5 5 2 2 2 2 255 1 0 0 1 40 46 44 46 35
33 18 2 1 1 255 1 1 3 4 1 1 1 7 11 5
1 2 2 255 1 1 1 2 17 36 28 28 21 15 21 2
2 2 255 2 1 2 5 8 5 5 5 4 4 3 0 1
0 2 255 1 1 1 15 40 43 40 28 17 4 1 1 255
1 1 2 5 11 11 16 15 15 14 10 3 2 2 255 1
1 2 3 44 44 44 44 34 16 2 2 1 1 255 3 2
2 18 18 16 14 20 37 37 2 1 1 255 0 1 1 1
0 0 0 0 0 0 1 1 2 2 255 1 1 1 1 4
16 23 25 14 2 1 1 1 255 1 2 1 2 12 109 120
120 173 173 81 7 2 2 1 1 0 0 0 0 1 0 1
1 3 3 3 3 4 2 2 1 1 1 255 0 0 1 2
10 28 28 23 18 2 1 0 0 255 0 0 1 16 36 25
25 55 60 37 4 1 0 0 255 0 1 2 17 18 35 35
40 29 40 17 1 0 255 0 1 1 1 1 2 0 0 0
0 1 1 1 2 255 0 1 3 3 105 236 255 255 255 133
2 1 1 255 1 1 1 1 8 20 30 36 37 66 37 3
2 1 255 1 1 1 2 40 210 239 233 239 233 5 1 0
0 255 1 2 2 3 2 2 1 1 1 1 1 1 1 255
1 1 1 5 12 24 21 31 30 23 5 2 1 0 255 1
1 1 2 11 17 54 40 10 3 2 2 1 255 0 0 2
3 3 25 28 29 29 12 3 3 2 1 255 2 2 0 9
100 120 106 93 73 60 33 5 1 0 255 1 1 0 0 0
1 1 2 2 2 1 1 1 1 255 1 1 1 3 48 121
144 81 72 2 2 1 1 255 1 1 1 11 30 81 81 81
74 17 3 1 2 255 2 2 1 2 2 5 5 7 4 4
2 1 1 1 255 1 1 1 1 1 4 8 16 16 2 1
1 1 0 255 0 1 2 14 17 17 14 5 2 2 1 2
1 255 1 0 0 0 1 40 40 35 33 18 4 2 1 1
255 1 0 1 1 1 1 4 7 5 1 0 1 1 255 1
1 1 1 2 4 23 15 12 4 3 2 2 2 255 1 1
1 2 4 5 4 4 3 2 1 1 1 1 1 255 1 1
1 1 10 18 18 7 4 1 1 1 255 1 2 2 2 3
5 8 14 12 12 3 2 2 2 255 1 1 1 1 1 11
27 16 15 2 1 2 1 1 255 3 2 2 3 3 4 3
4 2 1 1 1 1 255 1 1 1 1 2 0 0 0 2
2 2 1 1 2 255 1 1 1 1 1 2 2 2 3 3
2 2 2 255 0 2 2 2 2 1 7 25 25 9 2 2
1 1 1 0 0 1 1 1 1 0 1 1 2 1 2 2
2 2 0 1 1 1 255 0 0 1 1 3 12 15 7 2
1 0 0 0 255 0 0 1 1 4 8 9 23 36 4 2
0 0 0 255 0 0 0 2 18 35 40 35 15 15 2 0
0 255 0 1 1 1 0 2 0 1 0 1 1 2 2 2
255 0 1 3 2 2 2 2 14 14 2 1 1 1 255 1
0 1 1 2 4 20 30 29 5 3 1 1 1 255 0 1
1 1 1 2 28 28 3 3 1 0 0 0 255 2 2 2
1 1 2 2 1 0 1 1 1 1 255 1 2 1 1 2
3 21 24 21 7 3 2 1 1 255 1 1 1 2 2 3
5 5 3 1 2 1 1 255 2 2 2 1 1 1 2 3
3 2 2 2 2 1 255 0 2 0 0 1 4 50 37 20
5 5 0 0 0 255 1 1 1 0 0 1 1 1 2 1
1 1 1 1 255 1 0 0 0 1 2 2 2 0 0 1
1 1 255 1 1 1 2 2 3 3 3 2 1 1 1 2
255 3 2 1 0 1 2 2 2 2 2 1 0 1 1 255
1 1 1 1 1 1 1 2 1 1 1 2 2 0 255 0
0 1 2 14 14 2 2 2 2 1 1 1 255 1 0 0
0 1 2 2 3 3 3 2 2 2 1 255 1 1 1 1
1 0 1 3 1 1 0 0 1 255 1 0 0 1 1 2
2 2 2 2 2 2 2 1 255 1 1 1 2 2 2 2
2 2 1 1 1 1 2 1 255 1 1 0 1 2 2 2
2 1 1 1 1 255 2 2 2 2 1 1 1 2 3 2
2 2 1 1 255 1 1 0 0 0 1 1 2 2 1 1
1 1 1 255 1 1 1 1 1 1 1 1 1 1 1 1
1 255 1 1 1 0 0 0 0 0 2 2 1 0 1 1
255 1 1 1 1 1 1 1 1 1 1 2 2 2 255 1
1 1 2 1 0 1 1 1 1 2 2 1 1 1 0 0
1 1 1 1 0 0 0 0 0 0 0 0 0 0 0 0
0 255 0 0 0 0 0 0 1 0 0 0 0 0 0 255
0 0 0 1 0 0 1 1 1 1 1 0 0 0 255 0
0 0 0 0 18 35 1 1 1 1 0 0 255 0 0 0
0 0 0 0 1 0 0 0 1 1 2 255 1 1 1 1
1 1 2 2 2 1 0 1 1 255 1 1 1 1 1 1
2 2 2 2 2 1 1 0 255 0 1 1 1 1 0 0
2 2 1 1 0 0 0 255 2 2 1 1 0 0 0 0
0 1 1 1 1 255 0 1 1 1 1 2 3 3 2 2
1 1 1 2 255 1 1 1 1 1 1 2 3 1 1 1
1 1 255 2 1 1 1 0 1 1 2 2 1 1 1 1
1 255 0 0 0 0 1 1 2 3 3 2 1 0 0 0
255 1 1 1 1 1 1 2 2 1 1 1 1 1 1 255
1 1 1 0 1 1 1 2 0 0 1 1 1 255 1 1
1 1 1 2 2 2 0 1 1 2 2 255 1 1 1 0
1 1 1 1 0 0 0 0 0 1 255 1 1 1 2 1
1 1 1 1 1 1 0 0 0 255 0 0 0 1 1 1
1 1 1 2 1 1 1 255 2 0 0 0 1 1 1 1
0 1 1 1 1 1 255 1 1 1 1 1 1 2 2 1
0 0 0 0 255 1 0 0 1 1 1 1 1 2 2 2
2 2 1 255 1 0 1 1 1 2 2 2 255 255 255 255
255 255 255 255 255 255 255 255 255 255 255 255 255 255 255 255
255 255 255 255 255 255 255 255 255 255 255 255 255 255 255 255
255 255 255 255 255 255 255 255 255 255 255 255 255 255 255 255
255 255 255 255 255 255 255 255 255 255 255 255 255 255 255 255
255 255 255 255 255 255 255 255 255 255 255 255 255 255 255 255
255 255 255 255 255 255 255 255 255 255 255 255 255 255 255 255
255 255 255 255 255 255 255 255 255 255 255 0 0 1 0 0
0 0 0 0 0 0 0 0 0 0 0 0 255 0 0 0
0 0 0 0 0 0 0 0 0 0 255 1 1 1 0 0
0 0 0 0 0 0 0 0 0 255 0 0 0 0 0 0
0 1 1 1 0 0 0 255 0 0 0 0 0 0 0 1
1 1 0 0 1 1 255 1 1 2 1 1 1 1 2 1
1 2 2 1 255 1 0 1 0 1 1 1 1 1 2 2
1 1 0 255 0 1 1 1 1 0 255 255 255 255 255 255
255 255 255 255 255 255 255 255 255 255 255 255 255 255 255 255
255 255 255 255 255 255 255 255 255 255 255 255 255 255 255 255
255 255 255 255 255 255 255 255 255 255 255 255 255 255 255 255
255 255 255 255 255 255 255 255 255 255 255 255 255 255 255 255
255 255 255 255 255 255 255 255 255 255 255 255 255 255 255 255
255 255 255 255 255 255 255 255 255 255 255 255 255 255 255 255
255 255 255 255 255 255 255 255 255 255 255 255 255 255 255 255
255 255 255 255 255 255 255 255 255 255 255 255 255 255 255 255
255 255 255 255 255 255 255 255 255 255 255 255 255 255 255 255
255 255 255 255 255 255 255 255 255 255 255 255 255 255 255 255
255 255 255 255 255 255 255 255 255 255 255 255 255 255 255 255
255 255 255 255 255 255 255 255 255 255 255 255 255 255 255 255
255 255 255 255 255 255 255 255 255 255 255 255 255 255 255 255
255 255 255 255 255 255 255 0 1 1 1 1 1 1 255 1
1 0 1 1 1 1 1 1 2 1 1 255 1 1 2 1
0 0 1 1 1 1 1 1 1 0 255 1 1 0 1 1
2 0 0 0 1 0 0 0 1 255 1 0 1 1 1 1
1 1 1 1 1 1 1 255 1 1 1 1 1 1 1 1
1 1 1 1 1 0 255 1 2 2 1 1 1 0 0 1
1 2 1 1 255 1 1 1 1 1 0 0 0 1 0 1
0 0 0 1 1 1 255 255 255 255 255 255 255 255 255 255
255 255 255 255 255 255 255 255 255 255 255 255 255 255 255 255
255 255 255 255 255 255 255 255 255 255 255 255 255 255 255 255
255 255 255 255 255 255 255 255 255 255 255 255 255 255 255 255
255 255 255 255 255 255 255 255 255 255 255 255 255 255 255 255
255 255 255 255 255 255 255 255 255 255 255 255 255 255 255 255
255 255 255 255 255 255 255 255 255 255 255 255 255 255 255 255
255 255 255 255 255 1 1 1 1 1 1 0 1 255 2 2
1 1 1 1 1 1 1 1 1 2 1 255 0 0 0 1
1 2 1 1 0 0 0 1 1 1 255 1 1 2 0 0
0 1 1 1 1 1 1 1 255 0 1 1 1 1 1 1
0 0 0 0 0 0 1 255 1 1 0 0 0 0 1 1
1 1 1 1 0 0 255 0 1 1 1 0 0 1 1 0
0 0 0 0 0 255 0 1 1 0 0 1 2 2 2 1
0 1 1 255 0 0 0 0 0 1 1 2 0 0 1 1
1 255 1 1 1 1 1 1 1 1 0 1 1 1 1 1
255 1 1 1 1 1 1 1 1 1 1 1 0 0 1 255
1 0 0 0 0 0 2 2 1 1 0 0 0 255 2 1
0 1 0 1 1 1 1 1 1 1 1 1 255 1 1 1
1 1 1 1 1 0 0 0 1 1 255 1 1 1 1 1
1 1 1 1 1 1 0 0 0 255 1 1 1 1 1 1
1 2 1 1 0 1 0 1 1 255 2 2 1 1 0 0
0 1 1 1 1 1 255 0 0 2 2 1 0 1 1 0
0 0 0 0 0 255 0 1 0 0 0 2 0 0 0 1
0 0 1 1 255 1 1 1 1 1 1 1 1 1 2 2
2 0 255 2 1 1 1 1 2 1 1 1 1 1 1 1
0 255 1 1 2 1 1 1 1 1 1 2 2 1 0 255
1 1 1 1 1 0 1 1 1 1 1 2 1 0 1 2
2 0 0 0 0 0 0 0 0 0 1 0 0 0 0 1
0 0 255 0 0 0 0 0 2 2 1 0 0 0 0 0
255 0 0 0 0 0 0 0 0 0 0 0 0 0 0 255
0 0 1 1 0 0 0 0 0 0 0 0 0 255 0 0
0 1 1 1 1 1 1 1 1 1 1 2 255 2 1 1
1 1 1 0 0 1 1 1 1 1 255 0 0 0 0 1
1 1 1 1 1 1 1 0 0 255 1 1 1 1 1 1
2 1 1 2 2 1 0 1 255 2 2 1 1 1 2 2
1 1 1 2 2 1 255 1 1 1 1 1 1 1 0 0
0 1 1 1 1 255 0 0 0 0 0 0 0 1 1 1
1 1 1 255 0 1 1 1 1 1 1 1 1 0 0 0
0 1 255 1 1 0 1 0 1 1 1 1 1 0 1 1
1 255 1 1 1 1 0 0 0 1 1 0 0 0 0 1
255 0 0 0 1 1 2 2 2 2 2 2 0 0 255 0
0 0 0 1 2 2 2 2 2 1 1 1 255 1 1 1
1 1 1 1 2 2 2 1 1 1 1 255 1 1 1 1
1 1 1 3 1 1 1 1 1 1 255 1 0 0 0 1
1 2 2 1 1 1 1 1 255 1 1 1 1 1 1 2
2 2 2 2 2 1 1 255 1 1 1 1 1 1 1 1
0 1 1 1 1 255 1 1 1 1 1 1 0 0 0 0
0 1 1 1 255 1 1 1 1 1 0 0 2 2 2 1
0 0 1 1 255 2 2 1 1 0 0 1 1 1 0 0
0 255 0 2 2 2 2 1 2 2 2 1 0 0 0 0
255 0 0 0 0 0 2 1 1 0 1 1 1 0 2 255
1 1 1 1 1 1 2 2 2 2 2 2 0 255 1 1
1 1 1 1 1 1 1 1 1 1 1 0 255 2 1 1
1 2 2 1 2 2 2 1 1 0 255 0 0 1 1 1
0 1 2 2 1 1 2 2 2 2 2 2 0 0 0 0
0 0 0 0 0 1 0 0 0 0 0 0 0 255 1 0
0 0 3 4 4 2 2 0 0 0 0 255 0 0 0 0
0 0 1 1 0 0 0 0 0 1 255 0 0 0 0 1
1 1 1 0 0 0 0 1 255 0 0 1 1 1 1 2
2 4 2 2 2 2 2 255 1 1 1 1 1 1 1 1
1 1 1 1 1 255 1 1 1 1 1 1 1 1 1 1
1 1 0 1 255 2 2 2 2 2 3 11 11 11 3 3
0 0 0 255 0 1 1 1 2 2 2 2 1 1 1 1
1 255 1 1 1 1 1 2 2 0 0 0 1 1 0 0
255 1 0 0 0 0 1 1 1 1 1 2 2 1 255 1
1 1 1 1 1 1 1 1 0 0 1 1 1 255 1 1
1 1 1 1 1 1 1 1 0 0 0 0 255 1 2 1
0 0 0 1 1 1 0 0 0 0 1 255 1 1 2 3
3 4 14 14 7 2 2 1 1 255 1 0 1 2 7 16
28 28 28 3 2 1 1 255 1 1 1 2 2 11 11 17
50 50 1 1 1 1 255 0 0 1 1 2 4 14 14 5
4 1 1 1 1 255 1 0 0 1 2 5 25 25 3 1
1 1 0 255 0 0 0 1 2 3 48 36 18 12 3 2
2 2 255 1 1 1 1 1 1 1 1 1 2 2 2 1
255 1 2 1 2 1 2 1 1 1 1 1 1 1 1 255
1 2 2 1 1 1 1 3 2 2 2 0 0 1 1 255
1 1 1 1 1 1 1 1 1 1 1 0 255 0 0 2
3 4 21 41 83 83 29 3 0 0 0 255 0 1 1 1
0 2 2 2 1 2 2 2 1 2 255 1 1 1 1 1
3 14 14 3 3 2 2 0 255 1 1 0 1 1 2 2
3 3 5 1 1 0 0 255 1 1 1 1 2 3 3 3
3 2 1 1 0 255 0 0 1 1 1 1 3 8 8 2
2 2 2 2 1 2 2 0 1 0 0 0 0 1 1 1
1 11 11 11 0 0 0 0 255 1 1 2 3 14 224 255
255 195 2 0 0 0 255 0 0 0 0 0 7 12 12 3
1 0 0 0 0 255 0 0 0 1 1 3 5 5 2 0
0 0 1 255 1 1 2 2 1 3 3 4 4 2 2 2
2 2 255 1 1 1 3 3 3 9 17 17 3 1 1 1
255 1 1 1 0 1 1 2 2 3 3 2 0 0 1 255
2 2 3 3 7 125 255 255 255 116 9 3 3 1 255 0
1 1 2 5 20 33 33 16 2 1 1 1 255 1 1 1
1 1 2 2 3 1 1 1 1 1 1 255 1 1 1 1
1 1 1 1 1 1 2 2 2 255 2 1 1 1 1 1
1 1 1 0 0 1 1 0 255 1 1 1 1 1 4 4
4 3 1 1 1 0 1 255 1 1 1 1 1 1 9 4
4 1 1 1 1 1 255 1 2 3 16 17 27 33 33 31
10 2 1 0 255 2 2 2 9 25 31 31 41 40 40 3
2 1 255 1 1 2 2 27 25 25 36 80 50 27 1 1
1 255 0 0 1 2 20 90 90 74 74 74 4 2 1 1
255 0 1 0 2 14 48 48 57 57 49 1 1 1 255 1
1 2 2 34 53 53 54 36 20 12 3 1 1 255 1 1
0 1 1 2 4 7 7 2 2 2 1 255 1 2 2 2
1 1 9 40 40 25 1 1 1 1 255 1 1 1 1 0
1 9 30 30 4 2 2 1 0 1 255 1 1 1 2 2
36 47 47 2 1 1 0 255 0 0 2 4 22 100 134 125
125 99 50 3 1 0 255 0 2 2 2 2 3 20 53 53
8 2 1 0 0 255 1 1 2 2 30 38 38 38 35 31
3 2 1 255 1 1 0 0 1 27 93 106 106 105 5 1
0 0 255 1 1 2 5 5 11 16 16 16 3 1 1 1
255 1 1 2 2 2 9 9 9 10 11 3 2 2 2 1
2 2 2 1 1 0 0 0 1 1 16 20 18 34 21 11
1 0 0 255 1 1 2 17 224 255 255 255 255 201 9 1
0 255 0 0 1 2 7 12 42 40 38 10 2 0 0 0
255 0 0 0 2 18 24 22 23 18 2 1 1 1 255 1
2 2 2 3 8 21 28 16 9 3 1 2 2 255 1 1
1 4 8 27 41 28 23 17 3 2 2 255 1 1 1 1
1 1 41 55 55 55 24 2 1 2 255 2 2 3 7 255
255 255 255 255 255 231 8 3 1 255 0 1 2 2 21 27
36 36 33 20 2 1 0 255 0 0 1 1 2 2 7 9
9 4 3 3 1 1 255 1 1 1 1 1 1 1 1 1
1 2 2 2 255 1 1 1 1 1 1 1 1 1 0 0
0 1 0 255 2 2 2 1 1 5 21 21 28 10 2 1
0 0 255 0 1 2 2 21 9 12 5 5 4 2 1 1
0 255 1 3 24 24 24 27 41 48 42 17 10 2 0 255
3 3 25 28 28 31 53 64 64 41 21 4 2 255 1 1
3 27 48 44 38 36 43 43 27 16 2 1 255 0 1 1
20 115 159 167 90 175 165 103 4 1 1 255 0 1 1 18
48 48 48 34 69 59 49 2 1 255 0 0 2 24 31 37
48 48 38 38 41 41 2 2 255 1 1 0 1 2 4 16
25 16 7 2 2 2 255 1 2 1 2 1 9 51 48 40
30 5 3 2 1 255 0 1 1 1 2 8 30 30 30 28
3 2 2 1 2 255 2 2 2 7 47 140 140 140 128 4
1 1 255 0 0 2 22 86 134 148 136 121 95 99 50 2
1 255 2 2 2 2 3 35 72 63 56 29 8 1 1 1
255 1 2 3 41 41 41 37 37 50 54 31 1 1 255 1
1 0 1 27 82 102 106 109 109 105 3 0 1 255 1 1
2 14 14 3 14 14 14 7 3 1 1 255 1 1 2 2
8 9 9 9 10 11 10 3 2 2 1 1 1 2 1 0
0 0 1 2 20 22 48 53 34 34 30 1 0 0 255 1
1 3 112 255 255 255 255 255 255 201 2 0 255 0 0 1
9 18 27 42 42 40 38 17 2 0 0 255 0 1 2 29
44 29 24 24 30 28 4 2 1 255 1 2 2 2 5 28
29 29 29 33 3 2 2 1 255 0 0 1 4 25 28 41
34 25 18 15 2 2 255 2 1 1 1 1 28 55 55 55
55 51 41 2 2 255 2 2 3 255 255 255 255 255 255 255
255 231 3 1 255 1 1 2 7 27 33 44 53 47 40 20
2 1 255 0 1 1 1 2 5 10 9 10 9 5 3 2
1 255 1 1 1 1 1 8 4 3 1 1 2 2 2 255
1 1 1 1 1 1 1 1 1 0 0 0 0 0 255 1
2 2 2 15 21 28 28 30 28 10 5 0 0 255 0 0
1 3 21 7 7 2 4 4 3 1 1 0 255 1 3 25
25 24 27 36 30 31 30 17 2 0 255 3 5 28 29 29
31 40 53 41 41 21 4 2 255 1 1 3 36 48 38 35
35 31 27 23 16 2 1 255 1 1 18 49 115 90 72 61
74 142 142 57 3 0 255 0 1 10 22 48 59 48 36 38
59 38 3 1 255 1 2 28 31 34 24 30 30 38 38 41
41 1 1 255 1 0 0 2 4 8 14 14 16 7 2 1
1 255 1 1 1 2 8 47 72 48 48 48 30 5 3 1
255 1 1 1 1 8 9 30 25 28 28 24 2 2 1 2
255 1 1 2 47 197 197 170 177 186 128 2 1 255 2 2
3 73 97 144 148 136 95 95 131 99 12 2 255 2 1 2
3 16 38 93 63 63 53 15 1 1 1 255 1 2 16 46
43 37 37 35 50 54 54 2 1 255 1 1 1 2 69 69
93 48 106 109 109 3 3 2 255 1 1 5 14 14 1 4
14 27 14 7 3 1 255 1 0 1 3 9 12 12 10 10
10 9 4 2 1 1 1 1 0 0 0 0 0 0 3 22
48 53 62 64 49 41 1 0 0 255 1 2 3 255 255 255
255 255 255 255 255 7 0 255 0 0 3 9 18 25 27 40
40 21 21 14 0 0 255 1 1 3 22 44 44 30 30 30
28 14 2 2 255 2 2 1 2 5 31 31 29 36 36 7
2 1 0 255 0 0 2 5 21 27 28 34 27 24 18 5
2 255 2 2 1 1 4 55 59 57 55 55 51 43 2 2
255 2 2 5 255 255 255 255 255 255 255 255 255 3 2 255
1 1 2 21 35 44 44 53 51 51 40 7 1 255 1 1
1 2 3 12 14 10 12 12 12 3 2 1 255 1 1 0
1 3 8 4 14 4 4 2 2 1 255 1 1 1 1 0
0 0 1 0 0 0 0 0 0 255 1 1 2 4 20 22
23 28 29 29 5 2 0 0 255 0 0 3 3 24 7 7
2 3 3 3 1 0 0 255 2 27 33 33 25 36 36 42
30 30 17 11 1 255 2 7 30 31 31 40 40 57 40 41
24 10 2 255 1 1 4 48 53 49 38 35 28 28 42 20
9 0 255 0 1 5 60 115 76 61 46 103 132 133 132 2
0 255 0 1 14 21 25 59 59 47 47 67 38 4 2 255
1 2 28 28 24 21 21 18 30 18 48 18 16 1 255 1
1 2 2 5 8 14 11 7 7 5 2 2 255 1 1 1
1 8 23 31 12 11 51 30 17 4 1 255 0 1 1 3
8 16 25 15 24 25 24 2 2 1 2 255 2 2 4 23
57 122 103 122 186 186 17 2 255 2 2 28 86 96 114 114
105 85 85 100 100 14 3 255 2 1 2 3 35 38 51 51
53 53 15 1 1 1 255 1 2 16 47 47 47 37 37 37
36 34 2 1 255 1 1 1 1 23 48 48 27 27 70 70
7 3 2 255 1 1 9 9 1 1 4 14 8 7 4 3
1 255 1 0 1 3 9 9 7 11 11 11 10 9 3 1
1 1 1 0 0 0 0 0 0 3 22 66 70 70 86 62
30 4 0 0 255 0 1 11 255 255 255 255 255 255 255 255
17 2 255 0 0 3 16 31 28 28 40 42 42 21 16 2
0 255 1 1 9 22 54 48 44 30 30 47 20 3 2 255
2 2 0 2 15 38 43 38 29 29 7 3 1 0 255 0
1 2 5 24 25 25 37 30 30 27 2 1 255 2 2 2
2 4 51 57 68 51 51 50 43 10 2 255 2 2 5 255
255 255 255 255 255 255 255 255 8 1 255 1 0 2 4 35
62 70 70 62 51 50 7 1 255 1 1 1 2 3 14 20
14 15 15 15 3 2 1 255 1 0 0 0 3 8 5 5
9 9 4 2 1 255 1 1 1 1 0 0 0 0 0 0
1 1 0 0 255 1 0 1 4 20 20 20 28 29 41 5
3 2 1 255 1 1 3 3 16 16 17 3 4 3 3 1
0 0 255 2 12 17 30 36 41 41 30 24 30 24 11 1
255 1 11 34 37 37 48 40 40 29 24 24 10 2 255 1
1 4 30 30 30 31 31 31 28 42 14 7 1 255 0 1
5 49 79 74 74 74 109 133 152 132 2 0 255 0 1 10
20 42 46 47 48 48 67 38 4 1 255 1 2 27 33 28
21 21 21 29 29 54 18 5 2 255 1 1 1 1 5 5
14 11 8 7 5 2 1 255 1 1 1 1 4 15 23 27
27 57 47 17 2 1 255 1 1 1 2 7 23 23 12 12
14 14 2 2 1 2 255 2 2 2 4 4 7 14 94 116
116 3 2 255 2 2 28 96 97 114 114 122 95 122 100 100
14 3 255 1 1 1 2 16 63 63 30 51 63 12 2 1
1 255 1 3 14 47 62 47 50 50 43 36 23 2 2 255
2 0 0 1 23 44 68 28 37 70 70 7 2 1 255 1
2 9 20 7 3 4 14 5 5 1 1 1 255 1 1 3
3 9 14 9 12 10 10 9 4 3 1 1 1 1 0 0
0 0 0 0 1 17 70 97 106 97 64 25 4 0 0 255
1 1 2 255 255 255 255 255 255 255 255 21 2 255 0 0
0 22 49 31 28 28 29 29 21 16 0 0 255 1 1 3
11 22 48 48 29 23 23 18 3 2 255 2 1 1 1 15
31 46 46 36 23 4 3 1 1 255 1 1 1 5 21 24
24 37 36 36 27 3 1 255 0 1 1 2 4 51 68 68
36 60 60 43 10 2 255 1 2 4 255 255 255 255 255 255
255 255 255 8 2 255 0 0 2 4 25 48 62 34 40 40
40 2 1 255 1 1 1 1 2 9 14 14 12 12 7 1
1 1 255 0 0 0 0 2 3 4 4 9 9 4 1 1
255 0 0 0 1 1 0 0 0 1 1 1 1 0 1 255
0 0 1 2 4 9 22 41 41 43 15 3 2 1 255 1
1 4 4 15 2 16 15 15 4 2 2 1 1 255 2 11
17 27 30 41 41 37 24 29 24 3 2 255 2 9 34 37
37 63 40 30 29 20 21 9 2 255 1 1 2 20 29 28
29 31 41 42 42 16 7 0 255 1 1 1 5 113 105 94
106 119 152 151 15 1 0 255 0 1 3 20 46 67 67 67
67 68 67 4 1 255 0 1 18 33 28 25 14 25 27 27
29 17 5 2 255 2 1 1 1 2 4 5 8 8 7 4
1 1 255 0 1 1 1 3 9 15 27 27 47 34 5 2
2 255 1 1 1 2 3 16 16 16 12 14 3 2 2 1
2 255 2 2 1 3 3 4 14 20 94 15 2 2 255 1
1 5 42 79 107 107 122 122 132 100 49 8 1 255 1 1
1 1 2 34 63 34 30 21 9 2 1 1 255 1 2 10
46 79 55 54 50 43 34 22 2 2 255 2 0 0 0 17
33 89 68 68 80 56 2 1 1 255 1 1 9 20 20 5
7 14 14 7 1 1 1 255 1 2 3 3 9 9 9 9
9 11 9 3 2 1 1 1 1 0 0 0 0 0 0 0
1 50 106 109 77 27 14 1 0 0 255 1 1 1 30 255
255 255 255 255 255 255 21 1 255 0 0 1 22 31 31 31
36 36 42 29 10 2 0 255 1 1 2 9 33 35 35 28
28 25 3 2 2 255 2 2 2 2 2 23 31 44 28 9
4 2 2 1 255 1 0 1 2 21 21 24 36 36 30 9
2 1 255 1 1 1 2 4 5 36 51 51 51 60 35 4
1 255 1 1 2 70 255 255 255 255 255 255 255 95 4 1
255 1 0 0 2 9 29 33 33 35 35 12 2 1 255 1
1 1 1 2 2 9 9 7 4 2 1 1 1 255 0 0
1 0 1 2 4 4 5 4 3 1 1 255 0 0 1 2
2 0 0 1 1 1 1 1 0 1 255 1 1 1 1 3
8 48 41 37 37 15 2 2 2 255 1 1 1 1 4 10
12 10 4 4 2 1 0 0 255 1 2 12 30 49 41 41
41 34 30 20 2 2 255 2 2 11 36 48 64 68 47 38
38 21 3 2 255 0 0 0 14 20 28 28 29 29 31 24
16 2 0 255 0 0 1 2 73 105 105 125 152 172 151 2
1 0 255 0 1 2 20 46 80 80 101 68 68 48 3 1
255 1 1 2 35 37 37 14 27 27 29 18 15 2 2 255
1 1 0 1 1 2 4 4 7 3 1 1 1 255 2 1
1 1 1 3 8 9 27 34 28 2 1 2 255 3 2 2
2 2 7 12 16 14 14 3 2 2 2 2 255 1 1 1
2 2 3 4 4 15 3 1 1 255 1 1 3 11 68 107
107 107 136 134 94 48 3 1 255 1 1 1 1 1 3 16
30 21 9 2 1 1 1 255 2 2 3 24 46 54 62 54
50 25 4 2 1 255 1 1 0 0 2 17 68 68 68 37
1 1 1 0 255 1 2 2 14 33 14 7 15 17 15 1
1 0 255 0 1 2 2 2 9 9 9 7 9 4 2 1
1 1 1 1 0 0 0 1 0 1 1 1 1 44 44 27
10 0 0 0 0 255 1 0 1 1 30 255 255 255 255 255
22 20 0 255 0 0 0 0 27 40 40 29 29 29 10 3
1 0 255 1 1 1 2 8 9 28 10 10 7 2 2 1
255 1 2 2 1 1 2 5 9 9 3 2 1 1 1 255
0 0 0 1 3 5 7 11 12 9 2 2 2 255 1 1
1 1 2 3 5 17 27 35 35 5 1 1 255 0 0 1
4 70 255 255 255 255 255 95 4 2 1 255 1 1 0 1
2 3 29 29 30 16 4 2 1 255 0 1 1 1 1 1
1 2 2 2 1 0 1 1 255 0 0 1 0 1 1 1
2 2 1 0 1 1 255 1 0 2 2 2 0 1 1 1
1 0 0 0 1 255 1 1 1 1 1 3 8 37 29 15
1 1 1 0 255 0 1 1 1 2 2 2 7 4 1 1
1 1 1 255 1 2 2 11 17 41 41 41 34 29 2 1
1 255 2 2 2 12 36 51 53 47 47 30 9 3 2 255
0 0 0 2 12 20 28 28 18 18 22 16 3 1 255 0
0 0 0 2 95 95 105 125 125 3 1 1 1 255 1 1
1 2 35 80 80 101 61 48 3 3 1 255 1 1 1 2
41 31 25 27 18 18 8 2 2 1 255 1 1 1 1 1
1 1 1 1 1 1 1 0 255 2 1 1 1 0 1 1
3 3 3 1 1 1 1 255 2 2 2 2 2 4 4 9
4 3 3 2 2 2 2 255 1 1 1 2 2 2 2 2
2 1 1 1 255 1 1 1 3 11 47 53 53 96 126 48
3 2 1 255 1 1 1 1 1 2 2 3 2 2 1 0
1 1 255 1 2 2 3 24 54 62 54 25 7 2 1 0
255 1 1 1 1 1 2 2 2 2 1 1 1 1 0 255
1 1 1 2 5 5 5 14 17 15 2 1 1 255 0 1
1 2 1 2 5 5 5 4 3 1 1 1 1 1 1 0
0 0 0 1 1 1 0 1 0 2 2 1 0 0 0 0
255 0 0 0 1 1 11 138 138 16 14 14 1 0 255 0
0 0 0 0 27 27 8 3 3 1 1 1 0 255 0 0
0 1 2 4 5 7 3 2 2 2 1 255 1 2 2 1
1 1 2 3 3 1 1 1 1 1 255 0 0 0 0 2
2 3 2 2 1 1 1 1 255 1 1 1 1 1 2 2
3 5 5 5 3 1 1 255 0 0 0 1 2 22 210 231
231 11 3 2 1 1 255 1 1 0 1 1 2 2 2 2
3 2 2 1 255 0 0 1 1 1 1 1 1 2 1 2
0 1 1 255 0 0 1 1 1 1 1 1 1 0 0 1
1 255 1 0 2 0 1 0 1 1 1 1 0 0 0 1
255 1 1 1 0 0 1 2 2 2 1 1 1 1 1 255
1 1 1 1 1 2 2 2 1 0 0 1 2 1 255 0
2 2 2 5 15 15 14 10 3 2 1 1 255 1 1 1
2 12 14 14 17 15 15 3 1 1 255 0 0 1 1 1
0 7 7 3 3 1 1 1 1 255 0 0 0 0 1 1
2 2 3 2 2 0 0 1 255 1 1 1 2 2 1 1
3 3 2 2 1 1 255 1 1 1 1 3 15 10 10 8
2 1 1 1 1 255 1 1 1 1 1 1 1 1 0 1
0 0 0 255 2 1 2 0 1 1 1 1 2 1 1 1
1 1 255 2 2 2 2 2 2 2 2 2 2 2 2 2
2 1 255 1 1 1 2 2 2 2 2 2 1 1 1 255
1 2 1 2 3 4 14 14 4 2 1 1 1 1 255 1
1 1 1 1 1 1 1 2 1 1 1 1 1 255 1 1
1 1 1 1 1 2 2 1 0 1 1 255 1 1 1 1
1 1 2 2 1 0 1 1 1 1 255 0 1 0 1 2
3 2 2 2 2 2 1 1 255 1 1 1 1 1 2 3
3 2 1 1 1 1 1 2 2 1 0 0 0 0 1 1
1 0 0 0 1 0 1 0 0 0 0 255 0 0 0 0
1 1 3 3 3 2 1 1 0 255 0 0 0 0 0 0
0 2 2 1 1 0 1 0 255 0 0 0 1 1 1 1
1 1 1 1 1 1 255 1 1 1 0 1 1 1 0 0
0 0 1 1 2 255 2 0 0 0 0 0 1 1 1 1
0 0 1 255 1 2 0 1 1 1 2 1 1 4 1 1
1 1 255 0 1 0 1 2 2 2 2 2 2 2 2 1
1 255 1 1 1 1 1 1 1 1 1 1 1 1 0 255
0 0 0 1 1 1 1 1 1 1 1 0 1 1 255 0
0 1 1 1 1 1 1 1 1 0 1 1 255 1 0 1
0 0 0 0 1 1 0 0 0 0 0 255 1 1 1 0
0 1 1 2 1 1 1 1 1 1 255 1 0 1 1 1
1 1 1 0 0 1 1 2 1 255 0 1 2 2 2 2
2 2 2 3 2 1 0 255 0 0 1 1 2 1 1 1
2 1 1 1 1 255 1 0 0 0 0 0 1 2 2 0
0 1 2 1 255 1 1 1 1 1 1 1 1 1 1 1
1 1 1 255 1 1 1 1 0 0 0 0 2 1 1 1
1 255 1 1 1 1 3 3 3 2 1 1 1 1 0 1
255 2 2 2 1 1 1 0 0 0 1 1 1 0 255 2
1 1 0 1 0 0 1 2 1 1 1 0 0 255 2 2
2 2 2 2 2 0 2 2 2 1 1 1 1 255 1 1
1 1 1 2 2 1 1 1 1 1 255 1 1 1 1 1
1 2 2 2 1 1 0 0 0 255 0 0 0 0 1 1
1 1 1 1 1 1 1 1 255 1 1 1 1 0 0 0
1 1 1 0 1 1 255 1 2 1 1 1 1 1 1 1
1 1 1 1 1 255 1 1 0 1 1 1 1 1 1 2
2 2 1 255 1 1 1 1 0 1 2 2 1 1 2 1
1 1 2 2 1 0 0 0 0 1 0 0 0 0 0 0
0 1 1 1 1 0 255 0 0 0 0 0 0 0 0 0
0 0 0 0 255 0 0 0 0 0 0 0 0 0 0 0
0 0 0 255 0 0 0 1 1 1 0 0 1 1 1 1
1 255 1 1 1 1 1 0 1 0 0 0 0 1 1 1
255 1 1 1 0 0 0 0 1 1 1 0 0 0 255 1
1 0 0 0 1 1 1 1 1 1 1 1 0 255 1 1
1 1 0 1 1 1 0 0 0 1 1 1 255 0 1 1
1 1 2 2 1 1 1 1 1 0 255 0 0 0 0 1
1 1 1 1 1 1 0 1 1 255 0 1 2 2 1 1
1 1 1 1 1 1 1 255 1 0 1 0 0 0 0 0
0 0 0 0 0 0 255 0 1 1 0 0 0 1 1 1
1 2 1 2 1 255 1 0 1 1 1 1 0 0 0 0
1 1 2 1 255 0 1 1 1 1 1 1 1 1 2 2
1 1 255 255 255 255 255 255 255 255 255 255 255 255 255 255
255 255 255 255 255 255 255 255 255 255 255 255 255 255 255 255
255 255 255 255 255 255 255 255 255 255 255 255 255 255 255 255
255 255 255 255 255 255 255 255 255 255 255 255 255 255 255 255
255 255 255 255 255 255 255 255 255 255 255 255 255 255 255 255
255 255 255 255 255 255 255 255 255 255 255 255 255 255 255 255
255 255 255 255 255 255 255 255 255 255 255 255 255 255 255 255
255 255 255 255 255 255 255 255 255 255 255 255 255 255 255 255
255 255 255 255 255 255 255 255 255 255 255 255 255 255 255 255
255 255 255 255 255 255 255 255 255 255 255 255 255 255 255 255
255 255 255 255 255 255 255 255 255 255 255 255 255 255 255 255
255 255 255 255 255 255 255 255 255 255 255 255 255 255 255 255
255 255 255 255 255 255 255 255 255 255 255 255 255 255 255 255
255 255 255 255 255 255 255 255 255 255 255 255 255 255 255 255
255 255 255 255 255 255 255 255 255 255 255 255 255 255 255 255
255 255 255 255 255 255 255 255 255 255 255 255 255 255 255 255
255 255 255 255 255 255 255 255 255 255 255 255 255 255 255 255
255 255 255 255 255 255 255 255 255 255 255 255 255 255 255 255
255 255 255 255 255 255 255 255 255 255 255 255 255 255 255 255
255 255 255 255 255 255 255 255 255 255 255 255 255 255 255 255
255 255 255 255 255 255 255 255 255 255 255 255 255 255 255 255
255 255 255 255 255 255 255 255 255 255 255 255 255 255 255 255
255 255 255 255 255 255 255 255 255 255 255 255 255 255 255 255
255 255 255 255 255 255 255 255 255 255 255 255 255 255 255 255
255 255 255 255 255 255 255 255 255 255 255 255 255 255 255 255
255 255 255 255 255 255 255 255 255 255 255 255 255 255 255 255
255 255 255 255 255 255 255 255 255 255 255 255 255 255 255 255
255 255 255 255 255 255 255 255 255 255 255 255 255 255 0 0
0 0 0 0 1 1 1 1 1 1 1 255 1 1 0 0
0 1 1 1 2 1 1 2 1 1 255 1 1 1 1 1
1 1 0 0 1 1 1 2 2 255 1 1 1 1 1 1
1 0 0 0 1 2 1 255 1 1 0 1 2 2 2 1
0 0 1 1 2 2 255 1 1 2 2 1 1 0 0 0
2 2 1 1 255 0 1 1 1 1 1 2 1 1 1 2
1 1 2 255 2 2 1 1 1 2 2 2 0 0 1 1
1 1 1 255 2 2 1 1 1 1 1 1 2 1 1 1
255 2 1 1 1 1 1 1 1 2 0 1 1 1 1 255
1 1 1 1 0 0 0 1 1 1 1 1 1 1 255 1
1 1 0 0 0 1 2 2 2 2 1 1 255 1 1 1
2 2 1 1 1 1 1 1 0 0 0 255 1 1 0 2
1 1 1 1 1 1 2 2 2 255 1 1 1 0 0 0
0 1 1 1 0 1 1 1 1 1 1 0 0 0 1 1
0 0 0 0 0 0 0 0 0 0 0 0 255 0 0 0
0 0 0 0 0 0 0 0 0 0 255 0 0 0 0 0
0 0 0 0 0 0 0 0 0 255 0 0 0 1 1 1
2 2 2 1 1 0 1 255 1 1 1 1 0 2 2 1
1 1 1 1 1 1 255 1 1 1 1 1 0 0 0 0
0 0 1 1 255 1 0 0 0 0 0 0 0 1 1 1
0 0 0 255 2 2 1 0 1 1 1 1 0 1 1 0
1 0 255 1 1 1 1 1 1 2 1 2 1 1 1 1
255 0 0 0 1 1 2 0 0 1 1 1 0 1 0 255
0 1 1 1 1 1 2 1 1 1 1 1 1 255 1 1
1 1 0 0 1 0 0 1 1 1 0 0 255 0 0 2
2 0 0 0 1 1 1 1 1 1 1 255 1 1 0 0
0 0 0 0 0 0 0 1 1 1 255 1 2 1 1 1
1 1 1 1 1 1 1 1 255 0 0 0 0 1 1 1
0 1 1 1 1 1 255 1 1 1 0 1 1 1 1 1
1 1 2 1 1 255 1 1 1 0 0 0 0 1 1 1
0 0 0 1 255 1 1 1 1 1 1 1 0 0 0 1
1 1 255 0 0 0 1 1 1 1 1 2 1 1 2 1
1 255 1 1 0 0 1 1 0 0 0 2 2 2 1 255
1 1 1 1 1 2 2 2 1 1 1 1 1 2 255 2
0 0 0 2 3 10 5 4 2 1 1 1 1 1 255 1
1 2 2 2 3 1 2 2 1 1 1 255 2 1 1 1
1 1 1 1 2 0 1 1 1 1 255 1 2 1 1 1
1 1 1 2 1 1 1 1 1 255 0 1 1 1 1 1
2 2 2 2 2 1 1 255 1 1 1 1 2 0 0 2
2 1 0 0 0 0 255 1 1 1 2 2 2 5 5 5
2 2 2 2 255 1 1 1 0 0 0 1 1 1 1 0
0 0 1 0 1 1 0 0 0 1 0 0 0 0 0 0
1 0 0 0 0 0 1 255 0 0 0 0 0 0 1 1
1 0 0 0 0 255 0 0 0 2 2 2 7 2 8 1
1 1 0 0 255 0 0 0 1 1 2 2 2 2 1 1
0 0 255 1 1 1 0 0 1 1 0 0 1 1 1 0
0 255 1 1 1 0 0 0 0 0 0 0 0 1 1 255
1 0 0 0 0 0 1 1 1 0 0 0 1 1 255 1
1 1 0 1 1 1 1 2 1 1 1 1 1 255 1 1
1 1 1 1 1 1 1 1 0 1 1 255 1 1 0 1
1 2 1 1 1 1 1 1 1 1 255 1 1 1 1 1
1 2 1 2 1 1 1 1 255 1 0 1 1 1 1 1
1 1 1 1 1 0 0 255 0 0 0 1 0 1 0 1
1 1 0 0 0 0 255 1 1 1 1 1 1 1 1 1
0 1 1 1 1 255 1 1 1 1 1 2 4 2 2 1
1 1 1 255 0 0 0 1 1 1 1 1 1 0 1 1
1 255 1 1 2 1 1 0 1 1 1 1 1 2 2 1
255 0 0 0 0 0 1 1 3 3 1 0 0 1 1 255
1 1 1 1 1 1 1 1 1 1 1 1 1 255 1 0
0 0 1 2 2 2 2 2 2 2 2 1 255 1 1 0
0 1 1 1 0 1 2 2 1 1 255 1 1 1 1 1
2 3 3 2 2 2 1 1 1 255 2 1 1 0 14 14
24 24 24 4 1 1 1 1 1 255 0 1 2 2 3 4
4 4 2 2 1 1 255 2 1 1 1 1 1 2 2 3
2 2 1 1 1 255 1 1 1 0 0 1 1 1 2 1
1 1 1 1 255 0 1 1 1 1 1 3 2 2 2 1
1 1 255 1 1 1 1 2 1 3 2 2 2 2 1 0
0 255 1 2 3 10 99 114 119 121 121 16 3 2 1 255
1 1 1 1 1 1 2 2 1 1 1 1 1 1 0 1
1 0 0 0 1 1 1 0 0 5 35 35 3 0 0 0
0 0 255 1 0 0 0 1 2 2 4 1 1 1 0 0
255 0 1 2 5 7 27 48 48 18 11 2 1 0 0 255
0 0 0 1 2 5 11 11 5 2 1 0 0 255 1 1
1 1 1 2 2 2 1 1 1 1 1 1 255 1 1 0
0 0 0 1 0 0 0 1 1 1 255 0 0 0 0 2
1 1 1 3 3 2 1 1 1 255 2 2 2 2 2 17
22 46 55 18 2 1 1 1 255 0 0 1 1 1 1 1
2 0 1 1 1 1 255 1 1 0 1 1 2 1 1 2
2 2 2 1 1 255 1 1 1 1 1 1 3 2 3 3
2 2 1 255 1 0 0 1 1 2 2 2 1 1 1 1
0 1 255 0 0 0 1 1 2 2 3 3 1 0 0 0
0 255 0 1 1 1 1 1 1 1 1 0 1 1 1 1
255 1 1 1 1 11 11 16 5 3 1 1 1 1 255 1
1 1 2 1 3 7 7 1 1 1 1 1 255 1 1 1
1 1 0 1 1 1 1 2 2 2 2 255 1 1 0 1
1 2 3 7 7 3 2 2 1 1 255 0 0 1 1 1
2 3 2 5 1 1 1 1 255 1 1 1 1 1 2 4
7 7 4 2 2 1 0 255 0 1 0 0 1 1 1 0
0 2 2 1 1 255 1 1 1 1 4 4 8 8 5 3
3 1 1 1 255 2 2 2 7 198 255 255 255 255 255 37
1 1 1 1 255 1 2 2 4 8 15 15 12 8 2 1
1 255 1 0 1 1 2 3 25 25 24 24 7 1 1 1
255 0 1 1 0 0 1 1 2 3 2 1 1 1 1 255
0 0 1 1 1 3 4 4 3 2 2 1 1 255 1 1
1 1 2 22 22 17 17 4 2 1 0 0 255 1 2 12
99 159 153 160 173 173 154 22 3 1 255 1 1 1 1 1
3 3 1 1 1 1 1 1 1 1 1 1 0 0 0 0
0 1 3 9 106 106 88 81 44 0 0 0 1 255 1 2
2 2 2 4 18 24 18 1 1 0 0 255 0 1 2 21
27 255 255 255 255 255 16 1 1 1 255 0 0 2 2 25
30 30 42 56 10 2 1 1 255 1 0 2 2 3 5 24
27 59 31 2 1 1 1 255 1 0 0 0 0 1 2 2
2 1 1 1 1 255 2 0 0 0 2 2 5 5 18 3
3 2 2 1 255 1 1 1 2 43 46 46 73 82 82 18
2 2 1 255 1 0 1 1 1 2 7 5 5 2 1 1
1 255 0 0 0 2 2 22 90 171 146 92 2 2 1 1
255 1 2 1 1 1 4 9 9 9 5 3 2 1 255 0
0 1 2 2 2 3 12 12 11 1 1 1 1 255 0 0
0 1 2 4 18 27 11 1 0 0 0 0 255 0 1 1
2 2 7 44 44 30 3 1 1 1 1 255 1 1 2 11
35 40 36 15 15 3 1 1 1 255 1 1 1 1 18 18
40 67 43 51 2 1 0 255 1 1 1 1 1 1 3 3
2 1 2 2 2 1 255 2 1 1 2 7 9 7 9 9
9 3 3 3 2 255 0 0 0 1 3 34 47 40 18 7
1 1 1 255 1 1 1 2 2 5 8 9 9 9 4 3
3 1 255 1 1 1 1 1 2 2 2 1 2 2 2 1
255 1 1 1 1 4 9 9 9 8 5 4 3 1 0 255
2 2 3 198 255 255 255 255 255 255 255 37 1 1 1 255
2 2 5 7 11 14 16 16 12 3 2 1 255 1 1 1
1 23 36 36 48 48 55 9 2 2 0 255 0 1 1 1
1 1 1 1 2 2 1 1 1 1 255 1 1 1 1 2
7 7 7 4 4 3 1 0 255 0 1 1 2 23 37 30
35 35 35 9 2 1 0 255 2 12 164 173 160 159 164 173
179 154 133 22 1 255 2 2 1 2 4 3 2 1 1 2
2 2 2 1 1 1 1 0 0 0 0 0 3 9 131 131
106 106 88 87 64 2 0 0 255 1 0 0 2 2 49 35
35 34 44 2 1 1 255 0 0 2 23 255 255 255 255 255
255 255 16 1 1 255 2 2 2 28 37 53 53 64 64 56
10 2 2 255 1 0 1 2 5 27 83 123 123 59 31 1
1 1 255 1 0 0 1 12 4 8 2 5 2 2 1 1
255 2 0 2 2 2 15 29 18 21 10 10 2 2 1 255
2 2 2 25 59 69 43 43 82 82 81 4 2 1 255 1
0 1 1 2 10 12 10 10 5 1 1 1 255 0 0 2
2 9 99 171 240 198 218 92 3 2 0 255 2 2 2 2
3 21 22 21 18 11 3 2 1 255 0 0 1 2 2 3
12 14 14 14 11 1 1 0 255 0 0 1 1 4 18 27
40 40 11 1 0 1 1 255 0 1 1 1 7 57 77 63
48 27 2 1 0 0 255 1 1 3 17 17 35 18 15 15
15 2 1 2 255 1 1 1 18 33 56 68 82 69 69 51
1 0 255 1 1 0 0 1 7 10 10 4 4 4 3 2
1 255 2 2 2 5 7 17 11 17 12 12 9 3 3 2
255 0 0 1 10 34 59 59 69 50 40 3 1 0 255 1
1 2 2 5 10 8 10 10 10 9 4 2 0 255 1 1
1 1 4 4 3 2 2 2 3 3 2 255 1 1 2 4
7 9 8 8 7 5 7 4 3 2 255 2 2 5 255 255
255 255 255 255 255 255 255 2 1 1 255 2 7 15 8 11
10 14 12 11 4 2 0 255 1 1 3 5 25 25 31 40
48 55 12 7 2 2 255 1 1 1 1 3 2 3 1 2
1 1 1 1 0 255 0 1 1 2 4 8 8 8 7 7
4 2 0 255 0 1 2 3 23 25 22 25 24 31 14 2
1 1 255 2 59 199 226 164 159 164 179 236 236 154 44 2
255 1 1 1 1 4 3 1 1 1 2 2 2 1 2 1
1 1 0 0 0 0 0 5 101 131 106 88 106 81 120 66
30 1 1 255 0 0 0 2 57 80 80 69 69 69 44 1
1 255 0 0 9 231 255 255 255 255 255 255 255 81 4 1
255 3 3 9 30 30 42 42 48 73 61 35 3 2 255 1
1 1 2 73 94 99 123 123 107 38 22 2 1 255 1 0
2 3 12 4 15 7 7 5 5 3 1 255 1 2 2 2
15 20 20 10 16 10 15 5 2 0 255 0 2 21 59 69
69 69 50 51 82 81 47 2 2 255 1 1 1 1 7 10
12 10 10 7 5 1 1 255 1 1 2 3 80 213 240 255
255 255 154 36 3 1 255 1 2 1 2 9 21 22 21 21
18 10 1 0 255 0 0 0 2 2 4 15 18 15 17 11
9 1 1 255 1 0 1 2 9 22 27 28 28 12 5 1
1 1 255 1 1 1 1 34 74 88 74 63 44 5 2 1
1 255 1 2 10 17 11 12 18 15 18 15 10 1 1 255
1 1 1 17 33 56 68 69 70 69 66 10 1 255 1 0
0 0 5 9 9 7 7 14 9 8 1 1 255 1 2 3
5 9 9 9 15 12 12 10 4 3 2 255 1 1 2 10
47 62 59 80 77 77 18 1 0 255 0 0 0 2 10 14
9 9 8 9 9 7 3 1 255 1 1 1 4 12 4 3
2 2 2 7 3 2 255 1 1 2 7 9 9 5 5 5
5 7 7 3 2 255 2 4 203 255 255 255 255 255 255 255
255 255 4 2 1 255 2 22 24 15 14 7 14 10 12 12
3 1 255 1 2 5 27 30 31 31 40 48 37 18 7 2
2 255 1 1 1 1 1 2 2 1 1 1 1 1 1 0
255 0 1 2 4 4 4 4 2 3 4 4 1 1 255 0
1 2 14 30 25 21 21 17 24 14 7 2 1 255 2 149
164 164 164 194 194 194 253 253 145 89 2 255 1 1 1 1
1 1 1 1 1 1 2 3 2 2 1 1 1 0 0 0
0 1 15 105 125 99 74 99 167 192 66 44 1 1 255 0
0 0 2 57 97 80 69 69 76 63 2 1 255 0 1 11
255 255 255 255 255 255 255 255 255 7 3 255 2 3 28 37
43 53 43 48 48 54 35 8 2 255 1 1 1 1 73 99
99 99 51 107 103 22 2 1 255 2 1 2 3 4 4 8
1 1 4 14 14 1 255 0 0 1 3 15 27 20 10 16
17 17 12 2 0 255 0 2 25 69 69 69 50 50 51 57
81 61 2 2 255 1 1 1 2 8 9 9 9 10 8 7
1 1 255 1 2 2 3 97 192 229 255 255 255 220 55 3
0 255 0 2 2 2 18 22 27 21 27 21 11 1 0 255
0 0 0 1 2 4 14 17 15 17 12 9 1 1 255 1
0 1 1 12 18 22 28 38 28 7 1 1 1 255 2 1
1 3 48 59 88 74 85 41 15 2 0 0 255 2 3 14
17 9 12 12 18 22 25 25 2 1 255 1 0 1 17 56
59 70 70 70 69 59 10 1 255 1 0 0 1 5 7 7
7 4 5 9 5 1 0 255 1 2 3 5 7 7 14 17
21 28 18 7 2 2 255 0 0 2 17 62 67 67 81 81
80 38 1 0 255 0 1 1 2 10 14 14 9 8 9 7
4 2 2 255 0 0 1 4 4 2 3 2 2 2 4 3
2 255 1 2 7 7 11 9 8 5 5 5 7 7 2 2
255 2 22 203 255 255 255 255 255 255 255 255 255 8 2 1
255 2 8 17 10 10 10 10 9 9 25 12 1 255 1 3
5 20 27 31 31 36 37 21 18 12 2 1 255 2 2 2
0 1 1 2 1 0 0 2 2 2 2 255 1 2 4 4
4 4 4 2 4 4 3 1 1 255 0 0 2 3 23 8
12 21 16 20 11 7 3 2 255 2 133 158 230 232 242 242
252 216 223 185 121 2 255 0 1 1 1 1 1 1 1 0
1 0 2 1 2 1 2 1 0 0 0 0 1 15 105 110
101 88 99 102 167 102 44 1 1 255 0 0 1 2 92 97
99 79 79 79 76 2 1 255 1 1 9 255 255 255 255 255
255 255 255 255 7 2 255 1 3 9 36 37 43 42 43 48
48 31 16 3 255 2 1 1 2 38 99 95 50 50 107 107
8 2 1 255 0 1 1 1 3 4 4 1 1 1 14 14
2 255 1 2 1 3 5 20 20 10 23 17 17 12 2 0
255 2 2 29 66 66 50 35 51 51 57 61 61 2 2 255
1 1 1 1 5 7 8 8 12 8 8 3 1 255 1 1
1 4 80 159 229 238 255 238 213 105 1 0 255 0 0 1
1 17 20 18 21 27 27 14 2 2 255 0 0 0 0 1
3 11 17 17 12 11 3 1 1 255 1 1 1 2 16 18
22 28 38 35 7 1 1 1 255 2 1 1 1 34 59 74
74 85 44 15 2 1 1 255 2 2 14 17 16 12 16 25
30 25 14 3 1 255 1 0 1 16 36 70 70 70 59 50
41 5 1 255 1 0 1 1 3 3 4 4 5 14 10 2
0 0 255 0 2 3 5 10 12 14 14 10 10 8 4 2
1 255 0 0 1 10 29 53 67 70 70 38 16 1 0 255
0 0 1 2 7 12 12 10 8 9 7 3 2 1 255 0
0 0 0 4 0 3 2 2 1 3 2 2 255 2 2 7
9 11 9 8 5 5 5 5 4 2 2 255 2 4 73 255
255 255 255 255 255 255 255 255 8 1 1 255 2 4 8 7
10 9 16 4 9 9 3 1 255 0 0 3 21 30 21 18
18 27 29 29 10 2 1 255 2 2 1 0 0 0 1 0
0 0 0 1 2 2 255 1 2 2 4 5 5 4 4 4
4 3 1 1 255 0 1 1 14 23 10 20 21 21 20 11
7 3 2 255 2 53 133 158 218 242 252 201 201 205 185 89
7 255 0 0 1 1 1 5 1 1 0 0 2 3 1 1
1 1 1 1 1 1 1 1 3 110 110 99 63 68 102 109
102 25 1 1 255 1 0 1 2 56 88 57 63 70 70 44
1 1 255 1 1 5 113 255 255 255 255 255 255 255 40 4
2 255 1 2 9 36 43 43 43 43 47 43 31 16 2 255
1 1 1 1 37 99 99 89 51 89 85 5 1 1 255 0
0 1 1 4 7 5 2 1 4 4 2 1 255 2 2 2
2 5 20 21 21 23 23 17 9 1 2 255 2 1 3 51
56 56 35 69 69 80 80 30 2 1 255 1 1 1 1 3
5 9 9 9 8 3 2 0 255 1 1 1 2 24 97 162
191 238 220 213 69 1 0 255 0 0 1 1 15 17 18 20
34 38 12 3 2 255 2 2 0 0 0 2 3 10 10 8
4 1 1 1 255 1 1 0 2 2 18 28 31 38 35 4
1 0 1 255 2 2 1 1 1 48 68 55 55 40 2 2
0 0 255 1 2 5 7 16 16 16 25 25 25 14 3 1
255 1 1 1 3 36 92 79 92 59 49 20 1 1 255 1
0 1 2 2 1 3 4 4 5 2 2 0 0 255 1 1
2 5 10 14 14 10 8 8 7 4 0 1 255 0 0 1
2 14 29 60 70 70 24 1 0 0 255 0 0 1 2 5
9 12 10 10 10 5 2 0 0 255 0 0 2 2 2 3
5 5 3 1 1 2 2 255 2 2 2 7 9 9 8 8
7 5 4 3 2 2 255 1 2 15 255 255 255 255 255 255
255 255 255 1 1 1 255 1 2 2 5 10 10 16 4 3
3 1 0 255 1 2 3 3 20 21 18 18 21 27 21 3
1 1 255 2 2 2 1 2 2 2 0 0 0 1 1 1
2 255 2 1 2 2 5 5 7 4 5 4 2 1 1 255
0 1 1 1 10 10 20 35 34 21 8 2 1 1 255 3
16 129 175 205 190 190 190 201 216 205 43 4 255 1 0 1
2 4 10 5 1 1 0 1 1 1 1 1 1 0 1 1
1 0 0 0 14 86 90 86 68 92 102 36 2 1 1 255
0 0 0 2 18 88 106 88 70 44 16 1 1 255 1 1
1 10 255 255 255 255 255 255 255 10 2 2 255 2 2 3
22 36 25 47 47 49 43 31 5 2 255 1 1 1 1 7
37 99 89 89 85 18 2 1 1 255 0 0 1 2 2 3
4 5 5 9 3 1 1 255 2 2 2 2 2 5 15 10
11 16 11 2 0 1 255 2 1 1 24 51 60 77 77 85
80 51 3 2 1 255 1 1 1 1 1 1 5 9 8 3
2 1 0 255 1 1 1 1 1 29 136 172 190 190 94 2
1 0 255 0 0 0 0 1 8 15 18 22 12 4 2 2
255 0 1 0 0 0 1 2 2 3 1 1 0 0 1 255
1 1 1 1 1 2 20 21 30 4 2 1 1 1 255 2
2 0 0 1 3 42 47 42 2 2 1 0 0 255 1 1
2 3 20 21 21 21 10 14 5 1 1 255 0 1 1 1
7 48 62 70 49 20 2 0 1 255 1 1 1 1 1 1
1 12 15 15 2 1 0 0 255 0 1 1 2 10 12 5
5 8 8 4 1 2 2 255 1 1 1 1 3 14 18 57
16 5 1 1 1 255 0 0 0 0 2 5 9 10 10 10
3 1 1 0 255 0 1 2 1 1 3 3 3 0 1 1
2 2 255 1 1 2 3 4 4 7 8 7 5 4 2 2
2 255 1 1 1 15 255 255 255 255 255 255 255 7 2 1
1 255 1 2 2 5 21 16 24 8 3 1 1 0 255 1
2 2 2 9 17 18 18 27 28 25 2 1 1 255 1 1
1 1 1 2 2 1 1 0 1 1 1 1 255 1 1 1
1 2 4 4 4 4 3 2 1 2 255 1 1 1 1 3
12 20 35 34 21 1 1 1 1 255 1 9 31 129 190 184
184 191 201 205 79 5 3 255 1 1 1 2 2 2 2 1
1 0 1 1 1 1 0 0 0 0 1 1 0 0 0 0
23 82 86 82 89 36 17 1 1 0 255 0 0 0 0 2
18 34 34 30 16 1 1 0 255 0 0 0 4 14 255 255
255 255 255 10 4 2 2 255 2 2 2 3 22 25 47 47
47 35 5 5 2 255 1 1 1 1 2 7 37 89 49 18
2 1 1 1 255 1 1 1 2 2 3 3 3 5 4 3
1 1 255 1 1 1 2 2 3 4 4 4 8 2 1 1
1 255 1 1 1 1 24 60 77 77 85 69 4 2 1 0
255 1 1 1 1 1 1 1 1 2 2 1 1 0 255 1
1 2 1 1 2 24 90 162 69 2 1 0 0 255 0 0
1 1 1 1 4 4 2 2 2 2 2 255 1 1 0 0
0 1 1 1 1 1 1 0 1 1 255 1 1 0 1 1
1 1 3 3 2 1 1 0 1 255 1 1 0 1 0 3
3 2 1 0 0 0 0 0 255 1 2 3 3 3 16 4
2 2 3 2 1 1 255 1 1 1 1 2 7 48 70 20
2 1 0 1 255 0 0 1 1 1 1 2 3 3 2 1
0 0 0 255 1 1 1 1 2 2 4 5 5 4 1 1
1 1 255 1 1 1 2 2 2 1 4 1 1 0 1 1
255 1 0 0 0 1 2 2 5 5 2 1 1 0 0 255
1 2 2 1 1 2 3 2 2 1 1 2 1 255 1 1
1 1 3 3 4 7 4 4 2 2 1 1 255 1 1 0
1 8 255 255 255 255 255 7 1 1 1 1 255 1 1 1
3 21 8 24 2 2 1 1 0 255 2 2 2 0 1 2
17 17 25 25 3 1 1 1 255 1 2 2 1 1 2 1
1 0 1 1 1 1 1 255 1 1 1 1 1 1 2 2
2 1 2 1 2 255 2 1 1 1 1 3 3 34 1 0
0 1 1 1 255 1 2 16 31 119 181 181 181 79 79 5
2 2 255 1 1 2 2 2 1 2 1 1 1 1 2 1
0 0 0 0 0 0 0 0 0 0 0 0 23 82 82 17
1 1 1 0 0 255 0 0 0 0 1 1 3 3 2 0
0 0 0 255 0 0 0 1 4 10 14 10 9 4 2 2
1 1 255 2 1 1 1 3 14 14 14 5 1 1 2 2
255 1 1 1 1 1 2 2 2 2 2 1 1 0 1 255
1 1 1 2 2 2 3 3 3 2 1 1 1 255 1 1
1 1 2 2 2 2 2 2 2 1 1 1 255 1 1 1
1 1 3 10 10 1 1 1 1 1 0 255 0 1 1 1
1 1 1 1 1 1 1 1 0 255 1 1 1 0 0 2
2 2 2 2 1 1 0 0 255 0 1 1 1 1 1 1
2 2 2 1 1 1 255 1 0 0 0 0 1 1 1 1
0 0 0 1 0 255 1 1 0 0 0 0 0 0 1 1
1 1 1 1 255 1 0 1 1 2 2 1 1 0 0 0
0 0 1 255 1 1 1 2 2 2 1 1 1 2 2 1
1 255 1 1 1 1 0 1 3 4 3 1 1 0 0 255
1 1 1 1 1 0 0 0 2 1 1 1 0 1 255 1
1 1 1 0 2 2 4 4 2 1 1 1 1 255 2 2
2 2 1 1 1 1 0 1 1 1 1 255 0 0 1 0
1 2 2 2 0 1 0 1 1 1 255 1 1 1 1 0
1 1 1 1 1 1 1 1 255 1 1 1 1 2 2 3
2 1 1 1 1 1 1 255 1 0 0 1 2 5 8 8
3 1 1 1 1 1 0 255 1 1 1 1 0 2 2 2
1 1 1 0 255 1 1 0 0 0 1 2 2 2 2 1
1 1 2 255 2 2 1 1 1 1 0 0 0 0 0 1
1 1 255 1 2 1 1 0 0 0 0 1 1 2 2 2
255 1 1 1 1 1 1 1 1 1 1 1 1 1 1 255
1 1 2 2 22 102 102 63 23 3 2 1 1 255 1 1
2 2 1 0 0 0 1 1 2 2 2 1 0 0 0 0
1 1 0 0 0 0 0 0 0 1 0 1 0 0 0 0
255 0 0 0 0 0 0 0 0 0 0 0 0 0 255 1
0 0 0 1 4 4 3 3 3 2 2 2 1 255 1 1
1 1 2 2 2 3 1 1 1 1 1 255 1 1 1 1
1 1 1 1 1 1 1 1 1 1 255 1 1 1 1 1
1 0 1 1 1 1 1 1 255 1 1 0 0 0 0 0
1 2 2 1 1 1 1 255 1 1 1 1 1 2 2 1
1 1 1 2 1 1 255 1 1 1 0 1 0 0 0 1
1 1 1 1 255 1 1 1 0 2 2 2 1 0 1 1
1 1 0 255 1 1 1 2 2 1 1 1 2 2 0 0
0 255 0 0 0 0 0 1 1 1 1 1 0 0 0 0
255 1 1 0 0 1 0 1 0 1 1 1 1 0 0 255
0 0 0 1 1 1 1 1 0 1 0 1 0 1 255 1
1 1 1 1 1 1 1 1 1 1 1 1 255 1 1 0
1 0 1 0 1 1 1 0 0 0 255 0 0 1 1 1
0 0 0 0 0 0 0 1 1 255 1 1 1 0 0 0
1 2 2 1 1 0 1 0 255 2 2 2 1 1 1 1
1 0 1 1 1 1 255 1 1 1 1 1 1 1 0 0
1 0 1 1 2 255 1 1 1 2 1 1 2 2 2 2
2 2 2 255 2 1 1 1 1 1 2 1 1 1 1 1
1 1 255 1 1 1 1 1 2 2 2 1 0 0 0 0
0 1 255 1 1 1 1 0 1 0 1 1 1 1 1 255
1 1 1 0 0 0 1 2 2 1 1 1 2 2 255 2
2 1 0 1 1 0 0 0 0 0 1 1 0 255 2 2
1 1 0 0 0 1 1 1 1 1 1 255 1 1 1 1
1 1 1 1 1 0 0 1 1 1 255 1 2 2 2 2
2 2 2 1 1 1 1 2 255 1 1 1 1 1 1 0
1 1 1 2 2 2 1 1 1 0 255 255 255 255 255 255
255 255 255 255 255 255 255 255 255 255 255 255 255 255 255 255
255 255 255 255 255 255 255 255 255 255 255 255 255 255 255 255
255 255 255 255 255 255 255 255 255 255 255 255 255 255 255 255
255 255 255 255 255 255 255 255 255 255 255 255 255 255 255 255
255 255 255 255 255 255 255 255 255 255 255 255 255 255 255 255
255 255 255 255 255 255 255 255 255 255 255 255 255 255 255 255
255 255 255 255 255 255 255 255 255 255 255 255 255 255 255 255
255 255 255 255 255 255 255 255 255 255 255 255 255 255 255 255
255 255 255 255 255 255 255 255 255 255 255 255 255 255 255 255
255 255 255 255 255 255 255 255 255 255 255 255 255 255 255 255
255 255 255 255 255 255 255 255 255 255 255 255 255 255 255 255
255 255 255 255 255 255 255 255 255 255 255 255 255 255 255 255
255 255 255 255 255 255 255 255 255 255 255 255 255 255 255 255
255 255 255 255 255 255 255 255 255 255 255 255 255 255 255 255
255 255 255 255 255 255 255 255 255 255 255 255 255 255 255 255
255 255 255 255 255 255 255 255 255 255 255 255 255 255 255 255
255 255 255 255 255 255 255 255 255 255 255 255 255 255 255 255
255 255 255 255 255 255 255 255 255 255 255 255 255 255 255 255
255 255 255 255 255 255 255 255 255 255 255 255 255 255 255 255
255 255 255 255 255 255 255 255 255 255 255 255 255 255 255 255
255 255 255 255 255 255 255 255 255 255 255 255 255 255 255 255
255 255 255 255 255 255 255 255 255 255 255 255 255 255 255 255
255 255 255 255 255 255 255 255 255 255 255 255 255 255 255 255
255 255 255 255 255 255 255 255 255 255 255 255 255 255 255 255
255 255 255 255 255 255 255 255 255 255 255 255 255 255 255 255
255 255 255 255 255 255 255 255 255 255 255 255 255 255 255 255
255 255 255 255 255 255 255 255 255 255 255 255 255 255 255 255
255 255 255 255 255 0 0 0 0 0 0 0 0 0 0 0
0 1 1 1 0 0 255 0 0 0 0 0 0 0 0 0
0 0 0 1 255 2 2 2 0 0 0 1 1 2 2 2
1 2 1 255 1 1 1 1 1 1 1 2 2 1 1 0
0 255 1 2 1 1 1 1 1 1 1 1 1 1 1 0
255 1 0 0 0 1 1 1 1 1 1 1 1 1 255 2
2 2 1 0 1 0 1 1 1 0 1 1 1 255 0 1
1 2 1 1 1 0 0 0 1 1 1 1 255 0 0 1
1 0 0 0 0 1 1 1 0 0 255 0 0 0 0 0
0 0 0 0 1 1 1 1 0 255 1 1 0 0 1 1
1 1 1 1 1 1 1 255 0 0 0 1 0 1 0 1
1 1 1 1 0 1 255 1 1 1 1 1 0 1 1 2
2 1 1 0 0 255 1 1 0 0 0 1 1 1 1 0
0 0 0 1 255 1 1 1 0 1 1 1 1 1 1 1
1 1 255 0 0 0 0 0 0 0 1 0 0 0 0 2
255 1 1 1 1 1 0 0 0 0 0 0 0 1 1 255
1 1 2 2 2 1 1 1 1 1 1 1 1 1 255 1
2 2 1 1 1 2 1 1 0 0 0 0 255 1 1 1
1 1 1 1 0 1 0 0 0 1 1 255 1 1 1 1
1 1 1 2 2 2 1 0 1 255 2 2 2 1 0 0
0 0 1 0 1 1 1 1 255 1 1 1 1 1 1 1
1 1 1 1 1 1 2 1 255 1 1 2 1 1 1 1
1 1 1 2 2 255 1 1 1 2 2 2 2 2 2 1
0 1 1 1 255 1 1 1 1 1 1 1 1 1 1 1
1 2 1 255 1 2 2 1 0 0 1 1 1 1 1 0
0 255 1 0 1 1 1 1 1 1 1 1 1 1 1 1
255 1 1 1 1 1 1 1 1 1 1 1 1 1 255 1
0 1 0 1 1 1 2 2 1 1 2 2 1 0 0 0
0 0 0 0 0 0 0 0 0 0 0 0 0 1 1 0
0 255 0 0 0 0 0 0 1 0 0 0 1 1 1 255
1 2 2 1 2 0 1 1 1 1 1 1 1 0 255 0
2 1 1 1 1 1 2 2 1 1 0 0 255 1 2 1
1 1 1 1 1 1 0 0 0 0 0 255 1 0 0 0
1 1 2 1 1 1 1 0 0 255 1 2 2 2 1 1
5 7 1 1 1 2 2 1 255 1 1 1 1 1 1 1
0 0 0 1 1 1 1 255 0 0 0 1 0 0 0 1
1 1 0 0 1 255 1 0 0 0 0 1 1 1 1 1
1 2 1 1 255 1 1 0 0 1 1 1 0 1 1 1
1 1 255 0 0 0 1 0 0 1 1 1 1 2 1 1
1 255 0 0 0 0 0 0 1 1 3 2 1 1 1 1
255 1 2 1 2 2 2 3 3 2 1 1 1 1 1 255
1 0 0 0 1 1 1 2 2 1 1 1 1 255 1 0
0 1 1 2 2 4 1 1 0 0 1 255 1 1 1 1
1 0 0 0 0 1 0 0 1 2 255 1 1 1 1 1
1 1 2 2 2 1 1 1 1 255 1 1 1 1 1 1
2 1 1 0 0 0 0 255 1 1 0 0 1 2 1 1
1 1 1 0 0 1 255 1 0 1 1 1 1 2 2 3
1 1 0 0 255 1 2 2 1 0 0 0 1 1 0 0
1 1 1 255 1 1 1 2 2 2 1 2 1 1 1 1
1 1 1 255 1 2 2 2 2 1 1 1 1 1 1 1
255 1 1 1 2 2 1 2 2 2 1 1 1 1 1 255
1 1 1 2 1 1 1 1 1 1 1 1 2 2 255 1
2 2 1 1 1 1 1 2 2 2 0 0 255 1 0 1
1 1 1 1 1 1 1 1 1 1 1 255 1 1 1 1
1 1 1 1 1 1 1 1 1 255 2 1 1 1 1 2
2 2 2 2 2 2 1 1 1 0 0 1 0 1 0 1
0 0 0 0 0 1 1 0 0 0 0 0 255 0 0 0
0 0 0 0 1 2 1 1 1 1 255 1 1 2 1 1
0 2 2 1 1 1 0 1 0 255 0 2 2 2 1 1
1 2 2 1 1 0 0 255 1 2 1 1 1 1 1 1
1 1 1 1 0 0 255 0 0 1 1 2 2 2 2 1
1 1 1 1 255 1 1 2 2 1 2 11 18 18 1 2
2 2 1 255 1 1 2 1 1 1 1 1 1 1 1 1
1 1 255 1 2 0 1 1 2 1 2 1 1 1 1 1
255 2 1 1 0 0 1 1 2 2 1 1 1 1 1 255
1 1 0 0 1 1 2 1 1 1 1 1 0 255 0 0
0 1 1 1 1 1 2 2 2 1 1 0 255 0 0 0
0 2 2 4 3 3 3 2 1 1 1 255 2 2 1 2
2 3 7 7 4 1 1 1 0 0 255 0 0 1 2 2
5 5 5 2 1 1 1 1 255 1 1 2 2 2 4 10
10 5 3 2 0 0 255 1 1 1 1 1 1 1 2 3
3 1 1 1 1 255 2 2 1 1 1 1 1 2 3 2
1 1 1 2 255 1 0 1 1 2 22 22 12 12 12 1
0 1 255 1 1 1 1 2 7 7 7 10 5 3 3 0
0 255 1 1 1 1 1 4 4 4 4 1 1 1 1 255
1 1 2 1 1 1 2 2 2 1 0 1 1 1 255 1
1 2 3 20 20 14 12 12 12 1 1 0 0 1 255 1
1 2 4 11 11 7 5 1 1 0 0 255 1 1 1 2
3 4 14 5 5 5 1 1 1 1 255 1 1 1 1 2
4 4 4 2 1 1 1 1 1 255 1 2 2 3 3 3
4 3 3 2 2 2 1 255 0 0 1 1 1 1 3 3
2 1 1 1 1 1 255 1 1 1 2 1 1 2 2 2
0 0 0 1 255 1 1 1 1 2 15 20 24 20 3 2
1 1 1 1 1 0 0 0 1 0 1 1 1 0 0 0
1 1 1 0 0 0 0 255 0 0 0 1 1 1 2 2
2 1 1 1 1 255 1 1 1 1 1 0 1 1 2 1
1 1 1 1 255 1 1 1 2 1 2 1 2 2 2 1
1 0 255 0 1 0 0 1 1 0 1 1 1 1 1 0
0 255 0 0 1 2 2 4 11 4 3 2 2 2 1 255
2 2 2 2 2 95 255 255 255 204 3 2 2 1 255 1
1 2 2 2 4 20 24 24 2 2 1 1 1 255 1 1
0 0 2 5 5 9 25 3 1 2 2 255 1 1 1 1
1 2 11 14 14 5 2 1 1 1 255 1 1 1 1 2
3 5 14 5 3 2 1 0 255 0 0 1 1 1 12 21
22 59 37 2 1 1 0 255 0 0 0 1 10 21 27 28
44 23 5 1 1 1 255 1 2 2 2 9 8 8 8 16
14 1 1 1 1 255 0 0 3 5 50 162 181 167 136 3
1 1 1 255 1 1 2 4 11 15 24 24 20 17 10 3
1 255 1 0 1 2 5 28 28 28 24 15 9 1 1 1
255 2 1 1 1 1 1 3 5 5 3 1 1 1 1 255
1 1 2 8 55 60 60 77 89 44 12 1 1 255 1 2
2 3 7 12 10 50 38 21 16 3 2 2 255 1 1 1
1 7 7 7 9 11 7 3 1 2 255 1 1 2 2 4
22 49 41 41 33 1 1 1 1 255 0 0 3 27 31 31
30 29 35 38 35 1 0 0 0 255 1 2 3 20 20 21
20 10 8 2 1 0 255 2 1 1 2 4 41 74 121 85
29 2 2 2 2 255 2 2 2 4 25 28 28 24 17 9
3 1 1 0 255 0 0 1 4 20 68 136 136 25 2 2
1 1 255 0 0 1 1 1 10 99 99 57 2 1 1 2
1 255 1 2 1 1 1 2 4 2 2 0 0 0 0 255
1 1 1 3 72 81 72 122 77 77 20 4 1 1 1 1
1 0 0 0 0 1 1 1 0 1 96 134 134 9 1 0
0 0 255 0 0 0 1 1 3 99 116 116 2 2 1 1
255 1 1 1 1 1 1 3 9 10 3 2 2 2 1 255
1 1 1 1 1 2 15 25 25 2 1 1 1 255 0 1
0 0 0 1 1 1 4 4 3 2 1 0 255 0 0 1
2 4 157 255 255 255 60 3 2 2 255 1 1 1 2 162
255 255 255 255 255 255 2 1 1 255 1 1 2 2 2 23
40 51 50 24 2 1 1 1 255 1 1 1 3 18 9 9
9 27 14 2 2 2 255 1 1 2 2 2 21 37 37 37
30 10 3 1 1 255 1 1 1 4 4 4 8 14 14 10
3 1 0 255 0 0 1 1 21 22 46 59 62 62 37 1
0 0 255 0 0 1 8 21 27 27 35 44 29 23 5 1
1 255 0 1 2 5 11 18 22 21 22 17 14 1 0 1
255 1 2 10 148 208 181 192 192 236 136 2 2 2 255 2
1 4 15 24 23 24 23 24 21 17 3 2 255 0 0 0
5 31 31 31 28 28 28 15 2 2 1 255 0 1 1 1
1 10 15 12 8 4 1 1 1 2 255 2 2 8 59 81
76 76 77 106 106 44 2 1 255 0 1 1 4 10 10 9
50 46 38 21 15 3 2 255 1 1 1 7 9 15 15 16
15 11 5 2 2 255 1 2 2 4 27 43 49 47 47 37
29 3 1 2 255 2 3 18 33 31 22 29 29 35 35 35
24 0 0 0 255 1 2 7 25 20 21 20 21 18 10 2
2 255 2 1 2 3 96 142 180 179 179 121 12 3 2 2
255 2 2 3 4 30 33 30 35 37 35 9 1 0 0 255
0 0 1 97 173 173 173 195 162 25 3 1 1 255 0 2
2 2 135 255 255 255 255 93 2 1 1 1 255 1 0 1
1 1 12 15 15 11 5 1 0 0 255 0 1 2 81 128
128 95 147 122 122 79 20 3 1 1 1 1 0 0 0 0
1 1 1 0 96 113 148 154 148 9 1 0 0 255 0 0
1 1 4 212 255 255 255 146 2 2 1 255 1 1 1 1
1 1 8 9 10 9 3 3 1 1 255 2 2 1 1 1
15 34 34 27 25 2 2 2 255 1 1 2 1 1 1 3
12 50 33 9 2 1 1 255 0 1 2 4 157 255 255 255
255 255 60 2 1 255 1 1 2 162 255 255 255 255 255 255
255 255 1 1 255 1 1 2 2 23 33 51 51 51 47 7
2 1 0 255 1 1 1 5 25 22 25 9 29 29 14 2
2 255 1 2 2 2 21 27 43 43 50 51 42 10 3 1
255 1 1 4 8 8 8 8 8 9 10 9 1 1 255 0
0 0 8 42 46 46 38 59 48 37 27 0 0 255 0 0
8 41 37 27 17 27 28 29 28 23 1 1 255 0 1 3
11 16 23 18 21 21 21 14 2 1 1 255 1 2 139 208
226 181 181 181 236 174 34 2 2 255 1 1 14 16 29 14
22 20 21 20 20 14 3 255 0 0 0 9 35 28 24 24
21 27 17 5 2 2 255 0 1 1 2 8 15 18 16 8
8 4 2 2 3 255 2 3 14 63 63 63 76 76 77 70
70 8 1 255 0 1 2 10 17 17 16 37 40 40 29 15
3 2 255 1 1 2 7 8 7 9 9 11 9 7 3 2
255 2 2 3 24 34 49 49 49 48 40 37 29 2 2 255
3 3 33 33 27 22 28 29 31 35 35 24 3 0 0 255
2 5 14 18 14 20 20 21 20 14 2 2 255 1 1 1
90 142 194 180 180 179 179 85 3 2 2 255 1 2 3 25
40 40 43 48 48 48 37 5 0 0 255 0 2 97 194 177
173 173 195 162 92 14 1 1 255 2 2 2 135 255 255 255
255 255 255 93 2 1 1 255 1 1 1 1 3 12 27 27
34 27 5 1 1 255 1 2 14 81 89 81 72 95 95 106
79 73 4 2 1 1 1 0 0 0 0 0 1 1 62 113
113 148 154 154 79 1 0 0 255 1 1 1 1 212 255 255
255 255 255 88 2 2 255 1 1 1 1 1 3 8 9 10
9 8 3 2 1 255 2 2 1 1 1 22 34 34 21 27
21 3 2 255 1 1 2 1 0 3 33 56 86 61 33 9
1 1 255 0 2 3 20 255 255 255 255 255 255 221 5 2
255 1 1 3 255 255 255 255 255 255 255 255 255 21 1 255
1 1 2 4 21 25 33 51 60 53 12 4 1 1 255 1
1 2 20 31 20 8 8 18 16 15 3 1 255 1 1 2
3 25 43 43 51 51 56 56 28 3 2 255 1 2 5 8
8 8 8 9 10 12 10 1 1 255 0 0 1 8 44 48
46 38 38 38 44 35 2 1 255 0 1 21 41 33 23 15
11 12 20 29 28 2 1 255 0 1 5 11 16 22 22 20
18 29 20 12 2 1 255 2 2 139 174 174 162 128 214 236
179 114 2 1 255 1 2 14 16 16 14 14 16 22 33 33
14 2 255 0 0 1 9 21 24 24 23 17 17 17 5 3
2 255 1 1 2 2 8 15 15 15 8 8 7 3 2 2
255 3 4 36 63 63 59 56 64 77 70 70 47 2 255 1
1 2 21 21 15 15 15 31 40 46 15 3 2 255 0 2
4 8 9 7 11 9 9 8 5 4 2 255 2 2 3 31
33 34 35 43 40 38 37 29 2 2 255 3 4 36 36 22
14 14 22 31 34 34 33 4 1 1 255 2 18 18 18 14
12 14 14 22 14 8 3 255 0 0 2 90 105 155 125 179
206 227 186 3 2 1 255 1 1 3 34 40 43 43 48 49
49 48 5 2 0 255 2 2 97 134 134 134 118 147 142 134
56 3 1 255 2 2 12 201 255 255 255 255 255 255 123 7
1 1 255 1 2 1 1 3 12 22 42 42 34 3 1 1
255 2 2 16 73 94 94 94 106 96 106 96 79 11 2 1
0 0 0 0 0 0 0 1 2 81 123 105 105 120 146 95
1 0 0 255 1 1 1 2 255 255 255 255 255 255 118 5
2 255 1 1 1 1 1 2 7 8 9 9 5 3 2 1
255 2 2 1 1 2 4 8 11 16 18 18 3 2 255 1
1 2 1 1 5 85 85 69 50 33 9 2 0 255 1 2
3 31 255 255 255 255 255 255 242 9 2 255 1 1 7 255
255 255 255 255 255 255 255 255 21 2 255 1 1 1 4 20
21 41 41 47 46 15 4 2 1 255 1 2 2 7 25 20
11 11 18 16 15 3 2 255 1 1 1 4 35 87 94 69
66 68 66 51 3 3 255 2 2 5 9 9 9 8 9 10
12 9 1 1 255 1 0 1 7 25 44 34 34 38 38 43
28 2 2 255 1 2 23 33 28 24 23 17 17 20 30 14
2 1 255 0 0 11 14 16 17 17 16 16 27 20 12 2
1 255 1 3 94 174 192 174 110 128 159 174 154 3 1 255
1 2 14 14 14 14 16 16 22 24 29 14 4 255 1 0
1 4 14 24 28 28 18 17 15 8 5 2 255 1 1 2
4 7 14 24 15 15 8 7 3 2 1 255 2 4 23 63
54 54 54 64 77 70 67 60 3 255 2 2 3 33 34 33
16 15 16 17 54 46 4 2 255 1 2 4 8 8 7 7
8 8 8 5 4 3 255 2 1 3 31 35 36 40 46 46
40 38 36 3 2 255 2 4 40 40 22 15 14 23 23 34
51 51 5 1 1 255 5 23 14 11 14 22 22 17 21 14
4 1 255 0 0 1 86 110 135 135 167 197 206 131 4 2
1 255 1 2 3 34 41 41 42 48 50 50 50 5 2 1
255 2 3 53 134 118 108 100 100 134 133 96 2 1 255 1
2 5 151 255 255 255 255 255 255 195 4 1 1 255 1 2
1 1 2 12 22 42 60 7 2 1 1 255 2 2 30 60
94 94 86 89 106 109 126 82 11 2 1 0 0 0 0 0
0 0 1 1 81 128 128 123 120 102 79 1 0 0 255 1
1 1 3 255 255 255 255 255 255 118 5 2 255 2 2 1
1 1 2 2 7 8 5 3 2 1 1 255 1 1 0 1
1 2 2 4 8 9 3 1 1 255 0 2 2 2 3 5
81 81 50 35 24 3 2 0 255 1 2 2 31 249 255 255
255 255 255 221 9 2 255 0 1 4 226 255 255 255 255 255
255 255 255 8 2 255 1 1 1 4 18 21 41 41 47 43
15 4 3 2 255 2 1 2 7 20 11 8 11 18 15 9
2 1 255 1 0 0 3 35 68 68 68 63 68 66 51 3
3 255 1 1 2 8 12 12 9 10 10 12 4 1 1 255
1 1 2 5 25 34 34 37 42 42 43 33 2 2 255 1
1 21 24 28 28 28 24 20 20 21 8 2 1 255 0 1
7 12 14 17 17 16 14 30 20 3 2 1 255 1 3 55
231 231 192 125 125 159 179 154 2 1 255 1 2 11 27 23
18 18 18 29 33 29 11 3 255 1 0 0 4 14 21 28
29 23 10 8 7 2 2 255 1 1 2 4 4 16 16 15
15 9 7 2 1 1 255 2 2 23 68 74 56 54 56 85
92 67 47 3 255 2 2 3 21 33 15 9 15 20 46 55
54 3 2 255 1 1 2 7 7 7 7 8 9 18 5 3
2 255 1 1 1 4 34 35 40 38 43 55 55 21 4 2
255 2 3 25 37 28 23 23 29 29 29 34 49 10 2 0
255 2 18 23 11 11 10 22 17 21 14 4 1 255 0 1
2 49 92 110 135 167 197 197 67 3 2 1 255 1 1 3
27 34 31 41 34 37 29 14 5 2 1 255 2 3 21 114
134 134 106 110 134 133 96 2 1 255 1 1 1 15 255 255
255 255 255 255 123 2 0 1 255 1 1 1 1 1 4 12
22 7 2 1 1 1 255 1 2 20 60 94 122 122 116 152
154 172 109 2 1 1 1 0 0 0 0 0 0 0 1 16
123 141 145 141 102 14 1 0 0 255 0 0 1 9 92 255
255 255 255 255 20 2 1 255 2 2 2 1 1 1 2 2
2 2 2 1 1 1 255 1 0 0 1 2 2 2 2 2
2 1 0 0 255 1 2 2 2 3 3 3 50 31 24 4
2 1 1 255 1 2 2 2 172 249 250 255 255 255 69 3
1 255 0 1 3 21 255 255 255 255 255 255 255 255 7 1
255 1 1 1 3 17 41 49 41 31 29 29 4 3 2 255
1 1 1 3 7 10 9 10 15 9 2 2 1 255 1 0
0 2 11 35 53 53 35 35 33 3 2 2 255 1 1 1
2 9 12 12 11 9 9 2 2 1 255 1 0 2 2 23
27 25 37 42 43 42 25 2 1 255 1 1 2 28 33 36
36 44 44 36 21 5 2 1 255 0 0 2 14 16 17 17
17 12 27 9 2 1 1 255 0 1 48 218 218 197 167 127
197 167 110 2 1 255 1 1 4 27 29 23 18 18 24 24
11 4 1 255 0 0 0 2 12 17 23 31 28 18 8 8
2 1 255 0 0 0 2 4 4 16 16 21 14 2 2 1
1 255 0 0 2 66 68 68 48 54 64 95 67 7 2 255
2 2 2 5 33 20 17 17 21 54 54 34 2 2 255 1
1 2 2 5 7 7 9 16 23 18 3 2 255 1 1 1
1 34 36 43 40 44 44 38 14 3 2 255 2 2 11 28
30 30 35 62 29 29 18 49 5 2 1 255 2 10 18 17
11 11 22 22 21 4 3 1 255 1 1 2 2 49 110 160
161 187 72 18 3 2 1 255 1 2 3 16 41 34 34 34
37 37 5 2 1 1 255 1 2 3 27 148 173 133 133 133
108 3 2 2 255 1 1 1 2 15 255 255 255 255 203 21
2 0 2 255 1 1 1 2 0 2 2 2 0 0 1 0
1 255 1 1 7 40 122 126 122 110 126 154 161 82 1 0
1 1 1 0 0 0 0 0 0 0 2 16 132 141 102 14
1 0 0 0 255 0 0 0 3 9 92 255 255 255 20 5
3 1 255 2 1 2 1 1 1 1 1 1 1 1 1 1
1 255 0 0 1 0 1 0 1 0 2 2 1 0 0 255
1 1 1 2 3 3 2 2 2 2 1 1 1 1 255 1
1 1 1 1 172 194 212 212 69 3 2 0 255 1 2 2
1 21 255 255 255 255 255 255 25 2 1 255 1 1 1 1
3 23 49 53 29 29 7 3 2 2 255 1 1 1 2 2
7 7 7 7 3 2 1 1 255 1 0 0 2 3 11 25
25 15 10 3 1 1 0 255 1 1 1 1 4 11 11 9
4 2 1 1 1 255 0 0 2 2 2 25 25 37 37 37
25 3 1 0 255 1 1 1 2 29 36 29 55 47 36 20
2 2 1 255 0 1 2 3 14 18 18 18 17 11 7 2
1 1 255 1 1 3 48 167 197 186 197 186 110 1 1 0
255 1 1 2 4 11 25 17 24 20 20 4 3 1 255 1
0 0 1 8 14 16 23 17 10 2 2 1 0 255 0 0
0 0 0 1 4 9 9 2 2 1 1 1 255 0 0 0
2 66 61 48 48 61 67 11 4 1 255 1 1 1 1 4
14 17 18 21 34 28 3 2 2 255 0 0 1 2 3 4
5 9 11 11 3 2 1 255 1 1 1 1 2 9 23 23
27 27 14 2 2 2 255 2 2 2 23 25 30 35 44 25
21 11 5 2 2 2 255 2 2 17 23 17 12 12 14 3
3 2 1 255 1 2 2 2 2 8 99 99 72 18 3 2
2 2 255 1 1 2 8 18 34 27 29 29 5 2 1 1
1 255 1 2 2 3 27 90 110 110 108 2 2 2 1 255
1 1 1 1 3 15 21 24 24 21 3 0 0 0 255 0
1 1 2 1 1 0 0 0 0 1 2 1 255 1 1 1
20 42 95 97 97 110 110 82 7 2 2 1 1 1 0 0
0 0 0 0 0 0 1 2 2 1 1 1 1 1 0 255
0 2 2 2 2 4 4 4 3 3 2 1 1 255 2 1
1 1 1 1 1 1 1 1 1 1 1 0 255 0 0 0
0 1 1 1 0 1 2 2 0 0 255 3 1 0 1 2
1 1 1 1 1 1 1 1 1 255 1 1 0 0 1 1
2 23 23 5 3 1 0 255 1 2 1 1 1 5 212 255
255 153 25 1 1 1 255 1 1 1 1 1 3 28 28 28
7 2 1 0 1 255 1 1 1 1 1 1 1 1 1 1
1 1 1 255 0 0 0 1 2 2 2 10 9 2 1 1
0 1 255 1 1 1 1 1 0 4 4 1 1 1 1 1
255 0 0 0 0 0 4 5 10 15 10 3 1 0 0 255
1 1 1 1 11 12 17 17 20 20 2 1 1 1 255 0
0 0 2 3 9 14 17 9 7 2 1 1 1 255 1 0
1 2 4 46 167 186 25 1 1 1 2 255 1 1 1 2
3 5 7 11 4 3 2 0 0 255 0 0 0 1 1 4
5 16 12 8 1 1 0 0 255 0 0 0 0 0 0 1
3 2 2 2 2 1 1 255 1 0 0 0 7 25 44 48
48 11 4 2 1 255 1 1 1 1 1 3 14 17 18 5
2 2 2 2 255 0 0 0 0 2 3 5 5 5 2 2
2 1 255 1 1 1 1 1 2 5 9 14 3 1 1 1
1 255 2 2 1 2 11 23 25 25 21 14 3 2 2 2
2 255 2 2 2 3 11 12 11 3 2 2 2 2 255 2
2 2 1 1 1 3 3 2 2 2 2 2 2 255 1 1
2 3 3 27 3 12 3 3 1 1 1 1 255 1 1 1
2 2 4 2 2 2 1 1 1 1 255 1 1 1 1 1
2 5 4 2 1 1 0 0 0 255 0 1 1 0 0 0
1 0 0 0 2 2 1 255 1 1 1 3 24 42 59 59
47 44 7 2 2 2 1 1 1 0 0 0 0 0 0 0
0 0 0 0 0 0 0 0 0 0 255 0 2 2 2 1
2 4 3 2 1 1 1 1 255 1 1 1 1 1 1 1
1 1 1 1 1 1 1 255 0 0 0 0 1 1 1 0
0 1 1 0 0 255 2 1 1 1 1 1 1 1 1 1
1 0 1 1 255 1 0 0 0 0 1 1 1 3 3 0
0 0 255 1 2 0 1 0 1 1 1 14 14 2 0 1
1 255 1 1 1 1 1 2 3 7 7 1 1 0 0 0
255 1 1 1 0 0 0 1 1 1 1 1 1 1 255 0
0 0 1 1 1 1 2 1 1 1 1 0 0 255 1 1
1 1 0 0 0 0 1 1 1 1 1 255 0 0 0 0
0 1 1 2 2 3 2 1 1 1 255 1 1 1 1 3
3 11 2 2 2 1 0 1 1 255 0 0 0 2 2 2
1 1 0 0 1 1 1 1 255 1 0 1 2 2 1 1
0 1 1 1 1 1 255 1 1 1 1 2 2 2 0 2
2 2 0 0 255 1 1 1 1 1 1 0 3 1 1 0
0 0 0 255 0 1 0 0 0 0 1 1 1 1 1 0
0 0 255 1 1 1 1 1 4 4 4 3 2 2 1 1
255 1 1 1 1 1 1 2 2 1 1 1 2 2 2 255
1 0 0 0 1 1 3 4 1 1 2 2 1 255 1 2
1 0 1 1 1 2 2 1 0 0 1 1 255 1 1 1
1 2 4 5 5 3 2 1 1 1 1 1 255 2 2 2
2 2 2 1 1 1 2 2 0 255 1 1 1 0 0 1
1 2 1 2 2 2 2 1 255 1 1 1 2 2 2 2
2 1 1 1 2 1 2 255 1 1 1 1 1 1 2 2
1 1 1 1 1 255 1 1 1 1 1 1 2 2 1 1
1 1 0 0 255 0 0 1 0 1 1 1 1 1 1 2
2 0 255 0 1 1 1 1 4 11 14 11 3 2 1 2
2 2 1 0 0 0 0 0 0 0 0 0 0 0 0 0
0 0 0 0 0 255 0 1 2 2 1 1 2 2 1 1
1 1 1 255 1 1 1 1 1 1 1 1 2 1 1 1
1 0 255 0 1 0 1 1 1 1 0 1 1 1 0 0
255 2 1 0 1 1 1 1 1 2 1 1 0 0 1 255
1 0 0 0 1 1 1 1 1 0 0 0 0 255 1 2
0 1 0 1 1 1 1 1 1 0 1 1 255 0 0 0
1 2 2 2 1 1 1 1 0 0 0 255 1 1 0 0
0 0 1 1 0 0 1 1 1 255 0 0 0 0 0 0
1 1 1 1 0 1 0 1 255 1 1 1 1 0 0 0
0 0 0 1 1 0 255 0 0 1 1 1 1 1 1 0
0 1 1 1 1 255 1 0 0 0 1 1 1 1 1 0
0 0 1 1 255 0 0 0 1 1 1 1 0 0 0 1
1 1 1 255 1 1 1 1 1 1 0 0 1 1 1 1
1 255 255 255 255 255 255 255 255 255 255 255 255 255 255 255
255 255 255 255 255 255 255 255 255 255 255 255 255 255 255 255
255 255 255 255 255 255 255 255 255 255 255 255 255 255 255 255
255 255 255 255 255 255 255 255 255 255 255 255 255 255 255 255
255 255 255 255 255 255 255 255 255 255 255 255 255 255 255 255
255 255 255 255 255 255 255 255 255 255 255 255 255 255 255 255
255 255 255 255 255 255 255 255 255 255 255 255 255 255 255 255
255 255 255 255 255 255 255 255 255 255 255 255 255 255 255 255
255 255 255 255 255 255 255 255 255 255 255 255 255 255 255 255
255 255 255 255 255 255 255 255 255 255 255 255 255 255 255 255
255 255 255 255 255 255 255 255 255 255 255 255 255 255 255 255
255 255 255 255 255 255 255 255 255 255 255 255 255 255 255 255
255 255 255 255 255 255 255 255 255 255 255 255 255 255 255 255
255 255 255 255 255 255 255 255 255 255 255 255 255 255 255 255
255 255 255 255 255 255 255 255 255 255 255 255 255 255 255 255
255 255 255 255 255 255 255 255 255 255 255 255 255 255 255 255
255 255 255 255 255 255 255 255 255 255 255 255 255 255 255 255
255 255 255 255 255 255 255 255 255 255 255 255 255 255 255 255
255 255 255 255 255 255 255 255 255 255 255 255 255 255 255 255
255 255 255 255 255 255 255 255 255 255 255 255 255 255 255 255
255 255 255 255 255 255 255 255 255 255 255 255 255 255 255 255
255 255 255 255 255 255 255 255 255 255 255 255 255 255 255 255
255 255 255 255 255 255 255 255 255 255 255 255 255 255 255 255
255 255 255 255 255 255 255 255 255 255 255 255 255 255 255 255
255 255 255 255 255 255 255 255 255 255 255 255 255 255 255 255
255 255 255 255 255 255 255 255 255 255 255 255 255 255 255 255
255 255 255 255 255 255 255 255 255 255 255 255 255 255 255 255
255 255 255 255 255 255 255 255 255 255 255 255 255 1 0 0
1 1 1 2 1 2 2 1 1 1 255 1 1 2 1 1
0 0 1 1 0 0 0 0 1 255 1 1 1 1 0 0
0 0 1 1 1 0 0 0 255 0 1 1 1 1 1 1
1 1 1 2 0 0 255 0 1 1 1 0 1 1 1 1
1 1 2 2 1 255 1 1 0 1 0 1 1 2 2 2
2 2 2 255 1 1 1 0 2 2 2 2 2 2 1 2
2 2 255 1 0 0 0 1 2 2 1 1 1 0 0 0
1 1 255 1 2 2 2 2 1 1 1 0 1 1 1 255
1 1 1 2 0 1 0 2 1 2 1 1 1 1 255 1
1 1 1 1 0 0 0 1 0 1 1 2 2 255 1 1
2 2 1 1 1 2 1 2 2 1 1 255 1 1 0 1
0 0 0 0 1 1 2 2 1 0 255 0 1 1 0 1
1 1 1 0 1 1 1 1 255 1 1 1 1 1 1 1
2 1 2 0 1 1 1 0 0 0 0 0 0 0 0 0
0 0 0 0 0 0 1 0 0 0 1 255 0 0 1 2
2 2 1 0 0 0 0 0 0 255 0 0 0 1 1 1
1 1 1 1 1 1 1 0 255 0 1 1 1 1 1 1
2 2 2 1 1 1 255 1 1 1 1 1 1 1 1 1
2 2 2 1 1 255 0 0 1 1 0 0 0 0 0 0
1 0 0 255 1 1 1 1 0 1 0 1 0 1 1 1
1 1 255 0 0 0 0 1 0 0 0 0 0 1 1 1
0 255 1 1 0 0 0 0 0 1 1 0 0 0 1 255
1 0 1 1 1 1 1 1 1 1 0 1 2 2 255 0
0 0 1 1 1 0 0 1 1 0 1 0 255 0 1 1
1 1 1 1 1 0 0 0 1 1 1 255 0 0 0 0
0 0 0 0 0 0 0 0 0 1 255 1 1 2 2 1
1 0 0 2 1 1 1 1 1 255 1 1 1 1 1 1
1 0 1 1 1 1 1 255 0 0 0 1 1 1 1 0
1 1 1 1 1 255 1 1 2 2 2 1 1 1 1 1
0 0 0 0 255 1 1 1 0 0 0 1 0 1 1 1
0 0 0 255 0 0 0 0 0 0 1 1 1 2 2 0
0 255 0 0 1 1 1 1 0 1 1 1 1 1 0 1
255 1 1 0 1 1 1 1 2 2 2 2 2 2 255 1
1 0 1 2 2 1 0 1 1 1 0 0 2 255 1 0
1 1 1 2 1 1 1 1 1 1 1 1 1 255 1 1
1 2 2 1 0 1 0 1 1 1 255 1 1 2 1 1
1 0 1 1 1 1 1 1 1 255 1 1 1 0 1 0
1 1 1 0 0 1 2 2 255 1 2 2 2 1 1 1
1 1 2 0 0 0 255 1 1 1 1 1 0 0 1 1
1 1 1 1 1 255 1 1 1 1 1 1 1 1 0 0
1 1 1 255 1 1 1 1 1 1 1 1 1 1 0 1
1 1 0 1 1 0 0 0 0 0 0 0 0 0 0 1
1 1 0 0 1 1 255 0 0 0 1 1 1 1 0 0
0 0 0 0 255 0 1 1 1 1 1 1 1 2 1 1
1 2 1 255 0 0 1 1 1 2 1 1 1 2 2 1
1 255 1 1 1 1 1 1 1 0 1 2 2 2 1 1
255 0 1 1 1 0 0 0 0 0 0 0 0 0 255 0
0 0 0 0 1 1 1 1 1 1 1 0 1 255 0 0
0 0 0 1 0 0 0 0 0 1 0 0 255 0 1 1
0 0 0 0 1 1 1 1 1 1 255 1 1 1 1 1
1 1 0 1 1 1 1 2 2 255 0 0 0 1 1 0
1 1 1 0 0 0 1 255 0 1 0 1 0 1 0 2
0 2 0 1 1 1 255 1 1 0 0 2 2 0 0 0
0 0 0 0 1 255 1 1 2 1 1 2 1 2 2 2
1 1 1 1 255 1 1 1 1 1 1 0 0 0 1 1
1 1 255 0 0 0 0 1 0 0 0 1 1 1 1 1
255 1 2 2 2 1 1 1 1 1 1 1 1 2 1 255
1 1 0 0 0 1 1 1 1 1 1 0 0 0 255 0
0 1 0 0 0 1 0 0 1 2 2 1 255 0 0 1
0 1 0 1 2 2 2 1 1 1 1 255 0 0 1 1
1 1 1 1 1 1 1 1 1 255 1 1 1 2 2 1
1 1 2 2 1 0 0 1 255 1 1 1 1 1 1 1
1 1 0 1 1 1 1 1 255 1 1 1 2 2 2 1
1 1 1 1 1 255 1 1 1 1 1 1 1 1 0 1
1 1 1 2 255 2 1 1 1 2 12 16 16 11 3 1
1 1 1 255 0 1 2 2 2 2 1 1 2 0 0 0
0 255 0 0 1 1 1 1 1 1 2 1 2 1 1 1
255 0 0 1 1 1 0 1 1 0 0 0 0 1 255 1
1 1 0 1 1 1 1 1 1 0 0 0 0 0 0 0
0 0 0 0 0 0 0 0 1 2 2 2 1 1 1 1
1 255 1 1 1 1 1 2 2 0 0 0 0 0 0 255
1 1 1 1 1 1 1 1 2 1 1 1 1 1 255 0
0 0 1 1 2 1 1 1 2 2 1 1 255 1 1 1
1 1 1 1 1 2 2 2 1 1 1 255 0 1 1 1
1 1 1 1 1 1 1 0 1 255 1 1 0 0 0 1
1 2 1 1 1 1 1 1 255 1 1 0 0 0 1 1
1 0 0 0 0 0 0 255 1 1 1 1 1 0 1 0
1 1 1 1 1 255 1 1 1 1 1 1 3 3 3 1
1 1 2 2 255 0 0 1 1 1 0 1 1 1 1 0
0 1 255 1 1 1 1 1 2 2 2 2 2 1 1 1
1 255 1 1 0 1 1 1 0 0 0 0 0 0 0 0
255 1 2 2 1 1 1 1 1 1 1 1 1 1 1 255
1 1 2 2 1 1 1 2 1 1 1 1 0 255 0 0
0 0 1 1 1 0 0 1 1 1 1 255 1 1 1 1
0 2 3 2 1 1 1 2 2 2 255 1 1 0 0 0
0 1 2 2 2 1 1 0 0 255 1 1 1 1 0 0
0 0 0 2 2 2 2 255 0 0 0 1 1 3 5 4
3 2 1 1 1 1 255 0 1 1 1 1 1 1 1 1
1 1 1 1 255 1 2 1 1 1 1 1 1 2 2 0
0 0 0 255 1 1 1 1 1 1 1 1 1 1 2 2
1 1 1 255 1 1 2 2 2 2 2 1 1 1 1 1
255 1 1 1 1 1 2 2 1 0 2 2 2 1 2 255
1 1 3 7 18 40 51 54 36 11 2 3 1 1 255 1
2 2 2 7 7 5 2 2 0 0 0 0 255 0 0 0
1 1 2 4 2 2 2 1 1 1 1 255 1 1 1 1
1 1 1 1 1 0 0 0 0 255 1 1 0 0 1 1
1 2 1 1 1 1 1 1 1 0 0 0 0 0 1 0
0 0 3 5 34 74 34 5 2 1 1 2 255 1 1 2
2 5 12 8 8 8 4 0 0 0 255 1 1 1 2 2
3 5 3 4 2 1 0 1 1 255 0 0 0 2 2 4
4 4 2 2 2 0 1 255 1 1 1 0 2 10 62 77
77 16 2 1 0 0 255 0 1 1 1 2 2 2 1 1
1 1 1 1 255 1 0 0 0 1 2 2 2 2 2 1
1 1 1 255 0 1 0 0 1 1 2 2 0 0 0 0
0 1 255 1 1 1 1 1 1 2 2 1 1 1 1 1
255 2 2 1 1 2 3 3 7 3 3 1 1 1 1 255
1 1 1 1 1 1 1 1 1 0 0 0 0 255 1 1
0 0 2 2 4 4 4 3 2 2 1 1 255 1 1 0
0 1 2 1 0 0 1 1 0 0 0 255 1 1 2 1
2 2 2 3 3 2 1 1 1 0 255 0 1 1 1 1
3 3 3 2 1 0 1 1 255 0 0 0 1 1 2 2
2 2 2 1 1 1 255 0 1 1 0 0 2 4 4 3
2 1 2 2 2 255 1 1 0 0 1 3 3 3 3 2
2 1 1 0 255 1 1 1 1 1 3 3 3 2 2 2
2 1 255 0 0 0 1 18 18 17 11 5 3 1 1 0
0 255 1 1 2 2 2 2 1 3 3 2 1 1 1 255
1 1 1 1 1 1 3 7 16 3 2 0 0 1 255 1
1 1 1 2 2 2 2 2 2 2 3 2 1 1 255 0
2 2 15 28 28 23 2 1 1 1 1 255 1 1 2 4
18 175 218 218 95 11 2 2 2 2 255 2 3 5 8 70
255 255 255 255 17 10 3 1 1 255 1 2 2 99 249 230
186 127 28 2 2 1 1 255 0 0 1 1 23 102 125 125
125 38 7 2 1 1 255 1 1 1 2 2 2 2 5 3
2 0 0 0 255 1 1 1 1 1 11 12 12 16 5 1
1 1 1 0 0 0 0 0 0 1 0 0 3 22 34 92
74 74 37 7 2 1 2 255 2 2 3 12 18 125 125 85
82 11 4 0 0 255 1 1 2 3 36 63 62 62 34 9
1 1 1 1 255 0 0 1 2 17 86 94 85 17 4 2
1 1 255 1 1 1 2 80 173 184 184 135 88 25 1 0
0 255 0 1 1 3 4 5 9 9 8 1 1 1 1 255
1 1 1 2 5 43 87 76 51 12 3 1 2 1 255 0
1 0 1 0 1 1 2 1 0 0 0 1 1 255 1 1
1 1 2 119 133 67 14 1 1 1 1 255 2 2 1 1
3 10 9 9 7 7 3 1 1 1 255 1 1 1 1 1
7 8 9 7 2 0 1 1 255 1 1 1 2 5 10 24
34 36 4 3 2 1 1 255 1 1 0 0 1 2 4 4
4 4 2 1 1 1 255 1 1 2 2 2 2 8 4 3
2 2 1 2 1 255 0 0 0 1 3 24 33 9 3 1
0 0 0 255 0 0 1 2 3 9 9 8 3 3 2 1
1 255 0 1 1 1 1 3 8 7 7 4 2 2 2 2
255 1 1 1 1 5 9 18 11 11 8 2 1 1 0 255
1 1 1 1 2 8 10 10 8 2 2 1 1 255 1 0
1 27 35 33 21 27 22 22 3 1 1 1 255 1 1 1
2 3 14 28 28 21 3 2 1 1 255 1 1 1 1 1
3 7 35 72 36 10 1 0 0 255 1 1 2 3 4 17
29 30 22 9 2 3 2 1 1 255 0 2 15 28 48 38
38 23 8 1 2 2 255 1 2 4 18 230 230 230 218 216
122 17 2 2 2 255 1 3 7 70 255 255 255 255 255 255
10 4 1 1 255 1 2 99 229 255 249 232 230 211 28 2
1 1 255 2 2 2 23 100 116 141 159 159 165 38 3 1
1 255 1 1 1 1 5 5 11 11 11 2 2 1 1 255
1 1 1 1 28 23 23 23 20 20 2 1 1 1 1 1
1 0 0 0 1 0 1 22 53 92 68 68 61 60 37 7
2 1 255 1 2 5 38 125 125 140 139 139 82 8 2 1
255 0 2 3 68 101 126 128 134 134 54 9 1 1 1 255
0 1 2 27 92 94 119 94 85 17 2 1 0 255 1 1
3 24 173 197 184 184 184 204 89 25 1 0 255 0 1 1
4 9 9 9 9 9 7 1 1 1 255 1 2 2 5 43
108 108 106 87 79 12 3 2 1 255 0 0 0 1 1 1
1 1 4 1 0 0 1 1 255 1 1 1 2 76 152 186
171 116 14 1 1 1 255 2 2 2 3 10 11 10 14 10
12 4 1 1 1 255 1 1 0 1 7 8 9 10 10 7
2 2 2 255 1 1 1 3 24 34 63 63 63 28 3 2
1 1 255 1 1 1 0 1 2 12 15 12 11 3 1 1
1 255 1 1 1 2 2 4 21 28 21 10 3 3 2 1
255 0 0 0 1 24 33 41 33 9 3 0 0 0 255 0
1 2 3 9 9 10 9 7 3 2 1 1 255 2 1 1
1 3 10 10 8 8 7 7 2 1 0 255 1 1 2 5
9 17 22 17 11 11 10 2 1 0 255 0 0 0 0 3
18 15 15 15 8 2 1 1 255 2 1 3 35 35 33 21
33 28 28 17 1 1 1 255 1 1 1 2 4 37 28 38
37 21 2 1 0 255 0 1 1 1 1 3 34 59 72 53
36 2 1 1 255 1 1 2 4 16 38 38 38 38 35 9
3 1 1 1 255 1 3 24 53 56 53 38 38 23 2 2
3 255 2 2 7 132 230 230 218 216 180 149 138 11 1 2
255 2 5 49 255 255 255 255 255 255 255 53 8 1 1 255
2 2 201 255 249 234 232 232 255 255 3 1 1 255 1 1
2 100 102 132 132 157 159 200 122 4 2 1 255 1 1 1
1 9 5 5 5 16 8 2 0 1 255 1 1 2 21 28
23 12 23 17 20 16 1 0 0 0 0 1 0 0 0 1
1 2 53 94 68 44 47 55 61 60 30 4 2 255 2 3
38 97 125 123 125 139 139 129 21 2 1 255 0 3 31 109
142 128 134 146 147 93 54 4 2 2 255 1 1 20 92 120
95 94 94 87 61 12 3 2 255 1 1 16 86 197 197 184
144 184 152 105 47 2 1 255 0 1 4 9 11 11 20 15
10 9 2 1 1 255 1 2 3 10 99 110 106 106 90 90
79 5 1 0 255 0 0 1 1 1 1 1 1 3 2 1
1 0 0 255 0 1 1 36 76 152 177 171 148 115 3 2
1 255 2 1 2 7 10 11 10 27 15 15 5 2 1 1
255 1 1 1 1 7 8 8 10 11 7 3 2 2 255 1
1 1 2 33 33 24 18 28 18 10 3 1 1 255 1 1
1 1 1 1 10 11 10 5 2 1 0 1 255 1 1 1
1 3 4 28 28 28 20 10 3 2 1 255 0 0 1 4
17 24 33 33 36 23 1 0 0 255 1 1 2 3 8 9
9 7 7 7 2 1 1 255 2 1 1 1 3 10 10 7
7 8 8 5 1 0 255 0 1 2 5 9 12 18 18 16
11 10 3 1 0 255 0 0 0 1 3 18 18 21 21 8
3 1 1 255 2 2 10 44 44 33 21 30 28 28 23 3
1 1 255 1 1 1 3 10 24 22 28 40 40 2 1 0
255 0 0 1 1 2 3 5 54 59 53 34 8 1 1 255
1 3 3 4 23 38 38 44 38 38 16 3 1 1 1 255
1 15 46 72 72 38 20 56 56 8 2 2 255 1 2 16
132 201 201 216 216 173 149 148 30 1 1 255 1 2 66 255
255 255 255 255 255 255 119 8 1 1 255 2 14 244 250 234
232 234 255 255 255 41 2 1 255 1 2 2 101 132 151 138
181 187 187 122 4 3 1 255 1 1 1 5 18 10 10 5
17 9 2 1 1 255 1 0 2 17 28 23 21 23 21 20
17 1 0 0 0 1 1 0 0 1 1 2 5 62 62 55
44 47 61 67 61 44 4 2 255 2 3 70 87 97 92 92
102 106 99 21 2 2 255 2 3 76 144 161 142 146 149 154
149 67 4 2 1 255 1 2 18 69 95 95 87 147 147 63
12 7 1 255 1 1 3 49 200 155 144 144 190 178 147 97
3 1 255 0 1 5 11 21 21 14 12 10 9 7 1 1
255 1 1 4 18 70 126 139 119 119 93 90 5 0 0 255
1 1 1 1 1 1 1 1 2 2 1 1 0 1 255 1
1 2 36 76 141 165 165 148 116 4 2 2 255 1 1 2
7 10 16 16 27 37 15 5 2 1 0 255 1 1 0 3
7 8 7 7 10 9 3 3 1 255 0 0 1 1 33 33
14 14 17 18 14 4 2 1 255 2 1 1 1 1 1 3
10 10 2 2 0 0 1 255 1 1 1 1 1 3 7 21
20 15 3 3 1 1 255 1 0 1 4 17 22 22 22 33
3 2 2 0 255 1 1 2 3 8 9 4 4 8 8 3
1 1 255 2 1 1 1 5 7 8 7 7 7 5 2 1
0 255 0 1 2 7 9 11 8 12 12 10 7 3 1 0
255 0 0 1 1 3 11 21 25 21 7 3 2 2 255 1
2 10 20 29 31 21 28 28 29 17 3 1 1 255 1 1
1 3 9 22 21 22 22 22 2 1 1 255 0 0 1 1
1 4 4 7 34 34 8 2 2 2 255 1 2 3 4 23
31 38 46 46 49 30 2 1 1 1 255 1 8 46 46 56
33 29 44 44 16 2 2 255 0 1 16 88 158 181 201 255
180 180 159 30 1 1 255 2 3 49 255 255 255 255 255 255
255 119 9 1 1 255 2 14 244 250 234 180 197 255 255 255
41 2 1 255 1 1 2 154 154 144 132 157 161 161 113 4
3 1 255 0 1 1 15 18 18 10 9 31 25 2 0 0
255 1 1 1 8 17 17 21 21 21 22 18 0 0 0 0
0 0 0 0 0 1 1 4 62 62 55 47 51 51 81 63
30 4 2 255 2 3 70 87 89 89 92 102 102 59 25 2
2 255 2 2 36 142 144 142 128 146 146 88 50 9 2 1
255 1 2 12 21 112 95 128 147 147 61 9 3 1 255 1
1 1 23 142 142 220 224 190 152 146 54 3 1 255 0 0
4 11 21 21 16 15 14 10 7 1 0 255 0 0 3 10
43 136 138 90 90 90 90 2 0 0 255 0 0 1 1 1
1 1 1 2 2 0 0 0 1 255 1 1 2 5 49 76
141 157 155 97 5 3 1 255 2 2 2 4 15 15 15 23
23 12 8 2 0 0 255 1 1 1 3 5 8 8 9 9
7 3 2 2 255 0 0 0 1 33 33 16 16 18 38 14
4 1 1 255 1 1 1 1 1 2 2 2 2 1 1 0
0 0 255 1 1 1 0 1 3 5 5 3 3 3 2 1
1 255 1 1 1 4 7 16 16 17 17 2 1 2 0 255
0 1 2 3 7 8 8 8 8 8 3 0 0 255 1 1
1 1 3 5 7 8 10 8 4 2 1 0 255 1 1 2
2 2 5 8 12 14 8 3 3 1 0 255 0 1 1 1
3 5 16 21 9 2 2 1 1 255 0 2 2 20 29 37
29 21 21 20 4 1 1 1 255 1 1 2 2 2 9 11
22 20 4 1 1 1 255 0 1 1 1 2 3 3 3 3
3 3 2 2 2 255 1 1 2 3 8 31 44 49 46 46
11 1 1 1 2 255 2 2 8 21 33 29 35 35 29 5
2 1 255 1 1 3 31 140 158 230 255 230 167 148 5 2
1 255 0 2 38 255 255 255 255 255 255 255 28 4 1 0
255 1 5 160 250 245 205 205 255 255 255 3 2 2 255 1
1 1 72 144 144 148 161 168 161 113 4 2 1 255 0 0
1 9 10 12 10 17 30 25 0 0 0 255 1 1 1 3
12 28 40 21 21 20 14 2 1 0 1 1 1 0 0 0
0 1 4 30 55 64 54 67 68 89 63 30 2 1 255 1
2 24 87 89 89 112 112 102 59 25 2 2 255 2 2 2
36 99 151 159 159 154 90 18 2 1 0 255 1 1 2 12
23 69 147 147 94 14 5 1 1 255 1 1 1 3 49 195
201 201 186 158 146 4 2 1 255 0 0 1 4 17 12 12
12 8 8 4 2 1 255 0 1 1 3 30 55 85 85 85
66 2 1 0 0 255 0 0 0 0 1 1 1 2 1 2
0 1 1 2 255 2 1 1 1 1 14 70 89 103 7 4
0 0 255 1 2 2 3 10 10 10 11 23 11 8 1 0
0 255 0 0 1 1 3 7 8 9 7 3 2 1 0 255
0 0 0 1 8 15 16 16 28 16 4 2 1 1 255 1
1 1 1 1 2 2 1 1 1 1 0 0 0 255 1 1
1 0 0 3 3 3 2 2 2 2 1 2 255 2 1 1
2 4 7 8 8 3 1 1 1 0 255 0 0 0 2 3
9 9 8 4 3 3 1 0 255 1 1 1 1 1 4 5
7 10 4 2 1 1 1 255 1 1 1 1 2 2 3 5
8 3 3 1 0 0 255 0 1 0 1 2 4 5 5 1
1 1 1 1 255 1 1 2 20 24 31 29 23 8 3 3
1 2 2 255 0 0 0 0 2 2 11 20 4 4 2 1
1 255 1 1 1 1 2 2 2 2 2 2 2 2 2 1
255 1 1 1 1 2 8 31 46 46 11 5 1 1 1 2
255 2 2 2 4 20 21 29 29 16 3 2 2 255 1 1
2 3 31 140 195 243 217 159 5 2 1 1 255 2 2 2
38 255 255 255 255 255 28 10 3 1 0 255 0 2 2 160
217 217 205 205 174 3 0 0 1 255 1 1 1 1 72 141
144 148 148 113 4 2 1 1 255 0 0 1 2 3 12 12
12 2 1 0 0 0 255 1 1 0 1 1 9 9 8 8
14 2 1 1 1 1 1 2 0 0 0 0 1 2 4 36
64 64 73 73 89 40 7 1 1 255 1 1 3 24 89 89
112 112 86 25 4 1 2 255 1 1 1 3 36 94 99 110
88 50 2 2 1 1 255 1 1 2 2 4 23 69 69 14
3 3 1 1 255 1 1 2 2 3 23 142 186 146 146 2
2 1 1 255 0 0 0 0 2 4 5 5 4 2 2 1
1 255 0 1 1 1 2 10 55 55 18 2 1 1 1 0
255 0 0 0 0 1 1 1 1 1 2 0 1 1 1 255
1 1 1 1 1 2 4 4 4 2 2 0 0 255 1 2
2 3 4 4 8 8 8 8 1 1 0 0 255 0 0 1
1 1 2 4 4 3 2 1 1 0 255 0 0 0 2 2
2 12 16 16 2 2 2 1 0 255 0 0 0 0 1 1
1 1 1 0 1 0 0 0 255 1 1 2 2 1 1 1
1 1 1 2 2 1 1 255 2 2 1 1 1 2 2 2
2 1 1 1 0 255 1 1 0 0 1 2 3 3 3 3
2 1 1 255 1 1 1 1 1 1 3 1 2 2 2 1
0 0 255 1 1 1 1 2 2 2 4 4 2 0 1 0
0 255 1 1 0 0 1 2 3 1 1 1 1 0 1 255
1 1 2 3 4 23 3 3 3 1 1 1 2 2 255 1
1 1 0 1 1 2 2 4 2 1 0 1 255 1 1 1
2 2 2 1 0 0 1 1 1 1 1 255 2 1 1 1
2 2 2 3 3 1 1 0 2 1 2 255 2 3 2 3
4 5 3 3 2 2 2 2 255 1 1 2 2 3 10 179
179 53 18 3 3 2 2 255 2 1 2 4 9 38 43 43
28 9 3 2 1 1 255 0 1 1 1 21 217 197 101 3
0 0 1 1 255 1 1 1 1 2 21 135 135 100 2 1
1 1 1 255 1 0 1 2 2 1 2 1 2 1 1 1
1 255 1 1 0 1 1 3 2 2 2 2 0 0 1 1
1 1 1 0 0 0 0 2 2 2 4 36 53 64 68 54
7 2 1 1 255 1 1 1 1 20 54 54 42 17 2 1
1 2 255 1 0 0 1 11 29 69 66 56 1 1 1 1
1 255 1 1 1 1 1 1 3 3 2 2 2 1 1 255
1 1 1 2 2 10 12 12 16 2 1 1 1 0 255 1
1 1 1 2 1 1 1 1 1 1 1 1 255 1 1 1
1 1 1 2 2 2 1 1 1 1 0 255 1 0 0 0
0 0 1 1 1 1 1 1 1 1 255 1 1 1 1 1
1 1 1 1 1 2 0 0 255 1 1 2 3 3 3 2
2 2 1 1 1 0 0 255 0 0 0 0 1 1 1 2
1 1 0 0 0 255 0 0 0 0 0 0 1 1 1 2
1 1 1 0 255 0 0 1 1 2 1 1 0 1 0 1
0 1 1 255 1 1 2 2 1 1 0 0 0 1 2 1
1 1 255 1 1 1 1 1 1 1 2 1 1 1 1 0
255 1 1 0 0 0 1 1 1 1 1 1 1 1 255 1
1 1 1 1 1 1 0 0 1 2 1 0 1 255 1 1
1 1 1 1 1 2 1 1 0 1 0 1 255 1 1 1
1 1 2 1 1 1 0 0 0 0 255 1 1 1 1 2
2 2 1 1 1 1 2 2 2 255 1 0 1 1 1 1
1 1 2 1 1 1 1 255 1 1 1 1 1 1 0 0
0 0 0 0 1 1 255 1 1 1 1 1 1 1 2 2
3 1 0 1 1 2 255 2 3 2 2 2 2 2 2 2
2 1 1 255 1 1 2 2 2 2 2 2 2 2 2 3
2 2 255 1 1 2 2 4 9 30 12 5 3 1 1 1
1 255 1 1 1 1 1 4 10 3 2 0 2 2 1 255
1 1 1 1 1 3 5 5 2 2 1 1 1 1 255 0
0 1 0 2 1 2 0 2 1 1 1 1 255 0 0 0
1 1 1 1 2 1 1 0 0 0 0 0 0 1 0 0
0 0 0 1 1 1 2 2 9 9 9 2 1 1 1 255
1 1 1 1 5 10 10 3 2 1 1 1 2 255 1 1
1 1 1 5 5 4 1 1 1 1 1 1 255 1 1 1
1 0 1 1 1 0 0 0 1 1 255 1 2 2 2 1
1 1 1 3 2 2 1 1 0 255 1 1 1 1 1 0
0 0 0 0 1 1 1 255 0 1 1 1 1 1 1 1
0 0 1 0 1 0 255 0 0 0 0 0 1 1 0 1
1 2 1 1 1 255 1 1 1 1 1 0 0 0 0 1
2 1 1 255 2 1 1 2 2 1 1 1 0 1 1 1
0 0 255 1 1 1 1 0 0 0 1 1 0 0 0 1
255 0 0 0 0 1 0 0 1 1 1 1 1 1 1 255
0 0 1 2 2 0 0 0 1 0 1 0 1 1 255 1
1 2 1 1 1 0 0 0 0 2 1 1 1 255 1 1
1 1 1 2 1 1 1 1 1 0 0 255 1 1 1 1
0 0 0 0 1 1 1 1 1 255 2 1 2 1 1 1
1 1 0 1 1 1 1 1 255 1 1 2 2 1 1 1
1 1 1 0 0 0 1 255 2 1 1 1 0 2 1 1
1 0 0 0 0 255 0 0 0 0 0 2 1 1 1 0
0 1 1 1 255 1 1 1 1 1 1 1 1 1 1 1
1 1 255 1 1 1 1 1 0 0 0 0 0 0 0 1
1 255 2 1 1 2 2 2 1 2 2 3 1 0 1 1
1 255 1 2 2 2 2 2 1 1 1 1 1 1 255 1
1 1 1 2 1 1 1 1 2 2 2 2 2 255 1 0
1 2 2 5 10 5 1 1 0 1 1 1 255 1 1 1
1 0 1 2 2 2 0 0 1 1 255 0 1 1 1 1
1 2 2 1 1 1 1 1 1 255 1 0 1 0 1 1
2 1 2 1 1 1 1 255 0 0 0 1 1 1 1 1
1 1 0 0 0 0 0 0 0 0 0 0 0 0 0 1
1 2 2 2 2 2 2 2 2 1 255 1 1 1 0 1
1 3 2 1 1 1 1 1 255 1 1 1 1 1 1 1
1 0 0 0 1 1 0 255 1 1 1 1 1 1 1 1
1 1 1 1 1 255 1 2 2 1 1 1 1 0 2 2
2 2 1 0 255 1 1 1 1 1 1 0 1 1 1 1
1 1 255 1 1 1 1 0 1 0 1 0 0 0 0 1
0 255 0 0 0 0 0 1 1 1 1 1 1 1 1 0
255 0 0 1 2 2 1 1 0 0 0 2 2 2 255 2
1 1 1 1 1 1 1 1 1 1 1 0 0 255 1 1
1 1 0 0 0 1 1 0 0 0 0 255 1 0 0 0
0 0 0 1 1 1 1 1 1 2 255 1 0 2 2 2
0 0 0 1 0 1 0 1 1 255 1 0 0 1 1 1
0 0 0 0 0 0 1 1 255 2 1 1 1 1 1 1
1 1 1 0 0 0 255 255 255 255 255 255 255 255 255 255
255 255 255 255 255 255 255 255 255 255 255 255 255 255 255 255
255 255 255 255 255 255 255 255 255 255 255 255 255 255 255 255
255 255 255 255 255 255 255 255 255 255 255 255 255 255 255 255
255 255 255 255 255 255 255 255 255 255 255 255 255 255 255 255
255 255 255 255 255 255 255 255 255 255 255 255 255 255 255 255
255 255 255 255 255 255 255 255 255 255 255 255 255 255 255 255
255 255 255 255 255 255 255 255 255 255 255 255 255 255 255 255
255 255 255 255 255 255 255 255 255 255 255 255 255 255 255 255
255 255 255 255 255 255 255 255 255 255 255 255 255 255 255 255
255 255 255 255 255 255 255 255 255 255 255 255 255 255 255 255
255 255 255 255 255 255 255 255 255 255 255 255 255 255 255 255
255 255 255 255 255 255 255 255 255 255 255 255 255 255 255 255
255 255 255 255 255 255 255 255 255 255 255 255 255 255 255 255
255 255 255 255 255 255 255 255 255 255 255 255 255 255 255 255
255 255 255 255 255 255 255 255 255 255 255 255 255 255 255 255
255 255 255 255 255 255 255 255 255 255 255 255 255 255 255 255
255 255 255 255 255 255 255 255 255 255 255 255 255 255 255 255
255 255 255 255 255 255 255 255 255 255 255 255 255 255 255 255
255 255 255 255 255 255 255 255 255 255 255 255 255 255 255 255
255 255 255 255 255 255 255 255 255 255 255 255 255 255 255 255
255 255 255 255 255 255 255 255 255 255 255 255 255 255 255 255
255 255 255 255 255 255 255 255 255 255 255 255 255 255 255 255
255 255 255 255 255 255 255 255 255 255 255 255 255 255 255 255
255 255 255 255 255 255 255 255 255 255 255 255 255 255 255 255
255 255 255 255 255 255 255 255 255 255 255 255 255 255 255 255
255 255 255 255 255 255 255 255 255 255 255 255 255 255 255 255
255 255 255 255 255 255 255 255 255 255 255 255 255 255 255 255
255 255 1 1 1 1 1 1 1 1 1 1 1 1 0 255
1 1 1 1 1 1 1 1 1 0 1 1 1 1 255 1
1 1 0 0 0 0 2 0 2 0 1 1 1 255 0 0
1 0 0 1 1 1 1 1 1 1 1 255 0 0 0 1
1 1 1 1 1 1 1 0 0 0 255 1 1 1 1 1
1 1 1 1 1 2 1 1 255 1 1 1 1 1 1 0
1 2 2 1 1 1 1 255 1 1 2 1 1 1 1 1
1 1 1 1 1 0 0 255 0 1 2 2 2 2 1 1
1 1 1 0 255 0 1 2 2 1 1 1 1 1 0 0
0 1 1 255 2 1 0 0 1 1 2 2 2 1 1 1
1 0 255 0 0 0 0 0 0 0 1 0 1 0 0 1
255 2 2 0 2 1 1 1 1 1 0 0 0 1 1 255
2 1 0 0 0 0 1 1 0 0 1 1 1 255 0 1
1 1 0 0 1 1 0 0 1 1 1 1 1 1 0 1
0 0 0 1 0 0 0 1 1 1 0 0 0 1 1 1
255 2 2 1 0 0 0 0 0 0 0 1 1 1 255 1
1 1 1 1 0 1 1 1 1 0 1 1 2 255 1 1
1 1 1 1 1 1 1 1 1 1 1 255 1 2 2 1
1 1 0 0 0 2 2 2 0 0 255 1 1 1 1 1
1 1 0 1 1 1 1 2 255 0 0 1 0 1 0 0
0 0 1 1 1 1 1 255 0 1 1 1 1 0 0 0
0 1 1 1 1 0 255 0 1 2 1 2 2 2 1 2
1 1 1 1 255 0 0 0 0 0 0 1 1 1 1 1
1 1 0 255 0 1 2 2 1 2 2 2 2 2 2 0
0 255 1 1 1 0 0 1 1 1 1 1 2 1 2 2
255 1 0 1 1 1 0 0 0 0 0 0 0 1 1 255
0 0 0 0 1 1 1 1 2 0 0 0 1 1 255 1
1 1 1 1 1 1 1 1 1 1 1 0 255 1 1 1
0 0 1 1 1 1 1 1 1 0 255 0 1 1 1 1
1 1 0 1 0 1 1 1 0 255 1 1 1 1 1 0
0 2 1 2 3 1 1 1 255 1 1 1 1 1 1 1
1 1 1 1 1 1 255 1 0 1 1 1 2 1 1 1
1 1 1 1 0 255 0 1 1 1 1 1 1 1 0 0
2 2 2 255 1 1 1 1 1 1 1 1 1 1 1 1
1 1 255 1 1 1 1 1 1 1 2 1 1 1 1 1
1 2 255 1 1 1 2 1 2 1 0 0 0 0 0 255
1 1 2 2 1 0 1 1 1 1 0 0 1 1 255 1
2 0 1 2 2 2 2 2 1 1 2 2 1 255 0 0
1 1 1 0 0 0 1 1 2 1 2 255 2 1 1 1
1 0 0 0 0 0 0 0 1 1 255 1 1 0 0 0
1 1 1 1 1 0 0 0 255 1 1 1 1 0 2 2
2 3 0 1 1 1 1 1 1 1 1 0 0 1 1 1
0 1 2 2 1 1 0 0 0 0 1 255 2 2 2 0
0 0 1 0 1 1 1 1 1 255 1 1 1 2 3 4
7 25 1 1 0 1 1 1 255 1 1 1 1 1 1 1
1 1 1 1 1 1 255 1 1 0 1 1 1 1 0 1
2 2 0 0 0 255 0 0 1 1 1 1 1 0 2 1
1 1 2 255 0 0 0 0 1 1 1 0 0 1 1 1
1 1 255 0 1 1 1 1 2 2 3 3 2 2 2 1
0 255 1 2 2 2 3 2 2 2 2 2 1 1 0 255
0 0 0 0 0 1 1 1 1 1 1 1 0 0 255 1
2 2 4 5 38 54 38 9 2 1 0 0 255 1 1 1
1 1 1 1 1 2 1 1 1 2 2 255 1 1 1 1
1 1 1 1 1 0 0 1 1 1 255 0 0 0 1 1
1 2 2 2 1 1 1 1 1 255 0 1 1 1 1 1
1 1 1 1 1 0 1 255 1 1 1 1 1 2 2 2
1 1 1 1 0 255 1 1 2 1 1 2 2 2 2 2
1 0 1 1 255 1 1 1 1 1 1 1 1 1 1 3
1 1 1 255 0 1 1 1 1 1 1 1 2 1 1 1
1 255 1 1 1 1 1 2 1 1 1 1 1 0 1 1
255 0 1 1 1 1 1 1 1 1 2 2 2 2 255 1
1 1 0 1 2 2 2 2 2 2 2 2 2 255 1 0
0 1 1 1 1 1 2 1 1 1 1 0 1 255 1 1
1 1 2 2 2 1 2 2 1 0 255 1 1 2 2 2
2 2 2 2 2 1 1 1 0 255 0 2 0 2 2 2
2 2 2 1 1 1 1 1 255 1 1 1 1 2 1 2
1 1 1 1 1 2 255 1 0 0 1 1 1 2 2 1
0 0 1 1 1 255 0 0 0 0 0 2 1 1 1 1
0 1 1 255 1 1 1 1 0 2 2 3 5 3 2 2
1 1 1 1 2 0 0 0 1 1 1 1 5 10 10 4
3 0 0 0 1 0 255 0 0 2 2 2 2 1 1 1
2 2 1 1 255 1 1 1 2 5 27 55 55 42 3 0
0 0 1 255 1 1 0 0 0 2 1 1 1 1 1 1
1 255 1 1 2 2 15 30 38 36 28 7 2 1 0 1
255 0 0 0 8 11 10 3 3 4 2 1 1 0 255 0
0 0 0 1 2 24 30 30 3 2 2 2 1 255 1 1
1 1 9 9 7 7 16 10 7 2 1 1 255 2 2 4
5 24 24 18 18 18 4 1 1 0 255 0 1 0 1 1
14 14 2 1 1 1 1 1 1 255 1 2 2 25 79 67
62 44 41 34 1 1 1 255 1 1 1 1 1 2 2 2
2 2 1 1 1 2 255 1 1 1 2 2 2 2 1 1
1 1 1 1 1 255 1 0 0 0 1 1 2 2 2 2
2 2 2 0 255 1 1 1 2 2 2 1 1 1 1 1
1 1 255 1 1 1 2 7 8 9 7 3 1 1 1 1
255 1 2 2 2 2 2 4 4 2 2 2 1 1 1 255
1 1 1 1 1 1 2 2 2 1 2 1 2 2 255 2
2 2 2 33 109 109 68 11 1 1 1 1 255 1 1 1
1 1 2 1 1 1 1 1 1 1 1 255 1 1 1 2
2 3 3 2 2 3 3 2 1 255 1 1 1 1 1 28
34 34 34 8 1 1 1 2 255 2 1 1 1 2 1 2
2 2 1 1 1 1 0 1 255 1 1 1 2 2 2 2
2 2 2 1 1 255 1 1 2 2 2 4 4 3 3 2
1 1 1 0 255 0 2 0 2 2 3 3 5 5 3 2
1 1 1 255 1 1 2 2 7 14 35 27 3 2 2 2
2 255 1 0 0 1 1 2 3 4 3 1 1 1 1 1
255 0 0 0 1 9 11 11 11 9 2 0 0 1 255 1
1 1 1 0 2 3 7 7 5 3 2 1 1 1 1 2
0 0 1 1 1 3 5 56 142 173 218 205 126 3 1 1
1 255 1 1 2 2 3 4 4 2 2 2 2 1 1 255
1 1 2 5 94 233 255 255 255 144 3 2 1 1 255 1
1 0 0 2 49 62 62 64 24 2 1 1 255 2 2 3
15 41 41 46 46 41 28 20 1 0 0 255 0 1 8 24
24 11 10 9 11 9 4 0 0 255 0 0 0 1 47 90
81 81 81 62 36 2 1 1 255 1 1 1 2 16 16 28
16 29 16 18 7 1 1 255 2 2 5 22 29 28 29 33
33 21 2 1 1 255 1 1 1 1 30 30 25 23 21 9
1 1 1 1 255 1 4 35 62 67 67 44 38 41 41 41
3 1 255 1 1 1 1 2 23 23 12 3 7 3 3 2
2 255 1 1 1 2 7 55 61 63 61 5 3 1 1 1
255 1 0 0 1 2 3 7 4 2 1 1 1 2 1 255
1 1 2 15 57 61 57 9 2 1 1 1 1 255 0 0
0 2 216 255 255 255 255 7 1 1 0 255 0 0 1 2
9 18 22 33 47 33 2 1 1 1 255 1 1 1 1 1
35 35 29 28 1 1 1 2 2 255 1 2 3 47 178 203
198 198 182 12 2 2 2 255 1 1 1 0 1 2 2 2
2 2 2 1 1 0 255 1 1 1 2 8 17 21 21 5
3 3 1 1 255 1 1 1 2 18 33 46 61 60 24 8
2 1 1 255 1 1 1 2 18 48 47 48 38 2 1 1
1 0 1 255 1 2 4 5 10 10 9 2 2 2 2 1
255 1 1 1 2 4 5 8 10 8 3 1 1 2 2 255
2 1 1 1 2 4 15 15 15 12 3 1 1 1 255 1
1 3 14 30 40 40 44 38 3 1 2 2 255 1 1 1
1 40 105 105 88 81 3 1 1 1 1 255 0 0 1 14
31 31 23 18 12 12 1 0 1 255 1 1 1 1 1 2
7 7 10 7 5 3 1 0 0 1 1 1 0 0 1 1
5 69 173 142 173 218 229 205 126 2 1 1 255 1 1 2
3 4 7 9 9 9 3 2 1 1 255 2 1 2 94 249
255 255 255 255 255 144 4 2 2 255 1 0 0 14 49 62
62 64 64 54 10 2 2 255 2 5 5 25 41 41 41 38
40 40 40 20 2 1 255 1 2 9 24 24 24 16 14 14
9 14 1 0 255 1 0 0 44 90 138 96 96 97 97 93
36 2 1 255 1 1 1 4 16 16 16 16 29 27 18 7
1 1 255 2 3 8 25 44 28 29 48 48 48 21 2 1
255 1 1 2 30 31 31 25 25 24 14 9 3 2 2 255
2 25 49 62 63 62 38 34 36 44 44 42 3 255 1 1
1 3 9 15 15 2 2 5 7 4 2 2 255 1 1 1
2 56 83 69 83 80 63 5 1 1 1 255 1 0 0 1
2 16 16 12 7 3 1 1 1 1 255 1 1 15 61 140
123 112 106 53 2 1 1 1 255 0 0 2 216 255 255 255
255 255 255 7 1 0 255 0 1 1 3 17 18 22 54 63
54 33 1 1 1 255 0 0 1 1 38 255 255 255 255 29
2 2 2 2 255 1 2 47 211 211 255 203 255 198 255 12
2 2 255 1 0 0 0 2 2 2 1 1 2 2 1 0
0 255 1 2 2 8 21 27 34 31 27 14 3 2 1 255
0 1 1 18 28 46 50 50 50 34 9 3 1 1 255 1
1 2 44 49 53 62 62 62 38 3 1 1 0 1 255 1
3 7 11 16 17 11 9 2 2 1 1 255 1 1 1 2
5 9 10 10 9 7 2 1 2 2 255 1 1 0 1 4
15 22 22 22 15 8 1 1 1 255 1 2 3 30 40 47
44 46 53 27 3 2 1 255 1 1 1 40 139 153 149 153
149 81 3 1 1 1 255 1 1 3 14 23 23 23 20 17
30 16 1 0 255 1 1 1 1 2 7 9 7 7 10 10
5 1 0 0 1 2 1 1 1 1 2 69 131 193 109 105
113 205 214 205 49 2 1 255 1 1 2 4 5 22 14 14
14 8 2 1 1 255 1 1 2 249 255 255 255 255 255 255
255 81 4 2 255 1 1 14 69 101 101 103 64 64 62 24
4 1 255 2 5 18 24 27 46 38 38 40 56 46 36 2
0 255 2 3 14 24 22 16 16 16 17 17 17 7 2 255
1 0 1 69 142 138 95 93 88 88 93 70 2 1 255 1
1 1 4 4 5 5 12 27 16 16 3 1 0 255 2 4
12 22 25 28 29 37 44 48 37 12 1 255 1 1 2 30
30 22 22 24 24 14 9 3 2 2 255 11 35 59 59 50
48 38 38 50 61 70 42 3 255 1 1 1 4 11 15 15
10 3 7 11 7 2 1 255 1 1 1 42 64 105 83 105
105 105 23 1 1 1 255 1 0 1 1 16 23 18 18 14
3 2 1 1 1 255 1 1 43 198 190 140 139 106 89 53
2 1 1 255 1 1 89 255 255 255 255 255 255 255 168 2
0 255 0 1 2 41 42 33 33 54 68 49 33 2 1 1
255 1 0 1 2 255 255 255 255 255 208 17 1 1 1 255
1 3 220 255 220 233 203 206 199 255 199 11 2 255 1 1
0 1 2 2 2 1 2 2 2 2 0 1 255 1 2 2
21 37 37 36 31 25 20 9 2 2 255 1 1 2 28 55
56 61 61 50 48 24 4 1 1 255 1 1 2 44 87 102
94 62 63 54 10 3 1 1 2 255 2 4 7 16 16 10
10 7 3 2 1 1 255 1 1 1 2 7 10 10 15 11
8 4 2 2 2 255 1 1 1 1 4 17 22 34 31 18
12 2 2 1 255 1 2 23 37 40 51 44 56 56 53 4
3 1 255 1 1 7 72 139 149 153 192 219 153 12 2 2
1 255 1 1 20 53 23 23 20 17 12 22 22 11 1 255
1 1 0 1 7 9 7 7 5 10 12 7 2 0 1 1
2 0 1 1 1 2 100 142 131 109 95 95 113 236 236 76
2 1 255 1 2 2 3 9 9 9 14 14 11 3 1 1
255 1 1 4 255 255 255 255 255 255 255 255 191 4 2 255
1 1 35 72 107 107 107 64 64 64 41 2 1 255 0 20
24 25 27 38 35 35 54 73 73 46 3 2 255 1 8 14
25 22 16 16 8 10 10 16 7 2 255 2 2 2 102 155
155 129 93 88 83 128 82 7 2 255 1 1 2 17 4 5
3 5 4 10 9 2 1 0 255 2 5 15 25 25 35 28
37 43 43 33 29 1 255 0 1 2 25 24 22 18 18 24
27 14 3 3 1 255 11 53 59 53 50 48 48 42 42 61
80 74 3 255 0 1 1 11 22 23 15 10 10 11 16 16
1 0 255 1 1 1 42 69 105 121 116 95 79 47 2 1
0 255 0 0 1 1 15 16 16 20 12 7 3 2 1 1
255 1 3 190 200 188 185 140 139 106 89 2 2 2 255 1
4 89 255 255 255 238 255 255 255 168 3 1 255 1 1 2
34 40 40 31 41 54 54 49 5 1 0 255 0 0 1 1
255 255 255 255 255 255 31 2 1 1 255 1 3 255 255 233
233 206 206 206 255 199 11 1 255 1 0 0 1 2 2 2
1 1 2 3 2 1 1 255 2 2 2 29 37 37 38 37
25 20 10 2 2 255 1 2 2 28 55 61 53 61 49 66
33 4 2 1 255 1 1 2 30 87 102 102 102 80 80 51
3 1 2 2 255 2 5 7 16 16 10 10 7 4 1 0
0 255 1 1 1 3 8 10 10 10 10 8 4 2 1 1
255 1 1 1 1 2 17 24 56 34 31 2 2 1 1 255
1 1 27 47 67 82 67 88 64 53 4 2 1 255 1 1
7 72 153 167 192 221 246 219 38 3 2 1 255 0 1 15
23 30 30 30 17 17 22 22 11 1 255 0 1 0 3 7
9 9 7 5 12 23 12 2 2 1 1 2 0 1 1 1
2 101 131 119 112 96 82 93 162 162 76 4 1 255 0 1
2 5 8 8 9 14 11 11 3 2 1 255 1 1 2 255
255 255 255 255 255 255 255 191 2 1 255 1 2 35 97 110
110 110 62 66 67 66 9 1 255 0 20 20 24 33 38 35
35 54 70 73 46 10 1 255 1 8 12 12 11 11 8 8
7 12 17 9 0 255 0 1 2 94 102 101 101 62 88 82
88 70 11 7 255 1 1 3 17 21 17 8 8 3 9 5
2 1 0 255 2 11 17 48 35 37 33 37 28 35 33 30
3 255 1 1 1 25 25 22 22 17 35 41 41 3 1 0
255 8 53 55 43 43 34 48 42 42 42 73 36 3 255 0
0 1 22 23 23 22 10 11 21 33 20 2 1 255 1 0
2 11 51 64 121 95 95 72 47 1 1 0 255 1 1 1
4 15 16 16 20 20 9 2 1 1 1 255 2 7 168 188
172 172 172 132 106 89 2 1 1 255 1 1 48 255 255 255
240 255 255 255 25 3 2 255 0 0 0 17 40 40 31 31
31 38 29 5 2 2 255 1 0 1 1 190 255 255 255 255
208 31 1 1 1 255 2 3 220 233 220 181 206 255 255 255
161 2 1 255 1 1 1 2 3 2 4 1 4 2 2 2
2 2 255 1 2 2 9 27 29 38 38 25 20 9 3 2
255 1 2 2 42 53 61 53 68 66 66 33 2 2 1 255
1 1 2 25 60 90 102 102 80 55 20 1 1 2 2 255
2 5 17 21 17 7 7 7 2 1 0 0 255 1 0 1
3 8 11 11 11 11 7 4 2 1 1 255 1 1 2 1
2 4 18 34 33 3 2 2 1 0 255 1 2 24 30 64
67 64 62 59 30 3 2 1 255 1 2 9 54 132 132 158
167 246 148 31 2 2 1 255 0 2 15 21 30 30 31 28
28 22 14 11 1 255 0 1 0 3 5 7 7 5 5 14
23 5 2 1 1 1 1 1 1 1 0 1 101 122 119 112
64 64 82 206 162 69 4 1 255 1 1 2 3 8 8 7
10 11 11 2 2 2 255 1 1 5 255 255 255 255 255 255
255 255 127 1 1 255 2 2 35 76 110 107 67 55 67 67
42 2 0 255 0 16 24 44 44 41 17 17 37 37 63 35
20 3 255 2 3 4 4 4 11 7 7 7 10 10 3 0
255 0 1 2 85 101 101 92 62 95 95 118 62 11 2 255
1 1 2 15 21 8 3 8 10 11 5 2 2 1 255 2
11 17 56 49 48 33 37 29 41 30 29 3 255 0 1 1
25 28 24 23 23 42 42 42 2 0 0 255 8 22 43 43
43 60 42 42 42 42 42 41 3 255 0 0 0 15 27 22
14 10 10 33 35 33 2 2 255 1 0 1 1 11 33 51
37 51 37 2 2 2 1 255 1 1 1 2 7 23 22 17
15 9 2 1 1 1 255 1 3 107 135 168 138 187 138 116
53 2 1 1 255 1 1 12 255 255 255 255 255 255 211 11
3 2 255 0 0 0 5 25 40 31 28 28 34 17 3 2
1 255 1 0 0 1 18 145 212 212 255 51 4 2 1 1
255 1 3 100 181 197 165 249 255 255 255 151 1 1 255 0
1 1 1 1 1 3 2 3 2 1 2 2 2 255 1 1
2 5 14 22 27 42 42 11 4 3 2 255 1 1 2 15
42 53 53 53 51 33 2 2 2 2 255 1 1 2 10 25
63 74 74 55 20 1 1 1 1 0 255 1 3 5 7 16
7 7 4 2 1 0 0 255 1 0 1 1 3 8 9 9
9 5 2 1 0 1 255 1 1 1 1 2 2 4 4 3
2 2 2 1 0 255 1 2 2 12 24 64 64 62 53 29
2 1 1 255 1 1 3 9 54 123 128 128 148 38 3 2
1 1 255 1 2 2 15 34 34 31 28 28 24 14 1 1
255 1 1 1 1 3 4 5 7 18 18 7 4 2 1 1
1 1 1 1 1 1 1 54 112 119 105 64 64 93 162 93
10 1 1 255 0 1 1 2 7 9 9 11 11 3 2 2
2 255 1 1 2 73 255 255 255 255 255 255 255 16 1 1
255 2 2 3 46 76 76 67 55 62 51 12 1 0 255 1
2 20 29 33 41 41 41 37 27 27 20 3 1 255 1 2
1 2 1 8 5 7 4 12 17 2 0 255 0 0 0 12
94 94 97 92 102 95 83 23 11 1 255 1 1 1 3 12
5 4 3 11 17 11 2 1 1 255 1 2 14 49 36 41
37 41 29 34 25 8 2 255 0 0 1 2 29 23 33 23
33 14 4 1 0 0 255 2 16 24 43 46 46 29 66 66
42 42 25 2 255 0 1 1 1 15 15 14 21 21 35 35
34 2 2 255 0 1 1 0 0 1 21 21 1 1 1 1
1 2 255 1 1 1 2 2 5 15 12 12 2 2 1 1
1 255 1 2 2 68 107 113 132 126 53 2 1 0 0 255
0 1 1 28 240 255 255 255 211 11 7 2 0 255 0 0
0 2 17 24 24 23 17 17 5 2 2 2 255 0 0 0
1 3 4 14 14 4 2 2 1 0 1 255 1 1 3 100
165 165 249 249 255 161 5 2 1 255 1 1 1 2 1 1
2 2 1 1 1 2 1 2 255 0 0 1 2 9 22 25
25 42 4 3 3 2 255 2 1 2 3 41 42 51 42 33
7 2 2 1 1 255 2 1 1 1 4 10 27 27 4 3
1 1 1 1 1 255 1 1 1 3 9 3 2 1 1 1
0 1 255 1 1 1 1 2 4 9 5 5 3 2 2 0
1 255 2 3 2 1 1 1 2 2 2 2 1 1 1 0
255 0 1 1 2 3 12 24 29 29 1 1 1 1 255 1
1 2 3 3 49 86 89 31 3 2 1 1 1 255 1 2
2 3 33 34 38 31 31 25 3 1 1 255 0 1 1 1
1 3 3 5 7 7 4 2 1 1 1 1 1 1 1 1
1 1 3 54 122 122 161 227 218 206 81 3 1 1 255 0
0 1 1 2 7 7 10 3 1 1 1 1 255 1 2 2
3 73 255 255 255 255 255 18 4 2 1 255 2 2 2 2
9 46 55 51 12 10 2 1 0 255 1 1 3 29 29 41
44 47 37 30 22 11 1 0 255 0 1 1 1 1 7 4
4 2 3 2 2 1 255 0 0 0 2 12 74 74 74 95
95 23 2 1 1 255 1 1 1 1 2 2 3 3 15 17
15 2 1 1 255 0 0 2 14 25 37 37 43 34 29 8
2 2 255 0 0 1 1 2 2 8 14 14 5 2 0 0
2 255 2 11 16 22 35 36 36 80 80 72 25 2 1 255
0 0 0 1 2 14 14 21 18 18 15 2 2 1 255 1
1 1 0 0 1 1 1 1 1 1 1 1 2 255 2 1
1 1 1 2 2 2 2 1 2 1 1 1 255 1 1 1
1 17 44 44 3 1 1 1 0 1 255 1 0 1 1 9
29 29 29 9 7 2 0 0 255 1 2 1 1 1 17 12
7 5 2 1 1 1 1 255 0 0 1 2 2 2 1 2
2 2 2 1 1 1 255 1 1 2 5 100 154 192 154 89
3 1 1 0 255 1 1 1 1 1 0 1 1 1 0 0
1 1 1 255 1 1 1 1 3 14 22 8 4 3 3 1
1 255 2 1 1 1 2 2 2 2 2 2 2 2 1 1
255 2 2 1 0 3 3 3 3 1 1 0 1 1 1 1
255 1 1 1 1 1 1 1 1 1 2 1 1 255 1 0
1 1 1 1 2 3 3 2 2 2 2 2 255 2 3 2
1 2 1 2 1 1 1 1 0 1 1 255 0 0 0 1
2 2 2 2 1 1 1 1 1 255 0 0 0 2 2 2
3 3 1 1 1 1 1 1 255 1 1 2 3 3 33 21
21 16 3 1 1 1 255 1 0 1 1 1 1 2 2 7
7 3 2 1 1 1 1 1 1 1 1 1 1 1 3 33
105 161 151 123 68 3 1 1 0 255 0 0 1 1 1 1
2 2 2 1 1 1 1 255 1 2 2 2 2 54 112 123
112 16 3 2 1 1 255 2 2 1 0 0 3 3 1 1
1 1 1 1 255 1 1 2 2 22 29 44 47 30 22 3
1 1 0 255 0 1 1 1 2 7 1 1 1 1 1 1
1 255 0 0 0 0 1 2 3 3 3 2 1 0 0 1
255 1 0 0 1 1 2 2 2 3 2 2 1 1 1 255
0 0 1 2 5 14 25 36 25 8 0 0 1 255 0 0
0 0 0 0 0 0 2 1 1 1 1 1 255 1 1 1
14 21 35 36 37 66 21 2 1 0 255 0 0 0 0 0
2 7 21 18 3 3 1 0 0 255 0 1 1 0 0 1
1 1 1 1 2 1 1 1 255 2 1 1 0 0 1 1
1 1 1 1 1 1 1 255 1 0 1 1 1 1 1 1
1 0 0 0 1 255 1 0 1 1 1 5 5 4 0 0
0 0 0 255 1 1 1 1 2 2 2 3 2 1 1 1
1 1 255 0 0 1 2 2 1 1 1 2 2 2 0 0
1 255 2 2 2 1 2 3 4 3 2 1 1 1 0 255
0 1 1 1 1 1 1 1 1 0 0 1 1 1 255 1
1 0 0 0 2 3 2 0 0 2 2 2 255 2 2 1
1 1 1 1 2 2 2 2 2 1 1 255 1 1 1 0
1 3 3 1 1 1 1 1 1 1 1 255 1 1 2 2
1 1 0 1 0 2 1 1 255 1 0 0 0 1 1 1
1 1 2 0 2 1 2 255 2 1 1 0 0 0 1 1
1 1 0 0 1 1 255 0 0 1 1 1 1 2 1 1
1 1 1 1 255 1 1 0 1 2 2 2 2 1 1 1
1 1 1 255 0 1 2 2 3 3 3 3 3 2 1 1
1 255 0 0 0 1 1 1 1 1 2 2 2 1 0 0
1 1 1 1 1 2 1 1 1 2 2 2 5 15 15 2
1 1 1 0 255 1 1 1 1 1 0 0 0 1 1 1
0 0 255 0 2 2 2 1 1 5 10 10 3 1 1 1
1 255 1 2 0 0 0 0 1 0 1 0 1 1 1 255
0 0 1 1 2 2 21 21 12 3 1 1 1 0 255 0
1 0 1 1 2 1 1 1 2 2 0 0 255 0 0 0
0 0 0 1 1 1 1 0 0 0 0 255 0 0 0 1
1 1 1 2 1 1 0 0 0 0 255 0 0 0 1 1
3 3 3 3 0 0 0 1 255 1 1 0 0 0 1 0
0 0 1 1 1 2 1 255 1 1 1 4 4 5 7 21
7 2 0 0 0 255 0 0 0 0 0 1 1 2 2 2
0 0 0 0 255 0 1 1 1 0 0 1 0 0 0 1
1 1 1 255 2 1 1 0 0 1 1 1 1 1 1 1
1 1 255 1 1 1 1 1 1 0 1 1 1 0 0 1
255 1 1 1 1 1 1 1 1 0 0 1 1 1 255 1
1 1 1 1 2 2 2 1 1 1 0 0 0 255 0 0
1 1 1 1 0 1 0 1 1 0 1 1 255 1 1 1
1 1 1 0 0 1 1 1 0 0 255 0 1 1 1 1
1 1 1 1 1 0 1 1 1 255 1 1 1 1 1 2
2 2 0 0 1 1 1 255 1 2 1 1 1 1 1 1
1 1 2 1 1 1 255 1 1 1 1 1 1 1 1 1
1 1 0 1 1 1 255 0 1 2 2 0 1 1 1 1
1 1 1 255 1 0 0 0 0 1 1 1 1 2 0 1
1 2 255 1 1 1 1 0 0 0 0 0 0 0 0 1
1 255 1 1 1 1 2 1 2 1 1 0 0 1 1 255
1 1 0 0 1 2 2 2 2 1 1 0 0 0 255 0
1 1 1 1 1 2 2 2 2 0 1 1 255 0 0 0
1 1 0 0 0 0 1 1 1 0 0 1 1 0 255 255
255 255 255 255 255 255 255 255 255 255 255 255 255 255 255 255
255 255 255 255 255 255 255 255 255 255 255 255 255 255 255 255
255 255 255 255 255 255 255 255 255 255 255 255 255 255 255 255
255 255 255 255 255 255 255 255 255 255 255 255 255 255 255 255
255 255 255 255 255 255 255 255 255 255 255 255 255 255 255 255
255 255 255 255 255 255 255 255 255 255 255 255 255 255 255 255
255 255 255 255 255 255 255 255 255 255 255 255 255 255 255 255
255 255 255 255 255 255 255 255 255 255 255 255 255 255 255 255
255 255 255 255 255 255 255 255 255 255 255 255 255 255 255 255
255 255 255 255 255 255 255 255 255 255 255 255 255 255 255 255
255 255 255 255 255 255 255 255 255 255 255 255 255 255 255 255
255 255 255 255 255 255 255 255 255 255 255 255 255 255 255 255
255 255 255 255 255 255 255 255 255 255 255 255 255 255 255 255
255 255 255 255 255 255 255 255 255 255 255 255 255 255 255 255
255 255 255 255 255 255 255 255 255 255 255 255 255 255 255 255
255 255 255 255 255 255 255 255 255 255 255 255 255 255 255 255
255 255 255 255 255 255 255 255 255 255 255 255 255 255 255 255
255 255 255 255 255 255 255 255 255 255 255 255 255 255 255 255
255 255 255 255 255 255 255 255 255 255 255 255 255 255 255 255
255 255 255 255 255 255 255 255 255 255 255 255 255 255 255 255
255 255 255 255 255 255 255 255 255 255 255 255 255 255 255 255
255 255 255 255 255 255 255 255 255 255 255 255 255 255 255 255
255 255 255 255 255 255 255 255 255 255 255 255 255 255 255 255
255 255 255 255 255 255 255 255 255 255 255 255 255 255 255 255
255 255 255 255 255 255 255 255 255 255 255 255 255 255 255 255
255 255 255 255 255 255 255 255 255 255 255 255 255 255 255 255
255 255 255 255 255 255 255 255 255 255 255 255 255 255 255 255
255 255 255 255 255 255 255 255 255 2 1 0 1 2 1 1
1 1 1 2 1 0 0 2 2 1 255 1 1 1 0 0
0 0 0 1 0 0 0 1 255 0 0 0 1 1 0 0
0 0 0 1 1 1 1 255 1 1 0 0 1 1 1 1
1 0 0 0 1 255 0 0 0 1 1 1 0 0 0 1
1 1 0 0 255 0 1 0 0 0 0 0 0 0 1 1
1 2 255 0 0 0 0 0 1 1 0 0 0 0 0 0
0 255 1 1 0 0 1 1 1 1 1 1 1 1 1 1
255 1 1 0 1 1 1 1 0 0 0 0 1 1 255 1
0 0 0 1 1 1 1 0 0 0 1 2 1 255 0 1
0 1 0 0 0 1 1 1 0 1 1 255 0 0 0 1
1 2 1 1 1 1 0 0 0 0 255 0 0 1 1 1
0 1 1 1 0 0 0 1 1 255 0 0 0 0 0 1
1 1 0 0 0 1 1 1 255 1 1 1 1 1 1 1
1 0 0 0 0 0 255 1 0 0 0 1 2 1 1 0
0 1 1 1 255 0 0 1 0 1 2 2 2 1 1 0
0 0 0 255 1 1 1 1 1 1 0 1 1 1 1 1
1 1 255 1 0 0 0 1 1 1 1 1 1 0 0 1
255 1 1 1 1 1 1 1 1 1 1 2 1 1 1 255
1 1 1 1 1 1 2 0 1 1 1 1 1 255 1 1
1 1 1 1 1 0 1 1 1 1 1 1 255 1 1 1
1 1 1 1 1 1 0 0 0 0 1 1 255 1 2 1
2 0 2 2 2 2 0 0 0 255 1 2 2 0 0 1
1 1 1 2 1 2 1 0 255 0 0 1 1 1 0 0
0 0 0 0 0 1 1 255 1 1 1 1 3 1 2 0
0 0 0 1 1 255 1 1 0 0 1 1 2 2 1 1
1 0 0 0 255 1 1 1 1 2 2 2 2 2 2 2
2 1 255 1 1 2 2 2 3 2 1 1 1 1 1 1
1 1 0 0 2 1 0 1 1 1 1 1 1 1 1 0
0 0 1 1 1 255 1 1 0 0 1 1 0 0 1 1
1 1 1 255 0 0 0 0 1 1 0 0 0 0 1 1
1 1 255 1 1 0 0 1 1 1 1 1 0 0 1 1
255 0 0 0 0 0 0 0 0 0 1 1 0 0 0 255
1 1 1 0 0 0 0 0 0 1 2 2 2 255 0 0
0 0 1 1 1 0 1 0 1 0 0 0 255 1 2 1
1 1 2 1 1 1 1 1 1 1 2 255 1 1 1 1
1 1 1 1 0 0 0 1 1 255 0 0 0 0 1 1
1 1 1 0 1 1 2 2 255 0 1 0 1 0 1 0
1 1 1 1 1 0 255 0 1 1 1 2 3 3 3 1
1 1 1 1 1 255 0 2 1 1 1 1 1 1 1 1
1 0 1 1 255 0 0 0 0 0 0 0 0 0 0 0
1 0 1 255 1 1 1 0 2 2 2 1 0 0 0 0
0 255 1 0 0 0 2 2 1 0 0 0 1 1 1 255
0 0 0 0 1 2 2 2 2 1 0 0 1 1 255 1
1 1 2 2 2 1 1 1 1 0 1 1 1 255 0 0
0 0 1 1 1 1 1 0 0 0 1 255 1 1 1 1
1 1 1 1 2 2 2 1 1 1 255 1 1 1 1 1
0 1 0 1 1 1 1 1 255 1 1 1 1 1 1 1
1 1 1 2 1 1 1 255 1 2 1 1 1 1 2 2
1 1 1 1 1 1 1 255 2 2 1 1 1 2 2 2
2 1 1 0 255 1 2 2 0 1 1 2 2 3 3 1
1 1 1 255 0 0 1 1 1 0 1 1 1 1 1 0
1 1 255 1 1 3 3 4 3 3 2 2 0 1 1 1
255 1 1 1 1 1 2 2 2 2 1 1 1 1 0 255
1 1 1 1 3 11 16 11 2 2 2 2 0 255 1 1
2 2 3 4 5 4 2 2 2 1 1 1 1 0 0 1
1 1 1 1 1 1 1 1 2 2 2 1 1 1 1 1
255 0 0 0 1 2 3 3 2 1 1 1 1 1 255 0
0 1 1 1 1 2 0 0 1 1 1 1 0 255 0 0
0 0 1 1 2 2 1 0 0 0 1 255 0 0 0 0
0 1 1 2 2 2 2 1 0 0 255 0 1 1 1 0
0 0 0 1 1 1 0 0 255 0 0 0 1 1 2 1
8 1 1 1 1 1 0 255 0 0 0 2 4 2 2 1
1 1 1 1 0 1 255 1 1 1 1 2 2 1 2 2
1 0 1 1 1 255 1 0 0 1 4 4 1 2 2 3
2 2 2 255 1 1 1 1 1 1 1 1 2 2 2 2
1 255 1 2 1 1 2 7 30 30 15 3 2 1 1 0
255 1 2 2 1 1 4 14 5 5 3 2 1 1 0 255
0 0 0 0 0 1 1 0 0 0 0 1 1 1 255 1
1 1 1 15 21 15 14 3 1 1 0 0 255 2 0 0
0 2 2 1 1 1 1 1 2 2 255 1 1 1 1 2
3 5 10 7 2 1 1 1 1 255 1 1 1 1 1 2
3 3 1 1 0 2 2 1 255 0 0 1 1 1 3 3
3 1 1 0 0 1 255 1 1 1 1 1 2 2 2 3
3 2 2 1 1 255 1 1 1 1 0 0 1 1 1 1
1 1 1 1 255 0 0 2 2 1 5 8 8 3 3 1
1 0 255 1 1 1 1 1 1 2 2 2 2 1 1 0
1 0 255 1 1 1 1 3 4 4 2 2 2 1 1 1
255 1 0 0 1 4 5 7 4 3 3 1 1 1 255 0
0 1 1 1 1 1 2 2 1 1 1 1 1 255 0 0
2 4 12 48 48 7 7 2 2 1 1 255 0 0 0 2
2 7 14 12 12 4 1 1 1 1 255 1 1 2 9 16
18 25 25 25 2 2 2 1 255 1 2 2 9 72 121 255
255 221 108 5 2 1 1 0 0 0 0 1 1 1 1 2
2 2 3 3 2 2 2 2 2 1 1 255 0 0 0 2
5 7 7 21 5 1 1 1 0 255 0 0 2 2 2 12
28 48 28 5 3 2 2 1 255 1 0 0 0 2 4 9
9 8 2 1 1 1 255 0 0 0 0 4 5 14 20 20
20 2 1 1 1 255 0 0 1 1 1 2 1 2 2 2
1 0 0 255 0 0 0 1 2 10 27 27 14 8 2 1
1 1 255 0 0 2 3 4 7 7 3 3 3 2 2 1
1 255 1 0 0 1 2 8 20 11 2 1 1 1 1 1
255 1 1 2 10 12 12 10 10 5 3 2 1 1 255 1
0 0 0 1 1 2 2 2 1 1 1 1 255 1 2 2
2 57 88 114 114 105 79 29 2 1 0 255 1 2 2 5
36 46 36 27 17 17 4 1 1 1 255 1 1 0 0 0
1 1 1 0 1 1 1 1 1 255 1 1 1 41 51 70
72 54 29 29 3 1 1 255 2 0 0 0 2 2 3 3
3 3 2 2 1 255 0 0 1 1 2 76 89 96 123 9
2 2 2 1 255 1 1 1 1 8 34 36 36 5 3 3
2 2 1 255 0 1 1 2 10 15 15 15 12 5 1 0
1 255 1 2 1 2 2 29 151 214 210 164 3 2 1 1
255 0 0 1 1 0 0 1 2 9 2 1 1 1 1 255
0 0 2 2 4 29 31 47 47 4 3 1 0 255 0 0
1 1 2 2 3 4 3 2 1 2 1 1 1 255 2 2
2 4 5 5 5 4 4 3 2 1 1 255 0 0 2 4
8 8 12 8 4 3 3 1 1 255 0 1 1 1 1 7
10 11 4 2 2 1 1 1 255 1 2 4 66 88 72 68
68 74 12 4 1 1 255 0 1 1 1 16 54 145 145 56
46 5 2 2 2 255 1 1 2 23 31 41 41 33 33 33
3 2 2 255 2 2 9 72 238 255 255 255 255 246 108 5
1 1 1 1 1 0 0 1 1 1 2 3 34 34 34 38
30 30 2 2 2 1 255 1 1 1 22 49 51 51 59 48
23 1 1 0 255 0 1 2 9 18 29 51 53 56 56 42
3 2 1 255 0 0 2 4 7 7 7 8 8 3 2 2
1 255 1 1 2 7 12 15 34 34 33 20 20 2 1 1
255 0 0 1 2 3 9 15 15 8 3 1 0 0 255 0
0 0 1 15 27 31 35 35 24 20 11 1 1 255 0 0
2 4 16 29 34 41 41 41 7 1 0 0 255 0 0 0
1 3 8 20 15 11 2 2 1 1 1 255 2 2 4 12
15 12 15 15 15 5 2 1 1 255 0 0 0 0 1 3
8 8 8 4 1 1 1 255 1 1 2 57 108 121 121 120
105 88 88 29 2 1 255 1 2 5 41 68 68 34 34 27
55 25 3 1 1 255 1 1 0 0 1 5 5 2 1 1
1 1 0 0 255 0 1 22 50 59 66 72 54 54 57 57
1 0 255 1 1 2 2 3 4 7 7 10 10 2 2 1
255 1 1 1 2 97 97 120 122 151 139 73 2 1 1 255
1 1 1 1 34 126 126 113 66 24 3 2 1 1 255 1
1 9 43 53 43 53 49 54 33 5 0 0 255 1 2 1
2 24 255 255 255 229 210 164 2 1 1 255 1 1 1 5
4 4 1 10 14 10 3 1 1 0 255 0 0 2 2 29
31 41 51 51 50 4 3 2 255 0 0 0 1 3 5 7
7 4 3 1 0 0 0 0 255 2 2 4 10 12 10 9
9 9 4 2 1 1 255 0 0 4 5 10 12 12 8 7
3 3 2 1 255 0 1 1 2 7 7 10 11 11 4 2
1 1 1 255 1 2 40 82 88 76 72 76 81 81 15 1
1 255 0 1 1 16 76 138 152 145 114 103 46 3 2 2
255 1 2 31 33 33 41 31 31 38 43 33 3 2 255 2
2 17 238 255 255 255 255 255 255 212 67 3 2 1 1 1
0 1 1 1 1 2 30 49 61 70 81 49 42 21 2 1
1 255 1 1 22 49 51 59 59 77 77 53 23 1 1 255
1 1 3 17 27 29 53 53 56 60 56 42 2 1 255 0
1 2 7 9 9 9 8 8 11 3 3 1 255 2 2 7
14 12 14 28 30 28 30 23 10 1 1 255 1 1 2 3
7 16 16 22 16 22 3 1 1 255 0 0 0 4 21 25
30 35 35 29 27 24 1 1 255 1 2 2 7 48 41 34
41 49 49 41 7 1 1 255 0 0 0 0 1 12 24 15
15 4 2 2 1 1 255 1 3 8 10 10 12 15 15 15
10 2 1 1 255 0 0 0 1 3 10 9 9 8 7 3
2 2 255 1 1 9 108 171 136 121 72 72 81 105 88 4
1 255 1 2 27 67 63 63 46 55 34 68 68 25 3 2
255 1 1 0 1 1 1 2 2 2 2 1 1 1 0 255
0 14 41 55 66 72 59 54 57 69 57 15 3 255 1 1
2 2 4 7 7 7 10 10 4 1 1 255 3 1 4 113
144 122 97 120 123 139 133 73 1 1 255 1 2 3 21 115
134 126 126 121 95 24 2 0 0 255 2 3 59 59 54 30
54 48 64 50 33 2 0 255 1 1 2 2 29 161 255 255
214 213 178 9 1 1 255 2 1 2 8 9 14 4 10 24
16 1 1 1 0 255 1 1 2 25 29 31 37 47 51 51
18 4 2 255 1 0 1 3 4 5 7 4 4 4 1 0
0 2 0 255 2 4 7 15 15 9 9 9 9 8 2 1
0 255 0 2 5 10 9 9 8 8 7 4 3 2 0 255
0 1 2 7 7 7 9 11 11 9 3 1 1 1 255 2
15 82 85 85 72 68 72 81 81 59 5 2 255 1 1 2
43 102 138 114 145 114 118 99 7 2 1 255 1 8 33 50
33 33 30 31 31 42 33 4 2 255 2 2 116 255 255 238
220 255 255 255 246 212 7 2 1 1 0 1 1 1 1 1
14 49 49 61 61 81 55 42 33 3 1 1 255 1 2 49
60 49 59 59 67 67 94 42 4 1 255 1 2 18 27 63
35 53 42 60 62 62 42 3 1 255 0 1 7 10 10 9
8 8 12 14 11 3 2 255 2 2 12 24 12 12 12 28
23 22 23 15 2 1 255 1 1 2 3 10 21 17 21 16
18 11 2 1 255 1 0 1 12 22 21 21 21 18 24 22
20 1 1 255 1 2 7 48 66 59 34 41 41 49 41 27
0 0 255 2 2 2 1 1 1 18 15 31 16 14 4 1
1 255 2 8 9 15 16 16 16 15 16 16 4 2 1 255
0 0 1 2 8 9 9 9 7 7 4 2 1 255 1 1
22 136 139 121 60 60 60 88 106 88 70 2 255 1 1 49
67 63 63 59 44 34 44 68 35 3 2 255 1 1 1 1
2 5 5 3 1 1 1 1 1 0 255 1 14 31 33 33
59 59 61 61 61 56 31 2 255 1 1 2 2 8 9 9
10 10 10 7 1 1 255 3 3 8 125 155 162 122 120 120
133 133 99 1 1 255 1 1 2 88 125 127 121 121 121 113
28 2 1 1 255 2 5 59 61 82 79 79 50 50 50 33
3 0 255 0 1 1 3 106 126 199 207 213 213 191 76 2
2 255 2 1 2 9 14 14 1 1 16 16 2 1 1 1
255 2 2 17 57 48 42 42 51 60 51 21 4 2 255 2
1 1 2 4 5 5 4 5 4 3 2 0 1 0 255 1
4 9 10 15 15 9 9 9 9 2 1 0 255 2 3 7
14 9 9 7 5 7 5 3 2 0 255 1 1 3 5 9
7 7 9 9 9 3 1 1 1 255 5 15 40 61 61 61
61 61 59 59 59 3 2 255 2 2 3 81 138 152 102 94
105 118 93 7 2 1 255 1 8 50 50 49 48 27 27 27
42 33 20 2 255 2 2 142 255 255 255 255 255 255 255 242
242 7 2 1 0 0 2 2 1 1 1 14 53 53 47 61
70 67 67 40 14 1 1 255 2 2 80 80 72 43 43 53
67 94 70 4 2 255 2 3 29 62 66 53 35 35 42 48
48 25 1 1 255 0 2 7 10 9 9 8 8 10 11 5
3 1 255 2 2 18 31 18 12 12 12 20 22 22 11 4
1 255 1 1 3 5 18 27 21 22 17 18 11 2 1 255
0 1 1 12 21 15 15 18 18 24 25 14 2 1 255 1
2 8 48 59 87 55 55 55 59 40 27 3 2 255 2 7
7 4 4 16 24 20 29 20 11 4 1 1 255 2 8 11
16 17 20 17 16 16 16 7 2 0 255 0 1 1 4 7
9 7 7 5 7 4 2 1 255 1 1 24 72 139 72 80
68 68 123 127 123 70 2 255 0 1 49 49 49 21 36 36
30 34 35 35 4 2 255 1 1 1 1 8 7 3 3 3
2 2 1 1 1 255 11 14 15 31 31 29 55 59 59 43
34 23 2 255 0 0 1 2 9 9 9 5 10 7 4 0
1 255 2 2 4 113 113 162 70 99 99 133 133 99 1 0
255 0 1 2 107 122 127 127 145 125 103 28 3 2 2 255
1 3 24 47 61 54 50 30 36 50 47 3 1 255 1 1
2 8 106 126 199 201 234 255 213 76 2 1 255 1 1 1
9 14 14 2 5 20 16 2 1 2 2 255 2 2 17 53
41 42 42 43 60 53 38 5 2 255 1 1 1 2 3 4
4 4 4 4 3 2 1 1 1 255 2 9 10 9 9 8
8 8 8 8 3 1 1 255 2 2 7 15 9 7 5 5
8 5 3 3 0 255 1 1 3 5 9 8 9 10 9 7
2 1 1 1 255 3 11 49 61 57 61 61 68 59 59 59
3 2 255 2 2 2 57 134 166 134 94 93 93 18 3 1
1 255 0 3 50 50 48 33 27 24 27 36 33 12 2 255
1 2 142 255 255 255 255 255 255 255 252 242 4 2 1 1
0 2 2 1 1 1 28 53 53 30 47 48 55 48 40 14
1 1 255 1 3 113 113 79 70 67 61 67 70 44 3 1
255 2 2 29 53 67 53 35 24 40 42 48 24 2 1 255
1 2 9 23 15 15 12 7 8 5 5 2 2 255 0 2
16 21 16 14 12 12 12 17 22 17 4 1 255 0 0 3
23 29 23 21 21 17 14 4 2 0 255 1 1 1 17 22
14 12 14 12 24 22 5 2 1 255 1 0 7 37 54 59
56 62 62 77 40 15 1 1 255 2 7 7 4 4 16 18
17 18 20 3 3 1 1 255 2 8 11 20 18 18 17 15
16 15 7 1 0 255 0 0 2 4 7 7 8 7 7 7
4 2 1 255 1 2 24 72 116 72 67 68 68 123 144 81
27 2 255 1 1 35 43 38 28 28 16 16 34 54 35 4
2 255 1 1 1 1 0 3 1 1 2 2 2 1 1 1
255 11 14 12 28 28 15 15 55 61 57 37 23 1 255 0
0 1 1 5 8 10 10 14 14 1 1 1 255 1 2 3
113 147 173 162 128 128 138 140 48 0 0 255 0 0 1 107
125 151 158 153 125 103 5 1 1 1 255 1 3 24 47 88
80 79 43 47 47 17 3 1 255 0 1 1 3 29 126 199
199 234 204 76 2 2 2 255 1 1 1 2 9 9 9 10
16 2 2 2 2 2 255 1 2 5 41 41 42 43 61 60
38 21 5 2 255 1 1 2 2 2 3 3 4 4 4 2
2 1 1 1 255 2 5 9 9 9 9 8 8 7 4 3
2 1 255 2 2 4 7 7 11 11 5 8 3 1 1 1
255 1 1 1 2 5 8 8 8 5 2 1 1 1 1 255
2 4 24 55 53 53 53 61 59 59 23 3 2 255 1 1
2 17 86 134 94 69 69 21 3 1 1 1 255 1 1 46
49 48 28 28 24 24 30 30 12 2 255 1 2 64 255 255
255 255 255 255 255 242 191 2 1 1 1 2 2 1 1 1
1 11 28 42 27 40 27 62 48 36 2 1 1 255 1 1
42 72 72 63 63 61 61 44 9 2 2 255 2 2 3 29
53 53 67 24 40 48 48 17 2 1 255 0 1 7 8 8
11 15 7 7 5 2 2 1 255 0 2 15 16 16 16 16
14 16 30 30 11 1 1 255 0 0 1 12 18 23 28 28
28 9 2 1 1 255 0 1 1 5 9 11 12 14 12 17
14 2 2 1 255 1 0 3 27 42 42 55 62 62 62 15
2 1 1 255 2 2 4 4 16 23 23 20 20 20 3 1
1 1 255 1 2 11 12 18 18 22 15 15 7 3 2 0
255 0 0 1 3 5 5 5 5 5 4 2 1 1 255 1
2 9 70 116 116 90 80 87 139 148 81 24 4 255 2 2
3 35 38 38 36 28 36 40 41 36 3 1 255 1 1 1
0 0 1 1 1 2 2 2 1 2 1 255 4 15 15 28
28 15 15 43 55 62 34 17 0 255 0 0 1 1 2 5
5 5 5 2 0 0 1 255 1 0 0 95 113 118 128 118
112 112 99 4 0 0 255 0 1 1 8 113 147 153 108 103
9 2 2 1 1 255 1 1 9 46 80 80 95 70 70 47
3 1 1 255 1 1 0 1 5 29 139 139 34 33 3 2
1 2 255 1 1 1 2 2 2 3 3 3 2 2 1 1
1 255 1 2 3 12 41 54 54 70 53 24 21 2 1 255
1 1 1 1 2 3 3 3 3 2 1 1 1 1 1 255
2 2 7 9 9 8 7 5 5 3 2 2 1 255 1 2
4 7 12 12 11 3 3 1 1 1 1 255 1 0 0 0
2 2 2 3 2 2 1 1 1 1 255 2 2 16 55 53
53 53 68 68 59 10 2 1 255 1 1 1 2 17 62 43
43 21 3 1 1 1 0 255 1 1 2 28 46 38 60 28
33 30 24 2 1 255 0 0 4 101 255 255 255 255 255 255
192 33 1 1 1 1 2 2 1 0 0 2 2 28 40 40
43 48 64 36 23 1 1 1 255 1 1 3 24 63 63 63
61 56 14 3 2 2 255 1 1 2 3 22 30 31 31 50
59 34 3 2 1 255 0 1 1 5 7 11 15 5 4 1
1 1 2 255 0 0 0 5 15 16 18 21 21 30 29 10
1 1 255 0 0 2 3 14 23 33 29 10 5 2 1 1
255 1 1 1 1 3 5 11 12 8 7 2 2 2 2 255
0 0 0 4 25 25 25 43 43 14 1 1 1 1 255 2
2 2 2 2 17 18 17 15 11 3 1 1 0 255 0 1
2 8 11 11 15 8 8 4 2 1 0 255 0 0 0 1
2 3 3 3 2 2 1 1 1 255 1 2 4 11 90 90
90 90 127 127 127 27 3 1 255 2 1 1 7 38 47 46
37 40 41 41 36 3 0 255 1 1 1 0 0 0 1 2
2 1 1 1 2 1 255 1 11 27 28 30 28 35 50 53
62 43 1 0 255 0 0 0 0 1 1 1 2 1 0 0
1 1 255 1 0 0 1 95 115 118 112 99 46 4 2 0
0 255 0 0 0 3 3 3 9 10 10 2 2 2 1 0
255 1 1 2 9 51 51 80 70 70 3 2 1 0 255 0
0 0 1 1 1 5 5 5 3 1 1 1 2 255 2 1
1 1 1 1 3 1 2 2 2 1 1 1 255 1 1 3
3 10 48 53 70 24 14 2 1 1 255 2 2 1 0 1
1 2 2 2 1 1 1 1 1 1 255 1 1 1 5 7
4 4 3 3 1 2 2 2 255 1 2 3 4 7 11 11
2 1 1 1 1 1 255 1 1 0 0 1 1 1 1 1
1 1 1 1 0 255 1 1 2 23 29 40 38 53 23 10
3 2 2 255 1 1 2 2 2 2 5 5 3 2 1 1
0 0 255 1 1 2 4 46 59 60 33 25 24 2 1 1
255 1 1 2 4 101 186 255 197 240 127 33 2 1 1 1
1 1 2 1 0 0 2 2 3 34 34 40 29 29 23 1
1 1 0 255 1 1 1 2 21 60 60 33 9 3 2 2
2 255 1 1 1 2 3 20 25 31 50 50 3 1 1 0
255 0 1 1 2 2 2 3 3 1 1 1 0 0 255 0
0 0 1 3 16 21 36 22 29 10 2 2 2 255 2 1
1 1 3 14 33 5 5 2 1 1 1 255 2 1 1 1
0 2 5 8 4 2 2 1 1 1 255 0 0 0 2 4
4 1 1 1 2 1 1 1 1 255 1 1 0 1 1 5
5 4 4 2 1 1 1 2 255 1 1 2 2 5 5 10
5 4 1 1 1 0 255 0 0 0 1 1 1 1 2 1
1 1 1 1 255 0 0 0 4 9 37 59 90 114 114 9
3 0 0 255 1 0 1 2 7 22 46 37 37 37 25 3
2 1 255 1 1 1 0 0 1 1 2 1 0 1 1 2
1 255 1 1 27 29 35 42 50 50 50 43 2 0 0 255
1 1 1 0 0 0 1 0 0 0 0 1 1 255 0 0
0 1 1 1 1 1 1 2 1 0 1 1 255 1 1 0
0 1 2 2 3 2 1 1 2 2 1 255 1 0 1 2
5 5 5 4 3 2 1 1 0 255 1 1 0 1 1 1
2 2 2 2 1 1 0 2 255 2 2 1 0 1 1 2
1 1 1 0 0 1 1 255 1 2 2 2 2 2 9 9
4 1 1 1 1 255 2 1 0 0 0 0 1 1 1 1
0 0 0 1 1 255 1 1 1 2 4 4 3 1 1 1
1 1 2 255 2 1 1 2 4 3 3 1 1 1 1 1
1 255 1 1 0 0 1 1 1 1 1 1 1 1 1 0
255 0 0 0 3 18 18 16 3 2 2 2 2 2 255 2
1 2 0 2 1 2 2 2 2 1 1 0 1 255 1 1
1 1 4 42 42 24 23 2 0 1 1 255 1 1 1 2
2 23 112 115 115 7 3 1 1 1 1 1 1 2 1 0
0 0 0 1 2 2 2 2 2 1 0 1 1 1 255 0
0 0 1 1 1 1 1 2 2 2 2 2 255 1 1 1
1 2 2 3 2 2 1 1 1 1 0 255 0 1 1 1
1 2 1 1 0 1 0 0 0 255 2 0 0 0 1 2
18 18 8 2 1 1 2 2 255 1 1 1 1 1 2 4
2 2 2 1 1 2 255 2 2 1 0 0 0 1 3 2
0 0 1 1 1 255 1 0 0 1 2 1 1 1 0 1
1 0 1 1 255 1 1 0 0 0 1 2 2 1 1 1
1 1 2 255 0 0 0 0 1 1 2 2 1 1 0 0
0 255 0 1 0 1 1 1 1 1 1 1 1 1 1 255
0 0 0 1 1 3 3 3 7 5 3 2 1 0 255 0
0 1 2 2 2 2 2 2 2 1 0 1 0 255 0 1
1 0 0 0 0 2 1 1 1 1 1 0 255 1 0 1
27 29 40 40 50 4 2 1 0 1 255 1 1 1 0 0
0 0 0 0 0 0 1 1 255 1 1 1 1 1 1 1
0 0 0 1 1 1 1 255 1 1 0 0 1 1 2 1
1 1 1 1 1 2 255 1 1 1 1 2 2 1 2 1
1 0 1 1 255 1 0 0 1 1 1 1 2 2 2 1
0 0 0 255 0 0 0 0 0 0 1 1 1 0 0 0
1 1 255 1 1 1 2 2 2 3 2 2 1 1 1 1
255 1 1 0 0 0 0 0 1 1 1 0 1 1 1 1
255 1 1 1 2 2 1 1 1 1 1 1 2 2 255 1
1 1 1 1 2 1 1 1 1 2 2 1 255 1 1 1
1 1 1 0 1 1 1 1 1 1 0 255 1 1 1 1
2 2 1 1 1 1 2 2 3 255 2 1 0 0 0 0
1 1 1 1 0 1 1 1 255 1 1 1 1 1 1 1
1 1 0 0 1 2 255 2 1 1 1 1 2 2 2 2
1 1 0 0 1 1 1 1 2 1 0 0 0 0 0 1
2 2 2 1 0 0 1 1 1 255 1 0 0 1 1 1
1 1 2 2 2 1 1 255 0 0 0 1 1 1 1 1
1 1 0 0 1 1 255 1 1 1 0 1 2 1 1 0
1 0 1 0 255 1 1 1 1 1 1 2 2 0 1 0
0 1 1 255 1 1 1 1 0 1 1 1 1 1 1 1
2 255 2 2 1 1 0 1 1 2 2 0 1 1 1 0
255 1 1 0 0 1 1 1 1 0 0 1 0 1 1 255
1 1 0 0 1 1 1 1 0 0 0 1 1 2 255 0
0 0 0 1 1 0 0 0 1 0 0 0 255 0 0 0
1 1 1 1 0 1 1 1 1 1 255 0 1 0 1 1
1 1 1 1 1 2 2 2 0 255 0 0 1 0 0 0
2 2 2 1 0 0 0 0 255 0 0 1 0 0 0 0
0 1 1 1 1 1 1 255 1 0 0 0 1 2 2 2
1 0 0 0 1 255 1 1 1 1 1 0 0 0 0 0
0 1 1 255 1 0 0 1 0 0 0 0 0 0 0 0
1 1 255 1 1 0 0 0 0 1 1 1 0 0 1 1
2 255 2 1 2 1 1 0 0 1 0 0 0 1 1 255
1 1 0 0 1 1 1 1 2 2 1 0 0 0 255 0
1 0 0 0 0 1 2 2 0 0 0 1 1 255 1 0
0 1 2 2 2 2 2 2 1 1 0 255 0 1 0 0
0 0 0 1 255 255 255 255 255 255 255 255 255 255 255 255
255 255 255 255 255 255 255 255 255 255 255 255 255 255 255 255
255 255 255 255 255 255 255 255 255 255 255 255 255 255 255 255
255 255 255 255 255 255 255 255 255 255 255 255 255 255 255 255
255 255 255 255 255 255 255 255 255 255 255 255 255 255 255 255
255 255 255 255 255 255 255 255 255 255 255 255 255 255 255 255
255 255 255 255 255 255 255 255 255 255 255 255 255 255 255 255
255 255 255 2 2 1 0 0 0 0 0 1 1 1 0 0
0 1 1 1 255 1 1 1 1 1 1 1 1 2 1 2
1 1 255 0 1 0 1 0 0 1 0 1 0 0 0 0
0 255 0 0 1 0 0 0 0 1 1 1 0 1 1 255
1 1 1 0 0 1 0 0 0 1 0 0 0 1 255 1
1 1 1 0 0 0 1 1 1 1 1 2 255 2 1 1
1 1 1 1 1 1 1 1 1 0 0 255 1 2 1 0
1 1 255 255 255 255 255 255 255 255 255 255 255 255 255 255
255 255 255 255 255 255 255 255 255 255 255 255 255 255 255 255
255 255 255 255 255 255 255 255 255 255 255 255 255 255 255 255
255 255 255 255 255 255 255 255 255 255 255 255 255 255 255 255
255 255 255 255 255 255 255 255 255 255 255 255 255 255 255 255
255 255 255 255 255 255 255 255 255 255 255 255 255 255 255 255
255 255 255 255 255 255 255 255 255 255 255 255 255 255 255 255
255 255 255 255 255 255 255 255 255 255 255 255 255 255 255 255
255 255 255 255 255 255 255 255 255 255 255 255 255 255 255 255
255 255 255 255 255 255 255 255 255 255 255 255 255 255 255 255
255 255 255 255 255 255 255 255 255 255 255 255 255 255 255 255
255 255 255 255 255 255 255 255 255 255 255 255 255 255 255 255
255 255 255 255 255 255 255 255 255 255 255 255 255 255 255 255
255 255 255 255 255 255 255 255 255 255 255 255 255 255 255 0
0 0 0 1 1 1 255 1 2 1 1 0 1 1 2 2
2 2 2 1 255 1 1 1 1 1 1 0 2 1 2 1
1 1 255 1 1 1 1 1 1 1 1 1 1 1 1 1
0 255 0 0 1 1 2 2 1 1 1 0 0 1 1 255
1 1 0 0 0 0 1 1 1 0 0 0 1 1 255 0
0 0 0 1 1 1 2 2 1 1 1 1 255 1 1 1
1 1 1 1 1 1 0 0 0 0 1 1 1 1 255 255
255 255 255 255 255 255 255 255 255 255 255 255 255 255 255 255
255 255 255 255 255 255 255 255 255 255 255 255 255 255 255 255
255 255 255 255 255 255 255 255 255 255 255 255 255 255 255 255
255 255 255 255 255 255 255 255 255 255 255 255 255 255 255 255
255 255 255 255 255 255 255 255 255 255 255 255 255 255 255 255
255 255 255 255 255 255 255 255 255 255 255 255 255 255 255 255
255 255 255 255 255 255 255 255 255 255 255 255 255 1 1 2
1 0 0 1 1 255 1 1 1 0 0 1 1 1 0 0
1 2 2 1 255 0 0 0 2 2 2 1 1 1 1 1
1 0 255 0 0 1 1 1 1 1 1 1 1 1 0 1
255 1 1 1 0 0 1 1 0 0 0 2 2 2 1 255
1 1 1 0 0 0 1 1 1 1 0 0 0 1 255 0
0 0 0 1 1 1 1 1 0 0 1 1 1 255 1 1
0 0 1 2 2 2 1 1 1 0 0 255 2 1 1 1
1 0 0 2 2 1 1 1 1 255 0 0 0 0 0 0
0 1 1 1 1 1 0 0 255 1 0 1 0 0 0 1
1 1 1 1 1 1 1 255 1 1 1 0 0 0 2 2
2 1 1 1 1 255 1 0 0 1 2 1 1 2 2 2
1 0 0 0 255 0 1 0 1 0 0 0 1 1 1 1
1 1 1 255 1 0 1 1 1 1 1 1 1 1 1 0
0 255 1 1 1 1 0 0 0 1 0 0 0 0 1 1
1 255 0 0 0 1 1 1 1 1 1 1 2 2 1 255
1 1 1 1 1 1 2 2 2 2 1 1 1 255 1 1
0 1 1 1 1 1 1 1 0 1 1 1 255 1 0 1
1 2 2 3 2 2 2 1 1 1 255 1 1 1 1 0
0 1 2 2 1 0 0 1 1 255 1 0 0 0 0 1
1 2 2 2 1 1 1 255 1 1 1 1 1 1 0 0
1 1 0 0 0 0 0 0 0 2 2 2 1 1 0 0
0 1 1 1 1 1 1 1 0 1 255 1 1 1 1 1
1 1 1 2 1 1 1 1 255 1 0 0 0 0 1 2
2 2 0 0 0 1 0 255 0 0 1 2 1 1 1 1
0 0 0 1 1 255 0 1 0 0 0 0 1 1 1 2
0 0 0 1 255 1 1 0 0 0 0 0 0 1 1 1
1 1 255 1 0 1 0 0 1 2 2 1 1 1 0 0
0 255 1 1 1 1 1 1 2 4 2 2 1 1 1 1
255 1 1 1 1 0 3 3 3 2 1 2 2 0 1 255
1 0 0 1 0 1 1 1 1 1 1 1 0 255 0 0
1 1 3 3 1 1 1 1 1 1 1 255 1 1 1 0
0 1 1 1 1 2 2 2 1 0 255 1 1 1 0 0
1 1 1 1 1 1 0 1 1 255 1 0 0 2 2 2
2 2 1 0 1 1 1 1 255 1 0 0 2 2 2 3
3 3 2 1 1 0 255 1 1 1 1 3 3 5 8 8
2 1 1 1 255 2 1 1 0 0 0 0 2 2 2 1
1 0 0 255 1 1 1 1 1 1 46 59 29 3 2 1
1 1 255 1 0 1 0 1 2 7 7 3 2 1 1 1
255 1 0 0 2 2 4 2 9 3 3 2 1 1 0 255
0 0 0 1 0 0 0 1 1 1 1 1 1 2 255 1
1 1 1 2 1 1 1 1 1 0 1 2 255 1 0 1
1 1 2 2 2 2 2 1 0 1 1 2 255 1 0 0
1 1 1 2 2 1 0 2 1 1 255 1 1 1 1 2
2 2 3 2 2 1 1 1 255 1 1 1 2 2 3 1
2 1 1 1 0 1 1 255 1 1 1 1 5 40 40 10
8 2 1 1 1 255 1 1 1 2 1 1 2 2 2 2
1 1 1 1 255 1 1 1 1 1 3 3 3 4 2 1
0 0 255 1 1 1 1 1 2 2 1 1 1 1 0 0
0 0 0 1 2 2 1 1 0 1 1 1 3 14 3 1
1 1 1 0 1 255 1 0 1 1 2 2 2 3 4 2
0 1 1 255 0 0 0 0 1 2 7 7 3 2 1 1
1 1 255 0 1 1 2 2 1 1 1 1 1 0 1 0
255 1 1 1 0 0 0 1 2 1 1 0 1 1 1 255
1 1 0 0 0 0 0 1 1 1 1 1 1 255 0 0
1 0 1 1 3 3 2 2 2 2 2 2 255 0 0 0
1 4 14 21 21 7 4 1 1 1 1 255 2 2 1 1
14 21 22 15 12 3 3 2 0 0 255 1 1 0 1 2
2 2 2 2 1 1 1 0 255 1 1 1 3 5 8 9
11 9 3 2 2 1 255 1 1 1 1 1 4 12 10 4
3 2 2 1 1 255 1 1 1 1 2 8 10 8 5 2
2 2 1 1 255 0 0 1 2 5 5 24 24 3 3 3
1 1 0 255 0 1 2 2 14 60 60 47 14 4 2 2
1 255 1 0 0 3 56 107 107 155 94 12 1 2 2 255
1 0 0 1 1 3 7 3 3 3 3 1 0 0 255 1
1 1 2 22 66 66 66 63 51 16 2 1 1 255 0 0
0 1 8 30 34 25 10 4 2 2 2 255 2 1 1 2
5 22 15 22 21 10 2 2 2 1 255 1 1 1 1 1
3 3 2 1 1 0 1 0 1 255 1 0 1 2 7 7
4 4 2 1 0 1 1 255 1 1 1 1 2 21 11 10
10 8 2 1 2 1 1 255 1 0 0 1 1 2 2 2
2 0 1 1 1 255 1 1 1 3 10 8 8 7 7 2
1 2 2 255 1 1 2 3 8 15 15 28 9 3 1 0
0 1 255 1 1 1 5 55 204 204 199 56 10 2 1 1
255 1 1 1 2 2 17 17 11 4 4 2 0 1 1 255
1 1 1 3 5 86 154 154 55 8 1 0 0 255 1 1
1 1 2 2 7 24 40 7 3 3 1 0 1 1 1 2
2 1 2 1 1 1 14 22 37 44 18 2 1 1 1 1
255 1 1 1 2 2 2 2 3 5 3 1 1 1 255 1
1 1 1 1 7 9 9 3 3 2 1 1 0 255 1 2
2 3 3 10 16 16 10 1 1 2 2 255 1 1 1 0
0 5 5 11 4 1 0 1 1 1 255 1 1 1 0 0
0 1 3 3 2 1 1 1 255 1 1 1 1 3 9 37
16 16 8 4 3 2 0 255 0 1 1 5 15 34 35 30
30 18 3 2 1 1 255 2 2 2 20 21 30 30 31 31
27 3 2 0 0 255 1 1 1 4 4 4 9 9 2 2
1 0 1 255 1 1 2 5 9 11 12 14 11 11 2 2
1 255 0 1 1 1 4 7 12 12 10 7 4 2 1 1
255 0 0 1 2 8 11 14 23 14 12 3 2 2 2 255
1 1 4 5 16 27 31 27 25 20 8 3 0 0 255 0
0 5 37 79 109 70 63 63 42 4 2 2 255 1 1 1
90 106 107 174 174 174 147 12 2 1 255 1 2 2 3 4
5 8 7 7 7 3 3 0 0 255 1 1 2 8 66 66
73 63 63 57 57 16 2 1 255 1 0 1 27 43 43 43
43 34 25 4 2 2 255 2 1 1 7 14 22 15 22 22
22 2 1 1 1 255 1 1 2 2 7 8 16 12 1 1
1 1 0 1 255 1 1 2 7 18 18 21 36 12 4 1
1 1 255 1 1 1 2 21 44 37 28 28 21 8 2 2
2 2 255 1 0 1 1 1 1 2 10 3 0 0 0 1
255 2 2 3 11 11 10 8 8 12 7 2 2 1 255 1
2 5 8 15 22 27 28 28 28 3 3 1 1 255 2 2
5 74 204 255 255 255 229 56 9 2 0 255 1 1 2 2
23 28 28 24 27 18 2 1 1 0 255 1 2 2 4 86
255 224 224 224 55 8 1 1 255 1 1 1 2 2 17 40
43 53 53 7 3 2 2 1 2 2 1 1 1 2 2 3
9 18 22 22 36 25 36 18 1 1 1 255 0 0 1 2
2 2 2 3 7 7 1 1 1 255 1 1 1 2 4 8
9 15 17 17 12 3 1 0 255 0 2 3 5 8 14 14
15 10 5 3 1 0 255 1 1 1 1 5 17 18 15 11
1 0 1 2 2 255 1 0 1 1 0 0 5 7 10 3
2 1 1 255 1 1 1 1 3 57 57 38 34 24 20 8
3 2 255 0 0 2 18 33 35 35 30 30 33 18 3 1
0 255 2 2 14 21 30 31 37 37 46 46 31 2 2 0
255 1 1 2 5 17 33 33 11 5 4 2 1 1 255 1
1 3 9 11 12 17 17 15 14 10 3 2 255 0 0 1
4 5 10 10 11 11 7 5 4 2 1 255 1 1 2 17
17 24 18 23 17 12 12 2 2 2 255 0 1 9 28 22
22 22 27 25 20 8 2 0 0 255 1 1 14 92 129 92
63 63 70 81 42 2 1 255 1 1 43 141 107 107 108 147
174 180 201 5 1 255 1 2 2 4 8 8 8 8 8 8
8 3 1 0 255 1 1 7 36 66 66 29 27 27 57 57
37 3 1 255 1 2 10 31 42 36 34 34 70 43 30 4
2 255 1 1 3 12 25 22 15 21 22 30 34 2 0 0
255 1 2 2 2 2 2 8 12 12 3 1 1 0 0 255
0 1 4 27 28 31 64 67 38 12 5 1 1 255 2 2
1 21 44 50 46 34 34 28 20 2 2 2 2 255 1 1
1 2 2 2 3 17 5 3 0 0 0 255 1 2 7 15
17 15 12 12 20 16 5 2 1 255 0 1 8 12 16 16
15 15 25 28 25 3 1 1 255 1 3 74 197 255 255 255
255 255 229 44 3 2 255 0 1 2 5 29 44 48 49 49
34 20 1 1 1 255 1 2 4 77 255 255 255 255 245 218
31 2 1 255 1 1 1 2 5 36 41 43 51 51 12 3
2 2 2 2 2 1 1 1 2 2 3 12 18 18 17 17
20 50 61 27 2 2 255 1 2 2 2 2 2 2 3 3
2 1 1 1 255 1 1 1 2 7 8 15 15 17 15 17
11 1 0 255 0 2 5 7 7 8 14 12 8 5 3 2
2 255 1 1 2 3 17 27 29 24 21 3 0 0 1 2
255 1 1 1 1 1 2 3 7 8 3 1 1 1 255 1
1 1 1 20 57 57 40 34 24 20 4 1 0 255 0 1
5 30 33 34 15 15 15 25 28 8 1 0 255 1 3 60
60 43 31 29 28 31 81 81 3 2 1 255 1 2 4 14
33 60 47 56 17 9 2 2 2 255 1 1 4 11 14 17
29 18 18 14 10 3 2 255 0 0 3 7 10 10 10 10
12 12 9 5 2 2 255 1 2 5 23 24 24 29 25 18
12 10 2 2 1 255 0 3 16 33 25 22 18 25 31 25
20 2 1 1 255 1 1 37 92 129 129 79 63 115 108 85
3 1 255 1 1 139 141 139 96 96 138 151 212 212 56 2
255 1 2 2 10 10 9 8 12 12 8 8 3 2 1 255
1 3 12 31 31 23 23 27 27 47 57 29 3 2 255 1
2 27 42 42 31 20 20 79 79 43 11 1 255 1 1 8
8 12 14 12 12 11 30 37 34 2 1 255 1 1 2 1
1 1 2 2 12 12 3 0 0 0 255 1 1 21 28 27
31 53 53 42 14 5 1 0 255 2 2 16 23 46 50 46
42 34 27 23 2 2 2 2 255 2 1 1 1 1 2 3
17 5 2 0 0 0 255 1 2 7 15 17 17 17 16 20
16 9 2 1 255 0 1 5 12 17 17 27 17 27 25 17
3 1 1 255 1 2 165 255 255 255 255 255 255 255 217 3
2 255 0 1 3 16 29 44 64 59 43 30 22 1 1 1
255 2 2 7 255 255 255 255 242 245 218 116 3 1 255 1
0 0 3 5 22 41 50 35 35 23 2 2 2 2 2 2
1 1 1 1 1 3 10 10 15 15 15 20 62 64 27 2
0 255 0 1 2 2 2 3 4 4 5 3 2 1 1 255
1 1 2 4 8 8 10 15 18 15 17 4 1 0 255 0
2 5 5 7 5 9 8 11 7 5 2 1 255 1 1 2
3 10 27 27 24 15 8 1 1 1 2 255 1 1 1 2
2 2 1 2 1 1 1 1 1 255 1 1 1 2 20 40
40 24 24 24 20 11 2 0 255 0 1 7 23 23 15 15
22 24 25 25 14 2 0 255 1 3 44 44 33 33 36 16
37 81 81 3 2 2 255 1 2 11 23 42 64 68 68 54
33 4 2 1 255 1 1 7 12 12 17 18 18 17 14 10
3 2 255 1 1 4 10 10 10 10 10 11 11 9 8 3
2 255 1 2 11 23 29 20 20 22 12 12 10 2 2 0
255 0 3 28 34 25 18 16 18 29 24 17 11 2 1 255
1 1 37 92 109 109 115 101 115 85 76 3 1 255 1 1
86 139 139 115 103 103 129 212 212 56 5 255 1 1 2 5
8 9 9 12 8 8 5 3 2 2 255 1 1 31 67 31
22 22 29 34 38 29 23 4 3 255 2 2 27 44 31 28
20 20 38 79 43 11 3 255 1 2 8 10 12 17 12 12
11 18 38 37 3 1 255 1 1 3 2 2 0 2 2 4
17 15 0 0 0 255 1 2 23 31 31 31 25 37 42 37
5 2 0 255 0 4 22 23 31 47 47 50 42 42 24 18
2 2 2 255 1 2 2 3 2 16 4 5 3 2 1 0
0 255 1 3 7 12 17 17 17 16 21 16 9 2 1 255
1 1 12 16 17 18 33 24 25 25 25 3 2 1 255 1
3 165 255 255 255 255 255 255 255 217 2 2 255 1 1 2
21 29 42 49 55 49 30 22 3 1 1 255 0 0 7 255
255 255 255 255 255 218 116 3 1 255 1 0 0 0 4 5
33 35 29 27 12 2 2 2 2 1 1 2 1 1 1 1
1 21 22 15 8 5 5 36 50 15 2 2 255 2 2 2
3 4 4 4 3 3 2 2 1 1 255 1 1 3 14 15
9 9 10 15 15 15 3 1 0 255 0 2 5 7 7 5
9 11 11 7 3 3 2 255 1 1 2 2 7 15 20 24
17 17 3 1 1 1 255 1 1 1 1 1 1 1 0 0
1 1 1 1 255 1 1 2 8 20 30 40 24 23 12 11
3 2 0 255 0 1 7 23 27 23 15 22 24 24 25 15
2 0 255 1 3 60 44 33 30 36 14 37 73 73 3 1
1 255 1 2 11 23 56 67 67 67 54 53 4 2 1 255
1 1 7 12 12 17 18 18 17 14 10 4 2 255 1 1
4 11 11 9 8 9 10 10 9 9 3 2 255 0 1 11
23 29 23 29 29 22 22 10 1 1 0 255 2 3 17 33
18 22 22 22 29 24 23 11 2 1 255 0 0 37 44 129
149 149 115 115 72 30 3 1 255 0 1 77 139 139 119 115
103 129 212 208 54 3 255 1 1 2 5 5 5 10 12 12
5 4 3 3 2 255 1 2 17 46 30 23 30 38 38 47
34 16 4 3 255 1 1 16 27 22 22 24 24 24 17 31
3 3 255 1 1 2 8 10 17 17 17 11 12 37 20 3
2 255 1 1 3 3 4 1 2 2 4 15 8 1 0 1
255 1 2 23 37 23 24 24 37 40 15 3 2 0 255 0
3 9 16 27 36 36 36 35 42 24 18 2 1 1 255 1
1 2 4 4 14 17 7 2 2 1 0 0 255 2 3 10
12 15 15 15 14 17 14 7 2 1 255 1 1 5 17 18
33 33 36 28 25 4 3 2 1 255 2 3 87 255 255 255
255 255 255 255 147 2 1 255 2 1 1 21 36 55 55 49
30 20 8 3 1 0 255 2 2 3 85 255 255 255 242 242
116 11 3 1 255 0 0 0 0 1 2 5 27 27 23 4
2 1 1 2 2 2 2 2 2 0 0 0 10 22 10 9
8 20 50 36 3 1 1 255 1 1 2 4 5 4 1 1
4 3 2 1 1 255 1 1 2 14 4 4 5 9 9 9
4 2 1 1 255 0 1 5 14 14 7 8 8 8 7 3
2 0 255 1 1 1 1 7 15 15 17 17 17 3 2 1
2 255 0 1 1 1 1 1 0 0 0 1 1 1 1 255
0 1 1 4 10 46 46 25 18 15 12 3 2 1 255 1
2 7 23 29 42 27 23 22 21 20 14 1 1 255 1 2
23 29 29 33 51 35 35 37 37 2 1 0 255 0 1 7
12 56 56 41 54 24 24 4 1 1 255 1 1 7 12 12
12 14 17 17 14 9 3 2 255 1 1 3 10 10 9 8
9 9 9 8 4 3 2 255 0 1 3 11 23 23 30 33
29 22 3 0 0 0 255 2 2 17 36 17 18 16 18 22
18 14 3 2 2 255 0 0 29 42 109 101 109 101 76 30
5 1 1 255 0 1 18 102 139 139 123 132 255 223 129 43
3 255 1 1 2 4 5 5 7 7 7 5 3 3 3 2
255 1 2 16 43 42 42 35 37 38 68 68 29 4 2 255
1 1 5 20 20 28 29 33 31 17 14 3 2 255 2 1
1 3 12 21 21 21 21 20 25 18 1 1 255 1 1 2
2 5 3 3 2 4 7 2 1 1 0 255 1 2 12 35
15 15 23 30 23 15 2 2 1 255 0 1 5 16 33 54
37 36 36 36 27 3 2 1 1 255 1 1 2 3 3 4
4 2 1 1 1 1 1 255 2 4 11 12 11 12 12 12
14 11 5 2 1 255 1 2 4 17 17 24 24 33 28 25
3 2 2 1 255 2 3 10 87 230 244 255 255 255 255 22
1 1 255 2 2 2 4 21 36 30 30 3 3 2 1 1
0 255 1 2 1 14 85 151 153 153 59 8 5 3 2 255
0 0 0 0 1 1 2 2 4 4 1 1 1 0 1 1
1 2 2 2 0 0 0 10 22 23 25 21 21 29 20 3
1 1 255 1 1 2 2 4 3 1 0 3 0 0 0 1
255 0 0 1 3 4 4 5 8 8 9 4 1 1 1 255
0 0 2 9 9 7 7 8 7 7 3 1 0 255 1 1
1 1 1 18 22 20 17 3 1 1 0 1 255 2 2 2
1 1 1 0 0 0 0 1 1 1 255 0 1 1 2 4
30 46 25 15 5 5 3 1 1 255 0 2 2 17 29 42
33 33 23 20 17 2 1 0 255 1 1 3 14 23 29 43
30 29 29 20 1 1 0 255 1 2 3 4 41 14 14 14
14 3 2 1 1 255 1 1 2 10 11 11 12 14 14 9
4 2 1 255 0 0 2 3 9 9 8 8 8 8 7 4
2 2 255 0 0 2 4 11 11 23 29 29 4 1 0 0
2 255 2 2 17 36 22 18 16 16 22 22 11 3 1 1
255 1 1 3 34 94 94 101 63 30 8 2 2 1 255 1
1 5 102 141 149 141 155 255 208 73 10 1 255 1 1 1
2 4 5 5 5 7 5 3 2 2 1 255 1 2 3 17
36 43 37 35 37 68 68 29 2 1 255 1 1 2 8 16
28 29 29 24 14 3 2 2 255 1 0 1 1 5 22 28
29 25 25 24 16 2 1 255 0 0 1 2 3 5 14 17
2 1 1 1 1 1 255 1 2 3 12 12 20 17 22 8
5 1 2 1 255 1 1 2 10 33 36 36 36 36 34 15
3 1 2 2 255 1 1 2 3 3 3 2 1 1 1 1
1 2 255 1 2 11 21 20 12 12 12 11 7 3 1 0
255 1 2 3 7 16 24 24 33 16 3 2 1 1 1 255
1 1 3 10 129 142 255 255 255 28 3 1 1 255 0 0
1 2 5 18 18 12 2 2 1 1 1 0 255 1 1 1
2 14 14 7 3 3 3 2 2 2 255 0 0 1 1 1
1 1 1 1 1 1 1 1 1 1 1 0 1 1 1 0
0 0 3 10 36 36 34 20 5 2 1 1 1 255 0 0
2 2 2 1 0 1 3 2 0 0 1 255 1 1 1 1
2 3 5 5 4 2 2 1 1 1 255 0 0 1 2 5
7 7 7 7 2 0 0 0 255 1 1 1 1 2 4 18
7 7 2 1 1 0 1 255 2 2 2 2 1 0 0 0
0 0 1 1 1 255 1 1 1 1 2 2 11 11 4 2
0 0 1 1 255 1 1 1 2 7 17 24 24 23 17 2
2 1 1 255 1 2 2 3 14 29 36 29 25 24 5 1
1 1 255 1 1 2 2 3 4 8 8 7 2 1 1 1
255 1 1 1 1 9 10 10 11 8 4 2 2 1 255 0
0 0 1 3 7 7 7 5 4 4 2 2 2 255 0 0
2 2 4 8 9 8 8 2 1 1 1 1 255 1 1 2
22 22 16 16 16 17 5 3 1 1 1 255 1 1 2 3
29 31 31 8 5 2 2 1 1 255 1 1 0 5 102 141
141 151 151 73 10 1 1 255 1 1 1 2 2 3 4 3
2 2 2 2 1 1 255 1 1 2 3 36 43 43 38 38
51 35 2 1 1 255 1 1 1 2 8 10 28 14 14 7
3 2 1 255 1 1 0 1 2 10 12 20 25 24 16 2
2 1 255 1 1 1 2 2 3 14 1 1 1 1 1 1
1 255 1 1 2 3 4 8 2 12 2 1 1 1 1 255
1 2 1 2 9 12 28 31 17 15 3 1 1 2 1 255
1 1 1 0 0 0 1 1 1 1 1 1 2 255 1 1
3 4 10 7 7 7 5 3 3 0 0 255 2 2 2 3
7 12 12 5 2 1 1 1 1 1 255 0 1 2 2 3
61 134 134 28 2 1 1 1 255 0 0 3 3 3 3 3
2 2 2 1 1 1 1 255 1 0 0 0 1 2 2 2
2 2 1 2 1 255 1 1 1 1 1 1 1 1 1 1
1 1 1 1 1 0 0 0 0 1 0 0 0 1 3 12
34 4 3 1 1 1 1 2 255 0 0 1 1 1 0 0
2 2 1 1 0 2 255 1 1 1 0 2 2 3 2 2
0 1 1 1 0 255 0 0 1 2 2 3 3 3 2 2
1 0 0 255 1 1 1 1 2 2 2 2 2 2 1 1
0 1 255 2 2 2 2 1 0 0 0 1 0 2 2 2
255 1 1 1 1 1 1 1 2 1 0 0 0 0 0 255
1 0 0 0 2 5 8 8 5 2 1 1 1 1 255 2
2 2 1 3 10 14 24 10 4 1 1 1 1 255 1 1
1 2 2 2 4 2 2 1 0 1 1 255 1 0 1 1
1 1 2 2 2 3 2 1 1 255 0 0 0 0 1 3
4 4 4 3 2 2 1 1 255 1 0 1 1 2 1 3
1 1 1 1 1 2 1 255 1 1 1 1 3 7 9 7
2 1 1 0 0 0 255 0 1 2 2 2 1 1 0 2
2 2 1 1 255 0 0 0 0 2 12 27 27 27 8 2
1 1 255 1 1 1 1 2 1 3 2 2 2 1 1 1
1 255 0 0 1 1 2 36 43 33 31 1 1 1 1 1
255 1 1 1 1 0 1 2 2 2 1 1 1 1 255 1
0 0 1 1 1 2 2 2 1 1 1 2 1 255 1 1
1 0 0 0 1 0 1 0 1 1 1 1 255 1 1 2
3 2 2 1 2 1 1 1 1 1 255 2 2 1 1 1
2 2 2 2 1 1 1 1 2 1 255 1 1 0 0 1
1 1 1 1 1 1 1 1 255 1 1 1 2 2 2 3
3 3 2 0 0 0 255 2 2 2 2 3 4 4 2 1
1 1 1 1 1 255 1 1 2 1 0 0 1 1 1 1
1 1 1 255 0 1 1 2 2 2 2 1 2 0 1 1
1 0 255 0 0 0 0 1 1 2 2 1 1 1 1 1
255 1 1 1 1 1 1 1 1 0 1 1 1 1 1 1
0 0 0 0 1 0 0 0 1 1 1 1 1 1 1 0
1 1 1 255 0 0 1 1 0 0 0 1 1 1 1 1
2 255 1 1 1 1 1 2 2 1 0 0 0 0 1 1
255 0 1 1 1 0 1 1 1 1 1 1 0 1 255 2
0 0 1 2 0 1 0 2 2 1 1 1 1 255 1 2
2 1 1 1 1 1 1 1 2 2 2 255 1 1 1 1
1 1 0 1 0 2 0 0 0 0 255 1 0 0 0 1
2 2 1 1 1 1 1 1 2 255 1 1 1 0 0 1
2 1 3 2 1 1 1 1 255 0 1 1 1 2 2 2
1 1 1 0 1 1 255 0 0 0 0 1 1 1 0 0
1 1 1 0 255 0 1 0 0 1 1 1 0 0 1 1
2 1 2 255 2 1 1 0 0 0 1 1 1 1 1 2
2 2 255 1 1 1 1 1 0 2 1 1 1 1 1 1
0 255 0 1 1 1 1 0 0 0 0 1 1 1 1 255
0 1 0 1 2 2 2 1 2 0 0 0 0 255 0 1
1 1 2 2 2 1 1 1 0 0 0 1 255 0 0 1
1 1 2 2 1 1 0 1 1 0 0 255 1 1 0 0
0 0 0 1 0 0 0 1 1 255 1 1 1 1 0 0
1 1 0 0 1 1 1 1 255 1 1 0 0 0 0 0
0 0 0 0 1 1 1 255 1 1 1 1 2 2 2 1
1 0 0 0 1 255 0 1 1 1 1 1 2 2 2 0
0 1 1 1 1 255 1 0 0 0 0 1 1 1 2 2
1 1 1 255 0 1 1 1 1 1 1 2 1 1 1 1
0 255 1 2 2 1 1 1 2 1 1 1 1 1 1 1
255 1 1 1 0 0 0 0 1 0 0 1 1 0 255 0
0 0 1 1 1 1 0 1 0 1 0 0 0 255 0 1
1 0 0 0 0 0 1 1 1 1 1 255 1 1 1 1
1 1 1 1 1 1 1 1 1 1 1 0 0 255 255 255
255 255 255 255 255 255 255 255 255 255 255 255 255 255 255 255
255 255 255 255 255 255 255 255 255 255 255 255 255 255 255 255
255 255 255 255 255 255 255 255 255 255 255 255 255 255 255 255
255 255 255 255 255 255 255 255 255 255 255 255 255 255 255 255
255 255 255 255 255 255 255 255 255 255 255 255 255 255 255 255
255 255 255 255 255 255 255 255 255 255 255 255 255 255 255 255
255 255 255 255 255 255 255 255 255 255 255 255 255 255 255 255
255 255 255 255 255 255 255 255 255 255 255 255 255 255 255 255
255 255 255 255 255 255 255 255 255 255 255 255 255 255 255 255
255 255 255 255 255 255 255 255 255 255 255 255 255 255 255 255
255 255 255 255 255 255 255 255 255 255 255 255 255 255 255 255
255 255 255 255 255 255 255 255 255 255 255 255 255 255 255 255
255 255 255 255 255 255 255 255 255 255 255 255 255 255 255 255
255 255 255 255 255 255 255 255 255 255 255 255 255 255 255 255
255 255 255 255 255 255 255 255 255 255 255 255 255 255 255 255
255 255 255 255 255 255 255 255 255 255 255 255 255 255 255 255
255 255 255 255 255 255 255 255 255 255 255 255 255 255 255 255
255 255 255 255 255 255 255 255 255 255 255 255 255 255 255 255
255 255 255 255 255 255 255 255 255 255 255 255 255 255 255 255
255 255 255 255 255 255 255 255 255 255 255 255 255 255 255 255
255 255 255 255 255 255 255 255 255 255 255 255 255 255 255 255
255 255 255 255 255 255 255 255 255 255 255 255 255 255 255 255
255 255 255 255 255 255 255 255 255 255 255 255 255 255 255 255
255 255 255 255 255 255 255 255 255 255 255 255 255 255 255 255
255 255 255 255 255 255 255 255 255 255 255 255 255 255 255 255
255 255 255 255 255 255 255 255 255 255 255 255 255 255 255 255
255 255 255 255 255 255 255 255 255 255 255 255 255 255 255 255
255 255 255 255 255 255 255 255 2 1 1 0 0 0 1 1
1 0 0 0 0 0 1 0 1 255 1 1 1 1 1 1
1 1 0 0 1 1 1 255 2 1 2 1 1 0 1 0
1 0 0 0 1 1 255 1 1 1 0 0 1 1 1 1
1 1 1 1 255 1 0 0 0 1 1 2 2 1 1 1
1 1 1 255 1 1 1 1 1 1 1 2 2 1 1 1
1 255 0 0 1 1 1 1 1 1 1 2 1 1 1 1
255 2 2 0 1 1 1 0 1 1 1 2 2 2 1 255
0 0 1 1 1 1 1 1 1 0 1 1 1 1 255 1
1 1 1 0 0 0 1 1 0 1 1 1 255 0 0 1
1 1 1 1 0 0 1 1 1 1 255 1 1 1 0 0
0 0 1 0 0 0 0 1 2 255 2 1 1 0 1 1
1 1 1 1 0 1 2 2 255 1 0 0 1 1 1 1
1 2 1 1 1 1 0 255 0 1 1 0 0 0 1 1
1 1 1 1 2 255 1 1 1 1 2 1 1 1 2 1
0 1 1 255 1 1 0 1 2 2 1 1 0 0 0 0
0 0 255 1 1 1 0 0 0 0 0 0 0 1 1 0
1 255 1 0 1 1 1 1 0 0 0 0 0 0 0 255
0 0 1 1 0 0 0 0 1 1 1 1 1 1 255 1
1 1 1 0 0 0 2 1 1 1 2 2 2 255 1 1
1 1 1 1 1 1 0 1 1 1 1 255 1 1 1 1
0 2 2 2 0 0 1 1 1 1 2 255 0 0 1 1
1 1 1 1 1 1 1 1 0 255 1 1 1 1 1 1
1 0 1 1 1 1 1 255 1 0 2 1 1 1 2 2
1 1 1 1 1 1 255 1 1 0 0 0 0 1 1 2
1 1 1 0 255 0 0 0 1 1 1 0 0 0 0 0
0 0 0 255 1 1 0 0 0 0 0 0 1 2 2 1
1 255 1 1 1 1 1 1 1 1 2 1 1 0 0 0
0 0 0 2 1 1 1 1 1 1 1 1 1 1 0 1
0 0 0 1 255 1 1 1 1 1 1 0 0 0 0 1
1 1 255 1 1 1 1 1 0 1 0 1 1 1 1 1
0 255 0 0 0 0 0 1 1 2 2 2 1 2 1 255
1 1 1 1 1 2 2 2 1 1 0 1 1 1 255 1
1 1 1 1 0 2 2 2 1 1 1 1 255 0 0 1
0 0 1 1 1 1 1 2 1 2 1 255 2 2 1 1
1 1 1 1 2 2 2 2 2 1 255 1 0 1 0 1
1 1 1 1 0 0 0 1 1 255 1 1 0 0 0 1
1 1 1 0 0 0 1 255 1 1 1 1 1 1 1 1
1 0 1 1 1 255 1 1 1 1 0 1 1 1 1 1
0 0 1 1 255 1 0 0 0 1 0 1 1 1 1 0
0 0 1 255 0 0 0 0 0 1 1 2 2 2 0 0
0 0 255 0 1 1 1 0 2 2 1 1 1 1 1 1
255 1 1 2 1 1 0 0 1 2 1 1 1 1 255 2
2 1 0 1 1 1 1 0 0 0 0 0 0 255 3 1
1 0 0 2 2 2 0 0 0 1 1 1 255 1 0 1
1 1 1 1 0 0 0 0 0 0 255 0 0 1 1 1
0 0 1 1 1 1 1 1 1 255 1 1 1 1 1 1
2 2 1 1 1 2 2 2 255 1 1 1 1 1 1 1
1 1 1 1 1 1 255 1 1 1 1 0 2 2 2 0
0 1 1 1 1 1 255 1 1 1 1 1 1 1 1 1
1 0 1 1 255 1 1 1 1 1 1 1 1 1 1 1
1 1 255 1 0 0 1 2 3 2 2 2 1 1 1 1
1 255 1 1 0 0 0 0 1 1 2 1 1 0 1 255
0 0 0 1 1 1 1 1 0 0 0 1 1 1 255 0
0 0 0 0 1 1 1 1 1 1 1 1 255 1 1 1
1 1 1 1 1 2 1 2 0 0 0 0 0 0 1 1
2 1 1 1 1 1 1 1 3 3 2 1 0 0 1 255
1 1 1 1 1 1 1 1 1 1 1 1 1 255 2 1
1 1 1 1 1 1 1 1 1 0 1 0 255 0 0 1
1 1 1 2 3 3 3 1 1 1 255 1 1 1 2 2
2 2 2 2 2 1 1 1 1 255 1 1 1 1 1 2
2 3 2 3 1 1 1 255 1 0 1 0 1 1 1 1
1 2 2 1 2 1 255 2 2 1 1 1 3 10 10 2
2 2 2 2 1 255 1 1 1 1 2 3 3 2 1 1
1 1 2 1 255 0 0 0 0 1 2 2 1 1 1 0
0 1 255 1 0 1 1 1 2 2 1 1 1 1 1 1
255 1 1 1 1 1 2 2 4 2 1 1 0 0 1 255
1 0 0 0 0 0 1 1 1 1 0 0 1 1 255 0
0 0 1 1 1 1 2 2 1 1 1 1 0 255 1 1
1 1 7 16 16 5 3 1 1 1 1 255 1 1 2 1
1 0 0 0 0 1 1 1 1 255 2 2 1 0 1 2
2 3 2 2 1 1 0 1 255 3 1 1 0 1 3 3
2 1 1 1 2 1 1 255 1 0 0 1 2 2 2 2
1 0 0 0 1 255 1 1 1 1 1 1 1 3 2 2
1 1 1 1 255 1 0 1 1 1 2 2 2 1 1 1
1 0 1 255 1 1 1 1 1 1 2 2 2 1 1 0
0 255 1 1 1 1 1 4 7 7 3 1 1 1 1 2
2 255 1 1 1 1 1 1 2 2 1 1 0 0 1 255
1 1 1 1 5 64 64 29 15 2 2 1 1 255 1 1
1 1 8 42 42 40 20 5 1 0 0 1 255 1 1 1
1 0 0 1 3 3 1 1 0 1 255 0 0 0 1 1
2 1 2 1 1 1 1 1 1 255 0 0 0 0 1 1
1 1 1 1 1 1 1 255 2 0 0 0 1 2 2 3
4 3 2 1 0 0 0 0 0 1 1 2 1 1 1 2
2 7 33 8 5 3 2 1 1 2 255 2 1 1 1 1
0 4 4 4 3 2 1 1 255 1 2 1 1 1 3 12
12 2 1 1 1 1 0 255 0 0 1 1 5 8 5 5
4 3 3 1 1 255 1 2 2 2 2 2 2 2 2 2
2 2 2 1 255 1 2 2 2 2 11 11 11 5 5 3
3 1 255 1 1 0 0 0 1 1 1 2 2 2 1 2
1 255 2 2 1 1 22 116 149 103 102 20 3 3 3 1
255 1 1 1 2 24 37 20 18 14 9 1 1 1 1 255
1 1 1 2 2 3 3 2 1 1 0 0 0 255 0 1
1 1 3 15 15 3 2 1 1 1 1 255 1 0 1 1
20 22 27 27 27 24 4 1 1 0 255 0 0 1 1 1
1 1 2 1 1 1 0 0 0 255 0 0 0 1 1 12
27 28 25 15 2 1 0 0 255 1 1 2 7 69 255 255
255 101 22 1 1 1 255 2 2 2 1 1 1 1 1 2
2 2 1 1 255 2 0 1 1 2 2 3 4 5 4 2
2 1 1 255 3 1 1 1 10 11 16 10 7 4 4 4
1 1 255 1 2 2 1 2 3 3 7 3 1 0 0 1
255 1 1 1 1 1 1 3 3 3 2 2 1 2 2 255
1 0 1 1 11 11 5 5 5 8 1 1 0 1 255 1
1 2 2 11 20 23 23 8 2 2 1 0 255 1 1 1
1 9 10 14 24 16 14 4 1 1 2 2 255 1 1 2
4 7 10 17 17 4 2 0 0 0 255 1 1 1 74 74
80 76 80 76 20 3 1 1 255 1 1 1 15 61 105 105
107 69 47 3 1 1 1 255 1 1 1 1 1 1 3 3
5 2 1 0 1 255 1 1 0 1 2 2 3 5 4 3
2 1 1 1 255 1 1 0 0 0 1 1 2 2 2 1
0 1 255 2 0 1 0 2 5 59 93 81 7 2 2 0
0 0 0 0 1 1 2 2 2 2 20 21 59 40 30 30
8 2 1 1 1 255 2 1 1 1 1 4 4 21 30 11
3 1 1 255 1 1 1 3 12 22 22 12 4 3 2 2
1 1 255 1 1 1 4 8 11 8 8 8 5 3 1 0
255 1 2 1 2 1 2 2 3 10 10 4 2 2 1 255
1 1 2 4 10 17 12 12 11 10 3 2 1 255 1 1
0 0 3 80 92 92 74 35 7 1 1 1 255 1 1 2
31 101 138 149 148 148 103 30 4 3 1 255 0 1 2 24
37 40 47 29 34 14 8 2 2 2 255 1 1 2 10 12
9 9 9 3 2 2 2 0 255 0 1 1 2 12 21 25
24 16 7 2 0 1 255 1 0 1 20 35 46 56 56 60
60 14 1 1 0 255 0 1 2 2 2 7 8 4 2 1
1 1 1 1 255 0 0 1 3 12 33 33 33 28 25 15
2 1 1 255 1 1 7 69 193 255 255 255 255 101 14 1
1 255 1 2 1 1 1 3 7 7 7 2 1 1 1 255
0 0 1 1 2 7 7 8 8 8 5 2 2 1 255 1
1 1 5 17 44 44 48 37 4 4 0 1 1 255 1 1
1 1 2 7 12 12 23 7 0 0 1 255 1 1 1 2
3 5 8 8 8 8 2 2 2 2 255 1 0 1 7 14
16 11 8 11 10 5 1 1 1 255 2 2 2 17 20 25
33 29 24 18 2 1 0 255 1 1 2 20 21 23 23 23
23 16 16 2 1 2 2 255 0 1 4 9 10 17 27 30
15 4 1 1 0 255 0 1 74 89 89 88 76 81 96 96
20 1 1 255 0 0 10 35 69 105 105 107 92 69 47 1
1 1 255 1 1 1 2 2 4 4 5 5 5 1 1 1
255 1 1 1 1 2 3 5 5 5 4 3 1 1 1 255
1 1 1 1 1 3 8 8 7 4 2 1 1 255 2 0
1 0 5 90 95 95 93 81 10 4 2 2 1 0 0 1
2 2 2 3 4 20 35 35 33 30 30 34 17 2 1 2
255 2 3 1 1 1 4 25 33 33 29 5 2 1 255 1
3 3 4 9 24 24 12 8 8 3 2 2 2 255 2 2
2 9 11 11 11 14 9 9 4 1 0 255 1 2 1 1
1 2 2 5 10 15 10 4 1 1 255 1 1 2 10 11
12 11 17 17 14 11 2 2 255 0 0 0 2 80 110 109
103 92 103 35 4 1 0 255 1 1 31 54 101 101 116 116
148 109 109 30 4 2 255 1 2 20 30 31 31 31 29 29
29 12 3 2 2 255 1 3 7 12 12 10 8 8 12 8
3 2 0 255 0 1 1 3 12 25 25 33 33 16 7 0
1 255 2 2 10 29 34 56 62 60 60 85 85 14 1 1
255 0 1 2 2 21 24 24 8 4 3 1 1 0 0 255
1 2 2 14 46 38 35 33 30 29 25 2 1 0 255 1
2 46 255 193 255 224 255 255 255 30 2 1 255 1 1 1
2 4 7 8 9 9 8 2 1 1 255 0 0 1 2 7
15 15 10 15 10 8 4 2 1 255 1 1 2 17 43 81
51 68 68 25 11 0 1 0 255 1 2 2 1 2 10 27
28 34 22 2 1 1 255 1 1 2 3 5 5 8 8 9
9 8 2 2 2 255 1 1 2 11 14 12 12 16 27 21
5 2 1 1 255 0 2 7 17 20 33 46 46 24 21 8
2 1 255 1 3 7 20 21 23 23 23 23 28 28 2 1
1 0 255 1 2 8 9 17 27 18 18 15 7 2 1 1
255 0 1 70 89 88 57 74 74 74 64 40 7 1 255 0
1 15 57 77 103 103 103 86 85 69 3 1 1 255 1 1
1 3 5 8 3 5 11 9 2 1 1 255 0 1 1 1
2 3 5 12 5 5 3 1 1 1 255 1 1 1 2 2
8 12 11 10 7 2 1 1 255 2 1 2 2 34 90 92
93 97 127 97 10 2 2 1 0 0 1 1 1 2 3 9
20 27 27 24 30 30 66 25 2 1 1 255 2 2 2 1
2 21 35 55 35 29 5 2 1 255 1 1 2 4 24 24
20 8 4 12 12 3 1 1 255 2 2 5 8 8 8 8
14 14 14 9 4 0 255 2 2 1 1 1 1 2 5 10
10 10 4 1 1 255 1 1 2 10 10 10 9 10 11 11
10 2 2 255 0 0 2 9 116 116 74 74 81 103 48 15
1 0 255 1 1 37 54 89 63 63 63 127 127 127 47 16
2 255 1 8 34 50 31 29 29 29 40 43 27 8 2 2
255 1 3 7 11 11 8 8 8 8 8 3 2 0 255 0
1 2 4 12 25 25 25 36 15 7 5 1 255 3 3 10
33 41 41 54 54 69 92 69 17 2 1 255 1 1 2 5
25 24 12 7 10 4 2 1 1 0 255 1 2 2 21 48
38 30 30 30 40 20 3 1 0 255 1 2 192 255 255 255
224 255 255 255 205 1 1 255 0 0 1 3 8 9 8 8
9 8 4 1 0 255 0 1 1 3 5 17 15 10 10 10
8 4 2 1 255 1 2 4 49 60 77 48 48 51 37 11
0 0 0 255 1 0 0 0 1 12 28 33 33 22 3 2
1 255 1 1 1 3 5 7 7 5 8 9 8 2 2 1
255 1 1 1 15 15 12 11 16 21 21 5 2 2 1 255
0 1 9 23 23 37 46 51 29 24 21 2 1 255 1 1
7 20 29 29 23 23 21 25 21 2 1 1 0 255 1 2
9 38 36 25 20 18 15 9 2 1 0 255 0 1 54 89
89 57 74 74 74 139 40 7 1 255 0 5 50 57 77 88
88 86 85 85 74 11 1 1 255 1 0 1 3 4 4 3
4 9 11 2 2 1 255 0 0 0 1 2 4 5 4 5
5 5 2 2 1 255 1 1 2 3 5 8 11 11 12 9
3 1 1 255 2 1 0 2 66 90 66 28 66 97 97 12
2 1 1 0 0 1 1 1 1 3 9 15 12 20 21 34
34 42 25 9 2 2 255 1 1 1 2 2 20 55 56 56
29 5 2 1 255 1 1 2 3 7 22 22 20 12 20 14
4 1 0 255 1 2 8 8 9 9 9 14 14 14 12 5
2 255 1 2 1 1 1 1 1 2 5 5 2 2 2 1
255 0 0 1 8 8 8 8 8 14 17 14 2 2 255 0
0 2 12 128 128 64 56 53 81 48 23 4 2 255 1 2
54 66 80 63 63 63 81 97 127 72 16 2 255 2 8 38
55 43 30 29 27 27 30 30 18 2 0 255 1 2 7 12
12 8 8 8 8 8 4 1 1 255 1 1 2 9 25 48
36 36 41 41 14 5 0 255 3 4 10 33 34 31 31 31
46 69 66 50 2 0 255 0 1 2 5 12 12 9 9 11
10 5 1 0 0 255 1 2 2 21 48 36 36 36 51 40
28 3 0 0 255 0 2 173 255 255 255 255 255 255 255 205
1 1 255 1 0 2 3 9 9 8 7 8 8 4 2 0
255 1 1 1 4 7 15 15 8 15 18 15 3 2 1 255
1 2 22 49 47 42 42 37 51 29 11 1 0 0 255 1
0 0 0 1 16 31 31 28 18 3 3 2 255 1 1 0
3 7 8 7 5 7 8 7 2 1 1 255 2 1 2 8
15 15 20 33 27 16 8 2 2 1 255 0 0 7 16 29
35 37 35 24 24 4 2 2 255 2 2 4 18 21 25 29
25 21 21 9 1 0 1 1 255 1 2 8 37 36 30 25
20 15 7 2 1 1 255 1 1 54 70 83 74 74 74 74
83 64 3 1 255 1 5 57 96 96 96 103 103 108 86 85
11 3 1 255 0 0 0 3 4 9 4 4 5 8 2 2
0 255 0 0 0 1 3 4 5 4 5 5 5 2 1 1
255 1 1 2 2 3 8 8 8 9 8 3 2 1 255 2
1 0 0 60 66 66 81 94 97 82 12 1 1 0 1 1
0 1 1 1 2 14 20 12 18 18 21 37 42 25 7 1
1 255 2 1 1 1 2 17 35 55 55 14 5 1 1 255
0 1 1 2 7 22 22 8 12 30 14 10 1 0 255 1
2 8 8 9 9 9 9 14 14 11 3 2 255 1 1 1
2 0 1 1 2 2 2 2 2 2 1 255 0 1 1 7
8 11 8 8 9 14 5 2 1 255 0 1 3 20 128 128
113 81 81 81 53 23 2 2 255 1 2 55 80 89 83 56
51 73 101 101 72 3 0 255 2 2 21 50 43 30 29 29
27 30 30 18 2 0 255 0 1 3 12 12 8 8 8 10
8 2 2 1 255 1 1 1 9 25 48 41 36 37 37 7
2 0 255 0 3 7 37 41 41 31 28 35 50 50 17 2
1 255 0 1 1 3 7 8 8 9 11 11 5 1 1 0
255 0 0 2 12 37 29 36 28 28 28 5 2 0 0 255
0 1 115 194 229 229 247 255 255 226 129 1 1 255 1 1
2 3 9 11 8 8 8 8 4 2 1 255 1 1 1 4
7 17 8 17 20 20 15 3 2 1 255 1 2 22 47 42
36 37 37 51 29 2 1 0 0 255 1 0 1 1 2 5
18 28 18 15 2 2 1 255 0 1 0 2 5 8 8 7
7 7 5 2 1 1 255 1 1 1 3 8 15 20 16 16
16 8 2 1 1 255 0 1 5 25 34 35 35 35 29 24
4 2 2 255 2 1 3 25 25 23 29 30 23 17 7 2
1 1 1 255 1 1 8 34 25 20 20 15 7 2 1 1
1 255 0 1 38 63 83 74 74 81 81 81 31 2 1 255
0 1 50 96 96 105 146 121 121 105 74 9 3 3 255 0
0 2 3 3 4 4 4 4 4 2 1 0 255 0 1 1
1 3 3 5 4 7 5 3 1 2 1 255 1 1 1 1
3 3 3 3 5 5 2 0 0 255 0 0 0 0 4 66
92 113 94 82 30 3 2 1 0 0 0 1 1 1 1 2
14 20 20 20 20 21 22 22 7 2 1 1 255 1 1 1
1 1 10 12 35 35 8 2 1 1 255 0 1 1 2 7
7 22 22 16 12 10 1 1 1 255 0 1 4 9 10 10
10 9 8 7 7 2 2 255 1 1 1 2 0 1 0 1
1 1 2 2 2 1 255 0 1 1 5 7 10 9 10 11
11 4 2 2 255 0 0 2 12 41 128 113 113 113 66 30
2 2 2 255 2 2 55 97 105 92 82 48 64 101 101 72
2 0 255 2 2 14 21 43 43 43 30 28 28 28 11 2
1 255 1 1 2 3 12 12 8 7 4 4 2 2 2 255
1 1 1 1 12 29 25 29 37 37 1 0 0 255 0 1
3 12 41 73 79 28 35 42 46 8 2 0 255 0 1 1
1 3 7 9 9 12 5 2 1 1 0 255 0 0 1 5
29 29 48 36 36 28 5 2 1 1 255 0 0 5 173 193
229 247 255 247 129 3 1 1 255 1 1 2 2 4 9 8
8 8 4 2 2 1 255 1 1 2 3 7 17 17 17 20
18 8 2 1 0 255 1 1 2 30 37 36 36 29 29 3
1 1 0 0 255 1 1 1 1 2 3 3 15 15 2 1
1 0 255 0 1 0 1 2 5 5 7 7 5 3 1 0
0 255 1 1 1 1 5 17 20 12 12 8 2 2 1 1
255 1 2 2 25 33 34 33 16 16 8 2 2 2 255 2
2 3 3 12 14 14 30 23 21 7 1 1 1 1 255 1
1 2 8 10 10 9 7 4 2 1 1 1 255 0 1 22
55 53 61 61 81 81 63 4 1 1 255 1 1 10 96 105
105 120 120 121 105 31 3 2 1 255 1 1 1 2 2 4
4 4 3 2 1 0 0 255 0 0 0 1 2 2 3 3
5 3 1 0 1 1 255 1 1 1 1 1 2 2 1 1
1 1 0 0 255 0 0 0 0 4 16 92 113 94 21 12
2 2 1 0 0 1 1 1 1 1 2 2 14 20 21 18
21 21 7 3 1 1 1 255 1 1 1 1 1 1 2 2
2 2 2 1 1 255 0 1 1 2 5 7 15 16 16 11
5 2 2 1 255 0 0 3 9 10 10 10 8 7 4 2
1 1 255 0 1 1 2 2 2 1 1 1 2 2 2 1
1 255 1 1 1 1 7 10 10 10 10 4 3 2 2 255
1 0 1 2 16 41 113 113 113 3 2 2 0 1 255 1
1 33 55 105 83 82 56 81 81 80 40 2 0 255 1 2
3 15 56 64 64 41 28 15 11 1 1 1 255 1 1 1
2 2 11 4 4 3 1 1 1 2 255 0 1 1 0 2
10 18 22 22 5 1 1 1 255 0 0 1 7 24 79 88
88 73 30 22 2 2 1 255 1 1 1 1 1 2 8 4
4 1 1 1 1 1 255 1 1 0 2 9 20 24 24 21
15 2 2 1 1 255 0 0 2 7 193 193 206 165 63 3
2 1 0 255 1 1 0 1 2 4 8 8 8 1 0 1
1 255 1 1 2 2 3 7 16 16 14 5 2 1 1 1
255 1 1 2 2 30 30 10 5 3 1 1 0 0 0 255
1 1 1 1 1 2 2 2 1 1 0 0 0 255 0 0
0 0 1 2 2 2 1 1 1 0 0 0 255 1 1 1
1 5 9 11 11 5 1 1 1 1 0 255 1 2 2 2
25 33 20 15 8 4 2 2 2 255 1 1 2 3 4 14
14 14 21 7 2 1 1 1 1 255 0 0 1 2 3 2
3 3 3 2 1 1 1 255 0 0 2 22 33 50 50 50
34 4 3 1 1 255 0 0 1 10 57 96 89 89 79 31
3 1 1 1 255 1 1 1 1 1 1 2 2 2 2 1
0 0 255 0 0 0 1 2 2 2 2 2 1 0 0 1
1 255 1 1 1 1 1 1 0 0 1 1 1 0 0 255
0 0 0 0 1 4 4 2 3 3 2 2 2 0 0 0
0 1 1 1 1 1 1 2 11 15 15 15 7 3 1 1
1 1 255 1 1 0 1 1 1 1 1 1 1 2 2 1
255 2 1 1 1 2 2 7 7 2 0 1 2 2 2 255
0 0 0 2 9 10 8 5 4 1 1 1 0 255 1 1
1 2 1 2 1 1 1 1 2 1 1 1 255 1 1 1
1 1 3 9 3 3 2 2 2 2 255 1 0 0 0 2
2 2 2 2 1 1 1 0 0 255 1 1 1 33 35 51
73 51 64 62 40 3 1 0 255 1 1 1 1 15 64 64
28 11 2 1 1 1 1 255 1 1 2 2 2 2 3 3
2 1 1 1 0 255 1 1 1 0 1 2 2 3 3 3
1 1 1 255 0 0 1 2 7 8 88 88 22 22 2 2
2 1 255 1 1 1 1 1 1 1 2 2 1 1 1 2
1 255 1 1 0 1 2 9 10 15 15 2 2 2 1 1
255 0 0 0 2 5 18 18 12 2 1 1 0 0 255 1
1 0 1 1 1 2 1 0 0 0 1 1 255 1 2 2
2 2 2 7 5 3 1 1 1 1 1 255 0 0 1 2
3 3 3 2 1 1 1 0 0 1 255 1 1 1 0 1
1 1 1 0 0 0 0 0 255 0 0 0 0 1 1 1
0 1 0 0 0 0 0 255 0 0 1 1 1 5 5 3
1 1 1 1 0 0 255 2 1 1 1 2 3 3 3 2
2 2 1 1 255 1 1 2 2 2 4 9 9 4 2 1
0 0 0 1 255 0 0 0 1 1 1 2 2 2 1 1
1 1 255 0 0 0 2 4 4 2 2 2 2 2 1 1
255 1 0 1 1 3 7 14 14 2 2 1 1 1 1 255
1 1 0 0 0 1 1 2 2 1 1 0 1 255 0 0
0 1 2 2 1 1 1 1 0 0 1 1 255 1 1 1
1 1 1 1 0 1 1 1 1 1 255 1 0 0 0 1
1 1 1 2 2 1 0 0 0 0 0 0 2 1 1 1
1 1 1 1 1 2 2 3 2 0 0 0 1 255 1 1
0 1 1 1 1 1 0 0 1 1 1 255 2 1 1 1
1 1 2 2 2 1 1 2 0 0 255 0 0 0 1 2
5 4 2 1 0 0 0 0 255 1 1 0 0 1 2 2
1 1 1 2 1 1 1 255 1 1 1 1 1 1 2 2
1 1 2 1 1 255 1 1 1 0 1 1 1 1 1 1
1 1 0 0 255 1 1 1 1 2 11 27 27 12 5 3
1 1 0 255 1 1 1 1 1 3 3 2 1 2 1 1
1 1 255 1 2 2 1 1 1 1 1 1 1 0 0 1
255 1 1 0 0 0 0 2 2 2 1 1 1 1 255 0
1 1 1 1 2 3 3 2 1 2 1 1 1 255 1 1
1 1 0 1 1 1 1 1 1 1 2 2 255 1 1 1
1 0 0 1 1 1 1 1 1 1 0 255 0 1 0 1
0 2 3 1 1 1 0 0 0 255 1 0 0 0 1 1
0 0 0 1 1 1 1 255 1 1 1 1 2 2 2 2
0 0 1 1 1 1 255 0 0 1 1 2 2 1 1 1
1 1 1 1 1 255 1 1 1 1 1 1 1 1 0 0
1 1 1 255 0 0 0 0 1 0 1 0 0 0 0 0
0 0 255 1 0 1 0 1 1 1 1 1 1 0 0 0
0 255 1 1 1 1 1 2 2 2 2 2 2 2 2 255
1 1 1 1 1 2 3 3 1 0 0 1 1 1 1 255
1 1 0 0 0 0 1 1 1 1 1 1 1 255 0 0
0 0 0 1 2 2 2 2 1 1 1 255 0 0 0 1
1 2 1 1 1 1 1 0 0 1 255 1 1 1 0 0
0 1 2 2 1 0 0 1 255 0 0 0 1 2 1 1
1 1 0 0 0 1 1 255 1 0 1 1 1 1 1 1
1 1 1 1 0 255 0 0 0 0 1 1 1 1 1 1
1 0 0 0 0 0 0 2 0 0 0 0 0 1 1 1
0 2 2 1 0 1 1 1 255 1 0 0 1 1 0 0
1 0 1 0 0 0 255 1 1 1 0 0 1 1 1 2
1 1 0 0 0 255 0 0 0 1 1 2 2 2 1 0
0 0 0 255 1 0 0 0 1 1 1 1 1 1 1 0
1 1 255 1 1 1 0 0 1 2 2 1 1 1 1 0
255 1 1 1 1 1 1 1 1 1 1 1 0 1 0 255
0 0 1 1 1 2 3 5 2 2 1 1 1 1 255 1
1 1 1 1 2 1 1 0 1 0 1 1 1 255 1 2
2 1 1 0 1 0 1 1 1 1 1 255 1 1 0 0
0 0 0 1 1 1 1 1 1 255 1 2 2 1 0 1
2 2 1 1 2 1 0 0 255 1 0 0 0 0 1 1
1 1 0 1 0 1 0 255 1 1 1 0 0 0 0 1
1 1 1 0 0 0 255 0 1 1 1 0 1 1 1 1
0 0 0 1 255 2 1 1 0 1 1 1 1 1 1 1
1 1 255 0 0 0 1 1 1 0 0 0 0 1 1 2
0 255 0 0 0 0 1 1 1 1 1 1 1 1 1 2
255 1 1 1 1 1 1 1 0 0 0 1 1 1 255 1
1 1 1 1 0 0 1 1 0 0 0 1 1 255 1 0
0 1 1 0 0 0 0 1 1 1 0 2 255 1 1 1
1 1 1 1 0 0 0 0 2 2 255 1 1 1 1 1
1 1 1 1 1 1 1 1 1 1 255 1 1 1 1 1
1 1 0 1 1 1 1 1 255 0 0 0 1 0 0 0
1 1 1 1 1 1 255 0 0 0 2 2 1 1 1 1
1 1 1 0 0 255 1 1 1 0 0 0 1 1 1 1
1 0 1 255 1 0 1 1 1 1 1 1 1 1 0 0
1 1 255 1 0 1 1 1 1 1 0 1 1 1 1 0
255 0 0 0 0 1 1 1 1 1 1 1 1 1 1 1
1 0 255 255 255 255 255 255 255 255 255 255 255 255 255 255
255 255 255 255 255 255 255 255 255 255 255 255 255 255 255 255
255 255 255 255 255 255 255 255 255 255 255 255 255 255 255 255
255 255 255 255 255 255 255 255 255 255 255 255 255 255 255 255
255 255 255 255 255 255 255 255 255 255 255 255 255 255 255 255
255 255 255 255 255 255 255 255 255 255 255 255 255 255 255 255
255 255 255 255 255 255 255 255 255 255 255 255 255 255 255 255
255 255 255 255 255 255 255 255 255 255 255 255 255 255 255 255
255 255 255 255 255 255 255 255 255 255 255 255 255 255 255 255
255 255 255 255 255 255 255 255 255 255 255 255 255 255 255 255
255 255 255 255 255 255 255 255 255 255 255 255 255 255 255 255
255 255 255 255 255 255 255 255 255 255 255 255 255 255 255 255
255 255 255 255 255 255 255 255 255 255 255 255 255 255 255 255
255 255 255 255 255 255 255 255 255 255 255 255 255 255 255 255
255 255 255 255 255 255 255 255 255 255 255 255 255 255 255 255
255 255 255 255 255 255 255 255 255 255 255 255 255 255 255 255
255 255 255 255 255 255 255 255 255 255 255 255 255 255 255 255
255 255 255 255 255 255 255 255 255 255 255 255 255 255 255 255
255 255 255 255 255 255 255 255 255 255 255 255 255 255 255 255
255 255 255 255 255 255 255 255 255 255 255 255 255 255 255 255
255 255 255 255 255 255 255 255 255 255 255 255 255 255 255 255
255 255 255 255 255 255 255 255 255 255 255 255 255 255 255 255
255 255 255 255 255 255 255 255 255 255 255 255 255 255 255 255
255 255 255 255 255 255 255 255 255 255 255 255 255 255 255 255
255 255 255 255 255 255 255 255 255 255 255 255 255 255 255 255
255 255 255 255 255 255 255 255 255 255 255 255 255 255 255 255
255 255 255 255 255 255 255 255 255 255 255 255 255 255 255 255
255 255 255 255 255 255 255 255 255 255 255 255 255 0 0 0
0 1 1 1 1 1 0 2 1 1 0 0 0 0 255 0
1 0 1 1 1 1 1 1 1 1 1 1 255 1 0 0
0 1 1 1 1 0 0 1 1 1 1 255 0 0 0 0
0 1 1 2 1 0 1 1 1 255 1 1 1 0 1 0
0 0 1 1 0 0 1 1 255 2 2 2 0 0 0 1
1 1 1 1 1 1 255 2 2 1 1 1 1 1 1 1
1 1 1 1 0 255 0 1 1 1 1 1 1 1 0 0
0 1 1 1 255 1 1 1 1 1 1 0 0 0 0 0
0 1 1 255 1 2 1 2 0 1 1 2 1 1 1 1
1 255 1 1 0 0 0 0 2 1 2 1 1 0 0 255
1 1 2 1 1 0 1 2 2 2 1 1 0 1 255 1
1 1 1 2 2 0 0 0 0 0 0 2 1 255 1 1
1 1 1 0 1 0 0 0 1 1 1 2 255 0 0 1
1 0 0 0 2 2 2 1 1 1 255 0 0 0 0 1
1 1 1 1 1 1 1 1 255 1 0 0 0 0 0 0
0 0 1 1 1 0 0 255 0 0 1 1 1 1 0 0
1 2 1 1 1 2 255 2 1 1 1 1 1 1 1 0
0 0 0 0 255 0 0 1 1 1 1 0 0 0 1 1
1 0 0 255 0 0 0 0 1 1 0 0 2 1 1 1
1 0 255 1 1 1 1 0 1 0 0 0 0 0 1 1
255 0 1 1 1 1 1 0 1 1 1 1 1 1 1 0
255 0 0 1 1 1 1 0 0 0 1 1 1 0 255 0
0 1 1 1 1 1 0 0 0 1 2 1 255 1 1 1
2 1 1 0 1 1 1 1 1 0 0 255 1 1 0 0
0 1 1 1 1 1 1 1 1 255 1 1 1 0 0 0
1 1 1 1 1 1 0 0 255 0 0 0 1 1 0 0
0 1 1 1 0 0 255 0 1 1 1 1 1 2 1 2
1 2 1 2 1 2 2 1 0 0 0 1 2 1 1 0
1 1 1 1 1 0 0 0 0 255 0 1 1 1 1 1
1 1 1 1 1 2 2 255 1 0 0 0 1 1 2 1
1 1 1 1 1 1 255 1 0 0 0 0 1 1 2 1
1 1 1 1 255 1 1 1 1 1 0 0 0 1 1 1
2 1 2 255 2 1 2 0 0 0 1 1 1 1 1 1
1 255 2 2 1 1 1 1 2 1 2 1 2 1 1 1
255 1 1 1 1 1 1 1 2 1 2 1 1 0 0 255
0 1 0 1 1 1 2 2 2 1 1 0 2 0 255 0
2 1 2 2 2 2 2 2 1 1 1 1 255 0 0 0
0 1 4 4 4 3 2 2 1 1 255 1 0 1 0 1
0 1 2 2 2 0 0 0 1 255 0 0 1 1 1 2
2 1 0 0 0 1 2 1 255 1 1 1 1 2 2 2
2 1 1 1 1 1 2 255 1 0 0 0 0 0 2 2
2 2 1 1 1 255 0 0 1 1 1 1 1 1 1 1
1 1 1 255 0 0 0 0 0 1 2 2 1 1 1 1
0 1 255 1 1 1 1 0 1 0 1 2 2 1 1 0
1 255 2 0 0 0 1 1 1 1 0 0 0 0 0 255
0 0 0 1 1 1 0 0 0 1 1 1 0 0 255 0
0 0 0 1 1 1 1 2 2 2 1 1 0 255 0 1
1 1 1 2 1 1 2 2 2 1 1 255 0 0 1 1
0 1 0 1 2 1 1 1 2 1 0 255 0 0 1 1
1 1 0 0 0 1 1 1 0 255 0 0 1 1 1 1
1 1 1 1 2 2 2 255 1 1 1 1 1 1 1 1
1 1 2 1 0 0 255 1 1 1 1 2 2 1 1 1
2 1 1 1 255 1 1 1 0 0 1 4 5 4 2 1
1 1 0 255 0 0 0 1 1 1 3 4 3 1 1 0
0 255 1 1 1 1 1 1 2 1 1 0 2 1 1 1
1 1 1 0 0 0 1 2 2 1 1 1 0 1 1 1
0 0 0 1 255 1 1 1 1 1 1 1 1 1 1 1
2 2 255 1 0 0 0 2 2 7 7 1 1 1 0 1
1 255 1 0 0 0 0 1 2 2 2 1 1 1 1 255
0 1 1 1 1 1 2 2 2 1 2 2 1 1 255 1
1 2 2 1 1 1 2 1 1 1 1 1 255 1 1 1
1 1 2 2 15 18 7 2 1 1 1 255 1 1 1 1
1 5 5 5 5 2 2 1 1 0 255 0 1 1 1 3
10 22 22 7 2 1 1 1 0 255 0 1 1 3 3 10
43 69 23 3 2 1 1 255 1 1 0 0 4 73 145 135
128 21 2 2 2 255 1 1 1 1 1 2 7 43 43 3
2 0 0 0 255 0 0 1 1 2 2 2 2 2 1 1
1 1 0 255 0 0 1 1 2 2 4 4 3 1 1 1
1 1 255 1 0 0 0 2 4 5 5 2 2 1 1 1
255 0 0 1 1 1 1 1 2 2 1 1 1 1 255 0
0 0 0 0 5 18 21 21 8 1 1 0 1 255 1 1
1 1 0 1 7 7 8 3 1 1 2 2 255 1 0 0
0 0 1 1 1 0 0 0 0 0 255 0 0 0 1 1
1 1 1 0 1 1 1 0 0 255 0 0 0 0 1 2
3 3 5 2 2 1 1 1 255 0 0 0 1 1 2 2
2 3 3 2 1 1 255 0 0 1 1 1 1 2 3 3
2 2 2 2 0 0 255 1 1 1 1 1 1 0 1 1
1 1 1 1 255 0 1 1 2 2 3 3 3 2 2 2
1 1 255 1 1 2 1 1 0 2 3 3 3 2 1 2
1 255 1 1 2 2 9 9 17 17 11 3 2 1 1 255
1 1 1 2 9 10 9 11 10 10 2 1 1 1 255 0
1 0 1 2 7 10 38 30 3 1 0 0 255 1 1 0
0 1 2 2 2 2 2 2 1 1 0 1 1 1 0 0
1 2 2 2 1 1 1 0 1 1 1 0 0 1 1 255
1 1 2 2 1 1 1 2 2 2 1 1 1 255 1 1
1 1 2 11 22 28 36 28 8 1 0 1 255 0 0 1
1 1 2 7 7 4 4 2 2 1 255 0 0 0 1 2
3 4 5 5 2 3 3 3 1 255 2 1 2 2 3 3
51 51 10 2 2 1 1 255 1 1 1 1 1 11 17 18
20 21 7 1 0 0 255 1 1 1 3 12 12 21 42 34
9 2 1 1 0 255 1 1 2 2 49 53 53 38 27 25
4 1 1 0 255 0 0 1 3 18 43 116 112 69 34 3
1 1 255 1 1 2 5 79 145 157 149 135 103 21 2 2
255 1 1 1 1 2 255 255 255 255 197 2 1 1 0 255
0 0 0 0 1 2 2 2 2 1 1 1 1 0 255 0
0 2 2 3 5 5 7 5 2 1 0 0 1 255 1 0
2 2 16 23 46 20 10 2 1 1 1 255 0 0 1 3
1 3 10 11 10 3 1 1 1 255 0 0 1 1 34 49
168 135 171 135 9 2 1 1 255 1 1 2 1 2 20 72
85 66 4 1 1 2 1 255 1 0 0 0 1 5 5 2
1 0 0 0 0 255 1 1 1 1 2 5 9 15 9 4
2 2 1 1 255 1 1 0 1 3 15 40 101 40 5 2
1 1 1 255 0 0 0 1 2 2 5 11 11 3 3 2
1 255 1 1 1 2 3 54 54 102 46 46 3 2 2 0
1 255 1 1 1 1 2 4 8 8 2 2 1 1 1 255
0 1 1 3 4 8 8 4 4 2 2 1 0 255 1 1
1 1 1 1 2 5 12 3 2 1 2 1 255 1 1 2
16 16 21 27 34 38 11 3 2 1 255 1 1 2 10 11
11 11 22 22 22 10 2 1 1 255 0 1 1 2 10 16
38 44 47 25 2 1 1 255 2 1 0 0 1 11 11 11
23 36 2 2 1 1 1 1 2 0 0 1 2 1 1 1
1 1 1 1 2 2 1 1 1 1 255 1 2 2 3 5
12 8 8 5 3 2 2 1 255 1 0 0 0 15 22 141
141 133 109 36 8 1 1 255 0 0 1 1 2 14 14 11
9 7 4 2 1 255 0 0 0 2 3 5 7 5 7 4
3 2 2 0 255 1 1 2 2 18 57 87 89 87 28 3
3 2 255 1 1 1 2 17 27 25 25 22 22 10 4 0
0 255 1 1 1 16 21 21 21 42 24 24 9 2 1 1
255 1 3 3 49 60 60 57 53 31 28 25 2 1 0 255
0 0 3 9 18 42 121 121 99 70 34 2 1 255 1 2
5 49 145 145 157 149 141 129 103 3 2 255 1 1 1 2
255 255 255 255 255 255 197 8 2 1 255 0 0 0 0 0
2 9 21 25 3 1 1 0 0 255 2 1 2 5 7 8
8 9 7 5 2 1 1 0 255 0 0 2 16 30 46 61
47 31 10 2 1 1 255 0 0 1 3 17 31 20 21 11
21 4 1 1 255 0 0 1 34 127 151 161 142 172 165 172
9 2 1 255 1 1 2 2 20 63 108 85 66 51 4 1
2 2 255 0 0 1 1 8 5 8 5 2 1 0 0 0
255 0 1 1 5 14 15 14 28 15 17 2 2 2 1 255
1 1 1 2 15 83 119 119 107 101 2 1 1 1 255 0
0 0 0 2 2 33 33 33 14 3 1 1 255 1 1 1
3 44 87 109 102 102 83 46 3 2 1 1 255 1 0 1
1 2 10 16 15 15 3 2 1 1 255 1 1 2 4 8
8 8 7 4 3 2 0 0 255 1 1 1 1 1 1 2
9 15 15 1 1 1 1 255 0 2 9 16 16 21 25 29
31 18 4 1 0 255 0 1 2 24 24 24 28 30 30 18
17 4 2 1 255 1 1 1 11 22 34 35 38 50 50 4
2 1 255 1 0 0 1 18 31 23 23 31 54 10 2 1
1 1 1 2 0 0 2 2 1 1 1 1 1 1 1 2
2 2 1 1 1 255 1 2 3 5 11 14 18 16 8 5
4 2 1 255 1 1 1 2 20 90 131 158 133 121 97 28
2 1 255 1 1 1 2 9 20 20 14 14 12 10 2 1
255 0 0 1 2 5 7 7 7 7 5 3 2 1 0 255
1 1 2 18 79 129 129 95 89 72 28 3 1 255 1 1
2 14 25 25 18 21 21 22 53 8 1 0 255 1 1 4
21 27 36 40 40 36 25 24 8 1 1 255 1 3 17 49
57 57 57 27 31 31 31 4 1 1 255 1 1 3 9 18
42 96 112 96 76 41 2 1 255 1 2 5 89 155 132 157
157 141 129 101 27 1 255 1 2 2 72 255 255 255 255 255
255 255 160 3 1 255 0 0 0 0 0 9 30 33 33 25
3 1 0 1 255 2 2 2 7 7 7 4 5 7 7 4
1 1 1 255 1 1 2 28 41 60 60 61 47 31 5 1
1 255 0 1 2 11 37 38 20 11 11 34 5 3 1 255
1 0 1 56 127 127 127 107 166 172 177 147 2 1 255 1
0 0 2 35 79 79 79 85 82 51 1 1 1 255 0 1
3 8 12 8 8 5 1 1 1 1 0 255 1 1 2 5
14 15 15 28 15 17 2 2 2 2 255 1 1 2 10 36
53 103 103 107 101 43 1 1 1 255 1 0 0 1 1 3
41 42 37 24 3 0 1 255 1 1 2 3 44 87 105 93
103 102 64 3 2 2 2 255 1 0 0 0 3 14 20 20
20 8 3 2 1 255 0 1 1 4 9 10 8 7 4 3
2 0 1 255 1 1 1 0 0 1 3 12 15 12 2 1
1 1 255 2 3 12 16 16 16 25 29 23 18 17 1 0
255 0 1 18 36 36 42 28 22 23 23 23 17 2 1 255
0 1 2 20 34 34 34 27 35 50 50 3 1 255 1 0
0 1 35 72 31 22 23 48 48 5 1 1 1 1 2 0
0 1 1 1 1 1 1 1 1 1 2 3 2 2 2 2
255 2 2 5 7 7 12 30 27 11 10 4 2 2 255 0
0 1 4 94 94 90 90 106 120 97 30 2 1 255 1 1
2 5 12 20 20 16 10 10 9 2 1 255 1 1 1 2
5 8 8 7 5 4 3 2 1 0 255 0 0 1 60 79
116 131 95 100 83 37 3 3 255 1 1 2 14 29 30 30
21 12 22 42 17 1 1 255 1 1 15 27 33 36 23 21
24 36 24 16 2 1 255 1 3 34 51 55 60 64 62 62
62 31 2 1 1 255 1 1 2 3 3 42 92 92 92 99
76 21 1 255 1 2 16 53 128 120 157 157 129 129 97 37
2 255 1 2 3 255 255 255 255 255 255 255 255 255 9 1
255 0 0 0 0 7 11 21 9 21 17 8 2 0 0 255
1 1 2 5 7 7 4 4 7 7 4 2 1 1 255 1
1 2 28 56 60 60 61 50 24 5 1 0 255 0 1 2
11 17 37 22 22 22 34 24 4 1 255 1 0 2 56 135
106 106 106 160 165 177 165 3 2 255 1 0 0 8 35 93
79 67 60 56 51 2 2 1 255 1 1 3 5 11 4 8
1 1 4 4 2 0 255 1 1 1 2 12 15 15 21 21
21 7 2 2 2 255 1 1 2 3 36 38 57 97 106 87
46 3 3 1 255 1 1 1 1 1 2 40 42 40 29 2
0 0 255 0 0 2 8 44 87 105 93 106 106 64 4 2
2 1 255 1 0 0 0 3 11 20 24 20 8 2 2 1
255 1 1 1 4 5 12 10 7 5 3 2 1 1 255 1
1 1 1 0 1 2 9 9 3 1 1 1 0 255 0 3
12 17 25 29 29 29 20 18 17 1 0 255 0 1 18 30
31 27 22 21 21 21 18 17 2 1 255 1 2 2 3 24
24 20 15 20 50 16 3 1 255 0 0 0 2 60 60 43
22 22 47 47 5 1 1 0 1 1 1 0 0 0 1 1
1 1 1 1 1 1 1 0 0 1 1 255 0 1 3 7
7 9 15 15 14 10 4 3 2 255 1 1 1 16 94 94
86 86 97 102 77 40 2 1 255 1 3 3 7 9 12 15
15 11 10 9 2 1 255 0 0 1 3 5 9 9 9 7
4 3 2 1 1 255 1 0 1 59 79 129 129 109 100 82
16 3 1 255 1 1 1 9 22 37 29 21 21 42 44 31
1 1 255 1 1 15 33 41 41 43 21 27 36 27 24 2
1 255 0 3 34 51 68 79 79 69 69 62 17 1 1 1
255 1 2 2 2 3 40 92 92 76 76 68 21 2 255 1
2 25 89 89 115 120 129 116 116 90 40 2 255 1 1 3
255 255 255 255 255 255 255 255 255 14 2 255 0 0 0 1
7 18 22 10 8 8 8 1 1 1 255 0 0 2 5 7
5 4 5 7 7 5 3 1 1 255 1 1 2 18 38 60
60 60 31 22 1 1 0 255 0 1 3 10 11 17 22 23
23 25 10 3 1 255 1 1 2 56 88 88 88 113 113 140
197 147 3 1 255 1 1 2 8 57 120 93 93 67 57 14
2 1 1 255 1 1 3 5 17 8 8 1 1 4 4 1
1 255 1 1 1 2 5 9 12 9 21 18 7 1 1 2
255 1 1 1 3 28 38 57 64 87 60 25 3 3 2 255
1 1 1 1 1 1 1 29 29 3 2 0 0 255 0 0
0 8 70 106 120 106 114 107 44 3 2 1 1 255 1 1
1 1 2 8 12 21 8 3 2 2 2 255 1 1 2 3
5 7 7 7 4 3 2 2 2 255 1 0 0 1 1 2
2 3 1 0 1 1 1 0 255 1 3 17 31 34 31 34
30 30 17 15 1 0 255 1 1 10 18 30 28 20 20 20
21 23 14 1 0 255 0 1 2 3 21 23 23 27 20 16
12 2 1 255 0 0 0 1 43 53 49 43 43 48 47 3
1 1 1 1 1 1 1 1 0 1 1 1 1 1 1 1
1 0 0 0 0 1 255 0 1 1 5 8 10 21 21 14
8 3 2 2 255 1 1 1 1 34 86 86 106 80 77 72
72 2 1 255 1 2 2 7 10 12 12 12 11 9 3 2
1 255 0 0 1 3 4 7 8 8 4 2 2 2 1 1
255 1 0 1 55 81 116 109 96 96 82 4 2 1 255 1
1 1 7 22 40 40 35 29 35 31 4 1 0 255 1 1
15 33 51 43 23 15 15 27 25 12 2 2 255 0 0 18
51 105 105 79 69 62 17 1 0 0 1 255 1 3 3 1
2 40 80 80 77 68 44 2 2 255 1 2 25 89 103 115
116 116 116 116 54 37 2 255 1 1 1 102 255 255 255 255
255 255 255 38 3 1 255 0 0 0 1 2 11 18 14 10
9 1 0 0 0 255 0 1 2 5 7 10 7 7 7 7
3 1 1 1 255 1 0 2 17 38 59 50 50 24 9 1
0 0 255 0 1 2 3 11 17 23 33 31 24 10 2 1
255 1 1 1 22 88 97 113 113 140 195 195 102 1 1 255
1 1 2 3 17 57 90 93 61 56 2 2 1 1 255 1
0 1 1 14 17 12 8 8 8 3 1 1 255 1 1 1
1 2 5 9 9 17 8 8 2 1 1 255 1 1 1 2
3 28 53 53 50 25 3 2 2 2 255 1 1 1 1 1
1 1 2 3 2 0 0 0 255 0 0 0 2 8 80 120
106 114 44 4 3 2 0 0 255 1 1 1 1 1 3 8
4 4 2 2 2 2 255 2 2 2 2 3 5 5 4 1
1 2 2 2 255 1 0 1 1 1 2 2 1 1 1 1
1 1 0 255 0 2 14 33 34 34 36 21 30 17 4 0
0 255 1 2 3 14 18 27 28 25 21 21 14 4 1 0
255 0 1 1 2 3 20 22 36 20 12 3 2 1 255 0
0 0 1 2 43 43 43 37 37 3 2 1 1 1 1 1
0 0 1 1 1 1 1 0 1 1 1 1 1 0 0 0
1 255 1 1 1 2 5 10 14 8 8 5 2 2 2 255
1 1 1 2 10 41 90 116 90 72 53 40 1 1 255 0
0 1 2 4 7 11 11 11 3 3 1 1 255 0 0 0
2 4 7 7 4 3 2 0 1 0 1 255 1 1 1 4
59 81 96 90 82 4 2 1 1 255 1 1 1 2 17 22
31 31 29 10 4 2 1 0 255 1 1 4 33 51 51 20
17 15 15 11 7 2 2 255 0 0 3 18 105 105 67 4
1 0 0 1 1 1 255 1 2 3 4 5 9 40 80 77
66 35 2 2 255 0 2 3 35 89 92 92 112 112 68 47
3 1 255 1 0 0 2 255 255 255 255 255 255 54 14 1
0 255 1 0 0 0 1 2 14 14 9 4 1 1 0 0
255 0 1 2 4 5 8 8 8 5 3 2 1 1 1 255
1 0 0 2 17 38 31 25 9 2 1 0 0 255 1 1
2 3 11 12 17 23 18 10 2 2 0 255 0 1 1 1
22 97 131 149 144 149 102 2 1 1 255 0 0 1 2 3
21 40 61 56 2 2 0 0 0 255 1 1 1 1 17 23
15 11 2 2 2 1 0 255 1 1 0 0 1 2 2 2
8 2 1 1 1 1 255 1 2 0 1 1 3 11 11 11
3 2 1 1 1 255 1 1 1 1 0 1 1 1 1 2
0 0 0 255 1 1 1 2 2 8 53 53 44 4 3 2
1 1 1 255 0 1 1 1 1 1 3 3 2 1 1 2
2 255 1 1 1 0 1 2 2 1 1 1 1 2 2 255
1 0 0 0 1 2 2 2 1 1 1 1 1 0 255 0
2 3 14 33 33 36 17 17 4 1 0 0 255 1 2 2
3 17 18 28 21 21 21 5 2 1 0 255 0 1 1 2
2 18 20 36 16 2 1 1 1 255 0 1 0 0 1 1
2 34 21 3 2 0 0 1 1 1 1 0 0 1 1 1
1 1 0 0 0 1 1 1 2 2 1 1 255 2 1 0
1 2 4 7 7 5 2 1 0 1 255 1 1 0 1 1
4 41 90 43 43 25 2 2 1 255 1 1 1 1 3 4
3 2 2 2 1 1 1 255 1 1 1 1 0 4 3 3
2 1 0 2 0 0 255 0 0 0 2 4 44 44 10 4
2 2 1 1 255 1 0 1 1 3 17 17 4 2 2 1
1 0 0 255 1 0 1 3 18 20 11 20 11 11 3 1
1 1 255 0 0 3 3 3 3 3 1 0 0 0 1 1
1 255 0 1 3 3 4 5 9 68 47 44 4 2 1 255
0 1 1 3 15 76 87 76 68 49 4 1 1 255 1 1
0 0 3 255 255 255 190 54 11 2 2 0 255 1 1 0
0 1 1 1 1 1 1 0 0 0 0 255 1 1 2 2
3 3 5 5 3 2 1 1 0 1 255 1 1 0 1 2
5 4 4 2 1 1 1 0 255 0 0 1 2 2 2 2
2 2 2 2 1 1 255 1 1 1 1 2 20 97 144 144
35 2 1 1 1 255 1 0 0 0 1 2 2 2 1 1
1 0 0 0 255 1 1 0 1 1 17 14 2 2 1 1
1 0 255 0 0 1 1 1 2 2 1 1 1 1 1 0
0 255 2 1 1 1 1 2 2 2 2 2 2 1 1 1
255 1 1 1 1 1 1 1 1 0 0 0 2 0 255 0
1 1 2 2 2 1 1 1 1 1 1 1 2 1 255 0
1 1 1 1 0 0 1 1 1 1 1 1 255 1 1 0
0 0 1 1 1 1 1 1 2 2 255 2 1 0 0 0
1 1 2 2 2 2 1 0 0 255 0 1 3 3 3 14
3 4 3 2 1 0 0 255 1 1 2 2 3 9 10 10
10 5 2 1 1 0 255 0 0 0 1 2 2 3 3 2
1 1 1 2 255 1 1 0 1 1 1 1 1 2 2 1
0 0 1 1 1 0 1 0 0 0 1 1 0 0 0 1
1 1 1 2 2 1 1 255 2 1 0 0 1 1 1 1
1 1 2 0 0 255 0 0 0 0 1 2 2 5 21 21
2 2 2 1 255 0 0 0 0 1 2 2 2 2 2 1
2 2 255 1 1 1 1 1 2 3 3 1 1 1 2 2
2 255 0 0 0 1 1 1 2 2 1 1 1 1 1 255
1 1 1 0 1 2 3 2 1 1 1 1 0 0 255 0
0 0 1 3 5 10 17 8 3 2 1 1 1 255 0 0
1 2 3 3 1 1 0 1 1 1 1 1 255 1 1 2
3 3 3 5 4 5 4 1 1 1 255 1 1 1 1 11
15 20 27 20 4 1 1 1 255 2 1 1 0 2 5 47
47 14 11 3 2 2 1 255 1 0 0 0 0 1 1 1
1 1 1 1 1 1 255 1 1 1 1 1 1 1 1 1
1 1 1 0 0 255 1 1 0 1 1 2 2 1 1 1
0 1 1 255 1 0 1 1 2 1 1 1 2 1 1 1
1 255 1 0 0 0 2 2 2 2 2 2 1 2 2 1
255 0 0 0 0 0 1 0 0 1 1 1 0 0 0 255
1 1 1 0 1 1 1 2 2 1 1 0 0 255 1 1
1 0 1 2 1 0 0 1 1 1 0 0 255 1 1 1
1 1 1 1 1 1 1 1 0 0 1 255 1 1 0 1
0 1 1 1 1 1 2 2 2 255 1 1 0 2 1 1
1 1 1 0 0 0 1 1 0 255 0 0 0 1 2 1
0 0 1 2 1 1 1 255 0 0 0 1 0 0 0 1
1 1 1 2 1 255 1 1 0 0 1 1 1 1 1 1
2 2 1 1 255 0 0 1 1 2 1 2 2 2 2 1
0 0 255 0 1 1 1 2 2 2 1 2 2 2 1 1
0 255 0 0 0 1 1 1 2 1 0 0 1 1 1 255
1 1 0 1 1 1 1 1 0 0 0 0 1 2 2 0
0 1 1 0 0 1 1 1 1 0 1 1 1 1 1 1
1 1 255 1 1 0 0 1 1 1 1 1 1 1 0 1
255 0 0 0 0 0 0 0 0 0 1 2 1 2 2 255
2 1 0 0 0 1 1 2 2 2 1 2 2 255 1 2
2 1 1 1 1 1 1 1 2 2 2 1 255 0 0 0
0 1 1 1 3 1 1 1 1 1 255 1 0 0 0 0
1 1 1 1 1 1 1 0 0 255 1 1 1 1 1 2
1 3 3 3 2 1 1 1 255 1 0 0 0 2 3 2
2 1 2 1 1 1 1 255 1 1 2 2 2 2 2 2
2 1 1 0 1 255 1 1 1 1 1 3 3 2 1 0
0 0 0 255 2 2 2 1 1 1 3 5 1 1 2 2
2 1 255 1 1 0 0 1 1 1 1 1 1 1 0 1
2 255 1 0 0 0 0 0 1 1 1 1 1 0 0 0
255 1 1 0 1 0 0 0 1 0 1 0 1 1 255 1
0 1 0 1 0 1 0 1 0 0 0 1 255 1 0 0
0 0 1 1 2 0 1 0 1 0 1 255 2 2 0 0
0 1 0 0 1 1 1 0 0 0 255 1 1 1 0 0
0 1 1 1 0 1 1 1 255 1 1 1 0 1 1 1
1 0 1 1 1 1 1 255 1 1 0 1 1 1 1 1
1 0 0 0 0 1 255 1 1 1 1 1 2 1 1 1
1 2 2 2 255 1 1 0 0 0 1 1 1 1 0 1
1 1 1 0 255 0 1 1 1 2 1 1 1 2 2 2
1 0 255 0 1 1 1 1 1 0 1 1 1 1 2 1
255 1 0 0 0 1 0 1 1 1 1 1 2 2 2 255
1 0 1 0 1 0 0 0 1 0 0 0 0 255 1 1
1 1 1 1 1 1 0 0 2 1 1 1 255 0 0 0
0 0 1 1 0 0 0 1 1 1 255 1 1 0 0 1
1 1 1 0 0 0 1 1 1 0 0 0 255 255 255 255
255 255 255 255 255 255 255 255 255 255 255 255 255 255 255 255
255 255 255 255 255 255 255 255 255 255 255 255 255 255 255 255
255 255 255 255 255 255 255 255 255 255 255 255 255 255 255 255
255 255 255 255 255 255 255 255 255 255 255 255 255 255 255 255
255 255 255 255 255 255 255 255 255 255 255 255 255 255 255 255
255 255 255 255 255 255 255 255 255 255 255 255 255 255 255 255
255 255 255 255 255 255 255 255 255 255 255 255 255 255 255 255
255 255 255 255 255 255 255 255 255 255 255 255 255 255 255 255
255 255 255 255 255 255 255 255 255 255 255 255 255 255 255 255
255 255 255 255 255 255 255 255 255 255 255 255 255 255 255 255
255 255 255 255 255 255 255 255 255 255 255 255 255 255 255 255
255 255 255 255 255 255 255 255 255 255 255 255 255 255 255 255
255 255 255 255 255 255 255 255 255 255 255 255 255 255 255 255
255 255 255 255 255 255 255 255 255 255 255 255 255 255 255 255
255 255 255 255 255 255 255 255 255 255 255 255 255 255 255 255
255 255 255 255 255 255 255 255 255 255 255 255 255 255 255 255
255 255 255 255 255 255 255 255 255 255 255 255 255 255 255 255
255 255 255 255 255 255 255 255 255 255 255 255 255 255 255 255
255 255 255 255 255 255 255 255 255 255 255 255 255 255 255 255
255 255 255 255 255 255 255 255 255 255 255 255 255 255 255 255
255 255 255 255 255 255 255 255 255 255 255 255 255 255 255 255
255 255 255 255 255 255 255 255 255 255 255 255 255 255 255 255
255 255 255 255 255 255 255 255 255 255 255 255 255 255 255 255
255 255 255 255 255 255 255 255 255 255 255 255 255 255 255 255
255 255 255 255 255 255 255 255 255 255 255 255 255 255 255 255
255 255 255 255 255 255 255 255 255 255 255 255 255 255 255 255
255 255 255 255 255 255 255 255 255 255 255 255 255 255 255 255
255 255 255 255 255 255 255 0 0 1 1 1 2 2 2 1
1 1 1 1 1 1 1 1 255 1 1 1 1 1 1 1
1 1 1 1 1 1 255 1 1 1 1 1 0 0 0 0
1 1 1 1 1 255 0 0 0 1 1 1 1 1 1 1
0 1 1 255 1 1 1 1 1 1 1 1 1 1 1 1
1 1 255 0 1 0 1 1 1 1 1 1 1 0 0 0
255 1 1 0 0 0 0 0 0 1 1 1 0 0 0 255
0 1 1 1 1 2 1 1 0 0 1 1 2 1 255 1
1 2 0 1 0 0 1 1 2 1 0 0 0 255 1 1
1 1 0 0 1 1 1 0 0 0 0 255 0 0 0 0
0 0 0 0 1 1 1 1 1 255 1 2 1 1 1 1
1 1 1 1 1 1 1 1 255 1 2 1 1 0 1 1
0 0 0 1 0 1 1 255 1 0 0 0 1 0 1 0
1 1 0 0 0 1 255 1 1 0 0 0 0 1 1 1
1 0 0 0 255 1 1 1 1 1 1 1 0 1 0 0
0 0 255 2 0 0 0 1 2 2 2 2 2 0 0 0
1 255 1 1 0 1 0 1 1 1 1 0 1 0 1 1
255 1 1 1 0 0 1 1 1 1 0 1 0 1 255 1
1 0 0 0 0 1 1 1 1 1 1 1 2 255 1 0
0 0 1 1 1 1 1 0 0 1 1 1 255 1 1 1
1 0 1 1 1 1 2 2 2 1 255 1 1 1 0 1
1 1 1 1 1 1 1 1 1 1 255 2 1 1 1 1
1 1 1 1 2 1 1 1 255 1 1 1 1 1 1 2
2 2 2 2 2 2 255 0 0 0 0 0 0 1 0 0
0 0 1 2 2 255 1 1 1 1 1 1 1 1 0 0
0 0 1 255 1 1 1 1 0 1 0 0 0 0 0 0
0 1 255 1 1 1 1 0 0 1 1 1 0 0 0 1
255 1 1 0 0 1 1 1 0 0 1 1 1 1 1 0
0 0 0 0 2 1 1 1 2 1 1 1 1 1 1 2
2 1 1 255 1 1 1 1 1 1 1 1 1 0 0 0
0 255 1 1 1 1 1 0 0 0 1 1 2 1 1 1
255 0 0 0 0 1 1 1 1 1 1 0 0 0 255 1
1 1 1 1 1 0 0 1 1 1 1 1 0 255 0 1
1 1 1 1 2 1 1 1 0 0 0 255 1 1 1 1
0 0 0 0 1 1 1 0 0 0 255 1 1 1 1 0
2 0 0 0 0 0 0 1 1 255 1 1 1 0 0 0
0 0 1 0 0 0 1 1 255 1 1 1 0 0 0 1
1 1 0 0 1 1 255 0 0 0 0 1 0 0 0 1
1 1 1 1 255 0 1 1 1 1 1 1 1 3 1 1
1 1 1 255 1 1 1 0 0 1 2 3 1 0 1 0
1 1 255 0 0 1 1 1 0 0 0 0 0 0 0 1
1 255 1 1 0 0 1 1 1 1 1 0 0 0 0 255
0 1 1 1 1 1 1 1 1 1 1 0 0 255 0 0
2 2 2 2 2 2 2 2 1 0 0 1 255 1 1 1
1 1 1 1 3 3 1 0 0 1 1 255 0 1 0 0
0 1 1 1 1 1 1 1 1 255 1 0 0 0 0 0
1 2 2 2 1 1 1 1 255 1 1 1 1 1 2 14
31 2 0 0 0 1 1 255 1 1 1 1 1 2 2 1
3 2 2 1 1 255 0 0 1 1 1 1 1 1 1 1
1 1 1 1 1 255 1 1 1 1 1 0 1 1 1 1
1 1 1 255 2 1 1 1 0 1 2 2 2 2 2 2
2 255 1 0 0 0 0 1 1 1 1 1 1 1 1 1
255 1 1 1 1 1 1 1 1 1 0 0 0 1 255 1
1 1 1 0 1 1 0 1 0 0 0 0 1 255 2 1
1 1 0 0 1 2 1 1 0 0 1 255 0 0 1 1
1 1 1 0 0 1 1 1 2 2 1 1 0 0 0 1
1 1 2 2 1 1 1 2 2 1 1 1 1 1 255 0
1 1 1 1 1 1 1 1 1 0 0 0 255 1 1 1
1 1 1 1 1 1 1 2 2 2 1 255 0 0 0 1
2 2 2 1 1 1 0 0 0 255 1 1 1 1 1 1
1 1 1 1 1 1 1 1 255 0 0 0 1 1 1 2
1 1 1 1 1 1 255 1 1 1 1 1 1 2 1 1
1 1 1 1 1 255 1 1 1 2 2 2 0 0 0 0
1 0 1 0 255 0 0 0 0 0 0 0 1 1 0 0
0 0 0 255 1 1 1 0 0 0 1 1 1 1 0 1
1 255 0 0 1 1 1 1 1 1 2 1 1 0 0 255
0 1 1 2 2 7 8 7 10 4 3 1 1 1 255 1
1 1 1 1 2 3 3 3 1 1 1 1 1 255 0 1
1 2 2 1 1 1 1 1 1 1 1 1 255 1 1 1
1 0 0 0 1 2 1 0 0 0 255 1 1 1 1 1
2 2 2 1 1 1 0 0 255 0 0 2 1 1 2 3
2 2 2 1 0 1 1 255 0 1 1 2 3 7 7 7
4 3 1 0 1 0 255 0 1 0 0 1 1 3 1 1
1 1 1 1 255 1 0 0 0 0 1 2 3 3 3 2
2 1 1 255 1 1 3 4 4 255 255 255 68 31 1 1
0 2 255 2 1 1 1 7 12 12 12 9 4 2 1 1
255 0 0 1 1 1 2 2 3 3 1 1 1 1 1 1
255 1 1 1 1 0 2 1 2 1 2 1 2 1 255 1
1 1 1 1 2 2 2 2 2 2 1 1 255 1 1 1
1 1 2 2 2 2 1 1 1 1 1 255 1 1 2 2
1 1 2 2 1 1 0 0 0 255 1 1 1 1 1 2
1 1 1 0 0 0 0 1 255 1 1 1 1 0 0 2
2 2 1 1 1 2 255 0 0 0 1 1 1 2 1 1
1 1 1 1 1 1 1 1 0 0 0 0 1 1 1 1
1 1 2 2 2 2 1 1 1 255 2 2 1 1 1 1
1 1 1 1 0 0 1 255 1 0 0 0 1 1 2 2
2 1 2 2 2 1 255 0 0 1 1 0 2 2 2 2
1 0 0 0 255 1 1 1 1 2 2 2 1 3 2 2
1 1 1 255 1 1 1 0 2 2 2 2 2 1 2 1
2 255 1 1 1 2 2 2 2 2 2 2 2 1 1 1
255 1 1 1 2 2 1 1 1 2 1 1 1 1 0 255
1 1 0 0 1 5 5 4 2 1 1 1 2 1 255 1
2 2 2 2 1 3 24 24 4 3 1 1 255 2 1 2
2 2 5 10 5 4 2 1 0 0 255 0 1 1 3 9
255 255 255 255 255 20 3 2 2 255 1 1 1 1 2 35
38 68 68 34 3 2 2 1 255 0 2 2 2 5 255 255
255 120 2 1 0 0 0 255 1 1 1 1 1 0 0 1
1 1 0 1 1 255 1 1 1 1 4 43 72 72 17 1
1 1 0 255 0 2 2 2 2 15 47 70 70 17 5 3
0 0 255 0 1 1 3 8 9 15 16 11 10 2 0 0
0 255 0 1 1 1 4 5 5 7 5 1 1 1 1 255
1 0 1 0 1 14 23 23 3 3 3 1 1 1 255 1
2 4 120 255 255 255 255 255 186 2 1 0 1 255 1 1
1 7 51 56 51 51 46 15 4 0 1 255 1 0 0 1
2 5 9 9 9 2 2 2 2 1 1 255 1 1 1 1
1 2 2 2 1 1 1 1 1 255 1 1 1 1 2 5
5 5 2 2 1 1 1 255 1 1 1 1 2 7 8 8
4 2 2 2 1 1 255 1 1 1 1 2 2 2 2 1
1 0 0 0 255 2 1 1 1 1 2 2 2 7 7 1
0 0 0 255 1 1 1 1 14 27 37 20 14 5 2 1
1 255 0 0 0 1 2 21 72 72 76 20 2 2 0 0
1 2 1 0 0 0 0 2 1 1 1 2 2 3 4 4
2 1 1 1 255 0 1 1 1 1 2 12 21 21 17 2
1 1 255 1 0 0 0 1 2 3 4 3 4 2 2 1
0 255 0 0 1 1 2 3 3 4 4 4 2 0 2 255
1 1 1 2 2 2 9 8 8 5 3 1 1 1 255 1
1 1 1 2 4 7 7 9 11 7 2 2 255 1 1 2
2 2 3 7 7 7 8 4 2 1 2 255 1 1 1 2
2 2 4 88 88 85 15 1 1 0 255 1 1 1 2 15
22 42 44 22 2 2 1 1 0 255 0 2 1 2 3 74
74 68 54 24 3 1 1 255 1 1 2 3 12 12 10 10
5 3 2 0 0 255 1 2 14 28 255 255 255 255 255 255
255 10 2 2 255 0 1 2 2 38 70 70 69 68 68 34
3 2 1 255 1 2 2 4 255 255 255 255 255 199 2 1
0 0 255 1 1 1 2 2 5 5 5 4 1 1 1 1
255 0 0 1 4 94 100 105 105 105 33 1 1 0 255 0
2 3 7 15 125 210 210 203 203 17 3 2 0 255 0 1
1 8 15 16 18 20 18 17 5 2 0 0 255 1 1 3
4 9 9 7 9 11 7 2 2 1 255 0 0 1 2 16
27 33 33 33 9 3 1 1 1 255 1 2 120 255 255 255
255 255 255 255 186 3 1 1 255 1 1 2 68 72 72 51
48 47 50 40 4 2 255 1 0 0 2 5 9 20 50 53
34 3 3 2 1 1 255 1 1 1 2 2 3 2 3 2
2 1 1 1 255 1 1 1 2 5 5 7 5 5 2 1
1 0 255 1 1 2 3 7 15 15 11 10 10 2 1 1
1 255 0 0 0 1 2 2 3 4 4 4 1 1 1 255
2 1 1 1 1 2 3 15 15 8 7 1 1 0 255 1
1 1 14 37 51 51 40 33 28 5 1 1 255 1 1 1
1 21 56 76 76 87 64 42 2 0 0 1 1 1 2 2
1 0 0 0 0 1 4 4 3 4 9 9 2 2 2 255
2 2 2 2 2 12 31 40 40 36 4 1 1 255 1 0
1 1 1 3 5 5 4 5 4 2 1 1 255 0 1 1
2 2 3 5 7 10 9 4 2 2 255 1 1 2 2 4
9 9 9 9 7 5 2 2 1 255 0 1 1 1 33 33
10 9 9 11 9 2 2 255 1 1 1 2 3 8 7 8
8 8 7 2 1 1 255 0 1 1 1 2 14 102 255 242
175 85 7 2 1 255 1 1 2 15 37 42 50 44 33 22
3 1 1 1 255 0 1 2 5 123 123 97 85 132 54 14
1 1 255 1 1 2 9 14 14 10 16 16 5 2 2 1
255 0 0 14 246 255 255 255 255 255 255 255 255 4 2 255
0 2 3 40 46 70 55 68 68 74 53 28 2 1 255 1
2 4 255 255 255 255 255 255 255 199 1 0 0 255 0 1
2 3 15 15 7 7 7 1 0 0 1 255 0 0 1 62
115 120 171 127 127 81 33 1 0 255 1 1 2 14 125 249
249 247 217 245 195 11 1 0 255 1 1 5 15 21 21 23
18 18 18 9 3 2 0 255 0 2 3 8 12 11 10 10
12 11 3 2 1 255 0 1 1 20 46 35 35 34 35 23
9 1 1 1 255 1 4 255 255 255 255 255 255 255 255 255
159 1 1 255 1 1 28 68 83 83 51 47 47 60 50 35
2 255 1 1 1 2 7 33 63 63 70 42 11 2 1 1
1 255 1 1 2 2 3 3 2 3 2 2 1 1 1 255
1 1 2 3 5 7 8 8 9 5 1 1 1 255 1 2
3 5 54 46 36 30 30 30 27 1 1 1 255 0 0 0
1 2 3 10 10 21 14 3 2 2 255 2 1 1 1 1
2 23 23 15 14 8 2 1 0 255 1 2 4 22 55 66
51 51 36 51 28 2 1 255 1 1 1 4 27 80 80 76
99 99 64 16 2 1 1 1 1 0 0 0 0 1 1 0
4 9 9 9 5 9 9 3 2 1 255 0 2 2 2 3
48 50 47 40 38 14 2 1 255 0 0 1 1 2 4 5
5 5 8 8 2 1 0 255 0 1 2 3 3 7 9 10
10 10 9 4 2 255 1 1 2 4 12 12 9 5 5 5
7 3 2 1 255 0 1 1 24 35 25 9 9 9 11 10
3 1 255 1 1 1 3 7 11 8 8 8 9 7 3 1
0 255 1 1 1 1 3 102 185 255 255 242 175 3 2 1
255 1 1 4 21 44 42 42 37 37 33 7 1 1 0 255
1 2 2 61 148 148 96 96 132 132 40 1 1 255 1 1
5 9 14 14 8 10 11 10 4 2 0 255 1 1 14 255
255 255 255 255 255 255 255 255 20 3 255 0 1 3 27 46
51 51 55 72 72 53 49 2 1 255 1 1 55 255 255 255
255 255 255 255 255 10 1 1 255 1 2 3 15 17 17 5
7 7 5 3 0 1 255 0 0 12 62 101 100 103 100 105
81 67 2 1 255 1 0 2 61 249 249 249 224 217 208 149
21 2 0 255 1 2 5 16 30 29 28 18 17 12 9 3
2 2 255 1 2 7 11 12 12 11 11 12 11 7 2 1
255 1 1 2 46 46 35 33 29 34 34 23 2 1 1 255
1 8 255 255 255 255 255 255 255 255 255 159 1 1 255 1
3 28 57 72 72 51 47 60 64 60 35 2 255 1 1 2
3 20 50 63 70 72 70 42 2 1 0 1 255 1 2 2
2 2 1 2 2 2 2 1 1 1 255 0 1 3 4 4
4 4 7 8 5 4 1 1 255 1 2 3 11 61 46 31
25 31 31 30 1 0 0 255 0 0 0 1 2 11 23 41
25 21 3 2 2 255 0 1 1 1 2 15 22 23 18 15
10 2 1 1 255 0 2 4 29 55 55 55 64 36 51 29
24 2 255 1 1 2 4 35 79 76 76 89 89 59 25 3
1 1 1 1 0 0 0 0 0 0 0 4 9 9 3 3
9 9 3 1 0 255 2 2 2 2 3 49 49 40 27 21
14 2 1 255 0 2 2 2 2 2 5 5 5 8 3 2
2 1 255 1 2 2 3 8 8 9 10 10 10 5 2 2
255 1 1 2 8 12 9 5 3 2 3 7 7 2 0 255
0 1 2 11 33 24 9 9 8 10 10 1 1 255 1 1
1 3 11 10 10 10 10 9 7 3 1 0 255 1 1 1
1 3 134 216 255 255 242 76 3 3 2 255 0 1 5 44
48 57 57 37 37 37 8 1 0 0 255 1 2 2 61 168
168 120 105 114 105 40 3 1 255 1 1 5 9 15 16 16
16 16 10 7 1 1 255 0 0 1 255 255 255 255 255 255
255 255 255 20 3 255 1 1 3 15 40 51 55 61 73 73
73 49 3 1 255 1 1 59 255 255 255 255 255 255 255 255
10 3 2 255 2 2 10 12 12 7 4 5 5 4 3 0
1 255 1 2 17 62 106 105 105 103 106 106 81 3 1 255
1 1 2 61 249 255 255 255 255 255 195 21 1 0 255 1
1 5 15 16 23 23 12 12 12 14 3 2 1 255 1 1
2 11 18 18 10 10 14 17 10 2 1 255 1 1 2 29
38 35 35 29 29 37 23 2 1 1 255 1 15 255 255 255
255 255 255 255 255 255 116 1 1 255 1 3 21 49 83 83
51 42 60 64 60 34 2 255 1 1 1 3 33 63 63 72
67 44 16 2 1 1 1 255 0 0 2 2 2 2 2 2
2 1 1 1 1 255 1 2 3 4 4 4 3 7 7 5
4 1 1 255 1 1 2 11 62 61 36 29 31 31 30 0
0 0 255 1 1 1 1 2 11 23 40 21 2 1 1 0
255 0 1 1 1 2 9 12 22 25 25 14 2 1 1 255
0 2 4 29 55 55 38 33 36 50 36 24 2 255 0 2
3 8 55 102 115 115 99 89 63 25 3 2 1 1 1 0
0 0 0 0 1 2 4 9 9 7 5 9 7 3 1 0
255 2 2 1 1 1 49 50 53 21 20 10 3 2 255 0
0 2 2 2 2 5 7 7 5 3 2 2 1 255 1 1
1 3 8 8 8 11 12 10 4 2 1 255 1 1 1 2
8 5 4 3 3 8 8 7 2 0 255 0 1 2 11 37
24 9 7 15 17 15 1 1 255 1 0 0 3 8 8 10
11 11 10 7 4 1 1 255 1 1 1 1 2 30 185 224
224 165 35 3 2 1 255 0 1 4 40 44 40 37 56 55
41 7 2 0 0 255 2 2 2 43 138 168 149 120 114 90
33 2 0 255 1 1 5 15 17 17 16 7 10 8 7 1
1 255 1 1 7 255 255 255 255 255 255 255 255 255 8 3
255 2 1 1 5 30 51 62 62 73 73 73 30 1 1 255
1 2 59 255 255 255 255 255 255 255 255 4 2 2 255 1
2 7 10 7 7 5 5 5 3 2 1 1 255 1 1 17
55 90 90 90 86 106 142 142 3 2 255 1 1 1 5 190
249 255 255 255 255 237 21 1 0 255 0 1 4 10 15 10
20 12 11 11 14 9 2 0 255 1 1 2 11 21 18 8
8 14 21 10 1 1 255 1 1 2 17 29 35 35 29 28
28 8 2 1 1 255 2 18 255 255 255 255 255 255 255 255
255 76 1 1 255 0 5 21 79 92 92 96 74 74 64 49
23 2 255 1 1 1 1 9 33 57 77 57 43 16 2 1
1 1 255 0 0 2 2 3 3 4 3 2 1 1 1 1
255 0 0 2 4 5 4 3 4 5 5 2 1 0 255 1
1 1 3 11 23 31 29 44 44 10 2 0 0 255 1 1
1 1 3 10 10 10 2 1 0 0 0 255 0 1 1 1
2 8 12 22 27 25 10 2 2 1 255 0 1 5 11 53
33 33 28 28 29 23 2 1 255 2 2 2 4 55 57 79
73 73 63 37 5 1 1 1 1 1 0 0 0 0 0 1
2 2 5 5 7 9 9 3 3 1 1 255 2 2 2 1
1 1 46 46 21 10 3 2 1 255 1 0 1 2 2 3
5 9 9 3 2 1 2 1 255 0 1 1 2 4 7 7
8 12 4 2 2 2 255 1 1 1 1 4 5 5 4 5
8 5 2 1 1 255 0 0 1 7 11 11 9 9 29 33
2 1 1 255 2 0 0 1 4 8 10 11 11 11 7 2
1 1 255 1 1 1 1 1 2 30 165 129 35 3 2 2
1 255 0 1 2 37 40 40 38 56 55 25 2 2 1 1
255 0 1 2 2 43 149 149 120 90 33 3 2 0 255 0
1 1 15 21 21 17 7 7 7 2 1 1 255 0 2 8
255 255 255 255 255 255 255 255 151 3 2 255 2 1 1 5
30 44 62 61 73 61 61 28 1 1 255 0 1 4 255 255
255 255 255 255 255 122 2 2 1 255 1 1 2 7 4 2
2 5 4 1 0 0 1 255 1 1 2 55 106 105 90 105
113 106 10 2 2 255 2 1 1 3 74 195 255 255 251 247
66 5 1 0 255 0 0 3 7 15 11 11 10 10 10 14
4 2 1 255 1 1 1 8 18 8 8 8 23 10 3 1
1 255 1 0 1 3 24 29 72 49 17 11 7 2 1 1
255 2 18 255 255 255 255 255 255 255 255 255 23 1 0 255
0 3 14 27 79 86 96 99 96 64 49 10 2 255 1 1
1 1 2 9 42 57 42 5 4 2 1 1 1 255 1 1
2 2 3 3 4 3 2 1 1 1 1 255 2 1 1 1
5 5 5 5 5 2 1 1 0 255 1 1 1 3 3 17
37 37 44 29 2 2 1 0 255 1 1 1 1 2 2 2
2 2 1 0 0 0 255 0 0 0 0 1 2 3 5 24
23 2 2 1 0 255 1 1 3 10 53 53 53 29 28 27
9 1 1 255 2 2 2 3 8 57 79 59 68 23 5 2
1 1 1 2 1 0 0 2 0 1 2 2 1 1 2 5
4 4 3 3 1 2 255 2 2 2 1 0 0 1 3 3
1 1 1 1 255 0 0 1 1 2 3 4 7 3 2 1
1 1 0 255 0 1 1 1 2 4 7 7 3 2 2 2
1 255 1 1 0 1 1 4 4 4 5 5 2 2 2 2
255 0 0 1 2 7 7 7 23 29 18 1 1 2 255 2
0 0 1 3 4 7 11 11 7 4 2 1 0 255 0 2
1 1 1 1 2 3 3 2 2 2 2 1 255 1 1 2
21 22 29 21 25 16 2 1 1 1 2 255 1 1 1 1
2 2 46 46 4 3 1 1 0 255 0 1 2 12 18 18
10 7 5 2 2 1 0 255 0 2 5 12 255 255 255 255
255 255 151 28 1 1 255 1 1 1 2 5 9 31 40 40
40 23 2 1 1 255 1 1 3 9 255 255 255 255 255 122
1 0 0 0 255 0 1 1 1 2 2 2 2 1 0 0
1 1 255 1 1 1 2 87 87 86 85 41 5 4 2 0
255 0 1 1 2 14 74 125 129 125 66 15 0 0 0 255
0 0 0 4 5 10 9 9 9 7 4 0 1 1 255 0
1 1 2 8 7 7 4 4 3 1 1 1 255 1 1 1
2 3 17 24 28 9 5 2 1 1 1 255 1 1 12 255
255 255 255 255 255 255 100 1 1 1 255 0 0 1 20 33
86 89 99 96 108 24 2 1 255 1 1 1 1 1 2 9
10 5 4 2 2 1 1 1 255 2 2 2 2 2 2 2
2 2 2 1 1 1 255 0 0 0 0 1 4 5 4 2
1 1 1 0 255 1 1 1 2 2 3 8 23 3 3 1
1 1 0 255 0 1 1 1 1 1 1 1 1 0 0 0
0 255 1 0 0 0 0 1 1 2 3 2 2 1 1 0
255 0 1 1 3 10 15 25 25 15 9 2 1 1 255 1
1 1 1 2 5 57 57 23 5 2 1 1 1 1 1 0
0 0 2 1 2 1 1 1 1 1 2 2 1 1 1 1
2 255 2 2 2 2 1 1 1 1 1 1 0 0 0 255
0 1 1 1 1 2 2 3 2 2 1 1 0 0 255 1
1 1 2 2 3 3 3 1 2 1 2 1 255 1 2 1
1 1 1 2 2 1 2 1 1 1 1 255 0 0 1 1
2 2 2 18 2 1 1 1 2 255 2 1 1 1 2 4
4 7 7 2 2 1 0 0 255 0 1 1 1 1 0 1
2 1 1 1 2 2 2 255 1 1 1 2 5 16 5 5
2 2 1 0 1 2 255 0 0 1 1 1 2 2 2 2
1 1 1 0 255 0 0 0 1 7 10 7 4 2 2 2
1 0 255 0 2 3 3 10 255 255 255 255 66 28 3 0
0 255 1 1 1 1 1 3 9 14 21 3 2 2 1 1
255 1 1 1 2 9 103 255 255 7 2 0 0 0 0 255
0 1 1 1 0 1 0 0 0 0 0 0 1 255 1 0
0 2 2 85 85 3 2 2 0 0 0 255 0 0 0 1
4 14 17 35 35 5 1 0 0 0 255 1 0 0 1 1
3 4 7 7 1 0 0 0 0 255 0 1 1 1 2 4
4 1 0 0 0 1 1 255 1 1 0 0 1 1 9 9
2 1 1 1 1 1 255 0 1 2 24 255 255 255 255 255
100 2 1 1 1 255 1 0 1 1 2 24 41 69 41 24
2 1 1 255 1 1 1 1 1 1 1 2 2 2 2 2
1 0 0 255 2 1 1 1 1 2 1 2 2 2 1 0
1 255 1 0 0 0 0 1 2 1 1 1 1 0 0 255
1 1 1 2 1 1 1 2 3 1 1 1 1 1 255 1
1 1 1 1 1 1 1 1 1 0 0 0 255 1 0 0
0 0 0 1 1 1 0 0 0 1 0 255 1 1 1 1
1 1 1 1 1 2 1 1 1 255 0 0 0 1 1 1
2 2 1 1 1 1 1 1 0 1 1 0 1 2 1 2
1 1 0 0 1 1 1 1 0 1 1 2 255 1 1 2
2 2 1 1 1 1 1 1 1 0 255 0 0 1 1 1
1 1 1 1 2 1 1 1 0 255 1 1 1 1 1 2
2 3 2 1 1 1 1 255 1 1 0 0 0 1 1 1
1 0 0 0 0 2 255 1 1 1 1 1 1 2 1 1
1 1 1 1 255 1 1 1 1 1 2 1 2 2 2 2
0 0 0 255 0 0 1 1 1 1 1 1 0 0 0 2
2 1 255 1 1 1 0 1 1 2 2 2 2 1 0 0
2 255 2 1 1 0 1 1 2 2 2 1 1 0 0 255
1 1 1 1 1 2 2 0 0 1 2 1 0 255 0 0
1 1 3 16 37 37 35 12 4 1 0 0 255 1 1 1
1 1 1 1 2 2 2 2 1 1 1 255 2 2 1 1
1 3 4 4 2 1 0 0 0 0 255 0 1 1 1 0
0 0 0 0 0 1 1 1 255 0 0 0 1 2 1 2
1 1 1 0 0 0 255 0 0 0 1 2 2 2 4 4
2 1 0 0 0 255 0 0 0 1 1 3 3 3 2 1
0 0 1 0 255 0 2 0 1 1 1 1 0 0 0 0
0 0 255 0 1 0 0 1 1 1 2 2 1 1 1 1
1 255 0 1 1 1 8 12 12 12 12 2 1 1 1 1
255 1 0 1 1 1 2 14 14 3 1 1 1 1 255 1
1 1 1 1 1 1 1 1 1 1 1 1 0 0 255 1
1 1 1 1 1 1 1 1 1 1 0 1 255 1 1 0
0 0 1 1 0 0 1 1 1 0 255 1 1 1 1 1
1 1 1 1 1 1 1 1 1 255 1 1 1 1 1 1
1 1 1 1 1 0 0 255 1 1 1 0 0 0 1 1
1 0 0 0 1 1 255 1 1 1 0 1 0 0 0 0
0 0 1 1 255 1 0 0 0 0 0 1 1 1 1 0
1 0 1 0 0 0 0 1 1 1 1 1 1 1 1 1
0 0 1 0 1 1 1 255 0 0 2 2 2 1 1 1
1 1 0 0 0 255 0 1 2 2 1 1 1 1 1 0
1 1 1 1 255 1 1 1 2 0 0 1 1 1 1 1
1 1 255 0 0 0 0 0 1 1 1 1 0 0 0 0
0 255 2 1 1 1 1 1 2 1 1 1 1 1 0 255
1 1 1 0 0 1 1 1 1 1 1 1 0 1 255 1
1 1 1 1 2 1 2 0 0 0 1 1 1 255 1 2
1 0 0 0 0 1 2 1 0 0 0 2 255 2 0 0
0 0 1 2 2 0 0 0 0 1 255 1 1 0 1 1
1 1 0 0 1 1 1 0 255 0 0 0 1 1 1 10
11 11 1 1 0 0 0 255 1 1 1 1 1 1 1 1
1 1 1 1 1 1 255 1 2 0 0 0 2 3 2 2
1 1 0 0 0 255 0 1 1 1 1 0 0 0 0 0
1 1 1 255 0 0 2 2 2 1 1 1 1 0 0 0
0 255 1 1 0 1 1 1 1 1 1 1 1 1 1 0
255 0 0 1 1 1 1 2 2 1 0 0 0 0 0 255
0 0 0 1 1 1 1 1 0 0 1 1 1 255 0 1
0 0 1 1 1 1 1 1 1 1 1 1 255 1 1 1
1 1 2 1 2 2 1 1 0 0 1 255 1 1 1 1
1 1 2 2 1 1 1 1 1 255 1 1 1 1 1 1
1 1 1 1 1 0 0 0 0 255 1 1 1 1 1 0
1 1 1 1 1 1 1 255 1 1 1 1 0 0 0 0
0 0 1 1 1 255 1 1 1 1 0 1 1 1 1 1
1 1 1 1 255 1 1 1 1 1 1 1 1 1 1 1
1 1 255 1 1 1 1 0 0 0 1 1 0 0 0 0
1 255 1 1 1 0 1 0 0 0 0 0 0 0 1 255
0 0 1 0 0 0 1 1 1 1 0 0 0 1 0 1
1 255 255 255 255 255 255 255 255 255 255 255 255 255 255 255
255 255 255 255 255 255 255 255 255 255 255 255 255 255 255 255
255 255 255 255 255 255 255 255 255 255 255 255 255 255 255 255
255 255 255 255 255 255 255 255 255 255 255 255 255 255 255 255
255 255 255 255 255 255 255 255 255 255 255 255 255 255 255 255
255 255 255 255 255 255 255 255 255 255 255 255 255 255 255 255
255 255 255 255 255 255 255 255 255 255 255 255 255 255 255 255
255 255 255 255 255 255 255 255 255 255 255 255 255 255 255 255
255 255 255 255 255 255 255 255 255 255 255 255 255 255 255 255
255 255 255 255 255 255 255 255 255 255 255 255 255 255 255 255
255 255 255 255 255 255 255 255 255 255 255 255 255 255 255 255
255 255 255 255 255 255 255 255 255 255 255 255 255 255 255 255
255 255 255 255 255 255 255 255 255 255 255 255 255 255 255 255
255 255 255 255 255 255 255 255 255 255 255 255 255 255 255 255
255 255 255 255 255 255 255 255 255 255 255 255 255 255 255 255
255 255 255 255 255 255 255 255 255 255 255 255 255 255 255 255
255 255 255 255 255 255 255 255 255 255 255 255 255 255 255 255
255 255 255 255 255 255 255 255 255 255 255 255 255 255 255 255
255 255 255 255 255 255 255 255 255 255 255 255 255 255 255 255
255 255 255 255 255 255 255 255 255 255 255 255 255 255 255 255
255 255 255 255 255 255 255 255 255 255 255 255 255 255 255 255
255 255 255 255 255 255 255 255 255 255 255 255 255 255 255 255
255 255 255 255 255 255 255 255 255 255 255 255 255 255 255 255
255 255 255 255 255 255 255 255 255 255 255 255 255 255 255 255
255 255 255 255 255 255 255 255 255 255 255 255 255 255 255 255
255 255 255 255 255 255 255 255 255 255 255 255 255 255 255 255
255 255 255 255 255 255 255 255 255 255 255 255 255 255 255 255
255 255 255 255 255 255 255 255 255 255 255 255 0 1 1 1
1 0 0 0 1 1 1 1 1 1 1 1 1 255 1 1
1 1 1 1 0 2 1 1 0 0 0 255 0 1 1 2
0 0 1 1 1 0 0 0 2 2 255 1 1 1 1 0
1 1 1 1 1 1 1 0 255 1 0 0 0 0 0 1
1 1 1 1 1 1 1 255 2 1 1 0 0 0 0 1
1 1 1 1 1 255 0 0 0 0 0 0 1 1 1 1
1 1 1 0 255 0 0 0 1 1 2 2 1 1 1 1
1 1 0 255 0 0 0 0 0 0 0 0 0 0 0 1
2 1 255 2 2 0 0 0 2 2 2 1 1 1 1 1
255 1 1 1 2 2 1 0 0 1 1 1 1 1 255 0
1 0 0 0 0 0 0 0 0 0 0 0 0 255 0 1
1 1 1 1 1 0 0 0 0 0 0 0 255 0 0 0
0 0 0 0 0 0 0 0 1 1 1 255 0 0 1 1
1 1 0 0 0 1 1 1 1 255 1 1 2 2 1 1
1 1 0 0 0 0 0 255 1 1 1 1 1 1 1 1
1 0 1 1 1 1 255 1 1 0 1 1 0 0 0 0
0 0 1 1 0 255 0 0 0 0 2 2 1 1 1 1
1 0 0 255 1 1 1 0 0 0 1 1 1 1 1 1
0 0 255 1 1 0 0 0 0 0 0 0 0 0 0 0
0 255 1 1 1 1 1 1 1 2 0 1 1 1 1 255
0 1 0 1 1 0 0 0 2 1 0 0 0 1 1 255
0 0 0 0 1 1 1 1 1 0 1 1 1 255 0 0
0 1 0 1 0 0 0 0 0 0 1 255 1 0 0 0
0 0 1 1 1 0 0 0 1 1 255 1 1 1 1 1
1 1 1 1 0 1 0 0 255 1 1 1 1 1 0 1
1 1 0 0 0 0 0 255 1 1 1 0 0 0 0 0
1 1 1 0 0 255 1 1 1 1 1 1 1 1 1 1
0 0 0 1 0 2 2 1 1 1 1 1 0 0 0 1
1 1 1 1 1 1 1 1 255 1 1 2 1 1 1 2
2 2 1 0 0 0 255 0 1 1 1 0 0 1 1 1
0 1 1 1 1 255 0 1 1 1 0 1 2 2 2 1
1 0 0 255 1 1 0 0 1 1 1 1 1 1 0 0
1 1 255 2 2 1 1 1 0 0 0 1 1 1 1 1
255 1 1 1 1 1 1 1 2 1 1 1 1 1 1 255
0 0 0 1 1 1 1 1 1 1 0 0 0 0 255 1
0 0 0 0 0 1 1 0 0 0 1 1 1 255 1 2
0 0 1 2 2 2 1 1 1 1 0 255 0 0 0 0
0 0 0 1 1 1 1 2 1 255 0 0 0 0 0 0
0 0 0 0 0 1 1 1 255 0 1 1 1 0 1 1
0 0 0 1 1 1 1 255 0 0 0 0 0 0 0 0
0 0 0 1 0 0 255 0 0 0 2 2 1 1 1 0
1 0 1 1 255 1 1 1 1 1 1 1 1 0 0 0
0 1 255 1 0 0 0 1 1 1 1 1 0 1 1 1
1 255 1 1 1 1 0 0 0 0 0 0 1 1 1 0
255 0 0 0 0 1 1 1 1 0 0 0 0 0 255 0
0 0 0 0 0 1 1 1 2 2 1 0 0 255 1 1
1 0 0 0 0 0 0 0 0 0 1 1 255 1 1 1
1 1 1 1 2 0 0 0 1 1 255 0 1 0 1 2
2 2 2 2 0 0 0 1 1 1 255 0 0 1 1 2
2 1 2 1 1 1 1 1 255 1 0 0 0 1 2 2
2 2 1 0 0 1 255 2 1 0 0 0 2 2 1 1
0 0 0 0 0 255 1 1 1 2 1 2 1 1 1 1
1 0 0 255 1 1 1 1 1 1 1 1 1 1 1 1
0 0 255 1 1 1 0 0 0 0 0 0 1 1 0 0
255 1 1 1 1 1 1 1 1 1 1 0 0 0 2 2
2 2 0 1 1 1 0 0 0 1 1 5 5 3 2 1
1 1 1 255 1 0 2 1 10 10 10 36 5 2 1 1
1 255 0 0 1 2 2 2 2 2 2 2 1 1 1 1
255 1 1 1 1 2 2 2 2 2 1 1 1 1 255 1
1 0 1 1 1 1 1 1 1 0 0 0 1 255 1 1
1 1 1 1 1 1 1 1 1 1 1 255 0 0 1 1
1 2 2 2 2 1 1 1 1 1 255 0 0 0 1 0
1 1 1 1 1 0 1 1 1 255 1 0 0 0 2 7
7 5 1 0 0 0 1 1 255 0 0 0 0 1 1 2
1 1 1 1 0 0 255 1 1 0 0 0 1 1 1 1
0 2 1 1 255 1 1 0 1 1 1 0 1 1 0 0
1 1 1 255 1 1 1 1 1 2 2 1 1 1 1 1
2 2 255 0 0 0 0 1 1 1 1 1 1 1 0 0
0 255 0 1 1 2 3 3 3 2 2 1 0 0 1 255
0 0 0 0 1 1 1 1 1 0 0 1 0 255 0 1
1 1 1 2 2 2 1 0 0 0 1 0 255 0 0 0
0 0 1 1 1 1 1 1 1 1 0 255 0 0 0 0
1 1 2 1 1 1 1 0 0 255 0 1 1 1 1 1
1 1 1 0 1 1 1 1 255 1 0 1 0 0 3 3
3 1 0 0 0 1 1 255 1 1 1 2 2 4 5 4
0 0 0 2 2 255 1 1 1 2 2 9 29 29 16 2
1 1 1 1 2 255 1 1 1 5 5 8 8 8 3 1
1 1 1 255 1 1 0 1 1 4 4 4 2 2 1 1
1 255 1 1 0 2 3 3 4 4 3 1 0 0 0 0
255 1 1 1 1 1 2 2 1 1 1 0 0 0 255 1
1 1 1 1 1 2 2 2 2 1 0 0 0 255 1 1
1 1 1 1 0 0 0 0 1 1 1 255 1 1 1 0
0 1 1 2 1 2 2 2 0 2 2 2 2 1 2 1
1 0 0 1 1 41 53 50 50 21 3 1 1 1 255 1
0 2 33 34 49 34 36 28 28 2 1 1 255 0 0 0
2 3 34 34 30 28 4 4 1 0 0 255 1 1 1 2
10 37 44 40 12 2 1 1 1 255 1 1 0 1 1 1
1 1 1 1 1 0 0 0 255 1 1 1 1 1 1 1
1 2 2 1 1 1 255 1 1 1 1 2 4 5 5 5
4 3 2 1 1 255 0 0 1 1 1 1 1 18 18 2
1 1 1 1 255 1 1 1 2 17 21 22 22 5 0 0
0 0 1 255 1 0 0 0 1 1 2 2 1 1 1 0
0 255 1 1 1 1 1 2 5 5 5 3 2 1 1 255
1 1 0 1 1 1 2 3 3 2 2 1 1 1 255 1
1 2 2 2 7 17 8 8 2 2 1 1 2 255 1 0
0 0 1 1 1 1 1 1 1 1 0 0 255 1 1 2
3 8 10 10 22 16 2 1 0 0 255 0 0 0 0 1
1 1 1 1 1 1 1 0 255 0 0 1 1 1 5 7
9 4 2 1 1 1 0 255 0 0 0 1 1 3 4 4
2 1 1 1 1 0 255 0 0 0 0 2 3 5 5 2
2 1 0 0 255 1 1 1 1 1 8 8 3 2 2 2
2 1 1 255 1 1 1 2 8 24 24 42 42 12 1 1
1 1 255 1 1 1 4 8 8 8 5 4 1 0 1 2
255 3 2 2 2 9 34 50 50 31 16 2 1 2 1 2
255 1 1 4 7 7 8 8 9 9 2 1 1 1 255 1
1 0 3 7 7 7 10 10 3 1 1 0 255 1 1 1
3 3 4 7 4 7 4 1 0 0 0 255 1 1 1 1
2 2 2 2 1 1 0 0 0 255 0 1 1 1 1 2
7 5 5 3 1 1 0 0 255 0 0 1 1 1 1 1
0 0 0 0 1 1 255 1 1 1 1 2 2 2 4 5
3 3 3 2 1 1 1 1 2 2 2 1 0 1 3 34
53 53 50 50 44 21 2 0 1 255 1 0 9 30 49 50
49 37 36 36 28 1 1 255 0 0 0 3 34 40 64 53
62 30 4 0 0 1 255 1 1 2 15 44 56 56 55 35
12 2 2 1 255 1 1 0 1 1 1 1 1 3 1 2
0 0 1 255 1 1 0 1 1 1 2 3 5 3 2 1
0 255 1 1 2 2 5 7 7 5 7 7 4 3 1 0
255 0 0 1 1 4 42 42 46 38 22 2 1 1 1 255
1 2 3 20 22 25 27 27 24 4 0 0 0 0 255 1
1 1 1 1 3 24 14 2 2 1 0 0 255 1 1 1
2 8 5 5 5 5 3 3 1 1 255 1 1 1 1 2
2 2 4 4 4 3 1 1 0 255 0 1 2 2 18 18
20 33 33 12 2 1 2 2 255 1 1 1 1 2 4 3
3 3 1 1 1 0 1 255 1 1 2 9 12 27 27 30
22 22 2 0 0 255 1 0 0 0 4 3 4 2 15 11
1 1 0 255 1 0 1 1 5 7 9 9 9 4 2 2
0 0 255 0 0 0 2 3 5 7 7 4 2 2 1 1
1 255 2 0 2 2 3 4 5 7 7 3 2 1 1 255
1 1 1 1 8 9 11 10 10 2 2 2 2 2 255 1
1 2 10 36 38 49 85 100 100 12 1 1 1 255 1 1
4 15 15 11 9 8 8 3 2 2 2 255 3 3 3 8
34 51 50 50 38 31 3 1 1 1 1 255 2 4 7 7
8 8 7 8 9 7 2 1 1 255 0 2 3 7 7 7
10 10 10 7 1 1 0 255 1 2 2 3 3 7 8 7
7 5 4 1 0 1 255 1 1 1 1 2 2 8 9 4
1 0 0 0 255 0 1 1 1 4 7 7 7 7 5 2
1 1 1 255 0 0 2 1 1 1 1 0 0 0 0 0
1 255 1 1 1 2 4 4 4 5 7 7 5 3 1 0
1 1 1 2 2 1 1 1 3 34 56 42 41 41 50 50
41 15 2 2 255 1 1 9 31 49 49 49 37 37 51 28
7 1 255 0 1 2 12 48 72 74 62 66 62 22 1 1
1 255 1 1 10 37 56 55 54 55 55 55 11 2 1 255
1 0 1 1 1 2 2 2 2 3 3 1 1 1 255 1
1 1 1 1 2 4 5 5 5 3 2 1 255 1 2 2
2 8 8 7 7 7 7 7 3 1 0 255 0 0 1 4
30 46 46 64 67 64 8 3 1 1 255 1 2 4 37 35
25 25 27 38 24 4 1 1 0 255 1 2 1 1 3 27
28 29 24 2 2 1 0 255 0 0 1 3 8 12 12 5
4 3 3 2 1 255 1 1 1 1 2 3 4 4 7 7
4 2 2 1 255 0 0 1 3 21 21 21 33 33 18 12
2 2 2 255 1 1 2 3 8 10 7 5 4 4 2 1
1 1 255 1 2 2 37 31 31 27 47 34 22 16 0 0
255 1 1 1 1 5 3 12 15 22 18 1 1 1 255 1
0 0 1 5 7 10 9 9 5 3 2 1 1 255 1 0
1 2 5 5 7 7 5 3 2 1 1 1 255 1 1 1
2 4 4 5 5 7 7 2 1 1 255 1 1 1 2 9
10 15 15 20 10 2 2 1 1 255 1 1 5 29 49 38
49 44 86 86 53 3 0 0 255 0 1 12 15 15 15 12
9 9 8 2 2 2 255 2 2 4 22 34 50 50 49 40
31 17 3 1 0 1 255 3 5 7 7 7 7 7 7 8
7 5 1 0 255 0 1 4 7 7 5 5 10 10 10 3
1 0 255 2 2 3 3 3 7 7 5 5 5 5 2 1
1 255 1 1 2 1 3 9 12 10 9 4 1 0 0 255
0 1 2 3 4 5 7 7 9 7 2 2 1 1 255 0
0 0 0 1 1 0 0 0 1 1 1 1 255 1 1 1
3 4 4 2 2 7 7 5 3 1 0 0 1 1 1 2
2 1 2 11 56 67 56 41 40 40 44 44 28 2 2 255
2 2 9 28 28 28 35 37 47 47 40 8 1 255 1 1
5 12 27 48 56 56 77 77 35 1 1 1 255 1 1 35
56 56 56 54 64 55 55 41 3 1 255 0 0 0 1 4
5 2 2 2 1 1 1 1 1 255 1 1 0 1 2 4
18 18 7 3 3 1 1 255 0 1 2 2 9 8 7 7
7 7 7 4 2 0 255 0 0 2 5 30 50 38 50 64
64 40 4 2 1 255 1 2 4 22 30 30 30 27 24 14
7 3 1 1 255 1 1 1 3 8 20 28 38 38 14 2
0 0 255 0 0 1 5 12 16 12 3 3 4 4 2 2
255 1 1 1 2 3 4 3 3 7 9 7 2 2 1 255
0 1 2 14 20 15 20 17 25 20 18 2 2 2 255 1
1 2 3 21 11 11 7 5 5 2 1 1 1 255 1 2
2 37 37 31 30 47 47 29 21 2 0 255 1 1 1 3
5 3 5 18 22 18 1 1 1 255 1 1 1 1 4 7
9 9 9 5 4 2 1 1 255 1 0 1 2 5 7 8
5 5 4 2 1 1 1 255 1 1 1 2 5 5 7 4
7 4 3 1 1 255 0 1 1 3 9 10 15 18 27 23
3 2 1 1 255 1 2 9 38 82 62 49 49 69 69 53
3 0 0 255 1 1 5 15 15 15 23 14 10 8 3 2
2 255 1 2 16 57 60 60 49 49 49 49 25 4 1 1
2 255 3 5 7 7 8 10 8 8 8 10 7 2 2 255
0 2 5 7 7 5 4 5 8 8 7 1 2 255 2 1
3 3 3 3 3 4 4 5 5 3 1 1 255 1 2 2
2 2 12 12 16 10 7 2 1 0 255 1 1 2 3 4
7 7 7 7 8 7 2 1 1 255 0 1 2 1 1 1
1 0 1 2 2 1 1 255 1 1 0 3 4 4 2 2
2 4 5 3 0 0 0 1 1 1 1 1 1 1 11 59
87 67 63 63 59 80 80 36 2 1 255 2 3 18 36 36
23 21 29 35 37 25 9 2 255 1 1 5 24 30 48 56
59 59 76 42 5 1 1 255 1 1 37 64 74 56 48 51
55 55 41 3 1 255 0 0 0 4 5 5 2 2 1 1
1 1 1 0 255 0 1 0 1 2 4 11 14 7 4 3
1 1 255 0 1 2 3 9 7 5 5 5 5 5 5 2
2 255 0 0 2 5 30 50 43 64 74 74 55 4 2 1
255 1 2 4 36 33 33 23 23 23 25 9 4 1 1 255
1 1 1 2 8 20 34 38 38 29 3 1 0 255 1 1
1 3 12 12 12 5 4 5 5 3 3 255 2 1 2 2
2 4 3 4 5 9 5 2 2 0 255 0 1 2 3 21
21 14 14 22 22 18 2 2 2 255 1 1 3 3 14 9
9 7 5 4 2 1 1 1 255 1 2 12 37 38 30 30
38 47 34 21 2 0 255 0 1 1 1 3 2 4 5 12
9 2 1 1 255 1 1 1 3 4 9 12 15 9 5 4
1 1 1 255 1 0 1 5 7 5 5 5 5 4 3 1
0 1 255 1 1 1 2 5 7 7 4 4 4 3 1 1
255 0 1 1 3 9 10 11 18 27 27 5 1 1 1 255
1 1 9 92 92 89 62 56 69 66 33 3 0 1 255 1
1 5 9 15 15 23 18 14 9 5 2 1 255 1 2 16
34 34 23 23 44 44 40 20 4 2 2 2 255 2 3 5
5 7 10 8 10 8 10 5 2 0 255 0 2 5 7 8
5 5 5 7 8 5 2 1 255 0 0 1 4 4 7 3
5 4 5 4 3 1 0 255 1 2 1 2 3 9 12 12
11 9 2 2 0 255 1 1 1 2 4 7 7 7 8 8
8 1 0 0 255 1 1 1 2 2 2 1 0 0 0 1
1 1 255 1 0 0 1 4 4 3 2 3 4 4 3 0
0 0 1 1 1 1 1 0 1 12 43 67 73 67 63 46
69 97 36 1 0 255 2 4 24 28 28 23 23 23 29 29
25 9 2 255 1 2 2 7 30 37 37 56 43 69 40 2
1 1 255 1 1 35 67 77 74 48 49 51 49 18 3 1
255 1 0 0 0 1 1 1 0 1 1 1 1 0 0 255
1 1 0 1 2 4 14 23 14 4 2 1 1 255 1 1
3 3 5 5 7 5 5 5 5 5 3 2 255 1 0 1
2 11 43 43 62 74 62 40 1 1 1 255 1 1 3 20
30 33 30 33 28 27 5 2 1 1 255 1 1 2 2 3
14 20 33 33 3 2 0 0 255 1 1 1 3 5 5 5
5 4 5 4 2 2 255 1 1 2 3 3 4 8 16 8
5 4 1 1 0 255 1 2 2 2 14 20 20 25 37 37
25 2 2 2 255 1 1 2 3 11 9 9 5 4 4 0
1 1 1 255 1 2 2 12 23 21 28 28 28 27 15 2
1 255 0 1 1 1 2 2 2 5 14 9 1 1 0 255
1 1 1 2 3 7 12 15 12 7 2 1 1 1 255 1
1 1 5 9 5 4 5 4 4 4 1 1 1 255 1 1
1 1 5 7 7 4 4 4 3 1 0 255 1 1 1 2
7 9 7 7 7 7 3 1 1 1 255 2 0 4 61 89
89 82 69 70 66 20 3 3 2 255 1 1 4 7 9 9
18 18 10 7 5 1 1 255 1 1 3 34 34 25 25 49
53 38 7 1 1 2 2 255 2 3 5 7 10 10 10 10
9 9 4 2 0 255 2 2 5 7 7 5 5 5 5 5
3 0 1 255 1 1 1 3 4 7 5 5 5 5 4 3
1 0 255 1 2 1 2 2 3 10 9 9 3 2 2 1
255 1 1 1 2 3 7 8 8 8 5 4 1 0 0 255
1 1 1 2 2 2 1 1 1 0 1 1 1 255 0 0
1 2 2 4 3 3 3 3 3 3 0 0 1 1 0 1
1 0 0 1 1 18 59 73 69 69 59 69 36 2 2 0
255 1 2 4 24 54 76 29 29 25 25 9 3 2 255 1
1 1 5 41 47 43 43 43 40 12 2 1 1 255 0 0
1 46 77 77 61 49 51 49 4 2 1 255 1 1 1 1
1 1 1 0 0 0 2 2 2 1 255 1 1 1 1 1
2 2 14 4 1 1 1 1 255 1 1 2 3 3 3 5
5 5 5 5 5 2 2 255 0 1 0 1 5 17 43 72
87 55 2 0 1 0 255 1 1 2 20 21 21 21 23 27
27 5 1 1 0 255 1 1 2 2 2 2 2 2 2 2
2 0 0 255 1 1 1 1 1 5 10 20 20 5 2 0
0 255 0 0 1 1 1 2 3 8 5 4 2 1 0 0
255 1 2 2 2 10 20 20 17 37 37 1 1 1 0 255
1 1 1 1 3 5 7 4 4 2 1 1 0 1 255 1
0 2 12 12 12 17 10 17 15 3 1 1 255 1 1 0
0 2 2 2 3 9 3 1 1 1 255 1 1 1 2 2
2 7 7 7 3 1 1 0 1 255 1 1 1 1 1 5
4 4 4 4 1 1 1 1 255 1 1 1 1 2 5 4
4 4 3 2 0 0 255 1 1 1 1 1 3 5 5 5
4 2 1 0 0 255 1 0 2 31 89 89 70 64 66 33
3 2 2 1 255 1 1 1 4 9 11 18 18 10 5 1
1 1 255 1 1 2 9 31 25 29 44 44 9 1 1 1
1 1 255 1 2 3 7 15 7 7 7 7 5 1 0 0
255 2 3 3 5 7 5 7 7 5 5 2 0 1 255 1
0 1 2 4 5 5 5 5 4 4 2 0 0 255 0 1
0 1 2 2 1 1 1 0 2 1 1 255 1 1 1 2
2 3 7 8 5 4 3 2 1 0 255 0 1 0 1 1
1 1 1 1 0 1 1 1 255 0 0 1 1 2 2 2
3 3 3 3 2 1 1 2 2 1 1 1 0 0 0 1
1 18 43 63 46 37 22 2 2 2 2 255 1 1 2 20
28 29 28 29 25 17 3 1 1 255 1 1 2 2 22 37
37 28 38 12 2 1 1 1 255 0 0 1 1 35 41 44
44 49 9 1 1 1 255 1 2 0 0 1 1 1 1 1
1 2 1 2 1 255 1 2 1 1 0 1 1 1 1 0
0 0 1 255 1 1 1 3 3 3 3 5 4 4 3 2
2 0 255 0 0 0 1 1 5 8 38 40 3 1 0 1
1 255 1 1 1 5 8 8 8 10 10 5 1 1 1 1
255 0 1 1 1 1 1 1 1 1 1 1 0 0 255 0
1 1 1 1 2 4 4 2 2 1 1 0 255 0 0 0
1 1 3 2 2 1 1 0 0 0 1 255 1 2 2 2
2 10 17 16 8 16 1 1 1 0 255 1 1 1 1 2
2 2 1 1 1 1 1 1 1 255 1 0 2 3 4 4
4 4 2 2 2 1 1 255 0 0 0 0 2 2 1 1
3 2 1 1 1 255 1 1 1 2 2 2 2 2 1 2
1 1 1 1 255 1 1 0 0 0 2 2 2 2 1 1
1 1 1 255 1 1 1 1 1 1 1 1 2 0 0 0
1 255 1 1 1 1 1 1 3 3 3 2 2 1 1 1
255 1 0 0 2 31 36 36 27 17 7 2 1 2 1 255
0 0 1 2 3 10 10 9 5 1 0 0 1 255 1 2
2 3 9 21 25 25 7 1 1 1 0 0 1 255 1 1
3 5 15 7 7 7 7 2 0 0 0 255 2 3 3 2
3 3 5 5 5 1 1 1 1 255 1 1 1 2 2 3
4 3 3 3 2 0 0 0 255 0 1 1 1 1 0 0
0 0 0 0 0 1 255 1 1 1 2 1 2 2 3 2
3 2 1 1 0 255 0 0 0 1 1 1 1 0 0 1
1 1 1 255 0 1 1 2 1 2 1 1 1 1 2 2
1 1 2 1 0 1 1 0 0 0 0 1 1 4 8 8
3 1 1 1 2 0 255 1 1 1 3 5 23 17 23 5
3 1 1 1 255 1 1 1 2 2 22 22 10 2 0 1
1 1 1 255 0 0 0 0 1 9 31 31 9 1 1 1
1 255 1 1 0 1 1 2 1 1 0 0 0 1 1 1
255 1 2 0 0 0 1 1 1 1 0 0 0 1 255 1
1 1 1 2 3 3 3 2 2 2 0 0 0 255 0 0
0 1 1 1 2 2 2 0 1 1 1 1 255 1 0 0
2 2 2 1 1 1 1 1 1 1 1 255 0 1 0 0
0 1 1 1 1 1 1 1 1 255 1 1 0 0 1 1
2 3 1 1 1 1 0 255 0 0 1 1 1 1 1 0
0 0 0 0 0 0 255 1 2 2 1 1 1 1 1 1
1 1 1 1 1 255 1 0 0 0 1 1 1 1 1 1
1 0 1 1 255 1 1 2 2 2 2 2 1 1 2 2
1 1 255 1 1 0 1 2 2 1 1 1 1 0 0 1
255 1 1 0 1 2 2 1 1 1 1 2 2 1 1 255
1 0 0 0 0 1 1 1 0 0 0 1 1 1 255 1
1 1 1 1 1 0 1 1 1 1 1 1 255 2 1 1
1 1 1 1 1 2 1 2 2 2 1 255 1 0 0 0
2 2 3 12 7 1 1 1 1 1 255 0 1 0 1 2
3 2 2 1 1 1 0 0 255 1 1 2 2 1 1 2
2 1 1 1 1 0 1 1 255 1 1 1 1 2 2 1
1 0 2 1 1 1 255 1 0 0 0 1 1 1 2 1
1 1 0 0 255 0 0 0 1 2 3 2 2 2 1 1
1 1 1 255 0 1 1 1 0 0 1 1 1 1 1 0
0 255 1 1 1 1 1 0 0 1 0 0 0 1 1 0
255 0 0 0 1 1 1 0 0 0 1 1 1 1 255 0
0 1 1 1 1 1 0 0 1 1 1 1 1 1 1 1
0 1 1 1 1 1 1 1 1 1 1 1 1 1 1 2
1 255 0 0 0 1 3 3 2 1 2 0 1 1 1 255
1 2 2 2 1 1 2 1 0 0 0 0 0 0 255 0
0 0 0 0 1 4 2 1 1 1 1 2 255 1 0 0
1 1 1 1 1 1 1 1 1 1 1 255 1 1 0 0
0 1 1 1 1 0 0 0 0 255 0 1 1 1 1 1
2 1 1 1 1 0 0 0 255 0 0 1 1 1 1 1
1 0 0 0 1 1 0 255 0 1 1 1 1 1 1 1
1 1 1 1 1 1 255 1 1 0 0 0 1 0 1 0
0 1 1 1 255 1 1 1 0 0 0 1 1 1 1 0
1 2 255 1 1 1 1 1 0 0 0 0 0 0 0 0
0 255 0 1 1 1 0 0 1 1 1 2 2 2 1 1
255 1 0 1 1 1 1 1 1 0 0 0 1 1 1 255
1 1 2 1 1 1 0 0 0 1 1 0 0 255 1 1
0 1 1 2 1 1 1 1 0 0 0 255 1 1 0 1
2 2 1 1 0 1 1 1 1 1 255 1 1 0 0 0
1 1 0 0 0 0 2 2 2 255 0 0 0 0 0 0
0 1 0 1 1 1 1 255 2 2 1 1 1 1 0 0
0 0 0 1 1 1 255 1 0 0 0 1 1 2 2 2
0 0 0 1 1 255 0 1 0 1 0 1 1 1 1 1
1 0 0 255 0 1 2 1 1 1 1 1 1 1 1 1
1 1 1 255 1 1 1 1 1 1 1 0 0 1 1 1
1 255 1 0 0 0 0 1 1 2 1 1 0 0 0 255
0 0 1 0 1 2 2 1 1 0 1 1 2 2 255 0
1 1 1 0 0 0 1 1 1 0 0 0 255 1 0 0
1 0 0 0 1 1 2 0 1 0 0 255 0 0 1 1
1 0 0 0 0 1 1 1 1 255 0 0 1 2 1 1
1 0 0 1 1 1 0 0 0 0 0 0 0 1 2 2
2 1 1 1 1 0 0 0 1 1 1 0 255 1 1 1
1 1 1 1 0 1 0 1 0 1 255 1 2 2 1 1
1 1 1 0 0 0 1 1 1 255 0 0 0 0 0 0
1 1 1 0 1 1 2 255 1 0 1 1 1 1 1 0
0 0 0 1 1 1 255 2 2 1 1 1 1 1 1 1
0 0 0 0 255 1 1 1 1 1 1 1 1 1 1 1
1 1 0 255 0 0 1 1 1 1 2 0 0 0 1 2
2 0 255 0 1 0 0 1 1 0 0 1 1 1 2 2
2 255 2 1 0 0 0 0 0 1 0 0 0 1 2 255
1 1 1 1 0 0 0 2 2 1 1 1 1 255 0 1
1 1 0 0 0 0 0 0 0 0 0 0 255 0 1 1
1 0 0 0 0 1 1 1 1 1 1 255 1 0 0 1
1 1 1 1 0 0 0 0 1 1 255 1 1 1 1 0
0 1 0 0 0 0 0 0 255 255 255 255 255 255 255 255
255 255 255 255 255 255 255 255 255 255 255 255 255 255 255 255
255 255 255 255 255 255 255 255 255 255 255 255 255 255 255 255
255 255 255 255 255 255 255 255 255 255 255 255 255 255 255 255
255 255 255 255 255 255 255 255 255 255 255 255 255 255 255 255
255 255 255 255 255 255 255 255 255 255 255 255 255 255 255 255
255 255 255 255 255 255 255 255 255 255 255 255 255 255 255 255
255 255 255 255 255 255 255 255 255 255 255 255 255 255 255 255
255 255 255 255 255 255 255 255 255 255 255 255 255 255 255 255
255 255 255 255 255 255 255 255 255 255 255 255 255 255 255 255
255 255 255 255 255 255 255 255 255 255 255 255 255 255 255 255
255 255 255 255 255 255 255 255 255 255 255 255 255 255 255 255
255 255 255 255 255 255 255 255 255 255 255 255 255 255 255 255
255 255 255 255 255 255 255 255 255 255 255 255 255 255 255 255
255 255 255 255 255 255 255 255 255 255 255 255 255 255 255 255
255 255 255 255 255 255 255 255 255 255 255 255 255 255 255 255
255 255 255 255 255 255 255 255 255 255 255 255 255 255 255 255
255 255 255 255 255 255 255 255 255 255 255 255 255 255 255 255
255 255 255 255 255 255 255 255 255 255 255 255 255 255 255 255
255 255 255 255 255 255 255 255 255 255 255 255 255 255 255 255
255 255 255 255 255 255 255 255 255 255 255 255 255 255 255 255
255 255 255 255 255 255 255 255 255 255 255 255 255 255 255 255
255 255 255 255 255 255 255 255 255 255 255 255 255 255 255 255
255 255 255 255 255 255 255 255 255 255 255 255 255 255 255 255
255 255 255 255 255 255 255 255 255 255 255 255 255 255 255 255
255 255 255 255 255 255 255 255 255 255 255 255 255 255 255 255
255 255 255 255 255 255 255 255 255 255 255 255 255 255 255 255
255 255 255 255 255 255 255 255 255 255 255 255 255 255 255 255
255 255 255 255 0 0 0 1 1 1 1 1 0 0 1 1
1 255 1 2 1 2 2 2 2 2 2 1 1 1 1 1
255 1 1 1 1 1 2 1 1 1 1 0 0 1 0 255
0 0 0 0 0 0 0 1 0 1 0 0 0 255 1 1
2 2 2 1 1 0 0 0 1 1 1 1 255 1 1 2
2 1 1 0 0 0 0 1 1 1 0 255 0 2 2 1
1 1 1 1 0 2 2 2 1 255 1 1 1 0 0 0
0 0 0 0 0 0 1 1 1 255 2 1 1 1 1 1
1 1 0 1 0 1 1 255 0 0 0 0 0 0 0 1
1 1 1 0 0 255 0 0 0 0 0 0 1 1 0 0
0 1 1 1 255 1 0 0 0 0 0 0 1 1 0 0
0 1 255 1 1 1 1 1 1 1 1 1 1 2 1 1
0 255 0 1 1 1 0 0 0 0 0 1 1 1 2 255
2 1 2 1 1 1 1 0 1 1 2 2 0 0 0 1
1 1 1 1 1 1 1 1 1 1 1 0 1 1 0 1
1 1 255 1 1 1 1 1 1 1 1 1 1 1 1 1
255 0 0 0 0 1 1 1 0 0 0 0 0 1 1 255
0 0 0 0 0 1 1 1 0 0 1 1 1 255 2 2
1 1 1 1 1 0 0 0 1 1 1 2 255 1 1 1
2 2 2 1 0 0 0 1 0 0 255 0 1 1 1 1
1 2 2 3 1 1 1 1 0 255 0 0 0 1 2 2
2 2 2 2 2 1 1 0 255 1 1 0 0 1 1 1
2 1 1 1 1 2 2 255 1 0 0 1 0 1 0 1
1 1 0 0 0 255 0 0 1 1 0 0 0 1 1 1
2 1 1 255 0 0 1 1 1 1 1 1 0 2 2 1
1 1 255 2 2 1 2 2 2 1 1 1 1 1 1 1
1 255 1 1 1 1 0 0 0 0 0 0 1 0 1 1
255 1 1 1 0 0 0 1 1 1 0 0 0 0 255 0
0 0 0 0 1 1 1 0 0 1 2 1 255 1 1 2
2 2 2 4 14 14 10 1 1 1 0 255 0 0 1 1
1 1 1 2 1 1 0 0 0 0 255 0 0 0 0 0
0 1 1 0 0 0 0 0 255 1 2 2 2 1 1 1
1 1 1 1 1 1 1 255 1 1 2 2 1 1 0 1
1 1 2 1 1 1 255 1 1 2 1 1 1 0 0 0
0 1 1 1 255 1 1 1 1 1 1 0 1 0 0 0
0 1 1 1 255 1 2 1 1 1 1 1 1 1 1 1
1 1 255 0 0 1 0 0 0 0 0 1 1 1 0 0
255 0 0 0 0 0 0 0 1 1 0 0 0 1 1 255
1 0 0 0 0 0 0 0 0 0 0 0 1 255 1 1
0 1 1 1 1 0 1 1 2 1 1 0 255 1 1 1
1 1 0 0 0 0 1 1 1 1 255 2 1 1 1 1
1 0 0 1 1 2 1 1 0 1 1 1 1 1 1 1
1 1 1 1 1 1 1 1 2 1 0 0 1 255 1 0
0 0 1 2 2 2 1 1 1 1 1 255 0 0 0 0
1 1 1 1 0 0 0 0 1 1 255 0 0 1 1 2
2 2 1 0 1 1 1 1 255 1 2 2 2 2 2 2
1 2 1 1 1 1 1 255 1 1 1 2 2 2 2 2
0 0 0 0 0 255 0 0 1 1 1 2 8 7 7 5
2 2 2 1 255 0 0 0 1 3 33 33 54 38 14 2
1 1 1 255 1 1 1 1 7 17 25 25 14 1 1 0
1 0 255 0 0 0 1 1 2 1 11 11 4 2 0 0
255 0 0 0 0 0 0 0 1 1 1 1 1 1 255 0
1 1 1 1 1 1 1 1 2 2 1 1 1 255 1 2
1 2 2 2 2 2 2 2 1 1 1 1 255 1 1 1
1 1 1 1 1 1 1 1 0 0 1 255 1 1 1 1
1 0 1 1 1 1 1 0 0 255 0 0 0 1 1 2
2 2 1 1 1 1 0 255 0 1 2 3 8 31 231 255
255 255 25 1 1 0 255 1 1 1 1 2 2 2 3 2
1 0 0 1 1 255 0 0 0 0 0 1 1 1 0 0
0 0 0 255 1 2 1 0 0 0 0 1 1 1 1 1
1 1 255 1 1 2 2 1 1 1 1 1 1 2 1 1
0 255 2 1 1 1 1 0 0 1 1 1 1 1 1 255
1 2 2 2 2 1 1 1 0 0 0 0 2 2 2 255
0 2 2 2 3 3 3 2 1 1 1 0 0 255 0 0
1 0 1 3 3 2 1 1 1 0 0 255 1 1 1 1
0 1 2 2 1 0 0 1 1 1 255 1 1 0 1 2
2 1 0 0 0 0 0 1 255 1 1 1 1 1 1 1
0 0 1 2 1 0 0 255 1 1 1 1 1 1 0 0
0 2 2 1 2 255 1 0 1 1 2 1 1 0 0 0
0 0 1 1 1 0 1 1 1 1 1 1 0 1 1 3
2 2 2 2 2 2 1 2 255 0 0 1 1 3 3 20
20 8 3 2 1 1 255 0 0 1 1 2 30 30 14 4
3 2 3 1 1 255 1 0 1 2 3 28 30 30 30 8
1 1 1 255 1 2 2 2 2 7 9 9 4 3 2 1
1 1 255 1 1 1 3 10 27 27 31 22 1 0 0 0
255 0 1 1 1 2 20 20 29 35 35 9 3 2 2 255
0 0 0 2 33 44 44 61 61 61 28 3 2 1 255 0
1 1 7 17 25 34 27 25 14 2 0 0 0 255 0 1
1 2 20 21 21 33 31 11 3 0 0 255 1 1 1 1
0 1 3 3 2 1 1 2 2 255 0 1 1 0 1 1
1 2 2 2 2 1 1 1 255 1 0 1 1 2 8 21
23 20 24 2 1 1 1 255 1 1 1 1 2 5 20 20
4 2 2 0 0 0 255 1 1 1 1 5 5 5 4 2
1 1 1 1 255 0 0 0 1 2 2 10 23 15 14 3
0 0 255 0 1 2 20 131 255 255 255 255 255 255 100 2
1 255 0 0 0 1 3 47 47 31 21 5 1 0 0 1
255 1 1 0 0 0 1 1 1 1 1 1 1 0 255 0
2 2 2 0 0 0 0 1 1 0 0 1 1 255 1 1
1 1 1 3 23 14 12 2 1 1 1 1 255 1 0 0
1 1 1 1 1 1 1 1 1 1 255 1 1 2 2 2
2 10 2 2 0 0 1 2 2 2 255 0 1 3 9 12
29 43 53 2 2 1 0 0 255 1 1 1 1 31 44 44
40 40 3 1 0 0 255 1 1 2 2 0 1 2 2 1
1 0 0 0 0 255 1 2 2 2 8 9 14 5 3 2
0 1 1 255 1 0 1 1 1 1 2 1 1 1 1 1
0 0 255 1 1 1 1 1 0 0 0 0 1 1 1 1
255 1 0 1 2 2 2 1 1 1 1 0 1 1 1 1
1 2 0 1 0 0 1 1 2 2 3 2 3 2 2 2
2 2 2 255 0 0 2 3 5 16 22 22 14 8 4 2
2 255 2 1 1 1 11 30 35 28 28 17 4 3 2 2
255 1 0 1 3 28 30 37 37 70 34 12 2 1 255 1
1 2 2 16 18 16 15 10 15 5 1 2 1 255 1 1
3 10 27 28 31 38 44 53 21 1 1 255 1 1 1 1
22 29 29 35 59 44 11 5 2 2 255 2 1 8 38 44
53 44 54 54 62 62 48 3 2 255 1 1 14 16 20 21
25 25 25 29 14 2 0 0 255 1 2 2 18 21 24 33
46 46 20 3 2 1 255 1 1 1 1 1 4 5 7 7
5 2 2 2 255 0 1 1 1 1 2 2 7 7 2 2
1 1 1 255 0 0 1 2 14 20 21 23 41 47 20 3
1 1 255 1 1 1 1 9 47 61 29 29 24 3 1 1
0 255 1 1 2 5 8 5 8 5 10 5 1 1 1 255
1 1 2 3 4 23 30 33 29 16 12 1 0 255 0 2
18 131 255 255 255 255 255 255 255 255 100 2 255 1 1 2
4 47 59 51 51 31 31 21 1 1 2 255 1 1 0 0
0 0 0 0 1 1 1 1 0 255 1 2 2 1 0 0
0 1 2 1 0 0 0 1 255 1 1 1 1 3 70 180
193 180 44 1 0 0 1 255 1 1 1 1 1 0 1 1
1 1 1 1 1 255 1 2 2 2 3 11 21 20 20 3
2 2 2 2 0 255 0 1 12 50 85 85 85 69 44 2
1 1 1 255 1 1 1 31 54 54 60 40 79 40 3 0
0 255 1 1 1 1 1 1 2 1 0 0 0 2 0 0
255 0 2 2 28 28 28 28 34 22 5 2 1 1 255 1
1 1 1 1 5 14 20 21 5 1 1 0 0 255 1 1
1 1 0 0 0 0 1 2 2 1 1 255 1 1 1 1
2 2 2 2 2 9 1 1 1 1 1 0 0 1 1 0
0 1 1 3 3 4 3 3 3 5 3 2 2 2 255 0
0 3 11 16 15 15 15 14 9 8 2 1 255 0 1 1
9 27 27 35 28 31 28 17 3 2 2 255 1 1 2 18
36 40 40 40 64 34 34 8 1 255 1 0 2 16 18 18
16 15 15 18 18 5 2 1 255 1 2 9 27 38 28 34
34 36 54 36 17 1 255 2 2 2 9 20 22 20 27 27
35 18 16 3 2 255 2 2 28 54 44 37 37 54 54 61
79 48 9 2 255 1 5 16 20 20 21 25 25 30 29 30
9 1 0 255 2 3 12 20 24 24 31 31 31 22 10 1
1 255 2 1 1 1 4 8 8 8 8 8 5 3 2 255
0 1 1 2 2 3 8 15 15 15 8 1 1 0 255 0
0 1 5 14 15 20 20 20 20 17 7 1 1 255 2 1
2 7 28 31 47 29 36 29 10 2 1 0 255 1 2 3
5 8 4 8 9 22 8 7 1 0 255 1 1 3 4 33
33 37 42 42 42 16 3 1 255 2 7 20 255 255 255 255
255 255 255 255 255 255 2 255 1 1 5 54 59 68 68 68
66 66 50 5 1 1 255 1 1 1 1 0 0 0 1 1
2 2 1 1 255 1 2 2 1 0 0 0 0 1 2 0
0 0 0 255 0 1 1 2 70 255 255 255 237 237 44 0
0 1 255 1 1 1 1 1 1 1 1 2 1 1 1 1
255 2 1 1 2 11 23 22 22 22 20 2 2 2 1 0
255 0 2 50 50 56 54 69 66 46 2 1 1 1 255 1
1 20 35 54 54 44 33 79 66 38 2 1 255 1 1 1
1 1 1 1 0 0 1 1 1 1 0 255 0 2 17 30
28 18 16 17 20 20 15 1 0 255 1 1 1 1 5 23
23 54 54 49 5 1 1 0 255 1 2 1 1 1 1 0
1 1 1 1 1 1 255 1 1 1 1 1 2 2 2 2
9 2 1 1 1 0 0 0 0 0 0 0 1 3 3 5
4 3 3 3 4 4 2 1 1 255 1 1 3 15 16 12
12 15 15 21 9 2 1 255 0 0 1 15 18 18 27 36
36 28 17 2 2 1 255 1 1 7 36 36 30 30 51 64
51 37 29 1 255 0 0 2 16 17 17 16 14 15 18 21
14 1 0 255 1 2 12 21 27 25 24 25 25 36 25 21
2 255 1 1 2 16 24 16 14 14 14 14 16 18 18 2
255 1 2 28 38 36 28 28 47 47 63 79 53 18 2 255
2 24 24 22 18 20 22 27 30 29 29 14 2 0 255 2
4 18 27 28 23 30 23 30 20 10 3 2 255 2 2 1
2 4 4 5 4 7 5 3 3 2 255 0 0 1 2 3
8 14 22 20 15 10 2 1 0 255 0 1 3 15 14 15
11 5 5 17 17 12 3 1 255 1 1 2 9 27 28 29
23 36 38 36 2 1 1 255 1 3 4 5 5 4 4 5
7 7 5 1 0 255 1 1 1 42 42 41 42 42 42 42
53 17 2 255 2 8 61 255 255 255 255 255 255 255 255 255
255 15 255 1 2 7 54 59 47 47 66 66 66 50 41 2
0 255 0 0 0 0 0 0 1 1 2 2 2 1 1 255
1 1 1 1 0 1 0 1 2 2 2 0 0 0 255 0
1 2 3 74 148 255 255 255 226 89 2 1 2 255 1 1
1 1 1 1 1 1 2 0 1 1 1 255 1 1 1 5
41 48 36 36 22 20 8 1 1 0 0 255 0 2 50 54
64 54 69 69 46 31 1 1 1 255 1 2 20 34 43 42
42 33 47 66 63 9 1 255 1 1 1 1 1 2 1 0
0 0 1 1 1 1 255 0 2 25 30 25 18 15 17 22
36 21 2 1 255 0 0 0 1 8 46 46 54 54 31 22
3 1 1 255 1 1 1 1 1 1 0 1 1 1 1 0
1 255 1 1 1 1 1 2 4 4 2 2 1 1 0 0
0 0 0 0 0 0 1 2 2 5 5 4 3 2 5 5
4 2 0 0 255 1 1 3 11 12 12 12 15 14 21 14
5 0 255 0 0 3 15 27 27 34 36 36 20 17 7 2
1 255 1 2 10 31 31 27 25 25 34 40 37 33 4 255
0 0 10 16 16 17 14 10 14 18 18 14 1 0 255 1
2 12 21 29 25 22 23 23 25 22 17 2 255 1 1 2
15 16 15 14 14 17 17 18 23 18 1 255 0 0 31 59
36 28 28 37 33 43 43 43 23 1 255 1 18 23 23 18
24 28 34 30 27 27 14 2 1 255 2 4 28 27 27 22
30 30 30 22 16 10 1 255 1 1 1 2 4 8 5 4
4 4 3 2 1 255 0 0 0 1 3 4 8 14 14 10
8 3 1 0 255 0 1 3 8 11 17 5 5 4 15 17
12 1 0 255 0 0 1 15 24 27 24 23 36 38 10 4
1 1 255 1 3 7 7 4 4 5 5 5 5 4 2 1
255 1 1 1 27 41 44 50 49 42 42 48 24 4 255 2
14 61 255 255 255 255 255 255 255 255 255 255 15 255 0 2
2 41 61 46 63 63 63 60 42 41 1 0 255 1 1 0
0 0 1 1 1 2 2 4 2 1 255 0 1 1 1 0
1 0 1 1 2 2 1 1 0 255 0 1 2 3 77 148
255 255 255 247 170 2 2 2 255 1 1 1 1 1 1 1
1 1 0 1 0 1 255 1 0 1 5 30 41 36 22 21
21 17 2 2 0 0 255 0 11 54 55 56 54 87 87 46
27 2 2 1 255 1 4 17 34 54 42 42 42 53 87 63
15 2 255 1 1 1 1 2 1 1 0 0 0 0 1 1
1 255 1 8 17 34 18 51 16 48 23 28 20 1 0 255
0 0 0 2 11 44 46 54 54 31 22 3 1 0 255 1
1 1 1 1 1 0 0 0 0 0 0 0 255 1 1 1
1 3 4 10 4 2 1 1 1 1 0 0 0 0 0 0
1 1 2 2 4 5 3 2 2 9 9 4 2 1 1 255
1 2 7 12 16 16 11 8 9 14 11 5 1 255 0 1
2 8 18 27 34 36 36 34 20 7 2 1 255 1 2 10
18 27 22 22 22 24 40 40 33 4 255 1 1 4 14 16
17 14 11 12 14 18 9 2 1 255 1 2 12 22 22 29
27 27 25 22 20 9 2 255 1 1 1 15 35 35 14 37
20 24 23 23 15 1 255 0 2 28 36 36 33 29 38 30
40 43 43 18 1 255 1 16 23 23 22 22 22 34 28 16
15 12 2 0 255 2 4 28 27 22 18 21 30 30 36 22
10 2 255 1 1 1 2 3 4 5 4 3 3 3 2 2
255 0 0 0 1 3 3 4 3 3 4 2 2 1 1 255
1 1 2 5 14 18 12 7 5 15 25 5 1 1 255 1
0 1 15 24 27 23 23 24 38 8 2 1 1 255 1 2
5 7 5 4 5 5 5 5 3 1 1 255 1 1 2 20
35 44 54 28 28 28 36 8 3 255 1 10 27 255 255 255
255 255 255 255 255 255 255 16 255 1 1 2 22 41 41 46
46 36 42 42 41 2 1 255 1 1 1 0 0 1 1 2
2 2 2 2 1 255 0 1 1 1 1 1 1 1 2 2
1 1 1 1 255 1 1 1 2 77 145 255 255 255 226 89
2 1 1 255 0 1 1 1 1 0 0 0 0 0 0 1
1 255 1 0 1 5 17 30 21 21 17 20 4 2 1 1
1 255 0 2 54 55 69 64 89 87 27 2 2 2 1 255
1 4 12 17 30 42 42 47 53 80 63 15 1 255 1 1
1 1 1 1 0 0 0 0 0 1 1 1 255 1 8 25
43 43 59 20 48 23 23 9 2 1 255 0 0 0 3 11
43 43 43 41 31 3 2 0 0 255 1 1 1 1 1 0
0 0 0 0 0 1 0 255 1 1 1 2 5 17 14 10
9 2 1 2 1 0 0 0 1 0 0 1 2 2 2 2
3 3 2 4 10 10 2 1 1 1 255 1 2 3 7 10
11 11 9 11 10 10 4 1 255 0 0 1 3 14 27 33
33 33 28 11 7 2 0 255 0 2 8 15 18 25 27 25
36 36 34 24 2 255 1 1 4 10 14 24 24 11 11 10
9 5 2 1 255 1 2 8 15 22 30 30 37 22 20 14
4 2 255 1 1 2 11 11 35 38 41 37 25 23 21 3
1 255 1 2 22 31 37 33 34 38 40 40 44 43 5 1
255 1 5 23 34 23 22 24 24 17 14 14 5 1 0 255
1 4 28 28 22 18 15 30 30 36 22 5 1 255 0 1
1 2 3 5 5 5 4 4 2 2 0 255 0 0 0 1
2 2 2 1 1 1 1 1 1 0 255 0 1 1 2 14
18 18 15 15 25 14 2 0 0 255 1 0 1 4 21 33
18 22 22 22 4 2 1 0 255 1 2 5 7 5 8 8
5 5 3 1 1 0 255 1 1 2 14 27 57 57 28 28
37 24 7 2 255 1 2 14 255 255 255 255 255 255 255 255
255 255 11 255 1 1 1 4 41 43 56 36 36 50 59 8
2 2 255 1 1 1 0 0 0 1 1 5 1 2 1 1
255 0 1 1 1 1 1 1 1 1 1 1 1 1 1 255
1 1 1 2 2 77 145 255 255 180 7 1 1 0 255 0
1 0 1 1 1 0 0 0 0 0 0 1 255 1 1 1
2 3 15 21 28 21 21 2 2 1 1 1 255 1 2 53
60 87 94 90 22 3 2 2 2 1 255 0 1 5 49 49
49 34 43 53 63 37 3 1 255 1 1 1 0 0 0 0
0 0 0 0 1 1 1 255 1 2 22 41 43 51 48 43
23 15 2 1 1 255 0 0 0 2 3 17 21 22 21 10
3 2 1 0 255 0 1 1 1 1 0 0 0 0 0 0
0 0 255 0 1 1 2 5 17 14 8 8 1 1 2 2
1 1 0 2 1 2 2 1 0 1 1 2 3 3 4 5
4 1 1 1 1 255 1 2 3 7 10 10 12 11 15 8
4 1 1 255 0 0 0 1 3 14 27 27 27 9 3 3
1 1 255 0 0 3 14 33 33 37 36 37 34 24 7 1
255 1 1 1 5 12 15 15 12 12 10 9 3 2 1 255
1 2 2 12 15 30 38 38 23 16 14 2 2 255 1 0
1 3 8 11 31 49 49 24 18 10 3 1 255 2 2 2
22 37 38 38 38 42 34 53 14 2 1 255 1 3 34 40
40 22 24 17 15 14 12 2 1 0 255 1 2 28 28 25
21 25 30 30 28 25 4 1 255 1 1 1 2 2 2 3
3 3 3 2 2 0 255 0 0 0 1 2 2 1 1 1
1 1 0 1 0 255 0 0 1 2 3 14 20 22 28 22
4 1 1 0 255 1 1 1 3 4 33 14 20 17 17 2
1 0 0 255 0 1 4 5 5 7 8 5 4 1 1 1
0 255 0 1 2 2 18 41 41 12 12 8 3 1 1 255
1 2 3 33 255 255 255 255 255 255 255 255 131 5 255 1
1 1 1 11 31 37 37 46 50 46 2 2 1 255 1 1
1 0 0 0 0 1 1 1 1 1 1 255 1 1 1 1
1 1 1 1 1 1 0 0 1 1 255 1 1 1 2 1
2 11 70 70 7 1 1 0 0 255 0 0 0 1 1 1
0 0 0 0 0 0 0 255 1 1 1 2 2 3 5 28
5 2 1 1 1 1 1 255 1 1 2 44 53 44 20 2
2 0 0 0 0 255 1 1 2 17 49 73 49 62 37 37
11 2 1 255 1 1 1 0 0 0 0 0 0 1 1 1
1 1 255 0 1 22 27 41 43 43 20 9 2 1 1 1
255 1 0 0 0 0 0 17 17 10 3 2 1 1 1 255
0 1 1 1 1 1 1 0 0 0 0 1 1 255 0 1
1 1 2 5 8 1 3 2 3 2 2 1 0 0 2 1
2 2 1 0 1 0 2 3 3 4 2 1 1 1 1 1
255 1 1 2 3 7 7 10 11 12 4 1 1 1 255 0
0 0 1 2 3 14 14 8 2 1 2 1 1 255 0 0
0 12 34 35 35 36 36 29 7 3 1 255 1 1 1 1
5 12 12 14 11 9 5 2 1 1 255 1 0 1 2 8
22 23 23 16 10 4 2 1 255 1 0 0 1 2 7 8
38 15 11 9 3 2 3 255 0 1 0 3 14 29 42 34
42 28 21 2 1 0 255 1 2 2 21 31 24 31 31 17
14 3 2 1 1 255 1 1 2 15 25 25 25 17 17 15
4 2 1 255 1 2 2 2 1 2 1 2 0 2 1 2
2 255 0 0 1 1 0 0 0 0 0 0 1 1 1 0
255 0 0 0 1 2 3 10 18 22 4 2 1 1 0 255
1 1 0 0 3 12 11 12 5 4 1 0 0 0 255 0
2 2 2 2 4 5 2 2 1 1 0 0 255 1 1 1
1 2 14 27 11 7 1 1 1 0 255 0 1 2 17 36
255 255 255 255 255 255 131 5 2 255 1 1 1 1 3 4
31 31 37 24 3 1 1 1 255 1 1 0 0 0 0 1
0 0 0 0 1 1 255 2 1 1 1 1 1 1 1 1
1 1 0 0 1 255 1 1 2 2 1 1 2 5 5 1
0 0 0 0 255 0 1 0 1 1 1 0 0 0 1 0
0 0 255 1 1 1 1 1 1 1 1 1 1 1 1 1
1 1 255 1 1 2 3 2 2 0 0 0 0 1 0 0
255 1 1 1 2 22 20 37 20 20 4 3 2 2 255 1
1 1 0 0 0 0 0 1 1 1 1 1 1 255 0 0
1 9 22 27 43 14 2 0 0 0 0 255 1 2 2 1
0 0 0 1 1 1 0 1 1 1 255 0 1 0 0 0
2 0 0 0 0 0 2 1 255 0 0 1 1 2 2 1
1 1 1 2 2 1 1 1 1 0 1 2 2 2 1 1
1 1 2 2 3 2 1 1 2 2 2 255 1 1 1 2
2 4 4 4 2 0 0 0 0 255 0 1 1 1 1 1
3 3 2 2 1 2 1 1 255 0 0 0 1 14 28 27
27 10 7 5 2 1 255 1 1 0 0 0 4 5 12 10
8 1 1 1 1 255 1 0 0 1 2 2 9 10 9 2
1 1 1 255 0 0 0 0 1 1 2 2 3 3 3 2
1 1 255 0 1 0 1 0 3 4 22 22 3 2 2 0
0 255 1 2 2 2 21 21 24 15 14 3 1 2 1 1
255 0 1 2 1 2 15 25 15 14 1 2 2 1 255 1
2 2 1 1 1 0 0 0 1 1 2 2 255 0 0 1
1 0 0 0 0 0 0 0 1 1 0 255 0 0 0 0
2 2 3 2 2 1 1 0 1 1 255 1 1 1 1 2
2 2 2 2 2 0 0 0 0 255 0 1 1 2 2 2
2 1 1 1 1 1 1 255 1 1 1 2 1 0 0 1
1 1 1 0 0 255 0 0 0 2 17 33 121 255 255 18
12 2 2 1 255 1 1 1 1 2 3 2 2 2 0 0
0 0 0 255 1 1 0 0 0 1 1 1 1 2 0 0
1 255 2 2 1 1 1 0 0 1 1 2 1 0 1 1
255 1 1 1 1 1 1 1 1 2 1 1 1 1 1 255
1 1 1 1 0 1 0 0 1 2 1 1 1 255 1 1
1 1 1 1 1 1 1 1 1 1 0 0 0 255 0 1
2 2 1 0 0 0 0 1 1 1 0 255 1 1 1 1
2 14 14 4 2 1 1 1 1 255 0 1 1 1 1 1
1 1 1 1 1 1 1 1 255 0 1 1 2 1 1 0
0 0 0 0 0 0 255 1 2 2 1 1 0 0 1 1
1 0 0 0 1 255 1 0 0 0 0 2 0 0 0 0
1 1 1 255 1 0 1 1 1 1 1 1 1 1 2 1
1 0 0 0 0 1 2 1 1 1 1 1 1 1 2 2
2 0 0 2 2 1 255 1 1 0 0 0 2 2 2 1
0 0 0 0 255 0 1 1 1 1 1 0 0 0 2 1
2 1 1 255 2 2 0 1 1 2 0 2 2 2 2 1
1 255 1 1 1 0 0 1 2 1 1 1 1 1 1 1
255 1 1 1 1 1 2 2 8 1 1 1 1 1 255 0
0 0 0 0 1 1 1 1 2 2 2 1 1 255 0 1
1 1 0 0 0 0 0 1 0 0 0 0 255 1 1 1
1 2 4 4 3 1 1 1 1 1 1 255 1 1 1 1
1 1 2 1 1 1 1 2 2 255 2 2 2 1 1 1
0 0 0 0 1 2 2 255 0 0 1 1 0 0 0 1
0 0 0 1 1 0 255 1 1 0 0 0 0 2 0 1
0 0 0 1 1 255 2 2 1 1 2 1 2 1 1 1
2 0 0 0 255 0 1 1 1 1 1 1 0 0 1 1
1 1 255 1 1 0 1 0 0 0 1 1 1 1 0 0
255 0 0 0 0 2 3 8 12 12 1 1 1 1 1 255
1 1 1 0 0 2 2 2 1 0 1 0 0 0 255 1
0 0 0 0 1 1 1 0 1 0 0 0 255 1 2 1
1 0 0 0 1 1 2 2 2 1 1 255 1 1 1 1
0 0 1 1 1 1 1 1 1 1 255 1 1 1 1 1
1 0 0 0 2 1 2 1 255 1 1 1 1 1 1 1
1 1 1 1 1 0 0 0 255 0 0 2 2 1 0 0
1 1 2 2 2 0 255 0 1 1 1 1 1 0 0 0
0 0 1 1 255 1 1 1 1 1 1 1 1 1 1 0
1 1 1 255 1 1 2 1 1 0 0 0 0 0 0 0
0 255 0 1 1 1 1 1 1 1 1 1 0 0 1 1
255 1 1 0 0 1 1 0 0 0 0 1 1 1 255 1
0 1 1 1 1 1 1 1 1 1 1 0 0 0 0 0
255 255 255 255 255 255 255 255 255 255 255 255 255 255 255 255
255 255 255 255 255 255 255 255 255 255 255 255 255 255 255 255
255 255 255 255 255 255 255 255 255 255 255 255 255 255 255 255
255 255 255 255 255 255 255 255 255 255 255 255 255 255 255 255
255 255 255 255 255 255 255 255 255 255 255 255 255 255 255 255
255 255 255 255 255 255 255 255 255 255 255 255 255 255 255 255
255 255 255 255 255 255 255 255 255 255 255 255 255 255 255 255
255 255 255 255 255 255 255 255 255 255 255 255 255 255 255 255
255 255 255 255 255 255 255 255 255 255 255 255 255 255 255 255
255 255 255 255 255 255 255 255 255 255 255 255 255 255 255 255
255 255 255 255 255 255 255 255 255 255 255 255 255 255 255 255
255 255 255 255 255 255 255 255 255 255 255 255 255 255 255 255
255 255 255 255 255 255 255 255 255 255 255 255 255 255 255 255
255 255 255 255 255 255 255 255 255 255 255 255 255 255 255 255
255 255 255 255 255 255 255 255 255 255 255 255 255 255 255 255
255 255 255 255 255 255 255 255 255 255 255 255 255 255 255 255
255 255 255 255 255 255 255 255 255 255 255 255 255 255 255 255
255 255 255 255 255 255 255 255 255 255 255 255 255 255 255 255
255 255 255 255 255 255 255 255 255 255 255 255 255 255 255 255
255 255 255 255 255 255 255 255 255 255 255 255 255 255 255 255
255 255 255 255 255 255 255 255 255 255 255 255 255 255 255 255
255 255 255 255 255 255 255 255 255 255 255 255 255 255 255 255
255 255 255 255 255 255 255 255 255 255 255 255 255 255 255 255
255 255 255 255 255 255 255 255 255 255 255 255 255 255 255 255
255 255 255 255 255 255 255 255 255 255 255 255 255 255 255 255
255 255 255 255 255 255 255 255 255 255 255 255 255 255 255 255
255 255 255 255 255 255 255 255 255 255 255 255 255 255 255 255
255 255 255 255 255 255 255 255 255 255 255 3 2 1 1 1
1 1 1 1 1 0 0 0 0 0 1 1 255 0 0 0
0 0 1 1 1 1 0 0 0 0 255 0 0 1 1 2
1 0 0 0 1 1 1 1 1 255 2 2 0 0 0 0
0 0 0 0 1 1 1 255 1 1 1 1 1 1 1 1
0 0 1 2 2 1 255 1 1 1 1 1 1 1 1 1
1 1 1 1 255 0 0 0 0 1 0 1 0 0 0 0
0 0 1 255 0 0 1 0 0 0 0 0 0 0 0 0
1 1 255 1 0 0 1 1 1 1 1 0 0 0 1 1
1 255 2 1 1 1 1 1 0 0 1 1 1 1 0 255
1 0 0 0 0 0 1 1 1 0 1 0 0 255 0 0
1 1 0 0 0 1 0 0 0 1 1 0 255 1 1 2
0 0 0 0 0 0 0 0 1 1 1 255 0 0 0 0
1 1 1 1 1 1 1 1 1 0 255 0 0 0 1 1
1 1 0 0 1 2 2 2 255 1 0 0 0 0 1 1
1 1 1 1 0 1 255 0 0 0 2 2 2 2 1 1
1 1 1 1 1 255 1 1 1 1 0 1 1 1 1 0
1 1 1 1 255 1 0 0 0 0 1 1 1 0 0 0
0 0 255 0 0 1 1 1 0 0 0 1 1 2 2 3
2 255 1 2 2 1 1 1 1 1 2 2 2 1 1 1
255 0 0 1 2 2 1 1 0 0 0 1 1 1 255 1
0 1 1 1 1 1 1 1 1 1 2 1 1 1 255 1
0 1 1 1 0 0 1 1 1 0 1 0 255 1 2 1
1 0 0 0 0 0 0 1 1 1 255 1 1 1 1 0
1 1 1 1 0 0 0 1 1 255 1 1 1 1 0 1
1 1 1 2 1 0 0 255 1 1 1 1 1 1 1 1
0 0 0 1 1 1 255 1 1 1 1 1 1 1 1 1
1 0 0 1 255 1 1 1 1 1 1 1 1 1 1 1
0 1 1 1 1 1 3 2 1 1 0 0 0 0 0 0
1 1 0 0 0 1 1 255 0 0 0 0 0 0 1 1
0 0 0 1 1 255 0 0 1 1 1 1 0 1 1 1
1 0 0 0 255 2 1 0 0 0 1 1 1 1 1 1
1 1 255 1 0 0 0 1 1 1 1 0 0 1 1 1
1 255 1 1 1 1 0 1 1 2 1 1 1 1 1 255
0 0 0 0 0 0 0 0 1 0 0 0 0 1 255 0
0 1 0 1 1 1 1 0 0 0 0 1 1 255 0 0
0 0 0 1 1 1 0 0 0 0 1 1 255 1 1 1
1 1 1 1 0 1 1 0 0 0 255 1 0 0 0 0
0 0 1 1 1 2 0 0 255 0 0 0 1 0 1 0
1 0 0 0 1 2 1 255 1 1 1 1 1 1 0 1
1 1 1 1 1 1 255 0 0 0 0 1 1 1 1 1
1 0 1 1 1 255 0 0 0 1 2 2 2 0 0 0
2 2 2 255 1 0 0 0 0 1 1 1 1 1 1 1
1 255 0 0 1 2 2 2 1 0 0 0 1 1 1 0
255 0 0 1 1 1 1 1 0 1 0 1 1 1 1 255
1 0 0 0 1 1 1 1 1 0 0 1 1 255 0 0
1 1 1 1 1 0 1 1 1 1 1 2 255 2 2 2
2 1 1 1 1 2 2 2 1 1 1 255 0 0 1 2
2 0 0 0 0 1 1 1 1 255 1 1 1 1 1 1
1 1 1 1 1 1 1 1 1 255 1 1 1 1 1 1
0 2 1 0 0 1 1 255 0 2 1 1 1 2 2 2
0 1 1 2 1 255 1 1 1 1 1 1 1 1 1 1
0 0 1 1 255 1 1 1 1 0 1 1 1 2 2 1
0 0 255 1 1 1 1 1 1 1 1 0 0 0 1 0
0 255 1 1 1 1 1 2 2 1 1 1 2 1 1 255
2 1 1 1 0 0 1 1 1 1 1 1 1 1 1 1
1 1 1 0 0 0 0 0 0 0 0 2 1 1 0 0
0 1 255 0 0 0 0 0 0 1 1 0 0 0 0 0
255 1 0 1 1 2 2 1 1 1 1 1 1 1 1 255
1 1 0 1 1 2 2 1 0 0 1 1 1 255 1 1
0 0 1 1 1 1 1 1 1 1 1 1 255 1 1 1
0 0 1 2 2 2 1 1 1 1 255 1 0 0 0 0
0 0 1 1 0 0 0 0 1 255 1 1 1 1 1 1
1 1 0 0 0 0 0 0 255 0 0 0 0 1 1 1
1 0 0 0 1 1 1 255 1 1 1 1 2 2 2 1
1 0 0 0 0 255 1 1 0 0 0 0 0 0 0 0
1 0 0 255 0 0 0 1 0 1 0 2 1 1 1 1
2 2 255 1 1 1 1 2 1 1 1 1 1 1 1 1
0 255 0 1 0 1 1 1 2 1 1 1 0 0 0 1
255 2 0 1 1 2 2 2 2 2 2 2 2 2 255 2
1 0 1 1 1 1 1 1 1 1 1 0 255 0 0 1
2 2 2 2 1 1 1 1 1 1 0 255 0 0 0 1
1 1 1 1 2 1 1 1 1 1 255 0 0 0 1 1
2 1 1 1 0 0 1 0 255 0 1 1 1 1 1 0
0 0 1 0 1 1 1 255 1 1 1 1 1 1 1 1
2 2 2 1 1 0 255 0 0 1 1 1 1 0 0 0
0 0 0 1 255 1 1 1 1 1 1 1 1 1 1 1
1 1 1 1 255 1 2 1 2 2 2 1 1 1 0 0
1 1 255 0 1 1 1 7 10 9 2 2 2 1 2 1
255 0 1 0 1 0 1 1 2 2 1 0 0 0 0 255
1 2 2 1 1 1 1 1 1 2 1 0 0 255 1 1
2 2 1 1 1 1 1 1 1 1 1 0 255 2 2 1
1 2 3 2 2 2 2 2 2 1 255 2 1 1 0 1
1 2 2 1 1 1 1 1 1 1 1 1 1 1 0 0
0 0 0 1 2 3 2 2 2 1 1 0 0 255 1 0
0 0 0 2 2 2 0 0 0 0 0 255 1 0 1 1
1 2 7 7 4 1 1 1 1 0 255 1 1 0 0 1
2 2 0 0 0 0 0 1 255 1 1 0 0 1 2 1
1 1 1 1 1 1 1 255 1 1 1 1 1 1 2 2
2 1 1 1 1 255 1 1 1 1 0 0 2 12 1 1
0 0 0 0 255 0 1 1 2 2 2 4 2 2 1 1
0 1 0 255 0 1 1 1 2 2 2 2 1 0 0 1
1 1 255 1 1 1 1 2 5 5 2 1 0 0 0 1
255 1 1 1 1 0 0 0 0 1 2 2 0 0 255 0
0 0 1 1 2 3 3 3 1 1 0 1 2 255 1 0
1 1 1 2 2 1 1 1 1 1 1 0 255 0 1 1
1 1 2 3 5 5 1 0 1 0 1 255 2 1 1 1
3 16 16 17 2 0 1 1 1 255 1 1 0 1 1 2
2 2 2 2 1 2 0 255 0 0 1 1 1 2 3 2
0 0 1 0 0 0 255 0 1 1 1 1 2 2 4 7
4 1 0 0 1 255 0 0 0 0 1 2 4 4 1 0
2 2 1 255 1 1 1 1 1 2 2 1 1 1 0 1
1 1 255 0 1 1 2 2 4 8 8 4 2 1 1 1
0 255 0 0 1 1 2 1 3 1 1 0 0 0 1 255
1 1 1 1 1 1 2 2 2 2 1 1 1 1 1 255
1 2 2 3 5 4 3 1 1 0 1 1 1 255 0 1
2 10 10 10 10 16 8 2 2 2 1 255 1 2 0 1
1 2 10 15 3 1 0 0 0 0 255 1 1 1 1 1
1 1 1 2 0 0 1 0 255 0 1 2 2 0 0 0
0 1 1 1 1 1 0 255 2 2 2 2 5 5 5 2
3 3 3 3 2 255 2 1 1 1 2 3 3 3 3 2
1 1 1 2 1 2 2 1 1 0 0 0 0 1 4 9
16 18 10 8 1 1 0 0 255 1 0 0 0 1 2 1
0 0 0 0 0 1 255 0 0 0 0 2 17 21 21 20
17 4 2 1 1 255 0 0 0 1 1 3 1 0 0 0
0 0 0 255 1 1 1 2 2 2 2 2 2 2 2 1
0 1 255 1 1 1 1 1 2 4 3 3 2 1 1 1
255 1 1 1 1 2 2 12 12 1 1 1 0 0 0 255
0 1 1 2 4 5 5 4 4 2 1 1 1 1 255 0
0 1 1 2 2 10 8 3 2 2 1 1 1 255 1 1
1 2 8 8 8 5 2 1 1 1 1 255 1 0 1 1
1 2 2 2 3 1 1 0 0 255 0 0 1 1 1 3
3 4 4 2 1 0 1 1 255 0 0 1 1 2 2 3
3 1 1 0 0 0 0 255 1 1 1 1 1 3 5 11
5 1 1 1 0 1 255 1 1 1 3 24 85 85 57 17
2 2 1 1 255 0 1 1 1 2 2 3 5 3 3 2
2 0 255 0 1 2 2 2 7 8 7 3 1 1 0 0
0 255 1 1 1 1 3 9 15 15 9 5 3 1 1 1
255 0 0 0 0 0 1 2 4 0 0 1 2 1 255 1
1 1 1 1 2 2 2 2 2 1 1 1 1 255 0 1
1 3 4 9 11 11 8 2 1 1 1 0 255 0 1 1
1 2 4 4 5 3 0 0 0 1 255 1 0 1 1 1
1 4 4 3 2 1 1 1 1 1 255 1 2 3 5 7
7 8 4 1 1 1 2 1 255 1 2 9 16 16 24 16
17 16 8 3 2 1 255 0 0 0 0 2 27 38 31 15
0 0 0 0 0 255 1 2 2 2 2 1 2 2 2 1
0 1 0 255 1 1 1 1 1 0 0 0 1 1 1 1
0 1 255 2 2 2 2 4 5 5 4 4 4 4 3 1
255 0 1 1 2 5 5 7 5 5 4 1 1 1 1 2
1 1 1 1 0 0 0 0 2 7 21 23 24 22 14 5
1 0 0 255 1 0 0 1 2 2 0 0 0 0 1 1
1 255 0 0 0 1 10 25 21 25 20 20 7 3 1 0
255 0 1 1 1 4 3 1 1 0 0 0 0 0 255 0
1 1 2 4 5 5 14 7 7 2 1 1 1 255 1 1
2 2 3 4 5 5 5 4 2 1 1 255 1 1 2 2
2 1 1 0 1 1 1 1 1 0 255 0 0 0 2 4
7 7 7 5 4 2 1 1 1 255 1 1 1 1 1 8
10 10 10 2 2 1 1 1 255 1 1 2 5 9 15 9
7 5 3 2 1 0 255 0 1 1 1 1 2 11 15 15
3 2 0 0 255 0 0 1 1 2 3 3 3 3 3 2
0 1 1 255 0 0 1 1 2 3 3 3 2 1 1 1
0 1 255 1 1 2 1 3 5 10 11 5 2 1 1 1
1 255 1 1 1 24 92 99 99 85 57 5 2 1 1 255
0 1 1 1 2 3 5 5 10 3 2 2 0 255 0 1
1 1 2 14 14 9 9 2 1 0 0 0 255 1 1 1
1 3 14 24 47 24 9 9 8 2 1 255 1 1 0 0
0 2 1 4 0 1 1 2 1 255 1 1 1 0 2 9
9 2 2 2 2 1 2 0 255 0 1 2 4 8 10 10
10 8 5 2 1 1 1 255 0 1 1 2 3 4 4 5
4 2 1 1 1 255 1 1 1 1 3 5 5 5 4 3
2 2 1 0 1 255 2 2 2 7 11 11 11 8 2 1
1 2 2 255 1 2 9 12 12 12 18 17 17 14 4 3
2 255 2 1 1 2 5 27 36 28 11 1 0 0 1 0
255 0 1 1 1 1 1 2 2 2 1 1 1 1 255 1
1 1 1 0 0 0 0 0 0 0 2 0 1 255 2 2
2 3 5 5 5 4 4 4 4 3 2 255 1 1 1 3
5 5 5 5 5 5 3 1 0 0 2 2 2 1 1 0
0 0 0 1 16 21 21 21 18 18 10 1 1 1 255 1
0 0 1 1 1 0 0 0 0 1 1 1 255 1 2 2
4 14 25 21 21 21 18 16 1 0 0 255 1 1 1 1
0 0 0 1 0 0 0 0 1 255 1 1 1 2 4 5
14 14 8 8 7 1 1 1 255 1 1 2 3 5 4 4
4 5 7 3 1 1 255 1 1 2 2 3 1 0 0 0
1 2 1 1 1 255 1 0 0 2 12 11 7 7 7 7
3 1 1 1 255 1 0 0 1 1 7 8 8 10 7 2
1 1 1 255 1 1 2 5 9 11 9 8 5 5 1 0
0 255 0 0 0 1 4 10 14 11 14 3 1 1 1 255
1 0 1 2 2 3 2 3 3 3 3 2 1 1 255 0
0 1 3 4 5 8 17 7 2 1 1 0 1 255 1 1
1 2 5 7 7 4 2 2 2 1 1 1 255 1 1 1
35 99 116 109 97 96 57 4 1 1 255 0 0 1 1 2
4 7 8 10 7 2 1 1 255 1 1 1 1 2 8 8
9 14 17 2 2 0 0 255 0 0 1 1 3 24 38 33
30 5 3 4 2 2 255 2 2 0 0 0 1 1 1 1
1 1 1 0 255 1 1 1 1 1 9 1 1 8 4 2
2 2 1 255 0 1 2 7 9 9 10 7 7 5 2 2
1 1 255 1 1 2 2 2 4 4 5 4 2 2 2 2
255 1 1 1 1 4 5 7 7 5 5 3 2 2 1 2
255 1 2 2 5 7 8 11 7 4 2 1 1 1 255 1
3 8 12 16 18 23 21 29 14 5 3 2 255 2 1 2
2 5 20 27 20 3 1 0 0 1 1 255 1 1 1 2
1 2 1 1 1 2 2 1 1 255 1 1 1 1 1 0
0 0 0 0 0 2 0 2 255 1 0 2 3 4 4 4
5 4 4 4 2 2 255 1 1 2 3 5 5 5 5 5
5 5 1 1 0 1 1 1 1 1 1 1 1 0 2 12
14 21 21 17 21 14 3 1 1 255 1 1 1 1 2 1
0 0 3 0 1 1 1 255 1 2 2 11 21 31 21 21
7 14 14 0 0 0 255 0 1 1 1 0 0 0 1 0
0 0 1 1 255 0 1 1 2 3 10 10 10 10 10 8
1 1 1 255 1 1 3 3 4 4 4 3 5 7 3 2
1 255 1 2 2 2 1 1 1 0 1 2 3 2 1 1
255 1 1 1 2 7 8 8 8 9 7 3 2 1 1 255
1 1 0 1 1 3 3 7 12 10 2 1 2 1 255 1
2 3 5 8 9 5 8 8 8 3 0 0 255 0 1 4
8 11 11 14 10 4 4 1 1 2 255 2 1 2 2 3
3 2 3 3 3 3 2 2 1 255 1 1 1 1 4 5
8 3 2 2 1 1 1 1 255 1 1 1 1 5 7 7
3 2 0 0 1 1 1 255 1 1 3 46 99 102 122 107
107 57 4 1 1 255 1 0 1 1 2 5 9 7 7 5
2 1 1 255 0 0 0 1 2 3 5 5 14 21 2 2
0 0 255 1 0 0 1 2 20 38 33 33 30 2 2 2
1 255 1 1 0 1 1 1 1 2 1 1 1 1 0 255
0 1 1 1 2 3 1 1 1 4 2 0 0 1 255 0
1 2 8 9 9 10 7 7 5 3 2 1 1 255 1 1
2 1 2 2 2 2 2 2 2 2 2 255 1 1 1 2
4 5 7 7 4 4 3 2 1 1 2 255 2 2 7 7
7 15 15 11 5 2 1 1 1 255 1 3 8 14 15 18
22 22 22 14 10 3 1 255 2 2 2 2 4 5 7 3
1 1 1 1 1 1 255 1 1 1 2 1 3 1 1 1
2 3 1 1 255 1 0 1 0 0 0 0 0 0 0 0
2 0 2 255 0 0 2 4 4 5 4 5 4 4 3 2
2 255 1 1 2 3 4 5 5 5 5 7 5 2 1 1
2 1 1 0 1 1 1 1 1 12 23 14 11 11 14 17
10 3 1 1 255 1 1 0 1 1 2 3 4 4 0 0
1 1 255 1 2 2 4 21 28 21 16 16 18 14 1 0
1 255 1 1 0 0 0 0 0 0 0 0 0 0 1 1
255 1 2 2 3 7 10 10 10 10 4 2 1 1 255 1
2 3 3 5 5 4 4 4 8 4 2 1 1 255 2 2
2 2 2 3 2 2 2 2 2 0 0 255 1 1 1 4
8 8 8 9 14 9 3 2 2 1 255 1 1 1 2 10
7 1 3 5 2 1 1 1 1 255 1 2 3 5 8 8
7 7 7 4 3 0 0 255 0 2 3 8 8 11 10 10
4 4 1 1 1 2 255 1 1 2 3 3 2 3 3 3
3 2 1 0 1 255 0 0 1 1 2 7 7 5 1 1
1 0 0 255 1 1 0 1 4 7 7 3 2 2 1 1
1 1 255 1 1 1 8 74 102 122 107 93 18 1 0 0
255 0 0 1 1 2 4 9 7 7 2 2 1 1 0 255
0 0 0 2 3 4 3 11 21 2 2 0 1 255 1 0
0 1 1 20 33 30 30 27 2 1 1 1 1 255 1 0
0 1 2 4 7 8 1 1 1 1 0 255 0 1 1 1
2 2 2 1 12 1 1 1 1 255 1 1 2 8 9 8
8 8 8 4 3 2 1 1 255 1 1 2 1 1 1 2
1 1 1 2 1 2 255 1 1 1 2 3 3 3 3 4
4 2 2 1 1 1 255 2 3 7 7 7 8 8 8 3
2 1 0 1 255 1 1 9 14 15 15 22 20 22 25 11
1 1 1 255 1 2 2 2 1 1 1 1 1 1 1 1
1 255 1 1 2 2 3 4 3 1 2 2 3 1 1 0
255 0 0 0 0 0 0 0 0 1 1 2 2 1 255 1
0 2 3 4 3 3 3 3 3 3 2 1 255 1 1 2
2 3 4 8 7 5 5 4 1 1 1 1 1 1 0 1
1 1 1 1 2 14 14 14 14 17 14 5 2 1 0 255
1 1 0 1 2 2 2 3 3 0 0 0 0 255 1 2
2 2 9 7 16 16 16 14 1 0 0 0 255 1 1 0
0 0 0 0 0 1 1 0 1 1 0 255 0 1 1 3
4 10 10 10 4 2 1 1 1 255 1 2 2 3 3 5
7 7 2 2 2 1 1 1 255 1 1 1 1 3 3 2
1 2 3 3 2 0 255 1 1 1 1 4 5 5 8 14
5 2 2 1 0 255 1 1 1 2 3 7 0 1 1 1
1 1 1 1 255 1 3 3 5 8 8 8 7 4 3 3
2 2 255 1 1 2 3 2 3 3 9 4 4 1 1 1
1 255 2 2 2 2 3 2 3 3 3 2 2 1 0 1
255 1 1 1 1 2 2 2 2 1 1 1 0 0 255 1
1 0 1 1 4 4 3 2 1 0 1 1 1 255 1 1
1 3 8 101 101 18 11 1 0 0 0 255 0 0 1 1
1 3 3 3 1 1 1 1 0 0 255 0 0 0 2 3
4 3 4 1 1 0 0 0 255 1 0 0 0 1 3 17
24 24 14 3 1 1 1 1 255 0 0 0 2 7 8 8
8 1 1 1 1 0 255 0 1 1 2 2 3 2 0 0
0 0 1 1 255 2 1 2 3 8 8 10 10 8 4 2
1 1 1 255 2 1 0 1 1 1 1 1 0 0 1 1
1 255 1 1 1 1 2 2 2 2 2 2 2 2 1 1
1 255 2 1 4 4 4 4 4 2 2 1 1 1 1 255
1 1 9 11 12 14 14 20 20 20 10 1 1 1 255 1
2 2 1 1 0 1 1 1 1 1 1 1 255 1 2 2
2 2 4 3 2 1 1 1 0 1 1 255 1 0 0 0
0 0 1 2 1 1 1 0 0 255 1 0 1 2 4 4
4 3 3 3 2 0 0 255 1 1 1 2 2 3 7 5
5 5 1 1 0 2 2 2 1 0 0 0 0 0 1 2
15 15 30 14 30 14 3 1 0 0 255 1 0 0 1 2
2 1 2 2 1 1 1 1 255 1 1 2 2 7 7 9
12 16 7 0 0 1 1 255 1 1 1 0 0 0 0 1
1 1 1 1 1 1 255 1 1 1 2 2 2 3 4 3
1 1 1 1 255 2 2 1 1 2 5 7 7 4 1 2
1 2 1 255 1 1 1 1 1 0 0 0 1 1 1 1
1 255 1 1 1 1 2 2 3 2 5 2 1 1 0 0
255 1 1 1 1 2 0 0 0 0 1 1 1 1 1 255
1 2 2 4 5 7 7 3 3 2 1 1 1 255 1 1
1 2 0 2 3 9 3 1 0 1 1 1 255 1 0 0
1 2 2 3 3 3 1 0 1 1 1 255 1 1 1 1
2 2 2 2 1 1 1 0 0 255 1 1 1 0 0 0
1 1 1 1 1 1 0 1 255 1 1 1 1 8 9 11
3 1 1 0 0 0 255 2 0 1 1 1 2 1 0 0
1 1 1 0 0 255 0 0 0 1 0 2 3 3 1 1
1 1 1 255 0 0 0 0 1 1 1 12 14 7 2 1
1 1 1 255 0 0 0 2 4 4 1 0 1 1 1 1
0 255 0 0 1 1 1 2 2 2 1 1 1 1 1 255
1 2 2 3 3 8 8 8 4 2 1 1 1 1 255 1
1 1 1 1 1 1 1 1 0 1 0 1 255 0 1 1
2 1 1 2 1 2 2 2 1 1 1 1 255 1 1 2
2 2 2 2 1 1 1 0 0 1 255 1 2 4 5 9
12 8 8 8 17 2 1 1 1 255 0 1 1 1 1 1
1 2 1 1 0 0 1 255 1 1 1 1 1 1 1 1
1 1 0 0 2 2 255 1 0 0 0 0 0 1 1 1
1 1 0 0 255 0 0 1 1 3 3 3 3 3 2 1
0 0 255 1 1 1 1 1 1 2 2 3 1 1 0 0
1 0 2 1 0 0 0 0 0 1 2 5 5 14 4 30
2 1 1 1 1 255 0 0 0 2 2 2 1 1 1 2
2 1 1 255 0 1 1 2 2 5 5 5 5 2 1 0
0 0 255 1 1 1 1 0 0 0 1 1 1 1 1 1
1 255 0 0 1 1 1 1 2 2 2 1 1 1 1 255
1 1 1 0 0 2 3 2 1 1 1 0 1 1 255 1
1 2 2 1 0 0 0 1 1 1 2 2 255 1 1 1
1 2 2 2 1 0 0 0 0 0 0 255 1 1 1 1
1 0 0 0 1 1 1 1 1 1 255 1 2 2 3 2
2 2 2 1 0 1 1 1 255 1 1 1 1 0 0 1
2 1 1 0 1 1 1 255 1 1 0 0 2 2 3 1
0 0 0 1 1 1 255 1 2 1 1 1 2 2 1 1
1 0 0 0 255 1 1 1 1 0 0 1 1 1 1 1
1 0 0 255 1 1 1 1 1 1 1 1 1 1 1 1
1 255 2 1 1 1 1 1 1 0 0 0 0 0 0 1
255 0 0 1 1 0 0 1 1 1 1 0 0 0 255 0
0 0 1 1 1 1 1 1 1 1 1 1 1 1 255 0
0 0 1 1 1 0 0 0 0 1 0 0 255 0 1 1
2 1 1 1 1 0 1 0 1 1 255 2 2 2 2 2
3 3 3 2 1 0 0 0 1 255 1 1 1 1 1 1
1 1 1 1 1 1 1 255 0 0 1 1 0 0 0 1
2 1 1 1 1 1 2 255 1 0 0 0 1 1 1 0
1 1 1 1 1 255 2 2 3 3 3 3 5 5 4 2
2 2 1 1 255 2 1 2 1 1 1 1 2 1 1 1
1 1 255 1 1 1 1 1 1 1 1 1 0 0 1 2
2 255 1 0 0 0 0 0 1 1 1 1 1 0 0 255
0 0 1 1 2 2 3 3 3 3 1 0 0 255 1 1
1 1 1 1 1 1 1 1 1 1 1 2 2 2 1 255
255 255 255 255 255 255 255 255 255 255 255 255 255 255 255 255
255 255 255 255 255 255 255 255 255 255 255 255 255 255 255 255
255 255 255 255 255 255 255 255 255 255 255 255 255 255 255 255
255 255 255 255 255 255 255 255 255 255 255 255 255 255 255 255
255 255 255 255 255 255 255 255 255 255 255 255 255 255 255 255
255 255 255 255 255 255 255 255 255 255 255 255 255 255 255 255
255 255 255 255 255 255 255 255 255 255 255 255 255 255 2 1
1 0 0 0 1 1 255 1 1 0 0 0 0 1 0 1
1 1 1 1 1 255 1 1 1 1 1 1 2 1 0 0
0 1 2 255 1 1 1 1 1 1 1 1 1 1 0 1
1 1 255 1 1 1 1 1 1 2 1 1 0 1 1 1
0 255 1 1 0 0 0 0 1 1 1 0 0 0 0 255
1 1 0 0 0 1 1 1 1 1 0 0 0 0 255 1
1 1 1 0 0 1 1 1 1 1 1 1 255 2 2 1
0 0 0 0 0 0 0 0 0 1 1 255 1 1 1 1
0 0 0 2 1 1 1 1 1 255 1 1 1 1 1 1
1 1 1 1 1 1 0 1 0 255 0 1 1 1 1 1
0 0 0 1 1 0 1 255 1 1 1 1 2 1 1 1
1 1 1 0 1 255 1 2 2 2 1 1 2 2 1 1
1 1 1 1 255 0 0 1 1 1 0 1 1 1 1 1
1 1 255 0 0 0 2 1 1 1 2 1 0 0 1 1
1 2 255 1 0 0 0 1 1 1 1 1 1 1 1 1
255 2 2 2 2 2 2 2 1 1 1 1 1 1 1 255
1 1 1 1 1 1 1 1 1 1 0 1 1 255 1 1
1 0 0 1 1 1 1 1 1 1 1 1 255 1 0 0
0 0 0 0 0 1 1 1 1 0 255 0 0 1 1 2
1 2 2 3 2 1 0 0 255 1 0 0 0 1 1 1
1 1 1 1 1 1 1 2 2 1 1 1 1 0 1 1
1 1 1 1 0 0 0 0 1 1 1 255 1 1 2 2
1 1 0 0 1 1 2 1 0 255 1 0 0 0 0 1
1 1 1 1 1 1 0 0 255 0 0 0 0 0 1 0
1 0 0 0 2 0 1 255 1 1 1 1 1 1 1 1
1 1 0 1 1 255 1 1 0 0 0 0 0 1 0 0
0 0 0 0 255 0 1 1 1 1 1 0 0 1 1 0
0 0 255 1 1 1 1 2 1 255 255 255 255 255 255 255
255 255 255 255 255 255 255 255 255 255 255 255 255 255 255 255
255 255 255 255 255 255 255 255 255 255 255 255 255 255 255 255
255 255 255 255 255 255 255 255 255 255 255 255 255 255 255 255
255 255 255 255 255 255 255 255 255 255 255 255 255 255 255 255
255 255 255 255 255 255 255 255 255 255 255 255 255 255 255 255
255 255 255 255 255 255 255 255 255 255 255 255 255 255 255 255
255 255 255 255 255 255 255 255 255 255 255 255 255 255 255 255
255 255 255 255 255 255 255 255 255 255 255 255 255 255 255 255
255 255 255 255 255 255 255 255 255 255 255 255 255 255 255 255
255 255 255 255 255 255 255 255 255 255 255 255 255 255 255 255
255 255 255 255 255 255 255 255 255 255 255 255 255 255 255 255
255 255 255 255 255 255 255 255 255 255 255 255 255 255 255 255
255 255 255 255 255 255 255 255 255 255 255 255 255 255 255 255
255 255 255 255 255 255 0 0 1 1 1 1 2 255 1 0
0 1 1 1 1 1 1 1 1 1 1 255 1 1 1 1
1 1 0 1 0 1 0 1 1 1 255 2 2 1 1 1
1 1 0 1 1 1 1 1 255 1 0 0 0 0 1 1
1 0 0 0 1 1 1 255 0 0 0 0 0 0 0 0
1 1 1 1 1 255 0 0 1 2 2 2 1 1 1 1
0 0 0 255 1 0 1 1 1 0 0 0 1 1 1 1
1 1 1 1 1 1 1 1 1 1 0 0 0 1 0 0
0 1 1 1 0 1 255 1 1 1 1 1 1 1 0 1
1 1 1 0 255 1 1 0 0 0 1 1 1 1 1 1
0 0 0 255 0 0 0 0 0 1 1 1 0 0 0 0
0 1 255 1 1 2 1 1 1 0 0 0 1 0 1 0
255 1 1 0 0 0 0 0 0 0 0 0 0 0 0 255
0 0 0 1 1 1 1 0 1 1 0 0 0 255 1 1
1 1 1 1 2 0 1 1 1 0 0 0 255 1 2 1
0 0 0 2 1 1 1 1 1 1 1 255 0 1 2 1
0 0 0 0 1 0 1 1 2 255 1 1 1 2 1 1
0 0 1 0 0 0 0 1 255 1 2 2 1 1 0 0
0 1 1 1 0 0 0 255 0 1 0 0 0 0 0 0
0 0 1 2 2 255 1 0 0 0 1 1 1 1 1 0
0 0 0 2 255 1 2 2 2 1 0 1 1 2 1 0
0 1 255 2 1 0 0 0 0 0 0 0 0 0 1 1
1 255 0 1 1 1 0 0 0 1 2 1 1 1 1 255
1 1 1 1 1 1 1 1 1 1 1 1 1 0 0 255
1 1 1 1 1 1 0 0 0 1 1 1 1 255 1 0
0 0 2 1 1 1 2 1 1 1 1 255 2 2 2 1
1 0 0 1 1 1 1 2 1 1 255 0 1 1 1 1
1 1 1 1 2 2 2 0 255 0 0 1 1 1 2 2
1 255 255 255 255 255 255 255 255 255 255 255 255 255 255 255
255 255 255 255 255 255 255 255 255 255 255 255 255 255 255 255
255 255 255 255 255 255 255 255 255 255 255 255 255 255 255 255
255 255 255 255 255 255 255 255 255 255 255 255 255 255 255 255
255 255 255 255 255 255 255 255 255 255 255 255 255 255 255 255
255 255 255 255 255 255 255 255 255 255 255 255 255 255 255 255
255 255 255 255 255 255 255 255 255 255 255 255 255 255 255 255
1 1 1 2 2 2 1 1 1 1 0 1 1 1 1 1
1 255 1 0 2 1 1 0 0 0 1 1 1 0 0 255
1 1 1 0 1 1 1 1 1 1 1 1 0 0 255 1
0 0 0 1 1 1 1 0 0 0 0 1 1 255 1 2
2 1 0 0 0 0 0 1 1 1 1 255 1 1 1 1
1 0 0 0 0 0 2 0 0 0 255 0 0 0 0 1
1 1 1 1 2 1 1 0 255 0 1 1 1 1 0 1
0 1 1 1 1 0 0 255 0 0 0 0 0 0 0 1
2 2 2 1 1 0 255 1 1 2 1 0 0 0 1 1
1 0 0 0 255 0 0 0 1 1 1 0 0 0 0 0
0 0 1 255 1 1 1 1 1 1 1 1 1 0 1 1
0 0 255 0 1 1 1 1 0 0 0 0 1 1 1 1
255 1 1 1 0 0 0 1 1 1 0 0 0 0 1 255
2 2 2 2 1 1 1 2 2 1 0 0 1 255 2 1
0 0 0 0 0 0 0 0 0 1 1 0 255 0 0 1
1 1 1 1 2 2 1 1 1 1 255 1 2 1 1 1
1 1 1 1 1 1 1 1 0 1 255 1 1 1 1 1
1 0 0 0 0 1 1 0 255 0 0 0 0 1 2 1
1 1 1 1 1 1 255 2 1 1 1 0 0 0 1 1
1 1 1 1 1 255 1 1 2 1 1 1 1 2 2 2
2 2 1 255 0 1 1 1 1 2 2 2 0 0 1 2
1 1 1 255 2 2 2 2 1 1 1 1 1 1 1 1
1 255 1 0 0 0 0 0 1 1 1 2 2 1 1 0
255 0 1 1 0 0 1 1 1 1 2 1 1 1 255 1
1 1 0 0 0 0 0 0 0 0 0 0 0 255 0 0
1 1 1 1 0 1 1 1 1 1 1 255 1 1 1 2
2 1 1 1 1 1 1 0 0 255 2 2 2 1 1 0
0 0 0 0 1 1 1 0 0 1 2 0 1 1 2 2
2 2 1 1 1 1 1 1 0 0 1 1 255 1 1 1
1 1 0 1 0 0 0 1 1 1 255 1 1 1 1 0
1 0 2 1 2 1 1 0 0 255 1 0 0 0 0 1
2 2 1 0 0 0 1 1 255 1 1 1 1 1 0 0
0 0 1 1 1 1 255 1 2 1 1 1 1 2 1 2
1 2 0 0 0 255 0 0 0 1 1 1 1 1 1 1
1 2 1 255 1 0 1 1 1 1 0 0 1 1 1 1
1 1 255 0 0 0 0 0 1 1 2 2 2 2 1 0
0 255 1 2 2 2 2 3 10 10 4 2 1 1 1 255
0 0 0 0 1 1 1 1 1 1 0 0 1 1 255 0
0 0 1 2 2 2 2 2 1 1 1 0 0 255 0 1
1 1 1 0 0 0 0 1 1 0 0 255 1 1 1 0
0 0 2 2 2 2 0 0 1 1 255 1 2 1 0 0
2 1 2 1 1 1 0 1 255 2 1 1 0 0 0 2
1 1 1 1 1 0 0 255 0 1 2 1 1 1 1 2
2 1 1 1 1 255 1 0 1 1 1 2 1 1 1 1
1 0 0 0 1 255 1 1 0 0 1 1 1 0 0 1
1 1 1 255 0 0 0 1 1 2 2 1 1 1 1 1
2 255 2 1 1 1 1 1 1 2 2 1 1 1 1 1
255 1 1 1 1 1 0 0 0 0 1 1 1 1 255 0
1 1 1 1 2 2 2 1 1 1 1 1 1 1 255 2
2 0 1 1 1 1 1 1 1 1 1 1 255 0 0 0
0 0 2 2 1 1 2 2 2 2 1 255 1 1 1 0
0 1 2 2 2 1 1 1 1 255 1 1 1 1 1 1
1 1 2 0 1 0 0 0 255 0 0 1 2 2 2 1
2 1 1 1 0 1 255 1 1 1 1 1 2 4 4 1
1 1 1 0 255 2 2 2 1 1 1 1 1 1 0 0
0 0 0 1 1 2 0 0 0 0 1 2 1 1 2 1
1 1 1 1 0 1 1 255 1 1 1 1 0 0 0 0
0 0 1 1 1 255 1 2 2 1 1 1 2 3 3 2
2 2 1 1 255 1 1 1 0 1 24 27 24 2 2 1
2 1 1 255 1 1 1 1 1 2 2 1 1 1 2 2
2 255 1 2 1 1 1 2 9 2 2 2 2 1 0 0
255 0 0 0 1 2 3 3 2 2 2 1 2 1 255 0
0 1 1 1 1 1 1 1 1 1 1 1 1 255 1 0
0 0 2 2 15 34 11 2 2 1 1 0 255 1 2 7
10 47 218 238 255 255 23 8 2 1 255 0 0 0 0 0
1 1 2 2 1 0 0 1 1 255 2 0 0 1 2 11
16 11 8 2 1 1 1 0 255 0 1 1 1 1 1 1
0 1 1 1 0 0 255 0 0 0 0 2 29 48 48 30
3 2 1 1 1 255 0 1 1 1 1 2 2 2 2 1
1 0 1 255 2 1 1 1 1 3 3 4 3 1 1 1
1 0 255 1 1 1 1 1 2 2 2 1 1 0 1 0
255 0 0 0 1 2 2 2 2 2 1 1 0 1 1 1
255 0 0 0 1 1 12 12 3 1 1 1 1 1 255 0
1 1 1 3 3 14 28 3 1 2 2 2 255 1 1 1
1 1 4 17 29 40 9 1 1 0 0 255 1 1 1 1
1 0 0 0 2 1 1 1 1 255 0 1 1 0 0 2
3 3 2 2 1 2 1 1 1 255 1 0 0 1 0 0
1 1 1 2 1 0 0 255 0 0 0 1 2 16 11 4
4 2 2 2 2 1 255 1 1 1 0 0 1 3 2 2
1 1 1 1 255 1 1 1 2 2 10 25 18 9 2 2
0 0 0 255 0 0 0 2 5 10 11 11 2 1 1 1
1 255 1 0 0 1 2 10 14 8 8 5 2 2 1 255
1 2 1 2 1 2 29 27 11 2 1 1 0 1 1 1
1 0 0 0 0 1 1 1 1 15 15 27 7 7 2 1
1 0 255 1 1 0 0 0 0 0 0 2 2 2 2 1
255 0 0 0 1 1 1 29 33 18 9 2 2 1 0 255
1 2 2 2 2 27 34 34 31 3 3 2 1 1 255 1
1 1 1 30 61 63 48 27 3 2 2 1 255 1 1 1
1 3 8 28 27 28 16 2 1 1 0 255 0 0 0 2
5 8 14 14 2 2 2 2 1 255 0 1 2 1 2 3
5 5 2 1 1 0 1 2 255 1 1 1 2 2 34 34
35 34 35 11 2 1 1 255 1 2 8 47 238 255 255 255
255 255 23 8 1 255 0 1 0 0 1 3 5 4 3 3
1 1 1 2 255 2 1 1 2 14 27 27 20 16 11 2
1 1 0 255 0 1 1 1 1 1 2 1 1 1 1 1
1 255 1 0 0 2 29 29 61 67 60 30 3 1 1 1
255 0 1 1 2 3 3 12 9 2 1 1 1 1 255 2
1 1 2 3 5 7 5 4 3 2 2 1 1 255 2 1
1 2 2 2 2 3 1 0 0 0 1 255 1 0 0 1
2 2 3 7 7 5 1 1 1 1 1 255 0 0 0 5
12 23 23 25 18 2 2 2 2 255 1 1 1 3 9 14
28 37 33 5 3 2 2 255 1 1 1 1 4 29 51 46
46 40 9 0 0 0 255 0 1 0 2 0 0 0 1 1
1 1 1 1 255 1 1 0 0 0 1 3 9 3 2 2
2 2 1 1 255 0 0 0 0 1 1 1 1 1 2 0
0 0 255 0 1 1 2 16 16 15 15 15 4 2 2 2
1 255 1 1 1 2 2 9 8 7 1 1 0 1 1 255
1 1 2 8 14 18 25 25 25 9 1 1 0 0 255 0
0 2 10 16 20 24 29 17 3 1 1 1 255 1 1 1
2 10 17 17 8 14 14 14 3 1 255 1 1 1 2 3
29 43 38 43 27 3 2 0 1 1 1 1 1 0 0 0
1 1 1 15 31 31 31 27 12 7 1 1 1 255 1 1
1 0 0 0 0 0 1 2 2 1 1 255 0 0 1 1
5 29 43 43 43 53 18 2 2 1 255 1 1 2 2 12
35 35 34 34 23 8 3 1 1 255 2 2 2 53 69 90
90 85 48 35 3 2 1 255 1 1 1 2 12 33 28 28
30 27 12 3 1 1 255 0 1 2 5 14 14 17 17 8
3 2 1 1 255 0 1 2 2 4 5 7 7 8 2 2
1 1 1 255 1 0 0 2 15 67 34 35 34 42 25 11
2 1 255 1 4 21 255 255 255 255 255 255 255 255 22 1
255 1 1 1 1 4 5 7 7 4 3 1 1 1 0 255
2 1 1 14 27 27 23 23 28 33 16 1 1 0 255 0
1 1 1 1 1 2 2 2 2 2 2 2 255 2 1 3
40 40 40 48 60 70 49 30 3 1 1 255 1 1 1 2
3 11 31 9 3 2 1 1 1 255 2 2 2 3 5 5
8 7 5 3 3 3 1 1 255 0 0 1 1 8 8 22
23 23 2 0 1 1 255 1 1 1 2 5 7 5 7 7
5 2 1 1 1 1 255 0 1 12 34 34 25 21 25 40
40 2 2 2 255 1 1 3 11 18 18 22 33 20 10 4
1 0 255 0 1 1 4 40 44 44 46 46 46 35 2 0
0 255 0 2 2 2 2 3 5 5 4 3 1 1 1 255
1 1 0 0 0 2 9 14 9 2 0 2 1 1 0 255
0 0 0 0 1 0 0 0 0 2 1 1 1 255 1 1
1 2 27 27 23 23 22 16 3 2 2 2 255 1 2 1
1 2 4 7 7 4 3 1 1 1 255 0 1 2 14 24
12 12 21 28 35 3 1 0 0 255 1 1 8 11 16 14
20 14 17 12 3 1 1 255 1 1 1 5 8 10 14 17
21 21 21 3 1 255 1 1 1 2 22 29 37 37 38 27
25 3 0 0 0 0 0 1 1 1 1 1 2 4 14 17
17 27 16 12 12 2 1 1 255 1 1 1 0 1 1 1
0 2 1 2 2 1 255 0 0 1 1 5 33 51 51 51
68 68 3 2 1 255 0 1 2 9 9 20 34 37 42 42
23 3 1 1 255 2 2 53 69 87 93 93 64 48 36 31
2 1 255 2 2 2 29 27 29 27 28 30 30 17 10 2
1 255 1 1 3 14 16 14 14 14 14 4 3 1 1 255
1 2 2 3 7 5 5 7 8 7 3 2 1 1 255 1
1 1 11 42 67 67 35 30 35 30 25 2 1 255 1 4
167 255 255 255 255 255 255 255 255 144 0 255 1 2 1 3
5 7 7 5 5 5 3 1 0 0 255 1 1 3 21 21
21 15 28 33 36 33 1 1 0 255 0 1 1 1 1 2
2 2 1 1 2 2 2 255 2 2 25 31 49 40 53 53
60 55 57 25 1 1 255 1 1 1 2 11 11 20 10 9
3 2 1 1 255 2 2 2 3 5 5 7 7 5 5 4
1 0 0 255 0 0 1 2 1 1 2 20 23 11 1 1
1 255 1 1 2 3 4 4 3 3 3 5 3 2 1 1
0 255 0 8 17 20 34 20 21 21 42 40 2 2 1 255
1 1 3 9 22 20 20 20 20 16 5 1 0 255 0 0
2 27 44 44 44 43 35 35 35 22 1 0 255 0 2 1
1 2 3 3 2 2 3 1 1 1 255 1 0 0 1 1
1 1 3 3 4 1 1 1 1 0 255 0 0 0 0 0
0 0 0 0 1 1 1 1 255 1 2 2 3 17 17 23
35 35 20 4 2 2 2 255 1 1 1 0 1 2 4 9
9 9 1 1 1 255 1 1 8 15 16 12 12 23 23 21
2 1 0 0 255 1 3 10 34 20 16 20 31 47 30 10
1 1 255 0 1 5 8 10 31 21 21 21 21 21 4 1
255 1 1 1 9 31 31 24 24 38 34 25 8 1 0 0
0 0 1 1 1 1 1 4 4 10 10 10 11 11 11 20
5 2 2 255 1 1 1 1 1 1 1 0 1 1 1 1
1 255 1 1 2 4 14 33 56 51 47 47 47 4 2 1
255 0 1 9 11 14 17 24 37 42 29 23 15 2 1 255
2 2 53 73 76 73 61 55 42 36 35 2 1 255 2 2
12 29 29 29 27 24 24 29 15 10 2 1 255 1 3 4
21 17 17 12 14 14 8 4 1 1 255 1 1 3 9 9
9 8 7 12 9 4 2 1 1 255 1 1 1 36 40 40
42 42 34 35 30 25 2 2 255 2 4 201 234 245 234 217
217 255 255 255 172 0 255 1 1 1 3 5 3 4 5 5
5 3 2 0 0 255 0 1 1 20 20 20 15 23 33 41
33 2 1 0 255 0 0 0 1 1 1 1 2 2 2 2
2 1 255 1 2 31 49 55 53 53 53 69 57 60 49 2
1 255 1 1 1 11 11 10 10 10 11 3 2 0 0 255
1 2 3 5 5 7 10 9 8 8 8 4 1 0 255 0
0 1 1 2 1 3 17 18 9 3 1 0 255 1 1 2
3 4 4 3 3 3 3 2 2 1 1 0 255 1 14 35
35 37 24 21 21 44 44 2 2 1 255 1 2 2 15 22
20 20 20 16 16 7 2 1 255 1 1 3 28 41 31 25
35 42 49 54 29 2 1 255 1 1 1 1 1 1 2 2
2 3 1 1 1 255 0 0 0 2 2 2 1 2 1 1
1 1 1 1 0 255 0 0 0 0 0 1 1 1 1 1
2 1 1 255 1 1 2 8 17 37 37 35 23 20 9 3
2 2 255 0 0 0 0 0 4 4 4 4 9 3 1 1
255 0 1 1 8 16 14 23 27 28 27 16 2 1 1 255
2 3 10 35 34 20 20 30 30 12 10 1 1 255 0 0
2 8 16 30 21 35 21 21 21 15 1 255 1 1 1 9
23 31 24 33 37 25 25 7 0 0 0 0 0 1 1 1
1 1 4 8 11 5 4 4 5 12 14 5 2 1 255 0
0 0 1 2 1 1 2 2 2 2 1 1 255 1 1 1
1 9 33 57 56 47 46 46 5 1 1 255 0 1 3 9
9 17 24 42 42 29 21 11 1 1 255 0 2 35 79 79
61 46 46 46 85 68 2 2 255 1 2 17 29 35 29 16
9 16 24 17 8 1 1 255 1 2 3 15 12 17 14 25
34 11 4 1 1 255 1 2 3 3 15 15 16 7 21 21
4 2 1 1 255 1 1 3 36 40 38 36 28 30 30 30
12 2 2 255 2 7 167 201 234 201 201 227 255 255 255 179
1 255 0 1 1 3 5 3 7 5 5 5 3 2 1 0
255 1 1 16 17 17 15 15 33 33 33 16 2 1 0 255
0 0 0 1 1 1 1 2 2 2 2 1 1 255 1 2
15 31 30 33 53 42 69 57 57 35 3 1 255 1 1 1
7 10 10 10 20 20 3 1 0 0 255 1 1 2 5 7
10 11 10 9 9 8 2 1 0 255 1 1 1 2 3 3
3 9 9 9 2 1 0 255 1 1 1 3 4 4 4 4
4 5 3 2 1 1 1 255 1 17 28 34 35 24 17 9
44 44 2 0 0 255 2 2 2 15 17 20 18 20 16 16
7 2 1 255 1 1 2 31 41 28 25 25 49 54 81 55
2 1 255 1 2 1 1 0 0 1 1 1 0 1 1 1
255 0 0 0 1 1 2 2 1 1 1 1 1 1 1 0
255 0 0 0 0 0 0 0 1 1 1 1 1 0 255 1
2 3 8 17 25 25 36 35 22 9 2 1 0 255 0 1
0 0 0 23 12 12 12 10 3 2 0 255 0 1 8 8
16 16 23 23 23 16 9 2 1 1 255 1 2 16 35 21
30 21 30 38 38 5 1 1 255 1 0 1 20 24 35 16
18 18 18 15 2 0 255 1 1 1 2 23 31 33 33 55
25 20 5 1 1 0 0 0 1 1 1 1 1 3 11 21
20 5 5 22 25 25 5 2 1 255 0 0 0 1 2 1
0 0 2 2 1 1 1 255 1 1 1 1 9 42 61 61
56 46 31 5 1 1 255 0 0 2 11 28 21 21 21 18
15 14 9 1 1 255 1 2 14 76 79 76 55 63 70 70
68 2 1 255 1 1 3 17 24 16 14 9 9 15 15 2
1 1 255 0 2 3 15 15 17 14 28 28 14 2 1 1
255 0 1 1 3 15 16 17 17 21 5 2 1 1 1 255
1 1 3 5 36 38 43 42 42 42 27 11 2 2 255 2
7 139 201 234 227 227 255 255 255 255 172 2 255 0 1 2
3 3 3 4 7 7 5 2 3 1 1 255 1 1 2 10
12 10 24 33 33 33 16 1 1 1 255 2 1 0 1 1
1 1 8 8 7 1 0 1 255 0 2 14 31 30 33 38
53 94 66 60 35 3 2 255 1 1 1 4 4 4 12 12
12 4 0 0 0 255 1 1 1 5 7 10 11 9 9 9
4 2 1 0 255 1 1 1 4 10 4 14 2 4 2 2
0 0 255 0 0 0 2 4 4 4 4 4 4 2 2 1
1 1 255 1 1 17 34 35 34 18 17 18 16 2 1 1
255 1 2 2 15 22 22 17 14 9 10 3 2 1 255 1
1 2 15 30 27 27 27 49 54 55 25 2 1 255 0 1
1 1 0 1 1 1 1 0 1 1 1 255 1 1 0 0
0 2 2 1 1 1 1 1 1 1 0 255 0 0 0 0
0 0 0 0 1 1 1 1 0 255 0 1 2 8 20 31
25 29 23 21 3 0 0 0 255 1 1 1 0 0 23 23
4 3 3 2 2 1 255 0 1 1 12 24 24 36 15 15
14 3 1 0 0 255 1 1 3 21 25 30 28 30 28 14
3 1 1 255 1 0 0 11 20 22 21 35 21 21 14 2
1 255 1 1 1 1 15 23 23 23 33 23 7 2 1 0
0 1 1 1 1 1 1 1 3 21 24 22 20 21 29 27
23 5 1 1 255 0 0 0 0 1 1 1 1 2 2 1
0 1 255 1 2 1 1 8 42 47 47 56 49 31 5 1
0 255 0 0 2 3 27 27 21 30 30 18 10 1 0 1
255 0 2 8 35 82 82 73 73 70 63 14 1 1 255 0
0 3 15 18 18 14 14 14 21 17 2 0 0 255 0 1
1 4 5 15 12 14 10 3 2 1 0 255 0 2 2 2
5 5 11 10 10 2 2 1 1 1 255 1 1 3 4 14
35 44 35 33 20 11 4 2 2 255 2 7 67 182 255 255
255 255 255 255 255 28 1 255 1 1 2 2 3 4 4 8
7 3 1 1 1 1 255 1 1 2 16 16 12 25 36 36
24 7 1 1 0 255 1 1 0 0 0 0 0 8 8 2
0 0 0 255 0 2 12 15 31 38 40 46 94 66 42 3
2 2 255 2 1 1 1 1 4 12 12 7 3 1 0 1
255 1 1 1 4 7 7 7 5 5 4 3 2 0 0 255
0 0 1 1 4 4 14 4 2 1 1 0 1 255 1 0
1 1 3 4 4 5 4 4 2 2 1 1 1 255 1 1
4 18 35 48 21 20 18 12 1 1 1 255 1 1 2 3
22 22 18 14 12 9 1 0 1 255 1 1 1 2 10 25
30 34 49 42 42 3 2 1 255 0 0 0 1 1 1 1
1 1 1 1 1 1 255 1 1 1 0 0 0 0 0 1
0 0 0 0 1 1 255 1 1 1 1 0 0 0 0 0
0 1 1 0 255 0 0 1 3 12 20 25 36 29 21 2
0 1 1 255 1 1 1 0 1 1 2 18 2 2 2 2
1 255 0 0 1 8 17 25 27 15 9 2 1 1 0 0
255 0 0 2 15 21 25 28 30 28 5 2 1 1 255 1
0 0 2 22 22 16 18 21 18 3 2 1 255 1 1 1
1 7 15 17 23 23 15 2 1 1 1 1 1 1 0 1
1 1 1 1 17 24 24 24 29 49 34 23 2 1 1 255
0 1 0 1 1 1 1 0 1 0 1 1 1 255 1 2
1 1 2 29 42 44 48 48 12 8 1 0 255 0 0 1
3 16 16 16 18 18 10 2 1 1 1 255 2 2 2 20
35 73 73 68 64 25 0 1 1 255 0 0 3 5 7 15
14 15 15 21 5 1 0 0 255 0 1 1 2 4 12 2
3 2 2 2 0 0 255 1 1 0 1 2 3 5 5 5
1 2 1 1 1 255 0 0 1 2 5 14 35 35 22 20
9 1 1 1 255 2 2 3 67 255 255 255 255 255 255 155
3 2 255 2 2 2 1 3 3 3 2 2 1 1 1 0
1 255 1 1 2 3 16 14 24 24 24 20 2 1 1 0
255 1 1 0 1 1 0 0 2 2 1 0 0 0 255 0
2 3 15 34 54 66 46 66 46 10 2 2 1 255 1 1
0 0 1 1 2 2 1 1 1 1 1 255 1 1 1 3
4 7 7 5 5 3 2 1 1 1 255 0 0 1 1 0
1 2 2 1 1 1 1 1 255 0 0 1 1 2 3 3
3 2 2 2 2 2 1 1 255 1 1 0 2 18 25 21
20 12 1 1 1 1 255 1 1 1 1 3 4 7 7 7
1 0 0 2 255 2 1 1 1 1 2 17 27 34 20 3
2 2 1 255 0 0 1 1 3 1 1 1 1 1 1 2
1 255 1 1 1 1 0 0 0 0 1 1 1 1 1 1
1 255 1 1 1 1 1 1 1 1 1 2 2 2 1 255
0 0 0 0 1 12 12 21 21 3 1 1 1 1 255 1
1 1 1 1 1 2 2 2 1 1 1 1 255 0 0 0
1 2 17 25 14 1 1 1 1 0 0 255 0 0 1 2
5 11 27 11 3 1 0 1 1 255 0 1 0 1 4 22
22 37 49 21 3 2 1 255 0 0 0 1 2 7 7 17
15 2 1 1 1 0 1 1 1 1 1 1 1 1 1 2
8 21 21 29 34 23 3 2 1 1 255 0 1 1 1 1
1 1 1 1 1 1 0 1 255 1 1 1 0 1 15 20
23 41 23 9 1 0 0 255 0 0 0 1 1 1 10 17
17 3 2 1 0 1 255 1 1 1 2 12 20 64 64 25
0 0 0 1 255 1 0 1 3 7 7 7 4 15 15 2
1 0 0 255 0 0 1 1 1 2 0 1 0 2 2 2
1 255 1 1 2 2 2 2 3 3 1 1 1 0 1 1
255 0 0 1 1 1 2 7 7 7 4 2 1 0 0 255
1 1 2 3 25 255 255 255 255 155 2 2 2 255 1 1
1 1 1 2 3 2 1 1 1 1 0 0 255 0 0 1
2 14 14 14 4 20 2 2 1 0 0 255 1 1 0 1
1 1 0 1 1 1 0 0 0 255 1 2 2 3 15 24
40 25 25 10 2 1 0 1 255 1 1 1 1 1 1 1
1 1 1 1 0 1 255 1 1 1 2 2 3 5 4 2
2 2 1 1 1 255 0 0 1 1 0 0 1 2 1 1
1 1 0 255 0 1 1 1 1 2 2 2 2 1 1 2
0 0 1 255 1 1 0 2 2 2 2 1 1 1 1 1
1 255 2 1 1 1 1 2 2 2 1 0 0 1 2 255
1 1 0 0 0 1 1 9 9 3 2 2 2 2 255 1
1 1 1 2 2 0 1 1 1 1 2 1 255 1 1 0
0 0 0 0 1 2 2 1 1 0 0 0 255 1 1 1
1 1 0 0 1 1 1 1 2 2 255 0 0 0 0 1
1 2 2 1 0 1 1 1 1 255 1 1 1 1 1 1
1 1 1 1 1 1 1 255 0 0 1 1 2 2 2 1
1 1 1 0 0 0 255 1 0 0 1 2 2 2 2 1
1 0 0 0 255 1 1 0 1 2 4 4 12 2 1 1
1 1 255 1 1 1 1 1 1 1 1 1 1 0 0 1
1 2 1 0 0 0 0 1 1 1 2 2 2 8 15 15
2 0 1 1 1 255 0 1 1 1 1 0 1 0 1 0
1 1 1 255 1 0 0 0 1 2 3 3 3 3 3 1
1 0 255 0 0 0 0 0 0 1 1 2 2 1 1 0
1 255 1 1 1 0 1 1 2 2 2 0 0 0 1 255
1 1 1 1 3 3 2 2 2 1 1 0 0 0 255 1
1 1 1 1 2 1 0 0 0 2 1 1 255 1 1 0
1 1 2 2 2 1 0 0 0 1 1 255 0 0 1 1
1 2 2 2 2 1 1 1 1 0 255 0 1 2 2 3
4 5 4 4 2 2 2 2 255 1 1 0 0 1 1 2
1 1 0 0 0 1 1 255 1 1 0 2 2 3 2 1
1 1 1 1 1 0 255 0 0 0 1 1 1 1 1 1
1 1 1 1 255 1 1 2 3 3 2 2 2 2 2 1
1 0 0 255 1 1 1 1 0 0 0 0 1 1 1 0
0 255 1 0 0 1 1 1 1 2 1 1 1 1 1 1
255 0 1 1 1 1 1 0 0 0 0 1 1 0 255 0
0 0 0 1 0 0 0 1 1 1 1 0 1 2 255 1
1 0 1 0 1 0 0 0 1 1 0 1 255 2 1 1
1 0 0 1 1 1 0 0 1 2 255 1 0 0 0 0
0 1 1 2 1 0 1 1 1 255 1 1 1 2 2 2
0 0 0 1 1 1 1 255 1 1 1 1 1 1 1 1
1 2 1 1 1 1 0 255 1 1 1 0 0 0 1 1
1 1 0 0 1 255 1 0 0 0 0 0 1 1 0 0
0 1 1 1 255 1 1 1 1 1 1 1 0 1 1 1
1 1 255 1 1 1 1 1 1 1 1 1 1 1 0 0
0 255 1 1 1 1 1 2 2 1 0 0 0 0 0 255
1 1 1 1 1 1 1 1 1 1 1 1 1 255 1 0
0 0 0 0 0 0 0 0 0 0 0 0 1 1 0 0
0 0 0 0 1 1 2 2 2 2 0 0 0 0 0 0
255 0 0 1 0 1 0 1 1 1 1 1 1 1 255 1
0 0 0 0 0 2 1 2 0 1 1 2 1 255 0 0
0 0 0 0 0 1 1 1 1 1 0 1 255 1 1 1
1 0 0 0 0 2 0 1 1 2 255 1 1 1 1 1
1 1 1 1 1 1 0 0 0 255 1 1 1 0 0 1
1 1 0 1 1 1 1 255 1 1 1 1 1 2 1 1
0 0 0 0 1 1 255 0 0 1 1 2 2 1 1 1
1 2 1 1 0 255 0 1 1 1 1 1 1 1 1 1
1 2 1 255 1 1 0 0 0 1 1 1 1 0 1 0
0 0 255 0 1 0 1 2 2 2 1 0 0 1 1 1
1 255 1 0 0 1 1 1 1 1 1 1 1 1 1 255
1 1 1 2 1 1 0 1 0 1 0 1 0 0 255 0
1 1 1 0 0 0 0 1 1 1 0 1 255 1 1 1
1 1 1 1 1 1 1 1 1 1 1 255 0 0 1 1
1 0 0 0 0 0 1 0 0 255 0 1 1 0 1 0
0 0 1 1 1 1 0 1 1 255 2 2 2 1 0 0
0 0 0 0 0 0 0 255 1 1 1 1 1 1 1 1
1 1 1 1 2 255 0 0 0 0 0 1 1 1 1 0
0 1 0 1 255 1 1 1 1 1 1 1 1 0 0 1
1 1 255 1 1 1 1 1 1 1 1 0 0 0 1 1
2 1 255 1 1 1 1 0 0 0 0 0 0 0 0 1
255 0 0 0 0 0 0 1 0 0 0 0 2 2 1 255
1 1 1 2 1 0 0 0 0 1 1 1 1 255 1 1
1 1 0 1 1 1 1 1 1 0 0 1 255 1 0 0
1 1 2 0 0 0 1 1 0 1 255 1 1 1 2 1
1 1 1 1 1 1 1 1 255 1 0 0 0 0 0 0
1 1 0 0 0 0 0 1 0 0 255 255 255 255 255 255
255 255 255 255 255 255 255 255 255 255 255 255 255 255 255 255
255 255 255 255 255 255 255 255 255 255 255 255 255 255 255 255
255 255 255 255 255 255 255 255 255 255 255 255 255 255 255 255
255 255 255 255 255 255 255 255 255 255 255 255 255 255 255 255
255 255 255 255 255 255 255 255 255 255 255 255 255 255 255 255
255 255 255 255 255 255 255 255 255 255 255 255 255 255 255 255
255 255 255 255 255 255 255 255 255 255 255 255 255 255 255 255
255 255 255 255 255 255 255 255 255 255 255 255 255 255 255 255
255 255 255 255 255 255 255 255 255 255 255 255 255 255 255 255
255 255 255 255 255 255 255 255 255 255 255 255 255 255 255 255
255 255 255 255 255 255 255 255 255 255 255 255 255 255 255 255
255 255 255 255 255 255 255 255 255 255 255 255 255 255 255 255
255 255 255 255 255 255 255 255 255 255 255 255 255 255 255 255
255 255 255 255 255 255 255 255 255 255 255 255 255 255 255 255
255 255 255 255 255 255 255 255 255 255 255 255 255 255 255 255
255 255 255 255 255 255 255 255 255 255 255 255 255 255 255 255
255 255 255 255 255 255 255 255 255 255 255 255 255 255 255 255
255 255 255 255 255 255 255 255 255 255 255 255 255 255 255 255
255 255 255 255 255 255 255 255 255 255 255 255 255 255 255 255
255 255 255 255 255 255 255 255 255 255 255 255 255 255 255 255
255 255 255 255 255 255 255 255 255 255 255 255 255 255 255 255
255 255 255 255 255 255 255 255 255 255 255 255 255 255 255 255
255 255 255 255 255 255 255 255 255 255 255 255 255 255 255 255
255 255 255 255 255 255 255 255 255 255 255 255 255 255 255 255
255 255 255 255 255 255 255 255 255 255 255 255 255 255 255 255
255 255 255 255 255 255 255 255 255 255 255 255 255 255 255 255
255 255 255 255 255 255 255 255 255 255 255 255 255 255 255 255
255 255 255 255 255 2 1 0 1 2 1 1 1 2 2 1
0 0 0 0 0 0 255 1 1 1 0 0 0 1 1 1
1 1 1 1 255 1 1 1 0 0 0 0 0 1 1 1
1 1 1 255 1 1 0 0 0 0 0 0 0 0 1 1
1 1 255 1 0 1 1 1 0 0 1 1 2 2 2 1
255 0 1 1 1 1 0 0 0 0 0 0 0 1 1 255
0 0 0 0 0 1 1 1 1 1 0 0 0 255 1 1
1 0 1 0 1 0 1 1 2 1 1 1 255 0 0 1
1 1 0 0 1 1 1 1 1 1 1 255 1 2 1 1
1 1 0 1 0 1 1 2 2 255 1 0 0 0 1 1
1 1 0 0 1 1 1 0 255 1 1 0 0 0 1 2
1 1 1 1 1 1 1 255 1 0 0 0 1 1 1 1
1 0 0 1 1 255 1 1 1 1 0 0 0 1 1 1
1 1 1 1 255 1 1 1 0 0 0 0 1 1 1 0
1 1 255 2 1 1 1 1 0 2 2 2 1 1 1 1
0 255 1 1 1 1 1 1 0 0 0 0 1 1 1 255
0 1 1 1 0 0 0 0 0 1 1 2 1 2 1 255
1 1 1 1 1 0 0 1 1 1 0 0 0 255 0 1
2 2 1 1 1 1 1 1 1 1 1 255 0 1 1 1
1 1 1 0 1 0 1 0 0 0 255 0 0 0 1 1
1 1 1 1 1 1 1 1 255 1 1 1 1 1 1 0
0 0 0 0 1 1 1 1 255 1 1 1 1 1 1 1
1 0 1 1 1 1 255 0 1 1 1 0 0 0 0 0
1 2 2 1 1 255 1 1 0 0 0 1 0 0 1 1
1 1 1 255 1 1 1 1 0 0 2 1 1 1 1 1
1 1 255 1 1 1 1 0 0 0 0 0 1 1 1 0
255 0 0 2 1 2 1 1 1 1 0 0 0 0 255 1
1 0 0 0 0 0 0 0 0 0 0 1 1 0 0 0
2 2 1 1 1 1 1 0 1 2 2 1 1 1 0 0
0 255 0 1 1 0 0 0 0 1 1 1 1 1 1 255
1 1 0 0 0 0 0 0 1 1 1 1 1 0 255 1
1 1 0 0 1 0 0 0 0 0 0 0 0 255 1 0
1 1 1 1 1 2 2 2 2 1 1 255 1 0 1 1
2 0 0 0 1 0 0 0 0 0 255 0 0 0 0 0
1 1 1 2 1 0 0 0 255 2 1 1 0 0 0 1
1 1 1 2 2 1 1 255 0 1 1 1 1 0 0 0
0 1 1 1 1 1 255 2 2 2 1 1 1 1 1 0
1 1 2 1 255 1 0 1 1 1 2 2 2 2 1 1
1 1 1 255 1 0 0 0 1 1 2 1 1 1 1 1
1 0 255 0 1 0 0 0 0 1 1 1 1 0 0 1
255 0 1 1 1 1 0 2 1 1 1 1 1 0 0 255
1 1 0 0 0 0 0 0 1 1 0 1 1 255 1 1
2 1 1 0 1 1 1 1 1 1 0 0 255 1 1 1
1 1 1 1 1 0 1 1 1 1 255 0 0 0 0 0
0 0 1 1 1 0 1 1 2 0 255 1 1 1 2 1
1 1 1 1 2 2 2 1 255 1 1 1 2 1 1 1
1 1 1 1 1 1 255 0 0 1 1 1 1 1 0 1
0 1 0 1 0 255 0 0 1 1 1 1 2 2 2 1
1 1 1 255 0 0 1 1 1 1 0 0 0 1 1 1
1 1 1 255 1 1 1 1 1 1 1 1 1 1 1 1
1 255 0 1 2 2 1 0 0 1 1 1 1 1 1 1
255 1 1 0 0 1 1 1 0 1 1 1 1 1 255 1
1 1 1 0 0 0 0 1 1 1 1 1 1 255 1 1
1 0 0 0 0 0 0 1 1 1 0 255 1 1 2 1
2 2 1 0 1 0 0 0 0 255 1 0 0 0 0 1
0 0 0 1 1 1 1 1 1 0 0 2 1 0 0 1
1 1 1 2 2 2 4 3 1 0 0 0 255 0 0 0
1 0 1 1 1 1 0 0 1 1 255 1 1 1 1 1
1 1 1 1 1 1 0 0 0 255 1 1 0 0 1 1
0 0 0 0 0 0 0 1 255 1 1 1 1 1 4 5
5 3 2 2 0 0 255 1 0 0 0 2 2 0 0 1
0 0 0 0 0 255 2 0 0 0 1 2 2 2 2 1
1 0 0 255 1 1 1 0 0 1 2 2 2 2 2 1
1 1 255 1 1 1 1 1 2 1 1 1 1 2 1 1
1 255 1 2 2 2 1 1 1 1 1 1 1 1 1 255
1 1 1 2 2 2 11 12 2 2 1 1 0 0 255 1
0 0 0 2 12 36 11 1 1 1 1 0 0 255 0 0
0 0 0 0 0 0 1 1 0 0 1 255 0 0 1 1
2 4 4 1 1 1 1 1 0 0 255 1 1 0 0 1
1 0 0 1 1 1 1 1 255 1 2 2 2 2 0 1
2 2 2 2 1 0 0 255 1 1 1 1 1 1 1 1
1 1 1 1 0 255 0 0 0 0 0 0 1 1 1 1
0 0 1 1 0 255 1 1 1 1 1 1 1 1 1 1
1 1 1 255 1 1 1 2 2 2 1 1 1 1 1 1
1 255 0 0 1 1 2 2 2 1 2 1 1 1 1 1
255 1 1 1 1 1 1 2 2 2 1 0 0 1 255 0
0 1 1 1 1 0 1 1 1 1 0 0 0 1 255 1
1 2 2 2 2 2 2 2 1 1 2 2 255 0 1 3
3 5 9 9 3 1 1 0 0 0 1 255 1 0 0 0
1 4 4 1 1 1 1 1 1 255 1 1 2 1 2 0
0 0 0 2 0 1 1 1 255 1 1 1 0 0 0 0
0 0 1 0 0 1 255 1 1 1 2 2 2 1 0 1
0 0 0 1 255 1 0 0 0 0 1 0 2 2 2 1
1 0 1 1 1 0 1 1 0 1 1 1 1 3 12 18
18 17 11 2 1 1 1 255 0 0 0 2 4 4 4 14
9 1 1 1 1 255 1 1 2 2 2 1 1 1 1 1
0 0 1 1 255 1 1 1 1 1 1 1 1 0 0 0
0 1 1 255 1 1 1 3 10 22 28 35 35 3 2 1
1 255 0 0 1 1 2 2 2 2 3 2 1 0 0 0
255 1 0 0 0 2 36 38 38 9 2 1 1 0 255 1
1 1 1 1 5 8 17 5 3 1 1 1 2 255 1 1
1 1 1 3 2 1 1 1 2 1 1 1 255 1 2 2
4 4 8 2 2 1 1 1 0 0 255 0 1 1 2 3
16 16 16 15 3 3 1 0 0 255 0 0 0 2 14 40
40 18 11 1 1 1 1 0 255 0 1 0 0 0 0 1
1 1 1 0 0 0 255 0 1 1 1 4 18 18 9 1
1 1 1 0 0 255 1 1 1 0 1 1 5 0 0 1
1 1 1 255 1 1 1 1 1 0 2 7 14 2 1 1
0 0 255 0 1 0 1 1 1 1 2 2 1 0 0 0
255 0 1 0 0 0 1 1 1 1 1 0 0 0 0 0
255 1 1 1 1 1 1 3 3 2 1 2 2 1 255 1
1 1 1 2 1 1 1 1 1 1 1 1 255 1 0 0
1 2 4 4 4 4 3 2 2 1 1 255 1 1 2 1
2 3 3 3 2 1 1 0 1 255 1 1 2 2 2 3
7 8 4 3 2 2 1 1 1 255 1 1 2 2 4 5
4 4 3 1 1 1 1 255 0 1 3 5 94 94 68 30
10 1 0 0 0 1 255 0 0 0 2 3 5 8 8 2
1 1 1 1 255 1 1 1 0 0 0 0 1 1 1 0
0 1 1 255 0 0 1 0 0 0 0 0 0 1 1 0
0 255 1 1 1 1 2 1 1 1 2 1 1 0 1 255
0 0 0 1 1 2 7 11 4 3 2 2 0 1 1 1
1 0 0 0 2 2 2 2 7 30 30 17 12 11 10 2
2 1 255 1 0 2 5 14 11 15 15 17 12 1 1 1
255 1 1 2 2 4 21 80 87 80 10 1 1 1 1 255
1 1 1 1 1 2 1 1 0 1 0 1 1 1 255 1
1 1 11 18 27 40 44 40 35 2 1 1 255 0 0 1
1 2 2 3 3 3 3 2 1 1 1 255 1 0 0 1
36 51 61 77 67 9 2 1 0 255 0 1 1 2 11 15
15 17 12 5 3 2 2 2 255 1 1 2 2 3 9 9
11 2 3 3 2 1 1 255 1 1 1 4 8 17 17 17
2 2 1 0 0 255 0 1 1 2 17 22 25 31 31 10
2 1 0 0 255 0 0 1 14 35 40 48 35 17 4 1
0 0 0 255 1 1 1 0 0 0 0 1 1 1 1 1
0 255 1 1 2 2 24 47 56 23 9 1 1 1 0 1
255 1 1 2 1 11 11 11 5 0 0 1 0 0 255 1
1 1 1 1 2 5 14 20 14 2 2 1 1 255 0 0
0 0 0 3 3 4 3 3 2 0 0 255 0 1 1 0
1 2 3 2 2 2 1 1 0 0 0 255 1 1 1 0
1 7 8 5 4 1 1 1 1 255 1 1 1 1 1 1
1 1 1 1 1 1 1 255 1 1 1 2 3 4 4 5
5 4 3 2 2 1 255 1 1 1 1 2 7 9 9 9
1 0 0 1 255 1 0 1 2 3 3 8 8 8 8 3
2 2 1 1 255 1 1 2 5 8 8 4 5 3 2 1
1 1 255 1 1 3 101 113 96 94 68 50 12 0 0 1
1 255 0 0 0 2 4 10 10 15 3 1 1 1 1 255
1 1 1 0 0 0 0 0 0 0 0 0 1 0 255 0
1 1 1 0 0 0 0 0 0 0 0 1 255 1 1 1
1 3 3 3 2 1 0 1 0 1 255 1 0 0 1 2
2 9 11 9 4 2 2 1 1 1 1 1 1 0 0 0
1 2 3 7 22 22 12 9 11 11 2 2 2 255 1 1
7 14 18 14 20 17 17 12 1 1 1 255 1 0 1 3
21 80 87 89 89 80 2 2 1 1 255 0 1 1 1 1
2 2 2 0 0 1 1 1 1 255 1 1 10 27 37 44
47 47 40 23 1 1 1 255 0 0 1 1 2 3 5 3
21 2 2 1 1 1 255 1 1 1 29 49 51 51 73 80
73 3 2 0 255 0 1 2 5 15 16 15 17 12 17 3
2 2 1 255 1 1 2 2 9 15 15 15 12 12 3 1
1 1 255 1 1 1 5 5 9 9 9 8 3 1 1 0
255 0 1 2 3 17 22 34 34 31 10 3 2 2 0 255
0 0 14 33 40 42 42 36 31 17 2 1 0 1 255 1
2 2 1 0 0 0 0 1 1 0 0 0 255 0 1 2
24 43 47 47 31 36 9 0 1 1 2 255 2 2 3 10
11 11 11 10 1 1 1 0 0 255 0 1 1 1 2 2
4 9 7 7 4 2 1 0 255 0 1 1 2 3 5 4
8 8 8 2 1 0 255 0 0 1 1 3 3 4 5 4
3 3 2 2 0 0 255 0 1 1 1 3 7 8 7 5
3 1 1 1 255 1 1 1 1 2 1 2 1 2 3 2
1 1 255 1 0 1 3 4 4 4 5 10 11 3 2 2
1 255 1 1 1 1 7 9 12 16 23 18 1 1 2 255
1 0 2 3 5 5 5 8 8 8 3 2 2 1 1 255
2 2 3 9 9 8 3 4 4 4 1 1 1 255 1 1
3 61 101 96 96 77 63 50 2 1 1 1 255 0 0 2
4 4 10 15 15 4 1 1 1 1 255 1 1 1 0 0
1 1 1 1 0 0 0 0 0 255 1 1 1 1 0 0
0 0 0 1 1 1 0 255 1 1 1 2 2 0 2 3
9 0 1 1 1 255 1 1 1 2 2 4 7 4 4 3
3 1 1 1 1 1 1 2 1 1 0 1 1 2 7 12
14 9 8 5 10 2 2 1 255 1 1 9 14 14 20 29
31 29 29 5 1 0 255 0 0 1 2 53 70 70 99 99
85 10 1 1 1 255 0 1 1 1 1 1 0 0 0 0
2 1 0 0 255 0 4 14 37 38 44 44 44 33 23 1
1 1 255 1 1 1 1 5 4 10 4 5 2 2 2 2
1 255 1 1 2 40 49 51 51 73 81 81 27 2 0 255
1 1 2 11 16 15 15 12 12 17 12 7 2 1 255 1
1 2 9 18 18 22 22 15 12 3 1 1 0 255 0 1
2 5 8 8 9 9 8 5 2 0 0 255 1 1 2 16
21 34 37 40 31 20 5 2 2 0 255 0 1 28 53 53
49 42 36 31 18 4 1 1 1 255 1 1 1 1 2 1
1 1 1 1 0 0 0 255 0 2 7 29 47 47 47 37
37 35 1 1 0 1 255 1 1 2 11 11 10 5 5 5
3 1 1 0 255 0 1 1 2 2 2 3 23 23 23 11
4 1 0 255 0 1 2 2 4 7 5 9 17 17 3 2
2 255 1 1 1 2 3 3 3 3 3 4 4 2 2 1
0 255 0 1 1 2 4 7 7 7 7 4 2 1 0 255
1 1 1 1 2 2 2 10 11 10 4 1 1 255 0 0
2 3 4 8 9 5 5 5 5 2 2 2 255 1 1 0
1 14 21 28 25 28 23 4 2 2 255 0 0 2 3 5
4 3 2 8 8 3 2 1 1 1 255 2 2 3 8 8
3 2 3 4 4 1 1 1 255 1 1 3 49 57 51 49
49 60 50 3 2 1 1 255 1 2 2 4 11 15 15 10
3 1 1 1 0 255 1 1 0 0 1 1 1 0 1 0
0 0 1 1 255 1 1 1 1 0 0 0 0 0 0 1
1 1 255 1 1 1 2 2 1 2 2 2 0 1 1 1
255 1 1 1 2 2 5 4 3 3 4 3 1 1 1 0
1 1 2 2 1 1 0 1 2 7 12 12 8 5 5 10
1 1 0 255 1 1 9 14 14 20 21 29 18 29 11 1
0 255 0 0 2 2 53 70 70 70 93 60 33 1 1 1
255 0 0 0 1 0 1 0 0 0 1 2 2 2 0 255
0 4 14 37 42 46 46 46 34 23 1 1 0 255 0 0
1 1 2 2 10 10 12 2 2 2 2 1 255 0 1 2
33 49 66 50 73 81 81 17 2 1 255 1 1 2 16 27
24 20 17 15 17 7 3 1 1 255 1 1 1 14 18 21
22 22 14 4 2 1 2 1 255 0 1 2 4 8 3 8
5 8 2 0 0 1 255 1 1 1 12 20 36 40 61 29
12 2 2 2 2 255 1 1 20 53 53 42 17 25 18 14
3 2 2 1 255 0 1 2 2 8 10 8 8 2 1 0
0 0 255 0 1 7 27 59 31 47 37 41 37 4 2 1
1 255 0 0 0 10 10 5 4 5 7 4 2 1 1 255
1 1 1 2 3 3 4 23 24 5 11 1 1 0 255 1
2 2 2 4 5 5 9 16 14 3 2 2 255 1 1 1
2 3 3 4 5 5 5 4 2 0 0 0 255 0 0 1
2 4 7 5 7 7 4 3 3 1 255 0 1 1 2 2
2 4 11 11 11 5 3 1 255 0 1 1 2 2 4 5
5 10 15 9 2 0 0 255 1 1 1 2 14 20 28 36
36 31 18 2 1 255 1 1 2 3 5 5 5 4 7 5
3 1 1 1 1 255 1 1 1 4 4 4 3 4 4 4
1 1 1 255 1 0 3 42 49 34 42 46 61 60 2 2
0 0 255 1 2 2 2 23 23 23 10 2 1 1 1 1
255 1 1 1 1 1 1 1 1 1 0 0 0 1 1 255
1 1 1 0 0 0 1 0 0 0 1 1 0 255 0 0
1 2 2 1 1 1 1 0 0 1 1 255 1 1 1 2
4 5 4 4 4 4 3 3 1 1 0 1 2 0 1 1
0 0 1 2 2 9 12 15 17 5 8 1 0 0 255 1
1 9 14 14 18 18 17 18 29 18 1 0 255 0 0 2
2 42 53 70 87 88 51 9 1 1 0 255 0 0 0 1
0 1 0 0 1 1 2 1 1 0 255 1 2 4 23 42
46 38 34 34 17 1 0 0 255 1 1 1 1 2 2 10
10 5 3 2 2 0 0 255 0 1 1 7 41 66 81 97
81 27 1 1 1 255 0 2 2 28 37 27 5 5 5 15
4 3 1 2 255 2 1 1 5 18 25 35 22 14 2 1
0 2 1 255 0 1 2 2 16 3 8 3 8 1 1 1
1 255 0 0 0 2 14 20 37 61 49 12 2 0 1 1
255 1 1 3 16 16 15 15 17 17 14 3 1 1 0 255
0 0 1 1 3 3 3 8 3 1 1 1 1 255 1 1
2 18 43 30 59 37 41 37 7 3 1 0 255 0 0 0
1 8 4 4 4 7 5 3 0 0 255 1 1 1 2 2
4 12 23 23 8 8 0 1 1 255 1 1 1 2 2 4
11 11 11 4 2 2 2 255 1 0 0 0 2 3 4 5
5 5 1 1 0 0 1 255 1 0 1 1 2 5 4 5
3 3 2 2 0 255 0 0 1 1 2 2 4 11 11 10
4 1 1 255 1 1 1 2 2 3 5 9 10 9 5 2
0 1 255 0 0 1 2 2 20 29 36 36 31 2 2 1
255 1 1 1 2 3 5 7 7 8 5 3 1 1 1 2
255 1 1 1 1 4 5 5 5 4 2 1 1 1 255 1
0 1 22 34 34 34 42 60 28 2 0 0 0 255 1 2
2 2 7 9 23 5 2 2 1 1 1 255 1 1 0 0
0 1 1 1 1 1 1 1 1 1 255 1 1 1 0 0
0 0 0 0 0 0 1 0 255 0 0 0 1 1 1 1
1 1 2 2 1 1 255 1 1 1 1 2 4 4 10 8
10 3 3 1 1 0 1 1 0 0 0 0 0 1 1 1
9 12 17 17 9 8 1 0 0 255 1 2 2 12 21 21
18 17 17 18 11 1 1 255 0 0 0 1 22 43 87 93
93 51 4 1 1 0 255 0 0 0 0 0 0 0 1 1
1 1 1 1 1 255 1 2 4 21 42 43 38 34 34 8
1 0 0 255 1 1 1 0 1 2 2 2 3 2 2 1
0 0 255 1 1 1 1 7 33 43 43 36 1 1 1 1
255 0 0 2 3 28 29 17 21 18 18 2 1 1 2 255
1 0 1 2 9 15 24 15 14 2 1 0 1 1 255 1
2 2 3 4 3 2 2 1 1 1 1 1 255 1 0 1
2 3 15 36 49 12 4 2 1 1 1 255 1 0 1 3
12 12 14 31 16 11 1 1 1 1 255 0 0 0 1 2
2 2 3 2 2 2 2 1 255 1 1 1 5 27 30 30
40 64 41 8 3 1 0 255 0 1 1 0 1 1 1 1
2 1 1 0 0 255 1 1 1 1 2 4 4 5 8 0
0 0 1 1 255 1 1 1 1 0 2 7 7 7 2 2
1 2 255 1 0 0 0 2 3 3 5 5 3 2 1 0
0 0 255 1 1 1 1 2 2 2 2 2 2 2 1 0
255 0 0 0 1 1 1 1 4 8 3 2 1 1 255 1
1 1 1 1 2 2 4 5 5 2 1 0 1 255 0 0
1 2 2 3 7 7 7 4 1 1 1 255 1 0 1 2
2 5 5 7 7 3 2 1 2 2 2 255 0 0 1 1
3 4 5 4 4 2 1 1 1 255 0 0 1 5 23 30
30 30 28 3 1 0 0 0 255 1 2 1 1 1 4 9
5 2 2 1 1 1 255 1 1 1 1 0 0 0 0 0
1 1 1 1 1 255 1 1 1 1 0 0 0 0 0 0
0 1 0 255 0 1 1 2 2 2 2 1 0 0 0 1
0 255 0 0 1 1 2 1 3 4 4 3 3 1 1 1
1 2 2 1 1 1 0 1 1 1 1 1 4 9 4 4
2 1 1 1 255 1 1 2 2 12 29 11 11 4 4 1
1 1 255 1 0 0 1 2 22 42 87 87 18 2 2 1
1 255 0 0 0 0 0 0 0 1 1 0 0 1 1 1
255 1 2 2 4 17 18 24 18 11 1 0 0 1 255 1
1 1 0 1 2 2 2 1 1 1 0 0 2 255 2 1
0 0 1 2 2 14 3 1 0 0 0 255 0 1 1 2
2 17 5 17 5 1 1 0 0 1 255 1 1 1 2 2
3 9 0 1 0 0 0 1 1 255 1 2 2 3 2 2
2 2 2 0 1 1 1 255 0 1 1 1 1 3 14 12
4 1 1 1 1 1 255 1 0 0 0 2 4 12 31 11
1 1 1 1 1 255 1 0 0 0 0 0 0 2 2 2
2 2 2 255 1 1 1 1 12 18 18 40 64 20 2 1
1 1 255 0 1 1 1 0 0 1 1 1 0 0 0 1
255 1 0 1 1 2 4 2 2 1 0 0 0 1 1 255
1 1 1 0 0 0 2 2 2 1 1 1 1 255 1 1
0 0 0 1 2 1 1 1 1 1 1 1 1 255 2 1
1 1 1 2 2 2 1 1 1 1 1 255 0 0 0 1
1 1 1 1 2 2 1 1 1 255 1 0 1 2 2 2
2 2 2 2 2 1 1 1 255 0 0 1 1 1 1 1
2 2 2 1 1 1 255 1 2 2 2 2 3 4 3 3
2 1 1 2 1 1 255 0 1 1 1 3 3 2 2 2
2 2 2 1 255 1 0 1 1 5 8 8 5 3 1 1
0 0 0 255 1 1 1 0 0 1 2 2 2 2 1 1
1 255 1 1 1 0 0 0 0 0 0 1 1 1 1 1
255 1 1 1 1 0 0 0 0 0 1 0 1 0 255 0
1 1 1 0 1 2 2 1 0 0 1 0 255 0 0 1
1 1 1 2 2 2 2 2 1 1 1 1 1 2 1 1
1 1 1 1 0 0 0 1 1 1 0 1 1 1 1 255
0 1 2 2 2 2 2 2 1 1 1 1 1 255 0 0
0 0 1 2 2 5 17 1 1 1 1 1 255 0 0 0
0 0 0 0 1 0 0 1 1 1 0 255 1 1 1 1
2 4 11 4 2 1 0 1 1 255 1 0 0 0 1 1
1 1 1 1 1 1 1 1 255 1 1 0 0 1 1 1
1 1 0 0 0 0 255 0 0 1 1 2 2 2 0 1
0 1 1 1 1 255 1 1 1 1 2 0 0 0 1 0
0 0 0 1 255 2 2 2 2 1 1 1 2 0 0 0
1 1 255 1 1 1 1 0 0 2 1 1 1 1 2 1
1 255 1 1 0 1 1 1 2 2 2 1 1 1 2 1
255 1 1 0 0 0 0 1 2 2 2 1 2 1 255 0
1 1 1 2 12 12 16 12 2 1 1 1 1 255 1 1
1 1 0 0 0 0 0 0 0 0 1 255 0 0 1 1
0 0 0 1 0 0 1 1 1 1 255 1 1 1 0 0
0 1 2 2 1 1 1 1 255 1 1 1 1 0 1 1
1 1 1 2 2 1 1 0 255 0 1 1 1 1 2 2
0 0 1 1 1 1 255 1 1 0 0 1 1 1 1 0
0 1 1 1 255 0 0 0 1 1 1 1 1 1 1 1
1 1 1 255 1 1 1 1 1 0 1 2 2 2 1 1
2 255 1 0 1 2 2 2 2 2 1 1 1 1 1 1
0 255 0 1 1 1 2 2 2 1 2 2 2 2 1 255
1 1 1 1 1 1 1 1 1 1 1 0 0 0 255 0
1 1 1 0 0 1 2 1 1 1 1 1 255 1 1 1
1 0 0 0 0 0 1 1 1 0 0 255 1 1 1 1
1 0 0 1 0 1 0 1 1 255 1 1 2 1 1 1
1 1 0 0 0 1 1 255 0 1 1 1 1 0 0 0
1 1 1 1 1 1 1 1 2 1 1 1 1 1 1 0
0 0 1 1 1 0 0 1 1 2 255 0 0 1 1 1
1 1 1 0 0 1 0 0 255 0 0 0 0 1 0 1
0 1 0 1 1 1 0 255 0 0 0 0 0 0 0 1
0 0 0 1 1 0 255 0 0 1 1 1 2 1 1 1
1 1 1 1 255 1 0 0 0 1 1 1 1 1 1 1
1 1 1 255 2 1 0 0 1 1 1 1 1 0 0 0
0 255 1 1 1 1 1 0 1 0 0 0 0 0 1 1
255 1 1 1 1 0 0 0 0 1 0 0 0 0 1 255
1 1 1 1 0 1 2 2 0 0 0 1 1 255 0 1
0 0 0 0 0 1 1 1 0 0 1 1 255 1 1 1
1 1 1 2 1 1 1 1 1 1 1 255 1 2 2 1
1 0 0 1 1 1 0 0 1 255 0 1 1 0 0 0
1 1 2 1 1 1 1 1 255 1 1 1 1 0 0 0
0 0 0 0 0 0 255 0 0 0 0 0 0 0 1 1
1 1 1 1 1 255 1 1 1 1 1 1 1 2 2 1
1 1 0 255 0 1 0 1 0 1 0 1 0 0 0 0
1 1 1 255 0 0 1 1 1 1 1 0 0 1 1 1
0 255 1 1 0 0 0 1 1 1 1 1 1 1 1 255
0 0 0 1 1 1 1 1 1 1 1 1 1 1 255 1
1 1 1 0 0 1 1 2 2 1 0 1 255 2 1 1
1 1 1 1 1 1 0 0 0 1 1 1 255 1 2 1
3 2 2 0 0 1 2 2 2 1 255 1 1 1 1 1
1 1 1 1 1 1 1 0 0 255 0 1 1 1 0 0
0 1 1 1 1 1 1 255 1 1 1 1 1 1 2 1
1 1 1 1 0 0 255 1 1 1 1 1 1 1 1 0
0 0 1 1 255 1 1 1 1 0 0 0 1 0 0 1
1 1 255 1 1 1 1 1 0 0 0 1 1 1 0 1
0 1 1 2 255 255 255 255 255 255 255 255 255 255 255 255
255 255 255 255 255 255 255 255 255 255 255 255 255 255 255 255
255 255 255 255 255 255 255 255 255 255 255 255 255 255 255 255
255 255 255 255 255 255 255 255 255 255 255 255 255 255 255 255
255 255 255 255 255 255 255 255 255 255 255 255 255 255 255 255
255 255 255 255 255 255 255 255 255 255 255 255 255 255 255 255
255 255 255 255 255 255 255 255 255 255 255 255 255 255 255 255
255 255 255 255 255 255 255 255 255 255 255 255 255 255 255 255
255 255 255 255 255 255 255 255 255 255 255 255 255 255 255 255
255 255 255 255 255 255 255 255 255 255 255 255 255 255 255 255
255 255 255 255 255 255 255 255 255 255 255 255 255 255 255 255
255 255 255 255 255 255 255 255 255 255 255 255 255 255 255 255
255 255 255 255 255 255 255 255 255 255 255 255 255 255 255 255
255 255 255 255 255 255 255 255 255 255 255 255 255 255 255 255
255 255 255 255 255 255 255 255 255 255 255 255 255 255 255 255
255 255 255 255 255 255 255 255 255 255 255 255 255 255 255 255
255 255 255 255 255 255 255 255 255 255 255 255 255 255 255 255
255 255 255 255 255 255 255 255 255 255 255 255 255 255 255 255
255 255 255 255 255 255 255 255 255 255 255 255 255 255 255 255
255 255 255 255 255 255 255 255 255 255 255 255 255 255 255 255
255 255 255 255 255 255 255 255 255 255 255 255 255 255 255 255
255 255 255 255 255 255 255 255 255 255 255 255 255 255 255 255
255 255 255 255 255 255 255 255 255 255 255 255 255 255 255 255
255 255 255 255 255 255 255 255 255 255 255 255 255 255 255 255
255 255 255 255 255 255 255 255 255 255 255 255 255 255 255 255
255 255 255 255 255 255 255 255 255 255 255 255 255 255 255 255
255 255 255 255 255 255 255 255 255 255 255 255 255 255 255 255
255 255 255 255 255 255 255 255 255 255 255 255 255 255 255 1
1 1 1 1 2 0 0 0 1 0 0 1 1 1 1 1
255 1 1 0 0 0 0 1 0 0 0 0 0 0 255 2
2 1 0 0 0 0 0 0 0 1 0 0 0 255 1 1
1 0 0 0 0 1 0 1 1 1 1 1 255 0 0 0
1 1 1 0 1 1 1 1 1 1 255 0 0 0 2 2
2 1 1 1 1 1 1 2 2 255 2 1 0 1 1 2
0 1 1 1 1 1 1 255 1 1 2 1 1 1 1 1
0 0 0 0 0 1 255 0 0 0 2 1 0 0 0 1
1 1 0 0 1 255 1 1 1 0 0 1 1 1 1 1
2 1 1 255 1 1 0 2 1 1 1 1 2 1 1 1
1 0 255 0 1 1 1 1 1 2 2 2 1 1 1 1
0 255 1 2 1 1 1 1 0 1 0 0 0 1 1 255
1 0 0 0 1 1 1 1 0 0 1 1 1 2 255 1
0 0 1 1 0 0 0 0 1 0 0 0 255 1 1 0
0 0 1 1 0 1 0 1 0 1 1 255 1 1 1 0
0 1 1 1 0 0 0 0 0 255 0 0 1 1 0 0
0 1 1 0 0 0 1 1 1 255 0 0 0 0 0 1
1 1 1 1 1 1 0 255 0 1 1 1 1 1 1 1
1 1 1 0 0 255 1 1 1 1 1 1 1 1 0 0
0 1 1 0 255 0 1 1 1 1 1 1 0 1 1 1
0 0 255 1 1 1 0 0 0 1 1 1 0 0 0 0
0 0 255 1 0 0 0 1 1 0 0 0 1 1 1 0
255 1 1 1 1 1 0 0 1 1 1 1 1 1 1 255
1 2 1 1 0 0 0 1 0 1 0 0 1 255 0 0
1 1 1 1 0 0 0 0 1 1 1 1 255 1 0 0
1 1 1 1 2 1 0 0 0 0 255 1 1 1 0 0
0 1 0 0 0 1 1 1 255 1 1 1 0 0 0 0
0 2 2 1 0 1 1 2 2 2 0 1 1 1 1 1
2 1 0 0 0 0 1 1 1 1 1 255 0 1 0 0
0 0 1 1 0 0 0 1 1 255 1 2 1 0 0 0
0 1 0 0 0 0 1 0 255 1 1 0 0 0 0 0
0 0 1 1 1 1 0 255 0 0 0 1 1 1 0 1
1 1 1 1 1 255 0 0 0 2 2 2 2 2 2 2
2 2 2 1 255 1 1 1 1 1 1 0 1 1 1 1
1 1 255 1 1 2 2 2 2 2 1 0 0 0 0 0
0 255 0 0 0 1 2 0 1 0 1 1 1 0 0 0
255 1 1 1 0 0 1 1 1 1 1 1 1 1 255 1
1 1 1 1 1 1 1 1 1 1 1 1 2 255 1 1
1 1 1 1 2 1 1 1 1 1 0 0 255 1 1 1
1 0 0 0 1 1 1 0 1 1 255 1 1 1 1 1
1 1 1 0 0 1 1 1 1 255 0 0 0 1 1 0
0 0 0 0 0 0 1 255 1 1 1 1 1 0 1 0
1 1 1 1 1 1 255 1 1 0 0 0 0 0 0 0
0 0 0 0 255 1 1 1 1 0 0 0 1 1 1 1
1 1 0 0 255 0 0 0 1 1 1 1 1 1 1 1
1 0 255 1 1 1 1 1 1 1 1 1 1 0 0 0
255 1 1 1 1 1 1 1 1 1 0 0 1 2 0 255
0 1 1 2 2 2 3 2 2 1 1 0 0 255 2 2
1 0 0 0 1 1 1 1 1 1 0 0 0 255 0 0
0 0 1 1 1 0 0 1 1 1 1 255 1 1 1 1
1 0 0 1 1 1 0 1 1 1 255 1 1 1 0 0
0 1 1 1 2 0 0 0 255 0 0 0 1 1 1 0
0 0 0 1 1 1 1 255 1 0 0 1 2 2 2 2
1 1 0 0 1 255 1 1 1 0 0 0 1 1 1 0
0 0 0 255 1 1 1 0 0 0 0 1 2 2 1 0
1 1 2 2 1 1 1 1 1 1 1 1 1 1 0 0
0 0 1 1 1 1 255 0 0 0 0 0 1 2 1 0
0 0 1 1 255 1 2 1 0 0 0 1 2 2 1 1
1 1 1 255 1 0 0 0 1 0 1 0 0 1 1 1
1 1 255 1 1 2 2 2 1 1 1 1 0 0 0 0
255 0 0 0 1 2 2 3 3 2 2 2 1 2 0 255
0 1 1 1 1 1 1 2 1 0 0 0 1 255 0 0
2 2 2 2 2 2 1 0 0 0 0 0 255 1 1 0
0 1 0 3 0 0 0 0 0 0 0 255 1 1 0 0
0 1 1 1 1 1 1 1 1 255 1 1 1 1 1 1
1 1 2 1 1 1 1 2 255 1 1 1 1 2 2 2
2 2 0 0 1 1 1 255 1 1 1 1 0 0 0 1
1 1 2 1 1 255 2 2 2 1 1 1 1 1 2 2
2 2 2 2 255 1 1 1 1 1 1 1 1 1 1 1
1 1 255 1 0 0 1 1 1 1 1 1 1 1 1 0
1 255 1 1 0 1 1 0 0 0 0 1 0 0 0 255
1 1 1 1 1 0 2 2 2 1 1 1 1 0 0 255
1 0 0 1 2 3 3 2 1 1 1 1 0 255 0 1
1 1 1 1 2 2 1 1 0 0 0 255 1 1 1 1
1 1 1 1 1 1 1 1 0 0 255 0 1 1 2 3
3 7 7 2 2 1 0 2 255 2 2 1 0 0 1 2
2 1 1 1 1 0 0 0 255 0 0 1 2 2 2 2
1 1 1 1 1 1 255 1 0 1 0 2 14 22 14 2
1 0 0 0 1 255 1 1 1 0 0 0 1 1 1 1
0 0 0 255 0 0 0 1 1 1 1 1 1 0 1 1
1 1 255 1 1 1 2 11 12 34 34 9 1 0 0 0
255 1 0 0 0 1 2 2 2 2 1 1 1 0 255 0
1 0 1 0 1 2 2 2 3 1 0 1 1 2 1 1
0 1 1 1 1 1 1 1 1 0 0 0 0 0 0 1
0 255 0 0 0 0 1 1 2 1 2 0 1 1 1 255
0 1 1 2 2 3 28 57 57 7 1 1 1 1 255 1
0 1 1 1 1 2 2 1 2 0 1 1 1 255 0 2
2 2 1 1 3 1 1 1 1 0 0 255 2 1 1 1
2 49 49 48 33 23 2 2 2 0 255 1 2 2 2 2
1 1 1 1 1 1 1 1 255 1 1 2 2 2 3 8
8 2 2 2 2 0 0 255 1 2 1 1 3 66 66 11
2 0 0 0 0 0 255 1 1 1 1 2 3 9 3 1
2 2 2 1 255 1 2 2 1 1 1 1 1 1 1 1
1 1 1 255 1 1 1 2 24 24 30 14 14 2 1 0
1 1 255 1 2 2 2 1 1 1 1 1 2 2 1 0
255 2 1 1 1 20 20 1 2 3 2 2 1 1 1 255
1 1 0 4 4 4 1 1 2 1 1 1 1 255 0 0
1 1 1 1 1 0 1 1 1 1 1 2 255 1 1 1
2 2 2 2 0 0 1 1 0 0 255 1 1 1 1 17
66 131 96 85 2 2 1 0 0 1 255 1 1 1 2 3
4 8 5 2 2 1 1 1 255 2 2 1 2 3 15 34
34 2 1 0 0 0 255 1 1 1 1 1 1 1 1 1
2 2 2 2 1 255 1 2 2 4 121 121 164 102 89 2
1 1 2 255 2 1 0 0 2 3 3 14 5 2 1 2
1 2 2 255 0 1 2 2 3 2 3 3 2 1 1 1
1 255 1 1 1 2 20 25 25 22 11 3 1 0 0 0
255 1 1 1 1 0 0 1 1 1 0 0 0 0 255 0
0 0 1 1 2 1 1 2 1 1 1 1 1 255 1 2
4 14 14 40 55 63 63 8 1 1 1 255 1 1 0 0
2 3 4 5 4 3 1 0 0 255 0 1 0 1 2 2
4 4 4 4 3 2 1 1 1 1 1 1 1 1 1 1
0 0 0 1 0 0 0 0 0 0 0 0 255 0 0 0
0 1 2 2 2 2 1 1 1 1 255 1 1 1 2 10
18 49 61 62 62 7 1 1 2 255 1 1 1 1 3 24
12 11 3 2 0 1 1 1 255 1 3 3 3 3 3 3
3 2 1 1 1 1 255 1 0 2 2 28 54 62 62 41
33 22 2 2 1 255 2 1 2 2 2 2 2 21 16 1
1 0 1 255 1 1 1 3 3 27 37 37 8 4 4 2
2 1 255 1 1 2 2 61 67 67 67 38 1 1 1 1
1 255 0 1 1 2 4 27 30 27 11 2 2 1 1 255
1 2 2 1 1 1 2 1 1 1 1 1 1 0 255 1
1 2 12 30 30 37 49 42 21 1 1 1 1 255 1 1
2 3 3 3 3 3 2 1 1 1 1 255 1 1 2 29
33 33 30 25 31 25 2 2 1 1 255 1 1 1 5 9
9 16 16 23 9 2 1 0 255 0 0 1 1 1 1 2
2 1 1 0 0 1 2 255 1 1 1 2 5 14 14 25
3 2 1 0 0 255 2 1 1 17 131 151 151 154 154 154
2 2 0 1 1 255 1 1 2 4 4 8 10 8 4 2
1 1 1 255 1 1 1 3 11 34 42 51 31 2 1 1
2 255 1 1 1 1 0 1 0 1 1 2 2 2 0 0
255 2 2 4 161 167 164 164 142 142 86 3 3 2 255 2
1 2 2 3 51 24 18 14 9 1 1 1 2 1 255 1
1 3 3 5 7 3 3 2 1 1 0 1 255 1 1 2
20 35 31 31 24 14 11 3 1 0 0 255 1 1 1 1
0 0 1 1 1 1 1 0 1 255 1 0 0 1 3 3
3 5 5 2 2 1 1 1 255 1 2 15 31 49 49 67
67 69 41 8 1 1 255 0 1 1 3 4 7 5 7 7
4 1 1 1 255 0 0 1 2 2 4 4 4 4 4 4
2 2 2 1 1 1 1 1 1 1 0 0 0 0 0 0
0 0 0 0 0 0 0 255 0 0 0 0 1 1 1 1
1 1 1 1 1 255 1 1 1 1 15 18 30 30 61 62
34 2 1 1 255 1 1 1 3 30 30 24 21 3 2 1
1 1 1 255 2 3 3 3 1 3 3 2 1 1 1 1
1 255 1 1 2 24 54 62 62 62 41 27 23 14 1 1
255 2 2 2 2 2 3 17 62 76 42 3 2 1 255 1
1 3 5 42 40 40 40 50 30 10 4 2 1 255 1 1
2 54 61 90 66 87 63 53 2 1 1 1 255 1 1 1
2 24 36 30 27 15 9 2 1 0 255 1 2 2 2 1
1 1 2 2 2 2 1 0 0 255 1 1 3 28 37 30
33 41 53 42 23 1 1 1 255 1 2 2 3 5 3 3
4 4 1 1 1 1 255 1 2 9 33 34 33 34 25 25
20 2 1 0 0 255 1 1 2 5 11 16 16 16 23 24
8 1 0 255 0 2 2 1 1 0 2 2 10 1 0 0
2 2 255 1 1 1 3 10 22 33 35 35 11 1 1 0
255 1 1 11 66 115 167 170 170 178 194 184 2 0 0 1
255 1 2 2 7 7 10 10 4 4 3 2 1 1 255 1
1 1 8 16 34 34 51 44 5 1 1 1 255 1 1 1
1 1 1 1 2 2 1 1 1 1 1 255 2 2 108 190
203 232 236 199 157 116 22 2 2 255 2 2 2 9 28 54
18 16 18 14 12 3 2 2 1 255 0 2 3 5 7 15
15 5 3 1 1 0 1 255 1 1 12 20 41 40 41 24
24 24 11 1 1 0 255 1 1 1 1 0 0 1 1 1
1 1 1 1 255 1 1 1 2 3 5 9 11 7 5 2
1 0 0 255 0 2 31 110 110 87 87 69 76 57 8 2
1 255 1 1 2 4 7 7 7 7 7 7 3 1 0 255
0 1 1 2 2 4 4 4 4 4 4 3 2 2 1 1
0 1 1 2 0 0 0 0 0 0 3 0 0 0 0 0
0 2 255 1 0 1 1 1 1 1 1 1 0 0 0 1
255 1 1 1 1 21 27 30 27 42 53 34 16 2 0 255
0 1 1 25 42 44 30 24 23 20 1 0 0 1 255 1
2 2 0 1 1 1 1 1 1 1 1 1 255 1 1 2
55 61 61 43 42 41 34 27 20 1 1 255 2 1 1 1
3 15 43 62 76 42 12 2 2 255 1 1 5 34 42 42
41 41 51 51 27 10 2 1 255 1 1 2 57 64 64 63
76 87 87 44 2 1 1 255 0 1 1 2 22 24 22 11
14 9 4 1 1 255 1 1 1 0 0 0 0 1 1 1
2 2 1 1 255 1 2 12 28 37 33 33 33 41 42 23
1 1 1 255 1 2 2 7 7 4 4 5 5 4 1 1
1 255 1 2 9 25 33 27 37 37 37 31 4 1 0 0
255 2 3 5 5 4 11 11 16 23 28 8 0 0 255 0
2 2 2 1 0 4 17 17 2 1 0 0 1 255 1 0
1 7 14 22 33 35 35 18 3 1 1 255 1 2 11 115
144 186 178 173 173 194 184 5 1 1 1 255 2 2 5 7
5 4 4 4 4 3 2 1 1 255 1 1 2 11 21 33
33 60 31 5 2 2 1 255 1 1 1 1 1 1 7 11
14 1 1 0 0 0 255 1 2 108 162 168 203 168 157 157
144 47 3 2 255 1 1 2 12 28 17 17 16 27 62 70
3 2 1 0 255 0 2 3 4 12 15 22 5 4 2 1
1 1 255 1 3 12 35 43 55 55 37 37 33 15 1 1
0 255 1 1 1 0 0 0 1 1 1 0 1 1 1 255
1 0 1 2 3 7 9 15 11 4 2 2 1 1 255 1
2 110 114 114 87 87 57 67 67 47 3 1 255 1 1 2
4 5 7 5 7 5 7 3 2 1 255 0 2 2 3 4
4 4 3 3 3 4 3 2 0 2 0 0 2 2 2 2
2 1 0 0 0 0 0 0 0 0 0 1 2 255 1 0
0 0 0 1 1 1 1 0 0 0 0 255 1 1 1 1
35 35 30 27 34 28 34 23 3 0 255 0 0 1 25 47
50 64 50 35 20 2 1 0 1 255 0 0 0 0 0 1
1 1 1 2 1 1 1 255 2 2 22 50 55 55 54 44
42 34 34 25 2 0 255 2 1 1 1 11 17 53 59 43
20 7 2 2 255 1 1 5 15 42 41 31 41 53 63 53
16 3 2 255 1 1 2 79 79 64 62 76 106 106 44 2
0 0 255 2 1 1 1 22 22 22 11 14 8 4 3 1
255 1 1 1 1 0 0 0 0 0 1 1 1 1 1 255
0 0 33 36 37 35 35 33 9 38 23 7 1 1 255 0
2 3 5 5 3 3 4 5 4 1 0 0 255 1 2 21
25 25 27 37 41 47 41 4 1 0 0 255 2 3 8 9
9 11 4 4 4 8 4 2 3 255 0 0 2 2 1 0
4 4 10 9 2 1 1 1 255 1 0 0 7 20 22 28
28 29 18 12 1 1 255 1 7 15 115 144 144 166 167 132
173 132 10 1 1 1 255 2 2 5 8 7 5 4 3 4
3 2 1 1 255 1 2 3 18 23 33 31 33 31 16 3
2 1 255 1 1 1 1 1 1 8 11 17 17 2 1 1
0 255 0 1 95 135 168 239 239 213 194 157 135 3 1 255
1 1 2 9 17 15 17 21 27 35 62 20 2 2 0 255
0 2 4 8 12 12 20 20 4 2 2 2 1 255 1 3
12 27 35 51 51 41 41 33 15 1 1 1 255 1 1 1
1 1 0 1 1 0 0 0 1 2 255 0 0 1 2 3
5 9 10 10 7 3 2 1 1 255 1 2 42 67 114 88
87 67 67 76 60 3 0 255 1 1 2 4 5 5 5 7
5 7 5 2 0 255 0 1 2 2 4 5 4 4 3 4
4 3 2 0 2 0 0 1 2 2 2 1 1 1 0 0
0 0 0 0 0 0 1 2 255 1 0 0 0 0 1 1
2 0 0 0 0 0 255 1 1 2 11 40 40 43 27 43
28 34 28 1 0 255 0 0 2 18 47 62 64 38 35 23
4 2 0 1 255 0 0 0 0 1 1 1 2 2 2 1
1 1 255 1 2 22 29 50 55 55 44 44 42 34 9 2
1 255 2 1 1 1 2 15 53 54 31 12 3 2 2 255
1 1 2 15 34 41 31 41 59 68 53 16 3 2 255 1
0 2 79 79 64 62 76 101 101 18 2 1 1 255 0 0
1 1 3 18 11 11 8 4 2 1 1 255 2 2 1 1
0 0 0 0 0 0 0 1 1 1 255 1 1 33 34 34
34 37 16 14 16 8 2 0 1 255 0 0 2 4 5 4
3 3 4 4 1 1 0 255 1 2 20 21 21 29 37 41
54 47 31 1 1 0 255 1 2 8 9 9 2 3 4 8
8 2 0 1 255 0 1 2 2 1 0 4 4 9 2 1
0 0 0 255 1 1 3 14 24 24 29 24 28 18 12 1
1 255 1 1 15 121 152 152 166 188 132 164 122 5 1 1
0 255 0 2 5 5 5 5 5 3 3 3 2 1 1 255
1 2 2 11 23 30 30 30 21 10 3 2 1 255 1 1
1 0 1 2 2 11 11 4 1 1 1 0 255 0 1 73
103 159 153 168 181 194 182 144 3 1 255 1 1 2 7 18
17 18 24 27 29 35 20 2 2 1 255 0 1 3 4 11
11 11 7 4 3 2 2 2 255 0 2 3 35 51 51 51
51 56 33 3 1 1 0 255 1 1 1 1 1 1 1 1
0 0 0 1 2 255 0 0 0 2 3 4 5 7 7 4
3 2 1 1 255 1 2 17 64 107 88 88 55 67 67 60
3 0 255 0 1 2 3 4 4 4 5 5 5 4 2 1
255 0 0 1 2 3 5 4 4 3 3 3 3 2 1 1
0 1 1 2 2 2 1 1 1 0 0 0 0 0 0 0
1 1 2 255 1 0 0 0 0 1 1 0 0 0 0 0
0 255 0 1 1 3 35 43 44 43 47 50 34 23 1 1
255 0 0 2 10 34 40 62 38 30 27 3 2 1 1 255
1 1 0 0 1 2 2 2 2 2 2 1 2 255 1 1
3 20 29 50 50 55 44 40 22 9 1 1 255 1 1 0
1 2 18 43 53 47 31 3 1 1 255 1 1 3 10 24
31 33 33 57 53 46 4 2 1 255 1 1 2 74 86 64
62 90 100 53 5 3 1 0 255 1 1 1 1 2 2 2
2 2 1 1 1 1 255 1 1 1 1 1 0 0 0 0
0 0 1 1 1 255 0 0 3 33 34 33 35 31 36 36
8 1 1 1 255 0 0 1 3 3 4 3 3 3 2 1
1 1 255 1 2 20 22 29 29 37 43 47 36 7 1 1
1 255 1 1 4 9 17 2 2 2 10 1 0 1 1 255
2 2 2 2 1 0 1 5 8 2 1 1 1 0 255 1
1 3 5 24 28 29 23 23 12 3 0 1 255 2 1 5
51 128 152 152 188 127 159 113 3 1 1 1 255 0 1 2
5 5 5 5 3 3 2 2 1 1 255 1 1 1 15 18
30 23 30 21 10 3 2 0 255 1 1 1 1 2 2 2
2 4 2 2 1 1 1 255 0 1 2 95 157 153 192 192
206 181 9 2 1 255 1 1 2 2 24 24 37 29 37 35
29 4 1 2 1 255 1 1 2 4 8 8 8 8 3 2
2 1 1 255 0 1 2 17 54 54 64 60 56 9 3 1
1 1 255 1 1 1 1 1 1 1 1 1 1 1 1 2
255 1 0 0 1 2 4 5 7 4 4 2 2 1 1 255
1 2 5 42 82 88 101 81 83 81 55 0 0 255 0 1
1 2 4 4 4 5 5 4 2 1 1 255 0 0 1 1
2 4 4 4 4 4 2 2 2 1 0 0 1 1 1 1
1 1 0 0 0 0 1 1 0 0 0 0 0 1 255 1
0 0 1 1 0 0 0 0 0 0 0 1 255 0 1 1
2 11 22 43 22 24 24 24 7 1 0 255 0 0 1 2
18 34 38 30 30 30 3 2 2 1 255 1 1 1 1 1
1 2 2 4 2 1 1 2 255 1 1 2 14 20 22 24
24 24 24 22 3 1 1 255 0 0 0 2 1 2 2 43
43 31 3 2 1 255 1 2 3 3 30 40 51 57 57 46
12 2 1 1 255 1 1 2 15 74 64 56 47 46 36 3
1 1 1 255 1 1 1 0 1 1 1 0 0 1 0 0
0 255 1 1 1 1 1 1 1 0 0 0 0 0 1 1
255 1 1 1 7 12 12 31 33 36 33 1 0 0 0 255
0 0 1 1 2 3 3 3 3 2 2 1 1 255 0 1
2 12 14 25 29 36 33 7 1 1 1 1 255 1 1 1
2 15 3 15 15 15 4 0 0 1 255 2 2 1 1 1
1 2 2 2 1 1 1 1 0 255 1 1 2 2 3 24
28 23 12 4 1 0 0 255 1 0 1 5 73 152 152 153
127 113 5 2 1 1 0 255 1 1 1 2 5 5 5 3
3 3 2 1 1 255 0 0 1 1 4 18 16 21 10 3
2 2 1 255 1 1 1 0 2 2 1 1 1 1 1 1
1 1 255 0 0 1 2 50 83 135 181 181 33 9 2 1
255 1 1 2 2 24 24 29 25 29 29 2 1 1 1 1
255 0 0 0 1 4 7 8 7 2 1 1 1 1 255 0
1 1 2 54 54 54 21 20 9 3 1 1 1 255 1 1
1 0 1 0 1 1 2 2 2 1 1 255 1 0 0 1
1 2 4 4 2 2 1 1 1 1 255 2 2 2 5 68
82 57 51 57 31 3 1 0 255 1 2 1 2 2 2 4
4 4 2 1 1 1 255 1 1 0 0 1 2 4 4 3
2 1 1 1 1 1 0 1 0 1 1 1 0 0 0 0
0 1 1 0 0 1 1 1 1 255 1 1 1 1 1 0
0 0 0 0 0 0 0 255 0 1 1 1 2 3 14 12
12 7 3 1 0 0 255 0 1 1 1 8 18 18 27 30
3 2 2 1 0 255 1 1 1 0 1 0 2 3 4 3
2 1 1 255 1 0 1 3 9 18 21 23 23 23 20 2
1 1 255 1 1 0 1 2 2 1 1 3 3 0 1 1
255 2 1 1 1 2 30 33 17 16 12 11 0 1 1 255
1 1 2 2 11 47 47 46 36 3 1 1 1 1 255 1
1 1 1 2 2 2 2 1 1 0 0 0 255 0 0 1
1 1 1 1 0 0 0 1 0 1 1 255 1 0 1 1
3 4 4 31 31 2 0 0 0 0 255 0 1 1 2 2
2 2 1 1 1 1 1 2 255 0 1 1 1 3 3 15
23 15 2 0 0 1 1 255 1 1 1 1 2 2 3 5
4 0 0 1 1 255 2 2 2 0 1 1 2 2 2 1
1 1 1 0 255 1 1 1 1 0 2 2 2 1 0 0
0 1 255 1 2 1 1 5 73 87 115 81 9 1 1 1
0 0 255 1 1 1 1 2 2 3 3 3 2 2 1 1
255 0 0 1 1 1 2 2 3 2 2 2 2 1 255 1
1 1 0 1 1 1 1 1 1 1 1 1 1 255 0 0
0 0 2 31 55 55 33 9 2 2 1 255 1 1 2 2
3 7 9 9 9 2 2 2 1 1 1 255 0 1 1 1
5 5 7 1 1 0 0 0 0 255 1 1 1 2 2 18
20 18 9 3 2 1 1 1 255 0 1 0 0 1 1 1
1 1 2 2 2 1 255 1 1 1 1 1 1 1 1 1
1 1 1 1 1 255 1 2 2 2 3 8 16 16 16 3
1 1 1 255 1 1 1 1 1 1 1 2 2 1 1 1
1 255 1 1 0 0 0 1 2 3 2 2 1 0 1 1
1 0 1 0 0 1 1 0 0 0 0 0 1 0 0 0
0 0 0 0 255 2 2 1 1 1 0 0 0 0 1 0
1 1 255 1 1 1 1 2 2 2 1 1 1 2 0 0
0 255 0 1 0 1 1 3 3 4 4 2 1 1 1 0
255 1 1 1 1 1 1 1 2 3 2 1 1 1 255 1
1 1 2 3 3 9 18 12 4 2 2 1 1 255 1 1
1 1 1 1 1 1 0 1 0 1 2 255 2 1 1 1
1 2 2 2 3 3 1 1 1 1 255 2 1 1 0 2
2 2 3 3 1 0 1 1 2 255 1 1 0 0 0 2
2 2 1 2 1 1 1 255 1 1 1 1 0 0 1 0
1 0 1 0 0 0 255 1 1 0 1 1 2 2 2 2
2 0 0 0 0 255 1 1 2 2 2 2 1 1 1 1
1 1 1 255 1 1 1 1 1 2 3 15 2 0 0 0
0 0 255 0 1 1 1 1 3 3 2 1 0 0 0 1
255 1 1 1 1 2 2 2 2 2 1 1 1 1 0 255
1 1 1 1 0 1 1 1 1 1 0 0 0 255 0 1
1 1 1 3 2 14 2 1 1 1 0 0 0 255 1 1
1 1 1 2 2 2 1 0 1 1 1 255 0 0 1 1
1 1 1 1 1 2 2 2 1 255 1 1 1 0 0 0
1 1 1 1 1 1 1 1 255 1 0 0 0 0 1 3
2 1 1 1 1 1 255 2 2 2 2 2 2 3 3 2
1 2 1 1 1 1 255 0 1 1 1 1 1 1 1 1
1 0 0 0 255 1 1 1 1 1 1 1 1 1 2 2
1 1 1 255 0 1 0 1 1 1 0 0 0 1 1 1
1 255 1 1 1 1 0 0 1 1 1 1 1 1 1 1
255 1 1 1 1 1 2 2 2 2 1 1 1 1 255 1
1 1 1 1 1 1 1 1 1 0 0 0 255 0 1 0
1 0 1 1 1 1 1 0 0 0 1 1 1 1 0 0
1 1 1 0 0 0 1 1 0 0 0 2 0 1 0 255
1 1 1 1 0 0 0 0 0 1 1 1 1 255 1 1
0 0 0 2 1 1 1 0 0 0 0 0 255 0 1 1
1 0 1 1 2 1 1 1 1 0 0 255 1 1 1 1
1 1 1 1 1 2 1 1 1 255 0 0 0 1 1 1
1 1 1 2 2 2 1 1 255 1 1 1 1 1 1 0
0 0 0 0 1 2 255 1 1 1 0 1 2 2 2 2
2 1 0 1 1 255 2 1 1 0 1 0 1 1 1 0
0 1 1 2 255 1 0 0 0 1 2 2 2 1 1 0
1 1 255 1 1 1 1 0 0 0 0 1 0 0 0 0
0 255 0 1 1 1 0 0 0 0 1 1 0 0 0 1
255 1 2 2 2 2 1 0 0 0 0 0 0 1 255 1
1 0 0 0 1 1 1 0 0 0 0 0 0 255 0 1
1 1 1 1 1 1 0 0 0 0 1 255 2 1 2 2
2 2 1 1 1 2 1 1 1 1 255 1 1 1 1 0
0 0 1 1 1 1 1 1 255 1 2 1 1 0 1 1
1 0 1 1 1 0 0 0 255 1 0 1 1 1 1 2
1 1 0 1 1 1 255 0 1 1 1 1 1 1 1 1
1 1 1 0 255 1 1 1 1 1 1 1 1 1 1 1
1 1 1 255 1 1 0 0 0 1 1 1 1 1 1 1
1 255 2 1 1 1 1 1 2 2 255 255 255 255 255 255
255 255 255 255 255 255 255 255 255 255 255 255 255 255 255 255
255 255 255 255 255 255 255 255 255 255 255 255 255 255 255 255
255 255 255 255 255 255 255 255 255 255 255 255 255 255 255 255
255 255 255 255 255 255 255 255 255 255 255 255 255 255 255 255
255 255 255 255 255 255 255 255 255 255 255 255 255 255 255 255
255 255 255 255 255 255 255 255 255 255 255 255 255 255 255 255
255 255 255 255 255 255 255 255 255 0 0 1 1 1 1 1
0 1 1 2 0 0 0 0 2 0 255 0 0 0 0 0
0 0 0 0 1 1 1 1 255 1 1 0 0 0 0 1
1 1 0 1 0 1 1 255 1 1 1 1 0 1 1 1
1 1 0 0 0 0 255 2 2 1 1 1 1 1 0 0
0 0 0 1 255 1 0 0 0 1 1 1 1 1 1 0
2 1 1 255 0 1 1 1 1 1 0 0 0 1 1 1
1 255 1 1 0 0 0 1 255 255 255 255 255 255 255 255
255 255 255 255 255 255 255 255 255 255 255 255 255 255 255 255
255 255 255 255 255 255 255 255 255 255 255 255 255 255 255 255
255 255 255 255 255 255 255 255 255 255 255 255 255 255 255 255
255 255 255 255 255 255 255 255 255 255 255 255 255 255 255 255
255 255 255 255 255 255 255 255 255 255 255 255 255 255 255 255
255 255 255 255 255 255 255 255 255 255 255 255 255 255 255 255
255 255 255 255 255 255 255 255 255 255 255 255 255 255 255 255
255 255 255 255 255 255 255 255 255 255 255 255 255 255 255 255
255 255 255 255 255 255 255 255 255 255 255 255 255 255 255 255
255 255 255 255 255 255 255 255 255 255 255 255 255 255 255 255
255 255 255 255 255 255 255 255 255 255 255 255 255 255 255 255
255 255 255 255 255 255 255 255 255 255 255 255 255 255 255 255
255 255 255 255 255 255 255 255 255 255 255 255 255 255 255 255
255 255 255 255 255 2 1 1 1 1 2 1 255 1 2 2
1 1 0 1 1 1 0 1 0 0 255 1 0 0 0 1
1 1 0 0 1 0 1 1 1 255 2 2 1 0 0 1
0 1 0 0 1 1 1 255 1 1 1 1 1 1 0 0
1 1 1 1 1 1 255 1 1 1 0 0 0 0 1 1
1 1 1 1 255 1 0 0 1 1 1 1 1 1 1 1
1 0 255 0 1 1 1 1 1 1 2 1 1 1 0 1
1 1 1 1 255 255 255 255 255 255 255 255 255 255 255 255
255 255 255 255 255 255 255 255 255 255 255 255 255 255 255 255
255 255 255 255 255 255 255 255 255 255 255 255 255 255 255 255
255 255 255 255 255 255 255 255 255 255 255 255 255 255 255 255
255 255 255 255 255 255 255 255 255 255 255 255 255 255 255 255
255 255 255 255 255 255 255 255 255 255 255 255 255 255 255 255
255 255 255 255 255 255 255 255 255 255 255 255 255 255 255 255
255 255 255 1 1 1 1 0 0 1 1 255 1 1 1 1
1 1 0 1 0 1 1 1 1 1 255 0 0 0 0 0
1 1 2 1 1 0 0 1 255 1 1 1 1 0 0 0
0 0 0 0 1 0 0 255 2 1 2 0 0 0 0 0
1 1 1 1 1 1 255 1 1 1 1 1 1 0 0 0
0 0 1 1 255 1 1 0 0 0 0 1 1 1 1 1
0 0 0 255 2 1 1 0 0 0 1 0 0 0 0 0
1 255 1 1 1 1 1 1 1 1 1 1 1 1 1 1
255 1 1 1 1 1 1 1 1 2 2 1 1 1 255 1
1 1 1 1 1 1 1 1 0 0 1 1 1 1 255 1
1 1 1 1 1 1 1 2 2 1 1 0 255 0 0 0
0 0 0 0 0 1 1 1 0 0 255 0 1 1 1 1
0 1 1 1 1 2 2 3 1 255 1 0 0 0 0 0
0 0 0 0 0 1 1 255 1 1 1 2 1 1 2 2
1 1 1 1 1 1 1 255 1 1 1 1 0 0 1 1
1 0 1 0 1 255 1 1 1 1 1 1 1 0 0 0
0 0 1 1 255 1 2 1 1 1 2 2 1 0 1 1
1 1 255 1 1 1 1 3 3 3 2 2 1 1 1 1
1 255 1 1 0 0 0 1 1 1 1 0 0 1 1 255
1 1 1 1 1 1 1 1 1 1 1 2 1 255 1 1
1 1 1 1 2 2 2 1 1 1 1 2 1 1 1 0
0 0 1 1 1 1 0 1 0 1 1 0 0 0 2 2
255 0 0 1 0 2 0 1 0 0 0 0 0 1 255 1
2 2 1 0 0 1 2 2 2 1 1 1 1 255 1 1
1 1 1 1 0 1 1 1 1 0 0 0 255 1 2 0
0 0 2 1 0 1 0 1 0 0 255 1 0 1 1 2
2 2 2 2 2 0 1 1 2 255 1 1 1 1 1 1
1 1 2 1 1 1 1 255 0 0 0 1 1 1 1 1
1 0 0 0 0 1 255 1 1 1 0 0 0 0 1 1
1 0 0 0 1 255 1 1 0 0 0 0 0 0 0 1
1 1 0 255 0 1 1 0 0 0 0 1 0 1 1 1
1 1 255 1 0 1 0 2 0 0 0 1 1 1 0 0
0 255 1 1 1 0 1 1 1 0 0 1 1 1 1 255
1 1 0 0 0 1 2 2 1 1 1 1 0 0 255 2
2 1 1 1 1 1 0 0 0 0 0 0 255 1 1 1
1 1 0 0 0 1 1 0 1 1 1 255 1 0 1 0
0 0 1 1 1 1 1 1 0 255 1 1 1 1 1 1
1 1 1 0 0 1 1 1 1 255 1 1 1 1 1 1
0 0 1 1 1 0 0 255 0 0 0 0 0 1 1 1
2 1 1 0 0 255 0 0 0 1 0 0 1 1 1 1
2 2 2 1 255 1 1 1 1 1 2 1 2 1 0 0
0 1 255 1 1 1 2 1 2 2 2 2 1 1 2 1
1 1 255 0 1 1 1 1 1 1 1 1 0 0 0 1
255 1 1 1 1 1 3 3 3 2 1 1 1 1 1 255
1 2 2 2 1 2 2 1 1 1 1 1 1 255 0 1
1 1 11 23 40 40 25 2 2 1 1 1 255 1 1 1
1 1 3 3 3 2 1 0 0 0 255 1 1 1 1 1
1 1 0 0 1 1 1 1 255 0 0 2 2 1 1 1
2 1 1 1 1 1 2 1 1 1 0 0 0 0 0 0
1 1 2 1 2 2 2 1 1 1 1 255 1 1 1 1
2 0 2 0 1 0 0 0 1 255 1 2 2 2 2 3
3 3 3 3 2 1 1 1 255 1 1 1 1 3 1 1
1 1 1 1 1 1 1 255 1 0 0 0 0 0 1 0
1 0 0 0 0 255 1 1 1 1 2 3 3 3 7 2
2 1 1 1 255 0 0 0 1 1 1 1 1 1 1 1
1 1 255 0 1 1 1 1 1 1 1 1 0 1 1 0
0 255 2 1 1 1 0 1 1 1 1 1 1 0 1 1
255 0 0 0 1 1 1 0 0 0 1 1 0 0 255 0
0 0 0 0 0 1 3 1 1 1 1 1 1 255 0 0
1 1 2 0 0 0 0 0 0 0 0 0 255 2 2 2
1 1 1 1 1 1 2 0 0 0 255 1 1 0 0 1
2 3 3 1 1 1 1 1 1 255 2 2 1 1 1 1
1 0 0 0 0 0 1 255 1 1 1 1 1 0 0 0
0 0 0 1 1 1 255 1 1 1 0 0 0 1 1 1
1 0 0 0 255 1 1 1 1 1 1 1 1 0 0 0
1 1 1 1 255 1 1 0 1 1 1 0 0 0 1 1
1 0 255 1 0 0 0 1 1 1 1 2 1 1 0 0
255 1 1 0 1 1 1 1 1 2 2 2 1 1 0 255
1 1 1 1 11 11 10 10 5 3 0 0 1 255 1 1
2 2 2 2 5 7 5 4 2 2 1 1 1 255 0 1
1 1 10 27 22 17 1 1 0 1 1 255 1 1 1 1
4 11 11 11 3 2 1 1 1 0 255 1 1 2 1 1
2 2 2 2 2 1 0 0 255 0 0 1 2 105 105 140
134 155 76 25 3 2 1 255 0 1 1 2 23 8 8 8
10 1 0 0 0 255 2 1 1 1 1 1 1 0 0 1
1 1 1 255 0 0 2 2 1 1 1 2 1 1 1 1
1 1 2 2 0 2 1 1 1 1 1 1 2 4 4 4
4 2 1 1 1 1 255 1 1 1 1 2 2 2 2 2
1 1 1 1 255 1 1 2 2 3 9 12 8 8 8 3
2 1 1 255 1 1 1 2 3 4 5 2 1 1 1 1
1 1 255 1 0 0 0 0 0 0 1 1 1 0 0 1
255 1 1 1 1 2 8 9 14 11 7 3 2 2 2 255
0 0 0 0 1 1 1 1 2 2 2 1 1 255 0 1
2 1 1 2 2 2 3 2 2 2 1 1 255 2 1 1
1 1 3 3 3 1 1 1 1 1 1 255 1 1 0 1
1 1 0 0 0 2 1 2 1 255 0 0 0 1 1 3
4 4 3 1 1 1 1 1 255 0 1 1 0 0 0 0
0 0 0 0 0 1 1 255 2 2 2 1 1 0 1 1
1 1 1 1 0 255 0 1 0 2 10 10 10 8 5 2
1 1 1 1 255 0 1 0 1 1 1 0 0 0 1 1
1 1 255 1 1 1 1 1 1 0 0 0 0 1 1 1
1 255 1 0 0 0 3 0 1 1 1 0 0 0 0 255
1 1 1 1 0 0 0 1 1 1 2 1 1 1 0 255
1 1 0 1 1 1 0 0 0 1 1 1 1 255 1 1
2 2 2 2 2 1 2 1 2 1 1 255 1 1 0 0
0 1 1 1 3 2 2 1 1 0 255 1 1 2 11 18
29 29 47 51 41 1 1 1 255 1 1 1 2 3 4 7
8 7 5 4 2 2 1 1 255 1 1 2 12 22 53 27
27 22 2 0 1 1 255 1 1 1 4 9 11 11 11 5
4 1 1 0 0 255 2 2 2 5 5 3 1 3 3 2
1 0 0 255 0 2 4 105 147 190 197 247 229 155 76 23
3 2 255 1 1 2 15 25 25 25 11 15 10 1 0 1
255 2 2 1 1 0 1 1 1 1 1 1 0 0 255 0
1 1 2 1 2 1 1 0 0 1 1 1 1 1 0 0
2 1 1 1 2 1 3 4 5 5 5 4 4 2 2 1
1 255 1 1 1 2 2 3 3 3 3 3 2 1 1 255
1 1 2 3 12 12 17 10 9 8 8 2 2 0 255 1
1 0 1 2 5 5 5 2 2 1 1 1 1 255 1 1
0 0 0 0 0 1 1 1 0 0 1 255 1 1 1 1
8 8 9 9 7 7 7 3 2 1 255 0 0 0 0 0
1 1 1 1 1 1 0 0 255 1 1 1 1 2 2 4
4 8 4 3 2 1 1 255 2 1 2 3 14 14 15 11
11 3 2 1 2 1 255 1 1 0 1 1 2 1 4 0
2 0 1 0 255 0 0 0 1 1 2 4 8 10 10 1
1 1 1 255 1 1 2 1 0 0 0 0 0 0 1 2
1 1 255 1 2 2 1 0 0 1 1 1 1 1 0 0
255 0 1 1 2 10 11 10 9 3 3 1 1 1 0 255
0 1 0 1 0 0 0 1 1 1 1 1 1 255 1 0
1 1 2 2 2 0 0 0 1 1 1 1 255 1 1 2
3 10 7 7 1 2 1 1 0 0 255 1 1 0 0 1
1 1 1 1 1 1 1 0 0 0 255 1 0 0 0 1
2 1 1 0 2 2 2 1 255 1 0 2 2 2 2 1
1 1 1 1 1 1 255 1 1 1 0 0 1 2 1 3
1 1 1 1 0 255 1 1 2 18 29 34 29 34 46 46
9 1 1 255 1 1 2 3 4 5 7 7 7 5 5 3
2 2 1 255 1 1 5 14 20 23 27 27 28 23 2 1
0 255 1 1 4 5 5 5 5 7 7 4 3 1 0 0
255 2 7 9 1 1 0 1 2 3 3 2 0 0 255 0
3 72 161 213 213 213 247 229 190 120 38 3 2 255 1 1
5 22 24 22 18 14 16 10 10 1 1 255 2 2 1 1
0 0 1 1 1 0 0 0 0 255 1 2 1 1 0 0
1 1 1 0 0 1 1 1 1 1 0 1 2 2 2 2
2 3 4 4 4 5 5 4 2 2 1 1 255 1 1 2
3 9 9 4 3 3 3 3 1 0 255 0 0 2 5 17
24 28 17 10 9 8 2 2 1 255 0 0 0 2 2 4
2 3 2 2 0 1 0 2 255 2 1 1 1 1 2 1
2 2 2 2 0 1 255 1 1 1 3 8 4 4 5 9
9 10 9 2 1 255 1 1 0 0 0 1 1 1 1 1
0 0 0 255 1 1 1 2 3 4 9 7 9 8 8 3
1 1 255 1 1 3 5 14 14 21 14 11 5 2 1 1
1 255 1 1 1 1 1 5 4 14 1 2 0 1 1 255
0 0 1 1 4 2 7 5 8 5 2 1 1 1 255 1
1 2 1 0 0 2 2 1 1 1 2 1 1 255 1 1
0 0 0 0 0 0 0 0 0 0 0 255 0 1 3 10
10 10 8 9 9 14 3 2 1 0 255 0 0 0 0 0
0 1 1 1 1 1 1 0 255 0 0 0 0 1 1 2
0 0 0 1 1 1 1 255 1 1 2 5 11 11 10 2
5 2 1 0 1 255 1 1 1 0 2 2 2 2 1 0
0 1 0 1 1 255 1 0 0 1 2 2 2 2 2 2
2 1 1 255 1 2 2 3 2 2 1 0 1 1 1 1
1 255 1 1 1 0 1 2 3 3 4 1 1 1 1 1
255 1 2 2 23 30 42 42 41 46 41 17 2 1 255 0
1 1 3 4 7 8 8 8 7 5 3 2 1 1 255 1
2 14 15 18 21 25 25 34 23 5 1 1 255 1 2 5
9 9 5 7 7 7 7 5 1 0 0 255 3 12 24 24
24 3 3 1 3 3 2 1 1 255 3 10 86 178 195 195
195 195 229 195 174 42 7 1 255 1 3 7 25 25 22 18
16 17 17 10 5 1 255 0 2 1 1 0 0 0 1 1
0 0 0 1 255 1 2 1 1 0 0 1 1 0 0 0
0 1 1 1 1 0 0 1 1 1 1 2 3 4 4 4
5 5 5 3 2 1 2 255 1 1 2 3 4 5 4 3
3 3 3 1 1 255 1 1 2 5 15 15 17 17 17 9
8 4 2 1 255 0 0 0 2 2 2 2 3 3 11 2
2 1 2 255 2 2 1 1 1 1 1 1 1 1 2 1
1 255 1 1 2 3 5 4 4 5 9 16 16 10 1 1
255 1 1 1 0 0 0 1 1 1 0 0 0 0 255 1
1 1 2 3 5 9 7 8 8 9 3 2 1 255 1 0
2 8 18 23 22 21 15 15 7 2 0 1 255 1 1 1
1 3 5 4 4 2 2 0 1 0 255 0 1 2 3 3
1 2 5 5 2 2 2 2 1 255 1 2 2 3 3 3
0 2 1 2 2 2 1 1 255 1 1 0 0 0 0 0
0 0 0 0 0 0 255 1 1 2 3 3 5 2 14 14
14 10 3 1 0 255 0 1 1 0 0 0 5 5 5 2
1 0 0 255 1 1 0 0 0 1 1 0 0 0 0 1
1 1 255 1 1 3 5 4 1 1 1 5 2 4 1 1
255 1 1 1 0 2 2 2 2 1 0 0 0 0 1 1
255 1 0 1 1 2 1 1 0 0 0 1 1 1 255 1
1 2 2 1 1 0 0 1 1 1 1 1 255 1 1 1
1 1 1 3 3 3 0 1 0 1 1 255 1 2 2 23
30 34 41 34 43 38 31 2 1 255 1 1 1 4 5 7
7 7 7 7 5 3 3 2 1 255 2 8 14 18 18 11
25 23 34 30 30 2 1 255 1 2 5 9 9 7 8 8
17 12 7 1 0 0 255 3 12 23 22 12 1 3 1 4
1 3 1 1 255 3 12 72 118 192 180 180 153 195 206 206
43 3 1 255 2 3 23 28 25 18 18 18 18 17 9 1
0 255 0 0 1 2 1 1 0 0 0 0 0 1 1 255
0 1 1 1 0 0 0 0 0 0 0 0 0 1 1 1
0 1 2 1 1 1 2 5 5 4 4 5 5 5 3 2
1 1 255 1 1 2 2 2 5 3 2 2 3 3 2 1
255 1 1 1 3 5 15 24 24 24 10 9 4 1 0 255
0 0 0 2 2 2 2 1 1 11 4 3 2 2 255 1
1 1 1 1 1 1 1 2 1 1 1 1 255 0 0 2
3 5 5 5 9 12 27 27 10 2 1 255 1 1 1 1
1 1 1 1 1 1 1 0 0 255 1 1 2 2 3 7
8 8 9 9 9 2 2 1 255 1 1 3 18 28 28 25
22 15 9 4 0 0 0 255 1 1 1 2 4 4 3 4
2 2 1 1 1 255 0 1 2 3 4 4 1 5 2 2
2 3 2 1 255 0 1 2 3 3 3 2 2 1 2 2
2 1 1 255 1 1 0 0 0 0 0 0 0 0 0 0
0 255 1 1 1 5 3 2 2 14 21 14 10 3 1 1
255 1 1 1 0 1 2 5 2 5 3 1 0 0 255 2
1 0 0 0 0 0 0 0 0 1 0 0 0 255 0 0
3 4 1 1 1 2 2 2 1 0 1 255 1 1 1 0
1 1 8 8 11 1 0 0 0 1 1 255 1 0 1 1
2 1 1 1 1 1 1 1 1 255 2 2 2 2 1 1
0 0 0 0 1 1 1 255 1 1 1 2 1 1 5 5
3 1 1 0 1 0 255 1 1 2 15 33 40 41 43 44
43 31 1 0 255 0 1 1 3 5 7 7 7 7 5 4
3 2 1 1 255 3 12 16 31 14 10 25 25 34 23 5
2 1 255 1 2 5 9 9 8 15 16 22 12 8 4 1
1 255 1 3 23 23 23 12 9 3 4 1 3 1 1 255
1 12 41 118 180 180 180 153 217 232 208 43 3 2 255 2
2 7 30 30 25 28 28 30 29 7 1 1 255 0 0 1
1 1 0 0 0 1 1 1 2 2 255 1 1 1 1 0
0 0 0 0 0 0 0 0 1 1 1 0 1 1 0 0
0 3 4 5 5 3 5 5 5 3 2 1 1 255 1 2
2 2 2 2 2 2 2 2 3 2 1 255 1 1 1 2
5 5 18 20 24 15 10 3 2 0 255 0 0 0 0 4
7 7 16 4 5 4 4 3 2 255 0 0 1 2 4 1
1 1 1 1 1 1 0 255 0 2 2 3 8 10 10 9
9 20 20 16 2 1 255 1 0 0 1 1 1 1 1 1
1 1 0 1 255 1 1 1 1 2 3 8 9 16 11 10
2 2 1 255 1 0 1 17 30 28 38 24 15 14 4 1
0 0 255 1 1 2 4 4 4 3 4 2 2 1 1 1
255 1 2 3 4 3 7 1 12 1 3 1 2 1 1 255
0 1 1 2 0 1 0 1 0 1 1 1 1 1 255 1
1 1 1 0 0 0 1 1 1 0 1 1 255 1 1 1
5 7 5 7 20 23 14 4 1 1 1 255 1 1 2 2
1 2 4 2 1 1 0 0 0 255 2 1 0 1 0 0
0 0 0 0 1 0 0 0 255 0 0 0 1 0 0 1
1 1 1 1 0 0 255 1 1 1 1 1 1 4 8 11
11 1 1 0 0 0 255 1 0 0 0 1 0 0 0 0
1 0 0 0 255 1 2 1 1 1 0 0 0 0 1 1
1 1 255 1 1 0 0 0 0 1 1 1 0 1 1 1
0 255 0 1 2 3 20 30 34 40 43 31 3 1 0 255
1 1 1 1 5 5 7 7 7 5 4 3 2 1 1 255
3 8 16 18 18 10 12 30 38 23 3 1 1 255 1 1
3 4 5 7 9 15 22 16 9 2 1 1 255 1 2 5
12 10 10 9 4 4 7 3 3 1 255 1 2 30 118 180
180 180 170 160 224 119 29 2 2 255 2 2 4 30 38 30
37 30 30 29 7 2 1 255 0 1 1 1 1 0 0 0
1 1 1 1 1 255 1 1 1 1 0 0 0 0 0 0
0 1 1 1 1 1 2 0 0 0 0 1 3 4 4 5
3 5 5 7 4 2 1 0 255 0 1 2 2 2 2 3
3 3 2 2 2 2 255 1 1 1 2 3 3 18 14 14
10 4 2 1 1 255 0 0 0 0 0 7 7 15 4 1
1 1 1 2 255 1 0 1 1 4 1 2 1 2 3 0
0 0 255 0 2 2 3 11 14 14 9 9 9 16 3 2
1 255 1 0 0 1 2 1 1 1 1 1 1 1 1 255
2 1 1 1 1 3 3 5 11 5 2 2 2 0 255 1
1 3 7 17 25 25 23 15 14 1 1 0 1 255 0 0
2 3 4 4 2 2 3 2 2 1 1 255 1 1 2 5
7 7 1 8 0 3 0 1 1 1 255 0 1 1 1 0
0 1 1 0 0 0 0 0 0 255 1 1 1 0 0 0
0 1 1 1 1 1 1 255 0 0 0 5 8 3 7 3
14 1 0 0 0 1 255 1 1 1 2 2 2 2 0 0
1 0 0 1 255 2 1 0 1 0 0 0 0 0 0 1
2 2 2 255 0 0 0 0 0 0 0 1 1 1 0 0
0 255 1 1 1 0 0 0 4 10 10 10 1 1 1 0
0 255 0 0 0 0 14 0 11 1 2 1 0 0 0 255
0 1 1 0 0 0 0 0 0 1 1 1 1 255 1 1
0 0 0 0 0 1 1 1 1 1 1 0 255 0 1 1
2 10 33 38 43 43 7 2 1 0 255 0 2 1 1 1
5 7 7 4 4 3 2 1 1 1 255 2 3 12 14 18
11 18 30 30 5 1 1 1 255 2 2 3 3 4 5 16
16 16 8 3 2 1 1 255 1 1 2 5 1 10 9 9
3 3 3 3 1 255 1 1 3 14 180 180 217 170 153 119
29 7 2 1 255 1 2 3 7 37 30 50 28 30 14 2
2 1 255 1 1 1 1 1 0 0 1 2 1 1 1 1
255 1 1 1 0 0 0 0 0 0 1 2 2 2 2 1
1 2 0 0 0 0 1 1 3 3 4 4 7 5 7 2
2 0 0 255 0 0 0 3 3 3 3 3 2 2 1 2
2 255 1 1 1 1 2 3 5 10 8 5 3 2 1 1
255 0 0 0 0 0 0 0 4 4 2 1 1 1 1 255
2 2 1 1 1 1 1 1 1 2 0 1 0 255 1 1
0 2 3 11 14 14 10 8 5 2 1 1 255 1 0 0
0 1 1 1 1 1 1 0 1 1 255 1 1 1 1 1
2 2 3 1 2 1 2 1 0 255 1 1 1 3 7 17
22 23 14 2 1 1 1 1 255 1 1 2 3 3 3 2
2 2 2 1 1 1 255 1 1 2 2 2 2 1 1 0
0 0 1 1 1 255 0 1 1 1 0 0 1 0 1 0
0 0 0 0 255 1 2 2 2 0 0 0 0 0 1 1
1 1 255 1 0 0 3 3 2 1 1 1 1 0 0 0
1 255 1 1 1 1 1 2 2 1 0 0 0 0 0 255
1 1 0 0 0 1 0 0 0 0 0 2 2 2 255 0
0 0 0 0 0 0 0 1 1 0 0 0 255 1 1 1
1 1 1 1 1 1 2 1 1 1 1 0 255 0 0 0
0 0 0 1 0 1 0 0 0 0 255 1 1 1 1 0
0 0 0 0 0 1 1 2 255 2 2 0 0 0 0 0
0 1 1 1 1 1 1 255 0 1 1 1 2 10 30 34
4 2 1 1 0 255 1 2 1 1 1 2 4 2 1 1
1 1 1 1 1 255 2 2 3 3 5 3 8 11 8 2
1 1 1 255 2 2 2 2 4 5 9 5 5 2 2 2
0 0 255 1 1 1 1 1 1 4 4 3 2 1 1 1
255 1 2 2 2 24 82 153 153 108 24 7 2 0 1 255
1 2 2 3 18 18 25 25 14 2 1 1 1 255 1 1
2 1 1 0 0 1 2 2 1 1 1 255 1 1 1 1
0 0 1 1 1 1 2 2 2 0 0 1 1 0 0 0
0 1 1 2 2 2 3 5 4 4 1 1 0 0 255 0
0 0 1 3 3 2 2 1 1 1 1 1 255 2 2 2
1 1 2 3 5 4 3 2 1 1 1 255 0 0 0 0
0 0 0 1 2 2 0 0 0 0 255 2 2 1 1 1
1 1 2 0 0 0 1 1 255 1 1 0 1 1 2 10
10 10 3 2 2 1 1 255 0 0 0 0 1 1 1 1
1 1 1 1 1 255 1 2 1 1 1 1 1 1 1 1
1 1 2 1 255 1 2 1 1 3 7 4 1 0 1 1
1 1 1 255 1 1 1 1 2 2 1 1 1 2 2 2
1 255 1 0 1 1 2 2 1 0 0 0 0 0 0 0
255 0 1 1 1 1 0 1 1 1 1 1 1 1 0 255
1 2 1 2 1 1 1 0 0 0 1 1 1 255 1 0
0 0 2 2 0 1 1 1 0 0 1 2 255 1 1 1
1 1 2 2 1 0 0 1 0 2 255 1 0 0 1 2
2 2 0 0 1 1 1 1 2 255 0 0 1 2 0 0
0 0 1 1 0 0 0 255 0 0 1 0 1 0 0 0
1 1 1 1 1 0 0 255 0 0 0 0 1 0 1 0
1 1 0 1 1 255 1 1 1 1 1 1 1 0 0 0
0 1 3 255 2 2 1 0 1 0 0 0 0 1 1 1
1 2 255 1 1 1 1 1 1 1 1 1 1 1 1 0
255 1 2 1 1 1 2 2 1 1 1 1 1 1 1 0
255 1 2 2 2 3 2 3 3 3 1 1 1 1 255 1
2 2 2 3 3 3 2 2 2 2 2 0 0 255 1 1
1 1 1 1 1 1 1 0 0 0 1 255 1 1 1 2
3 3 4 4 7 7 2 1 0 1 255 1 1 1 1 1
1 1 2 2 1 1 1 0 255 0 1 1 1 1 0 0
0 1 1 1 1 1 255 1 1 1 1 0 0 1 1 1
1 1 2 2 2 1 1 1 0 0 0 0 0 1 1 0
2 1 2 1 1 0 0 0 0 255 0 0 0 0 0 1
1 1 1 1 1 1 1 255 1 2 2 0 0 1 2 2
2 2 2 2 2 1 255 0 0 0 0 0 0 0 1 0
1 0 0 0 0 255 1 1 1 1 1 1 1 1 0 0
0 1 1 255 1 1 0 1 1 1 1 1 2 1 1 1
0 0 255 0 0 0 0 1 1 1 1 1 1 1 2 1
255 1 1 1 1 0 0 1 0 1 1 1 1 1 1 255
1 1 1 1 1 2 2 1 1 1 1 1 1 1 255 1
1 1 1 1 2 1 2 1 1 1 2 2 255 0 0 1
2 2 1 1 0 0 0 1 1 0 0 255 0 0 1 1
1 0 0 1 1 1 1 1 2 1 255 1 1 0 2 2
1 1 1 1 0 1 1 1 255 1 1 1 1 2 2 0
0 0 1 1 1 1 1 255 1 1 1 1 1 1 1 1
1 0 1 0 1 255 1 1 1 1 2 2 2 2 1 0
0 0 0 1 255 0 0 2 2 2 1 2 2 2 2 1
1 0 255 1 1 1 1 1 0 0 0 0 1 1 2 1
0 0 255 0 1 0 1 0 1 0 0 1 1 1 1 1
255 1 1 1 1 1 1 2 2 0 0 1 1 2 255 2
1 1 1 1 1 1 0 0 0 1 1 1 2 255 2 2
1 1 0 0 1 1 1 1 1 1 1 255 2 0 0 0
1 1 1 1 1 0 1 1 1 1 0 255 1 2 2 2
2 1 2 1 1 1 1 0 0 255 1 1 1 2 2 1
2 1 1 1 1 1 0 0 255 1 0 1 1 1 0 0
0 1 1 0 0 0 255 1 1 1 1 1 2 2 2 3
1 0 1 1 1 255 1 1 1 1 1 1 1 0 0 0
0 1 0 255 0 2 2 1 1 1 0 0 0 0 1 1
1 255 1 1 2 1 1 0 1 1 1 1 1 0 0 0
2 1 1 255 255 255 255 255 255 255 255 255 255 255 255 255
255 255 255 255 255 255 255 255 255 255 255 255 255 255 255 255
255 255 255 255 255 255 255 255 255 255 255 255 255 255 255 255
255 255 255 255 255 255 255 255 255 255 255 255 255 255 255 255
255 255 255 255 255 255 255 255 255 255 255 255 255 255 255 255
255 255 255 255 255 255 255 255 255 255 255 255 255 255 255 255
255 255 255 255 255 255 255 255 255 255 255 255 255 255 255 255
255 255 255 255 255 255 255 255 255 255 255 255 255 255 255 255
255 255 255 255 255 255 255 255 255 255 255 255 255 255 255 255
255 255 255 255 255 255 255 255 255 255 255 255 255 255 255 255
255 255 255 255 255 255 255 255 255 255 255 255 255 255 255 255
255 255 255 255 255 255 255 255 255 255 255 255 255 255 255 255
255 255 255 255 255 255 255 255 255 255 255 255 255 255 255 255
255 255 255 255 255 255 255 255 255 255 255 255 255 255 255 255
255 255 255 255 255 255 255 255 255 255 255 255 255 255 255 255
255 255 255 255 255 255 255 255 255 255 255 255 255 255 255 255
255 255 255 255 255 255 255 255 255 255 255 255 255 255 255 255
255 255 255 255 255 255 255 255 255 255 255 255 255 255 255 255
255 255 255 255 255 255 255 255 255 255 255 255 255 255 255 255
255 255 255 255 255 255 255 255 255 255 255 255 255 255 255 255
255 255 255 255 255 255 255 255 255 255 255 255 255 255 255 255
255 255 255 255 255 255 255 255 255 255 255 255 255 255 255 255
255 255 255 255 255 255 255 255 255 255 255 255 255 255 255 255
255 255 255 255 255 255 255 255 255 255 255 255 255 255 255 255
255 255 255 255 255 255 255 255 255 255 255 255 255 255 255 255
255 255 255 255 255 255 255 255 255 255 255 255 255 255 255 255
255 255 255 255 255 255 255 255 255 255 255 255 255 255 255 255
255 255 255 255 255 255 255 255 255 255 255 255 255 255 0 0
1 1 1 1 1 0 0 0 0 1 0 0 0 0 0 255
0 0 0 0 0 1 1 1 1 1 1 1 1 255 1 1
1 0 1 1 1 1 1 1 1 1 1 0 255 0 1 0
1 1 2 1 1 1 1 1 1 1 1 255 0 0 0 0
1 2 2 1 1 1 1 1 1 255 1 0 0 2 1 1
1 1 1 1 1 1 1 1 255 0 1 1 1 1 1 1
0 0 0 1 2 2 255 1 1 0 1 1 1 1 1 1
1 1 1 1 1 255 1 0 0 1 1 1 1 1 1 1
1 1 1 0 255 0 0 0 1 1 1 1 1 2 2 2
2 1 255 0 1 1 1 1 1 1 1 1 1 0 0 0
0 255 0 0 0 1 1 1 1 1 1 1 1 1 1 1
255 1 2 0 0 0 1 2 1 1 1 1 0 0 255 0
1 1 1 1 1 1 0 0 1 1 1 1 0 255 1 1
1 0 1 1 1 0 0 0 1 1 1 255 1 1 1 1
1 1 1 1 1 0 0 0 0 1 255 1 1 1 0 0
0 1 1 2 2 1 1 0 255 1 2 2 1 0 0 2
2 1 1 1 1 1 1 0 255 0 1 0 1 0 1 0
1 1 1 1 2 2 255 1 1 2 1 0 1 1 1 1
1 2 2 1 255 1 1 1 2 1 1 1 0 0 0 0
1 1 1 255 1 2 2 2 0 1 1 1 1 1 1 1
1 255 1 0 0 1 1 1 1 1 1 1 1 1 1 1
1 255 0 0 1 1 1 0 0 1 1 1 1 1 1 255
1 1 1 1 0 0 1 1 1 1 1 2 1 1 255 1
0 1 1 1 1 0 0 0 1 1 1 1 255 1 1 1
1 1 2 2 2 1 1 1 1 0 0 255 1 1 1 0
1 1 1 0 0 1 2 2 2 255 1 1 1 0 0 0
0 0 0 1 1 1 1 255 2 2 2 1 1 0 0 0
0 1 1 0 0 0 1 1 1 0 0 1 1 1 1 1
1 0 0 0 0 0 0 1 1 1 255 0 0 0 0 1
0 0 0 0 0 1 1 1 255 1 2 1 1 1 1 1
0 1 1 1 1 1 0 255 1 1 0 0 2 2 2 1
1 1 1 1 1 1 255 0 0 0 0 1 2 2 1 1
1 2 1 1 255 1 1 1 1 0 0 1 1 1 1 1
1 1 1 255 1 1 0 1 0 1 0 1 0 0 0 1
1 255 1 1 0 1 2 2 2 2 1 1 1 1 1 1
255 1 0 0 1 1 1 1 1 1 1 2 1 1 0 255
0 0 1 1 2 1 1 1 1 2 2 2 1 255 0 1
0 1 1 1 1 1 1 1 0 0 0 0 255 1 1 0
0 1 1 1 1 1 1 0 0 0 1 255 1 1 1 1
0 1 2 2 1 1 1 0 0 255 0 1 1 1 1 1
1 1 0 1 1 1 1 0 255 0 0 0 0 0 0 1
1 1 1 1 1 1 255 1 1 1 1 0 1 1 1 1
1 1 1 1 1 255 1 1 1 0 0 0 0 0 1 1
1 1 1 255 2 2 2 1 1 1 7 7 1 1 1 1
1 1 0 255 0 1 1 1 1 1 1 1 1 1 1 1
2 255 1 1 1 1 1 1 1 1 1 2 2 2 1 255
1 1 1 1 1 1 1 1 1 1 1 1 1 1 255 1
1 1 2 1 1 1 1 1 0 0 0 1 255 2 2 2
2 2 1 1 1 1 2 1 0 1 1 1 255 0 0 1
2 1 1 1 1 1 1 2 2 2 255 1 1 1 1 1
1 0 1 1 1 1 2 1 1 255 1 1 1 1 1 0
0 0 0 1 1 1 1 255 1 1 2 1 1 2 2 2
2 2 1 1 0 1 255 1 1 2 1 1 1 1 1 2
1 2 1 1 255 1 0 1 0 1 0 1 3 2 2 2
1 1 255 2 2 2 1 1 0 0 0 0 1 1 0 0
1 1 1 0 0 1 1 1 1 1 1 1 1 0 1 1
0 0 0 1 1 255 0 0 0 0 1 1 2 2 1 0
1 1 2 255 1 1 2 1 2 2 2 2 2 2 1 1
1 0 255 0 0 0 0 2 2 2 2 1 1 1 1 2
2 255 0 0 1 1 2 2 2 1 1 1 1 1 1 255
1 1 1 1 0 0 1 1 1 1 1 1 1 1 255 1
0 0 0 0 1 1 1 1 1 1 1 1 255 1 1 1
2 2 2 2 4 2 1 1 1 1 0 255 0 0 0 0
1 3 9 4 3 1 1 1 1 1 255 1 0 0 0 1
1 1 1 0 0 1 1 1 255 0 1 1 1 1 1 0
1 1 1 0 0 1 0 255 0 1 2 1 1 0 0 0
1 1 1 0 0 0 255 1 1 1 1 3 8 17 17 3
2 2 1 0 255 0 0 1 1 1 1 0 0 0 0 1
1 1 1 255 1 1 1 0 0 0 1 1 1 1 1 1
1 255 1 1 1 1 0 1 2 2 1 1 1 0 0 0
255 1 1 0 0 1 1 1 1 1 1 2 2 1 255 1
1 1 1 3 14 30 30 12 1 1 1 2 2 1 255 0
1 0 1 1 2 2 2 1 1 0 1 2 255 1 1 1
2 2 4 4 3 2 2 2 2 1 255 0 0 0 1 1
1 1 1 1 1 1 1 1 2 255 1 1 1 2 2 3
2 2 2 1 0 0 0 255 0 0 2 2 2 2 2 2
1 1 0 0 0 1 1 255 1 1 1 2 2 2 1 1
1 1 1 1 1 255 1 1 1 1 1 1 1 1 1 1
0 1 1 1 255 1 1 1 1 0 0 0 1 1 1 0
1 0 255 1 1 2 2 2 4 3 3 2 2 1 1 1
1 255 2 2 2 1 1 1 2 2 2 2 1 1 1 255
1 1 1 1 2 2 8 17 3 2 2 1 1 255 1 1
1 1 1 1 1 0 0 1 1 0 0 1 1 1 1 0
1 1 1 1 0 1 1 1 2 2 2 0 0 1 1 1
255 1 0 0 0 1 1 9 15 9 0 0 1 1 255 1
1 2 2 2 16 42 42 8 5 3 1 1 1 255 1 0
0 1 2 3 4 3 2 0 0 0 2 2 255 0 0 0
0 2 2 2 1 1 1 1 1 1 255 1 1 1 1 1
1 1 1 1 1 1 0 1 0 255 1 1 0 0 0 1
2 2 1 1 1 1 1 255 1 1 1 2 2 16 16 16
4 4 2 1 0 0 255 0 0 2 2 3 57 92 113 24
5 2 1 1 1 255 1 0 1 1 2 2 1 0 0 0
0 0 1 255 1 1 1 1 1 1 0 1 1 1 0 0
1 1 255 1 1 1 1 1 0 0 1 1 2 1 1 0
0 255 1 1 1 3 4 8 41 41 40 4 2 2 2 255
0 0 1 1 1 1 0 1 0 1 1 1 1 1 255 1
1 1 0 1 0 2 1 2 2 2 1 0 255 1 1 1
1 2 3 8 5 2 1 1 1 1 1 255 1 0 0 1
2 4 2 2 2 2 2 2 2 255 1 1 2 2 3 174
255 255 255 131 7 4 2 1 1 255 1 1 1 2 2 2
2 2 2 0 0 1 1 255 1 1 2 3 9 17 5 5
4 2 2 2 1 255 0 0 1 1 2 3 3 5 5 1
1 1 1 1 255 1 1 1 2 3 4 5 5 3 3 2
1 1 255 1 0 1 1 2 3 4 4 4 2 0 0 0
1 1 255 1 1 1 1 2 2 1 1 1 1 0 0 1
255 1 1 1 1 1 1 1 1 1 1 1 1 1 1 255
1 1 1 1 1 1 1 2 1 1 0 0 1 255 1 1
2 2 4 4 3 4 3 3 2 2 2 2 255 1 2 2
2 2 2 2 2 2 2 2 1 1 255 1 1 2 2 10
20 20 20 18 10 2 1 1 255 1 1 1 1 1 2 2
1 2 2 2 1 1 1 1 1 1 1 1 1 1 1 0
1 1 2 2 4 2 1 0 1 1 1 255 1 1 1 1
2 17 20 20 22 20 3 1 1 255 1 1 2 2 16 87
100 103 103 82 5 2 1 2 255 0 0 1 1 4 7 7
7 5 2 0 0 2 2 255 0 0 0 2 2 5 5 2
1 1 1 0 0 255 1 1 1 1 1 1 1 3 4 4
0 0 0 0 255 1 1 0 0 0 7 20 22 7 1 1
1 2 255 1 1 1 2 31 38 38 53 53 9 2 2 2
0 255 0 3 4 10 103 112 112 135 135 27 10 1 0 0
255 0 0 0 0 1 2 1 0 0 0 0 0 1 255 2
1 1 1 1 1 1 1 1 2 2 2 1 1 255 0 0
1 1 1 0 0 0 0 1 1 1 1 0 255 1 1 2
4 8 20 41 41 36 9 3 2 2 255 0 0 1 1 0
0 0 0 0 0 1 1 0 1 255 2 1 1 0 1 4
8 8 5 2 2 1 0 255 0 1 2 3 7 8 10 9
5 2 2 1 1 1 255 1 1 1 1 4 7 7 2 2
2 2 2 1 255 1 1 2 4 174 255 255 255 255 255 131
8 2 1 1 255 0 1 1 3 4 7 5 5 3 2 2
1 0 255 1 2 2 9 17 31 27 21 15 12 3 2 2
255 0 1 1 2 3 14 3 12 2 2 1 1 1 1 255
1 1 1 2 3 7 7 5 5 4 3 2 1 255 0 0
0 1 2 5 4 4 5 5 3 1 0 1 1 255 1 1
0 1 1 1 1 0 0 0 0 0 0 255 1 1 1 1
1 1 2 2 2 1 0 1 1 2 255 1 1 1 3 3
8 11 10 10 2 1 1 1 255 1 2 2 2 3 4 3
4 4 3 3 2 2 2 255 1 1 2 2 2 2 3 4
4 2 2 2 1 255 1 1 2 10 24 23 18 14 14 10
3 2 1 255 1 1 1 1 1 2 3 7 7 7 3 1
1 1 1 1 2 1 1 1 1 1 1 1 2 3 2 4
1 1 1 1 1 1 255 1 0 1 3 17 20 20 22 28
28 23 4 1 255 0 0 1 3 87 99 108 126 126 106 81
4 1 1 255 1 0 1 2 4 7 7 16 34 20 2 1
2 1 255 0 0 0 4 5 40 43 35 7 2 1 1 1
255 1 1 1 1 7 7 3 4 5 7 1 0 0 0 255
0 0 0 1 7 31 35 35 29 9 1 2 2 255 1 1
2 21 43 43 44 69 82 57 9 3 2 2 255 1 3 10
70 112 122 112 129 135 129 24 10 0 0 255 1 1 0 1
1 2 0 0 0 0 0 0 1 255 2 1 1 1 1 1
1 1 2 3 2 2 2 1 255 1 1 1 1 1 0 0
0 0 1 1 1 0 0 255 1 1 1 8 3 5 5 18
14 14 4 2 2 255 0 0 0 0 0 1 0 0 0 0
0 0 0 0 255 2 1 1 1 4 10 11 10 9 5 2
1 0 255 0 0 2 5 8 9 10 10 10 5 2 2 1
1 255 1 1 2 2 7 7 7 4 4 2 2 2 2 255
1 1 4 56 255 255 255 255 255 255 255 94 2 1 1 255
1 2 4 5 12 12 11 9 5 2 2 0 0 255 1 2
3 5 15 18 17 15 15 10 3 2 2 255 1 1 1 1
3 12 1 2 16 2 1 1 1 1 255 1 1 1 2 4
5 4 4 5 5 4 3 1 255 1 0 1 1 5 5 4
4 7 7 4 3 1 1 0 255 1 1 0 1 1 1 0
0 0 1 1 0 0 255 1 1 1 1 2 4 4 3 3
2 2 1 1 1 255 1 0 1 3 11 27 51 27 43 10
2 1 1 255 2 2 2 4 4 3 3 3 4 5 3 2
2 1 255 1 0 0 1 2 2 7 9 7 4 3 3 1
255 1 2 3 10 28 23 18 12 14 14 10 3 2 255 1
1 1 1 2 3 5 7 7 8 7 3 1 1 1 2 2
1 1 1 1 1 1 3 2 3 2 3 1 1 2 2 1
1 255 0 0 1 9 21 35 28 28 27 28 25 12 2 255
1 1 2 21 106 120 136 181 181 142 90 51 2 2 255 1
1 2 4 7 11 11 16 17 4 2 1 1 1 255 1 2
2 5 33 43 49 42 35 7 2 2 1 255 1 1 1 8
8 8 7 12 7 7 1 0 0 1 255 1 1 1 2 17
42 42 42 33 9 2 2 2 255 1 1 3 21 43 44 44
69 82 69 48 9 2 2 255 2 3 15 70 122 122 106 106
151 151 56 12 1 0 255 1 1 1 0 0 0 0 0 0
0 0 0 1 255 0 0 1 1 1 1 2 4 3 3 2
2 1 1 255 1 1 1 1 4 2 2 0 1 1 1 1
0 0 255 1 1 1 8 20 33 14 14 14 14 7 2 1
255 0 0 0 0 0 1 1 1 0 0 0 0 0 1 255
1 1 1 2 4 10 10 9 9 7 1 1 1 255 1 2
2 5 8 18 23 20 20 9 2 2 1 1 255 1 1 3
3 7 5 7 8 8 2 2 2 1 255 1 1 16 154 255
255 255 255 255 255 255 255 14 1 1 255 1 2 4 11 12
12 10 10 5 2 2 1 0 255 1 2 3 15 21 21 21
21 21 4 2 2 2 255 1 1 1 1 2 3 1 2 2
2 2 1 1 1 255 1 1 1 3 4 4 4 4 4 4
5 3 1 255 1 0 1 2 3 4 3 3 3 7 3 3
2 1 0 255 0 1 1 1 1 1 0 0 0 1 1 1
0 255 1 1 1 1 4 4 4 4 3 3 2 0 0 1
255 1 0 1 8 23 28 28 28 43 24 2 2 1 255 2
2 2 3 3 5 4 4 4 4 4 3 2 1 255 0 0
0 0 2 4 7 7 7 5 3 2 1 255 1 2 3 9
28 12 12 12 14 17 15 3 2 255 0 0 0 0 2 3
5 7 7 8 7 5 1 1 2 2 3 1 1 1 1 1
2 3 3 3 2 1 1 1 2 2 1 1 255 0 0 1
16 20 28 28 33 31 31 25 16 2 255 1 1 1 49 95
108 132 158 181 147 138 51 3 2 255 1 1 3 5 7 11
17 17 17 15 4 2 2 2 255 2 2 2 12 49 51 64
42 35 15 4 2 1 255 1 1 1 3 8 9 11 15 7
5 1 0 0 1 255 1 1 1 2 17 33 35 33 29 10
2 2 2 255 1 0 2 20 44 51 44 59 60 59 48 18
2 2 255 2 2 15 69 126 141 97 108 129 108 56 12 1
1 255 1 1 0 0 0 0 0 0 0 0 0 0 0 255
0 0 0 1 0 0 1 4 2 2 2 1 1 1 255 1
1 1 1 4 3 2 0 1 1 1 1 0 0 255 1 1
1 8 14 33 14 18 14 18 21 4 1 255 0 0 0 0
0 0 1 1 0 0 0 1 1 1 255 2 2 1 2 4
8 9 9 9 7 1 0 1 255 1 1 2 4 9 10 18
10 9 7 3 1 1 1 255 1 1 2 3 8 8 14 8
8 5 3 2 2 255 0 1 8 154 255 255 255 255 255 255
255 255 15 1 1 255 2 2 4 8 11 10 10 10 5 3
1 1 1 255 1 2 5 20 8 8 14 14 14 4 2 2
2 255 2 1 1 1 1 0 0 1 2 2 2 1 1 1
255 1 1 2 4 4 4 4 4 4 5 5 5 1 255 1
1 1 2 3 4 4 3 3 5 4 3 2 1 0 255 0
1 1 1 0 0 1 1 0 1 1 1 0 255 1 1 1
2 3 3 3 3 3 3 2 1 1 2 255 1 1 2 5
23 28 28 46 43 24 2 1 1 255 2 2 2 3 4 4
4 4 4 9 16 3 2 1 255 0 0 2 2 2 4 5
5 5 4 3 2 1 255 1 1 3 9 28 28 16 16 16
21 17 0 0 255 1 1 0 0 1 2 4 4 5 7 7
3 1 1 2 2 2 0 1 1 1 1 2 3 3 3 3
2 3 3 3 2 1 0 255 0 1 1 14 15 28 31 33
33 35 25 16 2 255 1 1 1 43 82 119 136 158 208 142
125 47 3 2 255 0 2 4 7 11 11 17 17 15 8 4
2 1 2 255 2 2 3 12 49 51 64 42 25 7 2 2
1 255 1 1 2 3 10 11 18 18 9 4 1 0 0 1
255 1 1 1 1 15 16 33 33 14 7 1 1 1 255 1
1 3 15 41 74 66 66 59 59 27 7 2 2 255 2 2
10 69 132 132 97 142 151 108 25 4 2 1 255 1 1 0
0 0 2 5 0 0 0 1 1 1 255 0 1 0 0 0
0 0 1 1 0 0 1 1 1 255 1 1 1 1 2 2
2 0 0 0 1 1 1 1 255 1 1 1 3 14 35 22
11 9 15 21 4 1 255 0 0 0 0 0 1 1 1 0
1 0 1 1 1 255 2 2 0 1 3 4 7 7 9 4
1 1 1 255 0 1 2 3 9 12 15 12 8 4 3 1
1 1 255 1 1 2 3 3 3 3 8 8 4 2 2 0
255 0 1 2 24 255 255 255 255 255 255 255 122 15 3 1
255 1 1 2 7 10 10 10 10 5 3 2 1 1 255 1
3 15 21 21 14 20 20 21 8 2 2 2 255 2 1 1
1 1 1 1 1 2 2 2 1 0 1 255 1 1 2 4
5 7 5 4 4 4 4 4 0 255 1 1 1 2 3 4
3 2 2 2 2 2 2 1 1 255 0 1 1 1 1 0
1 1 1 1 1 1 1 255 1 1 2 2 4 4 3 3
5 4 3 2 0 2 255 1 1 1 2 8 24 25 30 30
4 2 1 0 255 1 2 3 3 4 4 4 4 4 4 4
3 2 0 255 0 0 2 2 2 4 5 5 5 3 3 2
1 255 1 1 3 24 28 25 16 28 37 35 16 0 0 255
1 1 0 0 1 2 3 4 5 5 4 2 1 1 1 1
1 0 2 0 0 1 1 2 3 3 3 3 3 3 3 1
0 0 255 0 0 1 4 15 15 29 31 35 40 21 15 1
255 1 1 1 8 60 82 136 136 126 125 100 22 2 1 255
0 2 3 5 11 20 20 20 17 12 4 2 1 1 255 1
1 2 4 18 54 57 34 7 2 2 1 1 255 2 1 2
3 10 21 15 15 4 1 1 1 0 1 255 1 1 1 1
5 15 16 16 14 10 1 1 1 255 1 1 3 15 62 74
66 66 66 70 7 2 1 2 255 2 2 5 56 94 99 99
108 108 100 21 3 2 1 255 0 0 0 0 0 0 2 1
0 0 1 1 1 255 2 1 0 0 0 0 0 1 1 0
0 1 1 1 255 1 1 1 1 1 0 0 0 0 0 1
1 1 1 255 1 1 1 7 11 11 20 18 15 15 10 2
0 255 0 0 0 0 0 1 0 0 0 0 0 1 1 1
255 1 1 0 0 2 3 3 3 4 2 1 0 1 255 0
1 1 2 9 10 12 8 3 3 1 0 0 1 255 1 1
1 2 1 0 0 0 2 2 2 2 1 255 0 1 1 9
255 255 255 255 255 255 136 18 10 3 1 255 0 1 1 4
5 7 5 5 4 2 1 1 1 255 2 3 4 5 10 10
14 14 14 8 2 2 2 255 1 1 1 1 0 1 1 2
2 2 2 1 0 1 255 0 1 1 4 4 7 4 7 3
3 3 1 1 255 1 1 1 1 2 3 3 3 3 2 2
1 1 1 1 255 0 1 1 1 1 1 1 1 1 2 1
1 1 255 0 0 2 2 3 3 3 3 3 3 1 1 0
0 255 1 1 1 1 1 8 20 24 9 1 0 0 0 255
1 1 3 4 5 3 3 1 4 4 4 2 1 1 255 1
0 1 1 1 2 3 5 3 3 2 2 2 255 1 1 1
24 28 28 28 28 37 16 1 0 0 255 1 1 1 1 0
1 2 2 3 3 3 1 1 1 1 1 1 0 1 1 1
1 1 1 3 3 4 4 4 4 3 1 1 0 255 0 1
1 1 4 10 27 29 31 31 15 2 1 255 1 2 2 7
54 60 119 126 125 100 77 3 2 1 255 1 1 2 4 11
12 20 18 15 2 1 1 1 1 255 1 2 2 2 14 18
15 9 4 2 1 1 1 255 1 1 2 2 15 21 15 10
2 1 1 1 1 1 255 0 0 0 0 1 15 15 16 3
1 0 1 1 255 1 1 2 3 41 56 64 87 70 70 5
1 1 1 255 1 1 2 47 132 99 99 99 107 24 17 2
2 0 255 0 1 0 0 0 1 3 3 0 0 1 1 1
255 1 0 0 0 0 0 0 0 0 0 0 2 2 1 255
1 1 1 1 0 0 0 0 1 0 1 1 1 1 255 1
1 2 3 11 11 11 8 8 7 0 0 0 255 0 0 1
1 1 2 1 0 0 0 0 1 1 1 255 1 1 0 0
0 1 0 0 2 1 1 0 0 255 0 0 1 2 3 10
11 2 2 1 0 0 0 1 255 1 2 0 0 0 0 0
0 2 2 2 1 1 255 1 1 1 2 10 255 255 255 255
136 37 14 7 1 0 255 0 0 1 1 2 2 2 2 1
0 0 0 1 255 1 1 3 4 8 11 11 10 4 4 1
1 1 255 0 0 0 1 1 3 5 5 2 5 2 0 0
0 255 0 1 1 1 2 4 3 3 3 3 3 1 0 255
1 1 1 1 2 2 2 2 2 2 2 1 1 1 1 255
1 1 1 0 1 1 1 1 1 2 1 1 1 255 0 0
0 2 3 4 4 3 3 2 1 0 0 0 255 0 0 0
0 1 1 2 2 1 1 0 0 0 255 1 1 2 3 5
3 3 1 2 1 2 1 1 1 255 1 0 1 1 1 1
1 3 3 2 2 2 2 255 1 1 1 3 21 25 25 27
7 3 1 0 0 255 0 1 1 1 0 1 1 1 2 3
1 1 1 1 1 1 1 2 2 1 1 1 0 1 1 3
3 3 1 2 2 2 1 1 255 0 1 1 1 2 3 10
10 27 24 1 1 1 255 1 2 2 3 7 42 50 42 50
28 3 2 2 1 255 0 0 0 2 2 3 18 3 2 2
1 1 1 1 255 1 1 2 2 2 2 1 1 2 2 1
1 0 255 1 1 1 1 2 2 2 2 1 1 1 1 1
1 255 0 0 1 1 1 2 1 4 1 2 1 1 1 255
0 0 1 1 1 53 54 54 64 21 1 0 0 0 255 1
1 1 2 47 49 82 49 17 2 2 0 0 0 255 0 1
1 1 1 1 1 1 0 0 0 1 1 255 1 0 0 0
1 0 0 0 1 1 0 0 2 1 255 1 1 0 0 0
0 0 0 0 0 1 1 0 1 255 1 1 1 1 2 4
8 4 1 0 0 0 0 255 0 0 1 1 1 1 1 1
0 1 1 1 1 1 255 1 1 1 1 0 0 0 0 0
1 1 1 1 255 0 1 0 1 2 2 2 2 1 0 0
0 0 1 255 1 1 0 0 0 0 1 1 1 1 1 1
1 255 1 1 1 1 2 9 90 90 77 37 8 4 1 0
0 255 0 0 0 1 1 1 2 1 0 0 0 1 1 255
1 1 1 2 4 5 4 3 1 1 0 1 1 255 0 0
0 0 1 3 4 5 3 3 2 1 1 0 255 0 1 1
2 2 3 2 2 2 1 1 1 1 255 0 1 1 2 2
1 2 2 2 2 2 1 1 0 0 255 1 1 1 1 1
1 1 1 0 1 1 1 1 255 0 0 0 2 2 2 3
2 2 1 0 0 0 0 255 1 1 1 0 1 1 1 1
1 1 1 0 0 255 1 1 1 2 2 2 2 1 1 1
1 1 1 2 255 1 0 0 0 0 1 0 2 2 2 2
2 2 255 1 1 1 2 1 3 5 5 2 1 1 0 0
255 1 1 0 0 0 1 0 1 2 2 1 1 1 1 1
1 1 1 1 1 1 1 0 1 1 1 1 1 1 1 1
2 1 1 255 1 1 1 1 1 1 2 1 1 0 0 0
1 255 0 0 2 2 2 1 8 8 2 0 0 0 1 0
255 0 0 0 1 1 2 2 2 1 1 0 1 1 1 255
1 1 1 2 1 0 0 0 0 1 1 1 1 255 1 0
1 1 1 1 1 1 1 1 1 1 1 1 255 0 0 1
1 1 1 1 1 0 0 0 1 0 255 0 0 1 1 1
1 2 3 3 1 0 0 0 0 255 1 1 1 1 1 2
3 3 2 1 0 0 0 0 255 1 1 1 1 1 1 1
0 0 0 0 0 1 255 0 0 0 1 1 0 0 0 0
0 0 1 1 1 255 0 1 1 1 0 1 1 0 0 0
1 1 1 1 255 1 1 2 1 1 1 2 1 0 0 0
1 0 255 0 1 1 1 1 1 2 1 1 1 1 1 1
1 255 2 3 1 1 0 0 0 0 0 0 1 1 1 255
0 0 0 0 0 1 1 1 0 0 0 0 0 0 255 1
1 1 0 1 1 1 1 1 1 0 0 1 255 1 2 2
1 1 1 4 4 4 3 1 1 0 0 0 255 1 0 0
1 1 1 1 1 1 1 1 1 1 255 1 1 1 1 2
3 1 1 1 1 1 1 1 255 0 0 0 0 2 1 2
1 1 2 1 1 1 0 255 1 1 2 1 1 1 1 2
1 1 1 1 1 255 0 0 1 1 1 1 1 1 1 2
1 0 0 0 0 255 0 1 1 1 1 1 1 1 0 1
0 1 0 255 0 0 0 0 0 1 1 1 1 0 0 0
1 0 255 1 0 1 0 1 1 2 2 1 1 1 1 1
255 1 1 1 1 1 1 1 1 1 1 1 1 1 2 255
1 1 1 1 1 1 1 1 0 0 1 1 1 255 1 2
2 2 1 1 1 1 1 1 1 0 1 255 0 0 0 0
0 1 1 1 1 1 1 1 1 0 0 0 1 2 1 1
1 2 2 2 0 1 0 0 0 1 1 1 1 1 255 1
1 1 1 1 1 1 0 0 0 0 0 0 255 0 0 0
0 0 0 1 1 1 0 0 1 1 0 255 0 0 0 0
1 1 2 2 0 1 1 1 0 0 255 0 1 1 1 0
0 0 0 0 0 0 1 0 255 0 0 0 1 1 0 1
1 0 0 1 2 2 1 255 1 1 1 0 0 1 0 0
0 0 1 1 0 255 0 2 1 1 1 1 1 2 2 1
0 0 0 1 255 1 1 1 1 1 1 1 2 1 1 0
0 0 0 255 1 1 1 1 1 1 1 1 1 1 1 0
0 255 1 1 1 1 0 0 0 1 1 1 0 0 1 1
255 0 1 1 1 1 1 1 0 0 0 1 1 1 0 255
1 1 1 0 1 1 1 1 0 0 2 18 18 255 2 1
1 0 1 1 1 1 1 1 1 1 1 1 255 1 1 1
1 1 0 1 0 0 0 1 1 1 255 0 0 0 0 0
1 0 0 0 1 1 0 1 1 255 1 1 1 0 1 1
2 2 1 1 0 1 0 255 1 2 2 1 1 1 1 2
2 1 1 1 0 1 1 255 1 0 1 1 1 1 1 1
1 1 1 1 1 255 1 1 1 1 1 1 1 1 1 1
1 1 1 255 1 1 1 1 2 1 1 0 1 2 2 1
1 1 255 1 1 1 1 3 1 1 1 1 1 1 1 1
255 1 1 1 0 0 1 1 0 0 0 0 0 0 0 0
255 0 1 1 2 1 1 1 1 0 0 0 1 0 255 0
1 1 1 0 1 1 1 0 0 0 1 1 1 255 1 1
1 1 1 2 2 2 1 2 1 2 1 255 1 1 1 1
1 1 1 1 1 1 1 1 1 1 255 1 1 1 1 1
2 1 1 0 0 0 0 1 255 1 2 2 2 1 1 1
0 0 0 1 0 1 255 0 0 0 0 0 0 1 1 2
1 1 0 1 0 0 0 1 255 255 255 255 255 255 255 255
255 255 255 255 255 255 255 255 255 255 255 255 255 255 255 255
255 255 255 255 255 255 255 255 255 255 255 255 255 255 255 255
255 255 255 255 255 255 255 255 255 255 255 255 255 255 255 255
255 255 255 255 255 255 255 255 255 255 255 255 255 255 255 255
255 255 255 255 255 255 255 255 255 255 255 255 255 255 255 255
255 255 255 255 255 255 255 255 255 255 255 255 255 255 255 255
255 255 255 255 255 255 255 255 255 255 255 255 255 255 255 255
255 255 255 255 255 255 255 255 255 255 255 255 255 255 255 255
255 255 255 255 255 255 255 255 255 255 255 255 255 255 255 255
255 255 255 255 255 255 255 255 255 255 255 255 255 255 255 255
255 255 255 255 255 255 255 255 255 255 255 255 255 255 255 255
255 255 255 255 255 255 255 255 255 255 255 255 255 255 255 255
255 255 255 255 255 255 255 255 255 255 255 255 255 255 255 255
255 255 255 255 255 255 255 255 255 255 255 255 255 255 255 255
255 255 255 255 255 255 255 255 255 255 255 255 255 255 255 255
255 255 255 255 255 255 255 255 255 255 255 255 255 255 255 255
255 255 255 255 255 255 255 255 255 255 255 255 255 255 255 255
255 255 255 255 255 255 255 255 255 255 255 255 255 255 255 255
255 255 255 255 255 255 255 255 255 255 255 255 255 255 255 255
255 255 255 255 255 255 255 255 255 255 255 255 255 255 255 255
255 255 255 255 255 255 255 255 255 255 255 255 255 255 255 255
255 255 255 255 255 255 255 255 255 255 255 255 255 255 255 255
255 255 255 255 255 255 255 255 255 255 255 255 255 255 255 255
255 255 255 255 255 255 255 255 255 255 255 255 255 255 255 255
255 255 255 255 255 255 255 255 255 255 255 255 255 255 255 255
255 255 255 255 255 255 255 255 255 255 255 255 255 255 255 255
255 255 255 255 255 255 255 255 255 255 255 255 255 255 255 255
255 255 255 0 0 0 1 1 1 1 1 1 1 1 1 1
1 1 2 1 255 1 2 0 0 1 1 1 0 0 0 0
0 0 255 1 1 0 0 0 1 0 1 1 1 1 1 1
1 255 0 1 1 1 1 1 1 0 0 0 1 1 1 0
255 0 1 1 1 0 0 0 0 0 1 1 1 1 255 0
0 0 0 0 1 1 1 0 0 1 1 2 1 255 1 1
1 1 0 1 0 1 0 1 1 1 1 255 1 2 1 1
1 1 0 0 1 1 1 0 0 1 255 1 2 2 2 1
1 1 1 1 1 1 0 0 0 255 1 1 0 0 1 0
0 1 1 1 0 1 1 255 1 1 1 1 1 1 1 1
1 1 1 1 1 1 255 1 1 1 0 0 0 1 0 0
0 0 0 0 0 255 0 0 0 1 2 2 0 0 0 0
1 56 33 255 0 0 0 0 0 0 0 0 1 1 1 1
0 1 255 0 0 0 1 1 1 1 0 1 0 1 1 1
255 0 1 0 0 0 0 0 1 1 1 0 0 0 0 255
1 1 0 1 1 1 0 0 0 0 1 1 1 255 2 2
2 1 1 1 1 2 2 1 1 1 0 0 0 255 0 0
2 2 1 1 1 1 2 1 1 1 1 255 0 0 0 1
0 0 0 1 1 1 1 1 1 255 1 1 2 2 1 0
0 0 1 2 2 2 1 1 255 1 1 1 1 1 1 0
0 0 0 1 1 1 255 1 1 0 0 0 0 0 1 1
1 2 1 1 0 0 255 1 1 0 1 1 1 1 1 1
1 1 1 0 255 1 1 1 1 1 1 1 1 0 0 0
0 0 1 255 1 1 1 1 1 1 1 2 2 1 1 0
1 255 2 1 1 1 1 1 1 1 1 1 1 1 1 1
255 1 1 1 0 0 0 1 1 1 1 0 0 0 255 2
1 1 0 2 2 1 1 1 0 0 0 1 255 1 1 1
1 1 1 1 1 0 1 0 1 0 2 1 1 1 1 1
1 1 1 0 1 1 1 2 2 1 1 1 1 1 1 255
1 1 1 1 0 0 1 0 0 1 1 1 0 255 1 1
1 1 1 1 0 0 0 0 1 1 1 1 255 0 1 1
1 1 1 1 0 0 1 1 1 1 0 255 0 1 1 1
1 0 0 1 1 1 1 1 1 255 1 1 1 1 0 1
1 1 1 1 2 1 2 1 255 1 1 1 1 0 1 1
1 1 1 0 1 1 255 1 1 1 1 0 0 0 0 1
1 2 1 0 0 255 1 1 2 2 2 1 1 2 1 1
1 0 0 1 255 1 1 1 1 0 0 0 1 0 0 0
1 2 255 1 1 1 1 1 1 1 1 1 1 1 1 1
1 255 1 1 1 0 0 0 1 1 1 0 0 0 0 0
255 0 0 1 1 1 1 0 0 0 0 0 1 0 255 0
0 0 0 0 0 0 0 1 1 1 1 0 0 255 0 0
0 0 1 1 1 1 1 1 1 1 1 255 1 1 1 1
0 0 1 1 1 1 1 0 0 0 255 0 0 1 1 1
1 0 0 0 0 0 1 2 255 2 1 1 1 1 1 1
1 1 1 0 0 0 2 0 255 0 1 2 2 2 2 2
1 2 1 1 1 1 255 0 0 0 1 1 1 0 1 1
1 1 0 1 255 1 1 1 1 1 1 1 0 1 2 1
1 0 1 255 1 1 1 1 0 1 1 0 1 1 1 1
1 255 1 1 1 0 0 0 4 4 3 1 2 1 1 0
0 255 1 1 1 1 1 1 1 1 1 1 1 1 1 255
1 1 1 1 1 1 1 1 0 0 0 0 0 0 255 1
1 1 1 1 1 2 2 2 1 1 0 1 255 1 1 1
1 1 1 1 1 0 1 1 1 1 1 255 1 0 0 0
0 0 1 1 1 1 0 0 0 255 2 1 1 1 2 2
2 1 1 0 0 1 1 255 1 1 1 1 1 1 1 2
0 1 0 1 1 2 1 1 1 1 1 1 0 0 0 1
1 1 1 1 1 1 1 1 1 1 255 0 1 1 1 1
0 1 1 1 1 1 1 1 255 1 1 1 1 1 1 0
0 0 0 0 1 1 1 255 1 1 1 1 1 2 2 1
0 1 1 1 0 0 255 1 2 2 1 0 0 1 2 2
1 1 0 0 255 1 1 1 1 1 1 2 2 2 1 1
1 1 1 255 1 1 1 1 1 2 2 2 2 1 0 1
1 255 1 1 1 1 0 1 1 1 1 1 1 1 0 1
255 1 1 2 3 5 12 153 153 28 3 1 0 0 1 255
1 1 1 1 0 0 0 1 1 0 0 1 1 255 1 1
1 1 0 0 2 2 1 1 1 1 1 1 255 1 1 1
0 1 1 1 1 1 0 1 1 1 1 255 1 1 1 1
1 1 1 1 0 0 0 1 0 255 0 0 0 0 0 0
2 1 1 1 1 1 0 0 255 0 0 0 0 1 1 1
1 1 1 1 1 1 255 1 1 1 1 0 0 1 1 1
1 1 1 0 0 255 1 1 1 1 1 0 0 0 0 0
0 1 1 255 0 1 1 1 1 1 1 1 1 0 0 0
0 2 1 255 1 2 2 2 7 7 7 2 2 1 1 1
1 255 1 1 1 1 1 2 3 3 2 1 1 0 1 255
1 1 1 1 1 1 1 0 1 1 1 1 0 1 255 1
1 1 0 0 1 2 2 2 1 1 0 0 255 1 1 1
1 1 4 10 10 10 9 2 1 1 1 1 255 1 2 1
1 1 1 1 1 1 1 1 1 1 255 1 1 0 0 0
0 0 1 1 1 0 0 0 0 255 1 1 1 1 2 2
3 2 2 2 1 0 1 255 2 2 2 1 1 0 0 0
0 1 1 1 1 1 255 0 0 0 0 0 0 2 2 1
1 0 1 2 255 2 1 1 2 2 2 1 2 2 2 1
0 1 255 1 1 1 1 1 2 2 2 2 3 1 1 1
1 1 1 1 0 0 1 0 0 0 0 0 1 0 1 1
1 2 1 0 0 255 1 1 1 1 1 1 1 1 1 1
1 1 1 255 1 2 1 1 1 1 1 2 1 1 0 1
0 0 255 0 1 1 1 2 3 3 3 2 2 2 1 1
0 255 1 2 2 2 2 3 3 3 2 1 1 1 0 255
0 1 1 1 3 4 7 7 5 2 2 1 0 2 255 1
1 1 2 2 2 2 2 2 2 1 1 1 255 1 1 0
1 0 1 2 2 2 2 2 1 1 1 255 1 1 1 3
64 157 255 255 255 28 3 1 0 1 255 2 2 1 1 0
0 0 1 1 1 1 1 1 255 2 1 1 1 1 1 2
3 3 1 1 0 1 1 255 1 1 1 1 1 0 1 2
1 0 0 1 1 1 255 1 1 1 1 1 1 1 1 1
0 0 1 1 255 0 0 0 0 1 2 2 2 2 2 2
2 2 1 255 0 0 1 1 1 1 1 2 2 1 1 1
1 255 1 1 1 1 1 0 1 1 1 1 1 0 0 0
255 0 1 1 0 0 0 0 0 0 1 1 1 1 255 0
0 0 1 2 1 1 1 0 0 0 1 2 2 2 255 1
1 1 2 17 37 27 22 2 2 1 1 1 255 0 1 1
2 3 4 4 4 4 2 1 0 1 255 1 1 1 1 1
1 8 3 2 2 1 0 0 1 255 1 1 1 1 0 1
2 2 2 2 1 1 1 255 1 1 2 1 3 10 48 44
31 22 9 2 1 1 1 255 1 1 1 1 1 2 1 1
1 1 1 1 1 255 1 1 0 0 0 0 1 1 1 1
1 0 1 1 255 1 1 2 3 5 5 7 4 2 2 2
2 2 255 1 1 1 0 0 0 1 0 0 0 0 0 0
0 255 0 0 0 1 1 3 3 3 1 0 0 2 2 255
2 2 2 2 2 3 3 2 2 2 1 1 1 255 2 1
2 2 2 22 8 11 5 11 2 1 1 0 0 0 1 0
0 1 0 0 0 0 0 1 1 1 1 2 2 1 0 0
255 1 1 1 1 1 5 10 2 2 2 1 1 1 255 1
0 1 1 1 1 1 4 3 2 1 1 0 0 255 0 1
1 2 3 5 7 5 3 3 2 2 2 1 255 2 2 2
3 3 5 3 5 3 2 2 1 1 255 0 1 1 1 4
8 8 7 7 5 2 1 1 2 255 1 1 1 2 4 5
5 5 5 2 2 1 1 255 0 0 0 1 1 4 5 5
4 4 2 2 1 1 255 1 1 2 64 184 255 255 255 255
255 9 1 0 0 255 1 1 1 1 0 0 0 0 0 1
0 1 1 255 1 1 2 2 2 1 1 2 2 2 0 1
1 1 255 1 1 1 1 0 0 0 2 2 1 1 1 1
1 255 0 1 1 2 1 1 2 7 1 1 0 1 1 255
0 0 0 0 1 2 5 5 5 5 2 2 2 2 255 1
1 1 1 3 3 8 8 5 2 1 1 1 255 1 1 1
0 1 1 1 1 1 1 0 0 0 0 255 0 1 0 0
0 0 0 0 1 1 2 1 1 255 0 0 0 2 2 2
3 1 0 0 0 1 1 2 2 255 2 2 3 37 49 49
41 33 21 3 2 1 1 255 2 2 3 4 7 7 7 7
7 4 1 0 1 255 1 1 1 1 1 1 8 3 2 2
0 0 1 2 255 2 2 2 2 0 0 0 1 2 1 0
0 1 255 0 0 2 2 10 44 49 44 33 33 33 9 3
1 1 255 0 0 0 0 0 2 2 0 0 1 1 1 1
255 1 1 0 0 0 1 1 1 1 1 1 1 1 1 255
1 1 2 5 5 7 7 7 4 3 2 2 2 255 2 1
1 1 0 1 1 11 1 1 1 0 0 0 255 2 1 1
1 3 3 7 5 2 2 1 2 2 255 2 2 2 3 3
4 3 5 5 3 2 1 1 255 1 1 2 3 22 22 22
22 8 18 7 2 1 0 0 0 2 0 1 1 1 1 0
0 0 3 1 2 2 2 2 1 0 1 255 2 2 2 2
3 5 10 10 11 9 1 0 1 255 0 0 1 1 1 3
4 7 7 5 2 1 0 1 255 0 1 2 2 4 7 17
11 11 10 3 2 2 2 255 2 2 3 5 5 5 5 5
4 3 2 2 2 255 1 2 2 3 3 11 7 7 7 10
7 2 2 2 255 1 1 1 2 5 5 9 9 9 4 4
1 1 255 0 0 0 2 4 5 5 4 4 5 5 1 1
0 255 1 1 41 171 255 255 255 255 255 255 160 1 0 0
255 1 0 0 0 0 0 0 0 0 0 1 1 1 255 1
1 2 2 2 1 1 1 0 0 0 1 1 1 255 1 1
1 1 0 0 0 4 4 2 2 2 1 1 255 0 0 0
2 5 5 8 8 1 1 0 0 1 255 1 0 1 1 1
4 5 5 5 5 2 2 2 2 255 1 1 2 1 3 9
9 8 5 2 1 1 1 255 1 1 0 0 1 1 1 1
1 1 0 0 0 0 255 1 1 1 0 0 0 1 1 2
7 2 1 1 255 0 0 1 2 2 2 1 1 1 0 0
0 1 1 2 255 2 3 7 37 41 41 41 41 21 8 2
1 1 255 2 3 3 4 5 7 7 7 7 7 2 0 1
255 2 1 1 1 1 1 3 3 3 2 2 2 1 1 255
1 2 2 2 0 1 0 1 2 2 0 0 1 255 1 1
2 2 11 25 48 17 17 17 36 35 1 1 1 255 0 1
0 1 1 2 3 2 1 1 1 1 0 255 1 1 0 0
0 1 2 0 0 0 1 1 1 1 255 1 1 3 5 7
7 7 7 5 4 2 1 1 255 1 0 1 1 2 9 11
11 2 0 0 0 0 1 255 2 2 2 2 10 10 10 7
5 2 1 1 1 255 2 1 1 2 3 14 5 9 9 12
3 2 1 255 0 1 2 2 7 22 21 22 20 22 17 12
2 0 0 0 1 1 1 1 1 1 1 1 1 3 3 3
5 2 2 1 1 0 255 1 2 2 2 2 4 8 8 11
9 2 0 0 255 0 0 1 1 2 4 4 7 7 8 5
2 1 1 255 1 1 2 4 15 22 22 12 12 11 10 3
2 2 255 2 2 3 5 5 5 5 9 7 4 2 2 1
255 1 2 2 3 3 7 7 7 5 7 4 3 2 1 255
1 1 1 2 5 8 8 5 5 5 4 2 1 255 0 0
0 1 4 5 5 5 5 5 5 1 0 0 255 1 4 147
194 255 255 255 255 255 255 204 4 1 0 255 1 0 0 0
0 0 0 0 0 0 0 0 0 255 1 1 2 0 0 0
0 0 0 1 0 1 1 0 255 1 1 1 1 1 2 2
7 4 2 2 1 1 1 255 0 1 0 4 5 5 8 8
1 1 0 0 0 255 1 0 0 1 3 4 5 5 5 5
1 1 1 1 255 1 1 2 1 3 4 8 5 3 1 1
1 1 255 1 0 0 0 1 1 1 1 1 1 0 0 0
0 255 0 1 1 1 1 1 1 1 1 1 0 0 0 255
0 0 0 1 1 1 1 1 1 0 0 0 0 0 0 255
2 3 16 36 41 41 41 86 50 9 3 1 1 255 1 2
3 3 4 4 4 7 7 7 2 1 1 255 2 1 2 1
1 1 1 1 1 1 0 0 0 0 255 2 2 1 2 1
1 0 1 2 4 0 0 0 255 1 1 2 3 24 24 24
17 29 21 35 21 4 1 1 255 0 2 1 1 0 1 1
1 2 1 1 1 1 255 1 1 1 1 1 1 2 0 0
0 0 1 1 1 255 1 1 5 7 7 7 7 5 5 4
2 1 1 255 1 0 1 1 2 2 2 2 0 0 0 1
0 1 255 2 1 2 5 10 9 9 8 8 3 2 1 1
255 1 1 2 3 2 4 4 4 5 9 3 1 1 255 0
0 1 1 7 40 21 21 20 22 20 12 1 0 0 0 1
1 1 1 1 1 1 2 8 8 5 3 5 2 2 1 1
1 255 1 2 2 2 2 4 5 2 9 2 1 1 1 255
0 1 1 1 2 4 8 8 7 5 3 1 1 2 255 2
1 2 5 15 22 22 21 21 14 10 3 2 1 255 1 1
2 5 5 4 4 7 7 4 3 1 1 255 2 2 2 3
3 5 4 5 4 5 4 3 2 1 255 1 1 2 2 5
5 5 5 5 5 4 2 1 255 0 0 0 3 3 4 4
4 4 5 5 1 0 0 255 1 4 147 201 255 255 255 255
255 255 208 18 1 0 255 1 1 1 0 0 0 0 0 0
1 1 0 0 255 1 1 2 0 0 0 0 0 0 0 0
1 1 1 255 0 0 1 2 2 4 11 11 7 2 1 1
1 1 255 0 1 1 2 2 4 8 11 1 1 1 0 0
255 1 1 0 0 3 4 5 5 4 2 1 1 1 1 255
1 1 2 2 8 9 9 9 3 1 1 1 1 255 0 0
0 0 1 1 1 1 1 1 0 0 0 0 255 1 1 1
1 1 1 1 1 1 0 0 1 1 255 1 0 0 0 0
0 1 1 1 0 0 1 1 1 0 255 1 3 16 21 36
41 56 86 41 12 3 1 1 255 1 1 3 3 3 3 4
5 5 7 5 1 1 255 1 1 2 2 2 2 3 3 5
0 1 0 0 0 255 0 1 0 1 0 1 1 2 2 4
2 0 1 255 1 1 1 3 7 23 24 23 29 21 35 21
7 1 0 255 1 2 1 1 0 0 1 1 1 1 1 1
1 255 1 1 1 1 1 0 0 0 0 0 1 0 0 0
255 1 1 7 8 7 7 7 5 5 3 2 1 1 255 1
1 1 1 22 22 9 1 1 1 0 1 1 1 255 1 1
1 2 7 7 9 10 8 3 2 1 1 255 1 1 2 5
7 4 3 3 3 2 2 1 1 255 0 0 0 0 3 43
30 22 20 29 29 4 1 0 0 0 1 1 1 1 2 1
1 1 8 8 8 2 1 1 1 1 1 0 255 1 1 2
2 4 8 4 2 2 2 1 1 0 255 0 1 0 0 0
4 9 8 4 4 3 1 1 1 255 1 1 2 11 21 21
21 16 16 16 10 3 1 1 255 0 1 2 4 4 4 3
5 7 4 3 1 1 255 1 2 2 4 4 5 4 5 4
4 4 3 1 1 255 1 1 1 2 5 5 5 4 5 5
3 2 1 255 1 1 0 1 2 3 5 5 5 5 4 1
0 0 255 0 1 80 201 255 255 255 255 255 255 208 21 1
1 255 1 1 1 1 0 0 0 1 1 2 1 1 0 255
2 2 1 0 2 2 2 1 0 0 0 0 1 1 255 0
0 0 1 2 3 7 7 7 2 1 0 1 1 255 0 0
0 0 0 3 3 3 1 1 1 0 0 255 1 1 0 0
2 4 4 7 5 4 1 1 1 1 255 1 1 2 2 8
9 9 8 8 0 1 1 1 255 0 0 0 1 1 2 2
1 0 0 0 0 0 1 255 1 1 1 1 3 1 1 1
1 1 1 1 1 255 1 1 0 0 0 1 2 1 1 1
1 2 1 1 1 255 1 2 14 25 53 56 86 86 41 9
2 1 0 255 0 1 2 4 4 3 4 5 5 5 2 1
1 255 1 1 1 1 1 1 1 0 0 0 0 0 0 0
255 1 1 0 1 1 1 2 2 1 0 2 1 1 255 1
1 1 1 4 23 24 29 33 47 35 21 7 2 0 255 1
1 1 1 0 0 0 0 0 1 1 2 2 255 1 1 1
1 1 1 0 0 0 0 0 0 0 0 255 1 1 4 5
5 7 5 5 3 3 2 1 1 255 1 1 1 2 4 9
1 1 1 1 1 1 1 1 255 1 1 1 3 4 5 8
8 8 3 2 1 1 255 1 2 3 5 7 2 1 3 2
2 2 1 1 255 1 0 0 0 5 43 43 33 20 29 5
1 1 1 0 0 0 1 1 1 1 1 2 1 3 8 3
2 1 2 1 1 1 1 255 1 1 1 1 2 8 8 1
1 1 1 1 1 255 1 1 1 1 0 2 8 4 3 3
1 1 1 0 255 1 1 2 3 16 16 16 21 24 16 3
2 1 0 255 0 0 2 4 4 4 4 4 4 3 1 1
1 255 1 2 2 3 4 5 5 5 4 4 4 1 0 0
255 1 1 0 1 5 5 5 5 4 4 3 2 1 255 1
0 0 2 2 4 5 5 5 5 4 0 0 0 255 0 0
5 220 255 255 255 255 255 255 81 21 1 1 255 1 1 1
0 0 0 1 1 2 2 2 2 0 255 0 0 0 1 1
2 2 1 0 0 0 1 1 1 255 1 0 0 1 1 2
7 7 5 2 2 1 1 1 255 0 0 0 0 0 2 3
11 2 1 0 0 0 255 1 1 0 1 1 2 4 3 4
2 1 1 1 1 255 1 0 0 8 8 9 9 8 8 2
1 1 0 255 0 0 0 1 1 1 0 0 0 1 1 0
0 1 255 1 1 1 1 4 4 4 4 2 2 1 2 1
255 1 1 0 0 0 0 2 1 1 1 2 2 2 2 2
255 1 1 10 25 53 56 56 56 40 3 1 0 0 255 0
2 2 2 4 5 7 5 5 3 1 1 0 255 1 1 1
1 1 1 0 0 1 2 2 0 0 1 255 1 1 1 1
0 1 1 0 0 0 0 1 2 255 1 1 1 1 1 7
22 33 22 44 27 20 3 1 0 255 0 1 0 1 0 0
0 0 0 1 2 2 2 255 1 1 1 1 1 1 1 0
0 0 1 0 0 1 255 1 0 3 4 5 5 5 5 5
3 2 1 1 255 1 1 1 2 1 1 1 1 1 1 0
1 1 1 255 1 1 1 2 3 4 4 8 3 2 1 1
1 255 1 1 2 2 8 4 3 3 2 3 2 1 0 255
0 0 0 0 2 28 31 31 5 5 5 2 1 1 1 0
1 1 1 1 2 2 2 1 1 1 1 1 1 2 0 0
0 0 255 1 1 1 1 1 1 1 1 1 1 0 0 0
255 1 1 1 1 1 2 2 3 3 1 1 1 1 0 255
1 1 2 2 11 11 11 10 10 3 3 1 1 0 255 0
0 1 4 4 4 8 4 3 1 1 1 1 255 1 1 1
1 3 4 7 7 4 4 1 0 0 0 255 1 0 0 1
2 3 5 4 4 2 2 1 1 255 1 1 1 1 2 2
4 5 5 5 0 0 1 1 255 0 0 1 1 220 229 255
255 255 227 49 2 1 1 255 1 1 0 1 1 1 1 1
1 1 1 2 2 255 2 0 0 1 1 1 1 1 0 1
1 0 0 0 255 1 0 0 0 1 1 2 2 2 2 2
1 1 1 255 0 0 0 1 2 2 2 2 2 1 0 0
0 255 1 1 0 2 1 2 3 3 2 2 1 1 1 1
255 1 0 0 0 1 2 5 2 2 1 1 1 1 255 0
0 0 1 1 1 0 0 0 1 1 1 1 1 255 1 0
1 4 4 2 4 7 4 1 1 1 1 255 0 0 0 0
0 0 2 1 1 1 1 1 1 2 2 255 1 1 1 10
27 53 36 36 31 3 1 1 0 255 0 0 1 2 4 4
5 5 5 2 1 1 1 255 1 1 1 1 2 2 0 1
2 2 2 2 0 0 255 1 1 1 0 0 0 1 0 0
0 1 0 0 255 1 0 0 0 0 0 3 22 18 29 16
16 3 0 0 255 1 1 0 1 0 0 0 0 0 1 2
2 1 255 0 0 0 1 1 1 0 0 0 0 0 0 0
0 255 1 0 2 3 4 4 4 5 4 2 1 1 1 255
1 1 1 2 1 1 0 1 1 1 0 1 1 2 255 1
0 0 1 2 1 1 2 1 1 1 1 1 255 1 1 1
1 1 2 1 3 2 3 1 1 1 255 1 1 1 1 1
2 3 4 4 4 3 1 1 1 2 2 0 1 1 1 2
1 1 1 0 0 0 1 1 0 0 0 1 1 255 1 1
1 1 1 1 1 1 1 1 1 2 1 255 1 1 1 1
1 2 2 2 2 1 1 1 1 0 255 1 1 1 2 2
2 10 2 3 2 1 1 1 1 255 0 0 0 1 3 4
5 4 2 1 1 1 1 255 1 1 1 1 1 3 4 4
2 1 1 0 1 1 255 1 1 1 1 1 2 3 3 3
2 2 1 1 255 1 1 1 1 1 2 2 3 3 3 0
1 1 1 255 1 1 1 1 15 190 229 255 227 49 2 0
0 1 255 1 2 1 2 1 0 1 1 1 0 0 0 2
255 1 0 0 1 1 1 0 1 2 2 2 1 0 1 255
1 1 0 0 0 1 1 1 2 1 2 1 1 1 255 0
1 0 2 2 2 2 1 1 1 0 0 0 255 1 0 0
1 1 1 1 2 2 1 0 1 1 1 255 1 0 1 1
1 1 2 2 1 1 0 0 0 255 1 1 1 1 1 0
0 0 1 1 1 1 1 0 255 0 1 1 1 2 1 1
1 1 1 1 1 1 255 1 0 0 1 1 1 1 1 1
1 1 1 1 2 2 255 1 1 1 2 5 8 22 22 5
3 1 0 0 255 1 1 1 1 2 2 4 3 2 1 1
1 1 255 0 1 1 2 2 2 1 1 2 2 2 1 0
1 255 1 1 1 1 1 0 1 0 1 1 1 1 1 255
1 1 1 0 0 1 1 3 3 4 4 3 2 0 0 255
1 1 1 2 1 1 0 1 1 1 1 1 1 255 0 0
0 0 1 2 1 0 0 0 0 0 0 0 255 0 0 1
1 3 3 3 2 4 2 1 1 1 255 1 1 1 1 1
1 0 1 1 1 0 0 0 2 255 1 0 0 1 1 1
1 1 1 0 1 2 2 255 1 1 1 1 1 2 2 2
1 1 1 1 0 255 1 1 1 1 1 1 1 3 3 3
1 1 1 1 1 0 0 1 2 1 2 1 2 2 0 0
0 1 1 0 0 0 1 1 255 2 1 1 1 1 1 0
0 0 1 1 2 1 255 1 1 1 1 1 2 2 2 2
1 1 1 1 0 255 1 1 1 1 2 1 1 1 2 2
1 1 1 1 255 0 0 0 1 1 2 3 2 2 1 2
0 2 255 0 0 0 1 1 1 1 0 0 0 1 0 0
1 255 1 1 1 1 1 1 2 2 2 1 2 1 1 255
1 1 1 1 1 2 2 2 1 0 0 1 1 1 255 1
1 1 1 1 2 3 3 3 2 0 1 0 1 255 1 1
2 2 2 1 1 1 1 0 0 0 1 255 1 1 1 1
1 1 1 1 2 2 2 2 2 2 255 3 3 1 0 0
1 1 1 1 1 2 2 1 1 255 1 1 0 1 1 1
1 1 1 1 0 0 0 255 1 0 0 0 1 1 1 2
2 1 1 0 1 1 255 2 2 2 1 1 1 1 1 0
0 0 1 1 255 1 1 0 0 0 1 0 1 1 1 1
1 1 0 255 1 1 1 1 1 1 1 1 1 1 1 1
1 255 0 0 1 1 1 1 1 1 1 1 1 1 1 2
2 255 1 1 1 1 2 2 1 1 1 1 1 0 1 255
1 1 1 1 1 1 2 1 1 1 1 1 1 255 1 1
1 1 2 2 2 2 2 2 2 1 1 1 255 2 1 1
1 1 0 1 1 1 1 1 1 1 255 1 0 0 0 1
1 1 2 2 2 1 1 1 1 1 255 2 2 1 1 1
1 1 1 1 1 1 2 1 255 0 1 1 1 1 1 1
1 0 0 0 0 2 1 255 0 0 1 1 2 2 2 1
1 1 1 0 0 255 1 1 2 2 2 1 0 0 1 1
1 1 1 2 255 1 0 1 1 1 1 1 1 1 1 2
2 2 255 1 1 1 1 1 1 1 1 1 1 1 1 0
255 1 1 2 1 1 1 0 1 1 1 1 1 2 2 0
0 0 1 2 1 0 0 1 1 1 0 0 0 0 0 0
0 0 1 255 2 2 2 2 2 1 0 0 0 1 1 1
1 255 1 1 1 1 1 1 1 1 1 1 1 1 1 1
255 1 1 1 1 1 1 1 1 1 1 0 1 1 1 255
0 0 0 0 1 1 1 2 2 2 2 2 2 255 0 0
1 1 1 1 0 0 0 1 0 0 1 1 255 1 1 1
1 1 1 2 2 2 1 2 1 1 255 1 2 1 2 2
2 2 2 1 0 0 1 1 1 255 1 1 1 1 1 1
1 1 1 1 0 1 0 2 255 1 1 2 2 2 0 1
1 1 0 1 1 1 255 1 1 2 1 0 0 0 1 2
2 2 2 2 2 255 3 3 1 1 0 1 1 1 0 0
1 1 1 1 255 1 1 0 1 1 1 1 1 1 1 1
0 0 255 1 0 1 1 1 0 0 2 2 1 1 1 2
1 255 1 2 2 1 1 1 1 1 1 0 0 0 0 255
1 1 0 0 0 0 0 1 1 1 1 0 0 0 255 0
1 1 1 1 1 1 1 1 1 1 1 1 255 1 1 1
1 1 1 1 1 1 1 1 0 0 1 1 255 1 1 1
1 1 0 1 1 1 1 1 1 1 255 1 1 1 1 1
1 1 1 1 1 1 1 2 255 2 1 1 1 1 0 0
0 0 1 1 1 1 1 255 2 1 1 1 1 0 0 1
0 1 1 2 2 255 1 1 1 1 1 1 1 1 1 1
1 1 1 1 1 255 1 1 2 2 2 1 1 1 1 0
0 2 2 255 1 1 1 1 1 1 1 1 0 1 1 2
2 1 255 0 1 1 1 2 2 1 1 1 1 1 1 1
255 1 1 2 2 2 1 0 1 1 1 1 0 1 1 255
1 1 1 1 1 1 1 1 1 1 2 2 2 255 2 1
1 1 1 1 1 1 0 0 0 1 0 255 1 2 2 1
1 1 1 2 1 1 1 1 2 0 0 0 1 255 255 255
255 255 255 255 255 255 255 255 255 255 255 255 255 255 255 255
255 255 255 255 255 255 255 255 255 255 255 255 255 255 255 255
255 255 255 255 255 255 255 255 255 255 255 255 255 255 255 255
255 255 255 255 255 255 255 255 255 255 255 255 255 255 255 255
255 255 255 255 255 255 255 255 255 255 255 255 255 255 255 255
255 255 255 255 255 255 255 255 255 255 255 255 255 255 255 255
255 255 255 255 255 255 255 255 255 255 255 255 255 255 255 255
255 255 255 255 255 255 255 255 255 255 255 255 255 255 255 255
255 255 255 255 255 255 255 255 255 255 255 255 255 255 255 255
255 255 255 255 255 255 255 255 255 255 255 255 255 255 255 255
255 255 255 255 255 255 255 255 255 255 255 255 255 255 255 255
255 255 255 255 255 255 255 255 255 255 255 255 255 255 255 255
255 255 255 255 255 255 255 255 255 255 255 255 255 255 255 255
255 255 255 255 255 255 255 255 255 255 255 255 255 255 255 255
255 255 255 255 255 255 255 255 255 255 255 255 255 255 255 255
255 255 255 255 255 255 255 255 255 255 255 255 255 255 255 255
255 255 255 255 255 255 255 255 255 255 255 255 255 255 255 255
255 255 255 255 255 255 255 255 255 255 255 255 255 255 255 255
255 255 255 255 255 255 255 255 255 255 255 255 255 255 255 255
255 255 255 255 255 255 255 255 255 255 255 255 255 255 255 255
255 255 255 255 255 255 255 255 255 255 255 255 255 255 255 255
255 255 255 255 255 255 255 255 255 255 255 255 255 255 255 255
255 255 255 255 255 255 255 255 255 255 255 255 255 255 255 255
255 255 255 255 255 255 255 255 255 255 255 255 255 255 255 255
255 255 255 255 255 255 255 255 255 255 255 255 255 255 255 255
255 255 255 255 255 255 255 255 255 255 255 255 255 255 255 255
255 255 255 255 255 255 255 255 255 255 255 255 255 255 255 255
255 255 255 255 255 255 255 255 1 1 2 2 1 1 1 1
0 0 1 0 1 0 0 0 0 255 1 1 1 1 1 0
0 0 0 0 1 1 0 255 0 0 1 1 1 1 1 1
1 2 1 1 0 1 255 2 1 1 1 0 0 1 1 0
0 0 0 1 0 255 1 1 1 1 1 1 1 2 1 1
1 1 2 255 2 1 1 1 1 1 1 1 2 2 1 1
1 1 255 1 1 1 0 1 1 1 1 2 2 2 1 1
255 1 0 0 0 0 1 1 1 1 1 1 2 1 1 255
1 1 0 0 1 2 2 1 1 1 0 1 1 2 255 1
1 1 1 1 1 1 1 1 1 2 1 1 255 2 2 1
1 0 0 1 1 1 1 1 1 0 0 255 2 1 1 0
0 0 1 1 1 0 0 0 0 0 255 0 0 0 0 0
1 1 1 1 1 1 1 0 255 1 2 2 1 1 1 0
0 0 2 2 2 2 0 255 1 0 1 0 1 1 1 1
2 2 0 0 2 255 1 1 1 1 1 1 0 0 0 0
0 0 1 1 255 0 0 1 1 1 1 1 1 1 1 0
0 0 255 1 1 1 0 0 1 1 1 1 1 1 0 0
2 2 255 0 0 1 1 1 0 0 0 1 1 1 1 1
255 1 0 2 1 1 0 0 0 0 0 0 0 0 255 1
0 1 1 1 1 0 0 0 2 1 2 1 0 255 0 1
1 1 1 1 0 0 0 0 1 1 1 255 1 1 0 0
1 1 1 1 1 1 1 1 1 1 1 255 1 2 2 2
2 1 1 1 1 0 0 0 1 255 1 1 1 1 1 1
1 0 0 1 1 1 1 1 255 1 1 1 1 1 1 1
1 1 1 1 1 1 255 1 1 1 1 1 1 0 0 1
1 1 1 1 1 255 1 1 1 1 1 1 1 1 1 1
1 2 2 255 2 2 1 1 1 1 1 1 1 1 0 0
0 255 1 0 0 0 0 1 1 2 1 1 1 1 1 0
1 2 2 1 1 1 1 1 1 1 1 1 1 1 1 1
1 0 0 0 255 1 1 1 1 1 1 1 1 1 0 0
0 0 255 0 0 1 1 2 1 1 1 2 2 1 1 1
1 255 1 1 1 0 0 0 2 2 1 0 0 0 0 0
255 1 1 1 1 1 1 2 2 1 1 1 1 1 255 2
1 1 1 2 3 2 2 2 1 1 1 1 0 255 2 2
2 1 1 1 1 1 2 1 2 1 1 255 1 0 0 0
0 1 1 1 2 2 1 1 1 1 255 1 1 1 1 1
2 2 2 1 1 0 1 1 1 255 1 1 1 1 1 1
1 1 1 0 1 0 1 255 1 1 1 1 0 0 1 1
1 1 2 2 0 0 255 2 1 1 0 1 1 2 1 1
0 1 0 1 0 255 1 1 0 0 0 0 1 1 1 1
1 1 0 255 0 0 1 1 1 1 1 1 0 1 2 2
0 0 255 0 0 0 0 1 1 1 1 2 2 1 1 1
255 1 1 1 1 1 1 1 1 1 1 1 1 1 0 255
0 0 1 1 1 1 1 2 1 1 0 0 0 255 1 1
1 0 1 1 1 1 1 1 1 0 1 1 1 255 0 0
1 1 0 0 0 0 1 0 1 1 1 255 0 0 0 0
1 1 1 1 0 0 0 0 0 255 1 1 0 0 1 2
2 2 1 2 1 2 1 0 255 0 0 0 0 1 1 1
0 1 1 1 0 0 255 1 1 0 0 1 1 1 1 0
1 1 1 1 1 1 255 1 2 1 1 1 1 1 1 1
1 1 1 1 255 1 1 1 1 1 1 1 1 1 1 1
1 1 1 255 0 1 1 1 1 1 1 1 2 1 1 1
1 255 1 1 1 1 1 1 0 0 1 1 1 1 2 1
255 1 1 1 1 1 1 2 1 1 0 1 2 2 255 2
2 2 2 1 1 1 1 2 1 1 1 0 255 0 0 0
2 2 2 2 1 1 1 2 2 0 0 1 2 2 0 0
1 1 1 1 1 1 3 3 2 2 2 2 2 1 1 255
1 1 1 1 2 2 4 4 2 1 1 1 0 255 0 0
0 1 2 2 2 2 2 2 2 1 1 1 255 1 1 1
0 0 0 1 2 1 1 1 1 0 0 255 0 1 1 1
2 3 3 2 2 2 1 1 1 255 1 1 1 1 3 15
15 12 12 2 2 1 1 0 255 1 1 2 1 2 9 8
7 4 2 1 0 1 255 1 0 0 0 0 0 2 3 2
1 1 1 1 1 255 1 1 1 1 2 3 4 3 1 1
0 1 1 2 255 0 1 1 1 2 2 2 1 1 1 1
1 1 255 0 0 0 0 0 0 1 1 1 1 1 1 1
1 255 1 1 0 1 1 1 2 2 1 1 1 1 1 2
255 2 2 1 1 0 0 1 1 1 1 1 1 0 255 0
0 1 1 1 1 1 1 1 1 2 2 0 0 255 1 0
0 1 2 4 7 2 1 1 1 1 0 255 1 1 1 1
1 1 1 1 1 1 1 1 1 0 255 0 0 1 1 1
3 4 3 2 2 1 1 0 255 0 0 0 0 1 1 2
2 1 1 0 0 0 0 0 255 0 1 1 2 0 0 1
1 2 2 1 1 1 255 0 0 0 1 1 4 4 2 1
0 0 0 0 255 1 1 1 0 1 2 8 7 7 4 2
2 0 0 255 0 1 1 0 1 3 3 3 3 2 1 1
1 255 1 0 0 0 1 2 2 2 1 1 1 1 1 1
1 255 2 2 1 1 1 1 2 2 1 1 1 1 1 255
1 1 1 1 1 0 0 1 2 1 1 0 1 0 255 0
1 1 1 0 0 0 1 1 1 1 1 1 255 1 1 1
0 1 1 0 0 1 2 2 2 3 2 255 1 1 2 2
3 3 3 3 2 1 1 1 1 255 1 3 3 3 2 2
4 4 3 2 2 1 0 255 0 0 1 2 2 3 15 10
10 2 2 2 0 0 1 1 2 0 0 0 0 0 0 0
4 4 11 16 16 5 4 3 2 1 255 1 1 1 2 2
11 16 10 5 2 1 1 1 255 0 0 0 1 2 2 10
9 3 2 1 0 1 1 255 1 1 1 0 0 0 2 3
2 2 1 1 0 0 255 1 1 2 7 18 25 25 42 10
2 2 1 1 255 1 2 1 2 11 53 63 44 33 15 3
1 1 0 255 1 1 2 3 9 38 25 8 7 2 2 2
2 255 1 1 0 0 0 2 3 4 4 4 2 1 1 1
255 1 0 2 3 4 8 9 9 4 1 0 1 1 2 255
0 1 1 2 2 2 7 14 7 1 1 1 1 255 1 0
0 0 0 0 1 0 0 1 1 2 1 1 255 1 1 1
1 1 3 4 4 1 1 1 1 1 1 255 2 2 2 1
1 1 1 1 2 2 2 1 0 255 0 0 0 0 1 2
2 1 1 1 1 2 2 1 255 0 0 1 4 4 9 10
10 8 1 1 0 0 255 1 1 1 1 1 1 1 1 1
1 2 1 1 0 255 0 2 2 2 5 4 4 4 4 4
4 2 1 255 0 0 0 1 3 4 4 2 1 1 1 0
0 0 0 255 0 1 0 0 0 1 1 2 1 2 2 2
1 255 0 0 0 0 1 4 7 7 5 1 1 0 0 255
1 1 1 0 5 5 8 7 16 5 2 1 1 1 255 1
1 1 1 4 8 7 5 5 3 1 1 1 255 2 1 0
0 1 2 2 2 2 1 2 1 1 1 1 255 1 2 2
3 5 18 18 11 5 1 1 0 1 255 2 2 2 1 1
1 1 2 2 2 1 1 1 0 255 0 1 1 0 0 0
1 1 0 0 0 1 1 255 1 1 1 1 1 1 0 1
1 1 1 0 1 2 255 1 1 2 5 5 5 4 4 3
3 1 1 0 255 0 2 3 3 4 4 5 4 4 3 2
1 0 255 0 1 2 2 3 15 15 15 15 10 10 2 1
1 1 1 1 1 0 0 0 0 1 4 7 12 20 24 24
24 9 4 3 2 255 1 1 1 2 11 12 18 16 14 5
3 1 1 255 1 1 0 1 2 14 21 21 9 4 2 1
1 1 255 1 1 1 0 0 1 3 4 3 2 2 1 1
1 255 2 2 7 18 25 25 42 55 55 22 2 1 0 255
1 2 2 3 90 97 103 103 94 44 15 1 1 1 255 1
1 1 5 38 38 29 11 8 10 5 2 2 255 2 1 0
0 1 4 4 5 5 4 3 2 1 1 255 1 1 3 8
22 21 20 20 16 4 1 2 2 2 255 1 1 3 5 5
5 5 14 14 2 1 1 1 255 1 1 0 0 0 1 1
1 0 1 1 1 1 1 255 1 1 1 1 1 1 3 4
3 1 1 1 1 1 255 1 1 2 2 3 2 3 2 2
2 1 1 0 255 0 0 0 0 0 1 1 1 1 1 0
2 2 1 255 1 0 1 10 10 9 9 10 10 1 1 0
0 255 0 1 1 1 1 1 1 1 1 1 1 1 1 0
255 1 2 2 5 12 10 5 4 5 4 4 2 1 255 0
0 1 2 7 25 25 17 2 2 0 0 0 1 1 255 0
1 0 0 0 1 1 1 1 1 2 2 1 255 1 1 1
4 5 8 11 9 8 5 1 0 0 255 1 1 1 2 5
4 4 4 16 16 5 1 1 1 255 1 1 2 3 4 7
4 4 5 5 2 1 1 255 2 1 0 0 0 1 1 2
2 2 1 1 1 1 1 255 2 2 3 5 8 18 18 11
10 3 1 0 0 255 1 1 2 2 1 0 0 4 4 2
1 1 1 1 255 1 1 0 0 0 0 1 1 1 0 0
0 1 255 1 1 0 0 0 0 0 1 1 1 1 1 1
1 255 1 1 2 3 5 5 4 4 3 3 2 1 0 255
0 0 2 3 4 5 5 4 4 3 2 1 1 255 1 1
2 3 16 16 20 18 21 16 16 5 1 1 1 1 1 1
1 0 1 1 4 7 12 20 23 23 24 28 25 10 2 2
255 1 1 1 5 14 14 21 17 17 5 3 2 1 255 1
1 0 2 8 14 17 16 16 9 4 0 0 1 255 1 1
1 0 2 4 5 5 3 2 2 1 1 1 255 3 3 10
21 25 25 27 42 62 33 12 1 1 255 2 2 3 70 97
97 106 103 106 66 33 1 1 1 255 1 1 3 14 33 38
35 29 18 47 7 2 2 255 2 2 1 1 1 2 4 5
7 5 3 2 2 1 255 1 2 5 22 30 30 21 20 20
16 4 2 2 2 255 1 1 5 8 14 10 10 10 22 18
2 1 1 255 1 1 1 0 0 0 0 2 0 1 1 1
1 1 255 1 1 1 1 1 1 4 3 1 0 1 1 0
0 255 0 1 2 2 4 1 4 3 2 2 1 1 0 255
1 1 0 0 0 1 1 2 1 0 0 1 1 1 255 0
0 0 11 16 16 15 15 15 8 2 1 0 255 0 1 1
1 1 0 0 0 3 1 1 1 1 1 255 1 2 3 5
9 7 10 7 7 5 2 2 1 255 1 1 1 2 7 22
25 25 7 2 0 0 0 1 2 255 1 1 1 1 0 2
1 0 0 0 1 1 1 255 1 1 3 4 5 5 7 7
7 7 3 2 0 255 0 1 2 5 5 4 4 4 12 17
7 1 1 1 255 1 1 2 4 7 8 4 5 5 5 2
1 0 255 1 1 0 0 0 1 1 1 2 2 2 1 1
1 1 255 2 2 5 20 20 16 16 11 8 7 1 0 1
255 1 2 2 1 1 2 2 4 4 1 1 1 2 2 255
2 2 0 0 0 1 2 1 1 1 1 1 1 255 1 1
0 1 0 1 1 1 1 1 1 0 1 1 255 1 1 2
2 3 3 3 3 3 3 2 1 1 255 0 0 2 4 4
4 5 5 4 4 3 2 2 255 1 1 1 16 31 29 25
25 25 27 27 14 1 1 1 1 1 2 1 0 0 2 4
10 20 21 21 21 24 28 25 16 1 1 255 0 1 2 15
15 12 12 17 17 17 3 3 2 255 1 1 0 3 14 14
21 16 21 16 7 3 1 1 255 1 1 1 2 3 5 5
5 3 3 3 1 1 1 255 2 2 11 43 44 44 44 48
62 42 17 2 1 255 1 1 7 90 134 106 159 106 120 81
57 7 1 1 255 1 1 4 14 38 38 29 33 33 47 17
2 1 255 2 2 2 1 1 2 2 3 5 4 2 2 1
1 255 2 3 11 30 30 30 21 20 20 17 12 2 2 2
255 1 1 1 15 14 8 7 3 7 3 1 1 0 255 0
1 1 1 0 0 0 1 1 1 1 1 1 1 255 1 1
1 0 0 0 0 0 0 0 0 1 1 1 255 1 1 3
3 11 1 3 2 2 2 1 1 0 255 2 2 1 1 0
1 1 1 1 0 0 0 0 1 255 1 0 1 15 20 24
23 23 23 8 3 2 0 255 0 1 1 1 1 0 0 0
2 0 1 1 1 1 255 1 1 3 4 7 7 10 9 11
7 2 1 1 255 1 1 1 1 2 22 22 25 8 3 1
1 1 1 2 255 1 1 1 1 0 0 0 0 0 0 0
1 1 255 1 1 3 5 5 7 5 7 7 7 2 2 0
255 1 2 3 5 7 15 4 4 7 9 8 3 1 1 255
1 1 2 4 4 7 4 4 5 5 2 1 0 255 1 1
0 0 0 1 1 0 1 0 1 0 1 1 2 255 2 3
7 20 5 5 7 8 8 8 1 0 1 255 1 1 2 1
2 2 3 3 5 1 1 1 1 2 255 2 0 0 0 0
0 0 0 1 1 1 1 1 255 0 0 0 0 0 1 1
1 0 0 1 1 1 1 255 1 1 2 2 2 3 3 3
3 2 2 1 1 255 1 0 3 4 4 3 3 4 4 4
3 2 2 255 1 1 1 21 25 27 27 29 21 27 27 14
1 1 0 1 1 1 0 0 0 2 2 10 33 35 24 21
28 59 60 24 1 1 255 0 1 3 16 16 16 14 25 20
17 3 1 1 255 1 1 1 5 8 5 7 7 15 8 7
3 1 1 255 1 1 1 2 3 5 5 5 3 3 3 1
1 1 255 1 2 10 43 44 48 44 56 56 42 12 2 1
255 1 1 7 70 142 123 145 106 121 81 70 7 1 1 255
1 1 4 14 14 14 22 31 22 31 17 1 1 255 2 2
2 2 1 1 2 3 3 4 3 2 1 1 255 1 2 2
34 36 36 35 18 17 12 7 2 2 2 255 1 1 2 2
14 10 10 10 10 4 1 1 0 255 0 1 1 1 0 0
0 0 1 1 0 0 1 1 255 1 1 1 0 0 1 4
1 0 0 0 1 1 1 255 0 0 2 2 11 0 0 0
1 2 2 1 1 255 2 2 1 2 1 1 1 1 1 0
0 0 0 1 255 1 1 4 14 16 16 16 15 34 8 3
2 2 255 2 2 1 1 0 0 0 0 0 0 1 1 2
1 255 1 1 2 3 5 7 16 9 11 7 2 1 1 255
1 1 0 1 1 22 14 14 8 3 3 1 1 1 1 255
1 1 0 1 1 1 0 0 0 1 1 0 0 255 1 1
3 4 5 5 5 7 7 7 2 1 1 255 1 2 2 3
7 7 12 12 12 14 9 4 1 2 255 1 1 2 4 5
8 5 4 5 4 3 1 0 255 0 1 0 1 1 1 1
0 0 0 1 1 1 1 2 255 2 3 29 31 18 16 7
8 8 7 1 0 0 255 1 1 2 0 3 3 3 2 1
1 1 1 1 1 255 1 1 1 0 4 5 0 0 1 1
1 1 1 255 1 1 0 0 0 1 1 1 0 0 0 1
1 2 255 1 1 2 2 2 3 4 4 3 2 2 1 1
255 0 0 3 5 4 3 3 4 4 4 2 2 2 255 1
1 1 21 25 27 27 27 20 27 27 8 1 0 1 1 1
1 1 2 0 2 2 3 38 38 34 28 28 46 35 24 2
1 255 0 1 3 16 16 9 9 24 20 17 3 1 1 255
1 1 3 5 10 10 10 8 8 5 4 3 2 1 255 1
1 2 2 3 4 7 7 3 3 3 2 1 1 255 1 2
20 51 44 44 44 56 48 38 15 2 1 255 1 1 7 50
120 101 138 145 145 72 55 10 2 1 255 1 1 4 9 28
28 9 22 22 25 14 1 1 255 2 2 2 2 2 1 2
2 2 2 1 1 1 1 255 1 1 2 29 34 40 40 35
18 12 7 1 1 2 255 1 1 2 2 4 2 8 7 5
3 2 1 0 255 1 1 1 0 0 0 0 0 1 1 1
1 1 1 255 1 1 1 0 0 0 0 0 0 0 0 1
1 1 255 1 0 1 2 4 3 1 1 2 2 2 1 1
255 0 1 1 2 1 1 1 1 1 1 0 0 0 0 255
1 1 3 9 9 7 7 8 11 8 3 2 1 255 2 1
1 1 1 1 1 1 1 1 1 0 0 0 255 0 1 1
3 7 7 8 4 3 2 1 1 1 255 0 1 1 1 1
1 3 3 3 2 1 1 1 1 1 255 1 1 0 0 0
0 0 1 1 1 0 0 0 255 0 1 3 4 4 7 7
7 8 4 1 1 1 255 2 2 2 3 7 9 9 9 12
17 8 1 1 1 255 0 1 1 3 5 7 5 4 4 3
1 0 0 255 1 1 1 1 1 0 0 0 0 0 0 1
1 2 2 255 2 3 8 18 8 9 7 9 5 4 1 0
0 255 1 0 1 0 14 3 3 0 0 1 1 1 1 1
255 0 1 1 1 4 0 0 0 1 1 1 1 1 255 1
1 1 1 1 0 0 0 0 0 0 1 1 1 255 2 1
1 2 3 3 3 4 4 3 2 1 1 255 0 0 2 7
7 3 3 3 4 2 2 1 1 255 1 1 2 3 21 27
35 27 20 20 11 5 1 1 1 1 1 0 1 1 1 1
1 3 29 35 34 34 27 35 24 12 3 2 255 0 0 3
12 14 16 24 24 20 7 2 1 0 255 1 1 3 3 5
10 7 9 7 3 3 1 1 0 255 0 1 2 2 2 5
7 7 4 4 3 2 1 1 255 1 2 30 33 33 44 44
49 42 36 9 1 1 255 1 1 2 29 81 88 123 138 138
68 23 3 2 2 255 2 1 2 5 10 14 9 18 18 25
3 1 1 255 2 2 2 2 2 3 3 2 2 3 3 1
1 1 255 1 1 2 2 34 40 43 36 7 4 2 2 1
1 255 1 1 2 2 2 8 20 12 5 2 2 2 1 255
1 1 1 1 0 0 0 0 1 1 1 1 1 1 255 1
1 1 0 0 0 0 0 0 0 1 1 1 1 255 1 1
1 2 3 3 1 1 1 1 1 1 1 255 0 0 1 1
0 0 0 1 2 2 1 0 0 0 255 1 1 2 3 3
7 7 8 8 4 2 2 1 255 1 1 1 2 1 1 1
1 1 1 1 0 0 0 255 0 0 1 2 4 8 9 3
2 1 1 1 1 255 0 0 1 1 1 1 3 5 5 2
1 1 1 0 1 255 1 1 0 0 0 0 0 1 1 1
0 0 0 255 1 2 2 3 4 4 7 7 4 1 1 1
1 255 1 1 1 2 3 7 7 7 12 17 1 1 1 2
255 1 1 2 3 4 5 4 3 3 3 0 0 1 255 2
1 1 1 1 0 0 0 0 0 0 0 1 1 2 255 1
3 8 31 31 18 9 3 3 2 1 0 0 255 0 0 0
1 2 2 0 0 0 0 1 1 1 1 255 1 1 1 1
1 0 0 1 1 1 1 1 1 255 1 1 1 1 1 1
0 1 1 1 0 1 1 1 255 1 1 1 2 2 3 3
4 2 2 2 1 1 255 0 0 0 2 3 3 3 7 5
2 1 1 0 255 1 1 1 2 5 35 35 15 20 22 17
2 1 1 1 1 1 1 1 1 1 1 1 3 3 29 14
14 14 24 12 3 2 2 255 0 0 1 7 12 16 20 16
4 2 2 1 1 255 1 1 1 3 5 10 10 10 3 1
1 1 1 0 255 0 1 2 2 2 2 4 4 3 3 2
2 1 1 255 1 1 8 33 33 44 49 49 38 15 4 1
1 255 0 0 0 17 50 81 87 87 68 23 18 3 2 1
255 1 0 1 3 18 30 30 30 18 12 2 1 1 255 2
2 2 2 4 3 2 2 2 1 1 1 1 1 255 1 1
2 3 14 34 38 20 4 3 2 1 0 1 255 1 0 2
2 2 2 4 4 4 1 2 1 1 255 1 1 1 1 1
2 1 1 1 1 1 1 1 0 255 0 1 1 1 0 0
0 0 1 1 1 1 1 1 255 1 1 1 2 2 1 1
1 2 1 1 1 1 255 0 0 0 0 0 0 1 2 2
1 1 0 0 0 255 1 1 1 1 3 7 7 7 2 2
2 2 0 255 0 1 0 1 1 1 1 1 1 2 1 0
0 0 255 0 1 1 2 3 4 7 2 2 1 1 1 1
255 0 0 1 0 0 0 1 2 2 1 1 1 0 0 0
255 1 1 1 0 0 0 0 0 1 1 0 0 0 255 1
2 2 4 4 4 3 4 2 1 1 1 1 255 1 1 1
1 2 3 4 2 2 2 1 1 1 1 255 1 1 1 2
3 3 3 3 1 1 0 1 1 255 2 2 1 1 1 0
0 0 0 0 0 0 0 1 1 255 1 1 2 8 8 7
3 2 1 1 1 1 1 255 0 0 0 0 1 0 0 0
0 1 1 1 0 0 255 1 1 1 1 1 0 1 1 1
1 1 1 1 255 1 1 1 1 0 0 0 0 1 1 1
0 1 1 255 1 2 2 2 2 3 3 3 2 2 1 1
0 255 0 0 0 0 2 3 3 3 3 2 1 0 0 255
0 0 0 0 3 5 8 8 8 17 2 1 1 1 1 1
1 2 1 1 1 1 0 0 2 2 3 5 11 11 3 2
1 1 255 1 1 1 4 7 14 16 4 1 1 2 1 1
255 1 0 1 1 2 5 3 3 1 0 0 0 0 0 255
1 1 1 1 1 1 1 3 3 3 2 2 0 1 255 1
1 1 8 22 34 44 36 12 4 2 1 1 255 0 1 1
1 17 24 72 46 16 12 3 2 1 1 255 0 1 1 2
3 18 25 18 12 2 1 1 1 255 2 2 2 2 3 3
2 2 1 1 1 1 1 1 255 2 2 2 2 2 11 14
4 2 2 2 0 0 0 255 1 1 2 1 2 1 4 1
1 1 1 1 1 255 1 1 1 1 1 2 1 1 1 0
0 1 1 0 255 0 1 1 1 0 0 0 0 1 1 1
1 1 0 255 1 1 1 2 0 0 0 1 1 1 1 1
0 255 0 0 1 1 1 0 0 2 1 1 1 1 0 0
255 1 0 0 0 2 2 2 1 1 1 2 2 0 255 1
1 0 1 0 1 1 1 1 2 1 1 1 0 255 0 0
1 2 2 2 2 2 2 1 1 1 2 255 0 0 0 1
1 1 1 1 1 1 1 0 0 0 1 255 1 1 1 1
1 0 0 0 1 1 1 0 0 255 1 2 2 2 4 3
2 2 1 0 0 0 1 255 1 1 1 1 1 2 2 2
2 1 1 1 1 1 255 1 1 1 1 2 2 2 1 1
1 1 1 1 255 1 1 1 1 1 1 1 0 1 0 1
1 1 1 0 255 1 1 2 2 2 2 2 1 0 1 1
1 1 255 1 1 1 1 1 2 1 0 0 1 1 1 0
0 255 1 1 1 1 1 0 1 1 1 1 1 1 1 255
0 0 0 0 0 1 0 0 1 1 1 1 1 1 255 1
2 2 2 2 2 2 1 1 1 1 1 0 255 0 1 0
0 0 1 2 2 2 1 1 1 0 255 0 0 0 0 1
2 5 5 3 2 2 2 2 1 1 1 1 2 1 1 1
1 1 0 1 1 1 2 3 2 1 1 1 1 255 1 1
1 1 2 2 1 1 1 1 1 1 1 255 0 0 0 0
2 2 2 1 1 0 1 1 1 1 255 2 1 1 1 1
1 1 1 1 2 0 0 0 1 255 1 1 1 1 2 3
3 3 2 2 1 1 1 255 1 1 1 1 1 2 2 8
8 2 2 1 1 0 255 0 1 1 1 1 1 1 1 1
1 1 1 1 255 0 1 2 1 1 1 2 1 1 1 0
1 1 1 255 1 1 1 1 2 2 2 1 1 1 0 0
2 2 255 0 1 1 0 0 0 1 1 1 1 1 0 0
255 1 1 1 1 0 1 1 1 1 1 1 1 1 1 255
1 1 1 1 0 0 0 1 1 1 1 0 0 0 255 1
1 1 1 0 0 0 0 1 1 1 1 1 255 0 0 1
1 2 2 0 0 0 0 1 1 0 0 255 0 0 0 0
0 0 0 1 1 2 1 1 0 255 1 1 0 0 0 0
0 1 1 2 1 1 1 0 255 0 0 2 2 2 1 1
1 0 0 0 1 1 255 1 0 1 1 0 0 0 1 1
1 1 1 1 1 1 255 1 1 1 1 1 2 1 0 0
1 1 1 1 255 1 1 1 2 2 2 2 2 1 1 1
0 1 255 2 1 1 1 1 1 1 1 1 1 1 1 1
1 255 1 1 1 1 1 1 1 1 1 1 1 0 0 255
1 1 1 1 1 1 1 0 0 1 2 1 1 0 0 255
0 1 1 1 2 1 1 1 1 1 1 1 2 255 2 1
1 0 0 1 2 2 1 1 1 1 1 0 255 1 1 2
1 1 0 1 1 1 1 0 1 1 255 0 0 0 0 0
0 0 0 1 2 2 1 1 0 255 1 1 2 1 2 1
2 0 1 1 1 1 1 255 1 1 0 0 0 1 1 1
1 1 1 1 1 255 1 1 1 0 1 1 2 2 1 1
1 2 2 2 1 1 0 0 0 0 0 1 0 0 0 0
1 1 1 1 0 0 0 1 255 1 1 1 1 1 1 1
1 1 1 1 1 0 255 0 0 0 0 2 2 2 0 0
0 0 0 1 1 255 1 1 0 1 0 0 0 1 2 2
0 0 1 2 255 1 1 0 1 1 1 1 2 2 1 1
1 2 255 2 1 1 1 1 1 1 1 1 1 1 1 0
0 255 0 1 1 0 0 0 0 1 1 0 0 2 2 255
0 0 1 1 1 1 1 1 1 1 1 1 1 1 255 1
1 1 1 1 1 1 1 1 1 0 0 2 2 0 255 1
1 0 0 1 1 1 1 1 1 1 0 255 1 2 1 0
0 0 0 0 1 1 1 1 1 1 255 1 1 1 1 0
0 0 1 1 0 0 0 0 0 255 0 1 2 1 0 0
0 0 1 1 1 1 0 255 0 0 1 0 1 1 0 0
0 0 1 1 0 0 255 0 0 0 0 0 0 0 1 0
1 0 1 1 255 1 1 0 0 0 0 0 1 1 1 1
1 0 0 255 1 0 1 0 1 1 0 0 0 1 1 1
1 255 1 1 1 0 0 0 0 0 0 1 1 1 1 1
1 255 1 1 1 1 2 2 1 1 1 1 0 1 1 255
0 0 0 1 1 1 1 0 0 1 1 0 0 255 1 1
1 1 2 2 1 0 1 1 1 1 1 1 1 255 1 1
1 1 1 1 1 1 1 1 1 1 255 1 1 1 1 1
1 1 0 0 0 2 2 1 0 0 255 1 1 1 1 1
1 1 0 0 0 1 1 1 1 255 0 0 0 0 1 1
1 1 1 1 1 1 1 255 1 1 2 2 1 0 0 1
1 1 0 1 1 255 0 0 0 0 1 1 1 0 0 1
1 2 2 1 255 1 1 2 1 2 1 1 0 1 1 1
1 2 255 1 1 0 0 0 0 0 1 1 1 1 1 1
255 1 1 1 1 1 1 1 1 0 0 1 1 2 1 1
0 0 255 255 255 255 255 255 255 255 255 255 255 255 255 255
255 255 255 255 255 255 255 255 255 255 255 255 255 255 255 255
255 255 255 255 255 255 255 255 255 255 255 255 255 255 255 255
255 255 255 255 255 255 255 255 255 255 255 255 255 255 255 255
255 255 255 255 255 255 255 255 255 255 255 255 255 255 255 255
255 255 255 255 255 255 255 255 255 255 255 255 255 255 255 255
255 255 255 255 255 255 255 255 255 255 255 255 255 255 255 255
255 255 255 255 255 255 255 255 255 255 255 255 255 255 255 255
255 255 255 255 255 255 255 255 255 255 255 255 255 255 255 255
255 255 255 255 255 255 255 255 255 255 255 255 255 255 255 255
255 255 255 255 255 255 255 255 255 255 255 255 255 255 255 255
255 255 255 255 255 255 255 255 255 255 255 255 255 255 255 255
255 255 255 255 255 255 255 255 255 255 255 255 255 255 255 255
255 255 255 255 255 255 255 255 255 255 255 255 255 255 255 255
255 255 255 255 255 255 255 255 255 255 255 255 255 255 255 255
255 255 255 255 255 255 255 255 255 255 255 255 255 255 255 255
255 255 255 255 255 255 255 255 255 255 255 255 255 255 255 255
255 255 255 255 255 255 255 255 255 255 255 255 255 255 255 255
255 255 255 255 255 255 255 255 255 255 255 255 255 255 255 255
255 255 255 255 255 255 255 255 255 255 255 255 255 255 255 255
255 255 255 255 255 255 255 255 255 255 255 255 255 255 255 255
255 255 255 255 255 255 255 255 255 255 255 255 255 255 255 255
255 255 255 255 255 255 255 255 255 255 255 255 255 255 255 255
255 255 255 255 255 255 255 255 255 255 255 255 255 255 255 255
255 255 255 255 255 255 255 255 255 255 255 255 255 255 255 255
255 255 255 255 255 255 255 255 255 255 255 255 255 255 255 255
255 255 255 255 255 255 255 255 255 255 255 255 255 255 255 255
255 255 255 255 255 255 255 255 255 255 255 255 255 1 1 1
1 0 0 0 0 0 1 0 1 0 1 0 0 1 255 1
1 1 1 1 1 1 1 0 1 0 1 0 255 0 0 0
1 1 1 2 0 0 0 0 1 1 1 255 1 1 1 1
0 1 1 1 2 1 1 0 1 1 255 0 0 1 1 1
0 1 1 1 1 1 1 2 255 2 1 0 0 0 0 1
1 2 2 2 2 1 1 255 1 0 1 1 0 0 1 2
2 1 0 0 0 255 0 0 0 0 1 1 1 2 2 1
1 1 1 1 255 1 1 1 1 1 1 1 1 1 1 1
1 1 2 2 255 0 0 0 0 1 1 1 1 1 2 2
1 255 1 2 1 1 1 1 1 2 2 1 1 1 0 0
255 0 1 1 1 1 1 1 1 0 1 0 0 0 0 255
1 1 1 0 0 0 1 0 0 0 0 1 1 255 0 0
0 0 0 1 1 0 0 0 1 1 1 1 255 1 1 1
1 1 1 1 1 1 0 0 0 1 255 1 1 1 1 0
0 0 1 0 1 1 1 0 0 255 1 1 1 1 1 1
0 0 0 0 1 1 1 255 1 1 1 0 0 0 0 0
0 0 1 1 1 1 1 255 1 1 1 2 1 2 1 2
1 1 0 0 1 255 1 1 1 1 1 1 1 1 1 0
1 1 1 255 2 0 0 0 2 2 2 0 0 1 1 1
0 1 1 255 1 1 0 1 1 1 2 2 2 1 1 1
255 1 1 1 0 1 1 1 0 0 1 2 2 2 2 1
255 1 1 1 1 1 2 2 0 0 0 0 0 0 0 255
0 0 0 1 1 1 1 1 2 2 2 2 1 255 1 1
1 2 2 0 0 0 1 1 1 1 1 255 0 0 0 2
1 1 1 0 0 0 1 2 1 0 255 0 0 0 0 0
0 0 0 1 1 1 1 1 255 1 1 1 1 0 0 0
0 0 0 0 0 1 255 1 1 1 1 1 0 0 0 0
0 1 1 1 1 1 1 1 1 1 1 2 1 1 1 1
1 1 1 2 1 2 0 0 0 255 0 0 0 1 1 1
1 1 1 1 0 0 0 255 0 0 1 1 1 2 2 1
1 1 1 2 1 2 255 1 1 1 0 0 1 1 1 3
3 1 1 1 1 255 0 1 2 2 1 1 2 2 1 0
1 1 1 255 2 1 2 0 0 0 1 3 3 2 2 2
1 1 255 1 1 1 1 1 1 1 2 2 1 1 1 0
255 0 0 0 1 1 2 2 2 2 2 1 1 1 1 255
1 2 1 2 1 2 3 3 1 2 1 2 1 2 1 255
0 0 0 1 2 2 2 1 1 0 0 1 255 1 2 1
1 1 2 3 3 3 2 2 0 0 0 255 0 0 0 1
1 1 1 2 1 1 0 0 0 0 255 1 1 1 0 0
0 0 0 0 0 1 2 1 255 2 2 0 0 0 0 0
1 0 0 0 1 1 0 255 1 1 0 1 1 2 3 3
1 0 1 2 1 255 1 2 1 0 0 1 0 0 0 0
0 1 0 0 255 1 1 1 1 1 1 1 0 0 0 0
2 1 255 1 1 1 1 0 0 0 1 1 1 1 1 1
1 1 255 0 0 2 2 2 2 2 2 1 1 1 0 1
255 2 2 1 1 0 0 1 1 1 0 0 0 1 255 1
0 0 0 1 2 3 3 1 2 2 2 1 1 1 255 2
2 1 1 1 1 2 2 2 1 1 1 255 1 2 2 1
1 0 1 0 1 1 1 2 1 2 1 255 1 1 1 1
1 1 2 2 0 0 0 0 0 0 255 1 1 1 1 1
1 1 1 2 0 2 2 1 255 1 1 1 1 1 0 0
1 2 1 1 1 1 255 0 0 0 2 2 1 1 0 1
1 1 0 0 0 255 0 0 0 0 0 0 0 0 1 1
1 1 1 255 1 1 1 1 1 1 0 0 1 0 0 0
1 255 1 1 1 1 0 0 0 1 1 1 1 1 1 1
1 1 1 1 1 1 1 0 0 0 1 2 3 3 3 2
2 1 1 0 255 0 0 1 1 1 1 1 1 1 1 0
0 0 255 0 0 1 1 1 2 10 7 5 1 1 1 0
2 255 1 1 1 1 2 16 152 155 20 20 5 1 1 1
255 1 1 2 3 2 3 3 3 3 1 1 1 1 255 1
0 2 2 2 1 4 4 4 2 1 1 1 1 255 1 1
1 1 1 3 2 3 2 1 1 1 0 255 0 0 1 2
2 10 29 63 54 4 2 1 1 1 255 1 2 2 3 3
56 87 87 87 29 3 2 1 1 1 255 0 0 1 5 22
9 9 4 2 0 0 0 255 1 1 2 2 2 10 16 17
16 2 2 0 0 1 255 0 0 0 2 3 4 4 2 1
1 0 0 0 0 255 1 1 1 0 0 0 0 1 0 0
0 1 1 255 1 0 0 0 0 1 1 3 1 0 0 0
0 0 255 1 1 0 1 2 14 9 8 3 0 1 2 1
255 1 1 1 1 2 2 1 1 0 0 0 0 0 0 255
1 1 1 1 1 1 3 3 1 0 1 1 1 255 0 1
1 1 1 1 1 2 2 1 1 1 0 1 1 255 1 1
2 3 3 5 5 4 3 2 1 0 1 255 2 1 0 0
0 7 10 5 1 1 0 0 0 255 1 0 0 0 1 2
3 3 3 2 2 2 1 1 1 255 1 2 4 10 10 18
15 7 3 1 1 0 255 0 1 1 0 0 0 1 0 0
3 0 2 1 2 1 255 1 0 1 1 1 3 3 2 1
0 0 0 0 0 255 1 1 1 1 0 0 0 0 0 0
0 0 1 255 1 1 1 1 1 1 1 2 2 2 2 1
1 255 0 1 2 2 1 1 1 0 1 2 1 1 0 1
255 0 0 0 0 0 0 0 0 1 1 1 1 1 255 1
0 1 1 1 1 1 1 1 1 1 1 1 255 1 1 1
1 0 0 1 3 2 1 1 1 1 1 1 1 0 1 1
1 2 1 1 1 2 3 3 3 5 4 3 2 1 0 255
0 0 0 1 1 1 0 1 1 1 0 1 1 255 0 1
1 1 2 4 25 20 7 5 2 1 1 1 255 1 1 1
2 18 152 227 227 155 108 23 2 1 1 255 1 1 2 7
7 24 10 10 9 5 2 1 1 255 0 0 2 3 5 5
7 7 7 5 1 1 1 1 255 1 1 1 1 3 3 3
5 5 3 1 2 1 255 0 0 1 3 10 29 86 86 86
54 7 2 1 1 255 1 1 3 4 59 103 103 105 103 99
29 2 1 2 1 255 0 2 5 12 22 22 10 9 9 2
0 0 255 2 2 2 2 16 25 17 25 25 17 3 2 1
0 255 1 3 1 3 4 5 5 4 3 1 1 0 0 1
255 1 1 1 1 1 0 0 1 1 0 0 0 0 255 1
1 0 0 1 1 2 3 3 0 0 0 0 0 255 1 1
2 2 4 23 9 9 3 1 1 1 1 255 1 1 1 1
2 3 3 3 1 1 0 0 0 0 255 1 1 1 1 2
5 5 5 4 1 1 1 1 255 0 0 1 1 1 1 3
8 10 8 1 1 0 0 0 255 0 0 2 5 7 8 8
7 5 3 2 2 1 255 1 1 1 2 8 18 15 10 5
1 0 0 0 255 0 0 0 1 1 1 4 11 7 7 5
2 1 1 1 255 2 2 7 21 30 30 18 16 10 1 1
0 255 0 1 0 0 0 0 0 1 4 4 0 0 0 2
1 255 1 1 2 3 3 4 4 5 2 1 1 1 0 1
255 2 1 0 0 0 0 0 0 0 0 0 0 1 255 1
1 1 1 1 1 2 5 5 10 2 2 1 255 1 1 1
1 1 1 1 0 0 1 0 0 0 1 255 1 0 0 0
0 0 0 0 0 0 0 0 1 255 1 0 1 1 1 1
1 1 1 1 1 1 1 255 1 1 0 0 0 1 2 2
2 2 1 1 1 0 0 0 0 1 1 0 0 0 1 2
3 4 4 5 5 5 3 2 1 0 255 0 0 1 1 1
1 2 2 1 1 1 2 1 255 0 0 1 1 3 25 28
28 10 7 2 1 1 1 255 1 1 2 18 154 154 154 155
201 155 108 3 2 1 255 1 2 3 18 29 29 15 15 15
15 10 2 1 255 1 0 2 5 5 7 7 7 7 5 3
1 1 1 255 1 1 1 2 3 7 5 7 7 5 2 2
0 255 0 0 3 4 53 64 83 64 87 54 20 3 1 1
255 1 1 3 27 59 86 79 86 87 79 64 5 1 2 1
255 2 3 12 18 18 17 21 21 12 4 2 2 255 2 2
3 16 29 33 36 36 38 27 8 3 1 0 255 1 3 3
7 7 7 7 5 7 3 1 1 1 1 255 1 1 1 1
1 0 1 1 1 0 0 0 0 255 1 0 0 0 2 2
3 5 4 1 0 0 0 0 255 1 1 2 10 14 22 14
22 9 2 1 0 0 255 1 1 1 1 3 3 3 3 2
1 1 0 0 0 255 1 1 2 2 3 5 5 5 5 3
1 1 1 255 0 0 1 1 1 5 11 22 22 30 10 1
0 0 1 255 0 1 3 9 11 12 11 18 9 5 2 2
1 255 0 0 1 7 18 22 17 15 14 4 0 0 0 255
1 1 2 2 1 1 1 15 5 2 2 2 2 1 1 255
1 3 4 24 30 37 30 41 30 10 2 0 255 0 1 1
0 0 0 1 4 4 3 0 0 0 2 1 255 1 1 2
5 5 5 7 8 7 1 0 0 0 2 255 2 1 0 0
0 0 0 0 0 0 1 1 0 255 1 2 2 2 2 16
4 23 2 10 3 1 1 255 1 1 1 1 1 1 1 0
0 0 0 0 0 1 255 0 0 0 0 0 0 0 1 1
0 0 0 1 255 1 1 1 1 1 1 1 1 0 0 1
2 1 255 1 1 0 0 0 1 2 2 2 2 2 1 1
0 0 0 0 1 1 1 1 1 2 3 3 3 3 3 4
5 4 3 2 1 255 0 0 1 1 1 1 1 1 1 1
2 2 1 255 0 0 1 2 8 20 24 28 28 10 7 2
1 1 255 1 2 5 165 185 165 154 138 201 201 168 53 3
1 255 2 2 2 29 43 33 16 15 15 15 15 5 2 255
0 1 2 3 4 5 4 5 4 4 3 2 1 1 255 1
1 1 2 5 7 7 7 7 5 2 1 0 255 0 1 4
14 34 54 64 38 64 61 61 7 1 1 255 1 1 4 51
59 76 70 79 79 85 72 27 2 2 2 255 2 3 12 17
17 17 21 28 18 11 2 2 255 1 1 3 17 30 33 36
35 35 35 14 7 2 0 255 0 1 3 7 7 7 8 12
7 7 3 1 1 1 255 1 1 0 0 0 0 0 1 2
2 1 1 1 255 1 1 1 1 2 2 3 4 4 3 0
0 0 1 255 1 1 9 17 17 17 21 22 21 8 2 1
1 255 1 1 0 0 3 7 7 1 1 1 1 0 0 0
255 1 1 2 3 3 5 5 4 4 3 3 1 1 255 0
1 1 2 4 11 11 24 43 43 35 24 1 1 1 255 0
2 5 12 12 12 9 8 9 7 2 1 0 255 0 1 4
8 14 18 17 17 16 10 3 1 1 255 1 1 2 2 1
8 8 15 3 3 4 2 2 1 1 255 2 3 8 24 37
27 18 27 29 16 2 0 255 1 1 1 1 0 1 2 4
4 3 0 0 1 2 2 255 1 1 3 7 7 7 7 8
7 2 1 0 2 2 255 3 2 0 0 0 0 0 0 0
0 1 1 1 255 1 2 1 4 4 16 16 22 5 10 4
1 1 255 1 1 1 1 1 1 1 0 0 0 0 0 0
1 255 1 0 0 0 0 0 1 2 2 2 0 0 0 255
1 1 1 1 1 1 0 0 0 0 0 1 1 255 1 1
0 0 1 2 2 2 2 1 2 2 2 0 0 0 0 1
1 1 1 1 2 2 4 4 4 5 5 5 5 4 2 0
255 0 1 1 1 1 1 1 1 1 1 2 2 1 255 0
1 1 8 24 14 22 22 22 10 10 3 2 0 255 1 2
5 165 165 154 154 147 201 201 201 55 9 2 255 2 2 3
18 36 35 35 16 18 15 15 3 1 255 0 1 2 3 3
7 4 4 4 4 4 2 1 1 255 1 1 1 2 5 5
8 12 11 5 2 0 0 255 1 1 4 17 34 64 49 38
38 38 34 20 0 0 255 1 1 5 48 55 70 42 68 64
85 72 34 2 2 2 255 3 4 7 17 17 21 41 41 28
8 3 2 255 1 1 3 17 29 36 41 37 36 35 15 8
2 1 255 0 0 3 7 7 8 8 12 7 4 3 1 1
1 255 1 1 0 0 0 1 1 2 2 2 1 1 1 255
1 1 1 2 2 2 3 4 4 3 1 0 0 1 255 1
1 11 12 14 16 22 23 22 14 3 2 0 255 1 0 0
0 3 3 1 1 1 1 1 0 0 0 255 1 1 2 3
3 3 3 2 3 3 3 1 0 255 0 1 1 2 4 15
21 30 43 36 35 24 2 1 1 255 1 2 4 12 12 21
22 18 11 8 2 1 0 255 0 0 3 7 8 14 16 20
25 25 3 1 1 255 1 1 1 2 2 2 1 8 1 1
2 2 2 2 1 255 2 4 8 8 14 14 18 27 30 29
2 0 255 1 1 1 1 2 4 3 3 3 1 0 1 1
2 2 255 2 1 4 7 7 7 7 8 2 2 1 1 2
2 255 3 1 0 0 0 0 0 1 0 2 2 1 0 255
1 1 2 4 7 7 7 15 7 5 3 1 0 255 2 1
0 0 0 0 1 1 1 0 1 1 1 1 255 1 0 0
0 0 0 1 2 2 2 0 1 0 255 0 1 1 3 5
1 0 0 0 0 0 0 1 255 2 2 0 1 2 2 2
3 4 2 2 2 2 1 0 1 1 1 1 1 2 2 2
2 4 9 9 8 8 8 5 4 3 1 255 1 1 1 3
5 2 1 1 0 0 2 2 1 255 1 1 1 11 27 11
16 14 16 7 25 14 2 1 255 1 1 2 165 179 166 166
147 168 178 178 72 9 2 255 2 2 2 18 24 30 35 33
43 18 11 2 2 255 1 1 1 3 4 5 5 4 5 4
4 1 1 1 255 1 1 1 7 7 5 5 14 12 4 1
1 1 255 2 1 4 17 34 34 33 30 53 61 41 30 0
0 255 0 2 5 42 55 70 55 50 50 96 87 27 2 2
2 255 3 4 7 16 16 22 23 25 23 11 3 1 255 1
2 4 21 28 25 25 35 24 22 14 8 2 1 255 0 2
4 5 5 5 8 10 9 4 2 1 1 1 255 0 1 0
0 0 0 0 0 0 1 1 1 1 255 1 1 1 2 2
2 3 4 5 4 1 1 1 1 255 1 1 11 22 22 17
20 21 21 14 3 3 0 255 0 0 0 0 3 5 4 1
2 2 0 0 0 0 255 1 1 2 3 5 3 3 2 3
3 2 1 0 255 0 0 1 1 3 15 16 20 20 36 24
9 2 0 0 255 1 2 4 5 9 11 11 11 11 8 2
1 1 255 0 1 3 5 8 14 16 17 20 10 2 1 1
255 1 1 1 2 2 2 1 1 1 1 3 4 2 1 1
255 1 4 12 11 14 14 27 38 38 16 2 0 255 0 1
1 1 1 4 3 3 3 1 2 1 1 1 1 255 1 1
3 7 7 7 7 5 2 1 1 1 2 2 255 3 1 0
0 0 0 1 1 1 2 1 1 0 255 1 1 1 5 7
7 7 15 15 11 3 1 0 255 0 0 0 0 0 0 1
0 0 0 1 1 1 2 255 1 1 0 0 0 0 3 7
0 0 0 0 0 255 0 1 2 2 1 0 0 0 1 0
0 0 1 255 2 2 1 1 2 2 2 3 2 2 2 1
1 1 0 1 1 2 2 1 1 1 2 2 4 5 9 9
9 7 4 2 1 0 255 1 2 1 2 1 2 1 1 1
0 1 1 2 255 1 1 1 11 25 11 14 14 7 7 25
25 2 1 255 1 0 1 139 179 179 166 166 205 214 178 72
2 2 255 1 1 2 10 20 34 35 34 33 17 7 2 2
255 1 0 0 3 4 3 4 4 5 5 5 1 1 1 255
1 1 2 3 7 5 5 8 11 5 1 1 2 255 1 1
2 17 35 49 41 41 43 38 34 10 0 0 255 0 1 3
25 55 83 64 60 60 87 87 12 3 2 3 255 2 4 7
27 16 25 25 23 12 3 3 1 255 1 2 4 28 37 28
36 36 22 18 14 7 1 1 255 1 2 3 5 5 5 5
5 5 4 2 2 1 1 255 0 1 2 1 0 0 0 1
0 0 0 0 0 255 0 1 1 2 2 2 3 5 3 1
1 1 1 1 255 1 1 2 5 20 20 23 23 10 10 2
0 0 255 0 0 0 0 1 4 4 1 2 1 0 0 0
0 255 1 1 2 5 5 3 3 4 4 2 2 1 0 255
0 1 1 1 3 4 16 20 12 20 7 2 1 0 0 255
1 1 1 5 5 9 11 11 11 4 2 1 1 255 0 1
2 4 7 16 14 16 14 3 1 1 1 255 1 1 1 2
2 5 3 14 3 1 2 2 2 2 2 255 1 2 8 14
16 14 16 38 38 4 2 0 255 0 1 1 2 2 3 9
3 1 1 2 2 1 0 0 255 0 1 1 3 4 5 5
2 1 1 1 1 1 1 255 1 0 0 0 0 0 0 0
1 1 1 1 0 255 1 1 2 3 8 44 7 8 10 8
2 1 1 255 0 0 0 0 0 0 0 0 0 0 1 1
1 1 255 1 0 0 0 0 0 1 1 0 0 0 1 1
255 1 1 1 1 0 0 0 0 1 1 7 0 1 255 1
1 1 1 1 2 2 2 2 2 2 0 0 0 0 1 1
2 1 0 0 1 1 1 3 3 3 5 5 3 3 3 1
1 255 1 2 2 2 0 0 1 1 1 0 0 1 1 255
2 1 1 1 1 3 3 16 16 17 37 37 2 1 255 1
0 4 46 179 180 179 192 197 197 149 2 1 1 255 0 0
0 5 10 21 27 27 12 11 4 0 0 255 0 0 0 2
3 3 4 4 7 7 2 1 1 1 255 0 0 1 3 3
4 5 5 5 1 1 1 2 255 1 1 2 17 33 41 41
43 55 49 11 2 0 0 255 1 1 2 22 51 83 81 64
60 79 29 3 2 2 2 255 1 2 7 28 18 18 18 11
7 2 1 0 255 1 2 1 23 33 28 33 23 22 14 8
1 1 0 255 2 2 2 4 5 7 7 7 5 3 2 2
1 0 255 0 1 2 1 0 0 0 0 0 0 0 0 1
255 0 0 0 1 1 2 4 4 3 0 1 1 1 0 255
1 1 1 2 16 20 20 16 5 1 0 0 0 255 0 2
2 1 0 3 3 3 1 0 0 0 0 0 255 1 1 1
2 2 2 3 3 3 2 2 0 0 255 0 0 0 1 1
3 2 2 2 2 2 1 0 0 1 255 1 1 1 2 4
5 5 10 4 3 2 1 1 255 1 2 1 4 5 12 10
10 3 1 1 1 2 255 1 1 1 2 5 9 3 0 0
1 1 1 1 1 1 255 1 2 2 8 8 14 16 38 5
3 2 1 255 1 1 1 2 2 2 9 2 1 1 2 1
0 0 0 255 0 1 1 1 1 1 1 1 1 1 1 1
1 2 255 1 0 0 1 0 0 0 1 1 1 1 1 1
255 1 1 1 2 3 8 3 2 2 1 0 0 1 255 1
0 0 0 1 0 0 0 1 1 1 1 1 1 255 2 0
2 0 0 0 3 3 1 0 1 1 1 255 1 1 1 1
0 0 0 1 1 2 2 2 1 255 1 1 1 1 1 1
2 2 2 1 0 0 1 0 0 1 1 1 1 1 1 1
1 1 3 3 3 5 5 3 2 2 1 1 255 1 2 2
2 0 0 1 1 2 1 1 1 1 255 2 1 1 1 1
1 3 17 17 9 2 1 0 0 255 2 2 2 4 46 162
162 192 197 149 7 2 1 0 255 0 0 0 3 5 8 5
5 4 4 2 1 0 255 0 0 0 2 2 3 3 2 2
2 2 1 2 1 255 0 1 1 1 3 3 4 5 3 1
1 1 2 255 1 0 0 2 17 31 31 38 38 11 2 1
1 0 255 2 1 1 1 25 64 60 60 29 18 3 2 2
2 2 255 2 2 2 8 17 8 8 4 2 2 1 0 255
1 1 1 2 23 23 33 22 12 2 1 1 1 0 255 1
2 2 2 3 7 5 5 3 2 2 2 0 0 255 1 1
1 0 0 0 1 1 0 0 0 1 1 255 0 0 0 1
1 1 2 2 1 0 1 1 1 1 255 1 1 1 2 2
5 5 5 1 0 0 0 0 255 0 2 2 1 0 0 1
1 1 0 0 0 0 0 255 0 1 1 1 1 2 2 2
1 1 0 0 0 255 0 1 1 1 1 1 1 1 1 1
1 1 1 1 1 255 0 0 0 1 1 3 3 3 3 3
1 1 0 255 1 2 1 2 1 2 2 2 2 1 2 1
2 255 0 1 1 1 3 4 1 1 2 2 1 1 1 1
1 255 1 1 2 2 2 3 4 5 4 3 1 0 255 1
2 1 2 1 1 2 1 2 1 1 1 0 0 0 255 0
1 1 1 1 1 1 1 0 0 1 1 1 1 255 0 0
0 1 0 0 0 1 1 1 2 1 1 255 1 1 2 2
2 2 2 1 1 1 1 1 1 255 1 1 1 1 1 0
0 1 1 2 2 1 1 1 255 2 1 1 1 0 2 3
2 1 1 2 1 1 255 1 1 1 0 0 0 0 1 1
2 2 2 1 255 1 1 1 1 1 1 1 2 2 1 2
0 1 0 0 1 1 1 1 1 2 1 1 1 0 0 1
3 3 2 2 1 1 1 255 1 2 2 2 1 1 1 1
1 1 1 1 1 255 2 1 1 1 1 1 1 3 1 1
1 1 0 0 255 2 2 2 3 4 22 44 44 18 7 2
1 1 0 255 0 1 1 1 3 3 3 2 2 2 1 1
1 255 0 1 1 1 2 2 2 2 2 2 2 1 2 1
255 1 0 0 1 2 2 3 3 2 0 0 1 1 255 1
1 0 0 1 18 18 11 2 2 1 1 1 0 255 2 1
1 1 2 2 11 11 2 2 2 1 2 1 2 255 2 2
2 2 3 3 4 1 2 2 2 0 255 0 1 1 1 1
1 1 1 1 1 1 1 1 1 255 0 0 2 2 2 2
2 2 2 2 1 0 0 0 255 1 0 0 0 0 0 1
1 1 0 1 1 1 255 0 0 1 1 1 1 1 1 0
0 1 1 1 1 255 1 1 0 1 1 2 3 3 1 0
0 0 0 255 1 1 1 1 0 0 0 1 0 0 0 1
0 0 255 0 1 1 1 0 1 1 0 0 0 0 0 0
255 0 1 0 1 1 1 0 0 0 1 1 1 0 0 1
255 1 1 1 1 1 1 1 1 1 1 2 1 0 255 1
2 1 1 1 1 1 1 1 1 1 1 1 255 1 1 2
2 2 2 1 1 1 1 1 1 1 1 1 255 1 2 2
2 2 2 1 4 2 2 1 1 255 1 1 1 1 1 0
0 1 2 1 1 1 0 0 0 255 1 2 1 2 1 1
1 1 0 1 1 1 1 1 255 1 1 0 1 0 1 1
1 2 2 2 1 1 255 1 1 1 1 1 1 1 1 0
0 1 1 1 255 1 1 1 0 1 1 0 0 1 2 2
2 1 1 255 1 1 1 1 1 1 1 0 0 0 1 1
1 255 1 1 1 0 0 0 1 1 1 1 1 1 2 255
1 1 2 2 1 0 1 1 1 0 1 0 1 0 0 0
1 0 1 1 2 1 1 1 1 0 0 3 3 2 1 1
1 1 255 1 2 0 0 0 1 1 1 1 0 1 1 1
255 1 0 1 1 1 1 1 1 1 1 1 0 0 0 255
1 2 1 2 2 2 11 11 1 0 0 0 1 1 255 1
1 1 1 1 1 1 2 2 2 1 1 1 255 1 1 1
1 1 1 2 1 1 0 2 1 1 1 255 1 1 1 1
2 2 2 1 1 1 1 1 1 255 1 0 0 0 1 1
1 2 1 1 1 1 1 1 255 2 1 1 1 1 1 1
1 1 2 0 0 1 1 1 255 2 2 1 1 1 1 1
1 1 2 2 1 255 0 1 1 1 1 1 1 1 1 1
1 1 1 1 255 1 1 1 1 1 1 1 1 1 1 0
0 0 0 255 1 0 0 0 1 1 1 1 0 0 1 1
1 255 1 1 1 1 1 1 0 0 0 0 1 1 0 1
255 1 1 0 0 1 2 2 1 0 0 0 0 0 255 1
0 0 1 1 0 0 0 0 0 0 2 1 1 255 0 1
0 0 0 0 0 0 0 0 0 1 1 255 1 1 1 1
1 1 1 1 0 0 1 1 1 0 1 255 1 1 0 0
0 1 1 1 0 1 1 1 0 255 1 1 0 0 1 1
0 0 0 1 1 1 1 255 1 1 2 2 1 1 1 1
1 2 1 1 1 1 1 255 1 1 2 1 1 1 0 0
0 2 2 2 255 2 2 2 1 0 0 0 0 1 1 1
1 1 1 1 255 1 1 1 1 1 1 0 1 1 1 0
0 0 0 255 0 1 0 0 0 1 1 1 2 2 2 1
1 255 0 0 2 1 1 1 1 0 0 1 1 1 1 255
1 1 1 1 1 1 1 1 1 1 1 1 1 1 255 1
1 1 1 1 2 0 0 0 1 1 1 1 255 0 0 1
0 0 0 0 0 1 0 1 1 1 255 1 1 2 1 1
0 1 1 1 1 1 1 1 0 0 0 1 255 255 255 255
255 255 255 255 255 255 255 255 255 255 255 255 255 255 255 255
255 255 255 255 255 255 255 255 255 255 255 255 255 255 255 255
255 255 255 255 255 255 255 255 255 255 255 255 255 255 255 255
255 255 255 255 255 255 255 255 255 255 255 255 255 255 255 255
255 255 255 255 255 255 255 255 255 255 255 255 255 255 255 255
255 255 255 255 255 255 255 255 255 255 255 255 255 255 255 255
255 255 255 255 255 255 255 255 255 255 255 255 255 255 255 255
255 255 255 255 255 255 255 255 255 255 255 255 255 255 255 255
255 255 255 255 255 255 255 255 255 255 255 255 255 255 255 255
255 255 255 255 255 255 255 255 255 255 255 255 255 255 255 255
255 255 255 255 255 255 255 255 255 255 255 255 255 255 255 255
255 255 255 255 255 255 255 255 255 255 255 255 255 255 255 255
255 255 255 255 255 255 255 255 255 255 255 255 255 255 255 255
255 255 255 255 255 255 255 255 255 255 255 255 255 255 255 255
255 255 255 255 255 255 255 255 255 255 255 255 255 255 255 255
255 255 255 255 255 255 255 255 255 255 255 255 255 255 255 255
255 255 255 255 255 255 255 255 255 255 255 255 255 255 255 255
255 255 255 255 255 255 255 255 255 255 255 255 255 255 255 255
255 255 255 255 255 255 255 255 255 255 255 255 255 255 255 255
255 255 255 255 255 255 255 255 255 255 255 255 255 255 255 255
255 255 255 255 255 255 255 255 255 255 255 255 255 255 255 255
255 255 255 255 255 255 255 255 255 255 255 255 255 255 255 255
255 255 255 255 255 255 255 255 255 255 255 255 255 255 255 255
255 255 255 255 255 255 255 255 255 255 255 255 255 255 255 255
255 255 255 255 255 255 255 255 255 255 255 255 255 255 255 255
255 255 255 255 255 255 255 255 255 255 255 255 255 255 255 255
255 255 255 255 255 255 255 255 255 255 255 255 255 255 255 255
255 255 255 255 255 255 255 2 1 1 1 1 1 1 0 1
1 1 0 1 1 1 1 1 255 1 1 0 1 1 1 1
1 0 0 0 1 1 255 1 0 0 1 1 0 0 0 1
1 1 1 1 1 255 0 1 0 1 1 1 1 1 1 1
1 1 1 1 255 0 0 0 1 1 1 1 1 1 1 1
1 1 255 1 1 1 0 0 0 2 1 1 1 1 0 1
0 255 1 1 1 1 1 1 0 0 0 1 1 1 0 255
0 1 1 1 1 1 1 1 1 1 1 1 1 2 255 1
1 1 1 1 1 0 0 0 2 0 2 0 1 1 255 1
1 0 0 0 0 0 1 1 1 1 0 255 0 1 2 2
1 1 1 2 1 1 1 1 1 1 255 0 0 0 0 1
1 1 0 0 0 0 1 1 1 255 0 0 1 1 0 0
1 1 0 1 1 1 1 255 1 1 1 1 1 1 0 0
0 2 1 2 1 2 255 1 1 1 1 1 1 1 0 0
0 0 1 1 255 1 0 1 0 1 0 0 0 0 1 1
1 2 2 255 0 0 0 0 0 0 0 0 0 1 1 1
1 255 1 1 1 0 0 1 1 1 1 1 1 1 1 0
2 255 2 2 1 0 0 0 0 0 0 0 0 1 1 255
1 1 1 0 0 0 0 0 0 1 1 1 1 255 1 2
2 2 1 1 1 1 1 1 0 0 0 0 0 255 1 1
1 1 1 1 0 0 0 0 1 2 255 1 1 0 0 0
0 0 0 1 1 0 0 0 1 1 255 0 0 1 1 1
1 0 0 0 0 0 0 0 1 255 1 0 0 0 1 1
1 1 1 1 1 1 0 255 0 0 0 1 2 2 2 2
2 2 1 0 1 255 2 2 1 1 1 1 1 1 1 0
0 0 1 2 255 1 0 0 2 2 2 2 1 1 1 1
1 1 255 1 1 1 1 0 0 0 0 1 0 0 1 1
255 1 1 1 1 1 1 1 1 1 1 1 1 1 0 1
1 1 1 2 1 1 1 2 1 0 1 1 1 1 1 1
1 1 1 255 1 1 1 1 1 1 1 1 2 0 1 1
1 255 2 1 0 0 0 0 0 1 1 1 1 2 1 1
255 0 0 0 1 1 1 0 1 1 1 1 1 1 1 255
1 1 1 1 1 1 1 1 1 1 1 1 1 255 1 1
1 0 0 2 1 1 1 3 2 1 1 0 255 1 1 1
0 0 0 0 0 0 0 1 0 0 255 0 1 0 0 0
1 1 1 1 1 1 1 1 1 255 1 1 1 1 1 0
1 0 0 1 1 1 1 1 1 255 1 1 0 0 0 0
1 1 1 1 1 1 255 1 2 2 2 1 1 0 1 1
1 1 1 1 1 255 0 0 0 1 1 1 1 1 1 1
1 1 1 1 255 0 0 0 0 0 1 1 1 0 1 1
1 2 255 1 0 1 1 1 2 2 2 1 2 1 2 1
2 255 0 1 1 1 0 0 0 0 0 0 0 1 1 255
1 1 1 0 0 0 1 1 1 1 1 1 1 3 255 1
1 1 1 1 2 1 1 1 1 1 0 0 255 1 1 1
0 1 1 1 1 1 1 1 1 0 0 0 255 2 1 1
1 1 1 1 1 0 0 1 1 1 255 1 1 1 1 2
2 2 0 0 1 1 1 1 255 2 2 2 2 2 1 1
1 1 1 1 1 1 0 1 255 1 1 1 1 1 1 1
1 0 0 1 1 255 1 1 1 0 0 0 0 1 1 1
1 0 0 0 1 255 0 0 0 1 1 2 1 1 0 0
0 0 0 1 255 1 0 0 1 1 1 2 1 1 1 2
1 0 255 0 1 1 2 2 2 3 4 3 2 0 0 1
255 2 2 1 1 1 1 1 1 1 1 1 1 1 1 255
1 1 1 1 2 2 2 2 2 1 1 1 2 255 2 1
1 1 0 1 1 1 0 0 0 0 1 255 2 2 1 1
1 1 1 1 1 2 1 0 0 0 1 0 0 1 2 2
1 1 0 0 0 2 2 2 2 1 1 1 0 1 255 1
1 1 2 2 2 3 2 2 0 0 0 1 255 2 1 0
1 0 1 1 1 0 0 1 2 0 0 255 0 1 0 1
1 1 2 2 2 1 2 1 1 0 255 0 0 1 1 1
0 1 0 1 0 1 1 0 255 1 1 1 1 2 1 1
1 1 2 1 1 0 0 255 1 1 1 0 0 1 1 0
0 0 0 0 0 255 0 0 0 0 0 0 0 1 1 1
1 0 1 1 255 1 0 1 1 0 0 1 1 1 1 1
1 1 2 1 255 1 1 0 1 1 2 2 2 1 1 1
1 255 1 2 2 2 1 2 2 1 1 1 1 1 0 1
255 1 1 1 2 2 4 5 4 2 1 1 1 1 1 255
0 0 0 1 1 1 0 0 0 1 1 1 2 255 2 1
2 1 1 2 2 20 9 2 1 2 1 2 255 0 0 0
0 1 1 1 1 1 2 1 1 1 255 1 1 1 1 1
1 1 1 0 1 0 1 0 0 255 1 1 1 1 2 2
3 1 1 1 1 1 1 255 2 2 1 1 1 1 1 2
2 2 2 1 1 0 1 255 1 1 1 2 2 3 2 2
2 2 2 1 0 255 1 1 2 1 2 2 3 2 1 1
1 1 1 255 1 1 1 2 2 2 2 2 2 2 2 1
1 0 0 255 1 1 1 2 2 1 1 1 1 0 0 1
255 1 1 1 1 1 2 2 4 4 3 1 0 0 1 1
255 0 0 0 2 2 2 2 1 1 2 0 0 0 1 255
1 1 1 2 4 4 5 5 3 3 2 1 1 255 1 1
2 2 5 7 7 7 4 3 2 1 0 255 1 1 1 1
2 2 2 3 3 3 1 1 1 0 255 1 1 0 1 2
10 10 4 3 1 1 1 1 255 1 1 1 1 1 2 3
3 1 1 1 1 1 255 2 2 1 1 1 2 1 4 4
4 2 2 1 1 1 0 1 2 2 1 1 1 1 1 2
2 4 4 4 4 3 1 1 1 255 1 1 1 2 4 4
5 7 3 2 0 1 1 255 2 2 1 1 0 1 1 1
1 1 1 1 0 0 255 0 0 0 0 0 2 4 5 5
10 2 2 2 1 255 1 0 1 1 1 0 1 1 2 1
1 1 1 255 1 1 1 2 2 1 1 1 0 0 0 1
0 1 255 1 0 1 0 1 3 3 1 1 0 1 1 1
255 0 0 0 0 0 0 0 0 0 1 1 0 1 1 255
0 0 1 1 1 0 1 2 1 1 1 1 1 1 2 255
1 1 1 4 14 2 2 2 2 1 1 1 255 2 2 2
2 2 3 2 1 1 1 0 0 0 1 255 1 1 1 3
11 12 5 5 4 2 1 1 1 1 255 1 0 1 1 1
1 1 1 0 0 0 0 1 255 1 2 3 3 2 3 8
20 12 3 1 2 0 0 255 0 0 0 0 2 2 5 5
4 3 1 1 1 255 1 0 0 0 1 1 1 1 0 0
0 1 1 0 255 1 1 1 2 2 8 8 5 3 1 2
0 0 255 1 1 1 1 1 3 3 3 2 2 1 1 1
0 1 255 1 1 1 3 4 5 5 5 2 2 2 2 1
255 1 1 0 1 2 3 5 5 4 2 1 2 1 255 1
1 0 1 2 3 3 4 4 3 2 1 1 0 1 255 1
1 1 1 1 2 1 1 1 1 1 1 255 2 1 1 1
2 3 8 11 14 7 3 0 0 1 1 255 1 2 2 2
2 2 2 2 2 2 1 1 0 0 255 1 1 3 4 5
7 7 7 7 5 5 2 1 255 1 1 2 5 5 7 8
8 7 3 2 2 2 255 0 1 1 2 3 5 5 5 5
3 2 1 1 1 255 1 1 1 3 30 47 33 33 16 3
1 1 1 255 1 1 1 1 1 2 1 3 2 2 2 1
1 255 0 0 0 1 1 8 7 8 16 10 10 2 1 1
1 1 1 2 2 1 1 1 0 1 2 7 5 4 4 4
4 1 1 1 255 2 1 2 4 5 7 7 8 8 3 1
1 1 255 1 2 2 1 1 0 1 1 1 1 1 1 0
0 255 0 0 0 0 2 4 5 8 10 10 3 2 2 1
255 0 0 2 2 1 0 0 0 1 1 1 1 1 255 1
1 2 2 2 0 0 0 0 0 0 1 1 1 255 1 0
1 1 3 3 7 3 1 0 1 1 1 255 0 0 1 1
1 0 0 0 0 2 1 1 1 1 255 1 1 0 1 0
0 0 1 1 1 1 1 1 1 1 255 1 1 2 9 14
14 18 8 3 1 1 1 255 1 2 2 4 4 5 5 7
7 2 0 0 0 1 255 1 1 1 3 12 16 12 7 4
2 1 1 1 1 255 0 1 1 1 1 1 1 2 1 0
0 0 0 255 1 1 1 4 16 16 16 12 12 9 2 2
1 1 255 0 0 0 2 5 5 7 8 8 3 1 0 0
255 1 0 0 0 1 3 5 4 2 0 0 1 1 1 255
1 1 0 1 8 20 20 15 5 1 1 0 1 255 1 0
0 1 2 4 7 4 3 3 3 1 1 1 1 255 1 1
2 3 4 8 7 7 3 2 2 2 1 255 0 0 0 2
3 10 10 7 7 4 2 2 1 255 0 0 0 0 3 4
5 5 5 4 3 2 1 1 1 255 1 1 1 0 1 2
2 1 1 0 0 1 255 2 1 1 1 2 5 14 15 24
14 8 0 0 0 1 255 1 1 2 3 2 2 2 2 2
2 1 1 1 1 255 1 2 5 4 4 4 5 5 7 5
1 1 1 255 1 1 3 7 7 7 12 8 8 4 3 2
2 255 1 1 2 2 4 5 7 7 5 3 2 1 1 1
255 1 2 3 28 30 22 16 22 20 17 1 1 1 255 0
1 1 1 2 3 3 20 20 18 2 2 0 255 0 0 1
2 17 18 18 12 17 12 16 10 2 1 1 1 1 2 0
0 0 1 1 1 3 7 7 4 4 5 4 2 1 1 255
1 2 3 9 7 8 8 14 10 4 3 1 1 255 1 1
1 1 1 0 1 1 1 1 0 0 1 0 255 1 1 0
2 4 4 7 7 10 10 7 3 1 1 255 0 0 2 2
1 0 0 0 1 2 3 1 1 255 0 2 2 2 2 2
1 0 0 0 0 1 1 1 255 1 1 1 0 0 1 3
1 0 0 1 1 1 255 0 0 0 0 0 0 0 0 2
2 2 1 1 1 255 1 1 1 1 0 0 0 0 0 1
1 1 1 1 1 255 1 2 9 16 18 14 18 18 17 2
0 1 255 2 2 2 3 10 10 8 9 17 9 2 1 0
0 255 0 1 1 8 12 17 17 17 7 5 1 1 1 1
255 0 1 1 2 2 1 1 2 1 1 0 0 0 255 1
1 1 18 21 18 16 14 12 12 7 2 1 1 255 0 0
1 4 8 8 9 8 8 7 1 0 0 255 0 0 0 0
2 5 5 5 4 0 2 2 2 1 255 0 1 1 2 20
29 23 16 8 2 1 1 1 255 1 0 0 1 2 4 3
2 3 3 3 1 1 1 0 255 1 1 1 2 4 7 5
7 7 3 2 2 1 255 0 1 0 2 10 10 7 7 7
7 3 2 1 255 0 0 0 1 4 5 5 5 4 5 4
2 1 1 1 255 1 1 0 0 0 1 1 1 1 1 1
1 255 1 1 1 1 4 5 15 15 24 24 12 4 0 0
1 255 1 2 2 2 2 2 2 2 2 1 1 0 0 0
255 2 4 5 4 4 5 7 7 9 5 2 1 1 255 1
2 3 7 12 7 12 5 5 5 3 2 1 255 1 2 2
3 3 4 11 15 8 5 2 1 1 1 255 1 2 5 12
30 22 22 12 20 17 3 1 0 255 0 1 1 1 1 3
3 4 18 3 2 1 0 255 0 0 1 3 16 18 8 12
17 17 20 10 2 1 1 1 0 0 0 1 1 1 1 2
3 7 7 5 5 5 3 1 1 1 255 2 3 4 11 7
15 7 14 10 10 4 1 1 255 1 1 1 1 1 0 1
1 0 0 0 1 1 0 255 0 1 1 2 5 8 8 7
5 7 7 4 2 1 255 0 1 2 2 0 0 0 0 1
1 2 2 1 255 0 1 2 2 2 1 1 1 1 1 1
2 1 1 255 1 1 1 0 0 1 2 3 0 0 0 1
1 255 1 0 1 0 2 0 0 0 0 5 4 1 1 1
255 1 2 1 1 1 1 1 0 0 0 1 1 1 1 1
255 1 2 2 17 18 29 29 29 29 3 1 1 255 2 2
2 2 5 10 10 9 9 3 2 1 1 0 255 0 1 1
8 9 18 18 18 9 8 2 1 1 0 255 0 0 1 2
2 1 0 1 1 1 0 0 0 255 0 1 5 18 22 18
25 17 17 12 2 2 1 1 255 1 0 1 7 15 16 16
14 14 8 1 1 1 255 1 0 0 0 1 2 3 12 12
2 2 2 1 1 255 1 0 1 5 29 29 31 24 15 8
2 1 1 255 1 0 0 1 2 3 3 3 3 3 3 2
1 1 0 255 0 1 1 3 7 7 7 7 7 4 3 1
1 255 1 1 1 2 10 10 7 7 7 7 3 2 1 255
0 0 0 1 3 5 5 5 5 5 5 2 1 1 1 255
1 1 1 0 0 0 1 1 1 1 1 1 255 1 1 1
1 5 22 15 22 27 35 12 5 1 1 1 255 1 2 4
4 3 2 2 3 3 1 1 0 1 1 255 3 3 4 4
14 14 9 8 10 8 2 1 1 255 1 1 4 7 12 7
3 4 5 5 3 2 2 255 2 2 2 3 4 8 9 15
16 8 4 2 1 1 255 1 2 8 12 20 22 12 11 9
8 3 1 0 255 0 0 1 1 4 4 4 3 3 3 3
2 2 255 0 1 1 3 16 43 38 15 15 12 12 2 1
0 0 0 0 0 0 1 1 1 2 2 2 3 7 5 5
3 3 2 1 1 255 2 3 7 12 7 15 12 14 12 11
4 2 0 255 0 1 1 1 1 1 1 1 0 0 0 0
1 0 255 0 1 2 4 5 8 8 7 7 7 7 4 3
1 255 1 1 1 1 0 0 0 1 1 1 1 1 1 255
0 1 1 0 1 1 1 1 1 1 2 2 1 1 255 1
1 0 0 0 0 1 8 0 0 0 0 1 255 0 0 1
1 0 0 0 0 1 4 2 1 1 1 255 1 2 1 1
1 14 14 8 0 0 0 0 0 0 1 255 1 2 3 18
34 42 42 29 17 3 1 0 255 0 0 1 1 1 10 10
8 3 3 2 1 1 1 255 0 1 3 8 4 4 3 9
9 9 2 1 1 1 255 0 1 1 2 1 0 0 0 0
0 0 0 1 255 0 1 3 17 18 14 14 17 21 12 2
2 2 1 255 1 0 2 7 21 21 21 9 12 9 1 1
1 255 1 1 0 0 0 1 2 5 9 9 2 2 1 1
255 1 0 1 5 29 29 24 14 8 5 2 2 1 255 1
0 0 0 2 4 3 3 3 3 2 1 1 1 0 255 0
1 2 4 5 7 4 5 4 4 2 1 0 255 1 1 2
3 5 10 7 5 5 7 7 2 1 255 0 0 1 1 2
5 7 5 5 4 3 1 1 0 0 255 1 1 1 0 0
0 1 1 1 1 2 2 255 1 1 1 1 20 24 20 22
33 35 9 4 1 1 1 255 1 2 4 2 2 2 2 2
2 1 1 1 1 1 255 3 3 4 14 15 15 15 8 9
5 2 1 1 255 1 2 3 8 10 10 5 4 5 4 3
2 1 255 1 2 2 3 4 4 8 9 16 7 4 1 1
1 255 1 2 5 10 20 20 11 11 9 3 1 1 0 255
0 0 0 0 0 1 2 2 2 2 3 2 2 255 1 1
1 3 11 16 11 11 12 15 7 2 1 1 0 0 0 1
1 1 1 1 1 1 2 3 7 5 5 4 3 2 1 1
255 2 3 4 15 16 16 12 12 12 12 4 1 0 255 1
1 1 1 1 1 1 0 0 0 0 1 1 1 255 0 1
2 4 5 9 5 5 5 5 5 2 1 1 255 1 1 1
0 0 1 3 2 1 0 0 1 2 255 1 1 0 0 0
0 1 1 1 1 2 1 1 1 255 1 1 1 0 0 1
1 10 2 2 0 1 1 255 2 1 1 1 0 0 0 0
0 2 2 2 1 0 255 1 1 1 1 1 1 8 8 0
2 0 0 0 0 0 255 1 1 2 10 30 42 42 23 5
3 1 0 255 0 0 1 1 1 14 1 1 1 2 0 1
1 1 255 0 0 1 3 4 4 3 9 8 7 1 1 1
1 255 0 0 0 0 1 1 2 0 0 0 0 0 1 255
1 2 2 2 9 9 14 16 21 3 2 2 2 2 255 1
1 3 4 10 21 25 14 12 9 1 1 1 255 1 1 1
0 0 0 1 2 5 9 3 2 1 2 255 1 0 0 1
15 24 31 14 10 2 2 2 1 255 0 0 0 0 1 2
3 2 1 1 2 2 2 1 0 255 1 2 3 4 4 7
5 7 4 4 2 0 0 255 1 1 2 4 5 9 5 5
5 5 3 2 1 255 0 0 0 1 2 4 7 5 5 3
2 1 0 0 0 255 1 1 1 1 1 1 1 1 1 1
1 1 255 1 2 1 1 3 24 25 25 25 14 4 1 1
1 1 255 1 1 2 2 2 2 2 2 2 1 1 1 1
1 255 2 3 10 15 16 9 12 7 5 2 2 1 1 255
1 1 3 7 8 8 7 7 7 4 2 2 1 255 1 2
2 4 5 8 8 9 17 4 2 2 1 1 255 1 1 4
5 5 7 11 11 9 2 1 1 0 255 1 1 1 1 2
1 2 1 3 3 4 2 1 255 1 1 1 1 1 10 11
11 12 7 2 0 1 1 1 1 0 1 1 1 1 1 1
1 2 3 7 5 3 3 3 1 1 1 255 2 2 3 15
16 16 12 12 12 12 4 1 1 255 1 1 1 1 1 2
2 1 0 0 0 0 1 0 255 0 1 2 3 5 5 5
5 7 4 2 1 1 1 255 1 1 1 1 0 0 1 1
1 0 1 1 1 255 1 0 0 0 0 0 0 1 1 1
0 1 1 0 255 0 0 0 0 0 0 0 2 2 2 1
1 1 255 2 1 2 2 2 0 0 0 1 1 1 2 2
1 255 1 1 1 1 1 1 8 4 1 2 1 0 0 0
0 255 1 2 3 10 17 17 20 4 2 1 1 0 255 0
1 1 1 1 4 1 1 1 0 0 0 1 1 255 1 1
1 2 2 2 3 3 3 0 0 0 0 0 255 0 0 0
1 1 1 2 0 0 0 0 1 1 255 1 0 1 2 3
9 14 16 16 2 0 2 2 2 255 1 1 2 4 5 8
8 9 9 4 1 1 1 255 1 1 1 0 0 0 1 1
4 4 1 1 0 0 255 0 0 0 2 5 15 14 10 2
1 2 2 2 255 1 1 0 0 1 2 2 1 0 1 1
1 1 1 1 255 1 1 2 2 2 4 4 7 3 3 2
0 0 255 0 1 2 4 5 8 4 5 4 4 2 1 1
255 0 1 1 1 2 2 4 3 4 3 1 1 1 0 0
255 1 1 1 1 1 1 1 1 0 0 1 2 255 2 2
3 3 2 5 25 25 14 4 2 1 2 1 2 255 2 1
2 2 2 2 2 2 1 1 1 1 1 1 255 2 2 7
10 22 15 15 9 2 2 1 1 0 255 1 1 2 3 7
8 8 7 7 3 1 1 0 255 1 1 2 3 4 5 7
7 5 4 2 1 1 1 255 1 2 4 3 5 5 7 7
2 1 1 1 0 255 0 0 1 1 1 1 1 1 2 2
3 0 0 255 1 1 1 1 1 3 10 10 7 3 0 0
1 2 2 1 0 0 0 0 1 1 1 1 2 3 3 4
3 3 1 1 1 0 255 0 1 2 2 15 17 17 10 10
2 2 1 1 255 1 1 1 2 2 2 2 1 1 0 0
0 1 1 255 0 1 1 1 3 5 4 4 3 2 1 0
0 1 255 1 1 0 0 1 1 0 0 0 0 0 0 1
255 1 0 0 0 1 0 0 0 1 1 0 1 1 1 255
1 0 0 0 0 1 1 2 2 1 0 0 1 255 2 2
2 2 1 1 1 1 1 0 1 2 2 1 255 1 1 1
1 1 1 1 0 0 0 0 0 0 0 1 255 2 1 3
3 9 9 4 2 2 1 1 0 255 2 2 1 1 2 2
1 1 0 0 0 1 2 1 255 1 1 1 1 2 2 3
2 0 0 0 0 0 0 255 0 1 1 0 0 0 0 0
0 0 1 1 1 255 1 1 1 1 1 2 8 8 2 0
0 1 2 2 255 1 1 2 3 3 4 5 5 3 2 1
1 1 255 0 0 1 1 1 0 0 0 1 1 0 0 0
0 255 1 1 0 2 3 4 4 4 3 1 1 1 1 255
1 1 1 2 1 1 1 1 0 2 1 1 1 1 0 255
1 1 1 1 1 2 3 3 3 3 3 2 0 255 0 1
1 3 4 4 3 3 2 2 2 1 1 255 1 1 1 1
1 2 2 2 3 3 1 1 0 0 0 255 0 1 1 1
1 1 1 1 1 0 1 1 255 2 2 2 2 2 3 5
5 4 3 2 1 1 1 1 255 1 2 2 2 2 2 1
1 1 1 1 1 1 1 255 1 2 2 3 7 9 12 9
3 1 1 1 1 255 1 1 2 2 3 3 7 7 4 2
1 1 0 255 0 0 1 2 3 5 5 4 3 3 2 1
1 1 255 2 2 2 1 2 3 4 2 1 1 1 1 1
255 0 0 1 2 2 1 1 1 1 1 0 0 0 255 1
1 1 0 0 0 2 3 2 1 0 0 1 1 2 1 0
0 0 0 0 1 1 1 1 2 2 2 3 2 1 1 0
0 255 0 0 1 1 2 2 4 2 2 1 2 1 1 255
1 1 1 2 2 2 2 1 0 0 0 0 0 0 255 0
1 1 1 1 4 4 3 2 1 0 0 0 1 255 1 1
1 1 1 0 0 0 1 1 1 0 1 255 1 0 1 1
1 1 1 1 1 1 1 1 1 1 255 1 0 0 0 0
0 1 2 2 1 0 0 0 255 2 2 2 1 1 1 1
1 1 1 1 2 1 1 255 1 1 1 2 1 1 1 1
0 0 1 0 0 1 1 255 2 1 3 1 3 2 2 1
2 1 1 1 255 0 1 1 1 1 1 0 0 0 1 1
2 2 1 255 1 1 1 1 2 2 2 0 0 0 0 0
0 0 255 1 1 1 0 0 0 0 0 2 1 1 1 1
255 1 1 0 0 1 2 2 2 1 0 0 0 1 1 255
0 0 1 1 1 1 1 2 2 2 1 1 1 255 0 0
0 1 2 1 1 1 0 0 0 0 0 0 255 1 1 2
2 2 2 2 1 2 1 1 0 1 255 1 1 1 1 1
0 0 0 0 1 1 1 1 1 1 255 1 1 1 1 1
1 1 2 2 2 3 2 0 255 0 0 0 1 3 2 1
1 1 1 1 1 1 255 1 1 1 1 1 1 1 2 1
2 1 1 0 0 0 255 0 0 0 1 1 1 1 1 0
0 0 0 255 1 2 2 2 2 2 2 3 3 3 2 1
1 1 1 255 2 2 2 2 2 1 1 1 0 1 2 2
1 1 255 1 1 1 1 3 3 3 3 3 2 1 1 2
255 1 1 1 1 3 3 3 2 2 2 1 0 0 255 0
0 0 0 1 2 2 2 2 2 1 1 1 1 255 2 2
1 1 2 2 2 2 0 0 0 1 1 255 0 0 1 1
1 1 0 0 0 1 0 0 0 255 0 0 0 0 0 0
1 1 1 0 1 0 1 1 2 1 0 1 0 0 0 1
1 0 1 1 1 1 1 2 2 0 0 0 255 1 1 1
1 0 1 2 2 1 0 0 0 0 255 0 1 1 2 2
2 2 1 2 0 1 1 1 0 255 1 1 1 1 1 1
1 1 1 1 1 1 0 1 255 1 1 1 0 0 0 0
0 0 0 0 0 1 255 1 1 1 2 2 2 1 1 1
1 1 1 1 1 255 1 1 1 1 1 1 1 1 1 1
1 0 0 255 2 2 1 1 1 1 1 1 1 1 1 2
1 1 255 0 1 1 2 2 2 1 0 0 0 0 1 1
1 1 255 1 1 1 1 1 1 2 2 2 2 1 0 255
2 2 1 1 1 1 1 1 1 1 2 2 2 2 255 1
1 1 1 2 1 2 0 0 0 0 0 0 0 255 1 1
1 0 0 1 2 2 2 1 1 1 1 255 1 1 0 0
0 1 1 2 1 1 1 1 2 2 255 0 0 1 1 1
0 0 1 1 1 0 0 1 255 1 1 1 1 0 0 0
1 0 0 0 0 0 1 255 2 1 1 1 1 1 0 1
0 0 0 0 0 255 1 1 1 1 0 0 0 0 1 1
1 1 1 0 0 255 1 1 1 1 1 1 1 1 1 2
2 2 2 255 0 0 1 1 2 1 0 1 0 1 0 0
1 255 1 1 1 1 1 1 1 1 1 1 0 0 0 0
0 255 0 1 1 1 1 0 1 0 0 0 0 0 255 1
2 2 2 2 1 1 1 2 2 2 2 2 1 1 255 1
1 1 2 1 1 1 1 0 0 1 1 1 1 255 0 0
1 1 1 1 1 1 2 2 2 2 2 255 2 2 1 1
1 1 1 1 1 2 1 0 1 255 0 0 0 0 0 1
1 1 1 1 1 1 1 1 255 2 1 1 1 1 2 1
1 0 0 1 1 1 255 1 1 1 1 1 0 0 0 0
0 0 0 0 255 0 0 0 1 1 1 1 1 1 0 0
0 1 1 2 1 1 255 255 255 255 255 255 255 255 255 255
255 255 255 255 255 255 255 255 255 255 255 255 255 255 255 255
255 255 255 255 255 255 255 255 255 255 255 255 255 255 255 255
255 255 255 255 255 255 255 255 255 255 255 255 255 255 255 255
255 255 255 255 255 255 255 255 255 255 255 255 255 255 255 255
255 255 255 255 255 255 255 255 255 255 255 255 255 255 255 255
255 255 255 255 255 255 255 255 255 255 255 255 255 255 255 255
255 255 255 255 255 255 255 255 255 255 255 255 255 255 255 255
255 255 255 255 255 255 255 255 255 255 255 255 255 255 255 255
255 255 255 255 255 255 255 255 255 255 255 255 255 255 255 255
255 255 255 255 255 255 255 255 255 255 255 255 255 255 255 255
255 255 255 255 255 255 255 255 255 255 255 255 255 255 255 255
255 255 255 255 255 255 255 255 255 255 255 255 255 255 255 255
255 255 255 255 255 255 255 255 255 255 255 255 255 255 255 255
255 255 255 255 255 255 255 255 255 255 255 255 255 255 255 255
255 255 255 255 255 255 255 255 255 255 255 255 255 255 255 255
255 255 255 255 255 255 255 255 255 255 255 255 255 255 255 255
255 255 255 255 255 255 255 255 255 255 255 255 255 255 255 255
255 255 255 255 255 255 255 255 255 255 255 255 255 255 255 255
255 255 255 255 255 255 255 255 255 255 255 255 255 255 255 255
255 255 255 255 255 255 255 255 255 255 255 255 255 255 255 255
255 255 255 255 255 255 255 255 255 255 255 255 255 255 255 255
255 255 255 255 255 255 255 255 255 255 255 255 255 255 255 255
255 255 255 255 255 255 255 255 255 255 255 255 255 255 255 255
255 255 255 255 255 255 255 255 255 255 255 255 255 255 255 255
255 255 255 255 255 255 255 255 255 255 255 255 255 255 255 255
255 255 255 255 255 255 255 255 255 255 255 255 255 255 255 255
255 255 255 255 255 255 255 255 255 255 255 255 255 255 255 255
255 2 0 0 0 0 0 0 0 0 0 1 1 1 1 0
0 0 255 0 0 0 0 0 1 1 1 0 0 0 0 0
255 1 1 0 1 1 1 2 1 1 1 2 2 1 1 255
2 2 2 2 1 1 0 1 1 1 1 1 0 0 255 1
1 1 1 0 0 0 0 0 0 0 1 1 255 1 2 1
2 1 1 1 1 0 0 1 0 2 0 255 1 1 2 2
2 1 0 1 1 1 1 1 1 255 0 0 0 1 1 1
1 1 1 1 1 1 1 1 255 0 1 1 1 1 0 0
0 1 2 1 1 2 2 2 255 0 1 1 2 1 1 2
1 1 1 1 1 255 1 2 1 1 1 1 1 1 1 2
1 1 0 0 255 1 1 1 1 1 1 1 1 0 0 0
1 1 1 255 1 1 1 1 1 1 1 1 1 1 1 1
1 255 1 1 1 1 1 0 0 1 1 1 1 1 1 2
255 2 2 0 0 1 1 1 1 0 0 0 1 2 255 1
1 0 1 1 3 3 2 1 1 1 1 1 1 255 1 0
0 0 0 0 0 1 1 1 1 1 1 255 1 1 1 1
0 0 0 0 0 0 1 1 0 0 0 255 0 0 1 0
2 0 1 0 2 2 1 1 0 255 1 1 1 1 1 0
0 1 1 1 0 1 1 255 1 0 1 1 1 1 1 1
0 1 1 2 1 0 0 255 1 2 2 2 0 0 0 1
1 1 1 1 255 0 1 1 1 1 1 1 1 1 2 2
2 3 1 0 255 1 1 1 0 0 0 1 1 1 1 1
0 1 0 255 0 1 1 1 1 0 1 0 1 0 1 1
1 255 0 0 0 2 2 1 1 1 1 1 1 1 1 255
1 1 1 1 1 1 1 1 1 1 2 1 2 1 255 1
1 1 1 1 1 1 1 1 1 1 1 1 255 0 0 0
0 0 1 1 0 0 0 0 1 1 255 1 1 1 1 1
1 1 1 0 0 0 0 1 1 1 1 2 1 1 0 0
0 0 0 0 0 0 0 1 1 1 0 0 0 255 0 0
0 0 0 1 1 1 0 0 0 0 0 255 1 3 0 1
1 1 1 1 1 1 2 2 2 1 255 2 2 2 1 1
1 1 1 1 0 0 0 0 0 255 0 0 1 1 1 0
1 0 1 0 0 1 1 255 2 2 2 2 1 1 1 1
1 0 1 0 1 0 255 1 2 2 2 2 1 1 1 1
1 1 2 2 255 0 0 1 1 1 1 1 1 1 1 1
1 1 1 255 1 1 1 2 1 1 1 1 3 3 1 1
2 2 1 255 0 1 1 2 2 0 0 0 1 0 1 1
255 1 1 1 1 1 1 1 1 1 2 1 1 0 0 255
0 0 1 0 0 1 1 1 0 0 0 1 1 1 255 1
1 1 1 1 1 1 1 1 1 1 1 0 255 1 1 1
1 0 0 0 1 1 1 0 2 1 1 255 2 2 1 0
1 1 2 2 1 0 1 1 1 255 1 1 1 2 4 8
20 20 22 14 1 1 1 1 255 0 0 1 1 1 1 1
2 1 2 1 2 0 255 1 1 0 0 0 0 0 0 0
0 0 0 0 0 0 255 0 0 1 0 2 0 0 0 1
1 1 1 1 255 1 1 0 1 0 1 0 1 1 1 1
1 1 255 1 1 1 1 1 1 1 1 0 0 1 2 1
0 0 255 1 1 1 1 1 1 1 1 1 1 1 0 255
0 1 1 1 1 1 1 2 2 2 2 2 2 1 0 255
1 1 1 1 1 0 1 0 0 0 0 0 1 1 255 1
1 1 1 1 1 1 0 1 0 1 1 1 255 0 0 0
0 1 2 2 3 1 1 1 2 2 255 1 1 1 1 1
1 1 1 1 1 2 1 1 1 255 1 1 1 1 1 1
1 1 1 1 1 1 1 255 0 0 0 0 0 0 1 0
0 0 0 0 1 255 1 1 0 0 1 1 1 1 1 0
1 0 1 1 1 1 1 1 1 1 1 1 1 0 0 1
1 1 1 1 1 0 0 0 255 0 0 0 1 1 1 2
2 1 0 0 0 0 255 1 1 0 1 1 1 1 0 1
1 1 0 1 0 255 2 2 1 1 1 1 1 1 1 1
1 0 0 0 255 0 0 2 2 2 1 1 1 1 1 1
1 2 255 2 2 2 1 1 0 1 1 1 1 1 1 1
1 255 1 1 2 2 1 1 1 1 1 1 1 2 2 255
1 0 1 1 2 1 2 1 1 1 1 1 1 1 255 0
0 2 2 2 2 1 1 2 1 1 1 2 1 1 255 1
1 1 1 1 0 0 0 0 0 2 2 255 1 1 1 1
1 1 1 1 1 1 1 1 1 1 255 0 0 1 1 1
1 1 1 1 0 1 0 1 1 255 1 1 1 1 1 1
1 1 1 1 0 0 0 255 0 1 1 1 1 1 3 3
1 1 1 2 1 1 255 2 1 1 1 2 2 5 5 5
2 2 2 0 255 0 1 2 7 20 20 25 77 77 40 22
2 1 1 255 0 1 1 1 1 1 2 3 1 1 2 2
1 255 1 1 1 0 0 0 1 2 2 0 0 0 0 0
0 255 1 0 1 1 2 3 2 0 1 1 1 1 0 255
1 1 1 2 1 1 1 1 1 1 0 1 0 255 1 1
1 1 2 1 1 1 0 0 2 2 2 0 0 255 0 0
0 0 0 1 1 1 2 2 2 0 255 0 2 1 1 1
2 5 11 10 7 2 2 1 0 0 255 2 2 2 2 2
1 1 1 1 0 0 0 0 1 255 1 0 0 0 0 0
0 2 2 2 2 2 2 255 1 0 1 1 1 1 1 1
3 2 2 2 2 255 1 1 1 0 0 0 1 1 2 2
2 2 2 1 255 1 1 1 1 2 2 2 1 1 1 1
1 0 255 0 0 0 0 1 1 0 0 0 0 0 0 1
255 1 0 0 1 1 1 3 1 2 2 2 1 1 1 1
1 0 1 1 2 2 1 1 0 0 2 2 0 0 0 1
1 1 1 255 1 1 1 1 1 4 4 2 1 1 0 0
0 255 0 1 1 1 1 1 1 0 1 1 2 1 0 0
255 1 1 1 1 1 1 1 1 1 1 1 0 1 1 255
0 0 1 1 1 1 1 1 2 1 1 2 2 255 2 1
1 0 1 0 1 1 1 1 1 1 1 1 255 1 1 1
2 1 1 1 2 2 2 1 1 1 255 1 1 2 1 2
9 5 4 1 1 1 1 0 0 255 0 1 2 2 2 2
2 1 1 0 1 1 1 1 1 255 1 1 1 2 1 1
0 0 0 0 2 1 255 1 1 0 0 1 2 2 2 2
1 1 1 1 1 255 0 0 1 1 1 1 2 2 2 1
1 0 1 1 255 1 2 2 1 1 1 1 1 1 2 1
1 1 255 0 0 1 1 1 3 4 4 3 3 2 2 1
1 255 2 1 1 1 5 10 10 16 17 17 2 2 0 255
0 2 14 23 31 255 255 255 255 255 40 22 2 1 255 0
1 1 1 1 1 2 2 1 1 1 1 1 255 2 2 1
0 0 1 1 1 0 0 0 1 0 0 1 255 1 1 1
2 14 14 9 3 1 1 1 1 1 255 2 2 2 2 3
3 4 2 1 1 1 1 1 255 1 1 1 1 2 2 2
2 1 0 0 2 1 0 0 255 1 0 0 0 1 1 1
1 1 1 0 0 255 1 2 2 3 3 7 21 97 97 92
17 2 1 1 0 255 1 2 1 2 2 3 3 3 2 2
2 1 1 2 255 0 0 0 0 0 2 2 2 2 2 2
2 2 255 1 0 1 1 2 2 0 0 1 2 1 2 2
255 2 0 0 0 0 0 1 1 1 1 1 0 1 1 255
1 1 1 2 3 5 4 3 3 2 1 1 0 255 0 0
0 1 1 1 0 0 0 0 0 0 0 255 0 0 0 1
1 3 7 4 5 4 2 1 1 1 1 1 0 1 1 2
2 1 1 1 0 0 1 0 0 0 1 1 1 1 255 1
1 1 1 5 5 4 4 3 1 1 0 0 255 1 1 1
1 1 1 0 0 1 2 2 1 0 0 255 1 1 0 0
1 1 1 0 1 1 1 1 2 2 255 2 2 1 1 1
1 1 1 1 1 1 2 2 255 1 0 1 0 1 0 1
1 0 1 1 1 1 1 255 1 1 1 1 0 0 1 2
3 1 1 1 1 255 1 0 1 1 9 20 20 17 5 2
1 1 0 0 255 0 2 2 2 2 4 2 1 1 1 2
1 1 1 1 255 1 1 1 2 2 3 3 1 1 1 2
1 255 1 1 0 1 1 2 2 2 3 3 1 1 1 1
255 1 1 1 1 1 1 2 2 1 1 1 1 1 1 255
1 2 2 2 0 0 0 1 1 1 1 1 2 255 0 0
1 2 3 5 5 5 3 3 2 1 1 2 255 2 1 2
11 20 22 15 15 20 20 8 2 0 255 0 5 23 38 255
255 255 255 255 255 255 30 14 1 255 0 1 1 1 1 2
5 2 1 1 1 1 1 255 2 2 0 0 1 1 1 1
0 1 1 1 1 0 0 255 1 1 2 14 21 21 25 14
5 1 1 1 1 255 2 1 1 3 4 5 11 11 4 1
1 1 1 255 1 1 1 1 2 2 2 2 1 0 0 1
1 0 0 255 1 1 1 1 1 1 1 1 1 1 1 1
255 1 1 2 4 5 11 97 103 101 101 92 17 2 2 0
255 0 0 1 2 2 5 3 3 2 2 2 2 1 2 255
2 1 0 0 0 2 9 11 7 5 2 1 0 255 0 0
1 1 2 0 0 0 3 3 1 1 1 255 3 1 0 0
0 0 1 2 2 1 1 0 1 1 255 2 1 1 3 4
4 4 4 5 5 2 1 0 255 0 0 0 1 1 1 1
1 1 0 0 0 0 255 0 0 0 1 2 4 7 5 5
5 5 3 3 2 1 0 0 1 1 2 2 1 1 1 0
0 0 1 1 1 1 1 1 0 255 1 1 1 1 7 8
8 3 3 2 1 1 1 255 1 1 1 1 0 1 0 1
2 2 2 2 1 1 255 1 1 1 1 1 1 1 0 0
0 1 2 2 1 255 1 0 0 0 0 0 0 0 1 1
1 2 1 255 0 0 0 0 2 3 2 2 1 1 1 1
1 1 255 1 1 1 1 0 0 0 1 3 3 1 1 1
255 0 0 1 1 15 23 20 17 8 8 2 1 0 0 255
2 2 2 2 2 7 1 0 0 2 2 2 1 1 1 255
1 1 2 3 4 4 3 3 2 1 2 1 255 0 0 0
2 2 2 2 1 5 5 4 1 1 1 255 1 1 1 1
1 1 2 2 1 1 1 1 1 1 255 1 2 2 2 1
1 0 0 0 0 2 2 2 255 1 1 1 3 3 3 5
5 4 3 3 2 1 1 255 2 2 5 22 22 22 20 15
37 38 21 4 1 255 1 14 30 255 255 255 255 255 255 255
255 93 14 1 255 0 0 1 1 1 1 3 2 1 1 1
1 1 255 1 1 0 0 2 2 0 0 0 1 1 1 1
0 0 255 0 0 5 16 25 30 37 35 9 1 1 1 2
255 2 1 2 3 5 10 10 10 4 3 2 1 1 255 0
1 1 1 1 2 2 2 0 0 1 1 1 1 1 255 1
0 1 2 2 2 2 8 2 1 1 1 255 1 1 2 2
4 74 145 145 145 131 86 51 2 2 1 255 0 2 2 2
2 3 3 3 3 2 2 1 1 1 255 2 2 0 0 0
11 14 14 4 2 1 0 0 255 0 0 1 1 2 1 0
0 4 4 2 1 1 255 1 1 0 0 0 1 1 1 1
0 0 0 1 1 255 2 1 1 3 4 4 4 4 5 5
2 2 1 255 0 0 0 1 1 1 1 0 1 1 0 0
0 255 0 0 0 1 2 4 9 5 5 5 5 3 2 1
1 0 0 0 1 1 2 1 1 1 1 1 1 7 4 2
1 0 0 0 255 0 1 1 4 8 8 2 3 3 3 2
0 0 255 1 1 2 1 1 2 0 2 3 3 3 2 1
1 255 1 1 1 1 2 2 2 2 0 0 1 2 2 2
255 1 1 0 0 0 0 0 0 0 0 1 3 1 255 0
0 0 0 4 4 3 3 2 5 1 1 1 1 255 0 0
0 0 0 0 0 0 0 0 0 1 2 255 1 1 1 1
23 23 21 12 11 8 2 1 1 0 255 1 1 1 1 7
7 0 0 15 9 8 4 2 1 1 255 0 0 2 4 5
5 3 3 2 2 2 2 255 0 1 1 2 2 4 2 1
2 4 4 1 1 1 255 1 1 1 1 4 4 1 1 1
1 1 1 1 1 255 1 1 1 1 0 1 3 3 0 0
0 2 1 255 1 1 1 3 3 5 5 3 3 3 3 1
1 0 255 1 2 20 33 31 20 20 16 47 47 38 8 2
255 2 5 16 255 255 255 255 255 255 255 255 138 14 1 255
0 0 0 0 0 1 1 0 0 0 1 1 1 255 1 1
0 0 1 1 0 1 1 3 1 1 1 1 1 255 0 0
5 12 18 30 30 30 20 5 2 1 2 255 1 0 1 5
11 11 10 10 7 3 3 1 1 255 1 1 1 1 1 2
2 0 0 0 1 1 1 2 2 255 0 0 0 1 0 0
1 8 8 3 2 2 255 1 1 1 0 2 74 107 134 134
134 123 67 3 2 1 255 1 2 2 2 2 2 2 3 2
2 1 1 1 1 255 2 2 0 4 2 4 9 14 10 10
1 0 0 255 1 0 1 1 1 1 5 5 5 5 2 1
0 255 0 1 1 1 1 1 0 1 1 0 0 1 1 1
255 1 1 2 3 4 4 4 3 4 4 2 2 1 255 0
0 0 1 1 1 0 0 0 0 0 0 0 255 1 0 0
1 3 5 7 5 5 5 3 3 2 0 0 0 0 0 0
1 1 1 1 2 1 1 1 7 5 3 2 0 0 0 255
1 1 2 4 9 9 2 2 3 3 2 1 1 255 1 1
1 1 2 2 2 2 0 1 1 1 1 1 255 1 1 1
1 2 2 2 2 2 1 1 1 2 1 255 1 1 0 1
1 2 1 1 1 3 2 2 1 255 0 0 0 1 5 4
3 2 5 9 2 0 0 0 255 1 1 1 0 0 0 0
0 0 0 0 0 1 255 1 1 1 1 11 21 12 11 11
11 2 1 1 0 255 1 1 1 1 1 0 0 0 9 9
5 3 1 1 1 255 0 0 2 4 4 4 2 3 2 2
2 2 255 0 1 1 2 2 4 2 2 2 9 3 2 1
0 255 1 1 1 3 4 4 1 1 1 1 1 1 1 1
255 1 1 1 1 0 3 3 4 2 0 0 1 1 255 1
1 1 2 3 4 3 3 4 4 3 1 1 0 255 1 1
5 31 31 22 18 16 34 23 23 14 2 255 2 7 30 255
255 255 255 255 255 255 255 138 14 2 255 0 0 0 0 0
0 0 0 0 0 1 1 1 255 0 1 1 2 2 1 1
1 1 3 2 2 1 1 2 255 0 0 2 9 18 30 25
20 20 5 2 2 2 255 0 0 1 4 11 11 10 12 5
3 3 2 1 255 0 0 1 2 2 2 1 1 0 1 1
1 1 1 1 255 0 0 0 2 0 0 1 8 8 2 2
1 255 1 1 1 1 2 21 107 134 134 134 123 72 2 1
0 255 1 2 2 2 2 2 3 3 3 3 1 1 1 2
255 2 0 0 0 0 3 3 5 5 4 1 0 0 255 1
0 0 0 1 1 5 1 0 0 2 0 0 255 0 1 1
1 1 1 0 0 1 1 0 1 1 1 255 1 2 2 4
5 5 4 3 3 3 2 2 1 255 1 0 0 1 1 0
0 0 0 1 0 0 0 255 1 0 0 1 3 7 9 8
8 7 4 2 2 1 1 1 0 0 1 1 1 1 1 2
1 1 1 5 5 2 1 0 0 1 255 2 2 2 4 7
4 3 3 4 4 2 0 0 255 1 1 1 1 1 2 2
2 0 1 1 1 1 1 255 1 1 1 1 1 0 1 1
1 0 0 1 1 1 255 1 1 1 0 1 1 2 1 1
0 0 1 1 255 2 2 2 2 4 4 3 2 2 0 0
0 1 1 255 0 0 0 0 1 1 2 1 0 0 0 1
1 255 1 1 2 3 5 4 3 3 12 14 7 1 1 0
255 0 1 1 1 2 0 1 5 8 8 2 2 1 1 1
255 0 0 1 3 3 4 3 3 3 2 2 2 255 0 1
1 1 1 3 3 4 2 8 3 3 0 0 255 1 1 1
3 5 4 3 3 1 1 0 0 1 1 255 1 1 1 1
0 0 0 2 2 0 0 0 1 255 1 1 1 2 2 4
3 3 4 7 1 1 1 0 255 0 1 3 24 56 34 18
16 15 20 20 8 1 255 2 7 24 255 255 255 255 255 255
255 255 86 17 2 255 1 0 0 0 0 0 0 0 0 0
2 1 1 255 0 0 1 1 0 0 1 1 2 4 5 2
1 2 2 255 0 0 3 5 12 14 17 17 9 5 2 2
2 255 0 0 0 2 4 4 5 12 10 3 2 1 2 255
1 1 1 1 2 2 2 1 1 1 1 1 1 1 0 255
0 1 1 1 0 0 1 1 2 1 0 0 255 0 0 0
2 7 21 82 102 116 134 123 72 2 0 0 255 1 2 2
2 2 2 2 2 2 2 1 2 2 3 255 2 0 0 0
0 1 1 5 10 4 1 1 1 255 0 0 0 0 1 1
1 1 0 0 0 0 0 255 1 1 1 1 1 1 2 1
1 0 0 1 1 1 255 1 1 2 4 5 5 4 3 3
3 2 0 0 255 1 1 1 1 1 0 0 0 0 0 0
0 0 255 1 0 0 2 4 8 8 8 8 8 4 2 0
0 0 0 0 1 2 1 1 1 1 1 1 1 1 3 5
1 1 0 0 1 255 2 2 3 4 5 5 5 4 4 2
2 0 0 255 1 1 1 1 1 2 2 2 0 0 0 0
0 1 255 0 1 1 1 1 1 1 0 1 1 1 1 1
1 255 0 0 1 1 1 0 1 1 1 0 0 1 1 255
1 1 1 2 1 2 3 4 2 2 1 1 1 1 255 1
2 2 2 2 2 3 3 2 1 1 1 0 255 1 1 2
1 2 1 2 5 7 8 5 1 1 1 255 1 1 1 2
1 1 0 1 2 2 1 1 1 1 1 255 0 0 1 3
3 1 1 3 3 2 2 2 255 1 1 1 1 1 1 3
4 4 7 3 2 1 0 255 0 1 0 1 1 1 1 1
1 1 1 0 0 0 255 1 1 2 2 0 0 0 0 0
0 0 0 0 255 1 1 1 1 2 2 3 3 5 5 1
1 1 1 255 1 1 1 2 24 27 22 18 15 15 15 1
0 255 2 11 24 53 255 255 255 255 255 255 255 53 11 1
255 1 0 0 0 0 0 0 0 0 0 0 0 1 255 1
0 0 1 1 2 2 1 2 5 5 2 2 2 0 255 1
1 3 3 8 17 17 14 7 3 2 1 0 255 0 0 0
2 3 3 3 4 3 2 2 1 2 255 1 1 1 1 2
1 1 1 1 1 1 1 1 1 0 255 1 2 2 3 4
3 1 1 2 1 1 0 255 1 1 1 2 16 18 21 81
89 89 83 4 0 0 0 255 0 1 1 2 2 3 2 3
3 3 1 2 1 2 255 2 0 0 0 0 1 3 3 1
1 1 1 1 255 0 0 0 1 1 0 0 1 0 0 0
0 0 255 1 1 1 1 1 1 2 0 0 0 0 0 1
1 255 1 1 2 2 4 5 4 3 2 2 0 0 0 255
1 1 1 1 1 0 0 1 0 0 0 0 0 255 0 0
1 2 2 8 8 9 14 4 4 2 2 1 2 1 1 1
1 0 1 0 1 1 1 1 1 5 1 1 0 1 0 0
255 2 2 3 3 5 5 5 4 3 2 1 0 0 255 1
1 1 0 1 1 2 2 0 0 0 1 1 1 255 1 1
1 1 1 1 0 0 0 0 0 0 0 1 255 0 0 0
0 0 0 1 1 0 0 0 1 1 255 1 2 2 2 0
2 4 7 2 1 1 1 2 2 255 2 2 2 2 2 1
1 2 2 1 1 1 0 255 1 2 2 2 2 2 8 8
7 5 2 2 1 2 255 1 0 1 1 1 2 1 1 1
1 1 2 1 1 1 255 2 1 1 2 3 2 2 2 2
2 2 0 255 1 1 1 1 1 1 3 4 4 2 2 1
1 0 255 1 1 1 1 1 1 1 1 1 2 1 0 0
0 255 1 2 3 2 2 0 0 0 0 1 1 0 0 255
1 1 1 1 2 2 2 1 1 1 2 1 1 0 255 1
1 1 1 4 22 22 22 15 15 9 0 0 255 1 11 20
29 53 255 255 255 255 255 57 36 1 1 255 1 0 0 0
0 0 0 1 0 0 0 0 1 255 0 0 0 0 0 0
1 1 2 2 1 1 1 1 0 255 1 2 2 3 3 8
7 3 3 1 1 1 0 255 0 0 0 2 3 3 2 2
2 2 2 2 2 255 1 1 1 1 1 1 1 1 1 1
1 1 1 1 1 255 1 1 1 2 3 3 1 1 1 1
1 0 255 0 0 0 1 5 5 7 7 48 48 4 3 0
0 0 255 0 0 0 2 2 2 2 2 2 2 1 1 1
1 255 0 0 0 0 1 3 3 3 1 1 0 1 1 255
0 0 1 2 2 0 0 2 2 0 0 0 0 255 0 1
1 2 1 0 2 1 0 0 1 1 2 2 255 1 1 1
1 1 1 2 2 2 2 1 0 0 255 0 0 0 0 0
0 1 1 0 0 0 0 0 255 0 0 0 1 2 2 4
4 4 1 0 1 1 1 1 1 1 2 1 1 1 0 1
1 1 1 1 1 0 1 0 1 0 0 255 1 1 2 2
3 3 3 2 2 2 1 1 1 255 1 0 1 1 1 1
1 1 1 0 2 2 2 2 255 1 0 1 1 1 1 0
0 0 0 0 0 1 1 255 0 0 0 1 0 0 0 0
0 0 0 1 1 255 0 2 2 2 0 1 1 2 2 2
1 0 0 1 255 2 2 2 2 1 1 1 1 1 1 1
1 0 255 1 2 1 1 1 1 2 8 5 2 1 2 1
2 255 1 1 1 1 1 2 1 1 0 1 0 1 0 1
1 255 2 1 0 0 2 2 2 1 0 1 1 0 255 0
1 1 1 1 2 4 4 2 1 1 1 1 1 255 1 1
1 1 1 0 0 0 1 2 2 2 1 0 255 0 1 2
2 2 1 1 1 1 1 0 0 0 255 1 1 1 0 1
1 1 1 0 0 1 1 1 1 255 1 1 0 1 2 2
18 18 9 3 1 0 0 255 1 2 11 20 29 63 255 255
255 57 11 5 0 0 255 1 0 0 0 0 1 1 1 0
0 0 0 1 255 1 1 0 1 0 0 0 0 1 1 0
0 0 1 0 255 1 2 2 2 2 1 1 2 2 1 1
1 1 255 0 0 0 1 2 2 2 1 1 1 2 2 2
255 1 1 1 1 1 1 1 0 0 1 1 1 1 1 2
255 2 2 2 2 2 2 0 1 1 1 1 1 255 1 1
0 0 1 1 2 2 2 2 3 3 1 0 0 255 0 0
0 1 1 2 1 2 1 1 1 1 1 1 255 0 0 0
0 1 3 3 2 1 1 1 1 0 255 1 1 1 2 2
0 0 0 1 0 0 0 0 255 0 1 1 2 1 0 1
1 1 1 1 1 2 2 255 2 1 1 0 1 1 1 2
2 2 1 1 0 255 0 0 0 0 0 0 0 1 1 0
0 0 0 255 0 0 1 1 1 2 2 2 2 1 0 1
1 1 1 1 1 1 1 1 1 2 2 1 1 1 0 0
0 0 0 1 0 1 255 1 1 1 1 1 2 3 2 2
1 0 0 0 255 2 1 1 1 1 1 1 1 0 1 2
2 1 2 255 2 3 2 1 1 1 1 0 0 0 0 0
1 1 255 1 2 0 0 0 1 1 1 1 1 1 0 0
255 2 2 2 0 0 0 1 1 1 1 0 0 0 1 255
2 2 1 0 0 0 0 0 0 0 1 2 1 255 1 2
0 1 1 1 1 2 2 2 1 1 1 1 255 1 0 1
0 1 2 1 1 0 0 0 1 1 1 2 255 2 0 1
1 1 2 2 0 0 1 1 1 255 1 1 1 0 0 0
2 2 2 1 1 1 1 1 255 1 1 2 1 1 0 1
0 1 1 2 2 2 0 255 0 1 1 0 1 0 1 1
1 1 0 0 0 255 1 1 0 0 1 1 1 1 0 0
0 1 1 1 255 1 1 1 1 1 1 1 1 1 0 0
0 0 255 1 2 2 3 12 21 21 17 11 5 3 1 0
0 255 1 1 1 1 0 1 1 1 1 1 1 1 1 255
1 1 0 0 0 0 0 0 0 0 0 0 0 1 0 255
0 1 1 1 1 1 1 0 1 1 1 1 1 255 1 1
1 1 1 1 1 1 1 1 1 1 2 255 2 2 2 2
1 1 1 0 1 1 1 2 2 2 2 255 1 1 1 2
2 1 1 1 1 1 1 1 255 1 0 0 0 1 1 2
1 1 1 1 1 2 2 0 255 0 0 1 1 1 1 0
0 0 0 1 1 1 1 255 0 0 1 1 2 1 1 1
0 1 2 2 1 255 1 1 0 0 0 0 1 1 1 1
0 1 0 255 0 1 1 1 2 1 1 1 1 1 1 1
2 1 255 1 1 1 1 0 0 1 1 2 1 1 1 0
255 0 0 0 0 0 0 0 0 0 0 0 0 1 255 0
0 0 1 1 1 2 2 1 1 0 1 0 1 1 1 1
255 255 255 255 255 255 255 255 255 255 255 255 255 255 255 255
255 255 255 255 255 255 255 255 255 255 255 255 255 255 255 255
255 255 255 255 255 255 255 255 255 255 255 255 255 255 255 255
255 255 255 255 255 255 255 255 255 255 255 255 255 255 255 255
255 255 255 255 255 255 255 255 255 255 255 255 255 255 255 255
255 255 255 255 255 255 255 255 255 255 255 255 255 255 255 255
255 255 255 255 255 255 255 255 255 255 255 255 255 255 255 255
255 255 255 255 255 255 255 255 255 255 255 255 255 255 255 255
255 255 255 255 255 255 255 255 255 255 255 255 255 255 255 255
255 255 255 255 255 255 255 255 255 255 255 255 255 255 255 255
255 255 255 255 255 255 255 255 255 255 255 255 255 255 255 255
255 255 255 255 255 255 255 255 255 255 255 255 255 255 255 255
255 255 255 255 255 255 255 255 255 255 255 255 255 255 255 255
255 255 255 255 255 255 255 255 255 255 255 255 255 255 255 255
255 255 255 255 255 255 255 255 255 255 255 255 255 255 255 255
255 255 255 255 255 255 255 255 255 255 255 255 255 255 255 255
255 255 255 255 255 255 255 255 255 255 255 255 255 255 255 255
255 255 255 255 255 255 255 255 255 255 255 255 255 255 255 255
255 255 255 255 255 255 255 255 255 255 255 255 255 255 255 255
255 255 255 255 255 255 255 255 255 255 255 255 255 255 255 255
255 255 255 255 255 255 255 255 255 255 255 255 255 255 255 255
255 255 255 255 255 255 255 255 255 255 255 255 255 255 255 255
255 255 255 255 255 255 255 255 255 255 255 255 255 255 255 255
255 255 255 255 255 255 255 255 255 255 255 255 255 255 255 255
255 255 255 255 255 255 255 255 255 255 255 255 255 255 255 255
255 255 255 255 255 255 255 255 255 255 255 255 255 255 255 255
255 255 255 255 255 255 255 255 255 255 255 255 255 255 255 255
255 255 255 255 255 255 255 255 255 255 255 1 1 2 2 2
2 1 1 1 0 0 1 1 0 1 1 1 255 1 0 0
1 1 1 1 1 1 0 0 0 0 255 2 1 1 1 1
1 1 0 0 0 0 1 0 1 255 2 2 2 1 1 0
1 0 0 0 0 1 1 1 255 2 2 1 1 1 1 1
0 0 0 0 0 1 255 1 1 1 1 1 1 2 2 2
1 1 1 1 1 255 1 1 1 0 1 1 0 0 0 0
1 1 1 255 2 1 1 1 1 0 0 1 1 1 0 1
1 1 255 1 1 1 0 0 1 1 0 0 0 1 1 1
1 1 255 0 1 1 1 0 0 0 1 1 1 1 1 255
1 1 1 1 1 1 0 1 0 0 0 1 1 0 255 0
0 1 0 0 0 1 1 1 1 1 1 2 2 255 1 1
0 0 0 1 1 1 1 1 1 1 0 255 1 1 1 0
0 0 1 1 0 0 0 1 0 0 255 1 1 1 1 1
0 0 0 1 0 1 0 0 255 0 1 1 1 0 1 0
1 0 0 1 2 2 2 255 2 1 1 1 0 1 0 1
1 1 1 2 2 255 1 1 1 0 1 1 0 0 0 0
0 0 0 1 0 255 0 0 0 1 1 1 1 1 1 1
1 1 0 255 1 1 2 1 2 2 1 1 1 0 1 1
2 255 2 1 1 1 1 1 1 1 1 1 1 1 1 0
0 255 0 1 0 0 1 1 1 1 1 2 1 1 255 1
1 1 1 1 1 1 1 1 0 1 1 1 1 1 255 1
1 1 1 0 0 0 0 0 0 2 2 2 1 255 1 1
1 2 2 1 1 1 1 1 0 1 1 255 1 1 0 0
0 0 1 1 2 1 1 1 1 255 1 1 1 0 0 1
1 1 1 1 1 1 0 1 255 1 1 1 1 1 0 1
1 1 1 0 0 0 255 0 1 1 2 2 1 0 0 0
0 0 0 1 255 0 0 0 0 1 1 1 1 0 1 1
1 1 0 0 0 1 1 1 3 2 2 2 1 2 1 1
1 1 1 1 1 1 1 255 1 0 0 0 0 0 1 1
1 1 0 0 0 255 2 2 2 1 1 1 0 0 0 0
0 0 0 0 255 2 2 2 1 1 1 1 0 0 0 0
1 1 1 255 0 0 1 1 1 1 0 0 0 0 0 0
1 255 1 1 1 1 1 1 2 2 2 2 2 1 1 1
255 1 1 1 1 1 1 1 1 1 1 1 1 1 255 1
1 1 1 1 1 1 1 1 1 0 1 0 0 255 1 1
1 2 2 1 1 0 0 0 1 0 0 0 0 255 0 1
1 1 0 0 0 1 1 1 1 1 255 0 1 1 0 0
1 0 1 0 1 1 1 1 0 255 0 0 1 1 1 1
1 1 1 1 1 2 2 2 255 1 1 1 1 1 1 1
1 1 1 1 1 0 255 1 1 1 1 0 0 0 0 0
0 0 1 0 0 255 1 1 1 1 1 1 1 1 1 1
1 0 0 255 0 1 0 1 1 1 0 0 0 0 0 1
1 1 255 1 1 1 1 1 1 1 1 1 1 1 1 2
255 1 1 1 1 0 0 0 0 0 0 0 0 1 1 1
255 0 0 0 2 2 2 2 2 1 1 0 0 0 255 1
0 1 1 2 1 1 1 2 2 2 1 1 255 1 0 1
1 1 1 3 2 2 1 1 1 1 1 1 255 0 1 0
0 1 1 1 2 2 2 2 1 255 1 1 1 1 0 0
2 2 1 1 1 1 0 0 1 255 1 1 1 1 1 1
0 0 0 0 2 2 2 1 255 1 0 1 1 1 1 1
0 1 0 0 1 1 255 1 1 1 1 0 0 1 2 2
2 1 1 1 255 1 2 2 1 1 1 1 1 1 1 1
1 0 0 255 1 1 1 1 1 1 1 1 1 1 1 1
0 255 1 1 1 1 1 1 1 1 0 0 0 0 0 255
1 1 0 1 1 1 1 2 1 1 1 1 1 1 0 0
0 1 1 3 2 1 1 1 2 1 1 1 1 1 1 2
2 2 255 0 1 0 0 0 0 1 2 2 1 0 0 0
255 1 2 2 2 1 1 0 0 0 0 0 0 1 1 255
2 2 2 1 1 1 1 1 1 0 0 1 1 1 255 0
0 1 1 1 0 0 0 0 0 0 0 1 255 1 1 2
1 1 0 0 0 2 2 2 2 1 1 255 1 0 1 1
1 1 1 1 1 1 1 1 1 255 1 1 1 1 0 1
1 2 1 1 0 0 0 0 255 1 1 1 0 2 2 2
0 0 0 1 1 1 1 1 255 1 1 1 1 0 0 0
1 1 1 1 1 255 0 1 1 1 0 2 1 1 0 1
1 1 1 0 255 0 0 0 1 1 1 2 1 1 1 1
1 1 1 255 0 1 1 1 0 1 1 1 1 0 0 0
0 255 0 1 1 1 1 1 0 0 0 0 1 2 1 1
255 1 1 1 1 1 1 1 1 1 1 1 1 1 255 0
0 0 0 0 0 0 0 0 0 1 1 0 0 255 1 1
1 1 1 2 2 2 1 1 1 1 1 255 1 1 1 1
[truncated: 65,115 more chars]
