# Supplementary material for: M3G: Maximum Margin Microarray Gridding
Source: BMC Bioinformatics. 2010 Jan 25;11:49. doi: 10.1186/1471-2105-11-49 (PMC2823709; doi:10.1186/1471-2105-11-49)
Supplement: Additional file 1 — M3G Software. All algorithms have been implemented under a GNU/Linux environment. The M3G software is publicly available at the Downloads page of http://rtsimage.di.uoa.gr/ and also provided along with the manuscript as an additional file. [file 1471-2105-11-49-S1.TGZ › m3g-0.01/images/64315_ch1-20.pgm]

P2
445 430
255
3 2 2 2 2 2 1 0 1 2 2 0 0 0 1 2
2 255 0 1 2 2 2 1 1 1 0 0 0 2 2 2
255 2 2 2 1 1 1 0 0 0 0 0 2 1 255 1
3 3 2 1 1 1 0 0 0 1 1 2 1 255 3 3
1 1 1 2 2 2 1 1 1 1 1 1 255 1 0 1
1 1 1 2 1 2 1 1 1 2 2 255 1 1 2 2
2 2 2 2 0 1 1 1 1 255 1 2 4 2 1 0
1 0 2 0 1 1 1 255 2 0 2 1 2 2 2 3
2 1 1 0 1 0 255 1 1 2 3 3 3 2 2 3
2 2 0 0 0 255 2 3 3 2 2 2 3 1 3 2
3 0 1 255 2 2 2 2 2 2 1 1 1 2 2 1
0 1 255 4 1 1 1 1 1 2 1 1 1 1 1 1
1 255 0 0 1 2 2 2 2 2 0 0 1 4 4 255
1 1 1 1 0 1 0 1 1 1 1 1 1 1 255 1
1 1 1 1 1 1 1 2 2 1 1 1 255 0 1 2
3 3 1 1 1 1 1 1 2 2 255 1 1 1 1 1
1 2 2 2 2 1 1 1 1 255 3 3 2 0 0 0
0 0 0 1 1 1 1 255 2 2 1 1 1 1 1 1
2 0 0 0 2 2 255 1 2 2 1 1 0 0 0 1
0 1 1 2 2 255 2 0 2 1 2 2 2 2 1 1
1 1 1 1 255 2 2 2 1 1 0 0 0 1 0 0
0 1 255 1 0 0 0 1 1 1 0 0 2 2 1 1
0 255 0 0 0 1 1 2 2 1 0 0 0 0 1 1
255 1 1 0 0 0 2 1 2 1 1 1 2 2 255 1
2 1 2 1 1 0 0 0 2 3 2 2 0 255 2 2
0 0 2 2 2 2 2 2 2 2 2 255 2 2 1 1
1 2 2 3 1 3 1 3 1 1 255 2 2 1 1 1
2 2 1 2 1 1 0 2 2 3 2 2 2 1 0 1
1 2 2 1 0 1 2 2 0 0 0 1 2 1 255 0
0 2 2 2 1 1 1 1 1 1 1 2 2 255 2 1
1 1 1 1 2 2 1 1 0 1 1 255 1 2 2 2
1 1 1 1 1 1 1 1 1 1 255 2 2 1 1 1
1 1 1 1 1 1 1 1 1 255 1 1 1 2 2 1
1 1 1 1 1 1 2 2 255 2 1 2 1 2 2 2
0 0 1 1 1 1 255 2 2 3 2 2 1 0 0 2
2 1 0 1 255 1 1 2 2 2 2 2 2 2 2 1
1 1 0 255 1 1 1 1 3 3 2 1 2 2 2 0
0 0 255 2 2 2 2 2 1 1 1 2 2 2 1 1
255 2 2 1 1 1 1 1 0 1 1 1 1 0 1 255
2 1 2 1 1 2 2 2 1 1 1 1 1 1 255 2
1 1 2 2 2 2 2 0 0 1 1 1 255 1 1 1
1 0 1 0 1 1 1 1 1 1 1 255 2 2 1 1
1 1 1 1 2 1 1 1 1 255 1 1 1 2 1 1
1 1 1 1 1 1 2 255 1 1 1 1 1 1 2 2
2 2 1 1 1 2 255 2 2 2 0 0 0 0 0 0
1 1 2 0 255 0 1 1 1 1 1 1 1 1 1 1
1 2 1 255 1 1 2 1 1 1 1 1 1 1 1 1
1 2 255 1 0 2 1 2 2 2 2 1 2 1 1 1
1 255 1 2 2 2 2 0 0 2 2 1 1 1 1 255
1 0 0 2 1 2 0 1 0 2 1 1 1 0 255 0
0 1 1 1 2 2 1 1 0 0 1 1 1 255 1 1
0 0 0 1 2 2 1 1 1 1 1 255 1 2 1 1
1 1 1 0 1 1 1 1 2 1 255 1 1 0 1 2
2 2 2 2 1 2 2 2 255 2 1 1 1 1 2 2
3 1 3 1 2 1 2 255 2 2 2 1 2 2 2 1
1 1 1 0 1 1 2 1 2 2 1 1 1 1 1 2
1 0 0 0 2 0 1 0 1 1 1 255 0 0 2 2
2 1 1 1 0 1 1 1 0 2 255 2 1 1 1 1
1 2 2 2 1 1 1 1 255 1 1 1 2 2 2 1
1 1 1 1 1 1 1 255 2 1 1 1 1 1 1 1
1 1 1 1 1 1 255 2 1 2 2 2 1 1 2 1
1 1 1 2 2 255 1 1 2 1 2 1 0 0 0 1
1 1 2 255 2 2 2 2 2 1 1 1 2 2 1 1
1 255 1 2 2 2 2 2 1 2 2 2 1 0 1 1
255 1 1 1 2 3 2 1 1 2 2 2 1 1 0 255
2 2 2 2 2 1 0 0 1 2 1 1 1 255 2 2
1 0 1 1 1 0 1 1 1 2 1 2 255 2 2 2
2 2 2 2 1 1 1 1 1 2 1 255 2 2 2 1
2 2 2 1 1 1 0 0 0 255 2 2 0 0 0 0
1 1 1 1 1 1 2 1 255 1 2 1 2 2 2 2
2 2 1 1 1 2 255 1 1 1 1 1 1 1 2 1
1 1 0 1 255 1 1 1 1 1 1 2 2 2 2 1
2 1 2 255 2 1 1 1 1 0 1 2 1 2 2 2
0 255 0 0 0 1 1 1 1 1 1 1 1 1 1 1
255 1 1 2 1 1 2 2 1 1 1 1 1 2 2 255
0 0 1 1 1 1 1 1 1 2 2 1 1 1 255 0
1 2 2 0 0 2 3 1 1 1 1 1 255 1 1 1
2 1 2 0 1 0 0 1 1 1 0 255 0 0 0 1
1 1 1 1 1 1 1 1 1 1 255 0 0 0 1 0
1 3 3 2 1 1 1 1 255 1 1 1 1 0 0 1
1 1 1 1 2 2 2 255 1 1 1 1 1 1 1 1
1 1 1 1 1 255 1 1 1 1 1 1 1 3 3 3
1 1 2 2 255 2 2 2 2 2 2 2 1 1 1 1
1 1 1 1 1 2 2 1 0 0 1 1 1 1 0 1
0 2 0 0 0 1 1 1 255 0 0 1 1 2 2 2
1 2 2 1 1 1 2 255 1 1 1 1 1 2 2 2
1 2 1 2 1 255 0 0 1 2 2 2 1 1 1 1
1 1 1 1 255 1 1 1 1 1 1 1 1 1 0 1
1 1 2 255 1 1 1 1 1 1 1 1 0 0 0 1
2 2 255 1 1 3 2 2 1 1 0 1 1 1 1 2
255 2 2 3 3 2 1 1 1 3 2 1 1 1 255 1
1 1 1 1 1 1 2 1 1 1 2 1 1 255 2 2
2 2 3 3 2 2 1 1 1 0 1 1 255 3 2 2
2 2 1 0 0 0 1 1 2 1 255 1 2 1 0 0
1 1 1 1 1 1 2 2 2 255 2 2 2 3 3 2
1 1 1 1 1 1 1 1 255 2 2 2 2 2 2 2
1 0 0 0 0 0 255 2 2 0 0 0 1 2 2 1
0 0 1 1 1 255 1 1 1 2 2 2 2 2 2 1
1 0 2 255 1 1 1 1 0 1 2 2 2 1 1 0
2 255 1 1 2 1 1 2 2 2 1 1 1 2 1 2
255 2 2 1 1 1 1 1 1 1 2 1 1 0 255 0
0 0 0 1 1 2 1 1 1 1 1 0 1 255 1 2
2 2 1 1 1 1 1 1 1 1 1 1 255 1 1 1
1 1 1 1 1 0 1 1 1 1 1 255 1 1 1 2
1 3 3 2 1 1 1 1 1 255 1 1 1 1 1 1
1 1 0 0 0 0 1 0 255 0 1 0 0 1 1 1
0 0 1 1 1 1 1 255 0 0 1 1 1 2 3 3
3 2 1 0 0 255 0 0 1 1 0 0 1 1 1 1
1 2 2 1 255 1 1 1 1 1 1 1 1 1 1 1
1 0 255 1 2 2 1 1 1 1 2 3 3 1 2 2
2 255 2 2 2 2 1 1 1 1 1 2 3 2 1 1
1 1 1 2 2 1 0 1 1 1 1 1 1 1 1 1
1 1 1 1 1 255 1 0 0 1 2 2 2 2 2 2
0 2 2 2 255 1 1 1 1 1 1 1 1 1 0 0
2 1 255 0 0 1 1 2 2 2 2 1 1 1 1 1
1 255 1 1 2 2 2 1 1 0 0 0 2 2 2 2
255 1 1 1 1 1 1 1 1 2 0 0 0 1 2 255
1 1 2 2 2 2 3 1 1 1 1 1 1 255 3 2
3 2 2 1 1 1 2 1 1 1 1 255 1 1 2 2
2 2 2 2 1 1 1 2 2 2 255 2 2 2 2 2
3 2 2 2 1 0 0 1 1 255 2 2 1 1 1 1
1 0 0 1 1 1 1 255 1 2 1 0 0 1 3 3
2 2 1 2 2 2 255 2 2 2 2 2 2 1 1 1
1 1 1 1 1 255 2 2 1 2 2 2 1 1 1 0
0 0 1 255 2 2 0 0 0 2 2 2 1 0 0 1
1 1 255 1 1 1 2 2 2 2 2 2 1 1 0 1
255 2 1 1 0 0 0 2 2 2 1 2 2 2 255 2
2 2 1 1 1 2 1 1 1 1 1 1 1 255 1 1
1 1 1 3 2 2 2 2 1 1 0 255 0 0 0 0
1 1 1 2 1 1 1 0 0 0 255 1 2 2 2 1
2 1 1 1 1 0 0 1 1 255 0 0 0 1 1 1
0 1 0 0 0 1 2 1 255 0 0 0 1 1 3 3
2 1 1 1 1 0 255 1 1 1 1 1 1 1 0 0
0 0 0 1 0 255 0 0 0 0 0 1 0 0 0 0
0 0 2 2 255 0 1 1 1 1 1 2 3 2 2 1
1 1 255 1 1 1 1 1 1 1 2 2 2 2 2 2
2 255 1 1 1 1 1 2 2 2 2 1 1 1 0 255
1 2 2 1 1 1 1 2 1 1 1 1 0 2 255 3
3 2 2 2 1 1 1 3 3 3 3 4 2 1 2 2
2 2 0 0 0 1 1 1 1 1 1 1 1 1 1 1
1 1 255 1 0 0 0 1 2 2 2 2 2 2 2 2
2 255 1 1 2 1 2 2 1 1 1 1 0 0 0 255
3 3 3 2 2 2 2 2 2 1 1 1 2 1 255 1
1 2 2 2 1 1 0 0 0 1 2 2 2 255 2 1
2 2 2 1 1 1 2 2 0 0 0 1 255 2 1 2
1 2 3 3 3 1 1 1 1 1 255 2 2 2 1 1
1 1 1 1 1 1 1 1 255 1 1 1 1 2 2 2
2 2 2 2 2 2 1 255 3 3 2 2 2 10 10 5
2 1 0 0 1 2 255 2 1 1 0 1 1 2 3 3
1 1 1 2 255 1 2 2 2 2 3 3 4 3 2 1
1 1 2 255 2 2 2 2 2 2 2 2 5 4 2 1
1 1 255 1 1 1 2 2 2 2 1 0 0 0 1 1
255 1 1 0 0 2 3 2 2 1 0 0 1 1 1 255
1 1 1 1 2 2 3 2 1 1 1 0 1 255 1 1
1 0 0 0 3 4 2 2 2 2 2 255 2 2 2 2
2 2 2 2 2 1 1 1 1 1 255 2 2 2 2 3
3 3 3 2 3 1 1 1 255 0 0 0 0 0 0 3
3 2 1 2 2 1 1 255 1 1 1 2 1 2 1 1
1 1 1 1 0 1 255 1 1 1 1 1 1 1 3 1
1 0 1 1 1 255 2 1 1 1 2 4 4 3 2 2
1 0 0 255 1 1 1 1 2 2 2 1 1 0 0 0
1 1 255 0 1 0 0 1 2 2 0 0 0 0 0 2
2 255 0 1 1 2 2 2 2 4 4 2 1 1 1 255
1 2 2 3 8 8 8 18 22 3 1 1 1 1 255 2
1 1 1 2 3 3 3 3 2 2 1 0 255 2 2 2
2 2 2 2 2 1 1 1 0 0 0 255 2 2 2 2
2 2 2 1 3 2 2 2 1 0 0 2 2 2 2 0
0 0 1 1 1 1 1 1 1 1 1 1 1 1 1 255
1 1 0 1 3 3 3 2 2 2 2 2 1 1 255 1
2 2 2 3 4 3 1 1 1 0 0 0 255 2 2 2
2 2 2 2 2 2 1 1 1 1 1 255 1 1 2 2
2 1 1 1 1 2 2 2 2 2 255 2 2 2 2 2
2 2 3 3 3 2 0 0 0 255 1 0 0 0 1 3
5 4 1 1 1 1 1 255 2 1 0 1 2 3 3 1
1 1 1 1 1 255 1 1 2 2 5 27 27 13 7 3
2 2 2 1 255 1 3 3 4 22 24 37 56 55 16 2
1 1 1 255 1 1 1 1 1 3 5 5 4 3 2 2
2 255 2 3 2 2 2 4 4 4 4 2 1 1 1 1
255 1 1 1 2 2 2 8 8 11 5 4 2 1 1 255
1 1 1 3 3 10 10 2 1 1 1 1 1 255 0 0
0 0 5 28 11 11 7 2 1 2 1 1 255 1 1 1
1 1 3 4 3 1 1 1 1 1 255 2 2 2 1 3
3 4 5 4 2 2 2 2 255 1 2 2 2 3 4 8
11 10 2 1 1 1 1 255 1 2 2 14 30 33 33 23
13 4 4 3 1 255 1 1 2 2 2 7 29 8 5 2
2 2 1 1 255 1 1 1 1 2 3 3 2 2 2 3
2 1 0 255 0 0 1 1 1 3 8 4 4 2 1 1
1 1 255 2 2 2 2 4 13 11 5 3 2 1 1 0
255 1 1 1 2 4 4 54 54 23 11 1 0 0 0 255
0 1 0 1 10 17 13 15 13 1 0 0 2 2 255 0
1 2 2 8 131 166 116 5 3 2 2 2 255 2 2 10
41 167 167 167 161 67 34 4 1 1 2 255 2 2 2 2
8 23 60 23 7 3 2 2 1 255 2 3 1 1 3 4
4 4 1 1 1 0 0 0 255 2 1 2 3 3 3 3
2 3 1 2 1 1 1 1 2 2 3 2 2 0 1 2
1 1 1 1 2 15 15 2 2 1 1 1 255 1 1 1
14 34 40 52 130 115 27 2 2 1 1 255 1 1 1 4
7 13 10 4 3 2 1 0 1 255 2 2 2 2 4 4
14 5 5 2 1 0 2 1 255 1 2 2 2 2 3 3
3 2 2 2 1 2 2 255 1 1 2 3 8 9 9 7
3 3 3 1 0 0 255 1 0 0 0 2 5 5 5 2
1 1 1 1 255 2 2 0 0 2 9 18 9 9 2 2
1 1 255 1 1 3 80 80 69 59 59 41 9 2 1 1
1 255 3 4 17 249 255 255 255 255 255 93 16 2 1 1
255 1 1 2 8 27 56 16 11 7 4 3 2 2 255 2
3 2 2 2 4 170 170 51 2 1 1 1 1 255 1 1
2 2 35 166 255 255 62 18 9 2 1 1 255 0 1 2
3 49 250 255 160 5 2 2 2 1 255 1 1 1 20 125
137 118 118 118 13 2 2 1 1 255 1 2 2 2 10 48
24 11 5 1 2 1 1 255 2 2 3 5 27 28 74 68
46 5 3 2 2 255 1 1 2 3 8 8 8 11 11 9
2 1 1 1 255 2 2 21 33 49 49 64 69 61 23 7
3 1 255 1 2 2 3 54 59 55 55 29 8 4 3 2
1 255 1 2 1 3 3 4 5 9 7 4 4 3 2 1
255 1 1 1 2 3 29 39 39 13 4 2 1 0 1 255
2 2 3 10 10 13 13 14 8 4 2 1 1 255 0 0
1 14 28 52 61 66 41 29 15 1 1 1 255 0 2 2
7 21 22 22 35 26 22 3 0 0 0 255 1 1 2 42
168 241 255 255 166 32 3 2 1 255 2 2 33 190 255 255
255 255 255 67 34 4 1 1 255 2 4 5 21 51 72 72
81 60 11 4 2 2 255 2 3 2 3 5 22 22 26 11
5 3 2 1 2 255 2 2 2 2 2 2 2 2 2 1
1 0 0 0 1 2 2 3 2 2 1 1 0 0 1 1
9 27 42 39 15 3 1 1 0 255 1 2 14 132 84 84
142 174 174 115 27 3 1 1 255 0 0 1 2 10 34 72
131 52 4 1 1 1 255 1 1 2 2 14 61 79 35 26
5 2 0 1 1 255 1 2 2 2 3 9 11 11 11 4
2 2 2 2 255 1 0 1 5 9 14 16 16 9 3 2
1 0 0 255 1 1 1 0 11 22 22 14 2 1 1 1
1 255 2 2 1 2 13 17 18 18 16 9 2 1 2 255
3 3 80 86 122 86 86 86 87 46 9 2 2 1 255 3
17 249 255 255 255 255 255 255 255 37 4 1 1 255 2 4
27 51 56 56 30 21 21 7 3 3 2 255 2 3 2 3
4 134 190 255 164 51 2 1 1 1 255 1 2 2 35 166
255 255 255 255 62 9 4 1 2 255 1 1 5 49 250 255
255 220 148 5 2 2 1 255 2 3 27 125 148 150 150 194
194 139 13 2 1 1 255 1 2 3 14 48 66 48 41 20
11 2 1 1 255 2 3 7 27 55 55 74 68 65 46 8
3 2 255 1 1 3 26 14 13 8 13 21 13 11 2 2
1 255 2 14 33 54 58 58 79 79 79 53 7 3 1 255
1 2 2 62 68 68 61 68 68 68 17 4 2 1 255 2
2 1 4 8 10 11 11 10 9 4 3 1 0 255 1 1
1 3 28 46 47 59 47 26 3 1 0 1 255 2 4 10
10 10 13 13 14 10 8 4 2 1 255 1 1 4 33 33
52 66 98 77 77 29 7 2 1 255 0 2 2 16 26 22
29 37 35 35 18 3 1 1 255 1 2 42 112 224 246 255
255 255 167 32 2 1 255 2 8 102 255 255 255 255 255 255
134 35 9 3 1 255 2 4 26 45 74 74 74 81 53 36
4 2 2 255 2 2 2 8 23 47 35 35 35 30 5 3
2 3 255 2 2 2 2 2 2 3 4 4 3 2 1 1
1 1 1 1 1 2 2 2 2 1 1 2 9 34 46 71
87 39 15 1 0 0 255 0 2 132 148 136 142 174 227 213
173 93 4 1 1 255 0 0 1 1 28 107 158 174 94 4
1 1 1 255 1 1 2 2 47 74 92 79 43 23 2 1
1 1 255 1 2 1 2 9 11 11 14 14 7 4 2 2
2 255 1 1 4 8 13 15 21 21 21 4 2 1 0 1
255 1 1 1 11 60 61 61 52 14 1 1 1 1 255 2
2 3 4 17 18 18 18 20 16 2 1 1 255 2 3 94
132 144 122 92 87 122 122 33 4 4 4 255 4 41 255 255
255 255 255 255 255 255 255 22 3 1 255 2 27 78 62 54
51 54 55 79 53 4 2 1 255 1 1 1 3 7 134 200
249 249 164 11 3 2 2 255 1 1 7 161 255 255 255 255
255 161 7 2 2 2 255 1 2 26 206 255 255 255 255 160
5 2 2 1 255 2 3 56 125 125 107 118 118 139 139 79
2 2 1 255 2 2 2 15 48 48 48 53 32 18 2 2
1 255 1 3 7 55 71 55 58 48 48 41 34 3 2 255
1 1 7 14 10 10 10 16 21 9 7 4 2 1 255 1
26 41 58 60 58 79 79 79 53 7 3 2 255 1 2 37
47 68 68 68 79 80 80 80 5 2 1 255 1 2 2 5
9 9 8 11 11 10 7 3 1 1 255 1 1 1 4 29
51 52 59 52 40 7 2 1 1 255 1 5 10 10 10 13
14 14 14 9 5 2 2 255 1 2 14 37 45 46 66 66
53 42 29 7 3 2 255 2 2 16 26 41 53 49 49 49
37 26 3 1 1 255 1 3 71 215 241 246 255 255 255 206
167 4 1 255 3 37 102 255 255 255 255 255 255 255 71 11
3 2 255 3 18 40 49 51 51 69 69 77 42 4 3 2
255 2 2 3 17 23 27 43 48 47 45 14 3 3 3 255
2 2 0 0 1 2 79 176 153 5 3 1 1 1 1 1
1 1 2 2 2 1 1 1 2 22 42 71 93 93 64 18
1 1 0 255 1 2 132 148 175 179 179 185 183 174 93 11
2 2 255 1 1 1 2 72 134 171 171 116 18 1 1 1
255 1 2 2 2 47 74 123 125 83 40 2 1 1 0 255
1 1 1 1 11 20 20 15 16 14 5 1 2 1 255 1
1 4 9 14 18 26 21 21 7 2 1 1 1 255 2 2
2 14 61 65 65 52 14 1 1 1 1 255 2 2 4 8
13 18 17 21 22 20 3 2 1 255 2 5 132 132 132 105
92 92 93 93 33 4 4 4 255 3 46 255 255 255 255 255
255 255 255 255 48 3 1 255 10 78 84 78 51 39 33 53
79 79 22 3 2 255 1 1 1 4 29 134 200 134 119 86
18 3 3 2 255 1 2 7 204 255 255 255 255 255 183 7
4 2 1 255 1 4 32 206 255 255 220 245 245 27 2 2
1 255 2 10 148 151 126 126 126 100 92 139 92 2 1 2
255 2 2 3 15 48 49 58 53 32 5 2 1 1 255 1
3 9 18 55 51 51 47 48 47 37 4 2 255 0 2 5
10 10 16 16 21 18 11 10 5 2 1 255 1 26 54 58
61 61 88 87 86 53 15 3 1 255 1 2 37 47 68 68
65 61 79 80 80 10 2 2 255 2 2 2 5 8 9 8
7 10 10 9 3 1 1 255 1 1 1 2 29 53 59 78
85 47 18 2 1 1 255 4 9 9 11 13 20 24 18 18
11 5 2 1 255 1 2 14 33 45 79 79 71 69 53 27
4 2 1 255 2 2 16 41 66 53 35 37 54 54 36 3
1 1 255 1 3 84 201 255 255 255 255 255 255 202 4 1
255 3 61 130 255 255 255 255 255 255 255 134 21 3 2 255
3 4 40 43 43 45 45 51 53 51 4 3 2 255 1 1
3 14 27 47 47 48 47 45 22 3 3 3 255 2 1 1
2 3 79 177 205 176 117 11 1 1 1 1 1 0 0 1
2 2 1 1 1 2 21 65 74 74 74 43 18 1 1 1
255 2 2 92 136 136 175 179 174 173 104 35 11 2 2 255
2 1 1 1 107 134 171 145 116 18 1 1 1 255 2 2
2 2 47 65 74 83 71 32 2 1 1 1 255 1 1 1
3 4 11 15 15 15 7 3 2 2 1 255 1 2 4 13
15 18 33 21 21 7 4 1 1 1 255 1 1 1 14 36
61 78 52 21 3 1 1 1 255 2 2 4 8 21 24 21
26 22 14 4 2 2 255 2 5 78 132 132 105 86 105 106
106 59 4 4 4 255 3 72 255 255 255 255 255 255 255 255
255 48 5 2 255 10 78 84 39 42 42 46 55 79 79 22
4 2 255 1 1 1 3 29 80 214 214 214 119 18 2 1
1 255 1 2 13 255 255 255 255 255 255 207 8 2 1 1
255 1 4 32 206 255 255 245 255 255 27 3 1 0 255 1
3 56 151 83 100 83 61 65 92 92 3 1 2 255 2 2
2 11 40 49 65 47 30 5 2 1 1 255 1 3 9 41
56 30 58 47 58 41 34 4 1 255 0 3 5 7 10 10
10 13 11 8 7 3 2 1 255 1 41 69 61 61 60 78
87 78 43 10 2 3 255 2 3 29 43 61 68 65 60 60
96 96 9 2 2 255 2 2 2 5 7 9 8 9 11 11
9 3 1 1 255 1 1 2 3 17 53 53 53 85 26 7
2 1 1 255 1 9 10 13 13 16 16 18 24 22 5 2
2 255 0 1 14 21 39 46 61 53 53 48 27 3 1 1
255 2 2 28 62 69 66 46 56 79 56 36 2 1 1 255
1 3 84 201 238 255 255 255 255 206 128 2 1 255 5 37
130 255 255 255 255 255 255 255 71 21 2 2 255 2 4 29
40 41 49 48 51 77 51 4 3 2 255 1 1 1 14 27
36 43 47 47 47 23 4 3 2 255 1 1 1 2 3 79
173 192 158 134 4 2 1 1 1 1 0 0 1 1 1 1
1 1 2 3 27 65 74 49 43 15 1 1 1 255 2 2
71 132 148 179 179 145 115 72 17 10 3 2 255 0 0 1
1 4 86 171 129 116 14 3 2 2 255 2 2 2 2 32
65 72 71 37 3 2 2 1 1 255 1 0 1 1 3 9
18 27 18 10 3 1 1 1 255 2 2 3 11 16 16 33
23 15 10 4 1 1 1 255 1 1 3 5 32 37 37 26
14 3 1 1 1 255 1 3 3 7 15 21 22 30 22 14
4 2 2 255 1 5 30 88 88 88 86 106 106 93 59 4
3 3 255 4 72 255 255 255 255 255 255 255 255 255 18 5
2 255 14 21 65 55 42 46 46 59 79 60 5 3 2 255
1 1 1 3 5 34 202 247 207 119 14 2 1 1 255 2
3 13 255 255 255 255 255 255 207 10 4 2 1 255 1 2
4 126 255 255 255 255 245 26 1 0 0 255 1 3 40 151
158 132 94 83 92 92 42 2 2 2 255 2 1 3 11 49
55 65 43 24 5 2 1 1 255 1 2 9 22 22 48 48
48 60 47 7 3 3 255 2 2 4 5 10 10 10 13 11
10 5 3 2 1 255 2 54 69 71 71 61 80 87 72 52
10 2 2 255 2 2 4 37 53 61 51 45 51 51 40 5
2 2 255 1 2 2 5 7 9 9 9 11 9 8 1 0
0 255 1 1 2 2 11 43 59 56 56 26 15 2 0 0
255 2 9 11 16 16 16 16 14 14 11 3 1 1 255 1
1 1 3 14 23 61 68 69 69 27 1 1 1 255 1 1
2 62 67 67 47 47 47 49 26 2 2 1 255 1 1 3
167 201 246 246 255 255 255 68 2 1 255 5 9 130 255 255
255 255 255 255 255 68 11 2 1 255 2 3 26 36 41 46
46 48 48 20 4 2 2 255 1 1 2 3 20 45 52 49
37 23 16 4 1 1 255 1 1 1 2 2 27 173 205 205
66 4 3 2 1 2 1 1 1 1 0 0 1 1 1 2
3 3 21 45 45 10 2 1 1 1 255 2 3 4 92 112
148 164 145 77 37 10 3 1 1 255 0 0 0 1 3 11
69 69 14 3 0 0 0 255 1 2 2 2 4 32 37 32
4 3 2 2 1 1 255 1 1 1 1 1 3 9 13 13
4 2 2 1 2 255 2 2 3 3 11 15 15 16 10 4
1 1 1 1 255 1 1 2 4 5 26 21 20 4 3 1
1 1 255 1 3 3 3 7 18 21 21 20 15 4 2 2
255 1 1 10 49 88 91 106 119 119 77 15 4 3 3 255
3 8 255 255 255 255 255 255 255 255 110 7 3 2 255 2
15 34 55 58 58 58 69 60 27 5 2 2 255 2 2 1
3 3 5 35 202 207 14 3 1 0 1 255 2 2 3 13
255 255 255 240 207 34 4 2 2 2 255 1 2 3 15 170
230 230 230 26 4 1 1 0 255 1 3 3 55 94 94 94
85 85 42 4 2 2 2 255 2 1 2 4 34 40 43 35
24 3 3 2 2 255 2 2 2 22 22 48 46 46 35 7
4 2 2 255 2 2 2 3 10 10 11 11 10 8 3 2
2 2 255 3 3 66 47 71 59 60 59 61 24 10 2 2
255 2 2 4 4 29 53 51 51 40 30 5 2 0 0 255
1 2 2 3 4 7 8 9 9 9 4 1 0 1 255 1
1 2 2 3 11 32 29 26 5 4 2 1 1 255 2 4
10 13 13 13 9 9 9 3 1 0 0 255 1 1 0 2
2 3 15 34 48 48 1 0 0 1 255 1 1 1 4 41
58 41 46 36 32 9 2 2 2 255 1 1 2 65 201 221
234 222 222 68 2 2 2 255 3 5 49 156 255 255 255 255
207 91 11 4 2 1 255 1 2 3 29 41 41 43 43 43
9 3 2 2 255 1 1 2 3 5 33 36 34 23 16 4
4 1 1 255 1 1 1 1 2 2 27 92 92 3 3 3
3 2 2 2 2 1 1 1 1 1 1 1 1 2 2 2
2 1 1 1 1 1 1 255 1 3 4 11 16 112 115 113
56 5 3 1 1 1 255 0 1 0 1 1 2 5 4 4
3 2 2 1 255 0 1 1 2 2 3 4 2 2 3 2
2 2 2 255 1 0 0 1 1 1 5 5 4 2 1 1
1 2 255 2 2 2 3 3 5 7 7 3 2 1 1 1
1 255 1 1 2 2 3 3 3 3 3 2 1 1 1 255
1 2 2 2 2 5 17 18 17 5 2 1 1 255 1 2
4 10 49 72 91 113 61 8 7 2 2 2 255 1 4 8
255 255 255 255 255 255 110 16 3 2 1 255 1 2 15 55
58 58 58 41 27 5 1 1 2 255 1 2 2 2 1 1
3 4 4 2 1 0 0 1 255 3 2 2 2 8 13 43
104 34 16 2 2 3 3 255 2 3 3 9 9 98 98 11
3 1 1 1 1 255 1 3 2 3 55 83 85 83 42 4
1 2 2 2 255 2 2 2 2 3 5 27 16 4 1 1
2 2 255 2 1 1 2 4 22 22 14 9 4 2 0 1
255 2 2 2 2 3 10 11 11 8 3 2 2 2 3 255
3 3 24 27 52 27 59 37 52 24 4 1 0 255 0 0
2 0 3 8 34 30 22 5 2 2 1 1 255 2 2 1
2 2 3 2 2 2 2 1 1 1 1 255 1 2 2 2
2 2 3 2 2 2 2 2 1 1 255 2 2 2 2 5
9 9 9 3 1 0 0 0 255 1 1 1 1 2 3 5
11 11 2 1 1 0 1 255 1 1 1 1 4 22 29 29
29 4 2 2 2 2 255 1 1 1 2 65 65 51 41 27
4 2 2 2 255 1 2 4 49 103 154 103 145 43 24 9
2 2 2 255 1 1 3 5 26 26 39 14 9 4 2 1
2 255 2 2 2 2 4 5 4 3 3 3 2 2 1 1
255 0 0 1 1 2 2 2 2 1 1 2 2 3 1 2
2 2 1 1 0 0 1 1 1 1 1 1 0 0 1 1
1 1 1 1 255 1 1 3 3 3 13 8 8 5 2 2
1 2 1 255 1 1 1 1 0 0 0 2 2 2 1 1
1 255 1 1 0 0 1 1 1 1 1 1 1 1 1 2
255 1 0 1 1 1 1 2 4 1 0 0 1 1 2 255
2 1 1 1 1 2 2 2 2 2 1 2 1 1 255 2
1 1 1 1 2 2 2 2 2 1 1 1 255 1 1 1
1 2 2 2 3 3 3 1 1 0 255 1 1 2 1 2
22 22 22 3 1 1 2 2 2 255 1 1 8 9 13 43
43 39 37 14 3 1 1 1 255 1 1 1 1 1 3 2
3 2 1 1 1 1 255 1 2 1 1 1 1 1 3 3
1 0 0 0 0 255 2 2 2 2 2 2 2 7 4 1
0 1 2 2 255 1 2 2 2 2 4 4 3 1 1 1
1 1 255 1 1 1 1 1 3 3 7 4 1 0 2 2
2 255 2 2 2 1 1 3 4 4 1 1 1 1 1 255
1 1 1 1 3 4 9 4 4 3 2 0 1 255 2 2
0 1 1 3 5 5 2 2 2 2 2 2 255 0 0 3
24 24 21 21 7 7 4 3 1 1 255 1 2 2 0 2
3 3 3 2 2 1 1 1 1 255 3 2 1 1 2 2
2 1 1 1 1 1 1 1 255 2 1 2 2 2 2 1
1 1 1 1 1 1 1 255 2 2 1 1 1 2 3 3
1 1 1 0 0 255 1 1 1 2 2 2 2 2 2 1
1 0 0 1 255 1 0 0 0 1 4 2 2 2 3 3
2 1 0 255 0 2 1 2 3 3 3 2 2 2 0 1
1 255 1 1 2 2 11 11 17 17 17 9 2 2 2 2
255 1 1 2 3 3 3 3 3 4 3 2 1 1 255 1
1 1 1 2 1 2 1 2 1 1 1 0 0 255 0 0
1 2 2 2 1 1 1 1 2 2 1 1 2 2 2 1
1 1 0 1 0 1 0 1 0 0 0 1 1 0 0 1
2 255 1 1 3 3 2 1 1 1 1 1 1 1 2 1
255 1 1 1 1 0 0 0 1 2 2 2 2 1 255 0
0 0 0 1 1 1 1 1 1 1 1 2 1 255 0 0
0 0 1 1 2 2 0 0 0 1 1 2 255 1 1 1
1 1 1 2 2 2 1 1 2 1 2 255 2 1 1 1
0 1 1 1 1 1 2 2 1 255 1 2 1 1 1 2
2 2 2 1 1 1 1 255 1 1 1 1 1 2 3 3
2 1 1 1 1 1 255 1 1 4 4 5 3 7 14 5
3 1 0 1 1 255 1 1 1 1 1 1 0 1 0 0
0 2 1 255 0 1 1 1 1 1 0 0 0 1 0 0
0 1 255 1 2 2 2 1 1 2 2 2 1 1 1 2
1 255 1 2 2 2 2 2 2 1 1 1 1 0 0 255
2 1 1 1 1 1 2 3 3 3 0 2 2 2 255 2
2 2 1 1 2 2 2 1 0 0 0 1 255 2 2 1
2 2 2 2 1 2 2 2 1 1 255 2 2 1 1 1
1 1 1 1 2 1 2 1 1 255 0 0 1 2 10 4
2 1 1 2 2 2 1 255 1 0 2 1 2 1 1 1
1 1 1 1 1 1 255 3 2 0 1 2 2 1 0 0
1 1 1 1 1 255 2 1 1 2 2 2 1 1 0 0
1 1 1 1 255 1 1 1 1 1 0 2 1 1 1 1
1 1 255 0 0 1 1 2 2 2 2 2 1 1 1 1
1 255 1 1 0 0 1 0 1 0 1 1 1 1 1 0
255 0 0 0 0 1 2 2 1 0 0 0 0 1 255 1
1 1 1 2 2 2 2 5 2 2 2 2 2 255 1 1
2 2 2 2 2 2 2 1 1 1 0 255 2 2 1 1
1 1 1 1 1 1 1 0 0 0 255 0 0 0 2 2
1 1 2 1 1 1 1 1 1 2 2 2 1 255 255 255
255 255 255 255 255 255 255 255 255 255 255 255 255 255 255 255
255 255 255 255 255 255 255 255 255 255 255 255 255 255 255 255
255 255 255 255 255 255 255 255 255 255 255 255 255 255 255 255
255 255 255 255 255 255 255 255 255 255 255 255 255 255 255 255
255 255 255 255 255 255 255 255 255 255 255 255 255 255 255 255
255 255 255 255 255 255 255 255 255 255 255 255 255 255 255 255
255 255 255 255 255 255 255 255 255 255 255 255 255 255 255 255
255 255 255 255 255 255 255 255 255 255 255 255 255 255 255 255
255 255 255 255 255 255 255 255 255 255 255 255 255 255 255 255
255 255 255 255 255 255 255 255 255 255 255 255 255 255 255 255
255 255 255 255 255 255 255 255 255 255 255 255 255 255 255 255
255 255 255 255 255 255 255 255 255 255 255 255 255 255 255 255
255 255 255 255 255 255 255 255 255 255 255 255 255 255 255 255
255 255 255 255 255 255 255 255 255 255 255 255 255 255 255 255
255 255 255 255 255 255 255 255 255 255 255 255 255 255 255 255
255 255 255 255 255 255 255 255 255 255 255 255 255 255 255 255
255 255 255 255 255 255 255 255 255 255 255 255 255 255 255 255
255 255 255 255 255 255 255 255 255 255 255 255 255 255 255 255
255 255 255 255 255 255 255 255 255 255 255 255 255 255 255 255
255 255 255 255 255 255 255 255 255 255 255 255 255 255 255 255
255 255 255 255 255 255 255 255 255 255 255 255 255 255 255 255
255 255 255 255 255 255 255 255 255 255 255 255 255 255 255 255
255 255 255 255 255 255 255 255 255 255 255 255 255 255 255 255
255 255 255 255 255 255 255 255 255 255 255 255 255 255 255 255
255 255 255 255 255 255 255 255 255 255 255 255 255 255 255 255
255 255 255 255 255 255 255 255 255 255 255 255 255 255 255 255
255 255 255 255 255 255 255 255 255 255 255 255 255 255 255 255
255 255 255 255 255 255 255 255 255 255 1 1 1 1 1 1
0 0 0 1 2 2 1 0 0 1 1 255 1 1 1 3
2 1 1 0 0 0 1 1 1 1 255 0 1 1 1 2
1 1 1 2 2 2 2 1 255 0 1 1 1 2 2 2
2 2 2 2 1 0 0 255 1 1 1 0 0 1 2 2
2 2 2 1 1 1 255 0 0 1 1 1 0 0 0 0
0 0 1 1 2 255 0 2 2 2 0 1 1 1 1 1
2 1 0 255 1 2 2 1 1 1 2 2 2 1 1 1
1 255 1 1 1 1 1 2 3 3 2 1 1 1 0 1
255 2 1 0 1 1 1 1 2 1 1 1 1 1 1 255
1 1 1 0 1 1 1 1 0 1 1 2 1 255 0 0
0 2 2 1 1 0 1 1 2 1 1 1 255 2 2 2
2 2 1 1 1 0 0 1 2 2 2 255 1 1 1 1
1 1 0 1 1 1 1 1 1 255 1 1 1 1 1 2
1 2 2 3 2 2 2 1 255 1 1 1 1 2 2 1
0 1 1 1 1 1 255 2 2 2 1 1 1 1 1 1
1 1 1 1 255 1 1 1 1 1 1 1 1 1 2 2
2 2 2 255 1 1 1 1 1 1 1 1 0 0 0 1
1 255 1 1 1 1 1 1 2 2 2 1 0 0 1 1
255 0 0 0 1 2 2 0 0 0 1 1 1 1 2 255
1 1 1 1 1 2 1 1 0 0 1 1 1 1 255 1
1 1 1 1 0 0 1 1 2 2 2 2 255 0 0 0
0 0 1 1 2 2 2 1 1 1 1 255 1 1 1 1
0 0 0 1 1 1 1 1 1 1 255 0 0 0 0 1
1 1 1 1 1 1 0 1 255 1 1 1 1 1 1 1
1 2 1 2 1 1 0 255 1 2 2 1 0 0 1 1
1 1 1 2 1 255 1 1 1 1 2 2 2 1 1 1
1 0 1 1 255 1 1 1 1 1 0 0 1 1 1 1
1 1 1 2 2 2 2 0 0 1 1 1 2 1 2 0
1 1 2 0 0 0 1 1 255 1 1 1 2 2 2 2
1 2 1 1 1 1 0 255 0 1 0 1 2 2 1 1
2 2 2 2 1 255 2 2 2 2 2 2 2 1 1 1
1 0 0 0 255 1 1 1 0 1 3 3 3 2 2 2
1 1 1 255 1 1 1 2 2 1 1 1 1 1 0 1
1 1 255 2 2 1 1 0 1 1 1 2 1 2 1 1
255 1 1 2 2 2 1 2 2 2 1 1 1 1 255 1
1 1 1 0 2 2 2 1 1 1 1 0 1 255 2 1
1 1 1 1 1 2 1 1 1 1 1 2 255 1 1 1
1 1 1 1 1 1 1 1 1 1 255 0 0 0 0 2
2 2 1 1 1 2 0 0 0 255 2 2 1 1 1 1
1 0 0 0 0 2 2 2 255 1 1 1 2 1 1 1
2 2 2 1 1 1 255 1 1 1 1 1 2 1 1 2
2 2 1 1 1 255 1 1 1 1 1 2 3 3 3 2
1 1 1 255 1 2 1 1 1 1 8 2 2 2 1 1
0 255 1 1 1 0 1 1 1 1 1 1 1 2 2 1
255 1 1 1 1 1 1 1 1 1 0 0 1 1 255 2
2 1 0 0 1 3 2 2 1 0 1 1 2 255 1 1
0 1 2 2 1 1 1 2 1 1 2 2 255 0 1 1
1 1 1 1 1 1 1 1 0 1 1 255 2 2 1 1
1 1 1 1 2 2 2 1 2 255 3 2 1 0 0 1
1 1 1 1 0 0 0 1 255 1 1 3 2 2 1 0
1 1 1 1 1 1 0 255 1 2 2 1 1 1 1 1
1 1 1 1 1 255 1 1 1 1 1 1 1 2 2 2
1 1 0 0 255 1 2 0 0 0 1 1 1 1 1 1
2 2 255 2 2 1 1 2 2 2 1 1 1 1 1 1
2 255 0 1 1 1 1 0 1 1 1 1 1 0 0 0
0 0 0 2 0 0 1 1 1 2 1 2 1 2 2 2
1 1 1 1 1 255 1 1 1 3 3 7 17 17 3 3
2 1 0 0 255 0 1 1 1 2 3 2 1 1 2 2
2 2 255 1 1 1 2 2 2 2 3 1 1 1 0 0
0 255 1 1 1 2 4 13 17 13 4 2 2 1 1 1
255 0 2 2 2 2 2 2 2 2 1 1 1 1 1 255
2 2 1 1 1 2 1 1 0 0 0 0 0 255 1 2
1 2 2 2 2 3 2 2 1 0 0 255 1 1 0 0
0 3 3 3 3 2 1 1 1 1 255 2 2 2 1 1
2 2 2 1 0 0 1 1 1 255 1 1 1 1 1 2
1 1 1 2 2 1 1 255 0 0 0 2 2 2 2 3
3 3 2 1 0 0 255 2 2 2 2 2 2 2 1 1
1 0 1 1 1 255 1 3 3 2 2 1 1 2 2 2
1 1 1 255 1 1 1 2 2 2 2 3 2 3 2 2
1 1 255 1 2 1 2 7 8 7 8 7 2 2 2 1
255 1 1 3 11 11 86 163 163 59 11 3 2 1 255 1
1 1 1 1 2 2 2 2 1 1 0 0 1 255 2 1
1 1 1 1 2 3 2 2 2 1 1 255 1 1 1 0
0 1 5 4 3 1 1 1 1 1 255 1 1 0 1 1
1 1 1 2 2 2 2 2 2 255 0 1 1 1 1 1
2 2 2 3 2 2 0 1 255 2 2 2 2 2 2 1
3 3 2 0 1 1 255 1 2 1 1 1 3 3 3 2
2 2 1 0 1 255 1 1 1 2 2 3 3 3 3 2
1 1 1 1 255 1 2 2 2 2 1 2 2 2 2 1
1 1 255 1 1 1 1 3 48 64 64 23 2 2 1 1
1 255 0 0 0 0 0 1 2 2 2 1 1 1 1 255
1 1 1 1 1 1 1 1 1 1 1 2 2 2 255 1
1 1 1 8 166 166 124 1 1 1 2 1 0 0 0 1
1 0 0 0 1 1 1 1 2 2 2 3 3 2 1 2
2 2 255 1 1 2 7 9 17 22 26 17 4 3 1 1
0 255 2 2 1 2 21 23 36 36 9 2 2 2 2 255
0 0 0 3 42 79 110 118 110 1 1 1 1 1 255 0
2 3 11 28 28 39 55 55 10 2 1 1 1 255 1 2
3 90 208 234 234 234 71 2 2 1 1 1 255 2 1 1
1 4 16 24 16 2 1 1 0 0 255 1 2 3 3 33
68 106 68 3 2 2 1 1 255 1 1 0 1 3 5 8
10 4 3 2 2 1 1 255 3 3 3 1 2 14 14 7
5 2 0 1 0 2 255 2 1 1 3 3 4 3 2 1
2 1 1 2 255 0 0 0 4 5 5 4 4 9 7 3
1 0 0 255 1 1 1 2 3 8 10 10 4 2 2 3
3 3 255 1 1 2 2 2 2 1 1 2 2 1 1 1
255 1 1 2 2 39 45 45 13 11 4 2 1 1 1 255
2 2 7 10 13 13 11 11 9 5 2 2 1 255 1 1
13 66 102 180 186 233 233 84 11 2 1 255 1 1 1 3
5 13 66 68 66 26 1 0 0 1 255 2 1 0 0 1
3 4 5 5 2 2 2 1 255 1 1 1 1 1 3 7
7 5 2 1 1 1 0 255 1 1 1 1 2 2 2 5
3 2 2 2 2 1 255 0 1 1 2 5 32 34 43 30
4 3 2 0 0 255 2 2 2 2 3 4 5 5 4 3
2 1 1 255 1 1 1 2 9 16 27 23 21 14 2 2
0 0 255 1 1 1 3 7 7 23 23 23 3 1 1 1
1 255 1 2 3 3 3 2 4 4 4 2 1 1 0 255
0 0 2 4 53 64 64 88 88 36 4 2 0 0 255 0
0 0 2 7 16 16 11 8 2 1 1 1 255 0 0 2
2 1 1 1 2 1 1 1 2 2 2 255 1 1 2 73
255 255 212 212 255 173 4 3 1 1 0 0 0 0 1 0
0 1 1 1 1 2 2 16 32 35 18 1 1 2 2 255
2 3 8 10 13 17 26 28 23 17 4 2 0 0 255 2
3 2 21 51 62 71 69 54 9 2 2 2 255 0 0 2
45 98 129 129 126 119 118 4 2 2 1 255 1 3 11 42
42 39 55 72 62 59 10 1 1 1 255 1 3 90 255 255
255 255 255 255 71 3 2 2 1 255 1 1 2 4 26 35
35 30 4 3 1 0 0 255 0 2 5 33 78 106 109 109
69 3 2 2 2 255 1 1 1 1 8 13 13 13 8 4
3 2 1 1 255 3 2 3 58 45 45 42 39 15 9 2
1 1 3 255 1 2 3 7 3 4 3 2 1 1 1 1
1 255 0 0 5 9 8 5 4 8 9 8 4 2 0 0
255 1 2 2 3 10 10 23 10 8 3 3 2 2 2 255
1 1 1 1 2 0 1 1 2 2 2 1 1 255 1 1
3 17 45 71 72 72 23 15 4 2 1 2 255 2 5 8
14 20 14 14 14 14 11 2 1 1 255 1 4 66 122 228
244 244 255 255 250 59 3 2 255 2 3 4 5 62 90 109
91 68 55 26 5 1 1 255 1 1 0 0 3 5 5 5
8 4 2 2 1 255 1 1 2 2 5 5 7 4 5 5
5 2 1 0 255 1 1 1 1 2 2 7 10 10 15 3
2 2 1 255 1 1 1 5 32 34 41 46 43 30 4 2
0 0 255 2 2 3 17 26 14 9 5 5 4 2 2 1
255 0 0 1 5 27 36 28 28 28 39 21 2 2 1 255
1 1 1 7 43 34 30 30 47 47 2 1 1 2 255 2
2 3 3 4 4 4 5 5 4 4 1 0 255 0 0 3
56 66 66 58 88 88 88 36 4 1 0 255 0 1 2 17
28 49 52 51 26 13 2 1 1 255 0 0 0 0 0 0
0 2 1 2 1 2 2 2 255 1 1 73 251 255 255 255
255 255 255 173 4 3 1 1 1 1 1 1 1 1 1 1
1 1 3 16 35 73 73 66 18 2 1 2 255 2 7 29
21 14 17 17 28 11 20 8 4 1 1 255 3 5 17 52
60 62 71 69 59 59 3 2 1 255 0 2 42 123 123 123
81 126 126 116 42 4 3 1 255 1 8 40 91 86 42 39
80 72 66 39 3 2 1 255 2 33 253 255 255 234 255 255
255 236 22 3 2 2 255 2 2 7 26 36 59 59 53 30
4 1 0 0 255 0 3 30 72 106 115 115 128 69 23 3
2 2 255 1 1 2 5 8 13 13 7 7 11 11 2 1
1 255 3 2 23 58 56 55 42 55 39 15 9 2 2 2
255 1 2 3 3 2 2 1 2 2 2 1 1 1 255 2
3 5 14 8 14 5 8 5 5 4 2 1 0 255 1 2
2 10 11 11 23 8 9 7 4 3 2 2 255 1 1 1
1 0 0 1 1 1 2 2 1 1 255 3 3 10 45 61
80 80 80 77 23 7 2 1 1 255 2 7 15 18 20 17
14 14 14 9 3 1 1 255 2 5 122 181 244 244 255 255
255 250 164 26 2 255 2 3 14 67 86 98 153 109 81 79
79 11 3 0 255 0 1 1 2 3 7 5 5 5 4 2
2 1 255 1 1 2 2 7 7 4 3 5 7 7 3 2
1 255 1 0 1 2 4 22 24 24 23 23 9 3 1 1
255 1 1 2 21 42 45 45 46 40 34 9 3 1 1 255
2 3 5 17 14 9 4 5 9 5 3 2 1 255 0 0
0 16 23 27 27 30 54 60 54 3 2 1 255 1 1 2
14 46 34 29 29 48 51 24 2 1 2 255 2 3 3 3
3 4 4 5 4 4 4 2 1 255 1 1 9 56 56 58
55 84 84 88 56 34 3 0 255 1 1 17 26 28 49 49
51 42 17 4 1 1 255 1 1 0 0 0 1 1 2 2
3 1 1 1 2 255 2 2 161 251 255 255 255 255 255 255
240 22 3 1 1 1 1 2 1 1 1 1 1 1 3 4
32 68 73 122 122 66 1 1 1 255 2 29 33 34 21 28
18 18 11 17 8 4 1 1 255 2 5 17 26 47 47 56
81 85 67 35 2 2 255 1 2 61 98 98 71 81 88 104
113 69 8 3 1 255 1 14 40 91 58 58 35 92 83 92
52 4 2 1 255 3 222 255 255 218 218 255 255 255 255 87
3 2 2 255 2 2 13 45 45 59 53 59 46 9 1 1
0 255 2 3 72 72 112 103 104 115 94 36 3 2 1 255
1 1 2 8 8 5 4 5 5 7 7 2 2 1 255 2
2 23 36 36 58 36 39 37 37 9 3 2 1 255 2 2
1 2 1 2 3 3 3 3 2 1 1 255 3 4 8 21
14 8 4 4 4 5 4 2 0 0 255 2 2 7 14 14
11 8 8 9 7 4 3 2 1 255 1 1 1 3 3 1
1 1 1 1 1 1 1 255 2 5 30 45 61 80 85 80
104 71 22 2 0 2 255 3 8 15 17 17 17 16 15 14
9 3 1 1 255 2 15 122 181 244 255 255 255 234 204 164
59 3 255 1 1 42 67 96 109 147 99 80 80 80 7 3
1 255 1 1 1 3 4 4 3 2 3 4 2 2 1 255
1 1 2 4 7 5 4 3 3 7 7 5 2 1 255 1
0 1 4 17 24 24 34 32 23 21 3 1 1 255 1 1
4 27 47 49 46 40 40 40 28 3 1 1 255 2 3 4
17 9 4 4 4 14 14 4 3 1 255 0 0 1 21 36
23 18 18 30 67 67 14 2 1 255 1 2 3 16 39 30
30 30 36 27 24 2 0 2 255 2 2 2 3 3 5 5
5 3 3 2 2 1 255 1 2 28 90 86 74 58 67 67
84 64 40 3 1 255 1 3 10 17 28 42 64 97 51 33
4 1 1 255 1 1 1 0 0 0 0 3 3 4 4 2
1 2 255 2 2 205 251 255 255 255 255 255 245 240 34 3
1 1 0 1 2 0 1 2 2 1 1 2 4 49 73 128
128 122 69 3 1 0 255 2 30 33 34 27 18 15 13 9
17 10 8 1 1 255 2 15 21 26 47 45 47 67 85 68
35 2 2 255 1 2 74 99 71 71 67 104 104 113 80 8
2 1 255 0 35 51 66 51 51 28 59 27 65 47 18 1
1 255 3 150 236 236 176 176 161 255 255 255 87 3 1 2
255 2 4 15 45 60 60 53 61 53 16 1 1 1 255 2
3 72 116 117 126 112 103 72 72 4 1 0 255 1 1 2
7 7 4 3 4 5 7 5 2 2 1 255 2 3 7 22
24 58 58 58 40 40 9 1 1 1 255 2 2 2 3 2
2 1 2 3 3 2 1 1 255 3 4 8 9 8 8 8
7 11 5 4 1 0 0 255 2 2 7 13 14 11 10 8
10 7 4 2 2 1 255 2 2 1 3 5 5 1 1 1
1 1 1 2 255 2 3 45 54 56 61 80 71 128 71 7
2 1 1 255 2 9 15 26 17 24 23 16 16 9 3 2
2 255 2 18 103 166 181 255 255 255 234 180 131 62 5 255
1 2 47 67 109 109 156 144 105 105 99 24 3 1 255 1
2 2 4 4 4 4 5 5 5 3 1 1 255 1 1 1
4 5 7 5 5 8 8 9 4 2 1 255 1 0 0 2
17 24 24 34 32 21 7 3 1 2 255 1 1 5 42 48
81 46 40 40 46 28 3 1 1 255 2 2 3 4 5 4
4 4 15 15 4 2 1 255 0 1 2 18 23 26 23 22
30 56 56 14 2 1 255 1 2 2 16 21 21 29 30 29
20 18 2 1 2 255 2 2 3 3 4 5 5 5 3 3
2 1 1 255 1 2 28 104 90 86 74 84 85 85 85 46
3 1 255 1 3 17 24 21 26 42 42 24 22 2 1 1
255 2 1 1 1 4 7 7 3 4 4 4 3 2 3 255
2 2 205 255 255 255 255 255 255 219 173 34 1 1 1 0
1 2 1 1 1 1 1 1 2 4 39 68 128 135 90 45
1 1 1 255 2 29 30 36 27 15 10 13 13 23 11 7
2 1 255 2 17 24 39 71 47 48 54 72 68 8 2 2
255 1 2 73 81 71 88 67 104 104 113 79 2 1 1 255
3 35 51 51 51 51 51 59 24 41 18 18 1 1 255 3
94 222 182 196 176 158 161 201 201 62 3 1 2 255 2 4
21 47 61 60 56 61 61 16 3 1 2 255 2 3 42 117
149 124 124 103 84 73 4 1 0 255 1 1 2 7 14 7
4 5 5 5 3 3 2 1 255 1 3 7 20 37 49 58
54 46 40 16 1 1 1 255 2 2 2 10 3 3 2 2
1 2 1 2 1 255 2 3 8 9 8 5 4 4 11 5
4 2 1 1 255 2 2 4 14 14 10 9 9 9 7 2
1 0 0 255 2 2 2 2 3 2 1 1 2 1 1 1
2 255 2 2 27 54 36 56 71 85 93 47 3 1 1 1
255 3 8 13 21 17 17 15 15 13 8 3 2 2 255 2
18 103 136 255 255 255 255 255 131 96 10 1 255 1 2 42
58 109 115 147 147 105 105 80 18 3 1 255 2 2 4 4
4 18 9 9 7 7 3 2 1 255 1 1 1 4 5 7
5 7 15 8 4 4 2 1 255 0 0 0 2 14 36 21
21 21 21 7 3 1 2 255 1 2 4 48 74 100 74 46
46 46 24 3 0 0 255 1 2 2 4 7 5 5 14 15
14 4 1 1 255 1 1 2 4 26 37 37 22 55 55 23
2 1 1 255 1 1 1 16 29 16 33 34 34 20 4 2
2 2 255 1 1 1 4 7 7 5 5 5 4 2 1 1
255 1 2 30 104 86 74 74 67 97 85 64 33 2 1 255
0 2 10 24 24 26 42 26 24 17 1 1 1 255 1 1
1 1 4 0 7 2 8 14 14 3 2 3 255 2 3 85
255 255 255 255 255 255 176 103 3 1 1 1 2 2 2 0
0 1 1 2 1 1 3 22 66 135 135 69 11 1 1 1
255 2 29 36 36 20 10 10 10 27 27 11 7 2 1 255
2 14 33 39 71 62 62 62 68 54 3 2 2 255 1 1
73 92 99 118 113 126 132 128 79 2 1 1 255 3 27 53
52 52 51 64 59 45 45 41 14 0 0 255 1 15 150 182
255 196 196 196 201 196 9 3 1 2 255 2 3 15 33 46
46 56 56 56 8 1 1 1 255 1 2 26 111 155 161 169
124 73 68 2 1 1 255 1 1 2 4 7 9 9 9 7
5 3 2 1 1 255 1 3 5 14 43 49 58 58 46 40
3 1 1 1 255 2 14 16 16 3 3 2 8 8 2 1
1 1 255 1 3 4 8 8 7 5 5 11 5 3 2 1
1 255 2 2 2 10 13 16 10 9 8 5 2 1 1 1
255 2 2 1 2 2 2 1 1 2 2 0 1 1 255 2
2 5 47 47 61 74 85 85 20 2 1 1 1 255 1 5
9 21 22 22 16 13 13 4 3 2 2 255 2 7 105 123
255 181 255 255 255 113 62 9 1 255 1 1 4 49 79 131
171 148 105 105 45 18 2 1 255 2 2 3 4 4 18 9
9 7 7 3 1 1 255 1 1 1 1 4 5 4 4 5
4 4 2 2 1 255 0 0 0 2 2 11 20 11 8 7
3 3 1 1 255 1 2 3 14 65 74 65 48 45 33 7
2 0 0 255 1 1 2 2 7 13 13 15 9 3 2 1
1 255 2 1 1 2 10 45 46 53 28 22 3 1 1 1
255 1 1 1 4 15 16 21 28 34 20 3 2 2 2 255
1 1 1 3 5 5 5 4 5 5 4 1 1 255 1 1
3 51 90 90 90 111 111 98 40 3 1 0 255 1 2 2
2 21 21 21 26 17 5 1 1 1 255 1 0 1 0 2
0 2 1 2 2 2 2 2 2 255 1 2 3 85 255 255
255 255 255 124 39 2 1 1 2 2 2 1 0 1 1 1
2 1 1 2 4 22 66 45 11 2 1 1 1 255 1 4
29 36 22 20 15 21 23 11 5 5 2 2 255 2 2 17
33 36 55 55 55 48 14 1 2 2 255 1 2 3 29 37
113 118 118 128 46 2 1 1 1 255 2 7 36 39 52 52
74 45 45 43 16 2 0 0 255 1 3 34 182 255 255 255
255 196 106 3 3 0 2 255 2 2 3 28 33 34 46 34
8 2 1 1 1 255 0 0 2 42 107 111 124 98 68 2
2 1 1 255 2 1 1 2 4 9 9 9 5 2 2 1
1 1 255 1 1 3 11 21 37 43 49 45 16 2 1 2
1 255 2 2 2 2 1 1 3 3 3 1 1 2 2 255
1 1 3 4 8 5 4 4 4 4 2 2 2 1 255 1
2 2 2 9 9 9 5 5 2 2 2 1 1 255 2 2
1 2 2 2 1 1 2 2 2 1 1 255 1 2 2 5
27 47 71 71 20 4 2 1 1 1 255 1 3 5 8 17
10 10 10 8 3 3 1 1 255 2 3 52 112 181 181 255
225 97 69 9 2 1 255 0 1 1 4 22 93 93 93 59
48 18 3 2 1 255 1 2 2 2 3 8 8 7 3 3
2 1 2 255 1 1 1 1 3 3 3 4 4 3 2 1
1 1 255 0 0 0 2 2 4 4 4 1 1 1 0 1
1 255 1 1 2 2 4 64 48 45 33 7 2 0 0 0
255 1 2 2 2 7 7 9 7 4 2 2 0 0 255 2
0 1 1 2 4 45 28 7 3 2 1 1 1 255 1 1
1 1 4 9 15 21 24 3 2 1 2 2 255 1 1 1
1 2 3 2 2 2 3 3 1 0 255 0 0 2 2 30
51 74 81 49 33 5 2 2 1 255 1 1 1 1 2 2
8 8 8 2 1 1 1 255 1 1 1 0 0 0 0 1
2 2 2 2 1 1 255 1 2 3 5 77 255 255 255 103
39 2 1 1 2 2 2 2 3 0 0 0 1 1 0 0
0 2 2 2 2 2 1 1 0 1 255 1 1 4 20 22
22 32 27 27 3 3 2 1 1 255 2 2 3 14 17 32
36 40 14 3 0 2 1 255 1 2 2 3 9 29 118 118
23 2 1 1 1 1 255 1 2 7 34 39 39 65 54 54
45 9 1 0 0 255 1 2 3 34 228 255 255 255 106 3
3 3 0 2 255 2 2 2 2 2 2 3 3 3 1 1
1 1 255 1 1 2 2 4 5 4 3 2 2 2 2 2
255 2 1 1 1 2 3 3 2 2 2 2 1 1 1 255
1 1 2 3 3 3 3 3 3 1 2 1 1 1 255 2
2 2 1 1 1 1 2 2 1 1 2 2 255 1 1 1
3 4 4 4 4 2 2 2 1 2 1 255 1 2 2 2
2 3 2 2 2 2 2 2 2 1 255 1 1 1 1 2
2 2 1 1 2 1 1 1 255 1 2 1 3 3 15 15
7 3 3 2 3 2 1 255 1 1 2 3 7 7 8 7
2 1 1 1 1 255 1 2 7 52 68 118 166 72 69 5
3 2 2 255 1 1 1 3 3 5 35 59 35 8 3 2
1 1 255 1 1 2 1 2 2 1 1 1 1 1 1 1
255 1 1 1 1 1 3 3 3 3 1 1 1 1 1 255
1 0 0 2 2 2 1 1 1 1 1 0 1 1 255 1
1 1 2 3 3 4 4 4 2 2 1 0 1 255 1 2
3 2 2 0 1 0 1 0 1 0 1 255 2 1 1 1
1 2 3 2 1 2 2 2 1 1 255 1 1 1 1 2
2 2 2 2 2 2 1 0 3 255 1 1 1 1 1 1
1 1 1 2 1 1 0 255 0 0 2 2 2 3 3 3
3 1 1 1 0 1 255 2 1 1 1 1 2 2 2 1
1 1 1 1 255 0 0 0 0 1 1 0 0 1 2 1
2 1 0 255 1 1 1 2 2 3 2 2 2 2 1 1
1 2 2 2 2 1 3 2 0 0 0 2 0 2 1 1
1 1 1 1 1 2 2 255 1 0 1 2 11 22 22 7
3 3 3 2 0 0 255 2 1 2 2 2 2 1 2 1
0 0 1 1 255 1 1 1 1 2 2 2 2 1 1 1
1 1 1 255 1 1 1 5 23 30 23 30 21 9 2 1
0 1 255 1 2 2 3 3 3 2 2 2 2 1 0 0
1 255 1 1 2 2 1 1 1 2 2 1 1 1 1 255
1 1 1 2 1 1 1 2 2 2 2 2 2 255 1 1
1 1 1 1 1 1 1 1 2 1 2 1 255 1 2 2
2 2 1 1 1 1 1 2 2 2 1 255 2 2 1 0
1 1 1 1 1 1 1 1 1 255 1 1 0 0 0 2
2 2 2 1 1 1 2 1 255 1 1 1 2 1 1 1
2 1 2 2 2 1 1 255 2 2 1 1 2 2 0 1
1 1 0 1 1 255 1 1 1 2 1 3 3 3 1 1
2 3 2 1 255 1 1 1 2 3 3 3 2 1 1 1
1 1 255 2 2 2 3 4 18 18 4 3 2 1 1 1
255 1 1 1 1 2 3 3 3 2 2 2 2 1 0 255
1 1 1 1 2 2 1 1 1 1 1 1 1 255 1 1
1 2 0 2 3 2 2 1 0 0 1 1 255 1 0 0
0 0 1 1 1 1 1 1 1 2 2 255 1 1 1 2
1 1 1 1 2 1 2 1 1 1 255 1 2 2 2 1
0 0 0 0 0 0 1 1 255 1 1 1 1 1 1 1
1 1 1 1 2 2 2 255 1 1 1 1 1 1 0 0
0 2 2 2 1 3 255 1 1 1 0 0 0 1 1 1
1 1 0 0 255 0 0 1 1 2 1 2 2 1 1 1
0 0 0 255 2 2 0 1 1 2 2 2 1 1 1 1
0 255 0 1 0 1 1 1 1 1 1 1 2 2 0 0
255 0 0 1 1 1 2 0 0 0 0 0 1 1 1 1
2 2 3 3 2 0 1 1 1 0 1 1 1 0 0 0
0 1 2 2 255 1 0 1 2 2 2 2 2 2 2 2
1 0 0 255 1 1 1 2 2 1 1 1 1 0 0 0
1 255 0 1 1 1 1 1 1 2 2 1 1 1 2 2
255 0 1 1 2 3 4 4 4 2 2 1 1 1 1 255
2 2 2 2 2 2 1 1 1 1 1 0 0 0 255 1
1 1 1 1 0 0 2 2 1 1 1 0 255 2 2 2
1 0 1 1 1 1 1 1 1 1 255 1 1 1 1 1
1 1 1 1 1 2 1 1 1 255 1 2 2 1 1 0
0 1 1 1 2 2 2 1 255 2 2 1 0 1 1 1
1 1 1 0 0 0 255 1 1 0 0 0 1 1 2 2
1 1 1 1 1 255 1 1 1 1 1 1 2 2 2 2
1 1 1 1 255 1 2 1 0 0 0 0 1 1 1 0
1 1 255 0 1 1 1 1 1 1 0 1 1 1 2 2
1 255 0 1 1 2 2 2 0 1 1 2 2 2 2 255
2 2 2 2 2 3 3 3 1 1 1 1 1 255 1 1
0 0 0 1 1 2 2 2 2 1 1 1 255 2 2 1
0 2 2 1 1 1 1 0 0 0 255 0 2 1 2 1
2 2 2 2 1 1 1 1 2 255 2 1 0 0 0 1
1 2 2 2 1 1 1 1 255 1 1 1 1 1 0 0
0 0 2 2 2 1 1 255 1 1 2 1 1 1 2 2
255 255 255 255 255 255 255 255 255 255 255 255 255 255 255 255
255 255 255 255 255 255 255 255 255 255 255 255 255 255 255 255
255 255 255 255 255 255 255 255 255 255 255 255 255 255 255 255
255 255 255 255 255 255 255 255 255 255 255 255 255 255 255 255
255 255 255 255 255 255 255 255 255 255 255 255 255 255 255 255
255 255 255 255 255 255 255 255 255 255 255 255 255 255 255 255
255 255 255 255 255 255 255 255 255 255 255 255 255 255 255 255
2 1 1 2 2 1 0 1 1 1 1 1 1 1 1 2
2 255 1 0 1 2 2 2 2 1 1 1 1 1 0 1
255 1 0 0 1 1 0 0 1 1 0 0 0 1 255 1
1 1 1 1 1 1 1 1 1 1 1 2 1 255 1 1
1 2 2 2 1 2 1 1 0 0 1 1 255 2 2 2
2 2 1 1 1 1 1 1 0 0 0 255 1 1 1 1
1 0 0 1 2 2 1 1 0 255 1 2 2 1 1 255
255 255 255 255 255 255 255 255 255 255 255 255 255 255 255 255
255 255 255 255 255 255 255 255 255 255 255 255 255 255 255 255
255 255 255 255 255 255 255 255 255 255 255 255 255 255 255 255
255 255 255 255 255 255 255 255 255 255 255 255 255 255 255 255
255 255 255 255 255 255 255 255 255 255 255 255 255 255 255 255
255 255 255 255 255 255 255 255 255 255 255 255 255 255 255 255
255 255 255 255 255 255 255 255 255 255 255 255 255 255 255 255
255 255 255 255 255 255 255 255 255 255 255 255 255 255 255 255
255 255 255 255 255 255 255 255 255 255 255 255 255 255 255 255
255 255 255 255 255 255 255 255 255 255 255 255 255 255 255 255
255 255 255 255 255 255 255 255 255 255 255 255 255 255 255 255
255 255 255 255 255 255 255 255 255 255 255 255 255 255 255 255
255 255 255 255 255 255 255 255 255 255 255 255 255 255 255 255
255 255 255 255 255 255 255 255 255 255 255 255 255 2 1 1
2 0 255 0 1 1 1 1 1 1 1 1 1 2 2 0
0 255 1 0 0 0 0 0 0 0 0 0 1 1 1 0
255 0 0 0 0 0 0 1 1 1 1 1 0 0 255 2
2 2 0 0 0 0 0 0 1 1 1 1 1 255 1 1
1 1 1 0 1 1 1 1 1 1 1 255 1 1 1 2
1 1 1 0 0 0 0 1 1 1 255 0 0 1 0 0
0 1 1 1 1 1 1 1 1 1 1 1 2 255 255 255
255 255 255 255 255 255 255 255 255 255 255 255 255 255 255 255
255 255 255 255 255 255 255 255 255 255 255 255 255 255 255 255
255 255 255 255 255 255 255 255 255 255 255 255 255 255 255 255
255 255 255 255 255 255 255 255 255 255 255 255 255 255 255 255
255 255 255 255 255 255 255 255 255 255 255 255 255 255 255 255
255 255 255 255 255 255 255 255 255 255 255 255 255 255 255 255
255 255 255 255 255 255 255 255 255 255 255 255 2 2 1 1
0 0 0 1 255 1 2 2 2 2 2 1 1 1 1 1
1 1 1 255 1 1 1 1 0 0 0 0 0 1 2 2
3 3 255 1 0 0 0 4 4 2 2 2 1 0 1 0
255 0 1 1 1 1 1 1 0 0 0 1 1 2 1 255
1 1 1 1 1 2 3 2 1 1 1 1 1 1 255 1
2 2 2 0 0 1 4 1 1 1 2 2 255 0 0 0
0 1 1 2 2 2 2 2 0 0 1 255 0 0 2 2
2 2 2 2 2 1 0 1 2 255 2 1 0 1 1 1
2 2 1 1 1 1 1 255 0 0 0 0 0 0 2 2
2 0 0 0 0 0 255 2 2 2 1 2 1 3 2 2
1 1 0 0 255 0 1 1 1 1 2 2 3 2 1 1
1 1 1 255 0 0 1 1 1 1 1 2 0 2 1 1
1 1 255 1 0 0 0 2 2 2 1 1 1 0 0 1
1 255 2 2 1 0 0 1 1 1 1 1 1 1 0 255
0 0 0 1 1 1 1 1 1 2 2 2 1 0 255 1
1 1 1 1 1 1 0 2 1 1 1 1 1 255 1 0
0 0 0 0 1 1 1 1 2 2 1 255 1 1 1 1
1 1 1 1 1 1 1 1 1 1 255 0 1 1 1 1
0 1 1 1 1 1 1 1 255 2 1 1 2 2 1 2
1 0 0 0 1 1 1 255 0 1 1 1 0 1 1 1
1 1 1 1 1 1 1 2 0 2 1 1 1 1 1 0
0 1 1 2 3 4 3 2 1 1 1 255 0 0 0 1
1 1 2 0 0 0 0 0 0 1 255 2 2 2 1 2
2 3 3 2 2 1 1 1 255 1 1 1 1 0 0 0
0 1 1 2 3 1 1 255 1 1 1 1 1 1 1 2
2 2 1 0 1 1 255 2 1 2 1 1 0 0 2 2
1 1 0 0 0 255 0 0 1 1 1 1 1 1 1 1
1 2 1 255 1 1 1 0 2 2 2 2 2 1 0 0
0 255 1 1 1 2 2 2 2 1 1 1 2 1 1 1
255 1 1 1 1 1 0 0 0 1 1 2 2 2 2 255
0 0 1 11 21 67 66 66 24 4 1 1 1 255 0 0
1 2 2 1 0 0 0 1 1 1 2 1 255 1 1 1
1 3 3 3 2 1 1 1 0 0 1 255 2 2 2 2
2 2 9 9 1 1 1 2 2 255 1 1 1 1 2 7
7 3 3 2 2 0 0 1 255 1 1 0 2 2 2 3
3 2 1 0 1 1 255 1 0 0 1 1 1 3 3 3
2 1 1 1 255 0 1 1 1 2 1 2 3 3 0 0
0 0 0 255 2 1 2 2 9 9 9 10 10 7 2 1
0 255 1 1 1 1 2 2 2 3 3 1 1 1 1 1
255 0 0 1 1 0 1 1 1 0 2 2 2 1 1 255
2 1 1 2 2 14 9 9 1 0 0 0 1 1 255 2
2 1 0 1 1 1 1 1 1 1 1 2 255 2 0 0
0 1 2 2 2 2 2 2 2 2 1 255 2 2 2 3
3 104 255 255 35 35 2 2 3 3 255 1 1 0 0 0
1 2 2 1 2 2 2 1 255 1 1 1 1 2 2 4
3 3 2 1 1 1 1 255 0 1 1 1 4 5 9 3
3 3 2 1 1 255 1 1 1 0 2 1 3 2 2 2
1 1 1 1 255 1 1 1 1 2 2 24 24 9 2 0
0 0 1 0 0 0 1 1 1 1 1 1 1 1 1 2
4 13 16 16 9 1 1 1 255 1 1 1 1 2 2 2
2 0 0 0 0 1 1 255 2 2 2 1 1 2 2 2
1 1 1 1 1 255 0 1 1 0 0 0 2 0 2 3
3 3 2 1 255 1 1 1 1 1 2 2 2 3 2 1
1 1 1 255 1 1 1 1 1 2 2 2 2 2 0 0
0 0 255 1 1 1 1 1 2 2 2 2 1 0 0 1
255 2 1 1 2 2 2 3 2 2 1 1 0 0 255 1
1 1 1 1 2 2 2 2 1 2 1 1 1 255 1 1
1 1 1 1 0 1 1 1 2 2 2 2 255 2 2 30
71 71 67 66 67 66 24 2 1 1 255 0 0 1 2 1
1 1 0 0 1 1 1 2 1 255 1 1 1 3 21 22
21 7 1 1 1 1 1 1 255 2 7 21 28 33 14 13
13 13 4 2 2 2 255 2 2 2 5 13 13 13 14 14
4 2 1 1 1 255 2 2 2 2 2 3 4 3 3 1
1 1 2 255 2 1 1 1 2 66 72 72 43 5 2 1
1 255 1 1 1 1 2 2 3 13 13 5 0 0 0 0
255 2 2 3 8 14 131 255 255 255 53 7 1 1 255 1
1 1 1 2 2 3 100 100 53 3 2 2 1 255 1 1
1 0 0 1 1 1 1 0 0 0 1 1 255 0 0 2
8 33 103 99 77 61 23 0 0 1 0 255 0 2 2 4
8 9 10 2 1 1 1 1 2 255 1 1 0 0 2 3
3 4 2 2 2 2 2 3 255 4 3 3 255 255 255 255
255 255 255 36 4 3 1 255 0 1 0 0 2 5 24 24
4 3 2 2 1 255 1 1 1 1 4 4 13 21 13 3
1 1 1 1 255 1 1 1 1 26 255 255 255 122 13 2
2 1 255 1 1 2 2 3 8 9 10 9 3 2 2 1
1 255 1 1 2 2 62 71 71 88 93 36 1 1 1 2
1 0 1 2 1 1 1 1 1 1 1 2 3 13 16 48
36 29 9 1 1 255 1 1 1 2 3 18 27 27 21 3
1 1 1 1 255 2 2 1 1 1 1 2 2 1 1 1
1 1 255 1 1 1 0 21 78 78 22 20 3 3 3 2
2 255 2 1 1 1 2 255 255 215 93 4 1 1 1 1
255 1 1 1 1 3 47 77 47 4 2 0 0 0 0 255
1 1 1 1 7 8 8 9 3 2 0 0 2 255 2 1
1 2 20 72 98 98 60 2 1 1 0 255 1 1 1 1
1 1 2 1 1 1 1 1 0 0 255 0 0 0 1 2
4 53 20 4 2 1 0 1 2 255 5 30 61 81 81 67
43 67 43 42 17 2 1 255 0 0 1 2 1 1 1 2
2 1 1 1 2 2 255 1 1 1 22 51 47 47 27 22
3 2 2 1 1 255 8 13 21 28 14 23 21 18 18 16
4 3 1 255 1 2 5 21 27 20 14 20 18 7 3 1
1 1 255 1 2 2 5 17 53 28 79 28 4 1 1 1
255 2 2 1 2 66 126 110 126 148 125 5 2 1 255 1
0 1 1 2 15 24 27 48 77 8 1 1 0 255 3 10
10 14 158 255 255 255 255 255 53 5 2 255 1 1 1 1
3 8 186 239 239 239 96 3 2 1 255 2 2 1 0 0
0 1 0 1 1 2 2 2 2 255 2 3 3 33 103 103
99 77 62 61 23 1 1 0 255 2 2 4 7 10 10 26
13 13 2 2 2 1 255 1 1 1 0 2 5 14 14 7
7 2 2 2 3 255 4 8 255 255 255 255 255 255 255 255
255 21 2 1 255 1 1 2 2 67 111 141 160 148 11 3
1 1 255 2 1 1 4 11 17 15 21 14 14 5 1 1
1 255 1 1 1 26 255 255 255 255 255 255 13 3 2 255
2 2 2 3 7 13 10 14 14 14 5 3 2 2 255 1
1 2 107 107 88 77 93 123 90 36 4 3 3 1 1 1
2 2 2 2 1 1 1 11 11 11 16 40 48 48 36 9
2 0 255 1 1 2 4 18 47 78 67 53 39 3 2 1
1 255 1 0 1 1 0 0 0 1 1 1 1 2 1 255
1 1 1 21 78 103 103 94 26 16 3 3 3 2 255 2
1 1 4 255 255 255 255 238 93 4 1 1 3 255 1 1
1 3 88 100 104 80 80 4 2 0 0 1 255 2 2 2
5 8 9 9 14 13 5 3 0 2 255 1 1 1 21 72
130 125 125 116 45 1 1 1 255 1 1 1 2 2 2 1
1 1 1 1 1 0 0 255 0 0 1 2 4 40 78 78
41 5 2 1 1 2 255 20 48 61 81 81 81 41 43 41
35 18 2 2 255 1 0 0 1 1 1 2 0 2 2 3
1 1 1 255 1 1 2 58 59 58 47 56 39 29 3 3
2 2 255 8 8 13 28 23 23 22 22 22 21 4 3 1
255 1 5 11 20 27 20 20 14 18 18 5 3 2 1 255
1 1 4 17 77 117 117 110 86 79 4 2 2 255 2 2
2 21 171 181 171 148 173 148 125 2 2 255 1 1 1 2
15 39 39 69 69 83 77 8 2 1 255 10 10 15 158 255
255 255 255 255 255 255 39 3 255 1 1 1 2 8 186 255
255 255 255 255 96 3 2 255 2 1 1 1 1 1 1 1
2 2 1 1 2 2 255 1 3 8 80 107 106 96 61 62
62 62 4 1 1 255 4 7 7 8 24 41 39 13 13 4
2 1 1 255 1 1 1 2 3 7 9 9 8 7 7 1
1 2 255 13 54 255 255 255 255 255 255 255 255 255 255 2
1 255 1 1 2 67 109 160 148 204 149 93 8 3 0 255
1 1 3 9 15 21 21 21 16 21 7 2 2 1 255 1
1 5 255 255 255 255 255 255 255 255 3 2 255 2 2 2
8 8 15 8 13 14 14 8 5 2 2 255 2 2 51 142
115 71 69 98 123 103 84 21 4 3 1 1 1 2 1 2
2 2 2 3 11 16 16 24 40 55 55 34 9 3 1 255
0 1 2 13 47 96 81 67 61 61 39 2 1 1 255 0
0 1 1 1 2 2 2 1 1 0 1 1 255 1 1 3
30 65 78 78 42 20 16 4 2 2 1 255 1 2 4 175
255 255 255 255 255 255 41 3 1 0 255 0 1 3 52 88
100 87 87 83 74 3 2 2 2 255 2 2 4 10 8 10
9 14 14 9 3 2 2 255 1 1 20 59 128 182 182 182
136 117 11 1 1 255 1 1 1 2 2 2 2 2 1 1
1 1 0 0 255 0 0 1 3 27 77 102 102 93 22 4
1 1 2 255 35 66 48 35 35 54 54 43 42 40 33 17
2 255 1 0 1 1 2 1 2 2 4 4 3 1 1 1
255 1 1 9 58 66 58 47 40 40 39 29 2 2 1 255
4 13 13 15 18 22 22 22 1 21 3 2 1 255 1 1
7 11 13 10 10 7 7 5 5 3 2 1 255 1 1 3
36 77 77 84 92 92 92 43 3 1 255 1 1 5 126 181
156 126 126 155 188 126 32 2 255 2 1 2 3 39 86 48
48 45 77 83 83 2 2 255 2 13 33 255 255 255 255 255
255 255 255 255 5 255 1 1 1 2 136 252 255 255 255 255
234 131 4 2 255 1 1 0 1 1 1 1 2 2 3 2
2 2 2 255 2 3 58 93 107 81 78 59 61 124 124 9
1 1 255 3 2 7 14 24 24 24 11 21 11 5 2 1
255 1 1 1 2 3 5 7 9 9 8 7 1 1 2 255
13 252 255 255 255 255 255 255 255 255 255 255 13 2 255 1
1 3 107 141 179 148 194 169 149 11 1 0 255 1 2 9
13 14 21 11 16 16 34 30 7 2 1 255 1 2 118 255
255 255 255 255 255 255 255 28 2 255 2 2 3 8 8 9
8 8 9 10 10 7 2 2 255 1 2 81 142 81 62 56
77 90 90 84 40 4 3 2 1 1 1 1 1 2 2 2
13 21 27 35 48 48 48 48 39 18 3 1 255 0 0 0
15 49 87 47 53 53 61 42 1 1 1 255 1 1 1 1
1 2 1 1 1 1 0 1 0 255 0 1 7 40 46 46
51 42 39 34 16 2 1 0 255 1 2 4 175 255 255 255
255 255 255 175 7 0 0 255 1 1 3 52 88 100 119 98
98 97 3 2 0 2 255 2 2 5 10 8 8 8 10 14
9 4 2 2 255 2 5 41 118 130 182 182 144 136 117 17
2 2 255 1 1 1 1 2 2 3 2 2 2 1 1 1
1 255 2 1 2 4 40 77 92 102 93 41 22 2 0 1
255 66 71 37 35 33 33 54 81 85 42 35 17 2 255 2
2 1 1 1 1 2 1 2 3 3 2 1 0 255 0 2
17 33 51 51 49 49 54 49 39 2 1 1 255 2 5 13
15 20 20 22 28 3 5 0 1 1 255 1 1 7 7 10
10 10 4 1 0 1 3 2 2 255 1 2 4 49 73 73
103 92 92 92 84 11 2 255 0 1 7 126 181 156 129 129
173 252 155 35 3 255 2 2 3 3 71 86 28 28 37 64
83 83 13 2 255 2 9 15 255 255 255 255 255 255 255 255
255 4 255 1 2 2 2 136 252 255 255 255 255 234 192 4
2 255 0 0 1 1 1 1 1 3 4 5 4 2 2 1
255 1 5 79 93 107 97 78 59 61 79 79 37 1 2 255
3 3 14 15 24 24 16 14 14 8 4 3 1 255 1 1
1 2 3 4 5 5 7 8 8 1 1 2 255 7 252 255
255 255 255 255 255 255 255 255 255 15 2 255 1 2 4 177
177 236 144 194 169 149 20 3 0 255 0 1 3 10 14 21
22 27 48 45 30 16 2 1 255 1 2 128 255 255 255 255
255 255 255 255 28 2 255 1 1 2 9 14 14 8 8 9
10 10 7 1 1 255 1 2 93 130 81 65 39 48 84 96
91 47 4 1 1 1 1 1 1 1 1 1 2 3 21 43
47 47 47 43 43 30 13 2 1 255 1 0 1 26 49 92
41 56 56 61 42 2 1 0 255 2 2 1 1 1 2 2
2 1 1 0 0 0 255 0 2 9 40 40 40 33 33 34
34 30 2 0 0 255 0 2 4 175 255 255 255 255 255 255
255 10 0 0 255 2 2 3 49 81 88 132 98 97 83 3
3 1 1 255 2 2 9 10 9 9 7 7 9 9 3 2
2 255 2 3 41 118 153 162 182 162 144 117 17 2 2 255
1 1 1 1 2 2 4 4 4 2 1 1 1 1 255 1
1 2 4 48 69 81 93 81 53 22 1 0 1 255 43 71
43 37 35 54 64 64 85 47 42 11 2 255 2 2 2 2
2 2 2 2 2 2 2 2 0 0 255 1 3 20 33 45
49 49 49 54 40 18 2 1 1 255 3 9 14 27 22 32
22 32 3 9 5 1 1 255 1 0 0 7 10 4 4 4
3 0 0 1 1 1 255 1 2 15 73 94 53 84 84 87
87 84 11 1 255 0 1 7 83 173 157 129 119 202 255 255
32 3 255 2 1 2 3 59 59 28 28 45 64 67 43 13
2 255 3 4 15 255 255 255 255 255 255 255 255 217 4 255
1 1 1 1 71 247 255 255 255 255 234 157 2 1 255 0
0 0 1 1 1 1 13 17 22 5 2 2 1 255 0 3
79 93 97 97 56 59 61 134 134 37 2 2 255 2 2 8
14 16 5 9 14 14 7 4 3 1 255 1 1 1 3 4
5 7 7 7 8 5 1 1 2 255 5 185 255 255 255 255
255 255 255 255 255 255 15 1 255 0 2 3 177 201 236 156
194 194 194 53 8 1 255 0 2 4 16 16 21 11 18 20
20 20 16 1 1 255 0 2 128 255 255 255 255 255 255 255
255 14 3 255 0 0 3 9 14 14 13 11 10 11 10 3
1 1 255 1 1 81 81 81 79 79 66 66 66 47 40 4
2 1 1 1 1 3 1 1 1 1 1 27 33 53 58 64
64 43 30 13 2 1 255 0 0 1 3 36 41 36 58 56
56 17 2 2 1 255 2 2 0 0 0 8 2 2 1 1
1 1 0 255 0 2 3 40 40 46 48 51 64 39 24 3
1 1 255 1 1 2 123 255 255 255 255 255 255 134 10 2
1 255 1 1 2 13 55 88 115 88 88 48 3 2 1 1
255 1 2 9 10 11 9 7 7 9 5 3 2 1 255 1
2 5 67 161 162 162 144 144 98 11 2 2 255 2 1 1
1 2 2 7 7 7 3 5 3 1 1 255 1 1 2 3
24 48 49 49 67 34 5 3 1 0 255 16 43 65 58 64
64 73 68 85 74 46 3 2 255 2 1 1 1 1 2 2
2 2 2 2 0 0 0 255 2 3 7 33 45 49 49 49
32 29 5 3 1 1 255 3 9 20 24 24 24 20 21 21
20 9 1 1 255 3 1 3 10 10 4 4 4 18 3 0
1 1 2 255 1 1 14 51 94 103 119 103 87 74 39 3
2 255 0 0 2 14 129 145 145 157 255 255 120 5 3 255
2 1 1 1 54 59 54 39 64 67 67 35 1 1 255 3
3 8 255 255 255 255 255 255 255 255 80 3 255 1 1 1
2 15 167 255 255 255 255 255 157 2 2 255 1 0 1 2
2 1 2 16 22 26 24 3 2 1 255 0 2 28 83 97
97 91 86 86 134 117 36 2 2 255 2 2 5 14 24 16
14 16 28 8 4 1 1 255 1 1 1 3 5 8 8 7
7 8 5 2 1 1 255 3 46 255 255 255 255 255 255 255
255 255 128 1 1 255 0 1 2 42 156 225 156 251 251 118
11 3 1 255 1 2 2 16 17 26 27 26 20 18 17 13
1 1 255 1 3 21 255 255 255 255 255 255 255 181 4 3
255 0 0 2 4 13 14 16 16 11 13 9 3 2 1 255
1 1 16 93 105 81 79 66 66 83 83 30 2 1 1 1
1 1 2 1 1 1 1 1 4 24 47 55 84 91 74 30
10 2 2 255 1 1 3 3 26 41 41 77 69 21 3 1
1 1 255 1 1 0 1 2 9 5 2 2 1 1 1 1
255 1 2 2 32 21 32 28 48 48 30 2 2 2 2 255
1 1 2 5 239 255 255 255 255 255 17 2 2 0 255 0
1 1 2 26 62 94 88 48 4 2 2 1 1 255 1 2
3 9 24 24 9 7 7 3 2 1 1 255 0 1 1 21
67 119 161 98 98 59 3 2 2 255 2 1 1 3 3 3
4 4 4 3 3 3 2 2 255 2 2 2 3 5 22 41
41 49 5 4 2 2 1 255 3 43 112 65 73 64 64 64
77 74 30 2 2 255 2 1 1 2 2 3 3 2 2 2
2 2 2 2 255 2 2 3 7 45 56 56 42 32 18 4
3 1 1 255 3 21 21 21 20 13 7 13 22 32 9 1
1 255 2 1 1 13 14 14 14 18 18 3 1 1 1 1
255 1 1 1 14 94 98 104 73 73 39 3 2 1 255 1
2 2 2 15 141 141 116 116 116 9 3 1 255 1 0 0
0 5 39 39 36 36 36 35 1 0 1 255 3 3 4 14
255 255 255 255 255 255 80 4 1 255 1 1 1 3 4 17
167 255 255 215 157 2 2 2 255 2 2 2 2 2 2 3
4 17 18 4 3 2 2 255 1 2 2 42 91 104 97 96
91 117 64 3 2 2 255 2 2 2 5 5 5 8 8 8
5 3 1 0 255 0 0 1 3 4 8 7 7 7 7 4
2 1 2 255 2 4 255 255 255 255 255 255 255 255 255 20
1 1 255 0 0 1 2 42 131 131 126 118 10 1 1 1
255 2 2 2 2 14 24 26 24 15 11 11 2 1 1 255
1 4 4 21 255 255 255 255 255 181 16 1 1 255 2 1
2 2 4 13 13 11 10 9 3 2 2 2 255 0 0 1
20 94 99 99 92 79 66 30 3 1 2 2 2 2 3 2
2 1 1 1 0 2 4 33 55 67 84 55 16 2 2 2
255 2 1 2 1 3 4 7 58 21 2 1 1 1 1 255
1 1 1 2 2 9 5 1 1 1 1 1 1 255 0 0
2 2 14 18 18 33 33 2 2 2 2 2 255 1 1 1
2 5 171 255 255 255 10 3 2 1 0 255 0 1 1 2
2 26 36 36 3 2 2 1 0 1 255 1 1 1 3 13
13 8 4 3 2 2 1 1 255 1 1 2 3 21 61 61
59 58 3 2 1 1 255 2 2 2 3 2 2 2 2 2
2 2 2 2 1 255 2 2 2 2 2 5 7 7 4 3
2 2 1 1 255 2 3 65 112 112 112 99 99 99 68 17
1 2 255 2 1 1 2 2 2 1 1 1 2 2 2 2
2 255 2 1 1 2 4 56 56 33 24 4 3 2 1 1
255 1 11 21 21 20 13 13 13 21 7 5 3 2 255 2
1 1 1 10 10 10 9 8 3 2 2 1 1 255 1 0
0 0 2 41 43 41 23 2 2 2 1 255 1 1 1 2
2 22 20 22 20 9 2 2 1 255 0 1 0 0 2 5
7 23 23 2 1 1 0 0 255 2 3 4 8 16 32 255
255 255 72 8 1 1 255 1 1 1 2 2 3 17 28 28
21 2 2 2 2 255 3 3 3 3 2 2 2 2 2 2
2 2 2 2 255 1 1 1 2 42 73 96 91 87 64 3
1 1 1 255 2 2 1 2 2 3 4 4 4 3 3 2
1 255 1 0 1 1 2 2 3 2 4 3 2 2 1 1
255 2 2 8 255 255 255 255 255 255 255 35 2 1 1 255
1 1 1 0 0 0 16 16 1 1 1 1 1 255 2 2
1 1 2 14 15 9 4 3 2 2 1 1 255 2 3 2
3 10 74 157 157 94 16 4 3 3 255 2 1 0 0 2
4 5 7 7 2 1 2 2 2 255 0 0 1 2 20 45
60 66 66 29 8 2 1 2 2 2 3 3 1 1 1 1
1 2 2 4 9 17 9 16 8 4 2 1 1 255 1 1
2 1 3 3 3 2 2 1 1 1 1 2 255 1 1 2
2 2 2 1 1 1 1 1 1 1 255 1 1 2 2 3
3 3 1 1 1 1 2 2 1 255 1 1 1 3 3 3
4 4 7 7 2 1 0 0 255 0 1 1 1 1 1 3
2 2 2 2 1 0 0 255 1 1 1 1 3 3 3 1
1 1 1 1 1 255 1 1 1 2 2 3 3 3 3 2
1 1 2 255 2 2 2 2 2 1 2 2 2 1 1 1
1 1 255 2 1 1 1 1 1 2 2 2 2 1 1 1
1 255 2 2 4 59 112 112 51 51 51 17 1 1 1 255
1 1 0 1 1 1 1 1 1 1 2 2 2 2 255 1
1 1 1 1 2 2 3 3 2 2 2 1 0 255 0 2
21 16 4 4 7 7 7 5 3 3 1 255 1 1 1 1
4 9 8 4 3 3 2 1 1 1 255 1 1 0 0 0
1 2 2 2 2 2 1 1 255 1 1 1 1 1 0 1
1 1 2 2 2 1 255 2 2 0 0 0 2 4 4 1
1 1 2 0 0 255 2 2 3 4 8 14 11 13 11 8
1 0 0 255 2 2 1 2 2 2 2 8 8 2 2 2
2 0 255 3 3 3 2 1 1 2 2 1 1 1 1 2
2 255 1 1 1 2 2 2 3 3 2 1 1 1 1 1
255 1 1 1 1 1 2 2 2 3 3 3 2 2 255 1
0 1 1 1 1 2 2 2 1 1 1 1 1 255 1 2
4 9 66 170 224 224 167 35 2 1 1 1 255 1 1 1
0 0 0 1 1 1 1 1 1 1 255 2 2 3 2 2
2 4 2 1 1 1 1 1 1 255 2 2 2 2 2 2
15 15 8 4 2 2 2 255 2 1 0 0 0 2 3 3
2 1 1 2 2 2 255 0 0 1 1 1 2 2 2 3
2 2 1 1 2 2 2 3 3 1 1 2 2 1 0 0
3 3 4 2 3 3 3 1 1 0 255 0 1 1 1 0
1 1 0 0 0 1 1 1 1 255 1 1 1 2 1 1
0 1 1 1 2 1 0 255 0 1 1 1 1 1 1 1
1 1 1 1 1 1 255 1 1 2 2 2 2 3 3 3
3 1 1 1 1 255 1 2 2 1 1 1 1 1 2 2
1 1 1 1 255 1 1 1 1 1 1 1 1 2 1 1
0 0 255 1 1 1 1 2 2 2 2 2 2 1 1 2
255 2 2 2 1 1 1 1 1 1 1 1 1 1 1 255
1 1 1 1 1 1 1 1 1 1 1 1 1 1 255 2
2 2 1 2 1 2 3 3 1 1 1 1 255 1 1 1
1 1 1 1 1 1 1 1 1 1 1 255 2 1 1 1
1 2 2 2 2 2 2 2 2 2 255 1 2 2 2 2
2 2 2 2 3 3 3 1 255 1 1 0 0 0 2 2
3 2 2 1 0 1 1 255 1 1 1 0 0 0 1 0
0 2 2 1 1 255 1 1 1 1 1 0 0 1 1 1
2 1 1 255 2 2 2 2 2 0 2 1 1 0 0 2
1 1 255 1 1 1 2 3 3 2 2 2 1 1 1 1
255 2 2 2 1 1 1 1 1 2 1 1 1 0 0 255
0 2 2 1 1 0 1 1 1 0 0 0 1 1 255 1
1 1 2 2 2 1 2 1 1 0 1 1 1 255 1 1
1 1 1 2 2 1 0 1 2 2 2 255 1 0 0 0
0 1 1 1 1 1 1 2 1 1 255 1 2 2 2 2
5 5 3 1 1 1 1 0 1 255 1 1 1 1 1 1
1 0 1 1 1 1 1 255 2 1 1 2 2 2 2 2
2 2 1 1 1 1 255 1 1 1 1 0 0 1 4 1
2 2 3 3 255 3 1 1 0 0 0 0 2 2 0 0
1 2 1 255 0 0 2 1 1 1 1 1 1 1 2 1
2 2 2 2 2 2 255 255 255 255 255 255 255 255 255 255
255 255 255 255 255 255 255 255 255 255 255 255 255 255 255 255
255 255 255 255 255 255 255 255 255 255 255 255 255 255 255 255
255 255 255 255 255 255 255 255 255 255 255 255 255 255 255 255
255 255 255 255 255 255 255 255 255 255 255 255 255 255 255 255
255 255 255 255 255 255 255 255 255 255 255 255 255 255 255 255
255 255 255 255 255 255 255 255 255 255 255 255 255 255 255 255
255 255 255 255 255 255 255 255 255 255 255 255 255 255 255 255
255 255 255 255 255 255 255 255 255 255 255 255 255 255 255 255
255 255 255 255 255 255 255 255 255 255 255 255 255 255 255 255
255 255 255 255 255 255 255 255 255 255 255 255 255 255 255 255
255 255 255 255 255 255 255 255 255 255 255 255 255 255 255 255
255 255 255 255 255 255 255 255 255 255 255 255 255 255 255 255
255 255 255 255 255 255 255 255 255 255 255 255 255 255 255 255
255 255 255 255 255 255 255 255 255 255 255 255 255 255 255 255
255 255 255 255 255 255 255 255 255 255 255 255 255 255 255 255
255 255 255 255 255 255 255 255 255 255 255 255 255 255 255 255
255 255 255 255 255 255 255 255 255 255 255 255 255 255 255 255
255 255 255 255 255 255 255 255 255 255 255 255 255 255 255 255
255 255 255 255 255 255 255 255 255 255 255 255 255 255 255 255
255 255 255 255 255 255 255 255 255 255 255 255 255 255 255 255
255 255 255 255 255 255 255 255 255 255 255 255 255 255 255 255
255 255 255 255 255 255 255 255 255 255 255 255 255 255 255 255
255 255 255 255 255 255 255 255 255 255 255 255 255 255 255 255
255 255 255 255 255 255 255 255 255 255 255 255 255 255 255 255
255 255 255 255 255 255 255 255 255 255 255 255 255 255 255 255
255 255 255 255 255 255 255 255 255 255 255 255 255 255 255 255
255 255 255 255 255 255 255 255 255 255 255 255 255 255 255 255
255 255 255 2 1 2 1 0 0 0 1 1 1 1 1 1
1 1 0 0 255 0 1 1 1 1 0 1 0 0 0 0
1 1 1 255 1 1 1 1 1 1 0 0 2 0 1 1
1 255 0 0 1 1 1 1 1 2 1 1 2 1 1 1
255 1 1 1 2 2 2 1 0 0 0 1 0 0 0 255
2 2 2 1 0 1 1 1 0 1 1 2 2 2 255 1
1 1 1 1 0 0 1 2 1 0 1 0 255 0 0 0
1 1 1 2 1 2 1 1 1 2 255 3 3 1 1 1
1 1 1 1 1 0 1 0 1 255 1 1 1 1 1 1
1 1 1 1 1 1 1 1 255 1 1 1 1 1 0 1
1 1 1 1 1 1 255 1 1 1 0 1 1 1 1 1
2 2 1 1 0 255 1 2 1 1 1 2 2 2 3 3
2 2 2 2 255 1 1 1 1 0 1 1 1 0 3 2
2 2 255 0 0 0 0 1 1 2 2 2 1 1 1 1
1 255 1 1 1 1 1 1 1 0 1 1 2 2 1 255
2 2 2 2 1 0 1 2 2 0 0 0 1 255 1 0
1 2 1 1 1 1 1 1 2 2 2 1 255 1 2 2
1 1 0 0 0 1 1 1 1 1 255 0 2 2 1 1
1 1 1 1 1 1 1 0 0 255 1 2 2 0 0 0
0 0 0 0 1 1 1 1 255 2 2 2 2 2 1 0
1 1 0 0 0 0 1 255 1 0 1 1 1 1 2 2
0 1 1 2 2 255 2 1 0 0 0 1 1 1 1 0
0 2 1 2 255 2 1 0 0 2 1 0 0 0 1 2
1 3 2 255 1 1 1 1 1 1 2 1 1 1 1 1
2 255 1 0 1 1 2 2 2 1 2 2 1 1 1 1
255 1 1 1 1 1 1 1 1 1 1 2 2 2 255 3
3 1 1 1 1 1 1 2 1 1 0 0 1 255 1 3
3 2 2 0 0 0 1 1 1 0 1 1 1 2 0 0
2 1 1 0 0 0 0 0 1 1 1 2 2 1 1 0
0 255 1 1 1 1 0 0 0 1 1 1 1 1 0 1
255 1 1 1 2 2 2 0 1 1 1 1 1 1 255 1
1 1 1 1 1 2 2 2 1 2 2 1 1 255 0 0
1 1 1 1 1 0 0 0 1 1 0 1 255 2 3 2
1 1 1 1 1 0 0 1 2 2 2 255 2 2 2 1
1 0 0 0 0 0 1 2 2 255 1 0 0 0 2 2
2 1 1 1 1 2 2 255 3 2 2 1 1 1 1 1
1 1 0 0 1 1 255 1 1 1 1 1 0 1 0 1
1 1 0 0 1 255 1 1 1 1 1 1 2 1 1 1
2 3 2 255 2 1 1 0 1 1 1 1 1 2 2 2
0 0 255 1 1 1 1 2 2 2 1 2 2 1 1 1
2 255 1 1 0 1 0 1 1 1 1 1 0 1 2 255
0 0 0 1 1 1 2 1 2 1 1 1 1 1 255 1
1 1 1 1 1 1 3 1 1 0 1 1 255 2 2 2
2 2 2 2 2 2 0 1 1 1 255 2 1 1 2 1
1 1 0 1 2 2 2 1 1 255 1 2 2 1 1 1
1 1 1 1 0 0 0 255 1 1 1 2 2 2 1 1
1 1 1 1 1 0 255 1 2 2 1 0 0 0 0 0
1 1 1 2 2 255 2 2 2 2 2 2 0 1 2 2
0 0 0 0 255 2 2 1 1 1 2 2 2 2 1 0
1 1 255 1 1 1 1 1 0 1 1 1 0 0 0 1
1 255 1 0 0 1 2 1 0 0 0 0 1 1 3 1
255 1 1 1 1 1 2 2 2 1 1 1 2 2 255 1
1 1 1 2 2 1 1 1 2 2 1 1 1 255 1 1
1 2 2 1 1 1 1 2 2 2 2 255 3 3 2 1
1 1 1 1 2 2 1 1 2 2 255 2 2 3 1 2
1 1 1 1 2 2 1 1 1 0 0 0 0 1 0 0
0 0 0 0 0 1 1 2 2 2 1 1 0 0 255 1
1 2 2 2 7 2 2 2 3 1 1 1 1 255 1 1
1 1 1 2 1 2 1 1 1 1 1 255 1 0 0 1
1 1 2 3 3 2 2 2 2 1 255 0 0 0 0 1
2 2 1 1 1 1 1 1 1 255 1 2 2 2 1 1
1 1 1 1 2 3 2 2 255 1 1 2 2 2 0 0
0 0 0 0 2 2 255 1 1 1 1 1 2 2 2 1
1 1 1 2 255 2 2 2 1 1 1 2 2 2 1 1
1 1 1 255 1 1 1 1 1 1 2 1 2 2 2 0
0 1 255 1 1 2 2 2 3 9 9 3 1 2 2 2
255 2 1 0 0 1 1 2 2 1 2 2 2 0 0 255
1 1 2 2 2 2 2 2 3 3 2 1 2 2 255 1
1 0 1 1 2 2 1 1 3 1 0 0 255 1 0 1
1 2 3 3 3 3 1 1 1 1 1 255 1 1 1 1
1 1 3 3 3 1 0 1 1 255 2 2 2 2 2 1
2 2 2 1 1 1 1 255 1 1 1 2 2 2 1 0
1 2 2 1 1 1 255 1 2 1 1 1 2 2 2 2
1 0 0 0 255 1 1 1 2 2 2 1 1 1 2 1
1 1 0 255 1 1 1 0 0 1 2 3 3 3 2 2
2 1 255 2 2 2 2 3 53 53 40 40 29 2 1 0
0 255 2 2 1 1 2 2 2 3 3 2 0 0 1 255
1 1 0 0 0 0 1 1 1 0 0 0 0 0 255 1
0 1 1 2 1 1 0 0 0 1 1 1 0 255 1 1
1 2 2 2 3 3 2 1 2 2 2 255 1 1 1 1
2 2 2 1 2 2 2 1 1 1 255 1 1 1 1 2
2 1 2 2 3 3 2 0 255 2 2 2 2 2 1 1
2 2 2 1 1 2 2 255 1 1 1 1 3 3 11 1
2 3 2 1 0 1 0 0 0 0 1 1 0 0 0 0
0 1 1 2 4 4 2 2 2 1 0 255 1 1 4 7
9 10 10 10 8 3 2 1 1 1 255 0 1 1 1 1
1 3 3 3 2 2 1 1 255 0 0 1 1 1 3 21
45 36 33 3 3 2 1 255 0 0 0 0 1 1 1 3
1 1 1 1 1 1 255 1 2 1 2 2 2 3 3 2
1 2 2 2 2 255 2 2 2 2 2 1 1 1 1 2
2 2 2 255 2 1 1 1 0 2 2 3 1 1 1 1
1 255 2 1 2 0 1 1 3 3 2 1 1 2 1 1
255 1 1 1 2 3 4 4 4 2 3 2 1 0 0 255
1 2 3 3 36 147 147 147 52 4 4 3 2 255 1 1
1 1 2 4 4 4 4 2 2 2 2 1 255 1 1 2
2 4 22 29 22 15 5 2 2 2 2 255 1 1 1 2
27 33 33 22 4 3 1 1 1 255 1 1 2 4 11 77
85 79 37 2 1 1 1 1 255 1 1 1 3 42 49 62
11 11 1 1 1 1 255 1 2 2 3 3 2 2 2 2
1 1 1 1 255 2 1 1 1 2 2 2 1 2 2 2
1 1 1 255 1 1 1 1 1 3 5 24 24 3 1 0
0 255 1 1 2 2 2 2 1 3 1 3 1 1 1 1
255 1 2 2 1 2 26 41 26 41 22 22 3 1 1 255
2 2 2 5 18 78 97 53 85 45 29 2 2 0 255 0
1 1 2 5 5 16 16 4 1 0 0 0 255 1 1 1
1 0 0 0 2 2 2 1 1 0 0 255 0 0 0 1
2 32 15 8 7 4 2 1 1 0 255 1 1 2 3 8
8 7 4 2 1 1 2 0 255 1 1 1 1 3 3 9
5 2 2 1 0 0 0 255 1 1 1 2 43 72 88 88
88 5 4 2 1 255 2 2 2 2 2 2 55 80 36 13
3 2 2 2 255 1 1 3 3 37 60 52 43 32 20 4
2 1 1 0 0 0 0 1 1 1 2 2 2 2 4 16
118 125 125 81 7 7 3 2 255 2 2 4 10 13 11 13
17 17 17 3 2 1 1 255 0 1 1 1 1 3 15 26
15 9 2 2 1 255 0 1 1 1 13 40 43 45 52 55
73 34 3 1 255 0 0 1 2 2 2 1 2 3 7 3
1 0 1 255 1 1 2 2 2 124 157 124 78 14 3 2
2 2 255 2 1 1 1 2 1 1 2 2 3 2 2 2
255 2 2 2 1 1 3 8 14 8 2 1 1 1 255 1
1 2 2 2 7 39 35 22 8 5 3 2 1 255 1 1
2 3 11 255 255 255 228 17 2 1 1 1 255 1 2 3
36 136 147 150 151 151 107 5 3 2 255 0 1 1 2 5
7 8 8 8 7 2 1 2 1 255 1 1 2 4 29 30
65 68 93 40 5 2 1 2 255 2 2 3 27 49 49 55
37 27 5 3 2 1 255 1 1 4 5 123 143 143 119 85
77 3 1 1 1 255 1 2 3 42 68 68 78 62 62 40
3 1 1 255 1 2 2 2 5 4 4 4 5 1 1 1
1 255 1 1 1 1 1 2 2 2 5 5 5 2 1 1
255 2 2 1 1 2 40 105 130 130 116 5 2 1 255 0
1 2 2 2 2 3 4 4 4 3 1 1 0 255 1 1
1 3 26 51 51 41 55 66 55 22 1 1 255 1 2 2
18 33 78 87 83 69 59 29 16 2 1 255 0 0 2 5
15 10 20 17 17 4 1 0 1 255 1 1 0 0 0 0
1 1 2 1 1 1 0 0 255 1 1 1 1 27 34 32
32 8 10 4 2 1 2 255 1 1 2 14 20 18 17 4
3 1 1 2 0 255 0 1 1 2 4 8 17 7 7 2
2 0 0 0 255 1 1 1 43 72 96 142 142 144 153 5
2 1 255 2 2 2 2 14 55 80 80 104 48 13 3 2
1 255 1 1 3 4 65 65 52 47 43 47 43 4 1 1
0 0 0 0 1 1 2 2 0 1 2 16 123 186 186 186
125 81 7 5 3 255 2 2 10 13 13 13 13 15 16 17
13 2 1 0 255 0 0 2 3 5 15 30 32 35 23 15
2 2 255 1 1 2 4 40 43 35 33 36 54 94 73 34
1 255 1 1 2 2 2 1 1 3 7 7 3 1 1 2
255 2 2 2 2 161 157 157 157 222 78 14 2 1 2 255
1 1 1 1 2 3 7 8 4 3 2 1 2 255 2 1
1 1 2 11 14 21 21 14 2 2 2 255 1 1 2 2
7 23 53 47 39 23 8 5 3 1 255 1 2 4 10 247
255 255 255 255 228 17 2 1 1 255 2 3 36 139 155 155
255 255 255 185 107 4 2 255 0 0 1 5 7 8 9 10
10 11 5 3 2 1 255 1 2 4 30 45 51 118 129 129
93 40 3 1 2 255 2 2 18 27 49 49 53 37 74 34
4 3 2 255 1 1 4 123 153 153 144 143 129 92 53 1
1 1 255 1 2 20 52 78 52 104 111 111 54 40 2 1
255 1 2 2 3 15 30 5 5 5 5 1 1 1 255 2
1 1 1 1 2 8 8 5 5 5 2 1 1 255 2 2
1 1 40 112 189 207 188 163 116 5 2 255 1 1 2 2
2 3 7 11 7 4 1 1 1 0 255 1 3 3 26 56
51 51 40 51 66 58 52 1 1 255 0 2 14 20 33 33
43 47 47 22 28 22 3 1 255 0 0 2 10 15 8 15
16 16 4 2 1 1 255 1 1 1 1 1 0 1 1 2
2 1 1 0 0 255 0 2 5 16 27 27 34 36 39 36
5 2 1 1 255 1 1 2 14 21 18 18 4 4 2 1
2 1 255 1 1 1 4 8 8 7 4 7 4 2 1 1
0 255 0 1 58 61 124 72 88 72 130 153 130 2 1 255
2 2 2 14 55 62 62 69 105 69 46 4 2 1 255 1
2 4 78 78 64 43 47 51 74 77 43 2 1 0 1 1
1 1 1 0 0 2 2 7 145 228 234 188 188 211 142 42
5 3 255 2 2 11 14 24 24 16 16 16 17 13 9 2
1 255 0 2 2 5 24 30 36 41 43 34 28 23 2 255
1 1 3 13 58 46 30 30 30 54 84 73 45 4 255 1
1 2 2 2 2 2 2 3 3 1 1 1 2 255 2 1
2 118 167 124 116 110 219 219 36 1 1 1 255 1 1 1
3 4 5 7 8 8 4 2 2 2 255 2 1 1 2 5
11 14 22 22 21 4 2 2 255 1 1 2 2 18 42 54
66 66 36 15 8 1 0 255 1 1 8 94 255 255 255 255
255 255 66 4 1 1 255 2 4 139 143 250 255 255 255 246
189 141 4 2 255 0 0 1 7 7 9 10 11 8 11 7
4 3 1 255 1 3 62 62 52 45 51 118 118 107 48 3
2 1 255 2 7 28 40 47 49 53 85 85 74 29 3 2
255 1 1 9 126 144 138 138 144 150 154 92 1 1 1 255
1 2 81 81 68 52 78 61 61 51 40 3 2 255 1 1
2 3 15 30 18 10 10 5 2 1 1 255 2 1 1 1
1 4 10 10 5 3 3 1 1 1 255 1 1 1 4 88
123 154 207 188 163 111 8 5 255 1 1 2 2 2 5 21
23 23 13 4 3 1 0 255 1 1 10 26 34 26 40 40
51 54 55 52 1 1 255 1 2 16 35 35 32 32 43 36
22 28 28 2 1 255 1 2 4 10 10 10 15 15 18 14
3 2 2 255 2 0 0 0 1 1 1 1 2 1 1 1
1 0 255 0 2 11 16 22 11 26 39 41 41 18 4 2
2 255 1 1 1 8 2 2 3 3 4 4 2 4 1 255
1 2 3 4 7 5 5 4 7 7 4 2 2 1 255 1
2 61 135 124 96 84 51 84 130 130 2 1 255 1 2 3
17 62 61 61 52 52 52 41 4 2 1 255 1 2 28 72
72 64 43 51 74 85 85 43 3 1 1 1 1 1 1 1
1 0 0 2 3 179 228 228 188 188 215 211 53 3 2 255
2 3 11 13 16 15 16 15 16 17 13 9 3 1 255 0
2 2 5 20 30 30 33 52 34 34 28 2 255 1 1 2
9 42 42 35 35 30 41 45 65 47 15 255 2 2 2 2
1 1 2 2 2 2 1 1 1 2 255 1 1 3 118 124
118 110 93 145 137 125 1 1 1 255 1 1 2 4 8 9
5 7 7 7 2 1 2 255 2 1 1 4 8 13 42 36
36 18 4 2 2 255 2 1 2 2 23 42 42 47 36 36
36 14 1 0 255 1 1 18 134 255 255 255 255 255 255 66
5 2 1 255 2 5 143 246 255 255 255 255 255 204 189 16
2 255 1 0 2 7 9 14 13 13 9 11 9 4 3 1
255 1 2 30 62 52 52 46 118 107 107 68 3 3 1 255
2 17 35 35 32 33 51 61 51 61 29 3 1 255 1 2
39 117 142 117 120 120 150 154 154 1 0 1 255 1 3 80
80 62 62 68 102 110 61 51 2 2 255 2 1 2 3 15
18 15 10 9 5 3 2 1 255 1 1 0 1 1 3 10
10 10 3 3 1 1 1 255 0 1 1 4 91 130 163 189
173 142 111 15 5 255 1 2 2 2 2 11 21 23 23 23
14 4 2 1 255 1 1 10 34 56 24 22 24 36 36 39
21 2 1 255 2 2 16 35 64 43 36 39 39 28 28 28
2 1 255 0 2 2 10 17 15 16 15 21 14 1 1 2
255 2 2 0 0 1 2 3 2 2 2 1 1 1 1 255
2 1 2 17 17 11 16 17 41 36 13 4 1 0 255 1
1 1 4 2 2 3 4 4 2 1 2 1 255 2 2 3
3 5 5 5 5 5 8 5 3 2 2 255 1 2 67 135
111 58 58 69 99 99 74 1 0 255 1 1 2 8 37 61
62 74 52 52 24 4 2 1 255 2 2 5 30 64 54 54
51 51 67 69 43 3 2 2 2 2 2 1 0 0 0 0
1 3 179 228 240 255 255 255 221 53 3 2 255 1 3 11
16 16 22 15 13 14 15 14 9 3 2 255 0 1 2 20
27 30 27 47 26 48 42 42 2 255 2 2 3 29 29 35
24 30 29 29 43 65 65 15 255 2 2 3 7 8 2 2
1 1 1 2 2 2 2 255 1 2 3 71 118 116 110 110
145 147 137 4 1 1 255 1 1 2 5 8 11 5 7 7
7 2 1 2 255 1 1 1 4 8 15 42 36 36 21 14
2 2 255 2 1 2 2 10 36 36 37 37 64 58 15 2
1 255 1 1 2 134 255 255 255 255 255 255 65 5 2 1
255 1 5 143 246 255 246 255 246 246 189 141 3 2 255 1
1 3 7 9 11 9 9 9 9 9 4 3 1 255 1 2
22 52 52 54 46 54 81 83 68 3 1 1 255 2 17 39
39 33 32 41 51 42 42 22 3 2 255 1 1 39 90 103
112 104 110 124 154 154 2 0 0 255 1 1 80 111 68 62
62 68 85 67 34 2 2 255 2 2 2 2 4 5 9 9
9 5 4 2 1 255 1 1 0 1 1 1 3 7 7 7
3 2 2 0 255 0 1 2 4 69 147 154 163 125 119 99
8 2 255 1 1 2 2 2 2 9 15 13 23 14 4 1
1 255 1 1 4 43 47 47 60 33 33 33 33 9 4 3
255 2 2 3 26 55 43 37 39 39 45 28 17 2 1 255
1 2 2 10 27 21 21 15 16 14 3 2 2 255 2 2
1 0 1 3 3 1 1 1 2 1 1 1 255 2 1 1
11 17 17 18 18 21 21 16 4 2 1 255 1 2 3 13
4 3 2 3 5 2 4 2 2 255 1 1 3 3 5 7
9 13 13 11 5 3 3 2 255 2 2 67 90 79 58 79
102 122 99 61 1 1 255 1 0 1 5 22 27 71 88 88
52 24 3 1 1 255 1 2 3 14 34 54 71 79 83 67
56 17 3 3 3 3 2 2 0 0 1 1 0 1 1 143
207 255 255 255 225 221 16 2 1 255 1 4 10 11 11 13
11 11 11 15 15 5 3 2 255 0 1 2 14 27 33 22
33 26 48 37 28 2 255 1 1 3 18 21 21 16 35 37
29 43 53 53 2 255 2 2 2 7 8 2 3 1 2 1
2 2 2 1 255 1 2 3 62 81 118 139 128 145 137 64
3 2 2 255 1 1 2 3 11 11 14 11 7 2 1 1
1 255 1 1 1 2 8 15 20 20 20 15 2 1 1 255
2 1 1 2 4 23 36 37 49 61 58 10 2 1 255 1
1 1 53 234 255 255 255 255 255 49 2 2 2 255 0 0
49 193 224 207 224 239 249 204 64 3 2 255 1 0 2 7
9 14 11 9 9 9 5 4 2 2 255 1 1 17 30 64
90 64 79 83 83 22 1 1 1 255 2 4 35 35 24 24
36 39 40 40 4 2 2 255 2 1 2 73 90 104 100 103
103 103 78 1 0 0 255 1 1 54 72 62 62 62 72 109
68 17 2 1 255 2 2 2 2 2 2 2 2 3 3 4
2 1 255 1 1 1 0 0 1 1 3 7 10 4 2 1
0 255 0 2 1 2 22 91 92 92 92 91 45 3 1 255
1 1 2 2 2 1 2 3 8 8 4 1 1 1 255 1
1 1 33 47 71 71 36 36 33 33 13 4 3 255 2 2
2 1 26 26 37 39 39 45 17 1 1 1 255 1 1 1
2 27 21 21 21 21 16 3 2 2 255 2 2 1 1 1
3 3 1 1 1 2 1 1 1 255 1 1 1 4 17 18
23 18 16 15 10 3 2 1 255 2 2 5 13 13 3 2
2 7 2 2 1 2 255 1 0 1 2 5 9 9 11 10
7 4 2 2 2 255 1 1 2 51 79 69 79 110 117 99
23 1 1 255 1 0 0 2 16 43 69 74 71 36 2 2
1 2 255 1 2 2 5 20 36 54 60 78 60 24 3 1
3 3 2 2 2 0 0 0 2 1 1 1 1 143 207 255
225 221 58 7 2 1 255 1 2 4 10 11 13 11 11 11
15 11 3 2 1 255 0 1 2 14 39 47 37 47 37 49
37 3 1 255 1 2 3 18 21 21 21 39 41 41 42 45
21 2 255 1 1 1 2 8 8 10 1 1 1 2 2 2
1 255 2 2 2 2 54 81 110 110 100 64 1 1 1 3
255 1 1 2 2 3 11 11 11 3 1 1 1 1 255 1
1 1 1 2 8 11 15 10 4 2 1 1 255 2 1 1
2 3 7 23 42 53 61 10 3 2 1 255 1 1 1 2
5 104 255 255 255 49 3 2 1 1 255 0 0 2 49 141
193 207 207 145 68 4 2 2 255 1 1 1 3 7 11 11
11 9 7 5 4 2 3 255 1 1 1 18 68 68 64 55
79 43 5 1 1 1 255 2 3 5 17 24 24 36 29 22
4 2 1 2 255 2 1 2 7 90 90 85 85 92 78 1
1 0 0 255 1 1 3 54 54 60 72 72 81 21 3 1
1 255 1 1 1 1 2 2 2 1 1 2 2 1 1 255
1 1 1 0 0 1 1 2 2 3 2 1 0 0 255 2
2 1 1 2 22 58 58 45 41 2 1 1 255 1 1 2
2 1 1 1 3 3 3 1 1 0 1 255 1 1 1 3
33 52 60 60 37 33 28 5 3 3 255 0 1 1 1 3
5 8 8 9 1 1 1 1 1 255 1 1 1 0 10 10
16 8 14 8 2 3 3 255 2 2 2 1 0 2 2 1
1 1 2 1 1 1 255 1 2 1 3 10 18 23 21 21
16 2 2 2 1 255 1 2 2 2 2 2 2 1 1 1
1 0 1 255 1 0 1 1 4 7 7 5 3 4 3 1
1 1 255 1 1 1 3 51 51 67 67 67 23 2 2 2
255 1 1 2 2 3 22 43 43 21 5 2 1 2 2 255
1 1 1 3 14 20 20 60 78 56 7 0 0 1 1 1
1 1 1 1 0 1 1 1 1 1 2 51 207 207 58 7
1 1 1 255 2 2 3 4 11 11 11 10 10 10 4 2
1 1 255 1 1 1 3 14 37 36 36 37 37 3 2 1
255 1 1 2 5 20 41 43 43 43 42 42 14 2 1 255
1 1 1 1 1 4 4 2 1 1 2 2 2 1 255 2
2 2 2 4 4 59 59 17 1 1 1 3 2 255 1 0
2 2 2 2 3 3 2 1 1 1 2 255 0 1 2 2
2 2 3 3 3 2 1 1 1 255 1 0 0 2 2 4
11 23 42 13 3 2 0 1 255 1 1 1 2 2 4 61
61 9 9 2 2 1 1 255 0 2 2 2 24 129 129 122
64 4 3 1 1 255 1 1 1 1 2 5 11 9 5 5
3 3 1 2 255 1 1 1 4 17 64 45 43 43 5 2
1 1 1 255 1 2 3 5 10 10 8 5 3 1 1 1
1 255 2 1 2 1 33 56 61 61 80 2 1 1 0 1
255 2 2 2 3 48 52 60 55 21 3 2 1 1 255 1
1 1 1 1 2 2 1 1 1 0 0 0 255 1 1 1
1 1 1 1 2 2 3 1 0 0 2 255 2 1 1 1
1 2 4 3 3 3 2 1 0 255 1 1 2 1 1 0
1 1 1 1 1 1 0 0 255 1 1 0 0 0 33 37
37 36 28 3 3 3 2 255 0 1 1 1 1 2 3 3
1 1 1 1 1 1 255 1 2 2 0 0 0 1 3 4
2 1 1 1 255 1 2 1 1 0 0 1 1 1 1 1
1 1 1 255 1 1 0 2 2 4 21 18 13 8 0 1
1 1 255 1 1 1 0 1 1 1 0 1 1 1 0 1
255 1 0 0 0 1 2 2 2 2 2 1 1 1 1 255
1 1 1 1 3 3 7 3 3 2 2 1 1 255 1 1
2 2 2 0 3 3 3 2 1 2 2 2 255 1 1 1
2 2 4 4 16 7 7 2 1 0 0 1 1 1 1 1
1 1 1 1 1 1 1 1 0 3 1 1 1 1 1 1
255 1 1 1 1 1 3 3 4 4 4 2 1 1 1 255
1 1 1 2 3 3 32 32 5 3 2 2 1 255 3 1
2 2 3 20 43 41 41 9 8 1 1 1 255 0 0 0
0 1 2 3 3 3 2 2 2 1 1 255 1 1 1 1
2 2 2 2 1 1 1 2 2 2 255 1 0 2 2 2
2 2 3 2 1 0 0 1 255 1 1 2 2 2 2 2
1 1 0 1 1 1 255 1 0 1 2 2 3 4 8 4
3 2 2 2 2 255 1 1 2 2 2 2 2 4 2 2
1 1 1 1 255 0 2 2 2 2 4 4 3 2 1 1
1 1 255 1 1 1 2 2 2 2 2 2 2 2 2 2
1 255 1 1 0 3 4 4 4 4 4 2 2 1 1 1
255 1 1 1 3 5 4 3 2 1 1 1 1 1 255 2
3 1 1 1 5 5 5 3 2 1 1 1 1 255 2 2
2 2 2 4 2 1 1 1 1 1 1 255 1 1 1 1
1 2 2 1 0 0 0 0 1 255 1 1 1 1 1 1
1 1 2 1 1 0 0 0 255 2 1 1 0 1 1 1
2 2 2 1 1 1 255 1 0 1 1 1 1 1 2 0
0 1 1 0 0 255 2 1 0 0 0 0 4 4 4 2
2 1 2 1 255 1 1 2 2 1 1 1 1 1 1 1
1 1 1 255 2 2 2 0 0 0 1 1 1 2 1 1
1 255 1 2 1 1 1 1 1 1 1 1 1 1 1 1
255 1 0 2 2 2 1 2 4 2 0 0 0 0 1 255
1 1 1 1 1 1 1 0 1 1 1 1 1 255 1 1
0 1 1 1 0 2 1 1 1 1 1 1 255 1 1 1
1 2 2 2 2 2 2 1 1 1 255 1 1 2 1 0
0 0 2 2 2 1 2 1 1 255 0 0 0 0 0 1
1 1 1 1 1 1 2 0 0 0 1 1 1 1 1 1
1 0 0 0 0 0 0 0 0 1 1 1 1 255 0 1
1 1 1 1 1 2 2 2 1 1 0 0 255 1 1 0
1 2 2 0 1 2 2 2 2 2 255 3 1 1 1 2
3 3 3 3 3 2 1 1 1 255 1 0 0 1 1 1
1 2 2 2 1 1 1 1 255 1 1 1 2 2 1 1
1 1 1 1 1 2 2 255 1 1 2 2 2 1 1 1
1 1 1 1 1 255 1 1 2 3 2 2 1 1 1 1
1 1 1 255 1 0 1 2 2 2 0 2 2 2 1 1
2 2 255 1 2 2 2 2 1 2 2 2 2 1 1 2
2 255 2 2 2 2 2 2 3 3 1 1 1 1 1 255
1 0 2 2 2 2 1 2 2 2 2 2 2 2 255 2
2 1 1 1 2 2 2 2 1 1 1 1 1 255 1 1
1 3 3 2 2 2 1 1 1 1 1 255 1 1 1 1
0 0 1 3 2 2 2 2 2 1 255 2 2 2 1 1
2 1 1 0 1 1 1 1 255 1 1 1 2 1 2 2
2 1 1 1 0 1 255 1 0 1 1 1 1 0 1 1
2 1 1 1 0 255 1 0 0 0 1 0 1 1 2 2
1 0 1 255 1 0 0 1 1 1 0 0 0 0 2 2
2 2 255 2 1 1 0 0 0 0 1 2 1 1 1 1
1 255 1 1 1 1 1 1 1 1 1 1 1 1 1 1
255 1 2 2 1 0 1 1 1 1 2 2 1 0 255 1
1 1 1 1 1 1 0 0 1 1 0 0 1 255 1 0
2 2 1 1 1 2 0 0 0 0 0 1 255 1 1 1
1 1 1 1 1 1 1 2 2 2 255 1 1 1 1 1
1 0 1 2 2 1 1 1 1 255 1 1 1 0 1 0
2 1 1 1 1 0 1 255 1 1 1 1 1 0 0 0
1 2 2 2 1 1 255 1 1 1 0 0 0 0 1 0
0 1 2 3 2 2 1 1 1 255 255 255 255 255 255 255
255 255 255 255 255 255 255 255 255 255 255 255 255 255 255 255
255 255 255 255 255 255 255 255 255 255 255 255 255 255 255 255
255 255 255 255 255 255 255 255 255 255 255 255 255 255 255 255
255 255 255 255 255 255 255 255 255 255 255 255 255 255 255 255
255 255 255 255 255 255 255 255 255 255 255 255 255 255 255 255
255 255 255 255 255 255 255 255 255 255 255 255 255 255 255 255
255 255 255 255 255 255 255 255 255 255 255 255 255 255 255 255
255 255 255 255 255 255 255 255 255 255 255 255 255 255 255 255
255 255 255 255 255 255 255 255 255 255 255 255 255 255 255 255
255 255 255 255 255 255 255 255 255 255 255 255 255 255 255 255
255 255 255 255 255 255 255 255 255 255 255 255 255 255 255 255
255 255 255 255 255 255 255 255 255 255 255 255 255 255 255 255
255 255 255 255 255 255 255 255 255 255 255 255 255 255 255 255
255 255 255 255 255 255 255 255 255 255 255 255 255 255 255 255
255 255 255 255 255 255 255 255 255 255 255 255 255 255 255 255
255 255 255 255 255 255 255 255 255 255 255 255 255 255 255 255
255 255 255 255 255 255 255 255 255 255 255 255 255 255 255 255
255 255 255 255 255 255 255 255 255 255 255 255 255 255 255 255
255 255 255 255 255 255 255 255 255 255 255 255 255 255 255 255
255 255 255 255 255 255 255 255 255 255 255 255 255 255 255 255
255 255 255 255 255 255 255 255 255 255 255 255 255 255 255 255
255 255 255 255 255 255 255 255 255 255 255 255 255 255 255 255
255 255 255 255 255 255 255 255 255 255 255 255 255 255 255 255
255 255 255 255 255 255 255 255 255 255 255 255 255 255 255 255
255 255 255 255 255 255 255 255 255 255 255 255 255 255 255 255
255 255 255 255 255 255 255 255 255 255 255 255 255 255 255 255
255 255 255 255 255 255 255 255 255 255 255 255 255 255 255 255
255 255 255 255 255 255 0 1 1 1 1 0 0 0 0 0
0 1 1 1 1 1 1 255 0 1 1 1 1 3 1 2
2 2 1 1 0 0 255 1 1 1 1 0 0 0 0 1
2 2 2 0 255 1 0 0 0 0 0 0 1 1 1 2
2 1 1 255 1 1 1 1 1 1 1 1 1 2 1 1
1 2 255 1 1 2 1 0 1 1 2 2 2 1 1 1
1 255 1 1 1 1 1 1 1 3 1 1 0 0 1 255
1 1 1 1 0 0 0 0 1 2 2 1 1 255 1 1
1 2 2 2 1 1 0 1 1 1 1 0 255 0 1 1
1 1 0 1 1 1 1 1 2 2 2 255 2 2 2 2
1 0 1 2 1 1 1 0 1 255 1 1 1 1 1 1
1 2 2 2 2 1 1 2 255 2 1 1 1 1 2 2
2 2 1 1 1 1 2 255 2 1 1 1 0 1 0 0
0 1 2 0 0 255 1 1 1 1 0 0 0 0 0 0
1 1 1 1 255 3 2 0 0 1 2 2 2 2 1 1
1 0 255 1 2 2 2 2 1 1 1 1 0 0 1 1
255 1 1 1 1 1 2 1 1 1 2 2 2 2 2 255
1 1 1 1 1 1 2 2 1 0 1 1 1 255 0 0
0 1 0 0 0 0 0 0 0 1 2 2 255 1 0 0
1 1 1 1 1 1 1 1 1 2 2 255 2 1 1 1
1 1 1 1 1 1 1 1 2 1 255 1 1 1 1 1
1 1 1 2 2 1 1 1 255 1 1 1 1 1 2 1
0 0 1 1 1 1 1 255 1 1 1 1 1 0 0 0
0 0 1 1 1 0 255 0 0 0 0 0 2 2 2 2
2 2 1 0 255 1 1 1 1 1 2 1 1 1 1 1
1 1 1 255 1 0 0 0 0 0 0 0 1 1 1 1
0 255 1 1 1 1 1 1 1 1 1 1 2 1 1 1
255 1 1 0 1 1 1 1 1 1 1 1 0 1 1 1
2 0 0 1 1 1 2 1 1 1 2 1 1 1 1 1
1 1 1 1 255 1 0 0 0 1 2 1 1 2 2 2
2 2 2 255 1 1 1 1 1 0 0 0 1 2 1 1
0 255 1 1 0 0 0 1 0 1 0 1 1 2 1 1
255 1 1 1 1 1 1 1 1 1 2 1 2 2 2 255
0 1 1 0 0 0 2 2 2 1 1 1 1 1 255 1
2 1 0 1 2 3 3 1 0 0 0 1 255 1 1 1
0 0 0 0 0 1 1 2 2 2 255 1 1 1 2 3
2 2 2 1 1 1 2 2 1 255 0 1 1 1 0 1
2 2 2 1 1 1 2 3 255 2 1 2 2 2 1 1
1 1 1 1 1 1 255 1 1 1 1 1 1 2 4 2
2 2 2 1 1 255 1 1 0 1 2 2 2 3 2 2
2 2 2 2 255 2 1 1 0 0 1 1 0 0 0 2
1 1 255 1 1 1 1 1 1 1 0 0 0 1 1 1
2 255 3 2 0 0 1 2 2 1 1 1 1 1 0 255
1 2 2 2 2 0 1 1 1 1 1 1 1 255 1 1
1 1 1 3 3 3 5 5 3 1 1 2 255 1 1 1
1 2 1 2 2 1 0 0 1 1 255 0 0 1 1 1
1 1 1 0 0 0 0 0 1 255 1 1 1 1 1 1
1 1 1 1 1 1 1 1 255 1 1 1 1 1 0 1
2 2 2 2 2 2 1 255 1 2 1 1 1 1 1 2
4 2 1 1 2 255 1 1 1 2 2 4 5 4 1 1
1 1 1 1 255 2 2 1 1 1 1 1 1 0 0 1
1 1 0 255 0 0 0 0 0 2 4 4 4 3 2 2
1 255 1 1 0 0 1 1 1 1 1 1 1 1 1 1
255 1 0 0 0 0 0 0 0 1 1 1 1 0 255 1
1 1 1 3 4 5 2 2 2 2 2 2 1 255 1 0
0 1 2 4 4 4 2 1 1 0 1 1 1 2 0 0
1 1 1 1 1 1 1 2 1 1 1 1 2 1 1 1
1 255 1 0 0 0 0 2 1 4 4 3 2 1 1 2
255 1 1 1 1 1 1 1 1 1 1 1 1 1 255 1
1 0 1 2 3 2 1 1 1 1 1 1 1 255 2 2
1 1 1 1 1 1 1 2 1 1 1 2 255 0 1 1
1 0 1 2 3 1 0 1 2 1 1 255 2 2 2 0
2 3 4 4 2 1 0 0 1 255 1 1 1 1 2 1
3 1 2 2 2 1 2 255 2 1 2 3 7 26 55 55
13 2 2 2 2 1 255 1 1 1 1 1 2 3 3 2
2 1 1 1 1 255 1 2 3 2 2 1 1 1 0 1
0 0 0 255 0 1 1 2 1 8 17 17 10 2 2 2
1 1 255 1 0 0 1 2 2 2 3 2 2 2 2 2
2 255 1 1 1 1 1 2 2 2 2 0 0 1 1 255
1 1 1 1 1 3 2 2 0 1 1 1 2 2 255 2
2 1 1 2 2 2 2 2 2 1 1 1 255 2 2 2
2 1 1 1 1 1 1 1 1 0 255 1 1 1 2 3
4 16 18 32 74 13 1 1 2 255 1 1 1 1 2 2
2 2 2 1 1 1 1 255 0 1 1 2 2 3 3 3
3 3 1 0 0 1 255 1 0 1 1 1 3 3 5 4
4 3 2 2 1 255 1 1 1 1 1 0 1 1 2 2
2 1 1 1 255 1 2 1 1 1 1 1 1 4 2 2
1 1 255 1 1 1 2 4 99 99 112 85 3 2 2 1
1 255 1 1 1 1 1 2 2 2 1 1 1 1 0 0
255 0 0 0 0 2 24 35 16 7 4 2 2 1 255 0
1 1 0 0 0 0 1 2 1 1 1 1 1 255 0 0
0 1 1 1 0 2 2 2 2 2 0 255 1 2 2 3
9 10 13 13 14 9 4 2 1 1 255 1 2 2 2 8
17 39 52 52 33 2 0 1 1 1 1 2 2 1 1 1
1 1 1 2 1 1 2 2 2 2 1 1 1 1 255 1
1 1 1 2 3 18 18 8 5 2 1 1 1 255 1 1
1 2 2 1 1 2 2 2 1 1 1 255 0 1 0 1
1 3 3 4 4 4 1 1 1 1 255 2 2 1 1 1
2 2 2 1 1 1 1 1 1 255 0 0 1 1 1 5
5 5 2 1 1 2 1 1 255 2 2 2 3 10 16 18
36 5 2 2 1 1 255 1 2 2 2 2 3 27 27 3
2 2 1 2 255 2 2 2 3 37 77 69 55 34 16 3
2 2 2 255 2 3 2 2 2 41 41 42 32 2 2 1
1 1 255 1 1 3 2 2 1 1 1 0 0 0 1 0
255 0 1 1 7 22 255 255 255 255 60 4 3 3 1 255
2 0 0 1 2 2 2 4 2 2 2 2 2 2 255 1
0 0 2 2 4 4 3 2 2 1 1 1 255 0 1 1
2 7 16 22 39 7 2 1 1 2 2 255 2 1 1 2
2 11 11 11 15 4 1 1 0 255 1 2 2 2 2 2
27 27 18 3 2 2 1 255 1 1 1 3 3 255 255 255
255 255 204 7 1 2 255 1 1 1 2 3 3 3 4 4
4 1 1 0 255 1 1 1 1 3 4 10 7 4 4 3
1 0 0 255 1 1 1 2 2 26 35 37 37 37 14 4
3 1 255 1 1 1 1 1 0 2 2 3 2 2 0 0
0 255 0 1 1 1 1 2 5 14 10 9 2 1 1 255
1 2 2 4 99 131 131 150 150 112 18 2 2 2 255 2
1 1 1 2 4 4 3 4 2 1 1 0 0 255 0 0
0 15 35 35 45 43 27 8 3 2 1 255 1 1 2 1
1 1 1 3 3 3 2 2 2 1 255 1 1 2 2 2
2 4 5 5 2 1 1 1 255 2 2 2 9 13 13 16
18 23 35 14 3 1 0 255 0 2 2 18 39 218 255 255
212 212 33 2 3 1 1 1 1 2 1 1 1 1 1 1
2 1 2 3 5 17 3 1 1 1 1 255 1 1 1 1
4 42 83 83 83 30 2 1 1 1 255 1 1 2 1 2
2 8 8 3 2 2 1 1 255 0 0 0 2 2 3 8
11 15 5 4 1 1 1 255 1 1 1 1 2 2 22 22
3 2 1 2 1 1 255 2 2 2 2 9 132 212 212 32
2 2 1 0 0 255 2 2 10 14 255 255 255 255 43 10
3 1 1 255 1 2 2 3 28 255 255 255 255 8 1 1
1 255 1 1 3 34 73 73 55 54 37 34 27 3 2 1
255 2 2 3 3 41 67 86 102 102 42 3 2 1 1 255
1 2 3 3 4 11 18 23 2 1 1 1 0 255 0 1
2 22 255 255 255 255 255 255 69 4 3 1 255 1 1 2
2 2 2 9 7 3 2 1 2 2 2 255 1 1 1 3
5 5 4 4 2 3 2 1 1 255 1 1 2 7 17 20
27 39 39 7 3 1 2 2 255 1 1 1 3 15 15 15
21 21 17 2 1 0 255 1 2 2 2 2 40 47 53 32
18 2 2 1 255 0 0 0 3 255 255 255 255 255 255 255
204 3 2 255 1 0 0 3 3 4 228 255 255 255 5 1
0 255 0 1 1 2 8 104 247 214 214 204 22 2 1 0
255 0 1 2 4 34 43 45 54 66 54 24 14 4 2 255
2 1 1 1 2 2 3 3 8 8 3 0 0 0 255 0
0 1 1 1 2 30 126 126 27 2 1 0 255 1 2 3
58 123 131 131 150 158 192 91 18 1 1 255 1 0 1 2
9 11 10 9 7 7 4 1 1 1 255 0 0 15 41 41
33 33 35 43 43 17 2 1 255 1 1 2 2 2 4 7
7 4 4 2 2 2 1 255 1 1 3 5 7 5 8 8
8 3 2 2 1 255 1 2 9 20 20 18 20 20 33 59
35 4 2 1 255 0 2 18 23 218 255 255 255 255 255 212
26 4 2 1 1 1 1 1 1 1 1 1 1 1 4 5
39 79 79 64 3 1 1 1 255 3 1 1 4 42 92 105
118 94 83 30 1 1 1 255 1 1 2 2 2 17 46 46
34 4 2 2 1 255 1 0 0 0 2 8 11 14 15 21
5 2 1 1 255 1 1 1 2 3 22 65 34 30 2 2
2 1 1 255 1 2 2 9 132 231 255 255 218 32 2 2
1 0 255 3 8 15 255 255 255 255 255 255 43 10 4 1
255 2 2 2 28 255 255 255 255 255 255 1 1 1 255 1
2 7 37 64 64 54 47 54 47 32 7 3 2 255 2 3
3 46 67 73 102 104 112 60 40 2 1 1 255 1 1 2
3 11 34 45 48 30 2 1 1 1 255 1 2 3 255 255
255 255 255 255 255 255 69 3 2 255 1 1 3 3 11 5
11 7 7 4 2 2 1 1 255 2 1 1 2 5 5 4
4 4 4 2 2 1 255 2 2 3 17 32 20 27 35 35
29 7 3 2 2 255 1 1 2 14 22 33 28 27 26 17
2 1 0 255 0 2 2 3 33 47 47 53 32 23 17 2
1 255 0 0 3 45 255 255 255 255 255 255 255 255 9 3
255 1 1 0 3 4 228 255 255 255 255 255 4 0 255 0
0 0 2 104 204 247 247 247 214 139 26 2 1 255 0 2
2 34 60 45 45 45 54 47 39 15 2 0 255 1 1 1
1 3 3 10 16 18 17 15 0 0 1 255 0 0 1 1
2 30 155 168 208 136 27 1 0 255 1 2 52 80 98 123
131 143 188 192 192 35 2 2 255 1 1 1 5 10 15 11
9 8 7 5 4 2 2 255 1 3 30 41 41 46 28 35
43 45 41 3 2 255 1 1 1 2 4 7 8 11 8 4
3 2 2 1 255 1 3 5 11 16 9 11 9 10 4 3
1 1 255 2 4 20 27 33 22 20 20 33 45 33 5 3
2 255 0 2 22 126 255 255 255 255 255 255 255 111 4 2
1 1 1 1 1 1 2 1 1 1 4 5 39 79 98 98
81 40 3 1 1 255 1 3 3 41 105 119 120 118 94 87
41 4 1 1 255 0 0 1 2 17 47 47 49 46 29 2
2 2 255 2 2 1 1 4 8 18 14 16 16 10 5 2
2 255 1 1 1 3 15 65 48 43 34 22 2 2 1 1
255 3 3 4 52 231 253 255 255 244 193 3 1 0 0 255
3 8 40 255 255 255 255 255 255 110 18 7 3 255 2 2
3 185 255 255 255 255 255 255 8 1 1 255 1 1 10 34
48 47 54 59 62 62 47 36 3 2 255 1 1 5 80 80
66 55 73 104 104 58 3 1 1 255 1 1 2 3 34 35
45 35 30 3 2 0 1 255 2 2 39 255 255 255 255 255
255 255 255 181 8 2 255 1 2 3 3 14 11 11 7 7
9 3 3 2 1 255 2 2 3 5 5 5 3 4 4 4
3 2 1 255 2 2 3 33 33 18 18 18 27 15 14 5
2 2 255 1 2 13 14 33 33 40 36 36 22 3 1 0
255 1 2 3 35 35 40 33 53 42 42 17 2 1 255 1
2 3 255 255 255 255 255 255 255 255 255 255 3 255 2 2
2 4 23 255 255 255 255 255 255 9 0 255 0 2 2 39
190 247 247 255 255 255 255 88 2 1 255 2 2 4 28 60
52 52 52 47 45 39 33 2 0 255 1 1 1 2 3 8
17 21 26 17 15 2 1 1 255 1 1 1 2 15 155 193
230 251 251 62 2 1 255 1 3 64 98 123 136 141 141 158
130 125 64 2 2 255 0 1 1 8 9 14 9 9 9 7
5 4 2 2 255 2 9 33 42 42 52 33 35 47 47 47
35 2 255 1 1 2 3 5 7 7 5 8 8 3 2 1
1 255 2 3 4 7 7 7 10 11 11 4 3 1 1 255
1 3 22 27 30 30 30 37 37 33 22 16 3 2 255 1
2 29 141 255 255 255 255 255 255 255 119 8 2 1 1 2
2 1 1 2 1 1 1 2 15 49 56 98 105 98 73 3
1 1 255 2 3 4 105 132 142 142 153 118 87 54 4 1
1 255 0 0 1 2 18 45 46 49 49 49 4 2 2 255
2 2 2 2 8 8 9 9 14 14 10 5 1 1 255 1
1 1 5 60 77 48 47 48 30 2 2 0 1 255 1 3
4 52 231 233 218 243 243 193 4 2 1 2 255 3 8 40
255 255 255 255 255 255 255 36 5 2 255 2 2 3 185 255
255 255 255 255 255 8 1 1 255 1 2 27 46 64 37 59
69 69 65 56 36 3 1 255 1 2 46 80 80 72 55 73
112 122 85 3 1 0 255 0 1 1 8 26 35 45 35 23
4 3 1 2 255 2 8 86 255 255 255 255 255 255 255 255
255 8 2 255 2 2 2 14 14 11 7 5 7 9 5 2
2 1 255 1 2 3 5 5 4 3 4 4 4 3 2 0
255 2 2 4 26 26 18 18 18 16 15 15 8 2 2 255
1 2 10 13 22 28 33 28 29 22 7 1 1 255 1 2
2 35 47 34 33 35 42 42 23 3 1 255 1 2 3 255
255 255 255 255 255 255 255 255 255 2 255 2 2 2 4 23
255 255 255 255 255 255 9 0 255 3 3 5 66 190 247 250
255 255 255 255 139 2 2 255 2 2 3 10 34 52 52 52
47 47 45 34 4 0 255 1 1 2 2 3 8 21 32 32
17 15 2 2 2 255 1 2 2 7 39 155 208 238 251 240
118 8 1 255 0 3 64 98 153 145 143 143 130 130 119 35
3 2 255 1 1 1 5 8 14 14 14 8 7 7 4 2
2 255 2 9 33 42 45 54 54 62 62 62 47 35 2 255
1 1 2 3 8 8 8 5 8 8 4 2 1 1 255 1
2 5 8 7 7 9 10 10 5 3 1 2 255 2 3 11
27 33 33 43 37 43 22 22 10 3 1 255 1 2 59 192
255 255 255 255 255 255 255 111 4 2 2 1 2 2 0 0
2 1 1 1 2 15 35 49 56 117 129 74 3 2 2 255
3 3 4 96 119 132 153 155 124 118 64 2 1 1 255 2
1 1 2 23 49 49 51 51 51 5 2 1 255 2 2 1
2 4 8 10 10 10 9 7 2 0 0 255 2 1 1 4
36 77 48 53 55 53 3 2 1 1 255 3 3 4 29 233
255 255 255 244 190 21 1 1 2 255 2 3 35 255 255 255
255 255 255 255 36 5 3 255 2 2 3 37 255 255 255 255
255 255 5 1 1 255 1 3 10 80 80 37 37 59 59 65
62 43 4 2 255 2 3 7 72 80 80 64 113 113 115 85
3 2 0 255 0 0 0 8 18 26 35 35 23 4 1 1
1 255 2 4 86 255 255 255 255 255 255 255 255 255 4 2
255 1 2 2 10 16 11 10 8 8 8 5 2 2 2 255
1 1 3 4 5 7 4 5 5 4 3 2 0 255 2 2
4 21 21 18 18 18 11 11 11 4 2 2 255 0 1 10
22 33 33 51 36 35 33 7 1 1 255 1 2 2 20 34
33 30 30 35 42 15 3 2 255 1 2 3 220 255 255 255
255 255 255 255 255 255 1 255 1 1 2 2 23 255 255 255
255 255 255 5 0 255 1 3 5 66 190 251 255 255 255 255
255 168 2 1 255 1 1 3 9 28 52 52 60 60 68 62
33 4 1 255 0 1 2 2 3 3 14 26 29 26 13 4
2 2 255 2 2 2 7 74 193 238 240 255 204 118 8 1
255 1 3 48 145 155 154 162 142 142 142 119 36 3 2 255
1 1 2 5 8 9 14 14 7 7 7 4 2 1 255 3
9 42 64 64 77 65 62 62 62 47 24 2 255 0 1 1
2 9 9 8 7 17 16 5 1 1 1 255 2 2 5 7
5 4 3 3 5 5 3 1 1 255 1 2 11 41 41 29
29 20 43 37 22 7 2 1 255 1 2 59 192 255 255 255
255 255 255 255 51 13 3 2 1 1 1 0 0 0 1 1
1 2 3 21 35 56 117 117 51 2 2 2 255 2 3 4
58 77 96 88 150 124 78 54 1 1 1 255 2 1 1 1
23 53 51 73 73 73 5 1 1 255 1 2 2 2 3 8
10 10 9 7 4 2 0 0 255 1 1 0 2 36 61 60
60 60 34 3 1 0 1 255 2 2 3 13 233 255 255 255
190 102 13 3 2 2 255 3 11 17 255 255 255 255 255 255
145 7 2 2 255 1 1 2 9 255 255 255 255 255 150 4
1 1 255 3 3 7 41 84 84 65 65 62 62 62 43 4
1 255 3 3 3 65 72 86 102 113 115 113 18 2 2 0
255 0 0 1 2 9 11 26 34 23 2 1 1 0 255 2
2 4 255 255 255 255 255 255 255 255 81 3 1 255 1 1
1 10 16 10 9 9 8 5 2 2 2 1 255 1 1 1
3 4 4 4 4 4 3 2 2 1 255 1 2 4 11 21
26 47 47 18 15 9 3 2 2 255 1 1 3 22 22 33
33 34 34 22 3 1 1 255 1 1 1 3 16 16 18 20
30 64 5 2 2 255 2 2 3 9 255 255 255 255 255 255
255 255 5 1 255 0 0 2 2 3 13 255 255 255 255 5
2 1 255 1 2 4 5 71 195 250 246 250 247 231 30 2
1 255 1 1 1 10 30 68 93 68 83 78 78 16 4 2
255 1 2 3 2 2 2 3 14 22 16 4 3 2 2 255
2 0 0 1 74 143 231 231 240 204 105 4 1 255 0 1
4 100 153 153 130 142 201 201 116 13 3 1 255 1 1 1
2 5 8 9 7 7 7 7 4 2 1 255 2 7 40 64
72 65 52 52 62 62 41 1 0 255 0 0 1 2 2 7
7 17 20 5 3 1 1 1 255 1 2 3 5 7 4 3
3 5 4 2 1 1 255 1 2 4 14 41 29 29 29 46
34 18 7 2 1 255 1 2 4 59 192 255 255 255 255 255
241 24 4 2 2 2 1 1 0 0 0 1 2 1 1 1
3 21 23 52 52 3 2 2 2 255 2 2 3 14 40 58
83 124 124 78 13 1 1 2 255 2 1 0 1 3 53 51
51 18 10 1 1 1 255 1 1 1 2 2 3 5 9 7
4 3 2 0 0 255 2 2 2 2 2 30 36 34 34 4
3 1 1 3 255 3 2 3 3 13 247 255 255 102 4 3
1 1 1 255 2 4 4 17 255 255 255 255 145 8 3 2
1 255 1 2 2 2 2 151 195 151 150 4 2 1 1 255
3 3 4 21 61 79 65 40 61 61 55 8 1 3 255 3
3 3 7 65 71 86 88 98 18 3 1 2 1 255 0 0
1 2 2 9 26 26 3 1 1 1 1 255 1 2 4 13
255 255 255 255 255 255 168 3 0 0 255 1 1 2 3 8
8 9 9 8 4 1 1 1 2 255 1 1 1 2 3 4
4 4 2 2 1 1 1 255 1 1 2 4 11 28 47 47
26 11 4 2 2 2 255 2 1 1 5 22 48 47 35 33
3 1 1 1 255 1 2 2 2 3 8 8 17 17 4 3
2 2 255 2 2 2 2 5 255 255 255 255 255 255 16 3
1 255 0 1 2 2 2 2 13 51 51 3 2 2 2 255
1 0 2 3 5 69 147 179 243 179 30 13 4 1 255 1
1 1 2 20 41 60 93 106 93 58 11 1 1 255 0 0
2 2 1 1 1 4 3 3 3 2 1 1 255 2 1 0
0 2 86 143 204 204 116 4 2 1 255 1 2 3 17 37
37 65 94 142 142 36 3 2 2 255 1 1 1 1 2 5
5 5 7 7 2 2 2 2 255 1 2 13 64 72 77 59
34 34 10 8 1 0 255 0 1 1 2 2 2 4 5 4
3 2 1 1 1 255 1 1 2 3 5 4 4 3 3 2
1 0 1 255 1 1 2 7 41 41 29 34 34 34 17 4
2 1 255 0 1 4 26 58 155 160 160 160 147 28 13 3
2 2 2 1 1 0 0 0 1 1 2 2 2 2 2 4
5 5 2 1 1 1 255 1 2 2 2 2 28 49 83 68
13 4 1 1 2 255 1 1 0 1 1 3 3 3 8 2
1 1 2 255 2 1 1 1 1 2 2 2 2 3 2 1
0 0 255 2 2 2 2 2 2 2 3 3 3 2 1 0
1 255 3 1 2 2 3 3 7 8 4 3 3 1 1 0
255 2 4 2 2 9 20 33 33 21 3 2 0 1 255 1
1 2 2 2 2 2 3 3 2 1 0 1 255 1 1 1
3 21 61 65 40 40 40 8 1 0 0 255 2 2 2 3
3 8 34 8 11 3 2 1 2 1 255 1 1 1 2 1
2 2 2 2 2 2 1 1 255 1 1 1 4 14 255 255
255 255 168 8 2 0 0 255 2 1 2 2 5 5 5 2
4 2 1 1 1 1 255 1 1 1 1 1 1 1 2 2
2 1 1 1 255 1 1 2 2 4 11 28 46 26 4 2
2 1 2 255 2 2 2 3 5 22 22 3 3 2 1 1
1 255 2 2 2 1 2 3 3 2 2 3 2 2 1 255
1 1 1 2 2 2 73 255 255 255 16 3 1 1 255 1
2 2 2 2 2 2 2 2 2 1 2 2 255 1 1 1
1 3 3 4 4 11 11 11 3 3 1 255 0 0 1 2
2 10 27 54 93 58 11 2 1 1 255 1 1 2 2 1
1 0 2 2 2 1 1 1 1 255 1 0 0 1 2 2
16 16 16 4 2 1 1 255 1 2 2 5 18 20 33 37
49 11 3 2 1 1 255 1 1 1 1 1 3 5 5 5
3 2 2 1 2 255 0 0 1 5 56 56 34 32 10 4
1 1 0 255 0 1 1 2 1 1 2 2 2 1 1 1
1 1 255 0 0 1 1 3 4 4 2 2 1 0 0 1
255 1 1 1 1 7 29 29 34 18 15 11 3 1 1 255
1 1 4 10 26 43 53 53 55 24 9 2 1 2 2 2
2 2 0 0 1 1 1 1 1 1 2 1 2 3 1 1
1 1 1 255 1 2 1 1 1 1 1 2 4 4 2 2
2 2 255 1 1 0 0 0 1 2 3 3 1 1 1 2
255 1 1 1 1 1 1 1 1 2 2 2 1 0 0 255
2 2 2 2 2 2 2 2 2 3 2 1 0 1 255 2
1 2 1 2 2 3 5 3 3 3 3 1 0 255 1 1
1 1 1 11 15 11 2 2 1 0 1 255 1 2 2 2
1 1 1 1 1 1 1 1 1 255 1 1 1 1 1 1
2 3 3 4 3 0 0 0 255 2 2 2 2 2 1 1
1 3 1 2 2 2 1 255 1 2 1 1 0 1 1 1
1 1 1 1 1 255 1 1 2 2 9 14 14 45 45 3
2 2 1 2 255 1 1 2 3 3 3 3 2 2 2 1
1 1 1 255 2 2 1 2 1 1 1 2 2 2 1 1
1 255 1 1 1 1 2 2 4 2 2 2 2 2 1 2
255 2 2 1 1 1 3 3 1 1 1 1 1 0 255 1
2 2 2 2 1 2 2 2 3 2 2 1 255 1 1 1
1 2 2 2 3 10 10 3 1 1 1 255 2 3 3 2
1 2 2 2 1 0 1 2 1 255 1 1 1 0 0 1
1 2 2 2 2 2 0 0 255 0 1 1 2 2 3 3
3 2 2 2 1 1 1 255 1 0 1 2 2 1 1 2
2 1 1 1 1 1 255 0 0 1 1 1 1 1 1 1
1 1 1 0 255 1 2 2 2 2 2 2 2 2 2 2
1 1 1 255 2 1 1 1 1 1 3 3 2 2 2 1
1 2 255 2 0 1 2 2 2 2 2 2 2 0 0 1
255 1 1 1 0 0 0 1 1 2 1 1 1 1 1 255
1 2 1 1 1 2 1 1 1 1 0 0 2 255 1 0
0 0 2 2 2 3 3 3 2 1 1 1 255 2 1 2
1 2 2 22 22 13 7 3 2 1 1 1 2 2 2 0
0 1 1 1 1 1 2 2 1 0 0 1 1 1 3 1
255 0 0 0 1 0 1 1 1 2 3 2 2 1 0 255
0 1 1 1 0 0 2 2 3 2 1 1 1 255 1 1
1 1 1 1 1 1 2 2 1 1 0 0 255 1 2 2
2 2 2 2 2 2 2 1 1 0 1 255 1 0 0 1
1 2 3 3 3 3 3 3 0 0 255 2 1 1 0 0
1 9 2 2 1 1 0 1 255 1 2 1 1 1 1 1
2 1 1 1 1 2 255 1 1 1 1 1 1 1 1 2
3 1 0 0 0 255 1 0 1 0 0 0 1 1 1 1
1 2 2 2 255 1 1 1 1 1 1 1 1 2 2 2
1 1 255 1 2 2 2 4 5 5 2 2 2 1 2 2
2 255 1 1 2 3 3 3 3 2 1 1 1 0 1 2
255 2 2 1 1 1 1 1 2 1 2 2 2 2 255 1
2 1 1 2 1 1 1 1 2 2 2 2 3 255 3 2
0 0 1 1 1 0 0 2 2 1 0 255 1 1 1 2
2 1 1 1 2 2 1 1 1 255 1 1 1 1 2 1
1 0 1 1 1 1 1 2 255 3 3 3 2 1 1 1
2 0 0 0 1 1 255 1 1 1 0 0 0 0 0 1
1 1 1 0 0 255 0 1 1 1 2 2 2 2 2 2
1 1 1 1 255 1 1 1 1 1 1 0 1 2 1 1
1 1 1 255 0 0 1 1 1 0 0 1 1 1 1 1
1 255 1 2 1 1 1 2 2 1 1 1 1 1 1 1
255 3 3 1 1 1 1 1 1 1 1 2 0 0 0 255
2 0 0 0 1 1 1 1 1 2 2 1 1 255 1 1
1 0 0 0 1 2 1 0 0 1 0 0 255 2 2 2
1 1 0 0 1 1 1 0 0 0 255 1 1 0 0 1
2 1 1 1 1 1 1 1 2 255 2 1 1 1 1 2
2 2 2 2 1 1 1 2 1 1 1 1 255 255 255 255
255 255 255 255 255 255 255 255 255 255 255 255 255 255 255 255
255 255 255 255 255 255 255 255 255 255 255 255 255 255 255 255
255 255 255 255 255 255 255 255 255 255 255 255 255 255 255 255
255 255 255 255 255 255 255 255 255 255 255 255 255 255 255 255
255 255 255 255 255 255 255 255 255 255 255 255 255 255 255 255
255 255 255 255 255 255 255 255 255 255 255 255 255 255 255 255
255 255 255 255 255 255 255 255 255 255 255 255 255 255 255 255
255 255 255 255 255 255 255 255 255 255 255 255 255 255 255 255
255 255 255 255 255 255 255 255 255 255 255 255 255 255 255 255
255 255 255 255 255 255 255 255 255 255 255 255 255 255 255 255
255 255 255 255 255 255 255 255 255 255 255 255 255 255 255 255
255 255 255 255 255 255 255 255 255 255 255 255 255 255 255 255
255 255 255 255 255 255 255 255 255 255 255 255 255 255 255 255
255 255 255 255 255 255 255 255 255 255 255 255 255 255 255 255
255 255 255 255 255 255 255 255 255 255 255 255 255 255 255 255
255 255 255 255 255 255 255 255 255 255 255 255 255 255 255 255
255 255 255 255 255 255 255 255 255 255 255 255 255 255 255 255
255 255 255 255 255 255 255 255 255 255 255 255 255 255 255 255
255 255 255 255 255 255 255 255 255 255 255 255 255 255 255 255
255 255 255 255 255 255 255 255 255 255 255 255 255 255 255 255
255 255 255 255 255 255 255 255 255 255 255 255 255 255 255 255
255 255 255 255 255 255 255 255 255 255 255 255 255 255 255 255
255 255 255 255 255 255 255 255 255 255 255 255 255 255 255 255
255 255 255 255 255 255 255 255 255 255 255 255 255 255 255 255
255 255 255 255 255 255 255 255 255 255 255 255 255 255 255 255
255 255 255 255 255 255 255 255 255 255 255 255 255 255 255 255
255 255 255 255 255 255 255 255 255 255 255 255 255 255 255 255
255 255 255 255 255 255 255 255 255 1 1 1 1 1 1 1
1 1 0 0 2 2 2 2 2 0 255 1 1 1 0 0
0 1 1 1 1 2 2 0 0 255 0 1 1 1 0 0
1 2 2 2 1 0 1 255 1 2 2 2 1 1 1 0
0 0 0 1 1 1 255 1 1 1 1 2 2 1 1 1
2 1 1 1 1 255 1 1 0 1 0 0 1 1 1 1
1 2 1 1 255 2 1 0 0 0 1 1 2 2 2 0
0 1 255 1 2 1 1 1 1 2 2 2 1 1 1 1
255 1 1 1 2 1 1 1 1 1 1 1 1 0 1 255
2 2 1 1 0 0 1 1 1 1 2 2 1 1 255 1
1 1 1 1 1 0 1 1 1 1 1 2 255 1 1 1
1 1 2 1 1 0 1 1 1 1 1 255 1 2 2 2
3 3 3 3 1 2 2 2 1 1 255 2 2 1 1 1
1 1 1 1 0 0 0 1 255 1 2 1 1 1 0 1
1 1 1 1 1 2 1 255 1 1 1 1 1 0 1 0
0 0 2 0 1 255 2 2 1 2 2 2 1 1 1 1
1 1 1 255 1 1 2 2 2 1 2 1 1 1 1 0
0 2 255 1 1 2 2 1 1 1 1 0 1 1 2 1
255 1 0 1 1 1 1 0 0 1 1 1 1 0 0 255
1 1 1 1 0 0 1 1 2 1 1 1 1 0 255 0
2 1 1 0 0 0 0 0 1 1 1 1 2 255 2 2
1 2 2 3 1 0 0 0 1 2 2 255 0 0 1 1
0 0 2 1 1 0 1 1 2 1 255 3 1 1 1 2
2 1 1 1 1 2 2 1 1 255 1 1 0 0 1 2
1 1 1 1 2 1 1 255 1 1 1 1 0 1 1 2
0 0 0 1 1 1 255 1 0 1 2 2 3 3 1 1
1 0 0 0 255 0 1 0 0 1 1 1 1 1 1 1
2 2 2 255 1 1 0 1 1 2 1 2 1 0 0 1
1 2 2 2 1 0 0 1 1 1 1 1 0 0 0 0
1 2 2 2 1 1 1 255 2 1 1 1 1 2 1 1
1 1 2 2 0 0 255 1 1 1 1 0 1 1 2 2
1 1 1 1 255 1 1 1 1 1 1 0 0 0 0 0
0 1 1 255 1 1 1 1 2 2 1 1 1 1 2 1
2 1 255 1 1 1 1 0 2 2 2 1 1 1 1 1
1 255 1 1 0 0 0 1 1 1 2 1 0 0 2 255
1 1 1 0 1 1 1 1 1 1 1 1 1 255 1 1
1 1 1 2 2 2 2 2 2 2 1 1 255 2 2 2
2 1 1 1 1 2 2 2 2 2 1 255 1 1 0 0
1 1 1 1 1 1 0 0 2 255 0 0 1 1 1 1
1 1 0 1 1 1 1 1 255 1 2 2 2 2 2 2
2 1 2 2 2 1 1 255 1 2 1 2 1 2 4 2
1 1 0 0 0 255 1 1 0 0 0 2 2 2 2 1
2 1 1 1 255 1 1 1 1 1 0 1 1 2 0 0
0 1 255 2 2 1 1 1 1 2 1 1 1 1 1 1
255 1 1 2 1 2 1 2 2 1 1 1 0 0 0 255
0 1 1 1 1 1 1 1 1 1 1 1 1 255 1 0
0 1 1 1 1 1 0 1 1 1 0 0 255 0 1 1
1 1 1 1 1 1 1 1 1 1 1 255 2 3 2 1
1 1 1 2 2 2 2 2 2 2 255 1 1 1 1 1
2 1 1 0 0 2 2 2 255 0 0 1 1 0 0 1
1 1 0 2 2 2 0 255 0 0 1 0 1 1 1 1
1 0 1 1 1 1 255 1 1 1 1 1 2 1 1 1
1 2 1 1 255 1 1 2 1 1 1 2 2 0 0 0
2 2 2 255 1 0 2 3 18 49 68 73 33 2 1 1
1 255 2 1 1 1 3 1 2 2 2 2 2 2 2 1
255 1 1 1 1 1 4 2 3 2 1 0 1 1 1 2
2 2 1 2 1 1 0 0 0 0 0 0 1 1 5 5
3 2 1 1 255 2 1 1 1 2 2 2 2 1 2 2
2 0 0 255 1 2 1 1 0 1 0 1 1 1 1 1
1 255 1 1 1 1 1 1 0 0 0 0 1 1 1 1
255 1 1 1 1 2 2 2 1 1 2 2 2 2 2 255
1 1 2 3 3 3 4 4 4 2 1 1 1 1 255 2
2 2 2 0 2 1 2 1 1 0 2 2 255 2 2 2
1 1 1 1 1 1 1 1 1 1 255 0 1 1 1 2
1 2 2 3 2 2 2 1 2 255 0 0 0 1 1 1
2 2 4 2 2 2 2 1 255 1 1 0 1 1 1 0
0 1 1 2 2 2 255 0 0 1 1 1 1 1 1 0
1 1 1 2 1 255 1 2 2 2 2 2 2 2 2 2
2 2 1 1 255 2 2 1 2 2 3 4 4 3 1 1
1 1 255 1 0 0 0 0 2 2 2 2 2 2 1 1
1 255 1 1 2 1 1 1 3 3 3 2 2 0 1 255
1 1 1 0 0 1 2 2 2 1 1 1 0 255 0 1
1 1 1 1 1 2 2 2 2 2 1 0 255 0 1 1
1 1 3 5 14 1 2 1 1 1 255 0 0 0 1 1
1 1 2 2 1 1 1 0 0 255 1 2 1 1 1 1
1 1 1 1 1 1 1 1 255 2 2 2 2 1 1 1
1 1 0 1 1 1 2 255 1 1 0 1 1 3 3 3
1 0 1 2 2 255 1 1 2 1 0 0 0 2 2 2
2 2 2 0 255 0 0 0 0 1 2 2 0 0 0 1
1 0 1 255 2 0 0 0 1 0 0 0 2 2 2 1
2 255 2 2 2 1 1 3 3 3 1 0 1 1 2 2
255 1 1 17 49 77 80 83 93 83 73 22 1 1 255 2
2 1 1 4 14 24 14 13 5 3 3 2 2 255 1 1
1 1 1 13 13 5 3 2 1 1 1 1 1 1 1 0
2 1 1 1 1 1 1 1 2 15 17 15 14 5 3 1
1 255 0 0 1 2 2 2 5 5 4 4 3 3 2 1
255 1 1 1 1 0 1 1 1 2 1 2 2 2 255 1
1 0 0 1 1 0 0 1 1 1 1 1 2 255 1 1
1 1 2 2 2 4 11 11 3 2 2 1 255 1 1 2
3 39 39 29 24 5 5 3 1 1 1 255 2 2 2 2
3 3 3 2 2 1 1 1 2 255 2 1 0 0 0 0
0 0 0 1 1 1 1 255 0 0 0 1 3 3 2 3
4 2 2 2 1 2 255 1 0 1 2 2 2 13 187 187
15 2 2 1 0 255 1 1 1 2 2 2 1 1 1 1
2 2 2 255 1 1 1 1 1 1 2 2 1 1 1 1
2 1 255 1 2 2 2 3 3 4 2 2 2 2 2 1
1 255 1 1 1 1 1 3 5 5 7 7 3 2 1 255
1 0 0 0 4 7 16 18 18 2 2 1 0 0 255 2
2 2 1 2 15 27 27 27 7 2 1 1 255 1 1 3
1 3 2 3 3 3 1 1 1 0 255 1 2 1 1 1
1 3 22 32 15 3 2 1 1 255 0 1 1 1 1 14
22 22 22 35 13 1 1 255 1 2 1 2 1 1 1 0
0 0 1 1 1 0 255 1 2 1 1 1 2 4 4 1
2 2 2 1 1 255 2 2 2 2 0 0 1 1 1 1
1 1 1 1 255 1 1 0 1 2 3 39 39 30 4 2
1 0 255 1 1 2 0 0 0 0 1 2 2 2 2 0
0 255 2 0 1 1 1 1 2 2 2 2 0 0 0 1
255 2 2 1 0 0 0 0 2 2 2 2 2 2 255 1
2 2 3 3 3 3 4 4 1 1 1 1 1 255 1 17
69 99 106 106 99 99 99 90 68 22 2 255 2 2 2 3
47 47 28 28 39 39 20 7 2 2 255 1 1 1 1 13
42 59 59 59 23 2 2 2 1 0 0 2 1 2 1 1
1 1 1 2 3 21 22 33 33 23 22 3 2 1 255 0
1 1 2 3 5 8 7 8 7 4 3 3 2 255 2 2
1 1 1 1 3 5 15 4 2 2 2 255 1 1 1 1
1 2 1 1 1 1 1 1 2 2 255 1 1 1 1 2
5 100 100 109 64 61 3 2 1 255 1 1 3 53 71 62
62 29 42 27 5 3 3 2 255 2 2 3 36 59 90 59
55 9 2 1 0 1 255 2 2 2 0 0 1 1 0 0
0 1 1 1 255 0 1 1 2 3 3 4 4 3 3 3
3 2 1 255 1 0 1 1 14 201 255 255 255 187 15 2
0 0 255 2 2 2 2 2 2 2 2 2 2 2 2 2
255 2 2 2 2 2 2 4 3 3 2 1 2 2 1 255
1 2 2 2 3 4 5 5 4 2 2 1 1 1 255 1
1 1 1 1 4 32 32 13 7 5 3 2 255 2 0 0
7 20 23 23 30 30 26 15 2 1 1 255 2 2 2 4
67 110 93 92 84 28 7 2 1 255 1 1 3 3 4 51
52 81 48 3 3 2 2 255 1 2 1 1 1 20 39 73
73 32 15 3 2 1 255 1 1 1 2 5 51 51 51 45
45 35 3 2 255 1 2 2 2 2 1 1 2 2 1 1
1 1 1 255 1 2 2 2 2 15 24 24 23 3 2 2
1 1 255 1 2 2 0 0 1 1 1 1 1 1 1 1
1 255 1 1 1 2 3 39 53 54 54 37 4 3 1 255
1 1 1 0 0 0 0 1 1 2 2 1 0 0 255 2
2 1 1 1 2 1 2 1 1 0 0 0 1 255 1 1
0 0 1 1 7 8 7 4 2 2 2 255 1 2 2 3
4 5 4 4 4 5 3 1 1 1 255 1 37 85 99 106
118 118 98 83 90 143 83 4 255 1 2 2 34 51 53 51
39 39 39 20 9 2 2 255 2 2 2 10 29 93 97 97
74 59 3 2 1 1 0 0 0 0 1 1 1 1 1 3
3 21 39 39 39 39 45 37 14 2 1 255 0 1 3 4
8 8 8 8 8 7 5 3 3 2 255 1 1 1 1 2
3 5 16 17 15 4 2 2 255 2 1 1 2 2 2 1
1 1 1 1 2 2 2 255 1 0 1 2 5 105 119 129
134 115 106 61 2 1 255 1 2 52 69 73 71 71 47 64
42 5 3 3 2 255 2 3 20 90 91 91 104 73 55 5
3 1 1 255 2 0 0 0 0 1 1 0 1 0 1 1
1 255 1 1 1 3 3 7 4 4 5 7 5 5 4 1
255 1 1 2 14 74 207 255 255 255 250 87 2 0 0 255
1 2 2 2 3 52 59 52 11 3 2 1 1 255 2 2
2 2 4 7 9 9 8 3 2 2 2 1 255 1 2 1
3 10 10 7 5 5 4 2 1 1 1 255 1 1 1 1
5 68 81 68 66 42 9 3 3 255 2 1 1 23 36 52
42 46 46 43 34 5 2 2 255 2 2 4 47 67 110 110
93 93 92 14 3 1 255 1 2 2 4 52 81 98 103 68
51 3 2 2 255 2 2 1 2 20 39 51 59 59 46 32
11 3 1 255 2 1 1 5 46 55 74 74 74 69 37 16
3 255 1 2 2 2 2 2 10 10 0 0 0 0 1 1
255 2 2 2 2 33 30 21 24 24 23 3 3 1 1 255
2 2 1 0 1 1 2 21 34 11 2 1 1 2 255 1
1 2 2 10 40 53 58 40 37 30 3 0 255 1 1 1
1 1 0 1 1 1 0 2 1 0 0 255 2 2 2 3
8 8 1 1 1 1 1 1 1 1 255 0 1 0 1 1
8 17 17 28 4 1 1 1 255 0 2 2 4 5 7 4
4 5 11 11 3 1 1 255 2 69 85 88 88 98 98 93
87 90 174 158 9 255 1 2 2 34 36 53 41 39 27 36
29 17 2 2 255 2 2 8 28 64 65 93 59 74 74 20
4 1 1 1 1 1 1 1 1 1 1 2 3 10 35 39
33 33 55 55 56 37 2 1 255 1 2 8 8 8 7 7
7 7 7 7 3 3 2 255 1 1 1 1 2 3 16 22
22 17 4 2 2 255 1 1 1 1 1 1 1 1 5 5
2 2 1 2 255 2 1 2 2 51 105 135 150 141 118 109
64 2 1 255 2 7 52 72 79 72 78 64 78 58 9 3
2 2 255 2 5 56 106 115 105 104 81 73 16 3 1 1
255 2 1 1 0 1 1 1 1 1 0 1 1 1 255 1
1 1 3 7 7 7 7 7 8 5 5 5 4 255 1 2
7 43 201 255 214 255 255 230 110 24 2 1 255 1 2 2
3 59 88 88 74 68 11 3 1 1 255 3 2 2 2 7
14 15 16 16 8 3 2 2 1 255 1 2 2 5 9 7
5 4 5 4 1 1 1 2 255 1 1 1 8 22 81 81
78 67 64 27 5 3 255 2 1 2 23 36 52 46 58 46
53 34 15 2 2 255 2 2 21 47 77 81 77 79 79 92
61 4 1 255 1 1 2 24 66 66 93 78 73 68 48 2
2 255 2 2 1 2 35 51 51 51 55 46 46 24 5 1
255 2 1 2 5 46 53 46 120 69 58 45 32 3 255 1
1 1 2 3 16 15 15 10 10 9 0 0 0 255 2 1
1 4 37 37 21 30 35 35 4 3 1 1 255 1 1 1
0 1 1 17 45 42 37 11 1 2 2 255 1 1 1 2
27 53 80 97 37 37 37 3 1 255 1 1 1 2 1 1
1 1 1 0 1 1 2 1 255 1 2 2 3 3 3 3
1 1 1 1 1 1 1 255 0 0 0 1 2 8 8 7
21 2 1 1 1 255 2 2 2 4 5 7 9 7 5 9
9 3 1 1 255 2 85 99 93 88 122 122 93 87 144 158
144 32 255 1 1 2 27 34 41 41 41 27 36 45 17 3
2 255 1 1 3 29 65 69 97 59 58 58 33 11 1 1
1 1 1 1 1 1 1 1 2 3 35 64 43 39 24 33
36 46 36 5 1 255 1 2 5 5 7 7 8 7 7 7
7 3 2 2 255 1 1 1 1 2 3 14 21 21 11 4
3 2 255 2 2 1 1 1 1 1 3 5 9 5 2 1
2 255 2 2 2 5 65 105 135 150 150 150 118 36 2 1
255 2 16 58 69 69 65 88 72 74 72 9 3 2 2 255
3 9 80 106 106 87 80 80 73 16 3 1 1 255 1 0
0 1 2 2 2 2 2 1 1 1 1 255 1 1 1 3
8 8 7 9 10 9 8 5 2 2 255 1 2 7 58 142
255 166 166 186 186 164 28 3 1 255 1 1 2 4 64 88
102 88 74 35 4 2 2 255 2 2 2 3 7 14 14 16
16 8 4 2 2 1 255 1 1 2 5 7 5 4 4 5
4 4 2 2 2 255 1 1 1 5 22 81 81 74 67 64
58 9 3 255 1 1 2 21 36 52 54 78 35 77 53 4
2 1 255 2 2 27 47 64 77 65 65 72 79 61 4 1
255 1 1 2 24 64 64 43 62 73 72 51 3 2 255 1
1 2 4 51 52 52 39 39 39 49 29 5 2 255 1 1
1 2 46 64 69 120 69 45 45 32 16 255 0 1 1 2
2 15 10 5 5 5 3 2 1 1 255 1 1 1 33 47
51 33 35 42 55 14 3 1 1 255 1 0 1 0 0 0
21 48 48 37 11 2 2 2 255 1 0 1 2 15 36 28
35 34 35 34 3 1 255 1 1 1 2 4 1 1 1 1
2 3 2 2 1 255 1 2 2 3 8 3 3 3 3 1
1 1 1 1 255 0 0 1 3 23 23 8 3 22 3 3
1 1 255 1 2 2 4 4 5 7 7 7 7 7 3 1
1 255 2 66 112 129 137 130 130 118 109 109 122 107 32 255
1 1 2 23 27 41 40 40 27 45 48 41 4 1 255 0
1 3 49 65 65 40 58 58 74 68 20 3 1 1 1 1
2 2 2 2 2 2 3 35 64 40 24 22 32 36 60 46
5 1 255 1 2 4 5 5 5 7 7 8 8 7 3 1
0 255 2 2 1 1 1 2 3 13 13 5 2 1 1 255
2 2 1 1 1 1 1 5 15 15 9 4 1 1 255 2
3 3 22 65 96 132 166 166 150 118 20 2 2 255 2 7
40 72 58 55 88 88 85 72 18 7 3 1 255 2 5 96
112 112 105 87 81 80 14 3 0 1 255 1 1 1 1 1
1 2 5 7 5 2 1 2 255 1 1 1 3 8 10 10
11 10 9 7 4 2 2 255 0 0 2 58 142 255 255 255
255 230 201 28 3 2 255 0 2 3 7 66 83 88 85 83
47 4 2 2 255 2 2 2 3 4 9 10 10 10 4 4
1 2 2 255 1 1 1 5 7 7 5 4 7 4 2 2
2 2 255 1 1 1 5 10 72 78 64 60 60 58 4 2
255 1 2 2 15 32 43 32 33 26 53 17 2 1 1 255
1 1 7 64 93 93 77 65 61 61 10 4 1 255 1 1
2 13 64 58 43 69 78 77 29 3 0 255 1 1 1 3
4 52 52 47 47 52 36 24 3 2 255 1 0 0 1 16
51 51 32 23 28 28 32 2 255 1 1 1 2 2 3 3
5 3 9 9 3 2 1 255 1 1 1 2 39 51 51 67
71 69 14 3 1 1 255 0 1 1 0 0 0 11 36 36
32 4 2 1 2 255 1 0 1 2 13 27 28 40 35 34
24 3 2 255 1 1 1 2 3 3 1 1 1 2 2 2
2 2 255 2 1 1 2 3 2 3 7 7 3 2 1 1
1 255 1 0 1 2 4 29 22 22 39 26 3 1 1 255
1 2 2 3 4 4 5 7 7 7 5 2 0 0 255 2
65 67 145 177 163 137 118 118 109 109 69 14 255 1 1 4
17 23 41 40 26 33 33 41 8 4 1 255 1 2 3 49
55 69 128 92 39 68 65 14 1 1 1 1 1 2 2 1
0 0 1 3 8 40 26 26 26 33 33 36 24 3 1 255
1 2 2 4 5 7 10 15 9 8 7 2 1 0 255 2
2 1 1 1 1 2 2 2 2 2 1 1 255 2 2 1
1 0 0 1 4 17 17 5 4 2 2 255 2 2 2 2
5 93 122 122 135 102 81 20 3 2 255 2 2 39 52 52
52 55 78 78 66 18 3 3 1 255 1 4 28 96 112 112
100 62 56 11 3 0 1 255 1 0 0 1 2 2 4 10
10 5 2 2 2 255 1 1 1 3 5 11 11 13 13 9
5 3 2 0 255 0 0 2 9 79 132 201 201 255 164 65
10 2 2 255 0 0 3 3 62 69 83 83 83 18 4 2
3 255 1 1 1 2 2 2 3 4 4 2 2 1 2 2
255 1 1 1 3 5 8 10 7 7 4 3 2 2 1 255
1 1 1 3 5 55 72 59 58 29 29 2 1 255 1 1
2 5 32 43 33 33 43 53 11 3 2 2 255 0 1 3
27 78 78 68 72 80 72 9 2 1 255 1 1 2 3 30
61 61 69 91 77 21 3 1 255 1 1 1 3 3 49 52
65 56 52 36 8 3 2 255 2 1 1 2 2 32 51 35
32 28 23 5 2 255 1 1 2 2 1 0 3 3 3 3
2 2 2 1 255 1 1 1 2 11 22 61 66 69 35 4
3 1 1 255 1 1 0 0 0 1 10 28 32 4 2 2
2 2 255 1 0 1 7 9 9 15 27 30 30 18 3 2
255 1 1 1 2 3 5 3 1 1 2 3 2 2 2 255
2 1 1 3 3 2 2 2 7 2 2 1 1 2 255 0
0 1 1 2 5 22 26 27 26 3 1 1 255 1 1 2
2 3 4 5 5 7 7 3 2 0 1 255 2 36 66 109
142 130 130 117 109 109 69 51 1 255 1 1 1 5 17 20
20 23 26 23 14 3 3 1 255 1 2 3 7 40 55 123
94 92 68 14 1 1 0 1 1 1 2 2 1 0 0 1
3 4 8 17 22 26 27 27 24 3 1 1 255 1 1 1
4 5 7 9 10 8 8 4 1 1 0 255 2 2 1 1
1 1 1 1 1 2 2 1 1 255 2 1 1 0 0 0
1 3 15 9 4 2 2 1 255 1 1 1 1 2 4 93
93 93 81 30 2 3 2 255 1 2 4 39 40 52 72 90
78 18 5 2 2 0 255 1 2 4 28 91 91 62 56 3
1 1 0 1 255 2 1 1 1 1 0 1 8 7 2 2
1 1 255 0 1 1 3 3 8 10 9 9 8 3 2 2
1 255 0 0 2 2 11 79 109 119 119 112 24 2 1 1
255 1 1 2 2 4 66 66 51 18 9 3 2 2 255 1
0 1 1 1 1 2 2 2 1 1 1 2 2 255 1 1
1 3 4 5 10 7 5 4 2 2 2 2 255 1 1 1
1 5 7 54 54 46 29 10 2 1 255 1 2 3 3 5
20 20 28 28 27 3 3 2 2 255 1 1 3 5 24 45
51 68 54 29 9 2 2 255 2 0 2 2 3 43 61 61
69 21 1 1 0 255 1 1 1 1 3 3 26 47 49 49
8 2 2 2 255 2 2 1 1 1 2 13 18 20 20 5
1 1 255 2 1 1 0 1 1 1 1 0 0 1 1 2
2 255 0 1 1 1 1 8 21 35 35 4 1 1 1 1
255 1 2 1 0 0 1 2 10 10 2 2 1 1 1 255
1 1 1 1 2 2 3 5 11 11 4 2 2 255 1 1
0 2 3 3 1 1 1 2 2 1 1 1 255 1 1 1
2 3 2 2 0 0 0 2 2 2 2 255 0 0 0 1
2 4 10 13 10 1 1 1 1 255 1 0 0 1 1 4
5 5 5 4 3 2 1 2 255 2 11 52 67 87 130 120
120 109 83 51 1 1 255 1 1 2 4 5 17 17 18 24
24 4 1 1 1 255 2 2 3 3 3 10 20 30 30 3
1 1 1 0 0 1 1 1 2 1 1 0 0 0 2 4
7 10 24 22 22 3 1 1 1 255 0 1 1 1 2 4
8 8 8 4 3 2 2 1 255 0 1 1 1 1 2 1
1 1 1 1 1 1 255 1 1 1 1 0 0 0 2 2
1 2 0 1 1 255 0 1 1 1 1 1 2 3 7 7
2 1 1 1 255 1 2 2 4 11 14 29 29 11 3 2
2 1 1 255 1 1 2 2 4 4 4 2 1 1 1 0
0 255 2 2 2 1 1 0 0 1 1 2 1 1 1 255
0 1 1 1 3 5 8 8 8 3 1 1 1 1 255 0
0 1 2 3 9 11 24 24 24 1 1 1 1 255 1 1
1 1 1 3 5 5 3 2 2 2 3 255 0 0 0 0
1 1 2 2 2 2 1 0 0 1 255 1 1 2 2 4
4 4 3 4 4 2 2 2 1 255 2 2 1 1 1 3
7 17 29 10 2 2 1 255 1 1 3 3 3 2 5 5
5 3 2 2 2 1 255 1 1 2 3 3 13 23 28 23
9 2 2 2 255 1 0 1 1 2 2 3 3 3 2 1
1 0 255 2 2 2 2 2 2 2 2 4 4 3 2 2
1 255 2 2 2 2 1 2 2 4 3 3 2 2 1 255
2 2 2 1 1 1 1 2 1 0 1 1 1 1 255 1
1 1 1 1 1 1 2 2 1 1 1 1 2 255 2 2
2 1 1 1 1 1 2 1 2 2 3 2 255 1 1 1
1 1 2 2 3 4 4 2 1 1 255 2 1 1 1 1
1 1 1 1 1 1 1 1 2 255 1 1 1 1 1 1
1 0 0 0 2 2 2 2 255 1 0 0 0 1 1 2
4 2 1 1 1 1 255 1 1 2 1 1 2 2 3 1
3 2 2 1 2 255 1 1 11 47 52 52 54 83 60 60
2 1 1 255 1 1 2 2 2 4 5 14 15 4 3 1
1 0 255 1 1 1 1 1 1 4 5 3 2 1 1 1
0 0 0 1 2 1 1 2 1 0 0 1 1 1 3 3
3 1 1 1 1 2 255 1 1 1 1 1 1 2 2 2
2 2 1 1 1 255 1 1 1 1 0 2 1 1 1 1
1 1 1 255 1 1 1 1 1 1 2 1 2 1 2 0
2 0 255 1 1 1 1 1 1 1 0 0 0 0 0 0
0 255 1 1 1 2 2 3 8 3 2 2 2 1 1 1
255 1 2 2 2 2 1 1 0 0 0 0 0 0 255 2
2 2 2 1 0 0 0 1 1 1 1 1 255 1 1 1
1 3 4 5 4 3 1 1 1 1 1 255 1 0 0 0
1 2 2 2 1 1 1 1 1 1 255 2 2 2 1 1
1 1 1 1 1 2 2 2 255 1 0 1 0 1 1 1
1 2 1 1 0 0 1 255 1 1 2 3 4 4 3 3
3 3 2 2 2 1 255 2 2 2 1 1 1 1 3 5
3 2 2 2 255 1 1 3 1 0 0 2 3 1 1 1
1 1 1 255 1 1 2 2 2 2 2 10 3 1 1 1
2 255 2 1 1 1 2 2 2 2 2 1 1 0 0 255
1 1 1 1 2 2 1 1 1 2 2 2 1 1 255 2
2 1 1 1 2 2 2 2 2 2 1 1 255 1 1 2
1 1 1 1 1 1 0 1 1 2 2 255 1 1 1 1
1 1 1 1 1 1 1 1 1 2 255 2 2 2 2 1
1 1 1 2 3 2 2 2 2 255 1 1 1 1 1 1
2 2 3 2 1 1 1 255 1 1 1 1 1 1 1 1
1 1 0 1 1 1 255 1 1 1 1 1 1 0 0 0
0 2 1 2 1 255 1 0 0 0 0 1 2 2 2 1
1 1 2 255 1 1 1 1 1 1 0 0 0 1 1 2
2 2 255 1 1 1 3 3 3 3 3 2 2 2 1 1
255 2 2 2 2 2 2 2 4 2 3 1 1 0 0 255
1 1 0 1 1 1 1 2 3 3 1 1 1 0 0 1
1 1 1 1 2 2 1 0 0 1 1 1 1 1 1 1
1 2 2 255 1 0 1 0 1 0 1 0 1 2 2 1
1 1 255 1 1 1 1 0 0 1 1 1 1 1 1 0
255 0 0 0 1 1 1 1 1 1 0 1 0 1 0 255
1 1 1 2 1 1 0 0 0 0 0 0 0 0 255 1
1 0 0 2 2 2 2 1 2 2 1 1 2 255 2 1
2 2 2 1 0 0 0 0 1 1 1 255 1 1 2 2
1 1 1 1 1 1 1 1 1 255 0 0 1 1 1 1
2 2 1 0 1 1 1 1 255 1 0 0 0 0 1 1
1 1 1 2 1 1 1 255 2 2 1 1 1 1 0 1
1 1 2 2 2 255 1 2 2 1 1 1 1 1 2 2
0 0 0 0 255 2 1 2 2 3 3 3 1 1 1 2
1 0 0 255 2 2 1 0 1 1 1 1 2 1 1 1
1 255 1 1 2 2 2 2 2 2 1 1 0 0 1 1
255 255 255 255 255 255 255 255 255 255 255 255 255 255 255 255
255 255 255 255 255 255 255 255 255 255 255 255 255 255 255 255
255 255 255 255 255 255 255 255 255 255 255 255 255 255 255 255
255 255 255 255 255 255 255 255 255 255 255 255 255 255 255 255
255 255 255 255 255 255 255 255 255 255 255 255 255 255 255 255
255 255 255 255 255 255 255 255 255 255 255 255 255 255 255 255
255 255 255 255 255 255 255 255 255 255 255 255 255 255 255 255
255 255 255 255 255 255 255 255 255 255 255 255 255 255 255 255
255 255 255 255 255 255 255 255 255 255 255 255 255 255 255 255
255 255 255 255 255 255 255 255 255 255 255 255 255 255 255 255
255 255 255 255 255 255 255 255 255 255 255 255 255 255 255 255
255 255 255 255 255 255 255 255 255 255 255 255 255 255 255 255
255 255 255 255 255 255 255 255 255 255 255 255 255 255 255 255
255 255 255 255 255 255 255 255 255 255 255 255 255 255 255 255
255 255 255 255 255 255 255 255 255 255 255 255 255 255 255 255
255 255 255 255 255 255 255 255 255 255 255 255 255 255 255 255
255 255 255 255 255 255 255 255 255 255 255 255 255 255 255 255
255 255 255 255 255 255 255 255 255 255 255 255 255 255 255 255
255 255 255 255 255 255 255 255 255 255 255 255 255 255 255 255
255 255 255 255 255 255 255 255 255 255 255 255 255 255 255 255
255 255 255 255 255 255 255 255 255 255 255 255 255 255 255 255
255 255 255 255 255 255 255 255 255 255 255 255 255 255 255 255
255 255 255 255 255 255 255 255 255 255 255 255 255 255 255 255
255 255 255 255 255 255 255 255 255 255 255 255 255 255 255 255
255 255 255 255 255 255 255 255 255 255 255 255 255 255 255 255
255 255 255 255 255 255 255 255 255 255 255 255 255 255 255 255
255 255 255 255 255 255 255 255 255 255 255 255 255 255 255 255
255 255 255 255 255 255 255 255 255 255 255 255 255 255 1 1
2 2 2 2 2 1 1 1 1 1 1 255 1 1 1 1
1 1 1 1 1 1 1 1 1 255 1 0 0 0 1 1
1 2 1 2 1 2 1 1 255 1 0 0 2 1 1 1
1 1 1 1 1 1 255 1 1 1 1 1 1 1 1 1
1 0 0 1 1 255 0 0 1 2 2 2 1 1 1 1
1 1 0 0 255 2 2 2 1 1 1 1 1 2 3 1
1 1 2 255 2 1 1 1 1 2 2 2 3 1 1 1
1 255 1 0 1 1 1 1 1 1 1 1 1 1 1 1
255 1 1 1 1 1 1 1 0 0 0 1 1 1 1 255
1 1 1 2 2 1 1 2 3 2 1 0 0 255 0 1
1 0 0 0 0 0 0 1 1 1 1 1 255 0 0 1
1 1 1 1 1 1 0 1 1 1 255 1 2 2 2 2
1 1 1 1 1 0 2 1 1 255 2 1 1 1 1 2
1 2 1 2 1 1 0 1 1 2 2 2 0 0 1 1
1 0 0 1 1 1 1 1 1 1 1 2 2 255 0 0
0 0 1 0 0 1 1 2 2 1 1 1 255 1 1 1
0 1 2 2 1 1 1 1 0 1 255 1 1 0 0 0
1 1 1 1 1 0 1 1 1 255 1 1 1 1 1 2
1 1 1 1 1 1 1 1 255 1 2 2 2 1 1 1
2 2 2 1 1 1 2 255 1 1 1 0 0 1 1 0
0 0 0 1 1 255 1 1 1 2 2 2 2 1 1 1
2 1 1 255 0 0 0 1 1 1 2 2 1 1 1 1
1 1 255 2 1 1 1 1 1 1 2 2 2 2 2 1
1 255 1 1 1 1 1 1 1 1 1 1 1 1 1 255
3 3 3 2 2 0 1 3 3 2 2 0 0 1 255 2
2 2 2 2 2 3 1 1 0 0 1 1 2 255 2 2
2 2 2 2 2 1 2 2 2 2 2 255 2 2 2 2
2 2 2 2 2 1 0 0 1 2 255 1 1 1 1 1
1 2 1 1 0 1 1 1 255 0 0 0 1 1 1 0
0 0 1 0 1 1 255 1 1 1 0 0 2 2 2 1
1 1 2 2 2 255 1 0 0 2 2 1 0 0 0 0
1 1 1 255 1 1 0 1 2 1 2 1 1 1 0 0
0 1 255 0 0 1 2 2 2 0 0 1 1 2 2 1
1 255 1 1 1 1 1 1 2 2 1 1 1 0 0 1
255 2 2 2 1 0 0 2 2 3 2 2 1 1 255 0
0 1 1 2 1 1 0 0 1 1 1 1 1 255 1 1
1 0 1 1 2 1 0 1 1 1 2 2 255 1 0 1
2 2 2 2 3 3 2 1 0 0 255 1 1 2 1 0
0 1 1 1 1 1 1 1 0 255 0 1 1 1 1 3
2 2 1 0 1 1 1 255 1 2 2 2 2 1 1 1
1 2 2 2 1 1 255 1 1 2 2 2 2 2 2 2
2 1 1 0 1 1 2 2 2 0 1 1 1 1 0 0
1 1 1 1 1 1 1 2 2 0 255 0 0 0 1 1
1 1 1 2 2 2 1 1 1 255 1 1 1 0 2 4
4 3 1 1 1 1 1 255 1 1 0 1 0 1 1 2
2 1 1 1 1 1 255 1 1 1 1 2 2 2 2 1
1 1 1 2 2 255 1 2 1 1 1 2 2 2 1 1
1 1 1 1 255 1 1 1 1 2 2 4 3 0 0 0
1 1 255 1 0 1 2 2 2 2 1 2 2 2 2 0
255 0 1 1 1 1 3 3 3 3 2 2 1 1 1 255
2 2 1 1 2 9 9 9 3 2 2 1 1 1 255 1
1 1 2 2 2 2 1 2 1 1 1 1 255 3 2 2
2 7 29 14 14 11 3 2 2 2 1 255 0 1 2 2
2 2 2 2 2 1 1 1 2 1 255 1 2 2 2 2
2 2 2 1 1 1 1 1 255 1 1 1 2 1 2 2
2 2 2 1 0 0 2 255 1 1 2 1 1 1 1 0
0 0 1 1 1 255 0 1 1 1 1 1 1 0 0 1
1 1 1 255 1 1 1 1 3 3 4 16 16 3 2 2
2 1 255 1 0 0 1 2 1 1 1 1 1 1 1 1
255 1 1 2 2 2 1 1 1 1 0 0 0 0 1 255
1 1 1 1 2 3 1 0 2 2 2 3 1 1 255 1
1 1 1 1 1 1 1 1 1 1 1 1 0 255 2 2
2 1 2 2 4 4 4 2 2 1 1 255 0 0 1 1
1 0 0 0 1 1 1 1 1 1 255 1 1 1 0 0
1 2 3 3 1 1 1 2 2 255 0 0 1 2 5 34
34 26 5 5 2 1 1 255 1 1 1 1 0 1 2 2
2 2 2 1 1 1 255 1 2 2 2 3 3 3 3 2
2 2 1 1 255 2 2 2 1 1 1 1 1 2 2 3
2 1 0 255 1 2 3 3 3 3 27 27 20 3 1 1
1 2 1 1 1 2 1 1 1 1 0 0 1 1 2 2
4 2 1 1 2 2 1 255 1 1 1 1 1 3 3 3
3 2 2 1 1 1 255 1 1 1 2 4 17 86 88 88
18 1 1 1 255 1 1 1 1 1 1 2 2 2 2 1
1 1 1 255 1 1 1 2 81 113 106 84 42 3 2 2
2 2 255 1 2 1 21 21 47 56 22 3 2 1 1 1
1 255 1 1 1 3 18 24 18 17 4 1 0 0 1 255
1 0 2 2 2 2 3 3 2 2 2 1 1 255 1 1
2 2 5 8 15 17 17 11 3 1 0 1 255 1 1 2
2 32 74 74 15 13 4 2 2 1 1 255 1 1 1 2
3 3 3 4 2 1 1 0 2 255 2 2 2 7 45 186
171 116 116 137 93 3 2 1 255 0 1 1 1 2 2 3
3 3 3 2 2 2 1 255 1 1 2 2 2 15 34 34
1 1 1 1 1 255 1 1 1 2 3 3 5 5 4 3
2 2 1 2 255 2 1 1 1 1 0 0 0 0 1 2
2 1 255 1 1 1 1 1 1 3 8 8 4 3 2 2
255 1 1 1 1 1 7 79 109 109 28 9 3 2 2 255
2 0 0 1 2 2 2 1 1 1 2 2 1 255 1 1
1 1 1 1 2 2 1 1 1 1 0 1 255 1 1 1
2 3 3 3 14 7 7 3 3 2 1 255 1 1 1 1
2 2 4 3 3 1 1 1 1 0 255 2 2 3 3 9
16 17 13 13 3 2 2 1 255 1 1 1 1 1 1 1
0 2 3 3 2 1 0 255 1 1 0 0 2 7 5 15
5 3 3 2 2 1 255 0 0 1 5 36 46 47 37 26
17 3 2 1 255 1 1 1 1 1 8 11 10 10 5 5
2 1 0 255 1 2 2 8 8 8 9 7 4 3 2 2
2 255 2 1 1 0 0 0 1 4 3 3 3 2 1 0
255 1 1 2 2 3 92 255 255 255 228 7 2 2 2 1
0 0 1 1 1 1 1 1 1 3 3 5 27 36 36 28
2 2 2 1 255 1 1 1 1 1 3 23 23 30 15 2
2 1 1 255 2 2 2 2 107 219 245 245 227 208 18 2
1 255 1 1 2 2 5 5 13 22 24 22 3 2 1 0
255 1 2 2 139 147 149 150 116 102 90 4 2 2 2 255
1 2 21 47 55 56 74 74 23 3 2 2 1 1 255 1
0 3 24 43 43 43 40 39 20 3 0 1 255 1 1 1
1 2 3 7 5 5 3 2 1 2 255 1 1 2 8 11
18 23 23 17 14 13 2 1 1 255 1 1 2 32 39 83
86 74 33 26 5 2 1 1 255 2 2 2 2 10 11 11
8 2 1 1 1 2 255 2 2 7 45 186 214 186 186 142
142 137 93 3 1 255 0 1 2 2 2 2 2 14 3 3
2 0 0 0 255 1 1 3 15 15 34 48 35 7 1 1
1 1 255 1 2 2 3 4 34 40 53 55 5 4 2 0
2 255 1 1 1 1 1 0 0 1 2 2 2 2 2 255
1 1 1 1 1 3 8 59 56 40 5 3 2 255 1 1
2 3 7 79 162 244 250 255 112 9 2 0 255 2 1 0
1 1 3 9 9 9 8 3 2 1 255 1 1 1 1 0
0 2 55 55 62 4 2 1 1 255 1 2 2 2 3 3
29 39 53 47 5 2 2 0 255 0 1 1 1 2 8 9
5 5 4 2 1 1 1 255 2 2 3 9 16 17 17 16
16 8 3 3 1 255 1 1 2 1 2 4 4 4 10 10
5 2 1 1 255 1 0 2 3 7 15 18 29 22 8 3
1 1 1 255 1 1 3 28 45 46 47 37 32 32 10 4
2 255 1 1 1 4 17 20 20 11 11 15 13 4 1 1
255 2 2 4 8 8 9 17 11 10 7 4 2 2 255 2
1 1 1 1 4 32 26 26 5 5 2 1 0 255 1 1
3 4 92 255 255 255 255 255 228 7 3 2 2 1 1 1
1 1 1 1 1 2 3 9 55 64 64 67 74 28 3 2
1 255 1 1 1 3 4 33 47 65 56 40 28 1 1 0
255 1 2 2 107 219 245 255 255 255 227 163 3 1 255 1
1 2 5 8 13 24 24 26 22 15 3 1 0 255 2 7
58 139 139 150 150 145 116 116 102 3 2 1 255 2 27 47
47 55 56 74 74 77 48 4 2 2 2 255 2 3 26 64
68 64 46 46 40 39 13 1 1 255 2 1 1 2 3 9
9 9 7 4 2 2 2 255 2 2 4 11 18 23 27 23
17 14 13 11 2 1 255 1 1 14 53 91 94 94 83 65
36 26 4 2 1 255 2 2 5 10 11 11 11 11 8 8
2 2 2 255 2 2 23 71 142 214 214 214 142 137 129 118
3 1 255 1 1 1 1 1 2 3 14 10 10 3 2 1
1 255 1 3 14 17 14 15 17 35 22 11 2 2 1 255
2 2 3 4 36 53 53 56 58 55 5 2 1 2 255 1
1 1 1 1 1 1 2 2 2 2 2 2 255 0 0 1
1 3 41 65 81 154 105 47 5 2 255 1 1 3 4 68
244 244 244 218 255 255 112 4 2 255 1 1 1 1 3 7
7 8 9 8 3 2 1 255 0 1 1 1 1 1 62 81
83 83 79 37 2 1 255 1 2 2 3 3 21 72 58 62
62 47 5 2 1 255 1 1 1 1 3 5 5 5 5 4
2 2 1 1 255 3 4 4 22 23 17 16 16 32 28 4
3 1 255 1 1 1 1 4 5 23 23 27 18 5 3 0
0 255 1 1 2 4 27 29 29 29 29 21 8 3 1 1
255 1 3 9 36 46 46 47 36 47 55 29 10 1 255 0
1 4 10 20 20 20 15 20 34 35 13 3 2 255 2 2
5 5 8 11 26 26 24 8 7 2 2 255 2 1 1 1
2 40 59 58 52 52 45 5 2 2 255 1 1 1 81 255
255 255 255 255 255 255 160 3 2 2 1 1 1 1 1 0
0 1 3 9 61 86 88 79 79 79 74 8 1 1 255 1
1 2 10 20 53 65 73 88 56 32 2 1 1 255 2 3
32 255 255 228 220 228 255 255 208 103 2 255 1 1 2 8
35 15 37 35 26 21 15 8 2 0 255 2 33 93 113 109
112 118 118 102 112 102 9 1 1 255 3 65 66 55 55 56
74 77 87 87 48 4 3 2 255 2 14 33 40 43 40 43
46 64 72 20 3 1 255 1 1 1 2 18 10 9 9 9
14 4 2 2 255 2 3 5 13 20 22 22 22 14 14 14
14 4 2 255 1 1 37 53 53 49 78 96 96 64 36 5
2 2 255 3 5 7 9 11 11 11 4 14 14 5 2 2
255 2 8 43 148 142 142 120 142 129 118 129 118 109 1 255
1 1 2 2 3 3 3 3 10 10 3 2 1 0 255 2
3 14 17 14 17 17 27 27 27 5 2 1 255 2 2 3
36 53 53 53 56 56 45 29 2 1 1 255 1 1 1 1
1 1 1 2 2 2 2 1 1 255 0 0 0 1 3 65
81 154 156 142 81 18 1 255 1 1 3 4 143 244 249 244
234 255 255 236 4 1 255 1 1 1 1 3 7 7 7 7
7 4 3 2 255 0 1 2 2 2 61 62 81 80 100 80
74 4 1 255 2 1 1 2 14 62 77 77 109 90 88 11
2 2 255 0 0 1 1 3 7 5 5 5 7 2 2 1
1 255 3 4 22 42 26 26 16 16 32 32 5 3 1 255
2 2 3 3 5 10 23 23 18 9 5 3 1 1 255 1
1 2 11 30 30 29 29 29 21 11 7 3 1 255 2 4
13 26 41 46 51 56 56 55 29 13 2 255 0 1 4 11
40 41 33 15 20 32 35 32 5 2 255 2 2 5 5 11
17 17 24 8 8 7 2 1 255 2 1 1 1 32 71 98
98 85 88 68 11 2 2 255 2 2 5 255 255 255 255 255
255 255 255 227 3 2 2 1 0 0 1 1 1 0 1 2
61 85 86 85 67 71 86 86 28 1 0 255 1 1 2 11
49 53 65 69 69 40 23 3 2 0 255 2 8 53 212 220
212 200 214 255 255 255 139 2 255 1 1 2 17 35 28 35
15 15 15 14 3 2 1 255 1 37 84 109 100 100 100 118
120 124 112 21 1 1 255 4 67 68 54 54 68 77 74 87
87 56 5 4 3 255 2 14 33 35 35 28 33 40 46 100
26 2 2 255 1 1 1 18 20 18 10 9 10 14 5 3
2 255 2 3 13 17 20 22 21 21 16 16 16 16 4 2
255 1 24 59 74 74 49 49 97 124 97 36 18 3 1 255
2 9 10 10 7 4 4 4 14 14 11 2 2 255 2 3
71 181 181 180 120 135 148 112 148 138 138 2 255 1 1 1
1 7 3 4 1 4 4 4 2 2 1 255 2 8 17 17
4 7 17 27 27 27 11 1 1 255 2 1 3 36 47 36
49 51 66 39 29 2 2 1 255 1 1 1 0 0 1 2
2 1 1 1 1 0 255 0 0 1 3 23 65 79 113 154
134 81 21 1 255 1 2 2 4 162 245 255 249 234 255 255
236 5 1 255 1 1 1 3 3 7 7 7 7 7 4 4
3 255 1 1 2 2 13 69 81 81 73 96 79 74 10 2
255 1 1 1 2 20 62 115 117 126 113 90 46 5 2 255
0 0 1 1 3 3 4 3 3 2 1 1 1 1 255 2
4 23 26 26 10 15 20 32 32 9 2 1 255 2 2 3
4 10 10 8 18 18 9 4 2 1 0 255 1 1 3 30
30 30 27 26 21 18 11 8 4 1 255 2 5 14 37 41
41 41 48 55 48 26 13 3 255 2 2 3 9 17 40 20
20 28 43 43 32 5 3 255 2 4 5 28 28 23 16 11
11 14 8 2 1 255 1 1 1 7 64 93 120 111 88 90
45 29 2 2 255 1 1 5 255 255 255 255 255 255 255 255
227 3 2 2 1 0 0 1 2 1 1 1 2 79 85 85
78 54 54 71 71 28 1 1 255 1 1 2 11 49 53 71
73 106 32 15 3 2 0 255 2 17 53 212 220 212 157 145
214 255 255 139 2 255 1 1 10 17 28 28 28 26 21 29
14 3 0 0 255 1 52 84 100 100 86 112 120 122 144 124
46 1 1 255 4 67 68 67 54 54 77 87 100 126 56 9
4 1 255 2 14 35 35 35 28 28 40 46 64 26 2 2
255 1 1 2 18 20 18 11 10 18 14 5 3 2 255 1
3 14 18 22 22 21 20 18 16 16 16 4 2 255 1 35
74 74 53 36 49 81 112 64 36 18 2 0 255 2 7 9
11 11 7 7 4 11 11 11 2 2 255 2 3 148 181 181
120 120 120 148 116 207 110 109 2 255 1 1 2 2 7 3
8 2 4 2 3 2 1 0 255 2 8 15 15 7 8 17
27 33 51 11 1 1 255 2 2 4 15 23 21 23 51 62
45 36 2 2 1 255 2 2 1 0 0 0 2 2 1 1
1 1 1 255 0 0 1 3 16 58 111 113 122 81 59 21
1 255 1 3 3 4 162 230 255 239 255 255 255 209 5 1
255 1 1 1 1 4 5 7 7 8 11 7 4 3 255 1
1 1 1 3 39 61 69 64 96 65 39 5 2 255 1 1
1 1 11 55 68 113 126 130 142 46 5 1 255 0 0 0
2 3 7 5 3 3 2 2 1 1 1 255 2 2 23 24
26 15 15 15 22 47 29 2 1 255 1 1 3 4 33 10
8 8 14 14 3 2 1 1 255 0 1 3 24 24 36 24
22 18 16 11 7 4 2 255 2 4 17 34 36 33 41 48
51 37 26 3 3 255 2 2 1 5 17 17 20 20 33 52
49 15 4 2 255 1 2 5 13 28 17 17 8 11 11 8
2 1 255 1 1 2 3 64 83 113 115 111 96 40 3 2
2 255 1 1 5 255 255 255 255 255 255 255 255 145 2 2
1 1 1 1 1 2 2 1 1 2 79 111 111 85 78 78
88 52 5 1 1 255 1 1 1 3 36 49 53 52 36 30
15 3 2 2 255 2 3 49 212 221 212 202 189 232 255 255
117 2 255 1 1 10 13 23 26 26 26 27 34 9 3 0
0 255 1 37 84 100 100 86 122 138 145 145 145 46 1 1
255 3 67 68 68 68 56 84 100 104 60 13 4 2 1 255
2 5 22 30 35 28 30 36 36 30 21 2 2 255 1 2
2 8 18 18 14 14 14 8 4 2 2 255 1 2 4 17
17 22 22 20 18 17 16 10 4 2 255 2 5 48 74 74
58 60 61 64 53 36 17 3 0 255 0 3 7 11 7 4
4 7 11 11 3 1 1 255 1 2 37 181 183 170 189 141
224 116 116 110 79 2 255 1 0 1 2 7 17 15 2 4
2 13 7 2 1 255 1 18 18 13 8 13 15 24 24 14
7 1 1 255 2 2 2 9 23 24 27 48 62 48 15 2
2 2 255 2 2 2 1 0 0 1 1 1 1 1 1 1
255 0 0 1 3 4 43 83 111 79 58 32 21 3 255 2
2 2 3 91 182 230 239 239 255 224 131 3 2 255 1 1
1 4 5 7 8 8 8 11 10 5 3 255 1 1 1 1
1 36 69 72 72 96 99 39 5 2 255 0 0 1 1 8
34 68 94 126 130 72 23 2 1 255 1 1 0 2 3 4
4 5 5 2 2 2 2 2 255 2 2 3 9 13 10 10
8 15 29 23 2 1 255 1 0 1 2 4 8 8 10 14
14 2 2 1 1 255 1 2 3 9 24 30 24 23 22 14
8 3 3 1 255 2 3 34 37 56 33 27 33 48 37 16
3 1 255 2 3 3 4 13 17 18 20 20 52 40 11 3
2 255 1 2 5 7 14 13 14 9 11 11 9 2 1 255
1 1 1 2 3 68 83 111 87 52 29 3 2 2 255 0
0 0 24 255 255 255 255 255 255 255 93 1 1 1 1 2
2 1 2 2 1 1 1 7 41 94 54 54 54 54 46 5
2 1 255 0 0 1 2 21 53 53 69 36 36 5 2 2
1 255 1 2 18 162 255 212 212 202 255 255 227 3 2 255
1 1 3 10 13 24 26 26 34 29 7 2 2 0 255 1
21 83 100 103 111 138 213 221 195 145 5 2 2 255 2 9
67 68 68 84 91 123 104 52 7 2 1 0 255 1 3 22
30 37 45 37 68 68 30 7 2 0 255 1 1 2 4 11
18 21 21 10 5 2 2 1 255 1 1 4 11 17 22 22
22 18 18 15 9 2 2 255 2 2 17 54 81 81 81 61
61 51 33 4 1 1 255 1 2 4 7 11 21 10 10 10
8 1 1 1 255 0 2 23 109 183 189 207 194 141 116 94
94 14 0 255 0 0 2 2 3 2 15 2 9 1 13 1
0 0 255 1 3 13 15 13 26 26 26 24 11 1 1 1
255 2 2 2 4 17 24 55 60 62 49 14 3 2 2 255
1 2 2 3 2 1 1 1 1 2 2 1 1 255 1 0
1 1 2 5 58 58 56 55 30 8 2 255 2 1 1 2
10 91 158 182 224 224 156 55 2 2 255 2 1 1 1 4
7 7 4 4 4 7 3 3 255 1 1 1 1 1 9 39
72 72 99 99 39 8 2 255 1 1 1 1 7 11 47 47
71 59 37 2 1 1 255 1 1 0 1 1 4 4 5 5
2 2 1 1 1 255 2 2 2 9 23 23 21 14 14 23
4 1 1 255 1 1 1 2 3 4 4 4 7 14 3 2
1 2 255 2 2 3 9 10 10 24 22 22 11 3 2 2
1 255 1 2 4 26 43 43 43 43 30 30 16 1 1 255
1 2 2 3 3 41 41 24 18 24 11 11 2 1 255 1
2 2 5 5 13 9 9 8 8 7 1 1 255 1 1 1
1 2 2 29 80 52 40 4 2 2 2 255 0 0 0 2
56 196 255 255 255 255 105 2 1 1 1 1 1 2 2 1
0 0 1 1 1 7 37 49 54 66 54 7 3 2 2 255
0 0 0 0 4 23 33 33 15 5 1 1 1 1 255 1
1 1 16 162 180 221 207 245 225 8 2 1 255 1 1 2
3 5 13 15 29 29 9 2 2 1 0 255 1 4 21 111
118 154 221 255 255 194 18 1 1 1 255 2 2 20 90 84
98 123 137 60 7 2 1 1 0 255 1 3 10 29 35 53
60 77 68 7 3 2 1 255 0 0 1 2 3 8 11 10
8 2 1 1 1 255 1 2 2 10 16 22 24 24 17 17
10 4 2 1 255 2 2 3 17 81 93 103 61 61 47 4
2 1 1 255 1 2 2 4 7 32 24 21 8 1 1 1
1 255 1 4 4 80 183 240 230 207 194 116 58 55 1 1
255 0 0 2 2 2 1 5 3 5 2 2 1 1 1 255
1 1 3 15 21 26 21 24 11 1 1 1 1 255 1 1
2 3 10 24 27 48 48 14 2 1 1 2 255 2 3 3
4 3 1 1 1 1 2 2 1 1 255 2 1 1 1 2
2 5 29 29 14 8 2 2 255 2 1 1 1 2 10 48
142 156 131 55 3 2 2 255 2 2 1 2 2 4 4 3
3 3 3 3 1 255 0 0 0 0 0 1 9 72 72 72
35 14 2 2 255 1 1 1 2 3 7 11 30 36 32 3
2 1 1 255 2 2 1 1 2 4 4 5 5 2 1 1
1 1 255 2 2 2 7 13 21 21 4 4 4 1 0 1
255 0 0 1 1 2 2 3 3 4 3 1 1 1 2 255
2 2 2 2 7 8 8 13 9 2 2 2 1 1 255 1
2 2 4 16 43 43 43 22 16 4 1 1 255 1 2 2
1 2 2 11 24 4 4 1 2 1 1 255 2 2 2 3
3 4 4 7 7 7 3 2 1 255 1 1 1 0 2 2
2 3 9 4 1 1 2 2 255 2 0 1 2 2 24 145
209 209 105 2 2 1 1 1 1 1 2 0 0 0 0 0
0 1 1 3 3 20 20 7 3 2 2 2 255 1 1 1
0 1 3 11 3 4 1 1 1 1 0 255 1 1 1 13
16 61 176 180 185 8 3 1 1 255 0 2 2 2 2 4
15 16 7 3 1 1 1 1 255 1 2 2 7 111 118 157
213 194 18 1 1 1 2 255 2 1 2 20 64 64 72 60
7 3 1 1 1 0 255 0 1 3 3 27 35 60 77 4
2 2 1 0 255 0 0 0 2 2 3 3 2 2 2 1
0 0 255 1 1 2 2 11 16 16 15 13 13 2 2 1
1 255 1 2 2 3 16 93 103 47 22 4 2 1 1 1
255 2 2 2 2 3 21 24 10 3 1 1 1 1 255 1
2 3 5 80 131 87 87 67 58 51 4 1 1 255 1 2
2 2 2 1 2 3 3 1 1 1 1 1 255 1 1 1
2 16 21 16 2 1 1 1 1 1 255 1 1 2 2 3
5 21 15 7 2 1 1 1 1 255 2 2 3 3 2 1
1 1 1 2 2 1 1 255 1 0 1 1 1 1 2 5
5 2 0 2 1 255 1 1 1 1 1 2 3 18 18 11
4 1 1 0 255 1 1 1 1 1 3 3 3 2 2 2
2 1 255 0 0 0 0 0 0 2 2 2 2 1 1 1
1 255 2 1 1 1 3 2 2 5 5 2 2 1 1 1
255 2 2 2 2 1 2 2 2 1 1 1 0 0 0 255
1 2 2 3 7 10 4 4 4 1 1 1 1 255 1 0
1 1 1 1 1 1 1 1 1 1 0 1 255 1 1 1
1 2 3 3 4 4 2 2 2 1 0 255 1 1 1 2
2 3 22 22 4 3 1 1 1 255 1 1 1 1 1 1
2 4 4 4 1 1 1 1 255 0 0 0 2 3 3 3
4 3 3 3 3 1 255 2 1 1 1 2 2 1 2 1
3 1 1 2 2 255 2 1 2 2 2 3 2 10 2 2
2 2 2 1 1 1 1 1 1 0 0 0 1 1 1 1
1 3 3 3 2 1 1 1 2 255 1 1 1 1 2 3
3 1 1 1 1 1 1 0 255 0 1 1 3 10 10 8
5 3 2 2 1 1 255 1 1 2 2 2 2 2 3 2
2 1 1 1 1 255 1 1 2 2 2 3 3 3 3 1
1 1 1 1 255 0 0 1 1 2 14 14 4 2 1 1
1 1 1 255 1 1 1 1 1 2 1 1 0 1 1 1
0 255 1 1 0 1 1 1 1 1 2 1 0 0 0 255
1 2 2 1 1 3 3 3 2 2 2 2 1 1 255 2
2 2 2 1 2 4 4 3 2 1 1 1 1 255 2 2
1 2 2 2 2 1 1 1 1 1 0 255 1 2 2 2
3 11 14 15 14 4 1 2 1 1 255 1 2 2 2 1
1 3 3 3 2 1 1 1 1 255 1 1 0 0 0 1
2 2 1 1 0 0 0 255 1 1 2 2 1 1 4 2
2 1 1 1 1 1 255 1 2 1 1 1 1 1 1 1
1 1 1 1 255 1 0 0 0 0 0 1 1 1 0 0
2 2 255 1 1 1 1 1 2 2 3 3 3 2 2 2
1 255 1 2 2 2 2 2 3 2 2 2 1 1 1 255
0 1 1 1 0 0 1 1 1 1 1 1 1 1 255 2
0 2 1 2 1 1 0 0 1 1 1 1 1 255 1 2
2 2 1 0 1 1 1 1 1 1 1 1 255 1 1 1
1 3 3 4 4 4 1 0 1 1 255 1 0 0 1 1
1 1 1 1 1 1 1 1 1 255 1 1 2 1 2 1
1 1 0 1 2 2 2 1 255 1 2 1 1 1 2 2
3 2 1 1 0 1 255 2 1 1 1 1 1 1 1 2
2 1 2 1 1 255 0 0 0 1 2 1 2 1 1 2
3 3 2 255 1 1 1 1 2 2 1 2 1 2 1 2
1 2 255 2 2 1 1 1 2 2 2 0 2 2 2 1
0 1 1 1 1 0 1 1 0 2 2 1 1 1 1 1
2 1 1 1 1 0 255 1 1 1 1 1 1 1 1 0
1 1 1 1 0 255 1 1 1 1 1 1 2 1 2 2
2 2 2 255 2 2 2 1 2 1 1 1 1 1 0 1
1 2 255 1 1 1 1 0 1 1 1 1 1 1 0 1
2 255 0 0 1 1 1 2 2 2 1 1 0 1 1 1
255 0 0 1 1 1 1 0 1 1 1 1 1 0 255 1
1 1 1 1 2 1 2 2 2 0 0 0 255 1 1 1
0 0 1 2 2 2 1 1 0 0 1 255 2 2 1 0
1 1 1 1 1 0 0 1 1 1 255 2 2 1 2 2
1 1 1 1 1 1 1 1 255 0 1 1 1 1 2 3
3 2 1 1 2 2 1 255 2 2 2 2 1 1 3 3
2 1 1 1 1 1 255 1 1 1 0 0 1 1 1 1
1 0 0 0 255 1 2 2 1 0 0 0 1 1 1 2
2 1 1 255 255 255 255 255 255 255 255 255 255 255 255 255
255 255 255 255 255 255 255 255 255 255 255 255 255 255 255 255
255 255 255 255 255 255 255 255 255 255 255 255 255 255 255 255
255 255 255 255 255 255 255 255 255 255 255 255 255 255 255 255
255 255 255 255 255 255 255 255 255 255 255 255 255 255 255 255
255 255 255 255 255 255 255 255 255 255 255 255 255 255 255 255
255 255 255 255 255 255 255 255 255 255 255 255 255 255 255 255
255 255 255 255 255 255 255 255 255 255 255 255 255 255 255 255
255 255 255 255 255 255 255 255 255 255 255 255 255 255 255 255
255 255 255 255 255 255 255 255 255 255 255 255 255 255 255 255
255 255 255 255 255 255 255 255 255 255 255 255 255 255 255 255
255 255 255 255 255 255 255 255 255 255 255 255 255 255 255 255
255 255 255 255 255 255 255 255 255 255 255 255 255 255 255 255
255 255 255 255 255 255 255 255 255 255 255 255 255 255 255 255
255 255 255 255 255 255 255 255 255 255 255 255 255 255 255 255
255 255 255 255 255 255 255 255 255 255 255 255 255 255 255 255
255 255 255 255 255 255 255 255 255 255 255 255 255 255 255 255
255 255 255 255 255 255 255 255 255 255 255 255 255 255 255 255
255 255 255 255 255 255 255 255 255 255 255 255 255 255 255 255
255 255 255 255 255 255 255 255 255 255 255 255 255 255 255 255
255 255 255 255 255 255 255 255 255 255 255 255 255 255 255 255
255 255 255 255 255 255 255 255 255 255 255 255 255 255 255 255
255 255 255 255 255 255 255 255 255 255 255 255 255 255 255 255
255 255 255 255 255 255 255 255 255 255 255 255 255 255 255 255
255 255 255 255 255 255 255 255 255 255 255 255 255 255 255 255
255 255 255 255 255 255 255 255 255 255 255 255 255 255 255 255
255 255 255 255 255 255 255 255 255 255 255 255 255 255 255 255
255 255 255 255 255 255 255 255 255 255 255 255 255 255 255 255
255 1 1 1 0 1 0 0 0 1 1 1 1 3 255 2
0 0 0 1 1 1 1 1 1 1 2 2 255 2 1 0
0 0 1 1 1 1 2 2 2 2 1 255 1 2 2 2
2 1 1 2 2 2 1 1 1 255 1 1 2 2 1 1
1 1 1 1 1 0 0 0 255 1 1 1 1 1 1 1
1 0 1 1 1 1 1 255 1 2 2 2 1 2 2 2
1 1 0 0 1 1 255 1 1 1 1 1 1 1 1 1
1 0 1 0 255 1 1 1 1 0 1 1 2 1 1 1
1 1 1 255 1 2 2 1 1 1 2 0 0 0 1 1
2 1 255 1 0 0 1 1 1 1 2 1 0 1 1 1
255 2 2 1 1 1 1 2 0 1 0 2 1 1 1 255
1 1 1 1 0 1 1 1 1 1 1 1 1 255 1 1
2 1 1 1 1 1 1 2 2 2 1 1 255 1 1 1
1 2 3 3 4 3 3 2 1 1 1 0 0 0 0 2
2 2 1 1 1 1 0 0 0 0 0 0 1 1 1 0
255 0 0 1 1 1 1 1 1 1 1 1 1 1 1 255
1 1 1 1 1 1 0 0 0 1 1 1 1 255 2 2
1 1 1 1 0 0 1 1 1 0 0 1 255 1 1 1
1 0 1 2 2 0 0 1 1 1 1 255 1 1 1 1
1 1 1 1 1 1 1 1 1 0 255 0 0 1 2 2
2 1 1 1 1 1 2 2 255 0 1 1 2 2 2 1
1 1 1 1 1 1 255 0 0 1 1 0 0 1 1 1
1 1 1 1 1 255 1 2 0 0 1 1 1 0 1 1
0 1 1 1 255 2 2 1 1 1 1 0 0 0 1 1
1 2 255 2 1 1 1 1 3 1 3 2 2 1 1 1
2 255 3 3 2 2 1 1 1 2 2 1 1 1 1 0
255 0 1 1 1 1 1 1 1 1 0 0 1 1 255 0
1 2 2 1 0 1 1 1 1 1 2 2 1 255 2 1
1 0 2 1 1 1 1 1 1 1 3 255 3 2 2 2
2 1 1 1 1 1 1 2 2 255 1 1 0 0 0 0
0 1 1 1 2 2 1 0 255 0 0 0 1 0 1 0
2 2 2 2 1 1 255 1 1 2 2 1 2 1 1 1
1 1 0 0 0 255 1 1 1 1 1 1 1 1 1 1
1 1 1 1 255 2 2 2 2 2 2 2 2 2 1 0
1 1 1 255 1 1 1 1 1 1 1 1 1 1 1 1
1 255 1 1 1 1 0 1 1 1 1 1 1 1 2 1
255 1 1 1 1 1 2 2 2 0 0 1 1 1 1 255
1 0 0 0 1 1 0 0 0 0 0 1 1 255 1 2
1 1 1 1 1 0 0 0 0 0 0 1 255 1 1 0
0 0 1 2 2 0 0 1 0 1 255 2 2 2 1 1
1 2 2 2 1 1 1 1 1 255 1 2 5 4 3 4
4 5 4 5 3 1 1 1 1 0 0 1 0 2 2 2
2 2 1 0 0 0 1 0 1 1 1 1 1 255 0 0
2 2 3 45 56 45 13 2 2 1 1 1 255 1 1 1
2 2 1 1 1 0 1 1 1 1 255 1 2 1 1 1
1 2 2 4 2 2 1 0 1 255 1 1 1 1 1 2
4 4 2 1 1 1 1 1 255 1 1 1 1 1 1 1
1 1 1 1 1 0 0 255 0 1 1 1 3 3 2 1
1 1 1 1 1 255 0 2 2 2 2 2 2 1 1 1
1 1 1 1 255 0 1 1 0 0 0 1 0 2 1 1
1 1 255 1 2 0 2 1 2 0 0 1 1 0 1 1
1 255 1 2 1 1 0 1 1 1 0 1 1 1 1 255
2 1 1 2 2 3 2 2 1 1 1 1 1 2 255 2
1 1 1 1 2 1 1 2 2 2 1 1 0 255 0 1
1 1 1 1 1 1 0 0 1 1 1 255 0 0 2 2
1 1 1 1 1 1 1 1 1 1 255 2 1 2 0 0
0 1 1 1 1 1 1 0 255 1 1 1 1 2 1 1
2 1 1 2 2 2 1 255 1 0 0 0 0 0 1 1
1 1 0 1 2 255 0 0 1 1 1 1 0 2 2 2
2 2 1 1 255 1 1 1 1 1 1 1 1 1 1 0
0 1 1 255 2 2 2 2 1 0 0 1 1 2 2 2
1 255 2 2 2 2 0 2 2 3 3 2 1 1 1 1
255 1 1 1 1 1 1 1 1 1 1 1 1 1 255 2
3 3 3 1 1 1 1 1 1 1 0 2 1 255 1 2
1 1 2 3 4 3 2 3 2 2 1 1 255 1 0 0
1 2 2 1 0 0 0 0 0 0 255 1 3 2 2 1
1 1 0 1 1 1 0 0 1 255 1 1 1 1 1 1
2 2 2 1 1 0 1 2 255 2 1 1 1 2 3 4
2 1 1 2 2 2 255 1 2 3 2 5 13 14 14 18
18 3 2 1 1 1 1 1 1 0 0 1 1 1 1 1
0 1 0 1 1 1 1 1 1 1 255 0 0 2 10 58
56 58 77 153 48 15 2 2 1 255 1 1 1 2 2 2
5 7 7 2 1 1 1 255 0 2 2 2 2 195 219 207
207 73 7 1 1 1 255 1 1 1 1 1 2 4 4 3
1 1 1 1 1 255 1 1 1 1 1 2 2 1 1 1
1 2 0 0 255 1 1 1 1 1 2 2 2 2 2 2
2 2 255 2 2 2 1 1 2 2 2 1 1 1 2 2
1 255 1 1 1 0 0 0 1 0 2 1 1 1 1 255
2 2 2 2 2 2 1 1 1 1 1 1 1 1 255 1
1 1 1 1 1 1 1 1 1 1 1 1 255 1 1 2
2 2 2 1 2 1 0 0 0 1 2 255 1 1 1 1
1 2 2 2 2 2 1 1 0 0 255 2 2 1 1 1
1 0 1 0 0 1 2 2 255 1 1 2 2 2 1 2
2 2 1 2 1 1 1 255 2 2 2 2 1 1 1 2
1 2 2 2 1 255 1 1 1 1 0 0 0 1 1 2
2 2 1 1 255 1 1 0 0 0 0 1 1 0 1 0
1 2 255 0 0 1 1 1 1 2 2 2 3 3 3 2
1 255 1 1 1 1 1 1 1 1 1 1 1 0 1 1
255 1 2 1 1 0 0 2 2 2 2 2 2 1 255 2
2 2 2 3 49 164 189 164 125 3 2 1 2 255 1 1
1 1 0 0 1 1 2 1 1 1 1 255 2 0 0 3
1 1 1 24 17 11 1 0 2 1 255 1 2 2 2 2
68 74 53 40 40 4 3 2 2 255 1 1 1 2 2 3
3 2 2 3 1 1 1 255 1 1 1 2 2 3 2 1
1 1 1 0 1 1 255 2 2 2 1 1 2 2 3 3
3 3 0 1 2 255 0 0 0 1 3 7 10 10 2 1
2 2 2 255 1 1 5 7 13 37 103 185 232 177 5 2
2 1 1 1 1 1 0 0 1 1 1 2 2 1 2 1
2 2 2 2 2 1 1 255 0 1 10 41 85 56 56 111
143 181 48 15 2 1 255 1 2 1 2 2 5 18 34 18
8 2 2 2 255 2 2 2 2 209 255 255 255 255 255 73
3 1 1 255 0 1 1 1 2 3 15 15 14 4 1 1
1 1 255 1 1 2 2 8 20 13 20 10 9 4 3 1
1 255 1 1 1 1 1 1 2 2 2 2 2 2 2 255
2 0 0 0 1 1 2 1 1 1 1 1 1 1 255 1
2 1 1 1 1 5 2 3 2 1 1 1 255 1 2 1
2 2 3 3 3 1 1 1 1 0 0 255 1 1 1 1
1 2 3 2 2 1 1 1 0 255 0 2 2 1 1 1
1 1 0 0 0 0 1 1 255 1 1 1 1 1 2 2
2 2 2 2 1 1 1 255 2 2 1 1 0 1 0 1
0 1 2 2 2 255 2 1 2 2 2 2 4 4 10 3
2 2 2 3 255 1 1 2 2 2 3 3 3 3 2 2
2 2 255 1 1 1 1 2 2 2 4 10 2 2 1 1
1 255 1 1 1 1 1 1 2 1 1 1 2 2 2 255
1 1 1 1 1 5 23 144 167 64 7 4 1 1 255 1
1 1 1 1 1 1 1 1 2 2 1 1 2 255 2 2
2 1 1 9 24 27 24 2 2 2 1 255 1 1 1 4
74 255 255 255 236 255 125 3 2 2 255 1 1 1 1 1
1 3 8 8 5 1 1 1 255 2 2 0 3 2 2 24
58 58 66 11 3 2 2 255 1 1 2 3 68 77 74 74
40 45 28 4 2 2 255 2 1 1 1 2 3 10 21 21
3 3 0 1 255 1 1 1 2 3 21 21 21 36 36 11
3 1 0 255 0 1 2 1 2 2 49 168 169 54 8 1
2 1 255 0 1 1 3 8 11 13 13 17 13 3 3 3
255 2 1 3 13 37 209 255 255 250 245 177 2 2 1 1
1 1 1 2 1 1 1 1 0 0 2 3 9 10 24 10
3 1 1 1 255 1 2 39 80 56 46 46 90 90 90 59
3 3 1 255 1 2 2 3 7 23 23 43 39 34 8 2
2 255 2 2 3 209 255 255 255 255 255 255 255 7 2 1
255 0 1 1 1 2 3 5 15 14 2 1 1 1 1 255
1 2 2 8 28 30 26 23 23 11 8 4 2 2 255 1
0 1 1 2 2 4 7 5 2 2 2 1 255 1 0 0
0 0 1 1 0 1 2 2 2 1 2 255 2 1 1 2
5 15 15 15 9 4 3 2 0 255 1 1 1 2 3 3
5 7 7 4 1 1 0 0 255 2 2 2 2 2 10 10
7 4 3 1 2 1 255 0 2 2 1 1 1 1 1 1
0 0 0 0 1 255 1 1 1 1 1 2 7 7 3 3
3 3 3 1 255 2 1 1 1 0 1 1 1 1 1 2
2 3 255 1 1 2 3 3 4 8 10 10 4 2 2 2
3 255 1 1 2 3 4 7 8 8 8 4 2 2 2 255
2 1 1 1 1 2 4 15 23 23 11 1 1 1 255 2
1 1 1 1 2 2 2 3 3 3 2 1 255 1 1 1
2 5 51 167 211 253 211 64 8 2 1 255 1 1 1 2
2 2 1 2 4 4 2 1 1 1 255 2 2 3 3 41
73 36 48 48 48 2 1 1 255 0 0 1 74 255 255 255
255 255 255 255 124 2 2 255 1 1 1 2 26 33 151 151
189 34 5 2 1 255 1 0 0 2 3 24 48 64 58 66
26 7 3 2 255 1 1 2 60 68 68 48 48 39 46 45
11 2 2 255 2 1 1 1 3 65 67 48 48 35 3 1
1 255 1 1 1 2 21 59 69 77 77 59 55 11 2 0
255 1 1 2 2 3 99 246 255 255 228 54 8 2 1 255
2 2 2 9 20 20 13 11 17 27 26 4 3 255 2 2
3 27 209 255 255 255 255 255 202 74 2 1 0 1 1 1
2 1 1 1 1 1 2 3 4 10 13 24 10 8 2 2
2 255 2 2 33 65 65 65 73 90 77 90 78 37 3 1
255 1 1 1 4 23 40 42 43 43 39 11 5 2 255 1
1 58 255 255 255 255 255 255 255 255 47 2 1 255 0 1
1 2 4 4 5 2 2 2 2 1 1 1 255 1 3 3
10 21 28 26 26 26 11 9 3 2 2 255 2 0 1 2
4 30 27 27 16 5 1 1 1 255 1 2 2 0 1 1
1 1 2 2 2 1 1 1 255 1 1 2 3 20 23 22
24 18 7 4 2 0 255 0 1 1 2 3 3 17 18 23
17 4 1 0 1 255 1 1 2 2 8 15 20 10 9 7
4 2 1 255 2 2 2 1 1 1 2 2 2 1 0 1
1 1 255 1 1 1 1 1 7 7 7 7 5 4 4 3
1 255 1 1 1 1 1 2 4 2 2 2 2 2 2 255
1 1 1 2 4 7 8 8 8 7 5 2 2 3 255 1
1 1 3 9 9 9 11 13 9 3 1 1 255 1 1 1
1 2 3 22 22 23 23 21 2 1 1 255 3 2 1 1
1 2 53 53 13 8 2 2 1 255 1 1 2 2 51 144
182 182 253 251 181 27 4 1 255 1 2 2 2 2 2 2
10 10 10 4 2 1 1 255 2 3 11 23 85 85 37 37
55 55 5 2 1 255 0 0 1 115 255 255 255 255 255 255
255 255 3 2 255 1 1 1 3 67 183 212 237 221 189 34
3 1 255 1 0 1 2 3 27 35 48 48 73 73 65 2
1 255 1 1 4 55 60 55 48 39 39 45 41 22 2 0
255 1 1 2 3 47 74 65 53 88 104 104 3 2 255 1
1 0 2 59 85 98 98 98 85 85 47 3 0 255 0 0
0 3 49 246 255 255 255 255 81 15 2 1 255 2 2 3
13 13 20 17 13 17 26 26 7 2 255 2 2 3 85 234
255 255 255 255 255 247 74 2 1 1 1 1 1 2 1 1
1 1 1 2 4 10 13 13 13 8 7 2 2 2 255 2
17 73 80 73 65 73 77 73 78 78 27 3 1 255 1 2
3 4 23 40 45 43 68 40 11 2 1 255 1 2 58 255
255 255 255 255 255 255 255 144 2 2 255 1 1 1 2 4
2 2 1 2 2 2 0 0 1 255 1 2 3 20 20 21
23 26 27 14 8 2 2 2 255 1 0 1 3 21 43 39
40 35 22 3 1 0 255 1 2 2 0 1 1 2 3 7
3 2 2 1 1 255 0 0 2 21 23 24 18 27 20 10
5 2 1 255 1 1 1 2 3 3 20 23 28 27 3 1
0 1 255 1 1 2 2 8 15 15 11 9 7 5 2 2
255 2 2 1 1 1 2 3 5 3 2 1 1 1 1 255
1 2 0 1 1 7 7 7 7 5 4 1 1 1 255 1
1 1 1 2 7 14 4 2 1 1 1 0 255 1 1 1
2 4 7 8 10 8 7 7 2 1 2 255 1 1 2 3
10 11 9 9 9 9 3 1 1 255 1 1 1 1 1 17
26 28 28 39 21 4 2 2 255 2 1 1 1 1 21 53
53 53 21 11 2 1 255 1 2 2 3 74 182 255 230 251
227 154 27 4 1 255 1 2 2 2 2 2 10 15 26 26
5 1 1 1 255 1 2 5 73 85 73 36 36 54 54 15
2 1 255 0 1 2 115 255 255 255 255 255 255 255 255 3
1 255 1 1 1 2 158 183 183 151 189 97 55 3 1 255
1 0 0 0 3 34 35 48 35 64 67 65 2 1 255 1
1 4 29 60 55 48 32 41 45 41 22 0 0 255 1 0
3 3 74 74 53 53 103 106 106 7 2 255 1 1 2 3
69 96 98 106 107 122 126 56 3 2 255 0 0 1 3 99
255 255 255 255 255 208 22 3 2 255 2 2 3 24 29 33
20 18 17 24 21 7 1 255 2 2 3 85 255 255 255 255
255 255 247 54 2 0 0 1 1 1 0 0 0 0 1 1
3 7 10 13 15 11 7 5 3 2 2 255 3 17 36 94
84 65 59 60 73 90 90 30 2 1 255 1 1 1 3 26
45 64 64 68 37 7 2 1 255 1 2 51 255 255 255 255
255 255 255 255 144 2 1 255 0 1 2 7 5 4 2 2
3 2 2 2 1 1 255 1 2 5 20 17 20 17 28 28
27 4 1 1 1 255 1 1 2 3 7 36 36 39 22 18
3 1 1 255 1 1 2 1 2 3 7 10 10 7 2 2
1 1 255 0 0 2 7 13 36 18 32 20 11 7 2 2
255 2 2 2 2 3 3 17 28 45 27 3 1 0 0 255
1 1 1 4 8 14 15 11 11 5 4 1 1 255 2 1
1 1 1 1 3 7 14 5 3 3 1 1 255 1 1 1
1 1 9 9 5 5 5 4 2 2 2 255 2 1 1 1
5 14 16 14 4 2 1 1 0 255 0 1 1 2 4 7
9 10 8 7 5 2 2 2 255 1 1 2 3 10 11 10
9 9 9 3 1 1 255 1 1 1 0 2 22 32 29 28
21 13 3 2 2 255 2 2 1 1 8 51 58 54 54 26
13 2 1 255 2 2 2 3 48 175 255 255 251 154 141 17
4 1 255 2 2 2 2 2 3 15 15 24 24 5 1 1
1 255 1 1 2 23 74 64 37 37 55 54 5 2 1 255
1 1 2 53 255 255 255 255 255 255 255 231 2 1 255 1
1 1 1 158 183 221 221 253 97 55 3 2 255 1 1 0
0 1 20 30 35 35 64 64 10 1 1 255 1 1 5 17
55 55 35 26 41 45 41 27 1 0 255 1 0 1 2 47
84 78 78 103 105 104 7 0 255 1 2 2 3 64 96 98
107 107 122 69 56 3 1 255 1 1 2 2 23 175 255 255
255 255 81 14 3 2 255 1 1 3 8 14 36 36 36 32
24 13 1 0 255 2 2 3 46 234 255 255 255 255 255 241
40 2 1 0 0 1 1 1 1 2 2 1 2 3 4 14
14 21 15 8 5 2 1 0 255 2 4 26 73 56 56 55
59 60 60 51 27 2 2 255 1 1 1 2 4 45 64 49
39 23 4 1 1 255 1 2 11 255 255 255 255 255 255 255
255 86 2 1 255 0 0 0 2 2 4 4 4 16 3 3
1 1 1 255 0 2 5 20 17 20 21 37 40 43 4 1
1 1 255 1 1 2 2 3 9 21 21 18 3 2 1 1
255 1 1 2 2 2 3 7 15 15 4 3 1 1 1 255
1 1 2 3 13 18 18 18 14 8 2 0 2 255 2 2
2 1 2 3 5 28 28 8 3 2 0 0 255 1 1 1
3 5 11 11 11 4 3 2 1 1 255 2 1 1 1 2
2 3 14 22 14 3 1 1 1 255 1 1 1 1 1 9
13 10 9 4 2 1 1 1 255 2 1 1 1 2 7 14
8 4 1 1 1 1 255 0 1 1 2 2 4 10 10 8
7 3 2 2 2 255 1 1 1 2 4 8 8 8 8 7
3 1 1 255 1 3 2 1 2 17 29 33 33 22 8 3
3 3 255 1 0 1 2 5 21 58 54 54 41 15 2 1
255 2 2 2 3 22 88 220 255 160 151 77 8 1 1 255
1 2 1 2 2 3 7 15 15 5 2 1 1 1 255 1
1 2 2 45 34 29 29 32 15 1 1 1 255 1 1 2
3 238 255 255 255 255 255 231 53 1 1 255 1 1 1 1
2 163 245 169 253 97 20 2 0 255 0 0 0 0 1 1
24 35 43 55 24 4 1 1 255 1 1 2 8 46 46 27
26 48 56 41 16 1 0 255 1 0 1 2 9 84 84 79
79 79 42 3 0 255 1 2 2 3 4 68 88 107 134 107
59 5 2 2 255 1 1 1 2 3 61 175 255 255 219 27
5 3 2 255 1 1 2 3 14 26 26 26 26 21 4 0
0 255 2 2 2 37 51 255 255 255 255 255 134 2 1 1
0 0 1 1 1 1 1 1 1 1 2 3 7 9 15 9
5 3 2 1 1 255 2 2 4 15 40 55 55 60 59 60
37 10 2 2 255 1 0 0 1 3 7 18 39 18 13 3
1 1 255 2 2 3 15 255 255 255 255 255 255 255 2 1
1 255 1 0 1 2 2 7 10 7 5 2 2 1 2 1
255 0 2 3 16 13 13 13 27 24 13 2 1 1 1 255
1 1 2 2 2 3 9 9 3 2 2 1 1 255 1 0
2 2 2 2 3 7 4 3 2 1 1 1 255 1 1 2
3 4 7 10 8 8 7 2 1 2 255 2 2 2 0 0
0 4 5 7 3 3 2 0 0 255 1 1 1 2 2 5
7 7 4 3 2 0 1 255 1 1 1 2 2 1 1 3
20 3 1 1 1 1 255 1 1 1 1 1 3 9 9 4
3 2 1 1 1 255 1 1 1 1 1 4 4 4 3 1
1 1 2 255 0 1 1 1 2 3 4 8 7 7 3 3
2 2 255 1 1 0 1 1 4 5 4 7 4 2 1 1
255 1 2 2 1 2 4 21 22 22 8 3 2 2 2 255
1 0 0 1 2 10 58 54 41 15 4 1 1 255 1 1
1 2 3 22 88 155 151 77 8 1 1 1 255 1 1 1
1 0 2 2 2 1 1 1 1 1 1 255 1 2 2 2
2 9 21 21 4 1 1 1 1 255 2 1 2 2 8 238
238 138 138 147 53 2 0 0 255 1 1 1 1 1 3 163
163 118 20 2 1 0 255 0 0 0 0 1 1 1 20 34
24 3 2 1 1 255 2 1 1 3 11 27 34 27 43 29
29 3 1 1 255 0 0 1 2 2 15 62 62 46 42 3
3 0 255 0 2 1 1 1 4 64 107 107 59 5 2 1
1 255 1 2 1 1 1 2 61 68 68 27 5 5 3 1
255 1 1 1 2 1 8 21 21 9 4 2 0 1 255 2
2 1 2 37 58 255 255 255 134 1 1 1 1 2 1 1
1 1 1 0 0 0 1 1 2 3 3 4 5 5 2 1
1 1 255 1 2 2 4 15 56 59 79 39 37 10 3 2
2 255 1 0 0 1 3 3 4 7 8 3 2 1 1 255
2 2 2 3 15 255 255 255 255 255 2 1 1 1 255 1
0 0 0 2 2 4 2 2 2 3 1 1 1 255 2 2
3 3 13 13 13 9 9 3 1 1 0 1 255 1 1 2
2 2 2 2 1 1 1 1 1 1 255 1 0 2 2 2
2 2 2 3 2 2 2 1 1 255 1 1 2 2 4 3
2 2 2 2 2 0 0 255 2 2 2 1 1 1 2 2
2 2 2 1 1 1 255 1 1 1 1 1 1 1 2 2
2 2 0 1 255 1 1 1 2 2 2 2 3 3 1 1
1 1 1 255 1 2 2 2 2 3 4 4 3 2 1 1
1 1 255 1 1 0 1 1 1 1 1 2 1 1 1 1
255 1 1 1 1 1 3 3 3 2 3 3 3 2 2 255
1 1 0 0 1 2 3 4 3 2 2 1 0 255 1 2
2 1 2 2 4 4 3 2 2 2 2 3 255 0 0 1
1 2 4 5 14 7 2 1 1 1 255 1 1 1 1 2
2 4 36 36 5 3 1 1 1 255 1 2 1 0 0 0
0 1 0 1 1 1 1 1 255 2 3 3 1 1 1 2
2 2 1 1 1 1 255 1 0 1 1 2 8 32 32 42
32 2 0 0 0 255 1 1 2 2 2 3 4 2 2 2
2 0 0 255 1 0 0 0 1 1 1 1 1 2 2 2
2 2 255 2 1 1 1 3 3 20 20 29 15 2 1 0
0 255 0 0 1 2 2 2 3 8 3 2 2 3 2 255
0 0 0 1 1 1 2 15 15 2 1 1 1 1 255 1
1 1 0 0 1 1 1 2 4 2 3 3 1 255 1 1
0 1 1 1 1 2 3 2 1 1 1 255 3 2 1 2
7 27 45 58 7 4 1 0 0 0 2 1 2 2 1 0
0 0 1 1 1 1 1 1 1 2 2 1 1 1 2 255
2 2 2 2 8 21 32 15 7 7 2 1 1 2 255 0
0 1 1 2 2 2 2 2 2 2 2 1 255 2 2 2
2 2 4 8 8 4 4 2 2 1 1 255 2 1 0 0
2 2 1 1 1 1 2 1 1 1 255 2 2 2 3 2
2 2 2 2 2 1 2 1 1 255 1 1 2 3 3 2
1 0 0 2 2 2 1 255 1 1 2 0 2 2 2 2
1 1 2 2 2 1 255 0 1 1 1 1 1 1 1 2
2 2 1 0 255 1 1 2 1 0 0 1 1 1 1 1
2 1 1 255 1 1 1 1 1 1 1 2 2 2 0 0
2 255 2 2 2 2 1 1 1 3 2 1 1 1 2 2
255 2 2 2 2 3 3 2 2 1 1 1 2 0 1 255
2 1 2 1 1 1 1 3 2 2 2 2 2 255 1 1
1 2 1 3 2 2 1 2 3 2 2 1 255 1 1 0
0 1 1 2 2 1 1 1 1 1 255 1 2 1 0 1
1 1 1 2 2 2 0 2 2 255 1 0 1 2 3 1
1 1 1 1 1 1 0 255 2 2 1 1 1 1 2 2
2 1 1 1 2 1 255 2 2 1 0 0 0 1 1 1
1 1 1 1 1 255 2 2 2 1 1 0 0 2 2 2
1 1 1 255 1 1 1 2 2 2 1 1 1 1 2 1
0 0 255 1 1 1 2 2 2 1 2 2 2 2 1 1
255 1 1 1 1 1 1 1 0 1 1 2 2 1 1 255
1 1 1 2 2 2 3 3 3 2 1 1 2 1 255 0
1 1 1 2 2 2 2 2 1 2 2 2 255 0 0 0
1 1 1 1 1 1 1 1 1 1 1 255 1 1 1 1
0 1 0 1 1 1 1 1 2 1 255 1 1 0 0 1
1 1 1 1 1 2 1 1 255 2 2 1 2 3 3 5
5 4 1 1 1 1 1 2 1 1 1 1 0 0 1 1
1 1 1 1 1 1 1 1 1 1 1 1 255 2 1 1
1 2 3 3 2 2 2 2 1 1 1 255 0 1 1 2
2 1 1 1 2 2 1 1 1 255 2 2 2 1 2 2
2 2 2 2 2 2 1 1 255 1 0 0 0 1 1 1
1 1 1 1 1 1 1 255 2 2 1 1 1 2 2 2
1 2 2 2 2 1 255 1 2 3 2 2 2 2 1 1
1 1 2 1 255 0 0 1 0 2 1 2 1 1 1 1
1 1 1 255 1 1 1 1 1 1 1 1 1 1 2 1
0 255 1 2 2 1 1 1 1 1 1 1 0 3 3 2
255 1 1 1 0 0 1 1 2 2 2 1 2 2 255 2
1 2 1 1 0 0 1 1 1 1 1 2 3 255 1 2
2 3 3 2 2 2 1 1 1 0 0 1 255 2 0 0
0 1 1 1 2 2 2 2 2 2 255 0 2 2 2 1
1 1 2 1 1 1 2 2 1 255 1 1 0 1 1 2
1 1 0 0 1 0 0 255 0 2 1 1 0 1 1 1
1 1 0 0 2 2 255 1 1 1 3 3 1 0 0 0
1 1 1 0 255 2 3 1 1 1 1 1 1 1 1 1
2 2 2 255 2 2 1 1 1 1 1 1 0 1 1 1
1 1 255 1 1 1 1 1 0 0 2 2 2 2 2 2
255 0 0 0 2 1 1 1 1 1 1 1 1 1 1 255
1 1 2 2 2 2 1 1 1 1 1 1 1 255 1 1
1 2 2 2 1 0 0 1 2 2 2 2 255 1 1 1
1 1 1 2 3 1 1 1 1 1 1 255 1 1 1 1
1 1 1 1 2 1 2 1 0 255 0 0 0 1 1 1
1 1 1 1 1 1 1 0 255 1 2 1 2 1 1 1
1 1 1 1 1 2 1 255 1 1 2 0 1 0 0 0
1 1 2 2 2 255 2 2 2 2 2 1 1 1 1 1
1 1 1 1 1 0 1 1 255 255 255 255 255 255 255 255
255 255 255 255 255 255 255 255 255 255 255 255 255 255 255 255
255 255 255 255 255 255 255 255 255 255 255 255 255 255 255 255
255 255 255 255 255 255 255 255 255 255 255 255 255 255 255 255
255 255 255 255 255 255 255 255 255 255 255 255 255 255 255 255
255 255 255 255 255 255 255 255 255 255 255 255 255 255 255 255
255 255 255 255 255 255 255 255 255 255 255 255 255 255 255 255
255 255 255 255 255 255 255 255 255 255 255 255 255 255 255 255
255 255 255 255 255 255 255 255 255 255 255 255 255 255 255 255
255 255 255 255 255 255 255 255 255 255 255 255 255 255 255 255
255 255 255 255 255 255 255 255 255 255 255 255 255 255 255 255
255 255 255 255 255 255 255 255 255 255 255 255 255 255 255 255
255 255 255 255 255 255 255 255 255 255 255 255 255 255 255 255
255 255 255 255 255 255 255 255 255 255 255 255 255 255 255 255
255 255 255 255 255 255 255 255 255 255 255 255 255 255 255 255
255 255 255 255 255 255 255 255 255 255 255 255 255 255 255 255
255 255 255 255 255 255 255 255 255 255 255 255 255 255 255 255
255 255 255 255 255 255 255 255 255 255 255 255 255 255 255 255
255 255 255 255 255 255 255 255 255 255 255 255 255 255 255 255
255 255 255 255 255 255 255 255 255 255 255 255 255 255 255 255
255 255 255 255 255 255 255 255 255 255 255 255 255 255 255 255
255 255 255 255 255 255 255 255 255 255 255 255 255 255 255 255
255 255 255 255 255 255 255 255 255 255 255 255 255 255 255 255
255 255 255 255 255 255 255 255 255 255 255 255 255 255 255 255
255 255 255 255 255 255 255 255 255 255 255 255 255 255 255 255
255 255 255 255 255 255 255 255 255 255 255 255 255 255 255 255
255 255 255 255 255 255 255 255 255 255 255 255 255 255 255 255
255 255 255 255 255 255 255 255 255 255 255 255 255 255 255 255
255 255 255 255 255 1 1 1 1 1 1 1 1 1 1 1
1 1 1 1 1 0 255 1 1 1 0 0 0 0 0 1
2 2 1 1 0 255 1 1 1 1 2 1 1 0 0 1
1 1 1 255 1 1 1 1 1 1 1 1 1 2 3 2
1 1 255 1 1 2 1 1 1 0 0 0 1 1 1 1
1 255 1 2 2 2 1 1 1 1 0 0 0 1 1 1
255 2 2 3 3 3 5 5 4 3 1 1 1 1 255 1
1 1 1 1 1 1 0 0 0 1 1 1 1 255 1 1
1 1 1 1 1 1 1 1 1 1 1 255 2 2 2 1
1 1 1 1 1 1 1 1 3 3 255 1 1 1 1 1
2 2 2 1 1 1 1 1 255 1 1 1 1 1 1 0
0 1 1 1 1 2 2 255 1 2 2 2 1 1 2 1
1 0 0 0 1 1 255 1 1 1 1 0 0 0 2 2
2 1 2 2 255 1 1 1 2 1 2 1 2 2 2 1
1 0 1 255 1 1 0 1 1 1 1 1 1 1 2 2
2 255 1 0 0 0 0 1 1 1 0 0 0 1 2 1
255 1 1 0 0 0 0 0 0 0 0 2 2 1 255 0
1 1 1 1 2 2 2 1 1 1 1 1 2 255 3 1
1 1 2 2 1 0 0 1 1 1 0 0 255 1 2 1
1 1 1 0 0 1 2 2 2 1 255 1 1 1 0 0
1 1 2 2 1 1 1 1 1 255 0 0 2 2 1 1
2 1 0 2 1 1 1 255 1 1 0 1 2 2 0 0
0 1 1 0 0 1 255 1 1 1 1 1 1 1 1 1
1 1 1 1 2 255 0 0 0 0 1 0 1 0 1 1
1 1 1 255 0 0 0 1 1 2 2 0 0 0 0 1
0 0 255 2 2 2 3 1 1 1 2 2 0 1 1 2
1 255 1 0 1 1 1 0 0 1 1 1 1 1 2 255
2 2 2 1 1 1 1 1 1 1 0 1 1 1 1 1
1 1 1 1 1 1 1 1 0 0 1 1 1 1 1 1
2 1 0 255 1 1 1 1 1 1 1 0 1 2 2 1
1 0 255 1 1 1 1 1 1 1 0 0 1 1 1 1
255 1 1 1 1 1 1 2 1 2 1 2 1 1 1 255
1 2 1 1 1 1 0 0 0 1 1 1 1 1 255 0
2 2 2 1 0 0 1 1 0 0 0 1 1 255 1 2
8 255 255 255 255 255 13 4 2 1 1 255 1 1 1 1
1 1 0 0 0 0 1 2 2 1 255 1 0 1 1 4
9 9 1 1 1 1 0 0 255 1 1 2 1 1 1 1
1 1 1 1 2 2 2 255 1 1 1 2 2 2 2 3
2 1 1 0 1 255 2 1 1 1 2 2 0 0 1 1
1 1 2 1 255 1 2 1 1 1 1 2 2 1 1 1
1 1 1 255 2 1 1 1 1 1 3 3 2 2 1 2
0 255 0 1 1 2 2 2 2 2 3 3 2 1 1 1
255 1 1 0 1 1 1 1 1 2 2 2 2 2 255 1
1 0 0 2 2 3 2 2 2 2 2 2 1 255 1 0
0 0 1 1 0 0 0 2 2 1 0 255 0 2 1 2
1 2 3 2 2 1 1 2 2 2 255 1 1 1 1 1
2 1 2 2 2 1 1 0 0 255 0 1 1 1 1 1
1 0 2 2 2 2 1 255 1 1 1 0 1 1 1 2
2 1 1 1 1 2 255 0 0 1 1 1 1 2 3 3
2 2 1 1 255 2 1 0 1 1 1 0 0 0 1 1
1 1 1 255 1 1 1 1 1 1 1 1 0 0 0 0
1 0 255 0 0 0 0 2 2 2 1 1 1 1 1 1
255 1 0 1 1 2 2 2 2 0 1 1 1 1 1 255
2 2 3 1 1 1 2 2 2 0 0 0 1 1 255 1
0 1 1 1 1 1 1 1 1 1 1 1 255 2 2 2
1 1 1 2 2 1 2 1 1 1 2 1 1 1 1 1
1 1 1 0 0 0 0 0 1 1 1 1 1 2 1 0
255 1 1 1 1 2 2 2 1 1 2 2 1 1 0 255
1 1 1 1 1 1 1 1 1 2 1 1 1 255 1 1
1 1 1 1 2 2 2 2 2 1 1 0 255 1 1 2
1 2 1 0 0 0 1 1 1 1 1 255 1 2 2 2
2 2 1 1 1 0 0 1 1 1 255 2 255 255 255 255
255 255 255 255 255 3 2 1 255 1 1 1 1 1 2 1
2 1 1 1 2 2 1 255 2 2 3 4 24 24 24 16
8 1 1 0 0 255 1 1 1 1 1 1 1 1 1 1
1 2 2 1 255 1 1 1 2 2 2 9 10 3 2 2
1 1 255 2 1 1 2 2 2 2 2 1 2 1 1 1
1 255 1 1 1 0 2 2 3 3 3 1 1 0 1 0
255 2 2 1 1 1 3 3 3 2 1 0 2 2 255 1
1 1 2 1 2 2 4 10 4 2 1 0 1 255 1 1
1 1 1 1 1 2 2 2 2 2 2 255 1 1 1 2
3 13 15 30 30 5 3 3 2 1 255 1 2 2 2 2
2 2 1 2 2 1 0 0 255 0 1 1 2 1 1 3
4 4 3 3 3 1 1 255 1 1 0 1 1 2 2 2
2 2 2 1 1 0 255 0 1 1 1 2 3 8 8 8
4 2 1 1 255 1 1 1 0 0 1 1 2 3 2 1
1 1 2 255 2 2 2 2 2 2 4 81 81 16 3 2
2 255 1 0 0 0 1 1 1 1 1 1 1 1 1 1
255 1 1 1 1 0 1 1 1 2 2 1 0 1 0 255
0 0 2 2 4 7 7 5 4 1 1 1 1 255 1 0
1 1 1 2 2 2 1 1 1 1 1 1 255 3 3 3
2 2 1 2 2 2 2 1 0 0 0 255 0 1 1 1
1 1 1 2 1 1 1 1 1 255 2 0 1 1 2 2
2 2 2 2 1 0 1 2 2 1 1 1 1 1 1 1
0 0 0 0 1 1 2 1 2 2 2 0 0 255 1 1
1 1 2 2 2 2 2 2 1 1 1 1 255 1 1 1
1 1 1 1 5 3 3 1 1 0 255 3 3 1 1 1
2 2 4 4 4 2 0 0 0 255 1 1 1 1 2 1
1 1 1 1 1 0 0 1 255 1 2 2 2 2 2 1
1 1 1 1 1 1 2 255 255 255 255 255 255 255 255 255
255 255 255 3 1 255 1 1 1 2 2 3 3 3 1 1
2 3 2 2 255 2 3 3 17 28 60 255 255 162 8 1
0 0 255 2 2 2 1 1 1 1 2 2 2 2 2 2
1 255 1 1 1 2 16 28 17 15 10 3 2 1 1 255
1 1 2 2 3 2 2 2 2 2 2 1 1 2 255 1
1 1 2 2 15 34 45 32 3 2 1 0 0 255 2 2
1 0 3 3 3 3 3 2 0 0 0 255 0 1 1 2
2 3 3 11 21 11 3 2 2 2 255 1 0 1 1 2
2 2 4 2 2 2 2 2 255 1 1 2 3 81 110 135
174 174 88 26 3 2 2 255 2 2 2 2 4 7 14 16
27 3 2 0 0 255 1 2 2 2 2 3 4 9 13 13
8 3 1 1 255 1 0 0 1 1 2 2 24 24 17 4
2 1 0 255 0 1 2 8 88 88 68 49 49 26 3 2
1 255 1 1 1 0 1 1 2 4 29 29 1 1 1 1
255 1 2 2 2 2 54 145 137 112 81 16 2 1 255 1
0 0 1 1 2 34 60 62 20 18 4 3 2 255 1 1
1 1 1 1 1 5 5 4 1 1 1 0 255 0 1 3
13 27 33 30 30 7 4 1 0 0 255 1 1 1 1 1
1 1 1 1 1 1 1 2 2 255 2 0 2 2 2 1
2 2 2 1 0 1 0 1 255 1 1 1 1 1 1 1
2 1 1 1 1 1 255 1 0 0 0 2 4 23 23 8
5 4 1 2 2 2 1 1 1 1 1 1 1 0 0 0
0 3 7 8 16 16 2 0 0 0 255 1 1 1 1 1
2 15 66 71 30 3 2 1 1 255 1 1 1 1 1 7
10 10 10 5 1 1 0 255 1 1 1 1 1 2 4 26
28 26 4 2 0 0 255 1 1 1 1 2 3 3 4 4
3 2 0 0 1 255 1 2 2 2 3 4 97 97 60 2
1 1 1 2 255 255 255 255 255 255 255 255 255 255 255 255
34 1 255 1 1 1 2 9 17 13 11 3 3 1 3 1
1 255 2 5 17 60 147 255 255 255 255 162 3 1 1 255
2 2 2 0 1 1 1 3 3 3 1 2 2 1 255 1
2 2 32 173 255 255 255 238 58 3 3 2 255 1 1 2
3 3 3 3 3 10 10 3 2 2 2 255 1 1 2 2
15 41 45 56 46 32 3 1 1 1 255 1 0 2 2 3
4 4 4 4 3 1 1 1 255 1 1 1 2 7 11 27
27 21 17 7 3 2 1 255 2 2 2 3 3 8 7 7
7 4 2 1 1 255 0 2 3 29 99 135 170 198 207 151
88 26 2 1 255 2 2 2 2 14 17 27 27 27 4 3
1 1 255 1 1 1 2 2 5 9 18 24 35 35 8 1
0 255 1 1 0 1 2 5 30 30 30 30 14 4 1 1
255 2 3 8 88 143 99 99 80 61 53 26 2 1 255 1
1 1 1 1 13 54 54 62 68 29 1 1 1 255 2 2
2 2 61 145 173 175 175 94 27 3 1 255 0 0 0 0
2 34 54 60 80 80 45 20 4 2 255 1 1 1 1 1
1 17 29 29 16 4 2 1 1 255 1 3 13 23 27 33
30 30 26 22 4 2 1 255 1 1 1 1 1 1 1 1
1 1 2 1 1 1 255 1 1 1 1 1 0 2 2 2
2 1 1 0 0 255 2 2 2 1 1 1 2 2 9 3
1 1 1 255 1 0 0 1 2 23 30 30 17 8 4 2
2 1 2 1 1 1 2 2 1 1 0 0 0 3 4 8
8 17 22 15 2 2 2 255 1 1 1 1 1 26 71 94
94 77 30 3 1 1 255 1 1 1 2 5 26 26 22 22
20 7 1 0 255 0 1 1 1 3 4 28 28 30 26 21
4 0 0 255 1 1 1 2 3 5 5 7 7 7 3 2
1 1 255 1 1 2 2 4 138 209 214 97 60 3 1 1
2 255 255 255 255 255 255 255 255 255 255 255 255 255 3 255
1 1 2 7 20 24 35 40 16 4 1 3 0 0 255 1
5 22 147 236 255 255 255 255 255 51 2 2 255 2 2 2
1 1 1 1 2 5 8 2 2 2 2 255 0 2 16 173
255 255 255 255 255 215 58 3 1 255 1 1 1 3 3 3
3 5 27 17 9 2 1 1 255 2 2 2 8 18 41 41
45 46 42 24 2 1 1 255 1 0 2 4 4 4 4 7
7 4 3 3 2 255 2 1 2 7 11 22 32 27 27 21
17 7 2 1 255 2 3 5 8 8 11 10 10 7 4 3
2 2 255 0 1 17 81 85 155 170 198 207 145 88 37 2
1 255 1 2 4 10 10 14 27 16 11 4 4 2 1 255
1 1 1 2 7 8 9 14 18 35 45 35 5 1 255 2
2 1 2 5 15 32 32 30 30 30 7 2 0 255 2 7
83 92 97 88 87 84 84 107 53 7 1 255 1 1 1 3
13 54 56 62 62 74 43 3 1 1 255 1 1 2 29 103
126 145 151 166 151 49 4 1 255 1 1 1 1 27 34 54
54 56 80 47 29 4 2 255 0 1 1 1 2 11 33 79
53 35 16 3 1 1 255 1 3 16 26 27 33 30 30 30
24 7 3 1 255 1 2 1 1 1 1 1 4 7 7 5
2 1 1 255 2 1 1 1 0 0 0 2 3 3 1 2
1 2 255 2 2 2 1 1 1 2 10 14 10 2 1 1
255 1 1 1 1 1 3 30 30 17 4 4 2 2 0 1
1 1 1 2 2 1 0 0 0 2 3 4 3 1 7 34
18 2 2 2 255 1 1 1 1 15 62 92 102 87 77 36
17 2 1 255 1 1 2 5 20 47 26 47 33 33 28 1
1 255 0 0 1 2 3 22 33 28 28 26 24 16 0 0
255 0 1 1 3 7 8 7 16 16 8 5 3 1 1 255
1 1 2 4 138 212 214 214 204 79 36 1 1 1 255 255
255 255 255 255 255 255 255 255 255 255 255 1 255 1 2 7
20 24 40 40 40 37 16 1 1 0 0 255 1 5 39 236
255 255 255 255 255 255 51 3 2 255 2 0 0 0 0 1
1 4 27 35 35 8 3 2 255 0 2 32 255 255 255 255
255 255 215 120 9 1 255 0 1 1 1 4 7 8 5 10
13 13 2 2 1 255 2 2 8 18 24 41 41 55 60 55
42 2 2 2 255 0 0 2 5 5 5 7 7 7 4 3
3 2 255 2 2 2 7 11 17 22 27 33 17 17 7 3
1 255 3 4 5 7 8 11 7 7 7 7 4 2 1 255
1 3 74 85 99 137 155 163 156 139 104 37 4 1 255 1
2 4 16 20 27 27 24 5 5 4 2 2 255 1 1 1
2 16 29 27 15 18 34 35 23 3 1 255 1 2 2 4
13 32 35 32 29 16 29 11 2 1 255 2 7 83 92 91
87 87 87 98 107 88 24 2 255 2 2 2 3 39 54 56
56 62 99 74 4 2 1 255 2 1 5 36 103 126 103 124
151 166 132 27 3 255 2 2 1 2 27 54 55 51 51 54
54 29 5 2 255 1 1 1 2 10 17 33 36 53 47 29
4 2 0 255 3 3 16 23 23 26 26 26 30 32 18 3
2 255 0 2 2 1 1 1 2 7 14 13 7 3 2 1
255 1 1 1 1 1 0 1 4 20 32 18 8 1 1 255
2 3 3 2 2 2 2 15 27 14 3 2 2 255 1 1
1 0 0 1 3 3 3 3 2 2 2 2 2 2 2 1
2 2 2 1 0 1 2 23 23 2 1 2 14 16 3 2
2 255 1 1 1 2 26 79 92 77 68 71 52 2 2 1
255 1 1 3 13 22 54 47 47 33 48 29 2 1 255 1
1 1 2 4 16 22 22 24 24 24 16 2 0 255 0 1
2 4 11 15 5 5 7 20 7 3 2 1 255 1 1 1
4 151 214 219 212 204 161 36 1 1 1 255 255 255 255 255
255 255 255 255 255 255 255 255 3 255 1 2 3 24 43 51
43 40 40 24 3 2 1 1 255 3 11 34 255 255 255 255
255 255 255 48 3 2 255 1 0 1 1 1 1 3 4 33
92 92 20 3 2 255 2 2 59 255 255 255 255 255 255 255
136 9 1 255 0 0 0 0 3 5 8 7 11 13 13 2
1 1 255 2 2 8 29 48 48 45 55 96 96 73 2 1
1 255 1 2 3 5 7 7 10 10 8 4 4 3 2 255
2 2 2 3 9 16 22 37 48 23 20 7 2 1 255 3
3 8 5 5 5 5 4 4 4 4 2 2 255 2 2 74
110 113 113 137 156 139 130 65 37 4 1 255 1 3 4 16
21 23 28 28 17 15 5 2 2 255 1 1 1 2 10 13
13 14 15 23 23 23 2 1 255 0 1 2 4 15 32 32
16 18 18 29 11 2 1 255 1 5 48 97 91 91 91 117
139 119 109 24 3 255 1 2 2 4 39 54 49 49 56 99
61 4 2 1 255 1 1 5 36 117 126 103 123 130 166 130
20 3 255 1 1 1 2 7 35 55 55 60 54 47 15 3
1 255 0 1 1 3 10 11 35 56 56 56 29 10 2 0
255 1 3 14 18 20 26 26 32 30 24 14 3 2 255 2
3 3 2 2 2 4 5 14 13 4 2 1 1 255 0 1
1 1 1 1 1 21 32 45 45 18 4 1 255 1 1 1
1 1 1 1 3 13 3 2 2 2 255 1 1 1 1 0
1 1 3 2 2 1 2 2 2 2 1 1 1 2 2 2
1 1 1 2 2 3 2 2 3 14 16 14 2 2 255 1
1 1 1 9 53 55 55 55 71 52 2 1 1 255 1 1
3 13 27 54 41 48 48 56 28 2 1 255 1 1 1 2
4 42 46 33 33 45 34 4 2 1 255 1 1 2 4 8
15 8 18 20 20 8 3 2 2 255 2 1 1 5 71 183
211 204 173 161 35 1 0 1 255 255 255 255 255 255 255 255
255 255 255 255 255 2 255 1 1 3 24 43 43 43 43 43
28 2 2 1 2 255 5 11 34 255 255 255 255 255 255 255
46 4 2 255 1 1 1 1 2 2 3 3 27 92 92 9
2 2 255 2 2 30 255 255 255 255 255 255 255 136 9 2
255 0 0 1 1 3 8 11 10 14 20 17 2 2 1 255
1 1 3 29 48 55 48 71 78 71 58 3 2 1 255 1
2 2 3 5 7 10 10 8 4 4 1 0 255 2 2 2
2 3 15 16 37 37 22 10 4 2 2 255 2 3 10 5
5 5 7 7 8 5 2 1 0 255 2 2 46 81 110 111
107 111 130 122 85 36 3 2 255 1 2 3 7 21 21 27
24 24 24 7 2 1 255 1 1 1 1 10 16 20 20 20
23 17 7 2 0 255 1 1 2 3 17 30 32 21 29 59
29 10 3 2 255 2 2 35 83 91 91 117 142 141 119 72
4 3 255 1 2 2 2 36 54 69 49 105 99 61 4 1
1 255 1 1 1 11 117 134 117 124 154 154 61 8 2 255
1 1 1 2 4 14 55 55 67 51 33 15 3 2 255 0
0 0 3 10 11 28 36 34 34 27 5 2 0 255 2 3
14 18 26 45 37 32 32 22 14 2 2 255 1 1 2 2
2 2 2 4 8 8 3 2 1 1 255 1 1 1 1 1
1 21 30 36 58 45 9 2 1 255 0 0 1 1 1 1
0 1 0 3 1 2 2 255 1 1 2 2 0 1 1 1
1 1 1 1 2 2 2 1 1 1 2 2 2 2 2 1
1 0 2 3 13 16 14 14 3 2 2 255 3 2 1 2
3 9 32 43 55 68 7 3 2 1 255 1 1 2 2 21
34 41 41 41 34 4 3 2 255 1 1 1 2 4 4 46
46 46 34 11 3 2 2 255 1 1 2 3 4 8 21 22
22 9 5 2 2 2 255 2 1 1 1 5 71 177 167 161
48 7 1 0 1 255 255 255 255 255 255 255 255 255 255 255
255 255 3 255 0 0 2 10 33 35 43 47 43 14 2 2
1 1 255 5 11 24 218 255 255 255 255 255 255 15 2 2
255 2 1 1 1 2 2 3 2 3 36 27 3 2 2 255
2 2 5 240 255 255 255 255 255 255 33 10 3 255 1 1
1 1 2 5 10 11 18 20 17 1 1 1 255 1 1 2
8 46 55 60 71 71 58 20 3 1 1 255 2 2 2 2
4 7 8 8 5 4 2 1 0 255 2 2 2 2 2 9
16 32 30 22 5 3 2 1 255 2 2 10 7 8 8 8
7 4 4 2 1 1 255 2 2 3 49 107 111 107 78 78
72 54 3 2 0 255 1 1 3 4 18 18 27 23 29 23
7 1 1 255 2 1 1 1 4 8 8 8 8 21 8 4
3 2 255 1 1 2 1 1 4 21 21 32 59 18 3 3
2 255 1 2 2 36 83 83 117 117 117 113 71 3 1 255
1 1 1 3 4 36 69 105 105 61 16 0 0 0 255 1
1 1 3 51 117 117 134 130 61 13 2 2 255 1 0 1
2 2 7 14 41 41 18 15 3 2 1 255 1 0 1 2
3 4 24 28 28 17 5 1 1 0 255 1 2 3 13 20
45 37 28 22 15 5 2 2 255 1 2 3 3 2 1 1
1 2 4 2 1 1 1 255 1 2 2 1 1 1 2 30
30 36 28 2 2 1 255 0 0 1 1 1 1 0 1 0
1 0 0 0 255 1 1 2 2 2 1 1 1 1 2 2
2 2 2 2 0 0 1 3 2 1 2 2 2 0 0 1
2 13 16 14 3 2 1 1 255 2 1 2 2 2 3 4
11 30 7 4 2 1 1 255 1 1 2 1 2 21 34 34
26 4 2 2 1 255 1 2 1 2 2 5 14 46 33 29
3 3 2 2 255 1 1 1 2 2 4 5 22 8 5 3
2 1 1 255 2 2 2 1 1 2 5 24 24 7 2 1
1 1 255 147 255 255 255 255 255 255 255 255 255 255 5 2
255 2 1 2 1 10 23 33 23 14 3 1 1 1 2 255
1 1 7 115 255 255 255 255 255 134 7 1 2 255 2 2
2 0 2 2 2 1 2 1 2 2 1 2 255 2 2 1
2 240 240 169 169 169 33 17 9 3 255 1 1 1 1 1
2 9 17 18 17 1 0 1 2 255 0 1 1 4 8 46
60 60 52 30 3 3 1 0 255 2 2 2 2 3 4 5
5 4 2 1 1 1 255 1 1 1 1 2 3 4 27 22
5 3 3 2 1 255 1 1 2 3 3 7 7 7 4 1
1 0 0 255 1 2 3 3 55 81 74 71 72 71 40 3
2 0 255 1 1 1 2 3 7 10 16 23 7 3 1 1
255 1 1 1 1 2 2 8 8 11 11 8 3 1 0 255
2 1 2 0 1 2 5 17 21 21 3 3 3 2 255 0
1 1 2 35 36 71 71 80 71 1 1 1 255 1 1 1
2 3 4 20 105 105 18 2 0 0 0 255 1 1 1 1
3 11 69 69 36 13 3 2 1 255 1 1 2 2 2 3
3 3 10 5 3 2 2 2 255 1 1 1 1 2 3 9
9 9 4 3 1 1 1 255 2 2 3 3 10 20 20 13
9 9 3 2 2 255 1 0 2 2 2 0 1 1 1 3
3 2 1 1 255 1 1 1 1 2 2 2 2 3 5 2
2 2 2 255 0 1 1 1 0 1 1 1 0 1 1 1
0 255 0 1 0 1 2 2 1 0 1 2 3 3 2 2
2 2 1 1 3 1 0 2 1 0 0 0 0 2 7 7
2 1 1 0 1 255 2 1 2 2 2 2 2 3 4 2
2 1 1 1 255 1 2 2 1 1 1 3 3 2 2 1
1 1 255 1 1 1 2 2 3 4 5 5 4 0 1 2
2 255 1 1 1 1 1 2 3 3 3 2 1 1 0 1
255 1 2 2 2 1 1 2 3 3 2 1 1 1 1 255
3 147 255 255 255 255 255 255 255 255 5 3 1 255 1 1
1 1 1 2 7 7 3 1 1 1 2 2 255 1 1 3
14 115 218 255 255 134 0 1 1 2 255 2 1 0 0 2
2 2 2 2 1 1 1 2 2 255 2 1 1 1 9 61
61 32 26 1 1 1 2 255 2 2 2 2 1 2 3 4
2 1 1 0 2 2 255 1 2 1 3 2 8 20 35 20
1 1 2 2 2 255 2 1 1 1 1 2 2 2 2 1
2 1 2 255 1 1 1 1 1 1 1 2 3 3 3 2
0 0 255 1 2 2 2 3 4 4 2 1 0 0 0 1
255 1 2 3 3 9 35 55 48 48 40 3 2 0 0 255
1 1 1 2 2 4 4 4 3 2 0 0 1 255 1 0
0 1 2 1 2 5 8 4 3 1 0 0 255 1 0 2
1 2 2 3 3 4 3 2 2 1 1 255 0 1 2 2
3 7 15 26 34 1 1 1 1 255 0 1 3 2 2 2
4 15 18 2 0 0 0 1 255 2 2 1 1 1 3 4
4 3 3 1 1 1 255 1 0 1 2 2 2 2 2 3
2 1 1 0 0 255 1 1 1 1 2 2 3 2 4 1
2 1 1 1 255 1 1 1 1 2 3 13 9 9 1 1
2 2 255 1 1 2 2 2 1 1 1 1 2 3 1 1
1 255 2 1 1 1 2 2 2 2 2 2 1 2 2 2
255 0 1 1 1 1 1 1 1 1 2 2 1 0 255 1
1 1 1 2 2 2 0 2 3 3 2 2 1 2 1 2
2 2 2 0 1 1 0 0 0 1 2 2 2 0 0 1
1 1 255 1 1 1 1 2 2 2 1 1 1 1 1 1
1 255 1 2 2 2 1 1 2 2 2 2 1 1 1 255
1 0 1 1 1 1 2 3 2 2 0 1 2 2 255 1
1 1 1 1 1 2 2 2 2 1 1 1 1 255 1 2
2 2 1 1 1 1 1 1 1 1 1 1 255 2 2 7
255 255 255 255 255 245 3 1 1 1 255 1 1 1 1 1
1 1 1 1 0 1 1 2 2 255 1 1 2 3 7 11
16 16 2 0 0 1 2 255 2 1 0 0 0 1 1 1
2 1 0 1 1 2 255 2 1 1 1 1 4 4 4 1
0 1 1 1 255 2 2 2 2 1 1 1 2 1 1 0
0 2 2 255 2 1 1 3 2 4 4 17 3 1 1 2
3 2 255 2 2 2 1 1 1 1 1 1 1 1 1 1
255 1 1 1 1 0 1 1 1 1 2 2 1 0 0 255
1 1 1 0 1 0 1 1 1 1 1 1 1 255 0 0
2 3 3 2 3 2 1 1 1 0 1 1 255 1 1 1
1 1 1 1 2 1 1 0 0 1 255 1 1 1 1 1
1 1 1 2 1 1 1 0 0 255 1 0 1 2 2 2
2 1 1 1 1 1 1 1 255 0 1 1 1 1 1 1
3 2 1 1 1 1 255 1 2 2 2 2 1 0 0 0
0 0 1 1 1 255 1 1 1 1 1 2 2 1 1 1
1 1 0 255 2 2 2 2 3 2 1 1 2 1 0 0
0 0 255 1 1 1 1 2 1 1 0 0 1 2 2 2
2 255 1 0 0 0 1 2 3 3 2 1 1 1 2 255
1 0 2 2 2 1 1 1 1 2 1 1 1 1 255 1
0 1 1 1 2 2 2 1 1 1 2 0 1 255 1 0
1 0 1 1 1 1 1 1 2 0 0 255 2 1 1 1
1 2 0 0 1 2 2 1 2 2 2 1 2 2 2 1
0 0 1 0 0 0 1 2 1 2 0 0 1 1 1 255
1 1 1 1 1 1 1 1 0 0 1 1 1 1 255 1
2 3 3 2 1 1 1 2 2 2 1 2 255 1 0 0
1 0 1 1 2 1 2 0 1 1 0 255 1 1 1 1
1 1 1 1 0 0 0 1 1 1 255 0 2 2 2 2
1 1 1 1 1 1 1 1 0 255 0 1 2 3 3 3
2 1 2 1 0 1 1 255 1 1 1 1 1 1 1 1
0 0 0 2 2 2 255 1 2 2 2 3 3 3 1 1
0 0 1 1 255 0 0 0 1 1 1 1 2 2 2 0
0 1 2 255 1 1 1 1 1 1 2 2 1 1 1 1
0 255 1 1 2 1 1 1 1 2 1 1 1 2 3 3
255 2 1 1 2 2 2 2 2 1 1 1 1 2 2 255
2 2 2 1 1 1 1 1 1 1 2 2 1 255 1 1
1 0 0 0 1 1 1 1 1 1 0 0 255 255 255 255
255 255 255 255 255 255 255 255 255 255 255 255 255 255 255 255
255 255 255 255 255 255 255 255 255 255 255 255 255 255 255 255
255 255 255 255 255 255 255 255 255 255 255 255 255 255 255 255
255 255 255 255 255 255 255 255 255 255 255 255 255 255 255 255
255 255 255 255 255 255 255 255 255 255 255 255 255 255 255 255
255 255 255 255 255 255 255 255 255 255 255 255 255 255 255 255
255 255 255 255 255 255 255 255 255 255 255 255 255 255 255 255
255 255 255 255 255 255 255 255 255 255 255 255 255 255 255 255
255 255 255 255 255 255 255 255 255 255 255 255 255 255 255 255
255 255 255 255 255 255 255 255 255 255 255 255 255 255 255 255
255 255 255 255 255 255 255 255 255 255 255 255 255 255 255 255
255 255 255 255 255 255 255 255 255 255 255 255 255 255 255 255
255 255 255 255 255 255 255 255 255 255 255 255 255 255 255 255
255 255 255 255 255 255 255 255 255 255 255 255 255 255 255 255
255 255 255 255 255 255 255 255 255 255 255 255 255 255 255 255
255 255 255 255 255 255 255 255 255 255 255 255 255 255 255 255
255 255 255 255 255 255 255 255 255 255 255 255 255 255 255 255
255 255 255 255 255 255 255 255 255 255 255 255 255 255 255 255
255 255 255 255 255 255 255 255 255 255 255 255 255 255 255 255
255 255 255 255 255 255 255 255 255 255 255 255 255 255 255 255
255 255 255 255 255 255 255 255 255 255 255 255 255 255 255 255
255 255 255 255 255 255 255 255 255 255 255 255 255 255 255 255
255 255 255 255 255 255 255 255 255 255 255 255 255 255 255 255
255 255 255 255 255 255 255 255 255 255 255 255 255 255 255 255
255 255 255 255 255 255 255 255 255 255 255 255 255 255 255 255
255 255 255 255 255 255 255 255 255 255 255 255 255 255 255 255
255 255 255 255 255 255 255 255 255 255 255 255 255 255 255 255
255 255 255 255 255 255 255 255 255 255 1 1 1 1 0 0
0 1 1 1 1 1 1 255 1 1 1 1 2 1 0 0
1 1 1 1 2 1 255 1 1 0 0 1 1 2 1 1
1 1 1 1 255 1 1 1 0 0 0 0 0 0 0 1
1 1 1 255 1 1 1 1 1 2 1 1 1 1 1 1
1 1 255 1 1 1 1 1 1 1 0 1 2 2 2 2
255 1 1 1 1 1 1 0 0 2 1 0 2 2 1 255
1 1 1 0 0 1 1 0 0 1 1 1 1 255 1 2
2 2 2 2 2 0 1 0 1 0 1 1 255 1 1 1
1 2 1 1 0 0 1 2 2 2 2 255 1 0 0 2
2 3 1 1 1 2 2 1 0 255 1 1 1 0 0 1
2 2 1 1 1 1 1 1 255 1 1 0 1 0 1 1
1 1 1 1 1 1 1 255 1 1 0 0 2 2 2 0
0 1 0 0 0 255 1 1 1 1 1 1 1 2 1 1
1 1 2 1 1 1 1 1 1 0 0 0 0 0 0 1
1 1 1 2 2 1 1 1 1 255 1 1 1 1 1 1
1 0 0 0 0 1 1 1 255 1 0 0 0 1 1 1
0 0 0 1 1 2 255 1 0 0 1 0 0 1 1 1
2 0 0 0 0 255 1 1 0 0 0 1 0 0 0 1
2 2 1 1 255 1 2 2 2 1 1 1 1 1 1 1
0 0 0 255 0 1 1 2 2 1 1 1 1 1 2 1
1 255 1 1 1 1 1 1 1 1 1 1 1 1 0 2
255 2 1 1 1 1 0 1 1 0 1 1 1 1 255 1
1 1 1 1 1 1 2 2 1 1 0 1 1 255 1 1
2 2 1 1 1 1 1 1 1 2 2 255 1 1 0 0
0 1 3 3 1 1 1 2 3 2 255 2 2 1 0 2
3 2 2 1 1 1 1 1 1 255 0 0 1 1 2 2
1 1 1 1 2 2 1 255 0 0 0 0 1 1 1 1
1 1 1 1 1 1 255 1 1 1 2 1 1 1 1 1
1 1 0 0 255 1 1 1 1 2 0 0 0 1 1 2
2 2 1 255 1 0 0 1 1 1 1 1 1 1 1 1
1 255 1 2 2 1 0 0 0 0 0 1 1 1 1 1
255 1 1 1 1 2 2 0 0 1 1 1 1 1 1 255
1 1 1 1 2 3 2 1 1 1 1 2 2 255 1 1
1 1 1 1 1 0 0 0 0 1 2 2 255 1 1 1
1 1 1 1 1 0 1 0 0 0 255 1 1 1 1 2
2 2 0 1 0 1 0 1 1 255 1 1 1 1 2 2
2 2 1 1 1 1 1 2 255 2 2 2 2 2 2 1
1 1 2 1 1 1 255 1 1 1 1 0 1 2 2 2
2 2 1 1 1 255 1 0 0 0 1 2 1 1 1 1
1 1 1 1 255 1 1 1 0 2 2 2 2 0 1 0
1 1 255 1 0 2 1 1 1 2 2 2 1 1 1 1
1 1 1 1 1 1 0 0 0 0 0 0 1 1 1 0
1 1 2 1 1 1 255 2 2 2 2 2 2 2 1 0
0 0 0 0 0 255 1 0 0 0 1 1 1 1 0 0
0 1 1 255 0 0 0 1 3 3 2 1 2 2 2 2
0 1 255 1 1 0 0 0 0 0 2 2 2 2 2 1
1 255 1 1 1 2 2 1 1 1 1 1 1 0 0 0
255 0 0 1 2 1 1 1 1 2 2 2 2 2 255 1
1 1 0 0 1 1 1 2 1 1 1 1 1 255 2 2
2 1 1 1 1 0 0 0 1 1 1 255 1 1 2 1
1 1 1 1 1 0 0 0 1 1 255 1 1 1 1 1
1 1 0 1 1 1 1 2 255 2 1 1 0 1 0 2
2 1 0 0 1 2 1 255 2 2 2 2 3 10 10 10
2 2 1 1 1 1 255 0 0 0 1 2 2 2 1 1
1 1 1 2 255 2 2 2 1 1 1 1 3 3 3 1
1 0 0 255 1 1 1 1 1 1 1 1 1 1 1 0
0 255 1 1 2 1 1 1 0 1 1 2 2 2 2 1
255 1 0 0 1 1 1 0 0 0 1 1 1 1 255 1
1 2 0 0 0 0 1 2 1 1 1 1 1 255 1 1
1 1 1 2 0 1 2 1 1 1 1 1 255 1 1 1
1 3 3 3 5 3 2 1 2 2 255 1 1 1 1 1
1 2 2 2 1 1 1 1 1 255 2 2 2 2 2 2
2 2 2 0 0 0 0 255 1 1 1 1 1 2 2 2
1 1 1 1 1 1 255 1 0 0 0 1 2 5 22 22
2 2 1 1 1 255 2 2 2 1 1 1 1 1 1 1
1 1 1 255 1 1 2 1 1 1 2 2 2 2 1 1
1 1 255 0 0 0 0 1 1 1 1 1 0 1 1 1
1 255 1 1 1 0 1 2 2 2 1 1 1 1 1 255
0 0 2 2 1 1 1 2 1 1 1 1 1 1 1 1
1 2 3 1 0 0 0 1 0 1 0 1 0 0 1 2
1 1 1 255 1 2 2 2 2 1 1 0 0 0 0 0
1 1 255 1 0 0 1 1 1 1 1 0 0 1 2 2
255 0 0 0 0 0 1 2 2 3 3 2 2 2 2 255
1 1 1 0 0 0 2 2 2 1 2 1 1 1 255 1
1 1 1 2 1 1 1 1 1 1 1 1 1 255 0 0
2 2 2 3 3 5 3 2 2 2 2 255 0 0 1 1
1 1 2 3 2 1 1 1 1 1 255 1 1 2 2 2
2 3 3 3 1 1 1 1 255 1 2 2 1 1 1 1
1 2 2 1 1 1 1 255 1 1 1 1 1 1 1 1
1 1 1 1 1 255 2 1 0 0 1 0 1 1 0 0
0 0 0 0 255 2 2 2 3 21 28 72 28 15 4 3
1 1 0 255 0 0 0 1 2 3 3 3 1 1 0 0
1 255 1 1 1 1 1 1 1 3 4 3 3 0 0 0
255 0 1 1 2 2 5 5 2 2 1 0 0 0 255 1
1 2 2 2 1 3 16 11 3 2 2 2 2 255 0 0
1 1 1 1 0 0 0 1 1 1 1 255 1 0 2 1
2 2 5 7 4 3 2 2 1 1 255 1 1 1 0 1
1 2 2 2 1 1 1 1 1 255 3 2 2 2 5 7
7 7 7 3 1 1 2 255 2 1 1 1 1 0 1 1
1 1 1 1 2 2 255 1 1 2 2 3 3 3 4 4
3 0 0 0 255 1 1 1 1 2 2 2 5 2 2 3
2 1 1 255 1 0 0 1 4 213 246 246 255 179 42 2
2 1 255 1 1 1 1 1 1 2 9 9 2 1 1 1
255 1 1 1 1 1 1 2 3 3 3 2 1 2 2 255
0 0 0 1 1 1 1 3 1 0 0 0 1 1 255 1
1 0 0 0 1 2 3 3 2 1 1 1 255 1 0 1
1 1 1 2 3 3 1 0 0 1 1 0 0 1 2 3
1 1 0 1 1 1 1 0 1 0 1 2 2 2 1 0
255 1 1 1 2 2 0 0 1 2 1 2 2 1 0 255
1 1 1 1 1 2 3 2 2 2 2 2 2 255 1 1
0 0 0 3 3 3 3 3 1 1 0 1 255 1 0 0
0 1 1 2 2 2 2 2 1 1 0 255 1 1 1 1
2 2 5 4 4 3 1 1 1 1 255 0 0 1 3 3
7 7 7 5 2 2 2 2 255 1 1 1 1 1 1 5
5 5 2 1 1 1 1 255 1 2 2 2 5 23 23 13
7 3 1 1 1 255 1 2 2 1 1 1 1 3 3 3
2 2 2 0 255 1 1 1 1 1 1 1 0 1 1 1
1 0 255 2 1 1 0 0 0 0 0 1 0 0 1 1
1 255 2 2 3 18 72 245 255 255 255 201 4 1 1 0
255 0 0 0 2 22 22 52 29 29 0 0 0 1 255 2
2 1 1 1 1 1 3 5 5 5 1 0 0 255 0 0
0 2 2 18 8 4 2 1 1 1 1 255 1 1 2 2
3 4 23 23 20 4 2 2 2 2 255 1 1 1 2 3
2 1 2 1 0 1 1 1 255 1 0 0 0 2 5 11
17 17 4 3 2 1 1 255 1 1 1 1 1 2 2 2
2 1 1 0 1 1 255 3 3 3 5 13 10 7 7 7
7 3 2 1 255 1 1 2 1 2 0 2 2 2 2 2
2 2 2 255 1 1 2 2 3 5 4 5 5 4 3 1
1 255 1 1 1 1 1 2 5 7 11 10 7 4 1 1
255 2 1 0 1 207 255 255 255 255 230 214 42 2 1 255
1 2 1 1 1 8 9 9 11 9 2 1 1 255 1 1
0 0 1 1 3 4 4 4 2 2 2 2 255 1 1 1
1 1 1 4 4 4 1 1 1 2 1 255 2 1 1 1
1 1 1 2 3 3 2 1 1 255 1 1 1 1 1 1
30 35 30 13 2 2 2 1 1 0 0 1 2 1 1 1
1 1 1 1 1 4 8 11 5 3 2 1 1 255 1 0
0 0 0 0 0 1 14 10 2 2 1 1 255 1 1 1
2 2 5 8 9 17 17 4 2 2 255 1 1 2 2 3
3 4 8 21 4 1 1 1 1 255 1 1 1 1 1 3
4 10 2 2 2 2 2 2 255 0 0 1 2 3 3 10
10 8 4 2 1 0 0 255 0 2 2 5 8 7 8 7
8 4 2 2 1 255 1 1 1 1 2 5 90 132 132 61
3 1 1 2 255 1 1 5 11 124 196 255 255 26 7 1
1 0 255 1 4 2 2 1 1 16 23 23 15 7 2 1
0 255 1 1 1 1 1 1 0 0 0 0 1 1 0 255
0 1 0 0 1 0 1 1 1 1 1 0 0 1 255 2
3 4 182 255 255 255 255 255 231 201 3 2 0 255 0 0
2 22 39 45 52 52 52 29 4 0 0 255 1 1 1 1
1 1 2 3 5 5 5 3 2 1 255 0 0 2 16 33
29 18 8 2 2 1 1 1 255 1 0 1 3 7 10 35
16 20 11 11 2 2 1 255 1 1 1 2 3 2 2 2
2 1 1 1 1 255 0 0 1 1 3 5 15 26 26 8
7 3 2 1 255 1 1 1 2 3 3 3 3 3 3 1
1 1 1 255 2 2 5 8 13 8 8 9 9 7 4 3
2 255 2 2 2 2 2 7 11 22 22 2 2 2 2 1
255 1 2 2 5 5 7 7 7 5 4 4 2 1 255 1
1 2 2 2 2 2 2 2 3 4 4 4 2 255 2 1
2 201 244 255 207 188 199 228 228 124 2 1 255 1 2 1
2 18 23 23 22 22 18 4 2 1 255 2 2 1 1 2
3 5 5 7 5 3 2 2 2 255 1 1 2 2 3 5
5 7 4 4 1 1 1 1 255 1 1 1 1 2 2 5
5 5 3 2 1 1 255 1 2 1 1 4 33 79 64 37
37 13 2 2 1 1 0 0 0 0 1 1 1 1 1 1
1 1 7 10 15 11 5 2 1 1 255 1 1 1 1 0
0 1 14 18 14 10 2 1 1 255 0 1 1 3 13 21
33 48 33 30 11 3 2 255 1 2 2 3 3 4 10 23
21 14 3 1 1 1 255 1 1 0 0 2 9 11 11 10
8 2 2 2 2 255 0 1 2 3 3 10 32 36 18 11
2 1 1 0 255 1 2 5 8 8 8 8 11 13 4 3
3 1 255 1 1 1 1 4 90 180 180 180 157 61 3 2
2 255 1 2 11 255 255 255 255 255 250 66 3 1 0 255
1 3 2 2 2 9 24 36 35 18 14 5 1 0 255 0
0 1 2 2 1 1 1 2 4 2 2 1 255 1 1 0
0 1 1 1 1 1 1 1 1 1 2 255 2 3 150 241
255 255 255 255 255 255 230 4 2 0 255 0 2 13 36 39
45 52 53 52 37 16 0 0 255 1 2 2 2 1 1 1
3 3 3 5 4 2 1 255 1 0 2 22 33 29 15 10
4 10 4 1 1 255 1 0 1 3 7 10 32 10 18 15
20 4 2 2 255 2 1 1 1 3 2 1 1 0 0 1
1 1 255 1 1 1 3 5 15 15 21 26 26 22 7 2
1 255 1 1 1 2 4 5 4 7 7 7 3 2 1 1
255 1 2 5 8 9 9 8 8 8 9 4 3 2 255 2
2 2 4 13 20 37 37 34 22 4 2 2 2 255 2 2
4 7 9 9 7 5 5 5 4 2 1 255 1 1 1 4
7 4 2 3 3 4 4 4 4 2 255 0 1 2 238 244
255 202 188 188 228 230 214 3 1 255 1 2 2 10 18 23
22 15 15 15 4 1 1 255 2 1 1 1 5 7 8 8
9 9 4 3 1 1 255 1 1 2 4 8 9 8 14 8
7 3 1 1 1 255 1 1 1 1 10 13 13 2 3 3
2 1 1 255 1 5 5 8 33 84 84 64 68 64 18 5
2 1 1 1 0 0 1 1 1 1 1 2 1 1 2 10
14 16 13 8 3 1 0 255 2 2 2 0 0 0 1 2
17 14 4 2 1 1 255 0 2 2 13 21 33 33 33 24
35 17 4 1 255 0 2 2 3 4 10 15 14 14 9 5
3 3 3 255 1 1 0 1 2 13 14 14 10 8 7 2
2 1 255 1 1 1 2 3 13 13 34 22 22 8 2 1
1 255 1 3 5 8 8 8 8 13 13 10 4 2 0 255
1 1 2 4 41 130 180 157 180 157 78 15 2 1 255 1
5 255 255 255 255 255 255 255 83 4 1 1 255 1 1 1
2 3 24 36 96 90 29 14 4 1 1 255 1 1 2 2
1 0 0 0 0 1 1 1 1 255 0 0 0 0 1 9
9 0 0 0 1 0 1 2 255 3 5 182 255 255 255 255
255 255 255 255 27 1 0 255 1 3 15 39 45 53 39 39
45 43 17 2 2 255 1 1 1 2 1 1 0 1 1 1
3 4 2 1 255 1 1 16 22 27 27 15 14 10 14 13
11 1 255 0 0 1 3 14 14 17 17 11 15 15 2 0
0 255 1 1 1 1 3 3 2 1 0 0 1 1 1 255
1 1 2 3 9 26 21 21 21 17 8 5 2 2 255 1
1 2 2 4 5 4 7 7 5 4 3 1 1 255 1 2
3 7 8 15 13 10 8 7 4 4 2 255 2 2 2 11
20 43 41 37 34 22 9 2 2 2 255 2 3 7 9 20
24 27 5 5 7 7 2 1 255 1 1 2 4 7 4 2
3 2 3 3 3 3 2 255 0 1 3 238 255 255 199 192
195 230 230 189 3 1 255 1 2 3 18 18 23 22 22 22
16 9 3 1 255 1 1 1 2 5 8 10 7 8 9 5
3 1 1 255 1 1 3 5 9 9 4 7 8 8 1 1
0 0 255 0 0 0 1 13 15 16 17 17 8 3 1 1
255 1 2 5 14 65 65 35 35 59 46 17 4 1 1 1
1 1 0 1 1 1 1 0 1 1 1 1 11 14 16 13
10 5 1 0 255 2 2 2 1 0 0 1 2 2 3 1
1 1 0 255 0 2 2 14 26 33 33 26 37 35 17 11
2 255 0 1 1 2 5 10 10 8 5 9 5 3 3 2
255 1 1 0 1 2 13 18 16 10 8 8 3 2 1 255
1 1 1 2 10 23 23 15 20 20 11 1 1 1 255 1
2 5 8 8 8 8 13 13 10 4 3 2 255 2 1 2
4 109 130 129 129 157 157 51 15 0 0 255 2 5 255 255
255 255 255 255 255 153 4 1 1 255 2 0 1 1 3 26
96 124 111 43 14 4 1 1 255 2 2 2 3 2 1 0
4 4 4 0 0 1 255 1 1 1 1 1 2 3 1 0
0 0 1 2 2 255 2 4 150 255 255 255 255 255 255 255
255 27 1 0 255 1 2 15 47 102 66 34 33 37 37 17
2 2 255 1 1 1 3 17 2 1 1 0 1 1 4 1
1 255 1 1 4 16 22 15 14 14 4 13 11 2 1 255
1 1 3 4 13 17 14 17 5 5 5 5 2 2 255 1
1 1 0 0 0 0 0 0 0 0 1 2 255 2 2 1
2 5 27 30 26 21 17 7 4 3 1 255 1 1 1 2
4 7 8 8 8 7 4 3 2 1 255 1 2 3 8 9
15 13 9 9 9 5 4 2 255 1 1 3 11 26 43 41
41 41 34 15 4 4 3 255 2 3 7 7 10 7 24 10
17 9 7 3 1 255 1 1 1 2 20 20 18 5 3 4
2 3 2 1 255 0 1 3 148 255 255 196 195 195 241 189
130 5 1 255 1 2 3 8 8 4 16 22 32 16 9 3
1 255 0 1 1 2 7 8 17 9 9 9 4 3 1 1
255 1 1 1 4 8 13 8 10 10 8 3 1 0 0 255
0 0 0 0 5 15 15 14 14 13 7 2 1 255 1 2
5 14 85 85 61 46 59 52 17 2 1 1 1 1 1 1
1 1 1 0 1 1 2 1 2 11 24 16 17 10 5 0
0 255 2 2 1 0 0 0 1 1 1 1 1 1 2 0
255 0 1 1 2 14 26 37 37 46 37 17 9 2 255 0
0 0 2 3 7 9 9 14 9 7 3 3 2 255 1 1
1 2 3 8 21 18 11 9 8 3 3 1 255 1 1 1
1 1 8 13 13 20 20 2 1 2 1 255 1 1 2 4
5 8 8 9 9 5 3 2 1 255 1 1 2 2 35 129
129 125 125 102 51 3 1 0 255 2 4 217 255 255 255 255
255 255 153 4 1 1 255 1 1 1 1 2 34 84 111 96
43 8 2 1 1 255 2 2 2 2 0 0 0 4 2 0
0 0 1 255 0 0 1 1 1 2 2 2 1 0 0 1
2 2 255 1 2 74 255 255 255 255 255 255 255 255 14 2
0 255 1 1 1 81 104 104 33 32 32 24 3 1 1 255
1 1 1 1 15 15 5 2 1 2 1 1 1 1 255 1
3 4 15 16 14 14 13 7 7 1 1 1 255 1 1 2
10 14 17 17 17 8 5 4 3 2 1 255 1 1 1 0
0 1 1 1 0 0 0 2 2 255 1 2 2 3 4 7
28 24 17 7 5 4 2 1 255 1 1 1 3 4 5 8
8 8 5 4 3 2 1 255 1 3 4 5 9 9 9 9
8 7 4 2 1 255 1 1 2 4 17 26 37 43 54 34
15 2 2 2 255 2 2 4 4 7 7 11 10 11 7 7
2 1 255 1 1 1 1 4 20 24 10 3 4 2 3 2
1 255 0 1 2 51 211 211 195 195 201 255 189 128 3 1
255 1 3 3 7 8 17 18 24 34 24 9 3 2 255 0
1 1 2 4 2 9 4 8 4 4 2 1 1 255 0 0
1 3 5 21 11 10 10 5 2 1 0 0 255 1 2 2
2 4 15 23 30 18 13 4 1 1 255 2 2 4 14 65
73 73 52 52 18 5 2 1 1 1 2 1 1 0 0 1
1 1 1 1 1 1 4 24 13 17 10 1 1 1 255 1
1 1 1 0 1 1 1 1 1 1 1 1 0 255 1 1
1 2 4 26 41 41 46 17 9 4 3 255 1 0 0 1
2 3 4 10 10 9 4 2 1 2 255 2 1 1 1 2
3 8 8 9 8 4 2 3 1 255 1 1 1 1 1 3
7 8 13 4 1 1 1 0 255 1 1 2 4 7 10 10
10 10 5 3 0 1 255 1 1 1 2 7 35 77 78 80
80 29 3 2 1 255 2 2 18 206 255 255 255 255 255 23
8 1 1 255 1 1 1 1 1 2 48 84 78 21 3 1
1 1 255 2 2 2 2 0 1 1 5 2 1 0 0 0
255 1 1 1 2 2 2 2 2 1 0 0 1 1 1 255
1 1 2 221 228 255 255 255 255 255 123 4 2 2 255 1
1 1 5 81 37 33 24 24 3 1 1 1 255 2 2 2
1 1 2 3 2 2 2 1 1 1 1 255 2 3 3 10
22 26 27 26 7 1 1 1 1 255 1 1 1 4 10 17
14 9 4 5 5 5 1 1 255 1 1 1 0 0 0 0
1 0 0 0 1 2 255 1 2 2 2 3 5 8 18 13
7 5 3 2 1 255 1 1 1 3 4 4 4 5 4 3
3 2 1 1 255 1 3 4 5 8 9 8 8 7 5 2
1 1 255 1 1 2 3 4 14 14 14 20 18 3 2 2
2 255 2 2 2 3 3 5 7 7 8 7 3 2 0 255
1 1 0 0 4 10 10 10 3 4 1 3 1 1 255 0
1 2 2 72 181 196 196 199 199 130 7 3 3 255 1 1
1 3 3 13 16 18 24 16 1 1 1 255 1 1 1 1
2 2 7 7 7 4 2 1 1 1 255 2 0 0 1 3
11 11 10 10 4 2 1 0 1 255 2 2 2 2 2 2
8 13 13 2 2 2 1 255 2 2 2 4 14 61 61 17
9 5 4 2 1 1 1 1 1 1 1 1 2 1 2 2
2 2 2 2 4 8 8 2 1 1 1 255 1 1 1 0
0 0 0 0 0 0 0 1 2 1 255 1 1 1 2 2
5 22 37 41 9 3 3 3 255 1 0 0 1 1 2 3
4 4 4 1 1 1 2 255 2 1 1 1 2 2 2 1
2 2 3 1 1 1 255 1 1 1 0 0 1 2 2 2
1 1 1 2 0 255 0 1 1 4 4 7 10 7 5 2
0 0 1 255 1 1 1 2 2 2 4 21 28 21 3 2
2 2 255 2 2 4 18 88 255 255 255 11 8 2 2 1
255 0 1 1 1 2 2 3 40 11 3 2 1 1 1 255
2 2 2 2 0 1 0 2 2 2 1 1 0 255 1 2
2 2 2 2 0 2 0 0 0 1 1 1 255 1 1 3
4 205 214 255 255 255 123 1 1 2 2 255 1 1 1 1
23 24 24 24 4 3 0 0 0 255 2 2 2 2 1 1
1 1 2 2 1 1 0 1 255 2 2 3 5 15 15 4
4 7 2 1 1 1 255 0 0 0 1 4 9 9 2 3
4 3 1 1 0 255 1 1 0 0 0 1 1 1 1 1
1 1 2 255 1 1 2 2 1 4 4 5 4 4 3 3
1 0 255 1 3 3 3 3 4 2 3 3 3 1 1 1
1 255 1 1 3 5 7 7 7 5 5 2 2 1 1 255
1 1 1 1 2 3 4 13 4 3 1 1 1 2 255 2
2 2 1 3 3 4 5 7 7 1 1 0 255 2 2 1
0 0 3 4 4 3 3 1 2 2 1 255 1 1 1 2
3 72 164 164 164 68 3 2 2 1 255 1 0 0 1 2
3 4 4 3 0 0 0 1 255 2 2 1 1 1 1 2
1 2 2 2 1 1 1 255 0 0 2 2 2 2 3 4
2 2 2 2 1 1 255 2 2 2 2 2 2 2 2 2
2 1 1 1 255 1 1 0 1 1 1 1 1 4 2 2
2 2 1 2 2 2 1 0 1 1 1 1 2 1 2 1
1 3 3 3 2 1 1 1 255 2 2 2 1 1 1 1
1 0 1 1 1 1 1 255 1 1 1 2 2 2 2 3
3 3 1 2 2 255 0 0 0 1 1 1 1 1 1 1
1 1 1 2 255 2 1 1 1 2 1 1 0 1 1 1
1 1 1 255 1 1 0 0 0 1 2 2 1 1 1 1
2 0 255 0 1 1 1 1 1 2 2 2 1 0 1 1
255 2 2 2 3 2 2 2 4 4 2 2 2 1 1 255
1 1 2 5 9 52 52 8 3 3 3 3 2 255 0 0
1 1 2 2 2 2 2 2 1 1 1 2 255 2 2 2
2 2 2 0 2 1 2 1 1 0 255 1 1 2 2 2
2 1 1 0 0 0 0 1 1 255 2 2 3 3 3 17
67 67 29 2 1 1 1 1 255 1 1 1 1 1 2 3
1 1 0 1 1 1 255 1 2 1 2 1 1 1 1 1
1 1 1 0 0 255 2 2 2 2 2 2 2 0 1 2
1 1 0 255 0 0 0 0 1 3 1 1 2 2 2 0
1 1 255 1 0 1 1 0 1 1 1 1 1 1 1 1
255 1 1 1 1 1 1 1 2 2 2 1 1 1 0 255
0 0 1 1 1 1 1 2 2 2 1 1 1 1 255 1
1 1 3 3 5 3 2 1 1 1 0 1 255 2 2 1
1 1 2 2 3 2 2 1 0 0 1 255 3 1 1 1
1 1 1 1 1 1 0 1 0 255 2 2 1 0 1 2
3 1 2 2 2 1 1 1 255 1 1 1 1 2 1 1
2 4 3 2 2 2 2 255 0 0 0 0 1 0 1 2
1 0 0 0 1 255 1 2 1 1 0 1 1 1 1 1
1 1 1 1 255 1 2 2 2 1 2 2 3 2 2 1
1 1 1 255 1 1 1 1 1 1 2 1 1 1 1 1
1 255 1 1 1 1 1 1 1 1 1 1 1 1 1 1
2 2 1 1 1 1 1 1 1 1 1 2 2 1 1 2
2 2 2 2 1 255 3 2 2 1 1 1 1 1 1 1
1 1 1 1 255 1 1 2 2 2 1 2 2 1 1 1
1 1 255 0 1 1 1 0 0 1 1 1 1 0 1 0
1 255 2 2 2 1 1 1 0 0 1 1 1 1 1 1
255 1 2 1 0 0 1 1 2 2 0 0 1 2 2 255
1 1 1 1 1 1 0 1 2 1 1 1 2 255 2 2
2 2 2 1 2 2 2 1 1 1 1 1 255 1 1 1
1 2 2 2 2 1 2 2 2 1 255 1 1 1 1 1
2 2 0 0 2 2 2 2 1 255 0 2 2 2 1 2
2 2 1 2 1 2 0 255 1 1 1 1 0 1 0 1
0 1 1 1 1 2 255 2 2 2 1 1 1 1 1 1
1 1 0 0 0 255 0 1 1 1 1 1 1 1 1 1
1 1 1 255 1 1 1 1 1 1 1 2 1 1 1 1
1 1 255 1 2 2 2 2 2 1 0 1 2 2 1 1
255 3 1 0 0 0 1 1 1 1 1 1 0 1 1 255
1 0 1 1 3 1 3 2 2 1 1 1 1 255 1 1
0 0 0 1 1 1 1 1 1 1 1 0 255 0 0 1
1 1 1 0 1 0 1 1 1 2 2 255 1 1 1 1
2 2 1 1 1 0 0 0 1 255 1 1 1 1 1 1
2 1 0 0 0 0 0 1 255 2 1 1 1 0 0 0
0 0 1 1 1 0 255 2 2 2 1 0 0 1 2 2
2 1 1 1 1 255 1 1 1 1 1 1 1 2 2 2
1 2 2 2 255 2 0 1 1 1 0 0 0 0 0 1
1 1 255 1 1 1 1 0 1 1 1 1 2 1 2 1
1 255 1 1 2 2 0 1 1 2 0 1 1 1 1 0
255 1 1 1 1 1 1 1 1 1 1 1 1 1 255 1
1 0 1 1 1 0 0 0 1 0 0 0 1 2 2 2
2 0 0 0 1 1 1 1 1 2 1 1 1 2 2 2
1 1 255 3 2 1 1 1 1 2 1 1 1 2 2 2
2 255 1 1 1 2 2 1 2 1 1 1 1 1 1 255
1 1 1 0 0 0 0 0 0 1 1 1 1 1 255 1
2 2 2 1 1 0 0 0 1 1 1 1 2 255 2 2
2 2 1 1 1 1 2 0 0 0 2 2 255 1 1 1
1 1 0 0 0 0 0 0 1 2 255 2 3 2 2 2
1 2 1 1 1 0 0 0 1 255 1 1 1 1 1 1
1 1 1 1 2 2 1 255 2 2 2 1 2 2 2 0
0 2 2 1 1 1 255 0 0 1 1 1 2 2 2 2
1 1 1 0 255 0 1 1 1 0 1 1 1 1 1 1
1 1 2 255 2 2 1 1 0 0 0 1 1 1 1 0
1 1 255 1 1 1 1 1 1 2 2 2 1 1 1 1
255 1 1 1 1 1 1 1 0 0 1 1 2 2 1 255
255 255 255 255 255 255 255 255 255 255 255 255 255 255 255 255
255 255 255 255 255 255 255 255 255 255 255 255 255 255 255 255
255 255 255 255 255 255 255 255 255 255 255 255 255 255 255 255
255 255 255 255 255 255 255 255 255 255 255 255 255 255 255 255
255 255 255 255 255 255 255 255 255 255 255 255 255 255 255 255
255 255 255 255 255 255 255 255 255 255 255 255 255 255 255 255
255 255 255 255 255 255 255 255 255 255 255 255 255 255 255 255
255 255 255 255 255 255 255 255 255 255 255 255 255 255 255 255
255 255 255 255 255 255 255 255 255 255 255 255 255 255 255 255
255 255 255 255 255 255 255 255 255 255 255 255 255 255 255 255
255 255 255 255 255 255 255 255 255 255 255 255 255 255 255 255
255 255 255 255 255 255 255 255 255 255 255 255 255 255 255 255
255 255 255 255 255 255 255 255 255 255 255 255 255 255 255 255
255 255 255 255 255 255 255 255 255 255 255 255 255 255 255 255
255 255 255 255 255 255 255 255 255 255 255 255 255 255 255 255
255 255 255 255 255 255 255 255 255 255 255 255 255 255 255 255
255 255 255 255 255 255 255 255 255 255 255 255 255 255 255 255
255 255 255 255 255 255 255 255 255 255 255 255 255 255 255 255
255 255 255 255 255 255 255 255 255 255 255 255 255 255 255 255
255 255 255 255 255 255 255 255 255 255 255 255 255 255 255 255
255 255 255 255 255 255 255 255 255 255 255 255 255 255 255 255
255 255 255 255 255 255 255 255 255 255 255 255 255 255 255 255
255 255 255 255 255 255 255 255 255 255 255 255 255 255 255 255
255 255 255 255 255 255 255 255 255 255 255 255 255 255 255 255
255 255 255 255 255 255 255 255 255 255 255 255 255 255 255 255
255 255 255 255 255 255 255 255 255 255 255 255 255 255 255 255
255 255 255 255 255 255 255 255 255 255 255 255 255 255 255 255
255 255 255 255 255 255 255 255 255 255 255 255 255 2 2 2
1 1 1 1 2 2 2 2 1 1 255 1 1 1 1 2
1 0 0 1 1 1 1 2 2 255 1 2 2 2 2 1
1 1 1 1 1 1 1 255 1 0 0 0 0 2 2 2
0 0 0 0 0 0 255 1 0 0 0 1 1 0 0 1
1 1 2 1 1 255 1 1 1 1 1 1 2 1 0 0
0 0 0 255 1 1 1 0 0 0 1 1 1 0 0 0
1 1 255 1 1 1 1 0 0 0 0 1 1 1 0 0
255 1 2 2 1 0 0 2 2 1 1 0 1 1 1 255
2 2 2 1 0 0 1 1 0 0 0 1 1 1 255 1
2 1 1 1 1 0 0 0 0 1 1 1 255 2 2 1
1 1 1 0 1 1 1 1 1 1 1 255 2 2 1 1
0 0 0 2 2 1 0 0 1 1 255 2 2 1 1 1
0 0 0 0 0 2 2 2 255 2 2 2 2 1 1 1
0 0 0 0 1 0 0 0 1 1 2 0 0 0 1 1
1 1 1 1 0 1 1 1 0 0 2 2 255 1 1 1
1 1 2 2 2 1 1 0 2 2 2 255 1 0 1 2
2 2 1 1 1 1 1 1 0 255 1 1 1 1 1 0
0 0 0 1 1 1 2 2 255 1 1 2 2 2 1 0
0 0 1 1 1 1 1 255 1 2 1 2 1 1 1 2
2 1 1 1 2 1 255 0 1 1 1 1 1 1 1 1
1 1 1 0 255 0 0 1 2 2 1 1 0 0 0 0
1 1 2 255 2 1 1 1 1 1 1 1 1 1 2 2
2 255 1 2 2 2 2 1 1 1 2 2 2 1 1 2
255 1 1 0 2 2 2 2 1 1 1 1 1 1 255 1
1 1 1 1 1 1 1 1 1 1 1 2 2 255 1 1
1 1 1 2 3 3 2 1 1 1 1 1 255 1 1 1
0 1 1 2 2 1 1 2 2 1 255 1 2 2 2 1
1 1 0 0 1 2 1 1 1 255 2 1 1 1 1 1
1 2 2 2 2 2 1 255 1 1 1 2 2 1 1 1
1 1 0 1 2 2 255 1 1 2 1 1 1 1 1 1
1 1 1 1 255 1 0 0 0 1 2 2 2 1 1 0
0 0 0 255 1 1 1 0 0 0 2 1 1 1 1 1
1 1 255 1 0 1 1 1 1 2 1 1 0 0 0 0
255 1 1 0 0 0 0 1 2 2 2 1 1 1 1 255
1 1 1 1 0 0 0 1 1 1 1 1 1 255 1 2
2 2 1 1 1 1 0 0 0 1 1 1 255 1 2 2
1 0 0 1 1 0 0 0 0 0 1 255 1 1 0 1
1 1 1 1 1 0 1 0 1 255 2 2 2 1 0 0
0 1 1 1 1 1 1 1 255 2 2 1 1 1 1 2
5 5 3 1 1 1 1 255 2 2 1 1 1 1 1 1
0 0 0 2 2 255 2 2 2 2 1 1 1 2 2 0
1 1 1 0 0 0 1 1 0 1 2 1 1 1 1 0
0 0 0 1 1 1 0 2 2 255 1 1 1 1 1 2
2 2 0 0 0 0 1 1 255 2 2 1 1 2 2 1
1 1 1 1 1 1 255 1 2 1 1 1 0 0 0 1
1 1 1 2 2 255 1 1 1 1 1 1 0 0 1 1
2 0 1 1 255 1 2 2 1 1 2 2 2 1 1 1
2 2 1 255 0 0 1 1 1 1 1 1 1 2 2 1
1 255 0 1 1 1 1 1 1 0 0 1 2 1 1 2
255 2 2 2 2 1 1 1 1 0 0 2 2 2 255 1
2 2 2 1 1 1 1 2 2 2 2 2 2 255 1 1
1 1 1 1 1 1 0 0 1 1 1 255 1 1 1 1
1 1 1 1 1 1 1 3 3 2 255 1 1 1 2 2
3 3 3 1 1 1 1 1 1 255 0 1 1 1 1 2
2 2 1 2 2 2 2 255 1 2 1 1 2 2 1 1
1 2 2 1 1 1 255 2 1 1 1 1 1 2 2 2
3 2 2 1 255 1 1 1 1 2 1 1 1 0 1 0
2 2 2 255 2 2 2 1 1 1 1 1 1 1 1 1
1 255 1 0 1 2 2 2 2 2 2 2 0 0 0 1
255 1 1 1 1 2 2 4 2 2 1 1 1 1 0 255
0 0 0 1 2 2 4 3 3 1 1 1 0 255 0 1
0 0 0 1 8 15 8 2 2 2 0 0 255 1 1 1
1 1 0 0 0 0 0 0 0 0 255 2 2 2 2 1
1 0 0 0 1 0 1 1 1 255 0 1 1 1 1 1
1 0 0 0 0 0 0 1 255 1 2 1 1 1 3 5
5 3 1 1 1 1 255 1 1 1 1 0 1 1 1 3
2 1 1 1 2 255 2 2 1 1 1 29 55 71 55 53
3 1 1 1 255 2 2 2 1 1 0 1 1 1 1 0
0 1 255 2 2 2 2 2 2 2 2 2 1 1 1 1
0 0 0 1 1 0 0 1 1 1 1 2 1 1 0 1
1 1 1 0 0 1 255 2 2 2 2 2 2 2 1 1
1 0 0 1 1 255 1 1 0 1 2 2 1 1 1 1
1 1 2 255 1 1 1 1 1 2 2 3 3 3 1 2
2 2 255 1 0 0 0 0 0 1 1 1 1 1 0 1
1 255 1 1 1 1 2 2 2 3 1 1 1 2 2 2
255 1 1 1 1 1 1 1 1 1 1 1 1 1 255 1
1 2 2 1 1 1 0 2 2 2 1 1 2 255 2 2
2 1 1 1 1 1 2 2 2 1 1 255 1 1 2 2
1 1 1 1 1 2 2 2 2 2 255 1 1 2 2 1
1 1 1 0 1 1 2 1 255 1 1 1 1 1 1 1
1 2 1 1 1 3 2 255 1 1 1 1 1 3 5 3
2 1 1 1 1 1 255 0 1 0 1 1 2 2 2 2
2 2 2 2 255 0 1 1 2 2 2 3 3 3 4 3
3 2 0 255 1 1 1 1 2 2 2 2 3 2 1 1
1 255 1 1 1 1 1 2 2 3 0 1 1 1 1 1
255 1 1 1 0 1 2 1 1 1 1 1 1 1 255 1
0 0 2 2 14 18 35 18 14 10 1 1 1 255 1 1
2 2 9 33 72 72 72 32 3 1 1 1 255 1 0 0
2 2 20 37 43 43 10 5 1 0 255 1 1 1 1 1
18 18 18 17 17 9 3 2 1 255 1 2 2 2 4 5
10 10 3 2 2 2 2 255 2 2 2 2 1 1 0 0
0 1 0 0 0 1 255 0 0 1 1 1 1 1 1 0
0 0 0 0 0 255 1 1 1 3 4 16 22 16 51 15
3 2 1 255 1 1 1 1 1 1 3 5 8 2 2 2
0 0 255 1 1 1 3 33 71 71 88 88 88 88 7 4
3 255 1 2 2 2 2 3 7 4 3 2 0 0 1 255
2 2 2 2 2 3 20 29 29 3 3 2 1 0 0 0
0 0 0 2 2 1 1 1 2 2 2 2 2 2 2 2
0 0 0 255 0 2 1 1 1 2 2 2 1 1 1 1
2 1 255 1 1 1 1 2 2 2 2 2 2 1 1 1
255 1 1 1 3 3 3 3 7 7 5 1 1 1 1 255
1 0 0 0 1 1 3 2 2 2 2 2 3 2 255 2
1 2 1 2 3 4 5 5 2 2 2 1 1 255 0 0
1 1 1 2 2 4 2 1 1 0 1 255 1 1 1 1
2 2 2 2 2 2 2 1 1 1 255 1 1 2 2 1
1 3 18 18 4 1 1 1 255 1 1 2 1 1 1 1
2 2 1 1 1 2 1 255 1 1 1 1 1 1 2 2
2 1 2 2 2 255 0 0 0 1 2 2 3 3 3 2
2 2 2 2 255 2 1 1 1 2 10 10 7 3 2 1
1 1 1 255 0 0 1 4 14 80 94 94 5 2 2 2
2 255 0 1 1 2 2 5 5 46 49 18 3 3 2 1
255 1 1 1 2 2 21 49 49 83 17 1 1 1 255 1
1 1 1 1 1 2 1 1 1 1 1 1 1 255 1 1
1 2 4 4 2 1 1 1 1 1 1 255 0 0 1 3
14 43 43 54 48 45 29 10 0 0 255 1 2 2 4 33
67 97 97 98 98 91 2 1 1 255 1 1 1 2 22 37
64 48 48 43 13 9 1 255 1 1 2 2 30 21 21 45
45 39 28 17 2 2 255 2 2 2 4 5 5 5 5 3
3 1 1 1 255 1 1 1 1 1 1 0 0 1 1 1
1 1 1 255 1 1 1 1 1 1 1 0 0 0 0 1
0 0 255 1 2 2 3 22 22 36 29 51 27 15 3 2
255 0 0 1 1 2 4 5 22 33 33 4 2 0 0 255
1 1 1 55 86 88 88 88 109 109 111 64 4 3 255 1
1 2 3 3 11 11 10 7 4 1 0 0 255 2 2 2
2 3 41 58 66 66 72 55 3 2 0 0 0 0 0 0
1 2 2 1 2 2 2 3 14 15 15 15 4 0 0 0
255 0 1 1 1 2 7 26 26 18 3 2 2 2 1 255
1 1 1 1 2 4 5 5 3 3 2 2 1 255 0 0
1 1 2 3 8 8 7 5 4 2 1 1 255 0 0 1
1 2 2 5 2 3 3 3 3 2 2 255 2 0 1 1
2 9 33 64 11 5 2 2 1 1 255 0 0 1 2 2
3 13 27 16 3 1 1 1 255 1 1 1 2 2 11 65
36 26 4 2 1 1 1 255 1 1 1 2 7 27 33 33
48 8 2 1 1 255 1 1 1 1 1 1 2 3 2 2
1 1 1 2 255 1 1 0 2 4 5 15 15 4 2 2
2 1 255 1 1 0 1 2 18 22 22 27 27 3 2 2
2 255 2 1 1 1 4 8 8 10 7 3 2 1 1 1
255 0 0 2 56 80 117 117 117 94 4 2 2 2 255 0
1 2 2 2 14 49 47 67 46 5 3 3 2 255 1 1
2 2 13 22 49 67 84 83 11 1 1 255 2 1 1 1
1 1 2 1 2 1 1 1 1 1 255 1 1 1 1 2
4 4 11 9 2 2 1 1 255 0 0 1 5 33 43 35
43 45 45 37 15 2 0 255 1 2 3 11 67 64 67 72
98 99 98 26 1 1 255 2 2 2 18 45 45 58 58 58
92 32 13 1 255 1 2 2 29 30 29 17 39 39 39 37
34 4 2 255 2 2 2 3 5 5 5 10 2 16 1 3
2 255 1 1 1 1 1 1 1 1 1 1 1 1 1 1
255 1 1 1 1 2 2 2 0 0 0 0 0 0 1 255
1 1 1 22 24 22 22 16 46 56 27 5 2 255 0 0
1 14 15 14 8 9 9 9 4 8 2 1 255 1 2 47
55 51 65 65 65 67 109 111 85 3 3 255 1 1 2 3
10 11 11 10 7 7 3 1 0 255 0 2 2 2 21 46
58 66 66 94 65 33 2 1 1 0 0 0 0 1 1 1
0 1 2 4 26 39 39 42 42 13 5 1 0 255 1 1
1 1 7 9 26 28 28 18 2 1 1 0 255 1 1 1
1 2 8 16 16 10 5 3 1 1 255 0 1 1 2 3
8 8 5 4 4 4 1 1 1 255 0 1 1 2 3 5
5 5 5 3 3 3 2 1 255 2 1 1 1 9 29 69
96 52 11 5 2 1 1 255 0 0 1 2 2 13 34 34
27 16 1 1 1 255 1 1 1 2 14 36 65 59 59 24
4 2 1 1 255 1 1 2 7 24 27 32 18 33 48 8
2 2 255 1 1 1 1 0 1 2 3 3 1 0 0 0
1 255 1 1 0 1 4 8 15 15 28 4 3 2 1 255
1 1 1 2 7 22 51 51 64 56 26 2 2 1 255 2
2 2 4 8 10 8 8 7 7 3 2 1 1 255 1 2
7 62 112 125 117 125 117 62 4 2 1 255 0 1 2 2
14 24 54 55 67 43 14 3 2 2 255 1 1 2 2 22
36 59 67 84 84 79 4 1 255 2 2 1 1 1 1 1
1 4 2 2 1 1 2 255 1 1 1 2 1 4 11 15
20 9 2 1 1 255 0 0 3 21 41 43 37 43 37 56
37 29 2 0 255 1 1 2 39 60 58 64 64 92 98 93
26 1 1 255 2 1 3 26 59 62 58 53 53 92 51 13
1 255 1 1 2 8 27 28 26 39 39 39 37 30 4 1
255 2 2 2 1 2 5 5 5 1 1 0 1 1 255 1
1 1 1 0 0 0 1 1 1 1 2 1 1 255 1 1
1 2 3 2 2 0 2 0 0 0 0 1 255 1 1 1
21 34 34 29 14 16 27 27 21 3 255 0 0 0 17 17
15 15 16 9 18 18 14 2 1 255 1 2 55 60 86 65
58 65 74 110 120 85 3 2 255 1 1 1 3 10 11 9
8 8 8 7 1 0 255 2 2 2 3 46 56 58 72 72
106 65 33 1 1 1 0 0 0 0 0 1 1 1 2 4
17 39 43 43 41 41 21 7 3 0 255 1 1 1 2 9
23 10 10 24 7 4 2 1 0 255 0 0 1 2 4 8
16 16 26 8 2 1 1 255 1 1 1 1 2 4 7 5
4 4 3 2 1 1 255 0 1 2 2 5 7 7 5 9
9 7 2 2 1 255 1 1 1 1 9 33 69 72 64 34
2 1 1 1 255 1 1 2 4 5 23 34 34 45 45 17
1 1 255 2 1 1 3 14 21 36 59 100 30 3 2 1
1 255 2 2 3 7 21 21 32 10 32 9 8 3 2 255
1 1 1 1 1 1 2 7 5 1 1 1 1 1 255 1
1 1 2 4 10 53 28 28 8 3 2 1 255 1 2 3
3 7 51 51 51 64 56 28 3 1 1 255 2 2 2 2
7 8 8 9 11 11 7 2 1 1 255 1 2 14 62 94
112 112 139 93 62 5 2 1 255 0 0 2 2 15 40 47
42 47 42 14 4 2 2 255 1 1 2 4 36 66 67 68
71 71 55 4 0 255 2 2 1 2 2 1 1 2 3 2
2 1 1 2 255 2 2 1 1 1 4 11 11 11 5 2
1 1 255 1 0 3 33 41 34 34 34 37 37 37 11 4
0 255 0 1 1 60 104 60 83 66 74 91 91 26 2 1
255 1 1 1 26 61 62 58 52 48 48 51 46 1 255 1
1 1 8 29 29 26 28 39 45 37 30 14 1 255 2 2
1 1 1 1 11 11 1 1 1 2 1 255 1 1 2 1
0 0 1 1 1 1 1 2 2 1 255 1 1 2 2 2
2 2 1 1 0 0 0 0 1 255 1 1 2 23 39 34
29 21 26 54 51 21 3 255 0 0 1 7 15 15 15 18
9 18 23 18 3 2 255 1 2 53 60 68 62 43 58 58
92 124 110 3 2 255 1 1 1 3 10 9 8 8 8 8
8 1 1 255 1 0 1 3 21 45 56 56 66 111 65 23
1 1 1 1 1 1 0 0 1 1 1 1 4 17 29 40
51 41 41 21 5 2 2 255 2 2 1 4 13 23 9 9
9 24 7 2 2 0 255 0 0 1 2 4 4 10 10 10
3 1 1 1 255 1 1 1 1 3 4 5 5 5 4 3
3 2 1 255 0 1 2 2 5 7 8 8 7 3 2 2
2 0 255 1 1 1 2 5 13 29 29 23 11 8 1 0
1 255 1 1 2 5 23 69 69 22 45 45 17 2 1 255
1 1 1 1 11 21 59 72 78 24 3 2 1 1 255 1
2 3 5 7 15 21 17 17 17 4 3 2 255 1 1 1
1 1 1 20 21 14 1 1 1 1 2 255 2 1 1 1
3 8 28 9 9 5 3 2 1 255 1 1 3 3 7 48
22 40 64 40 26 4 2 1 255 1 2 1 2 4 7 7
7 7 7 5 1 1 0 255 1 2 7 84 86 84 73 86
93 62 5 1 0 255 0 0 1 1 15 23 23 23 28 28
14 2 1 1 255 1 1 2 2 66 68 68 68 68 67 42
3 0 255 1 1 1 2 2 1 1 2 3 4 3 1 1
1 255 2 2 1 1 2 13 21 21 21 5 2 2 1 255
1 2 3 24 33 34 37 37 37 24 24 11 4 1 255 0
1 1 60 104 86 92 83 92 91 80 8 2 1 255 1 1
3 43 62 74 64 52 27 39 46 5 2 255 1 1 1 8
43 55 58 28 36 39 36 22 4 1 255 2 1 1 1 1
1 5 11 1 1 2 2 2 255 1 2 2 2 1 0 1
1 1 1 1 1 1 1 255 1 1 1 1 1 1 0 0
0 0 0 0 0 1 255 1 1 1 17 23 29 29 29 26
54 28 17 3 255 1 1 3 7 14 22 29 24 18 18 18
14 1 1 255 1 1 53 68 94 68 43 43 54 92 139 110
4 2 255 0 1 1 1 8 8 9 8 9 8 7 1 1
255 2 1 1 1 11 56 66 56 67 67 66 16 2 2 2
2 1 1 1 1 1 2 2 1 1 4 18 52 65 52 41
21 3 2 1 255 1 1 1 1 13 23 32 34 15 15 4
2 2 2 255 0 1 2 2 3 4 10 10 10 4 2 1
1 255 1 0 0 1 2 3 4 7 7 3 3 3 2 2
255 1 1 1 2 2 5 8 13 7 3 2 2 2 2 255
1 1 2 2 2 11 21 21 11 3 1 0 0 1 255 1
1 1 4 18 47 80 105 62 45 2 2 1 255 0 1 1
1 3 11 21 72 78 14 2 2 1 1 255 1 1 1 3
5 21 36 36 20 17 4 3 2 255 1 1 1 1 1 1
4 14 4 2 1 1 3 3 255 2 1 1 2 2 21 28
28 9 1 1 2 1 255 1 1 2 3 7 32 22 32 40
40 4 4 2 1 255 1 1 1 2 4 7 7 7 7 5
3 1 1 1 255 0 0 0 17 64 73 73 86 86 51 2
1 0 255 0 0 1 1 2 21 20 10 10 9 2 2 1
1 255 1 0 1 2 9 59 66 69 68 55 10 3 2 255
1 1 2 1 2 1 1 2 2 2 1 1 1 1 255 2
1 0 0 1 2 2 2 2 2 2 1 1 255 1 1 2
5 17 18 32 45 51 45 24 5 2 1 255 2 1 2 5
86 86 83 78 94 91 80 20 2 1 255 1 2 2 18 74
80 74 43 39 43 46 3 2 255 1 0 1 1 34 43 64
40 40 40 36 28 4 1 255 1 1 1 0 1 4 1 15
1 2 2 2 2 255 1 1 2 2 1 3 1 1 0 0
0 1 2 2 255 1 0 0 0 0 1 0 0 0 1 1
1 1 1 255 1 1 1 2 22 29 30 55 54 56 17 3
1 255 1 2 2 3 14 22 22 20 18 18 16 4 2 2
255 2 1 3 53 68 62 62 62 79 122 139 43 3 2 255
0 1 1 1 1 2 8 8 9 8 3 0 0 255 1 1
0 0 1 11 56 48 53 53 16 2 2 2 2 2 2 2
1 1 1 2 2 2 1 1 2 18 52 34 16 3 0 1
1 255 1 1 1 1 2 13 23 34 15 15 2 2 2 1
255 0 1 1 1 2 3 4 7 4 2 1 2 1 255 1
0 0 0 2 2 4 4 4 3 3 2 2 2 255 1 1
1 1 1 3 3 3 3 2 2 2 2 2 255 1 2 2
2 2 2 11 4 3 1 1 1 0 1 255 1 1 1 1
11 18 22 105 22 5 2 2 0 255 0 1 1 1 1 3
5 8 8 3 2 2 2 2 255 0 0 0 1 5 10 15
17 17 13 3 2 1 255 1 1 1 1 1 1 1 4 3
2 1 2 3 3 255 2 2 1 2 2 2 27 9 2 1
1 1 0 255 0 1 1 1 4 22 22 22 4 4 3 3
2 2 255 1 1 1 1 1 4 5 5 3 3 3 1 1
0 255 0 0 1 2 15 20 30 52 51 4 1 2 1 255
0 1 2 1 0 2 2 2 3 2 2 2 2 1 255 1
0 1 1 3 9 32 59 32 10 3 3 2 255 1 1 2
1 2 1 1 1 1 1 1 1 1 1 255 1 1 2 2
1 2 2 2 1 1 1 1 1 255 1 1 1 2 5 15
32 45 45 23 10 2 1 2 255 2 2 2 2 5 28 45
45 60 35 5 1 1 0 255 1 2 2 2 18 64 74 64
43 39 3 1 1 255 1 0 1 1 4 30 64 51 51 39
36 7 2 1 255 1 0 1 1 2 15 1 1 1 2 2
2 2 255 1 1 2 2 2 3 1 1 0 0 0 0 1
1 255 1 0 0 0 0 1 0 0 0 1 1 2 1 1
255 1 1 1 1 8 17 30 35 18 11 1 1 1 255 1
2 2 2 2 18 22 20 11 11 4 1 1 2 255 2 1
2 1 22 40 56 81 122 122 60 3 2 2 255 1 1 1
1 1 1 2 3 3 3 2 0 0 255 1 1 0 0 1
4 7 28 28 11 2 2 2 1 1 2 2 1 1 1 1
2 1 1 0 0 1 1 1 3 3 1 0 0 1 255 1
1 1 1 1 2 2 1 1 2 2 2 1 1 255 1 1
1 1 1 1 1 3 2 1 1 1 1 255 1 1 1 0
1 2 3 3 3 2 1 0 0 0 255 1 2 2 1 1
1 2 1 2 1 1 1 2 2 255 2 2 2 2 2 2
2 3 1 1 1 1 0 1 255 1 1 1 1 2 8 14
8 5 1 1 0 0 255 0 1 1 1 1 2 3 3 2
1 2 2 2 0 255 0 0 1 1 1 1 8 3 3 2
2 2 1 255 1 2 2 2 2 1 1 3 3 2 2 2
2 2 255 1 1 1 2 2 2 2 2 1 1 1 1 0
255 0 1 1 1 1 1 3 3 2 2 2 2 1 1 255
2 1 1 1 2 3 3 3 3 3 1 1 1 1 255 0
1 2 2 2 4 4 4 3 2 1 2 1 255 1 1 2
2 0 1 2 2 1 1 2 2 1 1 255 1 1 1 1
1 1 1 1 2 1 2 1 2 255 1 1 1 1 1 0
1 1 1 1 1 0 1 2 255 1 1 1 2 1 2 1
2 0 0 1 1 1 255 0 0 1 1 1 2 2 22 22
11 2 2 0 1 255 2 2 2 2 2 2 7 7 5 3
1 1 1 1 255 0 1 1 1 1 2 2 10 10 3 1
1 1 255 0 0 1 1 3 4 29 30 40 14 7 2 2
1 255 1 1 1 1 1 4 3 1 1 1 2 2 0 255
0 1 1 1 1 1 1 1 1 0 0 0 0 1 255 1
0 0 0 0 1 1 1 1 1 1 1 1 0 255 1 1
1 1 2 8 16 16 1 1 1 1 1 255 1 2 2 1
0 2 2 11 5 3 2 1 1 1 255 2 1 2 2 3
4 22 56 60 60 1 1 1 1 255 2 2 1 0 1 1
1 1 2 1 1 1 0 255 1 1 1 1 2 2 4 4
2 2 2 1 0 0 1 0 1 2 1 1 1 1 0 1
0 1 1 1 1 1 1 1 0 1 1 255 2 1 1 1
1 1 0 1 1 1 1 1 1 1 255 1 0 1 1 1
1 1 1 1 1 1 1 1 255 1 1 1 1 1 2 2
2 2 0 0 0 0 0 255 1 1 2 2 2 1 1 1
1 0 2 2 3 2 255 1 1 1 1 1 2 2 2 1
1 1 2 1 0 255 1 1 2 1 1 2 2 2 1 1
0 0 1 255 1 1 2 1 1 1 2 1 1 1 1 1
1 0 255 0 0 1 1 1 1 1 1 2 2 1 1 1
255 1 2 2 1 3 1 2 2 2 2 1 1 2 2 255
1 1 1 1 0 2 2 2 1 1 1 1 0 255 0 1
1 1 1 1 2 2 1 2 2 2 1 1 255 1 2 2
0 0 0 2 2 2 1 0 0 1 1 255 1 1 1 2
2 1 2 2 2 1 1 1 1 255 2 2 2 2 2 2
1 1 1 1 1 1 1 1 255 1 1 1 1 0 0 0
1 1 1 1 1 1 255 1 1 1 1 1 0 0 0 1
1 1 0 0 2 255 2 1 1 2 1 1 1 2 0 0
1 1 2 255 0 0 1 1 1 1 1 1 2 2 1 1
1 2 255 1 1 1 1 1 1 1 3 3 2 1 1 1
1 255 0 1 1 1 1 1 1 1 1 1 1 0 0 255
0 1 1 2 3 3 3 3 2 2 2 2 1 0 255 1
1 1 1 1 2 2 1 1 1 1 1 0 255 0 2 1
1 1 1 1 1 1 2 0 0 0 0 255 1 1 0 1
1 1 2 1 1 1 1 1 1 1 255 2 2 2 1 0
0 1 1 1 1 1 1 1 255 1 2 1 1 0 2 2
2 1 0 0 0 1 1 255 1 1 1 1 1 0 0 0
1 1 1 1 1 2 255 2 2 2 1 1 0 1 1 2
1 1 1 1 255 1 1 1 1 1 2 2 1 1 2 2
1 1 1 1 1 1 1 1 1 1 1 0 1 0 1 1
1 1 1 1 1 1 1 1 255 1 1 1 1 1 1 1
1 1 2 1 1 1 2 255 2 2 0 0 1 1 0 0
0 0 1 1 1 255 2 2 2 1 1 1 1 0 1 0
0 1 2 2 255 0 1 2 2 2 1 1 0 0 0 1
1 2 2 255 2 1 1 1 1 1 1 2 2 2 2 2
2 1 255 1 1 1 1 1 1 1 1 0 0 0 0 1
255 1 2 2 2 1 1 1 1 1 1 1 0 1 0 255
1 1 1 1 1 1 1 2 2 2 1 1 1 255 1 2
2 1 0 0 2 2 2 1 1 0 1 1 255 1 1 0
0 0 2 2 2 1 1 1 1 1 255 1 1 1 1 1
2 1 2 1 1 2 2 1 1 255 1 2 2 2 3 1
1 1 1 0 1 1 1 1 255 1 1 1 1 0 0 1
1 1 1 1 1 1 255 1 1 2 2 2 1 1 1 1
1 1 1 1 1 255 1 1 1 1 0 0 1 1 1 1
2 1 1 255 2 1 1 0 0 0 0 0 1 1 1 0
0 2 255 2 1 1 1 1 1 1 2 2 2 2 2 2
255 0 0 0 0 1 1 1 0 0 2 1 1 1 1 255
0 0 1 0 0 1 1 2 2 2 1 1 1 1 255 1
1 1 1 1 1 1 0 0 1 1 1 0 255 1 1 2
2 3 3 3 2 2 2 2 1 1 0 255 1 1 1 1
1 1 1 1 255 255 255 255 255 255 255 255 255 255 255 255
255 255 255 255 255 255 255 255 255 255 255 255 255 255 255 255
255 255 255 255 255 255 255 255 255 255 255 255 255 255 255 255
255 255 255 255 255 255 255 255 255 255 255 255 255 255 255 255
255 255 255 255 255 255 255 255 255 255 255 255 255 255 255 255
255 255 255 255 255 255 255 255 255 255 255 255 255 255 255 255
255 255 255 255 255 255 255 255 255 255 255 255 255 255 255 255
255 255 255 255 1 1 0 2 1 1 0 1 1 1 1 1
1 1 1 1 1 255 1 1 1 1 1 1 0 0 1 2
1 1 1 2 255 1 0 0 0 1 1 1 0 0 0 1
1 1 255 2 1 0 0 1 1 1 0 0 0 1 1 3
2 255 0 0 2 2 2 1 1 1 0 0 1 2 2 3
255 1 1 1 1 1 1 1 2 2 1 1 2 2 2 255
1 1 1 1 1 1 2 1 0 0 0 0 1 255 2 2
2 1 1 255 255 255 255 255 255 255 255 255 255 255 255 255
255 255 255 255 255 255 255 255 255 255 255 255 255 255 255 255
255 255 255 255 255 255 255 255 255 255 255 255 255 255 255 255
255 255 255 255 255 255 255 255 255 255 255 255 255 255 255 255
255 255 255 255 255 255 255 255 255 255 255 255 255 255 255 255
255 255 255 255 255 255 255 255 255 255 255 255 255 255 255 255
255 255 255 255 255 255 255 255 255 255 255 255 255 255 255 255
255 255 255 255 255 255 255 255 255 255 255 255 255 255 255 255
255 255 255 255 255 255 255 255 255 255 255 255 255 255 255 255
255 255 255 255 255 255 255 255 255 255 255 255 255 255 255 255
255 255 255 255 255 255 255 255 255 255 255 255 255 255 255 255
255 255 255 255 255 255 255 255 255 255 255 255 255 255 255 255
255 255 255 255 255 255 255 255 255 255 255 255 255 255 255 255
255 255 255 255 255 255 255 255 255 255 255 255 255 255 255 255
255 0 1 1 1 0 255 0 1 1 1 1 1 1 1 1
1 2 1 1 1 255 1 1 1 1 1 1 1 1 1 1
2 2 1 1 255 1 2 2 1 1 1 1 1 2 1 1
1 1 255 1 1 1 1 0 0 0 0 0 0 0 0 0
1 255 1 0 1 0 1 0 1 0 0 0 1 1 1 1
255 1 1 1 1 2 2 2 2 1 1 1 1 2 255 2
1 1 1 0 0 0 0 1 1 1 1 1 1 1 1 1
1 255 255 255 255 255 255 255 255 255 255 255 255 255 255 255
255 255 255 255 255 255 255 255 255 255 255 255 255 255 255 255
255 255 255 255 255 255 255 255 255 255 255 255 255 255 255 255
255 255 255 255 255 255 255 255 255 255 255 255 255 255 255 255
255 255 255 255 255 255 255 255 255 255 255 255 255 255 255 255
255 255 255 255 255 255 255 255 255 255 255 255 255 255 255 255
255 255 255 255 255 255 255 255 255 255 255 255 255 255 255 255
1 1 1 1 2 2 2 1 1 255 1 1 1 1 1 2
2 2 1 1 1 1 0 255 2 2 2 2 1 0 0 0
1 0 1 1 1 1 255 1 1 0 0 2 2 2 1 1
1 0 1 1 255 2 3 2 2 2 2 1 1 1 1 1
1 2 2 255 1 1 0 1 1 1 1 1 0 0 1 1
1 2 255 1 0 0 0 2 1 2 2 2 2 1 2 2
255 1 0 0 1 1 1 1 1 1 1 1 1 2 2 255
2 2 3 2 1 1 1 1 1 1 1 2 2 255 2 1
0 0 1 1 0 0 1 1 2 1 2 1 255 2 2 1
0 0 1 1 1 1 1 2 2 2 255 2 2 1 0 0
0 0 0 0 0 1 1 1 1 255 0 2 2 1 0 0
1 1 1 1 1 2 1 1 255 1 1 1 1 1 1 1
1 1 1 2 2 2 255 1 1 1 1 1 2 2 3 2
2 2 1 1 1 255 1 1 1 1 1 1 1 1 1 1
1 1 0 255 0 0 0 0 0 0 1 1 1 0 1 1
2 1 255 1 2 2 1 2 2 2 1 1 1 1 1 1
1 255 0 0 0 0 1 1 1 1 1 1 1 1 2 255
1 1 1 1 1 1 0 0 0 1 1 0 0 1 255 1
1 1 0 1 1 1 1 1 0 0 0 0 1 255 1 1
1 2 2 2 3 2 2 0 0 0 2 255 2 1 1 1
1 1 1 1 2 1 1 0 1 1 1 1 1 1 2 2
2 2 2 2 1 1 0 0 0 1 1 1 0 0 0 255
2 0 1 0 1 0 0 0 1 1 2 1 2 1 255 0
1 0 0 0 0 1 1 1 1 2 2 1 255 1 0 0
0 1 1 1 1 0 1 1 1 1 1 255 1 2 3 2
2 2 2 1 1 1 1 1 2 1 255 1 1 1 2 1
2 1 2 1 0 0 1 1 3 255 1 1 1 1 1 1
1 1 0 0 1 1 2 255 2 1 1 1 1 1 1 1
1 2 2 2 2 1 255 1 1 1 1 3 3 4 3 1
1 1 1 1 255 2 1 1 2 2 2 1 1 1 1 2
1 1 1 255 1 1 1 0 2 2 1 1 1 1 2 2
2 255 2 2 2 2 2 2 1 1 1 1 1 1 1 1
255 2 2 1 2 1 3 2 3 2 2 1 1 1 1 255
1 1 1 2 3 2 2 2 2 2 1 1 2 255 1 1
0 0 1 1 1 1 1 1 1 1 1 2 255 2 2 2
2 2 2 1 2 1 1 1 2 2 255 2 1 1 1 1
1 1 3 2 2 2 0 1 1 255 2 2 1 0 0 1
2 2 1 1 1 2 1 255 2 2 1 1 0 0 0 0
0 1 1 1 1 1 255 0 1 2 2 1 1 1 1 0
1 0 1 1 1 255 0 1 1 1 1 1 1 1 1 1
0 1 2 255 1 0 0 1 1 2 2 4 4 3 2 2
1 2 255 2 2 1 1 1 1 2 2 2 1 1 1 0
255 0 0 0 0 1 1 2 1 1 1 1 1 2 2 255
2 2 2 3 5 9 4 4 3 1 1 1 1 1 255 1
2 1 0 1 1 1 0 0 0 1 2 1 255 0 0 1
1 1 1 1 0 0 1 1 1 1 1 255 1 1 1 1
1 1 2 3 3 0 1 0 0 0 255 1 2 2 2 3
3 3 3 2 1 1 0 2 255 2 0 2 1 1 1 1
1 2 1 1 1 2 2 1 1 1 1 2 2 2 2 2
3 3 1 0 0 0 1 1 0 0 0 0 255 1 0 1
0 1 1 1 1 1 1 2 1 2 0 255 1 2 1 0
0 0 0 1 1 1 0 0 0 255 1 0 1 2 1 1
1 1 1 1 1 1 1 1 255 1 2 2 2 2 2 2
1 1 1 1 1 0 0 255 0 0 0 1 1 1 1 0
1 2 0 1 1 1 255 1 1 1 1 1 2 1 1 1
1 1 1 2 255 2 1 1 2 2 2 3 3 2 2 2
2 2 2 255 1 1 1 3 4 18 13 11 4 2 1 1
1 255 1 1 1 2 2 2 2 2 3 3 3 1 1 1
255 1 1 1 1 5 5 5 1 1 1 1 1 1 255 1
2 2 2 2 3 3 14 14 8 3 1 1 2 255 2 2
2 4 7 8 5 5 4 4 1 1 1 1 255 1 1 1
2 2 2 3 3 2 2 2 1 2 255 1 1 1 1 1
1 2 2 3 2 1 1 1 1 255 1 1 1 2 2 2
2 3 2 1 1 2 2 255 2 2 2 2 2 2 42 42
5 4 4 0 1 0 255 2 2 1 1 2 5 22 22 8
2 2 2 1 255 1 1 0 0 0 2 1 1 1 1 1
1 1 1 255 0 1 1 2 2 3 4 5 4 1 0 0
1 1 255 0 0 0 0 1 1 3 3 2 2 0 1 1
255 1 1 1 1 1 2 55 117 110 13 2 2 1 3 255
1 1 1 1 1 2 8 8 2 2 1 1 1 255 1 1
1 1 1 2 13 27 22 2 1 1 1 1 255 2 2 2
7 17 26 255 255 255 4 1 0 0 0 255 1 1 1 2
2 2 2 1 1 1 1 2 1 255 0 1 1 1 1 1
1 1 1 1 1 1 1 1 255 1 1 1 1 2 2 3
7 3 1 1 1 0 0 255 1 2 3 4 18 24 22 20
5 2 2 2 2 255 0 0 2 2 1 1 1 2 1 1
1 1 1 1 1 1 1 1 0 1 2 1 1 1 1 1
1 1 1 2 1 1 2 2 0 255 0 0 1 0 1 1
2 3 3 3 2 1 1 0 255 1 2 1 1 1 0 2
2 2 1 1 0 0 255 0 0 1 1 1 1 2 2 1
1 2 2 2 1 255 1 2 1 1 2 2 2 1 1 1
3 1 0 1 255 1 0 0 1 1 2 1 1 2 2 0
0 1 1 255 1 1 1 3 3 5 7 16 16 2 2 1
1 255 2 1 1 2 3 10 11 11 5 2 2 2 2 2
255 1 1 3 9 21 22 21 13 11 8 2 1 1 255 1
0 1 2 3 28 11 7 7 3 3 1 2 1 255 1 1
2 7 7 10 10 8 5 3 1 1 1 255 1 1 2 2
37 73 73 73 88 88 4 3 3 3 255 2 2 5 7 8
8 8 8 5 5 4 1 1 1 255 1 1 1 2 2 2
5 8 5 1 1 1 2 255 1 1 1 1 1 1 1 1
0 1 1 1 1 1 255 2 1 1 1 2 7 7 9 9
2 1 2 2 255 2 2 2 2 10 61 131 131 117 21 4
0 0 0 255 2 3 2 2 22 26 28 34 46 8 3 3
2 255 1 1 0 1 1 2 1 1 1 1 1 2 1 1
255 1 1 2 3 5 24 37 37 37 5 0 0 0 1 255
0 0 1 1 3 5 3 3 2 2 1 1 1 255 1 1
1 1 2 55 174 174 174 110 21 3 2 3 255 1 1 1
2 2 14 15 16 16 4 2 1 1 255 2 2 1 1 2
15 48 49 49 22 3 2 1 1 255 2 2 2 9 46 255
255 255 255 255 4 2 2 0 255 1 1 1 2 2 8 4
10 2 2 1 1 1 255 0 1 0 0 0 1 2 1 1
1 1 1 1 1 255 2 1 1 1 2 3 7 14 15 4
3 1 1 1 255 1 2 13 18 33 36 33 26 22 5 4
3 3 255 0 0 1 1 1 1 2 2 1 1 1 1 1
1 1 1 1 1 1 1 1 1 1 1 1 1 1 2 4
8 8 2 2 1 1 255 0 0 1 2 2 3 7 10 7
4 2 1 1 0 255 1 2 1 2 2 3 2 7 4 4
2 1 1 255 1 1 1 2 2 3 17 33 59 55 5 2
2 1 255 1 1 1 1 2 3 5 7 7 4 3 1 0
1 255 0 0 0 1 3 7 7 9 4 3 2 1 1 1
255 1 1 1 3 10 13 16 18 18 13 3 1 1 255 1
1 1 2 10 24 28 29 47 8 2 2 1 1 255 1 2
9 15 21 21 21 23 27 8 4 3 1 255 1 1 2 4
29 35 35 28 11 9 3 1 2 0 255 0 1 7 18 15
14 11 10 7 7 1 1 1 255 0 2 2 37 58 84 98
88 92 92 91 4 3 2 255 2 5 5 11 9 8 8 7
7 7 7 4 1 1 255 1 2 3 3 3 7 8 9 8
5 2 2 2 255 1 1 1 1 1 1 3 3 0 0 0
2 0 0 255 2 2 2 2 23 32 29 9 9 9 2 2
1 255 1 1 1 10 61 151 151 170 143 117 21 2 0 0
255 1 3 3 11 26 33 34 34 45 21 4 3 3 255 1
1 0 0 1 7 2 1 1 1 1 2 2 1 255 1 2
3 24 24 22 24 22 52 7 7 0 0 0 255 0 1 1
3 3 3 3 1 2 2 2 2 1 255 1 1 2 3 29
99 163 179 195 144 72 16 2 2 255 1 1 1 2 14 18
39 39 48 10 3 3 1 255 1 2 1 2 15 39 48 49
54 51 18 4 2 1 255 2 2 4 46 255 255 255 255 255
255 255 4 2 0 255 0 1 2 8 8 8 8 17 15 10
3 1 1 255 2 1 2 1 2 2 2 1 1 1 1 1
1 1 255 2 1 2 2 3 7 7 7 16 16 4 3 1
1 255 2 4 17 51 36 49 33 32 22 22 5 2 2 255
0 0 1 1 1 1 2 2 1 0 0 1 1 1 1 1
1 1 1 1 1 1 1 1 2 3 8 8 8 8 9 8
2 1 1 255 0 0 1 2 3 9 18 18 10 7 3 1
1 1 255 1 1 1 3 7 10 20 17 9 4 2 1 1
255 1 1 1 2 3 22 33 55 103 83 15 4 2 1 255
1 2 2 3 5 5 5 7 7 7 3 1 1 1 255 2
0 1 3 3 9 7 9 10 14 3 1 1 1 255 3 3
3 8 13 15 17 16 17 13 3 2 0 255 1 0 0 4
15 24 42 55 47 29 7 2 1 1 255 1 3 10 15 15
15 15 35 35 27 8 3 1 255 1 1 4 14 29 42 42
32 16 22 5 0 0 1 255 1 3 7 15 7 11 7 8
7 7 5 1 0 255 0 2 2 58 84 84 87 87 91 104
91 29 3 2 255 2 5 5 10 9 9 7 7 7 8 7
4 1 1 255 2 2 3 3 3 7 9 15 8 8 5 2
1 255 1 1 1 1 2 1 2 3 0 0 0 0 0 0
255 1 2 2 4 23 33 32 14 9 9 2 1 1 255 1
1 1 34 96 131 131 131 117 116 62 3 0 0 255 1 4
4 17 32 32 41 41 45 28 22 3 3 255 1 1 1 1
1 2 2 2 2 1 2 2 2 2 255 2 3 11 33 34
22 22 20 24 16 15 2 1 0 255 0 1 1 3 5 5
3 1 1 2 2 2 1 255 1 1 4 10 74 119 141 163
195 144 88 21 2 1 255 1 1 1 3 18 39 39 39 48
35 10 3 1 255 1 1 2 4 39 41 41 43 49 51 18
5 2 2 255 2 3 14 255 255 255 255 255 255 255 255 26
3 1 255 0 2 2 8 4 4 4 17 16 10 3 2 2
255 1 1 1 2 2 2 2 2 2 2 2 1 1 1 255
2 2 2 3 11 21 11 11 35 35 24 4 1 1 255 2
4 30 49 49 49 33 32 23 28 21 2 1 255 0 0 1
1 1 0 1 2 2 1 0 1 1 1 1 1 2 2 1
1 1 1 1 1 3 5 8 9 8 9 9 9 4 1 1
255 0 0 1 2 7 9 24 28 14 9 5 1 1 1 255
0 1 2 5 8 20 30 20 17 9 2 1 1 255 0 0
1 2 21 33 48 48 55 56 33 5 3 1 255 1 2 2
4 8 7 7 4 7 8 7 2 2 2 255 1 1 1 3
7 9 7 9 9 10 5 2 1 1 255 1 2 5 10 15
8 10 10 17 17 3 2 0 255 0 1 1 11 29 67 62
72 58 56 22 3 2 1 255 2 3 7 10 14 15 21 35
35 16 15 7 2 255 1 2 10 14 27 35 35 11 11 16
10 2 2 2 255 2 3 5 8 7 7 7 7 8 8 5
1 1 255 1 2 3 98 98 87 87 105 90 91 91 42 2
1 255 1 5 5 10 10 10 7 7 7 8 7 4 2 1
255 2 2 2 3 4 7 7 8 8 8 4 1 1 255 0
0 1 4 4 1 2 2 4 4 2 1 1 1 255 0 2
3 4 5 23 14 14 14 14 5 2 2 255 1 1 2 52
122 150 142 151 142 150 116 4 1 0 255 1 3 9 11 33
33 54 35 35 28 28 3 1 255 1 1 1 2 1 2 4
4 2 1 1 2 2 1 255 1 3 16 21 34 20 20 20
24 17 15 2 1 1 255 1 1 4 8 13 13 8 8 1
1 1 1 1 255 1 2 4 24 99 135 137 145 163 147 128
49 2 1 255 1 2 1 3 7 32 32 53 53 41 17 3
1 255 0 0 1 4 35 35 35 35 35 35 29 7 2 1
255 2 3 14 255 255 255 255 255 255 255 255 55 2 1 255
1 2 3 8 4 3 3 16 16 5 3 2 1 255 1 1
1 2 2 3 7 8 7 3 2 2 2 2 255 1 1 2
7 18 26 11 10 10 24 24 2 0 0 255 2 2 30 35
39 46 46 29 23 29 28 0 0 255 1 2 2 2 1 1
1 2 2 2 1 1 2 2 2 2 2 2 0 1 1 1
1 1 3 9 9 8 4 5 9 9 4 1 1 255 1 0
1 2 7 23 23 21 14 11 9 1 1 1 255 0 1 2
3 7 27 46 46 17 4 4 1 0 255 0 0 1 2 30
43 48 48 48 60 33 13 3 1 255 1 3 3 4 8 13
5 3 5 8 5 2 2 2 255 1 1 2 4 7 7 4
8 8 16 5 2 1 1 255 1 3 5 8 11 8 17 17
17 17 3 2 1 255 1 1 3 11 29 33 51 62 58 58
29 7 3 2 255 2 3 5 13 17 17 21 32 35 32 16
9 1 255 1 1 9 13 27 32 32 11 11 28 28 2 2
2 255 2 3 5 8 7 7 10 11 8 7 4 2 1 255
2 2 4 61 87 105 105 109 90 98 98 90 1 1 255 1
4 5 7 10 10 10 8 7 8 8 2 2 1 255 1 2
1 3 4 7 7 8 8 8 4 3 1 255 1 1 2 4
4 1 1 1 0 1 1 1 1 1 255 0 1 3 10 20
26 17 28 30 28 5 2 2 255 2 1 2 34 104 136 194
157 151 150 116 15 2 1 255 1 2 9 11 33 33 34 33
33 33 28 2 0 255 1 1 2 2 1 1 4 4 2 2
3 3 3 1 255 0 4 16 18 47 47 20 20 24 24 15
2 2 1 255 1 1 3 7 8 13 8 3 0 0 0 1
1 255 2 2 3 10 135 145 145 154 169 147 92 45 1 1
255 1 1 1 3 7 27 39 39 47 39 30 3 1 255 0
1 2 3 20 35 36 35 35 34 23 7 2 2 255 2 3
14 255 255 255 255 255 255 255 255 55 2 1 255 1 1 2
3 3 3 3 3 5 3 2 1 1 255 1 1 1 2 3
7 9 10 8 8 3 2 1 1 255 1 1 2 4 14 18
11 10 15 17 15 1 1 1 255 2 5 30 30 26 26 46
29 29 39 33 3 0 255 1 2 2 2 1 1 1 2 2
2 1 1 1 2 2 2 1 1 0 0 1 1 1 1 3
5 9 9 7 9 9 5 3 1 1 255 1 0 0 1 5
23 26 27 27 21 10 1 1 1 255 0 0 1 2 2 5
29 29 10 3 2 1 0 255 0 0 0 1 18 37 43 48
55 60 33 10 3 1 255 1 3 3 3 14 16 16 7 7
5 5 2 2 2 255 1 1 2 4 8 9 9 9 10 8
4 2 1 1 255 1 1 4 15 16 7 8 17 22 22 3
2 2 255 1 1 1 3 22 33 58 58 58 58 30 9 3
2 255 2 2 5 11 14 17 21 21 32 32 15 2 1 255
1 2 8 11 32 33 33 11 11 26 21 2 2 2 255 2
3 5 7 8 7 10 11 11 7 2 2 2 255 3 3 4
56 79 98 109 117 98 98 90 88 1 1 255 1 4 7 9
10 16 10 10 8 10 9 2 2 1 255 1 1 1 2 3
7 8 8 8 8 4 3 3 255 1 1 1 4 2 2 1
1 0 1 2 1 2 1 255 0 1 3 10 20 26 16 21
28 28 5 2 1 255 1 1 2 4 61 130 194 157 151 136
51 15 2 1 255 1 1 3 10 33 34 34 29 30 33 16
2 1 255 1 1 1 1 0 0 2 3 2 2 3 3 1
1 255 0 1 16 16 21 27 27 20 20 20 3 2 1 1
255 1 1 3 3 7 7 7 4 3 1 1 1 2 255 2
2 0 5 24 135 160 160 160 147 92 8 1 1 255 1 1
1 2 2 14 39 39 24 24 8 1 1 255 1 2 2 2
3 20 35 35 39 34 23 3 2 3 255 2 2 3 255 255
255 255 255 255 255 255 8 3 1 255 1 1 1 1 3 3
2 2 2 2 1 1 1 255 1 1 1 2 3 7 9 11
9 8 4 3 1 0 255 1 1 2 3 14 14 14 11 15
15 3 2 2 2 255 1 5 18 39 26 21 20 41 41 41
33 3 0 255 1 1 2 2 2 1 1 2 2 2 0 0
2 2 2 1 1 1 0 0 1 1 0 1 2 4 9 9
9 9 5 3 1 0 0 255 1 1 0 0 3 5 23 21
14 11 2 1 1 1 255 0 0 1 1 1 2 4 3 3
3 2 2 1 255 1 1 0 1 2 18 37 39 55 55 10
2 2 2 255 2 2 2 2 3 8 10 8 8 5 2 2
2 2 255 1 1 1 2 4 8 10 11 17 8 2 2 1
1 255 1 1 1 4 14 10 14 18 24 13 3 2 2 255
3 3 1 2 2 22 34 49 69 67 13 3 3 3 255 2
2 4 11 14 11 20 20 32 32 10 1 1 255 1 2 2
8 13 32 32 26 23 23 2 2 1 2 255 2 3 3 8
8 8 8 11 8 7 2 1 2 255 3 3 3 4 60 87
109 110 98 88 71 4 2 1 255 0 3 7 9 10 10 8
8 8 8 7 2 2 1 255 1 1 3 3 3 3 7 7
8 5 4 3 3 255 2 1 1 0 1 2 1 1 0 1
1 1 1 1 255 1 1 2 5 20 21 18 18 16 4 2
1 1 255 0 0 1 2 8 39 104 106 106 87 42 2 1
1 255 1 1 2 2 24 34 34 40 33 33 2 1 1 255
1 1 1 0 0 0 0 0 2 2 2 2 1 1 255 1
2 4 15 18 27 20 34 16 29 3 2 0 1 255 1 1
1 1 3 3 2 2 1 1 1 1 2 255 2 1 0 1
4 16 160 160 155 39 34 3 1 1 255 1 0 0 1 1
10 14 9 7 2 2 1 1 255 2 2 1 1 1 3 13
14 30 23 3 3 2 3 255 2 2 2 17 255 255 255 255
255 255 37 7 3 2 255 1 1 1 1 1 1 2 3 3
5 1 1 1 255 1 1 0 1 2 4 7 8 8 4 3
2 0 0 255 1 1 1 1 1 5 5 5 4 4 3 2
2 2 255 1 2 4 21 21 21 20 41 41 33 3 1 1
255 1 1 2 2 2 0 1 1 1 1 0 0 0 2 0
1 1 1 0 0 0 1 0 1 2 2 3 9 9 9 4
1 1 1 0 255 1 1 1 0 0 0 3 13 10 1 1
1 1 1 255 0 0 1 1 1 1 2 2 2 0 1 1
1 255 0 1 0 1 1 2 10 10 4 4 2 2 2 1
255 1 1 1 2 0 5 7 7 5 2 1 1 1 2 255
1 1 1 1 2 5 10 10 8 4 1 1 1 1 255 1
1 1 1 3 7 8 8 8 2 1 2 2 255 2 1 1
1 2 3 5 20 58 13 3 2 2 1 255 1 1 2 3
9 10 14 11 14 10 2 1 1 255 1 2 1 2 3 7
10 17 10 4 2 2 2 2 255 2 2 2 3 7 7 7
7 5 3 2 1 1 255 2 2 2 2 5 56 80 105 46
29 4 2 2 1 255 0 3 4 9 9 9 7 7 7 7
3 2 2 1 255 1 1 3 2 2 2 3 3 4 3 2
1 2 255 2 1 1 0 1 1 1 1 1 2 2 1 1
0 255 1 1 2 2 5 17 16 16 4 1 1 1 0 255
0 1 2 2 2 8 39 71 71 51 2 0 0 0 255 2
1 2 1 4 13 13 27 9 2 1 1 1 255 1 1 2
2 2 2 2 2 1 1 1 1 1 1 255 2 2 2 4
4 9 9 9 9 3 1 1 0 1 255 1 1 1 1 1
1 1 1 1 1 1 1 2 255 2 0 0 1 2 3 4
5 28 8 2 2 1 1 255 1 1 1 1 1 1 3 3
2 2 1 0 0 255 1 0 0 1 1 1 2 8 8 3
2 2 2 2 255 0 1 1 2 17 64 255 255 255 37 8
3 3 2 255 1 1 1 1 1 2 2 2 2 2 1 1
1 255 1 1 0 1 1 2 2 2 3 3 2 0 0 0
255 1 1 1 1 1 1 2 2 2 2 3 2 2 1 255
1 1 2 5 11 13 13 30 30 4 1 1 0 255 1 1
1 1 2 1 1 1 1 1 1 0 1 1 0 0 0 0
0 0 0 1 1 2 2 2 2 3 2 2 1 1 1 1
1 255 1 1 1 1 1 0 1 2 2 0 1 0 1 1
255 0 1 1 0 0 0 2 1 1 1 1 1 1 255 1
2 1 1 1 1 1 2 2 2 2 1 0 0 255 1 1
1 1 0 0 0 2 1 1 0 0 1 2 255 1 1 1
1 2 2 3 3 1 1 1 1 1 1 255 1 1 1 0
1 3 4 4 1 1 0 0 0 255 2 1 1 1 1 1
1 1 0 0 1 1 1 1 255 1 0 1 1 2 4 4
4 2 2 2 0 0 255 2 2 1 1 1 2 3 3 3
2 2 2 1 2 255 2 2 2 2 4 5 4 2 2 2
1 1 1 255 1 1 1 1 1 3 8 23 23 1 1 1
2 1 255 1 1 1 3 4 4 3 3 3 3 3 2 2
2 255 1 1 3 2 2 2 2 2 3 2 1 0 0 255
1 1 1 1 1 1 1 1 1 1 1 0 1 1 255 1
1 1 1 2 4 4 2 2 1 1 1 1 255 1 1 2
2 2 2 2 2 2 1 1 0 0 0 255 2 1 1 1
1 3 3 2 2 1 1 1 0 255 0 0 2 2 2 0
1 1 1 1 1 1 1 1 255 2 2 2 2 2 2 2
2 2 2 1 1 0 1 255 1 1 1 0 0 1 1 1
1 1 2 1 1 255 2 1 1 1 2 2 3 2 2 2
2 1 1 1 255 1 1 1 1 0 0 0 2 2 2 1
0 0 255 1 0 0 1 1 1 0 1 3 2 2 2 1
1 255 0 0 1 2 3 10 5 5 4 4 3 2 1 1
255 1 2 2 2 2 2 2 2 2 2 1 1 1 255 1
1 0 1 1 1 1 1 1 2 2 0 0 1 255 1 2
1 1 1 1 1 1 0 1 1 1 1 1 255 1 1 2
2 3 3 2 4 2 1 0 1 1 255 2 2 1 2 1
1 1 1 1 1 2 2 1 1 0 0 0 0 0 0 2
1 1 1 1 1 2 2 2 1 1 1 2 2 1 255 1
1 1 1 1 1 1 0 1 0 1 0 1 1 255 1 0
0 0 0 0 2 1 1 1 1 1 1 255 0 2 1 2
1 1 1 2 2 1 1 1 0 0 255 1 1 1 1 0
0 0 1 1 1 1 0 1 1 255 1 1 1 1 1 2
2 2 1 0 0 1 2 1 255 1 1 1 0 0 1 1
0 1 1 1 0 0 255 1 1 1 1 1 1 1 1 0
0 0 0 1 1 255 1 0 0 0 1 1 2 2 2 2
2 1 1 255 2 2 1 0 0 2 2 2 3 3 2 1
1 1 255 2 2 1 1 1 1 0 0 1 1 1 1 2
255 1 1 1 1 1 2 3 3 1 0 0 1 2 3 255
1 1 1 3 3 3 2 1 1 1 1 1 1 1 255 2
2 2 1 2 2 2 2 2 2 1 1 1 255 1 1 1
1 1 1 0 1 1 1 1 1 1 1 255 1 1 1 1
2 2 2 0 0 0 1 1 1 255 1 3 2 2 2 2
2 1 1 1 1 1 0 0 255 1 1 1 1 1 1 1
1 1 1 2 2 2 255 0 1 2 2 2 0 0 0 1
0 1 1 1 0 255 1 2 1 2 2 2 2 1 1 2
1 1 1 1 255 1 1 0 0 0 1 2 2 2 2 2
1 1 255 1 0 1 1 2 2 1 1 0 1 2 1 0
0 255 1 1 1 1 0 0 0 0 0 2 1 1 1 255
1 0 0 0 1 0 0 0 0 0 1 1 0 0 255 0
0 1 2 2 3 3 2 1 1 0 1 0 1 255 1 1
1 1 2 2 2 2 1 1 1 1 1 255 1 2 2 2
1 1 1 1 2 2 2 0 0 1 255 1 2 1 1 1
1 1 1 0 1 1 1 1 1 255 1 1 2 2 2 2
2 2 1 1 0 0 0 255 0 1 0 1 0 0 1 1
1 2 2 2 2 1 1 0 1 1 255 255 255 255 255 255
255 255 255 255 255 255 255 255 255 255 255 255 255 255 255 255
255 255 255 255 255 255 255 255 255 255 255 255 255 255 255 255
255 255 255 255 255 255 255 255 255 255 255 255 255 255 255 255
255 255 255 255 255 255 255 255 255 255 255 255 255 255 255 255
255 255 255 255 255 255 255 255 255 255 255 255 255 255 255 255
255 255 255 255 255 255 255 255 255 255 255 255 255 255 255 255
255 255 255 255 255 255 255 255 255 255 255 255 255 255 255 255
255 255 255 255 255 255 255 255 255 255 255 255 255 255 255 255
255 255 255 255 255 255 255 255 255 255 255 255 255 255 255 255
255 255 255 255 255 255 255 255 255 255 255 255 255 255 255 255
255 255 255 255 255 255 255 255 255 255 255 255 255 255 255 255
255 255 255 255 255 255 255 255 255 255 255 255 255 255 255 255
255 255 255 255 255 255 255 255 255 255 255 255 255 255 255 255
255 255 255 255 255 255 255 255 255 255 255 255 255 255 255 255
255 255 255 255 255 255 255 255 255 255 255 255 255 255 255 255
255 255 255 255 255 255 255 255 255 255 255 255 255 255 255 255
255 255 255 255 255 255 255 255 255 255 255 255 255 255 255 255
255 255 255 255 255 255 255 255 255 255 255 255 255 255 255 255
255 255 255 255 255 255 255 255 255 255 255 255 255 255 255 255
255 255 255 255 255 255 255 255 255 255 255 255 255 255 255 255
255 255 255 255 255 255 255 255 255 255 255 255 255 255 255 255
255 255 255 255 255 255 255 255 255 255 255 255 255 255 255 255
255 255 255 255 255 255 255 255 255 255 255 255 255 255 255 255
255 255 255 255 255 255 255 255 255 255 255 255 255 255 255 255
255 255 255 255 255 255 255 255 255 255 255 255 255 255 255 255
255 255 255 255 255 255 255 255 255 255 255 255 255 255 255 255
255 255 255 255 255 255 255 255 255 255 255 255 255 255 255 255
255 255 255 255 255 255 255 1 2 2 1 0 0 1 1 0
0 0 1 1 2 2 3 1 255 2 2 0 1 1 1 1
0 0 0 0 0 1 0 255 1 1 0 0 0 0 0 1
1 0 0 0 0 255 0 1 1 2 1 1 1 0 0 0
1 1 1 1 255 1 1 0 0 0 1 1 1 1 1 1
1 1 1 255 1 1 1 0 0 0 1 1 0 0 0 2
2 2 255 1 1 2 1 0 0 0 0 1 1 1 1 1
255 0 0 2 1 1 1 1 1 2 1 0 0 0 2 255
2 1 2 1 1 1 1 1 1 1 0 0 1 255 2 2
2 2 1 0 0 0 1 1 2 1 1 1 255 1 1 0
1 1 1 1 0 0 0 1 1 1 255 1 1 1 1 1
1 1 2 2 2 2 5 5 5 255 2 2 1 1 2 1
1 0 1 1 1 1 1 2 255 1 2 2 1 1 1 2
2 2 2 1 1 1 255 2 2 2 1 1 1 0 1 1
1 0 1 0 1 255 1 1 1 0 1 1 1 0 0 0
0 2 2 255 1 2 1 0 1 1 2 1 1 1 1 1
1 1 255 1 1 0 1 1 1 1 1 0 1 2 2 1
255 1 1 1 1 1 1 1 0 0 0 0 1 1 1 255
1 1 0 0 2 2 1 1 1 1 0 0 0 1 255 2
1 0 0 1 2 2 2 1 1 1 1 1 255 0 0 1
2 1 1 1 1 1 1 1 1 0 0 255 1 1 1 1
1 0 0 1 1 1 1 1 1 255 1 1 1 1 1 1
1 0 0 0 0 0 0 0 255 1 1 1 2 2 2 1
1 0 0 0 0 1 1 255 0 0 0 1 1 0 0 0
0 0 1 1 1 255 1 1 2 2 1 1 0 0 1 2
1 1 1 1 255 1 1 1 1 1 2 1 2 1 1 1
1 1 1 255 1 1 3 2 2 1 2 2 1 0 0 0
1 255 0 0 0 0 0 0 0 0 0 0 2 2 2 2
2 1 1 1 1 1 1 1 0 0 0 2 2 2 1 2
2 2 2 1 1 255 2 1 1 1 1 0 0 0 0 0
1 1 1 0 255 0 0 1 1 1 1 1 1 0 0 0
0 0 255 1 1 1 1 1 1 0 0 0 1 1 1 1
1 255 1 1 0 0 1 1 1 1 1 1 1 1 1 0
255 0 2 2 0 0 0 0 1 0 0 0 2 2 2 255
1 1 1 1 1 0 0 1 1 1 1 1 1 255 1 2
2 2 1 0 1 2 2 1 1 0 0 1 255 2 1 2
1 2 1 2 1 1 1 0 0 1 255 2 2 2 0 0
0 1 0 1 1 2 1 1 1 255 0 0 0 1 1 1
1 1 1 0 1 1 1 255 1 1 1 1 1 1 0 1
1 2 4 255 116 7 255 3 2 2 1 2 1 1 1 1
1 1 1 1 2 255 1 2 1 2 2 2 2 2 2 2
1 1 1 255 1 2 2 1 1 1 1 1 0 0 0 1
0 1 255 1 1 2 2 1 1 1 1 2 0 0 1 2
255 0 1 1 0 1 1 1 1 2 2 2 2 2 1 255
1 1 1 1 1 1 1 1 1 1 1 0 1 255 1 1
1 1 1 1 1 2 1 1 0 1 1 1 255 1 1 1
1 2 2 1 1 1 1 1 0 0 0 255 1 1 1 0
0 0 1 0 2 1 1 1 0 255 0 0 1 2 2 2
2 1 1 1 1 1 0 0 255 1 1 1 2 2 2 2
1 1 1 1 1 1 255 1 0 0 1 2 1 2 1 1
0 0 0 0 0 255 1 1 1 1 0 0 1 2 1 1
0 0 0 0 255 0 0 0 0 1 0 0 0 1 1 1
1 1 255 1 1 1 1 1 1 0 0 1 1 1 1 0
0 255 1 1 1 1 1 1 1 2 2 2 1 1 0 1
255 2 1 1 1 1 1 2 3 2 1 1 2 2 255 1
1 0 0 0 0 0 1 1 2 2 2 2 2 1 1 1
1 1 1 1 1 1 0 0 2 2 3 3 2 3 2 1
1 1 255 1 1 1 1 1 0 0 0 0 1 1 2 1
1 255 0 0 0 0 1 1 2 1 1 0 1 1 0 255
0 1 1 0 1 1 1 0 1 1 1 1 1 1 255 1
1 0 0 1 1 1 1 1 1 1 2 1 0 255 0 1
1 1 0 1 2 2 2 1 1 2 2 2 255 1 1 1
2 2 3 4 2 1 1 1 1 1 255 1 0 0 1 2
2 2 2 2 1 1 1 1 1 255 1 1 2 1 2 2
2 1 1 1 0 1 1 255 2 1 1 0 0 1 1 1
1 1 1 1 1 1 255 0 1 1 2 1 2 2 2 1
0 2 2 2 255 1 2 1 1 0 1 0 1 1 1 3
255 116 8 255 2 2 1 1 2 2 2 2 2 2 1 1
1 2 255 1 2 2 2 2 2 2 2 2 2 1 0 0
255 1 1 1 1 2 2 2 3 3 2 2 2 1 1 255
2 2 2 2 2 3 3 3 3 0 0 1 2 255 0 0
1 1 2 2 2 1 2 2 1 1 2 1 255 1 1 1
1 1 1 1 1 1 1 1 0 1 255 1 1 1 2 1
3 3 3 2 1 1 1 1 1 255 1 1 1 1 2 1
1 1 1 1 1 2 0 1 255 2 1 1 1 1 0 2
3 3 2 2 1 1 255 2 2 0 1 2 2 2 2 1
1 1 0 0 0 255 1 0 1 2 3 2 3 2 2 2
2 1 1 255 1 0 1 1 2 2 3 4 5 1 0 0
2 2 255 1 2 1 1 1 1 2 2 2 1 1 1 0
0 255 0 0 1 1 1 1 1 1 1 1 1 1 0 255
1 2 1 1 1 1 1 1 1 1 1 0 0 0 255 1
1 1 1 1 1 1 2 2 2 1 1 0 1 255 2 1
1 1 2 2 3 4 4 3 2 2 2 255 1 1 1 0
0 0 0 1 2 2 2 3 2 1 0 0 0 1 3 2
1 1 1 1 1 2 15 17 15 13 3 3 1 1 1 255
1 1 1 1 0 0 0 0 1 1 1 1 1 1 255 0
0 0 0 2 4 9 9 1 1 1 1 0 255 0 1 1
0 1 1 1 0 1 1 1 2 1 1 255 1 1 1 1
1 3 9 7 1 1 1 1 0 0 255 0 1 1 1 4
37 28 21 11 2 1 2 2 2 255 1 1 1 3 5 10
10 8 7 1 0 0 1 255 1 1 1 1 2 4 3 1
1 1 1 1 1 0 255 1 1 4 4 5 4 3 1 1
1 1 1 1 255 0 0 0 1 1 1 1 3 2 2 2
0 1 0 255 2 2 2 2 2 2 2 2 2 2 2 2
2 255 2 3 2 3 1 2 1 1 1 1 2 4 4 4
255 3 3 3 2 2 2 3 3 2 2 1 1 1 1 255
1 2 2 2 2 3 3 3 2 2 2 2 0 255 1 1
1 2 2 11 15 15 7 4 2 2 2 2 255 2 2 2
2 3 4 5 8 4 3 1 1 2 255 1 1 2 2 3
4 4 5 5 2 2 1 1 0 255 0 2 1 1 1 2
2 1 1 1 1 1 1 255 2 2 1 2 1 4 5 7
5 5 1 1 1 1 255 1 1 2 2 0 1 2 2 1
3 3 2 2 1 255 1 1 1 2 2 3 9 8 4 4
2 1 1 255 2 1 0 0 3 33 23 23 18 8 0 0
0 0 255 0 0 1 34 96 96 100 116 107 1 1 1 2
255 2 0 1 1 2 3 7 9 9 5 0 0 0 0 255
1 1 1 1 1 5 7 7 5 2 1 1 0 0 255 0
1 2 2 2 2 5 8 8 2 1 1 1 255 1 1 1
1 1 2 11 11 3 2 1 0 0 0 255 1 1 1 2
2 2 4 2 3 2 1 1 1 1 255 1 1 1 2 4
11 11 10 10 8 3 2 2 255 1 1 1 1 1 1 3
3 2 3 3 2 1 0 0 0 0 0 3 3 2 1 1
2 2 17 30 28 27 18 13 13 1 1 1 255 1 1 1
1 1 0 0 0 0 2 2 2 1 1 255 0 0 1 1
29 30 30 27 26 3 1 1 1 255 1 1 1 1 0 3
2 2 2 1 1 1 0 1 255 1 1 1 1 5 5 11
11 5 2 1 1 0 1 255 1 1 1 4 14 37 28 21
11 11 2 1 1 2 255 1 1 2 13 13 11 10 8 8
3 1 0 1 255 1 1 1 2 3 4 3 2 2 2 2
2 1 1 255 1 1 4 5 8 5 5 5 1 1 1 1
1 255 1 1 2 1 3 5 5 5 4 2 1 0 1 0
255 1 2 2 2 5 37 45 45 8 2 2 2 2 255 2
3 2 2 2 10 10 10 4 2 2 3 3 2 255 2 3
1 3 3 4 9 8 8 2 2 1 1 1 255 2 2 2
2 3 4 7 7 3 2 1 2 2 255 1 1 2 2 14
15 29 27 18 17 3 2 1 2 255 2 1 1 1 4 5
17 17 15 3 2 1 2 255 2 1 2 3 5 5 9 34
14 5 2 0 1 0 255 2 2 2 2 1 3 5 2 1
1 1 1 2 255 2 2 2 2 2 7 7 9 10 5 3
3 3 2 255 0 1 2 2 2 2 2 14 11 3 3 2
2 2 255 1 1 2 3 4 13 17 13 8 4 2 1 1
255 1 1 1 1 37 37 37 33 33 33 8 2 1 1 255
0 0 34 112 112 112 120 132 132 118 2 1 1 255 1 1
1 2 4 7 13 20 11 10 5 2 0 0 255 1 1 1
2 5 20 35 16 13 11 3 2 1 1 255 1 2 2 3
3 8 8 8 9 8 1 1 1 255 2 2 1 1 2 10
18 24 11 9 3 0 0 0 255 1 0 0 2 4 5 7
10 14 8 5 2 2 1 255 1 1 3 7 11 13 11 10
10 8 7 3 2 255 0 0 0 1 2 5 9 9 13 5
4 3 0 0 0 0 0 1 2 2 1 1 1 3 8 26
30 30 28 16 8 8 5 3 1 255 2 2 1 1 1 1
0 0 1 1 2 1 1 1 255 1 1 3 29 51 41 41
33 39 26 3 1 1 255 1 1 1 1 4 11 2 1 1
3 1 0 0 0 255 1 2 2 3 5 5 16 11 7 5
2 1 1 1 255 1 1 2 8 11 16 11 11 11 11 3
2 1 2 255 1 1 5 18 18 16 11 10 16 8 3 1
1 255 1 1 1 2 3 3 2 2 4 14 9 2 1 1
255 1 1 4 21 21 15 11 11 7 1 1 2 1 255 0
0 1 3 3 17 17 16 5 4 2 1 1 1 255 1 1
1 2 37 91 77 90 67 8 2 1 1 255 2 2 2 10
13 120 120 109 90 41 4 4 2 2 255 3 2 2 3 9
10 18 27 20 5 2 1 1 1 255 2 2 2 2 4 5
7 8 4 3 2 1 2 255 2 2 2 14 42 30 37 29
29 17 10 3 1 2 255 1 1 1 1 4 8 17 17 22
11 3 2 2 255 2 2 3 5 9 17 17 34 14 7 3
1 1 1 255 1 1 0 3 3 13 20 20 10 1 1 1
2 255 2 2 2 3 3 7 7 8 8 5 5 3 2 0
255 0 1 2 2 1 2 11 30 30 13 3 2 2 1 255
1 2 3 3 13 17 24 17 13 7 2 2 1 255 1 1
2 28 47 47 46 39 39 53 33 4 1 1 255 0 0 60
183 112 109 120 132 132 126 107 1 0 255 1 1 2 2 9
10 20 20 13 13 10 4 0 0 255 1 1 1 2 24 35
46 46 46 18 11 3 1 1 255 1 2 2 3 8 8 7
7 10 14 2 1 1 255 2 2 2 3 13 13 18 24 18
22 9 1 0 0 255 1 0 0 1 3 7 10 16 17 10
7 2 2 1 255 0 1 3 7 11 11 10 8 8 8 8
3 2 255 1 2 0 3 5 29 29 32 32 28 13 2 1
1 2 2 1 0 2 1 1 1 2 3 8 33 34 39 23
23 23 26 26 5 1 255 2 2 2 2 2 2 1 0 1
4 3 2 1 1 255 1 1 4 33 56 53 53 36 39 36
16 1 1 255 1 1 1 1 1 2 2 5 8 13 8 0
0 1 255 1 1 2 3 5 5 5 5 5 5 3 1 1
1 255 1 2 4 11 11 15 8 11 11 15 11 2 2 1
255 1 2 18 20 18 16 14 11 14 10 3 2 1 255 1
1 2 4 4 4 3 4 5 14 9 5 1 1 255 1 1
21 26 26 10 10 37 37 7 2 2 1 255 1 1 1 3
9 24 28 28 16 16 3 1 1 1 255 1 1 1 3 68
98 77 77 67 33 4 2 1 255 1 1 2 11 120 234 234
148 118 86 41 3 2 3 255 2 1 2 5 11 21 18 27
22 22 3 2 1 1 255 2 2 2 3 4 5 5 8 5
2 2 1 1 255 1 2 2 14 42 29 29 29 29 27 14
7 1 0 255 1 1 1 2 4 20 22 22 24 24 3 1
1 255 2 3 3 21 21 17 17 35 16 5 4 1 1 2
255 2 1 1 3 13 20 32 32 21 2 1 1 1 255 1
1 2 3 4 7 7 7 5 5 10 7 3 1 255 0 0
1 2 2 2 14 39 52 27 3 2 1 0 255 2 2 3
7 14 22 34 18 16 10 5 1 0 255 1 2 3 37 47
47 58 54 51 51 34 4 1 1 255 0 0 67 183 179 125
125 132 166 132 112 1 1 255 1 1 1 5 10 10 11 16
14 14 13 8 2 1 255 1 1 1 3 24 35 42 55 55
41 27 4 1 1 255 1 1 3 4 7 7 4 5 7 8
7 0 0 255 2 2 2 9 16 17 17 24 24 24 9 1
0 0 255 1 0 1 1 3 7 13 16 17 10 7 2 2
1 255 1 2 3 9 11 8 8 8 8 8 7 3 2 255
1 2 2 3 17 29 29 37 39 39 28 2 1 1 2 2
2 1 1 1 1 1 2 8 14 24 21 23 17 23 23 27
27 5 1 255 1 2 1 1 1 2 1 0 1 1 1 1
0 1 255 1 2 11 33 55 33 32 32 33 33 18 1 1
255 2 2 2 2 2 5 5 1 1 8 2 1 1 1 255
1 2 3 3 7 7 5 4 7 11 11 2 1 1 255 1
3 9 20 20 28 15 15 22 22 13 2 1 1 255 1 2
16 18 18 24 24 16 14 11 5 2 2 255 0 0 1 2
4 10 10 4 4 5 5 3 1 1 255 1 2 21 21 21
10 17 29 29 7 2 1 1 255 1 1 1 1 4 28 29
30 32 32 3 2 2 1 255 1 1 2 3 45 74 77 74
68 33 10 2 1 255 1 1 2 20 183 237 185 160 131 90
46 4 3 3 255 3 2 3 7 21 37 21 37 27 27 5
2 1 1 255 1 1 2 4 5 5 5 5 5 4 2 1
2 255 2 2 3 4 21 21 21 22 37 27 10 3 2 1
255 1 1 1 3 5 11 22 22 22 17 4 2 1 255 2
3 3 17 21 17 17 17 16 7 3 2 2 2 255 1 1
1 3 13 32 33 33 21 5 2 2 1 255 1 1 1 3
3 7 5 4 5 8 15 15 1 0 255 0 0 1 1 1
2 24 52 60 30 3 2 1 0 255 0 2 3 7 18 22
49 41 17 13 9 1 1 255 2 2 4 41 58 58 73 77
78 53 42 4 1 1 255 0 0 67 166 179 125 125 141 255
231 93 2 1 255 1 1 1 3 8 9 9 11 13 13 13
7 2 1 255 1 1 1 3 24 35 42 51 51 41 27 1
0 1 255 1 1 4 7 8 7 4 5 7 8 7 2 1
255 2 2 3 8 17 23 26 27 34 18 8 2 0 0 255
1 1 1 1 2 7 14 14 17 10 2 2 2 1 255 1
2 4 10 11 8 8 8 9 11 8 3 2 255 2 2 3
3 17 17 24 34 37 39 18 2 1 1 3 3 2 1 1
1 1 1 2 8 17 24 32 29 23 23 27 34 27 4 1
255 2 1 0 1 2 4 4 2 7 7 1 0 1 1 255
1 2 4 33 49 48 46 36 32 29 20 1 1 255 2 2
2 1 1 2 17 17 3 3 2 1 1 1 255 1 0 1
3 7 7 3 3 4 8 2 1 0 0 255 0 3 7 11
28 28 16 15 20 22 10 2 2 2 255 1 2 18 18 16
14 20 17 14 11 4 2 2 255 1 0 1 1 4 10 17
3 3 2 3 2 1 1 255 1 1 18 21 10 9 10 29
37 5 2 1 1 255 1 2 1 1 2 24 30 30 32 13
2 1 1 1 255 1 1 2 3 30 45 62 62 62 22 10
2 1 255 1 0 1 20 126 192 213 240 170 131 42 4 3
3 255 3 3 3 5 28 37 32 37 37 35 5 2 2 2
255 1 1 3 5 7 7 3 5 5 3 2 1 1 255 1
1 2 4 16 16 14 17 27 27 10 10 3 3 255 3 1
1 3 4 5 22 22 22 7 4 2 1 255 1 1 3 11
16 16 26 21 16 7 4 2 2 2 255 1 1 1 2 24
46 33 33 8 3 2 2 2 255 1 1 1 2 3 7 7
5 5 7 10 10 1 0 255 1 1 1 1 1 1 2 35
52 11 2 1 1 1 255 0 0 1 5 17 26 41 26 16
10 4 1 1 255 1 2 7 41 65 73 74 77 77 52 42
2 1 1 255 1 4 67 160 166 93 141 194 231 194 93 3
2 255 2 2 3 3 8 14 16 16 14 14 14 7 2 1
255 1 1 1 3 27 66 80 80 55 30 13 0 0 0 255
0 0 1 4 8 8 7 7 7 7 5 2 1 255 1 2
2 3 9 26 27 27 34 18 8 2 0 0 255 1 2 2
2 2 10 13 13 13 5 2 2 2 1 255 1 2 4 14
14 11 11 14 14 9 7 3 1 255 1 1 2 3 14 17
30 37 37 37 14 2 1 1 1 2 1 1 2 2 1 1
1 7 14 23 23 22 17 16 27 27 5 3 1 255 1 1
0 1 1 2 2 2 11 1 1 0 0 0 255 1 2 2
32 43 48 43 33 33 29 18 2 1 255 2 2 2 1 1
4 7 1 1 1 2 1 1 1 255 1 1 2 3 8 8
7 8 15 8 2 1 1 1 255 1 1 3 7 8 33 33
21 20 13 4 1 1 1 255 2 2 16 20 24 22 22 20
17 9 3 2 2 255 1 1 1 1 2 2 9 5 3 1
1 1 1 1 255 1 1 4 11 11 11 17 29 29 3 2
1 1 255 1 1 1 1 1 2 24 24 9 2 2 1 1
1 255 2 3 2 3 10 43 52 62 52 10 3 2 2 255
1 1 1 1 20 126 183 213 170 43 16 5 3 1 255 1
2 3 3 10 32 32 35 21 10 5 2 1 1 255 1 1
1 5 7 7 3 3 3 2 2 0 0 255 2 2 3 9
15 21 17 21 17 23 7 7 3 2 255 2 1 1 2 3
3 5 5 3 3 2 2 1 255 1 1 1 11 16 21 42
34 10 7 3 1 2 1 255 1 1 1 2 5 13 8 8
3 3 2 2 2 255 2 1 1 1 3 4 20 8 7 8
10 3 1 1 255 1 2 1 1 1 1 2 3 3 3 1
1 2 2 255 1 1 1 1 17 21 32 32 26 10 4 1
1 255 2 2 3 8 58 84 77 77 67 52 27 2 1 1
255 1 4 61 129 166 149 198 243 243 179 34 2 2 255 2
2 3 3 5 14 20 9 9 9 7 1 1 1 255 2 2
1 1 4 28 66 54 34 21 2 1 0 0 255 2 2 2
3 8 9 9 9 7 5 4 2 1 255 1 1 1 3 3
8 26 26 26 8 2 2 1 1 255 1 2 1 2 1 2
10 10 9 4 2 1 1 2 255 1 1 2 4 10 10 11
11 9 8 4 2 0 255 1 0 1 2 3 14 30 42 36
34 2 2 1 1 0 1 1 1 2 2 1 1 1 2 7
17 22 22 22 34 34 15 2 2 1 255 2 1 1 1 1
2 2 2 15 1 1 1 1 1 255 1 1 1 2 32 48
47 47 33 23 2 1 1 255 1 1 1 1 1 3 4 7
2 2 2 1 1 1 255 1 0 2 2 7 7 7 4 4
4 1 1 1 1 255 1 1 2 2 3 7 23 16 13 5
2 1 1 1 255 2 2 3 14 22 11 11 11 9 1 1
1 1 255 1 1 1 1 2 2 4 5 3 1 1 1 1
1 255 1 1 3 3 10 10 10 9 5 3 2 1 1 255
1 1 1 1 1 1 3 3 3 2 1 1 1 1 255 1
1 1 3 3 8 43 43 8 3 2 2 1 255 2 2 2
1 2 7 77 77 43 16 5 3 3 1 255 0 1 1 1
2 10 10 21 8 5 2 2 2 2 255 1 1 1 1 3
7 3 2 2 2 0 0 0 255 1 1 2 3 15 26 17
16 16 17 7 7 4 1 255 2 1 2 2 2 1 1 3
2 2 2 2 1 255 1 1 1 1 11 16 42 10 5 4
1 1 1 1 255 1 1 1 1 3 4 4 3 3 1 0
1 2 255 2 2 1 1 1 3 8 7 7 7 4 1 1
1 255 2 2 1 1 1 1 2 2 2 1 1 2 2 2
255 1 1 1 1 3 17 17 16 11 4 4 1 1 255 1
1 2 2 3 58 67 52 51 28 3 2 1 1 255 1 2
10 61 129 149 179 194 179 34 2 2 2 255 2 2 2 3
4 5 8 8 9 9 1 1 1 2 255 2 2 1 1 1
4 17 23 21 1 1 1 0 0 255 1 1 1 2 2 7
9 7 5 5 4 2 1 255 0 1 1 1 1 3 8 13
15 2 1 1 1 1 255 1 2 2 2 1 1 3 5 4
3 1 1 1 2 255 1 1 1 2 2 5 5 5 4 4
2 1 0 255 1 0 0 2 2 4 5 35 34 2 1 2
0 1 0 1 1 1 2 1 1 1 0 1 1 2 2 2
3 15 15 2 1 0 0 255 1 1 1 1 1 1 2 2
1 0 0 0 1 0 255 1 1 0 1 5 7 29 29 21
3 1 1 1 255 2 2 1 1 1 3 3 3 2 2 2
1 1 1 255 2 2 2 2 2 3 4 4 4 2 1 1
1 1 255 2 1 1 1 1 2 5 5 5 2 2 1 1
1 255 2 1 1 1 7 4 3 3 1 1 1 1 2 255
1 1 1 2 2 2 2 5 2 1 1 1 1 1 255 1
2 2 2 1 2 3 4 3 2 1 1 1 255 1 1 1
1 1 1 1 1 1 0 0 0 0 0 255 1 2 1 1
1 3 4 4 2 1 1 1 0 255 2 2 1 1 2 4
4 4 2 2 2 2 1 1 255 1 1 1 1 1 3 5
5 3 2 2 2 2 1 255 1 1 0 1 1 2 2 2
2 2 1 0 0 255 1 1 2 2 4 15 16 13 5 5
3 2 1 1 255 2 2 2 1 1 1 1 3 2 2 2
2 2 255 1 0 1 1 1 1 3 2 2 1 1 1 1
1 255 1 2 1 1 3 2 3 2 2 1 1 1 2 255
2 2 2 1 1 1 3 3 4 4 2 1 2 2 255 2
2 1 1 1 1 1 2 1 1 1 2 2 2 255 1 1
1 1 1 3 3 4 2 2 2 1 1 255 0 1 1 2
2 3 3 7 7 3 2 2 1 1 255 1 2 3 7 22
62 79 62 17 2 1 1 2 255 1 1 0 0 2 3 2
2 2 2 1 1 2 2 255 2 1 0 0 1 1 1 1
1 1 1 1 0 1 255 1 1 1 1 2 2 2 2 2
3 3 2 1 255 1 1 1 1 1 1 2 2 1 1 1
1 1 1 255 1 2 1 1 1 1 1 3 3 3 2 1
1 1 255 1 1 1 1 1 1 2 2 2 2 1 1 0
255 0 0 0 2 2 2 2 4 2 1 1 2 0 1 0
1 1 1 1 1 1 1 0 0 0 1 1 2 1 1 1
1 1 0 0 255 1 1 1 1 1 1 1 1 0 0 0
1 1 1 255 1 0 0 1 1 3 4 3 3 1 1 1
1 255 1 1 1 1 1 1 2 1 2 2 2 1 1 1
255 2 2 2 1 1 2 3 2 3 2 1 1 1 0 255
1 1 1 1 2 2 3 1 1 1 1 0 0 1 255 1
1 1 1 1 2 2 2 1 1 1 2 2 255 1 1 1
2 1 2 2 2 1 1 1 1 1 1 255 1 2 2 2
1 1 2 3 3 2 1 1 2 255 1 1 1 1 0 1
1 1 1 1 1 1 1 1 255 1 1 1 1 1 1 1
1 1 0 0 0 0 255 1 1 1 1 1 2 2 1 1
1 1 1 1 3 255 3 1 1 1 1 3 1 3 1 2
2 2 2 0 255 1 1 0 1 1 1 1 2 2 2 1
1 0 255 1 1 1 1 3 3 3 3 2 2 1 1 1
1 255 2 2 2 1 1 2 2 3 2 2 2 1 1 255
1 1 1 1 1 1 1 1 1 1 1 1 1 1 255 1
1 1 1 1 0 1 1 2 1 1 1 1 255 2 2 2
2 2 1 1 1 1 1 0 1 1 2 255 0 1 1 0
0 1 1 2 1 1 2 2 2 2 255 1 1 1 0 1
1 2 2 2 2 2 1 1 255 0 1 0 1 1 2 1
2 2 2 1 2 2 1 255 1 2 2 1 3 3 3 1
2 1 1 1 1 255 1 1 0 0 1 2 2 2 2 1
1 1 1 2 255 1 0 0 1 1 1 1 1 1 1 1
1 2 1 255 1 1 1 1 1 1 1 1 1 1 2 2
1 255 0 1 1 1 1 1 1 1 1 1 1 1 1 0
255 1 1 1 1 0 1 1 2 2 3 2 2 1 1 255
2 2 1 1 1 1 1 2 2 2 1 1 0 255 0 0
1 2 2 2 2 2 1 0 0 2 2 2 1 1 1 1
1 1 1 1 1 0 0 0 0 1 0 0 0 0 0 0
0 255 1 1 1 0 1 1 1 1 0 0 0 1 1 1
255 1 0 0 1 1 1 3 3 3 1 0 1 1 255 1
2 2 1 1 0 0 0 1 1 2 1 1 0 255 0 2
2 1 1 2 2 2 2 2 2 1 1 0 255 1 1 1
1 1 1 1 0 1 1 0 0 0 1 255 2 1 2 2
2 1 1 1 1 3 2 2 2 255 2 2 2 2 1 1
1 2 1 0 2 2 1 1 255 1 2 2 2 1 1 1
1 2 1 2 1 2 255 1 2 1 1 1 1 1 1 1
1 1 1 1 1 255 1 2 2 1 1 0 0 1 0 0
0 0 1 255 1 1 1 2 2 1 1 1 1 1 1 1
1 1 255 2 1 1 2 2 2 1 1 1 1 2 2 1
1 255 1 0 0 1 1 1 1 1 1 2 2 1 0 255
0 2 2 1 1 1 2 0 1 2 2 1 0 1 255 2
2 2 1 1 1 3 2 2 2 2 1 1 255 2 2 2
1 1 1 1 1 1 1 1 1 1 1 255 1 1 1 1
1 0 0 1 2 2 1 1 0 255 2 2 2 2 2 1
0 0 0 2 1 2 0 0 255 0 0 0 1 1 1 1
0 0 1 1 2 1 1 255 2 2 1 0 1 0 1 1
1 2 1 1 1 255 0 1 0 1 1 1 1 1 0 1
0 2 1 2 255 1 0 0 0 1 0 0 0 1 1 1
1 1 255 0 1 1 1 1 1 1 1 1 1 1 1 1
1 255 1 0 1 1 1 1 1 1 2 2 2 1 2 2
255 1 1 2 2 1 0 1 0 1 0 1 1 1 255 1
1 1 1 1 0 1 1 1 1 1 1 1 1 255 1 1
1 1 1 1 1 1 1 2 2 2 1 1 255 1 2 2
2 1 2 2 2 1 1 1 1 0 255 1 1 1 2 2
2 1 1 1 0 0 0 2 2 1 1 1 1 255 255 255
255 255 255 255 255 255 255 255 255 255 255 255 255 255 255 255
255 255 255 255 255 255 255 255 255 255 255 255 255 255 255 255
255 255 255 255 255 255 255 255 255 255 255 255 255 255 255 255
255 255 255 255 255 255 255 255 255 255 255 255 255 255 255 255
255 255 255 255 255 255 255 255 255 255 255 255 255 255 255 255
255 255 255 255 255 255 255 255 255 255 255 255 255 255 255 255
255 255 255 255 255 255 255 255 255 255 255 255 255 255 255 255
255 255 255 255 255 255 255 255 255 255 255 255 255 255 255 255
255 255 255 255 255 255 255 255 255 255 255 255 255 255 255 255
255 255 255 255 255 255 255 255 255 255 255 255 255 255 255 255
255 255 255 255 255 255 255 255 255 255 255 255 255 255 255 255
255 255 255 255 255 255 255 255 255 255 255 255 255 255 255 255
255 255 255 255 255 255 255 255 255 255 255 255 255 255 255 255
255 255 255 255 255 255 255 255 255 255 255 255 255 255 255 255
255 255 255 255 255 255 255 255 255 255 255 255 255 255 255 255
255 255 255 255 255 255 255 255 255 255 255 255 255 255 255 255
255 255 255 255 255 255 255 255 255 255 255 255 255 255 255 255
255 255 255 255 255 255 255 255 255 255 255 255 255 255 255 255
255 255 255 255 255 255 255 255 255 255 255 255 255 255 255 255
255 255 255 255 255 255 255 255 255 255 255 255 255 255 255 255
255 255 255 255 255 255 255 255 255 255 255 255 255 255 255 255
255 255 255 255 255 255 255 255 255 255 255 255 255 255 255 255
255 255 255 255 255 255 255 255 255 255 255 255 255 255 255 255
255 255 255 255 255 255 255 255 255 255 255 255 255 255 255 255
255 255 255 255 255 255 255 255 255 255 255 255 255 255 255 255
255 255 255 255 255 255 255 255 255 255 255 255 255 255 255 255
255 255 255 255 255 255 255 255 255 255 255 255 255 255 255 255
255 255 255 255 255 255 255 255 255 255 1 1 1 1 1 1
0 0 0 0 0 0 0 0 0 0 1 255 1 1 1 1
1 1 1 1 1 1 0 1 1 1 255 0 0 1 1 1
1 0 1 1 1 1 1 1 255 1 1 2 2 2 2 2
1 1 2 1 1 1 1 255 0 1 1 2 2 2 2 2
1 1 1 1 1 1 255 0 2 2 2 1 1 1 0 0
1 1 0 0 0 255 1 1 1 2 2 2 1 2 1 2
1 1 1 255 1 1 1 1 1 1 2 1 2 0 0 1
1 1 255 0 0 0 0 1 1 1 1 1 1 1 1 1
255 1 1 1 2 2 2 4 2 2 2 2 2 1 1 255
2 2 1 2 2 1 1 1 0 0 1 1 1 255 0 1
2 2 1 1 1 1 1 1 1 1 1 1 255 2 1 1
1 2 2 2 2 2 1 1 1 1 1 255 1 0 0 0
2 2 2 1 2 2 2 1 2 255 2 2 1 1 0 0
0 0 1 1 1 2 2 2 255 3 3 3 1 1 1 2
2 2 2 2 2 2 255 2 2 1 0 1 0 1 1 2
1 1 1 1 1 255 1 2 2 2 1 1 0 1 1 1
1 1 1 255 2 1 1 1 1 0 0 0 1 1 1 1
1 1 255 1 1 1 1 1 1 1 1 0 0 0 1 1
1 255 2 2 1 1 0 0 0 1 1 0 1 0 1 255
1 1 1 1 1 1 1 0 0 0 0 2 2 2 255 1
1 1 1 1 0 0 0 0 1 1 1 1 255 1 1 1
0 0 0 0 0 0 0 1 1 1 0 255 1 1 1 1
2 2 2 2 2 2 2 1 2 2 255 1 1 2 1 1
1 1 1 1 1 1 1 1 255 2 1 1 1 0 0 1
1 1 1 1 0 1 1 255 1 1 1 1 1 1 1 1
1 1 1 1 1 0 255 0 1 2 2 2 2 2 2 2
1 1 1 1 255 1 0 0 0 2 2 1 1 1 2 1
1 2 2 2 0 0 1 1 1 1 0 0 1 0 0 0
0 0 0 0 0 0 0 0 255 1 1 1 1 1 1 1
1 0 1 0 1 1 1 255 0 0 1 1 2 2 2 2
1 1 1 1 0 255 0 0 1 1 2 2 2 2 1 2
1 1 1 1 255 1 1 1 2 2 2 1 1 1 1 1
1 1 1 255 1 1 2 2 2 2 1 0 0 1 1 1
1 1 255 0 0 0 0 0 3 2 2 1 1 1 0 2
255 1 1 1 1 1 1 2 1 2 1 0 1 1 1 255
0 0 0 1 1 5 13 13 1 1 1 1 1 255 0 1
1 2 3 7 14 4 3 2 1 1 0 0 255 1 1 1
2 2 2 2 2 2 1 1 1 1 255 1 1 2 1 1
1 2 2 2 2 2 1 1 1 255 2 1 1 1 1 2
2 2 2 1 1 2 1 1 255 1 1 1 1 2 2 2
2 2 2 2 2 2 255 1 1 1 1 0 1 1 1 1
1 0 2 2 2 255 1 0 2 1 2 2 3 3 2 2
2 2 2 255 1 1 0 0 0 0 2 2 3 2 2 2
1 1 255 1 2 1 2 1 3 3 2 1 1 1 1 1
255 1 0 0 0 1 1 0 0 0 1 1 0 0 0 255
1 1 1 1 1 1 0 1 1 1 1 1 1 1 255 2
2 1 1 0 0 1 1 1 0 0 0 1 255 1 0 1
1 1 0 0 0 0 0 0 0 2 2 255 1 1 1 1
3 3 1 2 2 1 1 1 2 255 2 2 1 0 0 0
1 1 1 0 0 0 0 0 255 1 1 1 1 3 7 11
3 3 3 2 1 1 1 255 0 1 1 1 1 1 1 0
1 1 1 1 1 255 2 2 1 1 0 1 1 1 1 1
1 0 1 1 255 1 1 1 1 1 1 2 2 1 1 1
1 0 0 255 0 2 2 2 1 1 2 2 2 2 2 1
1 255 1 0 0 0 2 2 2 2 4 2 2 1 1 2
1 1 1 2 0 1 1 1 1 1 1 1 1 0 1 1
0 0 0 0 0 255 0 0 1 1 1 1 1 1 0 1
0 1 1 1 255 0 1 1 1 2 18 23 20 10 2 1
1 0 255 0 0 1 1 1 1 2 2 1 1 0 0 0
1 255 1 1 1 2 2 2 1 1 1 1 1 0 1 1
255 2 2 2 2 2 1 1 1 0 1 0 1 1 1 255
1 0 0 0 3 3 2 2 1 1 0 0 0 255 1 1
1 1 1 2 2 2 4 4 1 1 1 1 255 0 0 0
3 17 22 23 22 13 1 1 1 0 255 0 2 2 3 7
17 17 22 13 2 1 1 0 0 255 1 0 1 1 1 2
2 3 3 2 1 1 1 255 1 1 1 1 1 3 4 15
15 21 2 2 1 1 255 2 0 1 1 1 3 3 3 3
3 2 3 2 1 255 1 1 1 3 3 10 10 4 4 3
2 1 1 255 1 1 0 0 2 2 2 3 3 2 1 1
0 1 255 0 0 2 2 3 8 8 7 3 3 2 2 2
255 1 1 0 0 2 5 7 4 4 3 3 3 2 1 255
1 2 1 1 3 14 42 55 42 1 1 1 2 255 2 1
0 0 1 1 1 0 1 1 1 0 0 0 255 1 2 2
1 1 1 1 1 1 1 0 1 1 1 255 1 0 0 0
0 0 1 1 1 0 0 0 0 255 0 0 0 0 2 0
0 0 0 0 0 0 1 2 255 1 1 1 1 8 40 106
106 78 9 2 1 2 255 2 1 1 1 0 0 2 3 2
1 1 1 1 1 255 1 1 1 3 11 34 60 60 51 26
4 2 2 2 255 0 1 1 2 1 0 0 0 0 1 1
1 1 255 2 2 2 1 1 1 1 1 1 1 1 0 1
1 255 1 1 1 1 2 2 9 10 14 1 1 0 1 1
255 0 1 1 1 1 2 3 3 2 1 1 1 1 255 0
0 0 0 1 39 56 148 148 21 2 2 1 2 1 1 1
1 0 1 1 1 1 1 1 2 8 8 7 3 1 1 0
0 0 255 0 0 1 1 3 2 1 1 0 1 0 1 1
1 255 1 1 1 9 23 23 23 23 21 10 1 1 0 255
0 1 1 1 0 0 1 2 1 0 0 0 1 1 255 1
1 1 1 2 2 1 1 1 1 1 1 1 1 255 2 1
2 2 2 1 1 1 1 1 1 1 1 2 255 3 3 1
1 3 3 2 2 1 1 1 1 0 255 1 2 1 2 2
20 22 23 16 16 4 2 1 1 255 0 1 15 17 21 21
23 23 22 17 1 1 1 255 2 2 4 7 23 17 23 26
27 14 2 1 1 1 255 1 0 0 1 1 3 8 8 8
7 3 1 1 255 2 2 3 3 3 16 16 17 34 35 35
2 1 1 255 2 1 1 1 2 11 22 34 16 10 8 3
2 0 255 1 1 2 3 16 36 39 91 37 4 2 2 1
255 1 1 0 1 2 5 5 4 4 3 1 1 0 1 255
0 0 2 4 9 16 16 16 13 16 2 2 2 255 1 0
1 1 4 5 7 5 5 5 7 3 2 1 255 1 2 1
2 67 67 66 66 80 80 3 2 2 255 2 1 1 0 2
1 1 1 1 0 1 0 0 0 255 1 2 2 2 2 4
3 2 2 1 1 1 1 3 255 0 0 0 0 0 0 1
1 1 0 0 0 1 255 1 0 0 0 0 1 0 1 0
1 0 0 0 1 255 2 1 1 7 40 106 120 119 106 81
9 2 2 255 2 2 2 2 1 2 2 3 3 3 2 2
2 1 255 0 1 1 18 61 79 79 62 62 62 26 3 2
2 255 0 0 0 1 1 1 0 0 1 1 1 1 1 255
2 2 2 1 1 2 2 1 2 2 1 1 1 2 255 1
1 1 2 11 18 35 23 23 14 1 0 1 1 255 1 0
1 0 1 2 5 8 8 2 2 2 2 255 1 0 1 1
39 176 187 187 188 182 21 2 1 1 1 1 1 0 1 0
1 1 1 2 8 11 11 10 9 7 4 2 2 2 0 255
0 0 0 3 4 5 10 10 18 18 1 1 1 1 255 2
3 17 60 52 23 20 21 21 21 3 2 2 255 0 0 1
1 0 0 0 1 1 0 1 1 1 1 255 1 1 1 1
1 2 2 1 0 1 0 0 1 1 255 2 2 2 2 2
1 1 1 1 1 1 1 0 1 255 3 3 2 3 4 3
3 2 1 1 1 1 1 255 1 2 2 2 18 22 33 33
39 39 23 2 2 1 255 0 1 26 26 23 3 21 9 17
14 11 2 1 255 2 2 5 14 23 13 10 5 18 18 14
1 1 2 255 2 1 1 1 3 26 26 26 21 18 8 1
1 255 1 3 3 3 13 56 193 190 188 154 105 35 2 1
255 1 1 1 2 15 22 45 48 48 45 10 3 1 1 255
1 1 2 37 37 37 93 93 91 59 2 1 1 255 1 2
2 2 8 8 5 5 7 7 4 1 1 1 255 2 2 4
10 18 18 18 16 24 16 8 2 1 255 1 0 1 2 5
7 7 5 5 5 7 5 3 2 255 1 1 1 77 119 119
97 97 107 107 80 3 2 255 2 2 1 0 1 0 1 1
1 1 1 0 0 1 255 2 2 2 3 15 14 5 3 14
3 3 1 1 2 255 0 0 0 0 1 1 2 1 1 2
0 0 0 255 1 1 0 0 0 1 1 1 0 1 0 0
0 1 255 2 3 7 33 124 124 120 119 119 119 84 7 3
255 2 1 1 2 1 2 2 3 3 10 11 9 2 2 255
0 1 5 34 79 61 60 58 55 62 55 15 2 2 255 0
0 0 2 1 1 2 4 4 2 1 0 1 255 1 1 1
3 3 7 7 16 21 13 1 1 1 2 255 1 1 2 18
18 24 35 21 21 14 3 2 1 1 255 0 0 0 0 3
13 13 13 13 7 3 2 2 255 2 1 1 17 193 220 193
221 220 220 162 4 2 1 1 1 1 0 2 1 1 1 2
8 11 11 21 8 9 8 8 7 3 2 0 255 1 2 2
3 5 10 14 15 18 18 4 1 1 1 255 4 17 49 60
29 23 18 23 27 27 15 2 2 255 1 0 1 1 1 0
0 1 1 1 1 1 2 1 255 1 2 2 2 1 1 0
0 0 2 0 2 1 1 255 0 1 2 2 0 1 2 2
3 2 1 1 1 1 255 2 1 1 1 1 3 2 2 1
1 2 2 2 255 0 1 2 3 20 35 35 34 34 42 36
22 2 1 255 1 3 15 15 2 1 3 27 18 18 11 3
0 255 2 3 14 14 13 10 10 5 9 9 14 2 2 2
255 1 1 2 5 41 33 23 23 21 22 16 3 1 255 1
2 3 4 56 190 249 193 193 193 188 73 5 3 255 1 1
2 11 22 45 45 48 54 47 45 4 1 1 255 1 1 22
74 80 41 91 91 84 59 2 2 1 255 1 2 2 9 9
8 7 7 8 7 5 2 1 2 255 2 4 5 13 32 23
33 24 29 24 9 4 1 255 1 1 2 4 11 7 7 5
5 5 5 4 2 1 255 1 2 2 119 130 105 79 97 107
156 102 8 2 255 2 2 1 0 0 0 1 1 1 1 1
1 1 1 255 2 2 3 29 29 15 5 4 23 27 23 3
1 1 255 1 1 1 1 3 2 2 2 2 2 2 2 1
255 1 1 0 0 0 1 1 1 0 1 0 0 0 1 255
2 7 10 93 124 93 90 83 105 138 105 43 3 255 2 2
2 2 1 1 1 2 3 3 11 9 4 1 255 0 2 9
72 106 61 58 51 51 62 71 64 2 2 255 0 0 0 1
0 1 1 4 4 2 1 1 1 255 1 1 1 3 7 7
7 20 24 20 1 1 1 2 255 1 1 11 27 24 27 24
27 24 18 5 3 1 1 255 0 0 1 1 22 13 13 13
54 28 3 3 2 255 2 2 4 102 204 253 204 255 236 255
169 77 1 1 1 2 2 2 2 0 0 1 2 4 15 18
18 4 4 8 8 8 3 2 1 255 1 1 2 3 5 11
10 10 10 18 5 1 1 1 255 2 17 27 49 29 18 18
43 42 36 21 11 2 255 1 0 1 2 2 0 0 0 2
2 4 1 1 1 255 2 2 2 2 1 0 0 1 2 2
2 2 2 1 255 0 0 2 2 0 1 1 1 1 1 1
0 0 1 255 2 1 1 1 1 3 3 1 0 0 1 2
2 255 1 1 1 3 18 33 33 33 21 34 23 22 2 1
255 1 1 3 2 2 28 33 33 33 20 11 2 0 255 0
3 5 14 11 11 10 9 9 9 8 2 2 1 255 1 1
2 45 52 33 23 23 22 42 22 4 1 255 1 1 1 5
56 124 175 193 240 247 240 126 27 3 255 1 1 3 15 22
30 45 56 56 48 30 4 2 1 255 1 4 74 81 81 43
43 71 84 59 21 2 1 255 1 2 4 10 10 7 5 7
8 8 7 2 2 2 255 2 4 8 13 23 22 22 22 33
17 15 4 2 255 1 2 2 5 11 11 8 8 7 5 5
5 2 1 255 1 2 10 124 130 97 97 105 156 158 128 11
2 255 2 1 1 0 0 0 1 2 2 1 1 1 1 1
255 1 1 3 22 23 15 15 21 23 23 20 13 1 1 255
1 1 1 4 7 2 2 2 2 1 1 1 1 255 1 1
1 0 0 1 1 0 0 0 0 1 0 1 255 2 3 53
110 136 104 94 83 97 138 105 43 3 255 2 1 1 1 1
1 0 1 3 4 10 2 2 1 255 1 2 9 86 106 93
58 40 40 52 64 64 3 2 255 0 0 0 2 2 1 0
2 2 2 1 2 2 255 2 1 1 1 7 9 7 20 20
11 2 1 1 1 255 1 2 27 40 30 21 21 24 24 21
10 3 1 0 255 0 0 1 21 29 21 21 13 30 4 3
2 2 255 2 2 4 102 183 237 221 236 195 181 169 117 1
1 1 2 2 2 2 2 0 1 2 5 15 11 9 4 4
8 10 10 8 2 1 255 1 2 3 4 10 11 10 9 10
8 4 1 1 1 255 2 3 27 29 21 21 43 58 43 41
36 11 1 255 1 1 2 4 4 4 2 2 2 2 4 1
0 0 255 3 3 3 0 2 0 1 0 1 1 2 1 1
0 255 0 0 0 2 0 1 1 1 2 1 1 0 0 2
255 1 1 1 1 1 1 3 1 1 1 2 2 2 255 0
1 1 3 24 35 49 34 21 34 24 22 2 1 255 1 1
2 1 2 4 28 33 33 27 20 3 1 255 1 4 9 15
11 11 11 13 24 13 15 8 2 0 255 1 1 1 24 45
24 17 14 14 35 22 5 1 255 1 1 1 5 109 124 145
166 175 247 179 135 7 3 255 1 2 3 14 45 61 66 66
73 54 30 3 2 1 255 1 4 22 69 43 43 39 41 41
41 14 3 2 255 1 2 4 9 5 5 4 7 8 8 7
2 2 2 255 2 3 5 16 16 7 11 15 32 32 17 7
2 255 1 2 3 5 8 7 8 8 8 5 5 3 2 1
255 1 2 10 124 124 77 78 125 156 158 126 11 1 255 1
0 0 0 1 0 1 1 1 1 1 1 1 1 255 1 1
3 11 22 14 8 8 15 20 15 5 1 1 255 1 1 1
4 4 2 2 2 1 1 1 2 1 255 1 1 1 1 2
1 0 0 0 0 0 0 0 1 255 2 3 53 99 99 94
85 83 97 112 112 30 2 255 2 1 1 1 1 1 0 1
1 2 1 1 1 1 255 1 1 69 86 99 93 59 40 40
64 91 64 3 1 255 0 0 0 1 2 1 1 1 1 2
1 2 2 255 2 1 1 1 8 4 4 21 26 20 11 1
1 0 255 1 2 20 43 30 27 21 27 24 34 21 3 2
0 255 0 0 1 2 21 21 21 29 30 4 2 2 2 255
2 2 4 91 183 221 236 236 228 208 176 77 2 1 1 2
2 2 2 0 0 0 1 5 11 14 11 7 7 8 11 14
5 2 1 255 2 3 3 7 10 10 8 8 10 11 5 1
1 0 255 1 2 17 36 48 61 61 61 41 41 22 3 1
255 1 1 2 2 11 11 2 2 2 2 2 1 0 0 255
2 0 0 0 1 1 1 1 1 1 1 1 0 0 255 0
0 0 2 1 1 1 1 5 3 2 3 2 2 255 1 1
0 0 0 0 3 1 2 1 1 1 1 255 1 0 0 1
13 33 51 51 49 47 24 18 2 1 255 1 1 1 1 1
4 13 20 26 27 20 3 1 255 1 1 4 11 11 11 16
28 29 34 35 21 2 1 255 1 2 1 2 24 24 22 17
20 35 13 4 1 255 1 1 0 0 74 124 160 174 175 187
147 65 7 3 255 3 3 3 11 15 29 67 72 85 35 5
2 2 2 255 2 2 20 69 69 66 43 41 41 41 14 2
2 255 1 2 3 4 5 8 5 7 8 8 8 2 2 2
255 2 2 4 16 16 7 11 14 16 17 16 4 1 255 1
1 2 5 7 7 7 8 8 7 7 5 2 1 255 1 2
5 55 90 78 91 124 128 139 85 2 1 255 1 0 1 1
1 0 0 0 1 1 1 1 1 1 255 1 1 1 3 14
14 17 4 8 8 7 1 1 1 255 1 1 1 1 0 0
0 2 2 1 1 2 1 255 0 1 2 1 2 1 0 0
0 0 1 1 1 2 255 2 3 13 80 94 98 94 97 128
130 130 27 2 255 2 1 2 1 2 3 3 10 7 7 0
1 1 1 255 1 1 23 69 93 93 93 94 84 128 84 64
3 1 255 0 0 0 1 3 1 1 1 1 1 1 1 2
255 1 1 1 0 1 4 23 21 26 17 2 1 0 0 255
0 1 1 20 18 18 15 35 34 23 21 2 2 0 255 0
1 2 2 2 18 18 16 9 2 2 2 2 255 1 1 1
10 135 200 244 255 230 208 136 48 2 2 1 2 1 2 2
1 0 0 0 4 9 9 9 7 9 8 8 7 4 2 0
255 1 3 3 4 5 8 5 10 11 11 5 1 1 1 255
1 1 1 28 40 61 59 61 36 45 20 2 1 255 1 1
1 1 1 2 2 2 2 2 2 1 1 1 255 1 1 0
2 4 2 1 0 1 1 1 0 0 0 255 1 0 0 2
2 2 2 3 5 3 3 3 2 1 255 1 1 1 0 0
0 1 1 2 1 1 1 1 255 1 1 1 1 13 28 60
66 52 47 16 2 1 1 255 3 4 7 5 3 4 11 15
20 26 14 3 1 255 2 3 4 9 9 8 8 13 13 13
21 3 1 1 255 1 2 1 1 2 14 22 35 32 20 5
2 1 255 2 1 1 1 18 109 160 174 175 179 65 23 3
3 255 2 1 2 3 11 27 34 35 35 17 5 2 1 2
255 2 1 2 29 69 69 66 48 41 26 2 2 2 255 1
1 2 2 4 8 8 9 10 8 5 2 2 2 255 1 2
2 8 21 16 21 15 16 16 4 1 1 255 1 1 1 5
8 7 7 4 7 4 4 3 2 1 255 1 1 2 18 43
90 116 125 125 85 2 1 1 255 1 1 2 1 1 0 0
0 0 1 1 1 1 1 255 2 1 1 2 3 3 4 4
13 13 3 1 1 1 255 1 1 0 0 0 0 0 5 2
2 2 2 2 255 1 1 2 1 1 1 2 2 2 1 1
1 1 1 255 2 2 1 39 93 98 96 98 130 130 112 11
1 255 1 1 2 2 2 3 4 11 11 13 0 0 1 1
255 1 1 3 60 62 62 51 53 84 128 84 20 1 0 255
1 1 1 2 2 1 1 1 2 1 1 1 2 255 1 1
1 1 2 2 4 10 21 5 1 1 0 0 255 0 0 0
1 14 18 21 35 23 22 3 2 2 2 255 2 2 2 2
2 3 8 8 5 5 2 0 0 255 1 1 1 2 10 200
244 255 255 208 132 2 1 2 1 2 2 2 2 1 1 0
0 0 5 5 9 11 11 11 7 5 3 0 0 255 1 0
1 3 3 5 5 5 5 5 5 4 0 0 255 1 1 1
2 40 59 27 27 20 20 3 2 2 255 1 1 1 1 1
1 1 2 2 2 2 1 2 2 255 2 2 2 2 5 8
1 0 0 1 1 1 0 0 255 2 1 1 1 3 3 2
1 2 3 3 2 2 1 255 1 1 1 1 0 0 2 0
0 1 1 1 1 255 1 1 0 1 2 13 28 60 16 8
3 1 1 2 255 3 3 5 7 7 10 11 13 13 14 2
2 2 255 2 2 4 4 16 14 8 8 8 4 3 1 1
1 255 1 1 1 1 1 2 16 32 20 5 2 1 1 255
2 1 1 1 3 4 18 160 160 33 23 4 1 0 255 2
1 1 1 2 3 15 29 34 5 3 2 1 2 255 2 1
1 2 68 68 66 26 20 3 2 2 2 255 1 1 2 2
3 7 8 9 9 5 3 2 2 2 255 1 2 3 5 8
14 21 14 16 5 2 1 1 255 1 0 1 1 5 7 7
3 3 3 3 3 2 2 255 2 2 2 3 10 18 91 91
33 2 2 1 1 255 1 2 2 1 0 0 0 0 0 1
1 2 2 1 255 1 2 1 2 2 2 3 4 5 3 1
1 1 1 255 1 1 0 0 0 0 0 2 2 2 2 2
2 255 1 1 1 1 2 2 2 2 2 1 1 2 2 1
255 1 1 1 3 39 93 98 128 160 128 27 1 1 255 2
2 2 2 2 2 3 10 11 3 2 2 1 1 255 0 2
4 10 51 62 60 69 61 61 20 3 2 1 255 1 1 1
2 2 1 0 0 1 1 1 1 1 255 4 1 1 0 0
2 2 2 4 0 0 1 1 1 255 1 1 1 1 2 8
11 21 21 3 2 2 2 2 255 1 2 2 2 2 0 0
2 3 3 0 0 0 255 1 0 1 2 5 23 170 215 187
132 2 1 1 1 1 2 1 2 3 2 1 0 0 1 2
4 5 5 11 7 5 3 1 0 0 255 1 0 0 0 1
2 1 3 3 5 3 2 1 1 255 1 1 1 1 1 16
16 4 4 1 2 2 2 255 1 2 1 1 1 1 1 1
2 2 1 1 1 2 255 2 2 2 2 4 4 0 0 0
1 2 2 0 0 255 2 1 1 1 2 3 3 1 1 0
2 1 1 1 255 2 2 1 1 0 0 2 2 1 1 1
1 2 255 1 1 1 1 2 3 5 8 3 2 0 0 1
2 255 2 2 2 7 7 3 2 2 2 2 2 2 1 255
2 2 2 4 8 4 4 2 4 2 0 0 1 1 255 1
1 1 1 1 1 2 10 3 2 1 1 1 255 1 1 1
1 2 2 3 7 7 7 2 1 1 0 255 1 1 1 1
1 1 2 2 1 1 1 1 1 2 255 2 1 1 1 3
5 5 3 2 2 2 1 1 255 1 1 1 2 1 2 2
2 1 1 2 3 3 2 255 2 3 4 5 5 7 7 5
5 4 2 1 1 255 1 1 1 1 1 3 3 3 2 2
1 1 1 1 255 2 2 2 2 2 3 3 3 2 2 1
1 1 255 0 0 1 1 1 0 0 0 1 1 1 2 2
1 255 1 1 1 2 1 1 1 2 2 2 1 1 1 2
255 3 1 1 0 1 1 1 1 2 2 2 0 0 255 1
1 1 1 1 2 2 2 2 1 1 1 1 0 255 1 1
1 1 3 35 71 71 10 4 1 2 1 255 1 1 1 1
1 1 1 1 2 2 1 1 0 0 255 1 2 3 2 7
40 43 43 43 18 2 2 2 1 255 1 1 1 1 1 1
1 1 1 1 2 1 1 255 2 2 2 2 2 2 1 1
0 0 1 1 1 2 255 2 2 1 1 1 1 3 2 1
1 1 2 1 1 255 1 1 2 2 1 1 0 0 2 2
1 0 0 255 1 1 0 1 2 5 5 10 3 3 2 1
0 0 0 1 1 3 3 1 1 0 1 1 1 2 2 2
2 2 2 2 0 0 0 255 1 0 0 0 1 2 1 1
1 2 3 2 1 1 255 1 1 1 1 1 1 2 2 1
1 1 2 2 255 1 2 1 1 1 1 1 1 1 0 0
0 1 2 255 2 2 2 2 2 2 1 1 0 1 2 2
0 0 255 1 1 1 1 1 1 2 1 1 1 1 1 0
0 255 1 1 1 1 1 0 2 1 1 1 1 2 2 255
1 1 1 1 2 2 2 3 2 0 0 0 0 1 255 2
2 2 2 2 1 1 1 1 1 1 2 1 255 1 2 2
2 1 2 2 2 1 1 0 0 1 1 255 0 0 1 1
1 1 1 2 2 1 1 0 1 255 0 0 1 1 2 2
2 2 2 1 2 1 1 0 255 2 2 2 1 1 1 1
0 1 0 1 1 2 2 255 1 1 0 1 1 2 2 1
1 2 2 2 2 255 1 1 1 1 1 1 2 2 1 1
2 2 3 3 255 3 3 4 5 5 4 3 4 4 3 2
1 1 255 1 1 1 1 1 1 2 1 2 1 2 2 2
1 255 2 2 2 2 1 2 2 2 2 2 2 0 1 255
0 0 1 1 2 1 1 0 1 1 1 2 1 1 255 1
1 1 1 1 1 1 1 0 0 0 0 0 1 255 2 1
1 1 2 1 1 1 2 2 1 0 0 255 0 0 0 1
1 2 2 2 2 1 2 1 2 0 255 0 1 1 1 2
2 1 1 1 1 1 1 1 255 1 1 1 1 1 1 1
0 0 0 1 1 1 1 255 1 0 2 1 2 2 2 3
3 2 1 2 2 2 255 2 2 2 1 1 1 1 1 1
1 1 1 1 255 1 1 2 2 3 2 1 0 0 0 1
2 1 1 255 2 2 1 1 1 0 1 1 1 1 0 1
1 1 255 0 0 2 1 1 0 0 1 1 1 1 1 0
255 1 0 3 1 1 4 4 3 2 2 2 1 1 0 0
1 1 1 1 1 1 1 1 1 1 1 1 1 1 1 1
1 1 0 0 255 1 0 0 0 1 2 1 1 1 1 2
2 1 1 255 1 0 1 2 1 1 1 1 1 1 1 2
2 255 2 2 0 0 1 1 1 1 1 0 1 1 1 1
255 1 0 0 1 1 1 1 1 1 2 2 2 0 0 255
1 2 1 1 1 1 2 1 1 1 1 1 0 0 255 1
1 1 1 0 0 0 1 1 1 1 1 2 255 2 1 1
1 1 1 2 1 1 0 0 0 0 1 255 2 2 2 2
1 1 1 2 1 2 2 2 1 255 1 1 0 1 1 1
1 1 1 1 1 1 2 1 255 0 0 1 2 1 1 1
1 1 1 2 1 1 255 0 0 1 1 1 1 2 2 1
1 1 1 1 1 255 2 2 2 1 1 1 1 0 1 0
1 1 1 2 255 1 1 0 0 1 1 1 0 1 2 2
1 1 255 2 1 2 1 1 1 1 2 1 1 1 1 3
3 255 255 255 255 255 255 255 255 255 255 255 255 255 255 255
255 255 255 255 255 255 255 255 255 255 255 255 255 255 255 255
255 255 255 255 255 255 255 255 255 255 255 255 255 255 255 255
255 255 255 255 255 255 255 255 255 255 255 255 255 255 255 255
255 255 255 255 255 255 255 255 255 255 255 255 255 255 255 255
255 255 255 255 255 255 255 255 255 255 255 255 255 255 255 255
255 255 255 255 255 255 255 255 255 255 255 255 255 255 255 255
255 255 255 255 255 255 255 255 255 255 255 255 255 255 255 255
255 255 255 255 255 255 255 255 255 255 255 255 255 255 255 255
255 255 255 255 255 255 255 255 255 255 255 255 255 255 255 255
255 255 255 255 255 255 255 255 255 255 255 255 255 255 255 255
255 255 255 255 255 255 255 255 255 255 255 255 255 255 255 255
255 255 255 255 255 255 255 255 255 255 255 255 255 255 255 255
255 255 255 255 255 255 255 255 255 255 255 255 255 255 255 255
255 255 255 255 255 255 255 255 255 255 255 255 255 255 255 255
255 255 255 255 255 255 255 255 255 255 255 255 255 255 255 255
255 255 255 255 255 255 255 255 255 255 255 255 255 255 255 255
255 255 255 255 255 255 255 255 255 255 255 255 255 255 255 255
255 255 255 255 255 255 255 255 255 255 255 255 255 255 255 255
255 255 255 255 255 255 255 255 255 255 255 255 255 255 255 255
255 255 255 255 255 255 255 255 255 255 255 255 255 255 255 255
255 255 255 255 255 255 255 255 255 255 255 255 255 255 255 255
255 255 255 255 255 255 255 255 255 255 255 255 255 255 255 255
255 255 255 255 255 255 255 255 255 255 255 255 255 255 255 255
255 255 255 255 255 255 255 255 255 255 255 255 255 255 255 255
255 255 255 255 255 255 255 255 255 255 255 255 255 255 255 255
255 255 255 255 255 255 255 255 255 255 255 255 255 255 255 255
255 255 255 255 255 255 255 255 255 255 255 255 255 255 255 3
4 4 4 9 7 5 4 3 2 2 1 2 255 1 1 1
0 0 1 1 0 1 0 2 1 2 1 255 2 2 2 1
1 1 1 1 1 1 1 0 1 255 0 1 2 2 2 1
1 1 2 1 1 1 1 2 255 3 3 1 1 1 1 1
1 1 2 1 1 0 1 255 1 1 1 1 2 2 2 1
1 1 0 0 1 255 0 1 1 1 1 1 1 2 2 1
1 0 0 0 255 1 1 1 1 1 1 1 0 0 0 1
1 1 255 1 2 2 3 2 1 1 1 1 1 1 1 1
1 255 1 1 1 1 1 1 1 0 0 0 0 2 2 2
255 2 2 2 1 1 1 1 1 1 1 1 1 2 255 2
2 2 1 1 1 1 0 0 1 1 2 2 2 255 1 1
1 1 1 2 2 2 2 0 0 0 1 2 255 1 0 2
2 2 1 1 1 1 2 2 2 1 255 0 1 2 2 2
1 1 1 1 2 2 2 2 2 1 2 1 1 0 1 2
2 1 1 1 1 2 2 2 1 1 1 1 1 1 255 1
1 1 1 1 1 1 1 1 2 2 2 2 2 255 1 2
2 2 2 1 1 1 1 1 1 1 1 255 1 1 1 0
2 2 2 0 1 2 1 2 1 3 255 2 2 2 1 1
1 1 1 1 1 2 1 1 1 255 1 1 1 2 2 2
2 2 2 2 2 1 1 1 255 1 1 1 1 1 1 0
1 1 2 2 1 0 255 1 1 1 0 0 1 1 1 1
1 1 1 1 1 255 1 1 2 1 1 1 1 1 1 0
0 1 1 255 1 1 1 1 0 1 1 1 1 0 1 0
1 0 255 1 1 1 1 1 1 1 1 1 1 2 2 1
255 1 1 2 1 1 1 1 2 2 1 0 0 0 1 255
2 1 1 1 1 1 2 1 1 0 1 2 1 1 255 1
1 1 1 1 1 1 0 1 2 2 2 1 255 2 2 1
0 0 0 1 2 1 1 1 2 3 3 255 5 7 8 9
9 9 9 3 2 2 2 2 1 255 1 1 1 0 0 2
1 0 0 0 0 0 1 1 255 2 2 1 1 1 1 1
1 1 1 2 2 1 255 0 0 0 2 0 1 1 2 2
1 1 1 1 2 255 2 2 1 1 0 1 1 2 2 2
1 1 1 2 255 1 1 1 2 2 2 0 1 1 1 1
1 1 255 0 1 1 1 1 1 1 1 1 1 1 1 0
1 255 1 1 1 1 1 2 2 1 0 0 0 1 1 255
2 2 2 3 2 1 1 1 1 1 0 0 0 1 255 1
1 1 1 1 1 1 0 0 0 1 1 2 2 255 2 1
1 1 1 1 1 2 2 1 0 0 2 255 2 2 1 1
0 1 1 1 0 1 2 2 2 2 255 1 1 2 1 1
1 1 1 1 0 0 0 0 1 255 0 0 2 2 2 1
2 2 2 2 2 3 2 255 2 2 2 2 2 1 1 0
0 1 1 2 2 2 0 2 1 1 0 0 2 2 2 1
1 2 2 2 1 0 0 1 1 1 1 255 1 0 1 1
0 0 0 1 1 2 1 1 1 1 255 1 2 2 2 2
1 1 1 1 1 1 1 1 255 1 1 2 2 2 0 0
0 0 1 1 2 2 3 255 2 2 2 1 1 1 1 1
1 1 1 1 0 1 255 1 0 0 1 1 1 2 2 2
1 1 1 1 1 255 1 1 1 1 2 1 2 1 2 2
2 1 0 255 2 1 1 0 0 1 1 2 2 2 1 1
1 1 255 1 1 1 1 1 2 2 2 1 0 0 1 1
255 2 2 1 1 0 1 2 2 2 1 1 1 1 1 255
1 1 1 1 1 1 1 1 1 1 2 2 1 255 1 1
1 1 1 1 2 3 2 2 1 0 1 1 255 2 2 1
1 1 1 3 1 1 0 0 2 1 0 255 1 1 1 1
1 1 2 1 1 2 2 2 1 255 1 2 2 0 0 2
2 2 2 2 2 2 3 5 255 7 8 9 9 9 7 9
5 3 2 1 2 2 255 1 1 1 1 1 2 1 1 1
0 1 1 1 1 255 2 2 1 1 1 2 2 2 2 2
2 1 1 255 0 0 0 0 0 1 2 2 3 3 1 1
1 1 255 1 1 0 1 0 2 2 2 1 1 1 2 2
2 255 1 1 2 2 2 1 1 1 1 1 0 0 0 255
0 1 1 2 2 1 1 1 2 2 2 2 1 1 255 1
0 0 1 1 2 2 2 0 0 0 1 1 255 1 1 1
3 2 1 1 1 1 1 1 1 1 1 255 1 1 1 1
1 3 3 3 1 1 1 1 1 1 255 2 1 1 1 1
1 1 2 2 1 1 1 3 255 0 0 1 1 1 1 2
2 2 1 1 2 2 1 255 1 1 2 2 2 1 1 3
1 2 0 0 0 1 255 0 0 0 2 2 2 2 5 3
3 3 3 2 255 1 1 2 2 2 1 2 0 1 1 1
1 1 1 1 1 2 2 0 1 2 3 3 3 1 2 0
0 0 0 1 1 1 1 1 255 0 0 0 1 1 1 1
2 2 2 1 1 1 1 255 1 1 2 3 3 2 1 1
1 1 1 1 1 255 1 1 1 2 2 1 1 0 0 1
1 2 2 2 255 1 0 1 1 1 1 1 1 1 1 1
1 1 1 255 0 0 0 1 1 1 3 3 3 2 2 1
2 1 255 1 1 1 1 2 7 7 4 3 3 3 2 0
255 1 1 0 1 1 2 2 7 3 2 1 1 1 1 255
2 2 1 2 2 2 3 3 3 2 1 1 1 255 2 2
2 1 0 1 4 10 4 3 1 1 1 1 255 1 2 2
2 3 18 18 3 2 2 2 2 1 255 1 1 1 1 1
4 4 3 2 3 2 2 1 1 255 2 2 2 2 2 2
3 3 2 1 2 2 2 1 255 1 2 2 2 2 2 3
2 2 2 2 2 1 255 1 2 2 2 2 3 3 3 3
3 3 3 4 5 255 5 7 9 9 9 9 10 10 7 3
2 2 1 255 1 1 1 1 1 2 2 2 2 2 1 2
2 2 255 2 2 1 1 1 3 3 4 4 2 2 1 1
255 1 1 0 1 7 9 33 33 33 35 7 1 1 1 255
1 1 0 0 1 2 3 5 2 1 1 1 1 1 255 2
2 2 2 2 1 1 1 1 1 1 1 0 255 1 1 1
2 3 3 22 22 29 14 3 1 0 0 255 0 0 0 1
2 2 4 10 15 15 3 2 2 255 1 1 1 1 0 2
2 1 1 1 1 1 0 1 255 1 0 0 1 3 4 4
4 4 1 1 1 1 1 255 1 1 1 1 1 1 2 3
3 3 1 1 3 255 1 1 1 1 2 4 5 5 3 2
2 2 2 1 255 1 1 2 2 2 3 37 37 15 2 2
1 0 1 255 0 0 1 1 1 2 49 49 49 36 3 1
1 255 1 1 1 1 1 2 3 2 0 1 1 1 1 1
2 2 2 2 0 1 1 2 3 3 1 1 0 0 0 1
1 1 1 1 1 255 2 1 1 1 1 1 1 11 11 13
1 1 1 1 255 1 1 1 3 4 7 1 1 1 1 1
1 1 255 1 1 1 1 1 0 0 0 0 1 1 1 2
2 255 1 0 1 1 1 2 4 4 2 1 1 1 1 2
255 1 1 1 1 1 3 5 7 7 5 3 2 2 1 255
0 0 1 2 9 14 9 9 5 3 3 1 1 255 1 1
0 2 2 4 11 13 9 3 3 1 1 1 255 1 2 2
2 2 7 8 8 15 5 3 2 2 255 1 1 2 2 1
4 14 17 14 7 3 1 1 1 255 2 2 2 4 42 65
65 60 28 2 2 2 2 255 1 1 1 1 3 4 5 7
2 3 2 2 1 1 255 1 2 2 2 2 3 5 7 3
3 3 3 1 0 255 2 2 1 1 3 5 7 4 3 2
2 1 1 255 1 1 2 3 4 4 4 5 5 3 3 3
4 4 255 5 5 8 10 11 11 13 11 9 5 3 2 2
255 1 2 1 2 3 4 4 3 3 3 3 2 1 2 255
1 2 1 3 18 18 20 16 15 4 3 2 2 255 2 1
1 7 40 46 33 35 47 66 46 7 1 1 255 2 1 1
1 1 3 7 15 7 2 2 2 1 1 255 1 1 2 2
2 2 2 3 2 0 0 1 0 255 1 2 3 3 8 27
36 56 58 29 14 2 1 0 255 1 0 1 1 4 17 17
56 56 46 22 4 1 255 1 1 1 1 2 4 4 4 3
1 1 1 1 1 255 1 1 1 1 4 5 4 4 4 4
1 1 1 1 255 0 0 1 1 2 2 3 4 3 3 1
1 1 255 1 1 1 1 4 7 7 9 5 3 2 3 3
1 255 1 1 1 3 24 45 52 46 40 18 2 1 1 1
255 1 1 1 1 2 109 149 154 158 120 61 2 1 255 1
1 0 1 1 10 10 9 3 2 1 1 1 1 2 2 2
1 2 1 1 1 2 1 0 0 1 5 5 2 2 1 1
1 1 255 2 3 1 1 1 13 3 11 5 5 3 1 1
1 255 1 1 1 4 9 9 0 0 1 1 1 2 1 255
1 1 1 1 0 0 0 1 1 2 1 1 2 2 255 1
0 1 1 1 5 10 8 7 2 1 1 1 1 255 1 1
1 2 3 5 11 13 13 9 5 2 2 1 255 0 1 1
9 13 20 13 24 9 5 4 1 1 255 1 1 0 3 4
4 13 15 9 5 3 1 1 1 255 1 1 2 3 5 5
8 8 23 8 5 3 2 255 1 1 2 2 3 10 21 26
21 23 7 2 2 2 255 2 2 4 51 110 111 128 111 61
28 2 1 1 255 1 1 1 4 4 4 4 7 5 5 3
2 1 1 255 2 2 2 2 5 7 8 8 8 5 3 3
1 1 255 2 2 2 2 5 7 10 8 4 2 2 2 2
255 1 1 2 3 4 5 5 5 5 4 4 3 3 3 255
4 5 8 11 13 15 14 13 11 8 4 3 2 255 1 2
2 3 4 5 4 4 3 3 3 2 1 1 255 1 2 2
3 29 148 176 153 120 84 46 4 3 255 1 1 1 40 71
94 90 66 66 67 66 18 2 1 255 1 1 1 1 1 20
20 23 23 17 2 1 1 1 255 1 1 1 2 2 2 8
8 5 3 2 1 1 255 1 1 3 8 33 37 56 56 56
35 17 4 1 0 255 3 3 1 3 29 32 48 56 60 67
67 5 2 255 1 1 2 1 3 5 10 14 14 16 1 1
1 1 255 1 1 1 1 4 7 4 4 4 4 5 2 1
0 255 1 1 1 1 8 13 8 7 5 5 2 1 1 255
1 1 2 3 7 8 7 8 7 5 3 3 2 1 255 1
1 1 15 46 56 56 62 61 53 23 2 1 1 255 1 1
1 3 109 150 150 154 149 73 51 2 1 255 1 1 1 2
11 14 11 9 14 9 2 1 1 2 2 2 2 1 2 1
1 1 1 0 0 1 5 13 13 10 10 2 1 1 1 255
2 2 1 2 13 14 13 5 3 5 1 1 1 1 255 1
1 1 1 1 4 0 1 1 1 1 1 1 255 1 1 1
1 0 0 0 0 1 2 1 1 1 2 255 1 1 1 2
5 10 10 10 7 2 2 2 1 1 255 1 1 1 3 5
8 8 13 13 18 7 3 2 1 255 0 1 5 17 20 20
17 28 29 22 4 1 1 255 1 1 2 3 4 8 17 23
22 7 4 3 1 1 255 1 1 3 5 5 5 8 9 13
10 5 2 2 255 1 1 1 2 10 30 35 34 34 27 14
4 2 2 255 1 4 51 149 149 111 111 96 92 60 5 1
1 255 1 1 2 7 13 4 4 10 17 8 3 3 1 1
255 2 2 2 3 8 8 8 7 8 5 3 3 1 1 255
2 1 1 2 7 10 10 8 5 3 2 2 2 255 1 1
1 2 4 5 5 5 5 5 4 4 4 3 255 4 8 9
9 13 15 13 10 10 9 5 3 2 255 1 2 3 3 4
4 4 4 3 3 3 2 1 1 255 1 2 2 4 100 176
228 241 255 120 105 20 4 255 1 1 3 34 71 90 77 64
52 52 52 27 13 1 255 0 1 1 2 8 22 20 11 17
17 2 1 1 1 255 1 1 1 2 2 3 14 18 18 13
3 2 1 255 1 1 3 21 33 42 56 48 37 35 27 5
4 2 255 3 3 3 23 48 66 56 56 60 67 67 28 2
255 1 1 2 2 4 8 16 16 16 24 16 14 1 1 255
1 1 1 1 3 4 4 3 5 5 5 2 1 1 255 1
1 2 4 11 15 8 13 13 11 4 1 1 255 1 1 2
3 7 8 8 9 8 5 3 2 1 1 255 1 1 1 24
46 46 41 36 40 53 40 23 1 0 255 0 3 3 4 86
115 150 150 150 73 51 3 2 255 1 1 2 3 10 10 17
9 17 14 2 2 2 2 2 2 2 2 2 2 1 1 0
0 0 1 4 13 15 20 15 3 2 1 1 1 255 1 1
2 4 13 5 5 5 5 8 2 1 0 255 1 1 1 1
7 3 3 3 5 5 5 3 1 1 255 1 1 1 0 0
0 0 0 1 1 1 0 0 255 1 1 1 3 8 11 11
10 7 3 2 2 2 1 255 0 0 1 3 8 10 8 13
18 26 7 4 1 255 0 1 4 13 18 20 18 13 17 22
13 4 1 1 255 1 2 2 2 4 11 17 17 16 7 3
2 1 1 255 1 3 7 7 7 5 8 5 9 7 5 3
1 255 1 1 1 2 21 32 32 18 18 27 22 4 2 2
255 2 4 51 123 123 110 78 73 92 73 22 2 1 1 255
1 2 3 13 10 10 8 8 8 5 3 2 1 255 2 2
3 4 8 8 8 8 9 9 5 3 1 1 255 1 1 4
4 10 8 11 11 14 5 2 2 0 1 255 1 1 2 4
5 5 5 13 10 5 4 4 3 255 3 8 9 9 11 13
11 10 9 8 5 3 2 2 255 2 3 3 4 8 8 8
8 3 3 1 1 1 255 2 2 2 4 100 148 176 241 255
255 106 20 4 1 255 1 3 32 71 94 77 94 41 41 41
30 13 2 255 0 0 1 1 8 22 36 8 14 14 2 1
1 1 255 1 2 2 2 2 5 18 28 23 28 23 2 1
1 255 1 2 33 56 56 48 34 34 34 34 27 4 3 3
255 2 3 29 65 66 62 60 55 55 29 8 3 2 255 1
2 1 4 27 41 16 16 20 16 14 2 2 255 1 1 1
3 3 4 4 4 5 5 5 3 1 1 255 1 2 2 4
11 18 8 13 20 13 4 1 1 1 255 1 2 4 9 9
8 8 7 7 3 1 1 1 255 1 0 1 46 46 46 36
35 40 61 41 33 4 2 255 0 0 0 4 33 115 150 150
150 93 45 28 2 0 255 2 3 4 10 9 9 8 17 14
4 1 1 1 2 2 2 2 2 2 2 2 1 0 0 2
13 13 20 23 20 3 2 1 1 1 255 1 1 2 1 13
10 10 10 11 10 2 2 2 255 1 1 1 1 7 16 5
4 5 5 5 1 1 0 255 0 0 0 0 0 1 0 0
0 0 1 0 0 255 0 1 1 3 8 9 10 10 10 5
3 2 2 1 255 0 0 2 4 8 14 14 15 18 7 7
4 2 255 0 1 4 10 17 22 18 13 13 13 7 2 0
1 255 1 2 2 2 5 17 16 16 18 18 4 2 2 1
255 1 3 7 8 8 13 10 8 8 9 10 3 1 255 1
1 2 3 21 33 33 18 18 37 22 4 2 1 255 2 4
52 149 143 118 47 37 47 41 22 2 1 1 255 1 2 3
7 10 13 11 11 4 3 3 2 2 255 2 3 3 3 8
8 9 7 7 7 5 3 2 0 255 1 2 4 4 17 11
17 14 14 4 1 1 1 1 255 1 1 3 4 4 5 7
13 10 5 4 3 3 255 3 7 9 10 13 11 11 10 9
9 5 3 2 1 255 1 3 3 4 7 4 4 4 4 3
1 1 2 255 2 2 2 4 72 138 150 240 255 255 192 20
2 1 255 1 3 13 34 46 34 34 34 41 41 30 2 2
255 0 0 0 1 3 8 28 8 14 14 7 2 1 2 255
1 2 2 2 3 5 18 22 23 23 7 2 1 1 255 1
2 21 56 56 56 34 37 47 34 27 4 1 1 255 1 1
4 39 39 39 60 62 55 29 10 4 2 255 1 2 3 4
22 41 41 37 29 24 13 0 1 255 1 1 2 3 3 3
3 3 5 5 5 2 2 1 255 1 2 1 3 17 26 5
10 13 13 11 1 1 1 255 0 1 4 5 7 10 9 10
9 7 2 1 1 255 1 0 1 46 46 36 32 35 35 40
41 33 2 2 255 0 0 0 1 23 74 129 132 150 174 93
33 3 2 255 2 2 3 9 9 17 9 14 4 2 1 1
2 1 2 2 2 1 2 2 2 1 1 1 2 13 13 23
33 23 7 2 1 2 2 255 1 0 2 1 4 10 21 21
28 16 8 2 2 255 2 2 2 2 7 16 7 5 5 2
5 2 2 1 255 1 0 0 0 1 1 0 0 0 0 1
1 1 255 0 1 1 2 4 9 9 10 10 5 3 2 2
1 255 0 0 2 4 10 15 17 20 24 7 5 3 2 255
2 2 3 4 11 18 13 9 8 8 7 2 1 1 255 1
1 2 3 7 11 10 10 10 3 3 2 2 1 255 0 1
5 10 20 26 13 9 8 7 7 3 1 255 1 1 3 3
4 15 18 18 37 37 22 2 2 1 255 2 2 35 118 123
123 79 47 47 37 8 2 1 1 255 1 2 3 3 5 5
5 4 4 3 3 2 2 255 1 1 3 3 4 8 8 7
7 7 3 2 2 1 255 1 2 3 4 8 8 8 14 4
3 1 1 1 1 255 0 0 3 5 5 7 7 11 9 5
4 2 3 255 2 3 7 10 13 11 11 8 9 9 3 3
2 2 255 2 2 3 3 4 4 4 4 4 3 1 1 2
255 2 2 2 2 16 96 150 225 240 213 79 18 2 1 255
1 2 4 18 35 28 34 34 54 33 8 2 1 255 1 0
0 1 1 4 22 22 10 7 3 3 1 2 255 1 1 3
3 3 5 17 28 28 23 3 1 1 1 255 1 2 8 36
29 34 34 53 47 34 4 1 0 0 255 1 1 3 8 39
39 60 62 55 14 5 2 2 255 1 1 3 9 11 13 29
37 29 14 1 0 0 255 0 1 2 3 3 3 3 3 4
7 5 2 1 1 255 2 2 1 1 17 27 20 10 7 10
2 1 2 1 255 0 0 4 5 5 8 7 9 9 7 3
1 1 255 1 0 1 13 17 21 32 42 51 60 60 2 2
2 255 2 0 0 2 7 52 104 129 132 151 64 4 3 2
255 2 2 1 3 9 14 14 14 4 1 1 1 2 1 1
1 2 1 1 2 2 1 1 1 2 3 3 8 11 14 7
3 2 1 1 255 1 1 2 1 2 10 10 5 5 5 2
2 2 255 2 2 2 2 2 7 7 5 5 2 1 1 2
2 255 1 0 0 0 1 1 1 1 0 1 1 1 1 255
1 2 1 2 2 4 9 9 10 2 2 1 1 0 255 0
1 1 2 7 8 17 23 24 15 4 2 2 255 2 2 2
2 4 18 21 18 9 7 5 2 2 1 255 1 1 2 2
4 7 7 7 10 2 2 2 1 1 255 0 0 1 11 21
26 21 8 8 3 3 2 1 255 1 1 1 1 3 4 17
20 32 32 8 2 1 0 255 1 2 22 79 79 106 79 106
34 4 2 0 0 1 255 1 1 2 3 5 5 5 4 4
4 3 2 2 255 1 1 1 2 3 4 7 5 5 5 3
2 2 2 255 2 2 2 2 4 4 4 4 2 2 1 1
1 1 255 2 2 2 3 4 7 7 7 5 3 3 2 3
255 1 1 3 5 10 10 11 10 10 10 3 1 1 1 255
2 2 2 3 3 4 4 4 4 3 3 2 2 255 2 1
1 1 10 16 96 174 110 100 27 3 2 2 255 1 1 2
14 24 24 51 54 56 33 2 1 1 255 1 2 1 1 1
1 4 10 4 4 2 2 1 1 255 1 1 2 2 3 3
8 13 13 4 2 1 1 1 255 1 2 3 8 17 21 30
47 35 4 3 0 0 0 255 1 1 1 7 16 35 35 32
32 10 3 2 1 255 1 1 1 1 5 9 11 13 4 4
1 0 0 255 0 0 1 2 3 3 3 3 4 4 4 1
1 1 255 1 1 1 1 2 17 7 5 4 3 1 1 2
2 255 1 0 2 4 4 5 5 8 5 3 1 1 0 255
1 1 0 3 10 10 20 42 42 35 4 2 1 1 255 2
1 2 2 2 7 52 83 88 83 4 3 2 2 255 1 1
1 2 2 5 5 3 2 1 0 1 2 2 2 2 2 1
1 0 2 1 1 1 1 2 2 2 2 8 2 2 2 2
1 255 1 2 2 2 2 2 4 3 3 2 1 2 2 255
1 1 1 0 1 1 3 5 2 1 1 1 1 1 255 1
0 0 0 2 0 0 0 0 1 0 0 0 255 2 2 1
1 1 3 4 3 2 2 2 1 1 1 255 1 1 1 1
3 3 7 8 15 3 2 1 1 255 2 1 1 2 3 11
18 20 9 7 5 2 1 1 255 1 1 1 2 3 4 4
3 3 2 2 2 1 1 255 1 0 1 2 5 11 4 3
3 2 2 2 2 255 2 1 1 1 1 4 5 14 20 8
2 1 1 0 255 2 2 2 2 56 62 62 34 3 2 2
0 0 1 255 1 1 2 3 5 3 3 3 4 2 1 1
1 255 1 1 1 2 2 2 2 2 4 4 2 2 2 2
255 2 2 2 1 2 3 3 3 2 2 2 2 1 1 255
2 2 2 2 2 5 5 5 4 2 2 2 1 255 1 1
2 3 5 5 5 8 8 3 0 0 1 1 255 2 2 2
2 2 2 4 4 4 3 2 1 2 255 1 0 0 0 1
3 11 26 40 27 2 2 2 2 255 1 0 0 2 14 17
24 33 33 3 1 1 1 255 1 3 2 1 1 1 1 2
2 2 2 2 1 0 255 1 1 2 1 2 2 3 3 2
1 1 0 2 1 255 1 2 2 3 3 9 21 21 4 2
1 0 0 1 255 1 1 1 1 7 5 23 23 4 3 2
1 1 255 1 1 1 1 1 4 3 3 3 3 1 0 0
255 0 0 0 1 1 1 2 2 2 2 2 1 0 0 255
1 1 1 1 2 3 3 3 2 1 0 0 0 2 255 2
2 2 2 2 4 4 4 2 2 1 1 0 255 1 1 1
1 1 3 10 20 20 4 2 2 2 1 255 1 1 2 2
2 2 2 14 2 3 2 2 2 2 255 1 1 1 1 2
2 2 2 2 2 0 0 2 2 2 2 2 1 1 0 2
2 1 1 1 1 1 2 1 2 1 2 2 1 1 255 1
1 2 2 2 2 2 1 2 1 1 1 1 255 1 1 1
1 1 2 2 2 2 1 1 1 1 1 255 1 0 0 0
1 0 0 0 0 2 1 1 1 255 2 2 1 1 1 2
1 1 1 1 2 2 1 1 255 1 1 1 1 3 2 3
2 3 3 1 1 1 255 1 1 1 2 2 2 3 9 3
3 1 1 1 1 255 1 1 1 1 1 3 3 3 2 2
2 1 1 1 255 1 1 2 2 2 1 2 1 1 1 1
1 2 255 2 1 1 1 1 2 2 3 3 2 1 1 1
0 255 1 2 2 2 3 5 7 3 2 2 2 2 2 2
255 1 1 1 2 3 3 3 3 3 2 2 2 2 255 1
1 1 1 1 1 2 2 2 2 2 2 1 1 255 2 2
1 1 1 2 2 2 1 2 2 2 1 3 255 2 2 2
2 1 2 2 2 1 1 2 2 2 255 1 1 2 2 3
3 3 3 3 1 1 0 1 1 255 0 1 1 1 1 1
2 1 2 2 1 1 1 255 1 0 0 0 1 1 3 3
3 2 1 2 2 2 255 1 0 0 0 2 2 1 1 1
1 1 1 1 255 2 2 1 1 1 1 1 1 0 1 1
1 0 0 255 1 1 1 1 1 1 2 1 2 1 1 0
1 1 255 1 1 2 1 1 2 2 2 1 1 1 2 0
1 255 1 1 1 1 2 2 2 2 2 2 1 1 1 255
1 1 1 1 1 1 2 2 2 2 1 1 1 255 2 3
0 1 1 1 2 2 2 2 1 1 0 0 255 1 1 1
1 1 2 2 2 0 0 0 0 0 1 255 2 1 1 2
2 3 3 2 1 1 1 1 1 255 2 2 2 1 0 1
1 2 2 1 2 2 2 2 255 1 1 2 2 1 1 0
2 1 1 1 1 2 2 255 1 1 2 2 2 2 1 2
2 2 1 1 2 2 2 2 1 1 1 0 1 1 1 1
1 1 2 2 1 2 1 1 1 1 1 255 1 1 2 2
2 2 2 2 2 2 2 1 1 255 1 1 1 1 1 1
1 1 1 1 0 1 1 1 255 2 2 2 2 2 0 0
0 0 0 0 1 2 255 2 1 1 1 1 1 0 1 1
2 2 2 1 1 255 1 1 1 1 3 2 1 1 1 0
0 1 1 255 0 1 2 2 2 1 1 2 1 1 1 1
1 1 255 1 1 1 0 0 1 2 1 1 1 1 1 1
1 255 1 1 2 1 1 1 1 1 1 1 0 0 2 255
1 1 1 2 2 2 2 2 2 1 1 1 0 1 255 1
1 1 2 2 2 2 2 2 1 2 2 2 2 255 1 1
1 1 2 2 1 1 1 1 2 2 2 255 1 1 1 0
0 2 2 2 2 2 2 1 1 1 255 1 1 1 1 1
1 1 1 1 2 1 1 0 0 255 2 2 2 2 2 2
2 1 1 0 1 2 2 255 1 2 2 2 2 2 2 2
2 1 1 1 1 1 255 0 1 1 1 2 1 2 1 1
1 1 1 1 255 1 1 1 1 1 1 2 2 2 1 1
1 2 2 255 1 1 1 1 1 1 1 1 1 1 1 1
1 255 2 2 2 1 1 1 1 1 0 1 1 2 2 2
255 2 1 1 1 1 0 0 1 1 1 1 0 1 2 255
2 1 1 1 1 1 1 1 1 1 1 1 1 1 255 1
1 1 1 1 1 0 1 1 1 1 1 1 255 2 2 2
2 1 1 1 2 1 1 1 1 1 255 2 3 2 1 1
1 2 2 2 2 0 0 0 1 255 1 1 0 1 0 1
1 1 0 0 0 0 1 1 255 2 2 2 2 1 1 0
0 1 2 2 1 1 255 1 2 2 2 0 1 1 1 1
1 1 2 2 1 255 1 2 2 2 1 0 0 0 1 1
1 1 1 1 255 1 0 1 1 2 1 1 1 1 1 1
1 2 2 2 1 1 255 255 255 255 255 255 255 255 255 255
255 255 255 255 255 255 255 255 255 255 255 255 255 255 255 255
255 255 255 255 255 255 255 255 255 255 255 255 255 255 255 255
255 255 255 255 255 255 255 255 255 255 255 255 255 255 255 255
255 255 255 255 255 255 255 255 255 255 255 255 255 255 255 255
255 255 255 255 255 255 255 255 255 255 255 255 255 255 255 255
255 255 255 255 255 255 255 255 255 255 255 255 255 255 255 255
255 255 255 255 255 255 255 255 255 255 255 255 255 255 255 255
255 255 255 255 255 255 255 255 255 255 255 255 255 255 255 255
255 255 255 255 255 255 255 255 255 255 255 255 255 255 255 255
255 255 255 255 255 255 255 255 255 255 255 255 255 255 255 255
255 255 255 255 255 255 255 255 255 255 255 255 255 255 255 255
255 255 255 255 255 255 255 255 255 255 255 255 255 255 255 255
255 255 255 255 255 255 255 255 255 255 255 255 255 255 255 255
255 255 255 255 255 255 255 255 255 255 255 255 255 255 255 255
255 255 255 255 255 255 255 255 255 255 255 255 255 255 255 255
255 255 255 255 255 255 255 255 255 255 255 255 255 255 255 255
255 255 255 255 255 255 255 255 255 255 255 255 255 255 255 255
255 255 255 255 255 255 255 255 255 255 255 255 255 255 255 255
255 255 255 255 255 255 255 255 255 255 255 255 255 255 255 255
255 255 255 255 255 255 255 255 255 255 255 255 255 255 255 255
255 255 255 255 255 255 255 255 255 255 255 255 255 255 255 255
255 255 255 255 255 255 255 255 255 255 255 255 255 255 255 255
255 255 255 255 255 255 255 255 255 255 255 255 255 255 255 255
255 255 255 255 255 255 255 255 255 255 255 255 255 255 255 255
255 255 255 255 255 255 255 255 255 255 255 255 255 255 255 255
255 255 255 255 255 255 255 255 255 255 255 255 255 255 255 255
255 255 255 255 255 255 255 255 255 255 255 255 255 255 255 255
255 255 255 1 1 0 1 1 1 0 0 0 1 1 1 1
1 1 1 2 2 255 1 2 1 1 1 1 1 1 1 2
3 3 2 255 1 2 2 2 2 0 0 0 1 0 0 0
0 1 255 1 2 2 0 0 0 0 0 2 2 3 3 1
255 0 0 1 1 1 1 1 1 1 1 2 0 0 0 255
1 1 1 1 1 1 1 1 0 0 1 1 1 255 0 1
1 1 2 1 1 1 1 1 1 2 2 3 255 2 1 2
0 1 0 1 2 2 2 1 1 1 1 255 1 1 1 1
1 1 1 1 1 1 0 0 0 255 1 1 2 2 2 1
2 2 2 1 1 0 0 1 255 0 0 0 1 1 2 1
1 1 1 1 1 1 1 255 1 2 2 2 1 1 1 2
1 1 2 1 1 255 1 1 1 1 0 1 1 1 1 1
2 1 1 1 255 1 2 1 2 1 1 1 1 0 0 0
1 1 1 255 1 1 2 2 2 2 2 2 1 1 1 1
2 255 1 1 1 1 1 1 1 1 2 2 2 1 1 1
255 1 1 1 1 1 1 1 1 0 1 1 3 3 255 1
1 1 1 2 2 2 2 1 0 0 0 2 1 255 0 0
1 1 2 1 1 1 1 1 1 2 2 255 2 2 2 2
2 1 2 1 1 1 2 2 2 2 255 1 1 1 1 2
2 1 1 1 1 1 1 1 2 255 2 1 1 1 1 3
1 1 1 1 1 1 1 0 255 1 1 1 1 1 1 0
0 1 1 0 0 1 255 1 1 2 2 0 1 1 1 0
1 1 1 1 255 1 2 2 2 2 1 1 0 1 1 0
0 1 2 255 2 1 0 1 0 1 1 1 1 1 1 1
1 1 255 1 1 2 1 0 0 0 0 1 1 1 0 1
255 1 1 3 1 0 0 0 1 1 2 2 2 1 1 255
2 2 1 1 1 1 1 1 1 1 1 1 0 0 255 0
1 1 1 1 1 1 1 2 1 1 1 1 1 2 1 1
1 1 1 2 2 1 1 0 0 0 1 1 1 1 1 1
1 1 255 1 1 1 1 1 1 0 1 1 2 3 3 1
255 1 2 2 2 2 1 1 1 1 1 0 0 0 1 255
1 0 0 0 0 0 0 1 2 2 2 2 1 255 0 0
1 1 0 1 1 1 1 1 1 0 0 0 255 2 1 1
0 1 1 1 0 0 2 1 1 1 255 1 1 1 1 1
1 1 1 1 1 2 2 2 2 255 1 1 2 2 1 1
1 2 2 2 2 1 1 0 255 0 1 1 1 1 1 1
1 1 1 1 1 0 255 1 2 2 1 1 1 1 2 2
1 1 0 1 1 255 0 0 0 1 2 2 2 1 1 1
2 1 1 1 255 1 2 2 2 0 1 2 2 1 1 1
1 0 255 1 2 1 1 0 0 0 1 1 1 2 1 2
1 255 1 2 1 1 1 2 1 1 0 0 1 1 2 1
255 0 0 2 1 2 2 3 3 2 1 1 2 2 255 1
1 1 1 1 1 1 1 2 2 2 2 2 1 255 1 1
1 1 1 2 1 1 0 0 0 1 1 255 1 1 1 1
1 2 3 2 1 0 0 0 1 1 255 0 0 2 1 2
1 1 1 1 0 1 1 2 255 2 1 2 2 2 1 1
1 1 1 2 2 2 1 255 1 1 1 2 2 3 2 1
1 2 2 1 1 1 255 2 1 1 1 3 4 4 3 2
1 1 1 1 0 255 1 1 1 1 1 1 0 1 1 1
0 0 1 255 1 1 1 1 3 3 3 2 1 1 1 1
1 255 1 2 2 2 2 1 1 1 1 1 1 1 1 2
255 3 2 1 1 0 1 1 2 1 1 1 0 0 1 255
1 1 2 1 0 1 1 2 1 1 1 0 1 255 1 1
2 2 2 0 1 2 2 2 2 3 2 1 255 1 1 1
1 1 1 1 1 1 1 1 2 1 1 255 1 1 1 2
1 1 1 2 2 2 2 1 1 1 3 1 1 1 1 1
1 1 1 1 0 0 0 0 1 1 1 1 1 1 0 255
1 1 1 1 1 0 0 0 1 1 3 3 1 255 1 2
2 2 2 1 1 1 1 2 2 3 1 1 255 1 0 0
0 0 1 1 1 1 2 2 2 1 255 1 0 0 1 1
1 3 3 1 1 1 1 0 0 255 1 1 0 0 0 1
1 0 2 0 1 2 2 255 1 1 1 1 1 0 1 1
1 1 0 1 1 1 255 3 1 1 0 1 1 1 2 2
2 1 0 1 0 255 0 0 0 1 2 2 0 0 1 1
1 1 0 255 1 2 2 2 1 1 1 2 2 3 1 0
1 1 255 1 0 1 1 1 1 1 1 1 0 1 1 2
1 255 1 1 2 2 1 2 2 2 1 1 1 1 0 255
1 2 0 1 0 1 1 1 1 2 2 1 2 1 255 1
1 1 1 1 1 1 1 1 0 2 2 2 2 255 2 1
2 1 2 2 2 2 1 2 2 2 2 255 1 1 1 0
0 1 1 1 3 3 2 2 1 1 255 2 1 1 1 2
3 3 3 1 1 1 1 1 255 1 1 2 1 1 2 2
2 3 1 0 0 1 1 255 0 1 2 1 2 1 1 0
1 1 1 1 3 255 1 0 0 2 2 2 2 2 2 2
2 1 1 1 255 1 2 2 2 2 2 3 3 7 7 3
0 0 1 255 3 1 1 2 4 21 21 17 7 4 2 1
1 1 255 1 1 2 2 2 2 1 2 2 1 0 0 1
255 1 1 1 0 1 3 4 3 3 2 2 1 1 255 1
1 2 1 1 1 1 1 2 1 1 0 1 2 255 3 2
1 1 0 2 2 2 1 1 1 1 1 1 255 2 1 1
0 0 1 2 2 2 1 1 1 1 255 1 1 2 2 0
0 1 1 2 2 2 2 1 2 255 2 2 1 1 1 1
1 1 1 1 2 2 2 1 255 1 1 1 1 1 1 2
2 2 2 2 1 1 1 1 1 1 1 1 1 1 1 1
1 3 0 0 0 1 1 1 1 1 1 1 255 1 1 2
2 2 1 0 0 1 1 2 1 0 255 1 1 1 1 1
1 1 1 2 2 3 3 1 0 255 1 1 0 0 1 3
13 2 1 1 1 1 1 255 2 1 1 1 2 3 9 14
3 3 3 1 0 1 255 1 0 0 1 1 2 1 2 2
2 2 1 2 255 1 1 1 1 1 1 1 1 1 1 1
1 1 1 255 1 1 0 0 0 1 1 1 1 0 1 1
1 2 255 0 0 0 1 2 2 1 1 1 1 2 2 1
255 1 1 2 2 1 1 1 1 1 3 2 1 1 1 255
1 1 1 1 2 2 2 1 1 0 2 2 2 1 255 1
1 1 0 1 2 3 3 1 2 2 1 1 255 1 1 1
2 2 3 3 3 2 2 2 2 2 2 255 1 2 2 1
1 1 1 1 1 1 2 1 1 1 255 2 1 2 1 2
3 3 2 2 2 2 2 1 255 1 0 0 0 1 1 1
2 2 2 2 2 2 1 255 1 2 2 2 3 4 4 3
3 3 1 0 1 255 2 1 0 1 1 2 3 3 4 4
2 1 1 1 255 2 2 2 2 2 2 1 1 1 1 1
1 3 255 2 0 0 1 2 2 3 4 4 4 2 1 1
1 255 2 2 2 2 2 3 8 30 30 24 9 3 1 1
255 1 1 3 4 22 22 21 21 17 11 5 2 1 1 255
1 1 1 1 2 2 3 3 3 2 0 0 0 255 2 1
1 1 2 2 4 4 4 2 2 1 0 255 1 1 2 2
2 1 1 1 2 2 2 1 1 1 255 2 2 1 1 1
2 2 2 2 1 0 0 1 2 255 2 1 1 0 0 2
4 4 2 1 1 1 1 255 1 1 1 1 1 1 1 2
3 3 3 1 1 1 255 1 1 1 1 1 1 1 1 2
1 2 2 2 2 255 1 1 1 1 1 1 4 8 8 8
4 2 2 1 2 1 1 1 1 1 1 1 1 1 1 0
0 2 2 2 1 1 1 1 1 255 2 2 2 2 3 3
1 1 1 1 1 0 0 255 0 0 1 1 1 1 1 1
2 1 2 1 1 1 255 1 1 1 2 3 13 32 13 7
2 2 1 0 255 1 1 1 2 3 9 16 16 15 4 4
1 1 1 255 0 0 0 0 2 5 5 5 2 0 1 1
2 255 1 1 1 1 1 2 2 3 1 2 1 1 1 1
255 1 1 1 0 1 1 2 3 1 0 1 1 2 2 255
3 1 1 1 1 1 1 3 3 2 2 2 1 255 1 1
1 2 2 1 1 2 3 3 3 2 1 0 255 1 1 2
1 2 2 2 1 1 1 2 2 2 1 255 1 1 1 2
2 3 4 4 4 2 2 1 1 255 1 1 1 2 5 9
9 7 7 3 3 2 1 1 255 1 1 2 3 3 2 2
2 2 2 2 1 1 1 255 2 1 2 1 2 2 1 1
1 2 3 4 2 255 0 0 0 0 1 2 2 2 5 7
5 2 0 1 255 2 2 3 3 4 5 5 5 4 3 3
1 1 255 2 1 1 1 3 3 3 3 5 5 4 2 2
1 255 2 2 2 3 5 22 22 20 9 2 1 1 1 255
2 0 0 1 2 3 7 7 10 13 7 2 1 1 255 1
2 2 2 2 37 87 65 65 65 29 7 2 1 255 1 3
5 46 33 33 29 48 47 52 11 2 1 1 255 2 2 2
2 3 3 3 4 4 4 2 1 1 255 2 2 2 2 5
2 5 13 13 11 3 1 0 255 1 1 2 2 2 1 1
1 2 3 2 1 1 1 255 1 1 0 1 1 2 2 3
3 2 1 2 1 2 255 2 1 1 1 3 5 5 5 5
1 1 2 2 255 1 1 1 1 1 1 3 3 3 3 1
1 1 0 255 1 1 1 1 1 1 1 1 3 1 2 2
2 1 255 0 1 1 1 1 4 8 14 16 26 18 2 2
1 1 1 1 1 1 0 1 1 1 1 1 3 3 2 2
2 3 1 1 1 2 255 3 2 2 3 4 4 3 17 4
1 1 0 0 255 1 1 1 1 1 1 1 1 2 1 1
1 1 1 255 1 1 1 2 21 33 39 13 8 7 3 2
2 255 2 1 2 2 3 5 11 15 15 7 5 3 1 1
255 1 1 1 2 8 11 11 5 4 1 0 1 1 255 1
1 1 2 3 3 8 8 8 5 5 2 1 1 255 1 1
1 1 1 11 22 22 22 5 1 2 2 2 255 2 2 1
1 1 1 3 7 7 4 3 2 1 255 1 1 1 1 1
1 1 3 9 20 20 2 1 0 255 1 1 2 2 2 2
4 4 2 2 2 2 1 1 255 1 1 2 2 3 10 10
8 4 4 3 1 1 255 1 1 2 5 9 22 11 9 10
10 3 2 2 2 255 2 2 2 3 3 5 8 3 3 2
2 1 1 1 255 1 1 2 1 2 2 3 2 1 1 1
2 1 255 1 0 0 1 3 7 14 16 16 15 8 3 1
1 255 1 2 3 4 5 5 5 3 4 4 4 1 1 255
2 1 1 3 4 5 7 7 7 10 10 3 2 1 255 2
2 3 3 29 29 40 40 26 9 2 1 1 255 2 1 1
1 4 8 9 9 14 27 15 2 1 1 255 1 1 2 3
37 91 123 123 123 163 163 29 3 1 255 1 3 45 49 33
28 28 37 37 54 11 2 2 2 255 2 1 2 3 3 3
3 4 4 4 4 2 1 255 2 2 2 5 5 14 14 32
30 13 3 1 1 255 1 2 2 2 2 3 3 4 7 5
4 2 1 1 255 1 1 1 2 2 4 4 4 3 3 3
2 1 1 255 1 0 1 2 5 14 17 11 10 2 1 2
1 255 1 1 1 1 2 4 3 3 3 3 1 1 1 0
255 1 1 1 1 1 1 3 5 9 1 2 2 2 2 255
1 1 2 3 7 7 14 14 17 26 18 2 1 1 1 1
1 1 1 1 1 1 1 1 1 3 3 2 1 3 4 3
2 2 2 255 1 1 2 4 9 5 16 21 21 4 1 0
0 255 1 2 2 2 1 1 3 7 2 2 2 2 1 1
255 1 1 2 7 21 33 36 24 8 8 7 5 2 255 2
2 3 8 10 7 5 7 5 5 5 3 2 1 255 2 2
2 7 10 11 5 5 4 3 0 0 1 255 0 0 0 1
4 10 9 9 9 11 20 5 2 2 255 1 1 1 2 17
43 43 36 53 53 5 2 2 2 255 3 2 1 1 1 3
4 14 15 10 4 2 1 255 1 1 0 0 0 1 1 4
28 51 45 13 1 0 255 1 2 1 1 2 5 33 33 4
1 1 2 2 2 255 2 2 2 3 11 13 13 10 8 4
2 1 1 255 1 2 4 4 8 22 16 22 13 11 4 3
2 2 255 2 1 1 3 4 8 8 2 2 2 2 0 0
1 255 2 2 2 1 1 2 2 2 2 2 1 2 2 255
1 1 1 3 5 14 14 15 16 16 8 3 2 1 255 1
3 3 5 10 7 7 7 7 7 4 2 1 255 1 1 1
3 5 7 7 4 4 9 9 5 1 1 255 2 2 3 29
35 39 61 61 32 26 2 2 2 255 1 1 1 2 7 14
14 16 21 30 15 5 2 1 255 1 1 2 5 73 91 123
123 180 164 163 62 3 1 255 1 3 21 24 24 30 33 42
42 42 20 2 2 1 255 3 3 3 3 7 7 4 4 4
4 3 2 2 255 1 1 4 10 10 18 18 30 30 33 11
2 1 255 1 2 2 2 3 3 3 5 7 8 4 2 1
1 255 0 2 1 3 4 7 7 4 3 3 3 1 1 1
255 1 2 2 4 11 17 18 13 13 8 1 1 0 255 1
1 1 1 5 10 3 2 1 2 2 2 2 2 255 1 1
1 0 0 1 2 1 2 1 1 1 2 2 255 1 2 3
7 8 8 16 27 18 29 18 2 1 1 2 1 1 0 1
1 1 1 2 1 2 2 3 1 1 2 4 2 1 2 2
255 1 1 1 13 14 5 7 21 21 15 1 1 1 255 2
2 2 1 3 3 3 5 2 5 5 2 1 1 255 1 1
1 7 15 33 36 35 8 8 11 11 2 255 2 1 3 8
7 7 5 7 5 5 4 3 2 1 255 2 3 3 8 13
13 10 4 4 3 0 0 0 255 0 0 1 4 14 13 13
10 10 10 9 9 2 1 255 1 1 2 3 17 47 36 27
34 45 41 3 1 1 255 1 1 1 1 2 2 4 14 21
14 5 2 1 255 1 2 0 0 1 1 1 1 16 28 20
2 2 1 255 1 1 1 1 1 16 59 59 41 3 1 2
2 2 255 1 1 1 3 11 11 7 8 8 5 2 1 0
255 1 2 2 4 5 16 16 22 11 10 4 3 2 2 255
2 1 0 0 4 8 7 2 2 2 2 1 0 0 255 2
2 2 1 1 2 2 2 1 1 1 1 1 255 1 1 2
4 7 14 14 14 11 11 8 3 1 0 255 1 3 3 4
10 10 7 7 7 7 4 2 1 255 0 1 1 3 5 7
7 4 4 4 5 2 2 2 255 3 3 4 29 64 68 62
61 56 32 2 2 2 255 1 1 2 2 7 10 21 21 30
32 17 14 2 1 255 1 1 2 10 73 91 107 192 198 187
164 64 2 1 255 1 3 9 22 22 28 39 42 42 36 27
2 2 1 255 3 3 3 4 7 4 4 4 4 3 2 2
2 255 1 1 3 4 7 18 18 27 27 27 11 3 1 255
1 2 2 2 3 3 3 3 7 7 4 3 1 1 255 1
2 2 3 4 7 4 3 3 3 3 0 0 0 255 2 2
2 4 10 18 18 13 13 7 2 2 1 255 1 1 1 2
4 3 3 3 1 2 4 4 2 2 255 1 1 2 2 1
1 1 1 1 1 2 1 2 2 255 1 1 1 3 7 8
16 16 16 17 15 2 1 1 2 2 1 0 1 1 1 1
2 2 2 2 2 2 2 2 2 1 1 1 1 255 1 1
1 13 14 13 9 13 15 3 2 1 1 255 1 2 2 3
4 11 11 5 4 5 5 2 2 1 255 1 1 1 1 9
29 35 35 20 18 15 11 1 255 2 1 3 5 5 10 10
7 5 5 9 3 3 2 255 3 3 1 1 13 22 13 10
4 0 0 0 0 255 0 0 1 2 13 9 9 7 8 9
8 3 1 1 255 1 1 2 5 14 36 47 27 27 43 41
3 1 0 255 1 1 1 1 3 2 3 3 13 7 2 1
1 255 1 1 0 3 2 2 1 1 4 2 4 2 2 0
255 1 1 1 1 1 16 54 41 11 3 1 1 2 2 255
1 0 0 1 7 9 7 15 11 4 2 1 1 255 1 1
1 2 5 11 11 13 10 8 4 2 2 2 255 2 2 2
1 4 7 5 5 4 2 2 0 0 0 255 1 2 1 0
1 1 2 1 1 2 2 2 2 255 2 2 2 4 7 13
16 16 11 11 9 4 2 2 255 2 2 3 4 7 7 4
5 7 7 5 2 1 255 0 0 1 3 4 7 5 4 4
4 3 2 2 2 255 2 4 4 26 77 77 61 52 55 32
4 2 2 255 1 1 1 2 2 10 26 30 21 16 9 3
2 1 255 1 1 1 5 27 74 84 198 200 187 87 62 2
2 255 1 3 9 24 24 28 39 29 29 27 11 2 1 1
255 3 3 2 3 4 4 4 4 4 2 2 2 2 255 1
1 3 4 7 16 13 16 17 27 14 3 1 255 1 2 2
2 3 3 3 3 4 4 3 3 1 1 255 2 2 2 4
5 7 7 4 3 3 1 1 0 1 255 2 2 2 2 9
10 10 10 9 3 2 3 3 255 1 1 1 1 4 3 3
3 3 4 5 5 2 1 255 0 0 2 0 0 0 1 1
1 1 2 1 1 1 255 1 1 1 3 7 10 10 15 10
15 4 1 1 2 2 2 1 1 1 1 1 1 2 2 2
1 1 2 2 1 1 1 1 1 1 255 1 1 1 7 13
9 7 4 7 3 2 1 1 255 1 2 0 0 3 7 7
3 5 5 4 2 2 1 255 1 1 1 1 1 17 35 35
20 17 9 3 1 255 1 1 1 2 5 10 13 13 14 8
8 4 2 1 255 2 2 1 1 1 13 13 10 1 0 0
1 1 255 1 0 2 2 8 8 14 14 10 9 5 2 1
1 255 1 1 2 3 5 11 47 27 27 27 16 1 1 1
255 1 1 1 1 2 1 2 2 3 2 2 1 1 255 1
1 1 3 2 2 1 0 1 1 2 2 2 1 255 1 1
1 1 2 2 11 11 5 5 3 0 0 2 255 1 1 0
2 4 9 9 15 5 4 2 1 1 255 0 1 1 1 5
11 13 11 9 7 2 2 2 2 255 2 2 2 2 2 4
5 5 5 2 2 1 1 1 255 2 2 1 1 1 1 2
1 1 1 2 1 1 255 2 2 2 3 5 7 16 22 20
11 9 3 2 2 255 1 2 2 3 4 7 4 5 5 7
5 2 1 255 1 1 2 3 3 4 4 4 5 3 2 1
2 1 255 2 4 4 26 61 61 35 23 26 17 4 1 2
255 2 1 1 1 1 2 4 16 24 16 9 2 1 1 255
1 1 1 1 21 28 84 130 130 87 86 2 1 1 255 2
2 4 28 28 28 39 18 20 15 8 2 1 1 255 2 2
1 2 3 3 3 3 7 3 2 2 2 255 2 1 2 2
7 22 16 22 17 17 5 3 2 255 1 2 2 2 2 2
3 3 2 2 2 3 1 1 255 2 2 2 2 3 4 4
2 2 2 1 1 1 1 255 2 1 2 1 3 9 9 9
3 2 2 2 0 255 1 1 1 2 2 3 3 7 7 5
3 2 2 1 255 1 1 2 0 0 0 0 0 3 3 2
1 1 1 255 1 1 2 3 7 7 3 13 4 4 3 0
0 1 1 1 1 2 2 2 2 1 1 1 2 2 1 2
1 1 1 1 2 1 2 255 1 1 1 1 7 8 8 2
2 2 2 2 1 255 0 0 0 0 1 1 4 4 5 4
2 1 2 1 255 1 1 1 0 0 9 17 21 16 7 1
1 1 255 1 1 1 1 4 5 10 13 10 7 8 3 2
1 255 3 2 2 0 1 1 13 13 1 1 1 1 2 255
1 0 1 2 3 7 7 7 5 5 2 1 0 0 255 1
2 2 3 2 3 7 16 22 16 1 1 2 2 255 1 0
0 1 2 1 2 2 3 2 2 1 1 255 1 1 2 3
2 2 2 1 1 1 2 2 1 0 255 1 1 1 1 2
2 2 2 2 2 2 0 1 1 255 1 1 1 2 3 3
9 5 4 2 2 1 1 255 1 1 1 1 2 5 11 7
7 5 2 3 3 2 255 2 2 2 2 1 2 3 4 4
2 1 1 1 1 255 2 2 1 1 1 1 2 1 1 1
1 1 1 255 2 2 2 2 3 3 8 16 14 10 2 2
1 2 255 1 2 2 3 4 4 4 4 3 3 2 1 2
255 1 1 1 2 2 3 4 5 5 2 2 1 1 1 255
1 2 3 4 26 23 20 17 17 4 1 1 1 255 1 1
1 1 1 1 3 3 9 3 2 2 2 1 255 1 1 1
1 2 21 28 29 87 29 3 2 2 1 255 1 2 4 14
14 18 18 15 11 8 3 2 1 1 255 2 1 1 3 3
3 3 3 4 3 2 2 2 255 3 3 3 2 2 11 10
10 7 7 4 3 1 255 2 1 1 1 2 2 2 2 2
2 2 2 1 1 255 3 2 1 2 2 3 3 3 1 1
1 1 1 1 255 2 2 2 1 1 2 2 2 1 2 2
2 1 255 1 1 1 1 1 2 3 4 4 4 3 2 2
1 255 1 1 1 1 0 0 0 0 2 2 2 1 2 2
255 2 2 2 3 3 3 4 13 9 3 0 0 1 1 1
1 2 2 2 2 1 1 1 1 0 1 1 1 1 1 2
2 2 1 2 255 2 1 1 0 0 1 1 2 2 2 2
1 1 255 0 0 0 0 1 1 1 2 5 2 1 1 1
1 255 1 1 1 0 0 0 9 7 3 2 1 1 1 255
1 0 1 1 2 2 2 4 5 4 4 2 1 1 255 1
1 2 0 1 1 1 1 1 1 1 1 1 255 1 0 0
1 2 3 3 3 3 2 1 0 0 1 255 2 2 2 2
2 2 2 3 3 2 0 0 2 2 255 1 1 1 2 1
1 1 1 3 2 1 1 2 255 2 1 1 1 1 0 1
1 1 1 2 2 1 1 255 1 1 1 1 1 1 1 1
2 2 2 1 1 2 255 1 1 2 2 2 2 1 5 2
2 1 1 1 255 1 1 1 2 2 2 1 2 1 1 1
3 3 2 255 1 1 2 2 1 2 2 2 1 0 1 1
1 0 255 1 1 1 1 1 1 2 1 1 0 1 1 1
255 2 2 2 2 2 2 3 3 3 2 2 1 1 1 255
1 2 1 2 4 4 4 4 3 3 2 1 2 255 2 1
1 1 2 3 2 5 2 2 2 1 1 1 255 1 1 2
2 3 3 3 3 1 1 1 1 1 255 2 1 1 1 1
1 2 2 2 2 2 1 1 1 255 2 1 1 1 1 1
2 3 3 2 1 1 1 1 255 1 2 2 2 7 10 15
15 3 3 2 1 1 1 255 1 1 1 1 3 3 3 3
3 1 2 2 2 255 1 2 2 2 1 1 3 3 3 3
2 1 2 255 1 1 1 1 1 2 2 2 2 2 2 1
2 2 255 3 1 1 1 1 1 1 1 1 0 1 1 1
1 255 2 2 2 2 1 1 1 1 1 1 0 0 1 255
1 1 1 1 1 1 1 4 3 3 2 2 2 1 255 1
1 1 1 1 0 0 0 2 2 2 1 2 1 255 2 2
2 2 2 3 3 9 3 2 1 1 1 1 1 2 3 2
2 2 2 1 1 0 0 0 1 1 1 1 2 2 1 0
0 255 2 2 2 1 0 1 1 2 2 2 1 1 1 255
0 0 2 1 1 1 1 1 2 2 1 1 1 2 255 2
1 1 0 0 0 2 2 2 1 1 1 1 255 1 0 2
2 2 2 1 1 2 2 2 2 1 0 255 1 2 2 1
1 0 0 0 0 1 1 1 1 255 1 1 1 1 2 2
2 2 2 1 1 0 0 0 255 2 2 2 2 2 2 1
1 2 2 2 1 2 1 255 1 0 1 1 1 1 0 1
1 1 1 1 1 255 1 0 0 0 0 0 1 1 1 1
1 1 1 1 255 1 1 1 1 0 0 1 1 1 2 0
1 1 1 255 1 1 1 2 1 1 1 1 1 1 1 1
2 255 1 1 2 2 1 1 0 1 1 1 1 2 2 1
255 1 0 1 1 1 1 1 2 1 0 1 1 0 0 255
1 1 1 0 1 1 2 2 2 2 2 1 1 255 2 2
2 2 2 1 3 2 3 2 2 1 1 1 255 2 2 1
2 2 4 2 3 3 3 2 2 2 255 2 0 0 1 1
2 2 2 1 2 2 2 1 1 255 1 1 2 2 2 3
3 1 0 1 1 1 1 255 1 1 1 1 1 1 1 2
2 2 1 0 0 1 255 2 2 1 1 1 1 1 2 2
2 0 1 1 1 255 1 2 2 2 2 3 3 2 2 2
2 1 1 1 255 1 1 0 0 1 1 2 2 2 2 2
2 2 255 1 1 0 1 1 1 1 2 2 2 2 1 2
255 1 1 1 1 2 2 1 1 1 1 2 1 2 2 255
2 0 1 1 1 0 0 1 1 0 0 0 1 1 255 1
2 2 2 1 2 1 1 1 1 2 2 2 255 1 1 1
2 1 1 0 0 1 1 1 2 3 2 255 0 0 1 2
2 1 0 0 0 1 1 1 1 1 255 1 1 2 2 2
2 1 1 1 1 1 1 1 1 2 2 3 1 2 1 1
1 1 1 0 1 1 1 1 1 2 2 1 0 0 255 2
2 2 1 1 1 1 2 2 1 0 1 1 255 1 1 2
1 2 1 1 1 1 1 1 1 1 2 255 1 1 1 1
1 0 1 2 2 1 1 1 1 255 1 1 2 2 2 1
1 1 2 2 2 0 1 0 255 1 1 1 0 0 0 0
0 0 0 1 1 1 255 1 1 1 1 1 1 2 1 1
0 1 1 1 1 255 2 2 2 2 2 2 1 2 2 2
2 1 1 1 255 2 2 2 2 1 1 0 1 1 1 1
1 1 255 1 0 0 0 0 0 0 1 1 0 1 1 1
1 255 0 1 1 1 1 1 1 1 1 2 2 2 1 1
255 1 1 0 0 0 1 1 1 1 1 1 2 2 255 1
1 2 2 1 1 0 1 1 1 1 1 1 1 255 1 0
1 1 1 1 1 1 1 1 1 1 0 0 255 1 1 1
0 0 1 2 2 2 2 2 1 1 255 2 2 2 2 2
1 1 1 2 1 1 1 1 1 255 2 2 2 2 2 2
1 1 1 2 2 2 1 255 1 0 1 1 1 1 1 1
1 1 1 1 1 2 255 1 2 2 2 1 1 0 0 0
1 1 1 1 255 1 1 1 1 1 1 1 1 1 1 0
0 0 1 255 2 2 1 0 1 0 0 1 1 1 0 0
0 0 255 0 1 1 2 1 2 1 2 2 2 1 1 1
1 255 1 0 0 0 0 0 1 1 2 0 1 1 1 255
0 0 0 0 0 0 0 1 2 1 1 2 2 255 1 1
1 1 2 1 1 1 1 1 1 1 2 2 255 2 0 0
1 0 0 0 1 1 1 1 0 1 1 255 1 2 3 2
1 1 1 1 1 1 1 2 2 255 1 1 0 2 1 1
0 0 1 1 1 1 2 2 255 1 1 1 2 2 1 0
0 0 1 1 1 0 0 255 0 1 1 1 1 1 1 0
0 0 1 1 1 1 2 2 2 255 255 255 255 255 255 255
255 255 255 255 255 255 255 255 255 255 255 255 255 255 255 255
255 255 255 255 255 255 255 255 255 255 255 255 255 255 255 255
255 255 255 255 255 255 255 255 255 255 255 255 255 255 255 255
255 255 255 255 255 255 255 255 255 255 255 255 255 255 255 255
255 255 255 255 255 255 255 255 255 255 255 255 255 255 255 255
255 255 255 255 255 255 255 255 255 255 255 255 255 255 255 255
255 255 255 255 255 255 255 255 255 255 255 255 255 255 255 255
255 255 255 255 255 255 255 255 255 255 255 255 255 255 255 255
255 255 255 255 255 255 255 255 255 255 255 255 255 255 255 255
255 255 255 255 255 255 255 255 255 255 255 255 255 255 255 255
255 255 255 255 255 255 255 255 255 255 255 255 255 255 255 255
255 255 255 255 255 255 255 255 255 255 255 255 255 255 255 255
255 255 255 255 255 255 255 255 255 255 255 255 255 255 255 255
255 255 255 255 255 255 255 255 255 255 255 255 255 255 255 255
255 255 255 255 255 255 255 255 255 255 255 255 255 255 255 255
255 255 255 255 255 255 255 255 255 255 255 255 255 255 255 255
255 255 255 255 255 255 255 255 255 255 255 255 255 255 255 255
255 255 255 255 255 255 255 255 255 255 255 255 255 255 255 255
255 255 255 255 255 255 255 255 255 255 255 255 255 255 255 255
255 255 255 255 255 255 255 255 255 255 255 255 255 255 255 255
255 255 255 255 255 255 255 255 255 255 255 255 255 255 255 255
255 255 255 255 255 255 255 255 255 255 255 255 255 255 255 255
255 255 255 255 255 255 255 255 255 255 255 255 255 255 255 255
255 255 255 255 255 255 255 255 255 255 255 255 255 255 255 255
255 255 255 255 255 255 255 255 255 255 255 255 255 255 255 255
255 255 255 255 255 255 255 255 255 255 255 255 255 255 255 255
255 255 255 255 255 255 255 255 255 255 255 255 255 255 255 255
255 255 255 255 255 255 0 0 1 1 2 2 2 1 1 1
1 1 0 0 0 1 1 1 255 1 1 1 1 1 2 1
2 2 2 2 1 1 255 2 2 2 2 2 1 1 1 1
1 1 0 0 0 255 1 0 1 1 1 1 1 1 0 1
0 1 1 255 1 1 1 1 1 1 1 2 2 2 1 0
0 1 255 1 1 0 0 1 1 1 1 1 1 1 1 1
255 1 1 1 1 1 1 1 1 1 1 1 0 1 2 255
2 2 2 1 1 1 1 2 2 2 2 1 1 1 255 2
2 2 2 2 2 1 2 2 2 2 2 2 255 1 1 0
0 1 1 1 1 1 0 2 1 1 1 255 2 2 2 2
1 2 1 1 1 1 1 2 2 2 255 2 2 2 1 1
1 2 2 1 1 1 2 2 255 1 2 1 2 1 2 2
2 1 1 1 1 1 1 255 3 3 1 0 1 1 1 1
1 1 1 1 0 1 255 1 1 1 1 1 0 0 2 0
0 0 1 2 255 1 1 1 2 2 3 2 2 1 1 1
1 1 1 255 2 2 1 2 2 2 1 1 1 1 1 1
0 255 0 1 1 2 2 2 1 1 1 1 1 1 2 1
255 1 1 1 0 1 0 0 0 0 1 1 1 1 255 1
1 2 2 1 1 1 1 1 1 0 0 0 1 255 1 1
1 1 2 2 2 1 1 1 1 0 0 0 255 1 1 1
1 1 1 1 1 0 1 1 1 1 0 255 0 0 0 1
1 2 3 2 1 1 2 1 1 255 1 1 1 0 0 0
1 2 1 0 0 0 2 255 2 1 1 1 1 1 1 1
1 1 1 2 2 2 255 1 0 0 1 1 1 1 1 1
1 1 2 1 1 255 1 1 1 1 1 1 1 1 1 1
1 1 1 255 2 2 1 1 1 1 1 1 2 1 1 1
1 2 255 2 1 1 1 1 1 0 1 1 1 1 1 1
0 255 1 1 2 1 2 2 2 1 0 0 1 1 0 0
1 1 1 0 1 1 1 1 1 2 1 0 1 0 0 0
0 0 1 1 1 255 1 1 1 3 2 3 0 1 1 2
2 2 1 255 1 2 2 2 2 1 1 1 1 1 1 1
1 1 255 1 0 0 1 1 1 1 1 1 2 1 1 1
255 1 1 1 1 1 0 1 1 1 1 1 1 1 1 255
1 1 1 2 2 3 2 3 2 2 2 1 1 255 1 1
0 1 1 1 1 2 1 0 0 0 1 2 255 2 2 2
1 1 1 1 1 2 2 1 1 1 1 255 2 2 2 2
1 1 1 2 2 1 1 2 2 255 1 1 1 1 1 1
1 1 1 2 2 2 2 2 255 2 2 2 1 1 1 1
2 2 1 1 1 1 2 255 2 2 2 2 2 1 2 2
1 1 0 1 1 255 1 1 1 1 1 2 3 2 1 1
1 2 2 1 255 3 3 2 1 1 1 1 1 1 1 1
1 0 1 255 1 2 2 2 2 2 2 2 0 1 1 1
2 255 1 1 1 2 2 3 3 1 1 1 1 1 1 1
255 1 2 1 2 2 2 2 1 1 1 1 1 1 255 0
1 1 1 2 2 2 2 2 1 1 1 1 1 255 1 1
1 1 2 2 1 1 2 2 2 1 1 255 0 1 1 2
1 1 0 0 0 0 0 0 0 1 255 1 1 1 1 2
2 3 2 2 2 2 1 0 1 255 1 1 1 1 1 1
2 1 1 1 1 1 1 1 255 2 1 2 1 1 1 2
2 2 2 2 1 1 255 2 3 2 1 1 2 2 2 2
1 0 0 2 255 2 2 1 1 1 1 1 1 1 2 1
0 1 1 255 1 0 0 1 1 1 1 1 1 1 1 1
1 2 255 2 2 1 0 1 2 2 1 1 1 2 2 2
255 2 2 1 1 0 0 1 2 2 2 1 1 1 2 255
2 1 1 1 1 2 1 1 1 1 2 2 2 2 255 1
1 1 1 2 2 4 2 1 1 1 1 1 1 1 1 1
1 1 1 1 1 1 2 0 0 0 1 1 1 0 1 1
1 1 255 1 1 1 2 2 2 1 1 2 2 1 1 0
255 0 1 1 2 1 1 1 1 1 0 1 1 1 1 255
1 1 0 1 1 2 1 1 1 1 1 1 1 255 1 1
1 1 0 0 0 1 1 1 1 1 1 1 255 1 1 1
1 2 3 3 2 2 1 2 1 1 255 0 0 0 0 0
1 1 2 1 0 0 1 1 2 255 3 2 2 2 1 1
1 3 3 2 1 1 1 1 255 3 2 2 2 2 1 1
1 2 1 2 1 2 255 0 0 0 1 1 2 2 1 1
2 2 2 2 2 255 2 1 2 1 1 1 2 1 2 1
1 1 1 2 255 2 1 1 1 2 1 2 2 1 0 0
2 2 255 1 1 1 1 1 2 2 2 1 1 1 2 1
1 255 1 2 2 1 1 1 1 1 2 1 0 0 0 1
255 2 2 2 2 2 2 2 2 1 1 1 1 2 255 1
1 1 1 2 2 3 1 1 1 1 2 2 1 255 1 1
1 1 2 4 4 4 3 2 1 1 1 255 0 1 1 1
1 1 1 2 2 1 0 0 1 1 255 1 1 1 1 2
2 2 2 2 2 1 1 0 255 0 1 1 2 1 0 0
0 2 3 3 2 1 1 255 1 1 1 1 1 2 2 2
2 2 1 0 0 0 255 1 1 1 1 1 1 1 1 1
1 1 1 1 2 255 2 1 2 3 5 5 4 14 3 2
2 1 1 255 2 3 2 1 1 2 2 2 1 1 1 1
2 255 2 2 2 1 2 2 2 2 2 2 2 1 1 1
255 1 1 1 1 1 1 1 2 2 3 3 1 1 1 255
2 2 1 0 1 2 2 2 1 1 1 2 2 255 2 1
1 1 1 1 4 4 4 2 2 1 1 1 255 2 1 1
1 3 4 32 13 8 2 2 2 2 1 255 1 1 2 2
4 8 8 2 1 1 1 1 1 1 1 1 0 1 1 1
1 1 0 2 2 2 3 18 18 24 13 2 1 1 1 255
1 2 2 2 2 2 11 3 3 2 1 0 0 255 0 0
0 2 1 2 2 2 1 1 1 1 1 1 255 1 1 1
1 0 2 1 1 1 1 1 1 1 255 2 1 1 0 0
0 2 3 9 2 2 2 2 1 255 2 2 1 1 1 4
2 2 2 1 1 1 0 255 1 1 1 0 0 0 1 1
1 0 0 0 2 2 255 3 2 2 1 0 0 1 3 2
1 1 1 1 1 255 2 2 2 2 2 1 1 0 0 0
1 0 0 255 1 1 1 1 1 2 2 2 1 2 1 2
2 2 255 2 1 2 2 2 1 1 2 2 0 0 0 1
1 255 1 1 2 2 2 1 1 1 1 1 0 1 0 255
1 1 1 1 1 2 1 1 1 1 1 1 1 1 255 1
2 2 1 2 1 2 3 4 4 1 1 0 1 255 2 2
2 1 1 1 1 2 2 1 1 1 2 255 1 1 2 3
3 2 2 1 1 1 2 2 2 2 255 1 1 1 1 2
4 4 7 2 2 1 1 0 255 1 1 1 1 1 1 1
3 2 1 1 1 1 1 255 1 1 1 2 2 2 3 2
2 2 1 1 0 255 1 1 1 1 0 0 0 0 9 8
1 1 1 1 255 0 0 0 1 2 11 21 21 11 4 3
1 1 1 255 1 1 1 1 1 1 2 2 2 1 1 1
1 2 255 2 2 2 5 18 20 20 20 26 14 2 2 2
255 2 2 2 1 2 2 2 1 0 1 2 1 1 255 2
2 2 2 2 5 5 5 4 4 3 2 2 1 255 1 1
0 1 1 3 3 2 1 2 2 2 1 1 255 2 2 2
1 2 9 14 14 13 7 2 2 2 255 1 0 1 2 5
17 22 22 20 11 2 1 1 1 255 1 1 1 2 4 32
40 40 33 8 2 2 2 0 255 1 1 1 3 7 8 9
8 4 2 1 1 1 1 1 1 1 1 1 1 1 2 0
2 0 3 18 52 54 54 24 13 2 1 1 255 0 1 2
2 2 9 24 15 8 3 1 0 0 255 0 0 1 1 1
2 4 2 2 2 2 1 1 0 255 1 1 1 2 2 3
2 3 1 1 0 1 1 255 1 1 1 0 0 0 0 3
11 4 2 2 2 1 255 1 2 1 2 2 2 2 1 2
1 1 0 0 255 1 1 1 0 0 0 1 1 1 0 0
1 1 2 255 1 1 1 1 0 0 2 2 2 1 0 1
1 2 255 2 2 2 2 2 2 0 0 0 1 1 1 1
255 1 1 1 1 1 1 1 1 1 2 2 2 1 2 255
2 1 2 2 2 3 3 2 1 0 0 0 0 1 255 1
1 1 1 2 1 1 1 0 0 0 1 0 255 0 1 1
1 1 2 1 1 1 1 1 1 2 2 255 1 1 2 1
2 1 3 7 7 4 1 1 2 1 255 1 1 1 1 1
1 1 4 4 1 2 1 2 255 2 1 1 1 1 1 2
1 1 1 2 2 3 2 255 1 1 0 0 0 3 2 7
2 2 1 1 0 255 0 1 1 1 1 1 1 2 1 1
0 1 1 1 255 1 2 2 2 2 2 2 2 2 1 1
1 1 255 2 3 2 1 1 1 0 3 9 8 8 1 3
1 255 0 0 0 1 11 64 107 81 81 35 3 2 1 1
255 1 2 2 2 2 1 2 1 1 1 1 1 1 1 255
2 2 3 18 21 22 22 26 29 26 3 2 2 255 1 1
1 1 2 2 2 1 0 1 1 1 1 255 2 1 2 2
7 10 10 9 17 17 5 3 2 1 255 0 0 0 3 3
17 14 3 2 2 2 2 1 0 255 2 3 2 3 9 13
15 20 26 10 4 1 1 255 1 0 1 5 17 34 30 30
30 23 4 1 0 0 255 1 1 2 4 28 40 40 34 32
17 3 2 0 0 255 1 1 2 3 7 8 9 8 5 4
3 2 1 0 1 1 1 1 0 1 0 2 1 1 1 5
18 23 37 52 47 32 9 1 1 255 0 0 2 2 24 24
33 33 26 5 2 2 1 255 0 0 1 0 1 4 7 3
3 2 2 1 1 0 255 0 0 1 2 2 2 5 5 1
1 0 1 0 255 1 1 1 1 1 3 3 4 9 18 4
2 2 1 255 1 1 1 1 2 2 1 1 3 3 3 1
1 255 1 1 1 1 0 0 0 1 1 1 1 1 1 1
255 1 1 1 1 1 0 1 0 0 0 0 1 1 1 255
2 2 2 2 2 2 0 0 0 1 1 1 1 255 1 1
2 1 1 1 1 1 1 2 3 2 2 2 255 2 2 2
2 2 4 3 3 1 1 0 1 1 1 255 1 1 1 1
1 1 1 1 0 0 0 1 0 255 0 1 1 1 1 1
1 1 1 1 1 1 2 2 255 2 2 3 3 8 2 9
10 7 4 1 2 2 1 255 1 1 1 1 2 7 16 8
5 3 1 1 1 255 2 2 2 2 2 2 2 1 1 1
2 2 2 2 255 1 1 0 1 1 1 1 3 3 2 1
1 0 255 1 1 1 1 0 1 2 2 2 2 1 1 1
1 255 1 2 2 2 2 2 3 2 1 1 0 0 0 255
3 3 1 1 1 2 3 3 2 0 0 0 1 0 255 0
1 1 4 56 105 132 138 132 120 35 3 1 1 255 1 2
2 2 4 4 16 3 1 1 1 1 1 1 255 2 3 5
17 20 20 20 21 29 33 3 3 2 255 1 1 1 2 7
5 5 1 1 1 2 1 1 255 1 1 2 3 16 16 16
22 30 30 28 4 2 2 255 0 0 0 2 14 14 8 1
1 2 2 2 1 1 255 0 2 3 4 9 10 14 20 20
7 5 2 1 255 1 0 2 13 15 22 22 22 35 30 23
3 0 0 255 1 1 2 15 43 43 35 34 32 28 15 2
0 0 255 1 2 2 3 7 7 8 8 8 7 5 2 2
1 2 2 2 1 0 1 1 2 1 1 1 5 18 52 47
52 52 39 9 2 1 255 0 0 5 7 33 34 52 35 33
7 3 2 2 255 1 1 1 1 3 14 13 4 5 24 9
1 1 0 255 0 0 0 1 2 3 7 5 1 1 1 2
1 255 1 1 1 2 1 1 1 4 20 29 4 3 2 1
255 1 0 0 0 2 2 3 3 4 4 4 3 3 255 2
1 1 0 0 0 1 1 1 1 1 1 1 1 255 1 1
1 1 2 1 1 1 1 0 1 0 1 1 255 2 2 2
2 2 2 0 0 0 1 1 1 1 255 1 2 2 1 1
1 1 1 3 3 3 1 1 1 255 1 1 2 2 2 1
1 3 1 1 0 1 1 1 255 1 1 0 1 1 2 1
1 0 0 0 1 1 255 1 1 1 1 1 1 2 5 1
1 1 1 2 2 255 2 2 3 1 4 4 4 7 3 1
1 1 2 2 255 1 1 1 1 4 16 16 9 7 5 2
1 2 255 2 2 2 1 1 0 1 1 1 1 2 2 2
1 255 1 1 2 2 1 1 1 3 7 2 2 1 1 255
0 0 0 1 1 1 1 2 2 2 0 0 1 1 255 1
2 2 2 2 4 3 2 1 1 0 0 1 255 3 3 2
1 2 2 3 3 0 0 0 0 1 0 255 2 2 3 16
56 91 91 81 81 68 46 3 1 1 255 2 2 2 2 4
4 2 2 2 8 1 1 1 1 255 0 2 8 14 14 18
16 21 21 22 16 3 2 255 1 1 1 2 7 5 3 1
3 2 2 1 1 255 2 2 2 3 26 26 22 22 28 28
17 4 1 1 255 0 0 0 2 8 14 9 1 5 5 2
1 1 1 255 1 1 2 4 10 13 14 20 26 28 7 2
1 255 1 1 2 11 13 13 28 28 46 30 28 4 2 1
255 1 1 2 15 36 41 35 32 23 23 17 1 1 0 255
2 2 3 5 7 8 9 8 7 7 5 2 0 1 1 1
0 1 0 1 1 1 1 1 1 13 28 26 28 45 52 39
8 2 1 255 0 0 5 7 34 40 34 26 26 13 5 2
2 255 1 1 1 1 3 15 13 9 9 9 5 1 1 1
255 0 1 1 1 2 4 7 4 1 1 1 1 1 255 1
1 1 3 3 3 1 9 16 23 5 2 1 1 255 1 1
1 0 1 2 2 2 4 4 7 4 3 255 1 1 1 0
0 0 0 1 1 1 0 1 1 1 255 1 1 1 1 1
1 1 0 0 0 1 0 1 1 255 2 2 2 2 1 1
1 1 1 1 1 1 1 255 1 2 3 2 2 1 0 1
1 1 2 2 1 1 255 1 1 2 2 1 1 1 2 1
1 1 1 1 1 255 2 3 1 2 1 1 1 0 0 0
0 2 2 255 2 1 1 1 1 1 1 1 1 1 1 1
1 2 255 2 2 2 1 4 8 3 1 1 1 1 1 1
1 255 1 1 1 1 4 14 9 7 7 4 2 2 2 255
2 2 1 1 1 1 1 1 1 2 2 2 2 1 255 0
2 2 2 1 1 3 3 9 1 1 1 1 255 2 0 0
0 0 1 0 0 0 0 0 0 0 0 255 0 2 2 3
4 8 8 2 1 1 0 0 1 255 3 1 1 1 2 2
2 1 1 1 1 1 1 1 255 1 1 3 22 61 91 103
123 147 147 46 2 1 0 255 1 3 2 1 16 16 3 3
22 20 7 1 1 1 255 0 2 8 14 11 14 14 21 21
28 16 3 2 255 2 1 1 1 15 2 3 2 3 2 2
2 1 255 1 2 2 2 16 22 22 28 28 28 17 2 0
1 255 0 0 0 2 9 9 7 2 5 5 2 2 1 1
255 1 1 1 3 9 10 13 17 27 28 7 2 1 255 1
2 2 5 11 13 28 28 32 30 28 5 2 2 255 1 1
2 24 36 42 41 42 28 28 18 2 2 1 255 2 2 3
5 7 7 7 7 7 7 4 2 1 2 2 2 1 3 1
1 1 1 1 1 1 17 36 47 28 45 45 37 8 2 1
255 0 0 3 7 49 49 34 13 11 9 5 1 1 255 2
2 2 2 3 17 15 13 26 26 9 3 2 1 255 2 2
2 2 2 8 14 4 1 1 1 1 2 255 1 1 1 1
3 3 3 16 16 13 5 2 1 1 255 0 1 1 0 2
2 2 2 4 5 7 4 4 255 1 2 2 1 0 1 0
1 0 0 0 0 0 1 255 1 2 2 1 2 2 2 1
1 0 1 1 1 2 255 2 2 2 2 1 1 1 2 2
1 1 0 0 255 1 2 1 2 0 0 0 1 1 1 1
1 1 1 255 1 1 1 2 2 1 1 1 1 2 1 1
1 1 255 2 3 2 2 1 1 1 0 0 0 1 2 2
255 2 2 2 2 2 1 1 1 0 0 1 1 1 1 255
3 1 1 1 3 4 4 3 1 2 2 2 1 1 255 1
1 1 2 5 8 8 5 8 5 2 2 1 255 1 1 1
1 1 1 0 1 1 2 1 2 1 1 255 1 1 1 1
1 1 7 3 2 1 0 0 1 255 0 0 0 1 1 1
0 0 0 0 0 0 0 0 255 1 2 2 3 4 7 8
8 1 1 1 1 2 255 2 1 1 1 2 0 2 1 1
1 1 1 1 2 255 2 1 1 16 53 86 103 123 84 55
18 4 2 1 255 2 2 2 2 16 18 18 20 20 9 8
4 2 1 255 0 0 11 14 11 16 22 28 24 16 4 2
2 255 2 1 1 1 2 2 3 3 3 2 1 1 1 255
1 1 1 1 8 17 17 17 17 17 7 1 0 1 255 1
0 0 1 4 17 21 7 7 5 4 2 2 1 255 1 1
0 2 5 9 13 15 27 27 7 3 1 255 2 2 2 2
11 20 28 26 28 28 23 3 2 2 255 1 1 1 9 24
58 61 48 40 28 18 2 1 0 255 1 2 4 5 5 7
7 7 7 4 4 2 1 2 0 0 0 2 2 2 1 1
1 1 1 2 17 28 28 45 45 23 3 1 1 255 0 1
2 5 49 26 18 10 13 9 4 1 1 255 2 1 1 0
1 1 15 26 26 10 3 2 2 1 255 1 2 2 1 0
8 14 4 1 0 1 1 1 255 0 0 1 1 3 3 3
1 2 5 2 2 2 1 255 1 1 2 2 2 2 1 2
2 5 5 4 3 255 1 1 2 2 1 1 1 0 0 0
0 0 0 1 255 1 2 2 1 1 2 3 2 0 0 1
1 1 2 255 2 2 3 3 3 1 1 1 1 1 1 1
1 255 1 1 1 0 0 0 1 1 1 2 1 1 1 1
255 1 2 2 2 3 2 1 1 0 2 1 1 1 1 255
1 2 2 2 1 1 2 1 1 0 1 2 2 255 2 1
1 1 1 1 2 1 1 1 1 2 1 1 255 1 1 1
2 13 13 13 2 3 2 2 2 2 2 255 1 1 1 2
4 4 4 4 5 4 2 2 1 255 1 1 1 2 2 1
1 1 2 2 2 1 1 1 255 1 1 1 1 2 2 7
3 1 0 0 0 1 255 1 1 2 1 1 0 0 0 0
0 0 0 0 0 255 1 2 2 3 7 8 8 4 0 1
1 1 1 255 1 1 1 1 2 2 2 1 0 1 1 1
1 1 255 0 1 1 2 22 86 106 123 84 17 4 2 2
2 255 1 1 1 1 3 17 18 9 7 7 3 3 2 2
255 0 2 3 10 10 16 22 39 28 18 2 0 1 255 2
1 1 1 1 1 2 4 2 2 1 2 1 255 1 1 1
1 3 7 14 14 14 8 2 0 0 1 255 1 1 0 1
1 8 11 8 7 4 4 2 1 0 255 1 1 1 1 2
5 7 8 7 3 3 2 1 255 2 2 2 1 3 20 24
26 28 23 3 1 1 1 255 1 1 1 2 9 58 61 40
35 22 2 1 1 0 255 0 2 4 5 5 7 7 7 4
4 2 2 2 2 1 1 2 2 2 1 1 1 1 1 1
2 2 9 15 58 37 5 2 1 1 255 0 1 2 2 2
2 3 3 7 3 2 1 1 255 2 1 1 1 1 0 1
11 11 2 1 1 1 1 255 1 1 1 1 0 0 1 0
0 0 1 0 0 255 1 1 1 1 1 1 4 18 4 2
2 2 2 2 255 1 1 2 2 2 1 0 2 2 2 2
3 3 255 1 1 2 2 2 1 1 0 0 0 0 0 0
0 255 1 2 2 1 1 1 3 3 2 1 1 1 1 2
255 2 2 2 3 2 1 1 2 2 2 1 1 1 255 1
1 1 0 0 0 1 1 2 1 1 1 1 1 255 1 2
2 2 2 2 2 1 1 2 2 2 1 1 255 1 1 2
1 1 0 1 2 1 1 1 2 2 255 1 1 1 1 1
1 2 2 1 1 1 2 2 1 255 1 1 1 2 3 3
9 9 3 1 1 2 2 2 255 0 0 2 2 3 4 4
3 2 2 2 1 0 255 1 2 2 2 2 1 0 1 2
1 2 1 1 1 255 1 1 1 2 2 3 3 2 1 0
1 1 1 255 1 1 1 1 1 1 1 1 2 2 1 1
0 0 255 0 2 2 3 2 4 3 3 1 1 1 1 1
255 1 1 0 0 1 1 2 0 0 0 1 1 1 1 255
2 1 2 2 2 3 37 37 17 4 3 2 2 2 255 1
1 1 1 1 2 9 7 4 3 2 2 2 0 255 0 1
2 3 2 4 2 11 11 8 2 1 1 255 1 1 1 2
1 1 1 2 1 1 1 2 1 255 1 1 1 1 1 3
3 4 4 3 1 1 1 1 255 1 1 0 1 1 3 8
8 4 3 3 0 0 0 255 1 1 1 1 1 3 7 7
3 2 2 2 2 255 1 1 1 0 1 3 15 15 9 2
1 1 1 1 255 1 1 1 1 3 4 26 26 22 2 1
1 1 1 255 2 2 2 2 5 5 5 4 3 2 1 1
1 1 0 1 1 2 2 1 2 2 2 0 0 0 1 2
9 15 0 1 1 1 1 255 0 1 2 2 2 2 1 1
1 1 2 1 2 255 1 1 1 1 0 0 0 1 2 1
1 1 0 0 255 1 1 1 1 0 0 0 1 1 1 1
0 1 255 1 1 1 1 2 2 2 2 2 1 1 1 2
2 255 1 1 1 1 0 0 0 1 2 2 2 2 2 255
2 1 1 2 2 1 1 0 0 0 2 1 1 0 255 1
1 1 1 1 1 2 1 2 1 1 0 1 1 255 2 2
1 1 1 1 1 1 2 2 2 1 2 255 1 1 1 1
1 1 1 1 1 1 1 1 1 2 255 1 1 2 1 2
2 2 1 0 0 1 1 1 1 255 1 1 2 1 1 1
1 1 1 0 0 0 1 255 1 1 1 1 1 1 2 1
1 1 2 2 1 1 255 0 1 1 2 3 3 4 2 1
1 1 1 1 0 255 1 1 1 1 1 1 3 2 2 1
1 1 1 255 2 2 1 1 1 0 0 0 3 1 1 1
1 1 255 1 2 1 2 2 2 1 1 1 1 1 1 2
255 1 1 1 1 1 0 2 2 2 2 2 1 1 1 255
0 1 1 2 2 2 2 2 0 1 2 1 1 255 2 1
0 0 0 1 1 1 0 1 1 1 1 1 255 1 1 2
2 2 1 3 3 3 2 2 1 1 1 255 1 1 1 1
1 1 1 1 1 1 1 1 1 0 255 1 2 2 1 1
1 1 2 2 2 2 1 1 255 1 1 1 1 1 1 1
1 1 1 2 2 2 255 1 2 1 1 1 1 2 2 2
1 0 0 1 1 255 1 1 0 1 1 1 2 2 2 2
2 0 0 0 255 1 1 1 1 1 1 2 3 3 2 2
2 2 255 1 0 1 0 0 0 2 1 1 1 1 1 1
1 255 2 2 2 1 1 1 2 2 1 1 1 1 1 1
255 3 2 1 1 2 2 3 3 3 2 1 1 1 1 1
1 2 2 2 1 2 2 2 1 0 0 0 0 1 1 0
1 1 1 0 255 0 1 2 2 2 2 2 1 1 0 2
0 2 255 2 1 1 1 1 0 0 0 0 1 1 1 1
0 255 1 1 1 1 0 0 0 1 1 2 1 0 1 255
1 1 1 1 1 1 2 2 1 1 1 1 2 2 255 1
1 1 1 0 0 0 1 1 2 2 2 3 255 2 1 2
2 1 1 1 0 0 1 2 1 1 0 255 1 1 3 2
1 1 1 1 1 1 1 0 1 1 255 2 1 1 1 1
1 1 1 1 1 1 1 1 255 1 1 1 2 2 1 1
1 0 0 0 1 1 1 255 1 1 1 1 1 1 2 2
2 1 1 1 1 1 255 1 1 1 1 1 1 1 1 1
0 0 1 1 255 1 1 1 2 2 1 1 1 1 1 0
0 0 1 255 1 1 1 2 2 2 2 2 1 1 1 1
1 0 255 1 1 2 1 1 1 3 1 1 1 1 1 1
255 1 1 1 1 1 0 0 0 1 0 1 1 2 1 255
1 3 2 2 2 2 1 1 2 1 1 1 1 255 1 1
1 1 1 1 2 2 2 1 1 1 1 1 255 0 1 1
1 1 1 2 1 0 0 1 1 2 255 1 1 0 0 0
0 1 1 1 1 0 1 1 1 255 2 1 2 1 1 1
3 3 2 1 2 1 2 1 255 1 1 1 2 1 1 0
1 1 1 1 1 1 0 255 1 3 1 1 1 1 1 1
2 1 1 1 2 255 1 1 1 1 1 1 1 1 0 0
1 2 1 255 1 1 1 2 1 1 1 1 1 1 0 0
0 1 255 1 0 1 1 1 1 0 1 2 2 2 1 1
0 255 1 1 0 0 1 1 1 1 2 2 2 1 2 255
1 0 1 0 0 0 1 1 1 1 1 1 1 2 255 2
2 2 1 1 1 1 1 1 1 1 1 1 2 255 2 1
0 0 1 2 2 2 1 1 1 1 1 0 0 1 2 255
255 255 255 255 255 255 255 255 255 255 255 255 255 255 255 255
255 255 255 255 255 255 255 255 255 255 255 255 255 255 255 255
255 255 255 255 255 255 255 255 255 255 255 255 255 255 255 255
255 255 255 255 255 255 255 255 255 255 255 255 255 255 255 255
255 255 255 255 255 255 255 255 255 255 255 255 255 255 255 255
255 255 255 255 255 255 255 255 255 255 255 255 255 255 255 255
255 255 255 255 255 255 255 255 255 255 255 255 255 255 255 255
255 255 255 255 255 255 255 255 255 255 255 255 255 255 255 255
255 255 255 255 255 255 255 255 255 255 255 255 255 255 255 255
255 255 255 255 255 255 255 255 255 255 255 255 255 255 255 255
255 255 255 255 255 255 255 255 255 255 255 255 255 255 255 255
255 255 255 255 255 255 255 255 255 255 255 255 255 255 255 255
255 255 255 255 255 255 255 255 255 255 255 255 255 255 255 255
255 255 255 255 255 255 255 255 255 255 255 255 255 255 255 255
255 255 255 255 255 255 255 255 255 255 255 255 255 255 255 255
255 255 255 255 255 255 255 255 255 255 255 255 255 255 255 255
255 255 255 255 255 255 255 255 255 255 255 255 255 255 255 255
255 255 255 255 255 255 255 255 255 255 255 255 255 255 255 255
255 255 255 255 255 255 255 255 255 255 255 255 255 255 255 255
255 255 255 255 255 255 255 255 255 255 255 255 255 255 255 255
255 255 255 255 255 255 255 255 255 255 255 255 255 255 255 255
255 255 255 255 255 255 255 255 255 255 255 255 255 255 255 255
255 255 255 255 255 255 255 255 255 255 255 255 255 255 255 255
255 255 255 255 255 255 255 255 255 255 255 255 255 255 255 255
255 255 255 255 255 255 255 255 255 255 255 255 255 255 255 255
255 255 255 255 255 255 255 255 255 255 255 255 255 255 255 255
255 255 255 255 255 255 255 255 255 255 255 255 255 255 255 255
255 255 255 255 255 255 255 255 255 255 255 255 1 2 2 2
1 1 1 1 1 1 1 1 2 2 2 1 1 1 255 1
1 0 0 0 1 2 2 0 0 1 0 0 255 1 2 1
1 0 1 0 1 0 1 1 1 1 1 255 0 0 0 1
1 1 1 1 0 0 0 1 1 255 2 1 1 1 1 0
0 0 1 1 1 0 0 0 255 0 0 1 1 1 2 1
2 1 0 0 1 2 255 1 1 1 1 1 1 1 1 1
1 1 1 2 1 255 1 2 2 2 1 1 1 0 1 1
2 1 1 2 255 2 2 1 1 1 1 1 1 1 1 1
1 2 255 1 1 0 1 0 1 1 1 1 1 1 1 1
1 255 0 1 1 1 1 1 0 1 1 1 0 0 1 2
255 1 1 1 1 1 1 2 1 1 1 1 1 1 255 1
1 1 2 2 2 1 1 1 1 0 1 1 2 255 1 1
1 2 2 2 1 0 0 0 1 1 1 1 255 2 2 1
2 1 2 2 2 1 1 1 1 1 255 1 0 1 2 2
2 1 1 1 1 2 2 2 2 255 1 1 1 1 1 1
2 2 2 1 1 1 1 255 1 1 1 1 1 1 2 1
1 0 1 2 2 1 255 1 2 2 1 1 1 0 0 1
0 0 0 1 255 1 1 0 2 0 0 1 1 1 0 0
2 2 2 255 1 1 1 1 1 3 3 3 1 0 0 1
1 1 255 1 1 1 1 1 1 1 1 1 1 1 1 1
1 255 1 1 0 1 1 2 1 1 1 1 0 1 0 255
1 1 2 2 2 1 2 0 2 2 2 1 1 255 1 1
3 2 2 2 1 1 1 2 2 0 0 1 255 1 1 1
1 1 1 1 1 0 1 1 1 1 1 255 1 1 0 1
1 1 2 0 2 1 1 2 2 255 2 2 1 0 0 0
0 0 1 1 1 1 1 2 255 2 2 1 2 1 1 1
1 2 1 1 1 1 1 255 1 1 0 0 1 2 2 2
1 1 0 1 1 1 0 2 2 2 1 1 1 1 1 1
1 2 1 1 1 1 1 1 0 1 1 255 1 1 0 0
0 1 1 2 1 0 0 1 1 255 0 0 0 0 0 0
0 1 0 0 0 1 2 2 255 2 2 1 1 1 0 1
1 1 1 1 1 1 255 1 2 2 2 1 1 0 1 2
1 1 0 0 2 255 0 0 1 2 2 2 2 1 1 0
1 1 1 255 0 1 1 1 1 1 1 1 1 1 1 1
2 1 255 1 2 2 1 1 1 0 0 0 1 2 2 2
1 255 2 2 2 1 2 2 2 2 1 1 1 2 2 255
1 1 0 1 0 1 1 1 2 2 2 1 1 1 255 0
1 1 1 1 1 0 1 1 1 0 1 1 1 255 2 2
2 2 2 1 2 1 1 1 1 1 1 255 1 1 1 1
1 1 2 1 1 1 0 1 1 2 255 1 1 1 1 1
1 1 0 1 0 0 0 1 1 255 1 1 1 2 2 2
1 1 1 2 2 1 1 255 1 1 1 2 2 1 1 2
2 2 2 2 2 1 255 1 1 0 1 1 1 2 2 1
0 1 1 2 255 2 1 2 2 3 1 2 1 1 0 1
1 2 1 255 1 2 2 1 1 1 1 1 1 0 0 1
1 255 0 1 0 0 0 0 1 1 1 0 1 2 2 1
255 1 2 1 2 1 3 3 3 2 1 1 1 1 1 255
1 0 0 1 1 1 1 1 1 1 1 1 1 2 255 1
1 1 1 1 1 1 1 1 1 1 1 0 255 0 0 0
2 2 1 1 1 2 1 0 0 0 255 1 2 2 2 2
1 1 1 1 1 1 2 1 1 255 1 1 1 1 1 1
1 2 1 1 1 1 1 1 255 1 1 1 1 1 3 3
2 1 1 2 2 2 255 2 2 1 1 0 0 0 0 1
1 1 1 1 1 255 1 1 1 1 1 1 2 2 3 1
1 1 1 1 255 1 1 0 0 2 2 2 2 2 1 1
1 1 0 0 0 0 2 1 1 1 1 0 1 1 2 1
1 1 1 0 1 0 2 1 255 1 1 0 0 0 1 2
2 2 0 0 1 1 255 0 0 0 0 0 0 1 1 1
1 1 1 2 1 255 1 1 2 1 1 1 1 1 1 1
2 2 1 255 1 1 2 2 1 1 1 1 2 2 1 1
0 2 255 2 2 2 2 2 2 2 2 2 1 1 1 1
255 0 0 1 1 1 1 1 1 3 1 1 1 2 2 255
1 2 2 1 1 1 1 0 0 1 2 2 2 1 255 2
1 1 1 2 2 1 2 1 1 1 1 1 255 2 2 2
2 1 1 1 2 2 2 1 1 1 1 255 1 1 1 1
1 1 1 2 2 2 1 1 1 1 255 2 2 2 2 2
1 2 2 2 2 1 1 1 255 1 1 1 1 1 1 2
1 1 0 0 1 1 2 255 2 2 1 1 2 5 2 1
2 1 0 1 1 1 255 1 1 1 2 2 3 3 3 1
2 2 1 1 255 1 1 2 1 2 1 2 2 2 1 1
2 2 1 255 0 0 0 1 1 1 2 2 1 0 0 0
2 255 1 1 1 2 3 1 2 3 3 1 1 1 1 1
255 2 2 1 1 1 0 1 1 1 1 1 1 1 255 0
2 0 0 0 0 1 1 1 0 1 2 2 1 255 1 1
1 0 0 3 3 3 3 1 1 1 1 1 255 1 1 1
1 1 1 1 1 0 1 2 2 2 1 255 1 1 1 1
2 2 2 1 1 1 1 1 1 255 1 0 0 2 2 2
2 2 2 1 1 1 1 255 0 1 2 2 2 2 2 2
3 1 1 3 3 3 255 1 1 1 1 1 1 2 2 2
2 3 1 1 1 255 1 0 1 1 5 10 34 34 32 2
2 2 2 255 2 2 1 1 1 0 1 1 1 2 1 1
1 1 255 1 1 1 1 1 2 2 3 3 1 1 1 1
1 255 1 1 0 0 0 1 1 1 1 0 0 1 0 1
1 2 1 1 1 1 1 1 1 1 2 2 2 1 13 13
1 1 0 1 1 255 0 1 1 0 0 1 2 2 1 1
1 1 1 255 1 0 0 1 1 1 3 3 3 2 2 1
1 1 255 1 1 2 1 1 1 2 2 2 1 2 2 2
255 1 1 1 2 1 1 1 1 0 1 1 1 0 1 255
2 2 2 2 8 13 49 49 23 1 1 1 1 255 0 1
1 2 0 0 1 20 14 3 3 1 2 1 255 0 1 2
2 2 2 1 1 1 1 1 2 2 2 255 1 1 1 1
2 2 1 2 1 1 1 1 1 255 1 2 2 2 2 2
2 3 5 2 2 1 1 1 255 1 1 1 1 2 2 2
3 3 2 2 1 1 1 255 2 1 2 2 2 2 3 2
2 2 1 1 0 255 1 1 1 1 1 1 2 2 2 1
0 1 1 2 255 2 1 1 1 8 11 11 11 4 1 0
0 1 1 255 1 1 1 3 5 10 8 11 2 2 2 2
1 255 1 1 1 1 1 1 1 1 2 1 1 1 1 1
255 1 1 1 3 4 5 5 5 4 1 0 0 1 255 1
1 1 2 3 4 4 5 5 4 2 1 1 1 255 2 2
0 0 0 1 2 3 2 3 2 1 1 255 2 2 2 2
0 1 1 2 2 2 1 1 1 1 255 2 2 1 1 1
2 2 2 3 3 2 1 1 1 255 1 0 1 1 2 2
2 1 1 1 2 1 2 2 255 1 1 1 1 1 2 2
2 2 1 1 1 1 255 0 0 1 2 3 3 3 2 1
1 1 1 1 255 2 2 2 2 2 2 2 2 1 1 1
1 2 3 255 1 1 2 2 2 2 2 2 2 2 2 1
1 1 255 1 0 1 1 21 29 45 34 32 26 4 2 1
255 1 1 1 1 0 0 1 1 2 2 0 0 0 1 255
1 1 2 2 2 2 1 1 1 1 1 1 1 1 255 1
1 0 0 1 1 1 1 1 1 0 1 0 0 1 1 0
0 1 1 1 2 1 1 2 2 8 13 17 17 17 1 1
1 1 255 0 0 1 0 0 1 2 2 1 1 1 1 0
255 1 1 1 2 2 2 3 4 3 3 2 1 1 1 255
0 1 1 1 2 20 23 15 2 2 2 2 2 255 1 1
1 2 2 1 1 1 1 1 1 1 0 1 255 2 2 2
2 13 49 88 88 73 23 1 2 1 255 0 1 1 2 2
2 24 27 20 13 4 4 2 1 255 0 1 3 3 3 2
2 2 2 2 1 1 1 2 255 2 1 1 2 3 3 2
2 1 2 1 1 1 255 2 2 2 3 3 3 5 8 7
2 0 0 0 1 255 1 1 1 2 2 2 4 4 4 5
2 1 1 2 255 2 1 2 2 5 3 3 3 3 2 1
0 0 255 1 1 1 1 1 2 2 3 3 2 1 1 1
2 255 1 2 3 16 17 17 11 14 14 10 0 0 1 2
255 1 1 1 10 24 24 18 16 11 2 2 2 1 255 1
1 1 1 3 3 3 2 3 2 1 1 1 0 255 1 1
3 4 24 30 24 17 14 14 1 1 1 255 1 1 1 1
3 7 7 9 9 8 8 2 1 1 255 2 0 0 0 0
3 4 7 7 5 2 1 1 255 2 2 2 2 2 3 2
2 2 2 2 1 2 2 255 2 1 1 0 1 2 3 3
3 8 3 1 1 1 255 2 1 1 2 2 3 2 2 2
2 2 0 1 1 255 1 1 1 2 2 2 3 3 3 1
0 1 1 255 0 1 1 4 4 3 3 3 5 2 1 1
1 255 2 2 2 3 3 2 2 1 1 1 0 1 1 2
255 3 2 2 2 2 2 2 2 2 2 2 2 1 1 255
1 0 2 21 33 34 35 34 35 26 11 4 1 255 1 1
1 1 1 1 1 1 1 5 1 0 0 1 255 1 1 3
2 1 1 1 1 1 1 0 0 0 0 255 1 1 0 0
0 1 1 1 0 0 0 1 0 2 2 2 0 1 1 2
2 2 2 2 2 13 22 22 21 21 18 13 1 1 1 255
0 1 1 1 1 1 1 1 1 1 1 1 0 255 1 1
2 2 4 7 3 3 3 5 3 1 1 1 255 0 1 2
2 8 20 23 7 7 13 2 2 2 255 1 1 0 1 1
1 1 1 0 0 2 1 1 1 255 2 1 4 13 58 71
88 88 88 73 7 2 1 255 1 1 2 2 2 27 48 35
29 20 14 4 1 1 255 0 2 2 3 3 7 5 2 2
2 1 1 1 2 255 2 2 2 4 5 5 3 3 4 3
2 2 1 255 2 2 2 2 3 5 7 8 7 2 1 0
0 1 255 2 1 1 2 3 4 4 5 5 5 4 1 1
2 255 2 2 2 3 5 5 5 3 3 2 0 0 0 255
1 1 1 3 3 3 4 5 4 3 1 1 1 1 255 1
2 11 18 22 20 18 22 37 36 7 2 1 1 255 1 3
10 24 24 18 16 16 22 8 2 1 1 255 1 1 1 2
3 4 4 4 10 10 4 1 0 0 255 2 2 4 30 30
30 28 23 23 17 7 1 0 255 1 1 1 1 7 7 9
9 9 8 8 3 2 1 255 2 1 0 1 2 4 16 26
18 18 7 2 1 255 1 2 2 2 2 5 3 4 4 4
3 1 1 1 255 2 0 1 1 2 3 5 8 10 11 11
4 1 1 255 2 1 2 2 3 3 4 3 2 2 2 1
1 2 255 2 2 3 4 4 3 3 3 3 3 1 1 1
255 1 1 1 4 4 3 3 3 4 4 2 1 0 255 2
2 2 2 2 2 1 1 0 0 0 0 0 0 255 2 2
1 1 2 3 3 3 2 2 2 2 1 1 255 1 1 8
26 33 26 24 24 24 26 17 11 0 255 1 1 1 1 1
1 2 2 1 1 1 1 1 0 255 1 2 3 2 1 1
1 1 1 3 0 0 0 1 255 2 2 2 2 1 2 1
2 1 2 2 1 1 1 2 2 1 1 1 2 2 2 2
2 2 13 20 22 36 36 18 16 5 1 1 255 0 0 0
1 2 2 1 1 4 2 1 1 1 255 1 1 2 2 4
7 5 4 4 5 4 1 1 2 255 1 1 1 8 9 9
4 2 4 13 13 3 2 255 1 1 0 2 1 3 2 8
2 0 0 0 0 0 255 1 1 4 33 69 71 69 135 119
67 66 5 1 255 1 1 1 2 3 35 48 35 30 30 34
20 1 1 255 2 2 2 2 10 18 22 7 2 2 1 1
1 1 255 2 2 3 4 7 9 13 9 7 4 2 2 2
255 1 2 2 3 5 5 5 3 1 1 1 1 0 0 255
1 1 1 3 3 3 4 4 4 4 4 3 2 2 255 2
2 2 3 5 3 3 3 4 3 1 1 0 255 0 1 1
2 4 4 5 8 8 3 1 0 0 1 255 2 2 11 22
24 24 24 24 30 28 20 2 2 2 255 1 1 4 10 15
15 18 18 24 8 1 0 0 255 1 1 1 1 3 3 4
4 10 10 7 2 1 0 255 1 4 4 24 30 47 47 43
33 28 15 3 0 255 1 1 2 4 9 10 11 10 10 10
8 8 1 1 255 2 1 1 1 4 16 20 27 24 18 7
2 1 255 1 1 1 2 5 7 3 3 4 4 4 2 1
1 255 0 0 2 2 3 5 8 8 10 11 15 4 2 1
255 2 2 2 2 3 4 5 5 4 2 2 1 1 1 255
2 2 3 4 5 4 3 3 4 3 2 1 1 255 1 1
1 4 4 3 2 3 4 5 4 1 0 255 0 1 2 1
2 1 1 1 1 1 0 1 0 0 255 1 1 1 0 1
3 4 5 5 3 2 2 1 1 255 1 1 21 33 33 26
35 42 35 42 17 17 1 255 1 1 1 1 1 1 2 2
0 1 5 5 3 1 255 1 1 2 1 1 1 1 2 1
7 1 1 1 1 255 2 2 2 2 2 2 1 1 1 1
1 1 1 2 2 2 1 1 1 2 2 2 1 1 2 15
11 22 39 40 41 16 7 2 1 255 1 1 1 1 2 3
5 5 8 4 2 1 1 255 1 1 2 2 4 7 5 7
4 4 3 2 2 2 255 0 0 5 8 9 2 2 2 7
14 14 2 1 255 1 2 0 1 1 1 1 1 1 0 0
0 0 0 255 1 1 4 24 69 69 58 64 85 67 66 28
0 255 1 1 1 2 8 29 37 52 37 34 40 34 3 1
255 2 2 1 1 1 10 14 9 9 1 1 1 1 0 255
1 2 3 4 7 7 16 7 7 4 3 2 2 255 1 2
2 2 1 2 2 2 1 2 2 2 1 1 255 1 1 3
3 3 3 3 4 4 4 4 1 1 0 255 0 2 3 3
3 3 3 5 8 8 7 1 1 255 0 1 1 3 4 4
5 8 8 4 2 1 0 0 255 2 4 11 27 27 30 34
35 35 28 20 2 2 1 255 1 1 4 10 15 26 24 26
24 17 1 0 0 255 1 1 1 1 2 3 3 3 5 7
4 3 2 1 255 2 4 4 21 28 28 28 23 23 18 4
3 0 255 1 1 3 7 13 10 10 10 10 8 8 3 2
2 255 2 2 2 5 7 7 10 16 16 18 13 2 1 255
2 2 2 2 3 5 3 3 5 7 2 1 0 0 255 1
2 2 2 7 8 8 11 11 8 8 3 3 1 255 0 1
2 2 4 5 14 20 15 8 3 2 1 1 255 1 1 3
7 7 4 3 3 4 3 3 1 1 255 1 1 3 4 5
4 4 4 4 4 4 3 1 255 0 1 1 1 2 1 1
1 1 1 1 3 1 1 255 1 1 1 1 4 4 5 5
7 7 3 1 1 1 255 1 2 21 43 35 26 34 39 24
18 17 17 1 255 1 1 1 1 3 5 10 10 2 2 1
1 2 1 255 1 2 2 14 4 4 2 7 1 7 2 2
2 2 255 2 2 2 2 2 2 1 1 1 1 0 1 1
2 2 1 1 2 1 1 1 2 1 2 2 15 11 29 40
47 47 34 11 1 1 255 1 1 1 1 1 5 8 30 26
2 1 1 1 255 1 1 2 2 4 8 8 7 5 4 3
2 2 2 255 0 0 3 3 1 1 1 4 7 11 11 3
1 255 1 2 0 1 1 1 1 1 2 4 1 1 0 0
255 0 1 3 13 69 72 64 62 67 49 47 22 0 255 0
1 1 2 2 26 34 37 37 33 34 33 3 3 255 0 0
0 1 1 3 28 9 9 5 1 1 1 1 255 1 1 1
3 7 16 16 7 4 4 3 2 1 255 1 1 2 2 2
2 1 2 1 2 2 2 1 0 255 1 1 3 3 5 3
3 3 3 3 3 1 0 0 255 1 2 2 3 3 4 3
4 5 8 4 1 1 255 0 0 1 3 3 4 4 5 5
4 2 0 0 0 255 1 2 10 22 21 11 11 30 30 28
5 2 1 1 255 1 1 4 4 15 26 24 26 18 9 2
1 1 255 1 1 1 2 3 3 3 2 4 3 3 3 2
1 255 1 4 9 23 28 16 28 30 28 18 4 3 1 255
1 2 3 5 13 10 10 8 10 8 8 3 2 1 255 2
3 4 8 13 20 20 18 16 18 13 2 1 255 2 2 2
2 4 5 4 2 4 7 7 3 1 1 255 2 2 2 4
9 11 14 14 14 5 4 3 2 1 255 0 1 2 2 2
5 14 27 28 8 5 3 3 2 255 1 1 1 3 4 3
3 3 3 2 1 1 1 255 1 1 3 7 7 5 5 4
5 4 4 3 2 255 1 1 1 1 1 1 1 1 1 1
2 2 2 2 255 1 1 1 1 2 3 4 5 11 7 2
0 1 1 255 1 1 4 13 26 26 35 37 26 18 17 13
1 255 1 1 1 1 2 2 2 8 8 2 1 0 1 1
255 1 1 1 2 4 8 4 3 1 1 1 2 2 2 255
2 1 1 1 2 1 1 0 0 0 0 1 2 2 2 2
2 1 1 1 1 1 1 2 2 16 16 29 36 47 45 34
11 1 1 255 1 1 1 1 1 4 20 30 26 2 1 1
1 255 0 0 2 4 8 8 7 7 7 5 3 2 2 2
255 2 0 3 3 1 1 1 2 3 9 4 2 1 255 1
1 1 1 5 3 1 1 2 4 1 1 1 1 255 1 1
2 5 29 64 58 62 62 54 33 2 0 255 0 1 1 2
1 8 34 37 35 24 15 9 3 3 255 0 1 0 1 1
1 3 4 4 4 1 1 1 1 255 1 1 1 3 5 7
8 4 4 4 3 2 1 255 1 1 2 2 2 2 1 2
1 2 2 2 1 1 255 1 1 3 3 5 10 5 3 3
3 2 1 0 0 255 1 2 3 3 4 5 5 5 5 4
1 1 1 255 0 1 1 2 2 2 4 4 4 2 1 1
0 0 255 1 1 7 27 21 11 11 37 37 28 4 2 1
1 255 1 1 4 13 20 26 20 24 15 7 2 1 1 255
2 1 2 2 3 3 4 3 2 2 2 2 1 1 255 1
3 9 15 16 15 26 26 26 18 4 4 2 255 2 2 3
3 5 7 7 7 4 4 3 3 2 1 255 1 2 3 7
7 7 10 16 18 21 13 1 0 255 1 2 2 2 4 4
4 4 4 5 3 3 1 1 255 1 1 1 2 10 11 18
18 18 8 4 2 2 2 255 0 0 1 1 2 8 16 27
28 5 3 3 3 1 255 1 1 1 1 3 3 3 3 4
2 2 1 1 255 1 1 1 4 7 5 5 5 5 4 3
2 2 255 1 0 1 3 3 4 3 3 3 2 2 2 2
1 255 1 1 1 1 1 2 4 7 26 14 2 1 1 1
255 1 2 2 7 26 32 34 32 26 18 16 3 1 255 1
1 0 1 2 2 2 8 8 2 1 0 1 1 255 1 1
0 0 1 3 4 3 1 1 1 1 1 1 255 1 1 1
1 1 1 1 1 1 1 1 2 2 2 2 1 1 0 0
1 0 1 2 2 3 16 16 32 40 45 29 13 2 1 1
255 1 1 1 1 1 5 20 20 15 0 0 1 1 255 1
1 2 3 5 5 5 5 4 4 3 3 2 1 255 2 3
3 1 1 1 1 1 2 3 3 2 1 255 1 1 1 1
1 2 1 2 2 3 2 2 1 1 255 1 2 1 4 18
29 47 47 47 40 22 1 0 255 0 2 1 1 0 1 4
33 24 15 15 3 3 2 255 1 1 0 0 1 2 2 2
2 4 3 2 1 1 255 1 1 0 3 4 3 4 3 3
2 2 1 1 255 1 1 2 2 2 3 3 1 1 2 2
1 1 2 255 2 1 2 3 3 4 5 4 3 2 1 1
0 1 255 1 2 2 4 4 4 4 4 3 2 1 1 1
255 0 1 1 1 2 2 2 3 2 1 1 1 1 2 255
2 2 2 7 9 11 11 15 15 5 3 2 1 1 255 1
0 2 4 13 18 15 9 5 2 1 1 2 255 2 2 2
2 3 2 3 2 3 2 2 2 1 1 255 1 2 3 7
15 18 27 26 22 9 2 2 2 255 2 2 2 3 3 5
8 8 7 3 2 2 0 0 255 1 2 2 3 3 3 3
15 18 18 2 1 1 255 1 1 1 2 2 3 4 3 3
3 3 4 2 2 255 1 1 1 1 2 9 11 9 14 3
3 2 2 1 255 0 1 1 1 1 1 8 8 5 2 1
1 1 1 255 1 1 0 0 0 2 3 3 2 2 1 1
1 255 1 1 1 2 3 4 5 5 4 4 1 0 0 255
2 1 1 3 3 3 1 1 1 2 2 2 2 1 255 1
1 1 1 1 1 2 3 11 1 0 0 1 2 255 2 2
2 3 4 26 32 32 26 24 2 1 1 255 2 1 2 1
1 1 1 3 3 1 1 1 1 1 255 1 1 1 0 2
2 3 3 3 1 1 1 0 0 255 1 1 1 1 1 1
1 1 1 1 3 2 2 0 1 2 2 0 0 0 0 1
1 1 2 1 5 16 24 24 10 4 1 1 1 255 2 2
2 1 1 3 4 4 2 1 0 1 1 255 1 1 1 2
2 5 5 4 3 3 3 1 1 1 255 2 2 3 2 1
1 1 2 2 2 2 2 1 255 1 1 1 1 2 2 2
2 0 0 2 2 1 0 255 1 1 1 1 5 15 29 28
28 24 1 0 0 255 3 2 1 1 0 1 1 4 4 4
3 1 1 1 255 1 1 1 0 1 1 2 2 2 2 2
2 1 1 255 1 0 0 1 2 2 2 2 2 2 2 1
0 255 1 1 1 1 1 1 1 1 0 0 1 1 1 2
255 2 2 2 2 3 3 4 4 2 1 1 1 1 1 255
1 2 2 2 3 2 2 2 1 1 1 1 0 255 0 1
1 1 1 1 2 2 1 1 0 1 1 1 255 2 2 1
2 3 8 8 2 2 2 2 2 1 1 255 1 0 1 2
2 3 3 3 2 2 2 2 2 255 2 1 1 1 2 2
2 1 2 1 2 1 1 1 255 1 1 2 4 4 7 18
7 5 1 0 0 1 255 1 0 1 1 2 2 3 3 2
2 1 1 1 1 255 1 1 1 2 2 2 2 2 2 1
1 0 0 255 1 2 2 1 2 2 3 3 2 1 1 1
1 1 255 1 1 1 1 1 1 4 4 2 2 1 1 1
1 255 0 0 0 1 2 2 2 2 1 1 1 1 1 1
255 1 1 0 0 0 0 1 2 2 1 1 1 1 255 1
1 1 2 3 3 3 4 2 2 2 0 2 255 1 1 1
2 2 2 2 3 3 2 2 2 1 1 255 2 2 1 1
1 1 2 3 4 1 0 1 1 1 255 1 1 2 2 2
3 8 27 8 2 1 1 1 255 1 1 0 0 1 1 1
2 1 0 1 1 1 2 255 1 0 1 1 2 2 3 3
3 1 1 1 2 1 255 1 1 2 1 1 0 0 1 1
2 2 2 2 1 1 1 1 0 0 1 1 1 1 1 1
0 1 2 2 2 3 2 1 1 0 255 1 1 1 1 1
1 3 2 2 2 1 0 0 255 1 1 1 0 2 3 3
3 3 3 3 1 1 1 255 1 1 1 2 2 2 2 2
2 2 1 1 1 255 1 1 1 1 1 2 1 1 1 1
2 2 1 0 255 0 0 1 1 3 3 7 7 7 3 1
0 0 255 1 1 1 1 1 1 1 1 2 1 1 1 1
1 255 1 1 0 0 1 2 2 2 2 2 2 2 2 1
255 1 0 0 0 1 1 1 0 0 0 0 0 0 255 1
1 1 1 1 1 1 1 1 1 1 1 1 1 255 1 1
1 2 2 3 1 1 1 1 1 1 1 1 255 1 1 2
1 1 1 1 1 1 1 1 1 0 255 0 0 1 1 1
1 1 1 0 0 0 0 0 1 255 1 2 1 1 2 2
2 1 1 2 2 1 1 1 255 1 1 1 0 2 2 1
1 1 1 1 2 2 255 1 1 1 1 2 2 1 1 1
1 2 1 1 1 255 1 1 1 2 2 2 2 2 2 0
0 0 2 255 2 2 3 1 1 1 2 2 1 1 0 1
1 1 255 2 1 1 1 2 2 2 2 2 1 1 1 2
255 2 2 1 1 1 1 2 1 1 1 1 1 1 1 255
2 1 2 1 1 1 1 1 2 1 1 1 1 0 255 0
0 1 3 2 1 1 0 1 1 1 1 1 1 255 1 0
0 0 0 0 0 1 1 0 0 0 0 255 1 1 1 2
2 3 1 2 2 2 1 0 2 255 1 1 1 1 1 1
0 0 1 1 1 1 1 2 255 2 2 1 1 1 1 1
1 1 1 0 0 0 1 255 1 0 1 1 1 2 2 2
2 1 0 1 1 255 1 1 1 1 2 1 1 1 0 0
1 2 2 1 255 1 1 1 1 2 2 3 3 3 0 0
1 2 2 255 1 1 2 2 2 1 0 1 1 2 2 2
2 1 1 1 2 0 0 0 0 0 1 1 1 1 1 2
1 1 1 1 1 0 0 255 0 1 1 1 1 1 1 2
2 2 0 0 0 255 2 1 0 0 0 2 2 2 2 1
0 0 0 0 255 0 0 0 1 2 2 2 2 2 2 1
1 1 255 1 1 1 1 1 2 1 1 1 1 1 1 1
0 255 0 0 1 1 3 3 3 3 2 2 0 0 0 255
1 1 1 1 1 1 1 1 1 1 1 1 1 1 255 1
1 1 1 1 1 2 1 2 1 1 2 2 1 255 0 0
0 0 1 1 2 2 0 0 0 2 1 255 1 1 1 1
1 1 1 1 1 1 1 1 1 1 255 0 1 1 1 0
0 0 1 1 1 1 0 0 0 255 1 1 2 0 1 1
2 2 1 1 1 0 0 255 0 1 1 1 1 1 1 1
0 0 0 0 1 1 255 1 1 1 1 1 2 1 1 1
1 1 1 1 0 255 1 0 0 0 1 1 1 1 2 2
1 1 1 255 1 1 1 2 2 2 1 1 1 1 1 0
1 1 255 1 0 1 1 1 1 1 1 1 0 0 0 0
255 2 2 2 1 1 1 1 1 1 1 0 1 1 2 255
2 1 1 1 1 1 1 2 2 1 1 1 2 255 2 2
1 1 0 0 0 1 1 1 1 0 1 1 255 1 1 1
1 1 1 1 0 1 1 1 1 1 1 255 0 0 1 2
2 2 0 0 1 1 1 1 2 1 255 1 0 1 1 1
1 1 1 1 0 0 1 1 255 1 1 1 2 2 1 1
1 1 1 1 0 1 255 1 1 1 1 1 1 0 0 1
1 1 1 1 2 255 2 2 2 1 1 1 1 1 0 1
1 1 0 0 255 1 0 1 1 1 1 2 2 2 2 1
1 1 255 1 0 1 1 1 1 1 1 0 1 1 2 1
2 255 1 1 1 1 1 2 2 1 0 0 0 1 2 2
255 2 2 2 2 1 0 0 0 0 1 0 2 1 1 1
0 2 255 255 255 255 255 255 255 255 255 255 255 255 255 255
255 255 255 255 255 255 255 255 255 255 255 255 255 255 255 255
255 255 255 255 255 255 255 255 255 255 255 255 255 255 255 255
255 255 255 255 255 255 255 255 255 255 255 255 255 255 255 255
255 255 255 255 255 255 255 255 255 255 255 255 255 255 255 255
255 255 255 255 255 255 255 255 255 255 255 255 255 255 255 255
255 255 255 255 255 255 255 255 255 255 255 255 255 255 255 255
255 255 255 255 255 255 255 255 255 255 255 255 255 255 255 255
255 255 255 255 255 255 255 255 255 255 255 255 255 255 255 255
255 255 255 255 255 255 255 255 255 255 255 255 255 255 255 255
255 255 255 255 255 255 255 255 255 255 255 255 255 255 255 255
255 255 255 255 255 255 255 255 255 255 255 255 255 255 255 255
255 255 255 255 255 255 255 255 255 255 255 255 255 255 255 255
255 255 255 255 255 255 255 255 255 255 255 255 255 255 255 255
255 255 255 255 255 255 255 255 255 255 255 255 255 255 255 255
255 255 255 255 255 255 255 255 255 255 255 255 255 255 255 255
255 255 255 255 255 255 255 255 255 255 255 255 255 255 255 255
255 255 255 255 255 255 255 255 255 255 255 255 255 255 255 255
255 255 255 255 255 255 255 255 255 255 255 255 255 255 255 255
255 255 255 255 255 255 255 255 255 255 255 255 255 255 255 255
255 255 255 255 255 255 255 255 255 255 255 255 255 255 255 255
255 255 255 255 255 255 255 255 255 255 255 255 255 255 255 255
255 255 255 255 255 255 255 255 255 255 255 255 255 255 255 255
255 255 255 255 255 255 255 255 255 255 255 255 255 255 255 255
255 255 255 255 255 255 255 255 255 255 255 255 255 255 255 255
255 255 255 255 255 255 255 255 255 255 255 255 255 255 255 255
255 255 255 255 255 255 255 255 255 255 255 255 255 255 255 255
255 255 255 255 255 255 255 255 255 255 255 255 255 255 255 1
1 0 0 1 1 1 1 2 2 1 1 1 1 0 1 2
1 255 0 1 1 1 1 2 2 3 3 2 0 0 1 255
0 0 0 1 1 1 1 1 1 0 0 1 1 1 255 0
0 0 0 1 1 1 1 1 2 2 2 1 255 1 1 0
1 1 1 1 0 0 0 0 0 0 0 255 3 3 1 0
1 1 1 0 0 0 1 1 2 255 1 1 1 1 1 1
1 1 1 1 2 2 2 1 255 2 1 1 1 2 2 2
1 1 1 1 1 2 1 255 0 0 0 0 0 0 1 1
1 0 3 3 2 255 1 1 1 1 0 0 2 2 2 1
2 1 1 1 255 1 1 1 1 1 2 2 2 1 1 1
1 0 1 255 1 1 1 1 1 2 2 2 3 1 2 0
2 255 3 2 2 2 1 0 0 0 0 0 0 0 1 1
255 0 2 2 2 2 1 1 1 1 1 1 2 2 2 255
2 1 1 1 2 1 1 1 2 1 0 1 1 255 1 1
1 1 2 1 2 1 2 1 1 1 1 2 255 2 1 1
1 1 1 0 1 1 1 2 1 2 255 3 2 2 0 0
1 1 1 1 1 1 0 0 2 255 1 1 1 2 2 2
2 2 2 2 1 1 2 255 2 1 0 0 0 1 1 2
1 2 0 0 0 0 255 2 0 0 0 1 0 1 1 1
0 0 2 1 0 255 1 1 1 2 2 2 3 2 2 2
2 1 2 1 255 1 1 2 2 2 2 1 0 1 2 2
2 1 255 1 1 1 1 1 1 1 0 0 0 0 0 1
255 1 1 1 1 2 2 1 0 0 0 1 2 2 2 255
1 1 2 2 3 3 3 3 0 0 0 0 0 0 255 1
3 1 1 1 1 2 2 2 2 1 1 1 255 1 1 2
1 1 0 0 1 2 2 1 1 1 1 255 1 0 0 0
1 0 0 0 1 1 1 1 2 1 255 2 2 2 0 0
0 0 0 1 1 0 0 0 0 1 2 2 2 2 0 0
1 1 1 0 2 2 2 1 1 1 0 1 1 1 255 1
0 0 1 2 1 1 2 2 2 1 1 1 255 0 0 0
1 1 1 1 2 1 1 1 1 1 1 255 1 1 0 0
0 1 1 1 1 2 1 2 1 255 1 1 0 0 1 1
2 2 1 0 1 1 1 1 255 2 1 0 0 1 1 2
2 1 1 1 1 2 255 1 1 1 1 1 1 1 1 1
1 2 2 0 0 255 1 1 2 3 2 2 2 2 2 2
2 1 0 0 255 1 0 1 0 1 0 1 2 1 1 2
2 2 255 2 1 1 0 0 2 2 2 2 2 3 1 1
1 255 1 1 1 1 1 2 2 1 1 1 2 2 1 1
255 1 1 1 2 2 2 2 2 2 0 0 0 1 255 3
3 2 2 2 1 1 0 0 0 0 3 3 2 255 2 2
2 2 1 1 1 1 1 1 1 2 2 2 255 1 1 1
1 2 2 2 2 2 1 0 1 1 255 1 1 1 1 1
1 2 1 4 1 2 1 1 1 255 2 2 1 1 1 1
1 3 3 2 2 1 2 255 3 1 2 2 1 2 2 2
2 2 1 0 0 0 255 1 1 2 2 2 3 4 3 3
2 1 0 2 255 1 1 1 1 1 2 2 3 2 2 2
1 0 1 255 2 1 1 1 1 1 2 2 2 1 1 1
0 0 255 2 2 36 225 238 230 59 58 24 5 3 2 2
1 255 1 1 1 2 3 3 1 1 2 2 2 2 1 255
1 1 1 1 1 1 1 1 2 2 1 1 1 255 1 1
1 2 2 3 2 1 1 1 1 2 2 2 255 1 2 2
2 1 1 3 3 2 1 0 0 0 0 255 1 2 1 1
1 1 1 2 2 2 1 1 1 255 1 1 2 1 1 1
0 1 1 2 1 1 1 1 255 0 0 0 0 0 1 1
1 1 1 2 2 2 1 255 2 1 2 0 0 0 0 2
1 1 0 0 1 1 2 2 2 2 1 1 0 1 1 1
1 1 1 2 3 2 2 0 0 1 1 255 1 1 1 2
2 2 2 2 2 2 1 1 1 255 0 0 0 0 0 2
2 3 2 1 1 1 1 1 255 1 1 2 1 1 1 4
4 3 2 1 2 1 255 1 0 0 0 1 1 3 3 2
2 1 1 1 1 255 1 1 0 1 1 2 5 7 2 2
2 1 1 255 1 1 1 2 1 2 2 2 1 1 2 1
0 1 255 1 1 2 3 2 3 2 4 4 2 1 1 0
1 255 1 1 3 3 3 4 2 3 2 1 1 1 1 255
2 1 1 1 2 2 3 3 3 2 3 0 1 1 255 1
1 1 1 1 1 1 1 1 1 2 2 1 1 255 1 1
1 2 2 2 3 3 3 2 0 0 1 255 3 3 2 2
2 4 4 2 2 1 1 2 3 2 255 1 2 1 1 1
2 2 2 2 2 1 1 1 1 255 1 1 1 1 2 4
3 3 2 2 0 1 1 255 1 1 0 1 1 1 3 4
5 4 1 1 0 1 255 2 2 2 2 1 1 7 30 18
3 1 1 1 255 2 1 1 2 2 2 3 4 4 2 2
1 1 1 255 1 2 2 2 4 7 7 7 4 2 0 0
2 255 1 1 2 3 2 4 4 5 7 7 2 2 1 1
255 2 1 1 1 4 5 9 8 8 7 2 1 1 1 255
2 7 148 244 255 255 250 189 113 24 11 2 2 1 255 1
1 1 4 36 58 58 37 11 10 2 2 1 255 1 1 1
3 4 4 4 2 3 2 2 1 1 255 0 1 2 2 3
3 5 5 2 2 2 2 2 1 255 1 2 2 1 1 1
3 3 3 1 1 1 1 1 255 1 1 1 1 1 1 1
2 1 1 1 1 1 255 1 1 1 1 1 1 1 2 2
2 1 1 1 1 255 1 0 0 0 1 1 1 2 1 1
1 2 1 1 255 2 1 1 0 0 0 1 2 2 1 0
0 0 0 1 2 3 2 2 1 1 1 1 1 1 2 2
3 4 2 2 1 1 1 1 255 1 1 1 1 2 2 9
13 21 7 2 1 1 255 0 1 0 0 0 0 7 8 7
2 2 2 2 1 255 1 2 2 2 4 4 5 8 23 9
2 2 1 255 1 1 0 1 3 5 7 4 4 3 2 1
1 1 255 1 1 1 1 2 7 10 10 7 5 2 0 0
255 1 1 1 1 1 2 2 2 2 2 2 2 0 0 255
0 0 1 3 3 45 45 45 26 22 2 2 1 1 255 2
2 3 3 4 22 16 20 15 2 1 1 1 255 2 2 1
2 2 3 5 4 3 3 4 3 2 1 255 1 1 1 1
1 1 1 2 2 2 2 1 1 1 255 1 1 1 2 3
5 5 13 13 3 2 1 1 255 2 2 2 2 4 7 7
3 3 3 3 3 2 2 255 1 1 1 1 1 1 2 8
3 3 2 1 1 1 255 1 1 1 14 30 5 4 5 5
3 1 1 1 255 1 2 0 1 2 3 4 13 20 5 1
1 1 1 255 2 2 2 3 7 43 49 69 64 22 3 0
0 255 2 2 2 2 2 3 7 8 8 8 2 2 2 1
255 1 2 2 3 5 7 8 8 8 4 2 2 2 255 1
2 3 4 4 8 8 8 7 7 3 2 2 1 255 1 1
1 4 11 11 10 9 10 10 7 2 2 1 255 4 7 148
238 255 255 255 199 189 156 21 2 1 0 255 4 4 4 36
99 74 69 67 93 14 2 2 2 255 1 1 3 13 26 26
29 4 7 4 2 2 1 255 1 2 2 3 5 7 7 5
5 2 2 1 1 1 255 1 1 1 1 1 1 3 5 5
4 1 1 1 1 255 1 0 0 1 1 0 0 0 1 2
2 1 0 255 1 1 0 0 0 0 0 2 2 2 1 1
1 1 255 1 1 1 1 2 10 15 15 2 1 1 1 1
1 255 1 1 1 1 1 0 0 1 4 1 0 0 1 1
1 2 3 2 1 1 1 1 1 1 1 2 2 4 4 3
3 2 1 1 0 255 1 1 1 1 7 13 27 49 49 13
4 2 2 255 1 2 1 1 0 1 4 4 1 0 0 2
2 1 255 1 1 1 3 5 9 9 9 24 23 8 3 2
255 0 1 2 3 5 8 7 7 5 5 3 2 1 1 255
2 2 2 2 4 8 10 10 15 11 4 0 0 255 1 1
1 1 1 2 2 2 1 1 1 1 1 1 255 1 1 2
3 39 51 41 41 41 42 7 2 1 1 255 0 2 3 4
5 22 15 22 20 4 2 1 1 255 1 1 2 2 4 8
18 8 4 4 3 3 2 1 255 1 1 1 1 1 1 2
3 2 1 1 1 1 1 255 1 1 3 3 5 13 13 15
22 8 3 2 2 255 2 2 2 4 17 13 22 7 11 10
3 2 2 2 255 1 1 1 1 1 2 2 10 10 15 2
2 1 1 255 1 1 4 26 46 20 17 20 21 16 1 1
1 255 1 2 2 2 3 34 41 34 26 23 4 1 1 1
255 2 2 3 5 29 56 52 69 64 69 22 3 0 255 2
2 2 2 2 7 8 9 8 8 8 2 2 1 255 1 2
2 5 5 8 10 8 8 8 4 3 1 255 1 2 4 5
18 8 10 8 8 8 8 4 2 2 255 2 2 2 4 11
11 13 11 15 11 7 3 2 1 255 1 4 110 255 255 255
255 255 250 198 106 4 1 0 255 4 4 20 85 99 93 93
96 110 109 11 2 2 255 3 3 7 26 37 26 33 14 14
7 5 2 1 255 2 2 3 4 8 8 8 5 5 5 2
1 1 1 255 1 1 1 1 3 5 5 5 5 4 2 1
1 1 255 1 0 1 1 2 1 0 0 1 2 1 1 0
255 1 1 0 1 0 1 1 2 2 2 2 3 1 1 255
1 1 1 2 2 18 24 24 14 2 1 1 1 1 255 1
1 1 1 1 1 0 0 4 4 1 1 1 2 1 1 1
1 1 1 1 1 1 1 2 2 3 4 4 4 3 3 1
1 1 255 1 1 1 1 13 51 51 51 49 22 7 2 2
255 1 1 1 1 1 3 11 3 0 0 0 3 3 1 255
1 1 1 5 27 27 15 40 53 24 17 4 2 255 1 2
2 3 5 9 8 8 7 5 4 2 1 1 255 2 2 2
3 8 13 10 10 15 15 5 1 1 255 1 1 1 1 2
2 2 2 0 1 0 1 1 1 255 1 2 2 28 42 47
43 43 40 26 22 4 1 0 255 1 2 3 5 5 5 8
20 20 4 3 2 2 255 2 1 2 2 4 8 13 15 23
20 14 4 0 1 255 1 1 1 1 1 1 2 2 2 1
1 1 1 1 255 1 1 3 5 5 15 14 14 14 4 4
3 2 255 1 2 3 5 17 13 13 11 14 14 10 2 2
2 255 1 1 1 2 1 3 8 10 10 15 7 2 2 0
255 1 3 4 24 26 26 20 18 16 13 4 1 1 255 1
2 2 3 36 39 41 42 52 32 21 3 3 1 255 2 2
3 5 43 60 52 60 65 69 36 3 1 255 2 2 2 2
3 8 8 9 9 9 8 3 2 2 255 1 2 5 5 5
10 13 10 8 8 5 3 2 255 1 3 5 7 14 8 10
8 8 8 15 8 3 2 255 2 2 4 10 16 13 11 9
10 10 7 4 3 1 255 1 2 110 246 255 255 255 255 255
255 156 7 1 0 255 3 4 85 100 85 79 93 93 106 107
107 2 1 255 1 4 15 16 26 26 27 14 14 14 8 4
2 255 2 2 3 7 8 8 11 11 14 9 5 2 2 1
255 1 0 1 2 5 7 5 8 7 10 4 1 0 0 255
1 1 1 1 1 0 0 0 1 2 1 1 0 255 2 2
2 1 0 0 0 1 1 2 2 3 1 1 255 1 1 1
2 8 18 15 15 14 2 1 1 1 1 255 1 0 1 1
1 1 0 0 0 1 1 1 1 2 1 1 1 1 1 1
1 1 2 2 2 2 2 2 3 4 7 4 2 1 1 255
2 2 1 3 24 51 49 51 49 33 22 3 2 255 2 1
1 1 2 3 3 0 0 0 0 1 8 8 255 1 2 2
27 29 46 59 56 40 24 17 4 2 255 1 1 2 3 5
8 7 8 7 5 5 2 1 1 255 2 2 2 4 14 15
13 10 10 15 9 1 1 255 0 1 0 1 2 2 2 1
0 1 1 1 1 2 255 2 2 7 21 42 28 43 43 45
42 26 3 1 0 255 1 2 5 7 5 5 5 8 15 4
3 2 2 255 1 0 1 4 5 13 9 11 22 22 20 4
0 0 255 2 2 1 1 1 1 1 1 0 0 0 1 1
1 255 1 1 3 3 4 4 5 8 4 4 3 3 1 255
1 2 3 5 7 13 13 13 13 13 5 2 2 2 255 1
2 1 2 3 8 8 10 24 24 7 2 1 0 255 1 3
4 14 26 26 26 15 13 10 9 3 1 255 0 2 3 9
36 37 36 42 59 41 21 3 2 1 255 1 2 5 5 52
60 52 52 52 69 41 4 3 255 2 2 2 2 10 13 13
13 9 9 8 4 2 1 255 1 3 8 15 8 13 13 13
9 9 7 3 1 255 1 3 7 9 14 11 10 10 10 27
27 26 4 3 255 1 2 3 5 14 13 16 16 14 10 7
7 1 1 255 2 3 110 246 255 255 255 255 255 255 139 14
2 1 255 2 20 97 97 85 78 78 78 106 107 74 2 2
255 1 4 13 16 37 26 26 23 14 5 5 3 1 255 1
2 3 7 7 11 13 14 17 14 5 4 2 1 255 0 0
1 4 5 7 8 8 7 4 3 2 2 0 255 1 2 2
1 1 1 1 1 1 1 1 2 2 255 1 1 2 5 5
1 1 1 2 2 2 3 1 1 255 1 2 1 2 8 14
14 21 20 15 2 1 1 2 255 0 0 1 1 1 2 2
1 1 1 1 2 1 1 1 2 3 1 1 1 1 1 2
2 3 3 3 2 4 5 11 7 2 2 1 255 2 2 2
11 46 52 46 46 35 35 33 4 2 255 2 1 0 1 2
3 3 0 0 0 1 1 2 1 255 1 2 2 27 29 54
54 56 34 23 17 2 1 255 1 1 2 3 4 4 7 7
7 7 5 4 1 0 255 1 1 2 10 28 28 15 15 10
10 9 2 1 255 1 1 2 2 2 2 2 0 0 0 0
1 2 3 255 3 2 7 21 37 30 45 53 53 53 26 3
2 1 255 2 2 3 7 5 5 8 15 16 4 3 1 2
255 1 1 1 3 13 15 13 11 9 11 9 2 0 0 255
2 2 1 1 1 1 1 1 0 0 0 2 0 0 255 1
1 2 3 3 3 4 4 3 3 3 3 3 255 1 1 2
5 5 5 4 13 7 15 5 3 2 3 255 2 1 1 2
7 8 8 8 15 11 7 1 1 0 255 1 3 11 14 24
13 18 15 15 9 4 2 1 255 0 2 4 9 23 23 23
23 41 28 18 4 1 1 255 0 1 3 10 52 64 60 78
65 65 41 4 2 255 2 2 2 3 10 13 16 14 14 9
8 8 2 2 255 2 4 4 8 8 13 13 13 9 9 7
1 0 255 1 3 7 7 7 7 10 11 11 27 26 7 3
2 255 1 1 3 14 24 17 13 11 14 14 13 7 3 1
255 2 3 33 182 246 255 255 255 255 232 139 14 2 2 255
2 18 97 100 118 85 78 71 74 107 74 2 1 255 1 3
4 13 9 15 15 15 14 7 4 2 1 255 1 1 3 5
7 8 11 13 16 7 5 3 1 1 255 0 0 1 4 4
4 4 8 7 4 4 2 2 1 255 1 2 2 1 1 0
1 1 1 1 1 2 1 255 1 2 2 7 3 0 0 0
2 5 2 2 1 1 255 1 2 1 2 8 8 14 21 21
8 1 0 0 2 255 0 0 0 0 0 0 1 1 1 1
1 2 1 1 1 2 2 2 2 2 2 1 1 2 4 3
3 2 4 13 13 4 2 2 2 255 1 2 2 11 37 46
46 41 35 35 33 4 2 255 1 0 0 0 1 2 0 0
0 0 0 1 1 1 255 0 1 2 4 29 46 37 32 16
16 2 2 1 255 1 1 1 2 4 4 5 5 7 7 5
1 1 1 255 2 2 2 5 28 18 15 8 8 9 4 2
1 255 1 1 1 1 2 2 2 1 1 0 0 1 2 2
255 3 2 7 21 30 30 45 53 53 47 32 3 1 1 255
1 2 3 4 5 7 13 16 16 4 2 1 1 255 1 1
2 3 4 14 7 9 9 9 4 2 2 0 255 1 2 2
1 1 0 0 0 0 0 0 0 0 0 255 0 1 2 3
3 3 3 3 3 3 3 2 2 255 1 1 2 3 4 4
3 4 3 7 3 2 2 2 255 2 1 0 1 8 10 8
8 21 14 11 1 1 1 255 1 3 4 9 11 9 11 11
28 21 10 1 1 255 0 0 2 4 17 23 35 28 28 21
14 3 1 0 255 0 0 2 10 62 78 78 91 91 59 10
4 2 255 2 2 2 2 5 10 17 17 15 10 8 4 2
1 255 2 3 4 8 8 13 9 9 9 9 4 1 0 255
1 1 2 7 13 9 9 9 11 11 7 3 3 3 255 1
1 3 5 13 10 10 10 10 10 7 7 1 0 255 1 3
7 67 182 255 255 243 236 173 56 8 2 2 255 2 18 28
92 118 111 111 111 94 94 40 2 1 255 1 2 4 8 9
15 26 26 27 7 3 1 1 255 1 1 2 3 7 13 13
17 7 5 4 3 1 1 255 0 0 1 4 5 8 8 7
4 4 4 2 2 1 255 1 1 1 0 1 1 1 1 1
1 1 2 1 255 1 2 2 3 3 2 1 0 2 4 2
2 1 1 255 1 1 1 2 14 15 23 39 20 2 1 1
1 1 255 1 1 1 1 1 0 1 1 1 1 1 2 1
1 1 2 2 1 3 2 2 1 1 1 2 2 3 4 7
13 13 2 2 2 1 255 0 0 2 2 26 37 46 37 35
35 2 2 0 255 0 0 0 0 0 0 0 0 0 1 1
1 1 1 255 0 1 1 2 24 30 29 29 23 16 2 1
1 255 1 1 1 2 4 4 5 5 7 7 5 2 2 2
255 2 2 2 2 9 9 9 8 8 8 4 2 1 255 1
0 1 1 1 1 1 1 1 0 0 0 1 2 255 0 0
3 18 30 33 33 48 49 48 24 3 1 1 255 1 1 1
3 5 13 13 26 16 2 1 1 1 255 1 1 2 2 4
9 9 8 7 4 3 2 2 1 255 1 1 1 1 1 2
1 1 1 1 1 1 0 0 255 1 1 1 2 2 2 2
3 3 3 2 2 1 255 1 1 1 2 4 4 2 2 3
3 3 2 1 2 255 2 0 0 0 4 10 8 8 7 4
1 1 1 1 255 1 2 3 7 10 10 10 11 28 26 7
1 1 255 0 0 1 3 4 10 29 18 16 15 5 3 1
0 255 0 0 1 4 43 64 77 91 59 29 4 3 2 255
2 2 2 2 3 10 21 21 14 10 7 2 2 1 255 1
2 4 8 8 13 9 11 9 9 2 1 0 255 1 1 1
4 7 7 9 9 11 7 3 2 2 2 255 1 1 2 3
9 10 10 9 10 10 7 2 2 1 255 1 2 3 10 67
182 243 232 232 56 8 3 0 0 255 2 2 18 80 118 118
118 94 94 94 5 1 1 255 1 1 3 5 8 15 15 15
16 7 3 1 1 255 1 1 2 2 4 11 8 8 5 5
4 1 1 1 255 0 0 1 2 4 5 5 5 5 4 4
2 1 1 255 1 1 1 0 1 1 2 2 1 1 1 1
1 255 1 2 2 2 2 1 1 1 1 3 2 3 2 1
255 0 1 1 1 1 10 10 8 0 0 0 0 1 0 255
1 2 1 2 1 0 1 2 2 2 1 1 1 1 1 2
2 1 1 1 2 1 1 1 1 3 1 3 13 14 3 2
2 2 1 255 1 0 1 2 3 15 15 15 4 2 1 0
1 255 1 0 0 0 0 0 1 0 0 1 1 1 1 1
255 1 1 1 1 5 24 24 28 23 16 1 1 1 255 1
1 1 2 2 4 5 5 7 5 3 1 2 2 255 1 2
2 2 2 5 7 5 5 5 2 2 1 255 1 0 0 0
1 1 1 1 1 1 0 0 1 1 255 1 1 3 5 18
29 33 33 33 24 4 1 1 1 255 0 0 1 2 5 9
9 24 3 2 1 0 0 255 1 1 1 1 1 2 4 3
5 3 3 2 1 1 255 1 2 0 1 1 1 1 1 1
1 1 0 0 0 255 0 1 1 2 1 1 1 1 1 2
1 1 1 255 1 1 0 3 4 4 2 2 2 2 1 1
0 0 255 1 1 0 2 2 3 4 4 4 2 1 1 0
0 255 1 2 2 4 9 11 10 9 8 8 5 3 3 255
2 1 1 2 3 3 18 16 14 8 1 1 2 1 255 0
0 1 2 2 43 43 48 26 9 3 1 2 255 2 2 2
2 2 3 4 15 10 4 2 1 1 1 255 1 0 1 4
7 8 8 8 8 4 2 1 1 255 0 1 1 1 4 9
9 5 4 3 3 2 2 2 255 1 0 1 2 2 9 10
10 8 7 3 2 2 1 255 2 2 3 4 10 14 81 81
14 4 3 1 0 0 255 1 2 2 4 64 80 64 64 64
8 2 1 1 255 0 1 3 3 3 9 9 9 8 3 2
1 1 255 2 1 1 1 2 4 7 7 5 4 4 1 1
1 255 1 1 1 2 2 5 5 5 5 4 1 1 0 1
255 1 0 1 0 2 3 2 1 0 1 1 1 1 255 1
2 2 1 1 1 1 1 0 1 2 2 2 1 255 0 0
0 1 2 3 3 3 0 0 1 1 1 1 255 1 1 1
2 2 1 1 2 2 1 1 1 0 0 1 2 2 1 2
2 2 1 1 0 1 1 1 3 7 3 1 1 1 1 1
255 1 1 1 2 2 3 7 7 1 0 0 0 0 255 1
1 1 1 1 1 1 0 0 1 1 1 1 1 255 2 2
1 1 1 4 14 14 4 3 2 1 0 255 0 1 1 1
1 1 5 5 5 2 2 2 2 1 255 1 1 2 2 2
2 4 5 5 3 1 0 0 255 0 0 0 0 1 1 1
1 1 1 0 1 1 1 255 0 1 1 3 3 15 20 20
7 2 2 2 2 1 255 0 0 0 1 2 5 3 1 1
0 1 0 0 255 1 1 1 1 1 1 2 2 2 2 2
1 1 1 255 1 2 1 1 1 1 1 1 1 2 2 1
1 1 255 1 1 1 1 1 1 1 3 3 2 1 1 2
255 1 1 0 0 0 2 2 3 2 2 1 1 0 0 255
1 1 2 2 1 0 2 3 2 1 1 1 1 1 255 1
1 2 2 4 9 9 3 3 3 3 0 2 255 2 1 1
1 2 3 3 4 4 2 1 1 1 0 255 0 1 1 2
2 2 3 3 4 3 2 1 1 255 1 1 1 1 1 2
3 4 3 1 1 1 1 1 255 0 0 0 1 4 7 7
8 8 2 2 2 2 255 0 0 0 0 0 1 2 2 3
3 3 2 1 1 255 0 0 0 0 1 3 10 8 4 3
2 2 2 2 255 2 2 3 3 4 4 5 3 3 2 2
1 0 0 255 1 1 2 2 20 37 30 14 8 2 2 1
1 255 0 0 2 2 2 2 2 2 2 2 2 0 1 255
2 1 1 1 1 1 1 3 3 3 1 0 1 1 255 0
1 2 2 1 1 1 1 4 1 1 1 1 1 255 1 1
1 0 1 2 1 2 1 1 1 1 1 255 0 0 1 1
1 1 1 1 1 2 2 2 2 2 255 2 0 0 1 1
2 1 2 1 1 1 1 1 1 255 0 1 2 2 2 2
1 2 2 2 1 0 0 0 1 2 2 1 2 2 2 2
1 0 1 1 1 1 1 1 1 1 1 1 1 255 1 1
1 1 1 1 1 2 2 0 0 1 1 255 1 1 2 2
1 1 1 1 1 1 1 1 1 1 255 2 2 1 0 0
2 3 3 3 2 1 2 1 255 1 1 1 1 1 1 1
0 1 1 1 1 1 0 255 1 1 1 2 2 2 2 2
1 1 0 0 0 255 1 0 0 0 0 1 1 1 1 1
0 0 0 1 255 1 1 1 2 1 1 1 1 2 2 1
1 1 1 255 0 0 0 2 1 1 1 1 1 0 1 1
1 255 1 1 1 1 1 1 1 1 1 1 1 1 1 1
255 2 2 1 1 0 1 1 1 1 2 2 1 1 1 255
0 1 1 2 2 2 1 1 2 2 1 1 2 255 1 1
1 1 0 0 2 2 1 1 1 2 0 0 255 1 1 2
2 2 1 2 2 2 2 2 1 1 0 255 1 1 2 2
2 3 3 3 3 1 1 0 1 255 1 1 1 1 2 3
3 2 2 1 1 0 1 0 255 0 1 2 2 2 2 2
1 3 1 1 1 1 255 1 1 1 2 2 3 3 3 1
1 0 1 1 1 255 1 0 0 1 3 4 4 3 1 0
1 1 1 255 0 0 0 0 0 1 1 1 1 1 2 1
1 1 255 0 0 0 1 1 2 2 3 3 2 2 2 1
2 255 2 2 2 2 2 2 2 1 1 1 1 1 0 1
255 1 1 1 2 4 4 2 2 2 1 1 0 0 255 1
1 1 0 2 2 1 1 1 1 1 1 2 255 2 1 1
0 1 1 1 2 1 2 1 1 1 1 255 1 1 2 2
1 1 1 0 0 0 1 1 1 2 255 1 1 1 1 1
1 1 1 1 0 0 0 1 255 0 0 1 1 1 1 2
1 2 3 2 2 2 3 255 2 1 1 1 2 2 2 2
1 2 1 1 1 1 255 1 1 1 2 2 1 1 1 1
1 2 0 0 1 1 1 2 2 2 2 2 2 1 0 1
1 1 1 1 1 0 1 1 1 1 255 1 1 1 1 1
0 0 1 1 1 1 1 1 255 2 2 2 2 0 0 1
2 2 2 2 2 2 1 255 2 2 2 1 0 0 1 2
1 2 2 2 1 255 1 1 1 1 1 0 0 0 0 0
1 1 2 2 255 1 1 2 2 2 2 2 1 1 1 1
1 1 255 1 1 1 1 0 3 2 2 1 1 0 0 0
0 255 0 1 1 1 1 1 1 1 2 1 0 1 1 1
255 1 2 1 2 1 1 1 1 1 0 1 1 1 255 1
1 1 1 1 1 1 0 1 0 1 0 1 1 255 1 3
1 1 1 1 1 1 2 2 2 1 1 1 255 1 2 2
2 2 2 3 2 3 2 2 1 2 255 2 1 1 1 0
1 2 2 1 1 1 2 2 2 255 1 2 2 2 2 0
2 1 2 2 2 1 1 1 255 1 1 1 1 2 2 1
1 1 2 1 1 0 255 255 255 255 255 255 255 255 255 255
255 255 255 255 255 255 255 255 255 255 255 255 255 255 255 255
255 255 255 255 255 255 255 255 255 255 255 255 255 255 255 255
255 255 255 255 255 255 255 255 255 255 255 255 255 255 255 255
255 255 255 255 255 255 255 255 255 255 255 255 255 255 255 255
255 255 255 255 255 255 255 255 255 255 255 255 255 255 255 255
255 255 255 255 255 255 255 255 255 255 255 255 255 255 255 255
255 255 255 255 255 255 255 255 255 255 255 255 255 255 255 255
255 255 255 255 255 255 255 255 255 255 255 255 255 255 255 255
255 255 255 255 255 255 255 255 255 255 255 255 255 255 255 255
255 255 255 255 255 255 255 255 255 255 255 255 255 255 255 255
255 255 255 255 255 255 255 255 255 255 255 255 255 255 255 255
255 255 255 255 255 255 255 255 255 255 255 255 255 255 255 255
255 255 255 255 255 255 255 255 255 255 255 255 255 255 255 255
255 255 255 255 255 255 255 255 255 255 255 255 255 255 255 255
255 255 255 255 255 255 255 255 255 255 255 255 255 255 255 255
255 255 255 255 255 255 255 255 255 255 255 255 255 255 255 255
255 255 255 255 255 255 255 255 255 255 255 255 255 255 255 255
255 255 255 255 255 255 255 255 255 255 255 255 255 255 255 255
255 255 255 255 255 255 255 255 255 255 255 255 255 255 255 255
255 255 255 255 255 255 255 255 255 255 255 255 255 255 255 255
255 255 255 255 255 255 255 255 255 255 255 255 255 255 255 255
255 255 255 255 255 255 255 255 255 255 255 255 255 255 255 255
255 255 255 255 255 255 255 255 255 255 255 255 255 255 255 255
255 255 255 255 255 255 255 255 255 255 255 255 255 255 255 255
255 255 255 255 255 255 255 255 255 255 255 255 255 255 255 255
255 255 255 255 255 255 255 255 255 255 255 255 255 255 255 255
255 255 255 255 255 255 255 255 255 255 255 255 255 255 255 255
255 255 255 255 1 1 1 3 3 3 3 3 2 1 1 1
1 2 255 1 1 1 1 2 2 2 1 0 0 0 0 1
255 2 2 1 1 1 3 2 2 2 2 2 1 1 2 255
2 1 0 0 0 1 0 1 1 1 1 1 1 255 1 1
1 1 1 2 2 2 1 1 2 1 1 0 255 0 0 0
2 2 1 1 1 1 1 1 1 1 2 255 1 1 1 1
1 1 1 1 1 1 0 1 0 0 255 1 1 1 1 1
0 0 0 1 2 1 1 0 255 1 1 2 2 2 1 1
1 1 0 0 0 1 255 1 1 1 1 1 1 0 0 0
1 1 1 1 1 255 1 1 1 2 1 1 1 1 1 1
1 1 1 0 255 1 1 1 1 2 1 1 1 0 0 1
2 2 255 0 1 1 2 2 2 2 2 2 4 4 234 51
3 255 1 1 1 1 1 1 1 1 2 1 0 0 1 1
255 1 1 2 2 2 2 1 1 1 1 1 1 1 1 1
1 1 2 1 0 0 0 0 1 2 1 0 1 1 1 0
0 2 2 1 255 2 2 1 2 1 1 1 1 1 1 0
1 1 255 1 1 1 1 0 0 0 2 1 1 1 1 0
0 255 1 1 1 1 1 0 1 0 2 2 2 2 1 255
1 1 1 1 1 0 0 0 0 0 0 2 0 2 255 2
2 2 1 0 0 0 1 2 2 1 1 1 255 1 1 1
1 1 1 1 1 1 1 1 1 1 1 255 1 0 1 0
0 0 0 0 0 0 0 1 2 2 255 2 2 2 2 1
1 1 1 1 2 2 1 1 255 2 2 1 1 1 1 1
1 0 0 0 0 1 1 255 1 2 1 2 1 1 2 1
3 1 1 1 0 0 255 1 1 1 1 2 2 3 3 2
1 1 1 1 255 1 1 0 1 2 2 2 1 1 1 1
1 1 3 255 3 1 2 0 1 0 1 1 2 2 2 0
1 1 255 2 1 1 1 2 1 1 1 1 0 0 1 1
255 0 0 2 4 4 11 23 11 3 3 1 2 1 2 255
2 2 2 2 2 2 2 1 1 1 1 1 2 255 2 1
1 0 0 0 1 1 1 2 2 2 1 2 255 2 2 0
0 0 2 0 1 1 2 2 1 1 255 1 1 1 1 1
1 2 2 2 2 2 1 1 0 255 0 0 0 0 1 1
1 1 1 1 1 1 2 1 255 1 1 1 0 1 1 2
1 1 1 0 1 0 0 255 1 1 2 2 0 0 0 1
1 2 2 1 1 255 1 1 2 2 2 1 1 1 0 0
0 0 1 255 2 1 1 1 1 1 0 0 0 1 1 1
1 2 255 1 1 1 1 1 1 1 1 1 1 1 1 1
0 255 1 1 1 1 1 1 1 1 0 0 1 2 2 255
1 1 0 1 1 2 1 1 1 3 68 255 255 4 255 2
2 2 1 1 1 1 3 3 3 0 0 1 2 255 1 1
1 2 2 2 1 2 3 3 1 1 1 1 1 1 1 2
1 1 0 1 1 1 1 1 0 0 1 1 0 2 2 2
1 255 1 2 0 2 2 2 2 1 1 1 0 1 1 255
1 1 1 1 1 1 1 1 1 1 1 1 0 0 255 1
1 0 0 1 1 1 2 2 2 2 2 2 255 1 1 1
1 0 0 0 0 1 2 2 2 0 0 255 2 2 1 1
1 1 1 2 2 2 1 1 1 255 1 2 1 1 1 1
1 0 0 1 1 2 1 1 255 2 1 1 0 0 2 1
1 1 1 1 3 3 2 255 2 2 2 1 1 1 0 0
0 1 2 1 1 255 2 2 2 1 1 1 1 1 1 0
0 0 1 1 255 1 1 1 1 1 2 3 2 4 3 1
1 0 0 255 0 0 0 1 2 10 20 10 2 2 1 0
0 255 0 0 0 1 2 2 2 2 1 1 1 1 1 1
255 1 1 2 1 2 0 1 1 1 1 1 0 1 1 255
2 2 2 1 1 1 1 1 1 0 0 0 1 255 2 2
4 5 18 23 61 58 58 9 5 2 1 1 255 2 2 2
0 2 2 2 2 1 1 1 2 2 255 1 1 1 0 0
1 1 2 2 2 2 1 1 1 255 2 2 1 1 2 2
2 2 2 2 2 1 1 255 1 1 1 1 1 1 2 3
3 2 1 1 2 1 255 1 2 2 2 2 2 2 2 3
2 2 1 1 1 255 1 2 2 1 2 2 3 3 3 3
1 1 1 1 255 1 1 1 0 0 1 1 1 1 2 2
1 1 255 1 1 1 1 2 2 1 1 1 1 1 1 2
255 1 1 1 1 1 1 0 1 0 2 1 1 1 1 255
1 1 2 1 1 3 3 3 3 2 2 2 2 2 255 2
1 1 1 3 1 1 1 1 1 1 1 1 255 1 0 0
0 0 1 1 1 1 3 18 234 51 4 255 2 2 1 0
0 1 2 2 3 2 0 0 1 2 255 1 1 1 1 1
0 0 1 3 1 1 1 1 1 1 1 1 2 2 1 1
1 1 2 1 1 1 1 3 3 2 3 3 3 2 255 0
1 0 2 2 2 2 1 0 1 1 2 1 255 1 1 1
1 1 1 2 2 1 1 1 1 0 0 255 0 0 0 0
0 0 1 1 1 2 2 2 1 255 1 1 1 1 1 1
1 4 4 2 2 2 2 0 255 1 2 1 2 2 2 3
3 3 2 1 1 1 255 2 2 0 0 1 1 1 1 0
0 0 1 1 1 255 1 1 1 1 1 2 1 1 1 2
2 3 2 2 255 3 2 1 1 0 0 0 0 0 1 1
1 1 255 2 2 2 2 2 1 2 1 1 1 0 0 1
1 255 0 1 1 2 4 4 4 8 8 7 3 1 1 0
255 0 0 0 0 4 255 255 18 10 2 1 0 0 255 0
0 1 2 2 2 2 2 1 2 2 2 1 1 255 1 1
2 1 2 2 2 1 1 1 2 2 2 2 255 1 1 2
2 3 2 2 1 1 0 0 0 0 255 2 4 7 13 40
255 255 255 115 21 13 5 1 1 255 2 2 2 2 2 2
3 3 4 2 1 1 1 255 1 2 1 1 1 1 3 3
3 3 3 1 1 1 255 3 2 2 2 4 8 71 71 69
3 2 2 2 255 1 1 1 1 1 2 18 73 73 10 2
2 2 2 255 2 2 2 2 2 37 49 49 35 17 3 2
2 1 255 0 2 2 2 2 3 3 5 4 4 2 1 0
1 255 1 0 1 1 2 2 2 2 2 2 2 1 1 255
1 1 1 1 2 4 9 9 5 4 3 3 2 255 0 1
1 1 0 1 0 2 1 2 1 1 1 1 255 0 1 2
2 3 3 7 7 5 4 2 2 2 2 255 2 2 1 1
2 1 1 1 2 1 1 1 1 255 1 1 0 0 1 1
1 1 2 2 5 7 4 3 255 2 1 1 0 1 2 2
2 3 2 0 0 1 1 255 1 1 1 1 1 1 1 1
1 1 1 2 2 1 1 0 1 2 2 2 2 2 2 1
1 1 1 0 3 10 8 3 3 2 2 255 0 1 1 2
2 2 0 0 0 1 2 2 1 255 0 1 1 1 1 2
3 3 3 2 2 2 1 1 255 1 1 0 1 0 2 2
2 1 2 1 0 0 255 1 1 1 1 1 8 8 8 11
5 4 2 0 0 255 2 2 1 2 2 3 4 5 5 3
1 1 1 255 2 2 1 0 1 1 1 1 1 0 0 0
1 1 255 1 1 1 0 0 0 1 1 2 2 2 2 2
2 255 2 2 1 1 0 0 0 1 1 1 1 1 0 255
2 2 2 1 2 1 2 1 1 1 0 0 1 1 255 1
1 2 3 15 16 54 105 105 55 7 1 1 0 255 0 0
0 1 4 21 24 18 17 4 2 1 1 255 0 0 2 2
5 9 7 5 3 3 1 1 1 1 255 1 1 2 1 2
4 7 7 3 2 2 2 1 1 255 2 0 2 3 4 15
7 2 2 1 1 0 0 255 4 7 13 15 255 255 255 255
255 194 14 5 1 1 255 1 2 1 1 1 3 5 7 14
4 2 1 1 255 2 2 1 1 1 4 4 7 5 5 4
2 2 2 255 3 2 2 2 74 92 113 209 201 189 16 4
3 255 1 1 2 2 8 22 177 193 215 201 162 2 2 2
255 2 2 2 4 49 49 54 64 77 55 17 3 3 2 255
1 1 1 2 3 10 5 8 5 5 2 1 1 1 255 2
1 1 1 3 3 3 3 3 3 2 1 1 255 2 1 1
1 3 22 28 30 30 9 4 3 1 255 1 2 1 1 0
2 3 3 8 3 2 0 1 0 255 0 0 1 2 5 9
9 9 8 7 5 2 1 1 255 2 2 1 1 3 3 2
1 2 1 1 1 1 255 1 2 0 0 1 3 3 3 7
7 5 5 2 1 255 1 1 1 1 1 1 2 2 3 2
0 1 1 2 255 2 0 2 1 1 0 0 1 1 1 1
2 2 2 2 1 1 2 2 2 1 2 1 1 1 1 1
3 8 10 10 8 3 1 1 255 1 1 2 2 2 1 0
0 0 1 2 2 2 255 0 1 1 1 2 5 54 68 72
72 4 2 1 1 255 1 1 2 2 2 3 3 3 2 2
1 0 0 255 0 0 1 1 8 16 16 20 23 21 14 0
0 0 255 1 2 2 2 7 7 7 9 9 7 3 1 1
255 1 1 0 0 1 1 1 1 1 0 0 2 2 1 255
1 1 1 0 0 0 1 0 1 0 1 2 2 2 255 2
2 1 1 0 0 1 1 1 1 1 0 0 255 1 1 1
1 2 1 1 1 1 0 0 1 1 1 255 1 2 3 13
17 132 199 143 106 92 55 7 2 0 255 0 1 1 1 2
4 5 5 5 4 3 1 1 255 1 2 5 5 5 4 3
5 5 5 3 1 1 1 255 2 2 1 1 1 7 7 7
3 2 2 2 1 1 255 2 0 2 15 15 15 11 8 8
2 2 0 0 255 2 13 20 255 255 255 255 255 255 255 194
11 2 1 255 1 2 1 2 3 8 14 29 29 11 4 2
2 255 2 2 1 1 2 4 11 11 7 11 13 4 2 2
255 2 2 2 74 92 115 119 209 209 201 189 16 4 255 1
2 2 4 22 209 253 224 224 255 218 162 2 2 255 2 2
3 37 61 49 54 54 77 51 35 4 3 2 255 1 1 1
4 4 9 4 5 4 4 3 1 1 1 255 2 1 1 1
3 4 7 7 8 4 3 3 1 255 1 1 1 1 29 34
43 51 28 9 5 2 1 255 2 2 1 1 2 3 3 3
3 1 2 1 1 1 255 0 0 1 5 9 9 9 9 9
9 8 3 1 0 255 2 2 0 1 1 3 2 2 2 2
1 1 1 255 1 2 2 1 2 3 15 26 26 21 7 5
1 0 255 1 1 1 1 1 1 3 3 5 4 2 1 1
1 255 1 1 2 2 3 2 1 1 1 1 2 2 2 2
1 1 1 2 1 1 1 2 1 0 2 3 3 7 8 9
10 5 2 1 1 255 1 1 1 1 1 0 0 0 1 1
1 1 1 255 1 1 1 1 3 53 68 87 87 103 72 3
2 2 255 2 2 2 2 3 4 4 4 3 3 3 1 0
255 0 1 1 5 21 21 21 21 27 39 21 1 1 1 255
1 2 2 3 8 9 9 9 10 9 5 1 1 255 1 1
1 0 1 0 1 1 1 0 0 2 1 1 255 2 1 1
0 0 0 1 1 1 0 1 2 2 2 255 1 2 1 1
1 1 1 1 1 1 0 0 0 255 1 1 1 1 1 1
2 8 2 0 0 1 1 1 255 1 2 3 13 99 161 220
220 106 93 84 14 2 0 255 0 1 2 2 1 1 4 5
5 5 4 2 1 255 1 2 4 9 9 9 9 10 10 8
2 1 1 2 255 2 2 1 1 0 1 2 2 1 3 1
1 1 1 255 2 1 5 24 27 18 11 8 8 1 2 0
1 255 5 13 39 255 255 255 255 255 255 255 255 23 3 2
255 0 0 1 2 4 14 14 27 28 15 11 4 2 255 2
2 1 1 3 9 9 9 8 15 26 13 2 1 255 2 2
3 74 115 113 93 113 169 189 134 27 1 255 2 2 4 13
199 230 255 255 255 255 255 173 4 2 255 2 2 3 33 61
39 39 39 51 24 24 11 3 2 255 1 1 4 9 13 10
9 5 4 8 4 3 1 1 255 2 2 3 3 4 7 9
8 9 8 3 1 1 255 1 1 1 16 34 34 43 51 47
37 9 3 1 255 1 1 1 1 2 4 18 24 26 27 8
3 2 1 255 0 0 3 8 9 9 9 10 13 10 11 8
1 0 255 1 2 0 2 3 3 3 3 3 4 1 1 1
255 1 1 2 2 3 26 29 29 46 40 21 5 1 0 255
0 1 1 2 3 2 3 3 5 3 3 3 2 1 255 1
1 2 2 2 0 0 0 1 1 2 2 2 2 2 1 1
2 1 0 1 1 0 1 3 4 4 8 9 9 9 8 2
1 1 255 1 2 1 0 0 0 0 0 1 1 1 1 2
255 1 1 1 3 33 59 71 87 87 109 103 3 1 1 255
2 1 2 2 3 7 7 3 3 2 3 2 1 255 0 1
1 5 21 21 21 21 37 41 37 2 1 1 255 0 1 2
4 8 9 9 10 13 9 7 2 1 255 1 1 0 0 1
1 0 0 0 0 1 2 2 1 255 1 0 0 0 0 1
1 0 0 0 2 2 2 1 255 1 2 0 0 1 1 1
0 0 0 0 1 1 255 1 1 1 1 1 2 10 15 8
0 0 0 1 1 255 1 1 2 20 99 157 157 157 93 93
85 39 0 0 255 1 3 4 3 2 1 3 5 7 13 13
5 1 255 1 2 3 3 3 3 7 15 17 16 8 2 1
1 255 2 2 1 1 1 2 2 1 1 1 1 1 1 1
255 2 2 5 14 24 14 27 13 23 5 2 0 0 255 5
22 98 255 255 255 255 255 255 255 255 23 4 1 255 0 0
1 3 5 14 11 32 28 18 15 7 2 255 2 2 1 2
3 9 8 8 8 15 20 11 1 1 255 1 2 5 68 119
93 83 72 123 134 98 47 1 255 2 2 4 28 199 230 255
255 255 255 255 232 5 2 255 1 2 2 33 37 37 37 33
33 18 24 14 2 1 255 1 2 2 8 13 10 9 4 4
4 4 3 2 1 255 2 2 3 4 5 8 9 9 9 7
3 1 1 255 1 1 2 5 34 34 52 52 37 13 5 3
1 255 1 1 1 1 3 3 3 3 3 8 8 7 2 2
255 1 2 3 8 8 8 11 11 13 9 11 5 1 1 255
0 1 0 2 2 3 2 3 3 4 4 2 1 255 1 2
2 2 5 24 29 41 47 41 28 5 1 0 255 0 1 2
3 3 3 7 3 3 3 3 2 1 1 255 1 1 1 2
2 0 0 0 1 1 2 2 2 1 1 1 1 2 1 0
0 1 2 2 4 13 13 13 14 9 10 5 2 1 1 255
1 1 1 0 0 0 0 0 0 0 1 1 1 255 2 1
1 3 51 53 69 94 110 109 46 3 1 1 255 2 2 2
2 3 4 4 3 3 3 3 2 2 255 1 1 1 11 21
21 21 32 37 37 28 3 2 1 255 1 1 2 4 8 8
8 8 8 9 7 2 1 255 1 2 2 1 1 1 0 2
2 1 1 2 2 1 255 1 0 0 0 0 0 0 0 0
0 1 2 2 1 255 1 1 0 0 1 1 1 1 0 0
0 1 1 255 2 2 1 1 0 2 10 10 5 0 0 0
0 1 255 1 1 9 20 113 157 113 129 128 119 87 39 2
0 255 2 2 3 2 2 2 5 5 9 13 13 4 2 255
1 2 2 2 2 2 14 18 18 17 4 1 1 1 255 1
2 2 2 1 1 1 3 1 1 1 1 1 1 255 2 2
4 14 23 24 27 24 24 5 2 1 0 255 5 13 98 255
255 255 255 255 255 255 255 22 3 1 255 0 0 0 2 4
11 11 26 28 28 17 4 2 255 2 2 1 2 2 8 8
8 4 8 15 15 2 2 255 1 3 5 68 138 119 119 83
125 125 74 51 2 255 2 2 3 28 145 230 255 255 255 255
255 232 5 2 255 2 2 5 33 37 37 33 30 32 24 41
18 3 1 255 0 1 2 8 8 8 7 4 4 4 4 2
1 1 255 1 2 3 4 5 8 8 8 8 4 1 1 1
255 0 1 2 5 23 28 28 49 37 34 5 3 2 255 2
1 1 1 3 3 3 3 3 4 4 3 3 2 255 1 1
3 7 7 9 11 20 14 10 9 5 1 1 255 1 1 2
2 2 2 2 3 3 4 4 2 2 255 2 2 1 2 5
22 39 47 47 41 28 4 2 0 255 0 0 1 3 4 5
7 3 3 3 3 2 1 1 255 2 2 1 1 0 0 0
0 0 0 1 1 2 1 2 1 1 2 1 0 0 0 1
2 2 5 13 13 14 9 10 10 3 1 1 255 1 1 1
0 0 0 0 0 0 0 1 1 2 255 2 1 1 3 33
59 78 110 115 109 23 3 1 0 255 1 2 2 2 3 3
3 3 3 3 3 2 2 255 1 1 2 11 22 22 32 43
37 37 9 3 2 1 255 1 1 4 7 8 9 8 8 8
10 7 2 1 255 2 2 2 1 1 2 1 2 7 7 3
2 2 2 255 1 0 0 0 0 0 0 0 0 0 1 1
1 1 255 1 2 2 1 1 1 1 1 1 0 1 2 1
255 0 1 1 1 1 2 7 9 3 1 0 0 1 1 255
1 1 9 17 113 154 124 128 111 111 85 36 2 0 255 2
2 2 2 2 3 5 5 5 5 4 3 2 255 2 2 1
2 2 7 17 17 16 16 10 2 2 1 255 1 1 2 2
1 1 1 3 1 1 0 1 1 1 255 2 2 2 3 14
26 27 24 23 23 3 1 1 255 2 8 23 255 255 255 255
255 255 255 255 20 1 0 255 1 1 1 2 3 9 13 22
22 18 10 2 1 255 2 2 1 2 2 4 5 4 4 14
15 4 2 2 255 1 2 2 64 137 137 137 125 125 119 68
51 3 255 2 2 2 2 111 224 255 255 255 255 255 185 3
0 255 2 2 3 33 45 48 48 48 41 41 41 18 3 2
255 0 1 2 2 4 4 4 4 8 4 2 1 0 1 255
1 2 1 2 2 5 8 7 3 3 2 1 0 255 0 1
1 2 22 34 41 46 22 5 3 1 1 255 2 2 3 3
3 3 3 3 3 3 2 3 2 1 255 1 1 3 5 7
8 8 11 8 7 5 4 3 3 255 2 1 2 2 2 2
2 3 4 7 7 5 2 255 2 2 1 2 2 8 22 39
43 34 5 3 1 1 255 0 0 1 3 4 3 4 3 3
3 2 0 0 0 255 2 2 0 0 0 1 1 1 1 0
1 1 1 1 1 1 1 0 0 0 0 2 2 2 2 3
13 13 14 3 9 3 3 1 1 255 1 1 1 0 0 0
0 0 0 1 1 2 1 255 1 1 2 2 13 42 69 74
110 27 22 3 1 1 255 2 2 2 2 2 3 2 3 3
3 3 1 1 255 1 1 2 11 24 30 40 43 51 35 8
3 2 2 255 1 2 3 4 7 9 7 9 8 8 5 2
1 255 2 2 1 0 0 2 2 0 10 10 3 2 2 2
255 1 1 1 0 0 0 0 0 0 1 1 1 1 1 255
2 2 2 3 2 2 1 1 1 1 2 2 1 255 1 1
1 1 1 1 2 1 2 1 1 0 1 1 255 1 1 1
10 45 90 110 125 111 94 36 7 2 2 255 1 1 1 2
2 2 5 5 2 1 2 2 2 255 2 1 1 1 2 14
18 18 15 10 3 1 2 2 255 0 0 2 0 0 1 1
2 1 1 0 1 1 1 255 2 2 2 2 3 23 26 24
23 3 2 1 1 255 2 2 10 255 255 255 255 255 255 255
225 20 1 1 255 1 1 1 1 2 22 22 22 13 10 4
3 2 255 2 2 1 1 1 2 2 4 4 4 4 3 2
1 255 1 1 1 3 122 137 171 182 147 119 65 3 2 255
2 2 2 2 92 219 250 224 219 211 185 68 0 0 255 2
2 2 3 49 49 49 48 46 43 41 10 2 3 255 1 1
1 3 3 4 7 7 8 8 3 1 0 1 255 0 1 1
1 1 2 3 3 3 2 1 1 1 255 1 1 1 1 4
22 22 15 5 3 1 1 1 255 2 2 3 3 3 3 4
7 4 2 2 2 2 2 255 1 1 1 3 5 5 8 8
8 7 7 3 2 3 255 2 2 2 2 2 2 2 3 3
4 5 3 2 255 1 1 1 2 2 2 8 15 15 5 3
1 1 0 255 0 0 1 1 2 2 3 3 3 3 2 2
0 0 255 2 2 0 0 1 1 2 2 1 1 1 1 1
1 2 1 1 0 0 2 0 0 1 2 1 1 1 8 15
10 9 3 3 2 2 255 1 1 1 1 1 0 0 0 0
1 1 2 2 255 1 1 2 2 2 41 43 43 27 22 4
3 2 1 255 2 2 2 2 2 2 2 2 3 3 2 1
1 255 2 2 2 2 22 30 36 40 35 4 3 2 1 2
255 2 3 3 3 4 4 8 9 8 5 2 2 2 255 1
2 1 0 0 0 0 0 1 4 1 1 1 2 255 0 0
2 2 2 0 1 1 1 1 1 1 1 2 255 2 2 2
2 2 2 2 1 1 1 2 2 1 255 0 1 1 1 2
2 3 3 2 1 1 1 1 1 255 1 1 1 2 10 45
52 90 52 35 3 2 0 0 255 0 1 1 1 2 1 2
2 1 1 1 1 1 255 2 1 0 1 2 7 14 11 10
3 3 1 2 2 255 1 2 1 0 0 1 1 2 1 2
1 2 2 1 255 0 1 2 2 2 4 9 5 4 2 2
2 2 255 2 2 4 10 255 255 255 255 255 225 24 2 1
0 255 1 1 2 2 2 3 9 9 4 4 3 3 1 255
1 1 1 1 1 2 2 2 4 4 3 2 2 1 255 0
2 1 2 3 96 137 182 65 54 4 3 1 255 2 2 2
2 3 92 209 219 171 174 68 2 1 1 255 2 2 1 2
3 15 48 55 48 43 10 2 2 2 255 1 1 1 1 3
4 7 7 8 5 2 1 1 1 255 0 1 1 1 1 2
2 1 1 1 1 1 1 255 2 1 1 1 0 3 3 2
1 1 0 1 1 255 1 1 1 1 3 4 4 7 2 2
2 2 2 1 255 1 1 1 2 3 3 4 4 4 4 4
2 2 2 255 2 2 1 2 2 2 2 3 3 4 3 2
1 255 1 1 1 1 1 1 1 2 3 3 2 1 1 0
255 0 0 1 1 2 1 2 3 3 2 1 1 1 1 255
2 1 0 0 1 2 2 2 1 2 1 2 0 1 2 1
0 0 1 1 0 0 0 0 0 0 0 3 9 9 5 2
2 1 1 255 1 1 0 0 1 1 1 1 1 2 2 1
1 255 1 2 2 2 1 4 4 3 1 3 2 2 2 2
255 2 2 2 2 2 1 1 1 2 2 2 2 2 255 2
2 2 2 2 4 23 23 3 3 2 2 0 2 255 2 2
1 2 2 3 4 4 4 2 1 1 0 255 1 1 0 0
0 2 1 1 1 1 1 1 1 1 255 0 0 2 2 2
1 1 1 1 1 1 2 2 2 255 2 2 2 2 1 2
2 1 1 0 2 2 1 255 0 1 1 2 2 2 2 2
1 1 1 1 2 2 255 2 2 1 2 2 2 3 3 3
2 1 1 1 0 255 0 2 1 1 0 0 1 1 1 1
1 1 1 255 2 1 0 0 0 2 2 2 2 2 2 1
2 2 255 2 2 1 0 0 0 2 2 3 3 2 2 2
1 255 0 2 2 2 1 0 2 2 2 1 2 1 1 255
2 2 4 3 8 11 28 28 28 21 3 3 2 0 255 0
0 2 1 2 1 3 3 3 3 2 2 1 255 1 1 1
1 1 1 1 1 1 1 2 2 2 1 255 3 3 1 1
2 3 4 4 4 4 3 1 0 255 2 2 2 2 2 3
55 71 71 15 5 1 1 1 255 1 1 1 1 2 3 15
15 33 10 3 1 0 1 255 1 0 0 1 2 3 4 2
1 1 1 1 1 1 255 0 0 0 1 0 1 0 1 1
1 1 1 2 255 2 2 1 0 0 0 2 1 1 1 0
1 1 255 1 1 1 0 1 1 2 2 2 2 2 1 1
1 255 1 1 1 0 2 3 3 2 2 2 3 2 2 2
255 1 1 1 2 2 2 2 2 3 3 2 2 1 255 1
1 1 1 1 1 1 1 2 2 2 2 1 1 255 0 2
0 1 1 1 2 2 2 2 1 1 1 2 255 2 1 0
1 1 2 2 2 2 2 1 3 1 2 2 2 2 1 1
1 0 0 0 2 2 0 0 0 3 3 2 2 2 1 1
255 1 0 0 0 1 2 1 2 2 2 1 1 1 255 1
2 2 1 0 1 0 0 1 1 1 2 2 1 255 1 1
2 1 1 1 1 1 1 1 1 2 2 255 2 2 1 1
0 2 1 1 1 2 2 2 0 0 255 1 1 1 1 1
1 2 2 2 1 0 0 0 255 1 1 0 1 1 2 1
1 1 1 1 1 0 0 255 1 1 1 2 2 1 1 1
1 1 2 2 2 2 255 2 2 1 0 0 0 2 1 1
1 1 0 0 255 0 1 1 1 1 2 1 2 1 1 1
2 2 1 255 1 2 1 2 2 2 1 2 2 2 1 1
1 1 255 1 1 1 1 0 0 1 1 1 1 0 0 0
255 2 1 0 0 0 1 2 2 2 2 2 2 2 2 255
2 1 0 0 0 1 2 2 2 2 2 2 2 0 255 0
0 2 1 1 1 1 1 1 1 1 0 2 255 2 2 2
2 3 3 11 11 2 2 2 2 1 1 255 0 0 1 1
1 1 1 3 3 3 2 0 1 255 1 1 1 1 1 1
1 1 1 1 2 2 2 1 255 3 3 1 2 2 2 2
2 2 2 1 1 0 255 1 2 2 2 2 1 0 0 2
3 3 1 1 1 255 1 1 1 1 2 2 2 4 4 2
2 1 1 1 255 0 0 0 1 1 1 1 1 1 1 1
1 1 2 255 0 1 0 1 0 1 0 0 0 1 1 1
0 255 2 1 1 0 0 0 1 1 1 1 0 1 1 255
1 1 1 1 1 1 2 2 2 1 0 1 1 1 255 1
1 1 1 1 2 2 2 2 2 2 2 2 2 255 2 1
1 2 2 2 2 2 2 2 1 1 1 255 0 0 0 1
1 0 1 0 1 1 2 2 2 2 255 1 2 1 1 1
1 1 1 1 1 1 1 0 1 255 2 1 1 1 1 1
1 1 2 2 2 3 1 1 2 2 2 1 1 1 1 0
2 1 2 0 1 1 2 2 2 2 2 1 1 255 1 1
0 1 1 1 1 2 2 2 2 1 1 255 1 2 2 1
1 1 1 0 0 1 1 1 1 0 255 1 1 2 0 1
1 1 1 1 1 1 1 2 255 2 1 1 1 0 0 0
1 2 2 1 1 0 2 255 1 1 1 1 1 1 1 2
2 0 0 0 1 255 1 1 1 1 1 1 1 1 1 1
1 1 1 1 255 1 1 1 0 1 1 1 1 1 0 1
2 2 2 255 2 1 1 1 1 1 2 2 1 1 1 0
1 255 2 2 1 2 1 1 1 1 1 1 1 2 2 1
255 1 1 1 1 1 1 1 1 0 0 0 1 1 0 255
1 1 1 1 1 1 1 1 0 0 0 1 1 255 2 2
1 1 0 0 0 1 1 2 2 2 2 3 255 2 2 2
0 1 0 2 1 2 1 2 1 2 1 255 0 1 1 1
1 1 1 1 1 1 1 1 2 255 2 2 2 2 3 3
3 2 1 1 2 2 2 1 255 0 0 1 1 1 2 2
2 2 2 2 0 1 255 1 1 1 1 1 1 1 0 1
1 2 1 2 1 255 2 1 1 2 2 1 0 0 0 0
0 0 0 255 0 0 1 1 2 1 0 0 1 2 2 1
1 1 255 1 0 1 1 2 2 2 2 2 2 2 1 1
0 255 0 1 1 1 0 1 1 1 0 1 1 0 0 1
255 2 1 1 1 0 1 0 0 1 2 1 0 0 255 2
2 1 0 1 1 1 1 1 1 1 2 2 255 2 2 2
2 1 1 1 1 0 0 0 0 0 1 255 1 1 1 0
0 2 2 2 1 0 1 1 2 2 255 2 1 1 1 1
2 2 2 2 1 1 1 1 255 0 0 0 2 2 2 2
0 1 0 1 0 1 1 255 1 1 0 0 1 1 1 1
1 1 1 1 1 1 255 2 1 1 1 1 1 2 2 2
2 2 1 1 1 1 2 1 255 255 255 255 255 255 255 255
255 255 255 255 255 255 255 255 255 255 255 255 255 255 255 255
255 255 255 255 255 255 255 255 255 255 255 255 255 255 255 255
255 255 255 255 255 255 255 255 255 255 255 255 255 255 255 255
255 255 255 255 255 255 255 255 255 255 255 255 255 255 255 255
255 255 255 255 255 255 255 255 255 255 255 255 255 255 255 255
255 255 255 255 255 255 255 255 255 255 255 255 255 255 255 255
255 255 255 255 255 255 255 255 255 255 255 255 255 255 255 255
255 255 255 255 255 255 255 255 255 255 255 255 255 255 255 255
255 255 255 255 255 255 255 255 255 255 255 255 255 255 255 255
255 255 255 255 255 255 255 255 255 255 255 255 255 255 255 255
255 255 255 255 255 255 255 255 255 255 255 255 255 255 255 255
255 255 255 255 255 255 255 255 255 255 255 255 255 255 255 255
255 255 255 255 255 255 255 255 255 255 255 255 255 255 255 255
255 255 255 255 255 255 255 255 255 255 255 255 255 255 255 255
255 255 255 255 255 255 255 255 255 255 255 255 255 255 255 255
255 255 255 255 255 255 255 255 255 255 255 255 255 255 255 255
255 255 255 255 255 255 255 255 255 255 255 255 255 255 255 255
255 255 255 255 255 255 255 255 255 255 255 255 255 255 255 255
255 255 255 255 255 255 255 255 255 255 255 255 255 255 255 255
255 255 255 255 255 255 255 255 255 255 255 255 255 255 255 255
255 255 255 255 255 255 255 255 255 255 255 255 255 255 255 255
255 255 255 255 255 255 255 255 255 255 255 255 255 255 255 255
255 255 255 255 255 255 255 255 255 255 255 255 255 255 255 255
255 255 255 255 255 255 255 255 255 255 255 255 255 255 255 255
255 255 255 255 255 255 255 255 255 255 255 255 255 255 255 255
255 255 255 255 255 255 255 255 255 255 255 255 255 255 255 255
255 255 255 255 255 255 255 255 255 255 255 255 255 255 255 255
255 255 255 255 255 1 2 2 1 1 1 1 2 1 2 1
1 1 1 2 1 1 1 255 2 1 1 1 1 1 1 1
2 2 2 1 1 255 1 1 1 1 2 2 1 1 1 1
1 1 1 1 255 1 0 0 0 0 1 1 2 1 1 1
1 1 255 1 1 1 0 1 0 1 1 1 1 1 1 2
2 255 1 1 1 1 1 1 1 2 1 0 0 1 1 255
1 1 1 1 1 1 1 1 1 1 1 1 2 2 255 2
2 2 1 1 2 1 1 1 1 1 1 1 1 255 0 0
1 1 1 2 2 1 1 1 2 2 1 255 1 2 2 2
0 1 1 1 0 0 1 1 1 1 255 2 1 1 1 1
1 1 1 1 1 1 1 1 0 255 0 0 0 0 1 1
1 0 2 1 2 2 2 255 0 1 1 1 1 0 1 1
1 1 2 2 2 2 255 1 1 1 1 1 1 2 2 2
1 0 0 1 2 255 1 1 1 1 2 2 2 2 2 1
1 2 2 255 1 1 1 1 2 2 1 1 0 1 1 2
2 2 255 2 2 1 0 1 1 1 1 1 1 0 1 2
255 1 0 1 1 2 1 1 1 2 2 1 1 1 2 255
2 0 0 1 1 0 0 0 1 0 1 1 1 255 1 0
0 0 2 2 1 1 1 2 1 1 1 1 255 1 0 1
2 2 2 2 2 2 2 2 1 0 0 255 1 3 3 3
2 1 1 1 2 2 2 2 2 1 255 2 2 1 2 2
1 1 1 2 2 1 1 2 255 1 1 1 1 1 1 1
0 1 0 1 0 1 255 1 1 2 1 1 1 1 1 0
0 0 0 0 0 255 2 2 1 1 1 1 2 1 1 0
0 0 2 1 255 1 1 2 2 1 1 1 2 2 1 1
1 1 255 1 1 1 1 1 2 1 1 1 1 1 0 1
1 255 2 1 1 0 0 0 1 1 2 2 2 2 1 1
255 2 1 1 1 1 2 2 0 0 0 0 1 1 1 1
1 1 1 1 1 1 1 1 1 2 2 2 2 1 1 1
1 1 1 1 255 1 1 1 0 1 2 2 2 2 0 1
1 1 255 1 1 1 1 2 2 1 1 1 1 1 1 0
0 255 0 0 0 1 1 2 2 2 1 1 1 0 0 255
1 1 1 0 2 1 1 1 1 1 1 2 2 2 255 0
0 0 1 1 1 2 2 2 1 1 1 1 255 1 1 1
1 1 1 1 3 3 2 1 1 1 2 255 2 2 2 2
2 2 2 2 1 1 1 1 1 1 255 0 0 1 1 1
2 2 1 1 1 2 2 1 255 1 2 1 1 0 0 1
1 0 0 0 1 1 1 255 3 2 2 0 1 1 1 1
1 1 1 1 1 1 255 1 1 1 1 2 2 2 0 2
1 1 1 1 255 1 1 1 1 0 0 0 0 1 0 2
2 2 2 255 1 1 1 1 1 2 2 2 2 2 0 0
1 2 255 1 1 0 0 1 2 2 2 2 2 1 1 1
255 1 1 1 1 2 1 0 0 0 2 1 1 1 1 255
2 1 1 1 1 1 1 1 1 1 1 1 2 255 1 1
1 1 2 1 2 2 2 2 1 1 1 1 255 2 2 1
1 1 1 2 2 2 3 3 2 2 255 1 0 0 2 3
2 1 1 2 2 1 1 1 1 255 1 1 1 2 2 4
3 3 2 2 2 1 1 1 255 2 2 2 3 3 2 2
2 2 2 3 2 2 1 255 1 1 1 2 2 2 2 2
2 1 1 2 2 255 1 1 1 1 1 1 1 1 1 0
0 0 0 255 1 1 1 1 2 2 1 1 1 1 0 0
0 0 255 1 1 1 1 1 1 3 2 2 2 1 0 1
1 255 1 1 2 2 2 1 1 2 2 2 2 0 1 255
1 1 1 1 1 1 1 1 1 0 1 0 1 1 255 2
2 2 0 0 0 1 1 1 2 1 2 1 1 255 1 1
1 1 2 2 2 1 1 0 0 0 1 2 1 1 1 0
1 1 1 0 0 0 0 2 2 2 4 1 1 0 1 1
1 255 1 1 1 1 2 2 2 2 2 1 1 0 0 255
1 1 1 1 4 3 3 2 2 2 1 1 0 0 255 0
0 0 1 4 2 2 2 1 1 2 1 1 255 1 1 1
2 3 3 2 2 2 2 1 2 2 2 255 0 0 0 1
4 35 35 30 2 2 1 1 1 255 2 2 2 1 1 1
1 4 4 3 3 2 1 1 255 3 2 1 0 1 2 3
3 3 2 2 2 0 0 255 1 0 0 0 1 0 1 1
1 1 2 2 1 255 2 2 2 2 2 2 1 2 1 0
1 1 1 1 255 2 1 1 0 1 1 1 1 1 1 1
1 1 1 255 1 1 3 2 3 23 34 15 2 2 1 1
1 255 1 1 1 2 0 0 0 0 0 0 2 2 2 2
255 2 1 1 1 2 2 1 1 2 2 0 1 1 2 255
1 1 1 0 0 1 2 2 1 1 1 1 1 255 1 1
1 3 3 1 1 0 0 0 1 1 1 1 255 1 1 2
2 4 4 2 1 1 0 0 1 2 255 1 1 0 1 1
1 2 3 3 2 1 1 1 2 255 3 3 2 2 3 9
9 21 36 5 1 1 1 255 1 1 1 2 3 2 1 1
3 3 2 2 1 1 255 1 1 2 2 4 4 4 4 4
3 2 1 1 1 255 1 1 1 3 35 35 36 36 36 4
3 2 2 1 255 1 1 1 2 3 4 5 2 2 2 2
2 1 255 1 1 1 2 1 1 1 2 2 2 0 0 1
255 1 0 1 2 2 1 1 0 1 1 1 1 1 1 255
2 2 2 2 4 5 5 5 4 2 2 0 1 1 255 1
1 2 2 3 3 3 2 2 2 1 1 1 255 1 0 0
1 1 1 1 1 1 0 0 0 2 1 255 2 2 2 0
2 1 1 2 2 2 1 1 1 2 255 2 1 1 2 3
3 3 3 3 2 0 0 1 1 1 1 1 0 0 0 1
1 1 2 2 2 2 5 9 4 2 1 2 2 2 255 0
1 1 2 3 5 5 5 3 2 2 0 0 255 2 2 2
2 4 4 4 4 3 2 1 1 0 1 255 0 0 1 4
9 9 8 7 3 3 2 1 0 255 1 1 1 3 4 13
24 26 17 5 2 2 1 2 255 0 0 0 4 37 42 42
52 46 9 3 1 1 255 1 1 1 1 1 1 4 5 5
4 3 3 2 2 255 3 2 1 2 2 3 3 7 3 3
2 2 1 1 255 2 0 0 0 0 0 0 2 2 2 2
1 1 255 2 2 2 2 1 2 2 3 3 2 1 1 1
1 255 1 1 1 1 1 0 1 1 1 1 1 1 1 1
255 2 1 3 23 37 41 48 48 18 14 2 1 1 255 1
1 1 1 1 1 1 0 0 0 1 2 2 2 255 2 1
1 2 3 4 2 2 2 2 2 1 1 1 255 1 1 1
0 0 1 1 1 0 1 1 1 2 255 1 1 3 4 4
1 0 0 0 0 0 0 0 1 255 1 1 2 2 4 4
2 2 2 1 1 1 1 255 1 1 1 2 2 2 7 9
7 7 1 1 1 2 255 2 2 2 18 42 55 36 36 40
26 3 2 2 255 1 1 1 4 5 23 13 4 4 3 2
2 2 1 255 1 2 2 4 4 4 4 7 7 7 3 1
2 2 255 1 1 1 30 49 45 81 86 86 36 4 2 2
1 255 1 1 1 3 3 4 5 5 3 2 2 1 1 255
1 1 2 2 2 4 4 4 4 2 2 1 1 255 1 1
1 0 1 1 1 0 1 1 1 0 0 2 255 2 2 2
2 7 7 7 5 10 3 3 2 1 1 255 1 0 0 2
3 3 3 2 3 3 2 1 0 255 1 1 1 1 1 1
0 0 0 0 0 0 1 1 255 2 2 3 3 4 4 4
4 4 2 1 1 1 1 255 2 2 1 2 3 5 5 5
4 3 2 1 1 1 1 1 1 0 0 1 2 1 1 2
3 4 14 9 14 7 5 3 3 2 0 255 0 0 2 3
5 8 8 8 5 4 2 1 0 255 0 2 3 4 5 8
8 8 4 3 1 1 1 1 255 1 1 2 8 14 14 16
17 14 5 3 3 1 255 1 2 3 4 16 29 37 37 26
17 3 2 1 0 255 0 1 3 51 51 43 35 52 52 52
9 3 1 255 0 0 0 1 4 4 5 5 5 7 4 3
2 2 255 1 1 1 2 4 16 13 13 7 7 3 2 1
1 255 2 2 2 0 0 0 2 2 2 2 1 1 1 255
2 2 2 2 2 3 3 4 3 3 2 2 2 1 255 1
1 1 1 1 1 1 8 1 1 2 2 2 2 255 2 1
23 41 48 48 48 48 26 18 2 1 1 255 1 1 2 1
1 1 1 0 0 1 3 2 2 1 255 1 1 1 2 4
5 5 5 4 3 2 1 1 2 255 1 1 1 0 1 3
3 1 0 0 1 1 2 255 1 1 3 3 3 2 1 0
0 0 0 1 1 1 255 1 1 1 2 2 2 2 3 2
1 0 1 1 255 1 1 1 2 5 9 17 16 15 15 7
2 2 2 255 1 1 2 24 42 39 21 21 21 21 5 2
1 255 1 1 1 7 23 40 60 85 85 29 3 2 1 1
255 1 2 5 5 7 5 5 7 8 8 5 1 1 2 255
1 1 16 40 52 53 125 145 145 116 35 2 2 1 255 1
1 1 3 3 3 3 3 3 3 3 1 1 255 1 1 2
3 4 7 8 3 4 3 3 2 1 255 1 1 2 1 1
1 0 0 0 1 1 1 0 0 255 2 2 2 3 8 7
5 4 11 10 2 1 1 1 255 0 0 0 4 3 3 3
3 4 4 2 1 1 255 1 2 0 0 0 0 0 0 0
0 2 2 1 1 255 2 2 5 5 7 4 4 4 5 4
3 1 1 1 255 1 1 2 4 4 5 5 5 5 4 3
2 1 1 1 0 1 0 1 1 2 1 2 3 4 4 10
9 9 7 5 5 3 1 0 255 0 2 2 5 5 8 8
8 7 4 4 2 1 255 1 2 3 5 5 16 8 8 8
8 4 1 1 1 255 1 1 2 8 20 20 20 21 17 11
4 2 1 255 2 2 3 16 30 42 37 37 24 41 17 3
1 1 255 1 2 4 59 62 62 52 53 53 53 28 3 0
255 0 0 0 1 4 7 5 4 5 7 7 4 2 2 255
1 1 1 4 16 16 16 9 8 22 7 3 1 1 255 2
2 0 0 0 0 2 2 2 2 2 1 1 255 2 3 2
2 2 7 13 33 3 28 3 2 1 1 255 1 1 1 2
1 0 0 1 2 2 2 1 0 0 255 2 2 23 42 48
48 48 56 62 33 26 2 2 255 1 1 1 1 1 0 0
0 0 0 1 2 2 1 255 1 2 2 3 5 9 9 13
9 4 3 2 1 1 255 1 1 1 0 1 1 1 1 0
0 0 1 1 255 0 0 1 3 2 2 2 0 0 0 0
1 1 1 255 0 1 1 2 1 2 3 3 3 2 1 1
1 255 0 1 2 4 7 17 20 17 16 16 8 4 2 1
255 1 1 18 42 56 55 36 30 26 26 11 4 1 255 1
1 2 7 37 91 91 107 134 107 29 3 1 1 255 1 4
5 5 5 5 8 7 9 9 7 2 2 2 255 2 2 18
40 62 73 125 128 128 128 39 9 2 1 255 1 2 3 4
3 3 3 3 4 4 3 3 1 255 1 1 2 4 7 10
10 8 7 4 3 1 1 255 2 3 4 3 11 11 2 1
1 2 1 1 0 0 255 1 1 2 3 7 2 2 2 4
3 1 1 1 1 255 1 2 4 5 2 2 2 4 4 4
4 2 1 255 1 2 2 1 0 0 0 0 0 0 1 2
1 2 255 2 2 4 4 4 4 4 4 5 5 3 3 1
1 255 1 1 3 4 4 4 4 5 5 5 3 2 2 2
1 1 1 0 1 1 2 1 1 3 3 4 10 9 7 7
5 5 4 2 1 255 0 2 4 9 9 9 11 9 9 7
4 2 1 255 0 1 3 5 5 11 5 4 8 8 8 2
1 1 255 1 1 2 20 27 32 32 27 20 7 2 2 1
255 1 2 3 24 53 42 33 22 17 41 17 3 2 2 255
1 1 4 62 77 83 58 60 53 78 42 3 2 255 0 1
1 4 5 7 5 7 8 8 7 4 2 2 255 1 1 1
4 7 11 9 9 8 8 4 3 2 1 255 2 2 0 0
1 0 1 2 2 2 2 2 1 255 1 2 1 2 3 13
18 13 3 13 3 2 1 1 255 1 2 2 3 3 2 0
2 2 1 1 1 0 1 255 2 3 21 29 32 45 32 56
72 72 11 2 2 255 1 1 1 1 1 0 0 0 0 0
0 0 2 1 255 2 2 3 3 9 15 15 15 14 13 2
1 1 1 255 1 1 1 1 1 1 1 0 0 1 1 1
1 255 1 1 1 2 2 2 2 1 0 0 0 1 2 1
255 1 1 2 2 2 2 3 3 3 1 1 1 1 255 0
2 2 2 7 20 20 17 11 11 7 3 2 1 255 1 1
11 27 56 56 36 21 21 21 11 4 1 255 2 1 2 14
51 91 91 96 117 103 54 2 1 1 255 1 2 5 5 8
5 8 7 9 9 7 2 2 2 255 2 4 18 40 72 73
72 126 126 137 56 9 2 1 255 1 1 2 5 5 5 3
3 3 3 3 2 1 255 1 2 2 4 5 10 8 4 4
4 4 1 1 255 2 4 5 8 11 2 1 0 1 3 1
1 1 1 255 1 2 7 7 8 3 2 3 11 11 1 1
1 1 255 1 2 4 5 5 3 3 3 4 4 3 1 1
255 1 2 2 1 0 0 0 0 0 0 1 2 2 2 255
1 1 2 4 3 3 3 3 4 4 3 1 1 1 255 1
1 3 4 4 4 4 5 5 5 3 2 1 1 1 0 0
1 1 1 1 1 1 2 3 8 9 10 7 10 7 5 4
2 1 255 1 1 3 5 5 5 7 7 7 7 4 2 1
255 1 1 1 3 4 3 3 3 5 7 2 2 1 0 255
1 1 3 20 21 32 32 24 13 7 2 1 1 255 1 1
2 20 42 42 33 22 14 14 5 3 2 2 255 1 1 2
62 78 83 58 54 52 60 42 3 2 255 2 1 1 2 5
7 7 7 8 7 7 3 2 2 255 2 1 2 4 5 9
9 9 9 10 5 3 2 0 255 1 2 1 1 1 0 1
1 1 2 2 2 2 255 2 2 1 1 2 18 26 24 9
9 3 1 1 1 255 2 2 2 2 2 2 2 2 2 1
1 1 1 1 255 2 3 3 21 21 23 23 34 34 34 22
5 2 255 1 1 2 1 0 0 0 0 0 0 0 1 2
1 255 2 2 3 3 8 15 21 18 18 14 2 1 1 1
255 1 1 1 1 1 0 0 0 0 1 0 1 1 255 1
1 1 1 2 2 2 0 0 0 0 1 2 1 255 1 1
2 2 2 3 3 3 3 3 1 2 0 255 0 1 2 3
4 17 26 20 21 11 5 3 2 1 255 1 2 16 33 51
51 36 36 21 24 21 4 1 255 2 1 2 14 39 73 81
96 129 92 51 2 1 1 255 1 3 5 8 5 5 5 5
5 5 5 3 2 2 255 2 3 10 35 72 125 87 109 126
128 55 9 2 1 255 1 2 2 4 5 7 8 8 4 3
3 2 0 255 1 2 4 5 5 10 8 4 4 4 4 1
1 255 2 4 5 11 2 1 1 1 4 11 11 2 2 1
255 1 2 5 4 4 4 27 27 23 16 1 1 1 1 255
2 2 3 4 4 2 3 3 4 4 1 1 1 255 3 2
2 2 2 1 1 0 0 0 1 1 1 1 255 1 1 2
3 3 3 3 3 3 3 3 2 0 1 255 1 1 3 3
3 4 4 5 5 3 2 2 1 1 1 1 0 1 1 1
1 1 1 1 3 9 10 10 5 5 5 5 4 2 2 255
1 1 1 3 5 5 13 9 7 4 3 2 2 255 1 1
1 2 3 3 3 3 3 3 3 2 1 0 255 1 2 2
16 33 33 33 24 14 4 2 1 1 255 1 1 2 18 30
33 35 27 22 13 5 2 2 1 255 1 0 1 28 78 79
58 54 47 54 40 4 2 255 1 0 1 2 4 4 7 7
8 4 3 2 2 2 255 2 1 2 3 5 9 10 26 26
10 4 3 2 1 255 1 2 2 2 1 2 4 2 2 2
2 2 2 255 1 1 1 1 2 18 24 18 9 8 2 1
1 1 255 2 2 1 2 2 2 1 2 1 1 1 1 1
1 255 1 1 2 10 15 21 23 34 22 22 7 3 2 255
1 1 2 2 1 0 0 1 1 1 1 1 1 2 255 2
2 2 2 7 15 15 15 10 3 2 1 1 1 255 1 2
2 1 1 0 0 3 2 2 1 1 1 255 1 1 1 0
1 0 1 0 0 0 0 0 1 1 255 1 1 2 2 2
3 3 3 3 3 3 0 0 255 1 1 2 2 2 3 8
11 9 5 3 2 2 1 255 1 1 5 17 33 35 37 29
21 21 17 4 2 255 2 1 1 1 41 68 81 87 91 67
21 2 1 1 255 2 3 4 9 5 5 5 5 5 5 3
3 1 0 255 1 3 4 24 35 56 65 87 94 109 55 4
1 1 255 1 0 2 4 4 7 7 8 4 3 2 0 0
255 1 1 1 3 5 7 11 4 4 4 3 1 1 255 1
2 1 2 2 1 1 1 1 1 1 1 1 1 255 1 2
2 2 1 4 24 16 16 16 1 1 1 1 255 1 2 3
4 8 3 3 3 4 4 1 1 1 255 2 2 2 2 2
1 1 0 0 0 1 1 1 1 255 1 1 2 2 2 3
3 2 2 2 2 2 0 2 255 2 1 1 1 2 4 4
5 4 3 2 1 0 0 0 1 1 1 1 1 1 1 1
1 2 10 11 11 10 9 5 4 2 2 2 255 1 0 1
1 3 5 5 4 4 3 2 1 1 255 1 1 0 2 2
3 3 5 5 2 2 1 0 0 255 2 2 1 3 11 21
24 23 13 2 1 1 1 255 2 1 2 4 18 21 41 35
27 5 3 1 2 1 255 1 0 1 3 28 42 42 42 40
40 1 1 1 255 1 0 0 2 4 4 4 4 4 3 1
1 1 2 255 2 1 2 2 2 9 13 17 9 9 4 3
1 1 255 1 2 2 1 1 2 2 1 1 2 2 2 2
255 2 2 2 2 2 4 18 15 9 1 1 1 1 2 255
1 1 1 2 2 2 1 1 1 2 1 1 1 1 255 1
1 2 2 7 10 18 23 13 13 7 2 2 255 1 2 2
2 2 1 1 1 1 1 1 1 1 0 255 1 1 2 2
2 4 8 4 3 3 2 1 1 1 255 1 1 1 1 1
0 0 0 2 2 1 0 1 255 2 1 1 0 1 0 1
1 0 0 0 0 1 1 255 2 3 2 2 2 2 3 3
3 3 2 1 1 255 1 1 2 2 2 2 3 5 4 3
2 2 1 1 255 1 1 2 3 16 21 28 28 21 17 7
2 1 255 1 1 1 1 4 41 68 68 81 21 1 1 1
1 255 2 2 2 2 4 4 5 5 5 3 2 2 1 0
255 2 1 1 2 22 22 65 87 87 55 4 2 1 1 255
2 1 2 2 4 4 5 5 4 2 2 1 1 255 1 1
1 2 2 2 11 4 2 2 2 1 1 255 1 1 1 2
2 2 3 4 9 1 1 1 1 1 255 1 2 1 0 1
1 2 2 2 1 1 1 1 1 255 1 1 3 3 4 3
3 2 4 2 1 1 1 255 2 2 1 2 2 1 1 1
1 0 1 1 1 1 255 1 2 2 1 2 3 3 2 1
1 1 2 1 1 255 2 2 1 1 1 3 4 4 3 3
2 1 1 0 0 1 1 1 1 1 1 1 1 1 1 10
15 10 9 5 3 3 1 2 2 255 1 0 1 1 2 2
3 3 3 1 1 1 1 255 0 0 0 0 2 3 3 4
3 3 2 1 1 1 255 1 1 1 1 2 11 23 14 2
2 1 1 1 255 1 1 0 2 4 9 40 27 4 3 1
1 1 1 255 0 0 0 1 3 10 23 33 23 1 1 1
1 255 0 0 0 2 4 4 3 2 3 1 1 1 1 1
255 2 1 2 1 2 2 4 4 4 4 3 2 1 2 255
1 1 1 1 1 1 2 1 1 1 2 2 2 255 1 1
1 2 2 3 3 3 1 1 1 1 1 2 255 1 1 1
2 1 1 1 1 1 3 2 1 1 1 255 1 1 2 2
3 3 3 3 3 3 2 1 2 255 1 2 2 2 2 2
2 1 1 1 1 1 1 2 255 1 1 1 1 1 3 3
3 2 1 1 2 1 1 255 1 1 1 1 0 0 2 2
2 2 1 0 1 255 2 2 1 1 0 0 0 1 0 0
0 1 1 1 255 2 2 2 2 2 2 2 2 2 2 2
1 0 255 1 1 1 2 1 2 2 3 2 2 2 2 1
2 255 1 1 1 1 3 8 8 21 8 4 1 1 2 255
1 1 1 1 4 7 18 8 8 3 1 1 1 1 255 0
1 1 1 3 4 4 4 2 2 2 1 0 0 255 2 2
1 1 2 2 17 17 42 2 1 1 1 2 255 1 1 1
1 2 3 3 2 2 2 2 1 1 255 1 1 1 1 2
2 3 3 2 1 1 0 1 255 1 0 0 1 2 2 2
1 1 1 1 1 1 1 255 0 1 1 0 1 1 2 0
1 1 1 1 2 2 255 1 1 1 2 3 2 2 2 2
1 1 1 1 255 2 2 1 2 1 1 1 1 1 0 1
1 2 1 255 1 2 2 1 1 1 2 2 1 1 1 2
1 1 255 2 2 1 1 1 2 2 3 3 3 1 1 1
0 2 0 2 0 0 1 1 1 1 1 1 2 8 8 8
3 2 1 1 1 2 255 1 1 1 1 1 1 2 2 2
1 1 1 0 255 0 0 0 0 0 2 1 2 1 1 1
1 1 1 255 1 1 1 1 1 1 2 2 2 2 2 1
1 255 1 0 0 0 1 1 1 3 2 1 1 1 2 2
255 0 0 0 1 3 2 2 2 1 1 1 1 1 255 0
0 0 1 2 2 2 2 2 1 1 1 1 1 255 2 1
1 1 2 2 2 4 2 3 2 2 2 2 255 1 1 1
1 1 1 1 1 1 1 2 2 2 255 2 1 3 1 2
2 2 2 1 0 0 1 2 2 255 1 1 1 1 2 1
1 1 2 3 2 1 1 1 255 1 1 1 1 2 2 1
1 1 1 1 0 1 255 2 2 2 2 2 2 2 2 1
1 1 1 1 2 255 1 1 1 1 1 2 2 2 1 1
1 2 2 2 255 1 1 0 0 1 2 2 0 1 1 1
1 2 255 2 2 2 1 1 1 1 1 1 0 0 1 1
1 255 1 1 1 2 2 1 1 1 1 1 2 1 1 255
1 1 1 1 1 1 1 1 1 1 2 2 2 2 255 1
1 1 1 1 2 3 3 3 1 1 1 1 255 1 1 1
1 2 4 4 3 2 1 1 1 1 1 255 0 1 1 1
1 1 1 1 1 1 1 1 1 1 255 2 2 1 1 1
1 1 2 2 2 1 1 1 2 255 1 1 2 2 2 2
2 2 2 1 1 1 1 255 1 1 1 2 2 1 2 2
2 1 1 0 1 255 1 1 1 2 1 1 1 1 1 1
1 1 1 1 255 2 1 1 0 1 0 0 0 1 1 1
1 2 2 255 1 1 1 2 2 2 3 2 1 1 1 1
1 255 2 2 1 1 1 1 1 1 1 0 1 1 1 1
255 2 3 2 1 1 2 2 2 1 1 1 1 1 1 255
2 2 2 1 2 1 1 1 2 2 1 1 1 1 2 0
0 0 0 1 1 1 1 1 1 2 2 2 2 1 1 1
1 1 1 255 1 1 1 1 1 1 2 1 1 0 0 0
0 255 0 0 0 2 2 2 1 1 1 1 1 1 1 0
255 1 1 1 0 0 0 1 1 2 2 2 1 1 255 1
0 0 0 1 0 1 1 2 1 1 0 2 1 255 1 0
0 0 1 1 1 1 1 1 1 1 2 255 1 0 0 1
2 2 1 1 1 1 2 1 1 1 255 1 1 1 0 1
2 1 2 1 2 1 1 2 2 255 1 1 1 1 1 1
1 1 1 1 2 2 2 255 2 2 2 1 1 1 2 1
1 1 1 1 1 2 255 2 1 0 0 0 0 1 1 1
3 2 1 1 1 255 1 1 1 1 1 1 1 1 1 0
0 0 2 255 2 1 1 2 2 2 2 1 1 0 1 1
1 2 255 2 1 1 1 1 0 1 0 0 0 1 1 1
1 255 1 1 0 0 1 1 2 0 1 1 1 3 3 255
3 2 2 1 1 1 1 1 1 0 1 1 1 1 255 0
1 1 1 0 1 1 1 0 0 1 1 1 255 0 1 1
2 1 1 1 1 1 1 1 1 1 1 255 1 0 0 0
0 0 1 1 1 1 1 1 1 255 0 1 1 1 1 1
2 1 1 1 1 1 1 1 255 1 1 1 1 1 1 1
1 1 0 0 0 0 0 255 2 2 1 1 1 1 0 1
1 1 1 1 2 2 255 1 1 1 1 1 1 2 2 1
1 1 1 0 255 0 0 1 2 2 1 1 1 2 2 2
2 1 255 1 1 2 2 1 1 1 1 1 0 0 0 0
0 255 1 1 1 1 1 0 0 0 1 1 1 1 2 2
255 1 2 2 2 1 1 2 2 1 1 1 1 1 255 1
2 1 1 1 1 2 2 2 2 1 1 1 1 255 2 2
2 1 1 1 1 2 1 0 1 1 1 1 255 2 2 2
1 2 1 1 1 1 1 1 1 1 3 3 0 0 255 255
255 255 255 255 255 255 255 255 255 255 255 255 255 255 255 255
255 255 255 255 255 255 255 255 255 255 255 255 255 255 255 255
255 255 255 255 255 255 255 255 255 255 255 255 255 255 255 255
255 255 255 255 255 255 255 255 255 255 255 255 255 255 255 255
255 255 255 255 255 255 255 255 255 255 255 255 255 255 255 255
255 255 255 255 255 255 255 255 255 255 255 255 255 255 255 255
255 255 255 255 255 255 255 255 255 255 255 255 255 255 255 255
255 255 255 255 255 255 255 255 255 255 255 255 255 255 255 255
255 255 255 255 255 255 255 255 255 255 255 255 255 255 255 255
255 255 255 255 255 255 255 255 255 255 255 255 255 255 255 255
255 255 255 255 255 255 255 255 255 255 255 255 255 255 255 255
255 255 255 255 255 255 255 255 255 255 255 255 255 255 255 255
255 255 255 255 255 255 255 255 255 255 255 255 255 255 255 255
255 255 255 255 255 255 255 255 255 255 255 255 255 255 255 255
255 255 255 255 255 255 255 255 255 255 255 255 255 255 255 255
255 255 255 255 255 255 255 255 255 255 255 255 255 255 255 255
255 255 255 255 255 255 255 255 255 255 255 255 255 255 255 255
255 255 255 255 255 255 255 255 255 255 255 255 255 255 255 255
255 255 255 255 255 255 255 255 255 255 255 255 255 255 255 255
255 255 255 255 255 255 255 255 255 255 255 255 255 255 255 255
255 255 255 255 255 255 255 255 255 255 255 255 255 255 255 255
255 255 255 255 255 255 255 255 255 255 255 255 255 255 255 255
255 255 255 255 255 255 255 255 255 255 255 255 255 255 255 255
255 255 255 255 255 255 255 255 255 255 255 255 255 255 255 255
255 255 255 255 255 255 255 255 255 255 255 255 255 255 255 255
255 255 255 255 255 255 255 255 255 255 255 255 255 255 255 255
255 255 255 255 255 255 255 255 255 255 255 255 255 255 255 255
255 255 255 255 255 255 255 255 255 255 255 1 2 2 2 1
1 1 1 1 2 2 2 1 1 1 0 0 1 255 1 1
1 1 1 2 1 1 1 1 0 0 0 255 0 1 1 1
1 1 1 1 1 1 1 1 0 0 255 0 0 0 0 0
0 1 1 1 1 1 1 0 255 0 1 1 1 1 1 1
2 2 1 1 1 2 1 255 1 1 1 1 1 1 0 0
0 1 1 1 1 255 1 0 0 0 3 3 1 1 3 2
2 1 1 1 255 1 1 1 1 1 1 0 0 1 1 1
1 1 1 255 1 1 1 1 2 2 2 1 1 1 1 2
2 255 2 2 2 2 1 1 1 1 2 1 1 1 1 1
255 1 1 1 1 0 1 1 1 1 1 1 1 1 1 255
1 2 1 1 1 1 1 1 2 0 0 2 2 255 2 2
0 2 1 1 1 1 1 1 1 1 1 2 255 2 1 1
1 1 1 1 1 1 1 0 0 0 0 255 1 1 1 1
1 1 1 1 1 1 1 1 2 255 3 2 2 2 1 1
1 1 1 1 2 2 2 2 255 2 2 1 1 0 1 2
1 0 0 0 0 1 255 1 2 2 2 1 2 1 1 1
2 1 1 1 1 255 1 1 2 1 1 1 0 1 1 2
2 2 1 255 1 2 2 1 0 0 1 1 1 1 1 1
0 0 255 2 2 2 1 1 1 2 2 2 1 1 1 1
1 255 1 1 0 0 0 0 1 2 2 2 2 3 3 2
255 1 1 1 1 1 1 1 1 1 1 0 0 0 255 0
1 1 0 0 2 2 1 1 1 2 2 1 255 1 2 2
2 1 1 1 1 1 0 0 0 0 0 255 1 1 1 1
1 0 0 1 1 1 0 0 1 1 255 2 3 2 3 1
1 1 1 1 2 2 2 1 255 1 1 1 1 1 0 1
1 2 2 1 1 1 1 255 0 0 1 1 1 0 1 2
2 0 0 1 1 1 255 1 1 1 1 0 1 0 1 1
1 2 2 2 2 2 1 0 1 1 1 1 1 1 1 1
1 2 2 2 1 1 1 0 0 1 255 1 1 1 1 1
0 0 1 2 2 1 0 0 255 1 2 1 1 1 1 1
1 1 1 0 1 0 1 255 1 2 1 0 0 0 1 1
1 1 2 1 1 255 1 1 1 1 1 1 1 2 2 1
1 1 1 1 255 1 2 1 2 1 1 1 1 1 1 1
1 1 255 2 1 2 4 8 28 42 60 60 27 2 2 2
1 255 2 1 1 1 2 1 0 0 0 1 1 1 1 1
255 1 1 1 2 2 2 1 1 1 1 1 2 2 255 1
1 1 1 1 1 1 1 1 1 1 1 1 0 255 1 1
1 1 1 2 2 2 1 1 1 1 1 1 255 2 2 1
1 1 1 1 1 1 1 1 1 1 255 2 2 0 0 1
1 1 1 1 1 1 1 0 1 255 1 1 1 1 1 1
1 1 1 0 0 0 0 0 255 1 1 1 0 1 1 1
1 1 1 1 1 2 255 2 2 2 2 2 2 2 1 2
2 2 1 2 1 255 1 2 1 1 1 3 3 3 1 1
1 1 1 255 1 2 2 2 1 2 2 1 1 1 1 1
1 1 255 2 1 2 1 2 1 1 2 2 2 2 1 1
255 2 2 2 2 0 0 2 2 2 2 1 2 1 2 255
1 2 1 1 1 1 2 2 2 2 2 2 2 2 255 1
1 0 0 0 0 3 3 2 2 2 2 2 2 255 1 1
1 1 1 0 0 1 1 1 0 0 0 255 1 3 1 1
1 2 2 2 1 2 2 1 1 255 1 1 1 1 1 1
1 1 0 0 0 0 0 0 255 0 1 1 1 1 0 0
1 1 1 0 0 1 1 255 0 2 1 2 1 2 2 2
1 1 2 2 2 255 2 1 2 1 1 0 1 1 1 1
1 1 1 1 255 1 1 1 1 1 0 0 1 2 2 1
1 0 0 255 1 1 1 1 1 2 2 2 1 1 2 2
2 1 1 1 0 1 1 1 1 0 1 1 2 2 2 2
2 2 1 1 1 1 1 255 1 1 1 1 1 0 1 4
2 1 1 0 1 255 1 1 1 1 1 1 1 2 2 2
1 1 0 1 255 2 2 2 0 0 0 2 2 2 2 2
2 1 255 1 1 1 2 2 2 3 4 3 1 1 1 1
1 255 1 2 2 2 2 2 2 2 2 2 2 1 2 255
2 2 4 15 41 67 71 80 71 60 28 5 2 1 255 1
1 1 1 2 2 2 0 2 2 2 0 1 2 255 1 1
1 2 2 2 2 2 1 0 1 1 2 255 1 1 1 1
3 3 1 1 1 2 1 1 1 1 255 1 1 1 1 1
2 1 1 1 1 1 1 1 1 255 2 2 1 1 1 2
2 2 1 1 1 1 1 255 1 1 1 0 1 2 2 2
2 1 1 1 0 0 255 1 2 2 2 2 2 2 1 1
1 1 0 0 1 255 1 1 1 0 1 1 1 1 1 1
1 1 1 255 0 0 2 2 2 2 2 2 2 2 2 2
2 1 255 1 1 1 2 3 4 4 4 3 3 1 1 1
255 1 1 1 1 2 3 4 3 3 2 2 0 1 1 255
2 1 1 1 2 2 1 2 2 2 1 1 1 255 2 2
2 1 1 1 2 2 2 2 3 3 3 2 255 1 2 1
1 1 1 1 2 1 1 1 2 2 1 255 0 0 0 0
0 1 4 3 3 2 3 3 2 1 255 1 1 1 1 1
1 1 1 1 1 1 0 1 255 1 1 1 1 1 2 2
2 2 2 1 1 0 255 0 2 2 1 1 1 1 1 1
0 0 0 0 0 255 0 0 1 0 0 0 0 0 0 0
0 0 0 0 255 0 1 1 1 1 4 4 3 2 1 1
2 2 255 2 1 1 0 0 2 2 2 2 2 1 1 1
2 255 1 1 1 1 1 0 1 1 1 1 1 1 0 1
255 1 1 1 1 1 2 2 0 0 0 1 2 2 2 2
1 0 1 1 1 1 0 0 2 2 3 7 7 7 7 2
2 2 1 1 255 1 1 1 1 1 2 2 4 3 3 1
0 1 255 2 2 2 2 2 2 4 8 4 4 2 1 1
1 255 1 0 1 1 1 9 10 9 7 4 3 2 1 255
1 1 2 2 2 11 11 11 9 3 2 1 1 1 255 1
0 2 4 5 8 7 7 5 4 2 1 2 255 2 2 15
67 67 54 54 60 71 73 102 67 5 2 255 1 1 1 2
2 5 9 9 4 4 2 0 0 2 255 2 1 1 2 4
5 7 2 2 2 2 2 1 255 1 1 1 1 3 3 3
3 3 3 1 1 1 1 255 1 1 3 3 3 2 2 2
1 1 1 1 1 1 255 2 2 2 2 3 5 3 2 2
2 1 1 0 255 0 1 1 0 1 2 2 2 2 1 1
1 1 1 255 1 2 2 2 3 3 3 1 1 1 1 2
2 1 255 1 1 1 1 2 3 3 3 3 2 1 1 1
255 0 0 2 3 3 4 4 4 4 3 2 1 1 1 255
1 1 2 3 29 32 74 47 47 4 2 1 1 255 1 0
1 1 3 10 10 23 15 3 0 0 0 1 255 1 1 1
1 2 3 3 3 3 3 1 1 1 255 2 2 2 2 2
5 5 4 3 3 3 3 3 2 255 2 1 1 1 1 1
3 3 1 1 1 1 1 1 255 0 1 1 1 3 4 5
5 4 3 3 1 1 1 255 1 1 1 1 1 1 1 1
1 1 1 0 1 255 1 1 1 1 1 2 5 5 10 3
2 0 0 255 1 1 1 1 1 2 2 2 1 0 0 1
0 0 255 0 0 1 0 0 0 0 1 1 0 1 1 1
0 255 0 0 1 2 2 3 3 3 2 2 1 2 2 255
1 1 1 2 3 18 5 5 2 4 2 2 1 2 255 1
1 1 1 1 0 0 0 1 2 2 1 0 1 255 2 1
1 1 1 3 2 1 0 0 1 2 2 2 1 0 0 1
1 1 1 1 1 2 3 7 9 7 7 7 4 3 2 1
1 255 1 1 1 2 2 3 4 4 3 3 2 2 2 255
1 1 1 1 2 4 9 9 8 4 4 3 1 1 255 0
0 0 4 9 14 18 16 14 8 3 2 1 255 1 1 2
2 10 11 11 18 18 13 3 2 2 1 255 2 2 3 8
9 9 8 8 8 5 4 2 2 255 2 3 71 80 65 41
54 64 87 104 105 102 67 3 255 1 1 2 2 5 28 14
14 9 7 3 2 2 2 255 3 2 2 5 5 10 11 8
7 2 2 1 1 255 1 1 2 3 4 5 7 5 4 3
2 1 1 1 255 1 1 1 1 2 2 2 2 1 1 1
1 1 1 255 2 2 2 3 5 8 5 8 4 7 4 1
0 255 1 1 1 1 2 2 2 2 2 2 1 1 1 1
255 1 2 3 5 5 7 5 5 2 1 2 2 2 1 255
2 3 3 5 7 8 7 4 3 3 1 1 0 255 0 2
3 3 4 5 4 5 7 5 2 1 1 1 255 1 2 2
22 29 74 83 77 71 35 3 0 1 255 1 1 1 2 3
10 10 23 16 15 3 1 1 1 255 2 1 1 1 2 4
5 8 15 8 3 1 1 255 1 2 2 2 5 5 5 5
4 3 3 3 2 2 255 2 1 2 1 3 5 7 8 7
2 1 1 1 1 255 1 1 2 3 4 5 7 7 5 4
3 2 1 1 255 1 1 1 1 3 2 2 1 2 1 2
1 1 255 1 0 0 1 5 11 71 58 33 10 3 0 0
255 2 2 2 2 5 4 3 3 3 2 1 1 0 0 255
1 0 1 0 0 0 1 2 2 2 3 2 1 0 255 0
0 1 2 4 4 3 3 3 2 1 1 1 255 1 2 2
3 16 11 5 7 10 10 4 3 1 0 255 1 1 1 1
0 0 0 0 0 0 0 1 1 2 255 1 0 1 1 1
1 1 1 1 2 1 1 1 2 1 1 0 1 1 2 1
1 1 2 4 5 9 8 7 7 14 9 3 1 1 255 2
1 1 2 2 4 3 2 2 3 2 2 1 255 2 2 2
2 3 7 9 10 8 5 4 3 2 1 255 0 0 1 7
14 14 18 18 16 9 7 2 1 255 1 1 3 8 10 10
9 9 13 17 8 2 1 1 255 2 2 5 13 11 11 11
14 14 14 4 2 1 255 2 10 80 94 65 54 54 40 64
79 87 98 67 3 255 1 2 2 3 5 11 11 11 10 11
7 2 2 2 255 2 2 2 5 10 13 11 8 7 5 5
2 1 255 2 2 2 4 4 5 8 5 8 4 2 1 1
1 255 1 1 1 1 2 10 2 11 2 2 2 2 2 1
255 1 1 2 4 5 8 8 8 7 7 7 3 0 255 0
1 2 1 2 1 2 2 3 3 1 1 1 2 255 2 3
5 7 7 7 5 8 4 2 1 1 2 1 255 2 3 5
8 11 11 8 4 4 3 1 1 1 255 1 3 4 7 7
5 5 5 5 3 1 1 0 0 255 2 2 22 45 39 45
71 77 81 77 13 2 1 255 2 1 2 2 7 8 7 7
15 13 7 1 1 1 255 2 1 1 1 5 5 16 16 18
10 4 2 1 255 1 1 2 2 5 15 9 5 4 4 4
2 2 2 255 2 1 1 3 5 5 7 8 8 5 3 2
2 1 255 1 2 3 4 5 8 10 15 13 8 5 4 1
1 255 1 1 1 3 4 5 5 4 3 3 3 2 2 255
1 1 1 5 11 52 71 58 58 58 10 3 2 255 1 2
2 7 7 7 4 4 4 3 3 2 1 0 255 0 0 0
0 1 1 3 3 3 4 5 4 2 1 255 1 0 2 4
8 4 2 3 10 11 2 1 1 255 2 2 3 11 16 11
5 5 7 7 3 3 2 0 255 1 1 1 0 0 0 0
0 0 0 0 1 1 2 255 0 0 0 1 1 1 8 8
2 2 2 1 1 2 1 1 1 1 1 1 1 1 1 2
5 5 8 11 14 14 14 9 2 1 1 255 1 1 2 2
3 5 3 3 3 4 4 2 1 255 1 2 2 3 3 9
17 15 10 8 4 3 2 1 255 1 1 2 7 23 14 18
13 13 11 8 2 1 255 0 1 3 13 10 10 9 11 11
17 11 5 1 1 255 3 3 14 14 9 8 11 14 14 14
9 3 1 255 2 13 83 83 65 65 65 64 64 79 85 98
49 4 255 2 2 3 5 14 13 13 13 20 23 7 2 2
1 255 1 2 5 14 14 13 11 8 8 7 5 3 2 255
2 2 2 2 4 7 7 5 14 8 4 2 2 2 255 1
1 1 3 5 10 2 2 1 2 2 2 1 1 255 1 1
1 4 8 8 8 8 9 9 7 3 1 255 1 1 2 2
2 1 2 2 4 3 3 2 1 0 255 2 3 5 7 7
7 4 8 4 1 1 1 1 1 255 2 3 5 7 11 11
14 8 4 3 1 1 1 255 1 2 4 7 5 5 5 5
4 3 2 1 0 0 255 2 4 24 34 27 39 41 65 65
72 43 3 2 255 2 1 2 2 5 7 5 2 7 13 9
3 2 2 255 2 2 2 2 5 5 16 16 16 10 4 3
1 255 1 1 2 3 5 4 5 4 5 4 4 2 2 1
255 1 1 1 3 5 5 5 7 7 5 3 2 2 2 255
1 1 3 5 8 10 10 14 5 8 5 4 2 2 255 2
1 1 4 5 5 7 7 5 4 3 2 2 255 1 1 3
11 52 83 21 21 42 59 59 4 2 255 1 2 2 7 7
5 5 7 7 5 3 2 0 0 255 0 0 0 0 1 3
5 7 7 7 5 4 3 2 255 1 1 2 3 4 4 3
4 11 11 3 2 2 255 2 2 1 1 1 5 1 7 1
3 3 3 2 1 255 1 1 1 0 0 0 0 0 0 0
0 2 2 2 255 0 0 3 3 1 1 2 2 2 2 1
1 1 1 1 1 1 1 1 1 1 1 1 2 5 8 14
14 24 14 15 8 3 1 1 255 2 1 2 2 5 5 5
4 4 7 7 2 1 255 1 2 3 3 3 7 21 15 11
7 4 3 2 2 255 1 1 2 7 23 14 11 9 9 11
9 3 2 255 1 1 8 29 13 11 10 11 11 17 8 5
1 1 255 2 3 5 16 11 9 11 11 11 10 9 3 1
255 2 13 79 79 79 104 86 104 67 79 72 55 49 4 255
1 2 2 5 11 13 13 15 23 29 23 2 2 1 255 1
1 4 14 21 15 9 8 9 7 3 3 2 255 2 2 2
2 3 4 5 5 7 7 4 3 2 2 255 2 2 3 3
4 10 15 15 1 1 2 2 2 1 255 0 0 1 5 9
9 9 7 9 9 7 2 1 255 1 2 2 4 4 1 2
2 4 3 3 1 1 0 255 2 3 4 7 7 8 5 4
4 1 1 1 1 1 255 2 3 4 5 7 11 11 7 5
4 2 1 1 255 2 2 4 7 7 9 10 10 7 3 2
1 0 0 255 3 9 24 45 41 45 45 58 81 81 43 3
2 255 2 2 3 4 4 3 3 3 7 17 9 4 2 1
255 1 1 2 5 7 11 11 8 5 5 4 2 1 255 1
1 1 3 4 4 4 4 4 4 4 2 2 1 255 1 1
1 3 5 7 7 5 4 3 2 2 2 2 255 1 1 3
4 8 28 28 17 8 8 5 3 2 3 255 3 1 1 5
5 5 7 7 7 3 3 2 2 255 2 2 3 11 22 36
16 16 24 51 48 4 3 255 1 2 4 5 7 5 5 7
7 4 2 1 1 1 255 0 0 0 0 1 4 5 7 9
10 10 4 3 1 255 1 1 1 1 3 3 3 4 11 11
5 3 2 255 2 3 0 0 0 18 7 14 0 2 2 3
2 2 255 0 1 0 0 0 0 1 2 1 1 1 2 2
2 255 0 1 3 7 15 9 2 2 2 2 1 1 1 1
1 1 1 2 2 1 1 2 2 2 5 11 14 15 24 14
17 8 3 2 2 255 2 2 2 2 5 7 20 4 4 4
3 2 2 255 1 0 1 3 4 9 23 20 20 9 4 3
3 2 255 1 2 2 5 23 17 11 10 9 11 5 3 2
255 1 1 3 13 11 11 10 11 17 26 9 5 2 2 255
1 1 4 7 8 9 10 10 9 9 8 4 1 255 1 10
79 79 60 104 67 107 107 107 72 55 49 4 255 2 2 2
2 13 15 20 29 34 41 23 2 2 1 255 1 2 4 14
21 22 11 11 11 5 3 2 1 255 1 1 1 1 3 7
7 7 4 5 4 4 2 2 255 2 3 3 3 2 2 8
10 8 1 3 1 1 1 255 0 0 1 4 9 7 9 4
9 7 5 1 1 255 2 2 2 4 4 3 3 3 3 3
3 1 1 1 255 2 3 2 8 8 8 5 4 3 2 1
1 1 2 255 3 3 4 4 7 9 10 4 4 4 2 2
2 255 2 2 2 3 4 9 15 15 21 4 2 1 1 1
255 3 5 20 47 47 53 53 58 65 65 21 3 2 255 2
2 2 2 4 3 3 3 17 17 17 4 3 1 255 2 2
2 3 7 8 8 5 4 4 4 2 1 255 0 0 1 2
4 4 4 4 7 4 4 2 1 0 255 0 1 1 2 5
7 7 7 3 3 1 1 1 1 255 1 1 2 3 8 27
27 8 8 8 4 3 2 2 255 1 1 1 1 3 5 5
7 7 3 2 1 1 255 2 2 2 11 41 41 36 41 41
42 24 4 1 255 1 1 2 5 5 5 5 7 5 4 1
0 0 0 255 1 0 0 0 1 3 5 8 8 15 7 3
2 1 255 1 1 1 1 2 3 13 24 28 5 3 3 2
255 1 1 1 2 5 18 15 14 4 8 5 4 2 1 255
0 1 0 0 0 0 2 2 1 2 2 2 2 2 255 0
1 2 3 15 0 0 0 1 1 0 0 0 1 1 1 1
0 1 1 1 2 1 0 1 9 9 10 10 11 11 7 2
2 2 255 2 2 2 2 3 5 7 7 4 4 3 2 2
255 1 0 0 2 3 5 20 9 20 5 3 3 2 2 255
0 0 2 4 10 11 10 5 5 10 5 3 1 255 1 3
3 8 10 11 8 14 26 21 8 4 2 2 255 1 1 4
8 8 9 9 8 8 8 7 3 2 255 1 4 45 52 54
84 77 104 107 107 72 67 36 3 255 1 2 1 1 5 13
17 29 34 34 13 2 2 1 255 1 2 3 5 5 22 16
13 11 4 3 2 1 255 1 1 1 2 3 5 5 5 4
4 3 3 2 2 255 2 2 2 1 1 1 4 8 3 1
1 1 1 1 255 0 0 1 4 5 7 5 4 4 4 2
0 1 255 2 1 2 2 3 3 3 3 3 3 3 2 2
2 255 2 3 2 4 5 8 5 4 3 2 1 1 1 2
255 2 3 4 4 5 5 5 2 2 2 1 1 1 255 1
1 2 3 4 7 7 7 7 4 2 1 1 1 255 2 4
4 47 53 58 53 47 51 33 13 2 2 255 2 2 1 1
4 4 4 11 17 11 9 8 2 1 255 1 2 1 2 3
3 8 4 4 4 2 2 2 255 1 1 1 1 3 4 5
5 4 4 4 3 1 1 255 0 1 1 1 4 4 7 7
4 3 2 1 1 0 255 1 2 2 2 4 7 8 7 4
4 2 2 2 2 255 0 0 0 1 2 5 5 5 2 2
1 1 1 255 2 2 2 3 22 37 36 36 16 24 8 2
1 255 1 1 1 2 5 5 5 5 5 4 1 0 0 0
255 1 0 0 1 2 3 3 5 8 15 7 2 1 1 255
1 1 1 1 1 1 3 13 15 3 3 2 2 255 1 2
2 2 15 18 15 9 7 7 5 2 2 1 255 0 2 0
0 0 0 1 1 1 2 1 1 1 1 255 1 1 1 2
17 17 0 0 1 1 0 0 0 1 1 1 1 0 0 2
2 2 0 0 1 5 8 9 8 9 5 4 2 1 1 255
2 2 2 2 3 4 4 4 3 3 3 2 2 255 1 0
0 2 3 4 7 7 7 4 3 1 1 1 255 1 1 1
2 4 8 8 8 5 5 2 2 1 255 0 3 3 3 4
5 5 14 21 9 4 3 3 3 255 2 2 3 5 7 7
8 8 8 7 4 2 2 255 1 1 20 52 54 54 77 85
85 92 72 67 5 2 255 1 1 1 1 1 5 17 17 30
13 4 2 1 1 255 1 2 2 4 5 16 16 13 5 3
3 2 2 255 1 1 1 2 4 8 8 5 4 3 3 1
1 2 255 2 1 1 1 1 1 1 1 1 1 1 1 1
1 255 1 1 2 3 4 3 3 3 3 3 1 1 1 255
2 1 1 2 2 2 3 3 3 3 2 2 2 2 255 2
2 2 2 3 3 4 4 3 2 1 1 1 2 255 1 1
2 2 4 4 4 2 2 2 1 1 1 255 1 1 2 2
3 3 4 3 4 3 1 1 1 1 255 1 2 3 5 37
53 37 33 22 13 2 1 1 255 2 1 1 1 4 5 11
13 17 8 8 3 2 1 255 2 2 2 2 2 3 7 7
4 3 2 2 1 255 1 1 1 2 2 3 5 5 4 4
3 1 1 1 255 1 1 1 1 1 1 3 3 2 2 1
1 1 1 255 1 2 1 2 2 4 4 4 4 1 1 2
2 2 255 0 1 1 1 2 2 2 2 2 1 1 1 1
255 2 2 2 2 3 35 35 27 15 2 2 2 1 255 1
1 1 1 2 3 4 5 5 4 0 0 0 0 255 1 1
1 1 1 2 3 4 5 5 2 2 1 1 255 2 2 1
1 2 3 3 3 1 1 1 1 1 255 2 1 2 1 9
15 15 7 4 4 3 0 1 1 255 2 2 2 1 0 2
1 1 0 1 1 1 1 1 255 2 1 1 1 3 3 2
1 1 0 0 0 1 1 1 1 2 0 0 2 2 2 0
0 1 4 7 8 4 4 4 1 1 0 1 255 2 2 1
1 3 3 2 2 0 2 0 2 2 255 1 0 0 2 2
2 3 3 3 3 1 0 0 1 255 1 0 1 1 4 5
5 5 4 2 1 2 0 255 0 3 2 2 3 5 13 14
8 4 3 1 2 2 255 2 3 3 2 4 4 5 5 5
2 2 2 2 255 1 2 3 16 52 54 77 77 72 69 32
4 0 0 255 1 1 1 1 1 1 1 1 4 2 2 1
1 1 1 255 2 2 2 3 5 8 4 3 2 1 1 1
255 1 1 1 2 4 4 4 3 3 3 1 1 1 1 255
1 1 1 1 1 1 1 1 0 1 1 1 1 2 255 1
1 3 3 2 2 2 2 2 2 1 1 2 255 2 1 1
1 2 2 1 1 2 2 2 2 2 2 255 2 2 1 1
2 2 2 1 1 1 1 2 2 2 255 1 1 2 2 2
3 4 3 2 2 2 1 1 255 0 1 1 1 2 2 2
2 2 2 1 1 1 1 255 1 2 2 3 4 34 22 15
7 1 1 1 1 1 255 2 0 0 1 2 2 11 8 8
2 2 0 1 255 2 1 1 1 2 2 2 3 2 2 2
1 1 1 255 1 2 2 2 0 2 2 2 1 1 1 1
1 1 255 1 1 1 1 0 1 1 2 2 2 1 1 1
255 1 1 1 2 2 3 3 3 1 1 1 2 2 1 255
1 2 2 2 2 1 2 1 2 1 1 1 1 255 2 2
3 2 3 3 3 3 2 0 1 1 1 255 1 1 1 2
2 2 3 4 3 1 0 0 0 0 255 0 0 1 1 1
1 2 2 2 1 1 1 1 1 255 2 2 1 1 1 1
0 0 0 0 1 1 2 255 1 1 2 2 2 14 9 1
3 0 1 0 1 2 2 255 2 1 1 0 2 1 1 1
1 1 1 1 1 255 1 1 2 2 3 3 2 2 1 1
0 1 1 1 2 2 1 0 0 2 2 2 1 1 1 1
0 1 1 1 1 1 0 0 0 255 1 1 1 0 2 2
2 2 0 2 0 2 2 255 1 2 2 2 0 1 1 2
1 1 1 1 1 0 255 1 1 1 1 3 3 3 2 1
1 0 1 0 255 2 2 1 1 1 2 5 4 3 2 1
1 1 1 255 1 1 1 1 2 2 2 2 2 2 2 2
1 255 1 3 2 3 2 22 26 26 33 7 2 0 0 0
255 1 1 1 1 1 0 1 1 1 1 1 1 1 1 1
255 1 2 2 2 2 2 2 2 1 1 1 1 255 2 1
2 2 2 2 2 1 0 0 1 1 1 1 255 1 1 1
1 1 1 1 0 0 1 1 2 2 2 255 1 1 2 1
1 1 1 1 0 2 1 3 2 255 2 1 2 2 2 2
1 1 1 0 2 1 1 1 255 1 2 1 1 1 2 1
1 1 1 1 1 2 1 255 1 2 2 1 1 1 1 3
2 2 2 2 2 255 2 2 1 1 1 2 2 2 2 2
0 0 1 1 255 1 1 1 1 1 1 1 1 1 1 1
1 1 1 255 1 0 0 1 1 1 1 2 2 1 0 0
1 255 2 1 1 1 1 1 2 2 2 2 1 1 1 1
255 1 2 2 2 0 0 0 2 1 3 3 3 1 1 255
0 2 1 1 0 0 1 1 2 2 2 1 1 255 2 2
1 1 1 1 1 1 1 1 1 2 2 1 255 2 2 2
2 2 0 0 0 2 0 2 1 2 255 2 2 1 1 1
2 2 2 0 0 0 0 1 255 2 1 1 1 1 1 1
3 3 1 0 1 1 0 255 0 0 0 0 1 1 1 1
1 1 1 1 1 1 255 1 2 2 1 0 0 0 0 0
0 0 1 2 255 1 0 2 2 2 1 0 0 0 0 1
1 1 1 2 255 1 1 1 1 2 1 2 1 1 1 1
1 1 255 1 1 2 1 1 1 2 2 1 1 1 1 1
1 1 1 2 1 1 3 2 2 1 1 1 0 0 0 1
1 1 1 0 0 1 255 1 0 1 1 1 0 0 0 0
1 2 2 2 255 1 2 2 1 0 0 1 1 1 0 0
1 1 1 255 0 2 1 2 2 1 1 1 1 1 1 1
1 255 2 2 1 1 1 1 3 2 2 1 1 1 1 1
255 1 1 1 1 1 2 1 0 1 2 2 2 1 255 2
3 2 2 2 2 2 2 2 2 0 0 0 0 255 1 0
1 1 0 0 0 1 1 1 2 2 2 1 1 255 1 1
2 2 2 2 1 1 0 0 1 1 255 1 2 2 2 1
1 1 0 0 0 1 1 1 1 255 1 1 1 1 1 1
1 0 0 1 1 2 2 2 255 1 2 2 1 0 0 0
0 0 2 2 3 2 255 1 1 1 2 2 2 1 1 1
1 2 1 1 1 255 1 2 1 0 0 1 1 1 1 1
2 2 2 1 255 2 2 2 2 1 1 2 3 2 2 2
2 2 255 2 2 1 1 1 2 2 2 2 2 1 1 1
1 255 1 1 2 1 1 1 1 1 1 1 2 2 2 1
255 0 0 0 0 1 1 1 1 0 1 1 1 1 255 2
1 1 1 1 1 1 2 2 2 1 1 1 1 255 1 3
3 2 1 1 0 1 1 2 2 2 1 1 255 2 2 2
1 1 1 1 2 2 2 1 1 1 255 2 2 1 1 1
2 1 2 1 2 1 2 2 2 255 1 2 2 2 1 1
1 1 1 0 1 2 2 255 2 2 2 2 3 2 2 2
1 0 0 0 1 255 2 1 1 1 1 0 0 1 0 0
0 1 1 1 255 0 0 0 0 1 1 1 1 1 1 1
1 1 1 255 0 1 1 2 1 0 0 0 0 0 0 1
2 255 1 0 0 1 1 1 0 0 0 0 0 1 1 1
0 255 1 1 1 1 1 1 1 1 1 2 2 2 2 255
1 1 2 1 1 1 1 1 1 1 1 1 1 1 1 1
1 255 255 255 255 255 255 255 255 255 255 255 255 255 255 255
255 255 255 255 255 255 255 255 255 255 255 255 255 255 255 255
255 255 255 255 255 255 255 255 255 255 255 255 255 255 255 255
255 255 255 255 255 255 255 255 255 255 255 255 255 255 255 255
255 255 255 255 255 255 255 255 255 255 255 255 255 255 255 255
255 255 255 255 255 255 255 255 255 255 255 255 255 255 255 255
255 255 255 255 255 255 255 255 255 255 255 255 255 255 255 255
255 255 255 255 255 255 255 255 255 255 255 255 255 255 255 255
255 255 255 255 255 255 255 255 255 255 255 255 255 255 255 255
255 255 255 255 255 255 255 255 255 255 255 255 255 255 255 255
255 255 255 255 255 255 255 255 255 255 255 255 255 255 255 255
255 255 255 255 255 255 255 255 255 255 255 255 255 255 255 255
255 255 255 255 255 255 255 255 255 255 255 255 255 255 255 255
255 255 255 255 255 255 255 255 255 255 255 255 255 255 255 255
255 255 255 255 255 255 255 255 255 255 255 255 255 255 255 255
255 255 255 255 255 255 255 255 255 255 255 255 255 255 255 255
255 255 255 255 255 255 255 255 255 255 255 255 255 255 255 255
255 255 255 255 255 255 255 255 255 255 255 255 255 255 255 255
255 255 255 255 255 255 255 255 255 255 255 255 255 255 255 255
255 255 255 255 255 255 255 255 255 255 255 255 255 255 255 255
255 255 255 255 255 255 255 255 255 255 255 255 255 255 255 255
255 255 255 255 255 255 255 255 255 255 255 255 255 255 255 255
255 255 255 255 255 255 255 255 255 255 255 255 255 255 255 255
255 255 255 255 255 255 255 255 255 255 255 255 255 255 255 255
255 255 255 255 255 255 255 255 255 255 255 255 255 255 255 255
255 255 255 255 255 255 255 255 255 255 255 255 255 255 255 255
255 255 255 255 255 255 255 255 255 255 255 255 255 255 255 255
255 255 255 255 255 255 255 255 255 255 255 255 255 255 2 2
1 1 0 1 1 1 1 0 1 1 1 1 1 2 1 1
255 1 1 1 1 1 0 0 0 0 0 2 3 1 255 1
1 1 1 1 1 1 1 1 0 1 1 1 1 255 0 1
1 1 1 1 1 1 1 1 1 1 1 255 1 1 1 1
1 1 3 3 2 1 1 1 1 2 255 2 1 1 1 1
1 1 0 2 2 2 1 2 255 2 2 1 2 1 0 0
1 1 1 1 2 1 1 255 1 1 1 1 1 0 1 2
2 1 1 1 1 1 1 255 1 1 1 2 2 2 1 1
1 1 1 0 255 1 2 1 1 1 1 1 1 1 1 1
1 1 1 255 1 1 1 1 1 1 1 1 1 2 2 1
2 2 255 1 1 1 2 1 1 1 1 1 1 2 1 1
255 1 1 1 1 2 1 2 1 2 1 1 1 0 1 255
2 2 2 2 0 1 1 1 0 1 3 3 2 1 255 1
1 2 2 2 1 3 2 2 2 2 2 2 255 1 1 1
1 1 2 2 1 1 2 2 1 1 1 255 1 2 2 2
2 1 0 0 0 0 1 1 1 0 255 0 0 0 0 1
2 1 1 1 2 3 2 2 255 1 1 0 2 1 2 1
2 2 2 1 1 0 0 255 1 1 1 1 1 1 1 1
1 2 2 1 0 1 255 3 3 2 2 3 3 2 2 2
3 1 1 1 255 1 0 2 1 2 2 2 1 1 2 2
1 1 1 255 2 2 2 2 1 1 1 1 2 2 2 2
2 255 1 1 2 2 2 1 1 2 2 1 1 0 1 255
2 1 1 1 1 1 1 1 1 1 1 1 1 1 255 1
1 1 1 1 2 2 1 1 1 1 1 1 1 255 1 1
1 2 2 2 2 1 2 1 1 0 0 255 1 1 1 2
2 1 1 1 1 1 0 0 0 1 1 255 2 1 1 1
1 1 1 1 0 0 1 1 2 255 0 0 1 1 1 1
1 1 1 1 1 1 0 1 1 1 1 2 2 1 0 0
0 1 1 1 1 1 1 1 1 1 2 1 1 255 1 1
1 1 1 1 1 0 0 0 0 2 1 255 1 1 1 1
1 1 1 1 1 1 1 0 1 2 255 0 0 1 1 1
1 2 1 1 1 1 1 1 255 1 1 1 1 1 1 2
2 2 1 1 1 1 2 255 2 1 2 2 2 2 1 1
2 2 1 1 1 255 1 1 1 1 1 1 1 1 0 0
1 1 2 1 255 1 2 2 2 2 2 2 2 2 1 1
1 1 1 1 255 2 1 2 3 3 3 3 3 2 1 2
1 255 1 2 1 1 1 1 1 1 1 1 1 1 1 2
255 2 1 1 1 1 1 1 1 2 1 1 1 1 2 255
1 1 1 2 2 2 1 1 1 2 2 1 1 255 2 2
2 1 1 1 1 1 2 2 1 1 0 1 255 2 2 2
2 2 2 1 0 0 0 2 2 1 0 255 1 1 2 2
2 5 3 2 2 2 3 2 2 255 1 1 1 1 1 2
2 1 1 1 1 1 0 0 255 1 1 2 2 2 2 2
0 0 1 1 1 1 0 255 1 1 0 1 0 2 1 1
1 2 2 2 2 255 1 0 0 1 1 1 1 2 2 1
1 1 1 0 255 1 1 1 1 1 1 1 1 1 1 2
2 1 2 255 3 3 2 2 2 2 1 1 1 2 2 1
1 255 1 0 2 2 2 1 1 0 1 1 1 1 1 1
255 2 2 2 1 1 2 2 1 1 2 2 2 1 255 0
0 1 2 0 1 1 2 2 1 0 0 0 255 1 1 1
1 1 1 1 2 2 2 1 1 0 1 255 1 2 2 2
1 0 2 2 1 1 1 1 1 1 255 1 1 1 2 2
1 1 1 1 1 1 1 0 255 1 1 1 2 2 1 1
1 1 1 0 0 0 1 1 255 1 1 0 1 2 2 2
1 0 0 0 1 3 255 2 0 2 0 1 0 1 1 1
1 1 1 0 1 1 1 1 1 0 0 0 1 1 1 1
1 1 2 2 2 1 1 2 2 1 255 1 1 1 1 1
1 3 1 1 2 2 2 2 255 1 1 1 1 1 4 4
1 1 1 0 0 1 2 255 2 0 1 1 2 3 4 4
3 1 0 0 1 255 1 1 1 1 1 2 16 7 4 2
2 2 2 2 255 2 1 1 2 2 2 2 1 1 2 2
1 0 255 1 1 1 0 1 2 2 3 3 1 1 1 1
1 255 1 2 2 2 2 3 2 2 2 2 1 1 1 1
1 255 1 1 1 3 3 4 3 3 1 1 1 1 255 1
1 1 1 1 1 1 2 1 1 1 1 1 3 255 3 2
1 1 1 2 2 3 3 3 1 1 1 2 255 2 1 1
2 3 3 3 1 2 2 2 1 1 255 2 2 2 1 1
0 1 1 1 2 1 1 1 0 255 0 0 1 2 2 9
9 1 0 1 2 2 1 1 255 2 2 2 2 5 5 3
2 2 2 1 1 1 255 1 1 1 2 1 2 2 2 1
1 1 1 0 0 255 2 1 1 1 2 3 14 14 4 1
1 1 1 0 255 1 1 1 1 1 1 1 1 1 2 2
2 2 255 2 0 0 0 1 0 1 1 1 1 1 1 1
1 255 1 2 2 1 1 0 0 0 1 1 1 1 1 2
255 2 1 1 2 2 2 2 3 2 2 1 1 1 255 1
1 2 2 2 1 1 1 1 0 0 0 0 1 255 2 2
1 1 1 2 2 2 2 1 1 2 1 255 0 0 0 1
0 0 1 2 2 1 0 0 0 255 1 1 0 1 1 4
2 4 2 2 1 1 1 1 255 1 2 2 2 1 0 2
2 15 2 1 0 0 1 255 1 1 1 1 1 2 3 1
1 1 1 1 1 255 0 1 0 1 0 0 0 1 1 1
0 1 1 1 1 255 0 1 0 1 3 3 3 2 1 1
1 1 1 255 1 0 2 0 1 1 1 1 0 1 1 1
1 2 2 2 1 1 1 1 1 1 1 2 3 5 21 17
28 24 11 2 1 1 1 255 0 1 1 1 3 5 5 5
2 2 2 2 1 255 2 2 1 2 5 10 33 33 9 3
0 0 0 2 255 3 2 2 3 4 5 4 7 4 3 1
0 1 255 1 1 1 1 2 24 35 26 26 15 2 2 2
2 255 1 1 1 2 5 8 5 4 2 1 1 1 1 255
1 0 1 1 2 3 11 5 5 4 2 1 1 1 255 1
2 2 2 2 3 3 3 3 2 2 1 1 1 1 255 1
1 2 4 4 5 5 4 2 2 2 2 255 1 1 1 2
2 2 2 2 2 1 1 1 3 3 255 3 3 2 3 5
5 10 4 4 3 1 1 1 2 255 2 1 2 3 5 13
9 7 3 2 2 2 1 255 3 3 2 2 1 1 1 1
1 0 1 3 1 1 255 1 0 1 4 7 28 28 18 15
7 2 1 1 1 255 1 1 1 2 9 14 14 14 5 3
0 0 0 255 1 1 1 1 1 1 2 3 1 1 1 1
0 0 255 1 1 1 1 2 16 20 26 4 2 1 2 1
0 255 1 1 1 1 3 1 1 1 0 1 1 2 2 255
2 0 1 1 0 0 0 3 3 1 1 1 1 1 255 1
2 2 2 1 0 0 0 1 1 1 1 2 2 255 1 1
1 2 2 2 3 4 1 1 2 1 1 255 1 1 1 1
1 1 1 1 1 0 0 0 0 1 255 2 2 1 0 0
2 5 9 0 1 2 2 2 255 0 1 1 0 0 0 1
2 2 1 0 1 1 255 1 1 1 4 5 5 4 4 8
8 1 1 1 1 255 0 0 1 0 0 0 10 2 10 3
3 3 0 1 255 0 0 1 2 0 0 1 1 0 0 1
1 1 255 0 0 0 0 0 0 3 7 3 1 2 1 1
1 3 255 1 1 1 3 16 14 16 8 10 4 2 1 1
255 0 0 0 0 1 1 1 0 0 1 1 2 2 3 2
2 1 1 2 2 1 2 2 3 5 21 23 22 36 28 39
10 2 1 1 255 1 1 1 2 3 7 8 8 5 2 2
2 1 255 1 2 2 10 47 69 56 56 41 35 4 0 0
0 255 3 3 3 4 4 5 5 9 9 4 3 1 1 255
1 1 1 1 35 41 41 40 34 26 15 4 2 2 255 1
1 1 5 10 9 9 4 4 2 2 1 1 255 0 0 0
1 3 5 11 11 9 4 3 2 1 0 255 1 3 3 5
5 5 4 8 7 4 3 1 1 1 1 255 1 2 4 5
9 5 5 4 5 3 3 2 255 1 0 1 2 2 4 3
3 3 3 2 2 3 3 255 2 2 3 5 10 10 10 8
23 16 15 3 1 2 255 1 1 3 5 20 13 10 7 7
5 2 2 1 255 2 2 2 2 2 1 1 1 0 0 1
2 1 1 255 1 1 2 4 9 11 28 28 24 15 7 1
1 1 255 2 1 1 8 13 13 15 9 5 2 1 0 1
255 0 0 1 1 1 1 2 2 0 1 2 2 1 1 255
1 1 1 2 5 10 20 20 20 2 1 2 2 2 255 1
1 2 3 3 4 1 0 0 0 1 1 1 255 2 1 1
1 1 5 8 8 7 4 3 3 1 1 255 2 2 1 1
1 0 0 0 1 1 1 0 0 1 255 1 1 1 2 2
3 4 4 2 2 2 2 1 255 1 1 1 1 0 0 1
1 1 0 0 0 1 1 255 3 2 0 0 0 0 2 9
3 2 2 2 2 255 0 1 1 1 1 1 2 5 3 1
0 0 1 255 0 1 2 3 4 4 4 5 14 14 8 4
2 2 255 1 1 2 1 2 1 16 1 10 3 10 3 2
2 255 0 0 0 2 1 2 1 1 1 0 1 1 1 255
0 1 1 3 0 0 7 7 4 1 2 1 0 1 1 255
1 1 2 3 14 8 14 7 10 4 3 1 1 255 0 0
0 0 0 1 1 1 0 1 1 2 2 3 1 1 1 0
2 2 2 2 2 2 8 22 23 28 36 40 49 24 2 1
0 255 1 2 2 3 3 7 7 7 4 4 2 2 1 255
0 2 8 47 69 69 77 56 42 41 35 3 1 0 255 2
3 4 5 4 4 4 8 9 8 3 2 1 255 1 1 1
2 24 40 40 51 61 61 24 4 2 1 255 1 1 1 3
8 8 4 4 7 7 2 2 2 255 1 0 1 2 4 3
4 7 7 4 3 3 1 0 255 1 3 3 5 3 3 2
4 7 7 3 1 1 1 1 255 1 2 7 7 7 4 4
4 5 3 3 2 255 1 1 1 2 4 4 3 3 3 3
2 2 2 2 255 0 0 1 4 11 10 10 8 17 16 15
4 2 2 255 1 1 3 5 13 10 10 10 9 7 5 2
2 255 3 2 1 1 0 0 0 1 0 0 1 2 2 2
255 1 1 3 7 13 9 28 34 34 23 15 1 0 1 255
1 1 1 13 15 15 9 3 3 2 2 1 1 255 0 0
1 1 1 2 3 4 4 1 1 2 2 2 255 0 0 1
4 5 9 13 16 16 9 2 2 2 2 255 1 1 1 3
3 4 1 1 0 0 0 1 1 255 1 1 1 2 2 5
1 3 3 3 3 1 1 1 255 1 0 1 1 1 2 2
0 0 0 1 0 0 0 255 0 1 2 3 3 5 5 5
2 2 2 1 1 255 1 1 1 0 0 0 1 1 1 0
0 0 1 1 255 2 2 2 0 0 0 4 4 3 2 2
2 1 255 2 2 1 2 1 1 1 3 3 3 2 2 1
255 1 2 2 2 4 4 5 7 11 9 9 4 1 1 255
1 1 1 1 1 1 10 1 10 1 3 3 2 2 255 0
0 0 2 2 1 1 1 1 1 1 1 2 255 0 0 1
3 1 1 3 4 4 4 3 3 0 0 1 255 2 2 3
10 20 20 20 7 14 4 2 1 1 255 0 0 0 0 0
0 2 2 1 1 1 2 2 1 1 1 2 0 0 0 0
1 2 3 8 23 24 24 24 28 55 39 5 1 0 255 2
3 3 4 3 7 3 7 8 8 3 2 2 255 0 3 8
62 91 81 81 45 45 41 41 3 1 1 255 1 2 3 4
4 5 5 8 9 7 4 2 1 255 1 2 2 17 24 40
40 40 61 64 24 8 1 1 255 1 2 2 3 2 1 2
3 7 7 2 2 2 255 1 0 1 4 4 4 4 8 7
7 4 3 1 1 255 1 3 3 4 3 3 3 7 16 7
3 2 1 1 1 255 3 4 7 5 5 4 5 5 5 2
2 2 255 1 1 1 2 4 4 5 7 7 3 2 2 2
2 255 0 1 1 11 21 17 17 16 17 17 16 7 4 2
255 0 2 3 7 7 7 7 7 9 7 5 2 1 255 1
1 1 1 0 0 0 0 0 0 1 2 2 2 255 2 2
3 5 21 9 14 14 28 23 14 0 0 1 255 1 2 4
17 17 15 3 1 2 2 2 0 1 255 1 1 2 2 3
4 4 3 1 1 1 2 2 2 255 0 0 2 10 10 13
20 16 17 16 3 2 2 2 255 2 1 1 2 1 3 1
1 0 1 1 1 1 255 2 2 2 2 2 2 1 1 3
4 3 2 1 2 255 2 0 1 1 1 2 2 0 0 0
1 0 0 0 255 0 0 1 26 26 41 22 5 2 2 2
2 1 255 0 1 1 2 1 0 0 1 1 0 0 0 1
1 255 2 1 2 2 0 0 0 3 3 2 1 1 0 255
2 2 1 2 2 2 2 3 3 2 2 0 1 255 1 1
2 2 2 1 7 11 14 11 11 5 1 1 255 2 2 2
2 1 1 1 1 1 1 1 1 0 2 255 1 0 0 2
2 0 1 1 1 1 0 0 0 255 1 1 1 2 1 1
3 17 8 8 3 0 0 0 1 255 2 2 3 10 22 28
28 11 5 4 3 1 1 255 1 1 0 0 0 0 0 0
0 0 1 1 1 1 1 1 2 1 1 0 0 1 2 2
16 26 26 24 24 28 48 35 5 1 1 255 2 3 3 7
4 5 2 5 8 8 4 3 2 255 3 3 3 62 91 65
53 45 48 72 72 3 0 2 255 1 1 3 5 5 5 8
8 7 5 4 2 1 255 1 2 2 17 24 39 40 64 66
66 61 10 2 2 255 3 3 2 2 2 2 2 2 3 3
2 2 2 255 1 1 1 4 4 8 8 8 7 7 4 3
1 1 255 2 2 3 3 3 3 2 3 7 7 4 2 1
0 1 255 1 1 7 7 7 4 4 4 4 2 1 2 255
2 2 2 2 4 4 4 4 4 3 2 2 2 2 255 1
1 1 4 9 17 17 16 16 17 17 5 2 2 255 2 2
3 7 7 7 7 7 9 5 5 2 1 255 1 1 1 1
1 0 0 0 0 0 1 1 2 2 255 1 2 3 17 24
24 22 22 26 26 2 0 0 1 255 1 2 4 8 22 15
9 1 4 2 1 0 0 255 0 1 2 2 3 4 3 3
1 1 0 0 2 2 255 1 1 2 16 9 29 13 17 16
16 3 2 1 2 255 1 1 1 1 0 1 1 1 1 1
1 1 1 255 1 2 1 2 1 2 1 7 14 1 2 1
1 1 255 2 2 1 1 3 3 2 0 0 0 1 0 0
0 255 0 0 2 15 26 41 28 22 22 3 2 1 1 255
0 0 1 1 1 0 0 0 0 0 0 0 0 1 255 2
2 2 2 4 1 1 3 3 2 1 1 0 255 2 3 1
1 2 2 2 2 1 2 1 0 1 255 2 2 2 2 4
7 8 8 9 11 11 3 1 1 255 2 2 2 2 2 1
1 1 1 1 1 1 1 1 255 1 0 0 0 0 0 0
0 0 0 0 0 0 255 0 1 1 1 2 3 4 16 8
3 3 1 0 0 1 255 2 2 3 10 22 28 28 15 5
5 3 3 2 255 1 1 1 1 0 0 1 1 1 0 0
1 1 1 1 2 2 1 1 0 0 2 2 2 8 27 39
39 42 28 35 18 5 2 1 255 2 2 2 3 4 5 3
8 8 8 4 3 2 255 1 3 3 23 91 106 65 48 72
72 72 3 0 1 255 1 1 3 5 5 5 7 9 7 5
4 2 1 255 0 0 1 16 28 64 62 64 43 79 18 8
2 2 255 3 3 2 2 2 2 2 3 7 3 2 1 1
255 1 0 1 3 4 4 4 7 7 7 4 3 1 1 255
3 3 3 4 4 3 3 4 7 4 3 2 1 1 1 255
1 2 4 5 7 10 7 4 4 4 3 2 255 2 2 2
2 4 7 9 10 7 4 3 1 1 1 255 1 1 1 9
9 16 11 11 11 22 22 5 2 2 255 2 2 2 7 8
8 9 8 9 5 4 1 1 255 1 1 1 1 1 1 2
0 0 0 1 1 1 2 255 2 2 2 5 22 24 36 22
22 2 1 0 1 1 255 2 3 3 4 8 9 8 4 8
1 1 0 0 255 1 1 1 2 4 4 2 2 2 2 2
2 2 2 255 1 1 2 5 21 32 26 22 17 13 3 2
2 2 255 1 1 1 1 1 1 1 0 0 1 1 1 1
255 1 2 1 2 1 2 5 7 5 1 1 1 1 1 255
1 2 1 1 2 3 3 0 0 0 0 0 1 1 255 0
1 1 3 5 33 33 13 7 3 2 2 2 255 2 2 2
1 1 0 0 0 0 1 0 1 0 1 255 2 2 2 2
2 1 1 3 3 3 2 2 1 255 2 2 2 2 2 2
1 1 0 1 1 0 1 255 2 2 1 0 2 8 8 8
7 8 5 3 1 0 255 2 2 2 2 2 2 1 1 1
0 0 0 1 1 255 1 0 0 0 0 0 0 0 0 0
0 2 1 255 0 1 1 2 8 8 10 16 10 3 2 0
0 1 1 255 2 2 4 4 9 15 24 13 5 5 3 3
3 255 1 1 1 1 2 2 1 1 1 1 1 1 1 1
2 2 2 2 1 1 1 2 2 2 2 24 39 39 42 23
18 5 2 2 2 255 2 1 1 2 3 7 7 8 8 8
4 3 2 255 1 1 3 3 51 53 62 62 69 69 7 3
1 1 255 1 1 2 5 5 5 7 7 7 4 3 1 1
255 0 0 0 1 4 62 64 78 43 27 11 3 2 2 255
1 1 0 2 3 4 3 3 3 2 2 2 2 255 1 1
1 2 3 4 3 7 7 4 3 2 1 1 255 2 2 2
3 4 4 4 4 4 4 3 2 1 1 1 255 1 1 2
2 7 4 3 3 4 4 3 1 255 0 1 2 2 2 2
2 4 4 3 3 1 1 1 255 1 1 0 4 5 11 14
18 14 22 7 2 2 2 255 2 2 2 3 3 4 8 8
8 3 3 2 2 255 1 1 1 1 1 1 2 0 0 0
1 1 1 1 255 1 2 2 3 15 16 36 22 22 2 2
1 1 1 255 2 2 2 2 4 7 8 4 4 1 2 1
1 255 1 1 1 1 2 1 1 1 2 2 2 0 2 2
255 1 2 2 2 5 22 26 26 13 5 2 1 1 1 255
1 1 1 1 1 1 1 1 1 1 1 2 2 255 1 2
1 2 1 1 1 2 1 1 0 1 1 1 255 0 1 2
2 2 2 2 1 0 0 0 0 1 2 255 1 1 1 2
2 4 13 13 10 2 2 1 1 255 2 1 1 1 1 0
0 0 0 1 1 1 0 1 255 3 3 3 2 2 1 1
2 2 2 1 1 1 255 2 2 2 2 1 2 0 1 0
1 1 1 1 255 2 2 2 0 1 8 7 4 3 4 3
2 1 0 255 1 1 2 2 3 2 3 1 1 1 1 1
1 2 255 1 0 0 0 1 0 0 0 0 0 0 2 2
255 1 2 1 5 8 3 3 2 3 2 1 1 1 1 2
255 0 3 3 4 4 14 14 8 5 2 2 2 1 255 0
1 1 1 2 2 2 1 1 1 1 1 1 1 2 2 2
2 2 1 1 1 2 1 1 2 24 24 23 17 4 2 2
0 2 255 2 2 2 2 2 3 7 4 4 4 2 1 1
255 1 1 1 2 3 51 62 62 62 7 5 3 1 1 255
1 2 2 2 5 5 5 4 4 3 3 2 2 255 0 0
0 1 1 4 42 42 27 8 2 2 1 2 255 1 1 2
2 2 4 4 3 2 1 2 1 1 255 1 1 1 2 2
2 2 3 4 4 3 2 0 0 255 2 3 2 2 3 4
4 3 3 2 2 1 2 2 2 255 1 1 1 1 2 3
3 2 1 1 0 0 255 0 0 1 1 1 1 2 3 3
3 1 1 1 1 255 1 0 0 1 2 10 11 11 10 7
2 2 1 1 255 2 2 2 2 2 4 4 5 5 3 2
2 2 255 1 1 1 1 2 2 2 0 2 1 1 1 1
1 255 2 2 1 2 4 5 16 15 2 1 1 1 1 1
255 3 2 1 1 2 4 4 3 1 1 2 2 2 255 2
1 1 1 2 2 2 1 2 2 2 1 1 1 255 1 1
2 2 2 4 22 22 5 1 1 1 1 1 255 0 1 1
1 1 1 1 1 1 1 1 1 2 255 1 2 2 3 1
1 1 2 1 1 1 1 1 1 255 1 1 2 2 2 2
2 1 1 1 1 2 2 2 255 1 1 1 1 1 2 3
3 2 2 2 2 2 255 2 2 1 1 2 1 1 1 2
1 1 1 1 0 255 1 2 2 2 1 1 0 1 1 1
2 2 1 255 1 2 2 2 1 1 0 1 0 1 1 1
1 255 3 2 2 1 1 1 2 2 2 3 1 0 0 0
255 1 1 2 0 2 2 3 1 1 1 1 2 2 2 255
2 1 1 0 0 0 0 1 0 1 0 1 2 255 1 3
3 3 1 1 1 2 2 1 1 1 1 2 2 255 1 1
1 1 4 9 13 8 4 2 1 1 1 255 0 1 2 1
2 1 1 1 1 2 2 1 1 1 2 2 1 2 2 1
1 1 2 1 1 1 2 3 3 2 2 2 1 1 1 255
2 2 2 2 2 2 2 3 3 2 1 1 1 255 1 1
1 1 1 1 2 2 2 3 2 1 1 1 255 1 1 2
2 2 3 4 2 2 1 2 2 3 255 2 0 0 1 1
1 1 2 2 2 2 1 1 0 255 1 1 2 2 2 2
2 2 1 1 1 1 1 255 1 2 2 2 1 1 1 1
2 2 2 2 1 0 255 2 2 2 2 1 1 1 2 2
2 1 1 1 2 2 255 1 1 1 1 1 1 3 2 2
1 0 1 255 1 0 0 0 0 0 2 3 3 1 1 1
1 1 255 0 0 0 0 1 2 2 2 2 2 1 1 1
1 255 1 1 2 2 2 2 2 3 2 3 2 2 1 255
1 1 1 1 1 0 2 2 2 1 1 1 1 1 255 2
1 1 2 2 2 2 2 2 1 1 1 1 1 255 1 1
1 0 1 2 3 2 1 1 2 2 3 255 2 2 2 2
1 1 1 0 1 1 1 1 1 1 255 1 1 1 2 2
2 2 2 1 1 0 1 0 1 255 1 1 1 2 1 1
1 1 1 1 0 1 2 255 2 2 2 2 1 1 1 2
1 1 1 1 0 0 255 0 1 1 2 2 2 2 1 1
1 2 2 3 3 255 1 0 0 0 0 0 0 2 1 1
1 2 1 255 1 1 1 1 1 2 2 1 0 1 1 1
1 0 255 2 2 2 2 2 1 0 0 0 1 1 1 1
255 2 2 2 2 0 1 0 1 0 1 1 1 1 255 3
3 2 2 1 1 1 2 2 1 1 0 1 0 255 1 1
2 0 2 0 1 1 1 1 2 2 2 2 255 1 1 1
0 0 0 1 1 1 1 1 1 2 255 1 2 2 1 1
1 1 2 0 0 1 1 2 2 2 255 2 2 1 1 2
3 3 2 1 2 1 1 1 255 0 0 1 1 1 1 1
1 1 1 1 1 1 1 2 2 1 2 2 1 1 1 2
1 1 1 2 2 2 2 2 1 1 1 0 255 0 1 1
2 2 2 1 1 2 2 2 1 1 255 1 1 0 0 0
1 1 1 2 1 0 0 1 1 255 0 1 2 2 2 1
2 1 1 1 1 2 2 255 2 1 0 0 0 1 1 2
2 2 2 1 0 0 255 1 2 2 2 2 2 2 2 1
1 1 1 1 255 0 1 2 3 2 1 1 1 1 1 1
1 1 1 255 2 2 2 0 0 0 1 1 2 2 0 1
1 2 2 255 2 2 2 1 1 1 1 1 1 1 0 1
255 1 1 1 0 0 1 3 3 2 2 2 2 1 0 255
0 0 0 0 0 1 1 1 1 1 1 1 1 1 255 1
1 2 2 2 1 1 1 1 1 1 1 1 255 1 2 2
1 1 0 1 2 2 1 0 0 1 2 255 2 1 2 2
2 1 1 1 1 1 1 1 1 1 255 1 1 1 0 0
1 1 1 1 1 1 2 2 255 1 0 1 1 1 1 2
1 1 1 1 1 1 1 255 2 1 1 1 1 1 1 1
1 1 0 1 1 0 255 1 1 1 1 1 1 1 1 0
0 0 2 1 255 1 1 2 2 1 1 0 2 2 2 1
1 0 0 255 0 1 1 2 2 2 2 1 1 1 1 1
2 3 255 1 1 0 0 0 0 0 0 0 1 1 2 1
255 1 1 1 0 1 1 2 2 2 2 2 1 1 1 255
1 2 2 1 1 0 0 0 1 1 1 2 1 255 1 2
2 2 1 0 0 0 0 1 1 2 2 255 3 3 2 2
1 1 1 1 1 1 0 0 0 0 255 0 0 1 2 2
2 2 2 2 2 2 2 2 2 255 2 1 1 0 0 1
1 1 1 1 1 2 1 255 0 0 2 1 1 1 2 2
0 0 1 1 2 0 2 255 2 1 1 1 2 2 2 1
1 1 1 1 1 255 0 1 1 1 1 1 1 2 1 1
2 2 1 1 1 1 1 255 255 255 255 255 255 255 255 255
255 255 255 255 255 255 255 255 255 255 255 255 255 255 255 255
255 255 255 255 255 255 255 255 255 255 255 255 255 255 255 255
255 255 255 255 255 255 255 255 255 255 255 255 255 255 255 255
255 255 255 255 255 255 255 255 255 255 255 255 255 255 255 255
255 255 255 255 255 255 255 255 255 255 255 255 255 255 255 255
255 255 255 255 255 255 255 255 255 255 255 255 255 255 255 255
255 255 255 255 255 255 255 255 255 255 255 255 255 255 255 255
255 255 255 255 255 255 255 255 255 255 255 255 255 255 255 255
255 255 255 255 255 255 255 255 255 255 255 255 255 255 255 255
255 255 255 255 255 255 255 255 255 255 255 255 255 255 255 255
255 255 255 255 255 255 255 255 255 255 255 255 255 255 255 255
255 255 255 255 255 255 255 255 255 255 255 255 255 255 255 255
255 255 255 255 255 255 255 255 255 255 255 255 255 255 255 255
255 255 255 255 255 255 255 255 255 255 255 255 255 255 255 255
255 255 255 255 255 255 255 255 255 255 255 255 255 255 255 255
255 255 255 255 255 255 255 255 255 255 255 255 255 255 255 255
255 255 255 255 255 255 255 255 255 255 255 255 255 255 255 255
255 255 255 255 255 255 255 255 255 255 255 255 255 255 255 255
255 255 255 255 255 255 255 255 255 255 255 255 255 255 255 255
255 255 255 255 255 255 255 255 255 255 255 255 255 255 255 255
255 255 255 255 255 255 255 255 255 255 255 255 255 255 255 255
255 255 255 255 255 255 255 255 255 255 255 255 255 255 255 255
255 255 255 255 255 255 255 255 255 255 255 255 255 255 255 255
255 255 255 255 255 255 255 255 255 255 255 255 255 255 255 255
255 255 255 255 255 255 255 255 255 255 255 255 255 255 255 255
255 255 255 255 255 255 255 255 255 255 255 255 255 255 255 255
255 255 255 255 255 255 255 255 255 255 255 255 255 255 255 255
255 255 255 255 1 1 1 1 1 1 1 1 1 1 1 1
2 2 1 1 1 2 255 0 1 1 1 1 3 2 2 2
2 2 2 1 255 0 0 0 0 2 1 3 2 1 1 0
1 1 1 255 0 1 1 2 2 2 2 1 1 0 0 0
1 255 2 1 1 0 0 0 1 3 3 2 2 0 0 2
255 2 2 2 2 3 2 3 2 1 1 2 2 1 255 0
0 0 1 1 1 1 1 1 2 2 1 1 1 255 1 0
0 0 0 1 2 2 2 2 1 2 2 2 2 255 2 2
1 1 1 1 1 1 1 1 1 2 255 2 2 1 2 1
2 1 2 2 2 2 1 1 0 255 0 2 2 2 2 1
2 1 1 1 1 2 1 1 255 1 1 0 0 0 1 1
1 2 2 1 1 1 255 3 2 2 2 0 1 1 1 1
1 1 1 1 1 255 2 2 1 1 2 1 1 1 1 1
1 1 1 1 255 1 1 1 1 1 1 1 1 1 1 1
2 0 255 1 0 1 1 1 1 2 1 2 1 2 1 2
2 255 2 2 2 2 1 1 1 2 1 1 1 1 1 0
255 1 1 1 1 1 0 0 0 0 1 1 2 2 255 1
2 2 2 0 0 0 0 1 2 2 0 0 0 255 1 1
2 2 2 1 1 1 0 0 1 1 1 1 255 1 1 2
2 1 1 1 1 2 0 1 1 1 255 1 1 0 0 0
0 1 1 2 2 2 1 1 1 255 1 1 1 1 2 0
1 1 1 1 0 2 1 255 1 2 2 2 1 1 1 1
1 0 1 0 2 255 2 0 2 1 1 1 1 0 0 0
0 0 0 0 255 0 0 1 1 1 2 2 2 2 2 2
0 0 0 255 2 0 1 1 1 1 0 0 0 0 0 1
2 255 0 1 2 2 2 2 2 1 1 2 2 2 0 0
0 255 1 1 1 2 2 2 1 1 1 1 2 1 1 255
1 1 1 1 1 2 2 2 1 1 2 2 3 2 2 2
3 1 2 3 3 2 1 1 1 1 1 0 2 2 2 1
1 1 2 255 1 1 2 1 1 2 2 2 2 2 2 2
1 255 0 0 0 0 1 1 3 2 2 1 1 3 2 2
255 0 1 1 1 1 1 1 2 1 1 1 0 0 255 1
1 1 1 1 1 1 1 3 2 2 0 0 2 255 2 2
2 2 2 2 3 3 1 1 1 1 1 255 1 2 1 1
1 1 1 1 1 2 2 2 1 1 255 1 1 1 1 1
1 1 1 0 0 0 1 2 2 3 255 2 1 1 1 0
1 1 1 1 2 2 2 255 2 2 2 2 1 1 1 2
2 2 2 1 1 0 255 0 2 2 2 1 1 1 1 0
1 1 2 1 2 255 2 0 0 0 2 2 2 1 2 1
1 1 1 255 1 1 1 1 1 1 2 2 1 1 1 1
1 1 255 2 1 1 1 1 1 0 1 1 2 2 1 1
1 255 1 1 2 2 1 1 1 1 1 2 2 2 1 255
1 1 1 1 2 1 1 1 1 2 2 2 2 2 255 1
2 2 2 2 2 1 2 1 1 1 1 1 1 255 1 1
1 2 2 2 0 1 1 1 1 1 1 255 2 2 2 2
0 0 0 0 1 2 2 0 0 1 255 1 1 2 2 2
1 1 1 1 1 1 1 1 1 255 1 2 2 2 1 1
1 2 2 1 2 1 1 255 1 2 1 0 0 0 0 0
1 2 2 1 1 1 255 1 2 2 2 2 2 1 0 0
0 0 1 1 255 2 2 1 1 1 1 1 2 1 1 1
1 2 255 0 0 2 1 1 1 1 1 1 1 0 0 0
1 255 1 1 1 1 1 3 3 2 2 2 2 1 0 0
255 1 0 1 1 1 1 0 1 1 0 1 1 2 255 1
1 1 2 3 3 3 2 2 2 1 1 1 0 0 255 1
1 1 2 7 7 3 2 2 2 2 1 1 255 1 1 1
1 0 2 2 1 0 0 1 2 2 1 1 2 2 3 3
2 2 2 1 1 1 2 2 1 1 1 1 1 2 2 1
255 1 1 2 2 2 2 2 2 1 2 1 1 0 255 0
0 1 1 1 3 3 3 2 2 1 3 2 2 255 1 1
1 2 2 3 2 2 2 2 1 1 0 255 1 1 2 2
2 3 3 3 3 2 2 1 2 2 255 2 2 2 1 1
1 1 3 3 3 1 1 1 255 1 2 2 2 1 1 1
0 0 2 3 2 0 1 255 2 1 1 1 2 1 4 1
2 0 0 1 2 2 3 255 2 2 1 1 0 1 0 1
0 2 2 2 255 1 2 2 2 2 1 1 1 2 1 1
1 1 0 255 1 2 2 2 1 1 1 0 0 0 0 1
1 2 255 2 1 1 1 2 1 2 1 3 3 3 1 1
255 0 0 1 1 2 2 2 2 1 1 1 1 1 1 255
2 1 1 1 1 1 0 1 2 2 2 1 1 1 255 1
0 2 2 3 3 3 3 3 2 2 1 1 255 1 1 2
2 3 3 3 1 1 2 2 1 2 2 255 2 2 2 2
2 2 2 2 2 2 1 1 2 2 255 1 2 2 2 2
2 1 1 1 1 1 1 1 255 1 2 2 1 0 0 0
0 1 2 2 2 0 1 255 1 1 2 2 2 3 3 3
3 2 2 1 1 1 255 1 2 3 3 1 1 5 5 2
2 2 1 1 255 1 2 2 0 0 0 2 1 1 1 1
1 1 0 255 0 1 2 2 3 3 2 1 0 1 2 2
2 255 2 2 1 1 1 35 35 5 2 2 2 1 2 255
1 0 1 1 2 1 2 3 3 3 2 1 1 1 255 1
1 1 1 1 3 3 3 2 2 1 1 1 1 255 1 0
1 3 3 2 4 4 4 1 2 2 2 255 1 1 2 2
3 4 3 3 2 2 2 2 2 1 0 255 1 1 2 18
26 22 15 14 5 4 2 1 1 255 1 1 1 1 0 2
4 2 1 0 1 2 1 1 1 1 2 4 2 2 2 2
2 1 1 2 3 3 3 2 2 2 2 2 1 255 1 1
1 1 2 2 2 2 1 1 1 1 1 255 0 1 1 1
3 4 4 4 2 2 2 2 2 2 255 1 2 2 2 2
4 5 4 3 3 3 1 0 255 1 1 2 2 2 1 1
1 1 1 1 1 1 1 255 2 2 2 1 1 1 0 1
1 1 1 1 1 255 1 2 1 1 1 3 2 0 0 0
0 1 0 2 255 2 1 1 1 1 1 1 0 0 0 1
2 2 2 2 255 2 1 2 2 1 1 0 1 0 1 1
1 255 2 2 2 2 2 1 1 1 1 0 0 0 0 0
255 1 1 1 1 1 1 1 1 0 0 1 1 1 1 255
1 0 1 1 2 1 2 1 2 1 3 1 1 255 1 0
1 2 2 2 3 2 2 2 1 1 1 1 255 2 1 1
1 0 1 1 2 3 3 2 1 1 2 255 2 1 2 3
3 5 4 4 4 2 2 2 1 255 1 2 2 2 3 3
9 9 3 3 2 1 1 2 255 2 2 2 2 3 3 2
2 2 2 1 1 1 1 255 2 2 2 2 2 4 2 2
1 1 1 2 1 255 1 2 1 0 0 0 1 2 1 1
1 2 1 1 255 1 1 2 3 26 26 23 23 23 10 4
2 1 1 255 1 3 3 4 23 34 69 34 22 3 3 1
1 255 1 2 1 0 0 1 2 2 1 1 1 1 1 1
255 0 2 2 3 4 9 4 2 1 1 1 1 1 255 1
1 1 3 37 52 49 49 48 9 2 1 1 255 2 1 1
1 2 3 4 5 8 5 3 2 1 1 255 1 1 0 1
1 7 7 4 3 3 1 1 1 1 255 1 1 1 4 5
5 7 11 7 5 2 2 0 255 1 1 1 2 4 11 7
5 3 3 1 1 1 1 1 255 1 1 29 49 49 41 37
22 22 10 4 2 1 255 1 1 1 3 4 8 8 8 4
2 2 2 1 1 0 1 1 3 1 1 2 2 1 1 2
3 3 3 3 4 4 3 2 1 1 255 1 1 1 1 2
3 7 2 1 1 1 1 1 255 1 3 3 3 5 4 4
4 4 3 2 1 1 1 255 1 2 2 2 3 4 7 4
3 3 1 1 1 255 1 2 2 2 2 2 3 3 0 1
1 2 2 2 255 2 1 1 0 0 0 0 0 0 1 1
1 1 255 1 1 1 3 3 11 20 2 0 1 0 1 0
2 255 2 1 1 1 1 1 2 1 1 1 1 1 2 2
1 255 1 1 2 2 3 3 3 1 0 1 1 0 255 2
1 1 1 2 2 2 1 1 3 1 1 1 0 255 1 1
1 2 2 3 13 13 3 1 1 1 1 1 255 1 1 1
1 2 2 3 4 3 3 1 1 1 255 2 1 2 2 2
2 2 4 8 8 5 1 1 1 255 2 2 0 0 0 1
10 10 10 3 1 1 1 2 255 2 1 2 3 10 27 7
7 4 2 1 1 1 255 1 2 3 3 5 17 17 13 9
7 3 1 1 1 255 2 2 2 2 2 2 2 2 3 2
1 1 1 1 255 3 3 3 9 10 17 8 9 4 1 1
2 2 255 1 0 1 1 3 3 7 5 2 2 2 2 0
0 255 2 2 3 10 33 36 46 36 26 13 4 1 1 1
255 2 3 4 23 69 80 80 90 90 22 3 1 1 255 0
0 0 1 1 2 16 15 5 3 1 1 1 1 255 0 0
2 3 9 9 7 3 3 2 2 1 1 255 1 2 3 26
97 55 55 106 106 98 9 1 1 255 1 1 1 1 3 4
8 8 10 10 10 2 1 1 255 1 1 0 1 7 9 9
5 8 4 3 2 2 2 255 1 1 4 5 9 11 11 11
11 7 4 3 1 255 1 1 1 3 7 20 28 11 11 13
4 2 1 1 1 255 1 16 51 60 60 53 37 26 26 22
4 2 1 255 1 1 3 3 8 9 9 9 8 3 2 2
1 1 1 1 1 1 1 1 1 1 1 1 2 3 2 5
5 5 4 3 2 1 1 255 1 1 1 1 2 4 7 4
3 2 2 1 1 255 1 1 3 4 5 4 4 4 4 4
3 2 1 1 255 1 2 2 2 3 4 7 4 4 4 3
1 1 255 1 1 2 2 2 1 0 0 0 1 1 2 1
2 255 2 1 1 2 1 0 0 0 1 1 1 1 1 255
1 1 1 3 11 35 61 4 2 2 2 1 0 1 255 2
1 1 1 1 1 1 0 0 1 1 2 2 2 2 255 0
0 1 2 3 3 3 1 1 1 1 1 255 2 1 1 1
2 2 5 9 9 5 4 1 2 1 255 1 1 1 3 3
59 33 23 10 3 2 1 1 1 255 1 1 1 1 1 2
2 1 1 1 1 2 2 255 3 2 2 2 2 2 4 7
9 9 8 2 1 1 255 2 1 0 0 0 1 10 14 18
5 2 1 1 1 255 1 1 2 28 28 28 26 15 7 2
1 0 1 255 1 2 3 7 13 20 17 11 11 11 5 1
1 1 255 2 2 2 2 2 5 18 3 3 3 2 1 1
1 255 3 3 3 15 15 15 8 11 8 2 1 2 2 255
2 2 1 1 3 5 7 7 5 3 3 3 2 1 255 1
2 7 27 33 36 51 37 49 26 11 4 1 1 255 2 3
4 36 80 92 92 107 92 59 13 3 1 255 2 2 1 1
1 22 28 18 15 9 2 1 1 1 255 1 2 3 5 9
9 8 4 3 3 1 1 0 255 1 2 5 41 98 98 98
117 117 117 37 3 1 255 1 1 2 2 8 10 10 13 13
13 8 5 1 1 255 1 1 1 4 10 14 10 8 10 8
5 3 1 1 255 0 1 2 7 15 15 10 10 10 10 5
1 0 255 1 1 1 7 10 18 18 11 13 14 14 2 1
1 1 255 2 29 56 60 60 53 40 40 48 48 10 2 1
255 1 2 3 5 9 9 8 9 8 5 2 1 1 1 1
1 1 1 1 1 2 1 1 1 2 3 2 4 5 5 4
3 2 0 1 255 1 1 1 2 2 4 8 4 4 3 2
2 1 255 2 3 4 4 4 4 4 8 5 4 4 3 2
1 255 1 1 1 2 4 7 7 4 4 5 5 3 1 255
0 1 2 2 2 1 1 0 0 1 1 3 1 2 255 1
1 1 1 1 0 1 0 0 1 1 1 1 255 2 3 3
3 13 27 35 28 28 21 3 2 1 1 255 2 2 1 1
1 2 2 3 0 1 1 1 1 2 2 255 1 2 2 2
2 3 3 1 1 1 1 1 255 1 1 1 1 2 5 16
15 10 5 5 2 2 2 255 1 1 2 3 7 59 40 23
10 10 2 1 0 1 255 1 1 1 2 1 1 1 3 3
3 2 2 2 255 2 1 1 1 3 3 7 4 7 8 5
2 2 2 255 2 1 1 0 2 5 10 10 16 8 1 1
1 1 255 1 1 2 16 27 27 26 22 10 7 1 0 0
255 1 1 5 17 20 22 20 22 28 26 15 2 1 1 255
2 2 2 2 2 5 8 7 7 4 4 3 2 2 255 3
3 9 21 15 14 8 13 8 4 2 2 2 255 2 2 1
1 3 5 7 7 5 3 2 2 2 1 255 0 2 7 27
61 36 43 36 43 37 11 4 0 1 255 1 2 8 36 80
92 94 93 67 59 18 7 3 255 2 0 0 1 2 5 28
15 10 9 2 1 0 0 255 1 2 2 7 9 8 8 8
4 3 2 1 1 255 2 2 5 64 98 98 98 143 143 135
98 5 0 255 1 1 2 2 9 16 22 22 13 8 7 5
1 1 255 1 1 2 8 10 10 8 5 8 9 9 4 2
1 255 0 1 3 7 15 15 11 11 10 10 3 2 2 255
1 1 3 9 20 20 18 13 14 14 7 2 1 1 1 255
2 16 53 56 60 58 53 55 55 51 9 2 1 255 2 2
3 5 9 7 7 7 8 7 3 1 1 1 1 2 2 0
1 1 1 1 1 1 2 2 4 7 7 5 3 3 2 0
0 255 1 1 1 2 2 2 4 4 7 4 2 2 2 255
2 2 4 4 5 4 4 5 4 4 4 3 3 1 255 1
1 2 3 4 7 8 7 5 5 7 3 2 255 0 1 2
2 1 1 0 0 0 1 1 3 3 3 255 1 2 1 1
1 1 1 1 2 1 1 1 1 255 2 3 3 3 13 24
24 21 21 14 5 3 2 2 255 1 1 2 5 1 1 0
0 0 1 1 2 2 2 2 255 2 2 3 2 1 1 0
0 0 1 0 1 255 1 1 1 1 1 2 11 15 15 5
4 2 2 1 255 1 1 2 3 7 16 20 11 10 11 10
2 0 0 255 1 1 1 1 0 0 1 1 4 4 2 2
1 255 1 1 1 1 3 7 7 2 1 5 7 3 2 2
255 2 1 1 1 2 5 8 11 16 5 2 2 1 1 255
1 1 1 3 22 22 22 15 17 8 3 0 0 255 1 2
5 18 18 24 11 27 29 29 20 2 2 0 255 0 1 2
3 5 7 8 7 7 4 3 3 3 3 255 2 2 4 21
21 14 11 15 20 8 1 1 2 255 2 2 1 1 1 4
5 5 5 3 2 2 2 1 255 1 2 5 27 68 68 49
43 49 42 26 4 1 0 255 0 2 4 28 79 94 94 79
66 59 21 7 3 255 0 0 0 0 1 5 22 13 10 2
2 1 1 0 255 1 2 2 7 14 10 8 8 5 3 2
1 0 255 0 2 4 41 98 100 98 120 120 125 46 10 2
255 2 2 3 3 13 16 17 22 14 10 7 5 2 1 255
1 1 2 7 10 17 8 8 8 9 9 3 1 1 255 0
1 2 7 13 13 10 14 14 15 4 2 0 255 0 1 1
9 10 10 11 11 18 15 7 2 1 1 2 255 5 8 53
56 53 58 58 58 51 42 9 2 2 255 0 2 2 4 7
7 8 8 7 5 3 1 1 1 1 1 0 4 1 1 2
1 1 1 2 4 7 7 4 2 3 2 2 0 0 255 1
1 2 3 3 3 4 5 7 7 3 2 2 255 2 2 3
3 4 4 4 5 4 4 4 3 2 1 255 1 1 2 3
4 5 8 8 5 5 5 3 2 255 0 0 3 3 1 1
1 2 2 3 2 2 2 2 255 1 1 1 1 1 0 1
2 2 2 1 1 1 255 2 2 2 2 8 20 21 22 22
22 21 3 2 1 255 1 1 1 1 1 2 1 2 0 1
1 1 1 1 1 255 2 2 2 2 1 1 0 3 0 0
0 0 255 1 1 1 2 0 0 3 11 16 16 11 2 1
1 255 1 1 2 2 5 16 20 18 14 14 7 1 1 1
255 0 1 1 1 1 0 1 3 4 4 2 2 1 255 1
1 1 0 2 2 2 1 1 2 5 3 2 2 255 2 1
1 1 2 2 5 8 5 2 1 1 1 1 255 1 1 2
4 9 22 15 10 7 5 3 1 1 255 1 1 2 18 18
27 27 29 34 29 14 3 2 2 255 0 0 1 3 4 4
2 1 3 4 3 2 1 2 255 1 1 3 8 14 14 17
17 20 8 2 1 2 255 2 1 1 1 2 4 4 5 5
3 2 1 1 1 255 2 2 5 23 68 68 49 40 43 40
26 3 1 1 255 1 1 4 10 64 93 79 79 59 41 21
4 3 255 0 0 0 0 2 2 3 5 2 2 2 2 1
0 255 0 1 2 7 10 8 8 8 5 2 2 1 1 255
2 2 5 21 91 105 105 105 107 125 62 10 2 255 2 2
2 2 7 13 17 20 20 10 8 3 1 1 255 2 1 1
3 7 22 18 9 5 9 4 3 1 1 255 1 1 4 7
8 8 8 15 14 5 4 2 1 255 1 1 1 3 9 9
11 13 16 13 4 2 1 1 2 255 2 7 37 53 86 79
68 51 42 17 4 2 2 255 1 1 1 3 4 7 8 8
7 4 2 1 1 1 1 2 2 4 2 1 1 1 2 1
2 2 7 7 7 2 2 2 1 1 1 255 1 1 3 3
3 3 3 3 5 5 5 2 1 255 1 1 2 3 3 3
4 4 4 4 4 3 2 1 255 0 1 2 3 3 4 8
8 5 5 3 3 2 255 0 0 3 1 1 2 3 8 2
1 1 2 2 2 255 1 1 1 0 0 0 0 2 2 2
1 1 1 255 1 2 2 2 7 13 13 21 14 14 5 2
2 2 255 1 1 1 3 4 4 4 2 1 1 1 1 1
1 1 255 2 2 3 2 2 1 1 3 3 1 0 0 255
1 1 1 1 1 2 3 5 13 13 4 1 1 1 255 1
1 1 2 4 16 20 18 14 7 5 2 2 1 255 0 0
1 1 1 0 0 2 2 2 1 2 1 255 1 0 2 1
2 1 1 0 1 2 3 2 2 2 255 2 1 1 1 2
1 2 2 2 2 1 1 1 1 255 0 0 2 4 4 9
9 3 3 3 2 1 1 255 1 2 2 7 17 10 10 29
29 20 3 2 3 2 255 0 0 1 2 2 2 1 1 1
3 1 1 1 2 255 1 1 2 2 8 8 9 14 16 3
2 1 2 255 2 1 1 1 2 2 2 2 2 3 3 0
0 1 255 2 1 2 5 54 55 54 41 40 34 9 2 2
2 255 1 2 3 5 43 62 67 67 41 21 3 2 1 255
1 0 1 0 1 1 2 2 2 2 2 2 1 1 255 1
1 2 3 8 8 5 5 3 3 2 1 0 255 0 2 5
9 34 72 84 68 67 62 11 3 2 255 2 2 1 1 3
8 10 10 20 14 10 2 2 2 255 2 1 1 1 3 7
10 5 4 4 1 2 1 1 255 1 1 3 3 8 8 8
9 8 5 3 1 1 255 1 1 1 1 3 7 8 8 13
8 3 2 1 1 2 255 1 3 26 33 59 71 71 48 37
13 3 2 2 255 1 1 1 3 3 4 7 8 3 3 2
1 1 1 1 1 1 2 0 0 1 1 2 1 3 3 5
7 7 2 2 1 1 1 2 255 1 1 3 3 3 2 3
3 4 5 2 1 1 255 1 1 1 2 3 3 3 4 4
5 3 2 1 1 255 1 1 1 2 3 3 4 4 5 3
3 2 2 255 0 0 3 2 2 2 3 4 3 1 1 2
1 1 255 1 1 1 0 0 0 1 2 2 2 1 1 1
255 2 2 1 2 2 8 7 7 3 4 3 1 1 1 255
1 0 0 1 3 4 9 7 7 1 1 1 1 1 1 255
1 2 2 2 2 1 3 3 3 1 0 1 255 1 2 2
1 1 2 2 3 3 3 3 2 1 1 255 1 1 2 3
4 14 18 18 7 2 2 2 2 1 255 1 0 1 1 1
1 0 2 2 2 1 1 1 255 1 1 2 2 2 2 2
0 2 2 2 1 1 2 255 2 1 2 1 2 1 1 1
2 2 1 1 1 1 255 0 0 2 4 4 3 3 2 2
2 2 1 1 255 1 1 2 2 7 9 11 23 18 3 2
2 2 2 255 0 0 0 1 1 2 2 1 1 2 2 1
1 1 255 1 1 2 2 3 3 2 2 2 2 2 0 1
255 1 1 1 2 1 1 1 2 2 3 2 0 0 1 255
1 1 2 2 4 41 32 32 28 9 1 1 1 2 255 1
1 2 3 10 47 47 30 8 1 1 1 2 255 2 0 1
1 2 1 2 1 2 2 2 2 1 1 255 2 2 1 3
3 5 4 3 2 2 1 1 1 255 1 2 3 5 17 23
72 49 49 11 3 1 0 255 0 1 1 1 2 3 7 8
10 7 3 2 2 2 255 2 1 1 1 2 3 3 3 2
1 1 0 0 0 255 2 2 2 2 3 5 8 8 5 2
2 0 1 255 1 1 1 0 2 3 3 3 3 3 3 2
1 1 2 255 1 2 3 26 33 59 59 37 13 3 3 2
2 255 1 2 2 2 3 3 3 3 3 3 2 2 1 1
1 1 1 0 0 1 1 1 2 3 3 3 3 5 3 2
2 1 1 1 1 255 1 1 1 1 1 2 2 2 2 2
1 2 2 255 1 1 1 1 2 3 3 4 5 5 3 1
1 2 255 1 1 1 1 2 3 3 3 3 2 1 1 2
255 2 2 2 2 2 2 2 2 1 0 0 1 1 1 255
1 0 1 0 0 1 2 2 2 1 0 1 1 255 2 2
1 1 1 2 1 2 2 2 1 1 1 1 255 1 1 1
2 2 2 4 1 1 1 1 1 1 1 1 255 1 2 2
2 1 1 1 1 1 1 1 1 255 2 2 2 1 1 2
2 2 2 2 2 1 1 2 255 2 1 0 1 1 4 4
2 2 2 2 1 1 1 255 1 1 1 1 1 1 2 2
1 1 1 2 1 255 2 2 2 1 2 2 2 2 2 1
1 1 1 2 255 2 2 2 2 2 2 2 2 2 1 1
1 2 1 255 0 2 2 2 2 2 2 2 2 2 1 1
0 255 1 2 2 2 2 5 8 8 3 2 2 1 1 2
255 1 1 1 1 1 2 2 1 1 1 2 1 1 1 255
2 1 1 2 2 2 2 2 2 2 3 0 0 255 2 2
3 2 0 0 0 1 1 2 1 1 0 0 255 1 1 1
1 2 2 3 3 3 1 1 1 1 1 255 2 1 1 2
2 3 4 3 2 1 1 1 1 255 1 0 1 1 2 1
1 1 2 2 1 0 0 1 255 2 2 1 1 2 3 2
1 1 2 2 2 1 255 1 1 0 1 5 17 22 4 3
2 2 0 0 255 0 0 1 1 2 2 2 2 2 2 2
2 2 2 255 2 1 1 1 2 2 2 2 1 1 1 0
0 0 255 1 1 1 2 2 2 2 2 2 2 2 1 3
255 2 1 2 2 2 2 2 1 1 1 3 2 1 1 1
255 1 2 2 2 3 5 5 1 1 1 1 2 2 255 2
2 2 2 1 1 1 2 2 2 2 2 1 1 1 1 1
0 0 1 1 1 1 1 1 2 2 2 2 2 2 1 1
1 1 255 1 1 1 1 1 2 3 3 1 1 1 1 2
255 1 0 0 1 2 2 2 2 2 3 2 1 1 2 255
1 1 1 1 1 3 3 2 2 1 1 1 1 255 0 2
2 2 2 2 2 2 2 1 1 1 1 1 255 1 0 1
1 1 1 2 2 1 0 1 1 1 255 2 1 1 1 1
1 1 2 2 2 1 1 1 1 255 1 1 0 0 2 2
2 1 1 1 1 1 1 1 1 255 1 1 1 1 1 1
1 1 1 1 2 1 255 1 2 1 1 1 1 1 1 1
1 0 1 2 3 255 2 2 1 1 0 1 4 1 2 2
2 2 1 1 255 1 1 1 1 1 1 1 1 1 1 2
2 1 255 1 1 1 1 2 2 2 2 2 1 0 1 1
2 255 2 2 2 1 2 2 2 1 2 1 1 2 2 1
255 1 1 2 1 2 1 2 1 1 1 1 1 0 255 1
2 1 2 1 1 1 2 2 2 2 2 2 2 255 2 2
2 1 1 1 1 1 0 0 1 1 1 1 255 1 1 1
1 2 0 0 0 1 2 2 2 2 255 2 2 1 1 0
0 1 1 1 1 1 1 0 1 255 1 1 2 1 1 1
2 2 1 1 1 1 0 1 255 2 1 1 1 1 2 2
2 2 2 1 1 1 255 1 1 2 2 2 2 1 1 2
2 1 1 0 0 255 2 2 2 2 2 2 0 0 0 0
1 0 1 255 1 1 1 1 1 3 2 1 1 1 1 1
0 255 1 2 2 1 2 1 1 1 1 1 1 1 1 2
255 1 1 1 1 1 2 2 2 1 1 2 2 2 0 255
1 1 1 1 0 1 0 1 2 1 2 1 2 255 2 2
2 2 2 1 1 1 1 0 0 1 1 1 1 255 2 2
2 1 1 1 2 1 1 1 1 1 2 255 2 2 2 2
2 1 2 2 2 1 1 3 1 1 1 1 1 2 1 1
0 1 1 1 1 1 1 1 2 1 1 1 1 0 1 255
1 0 1 1 1 3 3 1 0 1 1 2 2 255 1 0
1 1 1 1 1 2 2 2 1 1 0 0 255 1 1 1
1 1 1 2 1 1 1 0 0 0 255 1 2 2 1 2
2 2 2 2 1 1 1 1 1 255 2 1 1 1 1 1
1 1 1 1 1 1 1 255 2 2 1 1 1 1 1 2
2 2 2 2 1 1 255 1 1 1 1 1 1 1 1 0
0 1 1 1 1 1 255 1 1 1 1 1 1 1 2 2
1 2 1 255 2 2 1 1 1 1 1 1 1 1 1 1
1 2 255 2 2 0 1 0 1 1 1 2 2 2 1 1
1 255 1 1 2 2 1 1 1 1 1 0 1 2 0 255
1 1 1 1 2 2 2 1 3 1 0 1 2 2 255 2
2 2 2 2 2 2 1 1 1 1 1 1 1 255 1 1
1 1 1 0 1 1 1 2 1 1 1 255 2 2 2 2
2 2 1 1 1 0 2 2 2 1 255 2 2 2 2 1
1 1 1 0 0 1 1 1 1 255 1 1 1 1 1 0
1 1 2 2 3 2 2 255 2 2 1 1 1 1 1 1
1 1 1 1 0 0 255 0 2 1 1 1 1 2 1 1
1 1 1 0 1 255 2 2 2 1 1 1 1 1 2 2
2 1 1 255 0 1 2 2 2 2 2 1 1 1 1 1
0 0 255 1 2 1 1 1 1 1 1 1 1 1 2 2
255 1 1 1 1 1 1 1 1 1 1 1 0 0 255 1
0 1 1 1 1 1 1 1 1 1 1 1 1 255 1 0
0 1 1 1 1 1 1 1 1 1 2 2 255 1 1 2
2 1 1 2 2 2 2 2 1 1 255 2 3 3 3 2
1 1 1 1 1 1 2 2 1 1 255 2 1 1 1 1
1 1 1 2 1 1 0 0 255 1 2 2 2 2 1 1
1 2 1 1 1 1 1 1 1 1 255 255 255 255 255 255
255 255 255 255 255 255 255 255 255 255 255 255 255 255 255 255
255 255 255 255 255 255 255 255 255 255 255 255 255 255 255 255
255 255 255 255 255 255 255 255 255 255 255 255 255 255 255 255
255 255 255 255 255 255 255 255 255 255 255 255 255 255 255 255
255 255 255 255 255 255 255 255 255 255 255 255 255 255 255 255
255 255 255 255 255 255 255 255 255 255 255 255 255 255 255 255
255 255 255 255 255 255 255 255 255 255 255 255 255 255 255 255
255 255 255 255 255 255 255 255 255 255 255 255 255 255 255 255
255 255 255 255 255 255 255 255 255 255 255 255 255 255 255 255
255 255 255 255 255 255 255 255 255 255 255 255 255 255 255 255
255 255 255 255 255 255 255 255 255 255 255 255 255 255 255 255
255 255 255 255 255 255 255 255 255 255 255 255 255 255 255 255
255 255 255 255 255 255 255 255 255 255 255 255 255 255 255 255
255 255 255 255 255 255 255 255 255 255 255 255 255 255 255 255
255 255 255 255 255 255 255 255 255 255 255 255 255 255 255 255
255 255 255 255 255 255 255 255 255 255 255 255 255 255 255 255
255 255 255 255 255 255 255 255 255 255 255 255 255 255 255 255
255 255 255 255 255 255 255 255 255 255 255 255 255 255 255 255
255 255 255 255 255 255 255 255 255 255 255 255 255 255 255 255
255 255 255 255 255 255 255 255 255 255 255 255 255 255 255 255
255 255 255 255 255 255 255 255 255 255 255 255 255 255 255 255
255 255 255 255 255 255 255 255 255 255 255 255 255 255 255 255
255 255 255 255 255 255 255 255 255 255 255 255 255 255 255 255
255 255 255 255 255 255 255 255 255 255 255 255 255 255 255 255
255 255 255 255 255 255 255 255 255 255 255 255 255 255 255 255
255 255 255 255 255 255 255 255 255 255 255 255 255 255 255 255
255 255 255 255 255 255 255 255 255 255 255 255 255 255 255 255
255 255 255 255 255 255 255 2 2 1 0 0 1 3 1 2
2 2 1 0 1 1 0 0 1 255 3 1 1 1 1 1
1 0 1 1 1 1 2 255 1 1 1 1 1 1 1 1
1 1 1 1 1 1 255 2 1 1 1 1 1 1 1 1
0 0 0 0 255 1 2 2 2 1 1 2 2 2 2 2
1 1 2 255 3 3 1 0 0 0 1 1 2 1 0 0
0 255 1 1 1 2 2 2 1 2 0 0 0 1 1 2
255 1 0 0 2 0 1 1 1 1 0 1 1 1 1 1
255 2 2 2 1 1 1 1 1 2 2 2 1 255 1 2
2 2 2 0 1 1 2 2 2 1 1 1 255 2 2 2
2 2 2 2 2 2 2 1 1 1 1 255 2 2 2 3
2 1 2 2 2 1 1 2 1 255 0 0 2 2 2 2
2 1 1 2 2 2 2 2 255 2 1 1 1 1 1 1
1 2 2 1 0 0 1 255 1 1 1 1 1 1 1 1
2 3 3 2 1 255 2 2 2 2 2 3 3 2 1 0
2 2 1 1 255 1 1 1 1 1 1 2 2 1 1 2
1 1 1 255 1 1 1 1 1 1 1 1 2 2 2 2
1 255 1 1 1 2 1 2 1 1 1 0 0 0 0 1
255 1 2 1 2 2 1 1 1 1 1 0 1 1 1 255
1 1 2 1 1 1 0 0 0 0 0 1 1 255 1 1
2 1 1 1 1 1 1 2 2 2 0 0 255 2 1 1
1 2 1 3 3 3 1 2 2 1 255 1 1 1 1 1
0 0 0 1 1 2 2 1 255 0 0 1 1 2 2 1
2 2 2 1 1 1 1 255 1 1 0 1 1 1 1 2
2 1 1 1 1 2 255 2 1 1 1 2 2 3 2 3
2 2 1 1 255 2 2 2 2 2 2 2 2 2 2 3
2 1 1 1 255 1 1 1 1 1 1 1 2 2 1 1
1 1 255 1 2 2 2 1 1 1 1 1 2 3 4 1
4 4 3 2 0 1 1 1 1 1 2 2 2 2 2 1
0 1 1 1 1 1 255 1 1 1 2 1 1 1 1 1
1 1 1 1 255 1 1 1 1 1 1 1 2 1 1 1
1 1 2 255 2 2 1 1 1 1 1 1 0 0 1 1
1 255 1 2 2 1 0 0 1 2 2 2 2 1 1 2
255 2 1 1 0 0 2 2 1 2 1 1 1 1 255 1
1 0 2 2 2 2 3 2 0 0 0 1 2 255 1 0
0 0 0 2 1 1 1 1 1 1 1 1 1 255 1 2
1 2 2 2 1 1 1 2 3 2 255 1 1 1 0 1
0 1 2 2 2 1 1 2 2 255 1 1 1 1 2 3
4 3 2 2 1 1 1 1 255 2 2 2 2 2 2 2
2 2 1 1 2 2 255 1 2 2 2 2 2 2 2 2
2 2 2 1 1 255 1 0 1 1 1 1 4 4 3 2
1 1 0 1 255 1 0 1 2 1 2 2 2 2 3 3
1 2 255 2 1 2 1 2 3 4 3 2 2 2 1 1
2 255 1 1 0 1 1 2 2 2 1 2 2 2 1 1
255 2 2 2 1 2 1 1 1 1 1 1 1 1 255 0
1 2 2 2 2 2 1 1 0 0 0 1 1 255 1 2
2 2 2 1 1 1 1 1 1 1 1 1 255 1 1 2
1 1 1 0 0 0 0 1 1 1 255 2 2 2 2 1
1 1 1 1 1 2 1 0 0 255 2 1 2 2 2 2
7 9 7 4 4 2 1 255 1 1 1 1 1 2 0 0
0 1 1 1 0 255 0 1 1 2 2 2 2 2 3 3
2 1 1 1 255 0 1 1 1 2 3 3 7 2 1 1
1 1 1 255 2 1 1 1 2 3 3 1 2 2 1 1
1 255 1 2 2 3 3 3 3 4 4 2 3 2 0 0
0 255 0 2 2 2 1 1 2 2 2 1 1 1 1 255
2 2 1 2 1 1 1 1 1 1 1 3 3 4 4 3
2 0 1 1 1 1 1 2 2 2 2 2 2 2 3 2
1 1 1 255 2 1 2 2 2 1 1 1 1 1 1 1
1 255 1 1 1 1 1 2 4 2 1 0 1 1 1 2
255 1 1 0 1 1 1 1 1 0 0 0 1 1 255 1
1 1 1 1 1 3 3 2 2 1 1 1 2 255 1 1
1 1 2 2 3 3 1 1 1 1 1 255 1 2 1 2
1 1 2 3 3 2 1 0 1 1 255 1 0 0 1 1
5 9 9 3 2 2 1 1 1 1 255 1 1 1 1 1
2 2 2 2 2 3 2 255 2 1 0 0 1 1 3 10
3 2 0 0 1 2 255 1 1 1 2 4 9 9 7 3
2 2 2 1 2 255 2 2 2 3 4 4 4 4 4 3
1 2 2 255 1 2 2 2 2 2 7 11 3 3 2 2
2 1 255 0 0 1 2 3 5 7 7 5 5 3 1 0
0 255 1 1 4 4 5 2 2 2 3 3 2 1 2 255
2 1 1 1 2 5 5 9 11 3 2 1 2 2 255 2
1 1 1 2 3 9 3 2 2 2 2 1 2 255 2 2
2 0 2 5 5 5 2 1 1 1 2 255 1 2 2 2
2 2 2 1 1 1 1 1 1 1 255 1 2 2 1 1
1 0 0 1 1 1 1 1 1 255 1 1 1 1 1 1
1 1 0 1 1 1 1 255 1 1 1 1 1 1 1 1
1 1 2 2 1 1 255 3 3 9 9 7 7 7 13 15
20 8 5 2 255 1 1 1 1 1 2 1 1 0 1 1
1 0 255 0 1 2 2 2 2 5 9 10 10 2 2 1
1 255 2 2 2 2 4 7 7 3 2 2 2 2 1 1
255 2 1 1 2 7 17 14 13 3 3 2 2 2 255 2
2 3 4 4 4 4 5 4 4 4 2 1 0 0 255 0
1 1 1 2 3 3 3 2 1 0 0 2 255 2 1 1
2 3 3 2 4 8 4 3 3 3 2 2 2 2 1 0
1 1 1 1 1 1 2 8 9 9 4 4 1 1 0 1
255 2 1 1 1 2 3 3 2 1 1 2 2 1 255 1
0 0 1 1 4 9 9 0 1 1 2 2 2 255 1 2
1 2 4 4 5 3 2 1 1 1 1 255 1 0 0 1
3 17 17 26 11 2 1 1 2 2 255 1 1 1 1 2
3 3 4 3 3 1 1 0 255 0 2 1 1 1 2 15
15 4 2 2 1 1 1 255 0 0 0 1 2 11 13 11
9 3 3 0 1 1 1 255 1 1 1 1 3 8 8 7
3 2 2 2 255 2 1 1 1 1 8 10 10 10 3 2
2 2 2 255 1 1 1 2 9 10 13 10 10 7 4 2
2 2 255 2 2 2 4 8 8 9 8 8 4 3 2 2
255 2 2 2 2 2 7 9 13 11 8 3 1 0 1 255
1 1 2 3 7 8 9 9 9 14 5 2 1 0 255 1
1 4 5 7 7 7 13 17 9 2 1 2 255 2 1 2
1 5 10 24 23 24 11 7 2 2 2 255 2 1 1 2
3 5 16 16 10 3 2 1 1 2 255 2 1 2 4 5
8 14 16 14 2 1 1 1 255 2 2 1 1 2 2 2
1 2 3 2 1 1 1 255 1 2 2 2 1 1 0 1
1 1 1 1 1 1 255 2 0 0 0 0 0 0 0 1
2 2 1 2 255 1 1 1 1 1 1 1 1 1 1 2
1 1 1 255 4 9 23 15 13 13 7 18 18 22 21 8
2 255 0 1 1 1 0 1 1 1 1 1 1 0 0 255
0 0 0 0 2 2 5 3 5 3 2 2 1 1 255 2
2 2 2 2 4 3 3 2 3 3 1 1 1 255 2 2
3 15 15 7 1 1 2 2 2 1 1 255 2 2 3 3
4 4 3 4 4 4 2 1 1 1 1 255 1 2 2 1
7 3 7 4 4 2 1 0 0 255 1 1 1 4 10 10
10 11 11 8 3 3 2 1 1 1 1 1 0 1 1 1
2 1 1 2 11 15 18 4 4 2 1 0 1 255 1 1
1 2 2 3 14 4 4 3 3 1 1 255 1 1 1 1
1 1 3 1 0 1 1 2 2 2 255 2 2 1 2 5
7 10 9 7 2 2 1 1 255 1 0 1 2 17 26 30
49 30 30 3 3 3 2 255 1 1 1 2 2 2 3 4
3 3 1 1 0 255 0 1 1 1 2 4 13 15 7 2
2 2 2 2 255 0 0 0 2 11 13 14 14 14 11 3
0 0 1 1 255 1 1 2 3 11 11 11 11 7 2 2
1 255 1 1 1 1 4 8 9 10 8 7 2 2 2 2
255 1 1 1 3 8 11 13 11 11 11 10 4 2 2 255
2 2 2 4 8 13 9 9 15 16 3 3 2 255 2 2
2 2 3 8 13 17 14 13 5 5 2 2 255 1 1 2
5 10 10 10 9 8 8 7 3 2 0 255 1 2 4 5
8 10 21 27 21 13 2 2 1 255 3 1 1 1 10 11
22 24 24 20 7 3 2 2 255 2 1 1 3 4 9 10
18 18 7 2 1 1 1 255 1 1 1 2 17 17 14 14
14 1 1 1 1 255 2 2 1 1 2 2 2 3 3 3
2 2 1 2 255 1 1 2 2 4 11 2 2 2 0 1
1 1 1 255 1 1 1 2 4 3 0 0 1 2 2 2
1 255 1 1 0 0 0 1 1 1 1 2 2 2 1 1
255 4 9 23 16 15 10 10 21 22 48 21 8 1 255 1
1 1 0 0 0 1 1 2 2 2 2 1 255 0 0 0
0 0 0 5 3 3 2 2 2 1 1 255 2 2 8 2
2 4 4 3 4 4 3 2 1 1 255 1 2 5 15 15
3 3 4 4 3 3 3 3 255 3 3 3 3 3 2 3
4 4 4 3 2 1 3 3 255 2 2 2 1 7 3 8
8 8 2 1 0 1 255 1 1 2 9 10 10 10 11 11
8 5 3 2 2 1 1 1 0 0 0 1 2 2 2 3
13 13 16 15 3 5 2 1 0 1 255 1 0 1 4 5
3 4 4 7 5 3 2 1 255 2 2 2 1 1 1 1
1 0 1 1 1 0 0 255 2 2 2 5 13 10 13 13
18 7 3 2 2 255 2 0 2 20 26 30 39 49 40 40
18 3 3 3 255 1 1 2 3 3 4 4 4 3 3 2
1 1 255 0 1 1 1 2 4 8 7 7 18 18 2 2
2 255 0 0 0 2 14 15 15 16 21 21 2 0 2 1
1 255 1 2 3 10 11 11 13 13 10 2 2 1 255 1
1 2 3 4 8 9 8 8 7 3 3 2 2 255 1 1
1 3 10 11 11 11 13 13 11 4 3 2 255 2 2 3
7 9 13 13 13 13 15 13 3 2 255 2 2 1 3 3
13 21 20 17 15 8 5 2 2 255 1 1 3 8 9 9
9 9 8 8 5 3 2 1 255 1 2 4 5 8 10 21
15 14 9 5 2 2 255 1 1 1 4 11 24 33 42 28
26 17 7 2 2 255 2 2 2 3 5 5 5 10 10 7
3 2 1 1 255 1 1 2 8 17 17 14 4 2 1 1
1 1 255 3 1 1 1 2 2 1 1 3 3 3 2 1
2 255 1 1 2 3 5 11 7 7 2 1 2 1 1 1
255 1 1 1 2 2 0 0 0 0 2 1 1 1 255 1
1 0 0 0 1 1 0 1 2 2 1 1 1 255 3 4
16 16 13 8 10 21 28 52 48 21 2 255 1 1 1 1
1 1 1 2 3 3 2 2 1 255 0 0 0 0 0 0
1 1 1 1 1 3 2 2 255 2 1 1 1 1 4 4
4 14 17 14 1 1 2 255 0 1 3 3 15 3 3 3
4 4 3 2 2 255 3 3 3 3 3 2 2 3 3 4
3 3 2 3 3 255 2 4 13 7 7 4 8 5 5 2
2 1 2 255 1 1 9 10 10 10 11 11 11 11 7 3
2 1 1 1 1 1 0 1 1 1 2 2 3 7 13 16
15 9 9 5 0 0 1 255 1 1 3 4 3 2 1 3
7 5 2 2 1 255 2 2 2 2 1 0 0 0 0 1
1 0 0 0 255 2 2 2 2 17 17 17 17 18 8 3
2 1 255 2 1 2 20 21 39 40 64 74 53 22 10 3
2 255 1 1 1 2 3 4 4 4 4 4 3 2 1 255
1 1 1 1 4 5 7 7 7 18 18 13 2 1 255 1
1 3 7 30 23 21 21 32 21 2 0 2 2 2 255 1
2 4 10 11 11 11 11 9 3 2 2 255 1 1 1 2
3 7 8 8 8 8 3 3 2 2 255 1 1 2 4 9
9 9 10 11 11 8 4 3 2 255 1 3 3 7 9 14
14 14 9 13 5 3 2 255 1 0 0 3 5 14 23 23
21 20 14 5 2 2 255 0 1 3 8 8 8 7 7 7
8 7 3 3 1 255 1 1 3 5 8 10 14 14 13 9
7 2 1 255 2 1 1 11 15 33 33 42 20 20 17 3
3 2 255 2 1 1 3 5 5 4 7 10 10 3 2 1
0 255 1 1 2 4 17 17 21 4 2 1 0 0 1 255
2 1 4 4 3 2 2 3 3 3 3 2 1 1 255 1
1 1 0 4 11 8 3 2 1 1 1 1 1 255 1 1
1 2 2 0 0 1 1 1 1 1 1 255 1 1 1 0
0 0 4 4 4 3 2 1 1 1 255 2 4 14 14 8
5 8 14 24 28 21 15 3 255 1 1 1 1 1 2 3
4 4 3 2 2 1 255 1 1 1 0 0 0 3 1 1
0 2 11 3 2 255 0 0 16 17 7 7 7 11 14 14
7 1 1 1 255 0 1 3 2 3 3 3 3 4 5 4
2 2 255 2 3 3 3 3 2 2 2 4 13 5 3 2
2 2 255 3 3 13 16 10 8 7 5 5 4 2 1 2
255 1 2 3 5 5 5 11 10 9 9 7 4 2 1 1
1 1 1 1 1 1 1 2 2 3 13 16 16 11 13 17
17 1 0 1 255 1 0 1 4 4 4 3 3 4 2 2
2 1 255 1 2 2 2 0 0 0 1 1 3 3 0 0
0 255 1 2 2 5 17 17 18 17 8 8 4 2 1 255
1 1 2 15 21 39 39 53 47 53 22 9 2 2 255 2
1 2 3 4 4 4 4 4 3 3 2 1 255 1 1 1
1 4 8 11 18 7 18 9 3 1 1 255 1 2 4 18
28 21 23 21 21 13 2 0 2 2 2 255 1 2 3 8
10 10 10 10 5 3 2 2 255 1 1 1 2 3 4 9
11 23 7 3 2 1 1 255 1 1 2 7 11 11 10 10
11 10 5 4 2 2 255 3 3 3 7 10 27 22 9 7
9 5 2 1 255 0 0 1 4 5 11 21 23 23 22 20
2 1 1 255 0 0 3 8 8 7 7 8 9 10 7 3
2 1 255 1 1 2 5 8 8 10 10 9 9 8 3 1
255 2 1 2 11 16 24 33 32 23 23 15 7 3 2 255
2 1 1 1 5 5 5 7 7 7 5 3 2 2 255 1
1 3 3 10 16 16 11 2 2 2 2 1 255 1 1 2
4 3 3 2 4 3 3 3 3 1 1 255 1 2 2 0
1 1 5 2 2 1 1 1 1 1 255 1 1 1 1 0
0 0 1 0 0 0 1 2 255 1 1 1 1 0 0 4
8 11 4 2 1 1 1 255 2 3 9 9 5 4 5 4
13 15 18 15 4 255 1 1 1 1 2 2 3 5 4 3
2 1 1 255 1 1 1 1 0 2 3 1 1 0 3 3
3 2 255 0 1 0 8 0 2 2 8 8 8 1 1 1
1 255 1 3 3 3 2 2 3 3 4 5 2 2 1 255
1 2 3 3 4 3 1 1 3 13 13 3 0 1 1 255
2 3 13 8 8 5 7 7 5 2 1 1 1 255 1 1
2 4 5 8 11 11 11 9 4 2 2 1 1 1 1 1
1 1 0 1 2 2 2 5 11 11 9 13 13 4 1 0
1 255 1 1 1 3 4 7 4 1 1 1 2 1 1 255
1 2 1 1 0 0 0 1 1 1 0 0 0 0 255 2
2 2 2 7 18 18 11 9 8 4 2 1 255 1 1 2
3 17 64 49 53 47 47 14 2 1 1 255 2 2 2 2
4 4 4 4 4 3 3 2 1 255 0 1 1 1 4 11
20 18 4 7 7 7 1 1 255 2 2 4 11 28 29 29
29 17 17 13 1 1 2 2 255 2 2 3 5 8 8 5
5 3 3 2 2 255 1 1 1 1 2 3 4 7 7 5
3 2 1 1 255 1 2 2 5 9 13 14 10 10 8 5
3 2 2 255 1 2 3 7 11 26 17 9 7 5 4 2
1 255 1 0 1 2 3 9 13 22 22 20 10 1 1 1
255 1 1 1 8 8 7 7 8 10 10 8 7 3 2 255
1 1 2 4 5 10 8 8 8 7 2 1 1 255 2 1
1 2 11 16 17 18 26 26 16 7 3 1 255 2 2 2
2 5 5 5 5 7 7 5 4 2 1 255 1 1 2 3
5 29 29 16 11 5 1 2 1 255 0 1 2 3 3 3
4 7 7 5 3 3 1 0 255 2 2 2 0 1 1 1
2 2 1 0 1 1 1 255 2 2 2 2 1 0 1 1
1 1 1 2 2 255 1 1 1 0 1 0 1 1 4 1
2 2 2 1 255 2 3 17 17 8 4 4 4 13 16 16
16 4 255 1 1 1 1 3 10 21 10 10 5 2 1 1
255 0 1 1 2 1 2 3 3 3 1 3 3 3 1 255
1 1 7 8 0 0 2 20 20 7 1 1 0 0 255 3
3 4 3 0 0 1 4 5 5 2 1 1 255 1 1 2
3 3 3 3 2 4 8 5 1 1 1 1 255 1 2 3
4 8 5 7 11 11 4 0 2 1 255 1 1 1 1 2
8 8 8 4 2 2 2 1 1 1 1 0 1 1 1 1
1 1 1 1 3 11 4 2 2 2 2 1 0 1 255 0
0 1 1 4 4 4 2 1 1 1 1 1 255 2 1 1
0 0 0 1 1 1 2 3 2 2 2 255 1 1 1 3
4 8 11 11 9 5 2 2 1 255 1 1 1 2 17 39
28 53 49 53 7 1 1 1 255 2 2 2 2 3 3 4
4 3 3 2 3 2 255 0 1 1 1 2 4 11 13 13
7 4 2 2 1 255 1 1 2 2 18 24 24 29 17 14
4 2 1 1 1 255 2 2 2 3 5 5 3 3 1 1
1 1 255 0 1 2 2 2 3 3 3 3 3 2 2 2
2 255 1 2 2 4 5 13 14 10 8 5 3 2 2 2
255 2 2 3 4 21 21 14 9 7 5 2 1 1 255 1
1 1 2 2 5 10 13 10 10 4 1 1 1 255 1 1
1 2 5 7 7 8 8 10 7 1 1 1 255 0 0 2
4 5 10 7 7 4 2 1 1 1 255 1 1 1 1 3
11 15 18 26 26 16 5 3 1 255 1 2 2 2 3 5
5 5 5 4 4 2 2 2 255 1 2 3 3 5 16 16
13 1 1 1 2 1 255 1 2 2 2 2 3 3 4 5
4 3 1 1 0 255 2 2 2 3 2 1 1 2 2 2
1 1 1 1 255 2 2 2 2 1 0 1 1 2 1 2
1 1 255 1 1 1 1 1 0 1 1 1 1 2 2 2
1 255 2 3 9 9 5 4 4 4 21 18 23 16 7 255
1 1 1 2 2 2 2 7 7 5 2 0 0 255 0 0
0 2 1 1 1 3 4 4 3 2 2 1 255 1 1 1
2 2 0 2 2 16 2 1 1 1 1 255 1 3 0 0
0 1 2 4 4 1 1 0 1 255 1 1 1 3 3 3
2 2 4 5 3 1 1 1 2 255 2 2 3 3 11 11
11 11 4 1 1 2 2 255 1 1 1 1 2 8 8 8
2 2 2 1 1 1 2 1 0 1 1 1 1 1 1 1
0 0 2 2 2 2 2 2 1 0 0 255 0 0 0 1
1 2 2 2 1 1 1 1 1 255 1 1 1 0 1 1
1 1 1 1 1 2 2 2 255 1 1 1 2 1 4 8
9 9 2 1 1 1 255 1 1 1 1 2 21 21 16 16
7 2 1 1 1 255 2 2 2 2 1 1 1 3 1 1
2 2 2 255 0 1 1 1 1 2 3 3 3 3 3 2
2 1 255 1 1 2 2 2 8 17 17 14 4 3 2 1
1 1 255 2 2 2 3 3 2 2 1 1 1 1 1 255
1 2 2 2 2 1 2 2 2 1 1 2 2 2 255 2
1 2 2 4 5 7 7 5 3 2 2 2 2 255 0 0
1 4 4 10 10 7 3 2 1 1 1 255 1 1 1 1
1 2 2 7 5 4 3 1 1 1 255 1 2 2 2 4
5 5 5 5 7 4 1 1 1 255 0 0 1 1 3 3
3 2 2 2 1 1 1 255 1 1 1 1 2 3 5 15
16 16 5 3 1 1 255 2 2 2 2 2 2 3 4 4
2 2 2 2 1 255 1 2 1 2 2 4 13 1 0 0
2 2 1 255 1 2 2 2 2 2 2 4 3 3 1 1
1 1 255 1 1 2 2 2 1 1 2 2 1 1 1 0
0 255 1 2 2 2 1 1 1 1 1 1 2 1 1 255
1 1 2 1 1 0 1 1 1 2 3 3 2 1 255 2
3 4 15 15 5 5 15 23 16 16 9 3 255 0 0 1
2 2 1 1 1 3 2 1 1 1 255 0 1 1 2 2
2 1 2 2 2 2 2 2 2 255 1 1 1 1 2 1
1 2 4 4 2 2 1 1 255 2 1 0 0 0 2 2
1 1 1 1 0 0 255 1 1 1 1 2 2 2 2 4
4 1 1 2 3 3 255 2 2 2 2 3 1 1 2 1
1 1 3 2 255 1 1 1 1 1 1 3 2 2 0 0
1 1 1 2 1 0 1 2 1 1 1 1 1 1 1 1
2 2 2 2 2 1 0 0 255 1 1 1 1 1 2 2
2 1 1 1 1 1 255 1 0 1 1 1 1 1 1 1
1 1 1 1 1 255 1 1 1 1 1 1 3 3 2 1
1 0 1 255 1 1 1 1 1 2 2 2 2 2 1 1
1 1 255 0 1 1 1 0 1 1 1 0 0 1 2 2
255 2 2 1 0 0 0 1 2 3 3 3 2 2 1 255
1 1 1 1 2 2 3 3 3 2 2 1 1 1 1 255
1 1 2 2 2 1 1 1 1 1 1 1 255 1 2 2
2 2 2 2 1 2 1 2 2 2 2 255 2 2 2 2
3 4 3 3 1 2 2 2 2 2 255 2 2 2 2 4
4 2 2 2 1 1 1 1 255 2 2 2 1 2 2 2
4 2 3 3 1 1 1 255 1 2 2 2 2 3 4 4
4 3 1 1 1 0 255 0 0 0 0 2 1 2 2 2
2 2 1 1 255 1 1 1 1 2 2 2 3 3 3 2
3 1 2 255 2 2 2 2 2 2 2 2 1 2 1 2
1 1 255 1 1 1 1 1 2 2 1 0 0 1 1 1
255 1 1 1 2 2 2 2 2 2 3 2 0 0 1 255
1 1 2 2 3 2 2 2 2 1 1 1 1 1 255 1
1 2 2 2 2 1 1 1 1 1 1 1 255 1 2 2
1 1 0 1 1 1 2 3 2 1 1 255 1 2 3 3
3 5 5 8 15 8 7 3 2 255 0 0 0 0 0 1
1 1 1 1 1 1 1 255 1 1 1 2 2 1 1 1
1 2 1 2 2 2 255 1 1 1 1 1 1 1 1 1
2 2 2 2 2 255 2 1 0 0 2 2 2 0 0 0
0 0 0 255 1 1 1 2 2 1 1 1 2 2 1 1
2 2 2 255 2 2 1 2 1 1 1 1 1 1 1 2
1 255 0 1 1 1 1 1 2 2 2 0 0 0 1 1
1 1 0 1 1 1 0 1 1 1 1 1 1 2 3 2
2 2 1 0 1 255 1 1 1 1 1 2 2 2 1 1
1 1 1 255 1 1 1 1 1 2 2 2 1 1 1 1
1 1 255 0 1 1 1 0 0 3 2 1 0 0 0 1
255 1 1 1 1 2 2 2 2 2 2 1 0 0 0 255
1 1 1 1 0 0 1 1 0 0 1 1 1 255 2 2
1 0 0 0 1 1 1 1 2 0 1 1 255 1 1 2
2 2 1 1 1 1 1 1 1 1 1 1 255 0 0 2
2 2 2 1 1 1 1 0 0 255 1 2 1 2 1 1
1 1 2 1 1 1 1 2 255 1 1 2 2 2 2 2
1 1 2 2 2 2 2 255 1 1 1 2 2 2 2 2
1 1 1 1 1 255 1 1 2 2 2 2 1 1 1 2
2 1 1 1 255 1 1 1 2 2 2 2 2 3 2 1
1 1 0 255 0 1 2 2 1 1 2 2 2 1 1 1
1 255 1 1 2 2 2 2 2 2 2 2 1 1 1 1
255 2 2 2 2 1 1 1 2 1 2 1 1 1 1 255
1 0 1 1 1 1 1 1 1 0 0 0 2 255 1 0
0 1 1 2 1 2 2 2 2 0 2 1 255 1 1 2
0 1 1 2 2 1 0 0 2 2 1 255 1 1 2 2
2 1 1 1 1 1 1 1 1 255 0 1 2 2 1 1
1 2 2 2 1 1 0 1 255 1 2 3 3 3 3 3
1 2 3 3 2 2 255 0 0 0 0 0 0 1 1 1
1 1 1 1 255 2 2 2 2 1 1 1 1 1 1 1
1 2 2 255 1 1 1 1 1 1 1 1 1 1 2 2
2 2 255 2 2 0 0 2 2 1 1 0 1 1 2 1
255 1 1 1 1 1 1 1 2 2 1 1 1 0 1 2
255 1 2 1 1 0 1 1 1 1 1 1 1 1 255 0
1 1 1 1 1 1 1 2 0 0 0 0 0 1 1 1
1 1 1 1 1 1 1 1 1 1 1 2 2 2 2 1
1 1 255 1 1 1 1 1 1 1 2 1 2 1 1 1
255 1 1 1 1 1 2 2 2 2 1 1 1 1 1 255
1 1 1 1 1 1 2 1 1 0 0 1 1 255 1 1
1 1 2 2 1 1 1 2 1 1 0 1 255 2 1 1
1 0 0 1 1 1 1 1 1 1 255 1 1 1 0 0
0 1 1 1 0 1 0 1 1 255 1 1 1 1 1 1
1 1 1 1 1 1 1 1 1 255 1 2 2 2 2 3
1 2 1 1 0 0 255 1 2 1 3 2 2 0 1 2
2 2 1 1 1 255 1 2 2 2 2 2 2 1 1 1
2 2 2 2 255 1 2 2 1 1 1 1 1 1 2 1
1 1 255 1 1 2 2 2 2 1 1 1 2 2 1 1
1 255 0 0 0 2 1 2 2 2 2 1 1 0 1 1
255 0 1 1 2 1 1 1 2 1 1 1 0 1 255 255
255 255 255 255 255 255 255 255 255 255 255 255 255 255 255 255
255 255 255 255 255 255 255 255 255 255 255 255 255 255 255 255
255 255 255 255 255 255 255 255 255 255 255 255 255 255 255 255
255 255 255 255 255 255 255 255 255 255 255 255 255 255 255 255
255 255 255 255 255 255 255 255 255 255 255 255 255 255 255 255
255 255 255 255 255 255 255 255 255 255 255 255 255 255 255 255
255 255 255 255 255 255 255 255 255 255 255 255 255 255 255 255
255 255 255 255 255 255 255 255 255 255 255 255 255 255 255 255
255 255 255 255 255 255 255 255 255 255 255 255 255 255 255 255
255 255 255 255 255 255 255 255 255 255 255 255 255 255 255 255
255 255 255 255 255 255 255 255 255 255 255 255 255 255 255 255
255 255 255 255 255 255 255 255 255 255 255 255 255 255 255 255
255 255 255 255 255 255 255 255 255 255 255 255 255 255 255 255
255 255 255 255 255 255 255 255 255 255 255 255 255 255 255 255
255 255 255 255 255 255 255 255 255 255 255 255 255 255 255 255
255 255 255 255 255 255 255 255 255 255 255 255 255 255 255 255
255 255 255 255 255 255 255 255 255 255 255 255 255 255 255 255
255 255 255 255 255 255 255 255 255 255 255 255 255 255 255 255
255 255 255 255 255 255 255 255 255 255 255 255 255 255 255 255
255 255 255 255 255 255 255 255 255 255 255 255 255 255 255 255
255 255 255 255 255 255 255 255 255 255 255 255 255 255 255 255
255 255 255 255 255 255 255 255 255 255 255 255 255 255 255 255
255 255 255 255 255 255 255 255 255 255 255 255 255 255 255 255
255 255 255 255 255 255 255 255 255 255 255 255 255 255 255 255
255 255 255 255 255 255 255 255 255 255 255 255 255 255 255 255
255 255 255 255 255 255 255 255 255 255 255 255 255 255 255 255
255 255 255 255 255 255 255 255 255 255 255 255 255 255 255 255
255 255 255 255 255 255 255 255 255 255 255 255 2 1 1 1
1 1 1 1 2 1 1 1 1 0 255 1 1 1 1 1
1 0 2 2 2 0 1 1 1 255 2 1 0 0 1 0
1 0 1 0 0 2 3 255 1 1 1 2 2 2 1 1
2 2 2 1 1 0 255 0 2 1 1 1 1 1 2 1
1 1 2 2 2 255 1 1 1 0 0 1 1 1 1 1
0 1 1 255 2 2 2 2 1 1 1 2 2 1 0 0
1 1 255 1 1 1 1 2 1 1 0 0 1 1 1 1
255 2 2 1 1 1 1 1 1 2 3 2 0 0 255 1
1 1 1 1 1 1 1 0 0 0 1 2 2 255 1 2
2 1 1 1 3 1 1 1 2 1 1 2 255 2 2 2
2 67 84 67 39 4 2 1 1 1 255 2 2 2 2 1
1 1 1 0 1 1 2 1 1 1 255 1 2 1 2 1
1 1 1 1 2 1 1 1 255 0 0 1 1 2 1 1
0 1 1 1 0 1 1 1 1 1 0 0 1 1 1 1
2 1 1 1 1 1 1 2 1 1 1 1 255 1 2 2
1 1 2 2 2 2 2 0 0 1 255 1 2 1 2 1
1 2 2 2 1 1 1 2 2 255 1 1 2 1 1 1
1 1 1 1 1 1 1 255 1 1 1 1 1 1 1 1
1 1 2 1 2 1 255 1 1 1 1 1 1 1 2 2
2 1 2 1 255 1 1 1 1 1 1 1 2 2 1 0
1 1 0 255 0 1 2 1 2 2 2 1 1 1 1 1
1 1 1 255 2 3 2 2 1 1 1 0 1 1 1 2
255 2 1 1 1 1 2 2 3 2 2 2 2 2 1 255
1 1 1 1 2 2 2 1 2 2 2 1 2 2 255 2
1 1 1 1 0 0 0 2 2 1 1 1 255 1 2 2
3 4 7 7 7 7 3 2 1 1 0 255 0 1 2 3
2 1 1 1 1 1 2 0 1 1 255 1 1 1 1 1
1 1 1 1 1 1 2 2 255 1 1 1 1 1 1 1
2 2 1 2 2 2 0 255 1 1 0 0 1 1 1 2
2 1 0 1 2 2 255 2 2 1 1 1 0 0 0 1
1 1 3 1 255 1 1 1 2 2 2 1 1 1 1 2
1 0 0 255 0 0 1 1 1 2 1 2 1 1 1 2
3 1 255 1 0 0 0 0 2 2 1 0 0 0 1 1
255 2 2 2 2 2 1 1 1 3 2 1 1 1 1 255
3 2 1 1 0 1 0 0 0 2 2 1 1 255 2 2
1 1 1 1 1 1 1 2 1 2 0 255 1 0 0 1
1 3 2 2 1 0 0 1 2 2 255 2 3 2 1 1
2 3 1 3 2 3 2 0 1 255 3 4 255 255 255 255
255 255 255 186 2 1 1 255 2 1 2 2 2 1 1 1
1 1 1 3 1 1 1 255 2 2 2 2 2 5 3 3
1 2 1 2 2 255 1 0 2 1 1 1 2 1 1 1
1 1 2 2 1 1 0 1 1 1 1 1 1 2 1 1
1 1 1 2 2 1 1 1 1 255 0 1 0 1 2 3
2 2 1 1 1 1 1 255 1 1 2 2 2 1 2 1
1 1 1 2 2 2 255 2 1 1 1 3 1 3 1 2
1 1 1 1 255 1 1 1 2 1 1 0 0 1 1 1
1 1 1 255 2 1 1 2 2 2 3 3 2 2 1 1
1 255 1 1 1 1 0 1 1 1 2 2 1 1 1 1
255 2 2 2 1 2 1 2 2 2 1 2 1 1 1 1
255 1 2 2 1 1 1 1 1 1 1 2 3 255 2 2
1 1 1 1 3 4 4 2 2 2 2 2 255 1 0 0
1 2 2 4 1 1 2 2 1 1 1 255 2 1 1 1
1 1 1 2 2 2 1 1 1 255 1 1 3 5 7 9
14 14 11 8 3 1 1 0 255 1 1 2 3 3 2 0
0 1 1 1 1 1 1 255 1 1 2 1 1 0 0 0
0 1 2 2 2 255 1 1 1 1 2 1 2 1 1 1
2 2 2 1 255 2 1 1 0 1 3 2 2 2 2 1
1 2 2 255 2 2 1 1 1 1 1 1 1 2 2 2
1 255 1 2 1 2 2 2 2 2 3 1 1 1 1 0
255 0 0 1 2 3 3 2 2 1 1 2 2 1 1 255
1 2 2 0 0 0 1 1 1 2 2 2 2 255 2 3
2 2 2 1 3 3 4 4 2 1 1 1 255 3 2 1
1 0 0 0 0 0 2 2 2 2 255 2 2 2 1 1
1 1 1 1 2 1 2 1 255 3 0 1 1 4 5 14
9 3 1 1 1 1 1 255 2 3 3 1 0 1 3 3
3 3 3 1 1 1 255 4 156 255 255 255 255 255 255 255
[truncated: 60,535 more chars]
