# Supplementary material for: M3G: Maximum Margin Microarray Gridding
Source: BMC Bioinformatics. 2010 Jan 25;11:49. doi: 10.1186/1471-2105-11-49 (PMC2823709; doi:10.1186/1471-2105-11-49)
Supplement: Additional file 1 — M3G Software. All algorithms have been implemented under a GNU/Linux environment. The M3G software is publicly available at the Downloads page of http://rtsimage.di.uoa.gr/ and also provided along with the manuscript as an additional file. [file 1471-2105-11-49-S1.TGZ › m3g-0.01/images/64315_ch1-21.pgm]

P2
446 432
255
1 1 1 1 1 1 1 2 2 1 1 1 1 2 2 3
2 2 255 2 2 2 1 1 0 0 0 2 2 0 0 0
0 255 0 0 0 0 1 1 1 1 1 1 0 1 1 255
0 0 1 1 1 0 2 2 1 1 1 3 1 1 255 1
1 1 1 1 0 0 0 0 0 0 1 1 255 1 0 0
0 0 3 2 1 2 1 1 1 1 0 255 0 0 0 0
1 1 1 2 2 1 0 1 0 0 255 2 1 0 0 0
0 0 1 1 1 1 1 255 1 1 0 0 1 1 1 4
4 2 1 1 1 1 255 1 0 0 0 0 1 1 1 1
1 1 2 3 3 0 255 1 1 1 0 0 0 2 2 2
0 1 0 1 3 255 1 1 1 1 1 2 1 0 0 0
1 1 0 255 0 0 0 0 0 1 1 1 2 1 1 1
1 255 1 1 1 0 0 2 1 1 1 0 0 0 2 0
255 0 0 1 0 0 0 1 1 1 1 2 2 255 1 0
1 2 2 2 1 0 0 1 1 0 0 0 1 255 2 2
2 1 0 1 1 1 0 0 2 3 2 1 255 2 2 1
1 1 1 2 1 1 1 1 1 1 255 1 0 0 0 1
1 0 0 1 1 1 1 1 1 255 2 2 2 2 2 1
1 1 1 1 2 0 2 255 2 2 2 2 2 2 2 2
2 2 1 0 0 1 255 1 1 1 1 1 1 2 1 2
2 2 0 1 255 0 0 1 1 1 1 1 2 2 2 2
2 2 0 255 0 0 1 0 1 1 1 1 0 0 0 1
1 1 255 0 0 1 1 1 1 1 1 0 0 0 1 1
1 255 0 1 2 1 1 1 1 0 0 0 0 0 1 1
255 0 1 0 1 2 2 1 1 1 2 1 2 255 1 1
2 2 2 2 2 2 2 2 0 2 2 2 255 1 1 1
1 2 2 2 0 0 0 1 1 1 0 255 0 1 1 1
1 1 0 1 3 3 3 3 2 1 2 2 2 2 1 2
1 2 0 1 1 1 2 1 1 1 1 1 1 1 1 1
255 1 1 1 1 1 0 0 1 2 2 1 0 1 0 255
0 1 0 0 0 1 1 2 2 1 1 1 1 255 0 0
1 1 1 0 0 1 1 0 0 0 1 1 255 1 1 1
1 1 0 0 0 0 1 1 1 1 255 1 0 0 0 1
3 2 1 1 0 1 1 1 0 255 0 0 0 0 1 1
1 1 1 1 1 1 0 0 255 0 0 0 2 1 0 0
1 1 1 1 1 255 1 1 0 0 1 1 0 0 0 2
1 1 1 1 255 1 0 0 0 0 0 0 1 1 1 2
2 2 1 0 255 1 1 1 0 0 0 0 2 2 2 2
1 1 2 255 1 1 1 0 1 1 1 0 0 0 1 0
0 255 0 1 1 1 1 1 0 1 0 1 0 1 1 255
1 1 0 0 1 1 1 1 1 0 0 0 2 1 255 0
1 1 1 0 0 1 1 1 1 2 2 255 1 1 2 2
2 2 0 0 0 1 1 0 0 0 1 255 1 2 1 0
0 0 1 1 1 1 2 2 2 1 255 1 1 1 1 1
1 2 2 2 1 1 1 1 255 1 1 1 1 1 1 0
1 1 1 1 1 1 1 255 1 2 2 2 2 1 1 1
1 0 0 0 1 255 1 2 1 1 1 2 2 1 2 2
2 1 1 2 255 1 1 1 1 2 1 1 1 1 1 1
0 1 255 1 1 1 2 1 1 1 1 1 2 2 2 2
0 255 0 0 0 0 1 1 0 0 0 0 0 1 1 1
255 0 0 1 1 1 1 1 1 1 0 0 1 1 1 255
0 1 1 1 1 1 1 0 0 0 0 0 1 1 255 0
1 1 1 1 1 1 1 1 0 1 2 255 1 1 2 2
1 1 1 2 1 2 1 2 2 2 255 1 1 1 1 1
2 2 1 0 0 0 1 1 0 255 1 1 0 1 1 1
1 1 1 2 3 2 1 0 1 1 1 1 1 1 1 2
2 2 1 1 1 1 2 2 1 1 1 1 1 1 255 1
1 1 0 0 1 1 2 1 1 1 1 1 1 255 1 1
1 1 0 1 1 2 2 1 1 1 1 255 1 1 1 1
0 0 0 0 0 0 0 0 0 1 255 1 1 1 1 1
1 1 1 1 1 1 1 1 255 1 0 0 0 1 1 1
1 0 0 0 0 1 1 255 0 0 0 0 1 1 1 1
1 2 2 1 0 0 255 0 0 2 2 2 1 1 1 0
0 0 0 255 0 1 0 0 1 1 0 0 0 0 0 0
0 0 255 0 0 0 0 0 0 0 1 1 1 2 1 1
0 0 255 1 1 0 1 1 1 1 2 2 2 2 2 2
2 255 2 1 1 0 1 1 1 1 1 0 1 0 0 255
1 1 0 1 1 1 0 0 0 1 0 1 1 255 1 1
1 1 1 1 1 1 1 2 2 1 1 1 255 1 1 1
1 0 0 0 0 0 1 2 1 255 1 1 2 2 2 2
0 0 0 1 1 1 1 1 1 255 0 1 1 1 0 1
1 1 2 1 2 2 2 1 255 1 0 0 0 1 1 1
2 2 1 1 0 1 255 1 1 1 2 2 1 1 1 1
1 1 1 1 1 255 1 1 1 1 1 1 1 1 1 0
0 0 1 255 1 1 1 0 0 1 1 1 2 2 1 1
1 1 255 1 1 2 1 1 1 1 1 1 1 0 1 1
255 1 1 1 1 1 0 0 1 1 2 2 2 2 1 255
0 0 0 0 0 1 0 0 0 1 1 1 1 1 255 0
1 2 1 1 1 1 1 2 1 1 1 1 1 255 1 1
0 0 1 2 1 0 1 2 2 0 1 1 255 0 1 1
1 1 1 1 1 2 0 0 1 255 1 1 2 2 1 1
1 1 1 1 1 2 1 1 255 1 1 1 1 1 2 2
2 1 0 0 1 1 0 255 1 1 1 2 1 1 1 1
1 2 2 2 1 1 1 1 0 0 0 0 0 2 2 2
1 1 1 1 1 1 1 1 1 1 1 1 255 1 1 1
0 0 0 1 1 1 2 1 1 1 1 255 1 1 1 1
0 1 1 1 1 1 2 2 0 255 0 2 1 1 0 0
0 0 1 0 0 1 3 3 255 2 1 1 1 1 1 1
1 1 1 1 1 2 255 0 0 1 2 2 1 1 1 1
0 1 1 1 1 255 0 0 0 1 1 1 1 2 1 2
1 1 1 0 255 0 0 2 2 2 1 1 0 0 0 1
0 255 1 1 1 1 1 1 0 1 0 0 0 0 0 0
255 0 0 0 0 0 0 0 1 1 1 1 1 1 1 0
255 1 1 1 1 1 1 1 1 1 1 2 2 1 1 255
2 1 0 1 1 0 1 1 1 0 0 0 0 255 0 0
0 1 1 1 0 0 0 0 0 0 1 255 1 1 1 1
1 1 1 0 0 1 1 1 1 2 255 1 1 1 2 2
1 0 0 0 0 1 1 255 1 1 0 0 0 0 0 0
0 0 1 0 1 1 1 255 0 1 1 1 1 1 1 1
1 1 1 1 2 1 255 1 1 0 0 0 0 2 2 2
1 1 0 1 255 1 1 2 2 2 1 1 1 1 1 1
1 1 1 255 1 1 1 1 2 2 3 2 2 0 0 0
0 255 1 1 1 0 0 1 1 1 1 1 1 1 1 1
255 2 2 2 1 1 1 1 2 1 1 1 1 3 255 1
1 0 0 0 0 0 1 1 1 1 1 1 1 255 0 1
1 1 1 1 1 1 1 1 1 1 1 1 255 0 0 0
1 1 1 1 1 1 1 1 1 1 1 255 1 1 0 0
1 2 2 2 2 2 2 1 1 1 255 0 1 1 1 1
1 2 2 2 0 0 1 255 1 1 1 2 1 1 1 1
1 1 1 1 0 0 255 2 2 1 1 1 2 2 2 1
1 0 0 0 0 255 0 1 0 2 2 1 1 1 1 1
2 1 1 1 1 1 0 0 2 1 1 2 2 1 1 2
1 1 1 2 2 2 1 1 1 1 255 1 1 1 0 1
1 1 1 1 1 1 1 1 1 255 1 1 1 1 1 1
1 1 0 1 1 2 1 255 2 2 2 1 0 0 0 1
1 1 1 1 1 2 255 2 1 0 0 1 1 1 0 0
0 1 1 1 255 1 1 1 1 1 1 1 1 1 0 1
1 2 2 255 0 0 1 3 2 1 1 2 2 2 2 1
1 0 255 0 0 1 1 1 1 1 1 1 1 1 0 255
1 1 1 1 1 1 1 2 1 1 0 1 0 0 255 0
0 0 0 2 2 2 1 1 1 1 1 1 2 2 255 1
1 0 1 1 1 1 1 1 1 1 1 0 0 255 2 2
1 1 1 1 1 1 1 1 0 1 0 255 0 0 0 0
0 1 0 1 1 2 2 1 1 255 1 2 2 2 1 1
1 1 1 1 1 1 1 2 255 1 1 1 1 2 2 2
1 0 0 0 1 255 1 0 2 2 0 2 0 1 1 1
1 1 1 2 2 255 0 1 1 1 1 2 2 2 1 1
1 2 2 2 255 1 1 1 1 1 2 2 2 2 1 1
1 1 255 1 1 1 1 2 2 2 1 1 1 1 1 1
1 255 1 1 1 2 3 15 3 2 2 2 0 0 0 255
0 1 1 2 2 2 2 2 2 2 1 1 1 0 255 0
1 1 1 1 1 3 3 2 2 2 2 2 255 1 0 0
0 0 0 0 3 2 2 1 1 2 2 255 0 1 1 1
1 1 1 1 1 2 2 1 1 1 255 0 0 0 1 1
1 1 2 2 1 1 1 1 1 255 1 1 1 1 1 2
2 2 2 2 1 1 1 1 255 0 0 1 2 4 4 3
3 2 1 1 1 255 1 1 1 2 2 2 2 2 1 1
1 1 1 1 255 1 3 1 1 1 1 2 2 1 1 1
0 0 0 255 0 1 1 3 3 15 15 4 2 1 1 1
1 2 1 0 0 0 2 0 0 1 1 1 1 2 2 2
1 2 2 2 1 1 1 1 255 1 1 1 1 1 0 1
1 1 1 2 1 0 1 255 1 1 1 1 2 1 0 0
1 1 2 2 1 255 0 0 0 0 0 0 0 1 1 1
1 1 1 2 255 2 1 0 0 2 2 2 0 0 1 1
1 2 255 1 1 1 1 1 1 1 2 2 2 1 1 1
2 255 0 0 1 2 2 0 0 1 2 2 1 1 1 1
255 0 0 0 0 1 1 3 3 1 1 1 2 255 2 2
1 1 1 2 1 2 2 2 1 1 1 0 255 0 0 2
2 2 2 2 2 2 2 1 1 2 2 2 255 2 1 1
1 1 1 1 1 1 1 1 1 1 0 255 2 1 1 1
2 1 2 1 1 1 0 1 1 255 1 2 0 0 0 1
1 1 2 2 2 2 2 255 2 2 2 2 1 2 2 2
2 1 1 1 1 2 255 1 1 1 2 2 3 2 3 2
0 0 1 255 2 1 1 2 2 2 19 24 24 9 3 1
1 1 1 255 0 0 0 1 1 2 2 2 0 1 1 1
1 1 255 1 1 1 1 2 2 2 2 2 1 1 1 1
255 1 1 1 1 2 2 3 3 1 1 1 2 2 1 255
2 3 3 15 95 255 255 125 3 2 0 0 0 255 0 1
2 3 51 96 130 105 93 11 1 1 1 0 255 0 2 2
2 25 248 248 248 206 4 2 2 1 255 0 0 0 0 0
13 15 15 9 2 1 1 1 1 255 1 2 2 2 3 22
30 22 6 2 2 2 2 1 255 0 0 0 0 1 2 6
6 3 1 1 1 1 1 255 1 1 1 1 2 3 3 2
2 2 0 1 1 1 255 0 0 1 6 18 18 15 8 2
0 1 1 255 1 1 2 3 9 26 46 46 18 1 1 1
1 1 255 2 2 2 2 1 2 2 2 2 1 1 0 1
2 255 2 1 1 2 18 62 87 87 54 8 2 1 1 2
2 0 0 0 2 2 1 2 1 2 2 2 2 3 2 5
3 3 2 1 1 0 255 1 1 1 2 2 2 1 1 1
1 1 0 0 0 255 1 2 2 1 1 1 0 0 0 1
1 1 1 255 1 0 0 1 0 1 0 1 1 1 1 1
1 1 255 1 1 1 1 3 3 4 3 1 1 0 1 1
255 0 0 0 0 0 1 2 2 2 2 2 2 2 2 255
1 0 1 1 2 0 2 2 2 2 1 0 0 1 255 1
0 1 1 4 17 17 13 4 2 1 1 255 2 1 1 1
1 2 1 3 3 2 2 2 1 1 255 2 1 2 1 2
2 41 66 66 3 3 2 2 1 2 255 2 1 1 1 2
3 3 1 1 1 1 0 0 0 255 2 2 3 3 8 29
24 6 2 1 0 1 1 255 1 2 1 1 1 2 2 2
2 2 1 2 2 255 1 1 3 3 22 137 137 93 93 46
2 2 2 1 255 1 1 0 0 1 4 3 3 3 1 1
1 255 2 2 2 2 4 101 246 246 248 235 86 6 2 2
1 255 1 0 0 0 1 2 2 2 0 1 1 2 2 1
255 1 1 1 2 4 15 4 3 3 2 1 1 1 255 1
1 1 1 2 3 8 8 8 2 2 2 2 1 255 3 3
11 255 255 255 255 255 255 43 1 1 1 255 0 0 3 64
96 96 130 130 105 96 15 2 1 0 255 0 2 2 140 255
255 255 255 255 227 4 2 1 255 1 1 1 2 19 23 38
38 36 9 1 1 0 1 255 1 2 2 6 31 47 47 47
37 22 4 2 2 1 255 0 0 0 15 39 39 39 48 48
6 3 1 1 1 255 1 1 2 2 8 8 8 4 3 2
0 2 1 2 255 1 1 13 255 255 255 255 255 66 4 1
1 255 1 2 2 8 255 255 255 255 255 255 4 2 2 2
255 2 2 2 2 2 8 13 8 5 3 1 1 1 2 255
2 2 0 3 255 255 255 255 255 238 3 2 2 2 2 1
0 0 0 1 1 2 2 2 2 2 2 47 171 171 115 5
2 1 1 1 255 2 1 1 1 2 4 5 3 1 1 1
0 0 1 255 1 1 1 1 1 1 1 1 2 2 1 1
1 255 0 0 0 1 1 1 0 1 0 1 1 1 2 1
255 0 0 1 1 4 5 5 3 3 1 1 1 1 255 0
0 0 1 1 2 4 4 2 2 2 1 1 1 255 1 1
1 1 3 5 9 3 2 1 1 1 1 1 255 2 2 3
4 16 23 36 36 13 4 2 1 255 2 3 3 3 3 4
3 17 17 19 6 3 1 1 255 2 1 1 1 2 81 144
251 251 251 19 2 2 1 2 255 2 1 2 2 64 78 94
65 65 1 1 0 0 2 255 2 2 3 13 40 44 44 24
6 3 0 1 1 255 1 1 1 1 5 31 44 44 10 2
1 2 2 255 1 1 3 22 149 166 166 144 174 174 108 3
2 1 255 1 1 0 0 4 97 172 144 97 3 1 1 255
2 1 1 2 101 255 255 255 255 255 255 86 6 1 1 255
1 0 0 0 0 2 2 2 0 1 1 2 2 0 255 1
1 2 13 16 26 31 31 23 8 2 1 1 255 1 1 1
1 11 13 11 9 10 9 3 2 2 2 255 3 23 255 255
255 255 255 255 255 255 43 1 1 255 1 1 64 100 100 85
73 108 96 108 93 11 1 0 255 1 2 140 255 255 255 255
255 255 255 227 6 1 255 1 1 2 23 29 38 38 45 45
36 6 1 0 1 255 2 2 6 26 31 53 57 60 64 64
34 3 2 1 255 0 1 15 51 57 55 55 98 98 69 12
3 1 1 255 1 1 4 6 9 9 8 6 5 4 3 2
1 2 255 2 13 255 255 255 255 255 255 255 66 2 1 255
1 2 19 255 255 255 255 255 255 255 255 4 2 2 255 2
2 1 2 13 43 51 51 34 5 4 1 1 2 255 2 2
0 255 255 255 255 255 255 255 238 3 2 2 1 0 0 2
0 1 1 2 2 2 1 1 47 255 255 255 209 115 3 3
2 2 255 1 1 1 1 4 5 5 5 3 1 0 0 0
1 255 1 2 1 1 1 2 2 1 1 1 1 2 1 255
0 0 0 0 1 1 3 3 1 1 0 1 2 0 255 0
0 1 1 11 15 12 4 3 1 1 1 1 255 0 0 0
1 2 4 10 10 4 4 2 1 1 2 255 1 1 1 2
10 15 13 10 5 3 1 1 1 0 255 2 2 3 13 27
36 72 50 40 16 2 1 255 0 0 3 4 4 18 43 24
24 58 58 6 2 1 255 1 1 1 2 81 255 255 255 255
255 255 19 2 1 1 255 2 2 2 78 95 119 133 133 110
65 1 0 0 1 255 2 3 13 24 44 44 44 43 24 4
0 0 0 255 1 1 1 5 31 59 64 64 46 10 3 2
1 255 0 0 3 102 166 166 137 119 174 186 186 25 2 1
255 1 1 1 18 172 192 229 255 144 97 2 1 255 2 2
3 11 255 255 248 243 235 255 255 255 59 2 1 255 1 0
1 3 0 0 0 2 1 2 2 3 2 2 255 1 1 2
15 32 32 36 36 36 23 2 2 1 255 1 1 2 8 11
11 11 10 12 12 9 2 1 1 255 5 39 255 255 255 255
255 255 255 255 255 4 1 255 1 2 72 110 85 73 72 76
93 115 115 45 3 0 255 1 2 171 255 255 255 255 255 255
255 255 39 2 255 2 2 3 37 55 72 58 45 45 44 26
3 1 1 255 2 3 17 27 53 57 71 73 64 67 64 4
2 1 255 0 3 40 51 76 55 60 71 102 102 48 4 1
1 255 1 2 6 6 15 15 12 6 6 4 3 1 1 1
255 3 145 255 255 255 255 255 255 255 255 12 2 255 2 4
19 255 255 255 255 255 255 255 255 67 3 2 255 1 1 1
11 44 80 82 80 83 34 2 1 1 0 255 2 3 119 255
255 255 255 255 255 255 255 5 2 1 1 0 1 2 0 1
1 2 2 1 1 22 255 255 255 255 255 209 67 3 2 1
255 1 1 1 3 4 6 9 6 5 2 1 1 1 1 255
1 0 1 2 3 3 3 1 0 0 1 1 1 255 0 0
0 0 1 3 4 3 3 2 0 1 2 2 255 1 0 0
1 15 15 12 3 0 0 0 1 1 255 0 1 0 2 2
10 16 16 15 4 1 1 1 1 255 0 1 1 5 15 17
15 12 9 4 2 1 1 0 255 2 2 6 16 27 62 72
36 40 19 13 1 255 0 0 0 4 18 40 40 24 36 59
58 43 2 1 255 1 1 1 5 173 255 255 255 255 255 255
20 2 1 1 255 2 2 64 91 119 81 119 133 163 110 3
1 1 1 255 2 9 24 27 38 38 43 43 37 11 3 0
0 255 1 1 1 20 57 79 69 69 53 53 3 1 1 255
1 1 5 81 158 119 108 93 174 186 186 39 2 1 255 1
1 4 103 203 216 255 255 228 121 5 1 255 1 2 4 18
255 255 255 242 221 255 255 255 75 3 1 255 1 0 1 3
2 0 1 2 2 3 2 3 2 1 255 0 1 2 20 32
32 34 34 36 23 8 2 1 255 1 1 2 8 10 10 10
10 16 12 9 3 2 2 255 5 66 255 255 255 255 255 255
255 255 255 4 2 255 2 2 72 110 110 114 76 76 72 108
115 111 3 3 255 1 8 241 255 255 255 255 255 255 255 255
114 2 255 2 2 9 37 37 27 32 58 32 44 31 5 1
1 255 1 3 26 75 71 60 71 71 64 64 55 4 3 1
255 0 3 40 51 76 55 55 71 102 114 69 1 1 1 255
1 4 6 15 18 18 16 9 9 5 3 1 1 0 255 3
145 255 255 255 255 255 255 255 255 12 1 255 3 6 30 255
255 255 255 255 255 255 255 117 3 2 255 1 1 1 11 43
62 80 75 90 34 2 1 1 1 255 2 3 190 255 255 255
255 255 255 255 255 6 2 1 0 0 0 0 0 1 2 2
1 1 1 24 255 255 255 255 255 221 67 2 2 1 255 0
1 1 3 4 5 6 6 5 4 2 1 1 1 255 0 0
2 3 18 19 5 1 0 0 1 1 1 255 0 0 0 0
5 12 12 3 3 2 0 2 3 2 255 1 0 0 1 4
15 5 2 1 0 0 1 1 255 1 1 1 2 8 16 19
19 19 5 1 0 0 1 255 1 1 1 11 17 17 16 12
12 5 3 1 1 0 255 2 2 10 22 47 57 62 54 51
40 19 1 255 0 0 0 2 18 38 38 36 38 58 54 23
2 1 255 1 1 3 12 255 255 255 255 255 255 255 20 2
1 2 255 2 3 91 132 135 81 94 116 163 116 3 1 1
0 255 2 9 24 24 30 38 43 37 31 11 1 0 0 255
0 2 4 43 57 79 79 73 73 53 4 1 1 255 1 1
12 81 122 119 119 119 193 193 180 45 1 1 255 1 1 4
146 207 216 255 216 209 131 9 1 255 0 2 4 18 255 255
242 195 221 255 255 255 59 3 1 255 1 1 2 3 2 2
2 3 3 2 1 1 1 1 255 0 1 4 19 32 32 34
31 38 19 6 2 1 255 1 1 4 9 9 9 10 9 16
10 9 2 1 1 255 3 66 255 255 255 255 255 255 255 255
255 4 2 255 2 2 65 119 130 114 102 76 75 75 145 123
4 3 255 1 8 251 255 255 255 255 255 255 255 255 157 2
255 2 2 9 23 32 26 27 27 32 40 26 5 1 1 255
1 1 22 78 75 71 71 81 81 58 54 3 2 0 255 0
0 19 73 88 73 46 48 79 102 65 1 1 1 255 3 4
9 12 15 17 16 10 9 6 1 0 0 0 255 2 142 255
255 255 255 255 255 255 255 11 1 255 2 6 30 255 255 255
255 255 255 255 255 117 11 2 255 1 1 3 5 27 62 68
68 90 23 1 1 1 1 255 2 10 190 255 255 255 255 255
255 255 255 13 2 0 1 1 0 0 2 2 2 1 1 1
2 24 196 234 234 234 229 221 30 2 1 1 255 1 2 3
4 6 6 9 10 9 4 2 1 1 1 255 0 0 2 18
22 22 16 0 0 0 0 1 1 255 1 1 1 3 12 23
25 23 4 1 0 0 2 2 255 2 0 0 1 2 4 4
2 2 0 0 0 1 255 1 1 1 2 8 16 19 19 19
4 1 0 0 0 255 0 1 1 5 12 12 13 12 9 4
2 1 1 1 255 2 2 10 22 38 47 57 36 51 46 13
1 255 1 0 1 1 12 38 38 36 36 38 30 3 1 0
255 1 1 3 5 255 255 255 255 255 255 163 3 2 2 2
255 2 2 30 91 97 79 81 91 116 60 8 1 1 0 255
1 3 19 30 43 48 44 37 25 15 1 0 0 255 1 2
4 43 51 73 73 73 69 40 1 1 1 255 1 1 6 39
108 122 123 132 151 143 135 45 2 1 255 2 1 2 146 255
216 216 179 206 152 11 1 255 0 1 2 5 255 255 255 255
255 255 255 255 54 2 1 255 1 1 1 2 2 2 2 1
3 1 1 1 1 2 255 0 1 4 17 20 27 31 25 40
19 4 0 0 255 1 1 2 6 9 18 18 17 10 9 6
1 1 0 255 1 23 255 255 255 255 255 255 255 255 136 3
1 255 1 2 64 71 142 123 102 81 81 90 142 105 3 3
255 2 8 251 255 255 255 255 255 255 255 255 157 2 255 2
1 2 18 30 26 30 32 32 40 23 5 1 2 255 1 1
6 78 78 67 64 67 71 58 48 3 2 1 255 0 0 3
73 90 93 45 46 65 79 19 1 1 1 255 2 3 12 12
12 11 11 9 9 4 1 1 0 0 255 2 37 255 255 255
255 255 255 255 193 3 1 255 1 2 15 202 255 255 255 255
255 255 255 13 11 1 255 2 2 2 3 27 46 57 45 45
9 1 1 0 1 255 2 10 15 255 255 255 255 255 255 255
255 6 1 1 1 1 0 0 2 2 1 1 1 1 2 6
163 218 255 224 221 145 3 2 1 1 255 1 1 1 1 4
6 11 10 9 3 2 2 2 1 255 0 0 2 3 19 19
1 1 1 1 1 1 1 255 1 1 1 3 16 25 25 23
11 1 0 1 2 2 255 2 1 0 1 2 2 2 1 2
1 1 1 1 255 1 1 1 1 5 16 20 20 17 1 0
0 0 1 255 1 1 1 3 11 12 12 10 8 2 2 1
1 1 255 1 1 6 17 33 47 47 47 39 39 2 1 255
1 1 1 1 3 38 45 38 38 23 11 1 0 0 255 1
1 0 0 34 255 255 255 255 183 9 2 2 3 1 255 1
2 15 76 114 114 97 91 60 9 3 0 0 0 255 0 1
4 26 52 48 38 17 15 3 0 0 0 255 2 2 4 11
43 73 79 102 32 5 1 0 1 255 1 2 2 12 122 133
160 186 186 143 68 2 2 1 255 2 1 2 118 181 181 179
152 152 13 9 2 255 0 0 1 4 75 224 255 255 255 255
255 150 9 2 1 255 0 2 2 3 2 2 1 1 1 1
1 1 1 2 255 0 1 1 8 17 31 43 31 45 4 0
0 0 255 1 1 2 2 9 18 18 18 9 9 2 1 1
0 255 1 1 246 255 255 255 255 255 255 255 16 3 1 255
1 2 2 78 112 111 101 88 88 75 105 30 1 1 255 1
1 91 255 255 255 255 255 255 255 255 25 1 255 2 1 1
16 25 30 37 37 31 23 15 2 1 2 255 1 1 2 22
61 64 61 66 66 48 4 2 1 1 255 0 1 2 19 88
93 55 55 52 48 3 2 1 1 255 0 1 3 6 8 8
8 8 5 2 0 0 0 0 255 2 3 183 255 255 255 255
255 255 30 1 1 255 1 2 11 36 255 255 255 255 255 255
143 11 2 1 255 1 1 1 2 5 27 45 41 13 1 0
0 0 0 255 2 5 10 40 255 255 255 255 255 255 22 2
1 1 1 2 2 4 2 2 1 1 1 1 2 2 6 94
196 178 145 3 2 1 1 1 255 2 2 2 1 3 6 10
9 3 2 1 1 1 1 255 0 0 1 2 3 1 0 1
0 1 1 1 1 255 1 3 2 3 3 23 15 11 3 1
1 0 1 1 255 2 1 1 1 1 1 1 1 1 1 0
0 0 255 1 1 1 1 1 5 16 16 1 1 0 1 1
1 255 1 1 1 1 4 5 9 8 3 2 2 0 0 0
255 0 0 0 6 19 33 31 31 12 2 1 1 255 1 1
1 1 1 2 38 13 13 11 3 1 0 0 255 1 0 0
0 0 34 255 255 183 11 2 2 1 1 1 255 1 1 2
15 93 97 60 38 9 3 1 0 0 0 255 0 1 1 4
38 38 13 13 8 1 0 0 1 255 1 1 2 5 11 41
32 16 4 1 1 0 0 255 0 1 1 2 6 133 151 151
132 68 3 2 1 1 255 2 2 3 8 118 108 91 12 10
5 5 2 255 0 0 1 2 2 75 213 255 255 255 255 9
2 2 0 255 0 2 2 2 1 1 1 1 1 1 1 2
2 2 255 0 0 1 1 8 17 27 20 3 1 0 0 0
255 0 0 1 1 2 9 9 13 5 2 1 1 1 0 255
1 1 3 246 255 255 255 255 255 16 3 1 1 255 1 1
2 3 71 73 81 81 81 54 30 2 1 1 255 1 1 2
91 255 255 255 255 255 255 25 1 1 255 1 0 0 2 5
25 33 33 23 4 3 1 0 2 255 2 2 2 3 20 54
27 54 27 4 3 2 1 1 255 0 0 1 2 3 26 26
48 24 4 1 1 1 0 255 0 1 1 2 6 6 8 5
1 1 1 1 1 1 255 1 2 3 183 255 255 255 255 30
3 1 0 255 1 1 11 18 36 255 255 255 255 143 13 1
1 1 255 1 1 1 1 2 2 8 8 2 0 0 0 0
0 255 1 2 1 10 40 255 255 255 27 16 4 1 1 2
2 2 2 4 2 2 1 1 1 1 2 2 3 3 3 3
3 2 2 1 1 1 255 1 1 2 1 1 1 2 2 2
2 2 1 1 1 255 0 0 1 1 1 1 1 1 1 1
1 2 1 255 0 1 1 2 2 8 8 4 1 1 1 1
0 1 255 1 1 1 1 0 0 0 1 2 1 2 1 1
255 0 1 1 1 1 1 1 1 1 1 1 1 0 0 255
0 0 0 1 1 4 3 2 1 1 1 0 1 0 255 0
0 0 0 3 18 18 6 1 1 1 1 255 1 1 1 0
1 1 1 1 2 2 2 1 0 0 255 1 1 0 0 0
3 4 4 6 2 1 1 1 1 1 255 1 1 1 1 3
3 3 2 2 2 1 1 1 0 255 0 0 1 1 2 2
2 2 2 0 0 1 1 255 1 1 2 2 2 1 1 1
1 1 1 0 0 255 0 0 0 1 2 4 4 1 1 1
2 1 1 2 255 1 0 2 3 4 2 2 2 2 1 1
0 255 0 1 1 1 2 4 18 29 31 31 2 1 1 0
0 255 0 0 0 1 1 1 1 1 1 1 1 1 2 1
255 0 1 1 1 1 2 1 1 0 0 0 0 1 255 1
1 1 1 1 2 2 1 1 1 1 1 0 0 255 1 1
2 4 15 17 15 15 5 4 3 2 1 255 1 1 1 2
3 4 6 22 22 1 2 2 2 1 255 1 1 2 2 6
137 255 255 188 5 2 1 2 255 1 0 0 1 2 4 4
4 5 4 2 0 0 0 255 2 1 1 1 2 10 10 10
3 2 1 1 1 1 255 0 0 1 1 1 2 4 4 1
1 1 0 0 0 255 1 1 1 2 1 4 4 1 0 0
0 1 1 1 255 1 1 1 1 4 8 8 8 2 1 0
0 255 1 1 1 11 15 19 31 31 19 2 1 0 0 0
255 1 1 1 1 1 1 2 2 1 1 0 0 0 0 255
1 1 1 2 2 4 4 4 2 2 1 1 0 2 2 4
2 2 2 2 2 1 1 1 2 2 2 2 3 2 2 1
1 1 1 1 255 2 2 3 2 1 1 1 1 1 2 1
1 1 1 255 0 0 0 0 0 1 1 1 0 1 2 2
0 255 0 1 2 2 2 2 2 2 1 1 0 0 0 0
255 2 1 1 1 0 0 1 2 2 1 0 0 1 255 1
1 1 1 0 1 0 1 1 1 1 1 1 0 255 0 0
0 0 1 1 1 1 1 1 1 1 1 1 255 0 0 0
0 1 2 5 2 1 1 1 1 255 1 2 1 1 1 1
0 0 2 2 1 1 1 1 255 0 1 1 0 1 1 3
2 1 1 1 1 1 1 1 255 1 1 1 1 1 0 0
0 1 0 0 0 1 1 255 1 1 1 1 0 1 1 1
1 0 1 1 1 255 0 0 0 1 0 0 0 0 0 0
1 0 0 255 0 0 0 0 1 2 1 1 1 1 1 1
1 1 255 2 2 2 1 1 1 1 2 1 1 1 0 255
1 1 0 1 1 2 2 3 2 0 1 1 1 0 0 255
0 0 0 0 0 1 0 0 0 1 1 1 1 1 255 0
1 1 1 1 1 1 0 0 1 0 1 1 255 1 1 1
1 1 1 1 1 1 1 1 1 0 0 255 1 1 2 3
4 4 4 2 2 2 2 0 1 255 1 0 0 0 2 0
2 2 1 0 1 1 2 2 255 2 2 2 1 1 3 3
4 2 1 1 1 2 255 0 0 0 0 1 1 3 3 3
2 2 1 0 0 255 1 1 0 1 1 2 3 2 1 1
1 1 1 1 255 0 0 0 1 1 1 1 2 1 1 1
1 1 1 255 1 1 0 0 0 1 1 0 0 0 0 1
1 1 255 1 0 1 1 1 2 2 2 2 0 0 0 255
1 1 0 0 1 1 1 2 1 1 0 0 0 0 255 0
1 1 0 0 1 1 1 1 0 0 0 0 0 255 1 1
1 1 1 2 2 2 2 2 1 1 0 2 2 2 1 0
3 2 1 1 1 1 2 2 1 1 1 1 1 1 2 1
1 1 255 1 2 2 2 1 0 0 1 1 1 1 1 1
1 255 0 0 0 0 1 1 1 2 1 1 1 1 0 255
0 1 1 1 1 1 1 2 1 1 0 1 0 0 255 1
1 1 1 0 0 1 2 2 2 1 1 1 255 1 1 1
1 1 1 0 1 2 2 2 1 1 0 255 0 0 0 0
1 1 1 1 1 0 1 1 1 1 255 0 1 1 1 1
1 1 1 1 1 1 1 255 1 0 2 1 1 1 0 0
2 2 1 1 1 1 255 0 1 1 1 1 1 1 1 1
0 0 0 0 0 0 255 1 0 1 1 1 1 1 2 2
1 1 1 1 1 255 1 1 1 1 1 1 1 1 1 0
1 0 0 255 0 0 0 0 0 0 0 0 0 0 0 0
1 255 0 0 0 0 0 2 1 1 1 1 1 1 2 1
255 1 1 1 0 0 0 1 2 0 1 0 1 255 1 255
255 255 255 255 255 255 255 255 255 255 255 255 255 255 255 255
255 255 255 255 255 255 255 255 255 255 255 255 255 255 255 255
255 255 255 255 255 255 255 255 255 255 255 255 255 255 255 255
255 255 255 255 255 255 255 255 255 255 255 255 255 255 255 255
255 255 255 255 255 255 255 255 255 255 255 255 255 255 255 255
255 255 255 255 255 255 255 255 255 255 255 255 255 255 255 255
255 255 255 255 255 255 255 255 255 255 255 255 255 255 255 255
255 255 255 255 255 255 255 255 255 255 255 255 255 255 255 255
255 255 255 255 255 255 255 255 255 255 255 255 255 255 255 255
255 255 255 255 255 255 255 255 255 255 255 255 255 255 255 255
255 255 255 255 255 255 255 255 255 255 255 255 255 255 255 255
255 255 255 255 255 255 255 255 255 255 255 255 255 255 255 255
255 255 255 255 255 255 255 255 255 255 255 255 255 255 255 255
255 255 255 255 255 255 255 255 255 255 255 255 255 255 255 255
255 255 255 255 255 255 255 255 255 255 255 255 255 255 255 255
255 255 255 255 255 255 255 255 255 255 255 255 255 255 255 255
255 255 255 255 255 255 255 255 255 255 255 255 255 255 255 255
255 255 255 255 255 255 255 255 255 255 255 255 255 255 255 255
255 255 255 255 255 255 255 255 255 255 255 255 255 255 255 255
255 255 255 255 255 255 255 255 255 255 255 255 255 255 255 255
255 255 255 255 255 255 255 255 255 255 255 255 255 255 255 255
255 255 255 255 255 255 255 255 255 255 255 255 255 255 255 255
255 255 255 255 255 255 255 255 255 255 255 255 255 255 255 255
255 255 255 255 255 255 255 255 255 255 255 255 255 255 255 255
255 255 255 255 255 255 255 255 255 255 255 255 255 255 255 255
255 255 255 255 255 255 255 255 255 255 255 255 255 255 255 255
255 255 255 255 255 255 255 255 255 255 255 255 255 255 255 255
255 255 255 255 255 255 255 255 255 255 255 255 255 2 2 1
1 1 1 1 1 1 1 1 1 0 0 255 1 0 0 0
0 0 0 0 0 0 0 1 1 1 255 1 0 1 1 1
1 1 0 0 1 1 0 1 255 1 0 0 0 1 1 1
0 1 1 0 1 1 1 255 0 1 1 0 0 1 1 1
0 0 1 0 1 255 1 0 0 0 0 0 0 0 1 1
2 2 2 2 255 0 0 2 0 1 0 0 0 1 1 1
1 1 255 0 1 1 1 1 0 0 0 1 1 1 1 1
0 255 0 1 1 1 1 1 0 0 1 1 1 1 1 1
255 1 1 0 0 1 1 1 1 1 1 1 1 1 0 255
0 1 1 2 2 2 1 1 0 0 0 1 1 1 255 1
1 1 2 1 0 0 0 0 0 0 0 255 2 1 0 0
0 1 1 1 1 1 0 0 0 0 255 1 1 1 0 1
0 1 0 1 0 0 0 0 1 255 1 1 0 0 0 1
2 2 1 1 1 1 1 0 0 0 0 0 2 1 1 1
1 1 1 1 1 1 1 1 1 1 1 2 2 2 255 1
1 2 1 1 1 1 1 1 0 0 0 1 3 255 0 0
1 1 1 1 1 1 1 1 1 1 0 255 0 0 0 1
1 0 0 0 0 0 0 1 1 1 255 1 1 1 1 1
1 1 1 1 1 1 0 0 255 1 1 1 1 1 1 1
1 2 1 2 1 1 1 255 1 0 0 0 0 1 1 0
0 0 1 1 2 2 255 0 0 0 2 1 1 0 0 0
1 1 1 255 1 1 1 0 1 1 1 1 0 2 2 1
0 0 255 0 0 1 1 1 1 1 1 1 0 0 0 0
0 1 255 1 1 0 0 0 0 1 1 1 1 2 2 1
1 255 1 1 1 1 1 1 0 0 0 1 1 1 1 255
0 0 1 1 1 1 2 1 1 1 1 0 0 255 1 1
0 1 1 1 1 1 1 1 0 0 1 2 255 1 0 0
0 0 0 1 2 2 2 2 3 255 2 1 1 1 1 2
2 1 1 1 1 1 0 0 0 255 1 1 0 1 1 1
1 0 0 0 1 1 1 1 255 0 0 0 0 1 1 1
0 0 1 1 0 1 255 1 0 0 0 1 0 1 0 1
0 1 1 1 0 255 0 1 1 0 0 0 1 1 1 1
1 1 1 255 1 1 1 0 0 0 1 0 1 2 2 2
2 1 255 0 0 1 1 2 1 1 1 1 1 1 1 1
255 1 1 1 1 2 1 0 0 1 1 0 0 0 0 255
1 1 1 1 1 1 1 1 2 2 1 1 1 1 255 1
1 0 0 0 1 1 1 1 0 1 1 1 1 255 1 1
2 2 2 2 2 1 0 0 0 1 1 1 255 1 1 1
0 0 0 0 0 0 0 0 1 255 1 1 0 0 0 1
1 1 2 1 1 0 0 0 255 1 1 1 1 1 1 1
1 1 0 0 0 0 0 255 1 0 0 0 0 1 1 1
0 1 1 1 1 1 1 0 1 1 2 1 1 1 1 1
0 0 1 1 1 1 1 1 1 2 2 2 255 2 1 1
1 2 1 1 1 0 0 0 0 0 0 255 1 0 0 0
1 1 1 1 0 0 0 1 1 255 1 0 0 0 1 0
0 0 1 0 0 1 1 1 255 0 1 1 1 1 1 1
1 1 1 1 1 1 255 1 1 1 1 1 1 2 1 2
1 1 1 1 1 255 1 0 0 0 1 1 1 0 0 0
0 2 2 2 255 1 1 0 1 1 1 1 1 2 2 1
1 255 1 1 1 1 1 2 2 3 3 3 2 0 0 0
255 1 1 1 1 1 1 0 0 1 1 0 0 1 1 1
255 0 1 1 1 0 1 1 1 1 1 1 1 1 1 255
0 1 1 1 1 1 0 0 0 0 2 2 2 255 1 1
1 1 1 1 2 2 2 2 1 1 0 255 1 1 1 2
2 2 1 2 1 2 1 1 0 1 255 1 0 0 0 0
1 1 1 2 1 2 2 255 1 0 0 0 1 1 2 2
1 1 1 1 1 1 1 255 2 2 0 1 1 1 1 0
1 1 1 1 1 1 255 1 0 1 0 2 2 1 0 1
1 2 1 1 255 1 0 0 0 1 1 1 1 1 0 0
0 1 1 255 0 1 2 1 0 1 1 1 1 1 1 1
1 255 1 1 2 2 2 1 2 1 2 1 2 1 2 0
255 0 1 1 1 1 1 1 1 1 1 1 1 1 255 1
1 1 2 2 2 2 2 2 2 1 1 0 0 255 1 1
1 2 3 4 5 5 4 3 2 1 1 1 255 0 0 0
0 0 1 1 1 1 0 0 0 0 0 255 0 1 1 2
4 13 4 2 1 0 1 1 1 1 255 1 0 0 1 2
3 3 2 0 0 0 0 255 1 1 1 1 1 1 1 2
2 1 1 0 0 1 255 1 1 1 1 1 1 1 1 1
0 1 0 0 0 255 1 1 1 0 0 1 1 1 1 1
1 1 1 1 1 0 0 0 2 1 1 1 1 1 1 1
1 1 11 2 2 1 0 0 2 2 255 2 1 2 2 3
25 25 19 2 0 0 0 1 1 255 1 1 1 0 2 2
2 1 1 0 0 0 1 255 0 0 0 0 1 0 1 1
1 0 1 1 1 0 255 0 0 1 1 1 1 1 1 1
1 0 0 0 255 1 1 1 0 2 2 2 2 2 1 1
1 1 1 255 1 0 0 0 2 2 2 0 0 0 1 2
2 2 255 1 1 1 1 1 2 2 2 2 2 2 1 255
1 1 1 0 2 2 5 13 13 4 2 1 0 1 255 2
2 1 2 2 2 1 1 2 2 1 1 1 0 1 255 0
1 1 11 32 32 27 10 2 1 1 0 0 0 255 0 0
2 4 15 16 16 11 1 0 1 0 0 255 1 2 2 3
3 2 4 5 4 3 2 1 1 255 1 1 2 3 3 44
57 55 3 2 1 1 1 1 255 1 1 0 1 1 1 2
1 1 1 1 1 255 0 0 1 1 1 2 18 34 18 4
2 1 0 1 1 255 2 2 0 1 1 1 2 1 2 1
1 1 1 1 255 1 0 0 1 3 15 15 1 1 1 1
1 1 255 1 1 1 1 1 4 6 4 3 1 1 0 1
2 255 2 2 2 2 3 2 2 2 1 1 1 1 1 255
0 1 1 1 0 1 3 3 3 2 2 2 2 1 255 1
1 1 2 1 2 3 3 3 1 1 1 1 255 1 1 1
2 3 5 5 5 6 6 2 1 1 0 255 1 2 2 2
4 8 9 8 6 4 2 2 1 1 255 0 0 0 0 1
1 2 1 2 1 2 1 1 1 255 1 1 3 9 23 37
37 37 11 2 1 1 1 1 255 1 1 1 2 3 71 71
25 2 0 0 0 255 1 1 1 1 1 1 3 5 5 1
0 0 0 1 255 1 1 1 2 1 2 2 2 2 1 1
0 1 1 255 1 2 2 2 2 2 2 1 1 1 1 1
1 1 1 1 1 1 2 1 1 1 2 1 1 1 2 38
43 53 53 5 1 1 2 2 255 2 1 2 24 38 51 55
55 82 29 0 0 0 0 255 1 1 1 2 2 10 10 6
3 1 1 1 1 255 1 0 0 0 1 1 2 2 2 1
1 1 0 0 255 0 0 1 2 3 6 6 3 2 2 0
0 0 255 1 0 1 1 3 8 8 5 3 2 1 1 1
1 255 1 1 1 1 3 4 4 3 2 0 0 1 2 1
255 1 1 1 2 3 4 6 4 2 2 2 2 255 1 1
1 2 5 24 24 25 20 13 4 3 1 1 255 2 2 2
3 4 6 10 10 13 13 2 1 1 0 0 255 1 1 12
43 43 55 50 85 50 4 1 1 0 0 255 0 0 2 16
16 32 32 32 11 4 2 0 0 255 1 2 3 203 255 255
255 255 139 4 2 1 1 255 0 0 3 3 44 79 91 91
55 37 2 2 2 1 255 1 1 0 1 6 6 8 3 1
1 1 1 255 0 0 0 2 17 45 48 65 58 46 6 3
1 1 1 255 2 2 2 2 1 0 1 1 2 2 1 1
0 1 255 1 1 1 1 5 15 15 15 3 1 1 1 1
255 1 1 2 2 8 8 8 8 10 4 1 1 2 2 255
2 2 3 3 8 8 10 6 5 5 1 1 1 255 0 1
2 2 2 6 9 9 9 9 9 2 1 0 255 0 1 1
3 3 10 10 10 15 2 1 1 1 255 1 1 2 4 8
8 8 10 10 9 8 2 1 1 255 1 2 2 4 8 11
11 9 8 6 4 2 1 1 255 0 0 0 0 2 3 2
2 2 2 2 1 1 1 255 0 1 3 23 47 47 47 51
51 11 2 1 1 0 255 1 1 2 54 136 136 135 96 81
6 0 0 255 2 2 2 2 2 3 39 57 41 12 0 0
1 1 255 0 0 0 1 1 4 18 13 13 2 1 0 1
1 255 1 1 2 2 2 31 31 15 5 3 2 2 1 1
1 1 1 1 2 1 1 2 2 2 1 2 38 81 115 135
138 115 5 2 1 1 255 1 2 24 67 67 55 55 82 102
91 29 2 0 0 255 1 1 2 10 15 34 34 32 23 3
1 0 0 255 0 0 0 0 2 3 6 10 8 2 2 1
0 0 255 0 1 2 3 6 20 20 17 5 2 2 0 0
255 1 1 2 3 8 10 10 18 15 5 1 1 1 0 255
0 1 1 2 8 10 9 9 8 2 1 1 1 1 255 1
1 1 3 11 22 22 10 10 2 2 2 255 1 1 2 2
24 43 36 36 27 26 19 10 3 2 255 1 1 1 9 10
18 25 25 26 34 9 2 1 1 0 255 1 12 50 83 55
85 55 110 110 96 4 1 0 0 255 1 2 8 15 15 27
16 16 32 13 2 0 0 255 1 3 203 255 255 255 255 255
255 139 3 1 1 255 1 1 3 44 79 79 79 78 67 61
51 3 2 2 255 1 1 0 1 15 20 18 18 10 1 1
1 255 1 2 2 17 48 86 69 65 58 46 20 6 1 1
1 255 2 2 2 1 1 1 3 2 2 2 1 0 0 1
255 1 1 0 1 3 3 10 15 16 3 1 1 1 255 1
1 2 12 13 8 6 6 10 8 5 2 2 1 255 2 1
2 3 8 8 8 8 8 6 2 1 1 255 1 1 2 3
8 12 13 23 23 23 16 4 2 1 255 0 0 2 3 30
30 23 23 17 16 2 2 1 255 1 1 2 9 10 9 9
10 10 10 8 3 2 1 255 0 2 4 8 9 12 12 10
9 9 8 3 2 1 255 1 1 0 1 4 5 4 4 3
2 2 1 1 1 255 1 3 15 52 61 62 53 67 82 31
4 2 1 0 255 1 1 54 123 151 151 194 194 133 96 1
1 255 2 3 3 2 3 25 57 68 68 41 12 1 1 1
255 1 0 0 1 2 18 26 18 26 13 2 1 1 1 255
1 1 2 3 16 38 37 23 23 23 3 2 1 1 1 1
1 1 3 2 1 1 2 0 2 17 81 115 116 140 140 138
97 5 2 0 255 1 3 52 73 67 51 51 67 102 107 81
2 0 0 255 1 1 10 27 34 37 37 37 45 27 2 1
1 255 1 1 0 2 3 12 12 10 10 8 2 0 0 0
255 1 1 2 6 31 31 27 25 27 5 2 2 2 255 1
1 3 10 10 11 12 24 24 12 5 1 1 0 255 0 1
2 4 8 10 10 9 9 5 1 1 1 1 255 1 1 2
13 22 27 27 24 18 10 2 1 255 0 1 2 6 27 36
27 36 27 27 24 19 6 1 255 0 0 1 9 18 41 27
27 25 34 23 4 2 1 1 255 4 37 62 83 62 83 62
85 87 39 13 3 0 0 255 2 3 8 8 10 13 13 8
10 10 5 0 0 255 2 13 214 255 255 255 255 255 255 255
88 2 0 255 1 1 34 67 67 55 55 37 67 67 61 24
3 1 255 2 1 1 4 19 17 13 17 18 10 2 1 255
1 1 2 27 52 89 89 73 47 43 20 13 3 1 1 255
2 2 1 1 1 1 3 2 2 2 2 0 1 1 255 1
1 2 12 3 3 8 12 12 19 1 1 1 255 1 2 3
13 13 8 6 10 10 10 8 3 1 1 255 1 1 3 8
10 10 8 10 8 8 2 2 2 255 1 2 2 5 9 13
13 24 24 24 23 9 2 1 255 0 2 3 13 32 30 23
23 23 17 15 2 2 255 1 1 3 10 12 12 11 11 11
10 8 3 2 1 255 0 1 6 8 11 12 11 10 9 10
8 6 1 1 255 1 1 0 1 3 5 5 5 4 4 2
1 1 1 255 2 3 36 47 52 55 55 67 89 48 13 1
1 1 255 1 1 102 158 181 181 194 194 161 116 2 2 255
1 2 2 2 5 25 43 61 68 60 20 1 1 1 255 0
1 0 1 9 20 26 19 26 13 3 2 0 0 255 0 0
2 3 16 38 38 20 26 26 17 2 1 1 1 1 1 0
2 2 3 2 2 0 2 71 115 116 115 135 140 140 97 15
2 0 255 1 44 52 73 54 50 44 51 91 107 101 5 2
0 255 0 2 15 32 34 32 32 47 47 44 8 2 1 255
1 1 0 2 12 19 19 12 10 8 1 1 1 0 255 1
2 3 20 31 33 33 30 30 24 5 2 2 255 0 1 3
11 11 10 11 24 13 13 12 2 1 0 255 0 1 3 4
6 8 9 9 9 6 5 1 1 1 255 1 1 10 13 23
27 29 29 23 10 2 0 255 0 1 3 6 27 33 39 52
45 32 32 26 12 3 255 0 1 1 18 19 27 12 20 23
34 23 4 3 2 1 255 4 61 61 87 50 87 62 83 75
58 30 3 1 1 255 2 8 8 8 10 12 20 18 18 10
5 1 1 255 2 90 255 255 255 255 255 255 255 255 153 2
0 255 1 3 62 67 67 64 64 58 67 73 67 15 3 1
255 2 2 6 12 19 13 12 17 24 24 3 2 255 1 1
3 27 52 87 89 89 47 39 20 11 4 1 1 255 2 1
1 1 1 2 3 3 8 5 3 0 2 1 255 1 2 10
12 10 10 10 11 10 3 1 1 1 255 1 1 2 12 13
13 11 15 10 9 5 3 1 1 255 1 1 3 9 6 8
8 16 16 16 3 2 2 255 2 2 3 9 12 16 12 22
18 19 18 16 2 2 255 1 2 5 26 30 29 9 12 18
19 17 2 2 255 1 1 3 10 12 12 15 11 11 10 6
3 1 1 255 1 1 5 8 8 11 11 11 11 11 9 6
1 1 255 1 1 2 2 4 5 5 5 5 4 0 0 0
1 255 2 3 24 27 47 50 50 36 36 31 18 2 1 1
255 0 1 158 181 197 181 207 161 153 116 12 2 255 1 1
1 2 16 25 38 38 46 46 23 2 1 1 255 1 1 0
1 9 11 22 19 25 11 3 2 0 0 255 0 1 2 3
11 13 20 26 30 26 17 2 1 1 1 1 1 0 2 3
3 1 1 1 2 71 117 160 115 112 112 133 97 15 3 2
255 1 44 52 72 54 41 41 55 73 101 91 5 2 1 255
1 3 16 32 38 38 32 32 31 17 8 3 1 255 1 1
2 4 8 19 19 19 11 6 1 1 1 0 255 1 2 5
26 27 31 33 37 37 19 5 2 2 255 1 1 2 11 17
11 11 19 13 13 3 2 1 1 255 0 0 3 4 5 5
8 9 9 6 5 1 1 1 255 1 1 10 18 27 37 37
32 24 11 1 1 255 0 2 3 8 24 27 33 45 33 33
32 24 12 1 255 0 1 2 19 19 27 12 20 23 50 50
12 3 0 1 255 4 40 52 52 53 83 62 62 62 58 39
2 0 0 255 2 9 20 8 10 13 20 20 20 10 2 0
0 255 2 90 255 255 255 255 255 255 255 255 153 2 0 255
1 2 67 86 67 55 55 58 67 72 67 15 3 1 255 1
2 4 12 16 12 3 3 23 23 3 2 255 1 1 2 26
41 55 52 73 39 34 34 13 4 1 0 255 1 0 1 1
1 2 3 3 5 5 3 1 1 1 255 1 1 10 12 38
12 12 12 11 3 2 2 2 255 1 2 4 11 12 15 12
15 11 10 9 3 1 1 255 1 2 6 10 11 16 17 20
18 16 12 2 2 255 1 2 3 12 16 16 9 11 12 24
19 17 2 1 255 2 3 4 13 26 12 9 12 19 22 18
2 2 255 1 1 3 5 10 11 15 12 10 6 6 3 2
1 255 1 2 4 8 9 12 11 13 11 9 8 4 1 1
255 1 1 2 2 3 4 3 6 5 4 1 0 1 1 255
2 3 27 27 50 55 55 36 39 39 18 2 1 1 255 1
1 158 181 207 181 176 153 153 94 12 3 255 1 1 1 2
16 37 43 38 38 29 23 1 1 0 255 0 1 0 1 1
22 25 25 25 11 3 1 1 1 255 2 1 2 3 11 30
30 26 26 17 3 1 0 1 1 1 1 0 3 3 1 1
1 1 2 32 138 160 117 112 114 114 76 4 2 1 255 4
12 76 76 69 41 41 58 91 95 91 2 2 1 255 1 2
16 22 40 43 43 43 24 12 4 3 1 255 1 1 3 4
6 19 19 11 9 3 2 1 1 1 255 0 3 3 26 27
33 33 33 12 6 3 3 2 255 1 2 2 8 17 12 17
19 13 10 4 2 0 0 255 0 0 2 4 6 5 6 8
9 6 4 3 1 0 255 1 1 3 12 23 45 46 34 18
8 2 1 255 2 2 2 5 19 32 32 32 32 32 30 24
3 1 255 1 1 1 10 11 13 11 13 22 32 32 5 2
0 0 255 3 40 61 54 54 54 61 61 75 75 43 2 2
2 255 2 9 27 45 20 18 20 20 20 18 2 1 1 255
1 13 255 255 255 255 255 255 255 255 65 1 0 255 1 1
8 79 86 64 60 58 58 67 51 15 1 1 255 0 0 1
1 9 9 3 3 23 23 2 1 255 1 1 2 19 29 41
41 26 18 20 20 11 3 1 0 255 0 0 0 0 0 0
2 2 5 5 1 1 1 1 255 1 1 2 10 20 11 12
11 4 2 2 2 2 255 1 1 2 4 11 15 15 15 9
8 5 3 1 0 255 1 1 1 9 10 16 17 16 17 15
5 2 1 255 1 2 3 12 12 10 10 12 12 12 12 3
1 1 255 1 2 2 4 12 9 9 19 19 19 2 1 1
255 1 1 1 3 6 9 9 9 9 6 5 2 1 1 255
1 2 3 5 8 9 9 11 9 9 8 3 1 1 255 1
1 1 1 2 3 3 3 5 0 0 0 0 1 255 1 1
24 27 46 46 47 39 47 29 2 1 1 2 255 1 3 39
129 207 201 176 153 94 72 8 1 255 0 0 0 1 2 16
38 32 23 23 2 1 1 0 255 0 1 1 1 1 22 29
25 25 11 1 1 1 1 255 2 1 2 2 8 30 26 17
16 1 0 1 1 1 1 2 1 1 2 2 1 1 1 1
1 23 117 147 117 109 109 103 33 2 2 1 255 1 6 68
72 71 58 59 73 85 85 45 2 1 1 255 1 1 16 22
30 43 44 43 23 8 4 3 1 255 2 1 3 3 3 8
9 9 3 3 1 1 1 0 255 0 1 3 15 22 22 19
13 4 3 3 1 2 255 2 1 1 2 8 11 19 19 10
4 2 0 0 0 255 0 0 1 4 6 6 8 9 9 5
3 0 0 0 255 1 1 2 8 18 24 37 32 12 4 2
0 255 2 2 2 4 23 32 31 31 31 33 24 4 1 1
255 2 2 1 2 10 13 15 22 22 17 9 1 1 0 0
255 1 17 40 53 54 54 61 61 86 61 2 1 0 0 255
1 2 9 9 12 13 18 20 20 3 2 1 0 255 0 2
60 255 255 255 255 255 255 216 16 1 0 255 1 1 1 18
45 45 44 44 43 51 15 1 1 1 255 0 0 1 1 1
3 3 3 22 1 1 1 255 1 1 2 3 27 37 37 26
18 20 20 20 2 1 1 255 1 1 1 0 2 0 1 0
1 0 1 1 1 0 255 1 1 2 2 11 5 5 4 3
2 2 2 2 255 2 1 2 3 5 6 6 6 8 8 4
2 1 0 255 1 1 1 4 10 15 17 15 5 5 2 1
0 255 0 0 0 1 6 8 10 30 15 12 6 2 1 1
255 1 1 1 2 2 8 9 9 19 3 2 1 1 255 0
1 1 2 4 6 8 9 6 5 4 2 3 1 255 1 2
3 4 4 9 11 12 9 9 4 2 1 1 255 1 1 0
1 2 3 3 3 2 1 0 1 1 1 255 1 1 2 26
41 41 41 39 39 3 1 1 1 2 255 1 1 6 39 129
136 136 78 72 8 2 1 255 0 0 0 1 1 1 2 2
2 1 1 1 1 1 255 1 1 1 1 1 2 25 11 9
1 1 1 0 1 255 1 1 1 1 2 6 16 4 1 0
0 1 1 2 2 2 1 1 2 2 1 1 1 1 0 1
32 107 107 107 103 33 2 2 2 1 255 1 4 6 68 68
71 91 91 85 45 3 1 0 0 255 1 2 2 16 23 30
43 43 8 4 3 2 1 255 2 1 1 2 2 3 3 3
3 1 0 0 0 0 255 0 1 1 3 8 11 11 4 3
2 2 1 1 255 0 0 1 2 3 5 10 9 4 2 0
0 0 0 255 0 1 1 2 4 5 6 8 3 3 3 0
2 0 255 1 1 0 2 8 8 8 8 4 2 2 1 255
1 1 1 1 4 23 19 11 9 9 4 1 2 2 255 2
2 1 1 1 10 11 15 9 6 3 1 1 1 0 255 0
2 17 40 54 54 61 86 86 31 2 1 1 2 255 1 1
1 1 6 12 12 2 2 2 1 1 0 255 0 2 3 60
255 255 255 255 216 20 4 1 0 255 1 1 1 1 11 18
43 27 13 13 3 1 1 1 255 1 1 1 1 1 2 3
3 15 2 1 1 255 1 0 1 1 3 27 34 16 15 15
15 2 1 1 1 255 1 1 0 0 0 0 1 1 1 1
0 1 1 1 255 1 1 2 2 3 4 3 1 1 1 1
0 1 255 0 0 1 1 2 5 4 4 4 4 3 2 1
0 255 0 0 1 2 4 5 5 5 4 2 2 0 0 255
0 1 0 1 1 5 5 15 10 3 1 1 1 1 255 1
1 1 1 1 2 2 3 3 2 2 1 1 255 0 1 1
2 2 2 3 5 4 2 1 1 1 0 255 0 0 2 3
3 4 5 9 9 2 1 1 1 1 255 1 1 1 1 1
1 2 2 2 1 0 1 1 1 255 1 0 0 2 4 4
4 10 3 1 0 1 1 1 255 0 0 2 1 3 16 16
4 2 1 2 0 255 0 0 0 1 1 1 0 0 1 1
1 1 1 2 255 1 1 2 1 1 1 1 1 1 1 1
1 1 1 255 0 1 1 1 1 1 2 1 0 0 1 1
2 2 2 2 1 1 1 1 1 1 1 1 1 1 1 4
6 6 3 1 1 1 2 1 255 1 1 4 6 46 46 64
64 40 3 1 0 0 0 255 1 2 2 2 3 10 10 5
2 2 2 1 0 255 2 2 1 1 1 2 2 2 1 0
0 0 0 0 255 1 1 1 2 2 2 1 2 2 1 1
1 1 255 0 0 0 1 2 3 4 1 1 1 0 1 0
0 255 1 1 1 1 2 3 3 3 2 0 1 0 2 2
255 1 1 0 2 2 2 0 1 1 1 1 1 255 1 1
1 0 1 2 2 4 4 2 1 1 2 2 255 2 2 0
0 0 1 1 1 3 1 2 1 1 1 1 255 0 0 2
2 38 40 54 54 31 3 2 1 0 0 255 1 1 1 1
2 2 1 1 1 1 1 1 0 255 0 1 2 3 4 10
10 9 6 4 3 1 0 255 0 3 1 1 1 1 2 2
2 1 3 1 1 1 255 1 1 1 1 2 2 2 2 2
2 1 1 255 0 0 0 1 1 2 2 8 8 2 2 2
1 1 1 255 1 1 1 0 0 0 1 0 1 0 0 1
0 1 255 1 1 1 1 2 3 2 1 1 1 0 0 0
255 1 0 0 0 1 1 2 2 2 2 1 1 1 1 255
0 0 1 1 2 3 2 2 2 2 2 0 0 255 1 1
1 1 1 1 1 2 2 1 1 1 2 2 255 1 1 1
0 0 0 0 2 2 2 2 1 0 255 0 1 1 2 2
2 1 1 1 1 1 0 0 1 255 0 0 3 3 3 3
4 3 1 2 1 1 0 1 255 1 2 1 0 0 0 1
1 2 2 1 1 1 2 255 1 1 0 1 1 1 1 1
0 0 0 1 1 1 255 0 0 0 1 1 1 1 1 1
1 2 1 255 0 1 1 1 1 0 0 0 1 1 1 2
2 2 255 0 0 2 1 1 1 1 1 1 1 1 1 0
0 255 0 0 1 0 1 1 1 1 0 0 1 2 2 2
2 1 1 0 1 1 1 1 1 1 1 1 1 2 2 0
0 0 1 1 1 1 255 0 1 1 1 1 2 3 3 3
1 1 1 2 1 255 0 2 0 1 1 2 1 1 0 0
0 1 0 255 1 2 1 1 1 1 1 1 1 0 0 1
1 1 255 1 1 1 1 1 1 1 1 1 1 0 0 0
255 0 0 0 0 1 1 0 0 0 0 0 1 0 0 255
1 1 1 1 1 1 1 1 1 0 0 0 1 1 255 0
1 0 2 0 1 0 1 0 0 0 1 255 1 1 1 0
1 2 2 2 1 1 1 1 2 0 255 1 1 1 1 0
0 0 1 1 1 2 2 2 1 1 255 3 0 1 1 1
1 1 2 1 1 1 1 2 2 255 1 1 1 1 2 1
1 1 1 1 2 2 0 255 0 1 2 2 1 2 3 3
3 1 1 1 0 255 0 1 1 1 1 1 1 1 1 1
1 1 1 1 255 1 1 1 1 1 1 1 0 0 2 2
2 255 0 0 0 1 1 1 1 0 0 1 1 1 1 1
1 255 1 2 1 0 0 0 1 1 1 1 1 1 1 1
255 1 1 1 1 2 2 1 1 1 1 0 0 0 255 0
0 1 1 0 0 1 1 1 1 1 1 1 1 255 0 0
0 1 2 2 1 1 1 1 1 1 1 255 1 1 1 1
1 1 1 1 1 1 1 1 1 2 255 1 1 1 0 0
0 0 1 1 1 0 0 0 255 0 1 0 1 1 1 1
0 0 0 0 0 0 1 255 0 0 3 3 3 2 1 1
1 1 1 1 1 1 255 2 2 1 0 0 0 1 1 1
2 1 1 1 2 255 0 0 0 0 1 1 1 0 0 0
1 1 1 1 255 1 0 0 1 1 1 1 1 1 0 0
1 255 1 1 1 1 1 1 0 0 0 1 1 2 2 2
255 0 0 0 0 0 1 1 1 1 1 1 1 1 1 255
1 1 1 0 1 1 2 1 1 1 2 2 2 1 0 1
0 0 1 1 1 2 2 1 1 2 2 2 2 1 0 1
1 1 1 1 255 1 1 1 1 1 1 1 2 2 0 0
0 1 2 255 0 0 0 0 0 1 1 0 0 0 0 1
0 255 0 1 1 1 1 0 0 0 0 0 1 1 1 1
255 1 1 1 1 1 1 1 1 0 0 0 0 1 255 1
0 0 0 0 0 0 0 0 1 1 1 1 1 255 2 2
1 1 0 0 0 1 0 0 0 0 1 1 255 1 1 1
1 0 0 0 1 0 0 0 0 255 1 1 1 1 1 2
1 1 0 1 1 1 0 0 255 0 0 1 1 0 0 0
1 1 1 1 1 2 1 2 255 2 1 1 0 0 1 0
1 1 1 1 1 1 1 255 1 1 1 2 2 2 1 1
1 1 2 2 1 255 0 1 2 1 1 1 2 3 2 1
1 1 0 255 0 1 2 2 1 1 1 1 1 1 0 0
1 1 255 1 1 1 1 1 0 1 0 1 2 2 1 255
0 255 255 255 255 255 255 255 255 255 255 255 255 255 255 255
255 255 255 255 255 255 255 255 255 255 255 255 255 255 255 255
255 255 255 255 255 255 255 255 255 255 255 255 255 255 255 255
255 255 255 255 255 255 255 255 255 255 255 255 255 255 255 255
255 255 255 255 255 255 255 255 255 255 255 255 255 255 255 255
255 255 255 255 255 255 255 255 255 255 255 255 255 255 255 255
255 255 255 255 255 255 255 255 255 255 255 255 255 255 255 255
255 255 255 255 255 255 255 255 255 255 255 255 255 255 255 255
255 255 255 255 255 255 255 255 255 255 255 255 255 255 255 255
255 255 255 255 255 255 255 255 255 255 255 255 255 255 255 255
255 255 255 255 255 255 255 255 255 255 255 255 255 255 255 255
255 255 255 255 255 255 255 255 255 255 255 255 255 255 255 255
255 255 255 255 255 255 255 255 255 255 255 255 255 255 255 255
255 255 255 255 255 255 255 255 255 255 255 255 255 255 255 255
255 255 255 255 255 255 255 255 255 255 255 255 255 255 255 255
255 255 255 255 255 255 255 255 255 255 255 255 255 255 255 255
255 255 255 255 255 255 255 255 255 255 255 255 255 255 255 255
255 255 255 255 255 255 255 255 255 255 255 255 255 255 255 255
255 255 255 255 255 255 255 255 255 255 255 255 255 255 255 255
255 255 255 255 255 255 255 255 255 255 255 255 255 255 255 255
255 255 255 255 255 255 255 255 255 255 255 255 255 255 255 255
255 255 255 255 255 255 255 255 255 255 255 255 255 255 255 255
255 255 255 255 255 255 255 255 255 255 255 255 255 255 255 255
255 255 255 255 255 255 255 255 255 255 255 255 255 255 255 255
255 255 255 255 255 255 255 255 255 255 255 255 255 255 255 255
255 255 255 255 255 255 255 255 255 255 255 255 255 255 255 255
255 255 255 255 255 255 255 255 255 255 255 255 255 255 255 255
255 255 255 255 255 255 255 255 255 255 255 255 255 255 255 1
0 0 0 0 0 0 0 0 0 1 1 1 0 255 0 1
0 0 0 1 1 1 0 2 2 2 2 1 255 1 1 1
1 1 1 1 1 2 1 0 0 1 255 1 1 1 1 1
1 1 1 1 1 1 1 0 0 255 0 0 0 0 0 0
1 1 1 1 1 1 1 255 1 1 1 1 1 2 2 2
1 1 1 1 1 1 255 1 1 2 0 0 0 1 1 1
1 1 1 1 255 0 0 0 1 2 2 2 1 0 0 1
1 1 1 255 1 0 0 1 1 0 0 0 1 1 1 1
1 1 255 1 1 1 1 0 0 1 1 1 0 1 0 0
0 255 0 0 0 0 1 1 1 1 1 1 1 1 2 2
255 1 1 1 1 0 1 1 1 1 0 0 0 255 0 0
0 0 0 0 0 0 0 1 1 0 0 1 255 1 0 0
0 0 0 1 1 1 1 1 1 1 1 255 2 2 2 2
1 0 1 1 1 1 1 2 2 2 1 1 2 2 2 2
2 1 2 1 2 2 3 3 3 2 1 2 1 1 1 1
255 1 1 1 1 1 1 1 1 1 0 0 1 1 1 255
0 1 1 1 1 2 2 1 0 0 0 0 0 255 0 0
1 0 0 0 0 1 0 1 1 1 1 2 255 2 2 1
1 1 1 1 0 1 1 1 1 1 255 1 1 1 1 1
0 0 0 0 2 1 1 1 1 255 2 1 1 1 0 1
1 2 1 0 0 1 1 1 255 1 1 1 1 1 1 1
1 1 0 1 2 255 2 2 1 1 1 0 0 0 1 1
1 0 0 0 255 1 1 1 1 1 1 0 0 1 1 1
0 1 1 1 255 1 1 1 1 1 0 1 1 1 0 0
0 1 0 255 1 1 1 1 1 2 0 0 0 0 1 1
1 255 1 1 1 1 2 2 3 3 2 0 1 1 1 255
1 2 1 2 1 1 1 2 1 1 0 0 0 0 255 0
0 1 0 1 1 1 1 1 2 2 2 255 1 1 1 0
0 0 0 1 1 1 1 2 1 0 0 255 1 1 0 0
1 3 4 2 2 2 2 2 2 1 255 1 1 1 1 1
1 1 3 3 1 0 0 1 255 0 0 1 1 1 1 1
1 2 1 1 1 0 0 255 1 1 1 1 2 2 2 1
1 1 1 1 1 255 1 1 1 0 0 1 2 2 2 1
1 1 1 1 255 0 2 2 0 0 0 0 1 2 2 2
1 0 255 0 0 0 1 2 2 2 2 1 1 1 1 1
2 255 1 0 0 1 1 1 0 0 0 1 1 1 1 1
255 1 1 1 1 1 0 1 1 1 1 1 0 0 0 255
0 0 0 0 1 2 2 2 1 1 0 1 2 2 255 1
1 1 0 0 0 0 0 1 0 1 0 255 0 0 0 0
0 0 0 1 1 1 2 1 1 1 255 1 1 1 1 0
0 1 1 1 1 1 0 0 0 255 1 2 2 2 1 1
1 1 1 1 0 1 2 2 1 1 2 2 2 2 2 2
1 1 1 2 2 2 2 2 2 2 1 1 1 1 255 0
1 1 2 2 1 0 0 1 1 1 1 1 0 255 0 1
1 1 2 5 5 2 1 0 0 0 0 255 1 0 0 0
1 1 1 1 1 1 0 1 1 1 255 1 1 0 1 1
1 1 0 1 1 1 1 1 255 1 1 1 1 2 1 1
2 2 2 0 0 0 1 255 0 0 0 1 1 1 2 2
2 2 1 1 1 1 255 1 1 1 1 2 2 2 1 0
0 0 2 255 2 2 1 1 1 0 0 0 1 1 1 1
1 1 255 1 2 2 1 1 1 0 0 1 1 1 0 1
1 1 255 1 1 1 1 1 1 1 1 0 0 0 1 0
0 255 1 1 1 0 0 2 1 1 1 0 0 0 1 255
1 1 2 4 5 20 50 50 3 0 0 1 1 255 1 1
1 1 1 2 2 2 2 1 1 0 0 0 255 0 0 1
1 1 2 2 4 4 3 1 1 255 0 0 1 0 0 0
1 2 2 2 1 1 1 0 0 255 1 1 1 1 9 24
24 18 3 2 2 1 1 0 255 1 2 1 1 5 31 43
31 26 3 1 1 1 255 1 1 1 1 1 1 4 4 4
3 2 1 0 0 255 1 1 3 3 16 22 16 2 2 6
3 1 1 255 1 1 1 0 0 4 9 24 24 2 1 1
1 1 255 0 2 1 1 0 0 2 2 1 1 1 1 0
255 1 1 1 1 1 2 2 2 2 1 1 1 1 1 255
1 0 1 0 1 1 1 1 1 1 0 1 1 1 255 1
1 2 1 2 2 3 2 2 2 1 0 0 1 255 1 0
2 0 2 2 2 2 2 1 0 0 0 1 255 2 1 0
0 0 0 0 1 1 0 1 0 255 0 0 1 0 0 1
0 1 1 1 0 0 1 1 255 0 0 0 1 0 1 2
3 2 1 1 0 0 1 255 1 1 1 1 1 2 2 1
1 1 0 0 1 2 2 1 2 2 2 2 2 2 2 1
1 1 2 2 1 1 2 2 2 1 1 0 255 0 1 2
2 2 1 1 1 1 1 1 1 1 0 255 0 1 1 2
8 10 40 40 2 0 0 0 1 255 1 0 0 0 1 2
2 2 1 1 0 1 1 1 255 1 1 0 1 1 2 2
1 1 1 1 1 0 255 1 1 1 1 3 9 9 9 3
3 1 1 1 1 255 0 0 0 1 1 1 1 2 2 1
1 1 1 1 255 1 1 1 1 2 2 2 2 1 0 0
2 255 2 1 1 0 0 0 0 0 1 1 1 1 1 0
255 1 2 2 1 1 1 2 2 3 2 2 2 2 2 2
255 1 0 1 1 1 1 1 0 0 0 1 1 1 1 255
1 1 1 0 1 2 2 4 1 1 0 0 0 255 1 1
4 8 78 95 85 88 85 6 0 0 1 255 1 1 1 2
30 59 80 80 61 31 4 2 1 1 255 1 0 1 1 9
82 133 163 164 10 3 2 255 0 0 1 1 2 3 9 9
5 5 5 4 1 0 1 255 1 1 1 5 119 121 119 121
97 60 2 1 1 0 255 2 3 10 11 255 255 255 255 255
218 3 2 2 255 1 1 1 4 40 255 255 255 255 252 4
2 0 1 255 1 1 3 5 40 255 255 255 255 255 17 1
1 255 2 1 1 1 9 129 255 255 231 88 6 2 1 1
255 0 0 0 2 3 17 17 17 8 2 1 1 0 255 1
1 1 1 1 2 5 15 15 3 1 2 1 2 255 1 0
1 1 1 2 26 41 41 2 1 0 1 1 255 1 1 2
1 2 4 6 16 16 2 2 2 0 1 255 2 1 2 2
5 8 20 8 3 2 0 1 0 1 255 1 0 0 0 1
2 1 1 1 0 1 0 255 0 0 1 1 1 1 1 1
1 1 1 1 2 1 255 1 0 0 1 2 3 3 11 11
2 1 1 1 1 255 0 0 0 1 1 2 1 1 1 1
0 0 1 2 1 1 1 1 2 2 2 2 2 1 1 1
1 2 1 2 2 3 2 2 1 0 255 0 1 1 1 1
18 18 18 2 1 1 1 0 0 255 1 2 2 18 255 255
255 255 235 9 1 0 0 255 1 1 0 1 1 2 10 10
1 1 0 1 1 1 255 0 0 0 2 3 23 23 2 2
2 2 1 0 255 0 1 1 3 11 19 33 33 38 25 3
1 1 0 255 0 0 0 0 0 2 3 2 2 2 2 1
1 1 255 1 1 1 2 3 8 8 2 2 0 0 0 255
1 1 1 1 1 1 1 1 1 1 1 1 1 1 255 2
2 2 2 1 2 16 37 64 37 2 1 1 2 2 255 1
0 0 1 1 1 5 1 1 1 1 2 2 2 255 2 1
2 2 3 10 12 8 4 3 1 1 1 255 1 5 8 78
78 95 89 89 89 88 5 1 1 255 0 0 2 59 60 83
98 98 80 76 31 4 2 1 255 1 1 1 9 225 225 225
225 241 241 10 3 255 0 0 1 2 3 11 11 9 10 10
10 9 4 2 1 255 1 1 5 138 153 133 121 133 140 125
60 2 1 1 255 3 10 11 255 255 255 255 255 255 255 218
3 2 255 1 1 2 40 255 255 255 255 255 255 255 3 2
1 255 1 1 4 40 255 255 255 255 255 255 255 16 2 255
2 1 2 9 129 223 255 255 255 255 88 6 2 2 255 1
0 1 3 17 59 108 71 71 18 1 1 1 255 1 1 1
2 5 16 27 27 29 26 17 2 2 2 255 2 0 0 0
1 31 65 65 65 62 5 1 0 0 255 1 1 2 2 8
16 23 23 32 16 3 2 0 1 255 1 2 2 8 8 20
27 27 13 2 2 1 1 1 255 0 0 0 2 11 4 3
1 1 0 0 1 255 1 1 1 2 2 2 11 1 1 1
2 1 1 1 255 1 1 1 2 2 4 11 16 30 5 2
1 1 2 255 0 0 0 1 1 1 1 1 1 1 0 0
1 1 2 1 1 1 2 2 2 2 2 2 2 2 1 2
2 3 2 2 2 2 2 2 255 2 2 1 2 5 22 25
18 18 11 1 1 0 1 255 2 3 18 255 255 255 255 255
255 235 9 1 0 255 1 1 2 1 3 13 18 22 12 2
1 1 1 1 255 1 1 2 3 27 37 52 23 8 3 3
0 0 255 1 1 2 12 19 30 38 38 38 32 18 3 1
0 255 0 0 0 1 0 2 4 3 3 1 1 1 1 1
255 2 1 2 2 17 59 62 67 3 1 0 0 255 1 1
1 0 1 1 2 2 1 1 1 1 1 2 255 2 2 2
2 2 59 64 64 64 57 46 3 2 1 1 255 1 0 0
1 9 16 16 6 3 1 1 2 3 3 255 2 2 2 4
10 11 12 9 8 3 1 1 0 255 3 5 66 96 96 96
89 89 89 104 43 5 1 255 0 0 33 64 64 83 98 83
94 62 61 8 2 1 255 1 1 5 225 255 228 225 227 241
255 199 6 255 1 1 1 4 11 11 11 9 11 25 11 9
6 2 1 255 2 3 138 158 153 121 121 140 165 165 94 2
1 1 255 3 17 255 255 255 255 255 255 255 255 255 89 2
255 1 2 4 255 255 255 255 255 255 255 255 255 3 2 255
1 1 24 255 255 255 255 255 255 255 255 53 4 255 2 1
2 34 214 223 255 255 255 255 248 29 4 2 255 2 0 3
13 39 59 71 71 88 75 13 3 1 255 0 0 2 5 25
25 25 26 26 27 27 9 2 2 255 2 1 1 2 31 47
72 58 98 83 62 5 0 0 255 1 1 2 8 24 24 24
29 32 60 60 3 1 1 255 2 2 3 11 11 20 27 27
32 10 3 1 1 1 255 0 1 1 11 12 12 12 12 1
1 1 1 255 1 1 1 1 2 11 19 11 9 1 1 1
0 1 255 1 1 2 2 4 9 12 15 15 15 2 1 1
1 255 0 0 0 0 0 1 1 1 1 1 0 1 1 1
1 1 1 1 2 2 2 2 3 2 2 3 3 3 3 4
4 2 2 2 2 2 255 2 2 2 5 13 16 16 10 10
18 2 1 0 1 255 2 2 215 255 255 255 255 255 255 255
96 1 0 255 1 1 2 2 18 18 13 13 16 10 2 1
1 1 255 1 1 2 10 25 37 80 75 69 8 2 1 1
255 0 1 6 12 12 20 30 57 55 44 32 8 3 1 255
0 0 0 1 2 2 5 4 3 3 1 0 0 1 255 2
1 2 4 55 65 67 72 55 2 2 1 255 1 1 1 1
1 1 5 9 6 5 2 1 1 2 255 1 1 2 2 58
62 71 72 73 66 57 3 2 2 1 255 1 1 2 9 33
73 69 23 5 1 0 0 2 2 255 1 2 2 6 11 11
11 9 8 3 1 1 1 255 3 31 66 98 107 133 109 109
86 104 43 8 1 255 0 0 51 64 64 72 67 40 41 94
62 5 1 0 255 1 1 59 255 255 227 196 227 241 255 246
54 255 1 1 2 4 9 9 10 11 11 27 11 9 5 1
0 255 3 13 138 172 172 146 133 158 158 146 111 5 2 1
255 3 17 255 255 255 255 255 255 255 255 255 255 2 255 1
3 31 255 255 255 255 255 255 255 255 255 3 2 255 1 1
25 255 255 255 255 255 255 255 255 180 4 255 2 1 6 122
217 255 255 255 255 255 251 75 4 2 255 2 2 3 32 59
67 51 67 73 73 18 3 1 255 0 0 2 4 25 25 23
23 25 27 27 9 2 2 255 2 1 1 3 72 72 72 58
62 79 62 5 1 1 255 1 1 3 9 24 15 24 15 40
60 60 5 1 1 255 1 2 3 11 11 20 20 13 27 13
10 2 1 1 255 0 1 2 12 12 5 8 9 3 2 1
1 255 1 1 1 1 3 11 19 11 16 9 3 1 1 1
255 2 2 2 2 9 12 12 13 13 8 4 1 1 1 255
0 0 0 0 0 1 1 2 2 0 0 0 1 0 1 1
2 2 2 2 2 2 3 2 2 2 3 3 6 10 4 2
1 1 2 1 255 1 2 5 23 16 16 16 19 19 19 16
2 1 1 255 1 2 236 255 255 255 255 255 255 255 209 1
1 255 1 0 1 6 13 13 13 13 16 16 4 2 1 1
255 1 1 3 13 25 27 54 69 55 10 1 1 0 255 0
1 6 23 23 23 26 30 44 44 37 11 3 1 255 0 1
1 1 2 3 4 4 4 3 1 0 0 1 255 1 1 2
15 55 65 67 75 58 2 2 1 255 2 2 1 1 1 1
2 10 10 5 2 2 1 1 255 1 1 1 4 58 62 59
55 51 51 40 5 2 1 1 255 1 1 2 33 73 90 83
69 12 3 0 0 1 1 255 1 1 2 6 10 10 10 9
9 4 1 1 1 255 4 36 72 124 125 133 107 94 72 101
43 8 1 255 1 3 51 61 61 52 62 47 62 91 62 40
1 1 255 1 1 85 255 255 230 201 204 220 255 237 58 255
1 2 2 4 8 9 10 10 11 17 18 11 5 1 0 255
3 15 117 153 153 149 125 149 158 158 146 47 1 1 255 2
12 255 255 255 255 255 255 255 255 255 255 1 255 0 2 31
255 255 255 255 255 255 255 255 255 3 2 255 1 2 40 255
255 255 255 255 255 255 255 180 3 255 1 3 16 122 217 255
255 255 255 255 251 75 4 2 255 2 1 3 32 47 67 51
53 73 73 29 2 1 255 0 0 2 3 25 25 18 18 18
29 26 4 1 1 255 1 1 1 3 72 73 79 58 58 58
54 2 1 1 255 1 1 2 9 19 19 27 29 40 69 47
5 1 1 255 1 2 3 24 24 24 12 12 13 13 3 2
1 1 255 1 1 2 12 12 5 8 9 3 2 2 1 255
0 1 1 2 3 8 8 8 5 5 1 1 0 1 255 2
2 2 2 10 12 12 8 6 6 5 0 0 1 255 0 0
1 1 1 1 2 1 2 1 2 1 1 0 2 1 2 1
3 2 1 2 2 2 2 3 4 5 8 10 9 2 1 2
1 1 255 1 2 9 23 16 17 17 17 13 13 9 2 1
1 255 1 4 236 255 255 255 255 255 255 255 209 1 0 255
0 0 1 6 15 13 13 13 13 10 3 2 1 1 255 1
1 2 13 27 55 55 71 54 17 1 0 0 255 0 1 3
23 23 23 27 44 44 45 44 13 3 1 255 1 1 1 1
6 6 6 5 5 3 1 0 0 1 255 1 1 2 4 22
64 80 80 58 2 2 1 255 2 2 1 1 1 1 1 5
5 4 2 2 1 1 255 1 1 1 4 36 58 60 58 51
45 40 3 1 1 1 255 1 1 2 8 33 83 69 60 12
3 1 1 1 1 255 1 1 2 5 9 10 12 13 12 4
2 2 2 255 3 36 80 104 124 125 94 66 89 89 30 2
1 255 1 3 47 61 64 52 59 59 59 91 44 5 1 1
255 1 1 85 255 255 230 211 211 237 255 248 58 255 2 2
2 2 4 9 10 10 11 15 23 18 5 2 0 255 0 13
112 132 153 167 167 167 158 147 101 47 2 1 255 1 3 255
255 255 255 255 255 255 255 255 171 1 255 1 2 9 255 255
255 255 255 255 255 255 255 3 0 255 1 2 40 255 255 255
255 255 255 255 255 19 2 255 1 2 6 46 255 255 255 255
255 255 255 38 2 1 255 1 0 1 20 67 81 60 60 73
73 29 2 1 255 1 0 0 3 12 23 18 17 18 29 25
2 1 1 255 1 0 0 1 24 72 79 60 58 57 24 1
1 1 255 1 1 2 2 9 36 36 36 40 47 26 2 1
0 255 1 2 3 16 24 19 16 12 9 3 3 1 1 1
255 2 0 2 12 12 2 2 3 3 2 1 1 255 1 1
1 1 2 3 5 8 11 11 3 2 1 1 255 2 2 2
2 8 12 12 8 8 6 5 1 1 1 255 0 1 1 1
1 1 2 1 1 1 2 1 1 1 1 1 1 1 3 2
1 1 2 2 2 2 2 1 5 3 1 1 1 2 1 2
255 1 1 8 12 12 12 17 23 19 13 4 2 1 1 255
1 1 94 255 255 255 255 255 255 209 5 1 0 255 0 0
1 3 10 13 13 13 9 3 2 2 1 1 255 1 1 3
18 27 55 54 41 41 4 1 0 0 255 0 1 2 12 27
29 31 31 31 30 24 9 2 0 255 0 1 1 2 6 6
6 6 6 2 1 1 1 1 255 0 0 1 4 17 52 76
76 58 2 1 1 255 2 1 1 1 1 1 1 1 1 2
2 2 1 0 255 1 1 1 1 6 60 61 60 41 41 33
1 1 0 1 255 1 0 0 2 8 31 41 41 4 3 2
1 1 1 255 0 0 0 3 8 10 11 13 6 2 2 1
0 255 2 5 44 89 124 95 95 94 94 89 23 2 1 255
1 2 34 64 81 64 64 64 64 80 62 4 1 1 255 1
1 10 150 255 239 227 220 237 255 237 5 255 1 1 2 2
4 9 12 9 8 9 17 15 2 2 1 255 0 2 81 117
123 149 123 149 119 119 79 2 1 1 255 1 2 146 255 255
255 255 255 255 255 255 16 2 255 1 1 2 112 255 255 255
255 255 255 255 174 2 0 255 1 2 2 125 255 255 255 255
255 255 33 2 1 255 1 1 1 6 68 255 255 255 255 255
80 6 1 1 255 0 0 0 2 47 53 59 59 60 37 3
2 1 255 1 0 0 2 3 12 12 11 11 25 25 2 2
1 255 0 0 0 1 8 50 89 89 57 54 1 1 1 1
255 1 1 1 2 4 39 39 39 36 26 3 1 0 0 255
1 1 1 16 16 19 16 17 9 3 2 1 1 1 255 1
0 0 2 8 3 3 3 2 1 1 0 255 1 1 1 1
1 3 5 3 5 1 1 0 1 2 255 2 2 1 1 2
8 24 16 9 5 3 1 1 1 255 1 1 1 0 0 1
1 0 0 1 1 1 1 2 2 1 1 1 2 2 1 1
1 2 2 2 2 2 2 2 1 1 1 2 1 1 255 1
1 1 8 10 12 17 17 15 9 4 1 1 0 255 1 0
4 129 255 255 255 255 255 116 2 0 1 255 1 1 1 2
6 13 13 9 3 2 2 1 0 1 255 1 0 1 8 15
18 30 17 4 2 1 1 1 255 1 1 2 3 26 32 32
32 30 20 13 2 0 0 255 1 1 2 2 3 4 6 4
2 1 1 1 2 1 255 1 1 1 2 4 17 51 52 2
1 1 1 255 1 1 1 1 1 1 1 1 2 2 2 0
0 0 255 1 1 1 1 1 6 36 39 39 39 3 1 2
0 1 255 1 0 0 2 2 2 2 2 2 1 1 0 1
1 255 0 0 0 1 3 8 8 6 2 1 1 1 0 255
0 2 5 44 89 95 97 79 79 23 3 2 2 255 2 2
1 34 64 73 64 64 51 51 9 1 0 0 255 0 0 1
10 150 239 231 231 255 248 19 2 255 1 1 1 1 2 8
13 12 8 9 6 3 1 1 1 255 0 2 3 112 123 125
172 192 119 101 3 1 1 1 255 0 2 5 170 255 255 255
255 255 255 86 3 2 255 1 1 1 2 112 255 255 255 255
255 174 3 2 0 255 0 2 2 1 125 255 255 255 255 33
2 1 0 255 1 1 1 1 2 68 230 239 230 80 6 1
1 1 255 0 0 0 1 2 47 50 57 57 3 2 0 0
255 1 0 0 1 2 2 6 6 6 6 3 2 2 1 255
0 0 0 1 2 8 20 20 1 1 1 1 1 1 255 1
1 1 2 2 4 36 16 6 3 2 2 0 1 255 2 1
1 1 9 10 10 9 3 0 1 0 1 1 255 1 1 1
1 2 3 3 3 0 0 0 0 255 0 1 1 1 1 3
3 3 2 1 1 0 0 0 255 2 1 1 1 2 2 9
16 9 3 1 1 1 1 255 1 1 1 0 0 0 1 0
0 0 1 1 2 2 1 0 1 1 2 2 1 1 1 1
1 1 1 2 1 1 1 1 1 2 2 1 255 0 0 1
2 8 8 8 9 9 4 3 1 1 0 255 0 0 0 2
129 255 255 255 116 3 1 1 1 255 1 1 1 1 2 2
2 2 2 2 2 1 0 1 255 1 1 2 2 3 4 4
3 2 2 1 1 1 255 1 1 0 2 4 26 29 29 20
9 2 2 2 2 255 2 2 2 2 1 1 1 2 2 2
1 2 1 1 255 1 1 1 1 1 1 1 1 1 2 1
1 255 1 0 0 0 1 1 1 1 1 1 0 0 1 0
255 0 1 1 1 1 2 3 8 8 3 2 1 2 1 1
255 0 0 0 0 1 1 1 1 1 1 0 0 1 1 255
0 0 0 1 1 1 1 1 1 0 0 0 0 255 1 2
3 8 20 81 95 79 22 3 2 2 2 255 2 1 1 1
3 64 64 50 38 9 1 0 0 0 255 0 0 1 1 3
72 206 231 231 19 2 1 255 1 1 1 1 1 2 8 9
8 5 3 1 1 1 1 255 0 1 2 3 114 118 114 119
67 3 1 1 1 1 255 1 2 2 5 170 255 255 255 255
86 3 2 1 255 1 1 1 1 1 10 255 255 172 60 0
0 0 0 255 0 0 0 0 0 1 2 6 6 2 1 1
0 255 1 1 1 1 1 5 5 5 2 2 1 1 1 1
255 0 0 1 1 0 0 1 2 2 2 2 0 1 255 1
0 1 1 2 2 2 2 2 1 2 2 2 1 255 0 0
0 0 1 2 2 1 1 1 0 1 1 2 255 1 1 1
1 1 2 2 2 1 1 0 0 1 1 255 1 1 1 1
1 3 1 1 0 0 0 0 1 2 255 1 1 1 1 1
2 2 2 0 0 1 1 255 0 1 1 3 2 2 2 1
1 1 1 0 0 0 255 1 1 1 1 1 2 1 2 2
2 1 1 0 0 255 1 1 1 1 0 0 0 0 0 1
1 2 2 2 1 1 1 1 4 3 2 1 1 1 1 1
2 2 2 2 1 1 1 1 1 1 255 1 0 0 1 1
2 2 3 1 1 1 1 1 1 255 1 1 1 2 2 1
1 2 3 2 2 1 1 255 1 1 1 1 1 1 1 1
1 1 1 1 1 1 255 0 0 1 0 1 1 3 1 1
1 1 1 1 255 1 0 0 0 2 3 4 4 4 3 2
2 2 1 255 2 1 2 1 1 1 0 1 0 2 0 1
0 1 255 1 1 1 1 1 1 1 1 2 2 1 1 255
1 1 1 1 1 1 1 1 2 2 1 0 1 1 255 1
1 1 1 1 1 1 1 1 2 2 2 2 1 0 255 0
0 0 0 2 2 2 1 2 1 0 0 1 1 255 1 0
1 1 1 1 1 1 1 0 0 1 1 255 1 2 2 3
3 2 2 2 2 2 2 2 2 255 1 1 0 0 0 2
2 2 2 1 0 0 0 1 255 1 1 1 1 1 1 3
2 3 2 2 0 255 1 0 0 0 1 1 1 1 2 1
1 1 1 1 1 255 1 1 0 0 0 1 0 1 1 1
1 0 0 1 255 1 1 2 2 3 3 9 9 4 2 2
2 1 255 1 1 1 0 1 2 2 2 1 1 1 0 1
1 255 1 0 0 0 0 0 0 1 1 1 1 1 0 255
1 2 2 1 1 2 2 2 1 1 0 1 2 2 255 0
0 0 1 0 0 0 1 1 1 0 0 0 255 0 1 1
1 1 1 2 2 1 0 1 1 1 1 255 1 0 0 1
1 2 1 1 1 1 1 2 1 2 255 2 1 1 1 1
1 1 1 1 1 0 0 1 1 255 1 1 1 1 1 1
1 1 0 0 0 0 1 1 255 2 1 1 0 1 1 1
1 0 0 0 1 255 0 0 0 2 2 2 0 0 0 1
1 1 0 0 255 1 1 1 1 1 1 0 1 1 1 1
1 0 0 255 1 1 1 1 0 0 0 1 1 1 1 1
1 1 0 0 1 1 3 2 2 1 1 1 2 2 2 2
1 1 1 2 2 1 1 1 255 1 1 1 1 1 1 1
1 1 1 1 1 1 1 255 0 2 2 1 0 0 0 1
1 2 1 1 1 255 1 1 0 0 1 0 1 1 1 1
1 1 1 1 255 1 1 1 0 0 0 2 1 1 1 1
0 1 255 1 0 0 0 1 1 1 1 1 2 2 2 2
1 255 1 1 1 1 1 1 1 1 0 1 0 1 1 1
255 1 1 1 1 1 1 1 1 1 2 1 1 255 0 1
1 1 1 1 0 1 2 2 2 1 1 1 255 1 1 1
0 0 0 0 0 0 2 0 0 1 1 0 255 0 0 0
0 1 1 1 1 0 0 0 0 1 1 255 1 1 1 1
1 1 1 1 0 0 0 1 1 255 2 2 2 2 1 1
1 2 1 1 1 1 0 255 0 1 1 0 0 1 1 1
1 1 1 1 1 1 255 1 1 2 1 1 0 1 1 1
1 1 0 255 2 0 1 0 1 0 0 0 1 0 0 0
0 1 0 255 0 0 0 0 0 0 0 1 1 1 1 1
1 1 255 1 1 1 1 1 1 1 1 1 1 1 0 0
255 1 1 1 1 1 1 1 1 0 1 1 1 1 1 255
1 1 0 0 0 1 0 0 0 0 0 1 1 255 1 2
2 1 1 1 1 2 1 1 0 1 1 1 255 0 0 0
0 0 0 0 1 1 1 1 1 1 255 1 1 1 1 0
1 1 1 1 1 1 1 1 1 255 1 1 0 0 0 1
1 1 0 1 1 2 1 2 255 1 0 1 1 1 0 0
0 1 1 1 1 1 1 255 1 2 2 1 1 1 1 1
0 0 0 1 1 1 255 2 2 0 0 1 1 1 0 0
0 0 1 255 1 0 0 0 0 0 0 0 0 0 1 1
1 1 255 1 1 1 1 1 1 0 1 0 1 1 1 0
0 255 1 1 0 0 0 0 0 0 2 1 1 1 1 0
0 0 2 2 255 255 255 255 255 255 255 255 255 255 255 255
255 255 255 255 255 255 255 255 255 255 255 255 255 255 255 255
255 255 255 255 255 255 255 255 255 255 255 255 255 255 255 255
255 255 255 255 255 255 255 255 255 255 255 255 255 255 255 255
255 255 255 255 255 255 255 255 255 255 255 255 255 255 255 255
255 255 255 255 255 255 255 255 255 255 255 255 255 255 255 255
255 255 255 255 255 255 255 255 255 255 255 255 255 255 255 255
255 255 255 255 255 255 255 255 255 255 255 255 255 255 255 255
255 255 255 255 255 255 255 255 255 255 255 255 255 255 255 255
255 255 255 255 255 255 255 255 255 255 255 255 255 255 255 255
255 255 255 255 255 255 255 255 255 255 255 255 255 255 255 255
255 255 255 255 255 255 255 255 255 255 255 255 255 255 255 255
255 255 255 255 255 255 255 255 255 255 255 255 255 255 255 255
255 255 255 255 255 255 255 255 255 255 255 255 255 255 255 255
255 255 255 255 255 255 255 255 255 255 255 255 255 255 255 255
255 255 255 255 255 255 255 255 255 255 255 255 255 255 255 255
255 255 255 255 255 255 255 255 255 255 255 255 255 255 255 255
255 255 255 255 255 255 255 255 255 255 255 255 255 255 255 255
255 255 255 255 255 255 255 255 255 255 255 255 255 255 255 255
255 255 255 255 255 255 255 255 255 255 255 255 255 255 255 255
255 255 255 255 255 255 255 255 255 255 255 255 255 255 255 255
255 255 255 255 255 255 255 255 255 255 255 255 255 255 255 255
255 255 255 255 255 255 255 255 255 255 255 255 255 255 255 255
255 255 255 255 255 255 255 255 255 255 255 255 255 255 255 255
255 255 255 255 255 255 255 255 255 255 255 255 255 255 255 255
255 255 255 255 255 255 255 255 255 255 255 255 255 255 255 255
255 255 255 255 255 255 255 255 255 255 255 255 255 255 255 255
255 255 255 255 255 255 255 255 255 255 255 255 255 255 255 255
255 255 1 2 2 2 1 1 2 2 1 1 1 1 2 2
1 1 1 1 255 1 1 1 1 1 1 1 1 1 1 1
0 2 1 255 1 2 2 1 1 1 0 1 0 1 1 1
1 255 2 1 2 0 1 0 1 1 0 0 0 0 1 1
255 2 2 1 1 0 0 0 1 0 0 0 0 0 255 1
0 1 1 1 1 1 1 1 1 0 0 1 1 255 0 1
1 1 1 1 1 1 0 1 1 1 2 1 255 1 0 0
0 1 1 0 1 1 1 1 1 255 2 2 2 2 2 2
2 0 1 0 1 1 1 1 255 1 1 1 1 1 1 0
0 0 1 0 1 0 1 1 255 0 0 0 0 1 1 1
0 0 1 1 1 1 1 255 1 0 1 1 1 1 0 1
1 1 1 1 1 255 2 2 2 2 1 1 1 1 1 1
1 1 1 255 0 1 1 1 1 2 2 2 1 1 1 1
1 2 255 2 0 0 0 0 0 0 0 0 0 1 0 255
0 0 1 1 1 0 0 1 0 0 0 1 1 1 1 255
0 0 2 2 1 0 0 0 0 0 0 1 1 0 255 0
2 2 1 1 1 1 1 1 1 0 0 0 255 1 1 1
0 1 1 1 1 1 1 1 1 1 1 255 1 1 1 2
2 2 1 0 0 0 1 1 1 255 1 1 1 1 1 1
1 1 0 1 1 1 1 1 255 1 1 1 1 1 0 0
0 2 1 1 0 0 255 1 1 1 0 0 1 1 1 1
1 1 1 1 0 255 2 1 0 0 1 1 1 0 0 0
0 1 1 1 255 0 0 0 1 1 1 1 1 1 1 1
1 1 1 255 1 1 2 1 0 0 1 1 1 0 0 1
1 1 255 1 1 1 1 1 1 1 1 0 0 0 0 255
0 0 0 1 1 1 1 0 0 0 0 1 1 1 255 0
0 1 1 1 1 1 1 1 1 1 1 1 1 255 1 1
0 0 0 0 1 0 2 1 2 0 2 0 1 0 1 1
2 2 1 1 1 2 2 2 2 1 1 2 2 2 1 1
1 2 255 2 1 1 1 1 0 0 1 1 1 1 0 2
1 255 1 1 1 1 1 2 2 1 0 1 2 2 1 255
2 1 2 1 1 1 1 1 0 0 0 1 2 2 255 2
2 0 0 0 1 1 1 0 0 0 0 0 255 0 0 0
0 1 1 2 2 1 1 0 0 0 1 255 1 2 2 2
2 1 1 1 1 1 1 1 1 1 255 1 0 0 1 1
1 0 0 1 1 1 1 255 2 1 2 1 1 0 2 2
3 0 1 1 2 2 255 1 1 1 2 1 1 0 0 0
1 1 1 0 1 0 255 0 0 0 0 1 1 1 1 1
1 1 1 1 1 255 1 0 0 0 1 1 1 1 1 1
1 1 1 255 0 2 0 2 2 4 5 2 2 1 1 1
0 255 0 1 1 2 2 2 2 2 1 0 0 0 1 2
255 1 1 0 0 0 0 0 0 0 0 1 0 255 0 0
0 1 2 1 1 1 1 0 0 1 1 1 1 255 0 0
2 1 1 0 0 0 0 0 0 1 1 1 255 0 1 2
1 1 1 1 1 1 0 0 0 0 255 1 1 1 1 1
1 1 1 1 0 0 0 1 1 255 0 1 1 1 1 1
1 1 0 1 1 1 1 255 1 1 1 1 1 2 2 1
1 0 1 1 1 1 255 2 2 1 1 1 0 2 1 1
0 0 0 0 255 1 2 2 2 1 1 1 1 1 1 1
1 1 1 255 1 1 0 0 1 1 0 0 0 1 1 1
1 1 255 1 1 1 2 0 1 1 1 1 1 1 1 1
0 255 0 0 0 2 2 3 9 1 1 1 0 1 1 1
255 0 1 1 2 2 2 2 2 1 0 0 0 255 0 0
1 2 2 2 2 1 0 0 2 1 1 1 255 0 1 1
1 1 1 1 1 1 1 1 1 1 1 255 1 1 1 1
0 0 1 1 2 1 1 0 2 1 1 1 1 1 2 2
1 1 1 2 2 1 1 2 2 2 2 2 2 1 1 2
255 2 2 2 1 0 0 0 0 1 0 2 2 2 1 255
1 1 1 2 2 3 2 2 0 1 1 1 1 255 2 1
1 1 1 1 1 2 0 0 0 1 2 2 255 1 1 0
1 0 1 1 1 1 1 1 0 0 255 0 0 0 1 1
2 5 5 3 1 1 0 0 0 255 1 1 2 2 2 2
2 2 2 1 1 1 1 1 255 1 1 1 2 1 2 1
1 1 1 1 1 255 1 1 1 1 1 2 9 10 10 3
2 2 2 2 255 1 1 2 2 2 1 0 1 1 1 1
0 0 0 0 255 2 0 0 0 2 1 1 1 1 1 1
1 0 0 255 1 0 0 0 0 1 1 1 1 1 1 1
1 255 1 1 1 2 5 51 51 36 6 2 1 1 0 255
0 0 0 0 1 2 4 4 4 0 0 0 0 1 255 1
1 0 1 1 1 2 0 0 0 1 0 255 0 0 0 0
1 1 1 1 1 1 1 1 1 2 1 255 0 0 0 0
0 0 0 1 1 0 0 0 1 1 255 1 1 2 2 2
3 17 15 2 1 0 0 0 255 0 1 1 1 1 1 3
2 1 0 0 0 1 1 255 1 1 1 1 2 2 2 1
1 1 1 1 1 255 0 0 1 1 2 2 5 5 2 2
1 1 1 0 255 1 1 2 1 2 2 2 2 1 0 0
0 0 255 1 1 2 2 1 1 1 2 2 2 1 0 1
1 255 1 1 0 0 1 1 0 0 0 0 0 0 1 1
255 1 2 1 2 1 2 2 2 2 1 1 1 1 0 255
1 1 0 2 3 47 47 19 8 1 0 1 0 1 255 1
1 2 15 13 15 13 6 2 1 1 1 255 1 1 1 2
2 2 6 2 2 2 2 2 1 1 255 1 1 1 1 1
1 2 2 2 1 1 1 2 1 255 1 1 1 0 1 1
1 2 1 1 0 0 0 1 2 1 1 1 2 2 1 2
2 2 1 1 2 2 2 2 2 2 2 2 0 1 255 1
1 2 1 1 0 2 2 1 1 2 1 1 1 255 1 2
1 4 4 6 6 8 2 2 2 1 1 255 0 0 1 1
2 2 2 2 2 2 1 2 1 1 255 0 0 0 1 1
1 2 2 3 2 1 1 1 255 1 1 1 2 2 16 32
22 26 22 9 1 0 0 255 0 0 2 2 9 60 85 117
85 17 2 2 1 1 255 1 1 0 1 2 3 2 3 2
2 1 1 255 0 1 1 1 1 9 137 137 137 112 98 3
2 1 255 0 1 2 1 2 1 1 3 3 2 1 0 0
0 0 255 0 0 0 2 3 5 8 5 3 1 1 1 0
0 255 1 0 0 1 2 2 2 1 1 1 1 1 1 255
0 1 2 20 194 245 230 230 199 58 2 1 0 255 0 0
0 1 1 4 5 6 6 3 1 0 0 1 255 0 0 0
2 2 2 2 2 1 0 1 0 255 0 0 0 0 1 2
3 3 1 1 0 0 1 1 0 255 1 1 0 1 2 2
1 4 2 1 1 1 1 1 255 1 1 2 2 20 20 25
25 17 3 1 0 1 255 1 1 1 2 2 6 8 3 2
0 0 0 0 1 255 1 1 1 1 1 2 10 10 6 3
1 1 0 255 0 0 1 2 5 23 41 64 69 51 2 1
1 1 255 2 2 2 1 2 2 4 9 10 1 1 1 1
255 0 0 2 0 2 1 13 17 13 2 1 1 1 1 255
1 1 1 1 1 2 2 2 2 0 1 0 1 1 255 0
0 1 1 1 6 6 6 2 1 1 1 1 1 255 1 1
2 3 121 255 255 255 255 3 3 1 0 1 255 2 2 2
17 57 59 59 59 34 2 1 1 255 1 1 1 1 2 8
12 12 12 6 3 2 1 0 255 2 1 1 1 2 10 59
95 60 2 1 2 2 2 255 1 1 1 0 1 1 1 2
2 2 0 0 0 1 1 1 3 3 2 2 2 2 2 2
1 1 2 81 109 109 100 51 2 2 1 2 255 1 1 1
1 2 142 189 249 150 15 3 1 1 1 255 2 2 2 8
66 255 255 255 229 8 2 1 1 255 0 0 1 2 3 15
18 17 15 5 2 2 1 1 255 0 0 0 1 1 2 5
5 5 3 2 1 1 255 1 1 2 3 32 46 68 41 33
22 16 9 0 0 255 0 0 2 9 60 117 117 117 104 87
17 2 2 1 255 1 1 1 2 9 87 87 87 51 8 2
1 255 0 1 1 1 9 178 179 255 255 255 255 98 3 1
255 0 1 1 1 2 2 24 39 24 4 1 0 0 0 0
255 1 2 2 3 8 8 11 11 11 3 1 1 1 1 255
2 0 1 1 5 17 13 10 2 1 1 1 1 255 1 2
20 243 255 255 255 255 255 199 58 1 0 255 0 0 0 1
4 105 235 255 255 26 6 1 1 1 255 0 0 2 3 3
2 2 8 8 1 1 0 255 0 0 0 0 1 1 3 3
3 1 1 1 1 1 1 255 1 0 0 0 0 2 3 11
8 3 1 1 1 0 255 0 1 2 27 31 27 23 25 19
15 3 1 1 255 1 1 0 1 2 6 9 8 3 1 0
1 1 1 255 1 1 0 0 1 10 12 12 22 6 5 2
1 255 1 1 1 5 23 64 64 69 71 71 51 2 1 1
255 2 1 1 1 9 9 19 24 24 10 1 1 1 255 0
0 0 1 2 17 22 25 25 29 2 2 2 2 255 1 1
1 1 2 2 2 2 3 2 1 0 1 1 255 0 0 1
2 5 10 10 16 9 2 1 0 1 1 255 1 2 3 121
255 255 255 255 255 255 3 1 1 1 255 2 2 5 80 93
80 93 97 97 34 1 1 255 1 1 1 1 6 12 22 22
22 29 9 3 1 1 255 1 1 1 1 10 59 96 100 95
58 3 2 1 1 255 1 0 0 0 1 1 1 6 6 2
0 0 0 0 0 1 1 3 0 2 2 2 1 1 1 2
81 109 132 132 129 100 51 2 2 2 255 1 1 1 1 142
189 255 255 180 146 15 1 1 1 255 2 2 13 66 255 255
255 255 255 229 3 1 1 255 1 0 1 3 15 23 22 17
17 17 5 1 1 1 255 0 1 0 1 2 9 9 18 18
10 3 1 1 255 1 1 3 4 46 75 75 39 22 22 31
15 1 0 255 0 1 5 27 68 69 105 105 94 89 87 10
1 1 255 2 1 1 9 65 123 111 123 112 91 2 1 255
0 1 1 2 159 223 255 255 255 255 255 255 9 2 255 1
1 1 2 2 15 25 51 51 38 4 1 0 1 1 255 1
2 4 8 23 34 23 24 24 20 3 1 1 0 255 0 0
2 5 20 22 22 22 10 3 1 1 1 255 2 4 183 243
255 255 255 255 255 255 83 1 0 255 1 1 1 2 105 235
255 255 255 255 26 2 1 1 255 0 0 2 3 3 2 2
3 9 5 1 1 255 1 1 1 1 1 2 1 0 1 3
3 1 1 1 1 255 1 1 1 1 2 3 6 8 8 1
1 1 0 0 255 0 2 4 31 31 23 23 26 26 26 13
3 1 255 1 1 0 0 2 2 2 3 3 2 1 1 1
1 255 1 0 0 0 2 15 20 2 2 3 3 2 0 255
1 1 3 16 72 91 58 58 58 64 51 16 2 2 255 2
2 1 2 9 12 23 24 30 16 1 1 1 255 0 0 1
1 3 17 24 25 32 32 19 2 2 2 255 0 0 1 1
2 3 26 26 11 8 1 0 1 1 255 0 1 1 2 4
12 12 18 11 8 1 1 1 1 255 0 1 22 255 255 255
255 255 255 255 43 3 1 1 255 2 2 47 103 93 65 65
60 58 38 1 1 255 1 1 0 1 12 26 19 13 13 29
29 9 2 1 255 2 1 1 1 50 96 104 116 100 58 27
1 0 1 255 0 0 0 2 2 1 0 0 2 2 1 1
1 0 0 0 1 1 0 1 1 1 1 2 2 31 102 140
196 207 207 167 83 29 2 2 255 1 1 1 40 181 211 229
249 207 150 86 1 1 1 255 1 1 23 255 255 255 255 255
255 255 33 1 1 255 0 0 1 6 15 20 20 18 24 24
24 2 1 0 255 0 1 1 2 3 6 3 5 10 10 8
1 0 255 1 1 3 6 36 58 68 30 19 30 36 20 3
0 255 0 1 12 69 103 69 66 53 73 89 87 37 3 1
255 1 1 1 36 102 131 123 136 136 136 5 2 255 1 1
2 4 223 255 255 255 255 255 255 255 93 3 255 1 1 2
2 3 17 39 58 51 40 24 1 1 1 2 255 2 2 5
10 34 38 38 31 27 24 3 1 2 1 255 0 1 2 5
31 38 31 26 16 4 2 1 1 255 2 4 183 243 255 255
243 243 255 255 187 1 0 255 1 0 1 3 105 229 255 255
255 255 85 6 2 1 255 0 1 2 2 3 2 2 2 3
3 2 1 255 1 1 1 1 1 2 1 0 1 3 5 2
1 1 1 255 1 1 1 1 6 6 6 6 3 1 2 1
1 0 255 0 1 5 31 31 23 23 26 26 26 19 3 1
255 1 1 0 0 2 2 2 2 4 2 2 1 1 1 255
0 1 1 2 11 11 10 2 2 3 3 2 2 255 2 2
3 22 107 114 107 58 93 93 41 16 4 2 255 2 1 0
0 9 25 25 25 30 17 2 1 1 255 0 0 1 5 6
25 45 32 32 25 19 2 1 2 255 1 0 2 1 2 3
10 13 11 8 1 1 0 1 255 1 1 2 4 5 9 12
12 10 6 2 1 1 1 255 0 1 47 255 255 255 255 255
255 255 43 2 1 1 255 1 2 58 71 58 60 65 65 125
58 1 1 255 1 1 1 1 19 26 19 23 25 38 25 12
2 2 255 1 0 1 1 52 96 96 91 91 58 27 1 1
0 255 0 1 1 2 2 0 0 0 0 1 1 1 1 1
1 1 1 1 1 1 1 1 1 1 3 62 103 172 196 172
167 158 129 29 2 1 255 1 0 1 72 211 230 229 199 186
164 117 2 1 1 255 1 2 47 255 255 255 255 255 255 255
65 2 1 255 0 0 2 6 17 25 25 33 41 41 24 2
1 0 255 0 1 1 5 5 3 0 0 1 10 2 0 0
255 1 1 2 12 22 39 39 39 31 41 37 18 3 1 255
0 1 12 69 69 68 52 66 89 122 89 43 3 2 255 1
0 1 81 90 108 111 136 136 47 8 2 255 1 1 2 4
159 255 255 255 255 255 255 255 95 3 255 1 1 2 2 3
17 34 39 50 39 24 1 1 1 2 255 1 1 8 15 29
34 34 24 19 12 1 1 2 2 255 0 1 1 2 31 48
47 34 22 2 1 2 2 255 2 4 181 209 223 223 192 243
255 255 187 1 0 255 1 1 1 2 100 217 255 255 255 255
85 3 1 1 255 0 1 2 2 3 2 2 2 2 3 2
1 255 1 0 1 1 1 1 1 0 0 1 1 1 1 1
1 255 1 1 1 3 11 11 9 6 2 0 0 1 1 1
255 1 2 5 16 33 38 33 38 32 32 19 3 1 255 1
1 0 0 2 8 2 1 1 2 2 1 0 1 255 1 1
1 2 11 15 18 9 3 3 2 2 2 255 1 1 3 22
76 76 65 58 60 60 40 12 3 3 255 2 1 1 1 3
24 26 24 17 6 2 1 1 255 0 0 1 4 6 13 25
25 25 24 19 2 0 0 255 0 0 1 2 2 13 26 37
11 2 1 0 0 0 255 1 1 2 3 5 9 12 9 8
6 2 1 1 1 255 1 1 47 255 255 255 255 255 255 255
25 2 0 0 255 1 3 58 71 58 65 87 96 103 58 1
1 255 1 1 1 1 19 26 26 26 26 41 26 12 2 1
255 2 0 1 1 30 103 108 108 116 65 22 2 1 1 255
1 1 1 2 0 0 0 0 0 1 1 1 0 0 1 1
1 1 1 1 1 1 3 3 4 62 102 140 151 167 170 167
111 11 2 1 255 0 0 0 72 196 230 243 255 248 176 117
2 1 1 255 1 2 47 255 255 255 255 255 255 255 65 2
1 255 1 1 2 5 12 18 33 39 47 29 17 4 1 0
255 0 0 1 5 6 6 0 0 10 10 1 1 1 255 2
1 2 12 22 36 36 41 41 41 36 17 4 1 255 0 1
4 59 102 90 66 94 118 122 88 37 2 1 255 0 0 1
81 93 108 131 137 137 46 8 2 255 1 1 2 4 104 239
255 255 255 255 255 255 93 1 255 1 1 1 1 3 22 30
34 44 44 19 2 1 1 2 255 1 1 3 10 16 17 26
26 18 6 1 1 2 2 255 1 1 1 4 15 31 33 32
8 1 0 0 1 255 1 2 67 187 243 223 192 187 255 255
100 1 0 255 0 0 1 2 30 157 217 234 255 197 8 3
1 1 255 0 0 0 0 1 1 2 1 2 1 0 0 255
1 0 1 1 1 1 3 4 3 1 1 1 1 1 1 255
1 1 1 3 6 9 6 6 3 1 0 1 2 2 255 1
1 5 31 39 38 33 38 32 22 19 1 0 255 0 0 0
0 8 12 12 4 1 1 0 0 0 1 255 1 1 1 1
8 11 16 9 3 2 2 2 2 255 1 1 2 8 76 76
79 65 79 60 40 4 3 3 255 2 1 1 1 2 13 26
24 17 6 3 2 2 255 1 1 1 4 6 13 25 25 24
22 16 2 1 1 255 1 1 1 2 2 4 13 23 18 2
1 1 1 0 255 1 1 1 3 6 9 10 6 6 5 2
2 2 1 255 1 1 4 255 255 255 255 255 255 207 6 2
0 0 255 1 2 45 58 111 115 103 103 96 27 1 0 255
1 1 1 1 4 13 30 26 26 25 20 2 1 1 255 0
0 1 2 13 58 82 82 73 58 2 2 2 2 255 1 1
1 1 0 0 0 1 1 1 1 1 0 0 1 1 1 1
1 1 1 2 2 2 2 51 91 151 172 172 215 181 111 8
2 2 255 2 0 1 16 174 230 255 255 248 164 13 2 1
1 255 1 1 17 255 255 255 255 255 255 255 18 1 1 255
1 1 2 2 12 18 29 33 33 17 6 1 1 1 255 0
0 0 1 5 26 13 16 13 1 1 1 1 255 2 1 1
2 13 22 47 41 41 32 18 11 1 1 255 0 0 1 24
59 90 102 118 128 104 51 3 2 1 255 1 0 1 3 90
122 128 122 47 8 2 1 255 1 1 1 2 24 161 255 255
255 255 255 124 6 1 255 1 1 1 1 1 17 22 37 39
37 4 2 1 1 1 255 1 1 1 5 15 15 17 13 10
2 1 1 2 2 255 0 0 0 2 5 18 25 8 1 1
0 1 1 255 1 1 2 119 223 223 255 255 255 143 3 1
0 255 1 1 1 2 3 30 111 157 111 8 3 2 1 1
255 0 0 0 1 1 1 2 2 1 1 0 1 255 1 1
1 1 1 1 2 2 0 0 1 1 1 0 1 255 1 0
1 2 3 5 9 6 6 2 0 1 1 2 255 1 1 2
16 31 33 30 15 15 13 1 1 1 255 0 0 0 0 2
2 2 1 0 0 0 1 1 1 255 1 1 0 0 2 13
16 5 3 1 2 2 2 255 1 0 1 3 8 65 71 65
60 20 3 3 3 1 255 1 2 2 2 2 10 15 15 6
3 3 2 1 255 1 1 1 1 2 6 8 24 22 20 12
2 1 1 255 1 1 1 1 2 4 4 18 3 1 1 1
1 0 255 0 1 1 1 3 5 5 5 3 2 2 1 1
1 255 1 1 1 9 255 255 255 255 207 6 2 2 0 0
255 1 2 3 45 111 115 103 62 27 3 1 0 255 1 1
1 0 0 4 13 13 18 6 1 0 0 0 255 1 0 0
0 1 4 39 39 39 1 0 1 2 2 255 1 1 1 1
0 0 0 1 1 1 1 1 0 0 0 0 0 1 1 1
1 2 2 4 2 4 80 151 195 181 181 145 38 3 2 2
255 2 0 1 8 16 174 201 255 248 10 2 1 1 1 255
1 1 1 137 255 255 255 255 255 131 6 1 1 255 1 1
1 2 2 12 18 18 13 6 4 1 1 1 255 0 0 0
1 2 8 13 13 2 0 1 1 1 255 2 1 1 1 2
9 19 27 27 18 17 4 1 1 255 0 0 0 1 24 66
69 69 88 41 3 2 1 0 255 0 1 1 1 3 93 122
80 5 2 1 1 255 1 1 1 2 5 24 161 218 250 218
124 6 1 0 255 1 1 1 1 1 2 17 22 17 2 2
2 1 1 0 255 1 1 1 1 4 9 10 9 2 1 1
1 1 2 255 1 0 1 1 2 2 3 2 1 0 0 1
1 255 1 1 1 10 119 216 243 182 143 3 1 1 1 255
0 1 2 2 2 3 2 3 3 3 3 1 1 1 255 1
1 0 1 1 1 2 2 1 0 0 0 255 1 1 0 1
1 1 1 2 2 1 1 1 0 0 1 255 1 1 1 2
2 2 5 2 2 1 1 1 0 1 255 1 1 1 2 11
11 11 6 6 1 1 1 1 255 0 0 0 1 1 1 2
1 1 1 1 0 0 0 255 1 1 1 0 1 2 3 0
0 0 1 1 1 255 1 1 1 1 3 5 29 29 5 3
3 3 2 1 255 1 2 2 2 2 4 4 4 3 3 2
2 1 255 1 1 1 1 0 0 2 5 2 2 2 2 1
1 255 1 1 1 1 1 1 1 1 1 1 1 1 1 0
255 1 1 1 1 1 2 2 2 2 1 1 1 1 2 255
1 1 1 2 9 202 202 94 6 2 2 2 0 0 255 1
1 1 2 4 8 8 5 2 1 1 1 255 1 2 1 0
0 1 1 1 1 1 0 0 1 1 255 1 1 0 0 0
0 1 0 0 0 0 1 2 2 255 2 1 1 1 1 3
0 1 1 2 1 1 0 0 0 0 0 1 1 1 1 2
2 2 2 4 12 91 195 145 104 38 3 3 2 2 255 2
2 1 3 3 11 26 26 2 2 2 1 0 0 255 1 1
1 6 137 255 255 255 131 6 2 1 1 255 1 1 1 1
2 2 1 2 2 1 0 1 1 1 255 1 1 1 1 1
2 2 2 1 0 1 1 1 255 2 0 1 1 1 2 8
8 3 3 1 1 1 0 255 0 0 0 0 1 4 5 30
30 4 3 2 2 1 255 1 1 1 1 1 2 2 2 2
1 1 1 255 1 1 2 2 2 3 3 5 5 3 2 1
1 0 255 0 1 1 1 0 0 1 2 1 0 1 1 1
0 0 255 1 1 1 0 1 0 2 1 1 1 1 1 1
1 255 1 1 0 1 1 2 2 1 0 0 0 0 1 255
1 1 1 2 2 2 2 2 1 1 1 1 1 255 1 1
2 2 2 2 2 2 2 1 1 1 1 1 255 1 1 0
0 1 1 2 1 0 0 0 1 255 0 0 0 1 1 0
1 1 1 1 1 1 0 1 1 255 1 1 1 0 2 2
2 1 1 1 1 1 1 1 255 1 1 1 1 2 3 3
3 2 1 1 1 1 255 0 0 0 1 1 1 1 1 1
1 1 1 1 0 255 1 1 2 2 2 2 2 0 0 0
1 1 1 255 1 1 1 1 1 0 2 2 2 2 2 2
1 1 255 1 1 1 2 2 2 2 2 1 1 1 0 0
255 0 1 1 1 0 1 2 2 1 1 1 1 1 1 255
2 2 0 0 1 1 0 1 1 1 1 1 1 1 255 1
1 1 1 1 1 1 1 1 1 1 1 1 1 255 2 1
0 2 2 2 2 2 2 1 1 0 0 0 255 1 1 1
1 2 3 2 2 1 1 1 1 255 1 1 1 1 1 1
1 1 1 0 0 0 1 1 255 1 1 0 0 0 0 1
0 0 0 0 1 2 1 255 2 1 1 1 2 2 0 0
0 1 1 0 0 1 1 0 0 1 1 1 2 2 1 1
2 4 4 4 2 2 2 1 1 1 1 1 255 2 1 1
1 1 1 1 1 2 2 2 1 0 0 255 1 1 1 2
3 3 3 2 2 2 1 1 2 255 2 1 1 1 1 1
0 0 1 1 0 0 0 1 255 0 0 1 1 1 1 1
1 2 2 1 1 1 255 0 0 1 1 1 0 0 1 1
0 1 1 1 1 255 0 0 0 0 1 1 1 1 1 1
2 2 1 1 255 1 1 1 1 1 1 1 0 0 0 1
1 255 1 2 2 2 1 2 1 2 2 2 1 1 1 1
255 1 0 1 1 1 0 0 0 0 0 1 1 1 1 1
255 1 1 1 0 0 0 0 0 1 1 1 1 1 2 255
1 1 1 1 1 2 2 1 1 1 1 0 1 255 1 1
1 1 1 1 2 2 2 1 1 1 0 255 0 1 2 2
1 0 0 2 2 0 0 0 1 1 255 1 1 0 0 1
1 2 1 1 0 0 0 255 0 0 1 1 1 0 1 1
1 1 1 1 0 1 1 255 1 0 0 0 1 1 1 0
0 0 1 1 1 1 255 1 1 0 1 0 2 2 1 1
1 1 1 1 255 0 0 0 1 1 1 1 1 1 1 0
0 0 0 255 0 1 1 1 1 1 1 0 0 0 1 1
1 255 1 1 1 1 1 0 1 2 1 1 0 0 0 0
255 1 1 2 2 1 1 1 2 0 1 1 1 0 255 1
1 1 0 1 1 2 1 1 1 2 2 1 1 255 1 2
2 1 0 1 0 1 1 1 1 1 1 2 255 1 2 1
0 0 1 1 0 1 0 1 1 1 2 255 1 0 0 2
1 1 1 2 2 1 1 0 0 0 255 1 1 1 1 2
2 1 1 1 1 1 1 255 1 0 1 0 1 1 1 1
0 0 0 0 1 1 255 1 1 1 0 0 0 1 0 0
0 1 1 1 1 255 1 1 1 1 1 2 0 0 1 2
1 0 0 1 1 1 1 2 1 2 2 2 1 0 1 2
2 2 1 0 0 0 0 1 1 1 255 0 1 0 1 0
1 0 1 1 2 2 1 0 0 255 0 2 2 1 1 1
2 1 1 1 1 1 1 255 1 1 1 1 1 1 0 0
0 1 1 1 1 1 255 0 0 1 1 1 1 1 1 2
2 1 1 1 255 1 0 0 1 1 0 0 0 0 0 1
1 1 0 255 0 0 0 1 1 1 1 1 1 0 1 1
1 1 255 1 1 1 1 1 1 1 0 0 0 0 1 255
1 1 1 1 1 1 1 1 1 1 1 1 1 2 255 0
0 0 1 1 0 0 0 0 0 0 0 1 1 1 255 1
2 1 0 0 0 0 0 1 1 1 1 1 1 255 1 1
1 1 1 1 1 0 1 1 1 1 0 255 1 1 1 1
1 0 1 1 1 1 1 0 0 255 1 2 2 2 0 0
0 2 1 1 0 0 0 1 255 1 1 1 0 0 1 1
1 1 0 0 1 255 1 0 1 0 0 0 1 1 1 1
1 0 0 1 1 255 0 0 0 0 1 1 1 1 0 0
1 1 1 1 255 1 1 1 2 2 2 1 0 0 0 1
0 0 255 0 0 1 1 3 1 1 1 1 0 0 0 1
1 255 1 1 1 1 1 1 1 0 0 0 2 2 2 255
2 1 1 1 0 0 1 1 1 1 1 0 0 1 255 1
0 1 1 1 1 1 1 1 1 1 1 1 255 1 0 1
1 1 1 1 1 0 1 2 1 1 1 255 0 0 2 1
1 1 0 2 2 1 1 1 1 1 255 2 2 0 0 1
0 1 0 1 0 1 1 1 1 255 0 0 0 1 2 1
2 1 1 1 1 0 0 0 255 1 1 2 2 1 0 1
1 1 0 1 1 255 1 0 1 1 1 1 1 0 0 0
1 1 1 1 255 0 0 1 0 1 1 1 1 1 0 1
0 0 1 255 1 0 0 1 0 0 0 0 0 1 2 1
1 1 1 1 1 2 255 255 255 255 255 255 255 255 255 255
255 255 255 255 255 255 255 255 255 255 255 255 255 255 255 255
255 255 255 255 255 255 255 255 255 255 255 255 255 255 255 255
255 255 255 255 255 255 255 255 255 255 255 255 255 255 255 255
255 255 255 255 255 255 255 255 255 255 255 255 255 255 255 255
255 255 255 255 255 255 255 255 255 255 255 255 255 255 255 255
255 255 255 255 255 255 255 255 255 255 255 255 255 255 255 255
255 255 255 255 255 255 255 255 255 255 255 255 255 255 255 255
255 255 255 255 255 255 255 255 255 255 255 255 255 255 255 255
255 255 255 255 255 255 255 255 255 255 255 255 255 255 255 255
255 255 255 255 255 255 255 255 255 255 255 255 255 255 255 255
255 255 255 255 255 255 255 255 255 255 255 255 255 255 255 255
255 255 255 255 255 255 255 255 255 255 255 255 255 255 255 255
255 255 255 255 255 255 255 255 255 255 255 255 255 255 255 255
255 255 255 255 255 255 255 255 255 255 255 255 255 255 255 255
255 255 255 255 255 255 255 255 255 255 255 255 255 255 255 255
255 255 255 255 255 255 255 255 255 255 255 255 255 255 255 255
255 255 255 255 255 255 255 255 255 255 255 255 255 255 255 255
255 255 255 255 255 255 255 255 255 255 255 255 255 255 255 255
255 255 255 255 255 255 255 255 255 255 255 255 255 255 255 255
255 255 255 255 255 255 255 255 255 255 255 255 255 255 255 255
255 255 255 255 255 255 255 255 255 255 255 255 255 255 255 255
255 255 255 255 255 255 255 255 255 255 255 255 255 255 255 255
255 255 255 255 255 255 255 255 255 255 255 255 255 255 255 255
255 255 255 255 255 255 255 255 255 255 255 255 255 255 255 255
255 255 255 255 255 255 255 255 255 255 255 255 255 255 255 255
255 255 255 255 255 255 255 255 255 255 255 255 255 255 255 255
255 255 255 255 255 255 255 255 255 255 255 255 255 255 255 255
255 255 255 255 1 2 2 2 2 2 1 1 1 1 1 1
1 0 0 0 0 1 255 0 0 1 1 1 1 1 1 1
1 1 0 0 0 255 2 2 2 0 1 1 1 1 2 2
1 1 1 255 0 0 0 0 1 1 1 0 0 0 1 1
1 3 255 3 1 0 0 0 1 1 1 1 0 1 1 2
255 2 1 0 0 0 0 0 1 1 1 1 1 1 1 255
1 1 2 2 2 1 1 1 0 0 0 1 1 1 255 0
0 0 1 2 1 1 0 0 0 1 0 255 1 1 2 0
1 1 1 1 0 0 1 2 2 2 255 1 1 1 1 1
1 0 0 2 1 2 0 3 2 2 255 1 1 1 1 1
0 1 2 2 1 1 1 1 1 255 1 1 0 1 2 3
3 2 1 1 1 1 1 255 1 1 0 0 0 1 1 1
1 1 1 0 0 255 0 0 1 1 1 1 1 1 1 0
0 0 0 0 255 0 1 1 0 0 1 1 1 0 0 0
1 255 1 0 1 0 0 0 1 1 1 1 1 1 0 0
1 255 1 0 0 1 1 1 0 1 0 1 0 1 1 1
255 0 1 1 2 1 2 1 1 1 0 1 0 0 255 1
1 1 2 3 3 3 2 2 2 0 1 1 1 255 1 1
1 1 1 1 1 1 0 2 2 2 1 255 0 0 0 0
0 1 1 1 1 1 1 1 1 1 255 1 0 0 0 1
1 1 1 1 1 1 1 1 255 1 1 1 1 1 1 1
0 0 0 1 1 1 1 255 1 1 1 1 1 1 1 2
2 1 1 1 1 1 255 1 0 0 1 1 0 0 0 1
0 1 1 1 1 255 1 1 1 1 2 1 1 1 1 2
2 2 0 0 255 1 1 2 2 2 0 1 1 1 1 1
1 255 1 1 1 1 1 1 2 1 1 1 1 1 0 0
255 1 1 2 0 0 0 0 0 0 0 0 0 1 1 255
0 2 0 0 0 0 0 0 1 2 2 1 1 1 0 1
1 1 1 2 2 2 2 2 1 1 0 1 1 2 1 0
0 0 0 1 255 0 0 1 1 1 1 1 2 1 1 1
1 0 0 255 1 1 1 0 1 1 0 0 0 1 1 1
1 255 0 0 0 1 1 2 1 1 0 1 0 0 0 1
255 2 1 0 0 0 1 1 1 0 0 1 1 1 255 1
1 1 0 0 0 1 1 1 1 1 1 1 1 255 1 1
2 1 0 0 1 1 1 1 1 1 1 1 255 0 0 1
1 1 0 0 0 1 0 1 0 255 0 2 2 2 2 3
3 1 0 0 0 0 2 1 255 1 1 1 1 1 1 0
1 2 1 2 0 3 2 2 255 1 1 2 1 1 2 2
2 1 1 0 1 1 1 255 1 1 2 5 9 9 9 3
2 1 1 1 1 255 1 1 1 2 3 4 6 4 2 1
1 0 0 255 0 0 1 1 2 2 3 5 5 1 1 1
0 0 255 0 1 1 1 1 1 2 1 1 0 1 0 255
1 1 1 0 0 0 1 2 2 1 1 1 0 0 1 255
2 1 0 0 1 1 1 1 1 1 0 1 0 0 255 0
1 1 2 1 2 1 1 1 1 1 0 0 255 1 2 1
2 3 3 3 3 3 3 3 1 1 1 255 1 1 1 1
1 1 1 1 1 2 0 1 0 255 0 0 0 0 2 1
2 1 1 1 1 1 1 1 255 1 1 0 0 0 1 1
2 1 1 1 1 1 255 1 1 1 1 1 1 0 0 0
1 1 1 1 1 255 1 1 1 1 1 1 1 1 1 1
1 1 1 1 255 1 0 0 1 1 0 1 1 1 0 1
1 1 1 255 1 1 1 1 1 1 1 1 1 2 1 2
0 0 255 1 2 5 13 12 13 15 15 1 1 1 0 255
0 1 1 1 1 1 0 0 0 1 1 0 0 0 255 1
2 2 2 0 0 0 1 0 0 0 1 1 1 255 2 2
2 1 0 0 0 1 1 1 1 1 1 1 1 1 1 1
1 1 2 2 0 1 1 1 1 2 2 3 2 1 1 1
1 1 255 1 1 1 1 1 2 2 2 2 2 1 1 2
2 255 1 0 1 2 2 0 0 0 0 1 1 1 0 255
0 1 1 1 2 10 6 6 4 1 0 0 1 2 255 2
2 0 1 1 1 1 1 1 1 1 1 1 255 1 1 1
1 3 3 3 3 3 2 1 2 2 2 255 0 1 2 2
2 12 16 16 8 3 2 1 2 1 255 0 1 1 1 2
2 1 1 1 2 0 0 255 0 0 1 1 2 4 6 5
6 5 2 0 0 0 255 1 1 1 1 1 0 0 2 5
2 1 1 1 1 1 255 2 2 2 19 255 255 255 255 25
2 1 1 1 2 255 2 5 6 112 255 255 255 159 8 5
2 1 0 255 0 0 1 11 168 234 151 145 145 5 2 1
0 255 0 1 1 2 4 76 115 132 128 31 2 0 0 0
255 0 1 1 1 1 1 4 19 19 1 1 0 255 1 1
1 1 1 2 19 27 25 17 3 2 2 1 1 255 2 1
0 0 1 2 3 2 1 1 1 0 0 0 255 0 0 0
2 5 6 12 6 6 2 2 1 0 255 2 2 3 3 3
3 3 3 4 3 4 1 1 1 255 1 1 1 1 1 1
1 2 2 2 1 1 0 255 1 2 1 1 1 1 2 2
2 2 2 2 2 2 255 1 1 0 1 1 1 1 6 2
1 1 1 1 255 1 1 1 1 1 0 0 0 0 1 0
1 1 1 255 1 0 0 1 2 5 5 3 2 2 1 1
1 1 255 1 2 2 2 2 9 10 11 11 2 2 1 1
1 255 1 0 1 1 2 1 1 1 1 2 1 1 0 0
255 2 20 24 24 20 36 36 36 24 3 2 1 255 0 1
1 1 1 1 0 0 1 1 0 0 0 0 255 1 1 2
2 2 3 3 3 1 1 1 1 2 1 255 1 2 1 0
0 0 1 1 2 1 1 1 1 1 1 1 1 1 2 2
2 2 2 1 1 1 2 4 30 30 23 4 1 1 1 2
255 1 1 1 2 3 4 15 15 9 3 2 1 1 1 255
1 0 1 2 2 1 0 0 0 0 1 1 0 255 1 1
1 1 12 16 36 36 15 4 2 2 2 1 255 1 0 0
1 1 2 2 1 1 1 2 1 1 255 1 1 1 3 20
19 19 19 17 16 2 2 2 0 255 0 2 4 5 48 73
67 73 75 75 4 2 2 1 255 1 2 2 2 6 90 72
50 38 2 0 0 255 1 1 1 2 4 11 13 18 19 24
13 2 0 0 255 1 1 1 1 1 0 2 2 5 2 1
1 1 1 1 255 2 2 19 255 255 255 255 255 255 25 2
1 1 1 255 2 5 112 255 255 255 255 255 255 16 2 2
0 255 0 0 11 139 168 234 182 168 158 145 12 1 1 255
1 1 2 4 76 112 128 143 152 152 31 2 0 0 255 0
0 1 2 4 9 19 30 31 30 1 1 255 0 1 0 1
3 19 27 36 37 38 17 3 1 1 1 255 2 1 0 1
1 4 10 9 3 1 1 1 1 0 255 0 1 3 9 22
22 17 17 13 10 2 2 0 255 4 4 4 4 4 3 3
3 3 3 4 2 2 1 255 1 1 1 2 1 5 6 6
2 2 2 0 0 255 1 1 1 1 1 2 5 5 3 2
2 2 2 1 255 1 1 1 1 1 9 44 58 44 26 0
0 0 255 0 1 1 1 1 1 4 8 3 3 1 0 0
0 255 0 0 0 2 5 230 255 255 255 23 2 1 1 1
255 2 2 2 2 27 13 17 26 33 26 2 1 1 1 255
2 0 1 1 1 1 1 2 2 1 1 1 0 2 255 13
20 37 38 255 255 255 255 130 17 3 0 255 0 1 1 2
3 3 3 1 5 1 1 1 1 1 255 1 1 1 2 4
10 13 13 13 6 4 2 2 1 255 0 1 1 0 0 0
2 3 3 2 1 1 1 1 1 1 0 0 1 1 1 2
2 1 2 3 11 45 55 55 55 23 4 1 2 2 255 2
1 1 4 6 15 16 16 15 12 4 3 1 1 255 2 1
1 2 2 2 1 0 0 1 1 2 0 255 0 1 1 12
24 24 36 36 33 15 4 2 2 1 255 1 1 1 1 2
3 3 4 10 3 0 0 1 255 1 1 1 20 20 19 11
19 19 20 26 3 2 1 255 1 3 5 59 90 90 73 91
102 103 75 2 1 1 255 1 2 3 6 81 90 104 76 72
50 0 2 255 2 1 1 0 11 13 13 18 18 24 24 3
1 0 255 1 1 1 0 1 0 2 2 2 2 1 1 1
1 1 255 2 6 255 255 255 255 255 255 255 255 19 1 1
1 255 2 105 255 255 255 255 255 255 255 255 16 5 1 255
0 0 95 139 153 156 153 168 168 158 47 2 0 255 0 1
2 48 115 115 128 135 172 178 144 20 0 0 255 1 1 1
4 4 2 2 30 31 9 1 1 255 0 0 1 2 4 19
22 27 38 39 38 15 2 1 1 255 0 0 0 1 4 15
17 15 9 3 1 1 1 1 255 1 2 5 10 24 26 30
29 29 13 9 2 1 255 3 4 4 4 4 3 3 2 3
3 3 3 3 2 255 0 0 0 2 6 10 17 19 19 4
2 0 0 255 1 1 1 1 2 5 13 15 9 3 2 2
2 1 255 2 2 1 2 9 57 110 89 60 58 3 0 0
255 0 1 1 1 2 4 8 9 8 3 2 0 0 0 255
0 0 0 2 230 255 255 255 255 255 23 2 1 1 255 1
2 3 27 36 29 19 19 26 33 19 2 1 1 255 1 1
2 2 3 13 25 25 3 1 1 1 1 2 255 5 18 37
255 255 255 255 255 255 130 4 2 255 0 1 2 3 19 19
6 4 6 5 5 1 1 1 255 1 1 1 4 16 16 16
25 26 25 6 3 2 2 255 0 0 0 0 0 1 50 50
11 2 1 1 1 1 1 0 0 0 1 2 2 2 3 2
3 5 41 93 93 81 64 78 55 4 2 2 255 1 1 1
6 16 16 16 16 15 15 12 4 2 1 255 1 1 1 2
2 2 2 1 1 1 1 2 2 255 0 0 2 22 24 22
16 22 27 22 15 3 3 1 255 1 1 0 1 3 19 19
19 16 10 2 1 1 255 1 1 3 20 20 11 6 11 13
13 13 3 2 1 255 1 3 39 98 123 117 86 73 102 102
86 9 1 1 255 1 2 3 10 88 100 101 104 117 76 13
2 255 2 1 1 6 16 18 19 32 32 25 25 16 2 1
255 1 1 1 1 2 2 2 2 2 0 0 1 1 1 1
255 2 185 255 255 255 255 255 255 255 255 255 2 0 0 255
2 255 255 255 255 255 255 255 255 255 40 5 1 255 1 2
101 139 136 149 149 168 168 178 150 4 1 255 1 1 2 81
118 104 104 91 115 178 178 144 1 0 255 1 1 2 8 8
3 3 9 12 9 5 2 255 0 1 1 3 4 22 22 22
38 39 38 20 4 1 0 255 0 0 1 3 5 15 15 15
12 12 1 1 1 1 255 1 3 10 10 24 30 30 29 26
26 13 6 1 255 3 4 3 3 4 4 3 3 3 3 3
3 3 3 255 0 0 0 5 8 16 17 17 12 8 3 0
0 255 0 1 1 2 3 13 15 22 15 8 2 2 1 1
255 2 2 1 2 9 60 116 110 75 58 31 2 0 255 0
1 1 2 3 4 9 9 6 4 3 1 0 0 255 1 0
2 13 255 255 255 255 255 255 193 2 1 1 255 1 1 10
23 39 29 29 26 30 32 19 6 1 1 255 1 1 2 3
31 119 164 101 81 4 1 1 1 2 255 5 25 255 255 255
255 255 255 255 255 34 1 255 0 1 1 3 19 19 6 1
6 6 6 2 1 0 255 1 1 1 16 18 18 16 24 25
25 11 6 3 1 255 0 2 0 0 1 55 78 78 17 2
1 1 1 1 1 0 0 0 3 2 2 2 2 2 3 5
45 95 85 57 48 62 62 44 3 1 255 1 1 2 11 11
10 10 10 12 16 12 4 1 1 255 1 0 0 2 4 11
2 1 1 1 1 1 1 255 1 2 3 24 24 22 16 23
27 33 33 6 3 1 255 1 1 0 0 27 32 41 22 22
10 2 1 2 255 2 1 3 13 6 6 6 11 12 12 12
5 3 1 255 1 3 39 98 123 117 110 88 78 88 78 13
2 1 255 1 1 3 29 88 88 88 76 109 69 20 2 255
2 1 0 0 16 19 26 26 32 25 19 16 8 1 255 1
1 0 0 1 1 1 1 2 2 2 1 1 1 0 255 1
185 255 255 255 255 255 255 255 255 255 2 0 1 255 5 255
255 255 255 255 255 255 255 255 110 15 1 255 1 2 101 151
151 149 149 139 188 188 172 3 1 255 0 1 2 115 118 115
91 82 82 115 186 178 1 1 255 1 1 6 8 11 8 12
12 16 9 5 2 255 1 1 1 3 18 18 22 18 36 38
33 32 15 2 0 255 0 0 1 3 12 27 22 12 9 8
2 1 1 1 255 1 3 6 10 17 22 22 20 22 22 10
3 1 255 3 3 3 3 4 4 4 3 3 3 3 3 3
1 255 0 0 3 5 8 16 12 12 12 6 4 0 0 255
1 1 2 3 6 11 13 22 16 8 3 2 1 2 255 2
1 1 2 24 61 114 89 89 60 25 2 1 255 1 1 1
2 3 5 8 8 8 5 2 0 0 1 255 2 2 4 18
255 255 255 255 255 255 193 2 1 1 255 1 1 10 20 41
37 30 26 30 32 15 6 1 1 255 1 1 1 31 117 152
164 149 85 25 1 1 1 2 255 5 27 255 255 255 255 255
255 255 255 38 2 255 0 1 1 3 8 8 6 6 6 5
3 0 0 0 255 0 1 10 18 24 23 23 23 23 30 29
5 2 0 255 2 2 1 1 1 67 89 89 16 1 1 1
1 1 0 0 0 0 3 1 1 2 2 2 2 4 64 85
64 57 64 64 78 62 3 1 255 1 1 2 16 16 16 11
10 12 11 11 3 0 1 255 0 0 1 4 12 12 11 3
1 1 1 1 1 255 1 3 18 24 24 22 20 26 32 45
45 17 3 1 255 1 1 0 0 12 41 53 22 22 13 2
2 2 255 2 2 3 5 6 11 11 22 12 10 10 5 2
1 255 1 1 18 87 146 145 124 117 78 86 73 13 2 2
255 1 1 1 29 139 133 101 107 119 109 20 2 255 2 1
0 0 16 19 19 24 24 16 11 11 8 1 255 1 1 0
0 0 0 0 1 2 2 1 1 1 1 1 255 2 55 255
255 255 255 255 255 255 255 204 2 2 2 255 12 255 255 255
255 255 255 255 255 255 110 5 1 255 1 3 40 186 183 149
149 172 201 190 172 5 2 255 1 1 2 62 118 128 104 104
82 153 186 180 1 1 255 1 2 2 6 11 12 12 11 16
16 5 1 255 1 1 1 1 18 26 36 33 36 38 38 33
4 0 0 255 0 0 1 3 9 22 15 12 10 8 2 1
1 1 255 1 1 6 11 22 17 15 17 22 26 22 1 0
255 2 3 3 3 3 4 4 3 3 3 4 3 3 1 255
1 2 3 5 11 24 11 11 9 6 4 0 0 255 0 1
2 3 6 10 11 15 11 8 1 1 1 2 255 0 1 1
3 8 61 82 82 100 75 18 2 2 255 1 1 1 1 3
8 8 8 8 6 2 2 2 1 255 2 2 2 18 255 255
255 255 255 255 48 3 1 2 255 2 1 10 11 20 33 33
33 39 33 15 3 2 1 255 1 1 1 31 119 149 149 122
89 25 1 1 1 3 255 23 27 255 255 255 255 255 255 255
255 38 6 255 0 1 1 2 3 6 3 6 11 11 3 1
1 0 255 0 1 10 18 25 24 23 23 26 41 29 1 1
0 255 2 2 1 1 1 13 67 16 2 1 1 1 1 0
0 0 0 0 1 1 2 2 2 2 1 1 29 64 64 54
54 64 78 62 3 2 255 1 1 1 11 20 20 17 17 17
11 4 1 0 0 255 0 0 2 12 20 12 5 3 1 1
1 0 1 255 1 3 12 24 36 45 40 40 43 45 45 3
1 1 255 1 1 1 2 12 37 37 22 19 8 2 1 2
255 1 1 3 3 9 13 22 37 37 23 12 8 1 0 255
0 1 9 87 93 110 124 126 124 131 73 2 1 1 255 1
1 1 3 119 119 107 107 122 57 8 2 255 2 1 1 1
3 10 18 24 29 24 16 11 3 1 255 1 0 0 0 0
1 1 1 1 1 1 1 1 1 0 255 0 6 255 255 255
255 255 255 255 255 48 2 1 2 255 4 58 255 255 255 255
255 255 255 255 18 2 1 255 1 1 29 151 192 230 207 215
215 186 86 5 1 255 1 1 2 53 118 132 128 126 126 153
153 36 1 1 255 0 2 2 6 12 15 18 18 18 5 2
1 255 1 1 1 2 15 18 33 32 36 38 38 32 2 0
0 255 0 0 1 2 9 19 12 10 9 5 2 2 1 1
255 1 1 3 6 19 17 19 20 30 30 6 0 0 255 1
3 3 3 3 3 3 3 3 2 3 4 3 1 255 1 1
2 2 8 24 9 9 8 5 2 0 0 255 0 2 2 2
2 6 8 10 8 3 2 2 1 1 255 1 0 1 1 3
34 62 62 82 18 3 2 2 255 1 1 1 2 2 6 8
9 8 3 1 2 2 2 255 0 1 2 3 255 255 255 255
255 255 23 1 1 2 255 2 2 2 11 20 47 47 39 39
33 3 2 2 2 255 1 1 1 1 117 128 117 111 85 11
1 0 0 2 255 12 20 255 255 255 255 255 255 255 255 27
5 255 0 1 1 1 2 3 3 8 6 1 1 1 1 1
255 1 2 3 10 22 23 26 26 33 38 29 1 1 3 255
2 2 1 1 1 1 13 3 2 1 1 1 1 0 0 0
0 0 1 1 1 1 1 1 1 1 5 20 59 59 64 78
69 2 2 2 255 1 1 1 2 16 23 18 18 16 11 2
0 0 0 255 0 1 2 3 10 5 3 2 1 1 1 1
1 255 1 2 3 12 20 20 20 32 40 32 17 2 2 1
255 1 1 2 2 4 12 27 13 8 3 0 0 2 255 1
1 2 3 10 24 24 25 18 18 18 2 1 0 255 0 1
1 19 90 90 122 124 124 73 23 1 1 1 255 1 1 1
1 39 109 107 107 107 8 1 1 255 1 1 1 1 3 4
13 20 22 16 11 11 1 1 255 3 0 0 0 0 1 3
3 1 1 0 0 1 1 1 255 0 0 60 255 255 255 255
255 255 48 2 2 1 2 255 3 6 58 255 255 255 255 255
255 18 13 1 1 255 1 1 5 32 138 230 215 230 215 86
6 2 2 255 1 1 1 2 53 128 126 121 119 115 36 1
1 0 255 1 1 1 2 15 15 20 11 10 3 1 0 255
1 1 1 1 2 13 13 13 26 31 31 2 1 1 1 255
1 0 1 2 3 4 9 9 6 2 1 1 0 1 255 1
1 1 5 10 17 20 24 30 17 1 0 0 255 1 2 2
3 2 3 3 3 3 3 3 3 3 1 255 1 1 1 1
2 2 9 9 5 2 0 0 0 255 0 1 1 1 2 2
2 2 2 2 2 2 2 2 255 0 0 0 1 1 4 34
34 16 3 1 1 1 255 1 1 1 2 2 3 6 9 5
2 1 1 0 2 255 2 1 2 3 5 255 255 255 255 27
3 1 1 1 255 1 1 1 6 15 20 40 33 33 3 3
2 1 2 255 1 1 1 1 1 48 90 48 11 2 1 0
0 1 255 4 12 20 255 255 255 255 255 255 58 19 1 255
0 1 1 2 2 2 2 3 3 2 1 1 1 2 255 1
1 1 2 6 12 26 26 33 26 1 1 1 1 255 1 1
1 0 1 1 1 1 1 2 2 3 1 0 0 0 0 0
2 3 3 2 1 0 0 1 3 3 23 54 25 25 2 1
1 1 255 0 1 1 2 2 8 16 16 11 2 1 0 0
1 255 1 1 1 2 3 3 2 1 1 0 0 0 0 255
0 0 1 3 12 12 17 19 19 17 3 1 1 0 255 1
1 1 1 2 2 2 2 2 2 0 0 1 255 1 1 3
3 10 10 10 13 15 13 4 2 1 0 255 0 1 1 8
19 45 79 79 54 23 3 1 1 1 255 1 1 1 1 1
31 31 6 3 1 0 1 255 1 0 2 2 2 3 4 13
13 13 1 1 1 2 255 3 0 0 0 1 1 2 2 1
1 0 0 0 1 0 255 0 0 2 60 255 255 255 255 20
4 2 1 1 1 255 1 2 6 30 255 255 255 255 17 13
1 0 0 255 1 1 1 4 22 105 207 207 69 5 3 2
1 255 1 1 1 2 3 13 94 94 67 13 3 1 0 0
255 0 0 0 1 3 15 18 5 3 2 1 1 255 1 1
1 0 1 2 4 4 4 3 2 1 1 1 1 255 1 1
1 1 1 1 0 0 2 2 1 1 1 1 255 1 1 1
1 4 8 19 20 5 1 1 0 0 255 1 1 1 3 2
3 3 3 3 3 3 2 2 1 255 1 0 1 0 1 1
2 3 2 1 0 0 0 255 1 2 2 2 1 1 2 2
2 2 1 1 1 1 255 1 0 0 0 1 2 2 2 2
1 1 1 1 255 1 2 1 1 0 2 3 4 2 1 1
0 0 1 255 2 2 2 2 3 5 3 5 15 2 1 1
1 1 255 1 1 1 2 5 6 6 6 3 2 1 1 1
1 255 1 1 1 1 1 0 1 2 2 1 0 0 0 0
255 1 4 17 23 255 255 255 255 58 25 5 1 255 0 1
0 1 1 2 2 3 3 2 2 1 1 3 255 2 2 1
1 1 3 12 12 3 1 1 1 1 1 255 1 1 0 0
0 0 1 1 1 2 2 3 1 1 0 1 0 0 2 3
2 2 0 1 1 2 3 3 5 4 4 2 1 1 1 1
255 0 1 1 1 2 1 1 1 1 1 1 0 0 0 255
1 1 1 2 2 2 1 1 0 0 1 1 0 255 0 0
1 1 2 3 3 4 5 3 2 1 2 0 255 0 1 1
1 1 2 1 1 1 1 1 0 1 255 1 0 1 1 1
2 2 2 4 3 2 2 1 2 255 0 1 1 1 1 1
2 2 10 2 1 1 1 1 255 0 1 1 1 0 0 3
2 2 1 1 1 255 1 0 1 1 1 0 2 2 2 1
0 1 1 1 255 2 1 0 0 1 1 1 3 2 1 1
1 0 1 0 255 0 1 1 2 5 5 4 4 3 2 2
1 1 1 255 1 0 5 5 4 4 8 8 4 1 0 0
0 255 1 1 1 2 4 5 5 1 2 2 2 1 1 255
1 1 1 1 1 1 3 2 3 2 1 0 0 0 255 0
0 0 0 0 0 1 1 2 2 1 1 255 1 1 1 0
1 1 2 2 2 1 1 1 1 1 1 255 1 1 1 1
1 0 0 0 0 1 1 1 1 1 255 1 0 0 1 1
1 1 1 1 1 1 1 1 255 1 1 1 3 3 3 3
3 3 3 3 1 0 0 255 1 1 2 0 1 1 1 2
0 0 0 0 0 255 1 2 2 2 1 1 1 1 1 1
0 1 1 2 255 2 1 1 0 1 1 1 1 1 1 0
0 1 255 1 1 1 0 0 0 1 2 2 1 1 0 1
1 255 2 2 2 2 2 2 2 2 1 1 1 1 1 1
255 1 0 0 1 2 2 1 0 0 1 1 1 1 1 255
1 1 1 1 0 0 0 0 1 1 1 1 1 1 255 1
2 4 19 38 46 46 38 13 10 1 1 255 0 1 2 2
2 1 1 2 3 2 2 1 1 1 255 2 2 1 0 1
1 1 1 2 1 1 1 1 1 255 0 0 0 0 0 0
0 1 1 1 1 3 2 3 1 1 0 0 1 1 1 2
2 2 1 1 2 2 3 3 2 2 2 1 1 1 255 0
1 1 1 1 1 1 1 1 1 1 0 0 1 255 2 1
1 1 3 2 1 1 1 1 1 1 1 255 1 0 1 2
2 2 1 1 1 1 1 1 1 0 255 0 1 1 1 2
2 2 1 1 1 1 1 1 255 0 0 0 0 0 1 1
1 2 2 1 1 2 2 255 0 0 0 0 1 0 1 1
1 1 1 1 1 0 255 0 1 0 0 0 0 0 1 2
1 0 1 255 1 1 1 1 1 0 0 0 2 0 0 0
0 1 255 2 1 1 1 0 0 1 1 2 1 1 1 0
0 0 255 0 1 1 2 3 3 3 3 2 2 1 1 0
1 255 1 0 0 3 3 3 3 3 1 0 0 0 1 255
1 1 1 1 2 2 1 1 1 1 2 1 0 255 0 0
1 0 1 0 0 0 2 1 0 0 0 0 255 0 0 0
0 0 0 1 1 1 2 0 1 255 2 2 0 0 0 0
1 0 0 0 0 0 1 1 1 255 0 0 2 1 1 1
1 0 0 0 1 1 1 1 255 1 0 0 0 0 0 0
0 0 0 1 1 1 255 1 1 0 0 0 3 3 3 3
2 1 0 0 0 255 1 0 1 0 1 1 1 1 0 0
0 1 0 255 1 2 2 3 1 1 1 1 1 1 0 1
0 2 255 2 2 2 0 0 0 0 0 1 1 1 1 1
255 1 1 1 0 0 0 0 0 0 0 0 0 1 1 255
1 1 1 1 1 1 1 1 1 1 1 1 1 1 255 1
1 1 1 2 1 1 0 0 1 1 1 0 1 255 0 0
1 0 0 0 0 1 1 1 1 1 1 2 255 1 1 2
13 17 38 24 2 2 1 1 0 255 1 1 1 2 2 1
1 1 2 2 2 1 1 1 255 1 2 2 2 1 1 1
1 1 1 1 0 1 1 255 0 0 0 0 0 0 0 1
1 1 1 2 1 1 1 1 1 0 0 1 2 2 2 2
1 1 1 1 2 2 2 2 1 1 1 1 255 2 1 1
1 1 1 1 1 1 0 0 1 1 1 255 1 1 1 1
1 1 1 1 1 1 1 1 1 255 1 1 1 0 0 1
0 1 1 1 1 1 1 1 255 1 0 1 1 2 3 2
1 0 1 1 1 1 255 0 0 0 0 0 0 1 1 2
2 1 1 1 2 255 0 0 0 0 1 1 1 1 1 1
1 1 1 0 255 0 1 1 0 0 0 0 1 2 2 2
1 255 1 1 1 1 1 0 0 0 0 0 1 0 0 0
255 2 1 1 0 0 0 1 1 1 1 1 1 1 1 1
255 1 1 1 1 1 1 2 2 2 1 1 1 0 1 255
1 0 0 1 1 1 1 0 0 0 0 1 2 255 2 1
1 1 1 1 0 1 0 1 0 1 0 255 0 0 0 0
0 0 0 0 0 0 0 0 0 0 255 0 0 1 1 1
0 1 1 2 2 0 1 255 2 255 255 255 255 255 255 255
255 255 255 255 255 255 255 255 255 255 255 255 255 255 255 255
255 255 255 255 255 255 255 255 255 255 255 255 255 255 255 255
255 255 255 255 255 255 255 255 255 255 255 255 255 255 255 255
255 255 255 255 255 255 255 255 255 255 255 255 255 255 255 255
255 255 255 255 255 255 255 255 255 255 255 255 255 255 255 255
255 255 255 255 255 255 255 255 255 255 255 255 255 255 255 255
255 255 255 255 255 255 255 255 255 255 255 255 255 255 255 255
255 255 255 255 255 255 255 255 255 255 255 255 255 255 255 255
255 255 255 255 255 255 255 255 255 255 255 255 255 255 255 255
255 255 255 255 255 255 255 255 255 255 255 255 255 255 255 255
255 255 255 255 255 255 255 255 255 255 255 255 255 255 255 255
255 255 255 255 255 255 255 255 255 255 255 255 255 255 255 255
255 255 255 255 255 255 255 255 255 255 255 255 255 255 255 255
255 255 255 255 255 255 255 255 255 255 255 255 255 255 255 255
255 255 255 255 255 255 255 255 255 255 255 255 255 255 255 255
255 255 255 255 255 255 255 255 255 255 255 255 255 255 255 255
255 255 255 255 255 255 255 255 255 255 255 255 255 255 255 255
255 255 255 255 255 255 255 255 255 255 255 255 255 255 255 255
255 255 255 255 255 255 255 255 255 255 255 255 255 255 255 255
255 255 255 255 255 255 255 255 255 255 255 255 255 255 255 255
255 255 255 255 255 255 255 255 255 255 255 255 255 255 255 255
255 255 255 255 255 255 255 255 255 255 255 255 255 255 255 255
255 255 255 255 255 255 255 255 255 255 255 255 255 255 255 255
255 255 255 255 255 255 255 255 255 255 255 255 255 255 255 255
255 255 255 255 255 255 255 255 255 255 255 255 255 255 255 255
255 255 255 255 255 255 255 255 255 255 255 255 255 255 255 255
255 255 255 255 255 255 255 255 255 255 255 255 255 255 255 255
255 255 255 255 255 255 255 1 1 0 0 0 0 0 0 0
0 0 0 1 1 255 0 0 0 1 0 1 1 1 1 1
1 1 1 1 255 1 1 1 1 1 1 1 1 1 1 1
0 0 255 1 0 1 0 0 0 1 0 0 0 0 0 0
0 255 0 0 0 0 0 0 1 1 0 1 0 1 1 255
1 1 1 1 0 1 1 1 0 1 0 1 1 2 255 2
1 1 0 0 0 0 0 1 1 0 1 1 255 1 1 1
0 1 1 0 0 0 1 1 1 1 1 255 1 1 1 1
1 1 1 2 2 1 1 1 1 1 255 2 1 1 0 0
1 0 1 1 1 1 1 0 0 255 1 1 0 1 1 1
1 0 0 1 1 1 1 2 255 1 1 1 2 1 1 1
1 1 1 1 1 255 0 0 0 0 1 1 0 0 0 0
2 1 1 1 255 0 0 2 2 2 0 0 1 1 1 1
1 1 1 255 1 1 1 1 1 0 0 1 1 1 1 1
0 0 0 0 0 2 1 1 2 1 1 1 1 1 1 2
2 2 2 1 1 0 1 0 255 0 0 1 0 1 2 2
1 1 0 1 1 2 1 255 1 0 0 0 0 1 0 0
0 0 1 1 0 255 0 0 0 0 1 1 1 0 1 2
2 1 1 1 255 1 1 1 1 0 1 0 1 1 1 1
1 1 255 0 0 0 1 1 0 1 0 1 0 1 1 1
1 255 1 0 0 0 0 0 0 1 1 1 0 0 0 0
255 2 2 2 2 1 0 0 1 2 2 2 1 255 1 0
0 1 1 1 0 1 0 1 0 0 0 0 255 1 1 1
1 0 0 0 0 0 0 0 0 0 1 0 255 1 1 2
2 1 1 1 2 2 1 1 1 1 0 255 1 2 1 1
1 1 2 0 0 1 1 1 0 255 1 1 1 0 0 0
1 1 1 1 1 1 2 255 1 1 1 1 1 1 1 1
0 0 0 0 0 0 255 1 0 0 0 1 1 1 1 1
2 1 1 255 1 0 1 0 1 1 1 0 0 0 0 0
0 1 1 255 0 0 0 0 0 0 0 1 1 1 1 1
1 1 255 1 1 1 0 1 1 1 1 1 1 1 0 0
255 1 1 1 0 0 0 2 1 1 0 1 2 0 0 255
0 0 0 0 0 0 0 1 1 1 1 1 0 255 0 0
0 0 1 1 1 1 0 1 1 1 1 1 255 1 1 1
0 0 0 1 1 1 1 1 1 1 255 1 1 1 0 1
1 1 1 2 2 1 1 1 1 255 1 0 1 0 1 1
1 1 1 1 1 1 1 1 255 2 1 0 0 0 0 0
1 1 1 1 1 0 0 255 1 1 1 1 1 1 1 0
0 1 1 1 0 1 255 1 1 1 1 1 1 1 0 0
0 0 1 255 1 1 0 1 0 0 0 0 1 1 1 2
1 1 255 0 0 1 1 0 0 0 0 0 1 1 2 2
1 255 1 1 1 2 2 1 0 0 1 1 1 1 1 1
0 0 0 0 1 1 1 1 1 1 1 1 1 1 2 2
2 1 1 1 1 0 255 0 1 1 1 1 1 1 2 1
2 1 1 2 2 255 1 0 0 0 0 0 0 0 0 0
0 0 0 255 0 0 0 0 1 1 1 1 1 1 1 1
1 0 255 0 1 1 1 0 1 1 1 1 1 1 0 1
255 0 0 0 0 1 0 0 0 1 1 1 1 1 1 255
1 1 0 0 0 0 0 1 0 1 0 1 1 0 255 2
2 2 2 1 1 1 1 1 0 1 1 255 0 0 1 1
1 1 1 8 8 3 0 0 0 0 255 2 2 1 1 0
0 0 1 1 2 1 1 1 1 1 255 1 1 1 2 1
1 1 2 1 1 0 1 1 1 255 1 2 2 1 1 1
2 1 1 1 1 1 0 255 1 1 1 0 0 0 1 1
1 1 1 1 2 255 1 1 1 2 2 1 1 1 1 1
0 0 0 1 255 1 0 0 0 1 1 1 1 1 1 1
1 255 0 0 0 0 1 1 1 0 0 0 0 0 0 0
0 255 0 0 0 0 0 1 1 1 1 1 1 1 1 1
255 0 0 0 0 0 1 1 1 1 1 1 0 0 255 0
1 1 0 0 0 1 1 0 0 1 2 0 0 255 0 1
1 1 0 0 0 1 1 2 1 1 1 255 1 0 0 0
2 2 1 0 0 1 1 1 1 1 255 1 1 1 0 0
0 1 2 2 0 0 0 1 255 1 1 1 0 1 1 1
1 2 2 1 1 1 1 255 1 0 1 0 1 0 0 0
1 1 1 1 1 0 255 2 2 1 0 0 0 0 1 1
1 0 0 0 1 255 1 0 0 1 1 1 1 1 1 1
0 1 1 1 255 1 1 1 1 1 1 1 0 0 0 0
0 255 2 1 1 1 0 0 0 1 1 2 1 1 1 1
255 0 0 0 0 0 0 0 0 0 0 1 2 2 1 255
0 1 2 2 2 1 1 1 1 1 1 1 1 1 0 0
0 1 1 1 2 2 2 1 1 1 1 2 2 2 2 2
2 1 2 1 255 1 1 1 1 1 3 3 3 2 2 1
1 1 2 255 2 0 0 1 1 1 1 1 1 0 0 0
0 255 1 1 0 0 0 1 2 1 1 1 2 1 0 0
255 0 1 1 1 2 2 4 11 9 2 1 0 1 255 1
0 0 0 0 0 2 2 2 1 0 1 1 1 255 1 1
1 1 1 2 2 1 1 1 1 1 1 0 255 2 2 2
2 1 1 3 3 2 1 1 1 255 1 1 1 1 1 6
58 178 186 163 11 1 1 1 255 2 2 1 0 0 0 8
10 8 4 2 2 1 0 0 255 0 0 0 2 2 2 2
2 1 1 1 1 1 0 255 1 2 2 2 2 2 2 2
1 1 1 1 1 255 1 1 1 1 1 2 2 2 1 1
2 2 1 255 0 1 1 1 1 1 1 1 1 1 0 1
0 0 255 1 0 0 0 3 3 2 1 2 1 1 1 255
0 1 0 1 1 1 1 1 1 1 1 0 0 0 0 255
0 0 0 1 5 45 154 154 13 1 1 1 1 0 255 0
0 0 0 1 1 3 3 1 1 1 1 0 255 0 1 0
0 0 1 0 0 0 0 1 2 1 0 255 1 2 2 1
1 1 3 3 2 2 2 1 1 255 1 0 0 0 2 2
2 0 2 1 1 1 1 0 255 1 1 1 1 1 1 2
2 2 0 0 0 1 255 1 1 1 0 1 1 2 3 3
2 1 1 1 1 255 1 1 1 0 0 0 1 1 1 2
2 1 1 0 255 1 1 1 1 2 2 3 2 1 1 0
0 1 1 255 1 1 0 0 1 0 1 1 1 1 0 1
1 1 255 1 1 1 1 2 4 4 4 3 0 0 0 255
1 1 1 1 1 0 2 3 3 3 1 1 0 0 255 1
1 1 0 0 0 3 3 0 0 1 2 2 2 255 0 2
1 2 1 1 1 1 1 2 2 2 1 1 0 1 0 0
3 2 2 2 2 2 1 1 1 5 68 112 68 12 2 2
2 2 255 2 1 1 1 1 87 159 193 66 4 1 1 1
2 255 2 0 0 0 2 5 4 1 1 1 0 0 0 255
1 1 0 0 0 2 5 2 2 2 2 1 1 0 255 0
0 1 1 3 10 40 33 12 2 1 0 1 255 1 1 0
0 0 0 13 13 10 2 1 0 0 1 255 1 1 1 1
10 44 59 44 31 2 1 2 1 0 255 1 2 1 1 1
4 4 4 3 1 1 1 255 2 2 2 2 2 117 158 178
186 163 119 23 1 1 255 2 2 1 0 0 12 33 15 11
15 18 4 2 0 0 255 1 1 1 2 2 81 119 54 1
1 1 1 1 1 255 1 1 2 3 9 9 8 5 4 2
2 1 2 255 1 1 1 1 2 8 18 9 2 2 3 2
1 255 0 1 1 2 2 2 2 9 2 2 0 0 0 1
255 0 0 0 3 3 13 24 4 3 3 1 1 255 1 2
0 2 2 2 2 1 2 1 1 0 0 0 0 255 0 1
1 6 103 255 255 255 221 34 1 1 1 1 255 0 1 1
1 2 11 19 10 6 1 1 1 1 255 0 1 0 1 0
1 1 0 0 0 1 1 1 0 255 1 1 1 1 3 8
29 52 26 2 1 1 0 255 1 1 1 0 2 2 5 24
24 3 2 2 2 1 255 0 0 1 1 2 5 5 5 4
1 0 0 1 255 1 0 0 0 1 1 9 20 13 2 1
1 1 1 255 1 1 1 1 1 2 2 2 2 2 2 2
1 0 255 0 0 1 2 3 3 5 3 3 1 0 0 1
1 255 1 0 0 0 1 3 3 1 1 1 0 0 1 1
255 1 1 1 2 24 22 22 24 24 3 0 0 255 1 0
1 1 1 2 31 73 167 3 1 0 0 0 255 0 0 1
4 8 11 10 10 2 1 2 2 2 2 255 1 2 0 1
0 3 9 3 3 2 2 1 1 1 1 1 1 1 3 3
2 1 2 2 2 3 5 98 112 133 118 118 13 2 2 2
255 3 2 2 1 87 255 248 248 245 97 4 1 0 2 255
2 0 0 1 2 5 5 5 4 1 1 0 1 255 1 1
1 0 2 15 27 27 18 5 2 2 1 1 255 0 0 0
2 10 26 47 40 15 9 2 0 0 255 0 1 0 0 0
13 15 13 15 10 1 1 1 1 255 1 1 1 13 48 59
68 59 54 31 2 2 1 0 255 1 1 2 2 4 16 9
9 4 3 1 1 255 2 2 2 2 132 137 138 135 138 135
140 119 23 1 255 0 1 1 1 6 32 32 32 23 41 24
18 4 3 0 255 1 2 2 4 96 130 130 88 54 1 1
1 0 0 255 1 1 3 8 9 10 8 5 4 0 0 0
1 255 1 1 1 1 5 9 18 9 5 3 2 2 0 255
0 1 1 2 2 10 10 12 10 6 1 2 1 1 255 1
1 2 3 22 24 34 33 32 5 3 1 255 1 1 1 2
2 2 2 6 12 13 3 2 1 1 0 255 0 1 5 103
203 255 255 255 255 255 34 1 1 0 255 0 1 1 2 27
26 19 19 19 10 2 1 0 255 0 1 0 1 1 2 2
0 0 2 1 1 1 0 255 1 1 1 3 10 51 52 52
45 26 2 1 0 255 1 1 1 0 2 15 20 24 37 24
3 3 2 1 255 0 1 1 1 2 8 8 16 5 5 2
2 2 255 1 0 0 0 2 9 22 29 22 19 3 1 1
1 255 1 1 1 1 2 3 2 2 2 3 2 2 2 1
255 0 0 2 2 3 4 10 10 6 2 1 0 1 1 255
1 1 0 0 1 4 4 3 3 2 1 0 1 0 255 1
1 2 17 40 45 40 41 40 24 0 0 255 0 0 0 1
1 31 121 174 227 180 3 1 1 0 255 0 1 4 8 8
10 10 11 2 2 2 2 3 3 255 2 2 0 1 3 33
34 33 5 3 3 1 1 1 1 2 1 1 2 2 2 1
2 2 2 4 44 90 90 98 118 129 114 13 2 2 255 1
1 2 51 176 255 255 255 255 239 97 1 0 0 255 1 1
2 2 5 6 6 6 6 5 1 1 1 255 1 1 1 2
8 22 27 29 27 18 2 1 0 0 255 0 0 1 10 25
27 40 36 26 9 2 1 0 255 0 1 1 1 8 13 13
13 16 15 10 1 0 0 255 0 1 2 43 78 69 64 59
54 51 19 2 1 1 255 1 1 2 4 13 16 16 12 9
4 2 1 255 1 1 2 40 132 137 137 135 138 133 140 140
140 2 255 0 0 0 1 17 32 32 37 26 41 36 23 5
3 1 255 1 2 2 67 96 130 119 119 88 8 1 1 0
1 255 1 2 6 16 13 13 8 5 5 4 1 0 1 255
1 1 1 5 6 9 9 10 10 5 2 2 1 255 1 2
2 3 8 12 12 18 22 22 4 2 1 1 255 0 1 2
11 24 41 45 45 45 32 5 0 255 0 1 1 1 2 2
8 16 13 16 9 2 1 1 1 255 1 2 18 203 221 255
255 255 255 255 255 4 1 0 255 0 1 2 10 16 16 19
19 27 27 3 2 1 255 0 1 0 1 1 3 2 2 3
5 5 0 0 0 255 1 1 1 10 38 51 52 47 45 39
13 1 0 255 1 1 1 1 15 22 22 22 20 18 4 3
2 1 255 1 1 1 2 5 11 8 10 5 6 2 2 2
255 1 0 1 2 4 10 30 29 23 23 15 3 2 1 255
0 1 1 1 1 3 2 2 4 5 5 2 2 2 255 1
1 2 3 4 6 8 8 6 4 1 1 1 1 255 1 0
0 0 1 5 5 5 10 2 1 1 1 1 255 1 1 12
24 31 51 45 72 46 41 0 0 255 0 0 0 1 2 87
130 220 255 255 93 3 1 0 255 0 1 2 10 11 10 4
5 3 5 2 2 2 2 255 2 1 0 1 22 39 51 34
29 4 3 1 1 1 0 0 0 1 2 2 2 2 1 1
3 12 75 98 96 98 118 146 129 16 2 1 255 1 1 3
88 197 255 255 255 255 239 160 1 0 0 255 1 1 3 4
5 6 6 6 6 6 2 1 1 255 1 1 1 4 9 16
16 25 25 18 2 1 0 0 255 0 0 2 17 25 26 31
26 24 12 8 2 0 255 0 1 1 2 8 11 5 3 16
20 12 3 0 0 255 0 0 2 51 78 69 53 38 51 45
20 2 1 1 255 1 1 4 5 13 16 16 17 12 5 2
2 255 1 1 3 40 87 152 138 180 194 172 172 153 153 2
255 0 0 0 1 20 31 24 39 26 36 26 23 5 2 1
255 1 1 4 121 121 96 91 94 91 8 2 1 1 1 255
2 5 8 16 20 15 12 8 5 3 1 1 1 255 1 2
3 5 6 22 10 10 10 5 2 2 1 255 1 1 2 3
8 11 15 22 27 27 25 4 2 1 255 1 1 2 16 41
54 47 46 46 32 27 1 255 0 1 1 1 2 12 20 20
13 9 8 3 2 1 1 255 2 6 33 221 255 255 255 255
255 255 255 29 1 0 255 0 2 3 6 12 12 12 24 27
27 6 2 1 255 2 1 0 1 1 2 1 1 2 6 6
0 0 1 255 1 1 2 13 48 48 47 39 41 41 13 1
1 255 1 1 1 2 15 22 18 19 18 18 6 2 1 1
255 1 1 1 4 4 11 11 13 5 4 2 2 1 255 0
1 1 2 10 23 30 23 23 16 13 3 2 1 255 0 0
0 1 3 3 1 2 4 5 5 1 1 1 255 1 1 2
3 4 6 4 8 3 2 2 1 0 0 255 1 1 0 0
0 5 9 15 10 2 2 2 1 2 255 0 2 12 51 45
45 43 46 46 40 2 0 255 0 0 0 1 4 87 145 180
227 172 93 3 1 1 255 0 2 2 11 29 11 5 5 5
8 8 3 1 1 255 1 1 0 1 24 39 53 48 43 20
2 1 0 0 0 1 1 1 2 2 2 2 2 1 1 11
44 90 90 90 103 129 129 16 2 0 255 1 1 2 88 185
255 255 255 255 244 160 1 0 0 255 1 2 4 5 6 9
8 8 6 6 2 1 0 255 1 1 1 2 8 16 16 23
25 5 2 1 0 0 255 0 1 3 17 27 27 31 26 26
17 8 1 1 255 1 1 1 3 11 11 5 6 22 22 3
1 0 1 255 0 0 1 51 68 69 68 45 45 26 20 1
1 1 255 1 1 1 5 13 17 17 17 12 10 2 2 255
1 0 2 17 87 180 189 194 194 157 157 153 122 2 255 1
1 0 1 17 24 24 37 26 30 30 29 2 1 1 255 1
1 4 67 121 129 94 129 91 4 1 1 1 1 255 2 3
8 16 19 15 13 9 8 4 1 1 1 255 1 2 3 6
15 19 15 13 12 9 2 1 1 255 1 1 1 3 8 10
10 12 26 22 16 1 1 1 255 0 0 2 16 41 54 46
45 46 31 27 1 255 0 0 0 1 1 20 22 20 9 9
9 8 3 2 2 255 2 6 33 255 255 255 255 255 255 255
255 29 3 0 255 2 2 4 6 12 13 13 24 23 22 3
1 2 255 2 1 0 0 0 10 3 2 2 6 6 1 1
1 255 1 1 4 13 48 48 47 36 65 65 12 1 1 255
1 2 2 3 4 22 19 19 18 17 4 1 0 1 255 1
1 3 4 4 11 12 13 10 4 4 1 0 255 0 1 1
2 3 23 37 38 37 16 6 3 2 1 255 1 0 0 0
1 1 1 1 6 6 5 1 1 2 255 2 1 2 3 4
6 6 6 2 2 2 1 1 1 255 1 1 0 0 0 3
2 2 2 1 1 1 1 2 255 1 2 10 51 51 48 43
48 40 22 0 1 255 1 0 0 1 2 64 97 145 171 131
4 3 1 1 255 0 1 2 11 67 11 5 5 9 19 19
3 1 0 255 1 1 0 1 24 39 53 43 20 2 1 1
0 0 0 0 0 0 2 2 2 1 0 0 0 2 45 78
96 96 122 122 97 2 1 0 255 0 0 0 37 197 223 255
255 255 244 69 0 0 0 255 0 1 3 5 9 11 9 9
9 5 1 1 0 255 0 1 1 1 9 18 22 18 5 3
2 1 1 1 255 0 0 2 17 25 24 24 24 24 12 2
2 2 255 1 1 1 1 1 5 6 10 10 4 1 1 1
1 255 1 1 1 19 51 60 68 69 55 24 2 1 1 1
255 1 1 1 3 10 17 17 17 8 2 2 2 255 1 0
2 5 81 180 200 180 156 156 131 125 62 1 255 1 1 1
1 13 20 20 37 43 30 29 6 1 0 0 255 1 1 1
30 121 124 111 91 67 1 0 1 1 1 255 1 2 3 8
9 9 10 8 4 2 1 1 1 255 1 1 2 5 15 15
13 12 11 8 2 1 1 255 1 0 0 1 4 6 8 10
12 10 3 1 1 0 255 0 1 1 16 19 55 46 36 36
31 12 1 255 0 0 0 1 1 8 22 12 11 9 24 11
3 2 1 255 1 1 10 255 255 255 255 255 255 255 255 24
3 1 255 2 2 3 6 13 13 13 12 12 8 1 1 1
255 2 1 0 0 0 9 10 4 5 5 5 0 0 1 255
1 1 1 10 48 48 48 64 79 41 1 1 1 255 2 2
2 2 3 19 20 40 40 18 4 1 0 0 255 2 2 3
3 3 5 12 13 8 4 2 1 0 255 0 1 1 1 1
3 23 23 17 6 2 1 1 1 255 1 1 0 0 1 2
2 1 2 2 1 0 0 0 255 1 1 2 3 3 4 4
5 3 2 1 1 1 1 255 1 1 1 0 0 2 1 1
1 0 0 0 2 2 255 1 1 3 23 32 43 39 22 13
2 1 1 255 1 1 1 1 1 4 17 97 17 4 3 3
1 1 255 1 1 1 2 24 6 5 5 13 13 8 1 1
0 255 1 0 0 1 1 24 32 6 4 2 1 1 0 0
1 1 1 1 0 1 1 1 0 1 1 2 3 45 65 68
87 87 4 2 1 0 255 0 0 0 3 103 197 255 255 255
105 1 0 0 0 255 0 1 1 3 6 9 9 9 9 2
1 1 1 255 1 1 1 2 2 16 18 5 5 3 1 1
0 0 255 0 0 1 1 13 15 15 18 9 2 2 2 2
255 2 2 1 1 1 2 4 4 2 1 0 0 1 1 255
1 1 1 1 19 31 60 60 24 5 2 1 1 1 255 1
1 1 3 5 15 8 6 5 1 1 1 255 1 0 1 2
10 138 211 180 163 156 131 62 3 1 255 1 1 1 1 1
11 15 20 26 20 18 2 1 0 0 255 2 2 1 1 30
67 111 67 2 2 0 1 0 1 255 1 1 1 3 6 6
6 4 4 0 1 1 1 255 1 1 1 1 3 4 4 4
3 2 2 1 1 255 1 0 0 1 1 3 4 6 10 2
1 1 1 1 255 1 1 1 3 13 19 19 23 23 12 1
1 255 1 1 1 1 2 2 8 11 11 32 22 3 3 2
1 255 1 1 3 111 255 255 255 255 255 255 242 6 2 1
255 0 1 2 3 12 15 15 12 6 2 1 1 1 255 1
1 0 0 0 2 4 4 4 2 1 1 0 1 255 1 1
1 3 4 25 25 43 43 2 1 1 1 255 1 1 2 1
2 1 20 20 20 4 1 1 1 1 255 1 1 2 2 1
3 5 8 5 5 3 2 0 255 0 2 1 1 1 1 1
2 3 2 1 1 1 1 255 1 1 1 0 1 2 2 1
1 2 1 1 0 0 255 0 0 2 2 2 2 3 5 3
1 1 1 1 1 255 1 1 1 2 2 1 1 1 1 0
0 0 1 1 255 1 1 2 3 23 32 29 5 2 1 1
1 255 1 1 1 1 0 2 2 4 3 3 2 2 1 1
255 0 1 1 1 2 1 3 6 11 9 2 1 1 1 255
1 0 0 1 1 1 2 3 2 1 1 1 1 0 0 0
0 2 2 2 1 1 1 1 2 2 2 3 6 17 17 4
2 1 1 0 255 0 0 1 1 3 103 144 144 105 1 1
0 0 0 255 0 1 1 1 3 6 6 6 2 1 0 1
0 255 0 0 0 0 1 2 2 3 3 2 2 1 1 0
255 0 1 0 0 1 4 8 8 3 2 2 2 2 255 2
1 2 1 1 1 1 1 0 0 0 0 2 1 255 1 1
0 0 1 3 3 5 5 3 3 2 2 1 255 0 1 1
1 3 3 3 3 2 1 1 1 255 1 1 0 1 2 10
104 138 156 123 8 3 2 1 255 0 0 1 1 1 2 9
9 18 8 2 2 2 0 0 255 2 1 1 0 1 1 1
2 2 3 2 1 0 0 255 0 1 1 1 1 1 1 0
1 0 1 1 1 255 2 2 1 1 1 2 2 2 1 1
2 2 1 255 1 1 1 1 1 1 2 2 2 1 1 1
1 2 255 2 1 1 2 3 6 6 4 3 2 1 1 255
1 1 2 1 1 1 2 4 4 4 2 2 1 1 1 255
1 1 0 1 111 201 255 255 255 242 6 2 1 0 255 0
1 2 3 3 9 4 2 1 1 1 1 1 255 2 1 1
0 0 0 0 1 1 1 1 1 0 1 255 1 1 1 1
2 2 2 2 2 1 0 0 2 255 1 0 2 1 1 1
1 1 1 1 1 1 1 1 255 0 1 1 1 1 1 3
3 2 2 2 1 0 255 1 1 1 1 1 1 1 0 2
2 1 1 1 1 255 1 1 0 0 0 2 2 1 1 1
0 0 0 1 255 0 0 0 1 2 2 2 3 3 1 1
0 2 2 255 2 2 0 0 1 1 1 1 1 1 0 0
1 1 255 0 1 1 1 2 15 5 2 1 1 1 0 255
1 1 1 1 1 1 1 1 0 1 1 2 1 1 255 1
1 1 1 1 1 1 2 2 2 1 1 1 1 255 1 1
1 1 1 1 1 2 2 1 1 1 1 1 0 1 1 2
1 2 2 1 1 1 2 2 3 2 2 2 2 2 2 1
1 0 255 1 1 1 0 1 2 2 2 1 1 1 1 1
1 255 0 0 1 1 1 3 3 1 1 2 2 2 1 255
1 1 1 1 1 1 1 1 1 1 1 2 2 0 255 1
1 1 0 1 1 2 2 2 2 1 1 1 255 2 2 2
1 1 0 0 0 0 0 0 0 1 1 255 1 1 0 0
0 1 1 2 3 2 2 1 1 0 255 0 1 1 1 1
1 1 1 1 0 0 1 255 1 1 0 1 1 2 2 2
2 3 2 2 2 1 255 0 0 1 0 0 0 2 3 2
2 2 2 1 0 0 255 1 1 1 1 1 1 1 1 2
2 3 3 2 1 255 0 0 1 1 1 1 0 0 0 0
1 1 1 255 1 1 1 1 1 1 1 1 0 1 1 1
0 255 0 1 1 1 1 1 2 2 2 2 0 1 1 2
255 2 1 1 2 2 2 3 2 2 1 1 1 255 1 1
1 1 1 1 2 2 2 1 0 1 1 1 1 255 1 0
0 0 1 3 40 40 8 3 2 1 1 0 255 0 0 1
2 2 2 1 0 0 1 1 0 0 255 2 1 1 0 0
0 0 0 0 1 1 1 0 1 255 1 1 2 2 1 1
1 2 2 1 0 0 0 255 0 1 1 1 1 1 1 1
1 1 1 2 2 1 255 0 0 1 0 0 0 1 2 1
1 1 1 0 255 1 1 1 1 1 1 1 0 0 1 1
1 1 1 255 1 1 0 0 1 1 1 1 1 1 0 1
0 1 255 0 0 0 0 2 2 2 2 2 1 1 1 2
1 255 0 0 0 1 1 1 1 1 1 1 1 1 1 1
255 0 1 1 1 1 0 1 1 1 1 1 0 255 1 1
1 1 1 1 0 1 0 1 1 1 1 1 255 1 1 1
1 1 1 1 1 1 0 0 1 1 1 255 1 1 1 1
0 0 1 2 1 1 1 1 0 0 0 1 1 2 255 255
255 255 255 255 255 255 255 255 255 255 255 255 255 255 255 255
255 255 255 255 255 255 255 255 255 255 255 255 255 255 255 255
255 255 255 255 255 255 255 255 255 255 255 255 255 255 255 255
255 255 255 255 255 255 255 255 255 255 255 255 255 255 255 255
255 255 255 255 255 255 255 255 255 255 255 255 255 255 255 255
255 255 255 255 255 255 255 255 255 255 255 255 255 255 255 255
255 255 255 255 255 255 255 255 255 255 255 255 255 255 255 255
255 255 255 255 255 255 255 255 255 255 255 255 255 255 255 255
255 255 255 255 255 255 255 255 255 255 255 255 255 255 255 255
255 255 255 255 255 255 255 255 255 255 255 255 255 255 255 255
255 255 255 255 255 255 255 255 255 255 255 255 255 255 255 255
255 255 255 255 255 255 255 255 255 255 255 255 255 255 255 255
255 255 255 255 255 255 255 255 255 255 255 255 255 255 255 255
255 255 255 255 255 255 255 255 255 255 255 255 255 1 1 1
1 1 2 1 0 0 0 1 0 1 0 255 0 0 0 0
0 1 2 3 2 2 1 1 0 0 255 0 0 0 1 1
0 0 0 0 1 1 0 0 255 2 2 2 1 0 0 0
0 0 1 1 1 1 1 255 1 1 2 1 1 1 2 2
1 0 0 0 0 255 1 2 1 1 0 1 1 1 1 1
2 2 1 1 255 0 1 1 1 0 0 1 1 1 1 1
1 1 255 1 1 1 1 1 1 2 1 1 0 0 0 1
1 255 1 1 0 0 0 1 1 1 1 1 0 1 0 1
255 0 0 0 0 1 2 2 2 2 1 2 1 2 1 255
0 1 2 2 1 1 1 1 1 1 0 0 1 1 255 0
0 1 1 1 0 0 1 1 1 0 0 255 2 1 1 1
1 1 0 0 0 1 1 1 1 1 255 1 1 1 1 0
1 1 1 1 0 0 0 0 0 255 0 0 0 1 1 1
1 1 1 1 1 1 0 0 1 1 1 0 1 1 1 1
1 1 1 1 2 2 1 1 1 1 1 1 1 0 255 1
1 1 1 1 2 1 2 1 1 0 0 1 2 255 1 1
1 1 1 0 0 0 1 2 2 2 2 255 0 0 1 1
1 1 2 2 1 1 1 2 2 1 255 1 1 2 2 1
0 1 1 1 0 0 1 1 255 1 2 1 0 0 0 1
1 1 0 2 0 0 1 255 2 1 1 1 1 1 1 1
0 1 1 1 0 0 255 0 0 0 1 1 1 1 0 1
0 1 1 255 0 0 1 2 2 1 1 1 1 0 0 1
1 1 255 2 2 2 0 0 0 0 0 0 1 0 1 0
1 0 255 0 1 1 1 1 1 1 1 1 1 1 2 2
2 255 1 1 0 1 1 1 0 1 1 1 1 1 1 255
1 1 1 1 1 1 1 0 1 0 1 1 1 255 1 1
1 1 2 2 2 0 1 1 1 1 1 1 255 1 1 1
2 2 1 1 1 1 1 1 1 255 0 255 255 255 255 255
255 255 255 255 255 255 255 255 255 255 255 255 255 255 255 255
255 255 255 255 255 255 255 255 255 255 255 255 255 255 255 255
255 255 255 255 255 255 255 255 255 255 255 255 255 255 255 255
255 255 255 255 255 255 255 255 255 255 255 255 255 255 255 255
255 255 255 255 255 255 255 255 255 255 255 255 255 255 255 255
255 255 255 255 255 255 255 255 255 255 255 255 255 255 255 255
255 255 255 255 255 255 255 255 255 255 255 255 255 255 255 255
255 255 255 255 255 255 255 255 255 255 255 255 255 255 255 255
255 255 255 255 255 255 255 255 255 255 255 255 255 255 255 255
255 255 255 255 255 255 255 255 255 255 255 255 255 255 255 255
255 255 255 255 255 255 255 255 255 255 255 255 255 255 255 255
255 255 255 255 255 255 255 255 255 255 255 255 255 255 255 255
255 255 255 255 255 255 255 255 255 255 255 255 255 255 255 255
255 255 255 255 255 255 255 255 255 255 1 1 1 1 1 1
1 1 1 2 1 1 0 0 1 1 1 1 255 2 2 1
1 1 1 1 1 1 1 0 0 1 1 255 1 2 2 1
0 0 0 0 1 1 2 2 1 255 0 0 0 0 1 2
2 2 1 1 1 1 1 1 255 1 0 1 1 1 0 0
0 2 0 1 1 1 255 1 1 0 0 0 1 1 1 0
0 0 0 1 2 255 1 0 1 1 1 1 1 1 1 1
1 2 0 1 255 0 0 0 0 1 1 2 0 0 0 1
1 255 0 0 1 1 2 1 1 0 0 0 0 1 1 1
255 2 2 2 1 1 0 0 0 0 0 0 1 1 2 1
255 0 0 1 0 0 0 1 1 1 1 1 1 1 1 255
1 1 0 1 1 1 0 0 2 2 1 1 0 255 1 1
1 1 1 1 1 1 1 1 1 1 1 255 1 1 1 1
1 2 0 0 0 0 0 0 1 1 255 1 0 1 3 2
1 1 1 1 1 1 1 255 0 0 0 1 1 1 0 0
1 1 0 1 1 1 0 255 0 0 0 0 0 1 1 1
1 1 0 0 0 1 255 1 0 0 0 0 0 1 1 1
1 1 0 0 255 1 1 0 1 0 0 0 0 0 1 1
1 2 2 255 1 1 1 1 1 1 2 0 0 0 0 1
1 255 1 1 1 1 0 0 0 1 1 1 1 1 0 2
255 2 2 2 1 1 1 1 0 1 1 1 1 1 255 1
1 1 0 1 1 1 1 1 0 1 1 1 1 255 1 0
1 1 0 0 2 2 2 1 0 0 1 1 255 2 2 1
1 1 1 0 0 0 0 1 1 1 1 255 1 1 0 0
0 0 1 1 1 0 0 0 1 1 255 0 1 1 1 1
0 0 0 1 1 0 1 255 2 2 1 1 1 1 1 1
2 2 1 1 1 0 255 0 0 1 0 2 2 2 1 1
1 2 1 0 0 255 0 0 1 1 1 1 1 0 1 1
1 1 1 0 1 0 0 0 1 0 0 2 2 1 1 1
1 2 1 1 0 0 1 1 1 1 255 1 1 1 1 1
1 1 1 1 0 0 0 1 1 255 1 1 1 1 0 0
0 0 1 1 1 1 1 255 1 1 0 0 2 2 3 2
1 0 0 0 0 1 255 1 1 1 1 1 0 0 0 0
1 1 1 1 255 1 1 1 1 0 1 2 2 0 0 0
1 1 1 255 0 0 0 1 0 0 0 1 1 2 1 1
0 1 255 1 1 1 1 1 2 2 2 1 1 1 1 255
1 1 1 1 1 1 1 1 0 0 0 1 1 1 255 2
2 2 1 1 1 1 1 1 1 1 1 1 1 1 255 0
0 0 1 1 0 1 1 1 0 1 0 1 1 255 1 1
1 2 3 2 1 2 2 2 1 1 0 255 1 1 1 1
1 1 2 2 1 1 1 1 1 255 0 1 1 1 0 0
0 0 0 0 0 0 1 1 255 0 0 0 2 2 2 1
0 1 1 2 1 255 0 0 0 0 1 0 0 0 1 1
0 1 1 1 1 255 1 0 0 0 1 1 1 2 0 1
1 1 2 1 255 1 1 1 0 0 2 3 2 1 1 0
0 0 255 1 1 1 1 0 0 0 1 1 1 1 1 1
2 255 1 1 2 3 2 2 2 0 0 0 1 1 1 255
1 1 1 2 1 1 1 1 1 1 0 0 0 2 255 2
2 2 1 1 1 2 1 1 1 1 0 1 255 1 1 1
1 2 2 2 1 1 1 1 1 1 1 255 1 1 1 1
0 1 0 2 2 1 1 0 1 1 255 2 1 1 1 2
1 0 0 0 0 1 1 1 1 255 1 0 0 0 1 2
2 1 1 1 1 0 1 1 255 1 1 1 1 2 1 1
1 1 1 1 1 255 2 2 1 1 1 2 2 1 1 1
1 1 1 1 255 1 1 2 2 2 2 2 6 6 6 2
1 1 0 255 1 1 1 1 1 1 1 1 1 1 1 1
1 1 1 0 0 0 1 0 0 1 1 1 1 1 0 1
1 1 0 0 1 1 1 2 255 1 0 1 1 1 1 1
1 0 0 0 0 0 0 255 0 1 1 1 1 0 1 1
1 0 1 1 1 255 1 1 0 1 2 6 6 6 4 1
0 0 0 0 255 1 1 1 2 2 3 2 0 0 0 0
0 0 255 1 1 1 4 8 59 91 61 3 1 0 0 1
1 255 0 0 0 1 0 0 1 1 1 1 1 2 1 1
255 1 1 1 1 1 3 3 3 1 1 1 1 255 2 1
1 1 1 1 2 2 2 1 1 1 1 1 255 1 0 1
1 1 2 2 2 2 1 1 1 1 1 1 255 0 0 0
1 1 1 1 2 1 1 1 0 0 0 255 1 1 3 10
22 17 17 17 3 2 2 2 1 255 1 1 1 1 1 1
4 2 2 2 1 1 1 255 1 1 1 1 1 0 0 1
1 1 0 0 0 1 255 0 0 1 2 2 4 8 8 2
1 2 0 255 0 0 0 1 0 0 0 1 1 1 1 1
1 1 1 255 1 0 0 1 1 2 2 2 1 1 1 1
2 2 255 1 1 2 2 2 8 10 10 2 1 0 0 1
255 1 1 1 1 1 1 2 3 2 1 1 1 1 1 255
1 2 4 11 11 11 5 5 6 16 1 1 1 255 1 1
1 3 12 17 16 16 8 3 1 1 1 1 255 1 1 1
1 2 2 2 1 2 2 2 0 0 255 1 0 0 0 2
2 8 8 2 1 2 1 1 1 255 1 1 0 1 0 2
2 3 2 1 1 1 1 1 255 1 1 1 1 1 1 0
0 1 1 1 0 1 1 255 1 1 1 1 1 2 4 8
8 1 1 1 1 1 255 2 1 1 2 2 2 1 1 1
1 1 1 255 2 2 1 1 1 2 2 2 1 1 1 1
1 1 255 2 1 2 3 4 11 18 47 47 15 6 1 1
1 255 2 2 1 1 1 2 18 4 2 2 1 1 0 1
1 1 0 0 1 1 1 1 1 1 1 1 1 1 2 1
0 0 1 1 1 1 255 1 0 1 2 3 3 3 3 2
0 0 0 0 0 255 0 1 1 2 3 13 25 54 18 0
0 0 0 255 0 1 2 3 158 255 255 255 255 216 2 1
0 0 255 1 1 1 2 5 38 38 26 2 1 1 0 0
255 1 2 6 36 80 91 111 61 45 33 1 0 0 0 255
0 1 1 1 1 1 3 3 2 2 2 2 0 1 255 1
1 1 2 3 4 4 6 4 1 1 0 255 1 1 1 1
1 17 45 71 45 23 8 2 1 1 255 0 0 0 0 2
95 119 119 88 39 3 1 1 1 1 255 0 0 0 1 1
2 3 3 2 1 1 1 1 0 255 3 4 17 22 27 26
20 20 17 12 2 2 1 255 1 1 1 2 3 37 164 164
4 2 1 1 0 255 0 0 0 0 2 4 31 31 18 2
1 1 1 1 255 0 0 2 2 13 95 104 94 41 3 2
1 255 0 1 1 1 0 1 2 18 18 2 1 2 1 1
1 255 1 1 1 2 2 4 4 4 2 2 1 1 1 1
255 1 1 2 4 22 22 27 27 24 2 0 0 0 255 1
1 1 1 2 2 10 10 10 4 1 0 1 1 255 2 11
33 27 19 19 6 16 33 34 34 1 1 255 0 1 1 11
83 104 97 93 93 93 3 1 1 1 255 0 1 1 1 5
10 22 10 4 2 2 0 0 255 1 1 2 2 3 76 80
87 97 86 2 2 1 0 255 1 1 0 3 2 12 27 27
9 2 1 1 1 1 255 1 1 1 1 1 2 5 6 9
3 1 0 0 1 255 1 1 1 2 5 36 58 69 40 37
2 1 1 1 255 2 1 1 1 2 2 1 1 1 1 1
1 255 1 1 1 2 2 12 12 12 38 38 2 1 1 1
255 2 2 3 4 16 132 255 255 255 255 18 2 2 2 255
2 2 0 1 2 90 90 68 59 3 2 1 1 1 1 1
0 1 1 1 1 1 1 1 1 1 2 4 12 12 8 2
2 1 1 2 255 2 0 0 2 3 51 142 142 57 4 1
0 0 0 255 0 1 2 38 46 46 46 54 54 26 1 1
0 255 0 1 3 255 255 255 255 255 255 255 216 2 1 1
255 1 2 3 64 117 121 121 189 189 9 1 1 1 255 4
11 52 58 67 61 61 61 61 67 33 3 1 1 255 1 1
1 2 9 255 255 255 41 3 2 1 1 1 255 1 1 2
24 38 53 48 29 29 4 1 0 255 2 0 1 1 13 54
59 91 90 90 38 11 1 1 255 0 0 1 1 95 117 119
126 129 126 39 3 1 1 1 255 0 0 0 2 2 16 18
18 2 2 2 1 1 1 255 5 10 22 22 27 26 20 20
20 20 9 2 1 255 0 0 2 5 64 255 255 203 166 3
3 2 1 255 1 0 0 2 11 48 39 39 32 44 2 1
1 2 255 1 1 2 13 109 109 129 122 104 57 5 1 255
0 1 1 2 1 3 26 46 30 29 13 2 2 1 1 255
1 2 3 3 5 9 10 9 9 4 2 2 1 1 255 1
2 4 22 26 30 39 39 27 8 1 1 1 255 1 0 0
2 9 9 19 15 15 15 2 1 1 1 255 6 36 51 51
39 39 24 33 47 93 86 25 2 255 1 1 1 44 112 121
121 116 143 143 105 2 1 0 255 0 0 1 5 10 36 38
23 16 10 4 1 0 255 1 1 2 20 80 87 104 133 135
153 97 2 0 0 255 0 1 1 4 12 41 43 46 47 11
2 1 1 0 255 0 1 0 1 2 5 13 8 13 9 2
2 0 0 255 1 1 1 5 57 93 93 94 94 94 37 3
1 1 255 1 1 1 2 3 3 8 12 11 1 1 1 255
1 1 1 2 29 75 55 38 38 39 47 2 1 1 255 2
1 3 10 132 255 255 255 255 255 255 18 2 2 255 0 0
0 5 90 103 102 98 88 61 3 1 1 1 1 2 1 1
2 2 2 1 2 1 2 2 4 174 211 225 225 9 2 2
2 2 255 2 1 1 3 96 255 255 255 194 57 2 1 1
0 255 1 2 38 79 81 79 71 54 54 26 18 1 0 255
0 3 255 255 255 255 250 255 255 255 255 110 1 0 255 0
2 64 202 203 203 215 225 207 144 9 1 2 255 6 29 58
67 67 37 38 45 55 96 68 32 2 1 255 1 2 2 9
255 255 255 255 255 57 2 1 1 1 255 1 1 24 38 47
54 53 48 47 25 1 1 255 2 0 1 13 45 59 59 90
90 90 61 61 11 1 255 0 0 3 117 171 156 129 129 166
172 118 27 1 0 0 255 1 1 1 4 31 38 44 38 18
2 2 2 1 1 255 6 8 27 38 40 26 26 20 20 29
12 3 1 255 0 0 3 64 255 255 255 255 255 203 5 2
2 255 1 2 2 11 58 86 60 58 58 58 43 2 2 2
255 1 2 12 98 109 103 129 122 119 95 57 5 255 0 2
2 2 2 25 54 57 61 44 29 13 2 1 1 255 1 3
3 5 10 10 10 9 9 6 4 2 1 1 255 2 2 4
24 34 45 33 37 33 20 4 1 1 255 1 1 0 1 9
9 10 10 18 20 15 2 1 0 255 6 51 75 75 75 75
76 118 132 118 95 43 2 255 1 1 3 83 117 117 131 116
143 158 132 62 2 2 255 0 0 2 17 38 38 38 25 23
16 11 2 1 255 1 1 20 93 104 93 87 98 133 160 160
78 2 0 255 1 1 2 5 53 43 34 34 47 47 15 3
1 0 255 0 1 1 2 5 8 13 8 9 9 4 2 2
0 255 0 1 1 36 71 109 123 129 178 153 61 4 1 1
255 1 1 1 1 2 2 5 8 8 1 1 1 255 1 1
1 29 67 75 69 55 38 38 47 39 0 1 255 1 1 6
19 255 255 255 255 255 255 255 165 3 2 255 2 0 0 60
102 154 105 105 88 81 61 2 1 0 1 1 1 1 2 2
2 2 2 3 3 3 211 255 255 255 255 255 3 2 2 2
255 2 0 1 96 255 255 255 255 255 194 8 1 1 1 255
1 2 55 83 101 83 79 51 51 26 24 4 1 255 1 4
255 255 255 250 170 250 255 255 255 199 1 0 255 0 3 135
214 214 182 174 172 188 145 33 1 1 255 4 29 86 72 67
55 37 48 61 96 68 41 4 2 255 1 2 2 255 255 255
255 255 255 255 57 2 2 2 255 1 11 37 80 47 52 48
29 44 29 13 2 255 1 0 0 43 45 50 45 59 67 67
67 69 11 2 255 2 2 6 171 173 173 156 156 166 195 172
64 1 1 1 255 1 1 1 3 33 41 38 19 18 5 2
2 2 1 255 8 8 27 38 40 39 37 29 29 29 9 2
1 255 0 1 3 146 255 255 255 251 255 246 24 3 2 255
1 2 2 34 62 117 86 58 54 54 44 9 2 0 255 1
4 24 109 109 104 103 122 119 108 47 5 255 1 1 2 2
3 25 46 68 69 36 22 13 4 1 1 255 1 2 3 6
12 13 13 13 10 10 5 3 1 1 255 2 4 4 24 37
24 23 33 33 41 19 2 1 255 1 1 1 4 11 11 8
8 15 20 15 6 2 0 255 27 94 108 151 130 129 129 129
181 172 144 60 2 255 2 3 4 44 117 150 150 110 105 98
90 62 3 2 255 1 1 5 17 38 36 36 23 23 25 11
4 1 255 1 2 9 128 128 94 82 98 118 160 185 126 4
1 255 1 1 2 19 53 85 85 34 88 47 39 4 1 0
255 0 1 2 4 6 8 13 13 18 18 10 2 2 0 255
0 1 1 71 91 123 123 123 178 153 105 4 1 1 255 0
0 11 11 11 3 8 8 11 5 1 0 255 1 1 1 41
48 69 69 16 12 17 47 39 1 0 255 1 1 8 34 255
255 255 255 255 255 255 192 8 2 255 0 0 1 61 102 143
123 123 115 88 61 1 1 0 1 1 1 1 2 2 2 2
2 2 2 2 249 255 255 255 255 255 2 2 1 2 255 2
1 1 96 255 255 255 255 255 210 17 2 1 1 255 1 1
39 83 102 83 81 69 55 26 20 4 0 255 1 4 255 255
255 194 171 225 255 255 255 255 2 0 255 1 3 135 214 214
201 201 172 188 145 79 2 1 255 2 29 86 75 55 45 24
33 79 79 79 48 3 2 255 1 2 4 255 255 255 255 255
255 255 131 2 2 2 255 2 11 37 44 32 27 47 52 52
46 44 2 255 1 0 3 43 50 45 34 34 58 61 61 55
30 2 255 1 1 6 145 173 173 176 156 166 183 183 138 2
1 1 255 1 1 1 12 33 41 5 5 18 5 2 2 2
1 255 6 8 23 27 38 37 37 29 12 12 6 4 2 255
1 1 1 117 255 255 255 255 255 251 24 2 1 255 1 2
2 55 85 103 85 58 58 54 51 10 1 0 255 0 4 24
98 125 98 95 103 119 109 33 6 255 1 1 2 1 3 20
43 62 68 43 29 17 2 2 1 255 1 1 3 6 8 8
12 13 9 9 6 3 1 1 255 2 4 4 32 37 23 22
22 26 41 19 1 0 255 1 1 2 10 15 11 8 8 18
18 18 6 1 1 255 27 83 105 151 130 96 130 130 181 181
172 60 2 255 2 2 5 117 150 118 143 105 105 105 79 45
3 2 255 1 1 15 25 45 36 25 23 20 23 11 4 1
255 1 2 9 94 133 109 109 109 142 160 167 126 4 2 255
1 2 2 19 53 54 54 34 80 39 32 3 1 0 255 0
1 2 3 6 13 26 29 18 13 5 2 1 0 255 0 1
3 71 91 111 130 111 170 85 65 2 1 1 255 0 0 1
3 11 5 8 8 8 5 1 0 255 0 0 0 41 48 67
66 32 17 32 33 10 1 1 255 0 3 11 34 255 255 255
255 255 255 255 165 8 1 255 0 1 5 61 105 140 123 123
65 65 17 2 1 0 1 0 1 0 2 2 2 2 2 2
1 2 189 255 255 255 255 151 6 2 0 1 255 2 1 2
12 179 255 255 255 255 104 17 1 1 1 255 1 1 15 79
83 79 69 69 57 41 20 2 0 255 0 4 255 255 255 255
225 236 255 255 255 255 2 1 255 1 3 80 214 214 193 172
172 182 145 79 1 0 255 2 19 72 72 55 52 32 32 79
79 79 41 3 1 255 1 2 4 255 255 255 255 255 255 255
131 2 2 2 255 4 5 32 46 32 27 48 52 76 55 45
3 255 0 0 1 34 43 34 30 29 30 37 32 32 22 2
255 1 2 5 102 171 185 185 179 168 183 180 153 2 1 1
255 1 1 2 6 12 16 10 5 5 1 1 2 2 2 255
2 18 22 27 27 27 36 26 12 9 5 3 2 255 1 1
1 32 245 255 255 255 255 246 8 1 1 255 1 1 1 9
79 93 85 73 73 54 44 10 1 0 255 0 1 18 98 125
104 103 103 103 47 22 3 255 1 1 1 1 1 10 20 43
27 29 22 2 2 2 1 255 1 1 2 4 6 8 24 24
9 6 3 2 1 1 255 0 0 4 31 32 26 23 22 22
26 10 0 0 255 1 1 2 10 17 15 8 8 16 11 6
3 1 1 255 5 66 97 105 97 69 69 76 130 172 67 40
2 255 2 2 5 36 118 110 110 110 139 118 90 12 3 1
255 1 1 3 15 26 26 26 23 20 20 6 2 0 255 1
2 6 89 133 153 153 150 151 167 167 45 2 1 255 1 1
1 18 30 44 68 80 80 32 9 2 2 1 255 0 1 2
2 5 12 26 24 17 8 5 3 1 1 255 0 0 1 58
91 111 111 94 82 80 27 2 1 1 255 0 1 1 3 17
5 8 12 37 3 1 1 255 1 0 0 13 41 66 62 62
32 39 33 6 1 1 255 0 0 5 11 228 255 255 255 255
255 255 26 2 0 255 0 1 1 19 73 107 105 123 91 43
2 2 1 2 1 1 1 0 1 2 2 2 2 1 1 1
5 179 210 210 151 10 6 1 1 1 255 2 2 2 2 17
64 206 224 104 17 6 2 2 1 255 1 1 9 53 79 60
58 58 57 37 3 1 0 255 0 3 62 255 255 255 255 255
255 255 255 186 1 0 255 1 1 44 207 255 201 179 207 207
144 5 2 1 255 2 17 40 72 72 52 52 46 80 79 79
15 2 0 255 1 1 3 255 255 255 255 255 255 255 17 2
1 2 255 3 5 32 32 32 33 61 60 76 60 45 1 255
0 0 1 30 61 34 36 29 36 34 34 32 22 1 255 1
1 2 100 170 203 179 143 168 168 168 85 1 1 1 255 1
1 3 4 10 10 10 2 1 0 0 1 2 2 255 2 9
17 17 11 15 15 26 20 9 5 3 1 255 1 1 1 4
32 128 245 255 255 8 1 0 0 255 1 1 1 2 16 65
73 65 50 31 10 2 1 1 255 0 0 1 18 98 117 121
121 76 33 9 3 255 1 1 1 1 1 3 10 16 16 18
2 1 2 2 2 255 1 1 1 2 4 5 6 6 3 3
1 1 1 0 255 0 0 0 20 31 32 26 34 32 19 10
0 1 255 1 1 2 2 6 6 20 16 18 11 3 1 0
1 255 2 32 72 72 69 55 59 68 68 76 45 19 3 255
1 1 2 8 80 67 104 118 143 139 107 6 1 1 255 0
0 1 12 15 16 19 19 17 9 2 0 0 255 1 1 1
6 89 153 161 153 189 167 167 26 2 1 255 1 1 1 2
18 40 44 68 32 9 2 2 1 1 255 0 1 2 2 3
3 17 17 8 5 1 1 0 0 255 0 0 1 3 58 93
111 82 80 27 1 1 1 1 255 0 0 0 1 2 4 5
5 5 1 1 0 255 0 0 0 2 18 52 62 62 33 33
13 1 1 1 255 0 0 0 2 19 228 255 255 255 255 80
10 1 0 255 1 1 1 2 19 72 72 65 43 2 2 2
0 1 1 1 0 0 1 2 2 2 2 1 1 1 2 5
76 76 2 2 3 2 1 1 255 2 2 2 2 4 17 31
31 13 6 1 1 1 1 255 1 1 2 9 32 53 45 45
37 3 2 1 0 255 0 1 2 151 255 255 255 255 255 255
203 2 1 1 255 1 1 1 80 207 146 132 146 132 5 2
1 1 255 2 2 25 72 83 83 53 53 80 80 43 6 1
0 255 0 0 1 3 255 255 255 255 255 17 3 2 1 1
255 2 3 12 36 44 39 61 60 60 45 4 1 255 0 0
1 1 37 37 38 38 46 34 29 22 2 1 255 1 1 1
2 102 173 179 179 179 140 85 1 1 2 1 255 0 2 3
3 3 2 2 0 0 0 0 1 1 2 255 1 2 5 6
10 15 15 15 13 9 2 1 1 255 1 0 0 1 2 8
9 8 2 2 0 0 0 255 1 1 1 2 2 16 50 50
8 3 2 2 1 1 255 1 0 1 2 16 90 117 37 31
9 2 1 255 1 1 1 0 0 1 2 2 3 2 2 1
2 2 2 255 1 1 1 1 2 2 3 3 3 1 1 1
1 1 255 0 0 0 1 20 20 20 13 13 10 1 0 1
255 1 1 1 1 2 4 6 13 13 3 2 1 1 1 255
2 17 34 34 34 30 30 17 40 45 40 17 2 255 1 1
2 2 8 46 67 67 107 107 6 0 0 0 255 0 0 1
2 12 13 3 3 3 2 1 0 0 255 1 1 0 1 5
67 145 145 150 129 26 2 1 1 255 1 1 1 2 3 3
3 9 9 2 2 1 1 1 255 0 1 1 1 2 2 3
2 1 1 1 1 1 0 255 0 0 0 1 2 2 3 5
5 2 0 0 1 0 255 0 0 0 1 2 2 2 4 3
1 1 1 255 0 0 0 1 2 15 18 29 29 13 1 0
1 1 255 0 0 0 0 2 11 32 38 80 80 12 1 1
0 255 1 1 0 0 0 1 1 1 2 1 0 0 0 1
1 1 1 0 1 2 2 2 2 1 0 1 2 2 2 2
2 2 2 2 1 1 255 2 2 2 2 2 2 2 2 2
1 1 1 1 0 255 1 1 1 2 1 3 3 3 2 1
1 0 0 255 2 2 2 2 151 250 255 255 255 186 1 1
1 0 255 1 1 1 3 40 111 111 24 2 2 2 2 2
255 2 1 1 25 72 75 69 62 62 43 15 2 1 1 255
1 0 1 1 1 4 4 4 3 1 1 0 1 1 255 1
2 4 12 36 36 39 39 33 4 2 1 255 0 0 1 1
1 27 36 36 38 34 29 2 2 1 255 0 0 1 1 2
121 142 142 107 79 0 0 2 2 2 255 0 1 3 3 1
1 1 0 1 1 1 1 1 1 255 1 2 3 4 5 10
10 8 5 2 1 1 1 255 0 0 0 1 2 2 2 2
1 1 0 0 0 255 1 1 1 2 2 2 2 2 1 1
1 1 1 2 255 2 0 1 1 2 3 3 4 2 3 2
1 255 0 0 0 0 0 1 1 0 0 1 1 1 1 2
2 255 0 1 1 1 1 2 2 2 1 1 1 1 1 1
255 0 0 0 1 1 2 2 2 3 1 0 1 1 255 0
0 1 1 1 2 2 3 3 2 1 1 0 0 255 2 2
27 27 31 19 15 15 23 24 17 2 2 255 0 0 1 2
2 2 3 9 9 3 1 1 1 1 255 1 1 1 1 1
1 0 0 0 0 1 0 1 255 1 1 0 1 1 5 6
10 10 5 2 1 0 1 255 1 1 1 2 2 1 0 0
1 0 1 1 1 1 255 0 0 1 1 2 1 1 1 1
1 1 1 1 0 255 0 0 1 1 1 1 1 3 0 0
0 1 1 1 255 0 0 0 1 2 2 2 1 1 1 1
1 255 0 0 0 0 0 1 1 1 0 0 0 0 0 0
255 1 0 0 0 2 4 6 1 1 1 1 0 1 1 255
1 1 0 0 0 1 1 1 1 0 0 0 0 0 0 0
0 1 3 2 1 1 1 1 0 1 2 1 1 1 1 0
1 2 2 1 255 1 2 2 2 1 1 0 0 0 0 0
0 1 0 255 1 1 1 1 1 2 1 1 1 1 0 0
0 255 1 1 1 2 2 6 17 17 1 0 0 1 1 1
255 1 1 1 1 1 2 1 1 1 1 1 1 2 255 2
1 0 1 2 11 15 15 15 2 2 0 1 1 255 1 1
0 1 1 1 2 2 1 1 1 0 1 2 255 1 1 2
4 9 12 9 3 1 1 1 1 255 0 0 1 1 1 1
3 3 3 3 1 2 2 2 255 0 0 0 1 1 1 2
2 2 0 0 0 1 2 2 255 1 1 2 1 1 1 1
0 1 1 1 1 0 0 255 1 2 1 1 1 1 1 2
2 2 1 0 0 255 0 0 0 1 2 2 0 0 1 1
0 0 0 255 1 1 1 1 1 0 1 0 0 1 1 1
0 1 255 2 1 1 1 0 1 1 1 1 2 1 2 255
1 0 0 0 0 1 0 0 0 1 1 1 1 1 0 255
0 1 1 1 1 1 2 1 1 1 1 1 1 1 255 1
1 1 0 1 1 1 1 1 1 1 1 1 255 0 0 0
1 1 2 2 2 1 1 1 1 1 1 255 0 0 2 2
5 5 4 3 2 1 1 0 0 255 0 0 0 1 1 0
0 3 2 1 0 1 1 1 255 2 2 1 1 1 1 0
0 0 0 1 0 1 255 1 0 0 0 0 1 1 2 2
2 1 0 0 1 255 1 1 1 2 1 1 0 0 0 1
2 1 1 1 255 0 0 0 0 1 1 0 0 0 1 1
1 1 0 255 0 1 0 0 0 1 1 1 0 0 0 1
1 1 255 1 1 1 1 1 1 1 1 1 1 1 1 255
1 0 0 0 0 0 0 0 0 0 0 0 0 0 255 1
0 0 0 2 2 1 0 0 0 0 0 1 1 255 0 0
0 0 0 1 1 1 0 0 0 0 1 1 0 0 0 1
2 1 1 1 1 1 0 1 2 2 2 1 2 1 2 1
0 0 255 1 1 0 1 0 0 0 1 1 0 0 0 0
0 255 0 0 0 0 1 1 1 2 1 0 0 0 0 255
1 1 1 1 1 2 3 1 0 0 0 0 0 0 255 1
1 1 1 0 0 0 1 1 1 1 2 2 255 1 1 0
0 1 1 1 1 1 1 1 0 1 1 255 1 1 0 0
0 1 1 2 1 1 1 1 1 1 255 1 1 1 2 2
3 2 2 0 1 1 1 255 0 0 0 0 1 1 2 2
1 1 0 2 2 2 255 0 0 1 1 0 0 1 2 2
0 0 1 0 1 1 255 1 1 1 1 1 1 1 0 1
1 1 1 0 1 255 2 2 0 0 1 1 1 2 2 2
0 0 0 255 0 0 1 1 2 2 2 2 1 0 0 0
0 255 1 1 1 1 0 0 0 1 0 1 0 1 1 2
255 1 1 1 1 1 1 2 1 1 1 1 2 255 2 0
0 0 1 1 0 0 1 1 1 2 1 1 0 255 0 1
1 0 1 1 1 1 1 1 0 1 0 1 255 2 1 1
1 1 1 1 1 1 0 0 1 1 255 0 0 1 1 1
1 2 0 0 1 1 1 0 0 255 0 1 0 2 2 2
1 1 1 1 1 1 1 255 0 0 0 1 1 0 0 0
1 1 0 1 1 1 255 1 1 1 1 1 1 0 0 0
0 1 0 1 255 1 0 0 0 0 1 1 1 1 2 2
1 1 1 255 1 2 1 2 1 1 0 0 0 2 2 1
1 1 255 1 0 1 0 2 1 1 1 1 0 1 1 1
0 255 0 1 0 1 1 1 1 0 0 0 1 1 1 1
255 1 1 1 2 1 1 1 1 1 1 1 1 255 1 0
0 0 0 0 0 0 0 0 0 0 0 0 255 1 0 0
0 2 2 2 1 0 0 1 1 1 1 255 0 0 0 1
0 1 0 1 1 0 0 0 1 1 1 0 0 1 255 255
255 255 255 255 255 255 255 255 255 255 255 255 255 255 255 255
255 255 255 255 255 255 255 255 255 255 255 255 255 255 255 255
255 255 255 255 255 255 255 255 255 255 255 255 255 255 255 255
255 255 255 255 255 255 255 255 255 255 255 255 255 255 255 255
255 255 255 255 255 255 255 255 255 255 255 255 255 255 255 255
255 255 255 255 255 255 255 255 255 255 255 255 255 255 255 255
255 255 255 255 255 255 255 255 255 255 255 255 255 255 255 255
255 255 255 255 255 255 255 255 255 255 255 255 255 255 255 255
255 255 255 255 255 255 255 255 255 255 255 255 255 255 255 255
255 255 255 255 255 255 255 255 255 255 255 255 255 255 255 255
255 255 255 255 255 255 255 255 255 255 255 255 255 255 255 255
255 255 255 255 255 255 255 255 255 255 255 255 255 255 255 255
255 255 255 255 255 255 255 255 255 255 255 255 255 255 255 255
255 255 255 255 255 255 255 255 255 255 255 255 255 255 255 255
255 255 255 255 255 255 255 255 255 255 255 255 255 255 255 255
255 255 255 255 255 255 255 255 255 255 255 255 255 255 255 255
255 255 255 255 255 255 255 255 255 255 255 255 255 255 255 255
255 255 255 255 255 255 255 255 255 255 255 255 255 255 255 255
255 255 255 255 255 255 255 255 255 255 255 255 255 255 255 255
255 255 255 255 255 255 255 255 255 255 255 255 255 255 255 255
255 255 255 255 255 255 255 255 255 255 255 255 255 255 255 255
255 255 255 255 255 255 255 255 255 255 255 255 255 255 255 255
255 255 255 255 255 255 255 255 255 255 255 255 255 255 255 255
255 255 255 255 255 255 255 255 255 255 255 255 255 255 255 255
255 255 255 255 255 255 255 255 255 255 255 255 255 255 255 255
255 255 255 255 255 255 255 255 255 255 255 255 255 255 255 255
255 255 255 255 255 255 255 255 255 255 255 255 255 255 255 255
255 255 255 255 255 255 255 255 255 255 255 255 1 1 1 1
1 2 0 0 0 1 1 1 0 0 0 0 0 0 255 1
0 0 0 0 1 0 1 0 1 1 1 1 1 255 0 0
1 0 0 0 1 1 2 2 2 1 1 255 1 0 0 0
1 1 1 0 0 0 0 1 1 1 255 1 1 1 1 0
0 0 0 0 1 0 1 2 255 1 1 0 0 0 0 1
0 1 0 1 1 1 0 255 1 2 4 4 1 1 1 2
1 1 1 0 0 0 255 1 1 2 2 2 2 1 1 0
0 0 0 255 0 0 0 0 0 1 2 1 1 1 1 1
0 1 255 2 1 1 0 0 0 1 1 1 1 1 1 0
0 0 255 0 1 0 0 0 0 0 0 1 0 0 0 0
1 255 1 1 0 0 0 0 0 2 2 1 0 0 0 255
1 1 2 2 1 2 2 2 1 0 0 0 0 255 1 1
1 1 0 1 1 2 1 1 1 1 2 2 255 1 1 1
1 1 1 2 1 1 1 1 1 255 1 1 0 1 1 1
0 0 0 2 2 2 1 1 1 255 1 1 0 0 0 1
1 1 2 1 1 1 0 0 255 1 1 1 1 1 1 1
0 0 0 0 1 1 255 1 1 1 2 1 1 0 0 0
0 0 0 0 1 255 1 1 0 1 1 1 1 1 1 2
1 1 1 255 1 1 1 1 1 1 0 1 1 1 1 1
1 1 255 0 0 1 1 1 1 0 0 1 1 1 1 2
255 1 0 1 0 1 1 1 1 1 1 1 0 1 1 255
2 2 1 1 1 1 0 0 1 1 1 0 1 1 255 1
1 1 0 2 1 1 1 1 1 1 1 1 0 255 1 1
0 1 2 2 1 0 0 0 0 0 0 0 255 1 2 1
0 1 1 2 2 2 1 1 1 255 0 0 1 1 1 16
16 16 4 11 1 0 0 0 255 0 0 0 1 1 1 2
2 2 1 1 1 2 1 255 1 1 1 1 0 0 0 0
0 0 0 0 1 1 1 0 1 2 1 1 1 1 2 2
2 0 0 0 1 1 1 0 0 0 1 1 255 0 0 0
0 0 1 1 1 0 1 1 2 1 1 255 1 1 1 0
0 1 2 2 2 2 2 1 1 255 0 0 0 0 0 0
0 0 0 0 0 1 1 1 255 0 0 0 0 0 0 0
0 0 0 0 0 1 255 1 1 0 1 1 1 1 1 1
0 0 1 1 1 255 1 4 22 17 3 1 1 2 2 2
1 0 0 1 255 1 1 2 2 2 1 1 1 0 0 0
0 255 0 0 0 0 0 0 1 1 1 1 1 1 0 0
255 2 1 1 1 0 0 0 1 1 1 1 1 1 0 0
255 0 1 0 0 0 0 0 0 1 0 0 0 0 0 255
1 1 0 0 0 0 0 0 1 1 1 0 0 255 1 1
1 1 0 1 0 0 0 0 0 0 1 255 0 1 1 1
1 1 1 1 1 1 1 2 2 2 255 1 1 1 1 1
1 2 1 2 2 2 2 255 1 0 0 1 1 1 2 2
2 3 2 1 1 1 1 255 1 1 1 1 2 2 3 4
3 1 0 0 0 0 255 1 1 1 1 1 0 0 0 0
0 0 1 1 255 0 0 0 2 1 2 1 1 0 1 0
0 0 0 255 0 0 0 0 1 2 1 4 4 2 1 1
1 255 1 1 1 1 1 1 1 1 1 1 1 1 1 1
255 1 1 1 1 2 1 1 1 1 1 1 1 2 255 1
1 1 1 1 1 1 1 1 1 1 1 1 1 255 1 1
1 1 1 1 1 2 2 2 1 1 1 1 255 1 1 1
1 1 1 1 1 1 2 1 0 0 0 255 1 0 0 1
2 2 1 0 0 0 0 0 0 0 255 1 2 1 1 1
2 3 2 2 1 1 1 255 0 2 2 6 12 16 16 20
20 20 16 16 1 1 255 0 2 2 2 1 4 11 2 2
2 2 2 2 1 255 1 1 0 0 0 1 1 0 0 0
1 1 1 1 0 0 0 1 0 0 1 2 2 2 1 1
2 2 2 3 3 1 1 0 1 1 255 0 0 0 0 0
1 4 4 2 2 2 2 1 1 255 1 1 1 0 0 12
12 12 3 2 0 0 0 255 0 0 0 0 1 1 0 1
0 1 0 1 1 1 255 0 1 1 1 1 1 0 1 0
0 0 0 0 255 1 1 1 2 2 2 3 3 3 0 0
1 1 0 255 1 1 22 13 1 0 2 3 2 2 2 2
1 1 255 1 1 2 2 2 3 3 3 2 1 0 0 0
255 0 0 1 2 2 2 1 1 1 1 1 0 1 255 2
1 2 2 2 2 1 1 1 1 1 1 1 0 0 255 1
1 1 0 0 0 2 2 2 1 1 0 0 2 255 1 1
0 0 0 0 1 1 2 1 1 1 1 255 1 1 1 0
0 1 1 1 1 0 0 0 1 255 0 0 1 1 2 2
2 2 1 1 1 2 2 2 255 1 1 1 1 1 2 3
4 3 2 2 2 1 255 0 0 1 1 2 2 12 12 12
8 2 1 1 1 255 1 2 1 0 2 10 22 46 51 4
1 1 0 0 255 1 1 1 1 2 2 2 4 2 1 1
1 1 255 1 1 1 1 1 2 2 3 2 2 1 1 1
0 255 0 0 0 1 2 19 19 25 26 26 2 1 1 255
1 1 2 2 2 1 2 6 6 2 3 3 3 2 255 2
1 1 1 2 3 3 2 2 1 1 0 1 255 0 1 1
1 1 1 1 1 2 2 1 1 1 1 255 0 2 1 1
1 1 3 2 2 2 0 1 1 1 255 1 1 1 1 2
3 3 3 3 2 1 0 0 1 255 0 0 0 2 3 10
2 1 1 1 1 0 1 1 255 0 1 1 2 36 30 23
18 3 1 1 0 255 1 6 6 6 3 9 8 8 4 4
16 19 3 1 255 1 2 2 2 4 17 34 29 24 9 5
2 2 1 255 1 1 0 0 1 26 104 104 58 3 1 1
0 0 0 0 0 0 0 0 2 2 2 2 2 2 2 3
5 8 8 8 2 1 1 1 255 0 0 1 1 3 22 72
59 48 39 5 2 1 1 255 1 1 1 3 19 128 206 195
157 65 0 0 0 255 1 0 0 0 1 4 4 8 13 13
3 2 2 1 255 1 1 1 1 2 2 4 2 2 1 1
1 1 255 1 2 2 2 6 25 25 6 6 6 1 1 1
1 255 1 1 1 0 0 0 3 4 3 3 2 2 1 1
255 1 1 1 2 5 13 22 26 26 18 1 0 0 255 0
1 3 3 3 4 2 2 2 2 2 1 1 255 1 1 2
2 2 4 3 3 2 2 2 2 2 1 0 255 1 1 1
0 0 0 0 2 2 2 1 1 1 1 255 1 0 0 0
1 1 2 1 1 0 1 1 1 255 1 1 1 0 0 2
2 1 1 1 1 1 1 255 0 0 1 1 2 3 3 8
3 1 1 1 1 0 255 1 1 1 1 2 4 5 6 6
6 2 1 1 255 1 1 2 2 10 41 41 50 50 72 16
2 1 1 255 1 2 1 10 18 33 46 51 73 73 27 2
1 1 255 1 1 1 2 3 4 4 5 8 5 1 1 0
255 1 1 1 1 2 2 29 31 31 54 10 2 1 1 255
0 0 0 1 22 25 31 31 30 26 16 2 2 255 1 1
2 2 2 6 18 31 31 31 4 4 3 1 255 1 1 1
1 3 8 8 8 34 10 1 0 0 255 0 1 2 1 2
6 8 8 8 16 2 2 1 1 255 0 0 1 1 1 3
4 2 2 2 1 1 1 0 255 1 1 1 2 5 5 5
9 17 2 2 1 1 1 255 0 0 0 17 20 31 20 9
6 1 0 0 1 1 255 1 1 2 36 45 45 30 30 18
3 0 0 255 1 6 6 5 3 8 8 6 4 4 4 20
11 1 255 1 2 2 2 12 34 57 57 44 24 9 2 1
1 255 1 0 0 0 37 65 110 110 115 58 4 2 1 1
1 1 0 0 2 2 1 2 2 2 1 2 4 5 6 9
8 8 5 2 1 0 255 0 1 2 2 22 75 108 95 108
59 39 4 1 1 255 1 1 4 19 108 188 211 211 195 157
65 0 0 255 1 0 0 1 5 8 26 22 19 15 11 3
2 2 255 1 1 2 2 15 15 15 10 9 3 2 1 1
255 1 1 2 6 19 41 25 25 22 22 16 2 1 1 255
1 1 1 1 1 4 6 4 4 3 2 1 0 0 255 1
1 3 19 44 44 43 43 37 29 18 1 1 255 1 1 3
5 10 68 69 69 69 27 3 2 2 255 1 0 1 2 10
10 9 6 6 6 4 3 2 1 1 255 1 1 1 1 2
2 2 2 2 2 1 0 0 1 255 1 0 0 1 3 3
4 4 3 0 1 1 1 255 0 1 1 2 3 5 4 4
2 2 1 1 1 255 0 0 0 2 3 15 19 27 11 8
1 1 1 1 255 2 2 2 2 6 12 12 12 12 11 10
2 1 255 1 1 3 4 37 58 58 82 72 85 53 16 1
1 255 1 1 1 10 52 50 46 46 78 85 55 27 2 1
255 0 1 1 5 6 6 5 5 5 5 4 1 0 255 2
1 2 1 3 13 30 31 31 54 31 4 2 1 255 0 0
1 19 30 30 30 25 25 30 30 4 3 255 1 0 2 2
13 18 37 37 37 37 29 4 3 2 255 0 0 1 2 32
32 30 20 34 22 10 0 0 255 1 1 2 2 3 8 15
11 12 16 12 2 1 1 255 0 0 1 1 2 4 2 2
1 2 1 1 0 0 255 1 1 2 6 6 9 9 13 17
16 3 2 1 1 255 0 0 4 68 40 39 32 39 30 6
0 0 1 1 255 1 1 6 36 34 34 41 66 64 12 0
0 255 2 5 18 5 3 5 2 4 4 4 4 15 11 3
255 1 2 2 12 34 67 57 57 57 44 12 3 1 1 255
0 0 0 37 116 93 126 126 126 115 16 2 2 2 2 2
1 1 2 2 1 1 0 0 0 3 6 9 10 18 18 23
15 4 0 0 255 0 0 2 4 52 75 95 73 75 75 75
5 2 1 255 1 1 4 108 128 159 188 188 193 166 157 2
1 255 1 0 1 3 15 15 23 23 19 16 15 11 3 2
255 1 1 2 12 27 26 26 17 17 9 3 1 1 255 1
1 2 19 26 38 17 18 22 23 23 6 2 1 255 1 1
0 0 4 11 11 11 8 4 2 1 0 0 255 2 3 13
25 51 52 52 43 39 37 18 4 3 255 1 1 4 34 76
76 69 69 79 79 27 3 2 255 1 0 1 5 11 12 26
12 17 17 17 3 2 2 1 255 1 1 1 3 3 3 2
1 1 1 1 1 1 1 255 1 0 0 2 3 10 10 9
8 2 2 1 1 255 1 1 2 3 5 6 4 5 5 3
2 2 2 255 0 0 0 2 11 19 37 39 39 11 2 1
1 1 255 1 2 2 6 13 25 37 25 23 23 11 3 1
255 1 2 4 13 44 51 58 58 37 46 46 46 2 1 255
1 1 3 50 52 50 41 58 58 78 55 53 3 2 255 1
1 2 5 6 4 3 3 5 5 4 1 0 255 2 1 1
1 3 22 30 40 40 54 44 10 3 1 255 0 0 3 19
30 30 33 33 33 40 34 20 3 255 1 0 0 3 16 25
29 34 43 37 37 6 2 2 255 0 1 2 10 30 34 30
36 27 22 11 3 1 255 1 0 2 2 3 8 8 8 8
10 10 3 1 1 255 0 1 0 1 1 2 2 2 2 3
3 2 0 0 255 3 2 3 6 6 13 13 13 16 8 6
2 2 1 255 1 4 18 50 34 34 34 39 32 6 2 1
0 0 255 1 1 31 53 34 53 41 66 54 20 1 1 255
2 5 12 5 6 5 2 2 3 4 11 15 11 6 255 1
1 2 12 33 67 48 67 57 57 34 3 0 0 255 0 0
1 110 116 94 94 122 122 105 31 2 2 2 1 1 1 1
1 1 1 1 0 0 0 5 6 9 18 18 18 17 17 15
1 0 255 1 1 2 22 101 117 117 79 79 82 82 12 2
2 255 1 1 4 108 130 138 138 159 186 194 194 8 2 255
0 1 1 15 31 31 26 25 19 16 15 11 2 1 255 1
2 3 12 33 27 23 19 19 17 3 1 1 255 1 1 2
19 23 38 26 23 23 27 39 23 2 0 255 1 1 1 2
9 11 13 15 13 8 3 1 0 0 255 1 3 19 29 51
37 31 37 37 37 29 4 3 255 3 3 27 97 122 103 69
69 76 80 76 19 2 255 0 0 2 9 23 23 26 12 8
17 11 4 2 2 1 255 1 1 2 4 4 5 4 4 1
1 1 0 1 1 255 1 0 0 3 8 12 12 9 8 3
1 1 1 255 1 1 3 5 6 6 3 3 4 3 2 2
1 255 1 1 0 2 11 17 37 39 51 39 2 1 0 1
255 1 1 2 12 31 37 43 52 89 46 19 8 1 255 1
1 3 22 37 37 58 58 37 37 46 46 2 1 255 1 1
3 44 52 45 45 51 36 53 46 46 3 2 255 0 0 1
3 4 3 3 3 3 4 4 1 0 255 1 1 1 1 3
22 27 40 31 44 31 30 2 2 255 1 2 3 19 19 19
23 30 40 44 44 19 3 255 1 1 1 3 16 25 25 29
43 30 29 12 2 1 255 1 1 3 10 29 30 20 19 20
22 19 3 2 255 1 0 0 1 3 5 8 6 9 9 9
3 2 1 255 1 1 0 0 1 2 2 2 1 2 1 2
1 1 255 3 3 3 6 15 17 30 17 16 8 6 2 1
1 255 1 2 8 57 50 34 34 40 41 40 2 1 0 0
255 0 1 11 53 45 53 37 66 54 22 2 1 255 2 5
12 8 6 5 2 2 3 12 12 15 9 5 255 1 1 2
25 89 89 60 60 57 58 48 9 0 0 255 1 1 1 110
110 110 94 122 122 105 16 2 0 1 1 1 1 1 0 1
1 1 0 0 0 5 10 18 18 19 19 18 17 12 1 1
255 1 1 3 22 61 73 73 73 79 82 75 12 2 1 255
1 1 2 119 131 159 150 159 186 194 189 8 2 255 2 1
1 15 27 15 17 19 19 20 20 12 3 1 255 0 2 2
9 27 27 26 26 25 17 1 1 1 255 1 0 3 22 31
31 30 25 23 25 32 23 1 0 255 0 1 1 3 9 15
15 15 12 8 3 1 2 1 255 1 3 25 29 59 31 31
37 43 43 30 11 3 255 2 3 27 89 97 72 69 69 76
80 79 19 1 255 0 1 2 5 12 23 29 15 17 18 17
3 2 2 2 255 2 2 1 4 4 4 4 4 2 1 2
2 1 1 255 0 0 0 2 8 11 11 9 8 3 2 2
2 255 1 1 2 5 8 8 4 4 4 3 2 2 1 255
1 1 0 1 13 17 27 39 51 39 2 1 0 1 255 1
1 2 13 37 43 50 60 89 57 25 8 1 255 1 1 2
22 44 36 38 36 38 46 86 46 1 0 255 1 1 2 22
45 53 53 58 51 41 41 12 2 2 255 1 1 1 3 4
3 3 3 3 3 2 2 0 255 1 0 0 0 2 3 26
40 37 40 30 26 2 1 255 1 2 2 13 19 18 17 33
43 44 44 11 1 255 1 1 1 3 26 26 25 20 23 20
18 12 1 1 255 1 1 3 4 17 29 23 19 23 27 19
3 1 255 0 0 0 0 3 6 8 6 6 3 3 3 2
1 255 1 2 1 0 0 5 5 4 1 1 1 1 1 2
255 2 1 2 6 12 17 30 18 18 6 3 2 1 1 255
0 1 5 27 34 32 32 34 40 6 2 0 0 0 255 0
1 11 45 45 53 37 60 22 16 2 1 255 1 8 12 8
5 4 2 3 3 4 11 11 9 5 255 1 1 3 8 53
60 33 57 57 105 50 9 0 0 255 1 1 1 19 110 114
122 132 122 53 4 2 0 1 1 1 1 1 0 2 2 2
1 1 1 5 6 16 16 17 17 13 12 10 2 1 255 3
2 3 5 61 67 102 90 90 89 37 2 1 1 255 0 0
2 62 138 160 150 164 189 203 149 6 1 255 1 1 1 5
27 6 17 17 20 20 20 10 3 2 255 2 2 2 2 10
23 27 27 31 6 1 1 1 255 1 0 3 9 23 30 30
25 23 25 23 5 1 0 255 0 1 1 3 8 9 13 13
10 3 2 1 3 1 255 1 1 27 37 61 37 37 45 48
45 32 11 2 255 1 1 8 47 103 114 98 80 80 137 76
4 1 255 0 1 1 5 17 17 15 15 15 17 11 5 2
1 1 255 1 1 1 2 3 4 3 4 3 2 1 2 1
1 255 0 0 0 1 3 8 9 9 5 2 1 2 2 255
1 1 1 3 8 8 8 4 4 2 2 1 1 255 1 1
0 2 3 13 20 25 44 12 2 1 0 1 255 0 0 1
3 31 43 43 50 57 37 19 2 1 255 1 1 1 3 16
32 38 38 38 50 50 17 1 0 255 0 0 2 5 45 53
51 39 51 41 12 3 1 1 255 0 1 1 1 1 4 4
3 4 3 2 2 0 255 0 0 0 2 2 3 8 15 23
27 23 3 2 1 255 1 1 1 2 18 18 17 17 19 43
19 9 1 255 1 1 1 1 16 26 23 23 26 26 13 2
1 1 255 1 1 1 3 9 29 32 23 23 13 3 2 1
255 0 1 0 0 2 4 6 6 6 3 2 2 2 0 255
1 2 1 1 0 1 1 1 0 0 1 1 1 1 255 1
1 2 3 10 10 12 12 6 3 1 1 1 1 255 0 1
2 3 23 23 23 6 6 2 2 1 1 0 255 0 1 2
11 29 37 59 59 22 5 0 0 255 1 8 15 10 6 10
6 4 4 3 9 11 11 1 255 1 1 2 3 30 53 47
57 57 58 10 2 2 0 255 1 2 1 2 19 55 95 95
95 4 3 1 1 1 1 1 1 1 1 2 2 2 1 1
1 2 6 10 12 13 17 13 10 4 1 1 255 3 2 2
1 5 51 47 47 45 37 4 2 1 1 255 1 2 2 4
119 143 150 160 189 149 11 2 2 255 1 0 1 1 5 6
19 17 24 17 20 2 2 2 255 1 1 1 1 1 10 16
12 6 1 1 1 1 255 1 0 0 0 9 13 13 17 15
23 5 3 1 0 255 0 1 1 1 2 4 8 8 3 1
1 1 2 1 255 0 1 3 27 53 53 71 55 45 32 11
2 0 255 0 0 1 8 52 72 98 123 123 123 6 3 1
255 0 1 1 3 12 16 16 15 15 11 4 3 2 2 1
255 0 1 1 2 3 3 2 2 2 1 1 0 1 1 255
0 0 0 1 3 3 4 4 4 2 2 2 1 255 1 1
1 2 3 4 4 4 4 2 2 2 1 255 0 0 0 1
2 4 4 20 3 3 2 1 0 0 255 0 0 0 2 3
4 5 5 11 37 3 1 1 255 1 1 1 1 5 16 38
19 22 17 17 3 1 1 255 0 0 1 3 5 39 39 37
37 34 8 3 1 1 255 0 1 1 1 1 4 4 4 4
2 1 1 1 255 0 0 0 0 0 1 3 3 5 4 3
2 2 1 255 1 1 1 1 4 11 11 12 12 20 9 2
1 255 1 1 1 1 2 11 11 11 9 9 3 2 1 1
255 1 1 1 2 3 9 23 23 5 2 1 1 1 255 1
1 1 1 1 1 3 5 1 1 1 2 2 1 255 1 1
1 1 0 1 1 1 1 1 1 1 1 0 255 1 1 2
2 3 4 4 3 3 1 1 1 2 2 255 1 1 1 2
3 10 10 3 2 2 2 1 1 0 255 0 2 2 3 10
11 59 16 3 0 0 0 255 1 1 5 10 10 13 13 10
10 9 11 11 6 2 255 1 1 2 3 3 8 8 30 30
10 2 1 1 0 255 1 2 2 2 2 19 54 54 13 3
3 2 1 0 0 1 1 1 1 1 2 2 1 1 1 1
5 9 12 13 13 11 4 2 1 0 255 3 2 1 1 1
3 22 36 22 3 2 1 1 1 255 1 1 2 2 3 34
110 110 29 11 3 2 2 255 1 0 0 1 1 5 6 12
15 12 1 1 1 2 255 3 1 1 0 1 1 2 2 2
1 1 1 1 255 1 0 0 0 1 2 5 6 6 4 3
1 1 0 255 0 0 1 1 1 2 2 2 2 1 1 1
1 1 255 1 1 2 3 24 24 53 24 13 4 2 0 0
255 0 0 0 2 5 52 73 123 73 6 3 2 1 255 0
1 1 1 1 16 16 15 4 4 3 3 2 1 1 255 0
1 1 2 3 3 2 1 1 1 0 0 0 1 255 1 0
1 1 2 2 3 2 1 1 0 2 1 255 1 1 0 1
2 2 1 1 1 2 1 1 1 255 0 0 0 1 2 3
2 2 2 1 1 1 1 0 255 0 0 0 1 2 2 2
2 3 3 2 1 1 255 1 1 1 1 2 3 11 6 6
3 3 2 1 0 255 1 1 1 1 2 5 18 18 29 6
2 1 1 1 255 0 0 1 1 1 1 3 1 1 1 1
1 0 255 1 1 1 1 1 1 2 2 2 2 2 2 2
1 255 0 0 0 0 2 4 4 8 4 4 2 0 0 255
0 1 1 1 2 2 2 2 2 1 1 1 0 0 255 1
2 2 2 1 2 1 2 1 1 1 1 0 255 1 2 1
1 1 1 1 1 1 1 1 2 1 1 255 1 1 0 1
1 1 1 1 1 1 1 1 1 0 255 1 1 1 2 2
3 3 1 1 1 1 1 1 1 255 1 1 1 1 2 2
2 2 1 2 1 1 1 1 255 1 1 1 1 1 3 3
3 1 0 0 0 255 1 1 1 4 10 16 22 27 25 25
2 2 1 1 255 1 1 1 1 1 1 1 2 3 2 1
1 1 0 255 0 1 1 1 1 1 2 2 2 1 2 1
1 0 0 1 1 1 0 1 1 1 1 0 1 1 2 2
9 6 5 2 2 0 0 0 255 1 1 1 1 1 1 2
1 1 1 1 2 1 1 255 1 1 1 0 2 2 3 3
3 1 2 0 2 255 1 0 0 0 0 0 1 2 2 2
1 1 1 1 255 1 1 1 0 0 0 0 1 1 1 1
1 1 255 1 0 0 0 0 1 4 4 1 1 1 0 1
0 255 0 0 1 1 1 1 2 2 1 1 1 1 1 1
255 1 1 2 2 3 11 22 13 4 2 0 0 0 255 0
0 0 1 2 3 5 5 4 3 1 0 0 255 0 1 1
1 1 2 1 1 2 3 1 1 1 1 1 255 0 1 1
1 2 2 1 1 1 1 1 1 1 1 255 0 0 0 1
2 2 0 0 0 0 0 2 2 255 1 1 0 1 1 1
0 0 0 2 1 2 1 255 0 0 0 2 2 2 2 2
1 0 0 0 0 0 255 0 0 1 1 1 1 1 1 1
1 1 1 1 255 1 2 1 1 1 1 1 2 2 2 1
1 0 0 255 1 1 1 1 1 1 2 2 2 2 1 1
1 2 255 0 0 0 1 1 1 1 1 1 1 1 1 1
255 1 1 0 0 0 0 1 1 1 1 1 1 1 1 255
0 1 1 0 2 2 2 2 2 0 0 0 0 255 1 1
1 1 2 2 2 1 1 1 1 1 0 0 255 1 1 0
0 0 0 0 0 0 1 1 0 0 255 1 1 2 1 1
1 1 1 1 1 2 2 1 1 255 1 1 2 2 1 2
2 1 1 1 2 2 1 1 255 1 1 1 1 2 2 1
0 0 0 1 1 1 1 255 1 1 0 0 0 2 2 2
0 1 1 1 1 0 255 1 1 1 1 1 1 1 1 1
0 0 0 255 0 0 0 0 2 8 16 25 25 2 1 1
1 1 255 1 1 1 1 1 1 1 1 2 2 1 1 1
0 255 0 0 1 1 1 1 0 0 0 2 2 1 1 0
0 1 1 0 1 1 1 1 1 1 2 1 2 2 4 2
1 0 0 0 1 0 255 0 1 1 0 1 1 1 1 0
0 1 1 1 0 255 1 1 0 0 0 0 2 1 1 1
1 1 2 255 1 1 0 0 0 0 0 1 1 2 1 0
0 0 255 1 1 1 0 0 1 1 1 1 1 1 1 1
255 1 1 1 0 0 0 0 0 1 1 1 0 0 0 255
0 0 0 2 0 0 0 1 1 1 1 1 1 1 255 1
1 0 0 1 1 2 3 2 2 0 0 2 255 1 1 1
1 1 1 3 3 3 1 1 0 0 255 0 0 1 1 1
0 0 0 1 1 1 1 0 0 0 255 1 1 1 1 1
1 1 1 1 1 1 1 1 1 255 0 0 0 1 2 0
0 0 0 0 1 2 2 255 0 0 0 1 1 1 0 0
0 0 1 1 1 255 0 0 0 1 2 2 2 1 1 0
0 1 1 1 255 1 1 1 1 1 1 1 1 1 1 1
2 1 255 0 0 0 0 1 0 0 0 0 0 1 1 1
1 255 1 1 1 1 1 1 2 2 2 1 1 1 1 1
255 1 0 0 1 1 1 0 0 0 1 1 1 0 255 1
1 1 0 0 0 1 1 1 1 1 1 1 1 255 1 1
1 1 1 0 1 0 0 0 0 0 1 255 0 0 0 0
1 1 1 1 0 1 1 0 0 0 255 0 1 0 0 0
0 0 0 1 2 0 0 0 255 0 0 1 1 1 1 1
1 1 2 2 2 1 1 255 1 1 2 2 1 2 2 2
1 2 2 2 1 1 255 1 1 1 1 1 1 1 1 1
1 1 0 1 1 255 1 1 0 0 0 1 1 1 0 1
1 1 1 1 255 1 1 1 1 1 1 1 1 1 1 1
0 255 0 0 0 0 0 0 1 2 1 1 1 1 1 1
255 1 1 1 0 0 1 1 1 2 1 1 1 1 1 255
0 0 1 1 1 1 0 0 0 0 1 1 1 0 1 1
0 0 0 0 2 1 1 1 2 2 1 1 2 2 1 0
0 0 0 1 255 1 2 1 0 0 0 1 1 0 0 1
1 1 0 255 0 0 0 0 0 0 1 1 1 0 0 0
1 255 1 1 0 0 0 0 0 1 1 2 1 0 0 0
255 0 0 0 0 0 0 0 1 1 1 1 1 1 255 1
1 1 0 0 0 0 0 0 1 1 1 1 0 255 0 0
0 2 1 0 0 0 1 2 2 2 1 1 255 2 1 0
0 1 1 1 1 1 0 0 1 2 255 1 0 1 1 1
1 1 1 1 1 0 0 0 255 0 1 1 1 1 1 1
0 0 1 1 1 0 0 1 255 1 1 1 1 1 1 1
1 1 1 1 1 1 1 255 0 0 0 1 0 0 0 0
0 0 0 1 2 255 0 0 0 1 1 1 1 1 0 0
1 1 1 255 0 0 0 1 1 1 1 1 1 1 1 1
1 1 255 1 1 1 1 1 1 1 1 1 1 1 1 1
255 255 255 255 255 255 255 255 255 255 255 255 255 255 255 255
255 255 255 255 255 255 255 255 255 255 255 255 255 255 255 255
255 255 255 255 255 255 255 255 255 255 255 255 255 255 255 255
255 255 255 255 255 255 255 255 255 255 255 255 255 255 255 255
255 255 255 255 255 255 255 255 255 255 255 255 255 255 255 255
255 255 255 255 255 255 255 255 255 255 255 255 255 255 255 255
255 255 255 255 255 255 255 255 255 255 255 255 255 255 255 255
255 255 255 255 255 255 255 255 255 255 255 255 255 255 255 255
255 255 255 255 255 255 255 255 255 255 255 255 255 255 255 255
255 255 255 255 255 255 255 255 255 255 255 255 255 255 255 255
255 255 255 255 255 255 255 255 255 255 255 255 255 255 255 255
255 255 255 255 255 255 255 255 255 255 255 255 255 255 255 255
255 255 255 255 255 255 255 255 255 255 255 255 255 255 255 255
255 255 255 255 255 255 255 255 255 255 255 255 255 255 255 255
255 255 255 255 255 255 255 255 255 255 255 255 255 255 255 255
255 255 255 255 255 255 255 255 255 255 255 255 255 255 255 255
255 255 255 255 255 255 255 255 255 255 255 255 255 255 255 255
255 255 255 255 255 255 255 255 255 255 255 255 255 255 255 255
255 255 255 255 255 255 255 255 255 255 255 255 255 255 255 255
255 255 255 255 255 255 255 255 255 255 255 255 255 255 255 255
255 255 255 255 255 255 255 255 255 255 255 255 255 255 255 255
255 255 255 255 255 255 255 255 255 255 255 255 255 255 255 255
255 255 255 255 255 255 255 255 255 255 255 255 255 255 255 255
255 255 255 255 255 255 255 255 255 255 255 255 255 255 255 255
255 255 255 255 255 255 255 255 255 255 255 255 255 255 255 255
255 255 255 255 255 255 255 255 255 255 255 255 255 255 255 255
255 255 255 255 255 255 255 255 255 255 255 255 255 255 255 255
255 255 255 255 255 255 255 255 255 255 255 255 255 255 255 0
0 1 2 2 0 0 0 1 1 1 1 1 1 255 1 1
1 1 0 0 1 1 1 1 0 1 1 1 255 0 0 0
1 0 0 0 0 0 1 0 0 0 255 1 1 2 1 1
1 1 1 1 1 1 0 1 1 255 2 1 1 1 1 0
0 0 1 1 1 1 1 255 2 1 1 0 0 1 1 1
1 1 1 1 1 1 255 0 0 1 2 2 2 0 1 1
2 1 1 1 255 0 1 1 1 1 1 1 1 0 1 0
1 1 1 255 0 0 1 1 2 2 2 2 2 2 1 1
1 0 255 1 1 1 0 0 1 1 1 1 1 0 0 1
2 255 1 0 0 1 1 1 1 1 1 1 1 1 1 1
255 1 1 1 1 1 1 0 0 1 1 1 1 255 1 1
1 1 2 1 1 0 0 0 0 0 0 1 255 2 1 0
0 0 1 1 1 1 1 1 0 1 1 255 2 0 2 1
2 1 1 1 0 1 1 1 1 1 1 1 1 1 0 0
2 2 1 1 0 1 1 2 2 3 1 1 1 0 1 1
255 2 2 2 0 0 0 0 1 1 1 0 1 1 0 255
0 0 0 0 0 1 1 2 2 1 1 1 0 255 0 0
0 0 1 1 2 2 2 1 1 0 1 1 255 1 1 1
1 1 0 0 0 0 0 0 1 1 255 1 0 0 0 1
2 1 1 1 1 1 1 1 1 255 0 0 0 1 1 1
1 1 1 1 1 1 1 1 255 2 2 2 1 1 1 1
1 1 1 0 1 1 255 1 1 1 1 1 1 1 1 1
2 0 0 0 255 1 1 1 1 0 0 1 1 1 1 1
1 1 2 1 255 0 0 0 0 0 0 0 0 1 1 2
1 1 0 255 0 1 2 1 1 0 0 0 0 0 0 0
0 255 0 0 1 1 2 2 2 1 1 1 1 1 1 255
1 1 1 1 0 0 0 0 0 0 0 0 0 1 255 1
0 0 0 0 1 0 1 1 1 1 0 0 255 0 0 1
2 2 0 0 0 1 1 1 1 1 1 255 1 1 1 1
0 0 0 1 1 1 1 1 1 1 255 0 0 1 1 2
0 0 1 0 0 0 1 1 255 1 1 2 2 2 1 1
1 2 1 1 1 1 1 255 2 1 1 1 1 0 1 1
2 1 1 1 1 255 1 1 1 0 0 0 1 2 1 2
2 2 2 1 255 2 2 2 2 2 1 1 1 2 2 1
1 1 255 1 1 2 1 1 1 1 1 1 1 0 0 0
1 255 0 0 0 1 2 2 2 2 2 2 2 1 1 0
255 0 1 1 1 1 1 1 1 1 1 0 0 1 2 255
1 0 0 1 1 1 1 1 1 1 0 1 1 1 255 0
0 0 1 1 1 0 0 1 1 0 0 255 2 1 1 1
2 1 1 0 1 1 1 0 0 0 255 2 2 0 0 0
1 2 2 1 1 1 0 0 1 255 1 0 0 0 3 2
2 2 1 2 0 1 1 1 1 1 1 0 1 2 3 2
1 1 1 1 2 2 3 3 1 1 1 1 1 1 255 1
0 0 0 0 0 2 2 2 2 1 1 1 0 255 0 1
0 1 0 3 3 2 2 1 1 1 1 255 0 0 1 1
2 2 2 2 2 2 1 0 1 1 255 1 1 1 1 3
3 3 1 1 1 1 2 2 255 1 1 1 1 3 3 3
2 2 1 1 1 1 1 255 1 1 0 1 2 6 31 31
3 3 1 1 1 1 255 1 1 2 2 2 1 3 2 1
1 1 1 1 255 1 1 1 1 1 1 1 2 1 1 0
0 1 255 1 1 2 2 1 0 0 1 1 1 1 1 1
2 0 255 1 1 1 0 0 0 0 1 1 1 1 0 1
0 255 0 1 2 2 2 1 2 1 1 0 0 0 0 255
0 0 1 2 2 2 2 2 2 2 2 1 0 255 0 1
1 1 1 0 0 0 0 0 0 0 0 0 255 1 0 0
0 0 1 1 1 1 1 1 1 0 255 0 0 1 2 2
0 0 0 1 1 1 1 1 1 255 2 0 0 0 0 2
1 3 3 2 1 0 1 1 255 0 1 1 2 3 2 2
4 4 1 1 1 1 255 1 1 2 1 2 1 2 2 3
2 2 1 1 1 255 2 1 1 1 4 4 20 16 16 2
1 1 1 255 0 1 1 1 0 2 2 2 1 2 2 2
2 1 255 2 2 2 1 1 1 2 4 4 3 2 1 0
255 1 1 2 1 1 1 1 2 3 2 1 0 0 1 255
1 1 1 1 2 4 13 17 17 17 10 2 2 0 255 0
1 1 1 1 1 1 2 2 2 1 1 1 2 255 1 1
1 1 1 1 0 1 1 0 0 0 1 1 255 0 0 0
1 1 1 2 2 1 0 0 1 255 2 1 1 2 3 2
3 2 2 1 1 0 0 0 255 2 2 0 0 0 1 2
2 2 2 1 0 0 1 255 1 1 1 2 8 12 22 18
18 3 1 1 1 1 1 1 1 1 2 2 2 2 1 1
1 2 2 4 4 6 6 3 2 0 1 1 255 1 0 0
0 0 0 0 5 5 2 2 1 1 1 255 1 1 1 2
12 13 13 3 3 2 2 1 2 255 0 0 0 1 2 2
6 4 6 2 2 1 2 1 255 2 1 1 4 20 122 96
96 71 19 4 1 1 255 1 1 1 2 9 50 81 85 102
85 22 1 1 1 255 0 0 0 2 75 80 80 88 101 88
4 3 1 1 255 0 0 2 2 8 20 10 10 3 2 1
1 1 255 1 1 1 1 8 2 3 3 3 3 0 0 1
255 1 2 2 2 1 1 0 1 2 3 2 2 1 2 0
255 0 0 1 1 3 4 3 3 2 1 1 0 1 1 255
0 2 3 4 23 29 123 19 3 1 1 1 1 255 0 1
1 2 3 16 50 50 19 2 1 0 0 255 1 1 1 1
1 3 3 4 4 1 1 0 0 0 255 1 0 0 0 2
5 9 2 2 2 2 1 0 255 0 1 1 1 2 2 2
32 32 2 2 1 1 1 255 1 1 1 1 3 3 3 9
5 4 0 0 1 1 255 1 1 2 4 5 6 11 11 9
2 2 1 1 255 1 1 2 2 2 2 3 3 4 2 2
2 1 1 255 2 1 2 4 34 34 41 66 66 29 2 1
1 255 0 1 1 1 1 2 2 2 2 2 2 2 1 0
255 1 2 2 1 3 53 53 50 48 47 3 2 1 255 1
1 1 1 1 3 8 11 10 4 4 1 1 1 255 1 1
1 1 4 36 36 36 41 48 27 10 2 1 255 1 1 1
1 2 2 6 6 2 2 1 1 1 1 255 2 1 1 1
2 3 1 2 1 1 0 0 1 1 255 0 0 0 1 2
4 4 4 2 0 0 1 255 2 1 0 1 3 11 16 23
16 8 2 2 0 1 255 1 2 2 2 2 2 2 1 2
1 1 1 2 1 255 1 1 1 2 45 34 33 22 23 18
2 1 1 0 1 1 1 0 1 2 2 2 1 3 3 8
176 255 255 255 255 55 2 1 1 1 255 0 0 0 1 1
2 54 54 52 12 2 1 1 1 255 1 1 2 12 147 255
255 255 232 8 2 2 2 255 0 1 1 2 6 104 108 108
135 98 3 2 1 1 255 2 2 1 12 125 159 159 111 109
109 19 4 1 255 1 1 1 5 50 90 91 103 104 102 101
22 1 0 255 0 0 2 37 76 89 117 89 101 101 61 6
2 1 255 0 1 2 20 20 29 44 47 37 2 2 2 1
255 0 1 2 8 10 10 8 6 5 5 1 1 1 255 1
0 1 1 1 1 2 1 0 1 2 2 2 2 2 255 0
1 1 3 5 6 5 8 3 3 0 0 0 0 255 1 3
5 60 96 103 142 123 19 2 2 2 2 255 2 1 2 3
34 50 75 75 75 19 2 0 0 255 0 1 1 3 3 4
5 6 6 3 1 1 0 0 255 1 1 1 2 6 23 23
19 9 6 3 2 1 255 1 1 1 1 2 43 46 46 38
32 11 2 2 1 255 1 1 1 1 5 3 3 9 5 1
0 0 1 1 255 1 2 2 5 22 32 19 13 13 6 2
1 1 255 1 2 2 2 2 3 5 5 5 4 2 2 2
2 255 2 1 3 41 71 68 68 68 66 54 29 1 1 255
0 1 1 2 2 2 2 1 2 2 3 2 1 0 255 1
1 1 3 62 66 66 53 48 47 12 3 1 255 1 1 2
2 3 8 18 11 10 6 5 1 1 1 255 1 1 1 4
17 36 43 43 50 50 48 16 2 2 255 2 1 0 1 2
10 11 10 9 5 3 1 1 1 255 2 1 1 1 3 6
9 6 6 2 1 1 1 1 255 1 2 2 2 5 5 12
12 5 1 1 2 255 1 1 0 3 16 30 30 30 23 16
12 3 2 2 255 1 1 2 2 2 2 1 1 2 2 2
2 2 2 255 0 1 2 18 45 33 32 31 31 19 8 3
1 1 1 1 1 0 2 2 2 2 2 3 8 176 255 255
255 255 255 255 55 2 2 1 255 1 0 1 2 4 57 100
129 100 65 9 2 1 1 255 0 1 2 147 255 255 255 255
255 232 8 1 1 255 0 1 1 2 116 153 153 143 140 135
79 2 1 0 255 2 2 2 122 167 173 173 147 129 125 115
11 1 255 1 1 2 20 108 97 96 90 101 101 101 64 2
0 255 0 0 3 55 117 137 149 89 86 88 85 43 3 1
255 0 1 2 19 19 29 22 47 37 23 2 2 2 255 1
1 2 8 10 10 9 9 6 6 3 1 1 255 0 0 1
1 1 2 6 4 3 1 2 2 2 2 2 255 0 0 1
3 6 6 5 9 9 6 2 0 0 1 255 1 3 60 101
138 138 142 115 88 3 2 1 0 255 0 2 3 34 76 76
59 59 75 27 2 1 0 255 1 1 2 3 3 4 4 5
4 3 3 1 0 0 255 1 1 2 16 32 26 26 26 10
10 4 2 1 255 1 1 1 1 40 46 47 46 40 40 40
11 1 0 255 1 1 1 1 5 0 2 0 0 0 0 3
1 1 255 2 2 4 10 22 31 31 25 29 10 2 1 0
255 1 2 2 2 2 5 8 8 11 9 4 3 2 2 255
0 0 3 71 91 71 68 64 65 64 44 3 1 255 0 1
0 1 1 1 0 0 2 3 4 3 1 1 255 1 1 1
39 66 68 68 66 50 44 24 3 2 255 2 2 2 2 6
8 10 10 10 4 4 1 1 1 255 1 1 2 17 46 46
36 36 43 55 53 27 3 2 255 1 1 1 2 4 8 11
10 10 9 5 2 1 1 255 2 1 1 1 9 11 10 9
8 4 2 1 1 1 255 1 2 2 5 5 10 15 12 5
4 1 1 255 1 1 1 3 19 36 29 29 23 23 19 3
1 1 255 1 1 2 3 3 3 3 1 1 2 2 2 1
1 255 0 0 2 22 25 25 25 32 33 31 12 3 2 1
1 1 1 0 3 2 2 1 1 5 40 255 255 255 255 255
255 255 255 12 2 2 255 0 0 1 2 24 62 129 163 152
114 50 5 2 1 255 0 1 23 216 255 255 255 255 255 255
31 2 1 255 1 1 1 82 128 170 168 158 145 145 98 18
0 0 255 2 2 26 156 171 171 147 109 123 125 123 13 1
255 1 1 3 45 108 108 104 96 100 101 101 79 2 1 255
1 1 12 55 102 102 117 86 85 86 98 54 2 1 255 1
1 3 9 9 19 15 22 23 13 2 2 2 255 1 2 2
2 2 6 8 9 3 8 3 2 1 255 0 0 1 1 1
2 3 4 4 1 1 1 2 2 2 255 0 0 1 8 9
8 9 9 9 6 3 2 0 1 255 1 4 96 138 138 138
142 135 88 3 2 1 0 255 2 3 22 76 88 45 44 44
83 79 2 2 1 255 0 1 2 3 4 4 4 4 3 3
3 3 0 0 255 0 1 3 9 16 16 29 29 20 18 4
2 1 255 1 1 0 1 40 47 47 43 39 38 38 11 1
0 255 1 1 2 1 1 0 0 0 1 1 2 2 1 0
255 2 2 4 20 22 25 25 25 26 19 3 2 1 255 0
1 2 2 4 5 8 13 17 11 6 3 2 2 255 0 1
8 71 91 71 68 54 65 66 65 4 1 255 0 1 1 3
6 2 0 0 1 4 6 6 2 1 255 1 1 1 25 54
66 66 43 46 43 24 2 2 255 2 2 2 3 5 6 10
5 5 5 4 5 1 1 255 0 1 2 18 29 29 27 32
43 75 95 53 3 2 255 1 2 2 2 5 8 11 10 10
8 5 2 1 0 255 1 1 1 1 4 10 10 9 8 6
4 1 1 0 255 0 2 2 4 5 11 12 8 5 4 1
1 255 1 2 2 3 20 29 25 22 22 22 19 4 1 1
255 1 1 2 3 3 3 3 1 2 2 2 1 1 1 255
2 1 2 22 25 25 25 29 31 31 16 3 3 2 1 1
1 1 3 2 2 1 2 3 51 255 255 255 255 255 255 255
255 12 3 2 255 0 0 0 2 52 100 128 129 149 128 72
8 2 1 255 0 3 23 255 255 255 255 255 255 255 36 1
0 255 1 1 1 85 118 153 153 109 109 154 154 20 2 1
255 2 2 27 145 149 149 98 94 100 123 115 13 1 255 0
0 3 50 82 142 112 108 100 115 115 101 2 1 255 0 1
31 73 102 102 101 86 98 109 109 94 1 1 255 1 0 0
9 19 31 15 15 11 11 2 2 2 255 2 2 2 3 8
6 8 16 20 25 11 3 2 255 1 1 1 2 2 2 1
3 4 3 1 1 1 1 0 255 0 2 3 8 9 9 9
9 9 4 3 1 1 1 255 0 0 117 158 164 185 185 149
88 3 2 1 0 255 1 3 22 54 76 54 44 41 44 32
2 2 2 255 0 0 1 3 3 4 4 2 2 2 3 2
0 0 255 0 1 1 13 15 15 5 19 20 20 10 2 1
255 1 1 0 2 9 40 43 39 39 29 22 2 0 0 255
2 1 2 1 6 2 2 2 2 2 0 0 0 0 255 2
2 4 18 22 25 25 25 26 19 3 0 0 255 2 1 1
1 4 8 10 10 10 10 6 3 2 1 255 0 2 8 54
108 81 61 46 64 66 44 4 1 255 1 1 2 2 2 2
0 0 0 2 2 2 1 1 255 1 1 1 23 31 31 31
30 52 44 44 2 2 255 1 1 1 2 6 13 13 13 5
5 5 5 4 1 255 0 2 2 18 29 29 29 55 44 75
95 54 3 1 255 1 1 2 2 4 8 16 8 8 8 4
1 0 0 255 1 0 0 1 4 8 8 8 8 13 4 1
1 0 255 1 1 2 4 6 11 11 6 5 1 1 0 255
0 2 1 2 5 20 20 22 24 24 12 2 1 1 255 1
1 1 1 2 3 3 3 2 2 2 1 1 1 255 2 2
2 22 25 25 29 29 36 43 25 3 2 2 2 0 2 2
3 1 1 1 2 3 51 255 255 255 255 255 255 255 255 6
3 1 255 0 0 0 2 52 76 122 176 153 128 27 2 2
1 255 0 0 12 255 255 255 255 255 255 255 36 1 0 255
0 1 1 85 118 159 158 158 172 192 192 20 2 2 255 2
2 26 94 145 145 111 94 100 109 109 10 0 255 0 0 1
45 67 100 128 122 112 115 115 67 1 0 255 0 0 12 73
101 102 87 71 86 109 109 94 1 1 255 1 0 0 3 13
22 15 6 6 6 1 1 1 255 1 1 2 13 8 6 8
19 20 19 11 2 1 255 0 0 1 2 2 2 1 3 3
3 0 0 1 1 1 255 2 2 2 9 9 10 9 8 6
3 1 0 1 1 255 0 0 31 138 180 186 186 149 9 2
1 1 1 255 1 2 18 31 98 68 68 68 79 32 2 2
2 255 0 0 2 3 4 6 6 2 2 2 2 2 1 0
255 0 0 0 1 3 5 5 20 29 22 11 2 1 255 1
1 1 2 9 37 39 39 37 29 15 1 0 1 255 1 1
2 5 6 3 2 2 2 2 1 1 1 0 255 0 2 2
9 18 25 25 25 25 11 3 0 0 255 1 1 1 2 4
5 13 13 10 8 4 1 1 1 255 1 2 3 36 89 81
61 58 58 76 41 3 1 255 1 1 2 2 2 2 2 0
0 4 2 2 1 0 255 0 1 1 5 23 25 31 43 51
43 5 2 1 255 1 1 1 2 5 17 13 5 4 5 9
9 3 0 255 0 2 2 2 23 23 24 44 64 64 64 37
2 1 255 1 2 2 0 0 3 16 8 8 4 3 1 0
0 255 1 0 0 0 2 4 5 8 9 13 8 1 1 1
255 1 1 2 4 4 6 5 5 2 1 1 1 255 1 1
1 2 2 20 16 16 16 16 4 2 2 1 255 1 1 2
2 2 2 2 1 2 1 2 1 1 1 255 2 2 3 11
29 40 40 36 36 43 25 2 2 1 2 0 0 0 1 1
1 1 3 3 40 255 255 255 255 255 255 255 82 4 1 0
255 1 1 1 2 8 65 91 128 128 27 2 2 1 1 255
0 0 3 44 255 255 255 255 255 172 9 1 0 255 0 0
2 22 114 159 206 201 197 172 137 4 1 1 255 1 1 8
89 145 149 130 111 109 100 80 1 0 255 0 0 1 6 57
85 112 122 122 122 101 4 0 0 255 0 1 3 48 93 101
98 98 98 98 76 13 2 2 255 1 0 0 1 13 22 22
6 5 2 0 1 1 255 1 1 2 6 13 10 19 20 24
19 4 1 1 255 0 0 2 2 2 0 0 1 3 1 0
0 1 1 1 255 2 2 1 2 4 9 8 5 4 2 0
0 0 1 255 0 0 3 31 164 180 180 9 2 1 1 1
1 255 1 1 2 18 34 60 60 41 32 3 2 2 2 255
1 1 2 2 3 5 5 5 2 2 2 1 0 0 255 0
1 1 1 3 15 15 20 22 11 2 2 1 255 1 1 1
1 3 25 37 32 32 17 3 1 0 1 255 1 1 1 2
6 5 4 2 1 1 1 1 1 0 255 0 1 2 4 9
9 16 16 11 3 1 0 1 255 2 2 2 1 1 2 10
10 4 2 1 1 1 1 255 0 0 1 5 54 89 61 61
58 46 9 1 1 255 0 1 2 2 2 2 3 2 0 2
1 1 0 0 255 0 1 1 1 11 22 26 26 23 5 2
1 1 255 1 1 1 2 2 8 8 4 4 5 6 3 1
1 255 1 2 1 2 3 4 29 34 38 38 37 2 2 1
255 0 2 0 0 0 0 2 2 1 2 1 1 1 1 255
1 0 0 0 0 3 3 3 5 8 2 1 1 1 255 1
1 1 3 4 4 4 2 2 1 1 0 255 0 1 1 2
2 2 3 3 12 3 2 2 1 1 255 0 1 1 1 1
1 2 1 3 1 2 1 0 0 255 1 2 2 3 22 25
29 36 36 36 5 1 1 0 0 0 0 0 1 1 1 0
0 0 3 46 255 255 255 255 255 255 6 2 1 0 255 1
1 2 2 3 6 8 15 15 3 1 1 1 1 255 0 0
2 2 44 253 255 255 172 9 2 1 1 255 0 0 3 4
22 159 206 201 172 159 37 2 1 1 255 0 0 3 8 89
145 115 111 95 80 6 1 1 255 0 1 2 3 6 57 86
97 118 67 5 1 0 0 255 1 1 1 3 27 93 91 91
62 48 13 2 2 2 255 2 0 0 1 2 5 5 5 3
2 1 1 1 255 1 1 2 3 3 6 19 19 19 3 1
1 0 255 0 0 1 2 2 0 0 0 1 1 1 1 1
1 2 255 2 1 1 2 3 3 0 2 2 2 1 1 0
1 255 0 0 0 3 3 3 2 0 0 1 1 1 1 255
1 0 2 3 4 10 10 3 2 2 2 2 1 255 1 2
2 2 2 2 2 2 2 2 2 2 2 0 255 0 0 0
1 0 3 3 16 1 2 2 2 1 255 0 0 0 1 2
3 29 29 12 3 3 1 1 1 255 1 1 1 1 1 2
2 2 1 1 1 1 1 1 255 0 1 2 2 2 6 6
2 1 1 1 1 1 255 1 2 2 2 1 2 3 3 2
1 1 1 1 1 255 1 0 0 2 3 13 58 58 50 9
1 1 0 255 0 1 2 2 1 1 1 3 1 3 1 1
1 0 255 1 1 1 1 0 5 11 4 3 2 1 0 0
255 2 2 2 2 2 3 4 1 1 1 1 1 1 1 255
1 1 1 1 2 2 4 4 17 12 2 2 2 1 255 0
1 0 0 0 0 0 0 1 1 1 1 1 1 255 1 0
0 0 0 3 3 2 1 1 1 1 1 1 255 0 0 0
2 2 2 2 2 1 1 1 1 255 0 1 1 2 1 0
0 2 2 2 2 2 1 1 255 1 1 1 1 1 1 1
0 0 0 1 0 0 0 255 1 1 1 0 1 11 19 19
11 5 1 1 0 0 0 0 0 0 0 0 1 0 0 0
0 1 46 153 166 220 166 5 4 1 1 0 255 0 0 1
1 1 2 2 3 1 1 0 1 1 1 255 1 0 1 1
2 8 8 6 5 2 0 1 1 255 1 1 1 1 4 13
24 50 50 37 3 2 1 0 255 0 0 0 3 8 60 61
61 37 6 2 1 1 255 1 1 1 2 2 4 43 66 66
5 2 0 0 0 255 2 2 2 2 4 4 54 54 48 10
2 1 1 1 255 0 0 0 1 1 2 2 2 2 0 1
1 1 255 2 2 2 2 3 3 3 1 3 1 1 1 1
255 0 0 0 1 1 0 0 0 0 0 1 1 1 2 2
255 2 2 2 2 1 0 0 1 2 2 0 1 0 0 255
0 0 0 1 2 2 1 0 0 1 1 1 1 255 1 0
0 1 2 3 2 1 1 1 2 2 1 255 1 1 1 2
0 1 0 1 1 1 1 1 2 0 255 0 0 0 1 0
1 2 1 1 1 2 2 0 255 0 0 0 1 1 1 1
2 2 2 2 2 2 1 255 1 1 1 0 1 1 2 1
1 1 1 1 1 1 255 0 0 1 2 2 2 2 1 1
1 1 1 2 255 1 2 2 1 1 2 2 2 2 1 0
0 0 1 255 1 0 0 0 2 3 4 4 3 2 1 1
1 255 0 1 2 2 1 1 1 1 0 1 0 1 0 0
255 1 1 1 1 0 0 1 2 1 0 0 0 0 255 1
1 1 1 2 1 1 1 1 1 1 1 1 1 255 1 1
0 1 0 1 1 2 1 1 1 1 2 1 255 0 0 0
0 1 1 1 1 1 0 0 0 1 1 255 0 0 0 0
0 0 1 1 1 0 0 0 0 0 255 0 0 0 1 1
1 1 1 1 0 0 0 255 0 1 1 1 1 0 0 0
1 2 2 2 1 1 255 0 1 1 1 1 1 1 0 0
0 1 0 0 0 255 0 0 0 0 0 2 2 2 2 2
2 1 0 0 0 0 0 0 0 0 1 0 0 0 0 1
1 3 4 4 2 1 1 1 1 0 255 0 0 0 1 1
1 1 1 1 0 0 0 0 1 255 1 0 0 0 1 0
2 2 2 2 0 0 1 255 1 1 1 1 2 2 4 2
3 3 2 2 1 1 255 1 2 0 1 1 1 2 2 2
1 2 2 2 255 1 0 1 0 2 0 2 2 4 1 2
0 0 0 255 2 2 1 0 1 1 4 4 4 1 1 1
1 0 255 0 1 1 1 0 1 1 1 1 1 1 1 1
255 1 1 1 1 1 0 0 0 1 1 1 1 1 255 1
0 0 0 1 1 1 1 0 0 0 1 1 1 1 255 1
2 2 2 1 1 1 1 1 1 0 1 1 1 255 0 1
0 0 0 0 0 0 1 1 1 1 1 255 1 0 1 1
1 1 1 1 1 2 2 2 2 255 0 0 1 1 0 1
0 0 0 1 0 1 1 1 255 0 1 1 1 0 1 2
1 1 1 1 0 0 255 0 0 0 1 1 0 1 1 1
0 0 2 2 2 255 2 1 0 0 0 1 1 1 2 2
1 0 1 1 255 1 1 1 1 1 2 1 1 1 1 0
0 0 255 0 0 1 1 0 1 1 1 1 0 0 0 0
1 255 1 1 0 0 2 2 3 3 3 2 2 1 1 255
0 1 1 2 2 1 1 1 0 1 0 0 0 1 255 1
1 1 1 1 0 0 1 1 0 0 0 1 255 1 1 0
1 0 1 1 1 1 1 1 0 0 0 255 0 1 0 1
0 1 1 1 0 0 0 1 1 1 255 1 0 0 0 1
1 1 1 1 0 1 1 1 1 255 0 0 0 0 0 0
0 0 1 1 1 1 1 1 255 0 0 0 0 0 1 1
1 0 1 0 0 255 1 2 1 1 0 0 0 0 0 1
1 1 1 1 255 1 1 1 1 1 1 1 0 0 0 1
0 1 0 255 0 0 0 0 0 1 1 1 1 1 1 0
1 0 1 0 0 0 1 0 1 0 0 0 0 1 1 1
1 1 1 1 1 1 1 1 255 1 1 1 1 1 1 1
1 1 0 0 1 1 0 255 0 0 0 0 0 0 2 2
1 2 2 1 1 255 1 1 1 1 1 1 1 1 1 2
2 1 1 1 255 1 0 0 0 0 0 1 1 1 1 1
1 1 255 0 0 0 0 1 0 2 1 1 1 1 1 0
0 255 1 1 1 0 1 0 1 0 1 0 0 1 1 1
255 0 1 1 1 0 1 0 0 0 0 1 1 1 255 1
1 1 1 1 0 0 0 0 1 1 1 1 255 1 0 0
0 0 1 1 1 0 0 0 0 0 1 1 255 1 2 2
2 1 1 1 1 1 0 0 1 1 1 255 1 1 0 0
0 1 1 1 1 1 1 1 1 255 1 0 1 1 1 0
1 0 1 2 2 2 2 255 0 0 0 1 1 1 0 0
0 1 1 1 1 1 255 1 1 1 1 2 2 2 0 0
0 0 0 0 255 255 255 255 255 255 255 255 255 255 255 255
255 255 255 255 255 255 255 255 255 255 255 255 255 255 255 255
255 255 255 255 255 255 255 255 255 255 255 255 255 255 255 255
255 255 255 255 255 255 255 255 255 255 255 255 255 255 255 255
255 255 255 255 255 255 255 255 255 255 255 255 255 255 255 255
255 255 255 255 255 255 255 255 255 255 255 255 255 255 255 255
255 255 255 255 255 255 255 255 255 255 255 255 255 255 255 255
255 255 255 255 255 255 255 255 255 255 255 255 255 255 255 255
255 255 255 255 255 255 255 255 255 255 255 255 255 255 255 255
255 255 255 255 255 255 255 255 255 255 255 255 255 255 255 255
255 255 255 255 255 255 255 255 255 255 255 255 255 255 255 255
255 255 255 255 255 255 255 255 255 255 255 255 255 255 255 255
255 255 255 255 255 255 255 255 255 255 255 255 255 255 255 255
255 255 255 255 255 255 255 255 255 255 255 255 255 255 255 255
255 255 255 255 255 255 255 255 255 255 255 255 255 255 255 255
255 255 255 255 255 255 255 255 255 255 255 255 255 255 255 255
255 255 255 255 255 255 255 255 255 255 255 255 255 255 255 255
255 255 255 255 255 255 255 255 255 255 255 255 255 255 255 255
255 255 255 255 255 255 255 255 255 255 255 255 255 255 255 255
255 255 255 255 255 255 255 255 255 255 255 255 255 255 255 255
255 255 255 255 255 255 255 255 255 255 255 255 255 255 255 255
255 255 255 255 255 255 255 255 255 255 255 255 255 255 255 255
255 255 255 255 255 255 255 255 255 255 255 255 255 255 255 255
255 255 255 255 255 255 255 255 255 255 255 255 255 255 255 255
255 255 255 255 255 255 255 255 255 255 255 255 255 255 255 255
255 255 255 255 255 255 255 255 255 255 255 255 255 255 255 255
255 255 255 255 255 255 255 255 255 255 255 255 255 255 255 255
255 255 255 255 255 255 255 255 255 255 255 255 255 255 255 255
255 255 255 1 1 1 1 1 1 1 1 1 1 0 0 0
1 255 1 0 0 0 1 1 1 2 2 2 1 1 1 1
255 1 2 2 2 1 0 0 0 0 0 0 0 0 255 0
0 1 1 1 1 1 1 0 0 0 0 1 1 255 0 0
0 0 0 0 2 2 2 1 2 2 0 255 0 0 1 1
2 2 1 0 0 0 0 0 1 1 255 1 1 1 2 2
1 1 0 1 1 1 1 2 255 2 0 0 0 0 0 0
0 0 0 0 0 0 1 255 0 0 1 1 1 1 1 1
1 1 1 1 1 1 255 1 1 0 1 1 1 1 1 1
1 1 1 0 0 255 1 1 1 1 0 0 0 1 1 2
1 1 1 2 255 1 0 0 0 0 0 1 1 1 1 1
1 255 1 1 1 1 0 0 0 0 0 0 1 1 1 1
255 1 0 1 1 1 1 1 1 1 1 1 1 1 1 255
1 1 1 0 0 0 0 0 0 0 0 0 0 0 1 0
1 1 2 1 2 1 1 1 2 2 1 0 0 1 1 0
0 1 1 1 255 1 1 1 1 1 1 1 1 0 0 0
0 0 0 255 1 1 1 0 0 0 0 0 0 0 0 0
0 255 0 0 0 1 1 1 1 1 1 1 1 1 0 0
255 0 0 1 1 0 0 0 1 1 1 1 1 1 255 1
2 1 1 1 1 2 2 1 1 1 1 1 2 255 1 0
0 0 1 1 1 1 1 1 1 1 1 1 255 0 0 0
2 1 1 2 1 0 0 1 1 2 255 0 0 0 1 1
1 1 1 0 1 0 0 1 255 1 1 1 0 0 0 1
1 1 0 0 0 0 0 0 255 0 0 1 1 2 2 1
0 0 1 1 1 0 1 255 1 1 0 0 0 1 1 1
1 1 1 1 1 255 0 0 0 1 1 1 0 0 0 0
1 1 1 255 1 0 1 1 1 1 0 0 0 0 2 2
2 2 255 1 1 1 1 1 1 1 0 0 0 0 0 0
255 1 2 2 1 1 1 1 1 1 1 0 0 0 1 255
1 0 1 1 1 1 1 2 0 1 1 2 2 1 255 0
2 2 2 0 0 0 0 1 0 0 0 0 255 0 1 1
1 1 1 1 0 0 0 0 1 2 1 255 0 0 0 0
0 1 1 1 1 1 1 1 0 255 0 0 1 1 2 0
0 0 0 0 0 1 1 1 255 1 0 2 2 2 1 0
0 0 1 1 1 1 255 0 0 0 1 1 1 1 1 1
0 0 0 1 1 255 0 0 1 1 1 0 0 1 1 2
1 1 1 1 255 1 1 0 1 1 2 1 1 1 1 1
2 1 0 255 1 1 1 1 1 1 1 1 1 1 0 0
0 1 255 1 1 1 0 0 0 0 1 1 1 1 1 255
1 1 1 1 0 1 0 0 0 0 1 1 1 0 255 0
0 1 1 2 1 1 1 1 2 2 2 1 1 255 1 1
0 0 0 1 1 1 0 1 0 0 0 0 0 1 1 1
2 1 2 1 2 2 1 1 1 1 1 1 1 0 0 1
1 1 255 0 0 1 1 1 1 1 1 0 0 0 0 0
0 255 1 1 1 0 0 0 0 0 0 0 0 0 0 255
1 1 0 0 1 1 1 1 1 1 1 1 0 0 255 0
1 1 1 1 0 1 2 1 1 2 1 1 255 1 2 2
1 0 0 0 0 1 1 1 1 2 2 255 1 1 1 0
0 1 1 1 1 0 1 0 1 1 255 0 0 0 0 1
1 1 1 1 1 1 2 2 255 1 0 0 0 1 2 1
1 1 1 1 1 1 255 1 1 1 0 0 0 1 1 1
0 0 1 2 1 1 255 0 0 0 1 1 0 0 0 0
1 1 1 0 1 255 1 1 1 0 0 0 1 1 1 2
2 1 1 255 1 0 0 0 0 1 0 0 0 1 1 1
1 255 1 1 0 1 1 2 1 0 0 0 1 2 2 2
255 2 1 1 1 1 1 1 1 1 0 0 0 0 255 1
2 2 1 1 1 1 1 1 1 0 0 0 1 255 1 1
1 1 1 1 1 2 1 1 0 0 1 1 255 1 2 2
2 1 0 1 0 1 0 1 0 0 255 0 2 1 1 1
1 0 0 0 1 1 1 1 1 255 0 1 0 1 1 1
2 2 2 1 1 1 0 255 1 1 1 1 1 1 1 0
0 1 1 1 1 1 255 1 1 2 2 2 1 0 0 0
1 1 1 1 255 0 0 2 2 3 4 3 1 1 1 0
1 1 1 255 0 1 1 1 1 1 1 2 1 2 1 1
0 1 255 1 1 0 0 1 2 2 2 1 1 1 1 1
0 255 1 1 1 1 0 1 0 0 1 1 1 2 0 1
255 1 1 1 0 0 0 0 1 1 1 1 1 255 1 1
2 1 1 1 1 1 1 2 2 1 1 0 255 0 0 1
1 2 2 3 2 1 0 0 2 2 1 255 1 1 0 0
1 1 1 1 1 1 0 0 0 1 0 0 0 1 4 2
2 1 1 1 1 1 1 1 3 3 3 2 1 1 1 1
255 1 1 0 0 1 2 2 2 2 0 0 0 0 0 255
1 1 0 0 0 0 1 1 0 0 0 0 0 255 1 1
0 1 1 1 1 2 2 2 1 1 0 0 255 1 1 2
2 4 15 16 29 29 4 3 2 1 255 1 3 2 1 0
0 0 0 0 0 0 0 1 0 255 1 1 1 1 1 3
3 3 2 0 0 0 0 1 255 1 1 2 1 1 1 1
1 1 0 1 1 1 255 0 0 0 0 3 5 5 3 1
1 1 1 1 255 1 1 1 0 1 0 1 2 4 1 1
1 1 1 1 255 1 1 1 1 0 0 0 1 1 1 0
0 0 0 255 1 1 1 1 1 1 1 1 1 2 0 0
1 255 1 0 0 0 0 1 1 1 1 1 1 1 1 255
1 0 0 0 1 2 2 1 1 0 2 1 2 2 255 2
1 1 2 2 2 1 1 0 0 0 0 0 255 1 2 2
0 0 0 2 2 2 1 0 0 0 1 255 1 1 2 2
1 2 3 3 1 1 1 1 1 1 255 2 2 2 2 2
1 1 0 0 0 1 1 1 255 0 0 1 1 1 1 1
1 1 2 2 2 1 1 255 1 2 2 3 3 4 15 11
24 4 1 1 1 255 1 1 1 1 1 1 1 2 2 2
1 1 1 1 255 1 1 1 1 1 0 1 1 1 1 2
1 1 255 0 0 2 2 3 4 8 3 3 2 1 1 1
1 255 1 0 0 1 1 1 3 4 3 3 1 0 0 0
255 1 0 0 0 2 3 3 6 4 1 1 1 1 1 255
1 1 0 0 1 2 2 1 1 1 1 1 0 1 255 1
1 1 1 1 1 1 1 1 1 1 1 255 1 1 2 1
1 2 2 3 9 9 2 1 1 1 255 0 0 2 2 6
22 48 67 44 2 2 2 2 1 255 1 0 0 1 3 5
6 6 6 2 1 1 0 0 0 0 1 1 1 1 1 1
0 0 0 1 3 11 11 11 11 13 5 2 1 0 255 1
1 0 0 1 20 27 23 23 23 2 1 1 1 255 1 1
0 0 3 6 15 15 4 1 0 0 0 255 1 1 0 2
2 4 4 3 2 2 2 2 0 0 255 0 1 2 2 15
38 32 36 36 32 4 3 1 255 1 2 2 1 1 1 0
0 0 0 0 0 1 0 255 1 1 2 2 4 34 34 37
19 3 1 0 0 1 255 2 2 2 1 1 1 1 2 2
2 1 1 1 255 1 1 1 2 12 22 22 22 22 6 2
1 1 255 1 1 1 1 1 1 1 2 9 9 9 1 0
0 0 255 1 2 1 1 0 1 3 3 2 1 1 0 0
1 255 1 1 1 1 2 3 2 1 1 0 0 0 0 255
1 1 0 0 0 1 1 1 1 1 1 1 1 255 0 0
0 0 1 2 2 2 2 1 1 1 1 1 255 1 1 1
2 3 2 1 1 2 1 1 0 1 255 1 2 0 0 0
2 5 13 13 8 3 0 0 0 255 1 1 1 2 3 11
12 20 12 2 1 1 1 2 255 2 2 2 2 3 9 9
6 3 1 1 1 1 255 1 0 1 1 1 1 1 1 2
3 2 2 1 1 255 1 2 3 3 37 37 47 37 59 31
4 2 1 255 1 1 1 1 1 1 2 11 32 4 2 1
0 1 255 1 2 2 1 1 1 2 3 3 3 2 1 2
255 1 0 2 2 3 4 8 8 8 3 3 1 1 1 255
1 0 0 1 1 2 4 4 4 3 1 1 0 0 255 1
1 1 2 6 6 6 27 27 12 1 0 1 1 255 1 1
0 1 2 2 6 2 1 0 0 0 0 1 255 1 1 1
1 5 32 34 27 1 1 1 1 255 0 1 1 1 2 4
23 23 18 11 10 1 1 1 255 0 1 1 1 23 67 67
91 78 51 9 3 2 1 255 0 0 0 2 15 30 32 32
22 9 1 1 1 1 1 0 1 1 2 2 1 1 0 0
0 0 11 19 19 19 22 23 22 4 1 0 255 0 1 1
2 20 37 37 30 24 23 11 2 1 1 255 1 0 0 2
6 17 25 36 36 4 1 0 0 255 1 1 1 2 6 11
16 16 8 3 2 2 1 1 255 1 1 2 15 27 38 36
68 66 66 48 4 1 255 1 1 2 1 1 1 0 0 0
1 1 1 1 0 255 1 1 2 4 34 57 45 45 52 37
3 0 0 1 255 1 1 2 2 2 3 11 11 3 2 1
1 1 255 0 1 1 5 23 43 22 22 54 55 6 1 1
255 1 1 1 2 2 8 2 8 9 19 9 6 0 0 0
255 0 1 1 1 2 179 229 206 66 2 1 0 0 1 255
0 0 1 1 6 8 10 10 1 0 0 0 0 255 1 1
1 2 1 2 2 2 2 2 2 1 0 255 0 1 1 1
2 2 2 2 2 1 1 1 1 1 255 1 1 1 2 3
3 4 3 2 2 2 1 1 255 2 0 0 0 2 22 32
36 34 34 16 1 0 0 255 1 1 2 3 8 20 23 23
23 16 2 1 1 2 255 0 0 2 2 10 11 11 10 6
4 1 1 1 255 1 0 0 1 1 3 3 3 3 3 2
2 1 1 255 0 1 2 3 47 47 78 59 59 46 30 3
1 255 0 0 1 1 1 2 20 32 32 27 4 2 1 1
255 1 1 2 1 2 2 11 3 8 3 3 2 2 255 1
0 0 3 4 4 4 11 16 13 3 1 1 1 255 2 1
0 1 2 2 3 4 6 5 1 1 0 0 255 1 1 1
3 8 19 10 27 27 30 1 1 2 2 255 0 0 0 1
10 16 10 1 0 0 0 0 0 1 255 1 1 1 5 34
41 41 37 9 2 1 1 255 0 0 0 1 4 32 32 23
23 24 24 11 1 1 255 0 0 1 75 75 75 67 78 78
67 44 9 1 1 255 0 0 2 15 30 51 51 59 34 22
9 2 1 1 1 1 1 2 2 2 0 1 1 1 0 5
23 23 25 22 26 32 26 6 2 1 255 0 1 2 5 26
37 37 24 23 23 22 11 2 1 255 2 2 2 3 17 39
37 36 36 32 2 1 0 255 2 2 2 5 11 31 33 27
16 10 3 2 1 1 255 1 2 10 19 46 38 36 36 48
53 53 17 3 255 1 0 2 1 1 1 1 1 1 2 2
1 1 1 255 2 1 2 27 57 57 40 40 51 52 33 5
1 1 255 1 0 2 2 9 16 13 13 12 3 1 1 1
255 1 1 2 10 19 23 20 22 54 55 53 1 1 255 2
1 1 1 2 17 8 6 3 6 19 9 2 1 0 255 0
2 2 3 179 229 235 229 217 66 3 1 1 1 255 1 1
2 6 8 19 15 15 10 0 0 0 1 255 1 1 1 2
2 3 11 11 5 3 2 1 0 255 0 1 1 1 2 3
3 2 2 1 1 1 1 1 255 1 1 1 1 4 10 10
9 9 4 2 1 1 255 1 1 0 2 13 32 36 59 59
59 34 6 1 1 255 1 1 2 8 24 40 38 23 23 23
16 3 2 1 255 0 0 2 8 11 11 11 10 10 6 2
1 0 255 1 1 1 1 4 4 9 11 11 8 3 2 1
1 255 0 1 2 39 51 79 78 59 59 59 31 6 2 255
1 0 1 1 2 9 20 20 24 27 15 4 2 1 255 1
1 1 2 4 17 20 5 8 5 3 2 2 255 2 0 6
4 4 3 4 15 16 13 3 2 1 0 255 2 2 1 2
2 2 4 10 8 5 2 2 1 1 255 1 1 1 3 8
26 12 29 30 30 26 1 1 1 255 0 1 1 2 10 16
5 4 0 0 1 1 1 1 255 1 1 2 41 86 86 85
85 27 6 2 1 255 1 1 1 2 37 37 38 32 24 24
26 16 1 0 255 0 1 6 75 78 78 72 73 73 59 51
16 1 1 255 0 0 2 20 37 51 47 47 34 27 9 2
1 2 2 2 2 2 2 2 1 1 1 2 3 5 23 26
32 25 26 32 32 26 2 2 255 1 1 2 15 27 44 40
24 13 22 12 10 2 1 255 2 2 2 5 39 47 55 36
39 36 2 2 1 255 1 1 1 4 26 36 34 31 27 11
6 1 1 1 255 1 1 15 19 46 19 31 27 38 61 62
17 3 255 1 0 1 1 1 1 1 2 8 5 2 2 1
1 255 2 1 1 27 55 54 40 40 51 52 51 5 1 0
255 0 0 0 2 17 17 16 13 17 9 1 1 1 255 0
1 2 10 19 34 19 22 44 55 44 2 1 255 1 1 0
1 19 19 10 8 8 6 8 6 2 1 1 255 1 2 3
85 180 255 255 255 235 125 3 2 1 1 255 1 1 3 10
12 19 11 15 11 2 1 1 1 255 0 0 1 1 3 13
22 22 11 5 1 1 1 255 0 1 1 1 4 9 20 15
15 3 1 1 1 1 255 1 1 1 1 8 15 15 15 11
8 3 1 1 255 1 1 2 6 27 32 36 45 48 46 41
8 2 1 255 0 0 2 19 25 40 38 30 30 32 23 3
2 0 255 0 2 2 6 10 6 5 6 10 10 5 2 1
255 0 0 0 1 4 9 11 13 11 4 3 3 1 1 255
1 2 2 34 47 51 53 53 53 51 37 6 2 255 1 0
1 1 8 8 15 15 20 30 27 4 4 2 255 0 0 1
1 4 9 5 3 3 5 4 2 1 255 2 2 3 2 2
2 3 5 5 4 3 3 2 1 255 2 2 2 2 2 2
4 5 5 3 2 2 2 1 255 1 1 1 3 12 12 12
29 29 29 10 2 1 1 255 1 1 0 1 2 10 5 5
0 0 1 1 1 1 255 1 1 2 41 94 105 132 116 37
6 2 1 255 1 1 2 3 37 45 47 38 38 26 26 12
1 0 255 0 1 6 12 75 78 78 107 107 59 48 16 2
1 255 1 1 2 73 73 33 33 34 34 27 2 2 1 1
0 0 0 1 1 1 1 1 1 2 3 5 20 24 30 25
30 32 32 20 2 2 255 0 1 1 15 26 43 43 30 25
30 16 10 2 2 255 2 2 3 6 45 54 54 32 32 31
3 2 2 255 1 1 3 4 26 36 36 34 34 20 3 1
1 1 255 0 1 10 39 61 57 34 19 31 53 53 13 2
255 1 1 1 1 1 1 2 3 8 5 3 2 1 1 255
0 1 1 43 55 54 51 46 51 55 51 5 2 1 255 0
0 0 2 17 26 25 25 25 9 1 0 1 255 1 2 2
13 19 31 19 31 44 46 22 2 2 255 0 1 0 1 19
36 22 10 8 8 8 4 2 0 0 255 1 3 3 85 220
255 255 255 255 105 3 1 1 1 255 1 2 3 6 9 11
11 12 8 2 1 1 1 255 0 0 0 1 2 13 22 22
11 5 2 1 1 255 0 1 1 3 8 16 20 17 17 12
3 1 1 1 255 1 0 1 1 8 18 20 20 13 8 3
1 1 255 1 1 2 4 13 30 48 48 48 44 34 6 2
1 255 0 0 0 15 25 32 30 30 37 40 37 3 1 0
255 1 2 2 6 6 6 4 6 9 9 4 2 1 255 0
0 1 1 2 10 17 19 18 5 4 1 1 1 255 2 2
6 34 40 53 59 60 53 48 36 3 1 255 0 0 2 1
3 5 9 24 24 33 10 4 2 1 255 1 1 1 1 1
11 17 15 5 5 4 2 1 255 1 2 3 2 2 2 2
2 2 4 4 3 2 1 255 1 1 2 2 2 2 3 3
3 2 0 2 1 1 255 1 1 1 3 12 24 12 27 29
27 4 2 2 2 255 1 1 1 0 1 5 5 5 3 1
0 1 0 0 255 1 1 2 20 61 86 132 104 78 6 2
1 255 1 1 1 2 23 37 47 27 31 27 29 9 1 0
255 0 1 2 8 43 81 107 111 107 59 39 13 1 1 255
1 1 1 29 37 33 33 33 29 18 1 1 1 1 1 0
0 0 1 1 1 1 1 2 2 2 20 22 30 24 30 24
23 8 2 1 255 1 1 0 1 17 44 44 32 30 29 16
4 2 1 255 1 1 2 4 23 45 39 39 38 18 3 1
1 255 1 1 1 3 12 37 37 37 31 4 2 1 0 1
255 0 1 1 13 39 34 41 27 38 38 38 3 2 255 2
1 1 0 1 1 3 1 2 2 2 2 1 1 255 0 1
1 6 43 54 60 60 60 57 29 3 1 1 255 0 0 0
2 17 26 25 25 17 3 0 0 1 255 1 2 2 16 30
31 30 41 46 46 11 2 2 255 0 0 0 1 6 15 10
10 8 15 10 0 0 0 0 255 1 1 2 13 255 255 255
255 158 100 3 1 1 1 255 1 1 2 5 9 11 10 11
8 2 2 2 2 255 0 0 0 0 1 3 13 20 8 4
2 1 0 255 0 2 2 2 3 10 16 17 17 12 2 1
1 1 255 1 0 1 1 3 9 20 13 8 3 2 1 0
255 0 1 1 3 13 30 48 48 45 34 20 3 1 1 255
0 0 0 2 24 24 27 27 37 34 4 2 1 0 255 1
1 1 3 5 4 5 6 9 6 3 2 2 255 1 0 1
1 2 2 13 18 4 4 1 1 1 1 255 2 2 2 30
38 40 59 60 60 41 24 3 1 255 0 0 1 1 2 3
8 24 33 30 10 2 1 1 255 1 1 1 1 1 4 6
6 4 3 2 1 1 255 0 0 1 1 2 3 3 3 2
8 9 5 2 0 255 1 1 1 1 1 1 2 3 1 1
0 1 1 1 255 0 1 2 3 5 12 5 16 10 4 3
2 2 2 255 1 1 1 0 0 9 6 5 0 0 0 1
0 0 255 0 0 1 2 20 61 104 36 6 1 1 1 255
1 1 1 1 3 4 23 23 23 13 9 2 1 1 255 0
0 0 4 43 81 95 121 121 102 18 2 2 2 255 2 1
1 18 29 33 33 33 18 1 1 1 1 1 1 0 0 0
2 2 2 1 1 1 2 2 5 20 24 24 24 22 15 3
2 1 255 1 1 0 0 4 17 44 32 32 29 16 3 1
0 255 1 3 2 3 2 20 20 19 18 3 1 1 1 255
1 1 0 1 4 12 36 8 4 2 1 1 1 1 255 1
1 1 1 24 24 41 26 38 26 5 2 1 255 1 1 1
1 1 0 1 1 1 1 1 1 1 1 255 1 1 1 1
27 51 60 60 37 24 4 2 1 1 255 1 0 0 1 6
17 17 17 9 2 1 2 2 255 1 2 2 4 19 30 30
41 41 19 2 2 1 255 0 0 0 1 3 6 4 4 13
15 12 3 0 0 0 255 1 1 1 2 31 202 129 129 100
3 3 1 1 1 255 1 1 1 2 6 10 10 8 3 2
2 2 1 255 0 0 1 1 1 1 3 4 4 2 1 1
1 255 1 1 1 2 2 3 15 16 12 2 2 1 1 1
255 1 0 0 1 1 3 8 5 3 2 2 1 0 255 1
3 1 3 3 11 30 26 26 20 3 2 1 0 255 0 0
0 1 2 24 25 25 17 10 3 2 1 1 255 1 1 1
3 3 4 8 6 6 3 2 2 2 255 1 1 1 1 1
2 2 2 2 2 1 0 0 1 255 1 0 2 2 30 37
38 48 41 24 2 2 1 255 0 0 1 0 2 2 4 5
10 5 3 2 1 1 255 1 0 1 1 1 2 4 4 3
3 2 2 0 255 0 0 1 1 3 3 4 3 4 5 8
3 2 0 255 0 1 1 1 2 2 2 1 1 0 0 1
1 1 255 0 0 1 2 1 3 1 2 1 3 2 2 2
2 255 1 1 1 0 0 1 3 3 3 1 1 1 0 0
255 0 0 0 2 2 2 1 1 1 1 1 1 255 1 1
0 0 0 1 2 2 13 2 1 1 1 1 255 0 0 0
1 4 43 51 88 51 18 2 1 2 2 255 1 0 0 1
15 29 15 13 2 1 1 0 1 0 0 0 0 0 1 2
2 2 2 1 1 1 2 5 13 19 22 8 2 1 1 1
255 1 1 1 1 2 8 9 12 12 8 2 1 0 0 255
2 3 1 1 1 1 1 1 1 1 1 0 0 255 1 1
0 1 1 1 2 2 2 1 1 1 0 0 255 1 1 1
1 3 15 24 24 19 5 2 0 1 255 1 1 1 1 0
0 0 0 0 0 1 1 2 2 255 2 1 1 2 3 4
27 23 11 4 1 1 1 1 255 1 1 1 2 2 6 6
9 3 1 2 2 2 255 2 2 0 2 3 16 27 24 19
2 2 1 1 255 0 0 0 1 1 3 3 3 4 13 4
2 1 0 1 255 1 1 0 0 2 31 31 19 3 3 3
1 0 0 255 1 1 1 1 3 6 8 4 2 0 0 0
0 255 0 0 0 0 1 1 2 3 3 1 0 0 0 255
1 1 1 1 1 0 1 1 2 1 1 1 1 1 255 0
0 1 1 1 1 2 2 2 2 0 0 0 255 1 2 1
0 1 1 4 2 3 2 2 1 1 1 255 1 1 1 1
2 2 2 10 3 2 1 1 1 1 255 0 0 1 2 3
4 8 4 3 2 2 1 1 255 1 0 1 0 1 0 2
1 1 1 1 1 1 1 255 1 0 2 2 2 10 27 27
11 2 1 1 1 255 0 0 0 0 2 2 2 2 2 1
2 2 2 1 255 0 0 0 1 1 2 2 2 2 2 2
1 0 255 0 0 2 1 1 2 4 4 4 3 3 0 0
0 255 0 1 1 1 1 1 1 1 0 0 1 1 1 1
255 1 1 1 1 1 1 1 1 1 1 1 1 1 1 255
1 1 1 1 1 2 2 3 3 1 1 1 1 0 255 0
0 0 1 1 1 1 1 1 1 1 1 255 1 1 0 0
0 1 1 1 1 1 1 1 1 1 255 0 0 0 1 1
1 0 1 1 1 1 0 2 2 255 1 0 0 1 1 1
1 1 1 1 1 0 0 0 0 0 0 0 2 2 2 2
1 1 1 0 2 2 2 1 1 1 1 1 1 1 255 2
1 1 1 1 2 2 4 2 1 2 1 1 0 255 1 2
1 1 1 1 1 1 1 0 0 0 0 255 1 1 0 1
1 1 1 1 1 1 1 1 1 0 255 1 1 1 1 1
3 15 15 5 4 0 0 0 255 1 1 2 1 0 0 0
0 0 0 1 1 1 1 255 1 1 1 0 0 0 3 4
1 1 1 0 1 1 255 1 1 1 2 2 2 2 2 2
1 2 2 1 255 1 0 0 1 2 2 2 2 2 1 0
0 1 255 1 0 0 0 1 1 2 2 2 2 1 1 1
1 1 255 1 1 0 0 1 1 2 2 3 3 2 1 1
2 255 1 1 1 1 2 2 2 2 1 2 0 0 0 255
1 0 1 0 1 1 1 1 1 1 0 0 0 255 1 1
1 1 1 0 0 0 1 0 0 0 1 1 255 0 0 0
0 0 0 1 2 1 1 0 0 0 255 2 1 1 0 0
0 1 1 2 1 1 1 0 0 255 1 1 1 1 0 0
1 2 2 1 1 1 1 1 255 0 0 1 1 3 3 4
2 2 2 1 1 1 255 1 1 1 0 1 0 0 0 1
1 1 1 1 2 255 1 2 2 2 1 1 3 3 3 2
1 2 2 255 2 0 0 1 2 2 2 1 1 1 2 2
2 0 255 0 0 1 1 1 1 1 2 2 2 2 1 0
255 0 1 2 2 1 1 2 2 2 2 1 0 0 1 255
1 1 1 2 1 1 1 0 0 0 1 1 1 2 255 1
1 1 1 1 1 1 1 1 1 1 1 2 1 255 0 0
1 1 1 1 0 1 2 1 0 0 1 2 255 1 1 0
1 1 1 1 1 1 1 1 0 255 1 1 0 0 0 1
1 1 1 1 2 2 2 1 255 0 1 1 1 0 0 0
0 0 1 1 0 0 1 255 1 1 1 1 1 1 1 1
1 1 0 0 0 0 0 0 0 2 3 2 1 2 1 1
1 1 2 1 1 1 1 1 1 1 1 1 255 1 0 1
1 1 1 1 1 1 0 1 1 1 1 255 0 1 1 1
0 1 1 2 1 1 0 0 0 255 0 1 1 1 1 0
0 0 0 0 0 0 0 0 255 0 1 0 1 1 1 3
4 4 1 1 0 1 255 2 2 2 1 1 1 0 0 0
1 1 1 1 1 255 1 1 1 1 1 1 0 0 0 0
0 0 1 1 255 0 1 1 2 2 1 1 1 1 1 1
0 1 255 1 1 0 1 2 2 2 2 1 1 0 0 1
255 1 0 0 0 0 0 0 1 1 1 1 1 1 1 1
255 0 0 0 0 0 0 1 1 2 1 1 1 1 1 255
1 0 0 0 1 1 1 1 1 0 0 0 1 255 1 0
0 0 1 0 1 1 1 2 0 2 0 255 2 2 2 1
1 0 0 0 1 0 0 0 1 2 255 0 0 1 0 0
0 1 1 1 1 1 0 0 255 1 1 1 0 0 0 1
1 1 0 1 0 1 0 255 1 1 1 1 0 0 0 1
1 1 1 1 0 0 255 0 0 0 0 1 1 1 1 0
0 0 1 1 255 1 1 1 1 1 0 0 0 0 0 1
1 2 2 255 0 2 2 1 1 1 2 2 2 1 1 1
2 255 1 1 1 2 2 2 1 0 0 0 1 2 1 0
255 0 1 0 1 1 1 2 2 2 1 1 1 1 255 0
1 2 2 1 0 1 1 2 1 0 0 0 1 255 1 1
1 2 1 1 1 1 1 1 1 1 1 1 255 1 1 1
1 1 1 1 1 0 0 0 0 0 0 255 0 2 1 1
1 1 0 2 1 1 0 0 0 2 255 1 1 1 1 1
1 1 0 1 1 0 0 255 1 0 0 0 1 1 1 0
0 1 2 2 2 1 255 0 0 1 1 1 0 0 0 0
0 0 0 0 1 255 1 1 1 1 1 1 1 1 1 1
1 0 0 1 2 2 2 2 255 255 255 255 255 255 255 255
255 255 255 255 255 255 255 255 255 255 255 255 255 255 255 255
255 255 255 255 255 255 255 255 255 255 255 255 255 255 255 255
255 255 255 255 255 255 255 255 255 255 255 255 255 255 255 255
255 255 255 255 255 255 255 255 255 255 255 255 255 255 255 255
255 255 255 255 255 255 255 255 255 255 255 255 255 255 255 255
255 255 255 255 255 255 255 255 255 255 255 255 255 255 255 255
255 255 255 255 255 255 255 255 255 255 255 255 255 255 255 255
255 255 255 255 255 255 255 255 255 255 255 255 255 255 255 255
255 255 255 255 255 255 255 255 255 255 255 255 255 255 255 255
255 255 255 255 255 255 255 255 255 255 255 255 255 255 255 255
255 255 255 255 255 255 255 255 255 255 255 255 255 255 255 255
255 255 255 255 255 255 255 255 255 255 255 255 255 255 255 255
255 255 255 255 255 255 255 255 255 255 255 255 255 255 255 255
255 255 255 255 255 255 255 255 255 255 255 255 255 255 255 255
255 255 255 255 255 255 255 255 255 255 255 255 255 255 255 255
255 255 255 255 255 255 255 255 255 255 255 255 255 255 255 255
255 255 255 255 255 255 255 255 255 255 255 255 255 255 255 255
255 255 255 255 255 255 255 255 255 255 255 255 255 255 255 255
255 255 255 255 255 255 255 255 255 255 255 255 255 255 255 255
255 255 255 255 255 255 255 255 255 255 255 255 255 255 255 255
255 255 255 255 255 255 255 255 255 255 255 255 255 255 255 255
255 255 255 255 255 255 255 255 255 255 255 255 255 255 255 255
255 255 255 255 255 255 255 255 255 255 255 255 255 255 255 255
255 255 255 255 255 255 255 255 255 255 255 255 255 255 255 255
255 255 255 255 255 255 255 255 255 255 255 255 255 255 255 255
255 255 255 255 255 255 255 255 255 255 255 255 255 255 255 255
255 255 255 255 255 255 255 255 255 255 255 255 255 255 255 255
255 255 255 255 255 255 3 2 2 1 1 2 2 2 1 1
1 1 1 1 2 2 1 0 255 0 1 0 1 1 1 0
2 0 0 1 1 1 1 255 1 0 0 1 0 1 0 2
1 1 1 0 0 255 0 0 0 0 0 0 0 0 0 0
1 2 1 2 255 1 1 1 1 1 1 1 1 1 1 1
2 2 255 1 1 1 1 1 2 2 2 1 0 0 1 1
1 255 1 0 0 0 0 0 0 0 0 0 0 0 1 0
255 0 1 1 1 1 1 1 1 0 0 0 0 1 255 1
1 1 1 2 1 1 1 1 2 1 2 2 255 1 1 0
0 1 1 1 1 1 1 1 2 2 2 1 255 1 0 0
1 1 1 1 1 1 1 2 0 0 0 255 0 0 0 0
0 1 1 1 1 1 1 2 2 255 0 0 1 1 1 0
0 1 0 0 0 1 0 255 1 1 2 2 2 0 0 1
1 1 1 0 0 1 255 0 0 0 0 1 1 1 1 1
1 1 2 2 255 0 0 0 0 1 1 1 1 1 0 1
1 1 1 255 0 0 0 2 0 1 0 1 1 1 1 1
1 0 255 1 1 0 0 0 0 0 0 0 0 1 1 1
255 1 1 0 0 1 0 1 0 1 0 1 1 1 0 255
0 0 0 0 0 1 2 2 1 1 1 0 0 255 1 1
1 1 1 1 0 0 0 1 1 1 1 0 255 1 2 1
0 0 0 1 0 1 1 1 2 0 255 0 0 0 0 1
1 1 2 2 1 1 0 0 0 255 0 0 1 1 0 0
1 1 1 1 1 1 1 1 255 1 1 1 1 1 1 1
1 1 1 0 1 0 1 255 1 1 1 2 1 2 1 2
1 1 0 1 1 1 255 1 1 1 1 1 2 2 0 0
1 1 1 255 0 0 0 0 1 1 1 1 1 1 1 2
0 0 255 1 1 1 1 1 1 1 0 0 0 0 0 0
1 255 1 0 0 1 0 0 0 0 0 1 1 1 1 1
1 1 1 1 2 2 1 1 1 2 2 1 1 1 1 1
1 2 2 2 1 0 255 0 1 1 1 0 1 2 2 1
1 1 1 0 1 255 1 1 0 1 1 1 0 0 0 0
0 0 0 255 0 0 0 0 0 0 1 1 0 0 1 2
1 2 255 2 1 1 1 1 1 1 1 1 1 1 2 2
255 0 0 1 1 1 1 2 1 1 0 1 1 1 1 255
0 0 0 0 0 0 0 0 1 1 1 1 1 1 255 1
1 1 0 0 1 1 0 0 0 0 0 1 255 1 1 1
1 1 1 0 1 0 1 0 2 1 255 1 1 0 1 1
1 1 1 0 1 1 2 1 1 1 255 1 1 1 1 1
2 1 1 1 1 0 0 0 0 255 0 0 0 1 2 2
1 1 1 1 0 1 1 255 0 1 1 1 1 1 1 1
0 1 1 1 1 255 1 1 2 2 2 0 0 1 1 1
0 0 0 0 255 0 0 0 0 1 1 1 1 0 0 1
2 2 255 1 1 1 1 0 0 0 0 0 0 0 1 1
1 255 2 2 2 1 0 0 0 1 1 1 0 1 1 1
255 2 1 2 0 0 0 0 0 1 1 1 1 1 255 1
0 0 0 1 0 1 1 2 1 1 1 1 0 255 0 1
0 0 0 1 1 2 1 1 1 0 0 255 1 1 1 1
1 1 0 1 1 1 2 1 1 1 255 0 2 2 1 1
0 1 1 1 1 1 1 0 255 1 1 1 1 1 2 2
3 3 1 2 0 1 0 255 0 1 1 1 0 1 2 1
1 1 1 2 1 1 255 1 1 1 1 1 1 1 1 1
0 0 1 1 1 255 1 1 1 2 1 1 2 2 1 1
0 1 1 1 255 1 1 2 2 2 2 2 1 1 1 1
1 255 0 0 0 0 1 1 1 1 1 2 2 2 1 0
255 2 2 1 1 1 1 1 1 1 0 0 1 1 1 255
1 0 0 0 1 0 0 0 1 1 0 1 1 1 0 1
1 1 2 2 2 1 2 1 2 1 0 0 0 1 2 2
1 1 1 1 255 0 1 1 1 1 1 2 3 2 2 1
1 0 0 255 1 0 0 0 0 1 1 2 0 0 0 0
0 255 0 1 1 1 1 1 2 2 1 0 0 0 1 2
255 2 0 1 0 0 0 0 0 1 1 1 1 2 255 1
1 1 1 1 2 2 1 1 0 0 1 0 1 255 0 0
0 0 1 1 1 1 1 1 2 0 0 0 255 0 0 1
0 1 1 1 1 0 0 0 0 1 255 1 1 1 2 1
0 0 0 0 0 0 0 1 255 1 2 1 1 1 1 1
1 0 2 1 1 1 1 1 255 1 1 1 1 1 2 2
2 1 1 0 0 0 1 255 0 0 0 1 2 2 1 0
0 1 1 1 1 255 1 1 1 1 1 2 2 1 1 1
1 1 0 255 1 1 1 1 1 1 1 0 0 0 0 0
0 0 255 0 0 0 0 1 2 3 10 10 6 2 3 1
255 0 0 1 1 1 0 0 1 1 0 0 1 1 0 255
1 2 1 1 0 0 0 1 0 0 0 0 1 1 255 2
1 2 1 1 0 1 2 3 1 1 1 1 255 0 0 0
1 1 1 4 4 4 2 1 1 1 1 255 1 1 1 0
0 2 2 2 3 1 1 1 1 255 1 1 1 2 2 2
1 2 2 2 2 1 1 1 255 0 2 1 1 1 2 2
1 1 1 1 1 1 255 0 0 1 2 2 2 5 3 1
1 2 2 1 0 255 0 1 1 1 1 3 4 5 2 2
1 1 1 1 255 1 1 0 1 2 2 2 2 1 1 0
0 0 1 255 0 0 1 1 1 1 2 2 2 1 0 0
1 1 255 1 2 2 2 3 3 3 3 2 1 1 0 255
1 1 1 1 1 2 1 1 6 6 2 2 1 0 255 0
1 1 1 1 1 1 3 4 3 2 1 1 1 255 1 0
0 0 0 0 1 3 1 1 1 1 1 0 0 1 2 1
1 1 2 1 2 1 1 1 0 0 0 0 0 1 1 1
1 1 255 0 0 1 1 1 2 10 10 9 2 2 0 0
0 255 1 1 1 1 1 2 4 4 2 1 0 1 0 255
1 1 1 1 1 6 90 90 72 1 0 0 1 1 255 1
0 1 0 0 1 1 1 2 2 2 2 2 255 1 1 2
1 2 2 2 1 1 1 1 1 0 0 255 0 0 0 0
1 1 1 1 1 1 2 2 1 1 255 0 0 0 1 3
3 3 3 1 1 1 0 0 255 1 1 0 0 0 0 0
0 0 0 0 0 0 255 1 2 1 2 1 2 2 3 2
2 1 1 1 1 1 255 2 1 1 1 2 2 10 10 2
1 1 1 1 1 255 1 0 0 0 1 2 2 0 0 0
0 0 1 255 1 1 1 2 2 9 19 45 18 4 3 2
1 255 1 1 1 1 0 1 0 0 0 1 0 0 0 0
255 0 1 0 2 2 24 24 27 27 27 6 3 1 255 0
0 0 0 1 1 3 3 2 2 1 1 1 0 255 1 1
1 1 1 1 0 1 1 0 0 0 0 0 255 0 1 1
1 1 1 6 8 10 3 2 2 1 255 0 0 0 1 1
37 75 82 71 31 1 1 1 1 255 1 1 1 1 3 97
132 97 88 32 1 1 1 255 0 0 1 2 2 4 11 9
2 2 2 2 2 1 255 0 0 1 2 4 10 8 8 4
5 2 1 1 255 0 1 1 1 2 4 10 10 4 2 2
2 2 0 255 1 1 2 1 3 4 10 67 6 6 2 1
0 0 255 1 1 1 1 9 80 80 23 5 2 0 0 0
0 255 1 0 1 1 2 2 8 8 4 2 1 1 1 1
255 0 1 2 5 6 6 4 9 3 1 1 0 255 0 1
0 1 1 2 6 12 12 15 9 3 1 1 255 1 1 1
1 1 3 9 9 10 8 4 2 1 1 255 1 1 1 0
1 6 6 6 4 2 1 2 1 0 1 1 1 0 2 2
2 1 1 1 1 0 0 0 0 1 1 1 1 1 1 1
255 0 0 1 2 4 26 46 23 23 13 2 0 0 0 255
0 1 1 2 2 3 6 6 6 2 1 1 1 255 1 1
1 2 83 104 142 142 142 73 9 2 1 1 255 1 0 0
0 8 32 47 58 46 39 6 2 2 255 2 2 2 1 2
2 2 2 1 1 0 0 1 1 255 2 1 0 1 2 1
2 1 1 1 2 0 1 0 255 0 0 1 3 6 9 9
6 3 3 2 0 0 255 1 0 0 0 1 1 1 0 0
0 0 0 1 255 2 2 1 1 2 3 4 5 3 3 2
2 1 1 1 255 2 2 2 3 55 39 30 30 24 4 1
1 1 1 255 2 1 1 1 1 3 4 4 2 1 1 0
0 255 1 1 1 5 9 17 45 48 40 18 4 2 1 255
1 1 0 0 1 1 0 0 1 1 1 0 0 0 255 1
1 1 2 24 82 114 103 78 59 34 2 1 255 0 0 0
0 1 8 8 8 15 16 11 1 1 0 255 1 1 1 1
1 2 2 3 3 2 0 0 0 0 255 0 0 0 1 4
8 8 8 10 3 2 2 1 255 0 0 0 1 37 65 80
82 82 71 10 3 2 2 255 1 1 1 3 104 115 132 123
145 91 32 1 1 255 0 0 1 1 3 17 19 23 19 9
2 2 2 0 255 0 1 1 4 26 24 18 16 24 24 5
2 1 255 0 1 1 2 3 22 22 15 11 6 4 4 2
0 255 0 1 1 1 3 10 67 68 75 91 48 2 0 0
255 1 1 2 10 80 90 96 73 24 5 2 0 0 0 255
0 1 1 2 2 10 15 19 19 4 3 1 1 1 255 1
1 2 4 6 9 10 16 10 1 0 0 255 1 0 1 1
1 10 10 10 15 24 39 39 2 1 255 1 0 1 1 3
8 13 13 20 12 8 2 1 1 255 1 1 0 0 10 12
16 12 4 2 1 2 1 1 1 1 1 1 2 2 3 1
1 0 1 0 1 1 1 2 1 1 1 1 1 1 255 0
0 1 4 54 59 53 48 46 27 13 0 0 0 255 1 2
1 1 1 2 6 6 8 8 2 2 1 255 1 1 1 83
140 172 170 146 146 137 75 9 1 1 255 1 0 1 8 32
52 75 75 52 39 11 2 1 255 2 2 2 1 1 2 2
3 4 1 1 1 1 0 255 1 1 0 1 2 2 11 19
19 2 2 1 1 1 255 1 1 4 8 8 8 8 9 13
5 2 1 0 255 1 1 0 0 1 3 2 1 0 0 1
0 1 255 1 1 0 0 1 5 11 9 9 6 4 3 2
1 1 255 2 2 2 50 60 50 30 33 30 22 4 1 1
1 255 1 2 1 2 2 9 23 10 5 1 1 1 0 255
0 1 3 9 11 17 39 44 44 33 10 2 1 255 1 1
1 0 0 0 0 0 1 3 9 1 0 0 255 1 1 2
11 90 114 126 114 111 78 73 2 2 255 0 0 0 1 6
12 12 15 24 26 11 3 1 1 255 1 1 1 1 2 12
16 16 6 5 2 0 0 0 255 1 1 1 4 12 12 8
6 6 3 2 1 1 255 0 0 0 2 50 71 82 82 71
60 31 10 2 1 255 0 1 3 68 104 124 132 123 123 103
91 3 1 255 0 0 0 1 3 17 36 27 23 18 10 3
2 0 255 0 1 2 26 29 24 22 22 24 44 24 4 1
255 1 1 1 1 29 82 249 249 27 25 8 8 4 1 255
0 1 3 2 3 17 67 68 78 91 48 16 1 1 255 2
2 9 27 53 90 89 57 24 13 2 1 0 0 255 1 1
1 2 10 10 12 12 19 9 3 2 1 1 255 1 1 3
5 6 6 9 10 4 4 0 0 255 1 1 1 1 4 10
10 6 8 22 24 15 2 1 255 1 0 1 1 6 8 8
13 24 25 25 6 1 1 255 1 0 0 2 20 16 12 4
4 5 2 2 2 1 1 1 1 1 2 2 1 1 1 1
1 0 2 1 2 1 1 1 1 1 2 2 255 0 1 1
27 54 68 54 53 46 61 27 3 0 0 255 0 1 1 1
1 2 6 6 6 3 2 2 1 255 0 1 2 140 172 172
170 146 146 146 132 75 1 1 255 1 1 3 9 52 52 89
89 75 40 13 11 1 255 2 2 1 0 0 2 2 3 2
1 1 1 1 1 255 1 1 1 2 3 19 31 31 82 19
2 1 1 1 255 1 1 4 9 11 9 9 12 18 18 5
2 1 255 1 1 1 1 1 3 2 0 0 0 2 1 2
255 0 0 0 0 1 5 11 11 15 6 6 3 2 1 1
255 2 2 17 55 65 55 90 58 53 24 4 1 1 1 255
1 1 1 4 6 10 23 10 5 1 1 1 0 255 0 1
3 11 27 27 27 27 44 33 22 3 1 255 1 0 0 0
0 0 0 0 1 10 10 1 0 0 255 1 0 2 38 90
118 136 118 111 85 76 25 2 255 0 0 0 3 17 36 15
15 16 24 24 3 2 1 255 1 1 1 2 12 17 34 24
24 5 2 1 1 1 255 1 1 1 5 8 8 5 3 5
3 2 1 1 255 0 1 2 4 50 67 50 60 60 60 43
10 2 2 255 0 1 3 96 115 124 124 124 149 115 91 3
1 255 1 1 1 1 10 17 43 23 23 23 11 6 2 0
255 0 1 3 29 30 24 19 22 24 32 24 8 2 255 1
1 1 3 82 249 255 249 211 53 25 18 3 1 255 0 1
1 1 2 17 68 75 78 58 44 24 3 1 255 1 1 9
27 44 54 73 73 26 13 2 1 1 1 255 1 1 1 2
3 11 12 11 9 5 4 2 1 1 255 1 1 4 4 4
4 4 13 6 4 1 1 255 1 1 1 2 5 12 15 6
8 16 22 10 3 1 255 1 0 1 3 16 11 8 13 25
25 17 6 4 1 255 1 0 1 1 20 12 4 3 4 4
3 2 2 1 1 1 1 1 3 3 1 1 1 1 1 0
2 1 0 0 0 0 0 1 2 1 255 0 1 3 29 54
54 53 57 130 112 88 10 2 1 255 2 1 1 1 1 2
6 6 3 3 2 2 0 255 0 1 1 71 144 172 170 150
146 132 132 75 2 1 255 1 1 1 33 52 52 52 44 40
27 13 4 1 255 1 1 1 1 1 2 2 3 2 2 2
1 1 0 255 1 1 1 3 58 58 43 33 87 82 4 1
1 1 255 1 1 3 8 8 8 9 12 12 12 5 2 2
255 1 1 1 0 0 0 0 0 0 1 1 1 0 255 0
0 1 2 3 4 6 11 11 6 5 2 1 1 1 255 2
3 19 50 55 50 47 51 37 26 6 1 0 0 255 1 1
2 6 8 9 10 10 6 2 2 2 1 255 0 0 2 11
37 39 43 43 48 48 22 3 1 255 0 0 0 0 1 1
0 0 3 5 5 0 0 0 255 0 0 1 45 88 90 136
111 111 94 76 16 3 255 0 1 0 3 17 36 26 24 24
25 24 3 2 2 255 1 2 2 3 15 27 27 16 9 6
2 1 1 1 255 1 1 2 5 11 3 3 3 5 6 3
1 1 255 2 2 2 16 44 71 68 71 60 60 50 4 1
0 255 0 1 1 68 124 124 124 156 156 149 100 3 1 255
1 1 1 1 10 19 29 23 29 23 10 3 3 0 255 0
1 4 25 25 22 22 24 24 24 19 4 2 255 1 1 1
3 125 255 255 253 217 188 27 5 1 0 255 0 1 1 1
2 3 37 103 103 32 27 16 1 1 255 1 2 2 13 32
47 57 38 13 4 3 1 1 1 255 1 1 1 2 3 8
10 8 8 5 2 1 0 0 255 0 1 4 9 9 4 4
16 6 4 1 1 255 1 2 1 2 4 6 12 8 8 16
18 8 2 1 255 1 1 1 1 16 12 5 6 17 24 17
6 3 1 255 0 0 0 1 8 5 4 3 4 5 4 2
1 1 1 1 1 1 3 2 1 1 1 1 1 0 0 0
0 0 0 1 1 1 2 2 255 1 1 3 36 72 72 68
68 130 100 68 10 3 2 255 1 0 0 1 2 8 8 3
3 3 3 2 0 255 0 1 1 61 144 185 204 168 150 146
146 37 1 0 255 1 1 1 23 54 66 66 72 78 71 18
5 2 255 1 1 1 1 0 2 2 2 1 2 2 2 1
1 255 1 2 1 3 58 58 32 32 79 79 2 1 1 1
255 1 1 3 5 11 8 11 12 12 13 6 3 2 255 1
0 0 0 0 0 0 0 2 4 2 1 0 255 0 1 2
2 2 4 6 10 11 8 2 2 2 1 0 255 1 3 19
27 55 53 54 53 47 26 3 1 0 0 255 1 1 2 5
8 10 10 10 6 1 1 1 1 255 0 0 1 18 43 48
48 45 50 32 12 2 1 255 1 0 0 1 1 1 0 0
1 3 2 0 0 0 255 0 0 0 38 86 88 111 125 111
94 25 4 2 255 1 1 1 1 10 22 22 6 6 24 4
2 2 2 255 1 1 2 3 4 17 27 13 9 3 1 0
1 1 255 1 1 2 2 5 4 3 3 3 3 2 1 1
255 2 2 2 4 27 68 78 78 75 71 43 3 2 0 255
1 1 1 67 133 124 112 124 156 149 91 1 1 255 2 2
2 2 2 15 15 15 23 8 3 2 1 0 255 0 1 4
23 23 17 17 24 22 19 11 4 2 255 2 1 1 3 125
255 255 211 211 188 30 2 1 0 255 0 1 1 1 1 2
19 72 34 24 20 5 1 1 255 1 1 2 4 13 44 43
26 4 2 1 1 1 1 255 1 1 1 2 2 5 8 8
5 4 2 0 0 0 255 0 1 1 4 5 9 15 18 6
3 1 1 255 0 1 1 1 2 6 16 8 9 18 22 5
2 1 255 2 2 1 1 12 12 12 6 17 8 6 2 1
2 255 1 1 0 1 1 2 4 5 4 4 3 3 2 1
1 1 1 1 3 2 1 1 1 3 2 1 0 0 0 0
0 1 0 1 2 2 255 0 0 2 26 72 72 59 58 59
68 48 4 2 2 255 1 1 1 0 2 8 8 4 4 4
2 2 1 255 1 1 1 58 118 204 210 175 180 179 96 36
0 0 255 0 0 2 22 47 85 91 93 93 27 18 4 3
255 1 1 1 1 1 2 1 2 1 2 1 1 0 0 255
1 1 0 0 37 58 32 32 33 33 2 1 2 1 255 0
0 3 5 5 5 12 12 12 13 9 3 2 255 2 1 0
0 0 0 0 0 0 1 1 1 1 255 0 1 2 1 2
3 3 6 8 8 2 1 1 0 0 255 1 1 12 16 27
31 51 51 37 15 4 1 0 0 255 1 1 2 3 10 17
13 12 6 2 2 2 1 255 0 0 2 5 25 48 50 50
50 13 1 1 1 255 0 0 1 1 1 0 0 0 1 1
1 0 0 0 255 0 1 1 1 85 86 88 111 111 16 10
2 2 255 1 1 1 1 3 10 6 6 6 2 2 1 0
0 255 1 1 2 2 2 3 10 10 6 3 1 1 1 1
255 1 1 1 1 2 2 3 3 2 1 1 1 1 255 2
2 1 1 20 68 87 78 72 68 3 2 0 0 255 1 1
1 1 67 93 93 100 112 100 2 0 0 255 2 2 2 1
1 2 4 8 8 2 2 1 1 0 255 0 1 1 8 17
13 17 22 19 6 4 2 1 255 2 1 1 2 12 145 255
218 211 161 3 1 1 0 255 0 2 1 1 0 0 0 16
16 15 10 1 1 1 255 1 1 2 2 4 8 4 2 1
1 1 1 1 0 255 0 1 1 1 2 3 5 3 2 2
1 1 0 1 255 1 1 2 3 4 9 15 16 3 2 1
0 255 0 0 0 1 1 5 6 8 9 18 18 1 1 1
255 2 2 2 2 2 4 4 4 6 6 2 1 1 1 255
0 1 0 0 1 5 5 6 4 2 1 1 1 1 1 1
1 0 2 2 2 1 1 1 1 0 0 0 1 1 1 1
1 1 2 2 255 1 0 1 8 26 32 58 40 48 40 4
1 1 1 255 1 1 1 1 2 3 4 3 3 2 2 1
0 255 0 0 1 4 58 168 175 168 175 142 37 2 0 0
255 1 1 2 3 22 38 91 93 93 18 5 1 1 255 1
1 1 1 0 1 1 2 1 1 0 1 0 0 255 1 1
0 0 1 5 13 13 13 2 1 1 1 1 255 0 0 1
5 5 5 13 13 13 13 5 2 2 255 1 1 1 0 1
1 1 1 0 2 2 2 1 255 1 1 1 1 1 1 2
2 2 2 2 2 1 0 0 255 1 1 2 9 16 23 31
27 15 1 1 1 1 1 255 1 1 1 3 4 13 9 4
2 1 2 1 2 255 1 1 1 2 13 33 45 45 13 2
1 0 0 255 0 0 1 1 1 0 0 0 1 1 1 2
0 0 255 0 1 1 1 2 73 73 44 11 4 3 1 1
255 2 2 1 1 1 3 3 3 1 1 0 0 0 0 255
1 0 1 1 1 1 3 3 3 1 1 1 1 1 255 1
1 0 0 1 2 3 3 1 1 1 1 1 255 1 1 0
1 0 20 46 72 46 2 2 1 1 1 255 1 0 1 1
2 59 59 45 27 2 1 0 0 255 0 2 2 1 1 2
2 2 2 2 2 1 1 1 255 0 0 0 1 2 2 2
8 8 5 3 2 0 255 2 2 1 2 2 12 145 197 161
3 1 1 1 1 255 1 2 1 1 0 0 1 2 2 2
1 1 1 1 255 0 0 0 1 2 2 2 1 1 1 1
0 0 0 255 0 1 1 1 1 1 2 2 2 1 1 1
2 1 255 1 1 1 3 3 3 4 2 2 1 1 0 255
0 0 0 0 0 2 9 9 9 3 1 1 1 1 255 1
2 2 2 1 1 3 4 4 2 2 1 1 1 255 1 1
1 1 0 1 1 3 1 1 1 2 1 1 0 0 0 0
1 2 2 1 1 1 1 0 0 0 1 1 1 1 1 1
2 1 255 1 0 1 1 8 18 24 18 5 4 3 1 1
1 255 1 1 1 0 0 2 2 2 2 2 2 0 1 255
1 1 1 1 4 30 37 123 123 16 1 1 0 0 255 1
1 1 2 2 0 8 8 8 1 1 2 1 255 1 1 1
1 1 1 1 1 0 0 0 0 0 0 255 0 0 0 0
1 1 2 4 2 1 1 1 2 1 255 1 1 1 1 4
5 12 11 5 5 2 2 0 255 1 1 1 1 1 1 1
1 0 0 2 2 1 255 1 1 1 1 1 1 1 1 1
2 2 0 0 0 1 255 1 1 1 1 3 3 5 5 2
0 1 1 1 0 255 1 1 0 1 2 4 4 1 1 1
2 1 1 255 1 1 1 2 2 2 2 2 2 2 1 0
0 255 0 1 1 1 0 0 0 0 1 0 1 0 0 0
255 1 1 1 1 0 1 1 1 2 1 0 0 1 255 1
2 2 2 1 1 2 1 0 0 0 0 0 0 255 0 0
0 1 1 1 2 2 0 0 0 1 1 0 255 1 1 0
0 1 2 2 1 1 1 1 0 0 255 1 2 1 1 0
1 1 2 2 1 1 1 1 1 255 1 1 1 1 2 3
3 3 1 1 1 0 0 255 0 1 1 1 1 1 1 2
2 2 1 1 1 0 255 0 0 0 0 1 1 1 1 2
3 2 2 0 255 0 0 0 2 2 2 2 2 2 1 1
1 1 1 255 1 1 1 0 0 0 1 1 0 0 0 0
0 0 255 0 0 0 1 1 1 1 1 1 1 0 0 0
0 255 0 1 1 1 1 0 1 2 1 0 0 1 2 1
255 1 1 1 2 2 2 2 1 2 2 2 0 255 0 0
0 0 0 1 2 2 2 2 1 1 1 1 255 1 2 2
1 1 1 1 2 2 2 1 1 1 0 255 1 1 2 2
1 1 1 1 1 1 0 1 0 0 1 0 0 0 0 2
2 1 1 1 1 1 1 1 1 1 1 1 1 1 1 2
255 1 0 0 0 0 0 2 2 3 3 3 1 1 1 255
1 1 1 0 0 1 1 1 1 1 2 0 0 255 0 0
1 1 2 2 2 2 1 1 1 1 1 0 255 1 1 1
2 1 0 0 0 1 0 1 2 1 255 1 1 0 1 1
1 1 1 0 0 0 0 0 0 255 0 0 1 1 1 1
1 2 0 0 0 1 1 1 255 1 1 1 1 1 2 2
1 1 1 1 0 0 255 0 0 0 1 1 1 1 1 1
1 1 1 1 255 1 1 2 1 1 1 1 1 1 1 1
0 0 0 0 255 1 1 1 1 1 1 2 1 1 0 0
0 0 0 255 0 0 0 0 0 1 0 0 0 1 1 1
1 255 1 0 1 1 1 2 0 0 0 1 1 0 0 255
1 1 1 1 1 1 1 0 1 1 1 0 0 0 255 0
0 1 1 1 0 0 0 0 0 0 1 1 255 1 1 1
1 1 1 1 1 1 0 0 0 0 0 255 0 0 0 1
2 2 2 1 0 0 0 1 1 1 255 1 1 0 0 0
1 2 1 1 1 1 0 0 255 1 1 1 1 1 1 0
1 0 1 1 1 1 1 255 1 1 1 1 1 2 1 1
0 1 1 1 1 255 0 1 0 0 0 1 1 2 2 1
0 0 0 0 255 0 0 0 0 1 1 1 1 1 2 2
2 0 255 0 1 1 1 2 1 2 2 1 1 1 0 0
0 255 1 2 1 1 1 1 1 0 0 0 0 0 0 0
255 0 1 1 1 1 1 1 1 1 1 0 1 1 0 255
1 1 1 1 1 0 1 1 2 0 0 0 1 1 255 1
0 1 1 2 2 2 1 2 2 2 0 255 0 0 0 0
1 2 2 1 2 2 2 1 1 1 255 1 2 1 1 1
1 1 1 1 1 1 2 1 1 255 1 0 1 1 1 0
1 1 1 1 0 1 1 1 1 1 1 1 0 1 2 1
2 1 1 1 1 0 0 1 1 1 1 1 1 1 255 0
0 0 1 1 0 0 0 2 1 1 0 1 1 255 1 1
1 0 0 0 1 1 1 1 2 0 0 255 0 1 1 1
1 1 0 1 1 1 1 0 0 0 255 0 0 1 1 1
0 2 1 1 0 1 2 2 255 0 1 0 1 0 2 1
1 0 0 0 0 0 0 255 0 0 0 1 1 1 1 1
0 0 1 2 2 1 255 1 1 1 1 1 1 1 1 0
0 0 0 0 255 0 0 0 0 2 1 1 0 1 1 1
0 1 255 1 1 1 1 1 1 1 0 1 1 1 1 0
0 0 255 1 1 1 1 1 0 0 0 1 0 0 0 0
0 255 1 1 0 1 0 0 0 1 0 1 0 0 1 255
1 0 1 1 1 1 0 0 0 1 1 1 0 255 0 1
1 1 1 1 0 0 1 1 1 1 0 0 255 0 1 1
0 0 0 1 0 0 0 1 1 1 255 0 0 0 0 1
1 2 1 1 0 0 0 0 0 255 1 1 1 1 2 2
0 0 0 0 0 0 1 0 255 0 1 0 1 1 1 1
1 1 0 1 0 1 255 2 2 1 1 1 1 1 1 1
1 1 2 2 1 255 1 1 1 1 0 1 0 1 0 0
1 1 1 255 1 1 0 0 0 0 1 1 1 1 0 0
0 0 255 1 1 1 1 1 1 0 0 1 2 2 1 0
255 0 0 1 1 2 1 2 2 2 1 1 1 0 0 255
2 2 1 1 1 1 1 0 0 0 0 0 0 0 255 0
1 1 1 0 0 0 0 1 1 0 0 0 0 255 1 1
1 1 1 1 1 1 2 0 0 1 1 1 255 1 1 2
1 2 1 2 1 2 2 2 1 255 1 0 0 1 1 1
1 1 1 1 1 1 1 0 255 1 1 1 0 0 0 0
1 0 0 0 1 1 1 255 1 0 1 1 1 1 1 1
1 1 1 1 1 1 1 1 1 1 255 255 255 255 255 255
255 255 255 255 255 255 255 255 255 255 255 255 255 255 255 255
255 255 255 255 255 255 255 255 255 255 255 255 255 255 255 255
255 255 255 255 255 255 255 255 255 255 255 255 255 255 255 255
255 255 255 255 255 255 255 255 255 255 255 255 255 255 255 255
255 255 255 255 255 255 255 255 255 255 255 255 255 255 255 255
255 255 255 255 255 255 255 255 255 255 255 255 255 255 255 255
255 255 255 255 255 255 255 255 255 255 255 255 255 255 255 255
255 255 255 255 255 255 255 255 255 255 255 255 255 255 255 255
255 255 255 255 255 255 255 255 255 255 255 255 255 255 255 255
255 255 255 255 255 255 255 255 255 255 255 255 255 255 255 255
255 255 255 255 255 255 255 255 255 255 255 255 255 255 255 255
255 255 255 255 255 255 255 255 255 255 255 255 255 255 255 255
255 255 255 255 255 255 255 255 255 255 255 255 255 255 255 255
255 255 255 255 255 255 255 255 255 255 255 255 255 255 255 255
255 255 255 255 255 255 255 255 255 255 255 255 255 255 255 255
255 255 255 255 255 255 255 255 255 255 255 255 255 255 255 255
255 255 255 255 255 255 255 255 255 255 255 255 255 255 255 255
255 255 255 255 255 255 255 255 255 255 255 255 255 255 255 255
255 255 255 255 255 255 255 255 255 255 255 255 255 255 255 255
255 255 255 255 255 255 255 255 255 255 255 255 255 255 255 255
255 255 255 255 255 255 255 255 255 255 255 255 255 255 255 255
255 255 255 255 255 255 255 255 255 255 255 255 255 255 255 255
255 255 255 255 255 255 255 255 255 255 255 255 255 255 255 255
255 255 255 255 255 255 255 255 255 255 255 255 255 255 255 255
255 255 255 255 255 255 255 255 255 255 255 255 255 255 255 255
255 255 255 255 255 255 255 255 255 255 255 255 255 255 255 255
255 255 255 255 255 255 255 255 255 255 255 255 255 255 255 255
255 255 255 255 255 255 255 255 1 1 1 1 2 2 2 1
1 1 1 1 2 2 1 1 1 1 255 1 1 1 1 1
0 0 0 1 1 1 1 1 1 255 1 1 1 1 1 1
1 1 1 0 0 0 0 255 1 1 1 1 1 1 0 1
1 1 1 1 0 0 255 0 0 0 1 1 1 1 1 0
1 1 1 1 255 0 1 0 0 0 0 2 1 1 0 0
0 0 1 255 0 0 1 1 1 0 1 1 1 1 1 2
1 1 255 0 1 1 1 1 0 0 0 0 0 0 0 0
255 0 0 0 0 1 1 1 1 1 1 0 0 0 255 1
1 0 1 0 0 0 0 0 0 1 1 0 0 0 255 1
1 0 0 1 1 1 1 1 0 0 0 0 0 255 0 0
0 0 0 1 1 1 1 2 1 0 1 255 1 1 1 1
1 1 1 1 0 0 0 1 1 255 0 0 2 1 1 0
1 1 2 2 2 2 2 1 255 1 1 0 0 0 1 1
1 0 1 0 1 1 255 1 0 1 1 1 2 2 1 1
1 1 1 1 1 255 1 1 0 0 0 0 0 1 0 1
0 1 1 0 255 0 0 0 0 0 1 1 1 1 1 1
1 1 255 1 1 1 1 1 1 1 1 1 1 1 1 2
1 255 1 1 1 1 1 1 0 1 1 1 1 2 1 255
1 0 0 0 0 0 0 0 0 0 0 0 1 1 255 2
2 1 1 1 0 0 0 1 1 1 1 0 255 1 0 1
0 2 1 1 1 1 1 1 1 2 1 255 1 0 0 0
1 2 1 1 1 1 1 1 1 1 255 1 1 1 0 0
1 1 0 0 1 1 1 0 0 255 1 1 1 1 1 2
3 3 2 1 1 1 1 1 255 1 1 1 1 1 1 1
1 1 1 2 2 255 1 0 0 0 1 1 1 0 0 0
0 1 1 1 255 1 2 1 1 0 0 1 1 0 0 0
0 0 0 255 1 1 0 0 1 2 3 3 3 3 2 1
1 1 0 0 0 0 0 0 0 0 0 1 2 2 2 1
2 1 2 1 1 1 0 1 255 2 1 1 1 1 0 0
0 1 1 1 1 0 0 255 1 1 1 1 0 1 0 0
0 0 1 0 1 255 2 1 2 1 1 1 0 1 1 1
1 1 1 1 255 0 0 1 1 1 1 1 0 0 0 1
1 2 255 1 0 1 0 1 0 1 0 0 0 0 1 1
2 255 1 1 1 1 1 1 2 2 1 1 1 2 2 1
255 0 1 1 1 0 0 0 0 0 0 0 0 0 255 0
0 0 0 0 1 1 2 1 1 0 1 0 255 1 1 0
0 0 1 2 1 0 0 1 1 0 0 0 255 1 1 1
1 1 1 2 1 1 0 0 0 0 0 255 0 0 0 0
0 1 1 0 0 0 1 1 1 255 1 0 1 1 1 1
1 1 0 0 0 1 1 255 1 1 2 2 0 0 1 2
2 2 1 1 1 1 255 1 0 1 1 1 1 1 1 0
1 0 1 0 255 1 1 1 1 1 2 1 1 1 1 1
0 1 2 255 1 1 0 0 0 0 0 2 2 1 1 1
1 1 255 0 0 0 0 0 0 1 1 1 1 1 1 1
255 1 1 1 1 1 0 1 1 0 0 0 0 1 0 255
1 1 1 1 1 1 1 1 1 1 0 1 1 255 1 0
0 0 0 1 1 1 0 0 0 0 0 0 255 2 2 2
2 1 1 1 1 1 0 1 1 1 255 1 1 1 1 1
1 1 1 1 2 3 2 2 1 255 0 0 0 0 1 2
1 2 2 1 1 1 1 1 255 1 1 1 0 1 1 1
1 1 1 2 1 1 0 255 1 1 1 1 8 9 9 9
5 2 1 1 1 1 255 1 1 1 1 1 1 2 2 1
1 1 1 255 1 0 0 0 0 0 0 0 1 0 1 1
1 1 255 1 1 1 1 1 1 1 1 1 0 0 0 0
1 255 1 1 0 0 17 171 255 255 139 26 3 2 1 1
0 0 1 1 1 1 1 1 0 1 1 2 2 2 2 2
2 2 2 2 1 2 255 2 1 1 1 2 1 1 1 1
1 0 0 0 1 255 1 1 0 0 0 1 1 1 1 0
1 0 0 255 0 1 2 2 2 2 2 2 1 1 1 1
1 1 255 1 0 1 2 2 1 1 1 0 0 1 1 1
255 1 0 1 1 1 1 2 1 1 1 0 1 2 2 255
2 2 1 1 0 0 2 2 2 1 1 1 1 0 255 1
1 1 1 0 0 0 0 0 0 0 0 1 255 1 0 0
0 0 0 1 1 1 2 1 1 1 255 0 0 0 0 0
2 2 2 1 1 1 2 1 0 1 255 2 2 1 1 1
1 2 2 2 1 1 0 0 0 255 0 0 0 0 1 1
1 1 0 3 1 1 1 255 0 0 0 1 1 1 1 1
1 0 1 1 2 255 0 0 1 3 0 0 0 1 1 2
1 1 1 1 255 0 0 1 1 1 1 1 1 1 1 1
0 0 255 1 1 2 2 2 1 1 0 1 0 1 1 2
3 255 0 1 1 1 0 1 1 3 5 3 1 1 1 1
255 0 0 1 1 2 2 3 2 2 2 0 0 1 255 1
1 1 1 0 0 0 0 1 0 1 2 2 0 255 1 1
1 1 1 2 2 2 2 1 1 1 1 255 1 0 0 0
0 2 12 12 4 2 0 0 0 1 255 1 2 1 2 1
2 1 0 1 0 1 1 1 255 2 1 1 0 1 1 1
2 3 3 2 2 1 1 255 1 1 0 1 1 2 2 4
4 2 1 1 1 1 255 1 1 1 1 2 5 5 1 1
2 2 0 0 0 255 1 1 1 10 11 11 17 17 17 6
1 1 1 1 255 1 1 2 1 1 2 4 8 6 2 1
1 255 1 0 0 0 0 0 1 4 4 3 2 1 1 1
255 1 1 0 1 1 4 5 5 16 2 0 0 1 2 255
1 1 1 255 255 255 255 255 255 255 47 3 1 1 0 2
1 1 2 2 2 1 1 1 1 1 2 2 2 2 2 2
2 1 1 1 255 1 1 1 2 2 2 2 2 2 1 0
0 0 1 255 1 1 0 0 6 12 12 18 5 2 1 1
0 255 0 1 1 1 2 2 3 3 2 2 1 1 1 1
255 0 0 1 1 1 2 2 2 2 1 1 1 1 255 1
1 1 1 2 2 3 3 2 1 1 1 1 1 255 2 2
1 0 0 2 3 4 3 2 1 2 2 1 255 1 1 0
1 0 1 1 1 1 0 0 0 1 255 1 0 0 0 1
2 2 2 2 2 1 1 1 255 1 1 1 1 2 2 3
2 2 2 2 2 0 0 0 255 2 2 3 1 1 2 5
5 2 0 0 0 0 0 255 0 0 0 1 2 4 4 4
3 3 2 2 0 255 0 0 0 1 1 1 2 2 3 2
2 2 2 255 0 0 0 3 1 1 0 1 2 2 1 0
1 1 255 1 2 2 3 9 33 52 36 18 2 1 0 2
255 1 1 1 2 2 1 1 0 1 1 1 1 2 2 255
0 1 1 1 1 1 3 5 8 8 4 1 1 1 255 0
0 1 1 5 6 5 5 3 2 2 2 2 255 0 1 1
1 1 1 2 2 2 1 1 2 1 1 255 1 1 1 1
1 31 48 44 33 2 1 1 1 255 0 0 0 0 2 30
44 73 73 107 3 1 1 1 255 1 1 0 2 2 2 2
0 1 1 1 1 1 255 2 2 2 1 1 2 3 12 11
8 3 1 0 1 255 1 1 0 1 8 29 30 48 48 36
2 2 1 1 255 1 0 1 1 5 71 80 116 116 65 2
0 0 0 255 1 1 2 10 11 10 17 18 18 17 3 1
1 1 255 1 1 1 1 3 4 53 44 8 6 1 1 255
1 1 1 1 2 45 45 44 44 82 57 3 2 1 255 1
1 0 3 10 12 16 33 33 33 2 1 1 2 255 1 1
255 255 255 255 255 255 255 255 255 47 1 1 1 2 1 1
2 2 2 2 2 2 2 1 1 2 18 40 33 30 2 2
2 1 255 1 0 0 1 2 3 5 6 6 2 0 1 1
2 255 1 1 1 6 25 37 55 55 34 18 2 1 0 255
0 0 1 1 2 4 17 17 17 8 4 3 0 0 255 0
0 0 1 6 6 5 3 3 2 1 1 1 255 0 0 0
1 2 5 8 6 4 3 1 1 1 1 255 1 1 1 2
2 5 36 60 46 4 3 2 1 1 255 1 1 1 1 2
2 2 2 2 1 1 1 1 255 1 0 2 2 2 2 11
11 11 5 3 1 1 255 1 1 1 1 2 3 4 5 8
8 2 2 0 0 0 255 1 1 4 4 4 3 5 5 1
1 1 1 1 1 255 0 0 1 4 5 5 5 5 4 3
3 0 0 255 0 0 0 1 2 3 4 5 4 3 1 0
0 255 0 0 0 3 3 3 1 1 2 4 4 2 1 1
255 1 1 1 9 33 48 81 64 54 33 2 0 2 255 2
1 1 1 3 2 3 1 1 0 1 1 1 2 255 0 0
1 1 1 3 3 5 8 8 4 1 1 1 255 0 0 1
5 6 15 9 8 6 4 2 2 1 255 1 1 1 1 1
2 18 58 64 41 3 3 2 2 255 2 2 2 2 48 73
73 104 71 33 2 1 1 255 0 0 0 2 44 44 52 73
97 110 97 4 1 1 255 1 1 0 2 2 2 2 1 1
1 1 1 1 255 1 2 2 2 2 4 15 15 12 12 8
1 1 1 255 1 1 1 8 47 58 102 115 115 67 36 2
2 2 255 1 1 2 5 98 109 109 117 118 117 65 2 0
0 255 1 1 3 22 22 10 15 18 20 19 11 1 1 1
255 1 1 1 2 6 39 53 53 39 8 0 0 255 1 1
2 3 45 88 88 88 82 91 87 57 4 2 255 1 1 1
9 13 32 32 41 41 41 20 1 1 1 255 2 12 255 255
255 255 255 255 255 255 255 255 1 1 1 2 1 1 1 2
2 2 2 2 2 1 2 18 40 41 45 40 30 2 1 0
255 1 0 0 2 3 5 10 10 15 6 2 1 0 1 255
1 1 2 25 47 60 72 72 45 34 5 2 0 255 0 0
1 1 3 6 17 17 17 12 6 3 0 0 255 0 0 0
1 5 6 6 6 5 2 1 1 1 255 1 1 0 1 3
8 9 8 6 4 4 1 1 1 255 1 1 2 2 4 60
60 86 86 85 4 2 2 2 255 1 1 1 2 3 3 2
1 2 2 2 1 1 255 1 1 2 2 4 16 17 15 15
15 2 1 0 255 0 1 1 1 3 3 3 4 8 8 4
2 1 0 1 255 1 1 2 4 4 4 3 0 0 0 1
32 54 3 255 1 1 3 5 6 5 6 5 5 5 2 1
0 255 0 0 0 1 3 6 8 8 8 5 4 2 0 255
0 0 1 3 5 6 6 5 4 4 4 2 1 1 255 1
1 3 19 39 48 52 48 54 45 12 2 1 255 1 1 1
1 2 3 4 3 3 1 1 1 1 2 255 1 0 1 1
2 5 5 5 5 5 5 2 1 0 255 0 1 2 6 6
8 9 9 9 4 4 2 1 255 0 1 0 1 3 36 58
64 86 79 41 3 2 2 255 1 2 2 31 67 98 98 129
104 78 13 1 0 255 0 0 2 41 69 52 52 52 73 110
110 57 2 1 255 1 1 0 2 3 4 2 2 3 3 3
1 1 255 1 1 2 3 4 16 25 16 15 12 12 1 1
1 255 2 1 1 47 102 102 115 117 115 104 67 5 2 2
255 1 1 5 109 146 149 146 117 168 192 118 3 2 2 255
0 1 4 13 13 5 11 16 18 16 11 1 1 1 255 1
1 1 4 48 53 57 57 44 9 1 0 255 1 1 2 3
62 112 112 54 50 61 67 57 5 2 255 1 1 3 10 15
18 18 32 30 41 41 5 0 0 255 2 121 255 255 255 255
255 255 255 255 255 255 17 1 1 1 1 1 1 1 2 2
2 2 1 2 6 37 41 40 44 40 30 2 1 0 255 1
0 0 2 5 11 11 10 15 15 2 2 0 1 255 1 1
2 33 61 69 89 89 59 43 27 3 1 255 0 0 0 1
6 12 17 9 9 12 6 2 1 0 255 1 0 1 2 6
8 6 10 11 10 2 1 1 255 1 1 1 1 3 5 3
4 6 6 5 3 1 1 255 1 1 2 4 32 60 81 82
80 80 12 3 1 1 255 1 1 1 2 13 13 3 2 2
2 2 2 1 255 1 0 2 2 4 22 22 15 15 15 4
2 0 255 0 0 0 1 5 12 5 5 5 6 3 2 2
2 1 255 1 2 4 4 4 4 2 0 0 1 17 55 55
29 255 1 2 3 4 5 5 5 5 6 5 2 1 0 255
0 0 0 2 6 9 10 10 9 8 5 4 2 255 0 0
1 3 5 6 5 2 1 2 8 2 2 1 255 1 1 3
33 57 68 65 57 54 39 12 3 1 255 1 1 1 1 2
5 5 1 4 3 3 1 1 1 255 1 0 0 1 2 5
3 3 3 3 2 1 1 0 255 1 1 2 6 8 8 9
12 18 18 4 2 1 255 0 0 0 2 17 36 57 50 64
66 66 3 3 2 255 0 2 3 50 73 98 115 129 129 97
23 1 1 255 0 2 2 80 81 67 52 52 46 97 104 104
1 1 255 1 1 1 2 6 29 23 11 5 3 3 1 1
255 1 1 1 4 16 33 25 25 25 24 24 3 1 1 255
0 1 1 47 96 96 90 80 86 86 79 5 2 2 255 1
1 5 114 131 131 118 117 124 192 107 15 3 2 255 1 1
9 13 12 11 11 16 16 16 12 4 1 1 255 1 1 1
29 44 48 54 57 53 11 1 0 255 1 1 2 4 80 97
83 54 54 61 67 58 10 2 255 0 0 3 13 16 18 18
31 20 30 20 10 0 0 255 2 121 255 255 255 255 255 255
255 255 255 255 48 2 1 1 1 1 1 1 1 1 2 1
1 2 20 36 43 38 44 38 18 1 1 0 255 1 1 0
1 11 12 12 13 20 15 1 1 0 0 255 1 1 2 50
69 72 103 105 69 45 5 1 0 255 0 0 2 3 6 6
6 9 9 13 6 1 1 0 255 1 1 1 2 6 10 10
11 11 8 2 2 1 255 0 1 1 1 3 3 3 4 4
4 3 2 0 0 255 2 1 1 2 18 60 81 81 72 72
12 3 1 1 255 1 1 1 1 2 8 3 2 2 2 2
2 1 255 1 1 1 2 3 8 12 12 12 9 2 1 0
255 0 0 0 4 5 12 5 5 4 5 3 2 2 2 1
255 2 2 4 4 4 4 2 0 0 0 1 17 41 1 255
1 2 3 5 6 5 6 8 8 5 3 1 1 255 0 0
0 3 6 9 12 17 17 9 4 2 2 255 0 0 1 2
5 8 6 6 5 6 4 2 1 1 255 1 0 3 33 68
78 78 60 57 45 11 3 1 255 0 1 2 1 2 2 5
5 5 4 3 2 1 1 255 0 0 0 1 2 3 3 3
9 3 2 1 0 0 255 1 1 2 6 6 6 6 8 18
11 4 1 1 255 1 1 0 2 17 46 57 48 57 66 66
3 2 1 255 0 1 2 50 71 98 122 156 142 97 36 1
0 255 0 1 2 80 89 89 88 82 88 122 116 104 1 1
255 1 1 1 2 12 29 29 23 11 3 3 2 2 255 1
0 1 2 16 33 29 25 29 30 30 6 1 1 255 0 0
1 46 59 94 80 80 80 86 79 8 2 2 255 1 2 3
114 166 166 168 168 192 192 107 15 3 2 255 1 2 4 13
13 13 16 16 16 20 20 6 1 1 255 1 1 1 29 44
48 66 67 53 11 1 1 255 0 0 2 3 80 112 82 54
54 54 78 58 10 1 255 2 1 2 8 15 16 15 15 15
22 22 10 1 0 255 1 61 255 255 255 255 255 255 255 255
255 255 48 2 1 1 1 1 1 1 2 1 1 1 1 1
18 32 43 43 44 18 4 1 0 1 255 1 1 0 1 11
15 15 20 20 15 0 0 0 0 255 0 1 2 33 69 72
100 57 59 45 2 0 0 255 0 0 2 2 3 3 6 12
13 13 3 1 0 0 255 1 1 1 2 6 10 10 12 8
4 2 2 1 255 0 0 1 1 3 3 5 5 5 5 3
2 1 1 255 0 0 0 1 2 32 60 72 47 12 8 1
1 1 255 1 1 1 1 1 2 3 2 2 2 2 2 1
255 1 1 1 1 2 3 4 4 4 4 2 1 0 255 0
0 0 2 4 5 11 6 6 6 3 2 1 2 2 255 2
2 1 1 4 6 5 1 0 0 1 1 1 1 255 2 3
3 5 5 4 6 8 8 4 3 1 1 255 1 0 0 3
5 8 9 9 9 5 5 2 2 255 0 0 0 2 3 10
9 9 9 19 18 4 0 0 255 1 0 2 29 68 83 101
76 60 39 11 3 1 255 1 1 1 1 2 2 5 5 4
1 2 1 1 1 255 0 0 0 1 2 3 3 4 5 5
2 1 1 1 255 1 1 1 4 6 6 6 6 8 4 2
1 1 255 2 2 2 1 3 33 57 57 66 73 66 2 1
1 255 1 1 2 43 71 88 115 138 138 76 36 1 0 255
0 0 0 55 82 82 88 82 91 132 122 32 1 0 255 1
1 1 2 5 12 17 17 3 2 2 2 1 255 0 1 1
1 5 44 45 31 30 30 11 5 1 0 255 0 0 0 27
47 94 93 86 86 86 44 2 0 0 255 1 1 3 114 140
140 140 150 172 124 104 4 1 0 255 0 1 3 15 15 19
12 19 20 25 20 6 2 2 255 1 1 1 3 29 37 53
37 16 1 1 1 255 1 1 2 3 54 73 78 68 78 46
80 58 6 1 255 2 1 2 2 8 13 13 31 16 26 16
10 1 0 255 1 6 251 255 255 255 255 255 255 255 255 255
10 2 1 0 1 1 0 0 1 1 1 1 1 1 3 18
32 38 37 3 3 1 0 1 255 1 1 0 1 2 13 13
13 12 1 1 0 0 0 255 0 1 1 10 50 44 44 44
45 6 1 0 0 255 0 0 1 2 3 3 3 6 12 10
2 1 1 1 255 1 1 1 2 3 6 6 6 4 2 2
0 0 255 0 0 1 1 3 3 5 5 5 3 2 1 1
1 255 0 1 1 2 1 2 18 36 10 8 1 0 1 1
255 1 1 0 0 0 0 0 1 2 1 1 1 1 255 0
1 0 1 0 1 1 4 3 2 1 0 0 255 0 1 0
1 3 4 5 6 6 5 2 1 1 1 1 255 1 2 1
1 1 2 1 1 1 0 0 0 0 0 255 0 2 3 6
6 5 5 5 5 3 3 1 1 255 1 1 1 1 4 4
6 6 6 5 3 2 2 255 1 0 0 0 2 9 9 6
6 18 12 1 0 1 255 1 0 1 3 29 83 101 47 47
12 3 1 0 255 1 1 0 1 2 2 3 5 1 1 1
1 2 2 255 1 0 1 1 2 3 4 6 9 6 2 2
2 2 255 1 1 1 3 4 4 5 4 3 2 2 1 1
255 2 2 0 0 1 2 30 41 41 41 2 1 1 1 255
1 1 1 2 46 71 104 108 108 36 2 0 0 255 0 0
0 2 66 68 88 82 101 122 122 15 1 1 255 1 1 1
1 2 2 2 2 2 2 2 1 0 255 0 1 2 1 2
25 44 30 30 18 6 2 2 1 255 0 0 0 6 40 102
94 93 86 44 6 2 1 0 255 0 1 3 3 140 157 150
196 172 112 4 1 1 1 255 0 2 2 15 24 25 22 22
20 20 6 1 1 1 255 1 1 1 2 3 23 23 16 2
1 1 1 255 0 0 1 3 5 54 68 55 55 43 64 41
1 0 255 1 2 2 2 5 19 19 20 12 20 10 2 1
1 255 2 3 163 255 255 255 255 255 255 255 255 125 3 2
0 0 0 0 3 3 3 1 1 1 1 1 1 1 3 3
3 3 2 1 0 0 255 0 0 0 1 1 3 3 3 1
1 0 0 0 1 255 1 1 1 2 10 16 16 6 5 2
1 0 0 255 0 0 0 1 1 1 1 3 1 2 1 1
1 1 255 0 0 0 1 1 1 1 1 1 2 1 0 0
255 1 0 1 1 1 1 2 2 3 3 2 1 1 1 255
1 1 1 2 1 1 1 1 2 2 1 0 1 1 255 1
0 0 0 0 1 1 1 1 1 1 1 1 255 0 1 0
1 1 1 1 1 1 0 0 0 1 255 1 1 1 1 1
2 2 2 2 1 1 1 0 0 0 255 0 1 1 1 1
1 1 1 1 0 1 0 0 0 255 0 0 1 2 5 2
5 3 3 1 1 1 1 255 1 1 1 0 1 1 2 4
5 3 1 1 0 255 1 1 0 0 0 1 2 2 2 4
2 1 0 1 255 1 1 1 1 3 16 16 12 6 4 1
1 1 255 1 1 0 2 2 2 1 0 1 1 1 0 0
0 255 1 1 0 0 1 3 4 4 5 5 2 0 1 2
255 2 1 1 1 3 1 1 1 0 1 1 1 1 255 1
2 0 0 1 1 1 1 2 2 1 1 1 2 255 1 1
1 1 2 20 20 19 4 1 0 0 0 255 1 1 1 2
4 52 59 52 91 43 15 1 1 1 255 1 1 1 1 1
2 2 2 2 2 2 1 0 255 1 2 2 2 1 1 25
25 18 5 2 1 0 0 255 0 1 1 2 6 93 93 44
34 5 1 0 1 0 255 0 1 2 1 3 94 133 94 55
4 1 1 0 1 255 1 0 0 1 12 12 10 10 9 3
1 1 1 1 255 1 1 1 0 2 6 8 3 2 1 1
1 255 0 1 2 1 3 5 53 50 34 34 34 2 0 0
255 1 1 2 2 3 19 29 29 8 6 3 2 2 2 255
2 2 3 251 255 255 255 255 255 255 125 3 3 2 0 0
0 0 2 2 1 1 1 1 2 2 1 1 1 1 2 1
1 1 1 0 255 0 0 0 2 0 2 1 1 1 1 1
1 1 1 255 1 1 1 1 1 2 2 2 2 1 1 0
0 255 0 1 1 1 0 0 0 1 1 1 1 1 1 1
255 0 0 0 0 0 0 0 0 1 1 0 0 0 255 2
0 1 0 1 1 1 1 0 3 2 2 1 2 255 1 1
1 1 1 1 1 1 1 0 0 0 1 1 255 1 1 0
1 1 1 1 1 1 1 1 1 1 255 0 1 0 0 0
1 1 1 1 1 1 1 1 255 1 1 1 1 1 1 1
1 1 1 1 0 0 0 0 255 1 1 1 1 1 1 2
1 1 0 1 0 0 0 255 0 0 0 0 0 2 3 2
1 0 0 1 2 255 1 1 1 1 1 1 1 1 0 0
0 0 0 255 1 1 1 0 0 0 1 1 1 0 1 1
1 1 255 0 1 1 1 2 3 3 3 2 1 1 1 1
255 1 2 1 2 2 1 0 0 0 1 1 1 1 0 255
1 1 1 0 0 1 1 2 2 0 0 0 1 1 255 2
1 1 1 2 1 0 0 0 0 1 1 1 255 0 1 1
1 1 1 0 1 1 1 1 1 1 1 255 1 0 0 1
2 1 2 1 1 1 0 1 2 255 2 1 1 2 2 2
2 2 2 2 1 1 1 1 255 1 1 1 1 1 1 1
1 1 1 1 1 0 255 1 2 2 2 1 1 1 2 3
1 1 1 1 0 255 1 1 1 1 1 2 2 2 2 2
1 1 1 1 255 1 2 2 1 0 1 1 2 1 1 0
1 0 1 255 1 1 0 1 1 1 3 3 3 1 0 1
0 1 255 0 0 1 0 0 0 3 2 2 1 0 0 255
0 0 1 1 1 1 1 3 3 3 1 0 0 0 255 1
2 2 2 2 2 2 2 2 1 1 2 2 2 255 1 2
2 2 93 252 255 255 180 20 2 2 1 2 1 0 0 0
2 2 2 1 0 1 2 2 1 1 1 1 1 1 2 1
1 0 255 0 1 0 2 0 1 1 1 1 1 1 1 1
1 255 1 1 1 1 1 1 2 2 1 0 1 1 1 255
0 1 1 1 0 0 0 0 0 1 1 1 1 1 255 0
0 0 1 1 0 0 0 0 0 0 0 1 255 1 0 1
1 1 1 1 1 0 1 1 2 1 2 255 1 1 1 1
1 1 1 1 1 0 0 1 1 1 255 1 1 1 1 1
1 1 1 0 0 1 1 1 255 1 1 0 0 0 0 0
1 1 1 1 1 1 255 1 1 2 2 1 1 0 0 0
0 0 0 0 0 0 255 1 0 1 1 1 2 2 2 0
0 1 0 0 0 255 0 0 0 0 0 1 1 2 0 0
1 1 1 255 1 1 0 1 1 1 0 0 0 0 0 0
0 255 0 1 1 0 0 0 1 0 1 0 1 0 0 0
255 0 0 0 1 1 1 1 2 1 1 1 1 1 255 1
2 1 1 1 1 0 0 0 1 1 1 1 0 255 0 0
0 0 0 0 1 1 1 0 0 1 1 1 255 0 1 1
1 1 0 0 0 0 1 1 1 1 255 0 0 0 1 1
1 1 1 1 1 1 1 1 1 255 1 0 0 1 1 0
0 1 0 1 0 1 2 255 1 1 1 2 2 2 2 1
1 0 1 3 1 1 255 1 1 1 1 1 2 1 1 1
1 1 1 1 255 1 1 2 2 0 1 1 1 1 1 1
0 1 0 255 1 1 2 2 1 1 1 1 2 1 1 1
1 1 255 2 2 2 0 0 0 1 1 1 1 0 0 0
1 255 1 1 1 1 1 1 1 2 2 1 0 1 0 1
255 0 0 0 0 1 1 1 1 1 1 0 0 255 0 1
1 1 1 1 0 0 0 1 1 1 1 1 255 1 1 1
1 0 0 1 2 1 1 1 2 2 1 255 0 1 0 0
0 2 1 2 0 1 1 1 1 1 1 1 1 0 255 255
255 255 255 255 255 255 255 255 255 255 255 255 255 255 255 255
255 255 255 255 255 255 255 255 255 255 255 255 255 255 255 255
255 255 255 255 255 255 255 255 255 255 255 255 255 255 255 255
255 255 255 255 255 255 255 255 255 255 255 255 255 255 255 255
255 255 255 255 255 255 255 255 255 255 255 255 255 255 255 255
255 255 255 255 255 255 255 255 255 255 255 255 255 255 255 255
255 255 255 255 255 255 255 255 255 255 255 255 255 255 255 255
255 255 255 255 255 255 255 255 255 255 255 255 255 255 255 255
255 255 255 255 255 255 255 255 255 255 255 255 255 255 255 255
255 255 255 255 255 255 255 255 255 255 255 255 255 255 255 255
255 255 255 255 255 255 255 255 255 255 255 255 255 255 255 255
255 255 255 255 255 255 255 255 255 255 255 255 255 255 255 255
255 255 255 255 255 255 255 255 255 255 255 255 255 255 255 255
255 255 255 255 255 255 255 255 255 255 255 255 255 255 255 255
255 255 255 255 255 255 255 255 255 255 255 255 255 255 255 255
255 255 255 255 255 255 255 255 255 255 255 255 255 255 255 255
255 255 255 255 255 255 255 255 255 255 255 255 255 255 255 255
255 255 255 255 255 255 255 255 255 255 255 255 255 255 255 255
255 255 255 255 255 255 255 255 255 255 255 255 255 255 255 255
255 255 255 255 255 255 255 255 255 255 255 255 255 255 255 255
255 255 255 255 255 255 255 255 255 255 255 255 255 255 255 255
255 255 255 255 255 255 255 255 255 255 255 255 255 255 255 255
255 255 255 255 255 255 255 255 255 255 255 255 255 255 255 255
255 255 255 255 255 255 255 255 255 255 255 255 255 255 255 255
255 255 255 255 255 255 255 255 255 255 255 255 255 255 255 255
255 255 255 255 255 255 255 255 255 255 255 255 255 255 255 255
255 255 255 255 255 255 255 255 255 255 255 255 255 255 255 255
255 255 255 255 255 255 255 255 255 255 255 255 1 2 1 0
0 1 2 2 2 2 2 1 1 0 0 0 0 1 255 0
0 0 0 0 0 0 0 1 1 1 1 2 1 255 1 1
1 1 0 0 1 0 1 1 1 1 1 255 1 0 1 0
0 0 0 1 0 0 0 1 1 0 255 0 0 0 1 12
33 3 0 0 0 0 0 0 255 0 0 0 1 1 1 1
0 0 0 0 0 0 0 255 1 1 1 1 0 0 0 1
0 1 1 1 1 0 255 1 1 1 1 1 1 1 1 0
0 1 1 0 255 0 1 0 0 0 0 0 1 1 2 1
2 0 255 1 2 2 2 0 1 0 0 0 0 0 0 1
1 1 255 1 1 0 0 0 0 0 0 0 0 1 1 0
0 255 0 0 0 0 0 1 1 1 0 1 1 1 1 255
0 1 1 1 1 1 1 1 1 1 1 0 1 255 0 1
2 1 1 0 0 0 1 1 2 0 0 0 255 0 0 0
0 0 0 0 0 0 1 1 2 2 255 1 1 2 1 1
1 1 1 0 0 0 1 1 2 255 2 0 0 0 0 0
0 0 1 1 1 1 1 1 255 1 0 0 2 1 1 1
1 2 2 2 2 2 255 0 0 0 0 0 0 1 1 1
1 1 1 1 1 255 1 0 1 1 1 1 1 2 1 1
1 1 1 255 1 1 1 1 1 1 1 0 0 0 0 1
1 1 255 1 2 2 2 2 2 2 2 0 0 1 1 1
255 0 0 0 1 0 0 0 1 2 1 1 1 1 1 255
1 2 2 2 1 0 0 0 0 0 1 1 1 1 255 1
1 1 1 0 0 0 1 1 1 0 0 1 1 255 1 1
1 1 1 1 1 1 1 1 0 0 1 1 255 1 0 0
0 0 1 0 0 0 0 0 0 255 2 2 1 1 0 0
0 0 0 1 1 1 0 1 255 1 1 0 0 0 1 1
1 1 1 1 1 1 1 255 1 0 0 0 0 1 1 1
1 1 1 0 1 1 2 1 2 2 2 1 1 1 1 2
3 2 2 1 1 1 1 0 0 0 0 2 255 1 0 0
0 0 0 0 0 1 1 1 1 1 1 255 1 1 1 0
0 0 0 0 1 1 1 1 1 255 1 1 1 0 0 1
0 1 0 1 0 1 1 1 255 0 0 0 0 1 2 1
0 0 0 0 0 0 255 1 0 0 0 0 0 0 0 0
0 0 1 1 1 255 1 2 1 1 0 0 1 2 2 1
1 1 1 0 255 0 1 1 1 0 0 0 1 1 1 1
1 0 255 0 1 1 1 1 0 0 1 1 1 1 2 1
255 1 2 1 1 0 1 0 1 2 1 1 0 1 1 1
255 0 1 0 1 0 0 0 0 1 1 1 0 0 0 255
0 1 1 0 0 1 1 1 1 1 2 0 1 255 1 1
1 1 1 1 1 2 2 1 1 0 0 255 0 0 2 1
1 0 0 0 1 1 2 2 2 1 255 1 0 0 0 0
0 0 0 0 1 1 1 1 255 1 1 1 1 1 1 1
0 0 0 1 2 1 2 255 2 1 0 0 0 0 0 0
1 1 1 1 1 1 255 1 1 1 2 2 1 1 1 1
0 1 0 2 255 1 1 0 0 0 0 2 2 1 1 1
1 1 1 255 1 1 1 1 1 3 4 2 1 1 1 1
1 255 1 1 1 1 1 1 1 0 0 0 0 1 1 1
255 1 1 2 2 1 1 2 2 2 2 2 1 1 255 1
0 1 1 1 0 2 2 3 2 2 1 1 1 255 2 2
1 1 1 0 2 2 1 1 1 1 1 1 255 0 1 1
1 0 0 0 0 1 1 0 0 0 1 255 2 2 2 2
2 1 1 1 1 1 2 1 1 1 255 1 1 0 1 1
1 1 1 1 0 1 1 255 1 1 1 1 0 0 0 0
1 1 1 1 0 1 255 1 1 1 0 1 1 1 0 1
2 2 1 1 1 255 2 0 0 0 1 1 1 1 1 1
1 0 0 1 1 1 1 2 2 1 1 1 1 2 3 2
2 2 2 1 1 0 0 0 1 1 255 0 0 0 1 0
1 1 1 1 1 1 1 0 1 255 2 1 1 0 0 0
0 0 1 1 1 1 1 255 1 1 1 0 1 1 1 1
0 0 0 0 0 1 255 1 0 0 0 0 1 2 0 0
0 0 0 0 255 0 0 0 0 0 0 0 0 1 1 3
1 1 1 255 1 2 1 1 1 1 1 2 2 1 1 1
1 1 255 0 1 1 1 1 1 0 1 1 1 1 1 0
255 1 1 0 0 0 0 0 1 1 1 1 2 2 255 1
1 1 1 0 1 0 1 2 2 2 1 1 1 1 255 0
1 1 1 1 1 0 0 1 1 1 0 0 0 255 0 2
1 0 0 1 1 1 1 1 2 0 2 255 1 0 0 0
0 0 1 1 1 1 1 1 0 255 0 0 0 1 1 1
1 1 1 1 1 1 1 1 255 0 0 0 0 0 0 0
0 0 1 1 1 1 255 1 1 1 1 0 1 3 0 0
0 0 2 1 1 255 2 2 1 0 0 0 0 0 1 1
1 1 1 1 255 1 1 1 2 1 1 1 1 1 0 1
0 1 255 0 0 0 0 2 4 3 3 3 1 1 1 2
2 255 1 1 1 1 1 12 12 8 2 2 1 1 1 255
1 1 1 1 1 3 1 1 1 0 1 1 1 2 255 1
1 2 2 2 2 3 4 4 2 2 0 1 255 1 1 1
1 2 2 4 8 8 4 3 2 1 1 255 1 0 1 1
3 4 4 4 4 2 2 1 1 1 255 0 0 1 1 0
0 0 1 1 1 0 0 1 2 255 2 2 2 1 1 1
1 1 1 1 1 1 2 1 255 1 1 1 1 1 1 1
1 0 0 1 1 255 1 1 1 1 0 0 0 1 2 2
2 2 0 1 255 1 1 0 0 1 1 1 1 2 2 1
1 1 1 255 1 1 0 0 2 2 2 2 2 2 2 1
0 0 1 1 1 1 2 2 1 2 2 2 3 3 3 3
3 1 1 0 1 1 1 1 255 0 1 1 1 2 9 44
54 2 2 1 1 0 1 255 2 0 0 0 0 0 0 1
1 1 0 0 1 255 1 0 1 0 1 1 1 1 0 0
0 0 1 1 255 1 1 0 0 1 2 3 3 2 0 0
0 1 255 1 0 0 0 1 1 2 2 2 2 2 1 1
1 255 1 1 1 1 2 2 2 2 2 2 2 2 2 1
255 1 1 2 2 2 1 2 2 2 1 1 1 1 255 0
1 1 1 0 0 1 1 1 1 1 2 1 255 1 1 0
0 0 1 1 2 2 2 2 1 1 1 1 255 0 2 1
2 2 3 2 0 1 0 1 0 0 0 255 1 1 1 1
1 4 4 4 2 1 2 2 2 255 1 0 0 0 1 1
2 3 2 2 1 1 1 255 0 0 0 1 1 1 2 1
2 1 1 1 1 1 255 0 0 0 0 0 0 0 0 1
1 1 1 1 255 1 1 0 1 0 0 0 0 0 0 0
2 0 0 255 1 2 2 1 1 1 1 3 2 2 1 1
0 1 255 0 1 1 2 2 2 3 2 2 1 1 0 0
255 1 1 1 2 2 10 25 27 15 3 1 1 2 2 255
1 1 1 1 40 40 34 29 29 3 2 1 1 255 1 1
1 1 3 4 53 11 3 2 1 2 2 2 255 2 1 2
2 6 9 10 11 11 10 3 2 1 255 1 0 0 0 3
8 18 11 11 11 23 4 2 1 255 1 1 1 3 20 20
20 24 31 31 13 4 3 1 255 0 0 0 0 0 2 8
3 3 1 1 0 0 1 255 2 2 2 2 1 1 4 3
2 1 1 1 1 1 255 0 0 0 1 1 2 6 3 3
1 1 1 255 1 1 1 1 1 1 1 2 2 2 2 2
2 1 255 1 0 0 1 3 4 5 10 6 4 2 1 1
1 255 1 1 1 1 2 5 5 8 5 3 3 1 1 0
0 0 0 0 2 2 2 2 2 2 2 2 3 3 3 1
1 1 1 1 1 1 255 0 1 1 1 38 54 100 102 100
38 1 1 1 1 255 1 0 0 1 1 1 1 2 2 1
0 0 0 255 0 0 1 1 1 2 3 3 2 0 0 0
1 1 255 1 1 1 1 4 8 8 8 8 8 1 1 1
255 0 0 0 1 3 5 5 6 6 6 3 1 1 0 255
1 2 2 2 3 4 5 5 9 5 2 2 2 2 255 1
1 2 2 2 1 0 1 1 1 1 1 1 255 1 1 0
1 0 0 1 1 1 1 1 1 1 255 1 1 1 0 0
1 66 80 73 41 3 1 1 1 1 255 0 2 1 3 9
31 29 2 2 0 1 0 0 0 255 1 1 1 13 34 34
34 16 4 3 2 2 2 255 2 1 0 0 2 19 19 18
13 2 1 0 0 255 0 0 1 1 1 2 2 2 3 2
1 1 1 1 255 0 0 0 1 9 16 16 4 2 2 1
1 2 255 2 1 1 1 0 1 1 0 0 0 1 0 0
0 255 0 1 2 2 2 4 4 4 2 3 2 2 1 1
255 0 0 1 2 8 17 17 6 6 2 0 0 0 255 0
1 1 4 6 44 45 45 51 15 3 2 2 1 255 0 3
6 13 40 43 37 34 31 31 15 4 1 255 1 1 1 2
4 53 60 48 34 13 2 2 1 2 255 2 2 2 6 8
9 24 24 17 11 5 2 1 255 1 0 0 3 5 20 18
18 18 29 29 16 2 1 255 1 1 1 3 20 25 33 33
33 31 31 24 3 1 255 0 0 0 1 1 8 10 10 9
3 1 1 1 1 255 2 2 2 2 2 4 5 5 3 2
1 1 1 1 255 0 0 0 1 3 6 10 9 9 3 0
0 255 1 1 1 2 3 3 3 2 2 2 2 2 2 2
255 0 0 1 1 8 8 10 10 5 5 3 1 1 1 255
1 1 1 3 5 16 19 10 8 8 3 2 2 1 1 0
0 0 1 1 2 2 2 1 1 2 4 4 3 1 1 1
1 1 1 1 255 1 1 1 38 47 85 109 111 104 54 29
2 1 1 255 0 0 0 1 2 3 5 5 5 1 1 1
1 255 0 0 1 1 2 4 6 8 4 3 0 0 1 1
255 1 1 2 3 24 16 17 17 17 10 8 1 1 255 0
0 0 1 4 6 6 6 6 6 2 2 2 0 255 1 1
2 3 9 10 5 5 5 9 4 2 1 1 255 1 2 2
2 2 0 0 3 3 1 1 1 1 255 1 0 0 1 0
1 1 1 1 0 0 1 1 255 1 1 1 1 1 66 152
176 152 73 41 1 1 1 1 255 1 2 2 18 29 34 38
34 25 2 1 0 0 1 255 1 1 13 27 50 67 37 33
33 4 1 1 1 255 1 0 1 2 13 22 22 25 20 18
0 0 0 255 1 1 1 2 4 4 13 9 9 2 2 1
1 1 255 0 1 1 9 16 16 17 15 3 2 1 1 2
255 2 2 1 1 1 1 0 0 0 0 1 0 0 0 255
1 0 2 4 9 31 31 33 13 6 3 2 0 0 255 0
0 1 5 16 19 25 23 23 3 1 1 0 255 1 1 1
2 10 44 53 53 55 27 8 3 2 2 255 1 2 6 12
25 40 34 31 29 38 22 16 2 255 1 1 1 3 10 24
60 60 60 39 13 2 1 2 255 2 2 3 11 16 9 10
10 17 12 6 3 2 255 1 0 0 3 10 24 23 18 10
22 23 20 2 1 255 1 1 3 17 20 25 33 31 31 31
24 20 3 1 255 0 1 0 1 8 11 12 12 12 5 3
1 1 1 255 2 2 2 5 5 4 5 5 5 3 3 1
1 1 255 2 0 2 3 6 6 8 9 9 9 3 1 255
1 1 1 2 3 3 3 2 2 2 2 2 2 3 255 1
1 1 2 8 11 15 9 5 4 4 2 2 1 255 1 1
2 3 5 18 18 22 9 8 3 3 2 1 1 0 0 1
2 1 1 2 2 0 0 0 2 3 2 1 1 1 1 1
1 1 255 2 1 2 30 52 97 111 111 109 71 38 2 1
1 255 0 0 0 2 4 9 9 9 9 5 1 1 1 255
0 1 2 2 2 11 10 10 10 11 3 1 1 1 255 0
1 2 16 25 16 25 26 41 20 10 1 1 255 0 0 0
1 5 6 6 6 8 9 4 3 2 0 255 1 2 3 6
10 11 10 5 5 12 5 2 0 0 255 1 1 2 1 1
0 0 0 0 1 1 1 1 255 1 1 1 0 0 0 1
4 1 0 0 1 1 255 1 1 1 1 4 83 152 176 152
118 71 10 2 1 1 255 1 2 4 25 34 36 38 29 26
13 1 0 1 2 255 1 1 15 27 57 57 38 39 37 10
3 1 0 255 0 0 1 5 13 22 22 34 26 20 0 0
0 255 1 1 1 2 4 4 3 9 9 5 2 1 1 1
255 0 1 2 16 16 15 15 15 3 3 2 2 2 255 2
1 0 0 0 1 1 1 1 1 1 0 0 0 255 1 2
4 9 30 32 32 44 22 19 4 2 1 0 255 0 0 1
8 16 23 25 25 25 23 2 1 1 255 1 1 1 1 6
41 44 44 53 27 8 1 1 1 255 1 2 10 13 24 37
26 43 26 44 22 16 2 255 1 2 1 2 16 24 48 48
48 39 13 2 1 1 255 1 2 9 11 16 5 13 10 10
6 5 4 2 255 1 0 1 4 11 23 11 10 10 20 22
15 5 1 255 0 1 2 17 19 31 33 43 43 46 24 12
3 1 255 0 1 1 1 11 15 13 12 12 9 3 1 1
1 255 1 1 2 4 4 3 2 3 3 4 4 2 1 1
255 2 2 3 5 10 8 9 9 11 10 3 1 255 1 1
1 1 3 4 3 2 2 2 2 2 1 2 255 1 1 1
3 8 8 8 5 4 5 5 5 2 1 255 1 1 2 3
13 16 18 18 12 5 5 3 2 1 1 2 2 2 2 1
1 1 1 0 0 0 1 2 2 2 1 0 1 1 1 2
255 2 1 2 30 52 97 109 109 108 78 30 4 1 1 255
0 0 0 2 9 10 12 12 10 5 1 1 1 255 1 1
2 2 6 8 5 5 11 13 3 1 1 0 255 0 0 2
13 16 13 24 24 17 15 11 2 1 255 1 0 0 2 4
6 6 6 10 12 8 3 2 2 255 0 1 3 8 10 13
10 9 9 12 5 0 0 0 255 1 0 1 0 0 0 0
0 0 1 2 1 1 255 1 1 1 1 0 0 1 9 4
0 0 2 1 255 1 1 1 1 4 83 152 152 157 118 71
10 2 2 1 255 2 2 9 27 41 41 40 25 22 5 2
0 0 1 255 1 1 18 48 48 48 38 53 38 10 1 1
1 255 0 0 1 12 16 25 25 34 26 22 1 1 0 255
0 1 2 3 4 3 3 3 8 5 2 1 1 1 255 1
2 2 10 15 15 15 15 3 3 3 2 2 255 1 1 0
0 0 0 0 2 1 1 0 0 0 0 255 2 2 4 19
30 32 31 22 22 22 18 2 1 1 255 1 1 1 5 16
24 24 32 31 5 2 1 1 255 1 1 1 1 2 15 26
27 27 8 1 1 1 1 255 1 2 5 20 24 24 26 26
26 26 23 12 2 255 0 1 1 2 13 24 48 69 67 39
10 1 1 0 255 1 1 9 16 17 17 13 10 10 10 6
4 1 255 1 1 2 18 22 22 20 10 10 10 29 19 15
2 255 0 1 2 20 19 18 19 40 43 46 20 12 3 1
255 1 1 1 1 4 15 8 9 12 9 1 0 1 1 255
1 1 2 4 4 3 2 3 3 3 1 2 1 0 255 2
2 3 5 6 6 6 10 16 10 1 1 255 2 1 1 1
2 2 2 2 4 4 2 2 1 1 255 1 1 1 1 4
4 5 5 5 5 5 5 2 1 255 1 1 3 3 8 6
5 6 10 5 5 3 2 1 1 1 1 1 2 1 1 1
1 0 0 1 0 2 2 2 2 2 1 1 1 1 255 1
1 2 30 41 73 73 73 78 50 30 13 1 0 255 0 0
0 2 9 10 12 10 6 5 1 1 1 255 0 0 1 2
6 8 6 9 10 10 2 1 1 1 255 0 0 2 12 13
13 24 24 32 15 11 2 1 255 0 0 1 2 4 6 6
9 12 18 8 2 1 1 255 1 1 1 3 8 13 16 16
16 12 3 0 0 0 255 0 0 0 1 1 1 0 0 0
2 1 1 1 255 2 2 1 1 1 0 3 9 4 1 1
1 1 255 1 1 1 1 4 81 110 125 118 91 22 3 2
2 0 255 1 2 4 32 40 31 29 24 16 5 4 1 0
0 255 1 1 19 30 30 43 38 43 18 3 1 1 1 255
0 1 2 12 26 37 41 22 18 3 2 1 1 255 1 2
2 2 0 0 5 5 8 8 5 2 1 0 255 2 2 2
8 17 17 15 11 18 9 3 2 2 255 1 1 0 0 0
0 0 2 1 0 0 0 0 1 255 1 1 2 17 19 25
25 25 25 22 6 2 1 1 255 2 2 2 4 16 24 24
33 32 5 2 1 1 255 1 1 1 1 2 3 3 9 4
1 0 0 0 1 255 1 2 2 39 78 43 29 26 26 12
12 8 1 255 1 1 1 1 2 13 13 24 32 10 1 1
1 1 255 1 2 6 9 18 18 13 13 13 16 5 3 0
255 2 2 2 22 26 22 13 11 16 16 43 19 15 2 255
0 1 1 10 24 18 18 33 40 46 46 9 1 0 255 1
1 1 3 4 4 5 8 9 4 0 0 1 1 255 1 1
2 4 9 3 3 3 2 2 1 1 1 0 255 0 2 2
5 10 10 10 10 10 3 1 1 255 1 0 0 0 2 3
3 5 5 5 4 1 1 1 255 1 1 1 1 3 4 5
6 6 6 5 5 1 1 255 1 3 3 3 6 6 6 10
11 5 5 2 1 1 1 1 0 0 3 2 1 1 1 1
0 1 0 3 3 5 3 3 1 1 1 1 255 1 0 0
4 47 69 47 45 33 23 22 5 1 0 255 1 0 0 0
2 9 10 10 5 3 2 1 1 255 0 1 1 1 2 6
6 8 8 3 2 1 0 0 255 0 0 2 4 22 24 29
18 16 9 3 3 1 255 0 0 1 2 4 4 5 9 12
13 2 1 1 1 255 2 1 1 2 3 8 16 16 16 16
1 0 1 1 255 0 0 0 1 1 0 0 0 1 2 2
2 1 255 2 2 2 1 2 2 3 2 2 1 1 1 1
255 1 1 0 0 3 4 88 125 91 22 3 2 1 1 1
255 1 2 2 9 27 27 27 22 4 3 2 0 0 0 255
1 2 9 29 22 33 54 54 10 1 1 1 2 255 0 1
1 8 26 26 20 15 10 2 2 2 2 255 2 1 1 1
0 2 5 5 8 8 2 1 1 1 255 2 1 0 1 10
25 18 15 15 2 2 2 1 255 1 1 1 0 0 0 0
0 0 0 0 0 1 1 255 1 1 1 5 17 17 25 22
22 18 2 2 1 1 255 2 2 1 2 4 22 24 24 22
2 2 1 1 255 0 0 1 2 2 1 1 2 1 0 0
0 0 1 255 2 2 1 4 94 65 52 29 26 10 6 3
1 255 0 1 1 1 1 1 2 2 3 1 1 1 1 0
255 1 2 3 6 17 20 13 11 11 16 4 3 1 255 1
0 0 0 20 20 20 16 20 18 41 6 2 2 255 1 1
1 3 10 18 25 32 32 32 15 2 1 0 255 0 1 2
3 3 3 4 4 4 1 0 0 1 1 255 0 1 2 8
9 3 3 3 3 2 1 0 1 0 255 0 2 2 3 5
6 8 8 3 2 1 1 255 0 0 0 0 0 2 2 2
3 5 4 1 1 1 255 1 1 1 1 1 2 4 5 5
5 2 1 1 1 255 1 1 3 3 4 6 5 10 10 5
2 2 1 1 0 0 0 0 3 2 1 1 1 1 0 0
0 3 3 10 5 10 2 1 1 1 255 1 0 0 2 15
40 41 37 19 15 5 2 1 1 255 0 0 0 0 2 2
2 3 3 0 1 0 0 255 0 1 1 1 1 2 6 8
2 2 2 0 0 0 255 2 2 2 1 4 13 13 9 5
3 3 1 1 255 0 0 0 1 3 4 4 4 2 2 2
2 1 1 255 2 1 1 1 2 3 4 4 16 2 0 0
1 0 255 0 1 0 2 1 2 2 2 2 2 2 1 1
255 2 2 1 0 2 2 2 1 2 2 1 1 1 255 1
1 0 0 2 3 3 3 3 4 3 2 0 0 0 255 1
1 2 2 3 4 4 2 2 1 0 0 0 0 255 2 2
3 9 12 12 10 6 0 0 0 2 2 255 0 1 1 2
4 15 13 5 1 1 1 1 1 255 2 2 1 1 1 2
5 5 5 4 2 1 0 0 255 1 2 1 1 6 16 10
10 3 1 1 1 1 255 0 1 1 1 0 0 0 0 0
0 0 0 1 2 255 1 1 1 3 5 13 13 12 10 2
2 1 1 1 255 1 1 1 1 1 2 2 2 2 2 0
0 2 255 1 1 1 2 2 1 1 1 1 0 0 0 1
1 255 2 1 1 1 4 29 29 29 15 6 4 1 1 255
1 1 1 1 1 0 1 1 2 0 0 0 1 1 255 2
2 1 3 8 19 8 8 6 3 3 3 1 255 1 0 0
0 0 3 13 13 18 11 5 2 2 1 255 0 0 2 2
3 11 11 11 5 2 1 1 1 1 255 1 1 2 1 1
1 1 1 1 0 0 0 1 1 255 0 0 1 2 3 2
2 1 2 2 2 1 1 0 255 1 2 2 2 2 6 6
2 2 1 0 0 255 0 0 0 0 0 2 2 2 1 3
2 1 1 1 255 1 1 1 0 0 0 1 2 2 2 0
0 0 1 255 1 1 1 2 1 3 2 5 3 1 1 1
1 1 0 1 0 0 2 2 0 1 1 1 0 2 2 2
0 3 2 4 1 1 0 1 255 2 0 0 0 2 15 22
22 15 3 3 0 0 0 255 0 0 0 0 0 1 1 1
1 0 1 1 1 255 0 1 2 2 1 1 2 3 2 2
1 0 0 0 255 1 1 1 1 1 1 2 2 1 1 1
1 1 255 1 0 0 0 1 2 1 1 1 1 1 1 1
1 255 1 1 1 1 1 2 1 1 1 0 0 0 1 1
255 0 1 0 0 0 1 2 2 2 2 2 2 1 255 1
0 0 0 1 1 1 1 1 1 1 1 0 255 0 1 0
1 1 1 1 1 0 3 2 2 0 1 1 255 1 1 2
2 2 2 2 0 0 0 0 0 0 0 255 2 2 2 3
3 3 3 2 0 0 0 2 2 255 0 1 0 1 2 3
2 1 1 1 1 1 1 255 1 1 1 1 1 1 1 2
2 2 1 0 0 0 255 0 1 1 1 3 6 6 1 0
0 1 1 1 255 0 0 1 1 0 0 0 0 0 0 1
0 0 1 255 1 1 1 2 2 4 4 1 1 1 1 1
1 1 255 0 0 1 1 1 1 0 2 1 2 0 0 0
255 1 1 1 1 1 1 0 0 0 0 0 0 0 1 255
1 1 1 0 0 2 2 2 2 2 1 0 0 255 0 0
1 0 0 0 1 1 1 0 0 0 0 0 255 1 1 1
1 2 2 2 2 2 2 2 2 2 255 0 0 0 0 0
1 2 8 8 2 1 1 1 1 255 1 1 2 1 2 3
3 2 1 1 0 1 1 1 255 1 1 1 1 1 1 1
1 1 1 1 1 1 1 255 0 0 0 0 1 1 2 1
2 0 1 0 0 0 255 1 1 2 2 1 1 1 1 1
0 0 0 255 1 1 1 1 1 1 2 1 1 1 2 1
1 1 255 1 1 1 0 0 0 0 1 1 1 0 0 1
1 255 0 1 1 1 1 1 1 2 1 1 1 1 1 2
1 1 1 1 1 1 0 1 1 1 0 1 1 1 0 2
2 2 0 0 0 0 255 2 1 0 0 0 0 1 3 3
0 0 0 0 0 255 0 1 1 1 0 1 1 1 1 1
0 1 1 255 1 1 2 2 2 1 1 1 1 1 1 0
0 0 255 1 0 0 0 1 0 1 1 1 0 1 1 1
255 2 0 1 0 1 0 0 0 0 0 1 1 2 1 255
0 1 1 1 1 1 1 0 0 0 0 0 2 2 255 0
1 0 0 0 2 2 2 2 2 2 2 2 255 1 1 0
0 1 1 1 1 1 1 1 1 0 255 1 1 1 1 1
1 1 1 0 0 0 2 2 1 0 255 1 2 2 2 2
2 0 0 0 0 0 0 0 0 255 1 2 1 1 1 1
2 2 0 0 0 0 0 255 1 1 0 1 0 2 1 1
1 1 1 1 0 255 1 1 3 3 1 1 1 1 1 1
1 1 0 0 255 0 0 0 0 0 0 0 0 0 0 1
1 1 255 1 1 1 2 0 0 0 0 1 0 0 0 0
1 255 2 1 1 1 1 0 0 1 1 1 0 1 1 1
255 0 1 1 1 1 1 1 1 1 1 0 0 0 255 1
1 1 1 0 0 0 0 0 1 0 0 1 1 255 1 1
1 0 0 1 1 2 1 1 1 1 1 255 1 1 2 2
2 0 0 0 1 0 0 0 0 0 255 1 1 1 0 0
1 1 1 0 0 1 1 2 255 0 0 0 1 1 1 2
2 2 1 1 1 1 1 255 1 1 1 0 1 1 2 1
0 0 0 1 1 1 255 1 1 0 0 0 0 0 1 1
1 1 1 1 1 255 0 0 0 0 1 1 2 1 1 0
0 0 0 0 255 1 1 1 0 0 0 1 1 1 0 0
0 255 1 1 1 1 2 2 2 1 1 0 1 1 1 1
255 1 1 1 0 0 0 0 0 0 0 0 0 1 1 255
1 1 0 1 1 1 1 1 1 0 0 1 1 2 1 2
1 1 2 2 2 2 2 2 1 1 1 0 0 1 1 0
0 0 0 1 255 1 1 0 0 0 0 1 1 1 0 0
0 0 0 255 1 1 1 2 0 0 0 1 1 1 1 1
1 255 1 0 1 1 1 1 1 0 0 0 0 0 0 0
255 0 0 0 1 1 0 0 0 1 0 1 1 1 255 0
0 0 0 0 0 0 0 1 0 1 1 1 1 255 0 1
1 0 0 0 0 0 0 0 0 0 2 2 255 1 1 0
0 0 1 2 2 2 2 2 2 1 255 1 1 0 1 1
1 1 1 1 1 1 1 1 255 0 1 1 1 1 1 1
0 0 0 0 2 2 1 1 255 0 2 2 1 1 0 0
0 0 0 0 0 0 0 255 1 1 1 1 1 1 2 2
2 0 0 0 0 255 1 1 0 0 0 0 0 1 1 1
1 1 1 255 1 1 1 1 1 1 1 1 1 1 1 1
0 0 255 0 0 0 0 0 0 0 0 0 1 0 1 1
255 1 1 1 1 0 0 0 0 1 0 0 0 0 1 255
2 1 1 1 1 0 0 1 1 1 1 1 0 1 255 1
1 1 1 0 0 0 0 1 1 2 0 0 255 1 2 1
0 0 0 0 0 0 2 2 2 2 1 255 1 1 1 1
1 1 1 1 1 1 0 1 1 255 1 2 2 2 1 0
0 1 1 1 1 1 1 1 255 1 1 1 1 1 1 1
0 0 0 1 1 2 255 1 1 0 1 1 1 1 0 1
1 1 1 0 1 255 1 1 1 1 0 1 1 1 1 0
1 1 1 1 255 1 1 1 1 0 0 0 1 2 2 2
1 1 1 255 0 1 0 1 0 2 2 2 1 1 1 1
1 2 255 1 0 0 0 0 0 1 0 0 0 0 1 255
2 2 1 1 2 2 2 0 0 0 2 2 1 1 255 1
2 1 1 1 1 1 0 0 0 0 2 1 1 255 1 1
0 1 1 1 1 0 0 1 1 1 2 2 2 2 1 1
255 255 255 255 255 255 255 255 255 255 255 255 255 255 255 255
255 255 255 255 255 255 255 255 255 255 255 255 255 255 255 255
255 255 255 255 255 255 255 255 255 255 255 255 255 255 255 255
255 255 255 255 255 255 255 255 255 255 255 255 255 255 255 255
255 255 255 255 255 255 255 255 255 255 255 255 255 255 255 255
255 255 255 255 255 255 255 255 255 255 255 255 255 255 255 255
255 255 255 255 255 255 255 255 255 255 255 255 255 255 255 255
255 255 255 255 255 255 255 255 255 255 255 255 255 255 255 255
255 255 255 255 255 255 255 255 255 255 255 255 255 255 255 255
255 255 255 255 255 255 255 255 255 255 255 255 255 255 255 255
255 255 255 255 255 255 255 255 255 255 255 255 255 255 255 255
255 255 255 255 255 255 255 255 255 255 255 255 255 255 255 255
255 255 255 255 255 255 255 255 255 255 255 255 255 255 255 255
255 255 255 255 255 255 255 255 255 255 255 255 255 255 255 255
255 255 255 255 255 255 255 255 255 255 255 255 255 255 255 255
255 255 255 255 255 255 255 255 255 255 255 255 255 255 255 255
255 255 255 255 255 255 255 255 255 255 255 255 255 255 255 255
255 255 255 255 255 255 255 255 255 255 255 255 255 255 255 255
255 255 255 255 255 255 255 255 255 255 255 255 255 255 255 255
255 255 255 255 255 255 255 255 255 255 255 255 255 255 255 255
255 255 255 255 255 255 255 255 255 255 255 255 255 255 255 255
255 255 255 255 255 255 255 255 255 255 255 255 255 255 255 255
255 255 255 255 255 255 255 255 255 255 255 255 255 255 255 255
255 255 255 255 255 255 255 255 255 255 255 255 255 255 255 255
255 255 255 255 255 255 255 255 255 255 255 255 255 255 255 255
255 255 255 255 255 255 255 255 255 255 255 255 255 255 255 255
255 255 255 255 255 255 255 255 255 255 255 255 255 255 255 255
255 255 255 255 255 255 255 255 255 255 255 255 255 255 2 2
1 1 1 1 1 1 2 1 1 0 0 0 0 0 1 1
255 0 0 1 1 1 1 1 0 0 1 0 0 0 0 255
0 1 1 1 1 0 0 0 1 1 1 0 0 255 0 0
1 1 1 1 1 0 0 0 0 1 0 1 255 1 0 0
0 1 1 0 0 0 0 0 0 0 255 0 0 0 1 0
0 0 1 1 1 1 1 1 1 255 0 1 1 1 1 0
1 0 0 0 0 0 2 2 255 1 0 0 1 2 1 2
1 1 1 1 1 1 255 0 0 1 1 1 2 1 2 1
1 1 1 1 255 0 1 1 1 1 1 2 1 1 0 0
1 2 2 1 255 0 0 0 0 1 1 1 1 1 0 0
0 1 1 255 1 1 1 1 1 0 0 0 1 1 1 1
1 255 0 0 1 0 1 1 1 1 1 1 0 0 1 255
1 1 1 1 0 0 0 1 1 1 2 2 1 1 255 1
0 0 1 1 1 1 1 0 1 0 0 1 255 1 2 1
1 1 0 1 1 1 1 1 0 0 0 255 0 0 0 0
0 1 0 0 0 1 1 1 1 1 255 0 0 1 1 1
1 1 1 1 0 0 0 0 255 1 1 1 1 1 1 0
0 1 2 2 2 2 1 255 0 0 1 1 1 2 1 1
1 1 0 1 1 255 2 2 1 1 0 0 0 1 1 1
1 1 1 1 255 2 1 1 1 1 1 1 1 1 1 1
1 0 255 0 2 0 0 1 1 0 0 1 1 1 1 0
0 255 1 1 1 1 0 1 1 1 1 1 1 1 1 1
255 0 0 1 1 0 0 0 1 2 1 0 0 0 0 255
0 1 1 1 1 2 2 2 1 2 1 1 1 2 255 0
0 0 0 0 0 1 1 1 1 0 0 255 1 2 1 1
0 0 0 0 0 1 1 1 1 1 255 1 1 1 1 1
1 1 1 1 1 1 1 1 1 255 1 1 1 1 0 1
1 0 0 1 1 1 1 1 1 1 1 0 1 1 0 1
0 1 1 2 3 2 2 1 0 1 0 1 1 1 255 1
1 1 1 1 1 1 1 1 1 1 0 0 0 255 0 0
0 0 0 0 0 1 1 1 1 0 0 255 1 1 1 1
1 1 2 2 1 0 0 1 0 0 255 1 1 0 0 0
0 0 0 0 0 0 0 0 255 0 1 1 1 1 0 0
1 1 1 1 2 1 1 255 0 1 1 1 1 1 1 1
1 2 0 0 0 1 255 0 0 1 2 2 2 3 2 1
1 1 1 1 255 0 0 1 1 1 2 3 3 2 2 1
2 1 255 0 1 1 1 2 2 3 3 3 1 1 0 1
1 1 255 1 1 1 0 0 1 1 1 1 1 1 1 1
1 255 1 0 1 1 1 0 0 0 0 0 0 1 1 255
0 0 1 1 1 1 1 1 1 1 1 1 1 255 1 1
0 1 0 0 1 1 1 1 1 1 1 1 255 0 0 1
1 1 1 1 1 1 1 1 0 1 255 2 2 3 0 2
0 2 1 1 1 1 0 0 0 255 0 0 0 0 0 0
0 1 1 1 1 1 1 1 255 0 0 1 1 2 2 1
1 1 1 1 1 2 255 1 1 1 1 2 2 0 0 0
1 1 2 1 1 255 0 1 1 1 1 1 1 1 0 1
0 1 1 255 2 1 1 0 0 0 0 2 2 1 1 1
1 0 255 1 1 0 0 0 1 1 1 2 1 1 1 0
255 0 2 2 2 1 1 1 1 1 1 1 0 0 0 255
1 1 1 1 0 0 2 2 2 0 0 0 0 1 255 1
0 1 1 1 0 0 1 1 1 0 0 0 0 255 1 1
1 1 2 3 3 4 2 2 1 1 1 1 255 0 0 1
2 2 3 2 1 1 1 0 0 255 0 2 2 1 0 1
0 0 0 1 1 1 1 1 255 1 1 1 1 1 1 1
1 1 1 1 1 1 1 255 1 1 1 1 1 2 2 1
1 1 1 1 1 1 1 0 0 0 1 1 0 0 0 1
1 1 2 3 3 3 2 1 1 1 1 1 255 1 1 1
1 1 2 2 1 1 0 1 0 0 0 255 1 0 0 0
2 1 2 1 1 1 1 1 1 255 2 2 2 1 2 2
4 4 2 1 1 1 1 1 255 1 1 0 0 1 1 0
0 0 0 0 1 0 255 1 1 1 1 1 1 1 1 1
2 1 1 0 0 255 0 1 0 0 0 1 2 3 3 3
2 1 0 1 255 1 0 0 1 3 4 4 3 3 2 1
1 0 255 0 0 1 1 1 6 6 8 5 4 2 2 1
255 0 1 2 2 2 9 22 38 27 8 2 1 1 1 1
255 0 0 0 0 1 1 1 2 1 1 1 1 1 1 255
0 0 1 2 2 1 0 0 0 0 0 1 1 255 1 0
1 1 2 1 1 1 1 1 1 0 0 255 1 1 1 1
0 2 2 2 1 1 2 1 1 1 255 0 0 1 1 1
2 2 1 1 1 1 1 1 255 1 2 2 0 1 0 3
2 2 2 2 1 0 0 255 0 0 1 1 1 1 1 2
2 2 2 2 1 1 255 1 1 1 1 2 2 2 1 1
1 1 1 2 255 1 1 1 1 2 2 0 0 0 2 2
2 3 1 255 1 2 2 2 1 1 0 0 0 1 1 1
1 255 2 1 1 1 1 2 2 2 2 1 1 1 1 0
255 0 0 0 0 1 1 1 1 1 1 1 1 1 255 0
1 1 2 2 1 1 2 2 2 1 1 1 1 255 1 1
1 1 1 1 2 4 2 0 0 1 1 2 255 1 1 1
1 1 2 3 1 1 1 0 0 0 0 255 2 2 2 2
3 3 11 13 3 3 2 1 0 0 255 1 1 2 3 4
4 4 2 1 1 1 0 255 1 2 1 0 0 1 0 0
0 1 2 1 1 1 255 0 0 1 1 0 1 1 1 1
1 1 0 0 0 255 2 2 2 2 2 3 3 5 1 1
1 1 1 1 1 0 1 1 1 1 1 1 1 1 1 1
5 6 13 15 12 3 1 1 1 1 255 1 1 1 2 2
6 2 1 1 1 1 1 1 1 255 1 1 0 0 2 2
8 4 4 1 2 1 1 255 2 2 2 1 2 4 4 5
6 4 1 1 1 1 255 1 1 1 0 1 1 4 4 2
2 1 1 0 255 0 0 1 1 1 2 2 6 10 6 2
2 1 1 255 1 1 1 1 1 3 23 16 10 4 3 1
0 0 255 1 1 2 2 6 6 6 6 6 5 2 1 1
255 1 1 2 3 5 8 8 8 11 11 5 3 1 255 1
1 1 2 9 44 51 58 58 51 41 3 1 1 1 255 1
0 0 0 1 3 3 10 10 2 1 1 1 1 255 1 1
1 2 2 2 2 2 1 1 1 1 1 255 1 1 1 1
1 1 1 1 1 1 1 1 1 255 0 1 1 1 1 1
1 1 1 1 1 1 1 1 255 0 1 1 1 1 2 3
3 3 1 1 1 1 255 0 2 1 1 3 8 9 12 8
5 2 1 0 0 255 0 0 1 1 4 12 16 16 15 2
2 2 0 0 255 1 1 1 1 2 2 2 1 1 1 1
1 3 255 2 1 1 1 2 2 2 0 0 2 2 2 1
1 255 1 2 1 1 1 1 1 0 0 0 1 1 2 255
2 1 1 1 2 6 16 19 19 3 3 1 1 1 255 1
0 0 0 1 1 1 1 2 1 1 1 1 255 1 1 1
2 2 2 2 3 3 2 2 1 0 1 255 1 0 1 1
2 2 5 13 11 1 1 1 1 2 255 1 1 1 1 1
3 12 17 31 1 0 2 0 0 255 1 2 1 2 2 9
9 12 10 6 3 1 0 1 255 1 1 3 5 6 8 9
9 3 1 1 0 255 1 1 1 1 1 2 2 3 1 1
1 0 0 0 255 0 1 1 1 0 1 1 2 2 1 0
0 0 2 255 1 1 1 3 15 30 17 18 16 11 2 1
2 1 0 0 1 1 1 1 1 1 1 1 1 2 6 12
15 24 24 18 12 3 2 1 255 1 1 1 2 9 9 8
1 3 1 3 1 1 1 255 1 1 1 1 3 9 15 12
12 12 3 2 1 255 2 2 2 2 4 5 6 6 6 6
6 2 1 1 255 1 1 0 1 1 5 13 13 13 13 1
1 0 255 0 0 1 2 3 9 9 17 19 19 10 4 2
2 255 1 1 1 1 16 30 38 38 38 16 4 1 1 1
255 1 1 2 10 23 13 6 6 6 12 8 2 1 255 0
1 2 5 15 10 6 5 10 11 11 5 3 255 1 1 2
3 34 47 40 51 62 62 62 39 2 1 1 255 1 0 1
3 4 10 25 30 30 10 2 1 1 1 255 1 1 2 3
3 4 9 10 8 3 1 1 1 255 1 1 1 1 2 1
2 1 1 1 1 1 1 255 1 1 1 1 0 1 1 1
1 2 2 1 1 1 255 2 1 1 1 2 6 3 4 3
2 1 0 0 255 0 1 1 2 8 11 17 26 26 8 6
2 0 0 255 1 2 2 2 20 23 25 25 18 15 15 1
0 0 255 1 1 1 1 4 4 3 2 1 2 2 1 1
255 1 1 1 1 1 1 2 3 9 6 5 3 3 1 255
0 1 1 1 1 2 3 10 10 1 1 1 1 255 1 1
1 1 6 23 34 31 22 22 3 1 0 1 255 1 0 0
1 2 2 2 2 2 1 1 1 1 255 1 1 1 1 2
3 3 3 3 2 2 1 1 1 255 1 0 1 2 3 5
87 102 79 30 1 1 1 1 255 1 0 1 1 2 11 12
17 31 15 4 2 1 1 255 3 3 2 2 2 9 9 11
10 6 2 0 0 0 255 1 1 3 11 15 15 17 26 17
4 1 1 255 1 1 1 1 1 1 2 3 2 1 1 0
0 0 255 1 1 1 1 1 8 8 22 6 4 1 1 1
1 255 1 1 2 24 43 54 43 54 37 54 11 2 1 1
0 0 0 1 2 2 1 2 1 1 1 3 6 13 15 24
24 27 23 5 2 1 255 1 1 2 6 8 6 3 1 3
3 4 2 1 1 255 2 1 1 2 8 9 38 15 15 12
5 2 1 255 1 2 2 4 5 6 6 6 15 8 8 2
1 1 255 0 1 1 1 20 23 23 19 30 22 13 1 0
255 0 0 1 2 9 27 58 58 59 38 19 6 2 2 255
2 1 2 4 23 31 38 39 39 39 4 2 1 2 255 3
2 3 10 23 23 12 12 12 16 15 8 1 255 1 2 4
5 15 10 5 4 5 10 17 15 3 255 1 0 2 13 34
44 40 51 53 62 62 50 3 2 1 255 1 1 3 3 9
13 15 15 13 10 4 2 1 1 255 0 1 2 4 4 10
20 20 20 5 2 2 1 255 1 1 0 1 1 1 1 1
1 1 1 1 1 255 1 1 1 1 0 1 1 1 4 8
4 3 2 1 255 2 1 1 1 8 9 10 8 8 4 1
1 1 255 0 2 3 3 9 11 11 17 36 31 8 5 1
1 255 2 2 2 2 20 20 16 16 18 18 18 1 0 0
255 0 1 1 1 1 9 1 1 1 1 1 0 0 255 1
1 1 1 1 1 5 9 10 10 6 5 3 1 255 0 1
1 1 2 5 11 20 20 11 2 2 1 255 1 1 1 2
23 38 38 34 22 26 13 1 1 1 255 1 1 1 2 2
2 3 3 3 1 1 1 0 255 1 1 1 1 2 3 3
2 4 4 3 2 1 1 255 1 0 1 2 5 37 87 118
125 79 30 1 1 1 255 1 0 1 1 9 11 9 3 17
15 8 3 2 1 255 3 3 2 2 2 9 9 10 8 4
0 0 0 1 255 1 1 2 18 18 15 17 26 22 8 3
1 255 0 0 1 1 2 2 9 9 9 2 2 2 0 0
255 1 1 1 1 5 8 17 25 23 15 4 1 1 1 255
1 1 3 69 71 71 60 60 58 54 37 2 0 0 0 0
0 1 2 1 1 2 2 2 1 6 8 17 32 27 27 30
30 22 2 1 255 0 0 1 8 20 8 8 3 5 3 4
0 0 0 255 2 2 2 3 23 15 15 12 12 12 3 2
1 255 2 2 2 4 5 6 6 11 18 18 18 2 1 1
255 0 1 1 17 23 23 13 8 19 30 22 1 1 255 0
1 1 2 27 29 22 16 38 43 20 11 2 2 255 2 2
2 16 30 39 38 39 46 39 38 2 2 2 255 2 1 5
10 10 10 10 10 13 16 16 13 2 255 1 2 3 4 13
10 4 4 8 8 13 13 12 255 0 0 2 13 34 51 36
36 36 48 62 62 50 2 1 255 2 2 3 8 12 13 13
15 30 29 8 2 1 1 255 0 1 2 4 9 20 27 27
22 12 3 2 0 255 1 1 0 1 1 1 2 2 1 1
0 0 1 255 2 1 0 1 0 1 1 2 9 12 12 3
1 1 255 1 1 1 4 4 6 6 9 9 8 1 1 1
255 2 2 3 8 12 12 17 17 22 31 31 9 3 1 255
1 2 3 10 20 5 5 12 18 19 18 2 2 2 255 1
0 1 1 1 2 0 1 1 1 1 0 1 255 1 1 1
0 1 2 10 11 11 11 6 5 2 2 255 0 0 1 2
3 11 44 40 29 19 6 2 1 255 1 1 1 4 37 64
71 36 22 22 13 1 1 0 255 1 1 1 1 2 3 3
12 3 2 1 1 1 255 1 1 1 1 3 3 3 2 1
4 3 2 1 1 255 1 1 1 2 5 30 83 102 125 43
30 3 1 1 255 1 0 1 3 12 11 3 3 4 9 8
3 1 1 255 11 11 3 2 2 2 4 4 3 3 1 0
0 1 255 1 1 2 23 23 23 22 38 22 5 3 1 255
0 0 0 1 3 3 15 31 25 4 3 2 2 2 255 1
1 1 3 8 8 8 25 22 13 6 2 1 1 255 2 2
3 69 71 73 73 88 58 37 26 1 0 1 1 1 1 1
2 2 1 2 1 1 1 6 15 34 25 25 13 22 22 4
1 1 255 0 0 0 8 18 16 6 2 1 1 4 2 1
0 255 2 2 3 6 23 9 26 12 15 10 3 1 1 255
2 2 2 5 5 9 11 23 25 23 12 1 0 0 255 1
1 1 17 23 25 19 8 13 24 24 1 1 255 1 1 1
1 19 29 31 27 58 27 20 12 1 1 255 2 2 2 23
39 53 47 39 38 38 34 4 2 2 255 2 2 5 9 9
9 10 10 18 24 20 13 2 255 2 2 4 4 11 10 4
3 4 5 12 13 10 255 1 1 2 25 31 51 36 36 30
48 57 64 29 3 2 255 1 1 1 8 11 12 13 15 16
16 4 2 1 1 255 0 0 1 2 18 20 20 20 23 12
3 2 2 255 1 1 0 0 0 1 1 4 10 1 1 1
2 255 1 0 1 1 2 1 2 4 10 12 10 3 2 1
255 0 0 1 4 6 6 9 9 9 6 1 1 1 255 2
2 3 8 12 12 17 10 12 13 19 9 1 1 255 1 0
2 2 5 5 12 16 16 18 3 1 2 2 255 0 0 0
0 1 2 1 1 1 1 1 0 1 255 1 1 1 0 2
5 10 11 11 11 6 2 2 2 255 1 0 1 1 3 12
40 34 22 18 6 2 1 255 1 0 2 4 26 47 64 50
36 20 16 2 1 1 255 1 1 1 1 2 3 24 24 12
2 2 1 1 255 1 1 0 1 2 3 4 5 4 5 4
2 1 1 255 2 1 1 1 3 30 37 160 171 48 38 2
1 2 255 2 1 1 3 11 10 1 2 3 8 3 2 1
0 255 2 8 8 1 9 4 4 2 2 3 2 1 1 0
255 1 1 2 23 23 19 15 22 22 5 2 1 255 0 1
0 1 2 6 16 43 43 25 9 3 2 2 255 1 1 1
3 8 8 9 17 17 13 5 1 1 1 255 2 1 2 20
20 20 47 47 39 27 4 1 1 1 1 1 1 1 3 1
1 1 0 1 1 2 6 17 17 11 10 10 5 2 1 1
255 0 0 0 2 18 18 16 0 1 5 5 1 1 1 255
1 2 3 4 19 8 18 12 23 3 2 1 1 255 2 2
2 2 2 9 11 18 19 18 8 1 1 1 255 1 1 2
13 25 36 24 13 24 32 24 1 1 255 1 1 1 1 15
19 19 18 25 27 27 12 1 1 255 1 1 1 9 36 39
39 38 38 34 34 4 1 1 255 1 2 3 5 5 3 3
8 16 18 16 5 1 255 2 2 2 4 11 11 15 4 8
10 12 10 3 255 2 2 2 25 51 54 36 30 30 48 48
29 5 2 2 255 1 1 3 6 20 20 18 18 31 29 3
1 1 1 255 0 2 1 2 6 10 10 17 17 11 2 2
2 255 1 1 1 1 1 2 4 15 15 8 3 1 2 255
0 1 1 2 1 1 2 5 10 12 10 3 1 1 255 1
0 1 3 4 4 8 6 6 5 2 1 0 255 2 2 2
6 10 17 30 12 12 12 13 5 1 1 255 1 0 2 2
24 13 15 17 17 10 2 1 2 2 255 1 1 1 0 1
0 1 3 3 1 1 0 1 255 1 1 0 0 2 2 8
8 11 6 3 2 2 2 255 1 1 1 1 2 6 16 18
18 15 3 3 1 255 0 0 2 3 11 17 47 50 40 19
12 1 0 0 255 1 1 1 0 1 6 24 24 10 4 2
2 1 255 1 0 0 0 2 3 4 6 4 5 4 2 1
1 255 3 2 2 2 2 16 30 89 89 40 11 0 1 1
255 1 0 1 2 11 11 10 10 8 8 2 2 1 2 255
2 2 5 5 5 2 2 2 2 2 1 1 1 0 255 1
2 2 6 12 16 12 18 6 4 2 1 255 1 1 1 1
2 3 12 16 30 25 3 3 2 2 255 1 1 1 2 8
8 8 9 13 13 5 2 1 1 255 1 0 1 12 19 20
29 39 38 27 2 1 1 1 1 2 2 1 1 1 1 1
0 0 1 2 3 10 10 12 10 10 5 2 1 1 255 0
0 0 1 3 5 2 0 0 4 10 3 1 2 255 2 2
2 4 6 6 18 8 10 3 2 1 1 255 2 1 2 2
2 5 6 13 13 8 3 1 1 0 255 0 1 1 2 19
22 16 15 13 13 2 0 1 255 1 0 1 1 1 15 18
18 25 27 12 1 1 1 255 0 1 1 2 36 39 39 26
34 26 16 1 1 1 255 1 2 2 6 9 3 3 4 8
16 8 1 1 255 1 1 1 3 5 11 12 12 8 10 10
5 3 255 2 2 2 2 31 71 40 40 40 59 32 18 3
2 2 255 1 1 2 4 11 20 18 16 16 4 1 1 1
1 255 1 1 1 2 4 6 8 8 8 3 2 2 2 255
1 1 1 1 1 2 13 15 15 3 3 3 2 255 0 1
2 2 2 3 5 9 10 10 5 1 1 2 255 1 1 1
2 4 5 6 5 5 3 1 1 0 255 0 1 1 2 6
10 30 11 11 13 10 2 0 0 255 1 1 1 1 27 30
30 30 32 32 10 1 1 1 255 1 1 0 0 1 1 3
13 3 1 1 1 1 255 0 0 0 0 1 2 2 2 1
2 2 2 0 1 255 1 1 1 2 2 2 6 4 3 3
2 2 1 255 0 0 2 3 3 13 17 17 20 12 4 3
1 1 255 1 1 1 0 2 3 11 11 10 4 2 1 0
255 0 0 2 1 2 2 4 3 3 3 3 2 2 2 255
3 2 2 2 2 6 30 89 89 31 2 1 1 1 255 1
1 1 1 2 2 11 11 8 3 2 2 1 2 255 2 1
5 5 5 3 3 3 2 2 1 1 1 0 255 1 1 1
1 4 6 4 6 3 2 2 2 255 1 1 1 1 1 1
1 5 5 2 2 3 2 2 255 1 1 1 2 1 5 9
9 8 3 1 1 1 1 255 1 0 1 1 15 19 29 37
37 15 2 1 0 0 1 2 2 1 1 1 1 1 1 1
1 1 2 3 8 10 8 5 2 2 1 1 255 0 0 0
0 3 3 0 0 2 4 4 3 1 2 255 1 1 1 1
4 4 2 2 2 2 1 1 1 255 1 0 1 1 2 2
4 2 2 2 2 1 1 1 255 0 1 1 2 4 15 13
12 12 3 2 1 1 255 1 0 1 1 1 1 4 15 15
4 2 1 1 1 255 1 1 1 1 1 18 18 6 6 2
2 1 1 1 255 1 1 2 2 6 3 3 4 4 8 2
1 1 255 1 1 1 2 3 5 8 12 8 6 5 3 3
255 2 0 0 0 9 37 40 40 57 57 18 5 1 1 1
255 2 1 2 2 4 6 6 4 2 1 1 1 1 1 255
1 2 2 2 2 2 2 1 1 2 2 2 1 255 1 1
1 1 1 2 3 13 3 2 1 1 1 255 0 1 1 1
1 1 3 8 9 5 1 0 0 1 255 1 1 1 2 2
4 5 5 3 2 0 0 0 255 0 0 1 1 4 6 11
10 10 10 4 0 0 0 255 1 1 1 1 3 13 20 30
36 32 10 1 1 1 255 1 1 1 1 1 1 2 3 3
1 0 1 0 255 0 1 1 0 1 1 2 2 1 1 1
1 0 0 255 0 1 2 2 2 1 1 1 1 1 1 1
2 255 0 1 1 2 2 5 8 10 4 3 3 3 2 1
255 1 1 1 0 1 2 2 9 4 2 1 0 0 255 0
0 2 1 2 1 1 2 2 3 2 2 1 1 255 2 2
2 2 2 2 1 2 2 2 2 1 1 1 255 1 1 1
1 2 3 11 11 2 2 2 2 1 2 255 1 1 5 5
5 4 9 3 3 2 1 1 0 0 255 1 2 2 1 1
1 1 1 1 2 2 2 255 1 1 1 1 1 1 0 0
1 1 1 2 2 2 255 1 1 1 2 2 2 2 2 2
0 1 0 0 0 255 1 1 1 1 2 15 18 30 29 3
2 0 0 0 1 2 2 1 1 1 1 1 3 2 2 2
1 2 2 3 2 2 1 1 1 1 255 1 1 0 0 0
2 1 1 1 3 4 3 1 1 255 1 0 0 1 1 1
1 1 1 1 1 1 1 255 1 1 2 1 1 1 1 1
0 0 1 1 1 1 255 0 0 1 2 3 3 3 2 3
1 1 1 1 255 0 0 1 1 1 1 1 2 2 2 2
1 1 1 255 0 1 1 1 1 1 1 1 2 1 1 1
1 1 255 1 0 0 2 2 2 3 3 3 2 1 1 1
255 1 1 2 2 2 3 5 5 5 3 3 2 2 255 1
0 0 1 3 9 37 40 40 11 5 1 1 1 1 255 1
0 1 1 2 3 2 2 1 1 1 1 1 1 255 0 2
2 2 1 1 1 1 1 2 2 2 1 255 1 1 2 1
1 1 2 3 2 1 1 1 1 255 0 0 0 1 1 1
0 3 3 3 1 0 0 0 255 1 1 1 1 2 2 2
2 1 0 0 0 0 255 1 1 1 1 1 4 4 6 5
5 3 1 1 0 255 1 1 1 1 1 1 1 20 32 16
1 1 1 1 255 0 0 0 1 2 2 2 2 1 1 1
2 2 255 0 0 1 0 1 1 1 2 2 1 1 1 0
0 255 0 1 1 2 0 0 0 0 0 1 1 1 0 255
2 1 0 2 2 2 2 2 1 1 3 3 3 2 255 1
1 0 0 0 1 1 1 1 1 1 0 0 255 1 1 2
2 1 1 1 1 1 1 2 2 1 1 255 1 1 2 2
1 1 0 0 1 2 2 2 1 1 255 1 1 1 1 2
2 2 1 1 2 1 1 1 1 255 0 1 2 4 4 5
9 8 5 1 1 1 0 1 255 1 1 2 1 1 1 1
0 0 0 1 1 255 2 2 1 1 1 1 0 0 0 0
0 1 1 0 255 0 0 0 1 1 1 1 1 0 0 1
0 0 0 255 1 1 1 1 1 1 1 2 2 2 2 0
0 0 1 2 1 1 1 1 1 1 2 2 2 2 1 1
1 2 1 1 1 1 1 0 255 2 2 0 0 0 1 0
0 1 1 1 1 1 1 255 1 0 0 0 1 1 0 0
0 0 1 1 1 255 1 2 1 1 1 1 1 1 1 1
1 1 1 1 255 0 0 0 1 2 1 1 1 1 1 1
1 2 255 1 1 0 0 0 0 0 1 2 2 1 1 1
1 255 1 1 1 1 1 1 1 0 0 1 1 1 1 1
255 1 0 0 0 2 2 2 1 1 1 1 1 1 255 0
1 2 2 1 2 2 3 2 1 1 1 1 255 1 0 0
1 1 2 2 2 2 2 1 0 0 1 1 255 1 1 1
1 1 1 2 2 1 1 1 1 1 1 255 0 2 0 1
0 1 1 1 0 0 2 2 1 255 1 1 1 1 1 1
1 1 1 1 1 1 0 255 0 0 0 1 1 1 0 0
2 2 2 1 0 0 255 1 1 1 1 1 1 1 1 1
1 0 0 0 255 1 1 1 1 1 1 1 1 3 3 3
1 1 1 255 1 1 1 1 1 1 0 0 2 1 1 1
1 1 255 0 0 0 1 1 1 1 1 1 1 0 0 0
255 1 1 1 1 1 1 2 2 2 1 1 1 1 0 255
0 1 1 0 0 0 0 0 0 0 1 0 0 255 1 1
0 1 1 1 1 2 1 0 0 0 3 1 255 0 0 0
0 0 0 1 1 1 0 0 0 0 255 1 1 2 2 1
1 0 0 0 0 0 1 0 1 255 0 1 1 1 1 1
1 1 1 1 1 1 1 1 255 0 0 1 1 1 1 1
1 1 2 1 1 1 0 255 0 0 1 2 2 4 5 5
0 1 0 0 0 0 255 1 1 2 1 1 1 1 1 1
0 1 1 255 0 0 1 1 1 1 0 1 0 0 0 1
1 2 255 1 1 1 1 1 1 1 1 0 0 1 1 0
0 255 1 1 1 1 1 1 1 1 2 1 2 1 1 1
2 2 2 2 1 1 1 0 1 2 2 2 1 1 2 2
1 1 0 0 0 0 255 0 1 1 1 1 1 1 1 1
1 1 0 0 0 255 1 1 1 1 1 0 0 0 0 0
1 1 0 255 1 2 2 2 1 1 1 1 0 1 1 1
1 1 255 0 0 0 1 2 2 1 1 1 1 1 1 1
255 0 1 0 0 0 0 0 1 1 2 1 1 1 1 255
1 1 1 1 1 1 1 0 0 0 1 1 1 1 255 0
1 2 1 1 1 2 2 2 1 1 1 1 255 1 1 1
1 1 1 1 2 1 0 0 0 1 255 1 0 0 0 1
1 1 1 1 1 0 0 0 1 2 255 1 2 1 1 1
1 2 2 2 1 1 1 1 1 255 1 0 0 1 1 0
0 1 1 1 1 2 1 255 1 1 1 1 0 0 0 1
1 1 1 1 0 255 0 0 0 2 2 1 0 1 1 2
2 1 0 0 255 1 1 1 1 1 0 1 1 1 1 0
0 1 255 255 255 255 255 255 255 255 255 255 255 255 255 255
255 255 255 255 255 255 255 255 255 255 255 255 255 255 255 255
255 255 255 255 255 255 255 255 255 255 255 255 255 255 255 255
255 255 255 255 255 255 255 255 255 255 255 255 255 255 255 255
255 255 255 255 255 255 255 255 255 255 255 255 255 255 255 255
255 255 255 255 255 255 255 255 255 255 255 255 255 255 255 255
255 255 255 255 255 255 255 255 255 255 255 255 255 255 255 255
255 255 255 255 255 255 255 255 255 255 255 255 255 255 255 255
255 255 255 255 255 255 255 255 255 255 255 255 255 255 255 255
255 255 255 255 255 255 255 255 255 255 255 255 255 255 255 255
255 255 255 255 255 255 255 255 255 255 255 255 255 255 255 255
255 255 255 255 255 255 255 255 255 255 255 255 255 255 255 255
255 255 255 255 255 255 255 255 255 255 255 255 255 255 255 255
255 255 255 255 255 255 255 255 255 255 255 255 255 255 255 255
255 255 255 255 255 255 255 255 255 255 255 255 255 255 255 255
255 255 255 255 255 255 255 255 255 255 255 255 255 255 255 255
255 255 255 255 255 255 255 255 255 255 255 255 255 255 255 255
255 255 255 255 255 255 255 255 255 255 255 255 255 255 255 255
255 255 255 255 255 255 255 255 255 255 255 255 255 255 255 255
255 255 255 255 255 255 255 255 255 255 255 255 255 255 255 255
255 255 255 255 255 255 255 255 255 255 255 255 255 255 255 255
255 255 255 255 255 255 255 255 255 255 255 255 255 255 255 255
255 255 255 255 255 255 255 255 255 255 255 255 255 255 255 255
255 255 255 255 255 255 255 255 255 255 255 255 255 255 255 255
255 255 255 255 255 255 255 255 255 255 255 255 255 255 255 255
255 255 255 255 255 255 255 255 255 255 255 255 255 255 255 255
255 255 255 255 255 255 255 255 255 255 255 255 255 255 255 255
255 255 255 255 255 255 255 255 255 255 255 255 255 255 255 255
255 1 1 1 1 0 0 0 0 0 1 1 1 1 1 255
0 0 0 1 1 0 0 0 0 1 1 1 1 1 255 1
1 1 0 0 1 1 1 2 2 1 1 0 255 1 1 1
1 2 2 2 0 0 0 1 1 0 1 255 1 1 1 1
0 0 0 0 0 0 0 0 0 255 1 1 1 1 1 1
1 1 2 2 2 0 0 0 255 1 1 1 0 1 2 2
1 0 0 0 0 0 255 0 0 0 0 0 0 0 0 0
1 1 1 1 1 255 0 0 0 1 1 1 1 1 1 1
0 0 0 0 255 0 0 1 2 2 1 1 1 1 1 1
2 1 1 255 1 1 1 1 1 2 2 1 0 0 0 0
0 0 255 0 1 1 1 1 1 1 1 1 0 0 0 255
0 0 0 0 0 1 1 1 0 0 0 0 0 2 255 2
1 1 1 1 1 1 0 0 0 1 2 2 1 255 1 1
1 1 1 1 2 1 1 1 1 1 1 2 2 2 2 2
1 0 0 1 1 1 1 3 2 1 1 1 1 1 1 1
1 1 255 1 1 2 1 1 0 1 1 1 0 0 1 1
0 255 0 0 0 1 1 0 0 0 0 0 0 0 0 255
0 0 2 2 2 0 0 1 0 0 0 1 1 0 255 1
1 1 1 2 2 1 0 1 1 1 1 1 255 0 0 1
1 1 0 1 1 1 1 1 1 0 0 255 2 2 2 1
1 1 1 0 0 0 1 1 1 1 255 1 2 2 1 1
0 1 1 2 1 1 1 1 255 1 1 0 0 0 1 1
2 2 0 0 0 0 255 1 1 0 0 1 2 1 1 1
1 1 1 1 1 1 255 0 0 1 1 1 1 1 1 2
1 1 1 0 0 255 1 1 2 2 2 1 1 1 1 2
2 1 1 255 0 0 0 0 0 0 0 1 1 1 1 1
0 255 0 1 2 2 0 0 0 1 1 1 1 0 1 0
255 1 1 1 1 1 1 1 1 0 0 0 1 1 255 0
0 0 1 1 0 0 0 1 1 1 0 0 0 255 0 0
1 1 0 0 0 0 0 0 0 1 0 1 255 1 1 1
0 1 1 1 1 1 1 1 1 0 255 1 1 1 1 2
0 1 0 1 1 1 1 1 1 255 1 1 2 1 1 1
0 0 1 1 0 0 1 255 2 1 1 1 1 1 0 0
2 2 2 1 0 1 255 1 1 1 1 2 1 2 0 1
0 1 0 0 255 0 0 1 1 0 0 0 0 2 2 2
1 1 1 255 0 0 0 1 1 2 1 1 1 1 0 0
0 0 255 1 1 1 2 2 1 1 1 1 1 0 2 1
1 255 1 1 1 1 1 1 1 1 1 0 1 1 1 0
255 1 1 1 1 1 1 1 1 0 0 0 0 255 1 1
1 1 0 1 1 1 0 0 0 0 0 1 255 1 0 0
0 1 1 1 0 0 0 1 0 1 1 255 1 1 1 1
1 0 1 1 1 1 1 1 1 2 2 1 1 1 1 0
0 1 2 1 1 2 2 1 1 1 1 1 1 1 1 1
255 1 1 1 0 1 0 1 1 0 0 0 1 1 1 255
0 0 0 1 1 0 0 0 0 0 0 0 0 255 0 0
1 2 2 0 0 0 0 0 0 0 0 1 255 1 1 0
0 0 1 0 0 0 1 1 1 1 255 0 0 1 1 1
1 1 1 1 1 1 0 0 0 255 1 1 1 1 1 1
1 0 0 0 1 1 1 1 255 1 1 1 0 0 0 0
0 0 1 1 1 1 255 1 1 1 0 0 0 1 2 2
1 0 0 0 255 2 2 2 1 1 0 0 0 1 1 1
1 1 1 0 255 0 0 1 1 1 1 0 0 1 1 2
2 1 1 255 2 2 1 2 2 2 1 1 1 1 2 1
1 255 0 0 0 0 0 0 0 0 0 0 1 2 1 255
1 1 1 2 0 0 0 0 1 0 1 0 0 0 255 1
1 1 1 1 1 1 1 0 1 1 1 0 255 0 1 1
1 1 1 1 1 1 1 1 1 1 0 255 1 1 1 1
1 1 1 0 1 1 1 1 1 1 255 1 1 1 0 0
1 1 1 1 0 1 2 0 255 0 1 1 1 1 0 1
1 1 1 1 1 1 1 255 2 2 2 1 1 1 1 1
1 1 1 1 1 255 1 1 1 1 0 1 1 0 0 2
2 1 0 0 255 1 1 1 1 1 1 2 1 1 0 1
1 1 255 0 1 1 1 1 0 1 0 2 1 1 1 1
1 255 0 1 1 1 1 1 1 1 1 1 1 0 0 0
255 1 1 2 2 2 2 2 2 1 1 0 0 0 1 255
2 2 1 1 1 1 2 2 1 1 1 2 2 0 255 1
1 0 1 1 1 1 2 2 2 0 1 255 1 1 1 1
1 1 1 1 1 1 0 0 0 0 255 1 0 0 1 1
1 0 0 1 1 1 1 1 1 255 2 1 1 1 1 1
1 1 1 1 1 1 1 2 1 1 1 2 0 0 0 1
1 1 1 1 1 1 1 1 1 2 2 2 1 1 255 1
1 1 1 1 0 1 1 0 0 0 1 0 0 255 0 0
0 0 1 1 2 1 0 0 0 0 0 255 0 1 1 1
2 1 0 0 0 0 0 0 1 1 255 1 1 0 0 0
1 0 0 0 1 1 1 1 255 1 1 1 2 1 1 2
3 2 1 1 0 1 1 255 1 1 1 1 1 1 2 1
0 1 1 1 1 1 255 2 1 0 0 0 0 0 0 0
1 1 1 1 255 1 1 1 1 0 1 1 2 2 1 1
1 0 255 1 1 1 0 1 0 0 0 1 2 1 1 0
1 1 255 1 1 1 1 1 1 2 1 1 1 2 2 1
1 255 1 1 1 1 1 2 1 1 1 1 1 2 2 255
1 0 0 1 1 1 0 0 0 1 1 1 1 255 0 1
1 1 0 0 0 0 1 0 0 0 0 1 255 1 1 1
1 1 2 3 2 1 1 1 1 1 255 0 0 1 1 1
0 1 1 2 2 2 2 1 0 255 1 1 1 1 1 2
3 1 3 1 1 0 0 0 255 1 1 1 1 1 1 1
1 1 0 1 2 2 255 0 0 1 1 2 2 2 2 1
1 1 1 1 1 255 1 1 1 1 1 5 40 40 3 2
1 1 1 255 1 1 0 0 0 2 2 1 2 2 2 1
0 1 255 1 1 1 1 1 1 2 2 1 1 1 2 1
255 1 1 0 0 0 0 1 2 3 1 1 1 1 0 255
1 1 1 1 1 2 2 3 2 2 1 2 1 0 255 1
2 2 2 2 5 5 4 2 1 0 0 0 1 255 2 1
1 0 1 2 2 3 3 3 2 2 2 0 255 1 1 0
1 2 3 3 2 2 1 1 1 255 1 1 1 1 1 1
2 2 2 2 2 2 2 2 255 1 1 0 0 0 1 1
1 1 1 1 1 1 1 255 1 1 1 1 1 1 1 1
0 1 1 1 1 2 1 1 1 2 1 0 1 1 2 2
1 1 1 4 12 9 9 6 3 3 1 1 255 1 1 2
2 3 1 1 1 1 2 0 0 0 0 255 1 0 1 0
1 2 5 3 1 0 0 0 0 255 0 0 1 1 1 1
1 0 0 0 0 0 1 1 255 1 0 0 0 1 1 1
0 1 1 1 1 1 255 1 1 1 1 1 2 2 3 3
2 1 0 1 1 255 1 1 1 1 1 1 3 3 2 2
2 2 1 1 255 1 1 1 0 3 0 1 0 1 1 1
1 1 255 1 1 1 0 0 1 2 4 8 8 1 0 0
255 1 1 1 1 1 19 26 26 22 3 2 1 1 2 2
255 2 1 1 1 2 2 3 3 1 2 2 2 1 1 255
1 1 1 1 2 2 2 1 1 0 0 0 2 255 1 0
0 0 0 2 0 0 0 2 1 1 1 255 1 1 1 0
0 0 1 0 0 0 0 0 0 1 255 1 1 1 2 3
5 5 1 1 1 1 0 0 255 0 0 1 1 1 0 2
1 2 2 2 2 1 0 255 1 1 1 1 4 3 3 3
4 4 2 1 0 0 255 1 1 1 1 2 2 4 3 3
1 1 2 2 255 0 1 1 2 2 13 20 31 20 3 3
1 0 0 255 1 0 1 1 18 40 50 59 59 16 2 2
1 255 1 1 1 1 2 4 4 3 3 3 3 1 1 1
255 1 1 1 0 1 4 8 8 5 2 2 2 2 255 1
0 0 0 0 0 1 3 3 3 3 2 2 0 255 1 2
2 1 2 2 4 4 4 2 2 2 1 1 255 1 2 2
2 18 12 8 5 4 2 1 1 1 1 255 2 1 1 1
2 3 4 8 6 3 2 2 1 0 255 1 1 1 2 3
3 3 3 3 2 2 1 255 1 1 2 2 1 1 3 11
12 3 2 2 1 1 255 1 0 1 0 0 0 0 1 2
2 1 1 1 1 255 1 1 1 1 1 1 0 0 0 0
1 2 2 2 0 2 0 0 1 1 1 1 1 2 1 2
4 16 27 27 24 23 3 3 1 1 255 1 2 2 4 5
4 1 4 10 6 1 0 1 1 255 2 1 1 1 5 10
10 10 5 0 0 0 0 255 0 0 0 0 1 2 2 2
0 0 0 1 1 1 255 1 0 1 1 2 2 1 1 2
1 0 0 0 255 1 1 1 1 1 2 3 6 6 3 2
1 1 0 255 0 1 1 1 2 3 5 6 5 4 2 2
2 1 255 1 0 1 0 4 4 4 4 3 1 1 1 1
255 1 1 1 1 1 2 4 5 8 4 2 0 0 255 0
1 1 1 19 26 43 47 46 23 5 3 2 2 2 255 2
2 2 2 3 3 15 5 4 2 2 1 1 1 255 1 1
1 1 2 15 24 3 1 0 0 0 1 255 0 0 1 2
1 2 2 2 1 1 1 1 1 255 1 0 0 0 0 0
1 0 0 0 1 0 1 2 255 1 1 1 1 3 3 5
2 2 1 0 0 0 255 0 0 0 1 1 0 2 2 5
3 2 1 0 0 255 1 1 1 1 3 2 2 3 5 17
3 1 1 1 255 1 1 1 1 2 10 13 13 13 3 1
1 0 255 1 1 1 2 13 26 32 36 36 36 5 3 0
0 255 1 0 1 18 23 40 50 59 59 29 4 2 0 255
1 2 2 4 13 29 29 22 17 6 3 1 1 1 255 1
0 2 2 11 11 10 9 8 5 3 2 2 255 1 1 1
0 0 1 3 3 4 3 3 2 1 0 255 1 2 2 1
2 6 15 15 18 18 3 2 0 0 255 1 1 1 9 18
13 8 8 8 5 2 1 1 1 255 1 1 1 2 8 12
8 13 11 11 3 1 0 0 255 1 2 2 3 4 4 3
3 3 3 2 1 255 1 3 3 3 2 2 10 17 17 11
3 2 1 1 255 1 1 1 0 0 0 1 1 0 0 0
1 1 1 255 1 1 1 1 1 1 0 0 0 1 1 2
2 2 1 1 0 0 1 1 1 1 2 2 1 2 16 30
31 37 37 37 22 3 1 1 255 1 2 2 6 8 6 2
4 15 15 4 1 1 2 255 2 2 2 5 8 11 11 11
9 9 3 1 1 255 0 0 0 0 0 2 2 3 5 6
3 2 1 1 255 0 0 1 2 9 10 10 3 9 2 0
0 0 255 1 1 1 1 2 3 6 6 11 3 3 1 1
1 255 1 1 1 2 2 8 13 10 10 5 3 2 1 1
255 1 0 1 4 4 8 4 8 4 1 0 1 1 255 1
1 1 1 2 17 6 6 6 15 2 1 1 255 0 0 1
9 25 43 50 51 51 51 36 5 2 2 2 255 2 1 2
3 8 23 23 8 6 4 2 2 2 1 255 2 2 2 3
27 48 48 27 3 2 0 0 1 255 1 2 2 2 1 2
3 4 4 1 1 0 1 255 1 1 1 1 1 1 1 0
1 0 1 1 1 2 255 1 0 1 0 0 0 1 2 3
2 1 1 0 255 0 0 1 1 2 2 3 1 3 3 2
1 1 1 255 2 0 2 3 4 3 2 2 4 17 4 1
0 1 255 1 1 1 2 10 10 4 24 25 13 2 1 0
255 1 1 1 2 18 30 31 34 39 44 19 5 1 1 255
0 0 1 25 37 53 53 53 48 38 17 2 1 255 1 1
1 5 29 86 96 59 40 34 3 1 1 2 255 1 1 2
8 11 11 11 10 10 6 5 2 2 255 1 1 1 0 2
2 22 24 24 15 6 0 0 0 255 2 2 2 2 6 15
25 36 26 25 4 1 1 0 255 1 1 2 9 12 12 8
8 8 5 3 2 1 1 255 2 1 2 4 8 15 15 13
11 11 2 1 1 0 255 2 2 2 3 2 2 2 4 4
3 2 2 255 3 3 3 3 3 10 11 11 22 12 9 2
0 0 255 1 0 0 1 1 0 0 0 0 0 0 0 1
1 255 1 2 2 1 1 1 0 0 1 2 2 2 2 2
2 2 1 1 1 1 1 1 1 1 1 2 25 37 37 67
61 61 25 2 1 1 255 1 1 1 8 8 8 4 9 10
12 2 1 1 2 255 2 2 2 5 8 15 4 11 11 17
9 1 1 255 1 0 0 0 0 0 2 3 6 6 3 1
1 1 255 0 0 1 1 9 10 10 3 9 9 0 0 0
255 1 1 1 2 3 6 6 6 19 16 3 2 1 1 255
1 0 1 2 3 9 13 10 10 9 4 1 1 1 255 1
0 1 13 13 8 4 8 4 0 0 0 2 255 2 2 1
2 2 17 6 6 6 15 4 2 1 255 1 1 2 18 41
41 50 51 51 43 37 15 2 1 1 255 2 1 3 8 11
8 8 8 8 5 2 2 2 1 255 1 2 2 13 34 40
51 51 25 3 1 0 0 255 1 1 1 1 1 1 1 2
1 1 1 0 1 255 1 2 1 1 1 1 1 1 1 1
2 1 1 0 255 1 1 1 0 0 1 1 2 1 1 1
1 0 255 0 1 1 2 3 4 4 5 5 5 2 0 0
0 255 1 1 2 3 9 8 2 4 4 18 3 1 1 1
255 1 1 1 2 4 5 4 5 11 10 2 0 1 255 1
1 1 1 24 30 34 38 39 44 37 5 2 1 255 0 0
1 37 54 54 53 53 50 38 23 1 0 255 1 1 1 4
45 86 55 55 45 40 29 2 2 2 255 0 0 2 8 19
19 11 11 15 15 5 2 1 255 1 1 1 0 2 3 19
19 19 17 5 0 0 0 255 2 1 0 1 10 25 26 38
22 18 8 1 1 0 255 1 2 3 8 11 12 11 8 8
5 3 2 1 1 255 2 1 3 6 6 12 6 13 5 5
2 0 0 0 255 1 2 2 2 2 2 4 4 5 3 2
1 255 1 1 2 2 2 9 11 11 18 11 8 2 0 0
255 1 0 0 1 1 1 1 1 0 0 0 0 0 0 255
0 2 2 1 1 0 0 0 1 2 2 2 2 1 2 1
2 2 1 1 1 1 1 0 1 2 50 55 55 67 67 62
25 4 1 1 255 1 1 1 9 9 25 10 10 9 11 2
1 1 1 255 0 1 1 5 5 8 4 10 10 17 4 1
0 255 1 1 1 1 1 0 2 3 6 6 5 1 0 0
255 1 1 1 8 11 15 11 4 6 2 1 0 0 255 1
1 1 2 5 6 6 6 19 17 5 2 1 1 255 1 1
1 2 9 15 17 10 13 10 3 1 0 1 255 2 1 1
2 13 22 8 17 13 0 0 2 2 255 1 1 1 1 4
17 13 10 15 18 9 1 1 255 1 2 3 9 27 41 58
50 58 43 43 10 2 1 1 255 1 0 3 11 11 13 10
11 11 5 2 2 1 1 255 1 1 3 16 36 55 40 27
16 4 3 3 1 255 1 1 1 1 1 1 2 3 3 2
1 0 1 255 1 1 1 2 2 2 2 2 4 2 2 2
1 0 255 1 1 1 1 1 2 2 2 1 1 1 1 1
255 1 1 1 1 3 13 22 13 8 3 2 1 1 0 255
1 1 1 3 9 8 8 8 18 11 2 1 0 0 255 2
2 1 2 3 4 5 12 12 10 3 2 2 255 1 1 1
2 24 38 39 39 44 52 22 3 1 1 255 0 0 0 36
53 53 53 52 50 46 23 2 1 255 1 1 1 2 30 45
53 45 55 44 29 2 1 2 255 1 1 2 4 9 18 13
13 13 6 4 2 0 255 0 0 0 0 2 3 9 10 17
6 3 0 0 1 255 2 2 2 2 10 12 26 38 22 8
1 1 1 1 255 1 1 3 6 9 11 11 9 8 5 3
2 1 1 255 2 1 1 4 6 6 6 13 5 4 1 0
0 0 255 1 1 2 3 2 2 2 3 3 3 2 1 255
1 1 1 1 1 9 16 16 16 8 2 2 0 0 255 0
0 0 0 0 0 0 0 0 1 1 0 0 0 255 0 1
1 1 1 0 1 1 1 1 1 1 1 2 2 2 1 1
2 1 1 1 1 0 1 1 31 50 47 50 61 45 25 2
2 2 255 1 1 1 3 1 8 8 10 9 3 2 2 2
255 1 0 1 1 2 4 6 4 6 5 4 1 0 0 255
1 1 1 1 1 2 2 6 6 3 1 0 0 255 0 1
2 1 3 9 15 9 8 6 2 1 0 0 0 255 2 2
2 2 5 6 8 19 17 3 1 1 1 255 1 1 1 2
8 15 23 17 10 5 3 1 0 255 2 2 1 1 1 8
8 8 6 2 0 0 0 2 255 1 1 1 1 2 2 2
2 13 9 4 1 1 0 255 2 3 8 34 41 58 57 57
43 39 8 0 1 1 255 1 0 2 6 9 10 10 11 11
3 2 1 1 1 255 1 1 1 11 16 34 34 24 16 3
3 3 255 1 1 1 0 1 1 1 2 2 2 1 0 0
0 255 1 1 1 2 2 2 2 2 1 2 2 2 1 0
255 1 1 1 1 1 2 1 1 0 1 1 1 1 255 1
1 1 1 2 9 9 9 3 2 0 0 0 0 255 0 0
0 0 2 8 8 17 18 3 2 1 1 1 255 0 0 1
2 3 4 5 11 11 8 1 0 1 255 1 1 1 2 11
39 44 44 44 22 1 1 1 1 255 2 2 2 27 36 53
52 60 61 38 15 2 1 1 255 1 1 2 12 45 53 51
51 44 4 2 1 1 255 1 0 2 2 6 18 16 13 11
2 2 2 1 0 255 0 0 1 2 2 6 9 17 5 2
2 1 1 255 1 2 1 1 3 12 12 16 8 4 1 1
1 1 255 1 1 1 4 8 11 10 9 6 5 2 2 1
255 1 1 1 1 2 6 6 9 11 5 2 0 0 0 0
255 1 1 1 3 2 2 2 3 3 2 2 1 255 1 1
1 1 1 4 9 16 8 6 2 1 0 1 255 1 1 1
1 1 0 1 1 1 1 1 1 1 0 255 0 1 1 1
1 1 1 1 1 1 1 1 1 1 1 1 0 0 1 1
1 1 1 1 1 1 1 39 45 45 38 38 2 2 2 2
255 2 1 1 2 2 30 11 11 3 3 1 2 2 255 1
1 1 1 2 2 6 4 5 2 1 1 0 0 255 1 0
1 1 1 1 1 1 3 3 0 0 1 255 0 0 2 0
1 1 9 8 4 4 1 0 0 0 1 255 2 1 1 1
2 2 3 3 3 1 1 1 1 255 1 1 1 2 3 8
17 17 4 3 2 2 0 255 1 2 1 2 1 2 6 6
2 2 1 1 0 1 255 1 1 2 1 2 1 2 1 1
1 2 1 1 0 255 2 3 3 8 34 57 41 39 37 9
2 0 1 1 255 1 0 1 2 6 9 9 9 3 2 2
1 1 1 255 1 1 1 3 11 15 17 16 2 1 3 3
255 1 1 1 0 1 1 3 3 2 2 2 1 1 0 255
0 1 1 1 2 2 2 2 1 1 1 2 1 0 255 1
1 1 1 1 1 1 1 0 1 1 1 1 255 1 1 1
1 0 0 1 1 1 0 0 0 0 0 255 0 0 0 0
0 1 3 12 3 2 2 1 0 0 255 0 0 1 1 3
3 3 8 8 1 0 0 0 255 1 1 2 2 2 19 39
39 25 1 1 1 1 1 255 2 2 2 6 25 52 51 51
32 11 4 2 1 1 255 1 1 3 3 12 53 51 51 4
2 1 0 1 255 0 0 1 2 2 6 13 5 1 1 1
2 1 1 255 0 0 0 1 2 2 3 3 2 2 2 1
0 255 0 1 1 1 2 3 8 8 4 1 0 0 1 1
255 1 1 1 1 3 8 8 6 5 2 2 2 1 255 1
1 1 1 1 1 4 6 9 2 1 0 0 0 0 255 1
1 1 2 2 2 4 3 2 2 1 1 255 1 1 1 1
1 2 4 5 5 2 1 1 0 1 255 1 1 1 1 1
0 0 1 1 1 1 1 1 0 255 0 0 0 0 1 1
2 2 1 1 1 1 1 1 0 1 0 0 1 1 1 1
1 2 2 0 1 2 5 24 24 1 0 2 2 2 255 1
1 1 2 2 4 2 2 2 1 1 2 2 255 1 1 1
1 1 2 2 2 2 1 0 1 1 1 255 1 0 1 1
1 1 0 1 0 3 0 1 0 255 0 1 1 0 0 0
1 1 3 1 0 0 0 0 1 255 1 0 1 1 1 2
2 3 1 0 0 1 0 255 1 1 0 0 2 3 4 4
4 2 1 2 1 255 1 2 1 1 0 0 0 2 1 1
0 0 0 0 255 2 2 2 1 1 1 1 1 1 1 1
1 1 0 255 1 1 1 1 1 16 16 5 5 1 0 0
1 1 255 1 1 1 1 2 4 4 2 1 1 1 1 1
1 255 1 1 1 1 1 2 2 1 1 0 2 3 255 1
1 1 0 0 1 1 1 1 1 2 2 1 0 255 0 1
1 1 1 1 1 1 1 0 1 2 2 0 255 1 1 1
1 0 0 0 0 0 1 1 1 1 255 1 1 1 1 1
0 0 0 0 0 0 0 0 0 255 0 0 0 0 0 0
1 2 1 1 1 0 0 0 255 0 0 0 1 2 1 1
1 3 1 0 0 0 255 0 0 2 2 2 2 5 2 1
1 1 1 1 1 255 1 2 2 2 2 2 12 18 6 1
3 1 1 1 255 1 1 1 1 3 30 30 2 1 1 0
0 0 255 0 0 0 1 2 2 2 2 1 2 1 2 1
1 255 1 1 0 1 1 2 2 2 2 2 2 2 0 255
0 1 1 1 1 2 2 2 1 1 0 0 0 0 255 0
1 1 1 2 2 2 2 2 1 1 1 1 255 0 1 1
1 1 0 1 2 1 1 1 0 0 0 0 255 1 0 0
2 2 2 3 3 2 1 1 1 255 1 1 1 2 1 1
1 1 1 1 1 1 1 1 255 2 1 1 2 2 1 1
1 1 1 2 2 2 1 255 1 0 0 0 0 1 1 1
1 1 1 1 0 0 0 1 1 1 1 1 1 0 1 2
2 0 0 1 3 3 3 1 1 1 2 2 255 1 1 1
1 1 1 1 1 1 1 1 1 2 255 1 1 1 1 1
1 2 2 2 0 0 0 0 0 255 1 1 1 1 1 1
0 1 0 1 1 1 0 255 0 1 0 0 0 0 0 0
1 1 0 0 0 0 1 255 1 0 1 1 1 1 1 1
1 0 0 1 0 255 1 1 1 2 2 2 3 3 1 1
1 2 2 255 1 2 2 2 1 1 1 1 0 1 1 0
0 0 255 2 2 2 2 1 2 1 1 1 1 1 1 1
0 255 0 1 0 1 0 2 2 1 0 0 0 1 2 2
255 1 1 1 2 2 1 1 1 0 0 0 1 2 2 255
2 2 2 2 2 2 2 1 1 0 1 2 255 1 1 1
0 0 0 0 1 1 1 2 2 1 0 255 0 1 1 1
1 1 0 0 0 0 0 2 1 1 255 1 1 1 1 0
0 0 0 1 1 1 1 1 255 1 1 1 1 1 1 1
0 1 0 2 0 0 0 255 1 0 0 0 0 0 1 1
0 0 1 0 0 0 255 0 0 1 1 1 1 1 1 1
1 1 0 0 255 1 1 2 0 1 1 1 1 1 1 0
0 0 0 255 0 0 1 1 1 1 2 2 2 1 1 1
3 1 255 0 1 1 1 1 1 1 0 1 1 0 0 0
255 0 0 0 1 2 2 1 1 1 2 1 1 1 2 255
2 1 0 1 1 1 1 2 2 2 2 2 0 255 0 1
1 1 1 1 1 1 1 0 0 0 0 0 255 0 1 1
1 2 2 2 2 2 1 1 1 1 255 0 0 1 0 0
0 1 1 1 1 1 0 0 0 1 255 2 1 2 2 2
1 1 0 0 1 1 1 255 2 2 2 2 1 0 0 0
1 1 1 1 1 1 255 1 0 0 1 1 1 1 1 1
1 1 2 2 1 255 0 0 0 0 0 1 1 1 1 2
1 2 1 2 0 1 1 1 2 2 1 1 1 2 1 0
0 2 3 2 2 2 2 1 2 1 255 1 1 1 1 1
1 1 1 1 1 1 1 2 255 1 1 1 1 1 1 1
1 1 0 0 0 2 0 255 0 0 1 1 1 1 1 2
1 1 1 1 1 255 1 1 1 1 1 0 0 0 1 1
0 0 0 0 0 255 0 0 1 1 1 1 1 1 1 0
0 0 0 255 1 1 1 2 1 1 1 1 1 1 1 1
1 255 1 2 2 0 1 1 1 1 1 1 1 1 0 0
255 2 2 2 1 1 2 2 1 1 1 1 1 1 0 255
0 0 0 1 1 2 1 1 0 0 0 1 1 0 255 1
1 1 2 1 0 0 1 1 0 0 1 2 2 255 1 1
1 1 2 2 1 0 0 0 1 1 255 0 0 0 0 0
0 0 1 1 1 1 1 1 1 255 0 0 1 1 1 1
0 0 0 0 0 2 1 1 255 2 1 1 1 0 0 1
0 1 1 1 1 1 255 1 1 0 0 1 1 1 0 0
0 1 0 0 0 255 1 1 1 0 1 0 1 1 0 0
1 1 1 1 255 0 0 0 1 1 1 1 0 0 1 1
1 0 255 1 1 1 0 1 1 1 1 1 1 1 1 1
0 255 0 1 1 0 1 1 1 1 1 1 0 1 2 1
255 0 1 1 1 1 1 1 1 1 1 0 0 0 255 1
1 0 1 0 0 0 0 1 1 1 1 1 1 255 1 1
0 1 1 1 1 1 2 2 2 2 1 255 1 1 2 1
1 1 1 1 0 0 0 1 1 1 255 1 1 1 2 2
1 1 1 1 1 2 0 0 255 0 0 1 1 0 0 0
0 1 1 1 1 1 1 1 255 2 2 2 1 1 1 1
0 0 1 1 1 255 2 0 1 1 1 0 0 0 0 0
1 1 1 1 255 0 0 0 1 1 1 1 1 1 1 1
1 2 2 255 1 1 0 1 0 1 0 0 0 0 1 1
1 1 1 1 1 1 1 1 1 1 1 2 1 1 1 1
2 2 2 2 2 1 1 1 255 1 1 1 1 1 0 0
1 1 1 1 0 1 255 1 1 1 1 1 1 1 1 0
0 0 0 0 0 255 0 0 1 1 1 1 1 2 1 0
0 1 1 255 1 1 1 1 1 1 1 1 1 0 0 0
0 0 0 255 0 0 0 1 1 1 1 1 1 1 0 0
0 255 1 2 1 2 2 1 1 1 1 0 1 1 1 255
1 1 1 1 1 1 1 1 1 1 1 2 1 2 255 2
2 2 2 2 2 3 2 1 1 1 1 1 0 255 0 0
1 1 2 2 0 0 0 0 1 1 1 0 255 1 2 1
2 0 0 0 0 1 1 0 2 0 2 255 1 1 2 2
2 2 1 0 0 0 0 1 255 0 0 2 2 2 2 1
1 1 1 0 1 1 1 255 0 0 1 1 0 0 0 1
1 1 1 2 1 2 255 1 1 1 1 1 0 0 0 0
0 1 1 2 255 255 255 255 255 255 255 255 255 255 255 255
255 255 255 255 255 255 255 255 255 255 255 255 255 255 255 255
255 255 255 255 255 255 255 255 255 255 255 255 255 255 255 255
255 255 255 255 255 255 255 255 255 255 255 255 255 255 255 255
255 255 255 255 255 255 255 255 255 255 255 255 255 255 255 255
255 255 255 255 255 255 255 255 255 255 255 255 255 255 255 255
255 255 255 255 255 255 255 255 255 255 255 255 255 255 255 255
255 255 255 255 255 255 255 255 255 255 255 255 255 255 255 255
255 255 255 255 255 255 255 255 255 255 255 255 255 255 255 255
255 255 255 255 255 255 255 255 255 255 255 255 255 255 255 255
255 255 255 255 255 255 255 255 255 255 255 255 255 255 255 255
255 255 255 255 255 255 255 255 255 255 255 255 255 255 255 255
255 255 255 255 255 255 255 255 255 255 255 255 255 255 255 255
255 255 255 255 255 255 255 255 255 255 255 255 255 255 255 255
255 255 255 255 255 255 255 255 255 255 255 255 255 255 255 255
255 255 255 255 255 255 255 255 255 255 255 255 255 255 255 255
255 255 255 255 255 255 255 255 255 255 255 255 255 255 255 255
255 255 255 255 255 255 255 255 255 255 255 255 255 255 255 255
255 255 255 255 255 255 255 255 255 255 255 255 255 255 255 255
255 255 255 255 255 255 255 255 255 255 255 255 255 255 255 255
255 255 255 255 255 255 255 255 255 255 255 255 255 255 255 255
255 255 255 255 255 255 255 255 255 255 255 255 255 255 255 255
255 255 255 255 255 255 255 255 255 255 255 255 255 255 255 255
255 255 255 255 255 255 255 255 255 255 255 255 255 255 255 255
255 255 255 255 255 255 255 255 255 255 255 255 255 255 255 255
255 255 255 255 255 255 255 255 255 255 255 255 255 255 255 255
255 255 255 255 255 255 255 255 255 255 255 255 255 255 255 255
255 255 255 255 255 255 255 255 255 255 255 255 255 255 255 255
255 255 255 1 1 1 0 0 0 1 0 0 0 0 0 0
0 255 0 1 2 2 2 0 0 1 1 0 0 1 1 1
255 1 0 1 0 0 0 0 0 0 0 0 0 0 255 1
2 2 1 1 1 1 1 2 1 1 1 1 0 255 1 1
1 0 0 0 1 1 2 1 1 0 0 0 255 0 1 1
1 1 1 2 0 0 1 1 1 1 255 1 1 0 0 0
0 0 0 1 0 1 1 1 1 255 1 0 0 1 0 0
0 2 2 2 1 2 2 255 1 1 1 1 1 1 1 1
0 1 1 1 1 0 255 0 0 1 1 2 1 0 0 0
2 1 0 0 255 0 0 0 1 1 1 1 0 0 0 2
2 1 1 1 255 1 1 1 1 1 1 1 1 0 0 0
0 255 1 1 1 1 1 1 0 1 1 1 0 0 1 1
255 2 2 2 1 1 0 0 0 0 0 1 2 2 2 255
1 1 1 1 1 1 1 1 0 0 0 1 1 1 0 1
1 1 1 1 2 2 1 2 2 2 1 1 1 1 1 1
2 1 1 1 255 1 1 1 1 1 0 0 0 0 1 1
1 1 255 1 2 2 0 0 1 0 1 0 1 0 0 0
0 255 1 1 1 1 1 1 1 0 0 0 0 0 1 255
1 1 1 1 0 0 0 0 1 0 0 0 0 1 1 255
1 1 0 0 0 1 1 1 1 1 1 1 1 255 2 1
1 1 2 1 1 0 0 0 0 1 1 255 1 1 1 1
0 1 1 1 0 0 1 2 1 1 255 1 1 2 1 2
2 2 1 0 0 0 0 0 0 255 1 1 2 2 2 2
1 0 0 0 1 1 1 1 255 1 1 0 0 0 0 0
0 0 1 0 1 0 2 255 1 1 1 1 1 1 1 0
0 0 0 1 255 1 1 1 2 2 2 2 2 2 1 1
1 1 1 255 1 0 0 0 0 0 0 0 2 2 1 1
1 1 255 1 1 0 0 0 1 1 0 0 0 2 1 1
255 1 1 1 1 1 1 1 1 1 0 0 0 0 0 255
0 0 2 2 1 1 1 3 3 1 0 1 1 1 255 1
1 1 1 1 1 1 1 1 0 0 0 1 255 1 1 1
1 0 0 0 0 1 1 1 1 1 1 255 1 1 1 0
0 0 0 0 2 2 2 0 0 0 255 1 2 1 0 0
0 1 0 1 1 1 1 1 255 1 1 1 0 0 0 0
0 0 0 1 1 1 2 255 1 1 1 1 1 1 1 2
1 1 1 2 2 255 1 1 1 1 1 1 1 1 1 1
0 0 0 0 255 0 0 0 1 2 2 1 1 1 1 1
0 0 255 0 0 0 0 1 1 1 0 0 0 0 1 1
0 1 255 1 1 1 0 1 1 1 0 0 0 0 0 255
1 2 1 1 1 1 1 2 1 1 0 0 1 1 255 2
2 2 2 2 1 1 1 1 0 1 1 2 1 255 1 1
2 1 1 1 1 1 1 0 0 1 1 1 1 1 1 1
2 2 2 2 0 0 1 2 1 1 1 1 1 1 1 2
1 2 255 3 1 1 1 1 1 0 0 0 0 1 1 1
255 1 2 1 0 0 1 1 1 1 1 0 0 0 0 255
1 1 1 0 0 0 0 0 1 0 1 0 1 255 0 0
1 1 1 0 0 0 0 1 1 0 0 2 1 255 1 1
1 0 0 1 1 1 1 1 1 1 1 255 1 1 1 0
0 0 1 0 0 0 0 1 1 255 0 1 1 1 0 1
1 1 0 0 0 0 0 1 255 1 1 1 1 2 3 2
2 0 2 1 1 0 0 255 0 1 1 1 2 1 1 0
0 0 1 1 1 1 255 1 1 1 1 1 1 1 1 1
1 1 1 1 0 255 1 1 0 1 1 1 1 1 1 0
0 0 255 1 1 0 0 0 2 4 3 3 3 1 1 0
1 255 1 0 0 0 0 0 0 1 1 2 1 1 1 1
255 1 1 1 1 1 2 2 2 2 2 2 1 0 255 1
1 1 1 3 2 2 1 1 0 2 0 0 0 255 1 2
2 2 1 2 4 5 5 3 2 1 1 1 255 1 0 0
0 1 2 2 2 2 0 3 0 0 255 2 2 1 0 0
0 1 0 1 1 1 1 1 1 255 1 1 1 1 0 0
0 0 2 2 2 1 1 1 255 1 1 0 0 0 0 1
2 1 1 1 1 1 255 1 1 1 0 1 0 0 0 0
0 1 1 1 2 255 1 1 1 1 2 2 2 2 1 1
1 2 2 255 1 1 1 1 1 1 1 1 1 1 0 0
0 0 255 0 0 0 1 2 2 2 2 1 1 1 0 0
255 0 0 0 1 2 1 2 0 2 0 0 0 0 0 0
255 1 1 0 0 1 2 2 1 0 0 0 0 255 0 2
1 1 1 1 1 2 1 2 2 1 1 1 255 1 1 2
2 1 1 1 1 1 1 0 0 1 0 255 0 1 1 1
1 1 0 1 1 1 0 0 1 1 1 1 1 2 2 2
2 2 0 0 0 0 0 0 0 1 1 2 1 2 1 2
255 3 0 1 0 0 0 0 0 0 0 1 1 1 255 1
2 1 1 1 1 1 2 1 1 0 0 0 0 255 0 0
0 0 0 0 0 0 1 1 1 0 1 255 1 0 1 2
2 1 0 0 0 2 1 0 0 0 0 255 1 0 0 0
0 0 1 0 0 1 1 1 1 255 1 1 1 1 1 1
1 2 2 0 1 1 1 255 0 1 1 1 0 1 1 1
0 0 1 1 0 0 255 1 1 1 1 2 3 3 4 2
2 2 2 1 0 255 0 1 1 1 1 1 2 1 1 1
1 0 0 1 255 1 1 1 2 5 3 3 3 1 1 1
1 0 0 255 1 1 1 1 3 8 5 3 2 1 0 0
255 0 0 0 0 2 5 9 9 6 3 1 1 0 1 255
2 0 0 0 0 1 1 9 3 2 1 1 1 1 255 1
1 1 3 5 5 6 6 5 3 3 1 0 255 1 1 2
2 3 3 3 3 2 0 2 0 0 0 255 2 2 1 1
12 12 10 10 8 8 3 1 1 1 255 0 0 1 1 1
13 9 3 3 2 1 0 0 255 1 2 1 1 1 1 1
1 1 1 1 1 1 1 255 0 1 1 1 1 1 5 24
9 6 2 1 1 1 255 1 1 0 0 0 0 1 2 1
1 1 1 1 255 1 1 1 1 1 1 1 3 3 2 1
1 1 2 255 1 1 1 2 5 20 20 13 2 2 2 2
1 255 2 2 1 1 1 4 6 27 27 8 2 0 0 0
255 0 0 1 1 2 2 2 4 1 1 1 0 0 255 1
1 1 1 2 2 3 3 3 1 0 1 1 1 1 255 1
1 0 0 2 3 3 2 1 1 0 0 255 1 2 1 1
1 2 3 4 4 3 3 2 1 0 255 0 0 1 1 1
2 2 2 1 1 1 1 1 0 255 0 1 1 1 1 1
1 1 1 1 0 0 1 1 1 2 2 2 2 2 2 2
1 0 0 1 1 1 1 1 0 0 1 1 1 1 255 1
2 2 0 0 0 1 1 0 0 1 1 1 255 1 1 1
1 1 3 8 9 8 2 1 0 0 0 255 0 0 0 0
0 0 0 0 2 1 2 1 1 255 1 1 1 2 1 1
0 0 0 2 1 0 0 0 0 255 1 0 0 0 1 3
3 3 1 1 1 2 1 255 1 1 1 1 1 1 2 2
2 1 1 1 1 255 0 1 1 1 1 2 2 2 0 1
0 0 0 1 255 1 1 1 2 3 6 6 8 8 8 6
3 1 1 255 1 1 1 1 1 1 3 5 5 4 2 1
2 2 255 2 1 2 5 10 8 8 3 2 2 1 1 1
1 255 1 1 1 4 9 9 8 8 5 3 0 0 255 1
0 0 0 6 11 17 15 16 15 6 1 0 1 255 2 0
0 0 2 16 29 29 9 5 2 2 2 2 255 1 1 3
5 6 6 6 6 6 5 2 1 0 255 2 2 2 1 3
5 5 5 4 0 0 0 0 0 255 2 2 2 8 19 20
20 20 18 15 3 2 1 1 255 0 0 1 3 16 23 16
13 6 3 2 0 0 255 0 2 2 2 2 3 3 3 2
2 1 1 1 1 255 0 1 1 3 4 8 40 26 26 26
6 0 0 1 255 1 0 0 0 0 1 2 4 2 1 1
1 1 255 1 0 0 0 1 1 1 3 3 2 2 2 1
1 255 2 1 1 4 27 37 27 43 13 3 3 2 1 255
1 2 1 1 2 6 27 37 46 46 8 1 0 1 255 0
0 1 2 3 3 6 11 8 3 1 1 1 255 2 1 1
1 2 3 4 8 5 3 1 1 1 1 1 255 1 1 0
1 3 4 4 3 2 1 1 0 255 1 2 1 2 2 2
8 13 13 4 3 2 1 0 255 0 1 1 1 1 1 2
6 2 1 1 1 1 1 255 0 1 1 2 2 1 0 1
1 2 1 1 1 1 1 2 2 2 2 2 2 2 2 0
0 1 2 2 2 3 0 0 1 1 1 1 255 1 2 0
0 0 0 2 2 2 2 1 2 2 255 1 1 1 1 3
8 33 22 10 3 1 0 0 0 255 0 0 0 0 1 1
2 2 3 3 3 1 1 255 1 1 1 2 1 1 0 0
2 4 2 0 0 0 0 255 0 0 0 2 3 3 10 9
3 1 1 2 1 255 0 1 1 1 3 9 10 17 3 2
2 1 0 255 1 1 2 2 2 4 4 9 1 1 0 1
1 1 255 1 1 2 2 11 11 11 10 10 10 10 6 3
2 255 2 2 1 1 1 3 5 10 10 8 3 2 2 2
255 1 1 3 9 15 13 12 8 12 2 1 1 1 2 255
1 2 2 11 12 12 11 9 9 5 1 1 255 1 1 2
2 16 16 16 16 17 17 16 1 1 1 255 2 2 2 2
4 17 31 16 11 8 3 1 1 1 255 1 1 4 8 6
6 6 5 5 5 5 2 1 255 2 2 2 2 5 23 23
22 5 5 4 0 0 1 255 2 2 4 13 19 19 19 20
10 15 8 3 2 1 255 1 1 1 10 16 27 16 12 12
6 2 1 1 255 0 1 2 2 3 4 5 5 3 2 1
2 1 1 255 0 0 1 3 20 41 50 26 26 31 22 3
1 1 255 2 1 0 0 1 2 1 1 1 1 1 1 1
255 2 1 0 1 1 1 0 0 3 2 3 2 1 1 255
2 2 2 44 46 45 29 29 26 9 3 2 0 255 1 2
1 2 4 30 33 43 57 82 36 2 2 1 255 1 0 2
3 5 5 6 6 8 4 2 1 1 255 2 1 1 1 1
3 5 9 9 6 2 1 1 1 1 255 2 2 1 2 3
3 4 4 3 2 0 0 255 1 1 1 1 2 3 8 13
13 13 3 3 0 0 255 0 0 1 1 1 1 2 2 2
1 1 1 2 0 255 0 1 2 2 2 2 1 1 1 0
0 0 1 1 2 2 2 2 2 1 1 1 2 0 0 2
3 4 4 4 4 1 1 1 0 0 255 2 2 2 0 0
1 2 2 1 1 1 2 2 255 1 1 1 1 6 23 33
22 11 6 2 0 1 1 255 1 0 0 1 1 1 6 18
18 11 3 1 1 255 2 2 1 1 0 0 0 0 3 4
2 0 0 0 0 255 1 1 2 2 3 3 8 9 9 1
0 0 0 255 0 1 1 3 12 17 25 20 20 3 1 1
0 255 1 1 1 2 3 4 3 4 3 1 0 0 0 1
255 1 1 2 13 16 12 11 11 10 11 10 6 3 2 255
2 2 1 1 3 3 8 10 10 10 5 3 2 2 255 1
1 3 15 19 37 13 12 12 8 2 2 2 2 255 1 1
1 12 19 12 5 8 9 6 2 1 255 1 1 2 6 16
16 16 45 40 33 16 3 2 1 255 1 1 2 2 5 23
31 26 16 11 5 2 1 1 255 0 2 4 9 9 8 5
5 6 5 5 2 2 255 2 2 2 2 10 36 31 27 6
6 4 3 1 1 255 1 1 4 8 13 10 10 10 10 15
10 8 2 0 255 1 2 3 13 33 30 12 11 11 9 8
3 1 255 0 1 1 2 3 4 3 3 3 3 1 1 1
1 255 1 1 1 3 13 10 10 4 4 22 8 2 1 1
255 2 0 0 0 1 3 3 4 1 1 2 1 1 255 1
1 0 1 0 0 0 0 0 0 0 0 1 1 255 1 2
9 46 67 46 29 29 47 24 2 1 1 255 1 1 1 2
17 27 39 45 48 69 19 5 1 1 255 1 0 0 1 5
5 4 4 9 8 3 1 1 255 1 1 1 1 2 3 4
8 13 19 5 1 1 1 1 255 2 2 3 3 3 4 5
3 3 2 2 1 255 1 1 1 1 2 5 8 8 11 11
3 3 0 0 255 1 1 1 1 0 0 1 1 1 1 1
2 2 1 255 1 1 1 2 2 3 1 1 1 0 0 0
0 1 2 2 1 1 2 1 1 2 2 0 0 1 2 2
4 4 4 4 1 1 1 1 255 2 2 1 0 1 1 1
1 1 1 0 0 1 255 1 1 1 1 6 23 33 30 12
10 3 0 0 1 255 1 1 1 1 2 5 6 18 18 11
2 0 0 255 1 1 1 0 0 0 0 3 3 3 1 1
0 0 0 255 0 0 2 2 3 3 8 5 11 1 1 0
0 255 0 1 2 9 15 20 20 20 20 4 2 1 0 255
1 1 2 2 2 3 3 9 5 4 1 0 0 1 255 1
1 2 12 13 13 13 12 11 11 15 4 1 1 255 2 2
1 2 3 6 10 10 10 10 10 3 2 1 255 1 1 4
19 23 37 12 17 12 9 2 2 1 1 255 1 1 6 18
24 32 11 11 11 4 2 1 255 1 1 1 2 6 16 16
26 33 33 24 3 2 1 255 1 1 2 4 6 17 23 24
19 12 6 2 1 0 255 0 2 4 8 8 8 8 8 8
5 5 3 2 255 2 2 2 2 6 32 36 36 22 15 6
4 1 1 255 1 1 2 9 10 9 9 9 10 15 16 10
2 1 255 1 2 2 15 40 30 12 12 36 16 8 2 1
255 1 1 2 2 3 5 6 5 5 3 2 1 1 1 255
1 1 1 2 6 6 5 4 18 22 8 3 1 1 255 0
0 0 0 0 1 1 1 1 1 1 1 1 255 0 1 1
1 0 0 0 1 1 1 2 0 1 0 255 1 1 9 32
71 52 34 29 47 33 2 1 0 255 1 1 1 4 18 25
39 48 83 69 19 5 1 1 255 1 1 1 1 2 4 4
4 11 9 1 1 1 255 1 1 1 1 1 3 4 8 16
20 19 1 1 1 1 255 1 1 1 3 3 3 3 3 3
2 2 2 255 1 1 0 1 2 5 8 8 11 11 10 3
0 0 255 1 1 1 0 0 0 1 0 0 0 1 2 0
0 255 0 0 1 1 2 17 19 17 0 0 0 0 0 1
2 2 1 1 1 1 1 2 2 2 2 1 2 3 4 3
4 1 1 0 0 0 255 2 2 1 1 1 1 2 1 1
1 0 0 0 255 0 0 0 1 1 25 30 20 12 11 9
1 0 1 255 1 1 2 1 2 6 8 12 12 11 1 1
0 255 0 1 1 0 0 0 3 3 3 1 1 0 0 0
0 255 1 0 0 0 2 5 8 5 6 1 0 0 0 255
0 2 3 9 23 23 19 19 16 4 2 2 1 255 1 1
1 2 2 5 11 4 4 1 1 0 0 1 255 1 1 1
11 15 16 16 13 9 9 9 3 2 1 255 1 0 1 2
2 6 10 8 9 8 5 1 1 1 255 1 1 5 5 23
25 15 15 9 8 3 2 1 1 255 1 1 2 6 11 24
24 30 18 4 2 1 255 1 0 0 2 6 18 22 23 26
23 13 9 1 0 255 1 1 2 2 6 11 20 23 18 12
3 2 1 0 255 0 1 4 5 8 6 8 8 9 8 5
3 2 255 2 2 2 4 5 31 36 36 22 15 4 1 1
1 255 1 1 1 4 10 10 10 12 12 16 16 10 1 0
255 1 2 2 15 40 16 16 30 36 16 2 2 1 255 1
1 1 2 2 3 3 4 4 3 2 1 1 0 255 1 1
1 1 2 8 10 22 22 22 3 1 1 1 255 0 1 0
0 0 0 4 4 1 1 1 1 1 255 0 0 0 0 0
0 1 1 3 3 0 0 0 0 255 0 1 3 13 52 20
41 41 61 33 2 1 1 255 1 1 1 2 18 25 46 69
69 55 19 4 0 1 255 1 1 1 1 2 3 5 9 12
9 1 1 0 255 0 0 0 0 1 3 8 8 16 13 4
2 1 1 1 255 1 2 1 2 3 3 3 3 3 2 1
0 255 1 1 0 0 1 2 5 5 13 11 10 3 0 0
255 1 1 1 0 0 0 0 0 0 0 0 2 0 1 255
1 0 1 1 1 13 4 4 4 0 0 0 0 1 1 1
1 1 2 1 1 2 2 1 1 0 1 1 3 3 3 0
1 1 1 1 255 1 1 1 1 1 1 2 1 1 0 0
0 1 255 0 0 0 1 1 15 20 20 12 10 1 1 1
1 255 1 1 2 1 2 6 8 12 12 3 1 1 1 255
0 0 0 0 0 1 4 3 1 1 1 1 1 0 0 255
0 0 0 0 5 5 5 4 3 1 0 0 0 255 1 2
2 2 13 18 16 16 9 4 3 2 1 255 1 0 0 2
2 2 3 3 3 1 1 0 0 1 255 1 1 1 5 11
15 15 8 8 8 5 3 2 1 255 1 0 1 2 2 2
9 8 8 6 3 1 1 1 255 2 1 3 5 15 10 10
9 9 3 3 2 1 1 255 1 2 2 5 11 15 29 31
18 4 1 1 255 1 0 0 1 8 13 22 22 23 22 13
6 1 0 255 1 0 0 0 6 11 20 24 18 6 1 1
0 0 255 1 2 2 4 5 5 6 8 6 5 3 3 2
255 2 2 2 3 5 6 31 22 16 15 3 1 1 1 255
2 2 2 2 9 15 18 18 16 17 16 2 2 2 255 1
1 2 15 15 12 13 30 30 2 2 1 1 255 1 1 1
2 2 2 2 3 3 2 2 1 0 0 255 1 1 1 2
4 8 27 27 27 22 16 1 1 0 255 0 1 1 0 0
0 2 2 1 1 0 1 1 255 1 1 1 0 0 0 0
1 2 10 4 0 0 0 255 0 0 1 10 19 41 58 41
34 4 2 0 0 255 1 1 1 2 12 25 46 66 68 55
26 1 0 1 255 1 1 1 1 1 2 5 5 11 4 2
1 0 255 0 0 0 0 1 1 11 8 11 4 3 2 1
1 1 255 1 2 2 1 1 1 2 3 2 1 0 0 255
1 1 1 1 1 1 2 3 5 5 4 1 1 1 255 0
0 1 1 1 0 0 0 2 1 2 1 0 0 255 1 1
1 1 2 2 4 4 3 0 0 0 1 1 1 1 1 1
1 1 2 2 2 1 1 0 0 1 1 1 1 0 1 1
1 1 255 1 1 1 1 1 0 1 1 2 1 1 1 1
255 0 0 0 1 1 2 6 6 6 1 1 1 2 2 255
1 1 0 0 1 2 8 9 5 2 1 1 1 255 0 0
0 1 1 1 2 1 1 1 1 1 1 0 0 255 0 0
0 0 5 5 5 2 2 1 0 0 0 255 1 1 1 1
2 12 15 12 8 4 2 1 1 255 0 0 0 0 2 2
3 2 1 1 1 0 0 0 255 1 1 2 3 5 6 5
6 4 8 2 3 2 2 255 1 0 1 2 2 2 3 4
4 4 3 1 1 1 255 2 0 3 3 5 5 6 6 3
2 2 2 1 0 255 2 2 1 1 2 10 10 29 9 0
0 1 255 1 0 0 1 2 12 24 24 24 22 6 3 1
1 255 2 2 2 0 1 1 11 18 6 2 1 1 0 1
255 2 2 2 2 5 5 5 4 4 4 3 2 1 255 1
1 1 2 2 3 5 10 5 2 1 1 1 1 255 1 2
1 2 3 15 26 26 17 15 1 1 1 2 255 2 0 2
4 9 9 10 12 4 2 2 0 1 255 1 1 1 2 2
2 1 1 2 2 1 1 0 0 255 1 1 2 2 3 8
22 27 16 11 1 0 1 0 255 1 0 0 0 0 0 1
1 1 1 0 0 1 255 1 1 1 0 0 0 0 0 2
2 1 0 0 0 255 0 0 0 2 10 19 41 41 4 2
1 0 1 255 1 1 1 1 1 12 30 30 29 15 2 1
1 1 255 2 1 1 0 1 1 2 2 3 2 2 1 0
255 0 0 1 1 2 1 2 3 4 3 2 1 1 1 1
255 1 2 2 1 1 0 1 1 1 1 0 0 255 1 1
1 1 1 1 0 1 2 2 1 1 1 1 255 1 1 1
1 1 1 1 1 2 1 1 1 1 0 255 2 1 1 1
1 2 2 3 2 0 1 0 1 1 1 1 1 1 2 2
2 2 1 1 1 0 0 1 1 1 1 1 1 1 1 1
255 0 1 1 1 1 0 0 0 2 2 2 1 1 255 2
1 1 1 1 1 2 2 2 1 1 1 1 1 255 1 1
1 0 0 2 2 3 1 1 1 1 2 255 1 0 0 1
1 1 1 1 0 1 1 1 1 0 0 255 0 0 0 0
1 3 3 2 2 1 1 1 1 255 1 1 1 1 1 2
6 6 4 2 1 0 0 255 1 1 0 0 2 2 3 2
2 1 1 1 0 1 255 1 2 2 3 3 4 3 3 2
2 1 1 1 1 255 1 1 2 2 2 2 1 1 3 3
2 2 1 1 255 1 0 1 2 3 3 3 1 2 2 2
2 0 0 255 1 1 1 1 1 3 3 3 2 0 0 0
255 1 1 1 1 1 2 4 22 22 8 3 2 2 1 255
0 0 1 1 1 1 1 2 2 1 1 1 0 0 255 2
2 2 2 2 3 3 3 3 3 1 1 1 255 1 0 1
2 2 2 1 2 2 2 1 1 1 1 255 1 2 1 1
1 3 11 11 3 2 1 1 1 2 255 2 2 2 2 1
2 2 2 2 1 1 0 1 255 1 1 1 2 1 2 0
1 1 1 1 1 0 0 255 2 2 2 2 3 3 3 4
4 3 1 0 0 1 255 1 0 1 0 1 0 1 1 0
0 0 0 0 255 0 1 1 1 0 0 0 0 0 1 1
1 0 1 255 0 0 0 1 3 4 4 3 2 0 0 0
1 255 1 1 1 0 0 2 2 2 2 2 1 1 1 1
255 2 1 1 0 0 1 1 1 2 2 0 1 1 255 1
0 1 1 1 0 0 1 2 2 2 0 1 1 0 255 0
1 1 1 1 0 0 1 1 1 1 1 255 0 0 1 1
1 0 0 0 0 0 1 1 1 1 255 1 1 1 1 1
1 2 1 1 1 1 1 1 1 255 2 1 1 1 1 2
2 1 1 1 2 1 1 1 0 1 1 1 0 1 2 2
2 1 1 1 1 1 1 1 1 1 1 1 1 1 255 1
1 1 1 1 0 1 0 1 1 1 1 1 255 1 1 1
0 0 0 1 1 2 0 1 1 1 1 255 1 1 0 0
0 1 2 2 0 0 1 2 1 255 1 1 1 1 1 1
0 0 0 1 1 1 1 1 0 255 0 0 0 1 1 1
1 1 1 1 1 1 0 255 1 1 1 1 1 1 1 1
2 1 0 0 0 255 0 1 1 1 2 3 3 2 1 1
1 1 0 0 255 1 1 2 2 2 2 3 3 2 2 1
0 1 1 255 1 2 2 2 2 1 1 1 1 1 1 1
1 1 255 1 0 0 1 1 1 1 0 0 0 2 2 0
0 255 1 2 1 1 1 1 1 2 1 1 0 1 255 1
1 1 0 0 0 2 4 4 0 0 0 2 2 255 0 0
1 1 1 1 1 1 1 1 2 1 0 0 255 1 1 1
1 2 2 2 3 2 1 1 0 0 255 1 0 1 2 2
1 1 1 1 1 1 0 1 1 255 1 1 1 1 0 0
2 2 2 1 1 1 1 1 255 1 0 0 0 0 1 0
1 1 1 1 0 1 255 2 1 1 1 1 2 1 1 1
1 2 1 1 1 255 1 1 2 2 2 2 2 2 1 1
0 0 0 1 255 2 1 2 0 0 0 0 0 0 0 0
0 0 255 0 1 0 0 2 2 0 0 0 1 0 0 0
1 255 1 0 0 1 1 2 1 1 1 1 0 0 1 255
1 0 1 0 1 1 1 1 0 0 1 1 1 2 255 2
1 0 0 0 0 0 1 1 0 0 0 1 255 0 0 0
0 1 1 1 1 1 1 1 0 0 0 0 255 1 1 1
1 1 0 0 1 1 1 1 1 255 1 1 1 1 1 1
0 0 0 0 1 1 1 1 255 1 1 1 0 0 1 1
0 0 0 1 1 1 1 255 2 2 1 1 0 1 1 1
1 1 1 1 1 0 0 1 1 1 2 1 1 2 2 2
1 0 0 1 2 1 1 1 1 1 2 2 255 1 1 1
2 2 2 2 0 2 1 1 1 1 255 1 1 1 0 0
0 1 1 2 0 2 1 1 1 255 0 0 1 0 0 0
2 2 1 0 1 1 1 255 1 1 1 1 1 1 1 1
1 0 0 1 1 2 1 255 0 0 1 1 1 1 0 0
0 1 1 1 1 255 1 1 0 1 1 1 1 1 1 1
0 1 1 255 1 1 1 1 2 2 3 3 2 1 1 1
0 0 255 1 1 2 2 2 1 1 0 1 0 0 0 0
0 255 1 1 1 2 2 1 1 1 1 1 1 1 2 1
255 0 0 0 1 1 1 1 0 1 1 1 0 0 0 255
0 1 1 1 0 1 1 1 1 1 1 1 255 1 1 1
0 0 0 0 0 1 1 0 0 0 0 255 0 1 1 1
1 1 1 1 1 1 2 0 0 0 255 0 0 1 1 2
2 2 2 1 1 0 0 0 255 1 1 0 2 1 1 1
1 1 1 0 0 1 1 255 1 2 1 1 0 0 0 1
1 1 1 1 1 1 255 1 2 2 2 0 1 0 0 0
1 1 0 1 255 2 1 1 1 2 2 1 1 1 1 2
1 2 1 255 1 1 1 1 1 1 1 1 1 1 0 0
0 0 255 1 2 2 2 2 1 1 0 0 0 0 0 0
255 0 0 0 0 1 1 1 0 0 0 0 0 1 1 255
1 0 0 1 1 1 0 0 0 0 0 0 1 255 0 0
0 1 1 1 1 1 1 0 0 1 1 1 255 1 0 0
0 0 0 0 1 1 1 0 1 1 255 1 0 0 0 0
0 0 0 1 1 2 1 0 0 0 255 1 1 1 1 0
0 0 1 1 1 0 0 255 1 1 0 0 0 0 0 0
0 1 1 1 1 1 255 1 1 1 1 1 1 1 0 1
1 1 1 1 1 255 0 1 1 1 0 1 0 1 0 1
1 1 1 1 1 1 0 0 3 1 1 2 1 1 1 1
1 1 1 1 1 1 1 2 2 2 255 1 1 1 1 1
1 2 1 2 1 1 1 1 255 0 1 0 1 0 0 1
1 1 2 2 2 1 1 255 0 0 0 0 0 0 1 2
1 1 1 1 1 255 1 1 1 1 1 0 0 1 1 0
0 0 1 1 1 255 1 0 1 2 2 2 1 0 0 0
1 1 1 255 1 0 0 1 1 1 1 0 1 1 1 1
1 255 0 0 1 1 1 1 1 1 1 1 1 1 0 0
255 0 1 1 2 2 2 0 0 0 0 0 0 0 0 255
1 1 1 1 2 1 1 1 2 1 1 1 1 1 255 1
1 0 0 1 1 1 0 0 1 1 1 0 0 255 0 1
1 1 0 0 0 1 1 1 2 2 255 2 1 1 1 1
0 0 0 1 1 1 1 1 0 255 1 1 1 1 0 1
1 1 0 1 1 1 0 1 255 0 0 0 1 2 2 2
2 1 1 0 0 0 255 255 255 255 255 255 255 255 255 255
255 255 255 255 255 255 255 255 255 255 255 255 255 255 255 255
255 255 255 255 255 255 255 255 255 255 255 255 255 255 255 255
255 255 255 255 255 255 255 255 255 255 255 255 255 255 255 255
255 255 255 255 255 255 255 255 255 255 255 255 255 255 255 255
255 255 255 255 255 255 255 255 255 255 255 255 255 255 255 255
255 255 255 255 255 255 255 255 255 255 255 255 255 255 255 255
255 255 255 255 255 255 255 255 255 255 255 255 255 255 255 255
255 255 255 255 255 255 255 255 255 255 255 255 255 255 255 255
255 255 255 255 255 255 255 255 255 255 255 255 255 255 255 255
255 255 255 255 255 255 255 255 255 255 255 255 255 255 255 255
255 255 255 255 255 255 255 255 255 255 255 255 255 255 255 255
255 255 255 255 255 255 255 255 255 255 255 255 255 255 255 255
255 255 255 255 255 255 255 255 255 255 255 255 255 255 255 255
255 255 255 255 255 255 255 255 255 255 255 255 255 255 255 255
255 255 255 255 255 255 255 255 255 255 255 255 255 255 255 255
255 255 255 255 255 255 255 255 255 255 255 255 255 255 255 255
255 255 255 255 255 255 255 255 255 255 255 255 255 255 255 255
255 255 255 255 255 255 255 255 255 255 255 255 255 255 255 255
255 255 255 255 255 255 255 255 255 255 255 255 255 255 255 255
255 255 255 255 255 255 255 255 255 255 255 255 255 255 255 255
255 255 255 255 255 255 255 255 255 255 255 255 255 255 255 255
255 255 255 255 255 255 255 255 255 255 255 255 255 255 255 255
255 255 255 255 255 255 255 255 255 255 255 255 255 255 255 255
255 255 255 255 255 255 255 255 255 255 255 255 255 255 255 255
255 255 255 255 255 255 255 255 255 255 255 255 255 255 255 255
255 255 255 255 255 255 255 255 255 255 255 255 255 255 255 255
255 255 255 255 255 255 255 255 255 255 255 255 255 255 255 255
255 255 255 255 255 1 1 1 1 0 0 1 0 0 0 0
0 0 0 255 1 1 1 1 0 0 0 1 0 0 0 1
1 1 255 1 1 2 2 1 1 1 0 1 1 1 1 1
255 1 1 1 1 1 1 1 1 2 2 2 2 2 1 255
1 1 1 1 1 1 1 1 0 1 1 1 1 1 255 0
0 2 2 1 1 0 0 0 1 1 1 1 255 0 0 0
1 1 1 1 1 1 0 0 0 1 1 255 0 0 1 1
1 0 0 0 0 0 1 1 1 255 1 1 1 1 1 1
1 1 1 1 1 1 1 1 255 0 1 1 1 1 1 1
1 1 1 1 1 1 255 1 0 0 1 0 0 0 0 1
1 1 2 1 0 0 255 1 1 1 1 1 1 1 1 1
0 0 0 255 1 1 1 1 1 0 0 1 1 0 0 1
1 1 255 1 1 2 2 1 1 1 1 1 2 1 1 1
1 255 0 1 1 0 0 1 1 1 0 1 0 0 0 0
0 1 1 0 2 2 2 2 1 1 1 3 2 2 1 1
1 0 1 1 1 1 255 1 1 1 0 1 0 0 0 1
1 0 0 0 255 0 0 0 0 0 0 0 0 0 1 0
2 0 1 255 1 1 1 0 0 0 0 1 1 1 1 0
0 255 1 1 1 1 1 1 0 0 1 1 1 1 1 0
1 255 0 0 0 1 2 2 0 0 0 0 0 1 1 255
0 0 1 1 2 11 4 3 1 0 0 0 1 255 0 1
1 1 0 0 0 1 1 1 1 1 1 1 255 1 1 1
1 1 1 1 0 0 0 0 0 0 0 255 2 2 1 1
1 0 0 1 2 2 1 1 1 1 255 1 1 1 1 1
1 1 1 1 1 1 1 1 1 255 0 1 0 0 0 0
0 0 1 1 1 1 255 1 0 0 1 1 1 1 0 2
1 2 1 2 1 255 1 1 1 0 0 1 1 0 0 1
1 1 0 0 255 0 0 0 1 1 1 1 1 1 1 1
0 0 255 1 1 1 1 1 0 0 0 1 1 2 1 1
1 255 0 1 1 1 0 1 1 1 1 1 1 1 1 1
255 1 1 1 1 1 1 1 1 1 1 1 1 1 255 1
1 1 0 0 1 1 1 2 2 2 2 1 1 255 1 1
1 1 1 1 1 1 0 0 1 0 1 2 255 2 0 1
0 1 1 0 0 1 1 1 1 1 255 1 0 0 1 1
1 1 1 1 1 0 0 1 1 255 0 1 1 1 1 1
1 0 0 0 1 1 1 255 1 1 1 1 1 0 0 0
1 1 1 0 1 1 255 0 1 1 1 1 1 0 0 0
1 1 1 1 255 1 0 0 1 1 0 0 2 2 1 1
1 1 1 1 255 1 1 1 2 2 2 2 1 1 0 1
1 255 1 1 0 1 1 1 1 1 1 0 0 0 1 1
255 1 1 2 2 2 1 1 1 1 1 1 1 1 1 255
1 1 1 1 1 1 1 2 2 1 1 1 0 0 1 1
1 0 2 2 2 2 1 1 0 1 1 1 1 1 1 1
1 1 1 1 255 1 1 0 0 0 0 0 1 1 0 0
0 0 255 0 0 0 0 1 0 0 0 0 1 0 1 1
1 255 1 1 1 1 2 2 1 1 1 1 1 1 0 255
1 1 1 1 1 1 0 0 1 1 1 1 1 0 0 255
0 0 1 1 1 2 1 1 1 1 1 1 1 255 0 0
1 3 9 11 11 11 4 1 1 0 1 255 1 1 1 1
0 1 0 1 0 1 1 1 1 1 255 1 1 1 1 1
0 1 0 1 1 1 1 1 0 255 1 1 1 0 1 1
1 1 2 2 2 1 1 1 255 1 2 1 1 1 1 1
1 2 2 1 1 2 0 255 0 2 0 1 1 1 1 1
1 2 1 1 255 1 0 0 1 1 1 1 2 2 2 1
1 1 1 255 1 1 1 1 1 1 1 1 1 1 1 0
0 0 255 0 0 0 0 1 1 1 1 0 1 0 0 0
255 1 1 1 1 2 1 1 0 1 1 2 1 1 1 255
1 1 1 1 0 1 1 2 1 1 0 0 0 1 255 1
2 1 1 1 1 1 0 1 1 1 1 1 255 1 1 1
1 0 1 2 2 2 2 0 1 0 1 255 1 1 1 1
1 1 1 1 0 0 0 0 0 1 255 1 0 1 0 1
2 3 1 1 1 1 1 1 255 2 2 0 1 1 1 1
2 2 2 1 1 1 1 255 0 1 1 1 1 1 2 1
1 0 0 1 1 255 0 0 1 1 1 1 0 0 1 1
1 0 1 1 255 0 1 1 1 1 1 0 0 1 1 1
1 1 255 1 1 2 1 1 1 13 13 4 3 2 1 1
1 1 255 0 0 1 2 2 0 2 0 1 1 1 2 255
2 1 0 0 1 0 1 1 1 0 0 0 1 2 255 2
2 2 1 1 0 1 0 0 0 1 1 1 1 255 1 1
1 1 1 2 2 2 2 2 1 1 0 0 0 0 0 0
2 2 2 2 1 1 0 1 1 1 1 0 1 1 2 2
2 2 255 1 2 2 1 1 1 1 2 2 1 0 0 0
255 1 1 1 1 1 0 0 0 0 1 1 1 1 1 255
1 0 0 0 2 3 10 10 3 2 2 2 1 255 1 1
1 0 0 1 1 1 2 2 2 1 1 1 0 255 0 1
1 1 1 2 4 4 4 1 1 1 1 255 0 1 3 10
19 20 31 31 23 10 1 1 1 255 0 0 1 1 0 1
0 1 0 1 1 0 0 0 255 0 1 1 1 1 1 1
0 1 1 2 1 1 1 255 1 1 1 0 1 1 2 3
2 2 1 1 1 0 255 1 2 1 1 1 1 1 1 1
1 1 1 2 2 255 2 1 0 1 2 2 2 1 1 1
1 1 255 2 1 1 1 1 1 0 2 2 2 1 1 1
1 255 1 1 1 1 0 1 1 1 1 1 1 1 1 0
255 0 0 1 1 2 1 1 1 1 1 1 0 0 255 0
0 1 1 2 1 1 1 1 2 2 2 1 1 255 1 1
1 1 1 2 2 2 1 1 0 1 1 1 255 1 2 2
1 1 1 1 1 0 0 0 1 1 255 2 1 1 1 2
2 2 1 2 2 1 1 1 1 255 0 1 1 1 1 1
1 2 0 0 0 0 0 0 255 1 1 1 1 3 6 3
3 3 1 1 1 1 255 1 1 1 2 2 2 6 6 4
3 2 2 1 1 255 0 0 0 1 1 2 6 6 5 1
1 1 1 255 0 0 0 1 2 10 10 16 17 24 24 0
0 1 255 1 1 1 1 1 1 0 0 0 1 1 1 1
255 2 2 2 1 1 18 110 138 153 153 118 1 1 1 1
255 0 0 0 2 2 2 3 2 1 1 1 1 255 1 0
0 1 2 2 10 10 2 1 1 1 2 2 255 1 1 1
1 1 1 2 0 0 0 1 0 1 1 255 1 2 1 1
1 19 33 98 98 66 2 2 0 1 1 1 0 0 2 2
1 2 1 3 1 1 0 0 1 0 1 3 3 2 2 2
255 1 1 1 2 2 4 2 3 2 20 2 0 1 255 0
0 0 1 1 1 0 0 1 1 1 1 1 1 255 1 0
0 1 3 26 16 11 11 3 2 2 1 255 1 1 1 1
0 1 1 3 25 13 3 2 2 1 1 255 2 2 1 1
1 8 11 11 9 6 1 1 1 255 1 2 3 10 9 8
8 12 13 12 8 2 1 255 2 1 1 1 1 1 1 5
5 5 2 1 1 0 255 0 0 1 1 1 1 1 0 1
3 3 2 1 1 255 1 1 1 2 3 4 4 3 2 2
2 2 1 0 255 0 1 0 1 1 1 1 1 1 1 1
1 2 1 255 2 1 1 1 3 3 4 4 3 2 1 1
255 2 2 1 0 0 2 2 4 5 5 1 1 0 1 255
0 1 2 1 1 1 1 1 1 1 1 1 1 1 255 0
0 0 1 2 2 4 2 1 1 1 0 0 255 0 0 1
1 2 1 2 2 2 2 2 2 1 2 255 2 1 1 1
1 2 2 2 2 1 0 0 0 1 255 1 1 2 1 1
1 1 0 0 0 0 0 2 255 2 1 2 2 2 1 1
2 3 2 0 0 0 0 255 0 2 1 1 1 3 3 4
4 1 1 1 1 0 255 1 1 1 1 6 53 59 62 38
1 1 0 0 255 0 1 1 1 2 6 6 8 6 4 3
2 1 1 255 1 0 1 1 2 11 11 11 9 5 1 1
1 255 0 0 0 1 10 10 16 16 18 38 39 22 0 0
255 1 1 1 2 2 3 1 8 1 2 1 1 1 255 0
2 2 2 18 110 168 185 199 185 163 114 1 0 0 255 0
0 0 2 2 4 16 9 3 1 1 1 255 1 1 1 2
3 11 20 27 27 3 2 1 2 2 255 1 1 1 1 1
1 1 0 0 0 0 0 1 1 255 1 2 1 2 19 110
119 140 139 128 66 1 0 0 0 1 0 0 1 1 2 2
3 3 2 2 1 2 2 1 1 2 3 2 1 1 255 1
1 1 3 9 13 9 23 24 24 20 1 1 255 0 0 0
0 1 0 0 0 1 1 1 0 0 0 255 0 0 1 2
22 44 30 30 17 17 3 2 1 255 1 1 1 0 1 1
8 23 25 25 13 2 2 1 1 255 1 1 1 1 5 5
8 8 6 5 2 2 2 255 1 1 2 6 5 2 2 6
12 12 10 4 2 255 1 1 1 1 0 0 1 1 1 1
3 2 2 0 255 0 0 0 1 1 1 1 1 1 2 3
2 1 1 255 1 1 1 2 4 13 8 8 3 2 2 1
0 0 255 0 0 1 2 1 1 1 1 1 0 1 1 2
1 255 1 0 1 2 4 8 9 8 4 2 1 0 255 2
2 1 1 1 2 6 6 6 6 3 1 1 1 255 1 1
2 1 0 1 1 8 8 2 1 1 1 1 255 0 0 1
1 2 6 8 8 3 2 2 1 1 255 2 2 2 1 1
1 1 3 6 6 2 2 1 1 255 2 2 1 1 1 2
3 4 4 4 1 0 0 0 255 1 1 1 1 1 1 2
2 1 0 0 0 2 255 2 2 2 1 1 1 1 1 2
1 0 0 0 0 255 0 1 1 1 2 4 13 22 22 17
6 1 1 1 255 2 2 2 6 53 112 135 112 50 22 0
0 0 255 1 1 1 2 3 4 6 8 9 8 6 2 1
1 255 1 1 1 2 17 18 23 13 13 9 2 1 1 255
0 0 0 1 16 16 16 16 33 45 46 22 0 0 255 1
1 0 1 2 8 1 8 10 10 2 1 0 255 0 1 2
12 108 152 168 168 163 163 206 118 11 0 0 255 1 1 0
3 11 29 29 27 8 1 0 0 255 1 1 1 3 3 31
34 36 36 36 3 2 2 1 255 0 0 1 1 1 1 0
0 0 0 0 0 0 1 255 0 1 2 3 110 118 116 135
139 140 108 2 1 1 0 0 0 1 1 1 2 2 2 2
2 2 2 10 16 20 3 3 3 2 1 1 255 1 1 1
3 13 13 9 8 23 23 5 2 1 255 0 0 0 0 0
1 1 1 1 0 0 0 0 0 255 0 1 2 12 37 44
37 30 37 41 27 1 1 255 1 1 1 1 1 1 10 23
25 23 17 4 1 1 1 255 1 1 2 4 15 15 8 8
8 5 5 2 1 255 1 1 5 5 5 2 2 6 13 32
32 4 2 255 1 1 2 3 1 0 1 1 1 2 3 1
1 0 255 1 1 1 1 1 1 2 1 1 1 1 1 0
0 255 1 1 1 3 5 13 10 9 6 4 2 1 0 0
255 0 0 1 2 2 3 3 3 2 0 0 1 2 1 255
1 1 2 3 9 10 9 8 4 3 1 0 255 1 2 2
1 2 10 10 10 9 6 4 2 1 1 255 1 2 2 2
1 2 5 9 11 8 2 1 0 1 255 1 2 1 2 6
8 8 8 8 3 2 2 1 255 1 1 1 1 1 2 3
6 10 9 3 1 1 1 255 2 2 2 2 2 3 3 4
4 4 1 0 0 1 255 1 1 1 1 1 1 1 2 1
1 1 1 2 255 2 2 1 1 1 1 1 1 1 1 1
1 1 1 255 1 1 1 2 4 9 23 47 45 17 11 3
1 1 255 2 2 2 18 82 145 174 135 71 38 2 1 1
255 1 1 1 2 3 3 3 5 8 6 6 2 1 1 255
2 1 1 2 9 13 11 13 13 9 3 1 0 255 0 0
0 6 23 23 23 16 16 22 22 22 0 0 255 1 1 1
2 11 11 8 8 13 9 2 1 0 255 0 0 1 13 152
168 170 170 170 153 208 114 58 2 1 255 1 0 1 3 16
29 29 32 10 2 0 0 255 1 1 1 2 3 13 31 29
32 32 32 1 1 1 255 0 0 2 2 2 1 0 0 0
0 0 0 1 2 255 1 0 1 36 110 118 116 135 139 128
128 9 1 1 1 0 1 1 1 1 2 2 2 1 1 2
2 9 12 20 12 3 3 2 2 1 255 1 1 3 3 13
13 20 20 23 23 5 2 1 255 1 1 1 1 1 1 1
1 1 1 0 2 2 1 255 0 1 2 12 22 37 37 37
57 66 41 2 1 255 1 1 1 1 1 2 11 27 25 23
17 2 1 1 1 255 0 0 1 15 16 18 8 8 5 9
5 4 1 255 0 0 5 5 5 2 6 6 12 32 32 17
1 255 1 1 2 1 0 0 0 1 1 0 0 0 0 1
255 2 1 1 0 1 2 6 8 2 1 1 0 0 0 255
1 1 1 2 4 9 8 8 5 3 2 1 0 0 255 0
1 1 2 3 3 12 6 4 3 0 1 1 1 255 0 1
2 3 10 10 10 8 4 2 1 1 255 2 2 2 1 2
5 10 10 10 10 5 3 1 1 255 1 2 1 1 1 3
3 11 11 9 3 0 0 0 255 1 2 2 2 6 8 8
8 8 3 2 2 1 255 1 1 2 1 2 2 2 4 9
3 3 1 1 0 255 1 2 2 2 3 4 4 5 4 3
1 1 0 0 255 1 1 1 1 1 1 0 2 2 1 1
1 2 255 1 2 1 0 1 2 2 2 1 1 1 1 1
1 255 1 0 2 2 2 6 23 47 45 11 6 2 1 1
255 2 2 2 11 72 157 174 135 71 22 2 1 1 255 1
1 1 2 3 4 3 5 8 8 6 2 1 1 255 0 1
1 2 6 9 11 13 18 13 3 2 1 255 0 0 1 1
9 16 16 2 5 25 22 2 0 0 255 1 1 2 2 11
11 8 8 20 9 2 1 1 255 1 1 1 12 165 204 170
153 170 153 224 199 58 2 0 255 1 1 1 5 16 25 29
32 27 10 1 0 255 1 1 1 2 3 13 19 19 29 31
31 1 1 1 255 0 0 0 2 2 1 1 0 0 0 0
0 0 2 255 1 0 1 36 116 124 116 107 109 128 128 9
2 1 1 0 1 2 0 1 1 1 1 0 0 1 2 9
12 25 8 3 2 2 2 1 255 1 1 3 3 8 10 10
6 6 11 5 2 0 255 1 1 1 2 3 3 1 1 0
2 2 2 2 1 255 0 1 1 2 37 47 39 39 41 41
8 2 2 255 1 1 2 2 1 2 13 32 37 20 17 2
1 1 1 255 1 0 0 2 18 25 25 33 25 25 9 1
0 255 0 2 5 5 8 2 6 2 10 12 26 12 2 255
0 1 1 1 0 0 0 0 0 0 0 0 0 0 255 2
1 1 0 1 3 10 12 10 2 1 0 0 0 255 0 0
0 2 3 6 6 6 4 3 1 1 1 2 255 1 1 1
1 2 6 16 16 5 3 0 0 0 0 255 1 1 2 2
8 10 9 8 3 2 1 1 255 2 2 2 1 1 5 5
10 12 12 5 3 1 1 255 1 1 1 1 2 3 3 3
4 4 2 0 0 0 255 1 2 1 2 5 5 5 5 8
3 2 2 1 255 0 1 1 1 2 2 2 4 4 3 3
2 1 1 255 1 1 1 3 3 4 4 4 3 1 1 1
1 1 255 1 1 1 1 1 0 0 1 2 1 1 1 1
255 0 0 1 1 1 2 3 10 1 1 1 1 1 0 255
2 1 2 2 2 4 4 4 3 2 2 2 1 1 255 2
2 2 3 55 130 179 174 88 19 2 1 1 255 1 1 0
0 3 4 9 8 8 6 4 1 1 1 255 0 1 1 1
5 8 15 19 19 18 2 2 1 255 1 1 1 1 3 3
3 2 5 10 22 13 0 0 255 1 3 3 3 11 11 11
8 6 2 2 1 1 255 1 1 1 4 165 237 237 197 197
125 199 111 11 2 2 255 1 1 1 2 5 22 34 32 27
2 1 1 255 1 1 1 1 2 13 19 19 19 19 2 1
1 2 255 0 0 0 1 1 1 1 0 0 0 0 0 0
1 255 2 1 1 1 75 124 122 122 145 128 78 2 1 1
1 0 1 2 0 1 1 1 0 0 0 1 2 6 9 6
2 1 1 1 1 1 255 1 1 1 1 3 8 10 8 22
11 3 1 1 255 2 2 1 1 3 3 1 0 0 2 2
2 2 1 255 1 1 1 1 22 52 44 39 18 8 3 2
2 255 0 0 1 1 0 0 13 19 32 20 5 2 1 1
1 255 1 0 0 0 16 17 17 23 23 11 1 1 0 255
0 0 4 8 9 2 9 2 12 12 17 8 2 255 0 0
1 1 0 0 0 0 0 0 0 0 0 0 255 2 1 0
0 1 2 4 12 5 2 1 0 1 1 255 0 1 1 1
2 3 3 3 3 2 1 1 2 2 255 1 1 1 1 3
3 12 6 3 2 0 0 0 0 255 0 0 1 2 2 8
9 4 2 1 1 1 255 1 1 1 1 1 1 3 5 8
5 4 3 2 1 255 1 1 1 1 1 2 2 2 2 2
2 1 1 1 255 1 1 1 2 2 4 5 3 3 2 2
2 1 255 0 1 2 1 2 1 1 2 3 2 2 2 1
0 255 1 1 0 0 1 2 4 4 2 2 1 1 0 0
255 1 1 0 2 0 1 1 3 2 1 1 1 1 255 0
1 1 2 1 1 10 10 5 2 1 1 0 0 255 1 1
1 2 2 3 2 3 2 2 2 2 0 1 255 1 1 1
1 3 55 81 58 12 10 2 1 1 255 0 0 0 0 2
4 9 8 8 4 3 1 1 0 255 0 0 0 0 1 6
11 16 16 3 2 2 2 255 1 0 1 1 2 2 3 2
9 10 23 13 2 1 255 1 2 2 2 2 8 8 5 2
2 1 1 1 255 1 0 1 1 5 145 237 197 197 125 125
17 3 0 0 255 1 1 1 0 2 3 22 22 10 1 1
1 255 1 0 1 1 3 3 19 15 2 2 2 1 1 1
255 0 0 0 0 0 1 0 0 0 0 1 1 1 2 255
2 1 1 1 2 119 119 86 86 78 1 1 1 2 2 0
1 1 0 1 2 2 2 0 0 1 1 2 8 2 1 1
1 1 1 1 255 1 1 1 1 2 3 2 2 2 2 0
0 1 255 2 1 1 1 1 1 1 0 0 1 2 1 1
0 255 0 1 1 1 1 31 39 9 8 2 1 1 1 255
0 0 0 0 0 0 2 11 13 11 2 2 1 1 0 255
1 1 0 0 1 10 11 10 16 2 1 0 0 255 0 1
2 5 8 6 9 19 33 32 26 5 2 255 1 0 1 1
1 0 0 0 1 2 0 0 0 0 255 1 0 0 0 1
2 3 4 2 2 1 1 1 1 255 1 1 1 1 0 0
2 2 2 2 1 0 1 1 255 1 1 1 3 3 3 2
2 2 2 0 0 1 0 255 0 0 0 0 1 2 2 2
1 1 0 1 255 1 1 1 2 1 1 1 2 4 4 3
2 1 1 255 2 1 0 0 0 2 2 2 2 1 2 1
1 1 255 1 1 1 1 1 2 3 3 3 2 1 1 0
255 0 1 2 1 1 1 1 1 2 2 2 2 1 1 255
1 1 0 0 0 0 0 2 2 2 1 0 0 1 255 1
1 1 2 0 1 1 2 2 1 1 1 1 255 1 1 1
2 2 2 2 3 3 2 1 1 1 0 255 1 1 1 3
2 3 1 2 2 2 1 1 0 1 255 1 1 1 1 0
3 3 2 1 1 1 1 0 255 0 0 0 0 2 2 2
3 3 3 1 1 0 0 255 0 0 0 0 1 3 3 5
2 2 2 1 1 255 0 0 0 1 1 1 3 3 9 10
13 13 2 2 255 0 0 2 2 1 0 0 2 1 1 1
1 1 255 1 1 1 0 1 5 78 115 115 94 17 3 2
2 2 255 1 1 1 0 0 0 2 0 1 1 1 1 255
2 0 0 0 1 1 1 1 1 0 0 1 2 2 255 2
1 1 1 0 1 0 0 0 1 1 1 0 1 255 2 2
2 1 1 2 3 13 13 2 0 1 1 2 1 1 1 1
0 1 1 2 2 1 0 1 1 2 2 2 2 1 1 0
1 1 255 1 1 1 1 1 1 0 1 2 1 0 0 0
255 0 0 1 1 1 1 0 0 0 1 1 1 0 0 255
0 1 1 1 1 0 1 1 1 1 1 1 1 255 0 0
0 1 1 1 1 3 2 2 2 2 1 1 0 255 1 1
1 1 1 2 2 1 1 1 0 0 0 255 0 1 1 5
12 19 20 25 33 25 5 0 0 255 0 0 1 1 1 0
0 1 1 2 2 1 1 1 255 1 1 0 1 2 2 1
1 1 1 1 1 1 1 255 1 1 1 1 1 0 1 0
2 1 1 0 1 1 255 1 1 1 1 3 1 1 1 2
2 0 0 1 1 255 0 0 0 1 1 1 0 0 0 1
0 0 255 0 1 2 2 1 1 1 1 2 0 0 0 0
1 255 1 1 0 0 0 0 1 1 1 1 2 2 2 1
255 0 0 1 1 1 1 1 2 1 1 1 1 0 255 0
1 1 1 1 1 1 1 1 1 1 1 1 0 255 1 1
0 0 0 0 0 0 2 2 1 0 0 1 255 0 0 0
1 1 1 2 2 2 2 1 1 1 255 1 1 1 0 2
2 2 1 1 2 1 1 1 1 255 1 0 0 2 2 3
2 2 2 2 1 1 0 1 255 1 1 1 1 0 0 0
1 1 1 1 1 1 255 0 0 0 1 1 1 2 2 2
2 1 0 0 0 255 0 0 0 0 0 1 1 1 1 1
1 1 1 255 0 0 0 1 1 1 3 3 3 6 6 2
2 2 255 0 0 2 1 1 0 0 0 0 1 1 1 1
255 1 1 1 0 1 2 5 9 2 2 2 2 1 1 1
255 1 0 1 1 1 0 0 0 1 1 1 1 255 1 1
0 2 1 1 1 1 1 0 1 0 1 1 255 1 1 1
1 1 1 1 1 0 1 1 1 1 1 255 1 1 1 1
1 2 2 1 0 0 0 1 1 1 1 2 1 1 1 1
1 2 2 2 0 1 1 2 2 3 2 2 2 1 1 1
255 1 1 2 2 2 1 1 0 0 0 0 0 0 255 0
0 1 2 2 1 0 1 1 1 1 0 0 0 255 0 0
1 1 1 0 1 0 1 1 1 1 0 255 0 0 1 1
1 1 1 1 1 1 1 1 1 1 0 255 1 1 1 1
1 1 1 1 0 1 1 0 0 255 1 1 1 2 2 5
6 18 18 2 0 0 0 255 0 1 1 1 0 0 1 1
1 0 1 2 1 1 255 0 0 1 1 1 1 0 0 0
0 1 2 2 1 255 1 1 1 1 1 1 1 0 1 2
1 1 1 2 255 2 1 1 1 1 0 0 0 2 2 1
1 1 1 255 1 1 1 1 0 1 0 0 0 1 1 1
255 1 1 1 2 2 1 2 1 2 0 0 0 1 2 255
1 1 1 1 0 0 0 1 1 1 2 2 1 1 255 1
0 1 0 0 0 1 1 1 1 1 1 0 255 0 1 0
1 1 1 1 1 1 1 1 1 1 2 255 1 1 1 0
0 0 0 0 0 0 0 1 1 1 255 0 0 0 1 1
1 2 2 2 2 2 1 2 255 1 1 0 0 0 0 1
1 1 1 1 1 1 1 255 2 2 2 2 2 1 2 2
2 1 1 1 0 0 255 1 1 1 1 1 0 0 0 1
1 1 0 1 255 1 1 2 1 2 1 1 1 1 1 1
0 0 0 255 0 1 0 1 0 0 1 1 1 1 1 1
1 255 0 1 0 1 0 1 1 2 2 2 0 1 0 1
255 1 2 2 1 1 0 0 0 1 1 1 1 0 255 2
1 0 0 0 0 1 1 1 1 1 2 1 1 1 255 0
0 1 1 1 1 0 0 1 1 1 1 255 1 2 0 1
0 1 1 1 1 1 1 1 1 1 255 1 1 1 1 1
0 2 2 2 1 1 1 1 0 255 1 1 0 0 0 1
1 0 0 0 0 1 0 1 0 1 1 1 0 0 1 1
1 1 0 1 1 2 1 3 2 2 1 1 1 1 255 1
1 1 1 1 1 1 0 0 0 0 0 0 255 1 2 2
2 2 0 0 0 1 1 1 0 0 0 255 1 0 1 1
2 2 1 0 1 1 1 0 0 255 1 1 1 1 1 1
1 0 1 1 1 1 1 2 1 255 0 1 1 1 1 1
0 0 0 1 1 1 1 255 1 1 1 1 0 0 1 2
2 0 0 0 0 255 0 1 1 0 0 0 1 1 1 0
1 1 1 1 255 1 1 1 0 1 1 1 1 0 0 0
1 2 1 255 0 1 1 1 1 1 0 0 0 1 2 2
2 1 255 1 1 1 1 1 0 0 0 1 1 1 1 1
2 255 1 1 0 0 0 1 1 0 0 1 2 2 255 2
2 1 1 2 2 2 2 2 2 1 1 1 2 255 2 1
1 1 0 0 1 1 1 1 1 1 1 1 255 1 1 1
1 0 1 1 1 1 1 1 1 0 255 0 1 0 1 1
1 1 1 2 2 1 1 1 0 255 1 1 1 1 0 0
0 0 0 0 0 1 1 1 255 0 0 0 0 1 1 2
1 2 2 2 2 2 255 1 1 0 0 0 0 1 0 1
1 1 1 1 2 255 2 1 1 2 1 1 1 2 2 2
1 1 1 1 255 1 1 1 0 0 0 0 0 1 1 1
1 1 255 1 1 1 1 1 2 2 1 1 0 0 0 0
0 255 0 1 1 1 0 0 0 1 1 1 1 1 0 255
0 1 0 0 0 0 0 1 1 1 0 1 0 1 255 1
2 2 2 1 1 0 0 0 2 1 1 1 255 1 1 0
0 1 1 1 1 1 1 1 1 1 1 1 255 0 0 0
1 1 1 1 0 1 1 0 0 255 1 1 2 2 1 1
1 1 1 1 1 1 1 1 255 1 1 1 1 1 1 1
1 1 1 1 1 2 2 255 0 0 0 0 0 0 0 0
0 0 1 1 1 1 0 1 1 1 255 255 255 255 255 255
255 255 255 255 255 255 255 255 255 255 255 255 255 255 255 255
255 255 255 255 255 255 255 255 255 255 255 255 255 255 255 255
255 255 255 255 255 255 255 255 255 255 255 255 255 255 255 255
255 255 255 255 255 255 255 255 255 255 255 255 255 255 255 255
255 255 255 255 255 255 255 255 255 255 255 255 255 255 255 255
255 255 255 255 255 255 255 255 255 255 255 255 255 255 255 255
255 255 255 255 255 255 255 255 255 255 255 255 255 255 255 255
255 255 255 255 255 255 255 255 255 255 255 255 255 255 255 255
255 255 255 255 255 255 255 255 255 255 255 255 255 255 255 255
255 255 255 255 255 255 255 255 255 255 255 255 255 255 255 255
255 255 255 255 255 255 255 255 255 255 255 255 255 255 255 255
255 255 255 255 255 255 255 255 255 255 255 255 255 255 255 255
255 255 255 255 255 255 255 255 255 255 255 255 255 255 255 255
255 255 255 255 255 255 255 255 255 255 255 255 255 255 255 255
255 255 255 255 255 255 255 255 255 255 255 255 255 255 255 255
255 255 255 255 255 255 255 255 255 255 255 255 255 255 255 255
255 255 255 255 255 255 255 255 255 255 255 255 255 255 255 255
255 255 255 255 255 255 255 255 255 255 255 255 255 255 255 255
255 255 255 255 255 255 255 255 255 255 255 255 255 255 255 255
255 255 255 255 255 255 255 255 255 255 255 255 255 255 255 255
255 255 255 255 255 255 255 255 255 255 255 255 255 255 255 255
255 255 255 255 255 255 255 255 255 255 255 255 255 255 255 255
255 255 255 255 255 255 255 255 255 255 255 255 255 255 255 255
255 255 255 255 255 255 255 255 255 255 255 255 255 255 255 255
255 255 255 255 255 255 255 255 255 255 255 255 255 255 255 255
255 255 255 255 255 255 255 255 255 255 255 255 255 255 255 255
255 255 255 255 255 255 255 255 255 255 255 255 255 255 255 255
255 255 255 255 255 255 255 255 2 0 1 1 1 1 1 0
0 1 1 0 0 0 1 0 0 1 255 1 1 1 0 0
1 1 0 0 0 0 0 0 255 1 1 1 1 0 0 0
0 0 0 0 0 0 0 255 1 1 1 1 1 1 0 0
1 1 0 0 0 255 0 1 1 0 1 0 0 0 0 0
1 1 2 2 1 255 0 1 1 1 1 0 0 0 1 1
1 1 1 255 0 0 0 0 0 0 0 0 0 1 1 0
0 255 1 2 2 1 0 0 0 1 1 1 1 0 0 1
255 1 1 1 1 1 1 1 1 1 1 1 1 1 1 255
1 2 2 2 1 1 1 0 0 0 0 1 1 1 255 0
0 1 2 1 1 0 1 1 1 1 1 2 2 255 0 0
0 0 1 2 2 1 1 1 2 2 255 0 0 0 0 1
1 2 1 1 1 1 2 1 2 255 2 2 1 0 1 1
1 1 1 1 1 1 1 1 255 1 1 1 1 2 2 2
2 2 1 1 1 1 255 1 1 2 1 2 1 1 0 1
1 1 1 1 1 255 2 2 1 0 0 0 0 1 1 1
1 1 2 1 255 1 1 0 0 1 1 1 1 1 1 1
1 1 255 1 1 1 1 1 1 1 1 0 0 1 1 1
1 255 1 1 1 1 1 1 0 0 1 1 1 1 1 2
255 1 1 1 1 1 0 0 0 0 1 1 1 1 255 0
0 1 1 1 1 1 2 1 1 1 1 1 0 255 0 0
0 1 1 1 1 0 0 0 1 0 1 255 1 0 0 0
0 0 0 0 0 1 1 1 0 1 255 1 1 2 2 1
1 1 1 1 1 1 0 1 255 1 0 1 1 1 1 1
0 0 1 2 2 1 1 1 255 0 1 0 0 0 0 0
0 0 1 0 1 255 1 1 1 1 2 1 1 1 1 1
1 1 1 1 255 1 1 1 1 1 1 1 0 1 1 1
1 1 1 255 1 0 1 1 1 0 0 0 0 0 1 1
1 2 1 2 1 2 2 2 2 2 1 1 1 1 0 0
1 1 1 0 0 0 1 1 255 0 0 0 0 0 1 1
1 0 0 0 0 1 255 1 1 1 1 0 0 0 0 0
0 0 0 0 0 255 1 1 1 1 0 1 1 1 1 2
1 0 0 255 0 0 0 0 1 0 0 0 1 0 1 1
2 1 1 255 1 1 1 1 1 1 1 1 1 1 1 1
1 255 1 1 1 1 1 0 1 0 0 0 1 0 0 255
1 2 2 1 0 0 0 1 1 1 1 0 0 0 255 1
0 1 1 1 1 2 2 1 0 0 1 1 1 255 2 2
2 2 1 1 1 0 0 0 0 1 1 2 255 0 0 1
1 1 1 1 1 1 1 1 1 2 2 255 1 0 0 0
2 2 2 2 2 1 2 1 255 0 0 0 0 1 1 1
0 1 1 1 2 2 2 255 2 2 1 1 1 1 1 1
1 3 1 1 1 1 255 2 1 1 1 1 1 1 1 2
1 1 1 1 255 1 1 2 1 1 1 0 0 1 1 1
0 1 2 255 2 1 1 0 0 0 0 0 0 1 2 2
2 2 255 1 1 1 0 2 0 1 0 1 0 0 0 1
255 1 1 1 1 1 0 0 0 1 1 1 1 1 1 255
1 1 1 1 1 1 1 1 1 1 1 1 0 0 255 1
1 1 1 1 1 0 1 1 1 1 1 1 255 0 0 1
1 1 0 1 1 1 1 1 2 2 1 255 0 0 0 1
0 0 1 0 0 0 1 1 1 255 1 0 0 0 1 1
1 0 0 0 0 0 0 1 255 1 1 2 2 1 0 1
1 1 1 2 0 2 255 2 0 2 2 1 1 1 1 1
1 2 2 1 2 2 255 0 1 1 1 0 0 1 1 1
1 0 2 255 1 1 1 1 1 1 1 2 1 1 1 1
1 1 255 1 1 1 1 2 2 2 0 2 1 2 2 2
1 255 0 1 1 1 1 1 1 0 0 0 1 1 1 1
1 1 1 2 2 2 2 2 1 1 1 1 2 1 1 1
1 0 1 1 1 1 255 0 0 0 0 0 0 1 1 0
0 0 1 1 255 1 1 1 1 0 0 2 2 2 2 2
0 0 0 255 0 1 1 1 1 1 1 2 1 2 1 0
0 255 1 1 1 1 1 2 2 2 2 2 2 1 1 0
0 255 1 1 1 1 1 1 1 8 3 2 1 1 1 255
1 1 1 1 1 0 0 0 0 0 1 1 0 255 1 1
2 1 1 1 1 1 1 2 1 0 0 0 255 0 0 0
1 1 1 1 2 1 0 1 1 1 1 255 2 2 1 1
1 0 0 0 0 1 1 1 2 2 255 1 0 0 1 1
1 2 2 2 2 2 2 2 2 255 2 0 0 1 2 2
2 2 2 1 1 1 255 0 0 0 1 1 1 1 1 1
2 2 2 1 1 255 1 2 1 1 1 1 1 2 1 2
1 1 1 1 255 2 1 1 0 2 2 2 2 2 1 1
0 0 255 2 2 1 1 1 1 0 1 1 1 2 0 2
1 255 1 1 1 0 0 0 0 1 2 2 2 2 3 2
255 1 1 0 0 1 0 1 0 1 1 1 0 0 255 0
0 1 0 1 0 1 0 1 1 1 1 1 1 255 1 1
1 1 1 1 1 2 2 1 1 1 0 0 255 1 1 1
1 1 0 0 0 0 1 1 1 1 255 0 0 1 1 0
0 1 2 1 1 1 1 2 0 255 0 0 0 0 0 0
1 0 0 0 0 0 0 255 0 1 0 0 1 1 1 0
0 0 0 0 0 0 255 1 1 2 2 2 1 1 0 1
2 2 2 0 255 2 2 2 1 0 0 1 1 0 0 1
2 2 2 2 255 1 1 1 1 1 2 1 1 1 1 0
2 255 1 1 1 1 1 1 1 2 2 3 1 1 1 0
255 0 1 1 2 3 2 1 0 1 1 2 2 2 0 255
0 1 1 1 1 1 1 1 1 1 1 1 1 1 1 1
1 1 1 2 2 2 1 2 2 2 2 1 1 1 1 1
1 1 2 1 255 0 2 0 0 0 0 1 1 0 0 0
1 1 255 1 1 2 2 3 2 4 5 5 3 2 2 2
0 255 1 1 1 1 1 4 5 5 3 3 1 0 0 255
1 1 1 2 2 5 9 8 5 5 3 1 1 0 0 255
0 0 1 1 1 9 23 27 23 6 3 2 1 255 1 1
1 1 1 1 0 0 0 0 1 1 0 255 0 1 1 0
1 1 2 2 2 2 1 1 1 1 255 0 0 0 0 1
1 2 0 0 0 0 1 1 1 255 1 2 0 0 0 0
0 0 2 1 1 1 1 2 255 1 0 1 1 2 2 3
5 6 4 2 2 2 1 255 1 0 1 2 2 5 5 5
3 2 1 1 255 2 1 1 1 1 2 1 2 2 2 1
1 0 0 255 1 2 0 2 2 25 15 15 11 3 1 1
1 1 255 1 0 0 0 3 8 11 8 2 2 2 2 0
255 0 2 1 1 1 1 0 2 1 2 1 0 1 1 255
1 1 1 1 1 1 0 1 3 2 2 2 3 2 255 1
1 1 0 1 0 1 0 1 1 1 0 0 255 2 0 1
0 1 1 2 1 2 2 2 1 1 1 255 2 0 0 1
1 2 2 2 2 2 2 1 1 1 255 1 0 0 0 0
1 1 1 1 1 1 1 1 255 1 0 0 0 1 1 1
3 1 0 0 0 2 0 255 0 1 1 1 1 1 2 1
1 0 0 0 0 255 0 1 1 1 1 1 1 1 1 0
0 0 0 0 255 0 0 1 1 2 2 1 1 2 2 2
2 2 255 1 1 2 1 0 0 0 1 0 0 0 1 2
3 2 255 1 1 1 1 0 1 1 1 1 2 2 1 255
1 1 1 1 0 1 1 3 3 3 1 1 1 1 255 0
1 1 2 3 2 2 0 0 2 3 3 2 0 255 0 0
1 1 1 1 2 2 2 2 1 1 1 1 1 1 1 1
1 2 1 1 1 1 2 2 2 1 1 1 1 1 1 2
2 2 255 2 2 2 1 0 0 0 1 0 0 0 0 1
255 1 2 2 2 3 4 18 20 26 19 15 4 3 2 255
1 1 1 2 3 6 6 9 6 5 2 2 1 255 1 1
1 1 5 6 9 9 6 5 5 3 1 0 0 255 0 0
1 2 3 27 50 50 53 43 6 2 1 255 1 1 0 1
1 1 1 0 0 0 1 1 0 255 1 1 1 1 1 2
2 2 4 4 2 1 1 1 255 0 0 0 0 0 0 2
0 0 0 0 0 1 1 255 1 1 0 0 0 0 0 1
2 1 1 1 1 1 255 1 1 1 2 3 5 8 12 17
12 2 2 1 1 255 1 0 1 2 12 15 13 10 5 3
1 1 255 2 2 2 2 1 2 1 2 1 1 1 1 1
1 255 0 0 2 6 9 33 38 38 25 11 2 2 1 0
255 1 1 1 3 6 8 11 11 11 2 2 2 2 255 0
0 0 1 1 1 1 2 3 3 2 1 1 1 255 1 1
0 2 2 9 10 11 10 3 2 2 2 2 255 1 1 1
0 1 0 1 0 1 2 2 0 0 255 1 0 1 0 1
2 5 5 5 2 2 2 1 2 255 2 0 0 1 2 3
5 6 9 2 2 1 2 1 255 2 1 0 0 0 1 1
1 1 1 0 0 1 255 1 0 0 0 1 2 4 4 3
1 0 0 1 0 255 0 1 0 1 2 6 13 13 4 1
0 0 0 255 0 1 1 1 1 1 4 5 2 2 1 1
1 1 255 1 0 0 1 4 2 2 2 6 5 2 2 1
255 0 1 1 1 0 0 1 2 2 0 0 1 1 3 1
255 1 1 1 3 2 9 13 13 10 3 2 1 255 0 1
1 2 1 2 2 3 3 4 2 1 1 1 255 0 0 1
1 1 1 1 0 0 1 1 2 2 1 255 0 0 1 1
1 2 2 2 3 3 2 1 1 1 1 1 1 0 1 1
1 1 1 2 2 2 0 0 2 2 1 1 1 1 1 1
255 2 2 2 2 1 0 0 4 1 0 0 0 1 255 1
1 2 2 3 18 20 27 29 32 23 10 3 2 255 2 1
2 3 6 9 9 9 9 9 5 2 2 255 1 1 1 1
6 8 8 6 6 6 5 3 2 1 0 255 0 1 1 3
5 32 65 65 58 46 13 2 1 255 1 1 0 0 0 1
1 1 0 0 0 0 0 255 1 0 1 1 3 3 4 6
6 6 3 2 0 0 255 2 2 0 0 0 0 1 0 0
0 0 1 1 1 255 1 0 0 0 0 1 0 1 2 2
1 1 1 0 255 1 1 1 2 8 12 12 17 17 11 4
2 1 1 255 1 0 1 2 5 13 13 10 10 5 2 2
255 2 2 2 2 2 3 3 2 2 2 1 1 1 1 255
1 1 3 6 16 25 32 32 27 15 4 2 2 2 255 1
1 3 6 10 8 10 10 10 6 2 2 2 255 1 1 1
1 1 2 2 6 10 6 3 2 1 1 255 1 1 1 2
11 13 13 17 17 11 2 1 0 1 255 1 0 1 1 1
1 2 2 2 2 2 0 0 255 1 1 0 1 2 6 8
6 6 4 2 2 2 1 255 0 0 1 2 3 10 8 9
10 9 3 2 2 2 255 1 1 0 0 2 4 4 4 3
1 0 0 0 255 1 1 0 0 2 5 6 6 5 1 0
0 1 0 255 0 1 1 2 13 43 43 43 24 4 2 1
1 255 1 1 1 1 2 4 9 9 5 2 2 2 1 1
255 1 1 0 0 8 4 2 2 6 5 2 1 1 255 1
1 0 0 0 1 3 3 5 2 1 2 1 1 1 255 1
1 1 5 40 40 47 47 38 10 3 1 255 0 1 0 1
2 4 4 8 4 4 3 1 1 1 255 0 0 0 0 0
1 1 1 0 1 1 1 1 1 255 1 1 1 1 5 5
5 6 3 3 1 1 1 1 1 1 1 0 1 1 1 1
1 2 2 0 0 0 2 0 1 1 1 0 0 1 255 1
2 1 2 1 0 0 4 4 1 5 3 2 255 0 1 1
1 4 18 31 41 41 41 23 15 1 1 255 1 1 2 4
6 9 8 9 9 10 9 2 2 255 1 1 1 3 6 6
6 6 6 6 6 5 2 1 0 255 0 1 1 2 4 50
65 68 68 55 25 8 1 255 1 1 0 0 0 1 1 1
0 0 0 0 1 255 1 1 1 2 3 3 4 6 5 6
2 2 1 0 255 2 2 0 0 0 0 0 0 0 0 1
1 2 2 255 1 1 1 2 2 2 1 1 1 2 8 2
1 1 255 1 1 2 5 12 16 16 12 19 8 3 2 1
1 255 1 1 1 2 18 13 17 13 13 8 5 3 255 3
2 2 2 2 2 4 4 4 8 2 1 1 1 255 1 1
3 16 17 40 16 25 25 25 4 2 1 1 255 2 1 3
6 8 6 3 5 6 5 2 1 2 255 1 1 1 1 1
1 2 10 10 8 3 2 1 1 255 1 0 0 9 13 13
13 41 26 17 4 1 0 0 255 0 0 0 1 5 5 4
3 3 3 2 0 0 255 1 1 0 1 4 6 6 6 6
4 2 1 1 1 255 1 1 2 3 12 16 27 16 16 10
8 2 2 2 255 1 1 1 1 2 4 4 4 3 1 0
0 0 255 2 1 0 0 5 9 8 8 8 3 2 0 1
0 255 0 1 2 13 31 41 48 52 45 17 3 2 1 255
1 0 1 1 2 8 10 13 10 3 2 2 1 1 255 1
1 1 2 5 5 1 1 1 1 1 0 1 255 1 0 0
1 1 1 3 15 15 5 3 2 2 1 0 255 1 2 2
10 65 67 78 71 53 23 3 1 255 1 1 0 1 2 5
8 8 8 10 4 2 1 1 255 0 0 0 1 1 1 1
1 1 1 1 1 1 1 255 1 1 1 2 5 11 8 8
8 5 1 1 1 1 1 1 0 0 2 1 1 1 0 0
0 0 0 0 0 0 0 0 0 0 0 1 255 2 2 2
2 0 0 0 4 2 2 2 3 1 255 0 0 0 2 8
18 31 39 48 48 41 16 1 1 255 1 1 3 4 6 11
9 9 9 9 6 2 2 255 1 1 1 3 4 6 6 6
6 6 8 8 2 0 0 255 0 1 1 2 3 10 68 88
81 46 29 8 1 255 1 1 1 1 0 1 1 0 0 0
0 1 1 255 1 1 1 2 3 4 4 5 6 6 2 2
1 0 255 1 1 0 0 0 0 1 0 0 0 1 1 2
2 255 1 1 2 6 6 9 2 2 2 8 16 1 1 1
255 2 2 2 6 16 16 16 8 8 5 2 1 1 1 255
1 1 2 2 5 10 17 13 18 8 4 2 255 3 1 2
1 2 3 4 12 15 15 4 2 1 1 255 1 1 3 16
16 15 13 10 16 15 5 3 0 1 255 1 0 3 5 8
8 3 3 3 2 2 1 2 255 1 1 1 2 2 2 2
6 8 6 2 1 1 0 255 1 0 0 11 19 19 12 11
13 13 5 1 0 0 255 0 1 1 3 5 6 6 5 4
3 3 0 0 255 2 2 0 1 3 5 5 8 4 3 2
1 1 0 255 0 0 1 3 12 27 30 16 10 10 4 3
2 2 255 1 1 1 1 2 4 4 3 2 1 1 1 1
255 2 1 1 2 5 12 13 12 8 4 2 0 0 0 255
0 0 2 10 31 41 55 60 52 38 3 2 1 255 2 0
0 1 2 4 9 13 6 2 2 1 0 0 255 1 1 1
2 3 5 1 0 1 0 0 0 0 255 2 1 0 0 1
1 3 12 12 3 2 2 1 1 1 255 1 2 2 2 40
65 67 53 23 6 3 1 255 1 1 1 1 2 4 6 8
8 8 5 2 1 0 255 1 2 2 2 2 2 3 6 3
1 1 1 0 1 255 1 1 1 1 5 9 9 9 9 5
1 0 0 0 1 2 0 0 2 2 1 1 1 1 1 1
1 1 0 0 0 1 2 1 1 1 255 1 2 2 2 2
4 4 4 2 4 5 1 1 255 0 1 1 1 1 17 39
62 62 62 39 16 1 1 255 1 1 2 3 8 11 9 11
10 9 4 2 2 255 1 1 1 3 4 4 5 6 6 8
9 8 1 0 0 255 0 1 1 1 2 10 66 81 68 40
25 3 1 255 1 0 0 0 0 0 1 1 0 0 0 1
1 255 1 1 1 1 2 4 5 5 5 4 2 2 2 1
255 1 1 0 0 1 1 1 0 0 0 1 1 2 2 255
1 1 2 2 1 2 0 0 0 2 2 1 1 1 255 2
2 2 3 9 9 10 8 8 3 2 1 1 1 255 1 1
2 2 4 9 13 13 17 5 2 2 255 2 1 1 0 0
1 1 5 8 8 3 2 2 1 255 0 0 1 5 13 13
13 15 15 6 3 2 0 1 255 0 0 1 4 5 6 4
3 3 2 1 1 2 255 1 1 0 1 2 2 2 1 1
1 1 0 0 0 255 2 2 1 4 20 20 16 16 11 5
1 1 0 0 255 0 1 1 3 4 6 9 8 4 3 2
1 2 255 2 1 1 1 1 4 4 5 4 2 1 1 1
2 255 1 1 1 2 10 22 27 22 10 9 4 2 1 0
255 0 1 1 1 1 2 3 2 2 2 1 1 1 255 1
1 2 2 4 11 13 9 6 4 3 2 1 0 255 0 1
2 4 18 18 31 52 38 5 2 1 1 255 1 1 1 2
2 3 4 4 4 2 2 1 0 0 255 1 1 1 2 3
5 1 1 1 0 0 0 0 255 2 1 0 1 1 1 1
2 3 2 1 0 0 1 1 255 1 0 0 1 3 4 3
3 2 3 1 0 255 0 1 2 1 1 2 4 5 6 8
8 2 1 0 255 0 1 2 2 2 2 5 11 11 1 1
0 0 0 255 1 1 1 1 3 5 18 18 9 2 0 0
0 1 1 1 0 0 2 2 2 2 1 1 1 1 1 2
4 4 0 0 0 2 2 2 255 2 1 1 1 2 8 5
4 2 2 2 1 1 255 2 1 1 1 1 2 17 39 48
48 12 3 1 0 255 1 1 1 1 3 9 9 9 8 3
2 1 1 255 1 1 1 1 3 4 6 8 8 8 9 6
1 0 0 255 0 1 1 1 1 10 44 66 40 20 3 2
1 255 0 0 0 1 1 1 0 1 0 0 0 0 0 255
0 1 1 1 2 4 5 4 4 4 2 2 1 0 255 1
1 1 1 1 1 1 0 0 0 0 0 0 0 255 1 1
1 1 1 2 1 1 2 1 1 1 1 1 255 2 2 2
2 3 4 10 8 4 1 1 1 0 0 255 1 1 1 2
3 3 9 11 11 2 2 2 255 1 1 1 0 0 1 1
2 2 2 2 2 2 2 255 0 0 1 2 5 5 6 6
6 5 2 2 1 1 255 1 0 1 2 4 4 5 5 2
1 1 1 0 255 1 1 1 1 1 1 1 0 1 1 1
0 1 2 255 2 2 1 1 2 20 20 12 11 1 1 1
1 1 255 1 1 1 0 1 4 9 6 4 2 2 1 2
255 2 2 1 0 1 1 4 4 3 1 1 1 1 1 255
0 0 1 2 4 10 10 10 10 4 3 0 0 0 255 1
1 1 1 2 2 3 2 2 2 1 1 1 255 1 1 2
2 2 4 6 4 4 4 3 2 1 1 255 1 1 1 2
4 10 18 25 25 2 1 1 1 255 1 1 1 1 1 3
3 4 2 2 1 1 1 2 255 1 1 1 1 2 1 1
1 1 1 1 1 1 255 1 1 1 1 1 1 1 1 2
1 0 0 0 1 1 255 1 0 0 0 1 3 2 2 1
1 0 0 255 0 0 1 1 1 2 4 4 4 4 2 2
1 1 255 1 2 2 1 1 1 4 4 3 1 1 0 1
1 255 0 0 0 0 2 3 4 4 1 0 0 0 0 1
0 1 1 1 2 2 2 0 0 0 1 2 2 2 3 2
1 0 1 1 2 2 255 2 1 1 1 1 8 8 5 2
1 1 1 1 255 2 1 1 1 1 1 5 12 12 4 3
1 0 0 255 0 1 1 1 1 4 8 8 4 2 1 1
1 255 1 1 1 1 1 3 8 8 8 6 6 3 2 1
0 255 0 1 1 1 0 1 1 10 11 3 2 1 0 255
0 0 0 1 1 1 1 1 1 1 0 0 0 255 2 1
1 1 1 1 1 2 2 2 2 0 0 0 255 1 1 1
1 1 1 0 0 0 0 0 0 0 1 255 1 0 0 0
0 1 1 1 1 1 1 1 1 2 255 1 0 1 1 2
2 4 1 1 1 1 0 0 0 255 1 1 0 0 1 2
2 2 1 2 2 2 255 1 1 1 0 0 0 1 1 2
1 1 1 2 2 255 1 1 1 1 2 2 2 2 2 2
1 1 1 1 255 1 1 1 1 2 3 5 5 2 2 2
2 1 255 1 1 1 1 1 1 0 0 1 2 2 0 0
1 255 1 1 1 1 1 2 12 12 3 1 1 1 2 2
255 1 1 0 0 0 1 2 1 1 1 1 1 1 255 1
1 1 1 1 1 2 3 3 0 0 1 1 2 255 1 1
1 2 2 4 5 5 5 2 1 1 1 0 255 0 1 1
1 2 2 2 1 1 1 1 1 1 255 1 2 2 2 1
2 2 2 1 1 2 1 1 1 255 1 1 1 1 2 3
3 3 2 1 0 0 0 255 1 1 1 1 1 2 1 1
0 2 1 2 2 2 255 1 1 1 1 1 1 1 1 1
1 1 1 1 255 1 1 1 1 1 1 1 1 1 1 1
0 1 1 1 255 1 0 0 0 1 3 2 0 0 0 0
0 255 0 0 0 1 1 2 2 2 2 2 2 0 0 1
255 1 1 1 1 1 1 3 2 2 1 1 1 1 1 255
0 0 0 1 1 3 3 2 0 0 0 1 1 1 1 1
1 0 3 1 1 1 3 0 0 1 2 2 2 2 0 0
0 1 1 2 255 2 2 1 1 1 1 4 2 1 0 0
0 1 255 1 1 1 1 2 0 1 2 3 3 3 0 0
0 255 0 0 1 1 1 1 3 2 2 2 1 1 1 255
0 0 1 1 1 2 4 4 3 3 3 2 2 2 1 255
0 1 1 1 0 0 0 1 1 2 2 2 0 255 0 0
1 1 1 1 0 0 0 0 0 0 1 255 2 1 1 1
1 1 1 1 2 2 1 0 0 0 255 1 1 1 1 1
1 0 1 2 1 0 0 0 1 255 1 1 0 0 0 1
2 2 1 1 1 1 1 1 255 1 1 1 1 1 1 1
1 1 1 0 0 0 0 255 1 1 0 0 1 1 1 1
0 1 2 1 255 1 1 1 1 1 1 2 1 2 0 1
1 1 1 255 1 1 1 1 1 2 2 2 1 1 1 0
1 1 255 1 1 1 1 2 2 2 1 1 1 3 2 2
255 1 1 1 1 1 0 0 0 1 2 2 2 1 1 255
1 1 1 0 1 2 2 2 1 1 1 2 1 1 255 1
1 0 0 0 1 1 1 1 1 1 1 0 255 1 1 0
1 0 0 0 2 2 1 0 0 1 1 255 1 1 1 2
2 2 3 2 1 1 1 1 1 0 255 0 1 2 1 1
1 1 1 2 1 1 2 2 255 0 1 2 2 1 1 1
0 1 1 2 1 1 0 255 1 1 1 1 1 2 2 1
1 1 1 0 0 255 1 1 1 1 1 0 0 0 0 0
1 1 1 1 255 1 1 1 0 0 0 1 1 1 1 1
1 1 255 1 2 2 1 1 1 1 1 1 0 1 1 1
1 1 255 1 1 1 1 1 1 2 0 0 0 1 1 255
1 0 1 1 1 2 1 1 1 1 0 0 1 1 255 1
1 1 1 1 1 2 1 1 1 1 1 1 1 255 0 0
0 1 1 1 2 0 0 0 0 1 1 1 1 1 1 1
1 1 2 2 3 1 1 1 1 1 1 1 0 0 0 1
1 1 255 2 2 1 0 0 0 1 1 0 0 0 0 0
255 1 0 0 1 0 0 1 1 2 2 1 0 0 0 255
0 0 1 1 1 1 1 1 2 2 1 1 1 255 0 0
1 1 1 1 3 3 2 2 2 2 1 2 1 255 1 0
1 2 0 0 0 0 0 0 0 0 0 255 0 0 1 1
1 1 0 0 0 1 0 1 1 255 2 1 2 1 2 1
1 1 0 0 1 1 0 0 255 1 1 1 1 0 0 1
2 2 2 0 0 1 1 255 2 1 0 0 1 1 2 2
1 1 1 1 1 0 255 0 1 1 0 0 1 1 1 0
1 1 1 1 1 255 1 0 0 0 0 0 1 1 1 1
2 1 255 0 1 1 1 1 1 1 1 1 1 1 1 1
1 255 1 0 0 1 1 1 2 1 1 1 0 0 1 1
255 1 1 1 1 1 2 1 1 1 1 0 0 1 255 1
1 1 1 1 0 0 0 0 1 1 1 1 1 255 1 1
1 1 1 1 1 1 1 1 1 1 1 0 255 1 2 2
1 1 1 1 1 1 1 1 1 1 255 1 1 0 1 0
1 1 2 1 1 1 0 0 1 255 1 1 0 1 1 1
1 1 1 1 1 1 1 0 255 0 1 1 1 1 0 1
1 1 1 1 2 2 255 0 1 2 2 1 0 0 0 1
1 1 1 0 0 255 1 1 1 1 1 1 1 1 1 1
1 0 0 255 1 1 1 1 1 1 1 1 1 1 1 1
1 1 255 1 1 1 1 0 0 1 1 1 1 1 1 1
255 2 2 2 1 1 1 1 1 1 0 1 1 1 1 0
255 0 1 1 1 1 1 1 0 0 0 1 0 255 1 1
1 1 1 1 1 1 1 0 0 0 2 1 255 1 1 1
1 1 1 1 1 1 0 1 1 2 2 255 0 0 0 1
1 1 2 2 1 1 1 1 1 1 1 2 2 2 255 255
255 255 255 255 255 255 255 255 255 255 255 255 255 255 255 255
255 255 255 255 255 255 255 255 255 255 255 255 255 255 255 255
255 255 255 255 255 255 255 255 255 255 255 255 255 255 255 255
255 255 255 255 255 255 255 255 255 255 255 255 255 255 255 255
255 255 255 255 255 255 255 255 255 255 255 255 255 255 255 255
255 255 255 255 255 255 255 255 255 255 255 255 255 255 255 255
255 255 255 255 255 255 255 255 255 255 255 255 255 255 255 255
255 255 255 255 255 255 255 255 255 255 255 255 255 255 255 255
255 255 255 255 255 255 255 255 255 255 255 255 255 255 255 255
255 255 255 255 255 255 255 255 255 255 255 255 255 255 255 255
255 255 255 255 255 255 255 255 255 255 255 255 255 255 255 255
255 255 255 255 255 255 255 255 255 255 255 255 255 255 255 255
255 255 255 255 255 255 255 255 255 255 255 255 255 255 255 255
255 255 255 255 255 255 255 255 255 255 255 255 255 255 255 255
255 255 255 255 255 255 255 255 255 255 255 255 255 255 255 255
255 255 255 255 255 255 255 255 255 255 255 255 255 255 255 255
255 255 255 255 255 255 255 255 255 255 255 255 255 255 255 255
255 255 255 255 255 255 255 255 255 255 255 255 255 255 255 255
255 255 255 255 255 255 255 255 255 255 255 255 255 255 255 255
255 255 255 255 255 255 255 255 255 255 255 255 255 255 255 255
255 255 255 255 255 255 255 255 255 255 255 255 255 255 255 255
255 255 255 255 255 255 255 255 255 255 255 255 255 255 255 255
255 255 255 255 255 255 255 255 255 255 255 255 255 255 255 255
255 255 255 255 255 255 255 255 255 255 255 255 255 255 255 255
255 255 255 255 255 255 255 255 255 255 255 255 255 255 255 255
255 255 255 255 255 255 255 255 255 255 255 255 255 255 255 255
255 255 255 255 255 255 255 255 255 255 255 255 255 255 255 255
255 255 255 255 255 255 255 255 255 255 255 255 1 2 2 2
2 1 1 1 0 1 1 1 1 1 1 1 1 1 255 1
1 0 0 0 0 1 1 2 0 0 0 0 255 0 0 0
1 1 0 0 1 1 1 1 1 2 1 255 1 1 1 1
0 1 1 1 2 2 2 2 1 255 0 1 1 1 1 1
2 0 1 0 1 1 0 1 1 255 1 0 1 0 1 0
1 0 0 0 0 0 0 255 1 1 2 1 1 1 2 2
1 1 1 1 0 255 1 1 1 1 2 2 1 1 1 1
2 2 2 0 255 1 1 1 1 1 0 1 1 1 1 1
1 1 0 255 1 1 1 1 1 1 2 1 0 0 0 0
0 0 255 1 1 1 1 1 0 0 0 1 2 2 1 1
2 255 0 0 0 1 0 0 0 1 1 1 1 0 255 1
1 1 1 1 2 1 1 1 1 0 0 2 2 255 1 0
0 1 1 1 1 1 1 0 0 1 1 1 255 1 0 1
1 1 1 1 0 1 1 1 1 1 255 1 1 1 1 1
0 0 2 2 1 0 0 1 1 255 1 0 0 0 1 1
1 1 1 0 0 0 0 1 255 2 2 2 1 2 1 1
1 2 2 2 1 1 255 1 1 1 1 0 0 0 0 1
1 1 1 0 0 255 0 0 0 0 0 2 2 1 1 1
1 2 2 1 255 1 0 1 1 1 0 1 1 1 0 0
1 0 255 0 0 0 0 0 0 0 0 1 1 1 1 1
1 255 1 1 1 1 0 1 1 1 1 1 1 0 0 255
0 1 0 0 0 0 0 1 1 1 1 1 1 0 255 1
1 1 1 1 1 0 1 0 0 1 1 1 255 1 1 1
0 0 0 0 0 1 0 0 0 0 0 0 255 0 0 0
0 1 1 1 1 1 1 0 0 255 1 2 1 1 1 1
1 2 1 0 0 0 0 1 255 1 1 1 0 1 1 1
1 1 1 1 1 1 0 255 0 0 0 0 0 0 0 1
1 1 1 1 1 1 0 1 1 2 1 1 1 0 1 1
1 0 0 1 1 1 1 1 1 1 1 1 255 0 1 0
1 1 1 1 1 1 1 1 0 0 255 0 1 1 1 1
0 0 0 1 1 1 2 2 1 255 1 2 2 2 0 1
1 1 0 0 1 2 1 255 0 0 1 1 1 0 2 0
1 0 0 1 0 1 0 255 0 0 1 0 1 1 1 1
0 0 0 0 0 255 1 2 2 2 1 2 2 2 1 1
1 1 1 255 0 1 1 1 1 1 1 1 1 1 1 2
2 1 255 1 1 2 1 1 0 1 1 1 1 1 1 1
0 255 1 1 1 0 1 1 2 1 0 0 0 0 0 1
255 1 1 1 1 1 0 1 1 1 1 0 1 1 1 255
0 0 1 1 1 0 0 1 1 1 0 0 255 1 1 1
0 0 1 1 1 1 1 0 0 2 2 255 1 1 1 1
1 0 0 1 1 0 1 0 1 1 255 1 0 1 1 1
1 1 1 1 1 1 1 1 255 1 1 1 1 1 0 1
1 2 1 1 0 1 1 255 0 0 0 0 0 1 1 1
1 1 0 0 0 1 255 1 1 1 1 1 1 1 0 0
1 2 2 1 255 1 2 1 1 0 0 0 0 1 1 1
1 0 0 255 0 0 0 2 2 2 2 2 1 1 1 2
2 1 255 1 0 1 1 1 1 1 1 1 0 0 0 1
255 0 1 1 0 0 0 0 1 1 1 0 0 1 1 255
1 1 1 0 0 0 0 0 0 0 0 0 0 255 1 1
0 0 0 1 1 1 0 0 1 1 1 1 255 1 1 1
1 1 1 2 2 1 0 0 0 1 255 1 0 1 0 0
0 0 0 1 1 1 0 0 0 0 255 0 0 0 0 1
2 1 2 1 1 1 1 255 1 2 0 1 1 1 1 3
2 1 1 1 1 1 255 0 2 2 1 1 1 1 0 0
1 1 1 0 0 255 0 1 1 1 1 0 0 0 1 1
0 1 1 1 1 0 1 1 1 1 1 1 0 1 1 1
1 1 2 2 1 1 1 1 1 1 255 0 2 0 1 1
1 1 1 1 0 0 0 0 255 0 1 1 1 1 0 0
1 1 1 2 2 1 1 255 1 1 1 2 1 1 1 1
1 1 1 1 1 255 0 0 0 1 1 0 0 0 1 0
1 1 1 0 0 255 0 0 0 0 0 1 1 1 1 0
0 1 1 255 1 1 2 2 2 2 1 1 1 0 1 1
0 255 0 0 1 0 1 2 2 1 1 1 1 1 0 1
255 2 2 2 2 1 0 1 1 1 0 1 1 1 1 255
1 1 0 0 0 1 2 1 1 0 0 1 1 1 255 1
1 1 1 1 2 2 2 2 2 1 1 1 1 255 1 1
1 1 1 0 0 0 1 1 2 1 255 1 1 0 0 0
1 1 2 1 1 1 1 2 1 255 1 1 1 1 1 0
0 1 1 0 1 0 1 0 255 1 0 0 0 1 1 1
1 1 1 1 1 1 255 1 1 1 0 1 0 1 1 2
2 2 2 2 1 255 0 0 0 0 0 1 2 2 2 3
2 0 0 0 255 1 1 1 1 1 1 1 1 1 1 2
2 1 255 1 2 2 2 2 1 2 1 0 0 1 1 0
0 255 1 1 1 2 2 2 2 2 1 1 1 2 2 1
255 1 1 2 2 2 2 2 2 2 1 0 0 0 255 1
1 1 1 1 1 1 1 2 2 2 0 1 1 255 1 1
1 1 0 1 2 2 0 1 0 0 0 255 1 1 1 1
1 1 2 2 1 1 1 1 0 0 255 1 1 1 1 2
2 2 2 2 0 0 0 1 255 1 0 1 1 1 1 1
1 1 1 1 1 1 1 1 255 0 0 0 0 1 2 2
3 2 2 1 1 255 2 2 1 1 1 1 3 6 6 4
2 1 1 1 255 0 1 2 1 1 1 0 0 0 0 1
1 1 0 255 1 0 0 0 1 1 1 1 1 1 1 1
1 1 1 1 1 2 1 1 1 1 1 1 1 1 1 2
2 2 2 1 1 1 1 1 255 1 2 2 1 1 1 1
1 1 1 0 2 1 255 0 1 1 1 1 0 1 1 1
1 1 1 1 1 255 0 0 1 1 1 0 0 0 0 0
0 1 1 255 0 0 1 1 0 0 0 2 3 1 1 1
1 2 0 255 0 0 0 0 1 1 1 1 1 1 1 1
1 255 1 1 2 2 1 1 1 1 1 1 1 1 1 255
0 0 2 2 1 2 2 2 2 1 0 0 0 1 255 1
1 2 1 1 2 2 1 1 1 1 1 1 1 255 1 1
1 0 2 2 2 2 1 1 0 1 1 1 255 1 1 1
1 2 4 4 4 4 2 1 1 2 2 255 1 1 1 1
1 1 1 0 1 1 1 1 255 0 1 0 0 1 2 2
2 2 1 1 1 1 1 255 1 1 1 2 1 1 1 1
2 2 2 0 1 1 255 2 1 1 1 1 1 2 2 1
1 1 0 1 255 1 0 0 0 0 0 1 1 2 4 3
2 1 1 255 0 0 0 1 2 2 2 3 3 3 3 2
2 1 255 1 1 1 1 1 3 3 1 1 1 0 1 1
255 1 1 1 1 3 11 8 4 4 1 1 1 0 0 255
2 1 1 2 1 1 0 0 0 0 0 0 0 1 255 1
1 2 2 3 3 4 3 3 2 1 1 1 255 2 2 1
1 1 1 2 3 3 3 3 0 1 1 255 0 0 1 1
1 1 4 9 2 1 0 0 0 255 1 1 2 1 2 3
4 4 2 2 2 2 1 1 255 1 1 1 2 3 18 18
13 3 2 1 0 0 255 1 0 1 1 1 1 3 3 3
4 1 1 1 1 2 255 1 0 1 3 9 26 33 15 11
5 2 2 255 1 1 1 1 1 8 11 22 29 39 31 2
2 1 255 1 1 1 2 2 1 0 0 0 1 1 1 1
0 255 0 1 1 1 2 3 18 18 4 2 1 2 1 2
2 2 1 2 1 1 1 1 1 1 1 1 1 2 3 2
2 2 1 1 2 2 255 1 2 2 1 1 1 1 1 0
0 0 0 1 255 1 1 1 1 0 0 0 1 1 1 0
1 1 1 255 1 0 0 0 1 1 1 1 1 1 1 1
0 255 0 0 1 1 0 0 0 9 9 3 3 1 1 1
1 255 0 0 0 1 3 2 4 1 1 2 1 1 1 255
1 1 1 2 2 2 2 4 4 4 2 1 0 255 0 0
2 2 2 2 3 3 2 2 0 0 0 1 255 1 1 1
1 2 2 5 8 5 3 1 1 1 1 255 1 1 2 3
3 5 5 5 5 2 0 0 1 1 255 1 1 1 3 3
4 8 8 8 4 2 2 2 2 255 1 1 1 1 1 2
2 1 0 0 1 2 255 1 1 1 1 2 3 4 3 2
2 1 1 0 0 255 1 2 1 1 0 1 1 1 1 2
2 1 1 1 255 1 1 1 1 1 3 3 4 4 2 2
2 2 255 1 0 0 0 1 1 1 2 22 8 4 2 1
1 255 0 1 1 2 2 5 15 36 36 16 4 3 2 0
255 1 1 1 1 3 4 4 3 1 1 1 1 1 255 1
1 1 1 12 12 13 8 5 3 1 1 0 0 255 1 1
1 2 1 0 0 0 1 1 1 2 2 1 255 0 0 2
3 4 6 8 6 5 3 3 1 1 255 1 1 0 0 1
2 5 3 6 3 4 3 3 1 255 0 1 1 1 1 13
13 13 4 2 1 1 0 255 1 1 2 2 3 4 4 5
4 4 2 2 0 1 255 2 1 1 3 16 24 26 26 18
11 3 1 0 255 1 1 1 1 2 3 3 4 4 4 2
1 1 2 2 255 1 1 2 11 16 34 39 39 13 8 4
2 255 2 1 1 1 8 11 16 22 30 31 39 11 2 1
255 1 1 0 1 3 3 1 1 0 1 1 2 1 0 255
0 1 1 1 3 105 157 176 145 3 2 2 1 2 1 2
1 1 2 2 3 3 2 2 2 2 3 5 6 5 8 3
2 2 2 2 255 1 0 0 1 1 0 0 0 1 0 0
0 1 255 0 1 1 1 0 0 0 0 1 1 0 1 1
1 255 1 1 1 1 1 1 1 1 1 1 1 1 0 255
1 1 2 1 1 2 16 23 26 24 22 3 3 2 1 255
0 0 2 3 3 2 5 5 6 3 2 2 1 255 1 1
1 1 1 10 10 11 12 10 4 3 1 255 0 0 2 2
2 2 3 5 3 2 1 0 0 0 255 1 1 1 1 4
8 8 18 6 5 3 1 1 1 255 1 1 2 3 5 8
9 9 10 5 0 0 0 1 255 1 1 3 3 5 5 8
10 10 6 6 2 0 2 255 1 0 0 0 3 8 3 2
0 0 1 1 255 2 2 2 2 4 4 5 4 5 3 1
1 0 0 255 1 1 1 2 1 5 5 2 2 2 2 1
1 1 255 1 1 1 1 3 4 4 8 8 3 2 0 1
255 0 0 0 1 1 2 2 2 11 8 4 1 0 1 255
1 1 2 2 2 13 29 39 40 37 16 3 2 2 255 1
1 1 2 3 8 4 3 3 1 1 0 0 255 1 1 1
1 12 13 19 19 19 5 3 1 1 0 255 1 1 2 2
0 0 0 0 1 1 1 1 1 1 255 0 0 2 3 8
8 8 6 10 5 2 1 1 255 0 0 0 1 2 4 11
5 6 6 6 3 3 3 255 1 2 2 2 8 15 15 17
8 2 1 1 1 255 1 0 1 3 4 8 6 8 6 5
4 2 1 2 255 1 1 1 3 23 30 31 31 41 43 11
1 1 255 1 1 2 2 3 5 5 5 5 5 4 2 1
2 2 255 2 2 9 13 15 22 33 22 11 8 4 2 255
1 1 1 1 8 16 22 46 45 45 45 11 5 2 255 2
1 1 0 1 1 1 1 1 2 1 1 1 0 255 0 0
1 3 101 157 217 237 202 145 3 2 1 1 2 2 1 1
2 2 2 2 2 2 2 2 4 6 9 8 8 8 4 2
2 2 255 1 1 1 1 1 1 1 0 1 0 1 1 1
255 0 0 0 0 0 0 0 1 2 5 10 2 2 1 255
0 0 1 1 2 2 2 2 2 2 2 2 1 255 1 2
1 1 1 15 26 23 26 24 24 8 3 1 1 255 1 1
4 9 20 20 6 11 11 11 2 1 0 255 1 1 1 1
13 15 15 11 11 10 4 2 1 255 1 0 2 1 2 3
5 6 5 3 1 1 0 1 255 1 1 1 6 6 6 6
6 6 5 3 1 1 1 255 1 1 2 3 8 13 13 34
36 11 3 0 0 1 255 1 1 5 5 8 5 18 10 6
5 5 2 0 1 255 1 0 0 0 17 24 10 5 2 1
0 1 255 1 1 1 2 4 5 5 9 6 3 2 1 1
1 255 1 1 1 2 5 9 13 8 6 5 3 2 1 1
255 1 1 1 1 3 4 8 9 8 4 3 0 0 255 0
0 1 1 1 3 5 11 11 11 2 1 0 1 255 1 1
1 2 4 11 15 43 44 31 19 3 2 1 255 2 2 2
3 4 4 0 2 5 2 1 0 0 255 0 1 1 5 12
5 12 19 8 4 3 1 0 1 255 1 1 2 2 0 0
0 0 1 1 3 2 2 1 255 1 1 2 5 8 8 8
6 10 8 2 0 0 255 0 0 0 2 4 5 6 5 11
12 6 3 2 2 255 1 2 2 6 8 11 11 17 15 8
2 1 1 255 1 1 1 2 3 6 6 8 6 5 3 2
1 2 255 2 1 1 4 23 33 41 41 48 47 29 3 1
255 1 1 2 2 3 6 6 5 4 5 3 2 1 2 2
255 2 2 15 19 17 19 19 18 10 8 5 3 255 0 0
0 1 11 17 23 23 30 16 16 6 5 1 255 1 0 0
0 1 1 2 2 1 1 1 1 1 1 255 0 0 0 2
123 166 217 237 229 176 5 2 0 0 2 2 1 1 3 2
2 2 2 2 2 3 4 6 8 6 6 8 8 2 1 1
255 1 1 1 1 1 1 2 2 2 2 1 1 1 255 1
0 0 0 0 0 0 2 5 22 18 10 3 2 255 0 0
0 1 1 2 3 3 3 2 2 2 1 255 1 1 1 1
1 17 25 19 26 24 24 6 3 1 1 255 1 1 4 11
20 3 3 13 23 23 2 0 0 255 2 2 1 2 13 23
23 30 30 10 5 2 1 255 1 0 1 1 2 4 6 6
6 3 2 1 0 0 255 1 1 2 6 6 5 4 5 5
5 3 1 1 1 255 1 1 1 4 8 17 34 34 19 11
10 1 0 0 255 1 1 5 6 6 5 6 5 9 6 5
2 1 1 255 1 0 0 0 8 10 24 24 2 2 1 1
255 1 1 1 2 5 8 5 6 6 6 2 2 2 2 255
2 1 1 3 6 9 16 9 8 6 3 1 1 1 255 1
1 1 1 3 4 9 9 8 3 3 0 0 255 2 1 1
0 0 2 2 10 11 11 2 1 0 1 255 1 1 0 2
2 6 13 27 33 27 16 3 2 2 255 2 2 2 2 5
5 0 1 5 5 2 0 0 255 1 1 2 6 10 5 3
4 5 8 8 1 1 1 255 1 1 2 1 0 0 0 0
0 1 1 1 1 1 255 1 1 1 2 8 9 8 5 6
3 1 0 0 255 0 0 1 2 2 4 6 10 12 12 3
2 2 1 255 1 1 2 8 10 11 17 17 15 8 2 1
1 255 1 1 1 3 4 8 6 9 6 4 2 2 1 1
255 1 1 1 4 24 34 41 34 48 29 10 2 1 255 1
1 2 2 3 12 12 5 4 5 3 2 1 1 1 255 1
2 19 20 19 22 17 16 11 10 8 2 255 1 1 0 2
11 22 43 52 33 22 16 6 5 2 255 1 0 1 1 1
1 2 12 6 1 0 0 1 1 255 0 0 1 3 101 170
209 209 209 173 5 1 0 0 1 1 1 1 2 2 2 2
2 2 2 2 3 9 9 6 6 8 8 1 0 1 255 1
2 2 1 1 2 3 6 9 4 2 1 1 255 1 1 0
1 1 1 1 2 18 33 22 10 4 1 255 0 0 0 1
1 2 3 6 9 6 2 2 2 255 1 1 1 1 4 17
20 19 30 40 30 6 1 1 1 255 2 1 2 5 12 9
9 13 13 13 2 0 0 255 1 1 0 1 10 23 23 15
12 5 3 1 1 255 3 1 2 1 2 3 6 9 9 5
2 2 1 1 255 1 1 1 4 5 5 3 3 4 3 3
1 1 1 255 2 2 1 2 4 13 19 19 19 11 4 2
1 0 255 1 1 1 5 6 18 15 15 8 5 2 1 1
1 255 1 0 1 8 10 12 25 25 8 2 2 1 255 1
1 1 1 8 11 10 9 9 9 2 1 1 1 255 1 1
1 2 4 5 19 6 8 6 3 2 1 1 255 1 1 1
1 2 2 4 8 6 3 3 1 2 255 2 1 0 0 1
1 2 10 11 2 1 0 0 1 255 1 1 0 2 2 4
10 17 17 16 9 3 2 1 255 1 2 1 2 4 5 4
5 8 8 2 0 0 255 2 2 2 2 2 1 1 1 2
4 2 1 1 1 255 1 1 2 1 0 0 0 0 0 0
0 1 1 1 255 1 1 1 2 5 8 9 8 6 2 1
1 1 255 1 0 0 2 2 3 4 8 12 10 3 2 2
0 255 1 1 1 4 10 11 18 17 12 3 1 1 1 255
1 1 1 2 3 6 6 6 4 3 2 1 1 1 255 1
1 2 4 18 33 34 34 48 15 2 2 1 255 1 1 1
2 4 15 15 15 6 6 3 2 1 0 1 255 1 1 5
22 22 23 18 18 18 12 3 2 255 1 0 1 2 4 18
23 23 24 24 16 6 2 1 255 1 0 1 1 1 1 2
9 1 0 0 1 1 1 255 0 0 0 0 3 153 183 180
180 15 2 1 0 0 1 1 1 1 2 2 2 2 2 2
1 1 1 6 9 9 8 8 4 2 0 1 255 1 2 1
0 1 3 4 9 15 6 3 1 0 255 1 1 1 2 1
1 1 1 3 22 13 4 3 1 255 1 1 1 1 1 2
3 6 9 6 2 2 1 255 1 1 1 1 4 16 17 19
30 46 29 3 1 0 0 255 1 1 1 4 5 6 9 9
11 5 1 0 0 255 2 1 0 1 2 12 22 22 31 3
2 1 1 255 3 2 1 1 1 2 4 6 6 4 2 2
1 0 255 1 1 1 2 4 4 4 3 4 3 3 1 1
1 255 2 3 1 2 2 5 15 11 11 4 3 1 0 0
255 1 1 0 2 6 9 6 15 9 8 1 1 1 1 255
1 1 1 3 8 8 5 3 2 2 1 1 255 1 1 1
0 0 11 11 11 11 3 3 1 2 2 255 1 1 2 2
2 2 3 4 6 3 2 1 1 1 255 1 0 1 1 1
2 4 4 2 1 1 1 1 255 1 1 1 1 1 1 1
2 3 2 1 1 1 1 255 1 1 0 0 0 2 3 9
9 9 3 2 1 0 255 1 1 1 1 2 4 4 4 5
3 2 0 0 255 2 2 2 2 1 1 1 2 5 5 1
1 1 0 255 0 1 1 1 0 0 0 0 0 0 0 0
0 1 255 1 0 0 1 3 4 6 3 2 1 1 1 1
255 1 1 0 1 2 2 3 4 5 4 3 2 2 0 255
1 1 1 1 2 10 17 9 3 1 1 1 1 255 1 2
2 2 2 4 4 3 3 2 2 1 0 1 255 0 1 1
2 5 9 29 29 13 1 1 0 1 255 2 0 0 1 2
12 12 13 6 4 2 1 1 0 0 255 2 3 4 13 26
26 26 23 18 8 2 2 255 2 0 1 2 3 10 24 26
26 26 18 4 2 2 255 1 0 1 1 2 2 2 2 0
0 0 0 1 2 255 1 0 0 0 1 2 144 144 15 2
1 1 0 1 1 1 1 1 1 1 1 2 2 2 1 1
1 2 5 9 5 4 2 1 1 1 255 1 1 0 0 0
1 4 8 11 4 1 2 0 255 1 1 0 1 1 1 1
1 2 2 3 2 1 1 255 1 1 1 2 1 1 1 3
4 4 3 2 2 255 1 1 0 1 2 5 17 20 29 29
5 2 1 0 1 255 2 0 1 1 5 8 8 9 5 1
0 0 0 255 2 1 0 0 2 2 12 12 3 3 2 2
2 255 3 2 1 1 1 1 2 4 4 2 1 1 1 1
255 1 1 1 1 3 3 3 2 3 3 1 1 1 1 255
2 2 0 1 2 3 8 9 3 1 1 0 0 0 255 1
1 0 0 3 6 6 13 4 2 1 1 1 2 255 1 0
1 2 4 4 3 2 1 1 0 1 255 1 1 1 1 2
2 3 3 3 1 1 1 2 1 255 0 1 2 2 1 1
1 2 2 2 1 1 1 1 255 0 0 1 1 1 1 1
1 1 1 1 1 1 255 0 0 0 2 2 1 1 1 0
1 1 0 0 0 255 1 1 0 0 0 1 1 1 1 3
1 1 0 0 255 1 1 1 1 2 1 1 1 1 1 1
1 1 255 0 0 0 1 1 1 1 2 2 2 1 0 0
0 255 0 0 0 0 1 1 1 0 0 0 0 0 0 0
255 1 1 0 0 2 3 3 1 1 1 1 1 1 255 1
1 0 1 2 2 2 2 4 3 2 2 1 1 255 1 1
1 1 1 1 1 2 2 1 1 1 1 255 0 1 1 2
2 2 2 2 1 2 2 1 1 1 255 0 1 1 2 2
2 1 1 1 0 0 0 0 255 0 0 0 1 2 2 5
9 5 2 1 1 1 0 0 255 3 3 2 2 11 13 23
23 8 3 2 2 255 1 0 1 1 1 1 10 17 18 18
2 1 2 1 255 1 2 2 2 2 1 1 1 1 1 1
1 0 1 255 1 1 1 0 0 0 1 1 1 0 1 0
1 1 1 1 1 1 1 1 1 1 2 2 1 1 2 2
2 2 3 2 2 1 1 1 255 1 0 0 0 1 1 2
1 1 1 1 1 0 255 0 0 0 1 1 1 0 0 0
1 1 1 1 1 255 1 1 2 2 2 1 1 1 2 2
3 2 1 255 1 1 1 1 2 2 3 4 4 1 1 0
0 0 0 255 0 0 0 1 2 3 2 2 1 1 0 0
0 255 1 1 1 0 0 2 2 3 2 2 2 2 2 255
1 1 1 1 1 1 1 1 2 1 1 0 0 0 255 2
1 1 1 1 2 2 2 3 2 1 1 0 1 255 1 0
0 0 1 2 3 1 1 1 0 0 0 2 255 1 1 0
0 0 3 3 4 1 1 1 1 2 2 255 1 0 1 1
1 1 1 2 1 0 0 0 255 1 1 1 1 2 2 3
2 2 1 0 1 2 1 255 0 2 2 2 1 0 0 1
2 0 0 0 1 1 255 0 0 1 1 1 1 1 1 0
1 1 1 0 255 0 0 2 2 2 1 1 0 0 1 1
1 1 1 255 1 1 0 0 0 0 0 1 1 1 1 1
0 0 255 1 2 1 0 0 0 0 1 1 1 1 1 1
255 0 0 0 1 2 1 1 1 2 1 0 0 0 0 255
0 0 0 0 0 1 1 1 1 1 2 1 0 1 255 1
1 1 1 2 2 1 1 1 1 0 1 0 255 1 1 1
1 2 1 1 1 1 2 2 1 0 0 255 1 1 1 1
1 1 1 1 1 1 1 1 1 255 0 1 1 2 2 2
1 1 1 1 1 1 1 1 255 1 1 1 2 2 2 0
0 0 0 1 0 0 255 0 1 1 0 0 1 1 1 1
1 1 1 0 0 0 255 2 1 1 1 2 2 2 1 1
1 2 2 255 1 1 1 1 1 1 1 1 1 0 0 0
0 0 255 2 2 2 2 2 2 1 0 1 1 0 0 0
0 255 0 1 1 1 1 0 1 0 1 0 0 0 1 1
2 1 1 1 2 1 1 1 1 1 1 2 2 2 1 1
1 2 1 1 1 1 255 0 0 0 1 1 1 1 0 0
0 1 1 0 255 0 0 0 0 0 1 0 0 0 1 1
1 1 1 255 1 0 1 1 1 1 1 2 1 1 1 1
1 255 1 1 1 1 0 0 1 1 1 0 0 0 0 1
0 255 0 0 1 1 1 2 1 0 1 2 0 1 1 255
1 1 0 0 0 0 1 2 2 2 2 2 2 255 1 1
1 1 1 1 1 1 1 0 0 0 0 0 255 2 2 1
1 0 1 2 2 2 1 0 0 0 1 255 1 0 0 0
0 0 0 0 0 0 0 1 1 1 255 1 0 0 0 0
1 2 2 1 1 0 0 2 2 255 0 0 0 1 1 1
1 1 1 0 0 0 255 1 1 1 1 2 2 2 1 1
1 1 1 1 0 255 0 0 0 0 0 0 0 0 1 0
0 1 1 0 255 0 1 1 1 1 1 1 1 0 0 1
1 1 255 0 0 0 0 2 1 1 1 1 1 0 1 1
1 255 1 0 0 0 1 0 1 1 1 1 1 0 0 0
255 1 2 1 1 0 0 0 0 0 1 1 1 1 255 1
0 1 1 1 1 1 1 2 1 0 0 1 1 255 1 2
2 0 2 2 2 1 2 2 2 2 1 1 255 1 1 1
1 2 1 1 1 1 1 1 1 1 255 1 1 2 1 2
1 0 0 0 1 1 1 1 0 255 0 1 1 1 1 1
1 1 1 1 1 1 0 255 0 1 1 2 2 2 1 1
1 1 1 1 2 2 255 1 1 1 1 2 1 1 0 1
0 1 0 0 255 0 1 1 0 0 1 1 1 1 1 0
0 0 2 2 255 1 1 1 1 1 1 1 1 1 0 1
1 255 1 1 1 1 1 1 1 0 0 0 0 0 0 0
255 2 2 2 2 2 1 1 0 0 0 0 1 0 0 255
0 0 1 1 1 1 1 0 0 0 0 0 1 1 2 1
0 0 2 2 1 1 1 1 1 1 2 2 2 2 1 1
1 1 1 1 255 0 1 0 1 1 1 0 0 0 1 1
1 0 255 0 0 0 0 0 0 0 0 0 0 0 1 1
1 255 1 0 0 0 2 2 2 2 1 1 0 0 1 255
1 1 1 1 1 0 1 0 1 0 0 1 0 1 1 255
0 1 1 1 1 1 1 1 2 2 2 1 0 255 0 1
1 1 1 0 1 2 1 0 0 0 1 255 1 1 1 1
1 1 1 1 1 1 0 0 0 0 255 1 2 2 1 0
0 1 2 1 1 0 0 1 0 255 1 0 0 0 0 0
0 0 0 0 1 1 1 1 255 1 1 0 0 0 1 1
1 0 0 0 1 1 1 255 0 0 0 0 1 1 2 2
2 2 1 0 255 1 1 1 1 1 1 1 1 1 1 1
1 0 0 255 2 1 0 0 0 0 0 0 1 1 1 1
1 1 255 1 1 1 1 1 1 1 1 0 0 0 1 1
255 1 1 0 1 1 1 1 1 1 1 0 1 1 1 255
0 0 1 1 1 0 0 1 1 1 1 1 0 0 255 1
1 1 0 0 0 0 0 0 0 0 1 1 255 1 1 1
1 2 2 1 0 1 0 0 0 1 1 255 2 2 2 1
1 2 2 2 1 1 2 2 2 1 255 1 1 1 1 1
1 1 1 1 1 0 0 0 255 2 1 1 1 1 0 0
0 1 1 2 1 2 0 255 0 0 1 1 1 1 1 1
1 1 0 0 0 255 0 1 2 2 3 3 1 0 1 1
1 1 1 1 255 2 2 1 1 2 1 1 0 1 0 1
0 1 255 0 1 1 0 0 0 1 1 1 1 0 0 0
2 2 255 1 1 1 1 1 1 1 1 2 1 0 1 255
2 1 2 2 2 1 1 1 1 1 0 0 0 0 255 0
2 1 2 1 1 1 0 0 0 0 0 1 0 255 0 1
1 1 1 1 1 0 0 1 1 1 0 1 2 1 1 1
2 1 1 1 1 1 2 2 1 2 2 2 1 1 0 2
2 1 255 0 0 0 1 1 1 0 0 0 1 1 1 0
255 0 0 0 0 0 1 1 1 0 1 0 1 1 1 255
0 0 0 0 2 2 1 1 1 1 0 0 0 255 1 1
1 1 0 0 0 0 0 1 1 2 1 2 1 255 0 1
1 1 1 1 1 1 2 2 2 1 0 255 1 1 1 1
1 1 1 1 0 0 0 0 1 255 1 1 1 1 1 1
0 0 0 1 0 0 0 0 255 1 1 2 2 1 1 1
1 1 1 1 1 1 0 255 1 1 1 1 1 0 0 1
1 0 1 1 1 1 255 1 1 1 1 0 0 0 0 0
0 0 0 0 0 255 0 0 0 1 1 1 1 1 2 2
2 1 255 1 1 1 1 1 0 0 0 1 1 1 1 1
0 255 1 1 1 0 1 1 1 1 1 1 2 2 2 1
255 1 1 1 1 0 0 1 1 0 0 0 0 1 255 1
1 1 0 0 0 1 1 1 1 0 1 1 1 255 0 0
1 1 1 1 1 1 1 1 1 1 0 0 255 1 1 1
1 1 1 1 1 0 0 0 0 1 255 1 1 1 1 1
1 1 0 2 0 0 0 1 1 255 2 2 2 0 0 1
1 1 1 1 1 1 1 1 255 1 1 1 1 1 1 1
1 1 0 0 0 1 255 2 2 2 1 1 1 1 1 1
2 2 1 1 1 255 0 1 1 1 1 1 1 0 0 0
0 0 0 255 1 2 1 2 3 3 1 1 1 1 1 1
1 1 255 1 1 1 1 1 1 1 0 1 1 1 0 1
255 1 1 1 2 0 0 0 1 1 0 0 0 1 1 1
255 1 1 1 1 1 1 1 1 1 1 0 0 255 0 0
2 2 2 2 2 2 2 2 1 0 1 1 255 0 2 1
2 1 1 0 0 0 0 1 0 1 2 255 1 1 2 1
1 1 1 0 0 0 0 0 0 1 2 1 1 1 255 255
255 255 255 255 255 255 255 255 255 255 255 255 255 255 255 255
255 255 255 255 255 255 255 255 255 255 255 255 255 255 255 255
255 255 255 255 255 255 255 255 255 255 255 255 255 255 255 255
255 255 255 255 255 255 255 255 255 255 255 255 255 255 255 255
255 255 255 255 255 255 255 255 255 255 255 255 255 255 255 255
255 255 255 255 255 255 255 255 255 255 255 255 255 255 255 255
255 255 255 255 255 255 255 255 255 255 255 255 255 255 255 255
255 255 255 255 255 255 255 255 255 255 255 255 255 255 255 255
255 255 255 255 255 255 255 255 255 255 255 255 255 255 255 255
255 255 255 255 255 255 255 255 255 255 255 255 255 255 255 255
255 255 255 255 255 255 255 255 255 255 255 255 255 255 255 255
255 255 255 255 255 255 255 255 255 255 255 255 255 255 255 255
255 255 255 255 255 255 255 255 255 255 255 255 255 255 255 255
255 255 255 255 255 255 255 255 255 255 255 255 255 255 255 255
255 255 255 255 255 255 255 255 255 255 255 255 255 255 255 255
255 255 255 255 255 255 255 255 255 255 255 255 255 255 255 255
255 255 255 255 255 255 255 255 255 255 255 255 255 255 255 255
255 255 255 255 255 255 255 255 255 255 255 255 255 255 255 255
255 255 255 255 255 255 255 255 255 255 255 255 255 255 255 255
255 255 255 255 255 255 255 255 255 255 255 255 255 255 255 255
255 255 255 255 255 255 255 255 255 255 255 255 255 255 255 255
255 255 255 255 255 255 255 255 255 255 255 255 255 255 255 255
255 255 255 255 255 255 255 255 255 255 255 255 255 255 255 255
255 255 255 255 255 255 255 255 255 255 255 255 255 255 255 255
255 255 255 255 255 255 255 255 255 255 255 255 255 255 255 255
255 255 255 255 255 255 255 255 255 255 255 255 255 255 255 255
255 255 255 255 255 255 255 255 255 255 255 255 255 255 255 255
255 255 255 255 255 255 255 255 255 255 255 255 3 2 1 1
1 1 2 3 2 2 1 2 1 1 0 1 1 1 255 0
0 0 1 1 1 1 0 1 1 1 1 1 255 0 0 0
1 2 2 1 1 1 1 1 1 2 0 255 0 0 0 0
1 1 1 0 1 0 0 1 1 255 0 0 0 1 1 1
0 0 0 1 1 2 2 2 0 255 0 1 1 0 0 0
0 0 0 0 1 1 1 255 1 1 2 1 1 1 1 1
1 1 0 0 0 255 2 1 0 0 0 1 1 1 2 2
2 1 1 1 255 1 1 0 0 0 0 1 1 1 1 1
1 1 1 255 1 0 1 1 2 2 2 2 1 1 1 2
2 2 255 1 1 1 1 1 0 1 0 0 0 1 1 0
1 255 0 0 0 2 2 1 0 0 1 1 1 2 255 1
0 0 0 0 0 1 0 1 1 1 1 0 0 255 0 1
1 1 1 1 1 1 1 1 1 2 2 1 255 1 1 1
1 1 1 1 1 1 0 0 0 1 255 1 1 1 1 0
1 1 2 2 2 1 1 1 0 255 2 2 2 1 2 1
0 0 1 1 0 1 0 0 255 2 2 2 2 1 1 1
1 1 1 0 0 0 255 1 1 0 0 0 0 1 1 0
0 0 0 1 0 255 0 0 1 0 0 0 0 0 0 1
1 1 0 0 255 1 1 2 1 1 1 2 2 1 1 1
1 1 255 2 2 2 1 1 1 1 2 2 2 1 1 1
1 255 2 2 1 1 1 1 1 0 0 0 2 2 1 255
1 1 1 1 0 0 1 1 1 1 1 0 1 0 255 0
0 0 2 1 1 0 1 1 1 1 1 2 255 2 1 0
0 0 1 1 1 1 1 1 1 1 0 0 255 0 0 0
0 1 1 1 1 1 1 0 0 255 0 1 1 2 1 2
1 1 0 1 0 0 0 0 255 1 1 1 2 1 2 0
0 0 1 1 1 1 3 255 1 1 1 1 0 0 1 0
1 0 1 0 0 0 1 1 1 1 3 2 2 1 1 1
1 1 3 3 2 2 2 2 1 1 1 1 255 1 1 1
1 1 0 2 2 2 1 1 2 1 255 0 0 1 1 1
1 0 0 0 1 2 2 2 1 255 1 0 0 0 1 1
2 1 1 0 0 0 1 255 0 0 0 0 0 1 1 1
1 0 0 1 1 1 1 255 1 1 1 0 0 0 0 0
0 0 0 1 1 255 1 1 2 2 2 2 2 2 2 1
0 1 1 255 1 0 0 0 0 2 4 2 4 3 3 2
1 1 255 2 2 0 0 0 0 1 1 2 2 2 1 1
1 255 1 0 1 2 2 2 2 2 1 1 1 2 2 2
255 1 1 1 1 1 2 2 2 1 1 2 3 1 1 255
0 0 0 0 0 0 0 0 0 1 2 1 255 1 1 1
0 1 0 1 0 1 1 1 1 0 0 255 1 1 1 1
0 0 0 1 0 1 0 2 1 1 255 1 1 2 1 1
2 2 2 1 2 2 2 1 255 1 1 1 1 1 2 2
3 3 3 2 1 1 1 255 2 2 2 1 2 2 2 0
0 0 1 1 1 1 255 2 2 2 2 2 2 2 2 2
1 1 1 1 255 1 1 1 0 1 1 1 2 1 0 0
0 0 0 255 0 1 1 1 1 1 1 0 1 1 1 1
1 0 255 1 2 2 2 8 10 10 5 1 1 1 1 1
255 1 1 1 2 2 2 2 2 2 2 1 1 1 1 255
2 1 1 1 1 1 2 1 1 1 1 1 1 255 1 1
0 0 0 0 1 1 1 1 1 0 0 0 255 0 0 0
2 1 1 1 1 1 2 2 2 2 255 1 0 0 0 1
1 2 2 2 1 1 1 0 0 0 255 1 0 0 0 1
2 3 3 1 1 0 1 255 0 0 1 2 1 2 1 1
0 1 2 0 0 0 255 1 1 1 1 2 3 3 3 1
1 1 1 1 0 255 1 1 1 2 1 1 1 1 3 1
1 0 0 0 1 1 1 1 2 2 2 2 1 1 1 3
3 5 8 75 75 5 3 1 1 0 255 2 0 0 0 1
0 4 4 2 2 2 2 1 255 0 0 1 1 1 1 1
1 1 2 2 0 0 0 255 0 0 0 0 1 1 1 1
1 0 0 0 0 255 1 1 0 0 0 0 1 1 1 0
0 1 1 1 1 255 1 1 1 1 0 0 0 0 0 1
0 2 2 255 1 1 1 2 1 1 2 2 1 0 0 1
0 255 0 0 0 0 2 6 8 9 13 9 4 2 1 1
255 1 1 0 0 0 1 1 2 2 2 1 1 1 2 255
1 0 1 2 2 2 2 3 1 1 1 2 2 1 255 0
1 1 1 1 2 2 2 2 2 1 1 1 1 255 1 1
2 2 0 0 0 2 3 2 1 1 255 1 2 2 1 1
0 2 1 1 1 0 1 0 0 255 0 0 1 0 0 0
0 1 0 1 1 2 0 1 255 1 1 1 1 2 2 2
3 2 2 2 2 1 255 0 0 0 1 1 2 3 4 4
4 3 1 1 1 255 1 0 0 1 2 2 3 3 2 1
1 1 1 1 255 2 2 2 2 2 10 11 11 4 2 2
1 1 255 1 1 1 1 1 2 5 9 4 1 0 0 0
0 255 1 1 1 1 1 2 2 2 2 1 1 1 1 1
255 2 2 2 8 12 11 11 11 6 3 0 1 2 255 2
1 1 2 2 3 4 3 4 3 1 1 1 0 255 1 1
1 1 1 0 0 1 1 1 0 0 0 255 1 1 1 1
0 18 18 1 4 4 2 1 0 0 255 0 0 1 2 2
2 1 2 2 2 1 1 1 255 1 1 0 1 1 3 3
3 2 2 1 0 0 0 1 255 1 1 0 0 0 0 1
1 2 1 1 1 255 0 0 0 1 1 2 2 1 0 0
0 0 0 0 255 1 1 1 1 2 4 4 3 2 1 1
1 1 0 255 1 1 1 2 3 5 5 9 5 3 2 0
0 0 1 1 0 0 3 2 2 2 1 1 1 2 3 33
75 78 78 68 44 1 1 0 255 2 1 1 1 1 1 4
8 8 6 2 2 0 255 0 1 1 1 1 1 2 2 3
3 3 3 2 1 255 1 0 1 1 1 1 1 1 2 1
0 0 0 255 1 0 0 0 0 0 1 1 1 0 0 0
0 1 1 255 1 1 1 1 1 1 0 2 2 2 1 1
1 255 1 1 1 1 1 2 5 6 2 1 1 1 1 255
0 0 0 2 3 8 9 16 16 13 6 4 2 1 255 1
1 1 0 1 9 9 6 5 2 1 1 0 2 255 1 1
2 2 2 3 3 3 2 1 1 2 2 1 255 1 1 1
1 2 3 2 2 2 2 1 1 1 1 255 3 2 2 2
1 2 2 3 3 3 2 1 255 1 2 2 1 1 2 2
2 1 1 0 1 0 1 255 1 1 1 0 0 0 1 0
0 0 0 0 0 1 255 0 0 2 2 2 2 5 5 5
2 0 0 0 255 1 2 2 1 2 3 9 10 10 8 4
2 2 1 255 0 0 0 1 5 9 10 9 4 4 2 1
1 1 255 2 1 1 2 19 40 40 40 16 4 2 2 1
255 1 1 1 1 1 3 9 10 6 4 3 0 0 0 255
0 1 1 1 2 4 3 5 3 2 0 1 1 1 255 2
2 8 19 19 16 10 11 10 6 1 1 1 255 0 0 0
2 5 5 5 5 8 8 2 1 0 0 255 1 1 0 0
0 0 0 1 1 1 0 0 0 255 1 2 1 1 18 31
31 31 19 10 4 1 0 0 255 0 1 1 3 6 8 11
11 11 5 1 0 0 255 0 1 0 2 3 3 2 2 2
2 2 0 0 1 1 255 1 1 1 1 1 2 2 2 3
3 3 1 255 0 0 0 1 2 3 3 1 0 2 2 2
1 0 255 1 1 1 1 3 4 6 5 4 3 3 2 2
1 255 1 1 1 3 11 17 17 17 11 8 3 1 0 0
1 1 0 0 1 1 2 2 2 2 2 3 33 71 78 78
78 68 62 44 1 1 255 1 1 1 1 1 8 10 10 10
8 4 1 0 255 1 1 1 1 2 2 4 5 8 8 3
1 1 1 255 1 1 1 1 0 0 0 0 0 0 0 0
0 255 1 1 1 0 0 0 1 1 2 0 0 0 0 1
1 255 1 1 1 2 2 3 2 3 2 2 0 0 0 255
1 2 1 1 1 9 16 10 6 1 1 1 1 255 1 1
1 3 8 12 18 20 23 16 9 5 1 1 255 1 1 2
2 6 15 15 13 13 5 1 1 1 2 255 1 1 1 2
2 5 5 5 3 3 1 1 1 1 255 1 1 1 1 3
4 3 3 2 2 1 1 1 1 255 1 2 2 3 3 3
4 4 4 4 2 2 255 1 0 0 0 1 2 2 2 2
2 0 0 0 1 255 1 0 1 0 1 2 2 2 0 0
0 0 1 1 255 0 0 1 2 4 5 8 8 6 3 1
0 0 255 2 2 2 2 2 4 9 10 12 10 3 2 2
1 255 0 0 0 2 12 17 19 13 4 4 1 1 1 1
255 1 1 1 13 32 46 46 55 55 52 2 2 2 255 1
1 1 1 2 5 6 10 6 5 5 1 1 1 255 1 1
1 4 6 6 6 6 5 4 3 1 1 1 255 2 2 20
26 26 19 16 20 20 20 6 2 1 255 1 0 0 2 4
5 8 9 10 9 5 2 1 1 255 1 1 0 0 0 0
1 1 1 1 0 1 0 255 0 0 1 3 19 34 32 31
19 10 10 4 1 0 255 1 1 2 5 13 15 16 16 16
16 2 0 0 255 1 1 0 2 3 4 3 3 4 4 3
1 0 0 0 255 1 1 1 1 9 2 1 1 1 2 1
1 255 0 0 0 1 2 6 5 2 0 2 8 3 1 1
255 1 1 1 1 2 4 6 5 5 5 5 3 3 2 255
1 1 1 3 11 17 19 20 17 11 5 1 1 0 1 1
0 0 1 1 1 2 2 2 2 3 60 82 80 55 68 68
80 46 2 1 255 1 1 1 2 3 8 3 8 10 8 6
1 1 255 1 1 1 1 2 4 4 5 8 8 4 2 1
0 255 1 1 1 1 0 0 0 0 0 0 0 0 0 255
0 0 1 0 0 0 1 1 1 0 0 0 1 1 1 255
1 1 0 1 1 1 2 3 2 1 1 0 0 255 1 2
1 1 5 18 58 61 48 6 2 1 1 255 2 2 1 3
8 11 11 12 18 18 18 6 2 1 255 1 1 3 4 29
29 9 9 15 11 3 3 2 2 255 1 2 2 2 4 5
5 5 4 3 2 1 1 0 255 1 2 3 4 4 6 4
3 3 2 1 1 1 1 255 1 2 2 3 3 4 6 6
5 4 2 2 255 1 0 0 0 2 5 8 8 8 5 1
0 0 1 255 1 0 1 0 1 2 2 2 1 0 0 1
1 1 255 1 1 2 2 6 8 8 8 8 5 2 1 2
255 2 2 2 1 2 4 12 12 16 16 10 3 2 1 255
0 0 1 2 12 15 17 12 5 4 2 1 1 1 255 1
1 4 19 38 46 46 60 64 60 15 2 2 255 1 2 1
2 2 5 6 6 6 8 6 4 2 1 255 0 1 2 4
4 6 6 6 6 4 3 1 1 1 255 2 2 18 20 24
19 18 18 13 13 9 1 1 255 1 1 1 2 4 5 6
10 12 9 4 2 1 1 255 1 1 1 1 1 1 1 1
1 1 1 1 1 255 0 0 1 3 17 34 31 31 19 17
13 8 1 0 255 1 1 1 5 6 5 16 11 11 4 2
1 0 255 2 2 2 2 3 4 3 4 4 5 1 1 0
1 0 255 1 1 1 1 9 10 1 1 1 4 1 1 255
0 2 1 2 2 6 5 5 2 2 8 1 1 1 255 2
1 1 1 2 3 6 6 6 5 4 3 2 2 255 1 1
1 4 16 16 19 20 20 9 5 2 1 1 1 1 0 0
1 1 1 2 2 2 2 3 71 86 82 67 67 86 89 46
3 1 255 1 2 2 2 3 8 6 6 8 8 4 1 1
255 1 1 1 1 2 3 4 5 6 6 4 1 0 0 255
1 1 1 1 0 0 0 0 0 0 0 1 1 255 1 1
1 0 1 1 3 2 2 1 0 0 1 1 1 255 0 0
0 1 1 3 3 1 1 1 0 0 0 255 1 2 2 2
5 18 61 66 48 4 3 1 1 255 2 2 2 3 11 16
11 12 13 18 27 6 3 2 255 1 1 3 4 6 22 23
23 23 15 8 3 2 1 255 1 2 0 1 2 4 4 5
5 3 2 2 1 1 255 1 1 3 4 4 5 5 5 2
2 2 1 1 0 255 1 2 2 3 4 6 6 6 4 2
2 2 255 1 0 0 0 1 5 4 2 2 2 1 0 0
1 255 1 1 1 0 1 5 6 10 10 9 1 1 1 1
255 1 1 1 5 6 8 8 8 6 3 3 2 2 255 2
2 2 1 2 3 9 12 18 17 10 4 2 1 255 0 1
1 2 3 15 19 19 9 4 2 2 1 1 255 1 1 1
13 26 44 50 61 60 19 10 3 1 255 1 1 0 1 2
5 5 5 6 5 4 3 2 2 255 1 1 2 4 4 4
4 4 3 3 2 1 1 1 255 1 2 9 18 18 18 17
18 13 13 6 3 1 255 1 1 1 1 4 6 10 10 10
5 3 2 2 2 255 1 1 1 1 1 1 2 2 3 1
1 2 2 255 0 0 1 3 15 15 12 2 5 8 10 4
1 1 255 1 1 1 5 8 5 16 16 16 4 2 2 2
255 2 1 1 1 4 5 5 4 3 3 1 1 1 1 0
255 1 1 1 1 2 1 1 1 4 2 1 1 255 0 0
1 1 1 2 2 2 1 1 1 1 1 1 255 1 2 1
2 2 3 5 5 6 6 4 1 1 1 255 1 1 3 4
9 15 16 15 9 9 3 2 1 1 1 1 1 1 1 1
1 1 2 1 1 1 54 76 78 69 73 73 80 31 3 1
255 1 2 2 2 3 3 3 3 6 4 1 1 0 255 0
1 2 1 2 2 3 5 6 6 4 1 0 0 255 0 0
0 0 0 0 0 0 2 0 0 1 1 255 1 1 1 0
1 2 3 1 1 1 0 0 1 1 1 255 0 0 0 1
1 6 6 2 1 1 1 0 0 255 1 2 2 2 5 9
46 46 22 4 3 1 1 255 1 1 1 2 6 10 6 8
11 13 10 5 2 2 255 1 1 1 3 5 9 23 23 23
13 8 2 0 1 255 2 2 2 1 2 2 4 5 4 2
2 2 1 1 255 1 1 1 4 4 5 2 2 2 2 1
1 1 0 255 1 1 2 2 3 3 5 5 1 1 1 2
255 2 1 0 0 1 5 6 6 3 2 2 0 0 0 255
1 1 0 0 0 2 2 2 9 8 2 1 0 0 255 1
1 2 4 6 6 6 6 3 3 1 2 2 255 1 1 1
1 1 2 3 6 10 10 8 3 2 1 255 1 1 1 2
3 8 9 12 12 12 2 2 1 2 255 2 2 3 4 19
22 36 60 32 11 3 0 0 255 0 1 1 2 2 4 4
5 9 4 2 2 1 1 255 1 1 2 4 4 3 3 3
3 2 2 1 1 1 255 1 2 4 11 17 18 13 13 11
12 3 1 1 255 1 1 1 1 2 6 6 12 5 3 2
2 1 1 255 1 1 1 1 1 1 1 2 3 3 2 2
2 255 1 1 1 1 8 9 9 2 5 13 2 1 1 1
255 1 1 1 4 5 8 19 19 2 2 2 2 2 255 2
1 1 1 4 6 8 4 2 3 1 1 1 1 2 255 1
1 1 1 1 2 1 4 4 2 1 0 255 0 0 1 1
1 1 1 2 5 3 1 1 1 1 255 1 2 1 1 2
4 5 4 5 3 2 1 0 0 255 1 1 1 3 4 13
13 9 6 4 2 2 1 1 1 1 1 1 0 1 1 1
1 1 1 1 2 54 68 69 73 69 32 8 3 1 255 2
2 1 2 2 3 6 6 4 2 1 0 0 255 0 0 1
1 1 1 1 1 2 2 1 0 0 1 255 1 0 0 0
0 0 0 0 3 2 1 1 1 255 1 1 1 0 1 1
1 1 1 1 1 1 1 1 1 255 0 0 0 1 1 6
3 2 1 1 1 0 0 255 2 2 2 2 3 5 9 9
2 2 2 2 1 255 1 1 1 1 2 6 6 13 13 11
6 4 2 0 255 1 1 1 1 3 5 5 13 16 8 2
2 0 0 255 1 2 2 1 1 1 2 2 1 1 1 2
1 1 255 1 0 1 1 2 2 2 2 2 2 1 1 1
1 255 1 1 2 3 3 2 2 1 2 2 2 2 255 2
1 0 0 1 1 1 0 1 1 2 0 0 0 255 1 1
1 1 2 2 5 9 2 2 2 1 1 0 255 1 1 1
1 4 5 3 3 3 2 1 1 1 255 2 2 1 1 1
1 2 2 2 3 3 2 1 2 255 1 1 1 2 2 2
4 8 9 3 2 2 1 2 255 1 1 1 3 4 8 22
22 11 1 1 0 0 255 0 1 1 1 1 2 3 3 3
3 2 1 0 1 255 1 1 1 1 2 2 3 3 3 2
2 1 1 1 255 0 1 2 4 10 13 10 6 6 3 2
2 1 255 0 1 1 1 2 2 3 5 3 2 2 2 2
2 255 1 1 1 1 1 1 1 1 1 2 1 2 2 255
1 1 1 1 4 4 9 5 12 2 2 1 1 1 255 2
1 1 2 4 2 2 1 1 1 1 2 2 255 2 1 1
1 1 4 4 3 2 2 1 1 1 1 1 255 1 1 1
1 1 2 6 5 2 2 1 0 255 0 0 0 1 0 0
0 1 1 3 2 2 1 1 255 2 2 2 2 2 2 4
4 2 2 1 1 1 1 255 1 1 0 2 2 4 4 4
4 2 0 0 1 1 1 1 1 1 0 0 1 1 1 1
1 1 1 2 34 54 68 39 10 4 1 2 255 2 1 1
1 1 2 2 2 2 1 0 0 0 255 2 0 1 0 1
0 0 0 2 2 1 1 1 1 255 0 0 0 0 1 1
1 1 1 1 0 0 0 255 1 1 1 0 0 1 1 1
0 1 1 1 1 1 1 255 1 1 1 1 0 1 0 0
0 0 1 1 1 255 2 2 2 2 3 1 1 1 1 1
1 1 1 255 1 0 0 1 2 2 3 8 8 8 3 2
1 1 255 0 1 0 0 0 1 3 3 3 1 1 2 2
2 255 1 2 2 2 0 0 0 1 1 1 0 1 1 1
255 1 0 1 1 1 1 1 1 1 1 1 1 1 1 255
1 2 2 3 2 2 1 1 1 1 1 1 255 1 0 0
1 1 1 1 1 1 1 2 0 0 0 255 0 0 1 2
2 2 2 0 2 2 1 0 0 1 255 1 1 0 0 0
0 1 0 0 1 1 1 1 255 2 2 1 1 1 1 1
2 2 2 2 1 1 2 255 1 0 0 0 1 2 2 2
3 2 1 1 1 1 255 1 2 2 2 3 3 5 11 2
1 0 0 0 255 1 1 1 2 1 1 1 1 1 1 1
1 0 0 255 2 1 1 0 2 2 2 2 1 1 2 1
1 1 255 1 1 2 3 3 5 5 5 3 2 2 1 1
255 0 0 1 1 2 1 2 3 3 3 2 1 1 1 255
1 2 2 2 1 1 1 1 1 2 1 2 1 255 1 1
1 1 2 2 2 2 2 1 0 1 1 1 255 2 2 2
2 2 1 1 1 1 1 1 2 1 255 1 0 1 1 1
1 1 2 2 1 1 0 0 1 1 255 1 1 1 1 1
2 4 2 1 1 0 0 255 2 1 1 1 1 0 0 1
3 3 2 2 1 1 255 2 2 1 1 1 2 2 2 2
2 2 2 1 1 255 1 1 1 1 1 1 1 2 1 1
0 1 1 1 1 1 1 1 0 1 1 1 1 1 1 1
1 2 2 2 2 2 2 2 1 2 255 2 2 2 2 1
1 0 1 1 1 0 0 0 255 2 1 1 0 0 0 0
0 0 0 0 0 1 2 255 0 0 0 1 1 1 1 1
1 1 2 0 0 255 1 1 1 1 0 1 1 0 0 0
1 1 1 1 1 255 1 1 1 1 1 1 0 0 0 0
1 1 1 255 2 2 1 1 1 1 1 1 0 0 1 1
1 255 1 0 0 0 2 2 2 2 2 2 2 1 1 1
255 0 1 1 1 1 1 1 1 1 1 1 2 2 1 255
0 0 1 1 0 0 0 0 0 1 0 1 1 1 255 0
0 0 1 1 1 0 0 0 1 1 2 2 2 255 2 3
2 3 2 1 1 1 2 2 0 0 255 0 0 1 1 1
1 1 1 0 1 1 0 0 0 255 0 0 2 2 2 1
1 1 1 1 1 1 1 1 255 1 1 0 0 0 0 0
0 0 1 1 1 1 255 2 2 1 1 1 1 0 1 2
2 1 0 1 2 255 0 0 0 1 1 1 1 1 1 0
1 1 1 1 255 0 1 2 2 2 2 2 2 1 1 1
1 1 255 2 2 2 1 1 1 1 1 1 1 1 1 0
1 255 1 0 0 0 0 0 0 1 1 1 1 1 1 0
255 0 1 1 1 1 1 3 2 2 2 2 2 1 255 0
1 2 2 2 2 2 2 2 2 1 1 1 0 255 1 2
2 1 1 1 1 1 1 1 1 1 1 255 1 1 2 2
2 1 1 1 1 1 0 1 1 2 255 2 2 2 2 1
1 1 1 1 1 0 0 1 255 1 1 1 1 1 0 1
1 1 1 1 0 1 1 1 255 1 1 3 2 1 1 2
1 1 0 0 0 255 1 1 1 1 1 1 1 1 1 1
1 1 1 1 255 1 1 1 1 1 1 1 1 1 1 1
2 2 1 255 1 1 1 1 1 1 1 1 1 1 0 1
1 1 1 1 1 1 0 0 1 1 1 1 1 1 2 2
2 2 1 1 0 0 0 0 255 1 2 2 2 1 1 0
0 1 1 1 1 2 255 2 1 1 0 1 0 0 0 0
1 1 1 1 1 255 0 0 0 1 1 1 2 2 1 1
1 0 0 255 1 1 1 1 0 0 0 0 0 0 1 1
1 1 1 255 1 1 1 1 1 1 0 0 0 0 1 0
1 255 1 1 1 0 0 0 1 1 1 0 0 1 1 255
0 0 1 1 2 1 1 1 0 1 1 1 1 1 255 1
1 1 1 1 1 1 1 1 1 1 1 1 1 255 1 0
1 0 0 2 2 1 1 1 1 1 1 1 255 0 0 1
1 1 1 0 0 1 2 2 1 1 2 255 2 1 2 1
1 1 1 2 1 1 1 0 255 1 0 1 1 1 1 1
1 1 0 0 0 0 1 255 1 1 2 2 1 1 1 1
1 1 1 1 0 1 255 1 1 0 0 0 0 0 1 0
1 0 1 1 255 0 1 1 1 1 1 1 1 2 1 1
0 1 0 255 0 0 1 1 1 1 1 0 0 0 0 1
1 1 255 0 0 1 2 1 1 0 1 1 1 1 1 1
255 1 1 1 1 1 1 1 1 1 1 1 1 1 0 255
0 0 0 0 0 0 0 1 1 1 1 1 1 0 255 0
1 1 1 1 1 1 2 2 2 2 1 1 255 1 1 2
2 2 1 1 1 1 0 1 0 1 0 255 0 0 1 0
1 0 1 1 1 1 1 1 1 255 0 1 1 1 1 2
1 1 1 1 1 1 1 1 255 0 2 1 1 1 1 0
1 1 1 0 0 0 255 0 1 1 2 1 0 1 1 1
1 1 0 0 1 1 255 1 1 2 2 2 1 1 1 0
0 1 1 255 1 1 1 1 1 1 1 1 1 1 1 1
2 1 255 1 1 1 1 3 1 1 0 0 0 0 0 1
1 255 1 1 1 1 1 1 1 1 0 0 0 1 1 0
0 0 1 1 0 0 1 1 2 1 1 1 2 2 2 1
1 0 0 0 0 0 255 1 2 2 2 1 1 0 0 1
1 2 2 2 255 1 1 1 1 1 1 0 0 0 0 0
1 1 1 255 0 0 1 1 1 1 2 2 1 1 1 1
0 255 2 1 1 1 0 0 0 1 1 1 1 1 1 1
1 255 1 1 1 1 1 1 1 0 0 1 1 1 1 255
1 1 1 0 0 0 1 1 1 0 1 1 1 255 0 1
1 1 1 1 1 1 0 1 1 1 1 1 255 0 0 0
1 1 1 1 1 1 1 1 1 1 1 255 1 0 1 1
1 2 2 1 1 1 2 1 1 1 255 1 1 1 1 1
1 1 1 1 1 1 1 0 1 255 1 1 1 0 1 1
1 2 1 1 1 1 255 1 1 2 1 1 1 1 1 0
0 0 0 0 1 255 1 1 2 1 1 1 1 1 1 1
0 0 0 0 255 1 1 1 1 0 1 1 1 1 1 0
0 0 255 255 255 255 255 255 255 255 255 255 255 255 255 255
255 255 255 255 255 255 255 255 255 255 255 255 255 255 255 255
255 255 255 255 255 255 255 255 255 255 255 255 255 255 255 255
255 255 255 255 255 255 255 255 255 255 255 255 255 255 255 255
255 255 255 255 255 255 255 255 255 255 255 255 255 255 255 255
255 255 255 255 255 255 255 255 255 255 255 255 255 255 255 255
255 255 255 255 255 255 255 255 255 255 255 255 255 255 255 255
255 255 255 255 255 255 255 255 255 255 255 255 255 255 255 255
255 255 255 255 255 255 255 255 255 255 255 255 255 255 255 255
255 255 255 255 255 255 255 255 255 255 255 255 255 255 255 255
255 255 255 255 255 255 255 255 255 255 255 255 255 255 255 255
255 255 255 255 255 255 255 255 255 255 255 255 255 255 255 255
255 255 255 255 255 255 255 255 255 255 255 255 255 255 255 255
255 255 255 255 255 255 255 255 255 255 255 255 255 255 255 255
255 255 255 255 255 255 255 255 255 255 255 255 255 255 255 255
255 255 255 255 255 255 255 255 255 255 255 255 255 255 255 255
255 255 255 255 255 255 255 255 255 255 255 255 255 255 255 255
255 255 255 255 255 255 255 255 255 255 255 255 255 255 255 255
255 255 255 255 255 255 255 255 255 255 255 255 255 255 255 255
255 255 255 255 255 255 255 255 255 255 255 255 255 255 255 255
255 255 255 255 255 255 255 255 255 255 255 255 255 255 255 255
255 255 255 255 255 255 255 255 255 255 255 255 255 255 255 255
255 255 255 255 255 255 255 255 255 255 255 255 255 255 255 255
255 255 255 255 255 255 255 255 255 255 255 255 255 255 255 255
255 255 255 255 255 255 255 255 255 255 255 255 255 255 255 255
255 255 255 255 255 255 255 255 255 255 255 255 255 255 255 255
255 255 255 255 255 255 255 255 255 255 255 255 255 255 255 255
255 255 255 255 255 255 255 255 255 255 255 255 255 255 255 255
255 1 1 1 1 1 2 2 1 1 1 1 1 1 0 255
0 0 1 1 1 1 0 0 1 1 1 1 1 1 255 1
1 1 1 2 2 2 1 1 1 1 1 0 255 1 1 1
1 0 1 0 0 0 1 1 2 1 1 255 1 1 0 0
0 1 1 1 1 1 1 1 1 1 255 1 1 1 1 1
1 1 1 1 1 0 0 0 255 1 1 1 1 1 0 1
0 1 0 1 1 1 2 255 1 1 1 0 0 1 1 1
0 0 1 1 0 255 0 0 1 1 1 0 1 1 1 1
1 1 1 1 255 0 0 0 1 1 1 1 1 1 1 0
0 1 255 1 1 2 1 1 1 1 1 1 1 1 0 0
0 1 255 2 1 2 2 2 2 1 1 1 1 1 1 255
0 0 0 0 0 0 0 0 0 1 1 1 1 1 255 1
1 1 1 1 0 1 1 1 1 0 0 0 0 255 1 1
0 1 1 2 2 1 1 1 0 0 0 0 0 1 0 1
3 2 1 1 1 1 1 2 2 2 0 1 1 1 1 0
1 0 255 0 1 2 1 1 1 0 0 0 1 1 1 1
255 1 1 1 1 1 1 1 1 0 0 0 0 0 1 255
1 1 1 1 1 1 1 1 0 0 0 1 2 255 0 0
1 1 1 1 1 1 1 1 0 0 1 1 1 255 1 1
1 1 1 0 0 0 1 1 1 1 1 255 1 1 1 1
0 0 1 1 1 0 1 1 1 255 1 0 0 1 1 1
0 0 0 1 2 2 1 1 255 1 0 0 0 1 2 2
2 0 1 1 2 1 1 255 1 1 1 1 1 1 1 1
2 2 1 1 0 0 255 1 1 0 0 1 1 2 1 0
0 0 1 1 1 255 1 1 1 0 0 0 1 1 1 1
1 1 255 1 1 1 1 1 1 1 0 0 1 1 1 1
0 255 0 1 1 1 0 0 1 1 1 2 1 0 0 2
255 1 1 1 1 0 1 1 1 1 1 1 1 0 255 1
1 1 1 1 2 2 1 1 1 1 1 1 1 255 0 0
0 2 1 1 1 1 2 1 1 1 1 1 255 1 1 1
1 1 1 1 2 2 2 1 1 1 255 1 1 2 1 0
0 0 0 0 0 1 3 3 2 255 1 1 1 1 1 0
1 1 1 1 0 1 1 1 255 1 1 1 2 2 1 1
1 0 0 0 0 0 255 0 0 1 1 1 1 1 1 1
1 1 1 1 2 255 1 1 1 1 1 1 1 1 1 0
0 1 1 255 1 2 2 0 0 0 0 1 1 1 1 1
0 0 255 0 0 0 0 0 0 1 1 1 1 1 1 1
255 2 2 2 1 1 1 2 1 2 2 1 1 1 0 0
255 0 1 2 3 3 1 1 1 1 1 1 0 255 0 1
0 2 0 1 0 1 0 1 1 1 1 1 255 1 1 1
0 0 0 0 1 1 1 1 1 1 0 255 1 1 0 1
1 2 2 2 3 1 0 0 0 1 0 1 1 1 3 2
1 1 1 1 1 2 2 1 0 1 1 1 1 1 2 1
255 1 1 2 2 1 1 1 1 0 0 1 1 1 255 1
1 1 1 1 1 0 0 0 0 0 0 0 1 255 1 0
0 0 0 0 1 1 1 0 0 1 1 255 0 0 1 1
1 1 1 1 1 2 1 0 1 1 1 255 1 1 1 1
1 1 1 1 1 2 1 1 0 255 1 1 1 1 1 1
1 1 0 0 0 1 1 255 2 1 1 1 1 1 1 0
0 2 2 2 2 0 255 0 1 1 0 1 1 2 1 1
1 1 1 0 0 255 0 0 1 1 1 1 2 2 1 1
1 1 1 0 255 1 2 1 1 1 2 2 1 0 0 1
1 1 1 255 1 1 1 1 0 1 1 0 0 0 1 1
255 0 0 1 1 2 1 1 1 1 1 1 1 1 0 255
0 1 1 1 0 0 0 0 1 2 2 1 1 1 255 1
1 1 0 1 1 1 1 1 1 1 1 1 255 1 1 1
1 3 2 2 1 1 2 2 1 1 1 255 0 0 0 1
1 1 1 3 3 3 1 1 1 1 255 1 1 1 1 2
2 1 2 1 1 1 0 1 255 1 1 2 2 1 1 1
2 1 1 2 3 3 2 255 1 1 1 1 0 1 1 1
1 1 1 1 1 0 255 0 0 0 2 3 3 2 1 2
2 1 1 1 255 1 0 1 1 1 1 2 2 2 2 1
2 1 1 255 1 1 1 1 1 2 4 1 1 1 1 1
0 255 2 2 2 0 1 1 1 1 1 1 1 1 0 0
255 0 0 0 0 0 1 1 1 1 1 1 1 1 255 1
1 2 1 1 1 1 1 1 1 1 0 0 0 0 255 0
0 2 0 1 1 1 0 1 2 2 0 255 0 0 1 2
2 1 1 1 1 1 1 1 1 1 255 1 1 1 0 0
0 1 2 1 1 1 1 1 1 255 0 1 0 1 3 4
5 5 6 3 0 0 0 1 0 1 1 1 3 2 2 1
1 1 2 2 2 2 2 2 2 2 2 2 2 2 255 1
1 1 1 1 1 2 2 2 1 1 1 1 255 1 1 1
1 1 1 1 1 1 1 1 0 0 0 255 0 0 0 0
1 0 1 1 1 0 0 1 2 255 0 0 1 1 1 1
1 2 2 2 2 1 1 1 1 255 0 1 1 1 1 1
1 1 1 1 1 1 0 255 1 1 1 1 1 1 1 1
0 0 0 1 1 255 2 1 1 1 1 1 1 0 0 0
1 2 2 0 255 0 1 2 1 2 1 2 1 1 1 1
1 1 1 255 0 0 0 1 2 3 2 2 0 0 1 1
1 0 255 1 1 1 2 1 2 0 0 0 0 1 1 2
2 255 1 1 1 1 0 0 1 0 0 0 1 1 255 0
0 1 1 2 2 3 3 1 1 1 1 1 1 255 0 1
1 1 1 0 0 0 1 2 1 1 0 1 255 1 1 1
1 1 1 1 1 1 1 1 1 1 255 1 1 1 3 3
3 4 23 11 3 2 0 1 1 255 0 2 2 2 2 5
20 20 20 5 4 1 1 1 255 1 1 1 0 1 2 3
3 2 2 1 1 1 255 1 2 2 2 1 1 2 2 2
2 2 2 2 2 255 1 1 1 1 1 1 1 1 1 1
1 1 1 0 255 0 1 1 3 6 4 4 2 2 1 1
2 2 255 1 0 1 1 2 3 3 3 2 2 1 2 1
0 255 0 1 1 1 4 5 5 4 4 3 1 1 1 255
2 2 2 1 2 3 3 3 2 1 1 1 1 1 255 1
2 0 0 0 1 1 1 1 1 2 2 2 255 1 2 2
2 1 1 1 1 0 0 0 0 1 1 1 255 1 2 3
2 2 1 1 1 1 1 2 0 255 0 1 1 2 2 2
1 1 1 1 1 1 1 1 255 1 1 1 0 0 0 6
6 3 2 2 2 1 1 255 0 1 1 11 30 13 13 12
13 9 3 0 1 2 2 1 1 2 2 2 2 1 1 1
1 1 2 2 3 5 5 2 2 2 2 2 255 1 2 3
2 2 2 2 3 3 1 1 0 0 255 1 1 1 1 1
1 1 0 0 0 0 1 0 0 255 0 0 0 0 1 1
1 1 1 0 0 1 1 255 0 1 1 1 1 2 3 3
4 3 3 2 1 1 1 255 0 0 1 1 2 2 2 1
2 1 1 0 0 255 1 1 2 2 1 1 1 2 0 0
1 1 1 255 1 1 2 1 1 1 1 1 1 1 1 1
1 0 255 0 0 1 1 1 1 1 1 1 1 1 0 0
0 255 0 0 1 1 3 6 11 6 5 0 0 0 0 0
255 1 1 1 0 0 1 0 1 0 0 0 1 1 1 255
1 1 1 1 1 2 4 4 1 1 1 1 255 0 0 1
1 2 3 4 5 5 1 1 1 1 1 255 1 1 1 1
0 0 0 1 1 1 0 0 0 1 255 1 1 1 1 1
2 2 3 2 1 1 1 1 255 0 0 1 3 3 3 26
36 36 22 3 2 2 1 255 0 1 2 2 5 39 47 48
47 30 5 5 3 1 255 1 1 0 1 2 4 23 36 16
3 3 1 1 255 1 2 2 2 2 3 9 9 8 8 3
2 2 2 255 1 0 0 1 2 2 2 1 1 1 1 1
1 0 255 1 2 3 4 6 4 4 4 3 2 2 2 2
255 2 1 1 1 2 4 9 9 5 2 2 2 2 0 255
0 1 1 2 16 17 16 17 12 5 3 1 0 255 1 1
2 2 3 9 9 9 8 2 2 2 1 1 255 1 2 2
1 1 1 1 1 1 2 2 2 1 255 1 1 2 2 1
1 1 1 1 1 1 1 1 1 1 255 1 1 1 1 2
1 1 1 1 1 1 0 255 0 1 1 0 2 2 2 2
2 2 1 1 1 0 255 0 1 1 1 1 9 11 11 16
5 2 2 2 1 255 0 0 11 30 30 26 13 12 13 18
4 3 1 1 1 1 1 1 1 1 1 1 1 1 2 2
3 4 87 105 114 5 2 2 2 2 255 2 2 2 1 2
2 6 6 4 1 1 0 0 255 2 2 1 0 0 0 1
1 1 1 1 2 0 0 255 0 0 0 1 1 1 1 1
1 1 0 1 0 255 1 1 1 1 1 3 4 4 5 5
3 1 1 1 1 255 0 1 2 1 2 1 1 1 2 1
1 0 1 255 1 1 1 1 1 1 1 2 1 1 1 1
1 255 2 1 2 1 1 0 0 0 1 1 1 1 0 0
255 0 0 1 1 1 1 3 2 2 2 1 1 0 0 255
1 1 1 2 3 13 13 13 13 10 1 0 0 0 255 1
1 1 0 0 0 1 1 1 0 0 0 0 1 255 1 1
1 1 1 1 4 6 5 1 0 0 255 1 1 1 1 1
3 10 11 36 3 1 1 1 1 255 0 1 1 1 0 1
1 1 0 0 0 0 0 2 255 1 1 1 3 3 2 0
1 1 1 1 1 1 255 0 0 0 3 6 33 36 37 36
23 10 2 2 2 255 1 2 2 5 16 39 47 47 41 40
24 6 3 1 255 0 0 0 2 3 36 60 59 36 16 2
1 1 255 1 1 1 2 3 4 9 9 8 10 5 2 1
2 255 1 1 1 1 3 4 2 2 0 0 0 1 1 1
255 2 2 4 4 6 4 6 4 3 3 2 2 2 255 2
1 1 1 4 9 9 9 9 5 3 2 1 1 255 1 1
1 6 20 19 17 17 18 13 5 1 1 255 1 1 2 3
5 9 9 12 10 10 4 2 2 1 255 1 1 2 2 1
2 1 1 2 2 2 2 1 255 1 1 1 2 1 1 1
1 1 1 1 1 1 1 0 255 1 2 1 1 2 2 1
1 1 1 1 0 255 0 1 1 1 2 2 2 3 2 2
1 1 1 1 255 0 1 1 2 5 11 11 11 17 18 5
3 2 0 255 0 1 15 32 26 20 13 15 31 47 31 4
1 1 1 1 1 1 1 1 1 1 1 2 1 3 5 73
105 114 129 65 4 3 2 1 255 1 2 2 2 2 5 12
12 8 4 1 0 0 255 2 1 0 0 0 1 1 1 1
1 1 1 1 0 255 0 1 1 1 1 2 2 1 1 1
0 0 0 255 0 1 1 1 2 4 5 4 6 8 6 3
1 1 1 255 2 1 2 2 2 2 2 1 2 1 1 0
1 255 1 1 1 1 0 1 1 3 1 1 1 1 1 255
1 1 0 0 0 0 0 0 1 1 1 1 1 0 255 0
0 1 1 1 2 2 2 3 3 3 1 0 0 255 1 2
1 2 3 13 34 34 15 11 6 2 1 1 255 1 1 1
0 0 1 1 3 2 0 0 0 0 1 255 1 1 1 1
1 1 4 4 5 2 0 0 255 1 1 1 1 1 8 12
19 36 6 3 1 1 1 255 1 1 1 1 0 1 2 2
0 0 0 2 1 1 255 0 1 1 3 2 2 1 12 3
3 0 0 0 255 0 0 1 2 6 20 20 46 33 33 22
2 2 1 255 1 1 2 11 20 37 37 36 40 40 38 24
3 1 255 0 0 0 2 23 47 62 54 51 32 8 1 1
255 0 0 1 2 4 5 9 9 8 8 4 3 2 1 255
0 0 0 1 4 8 4 2 0 0 0 1 1 1 255 2
3 4 5 5 4 5 4 4 3 2 2 1 255 2 2 1
2 4 9 10 9 9 6 3 2 1 1 255 1 1 1 6
12 10 15 9 18 9 5 1 1 255 1 1 2 3 8 9
8 8 8 9 5 4 3 1 255 1 1 1 1 2 2 3
3 2 2 2 1 1 255 1 0 1 1 1 1 2 2 2
2 1 1 0 0 0 255 2 2 1 1 1 2 37 10 3
2 1 0 255 1 2 2 1 2 2 5 6 4 2 1 1
1 1 255 0 1 2 5 8 8 8 9 17 9 8 4 3
2 255 0 1 15 23 20 20 18 18 18 45 45 10 1 0
1 1 1 1 3 1 1 1 2 3 3 5 30 76 105 89
89 61 4 3 2 1 255 1 1 1 2 3 4 6 12 11
8 2 1 1 255 3 1 0 0 0 1 2 2 2 1 1
2 1 1 255 0 0 1 1 2 2 5 5 4 2 1 0
0 255 0 1 1 2 2 4 5 3 4 4 4 3 1 1
2 255 1 1 1 2 2 3 3 3 3 3 1 1 1 255
1 0 0 0 0 0 0 1 1 8 1 1 1 255 2 1
0 0 0 0 0 1 1 1 1 1 1 1 255 2 1 1
1 1 1 2 2 11 11 3 1 0 1 255 1 1 1 2
8 13 33 33 32 15 3 2 1 1 255 2 1 1 0 0
0 2 3 3 1 0 0 1 1 255 1 1 2 1 2 4
3 3 3 2 1 0 255 0 1 1 1 1 12 12 19 26
20 5 1 1 1 255 1 2 1 0 0 1 3 1 0 0
2 2 2 1 255 0 1 1 2 0 2 0 4 3 2 0
0 0 255 0 1 2 2 6 29 29 33 33 33 19 2 1
1 255 1 1 2 11 20 20 29 38 41 41 41 29 2 1
255 0 0 1 2 27 62 62 54 52 39 2 2 1 255 0
0 1 2 4 5 6 6 6 6 4 3 3 1 255 1 1
1 1 5 9 8 6 1 1 1 1 1 1 255 2 2 5
5 5 5 5 5 8 4 2 1 1 255 2 2 1 2 4
10 10 10 9 6 4 2 1 1 255 1 0 1 6 10 6
6 6 12 9 3 1 1 255 1 1 1 2 5 8 6 6
6 5 4 3 3 2 255 1 1 1 1 2 2 3 3 4
2 1 1 1 255 1 0 1 2 2 3 3 5 5 2 1
1 0 0 0 255 2 2 2 1 3 39 41 37 10 3 2
1 255 1 2 2 2 2 2 6 8 6 3 1 1 1 1
255 2 2 2 4 6 6 6 6 8 8 8 5 2 1 255
1 1 10 23 23 23 19 18 16 15 10 4 1 1 1 1
1 1 3 2 2 1 1 2 1 3 30 76 126 83 88 61
3 3 1 1 255 1 1 2 3 4 5 12 12 11 8 3
2 2 255 1 1 0 0 1 2 2 10 6 4 1 2 1
2 255 1 1 1 1 2 8 8 9 6 4 2 1 1 255
1 1 1 2 2 6 8 6 4 4 4 3 1 1 2 255
1 1 1 1 2 2 3 3 3 2 1 1 0 255 0 0
0 0 0 0 0 0 3 3 1 1 1 255 2 0 0 0
0 1 1 1 1 1 1 1 1 0 255 0 2 2 1 1
2 2 5 11 11 3 1 0 0 255 1 1 1 2 5 8
11 32 29 11 1 1 0 1 255 1 1 1 1 0 0 2
3 3 1 0 1 1 1 255 1 1 2 2 5 10 8 8
3 2 1 1 255 0 0 1 2 2 5 9 12 12 20 5
1 1 1 255 2 2 1 1 1 1 2 1 0 0 2 2
2 1 255 0 0 0 0 0 2 4 8 8 2 0 0 0
255 1 2 2 2 5 9 27 59 59 33 19 2 1 1 255
1 2 2 13 20 29 29 36 38 38 32 29 1 0 255 0
1 1 1 23 47 62 52 41 34 3 2 2 255 2 2 2
2 5 8 10 16 10 8 4 3 2 1 255 1 1 1 1
3 5 6 8 6 1 1 1 1 1 255 2 2 5 5 5
5 4 5 5 4 3 1 1 255 2 2 2 2 3 8 10
10 10 10 6 2 1 1 255 0 1 1 4 6 5 9 12
16 8 3 1 1 255 1 1 1 2 6 8 6 5 6 5
4 2 2 2 255 2 1 1 0 1 1 1 1 3 1 1
1 1 255 1 2 2 2 2 2 2 5 2 1 1 1 0
0 0 255 2 1 2 1 3 3 39 19 8 3 2 1 255
2 2 2 2 2 2 3 6 6 3 1 1 1 0 255 2
2 2 4 6 5 8 9 16 8 8 3 2 2 255 1 1
4 22 23 19 16 16 16 30 30 4 2 1 1 1 1 1
2 2 2 1 1 1 2 2 4 41 89 83 88 38 3 1
1 1 255 1 1 2 2 3 4 9 12 11 6 2 2 1
255 0 0 0 0 0 2 10 11 11 5 2 2 1 2 255
0 0 0 1 3 8 6 8 6 6 2 1 1 255 1 1
1 1 2 6 6 6 3 3 3 3 1 1 1 255 1 1
1 1 3 2 3 3 3 2 1 1 1 255 0 0 1 1
1 0 0 0 6 6 2 1 1 255 2 2 0 0 1 1
1 2 1 2 1 1 1 1 255 2 2 2 2 1 1 2
3 11 11 2 1 1 1 255 1 1 1 1 1 5 8 8
6 1 1 1 0 1 255 1 1 1 1 1 0 1 1 1
0 1 1 1 2 255 1 1 2 2 5 8 8 9 3 1
0 1 255 1 1 1 2 2 3 4 9 19 20 2 1 1
1 255 2 2 2 2 2 1 2 1 0 0 0 1 1 1
255 1 1 1 0 2 1 2 3 3 0 0 0 1 255 1
2 2 2 3 27 37 59 51 19 5 2 1 1 255 1 1
2 4 13 20 15 27 20 31 17 3 1 0 255 1 2 2
2 8 23 36 36 34 6 2 2 2 255 2 2 2 2 5
8 8 6 6 6 4 2 2 2 255 1 1 1 1 3 3
5 6 6 1 1 1 1 1 255 2 2 2 5 5 8 5
8 5 3 2 2 2 255 2 1 2 2 2 5 8 10 10
10 3 1 1 0 255 0 1 1 1 3 5 10 13 13 6
1 0 0 255 1 1 1 1 4 6 6 6 6 4 3 2
2 2 255 1 1 1 0 1 1 1 1 2 1 1 2 1
255 0 1 1 1 2 2 2 1 1 1 1 1 1 0 2
255 2 1 2 2 3 2 2 2 3 3 2 1 255 1 2
2 2 2 2 2 4 4 3 1 1 1 0 255 2 2 2
2 4 4 12 15 15 12 4 2 1 1 255 1 1 2 4
22 15 22 15 23 18 18 3 2 1 1 1 1 1 2 2
2 1 1 1 1 1 2 4 30 59 59 3 1 1 1 1
255 1 1 1 2 2 3 8 9 6 5 3 2 1 255 0
0 0 0 2 2 4 11 9 4 2 2 1 1 255 0 0
0 1 1 4 4 3 1 2 1 1 1 255 1 1 1 1
1 2 4 4 3 3 3 1 0 1 1 255 1 1 1 1
2 1 3 3 3 1 1 1 1 255 1 1 1 1 1 0
0 0 3 3 2 1 1 255 2 2 1 1 1 1 1 1
1 1 1 1 1 2 255 2 1 2 1 0 1 1 2 3
3 1 1 1 1 255 1 1 1 1 1 1 5 5 2 1
1 1 1 1 255 1 1 1 1 2 0 1 1 1 1 1
1 1 2 255 1 0 1 2 1 1 1 1 1 1 0 1
255 1 1 1 1 1 2 2 2 9 2 1 1 1 1 255
1 2 2 2 2 1 2 1 1 0 0 1 0 0 255 1
1 2 0 1 1 1 1 1 1 0 0 1 255 0 0 2
2 2 3 18 17 17 4 2 1 1 1 255 1 1 2 2
2 9 9 9 12 16 3 2 1 0 255 0 1 2 2 3
5 9 9 6 3 2 1 1 255 2 2 2 2 3 5 5
5 5 2 2 2 1 1 255 1 0 1 1 1 2 2 2
1 0 0 1 1 1 255 2 1 2 5 8 8 8 4 3
2 2 2 2 255 1 1 1 2 2 2 5 6 8 3 1
1 1 1 255 1 1 1 1 2 3 4 11 8 1 1 1
1 255 2 1 0 1 2 3 4 4 4 3 2 2 2 2
255 2 1 1 1 2 2 1 1 1 2 1 2 1 255 0
1 1 1 1 1 1 0 0 0 1 1 1 2 2 255 1
1 1 1 1 1 1 1 1 1 2 1 255 1 2 1 2
0 1 1 3 3 2 1 0 0 0 255 1 1 1 1 3
3 5 5 12 8 3 1 1 1 255 1 2 1 2 6 13
20 16 20 18 18 3 1 1 1 1 2 2 1 1 2 2
2 1 2 1 1 3 4 9 2 2 1 1 1 1 255 1
1 1 1 1 2 1 3 3 3 1 0 0 255 1 0 0
0 1 1 1 3 3 2 1 2 2 2 255 0 0 1 1
1 1 1 1 1 1 0 1 0 255 1 1 1 1 1 1
3 3 3 3 2 2 1 1 1 255 1 1 1 1 2 1
2 1 2 0 1 1 1 255 1 1 1 1 1 1 1 1
1 2 2 2 1 255 2 2 1 1 1 1 1 2 1 1
1 1 2 2 255 2 1 1 1 1 1 1 1 1 1 1
1 1 1 255 1 1 1 0 0 1 1 1 2 1 1 1
1 1 255 1 1 2 2 2 2 1 1 1 2 1 1 1
2 255 0 0 2 2 1 1 1 1 1 1 0 2 255 1
1 1 0 1 1 1 0 1 1 1 1 1 1 255 1 0
2 2 2 1 1 1 1 1 0 0 0 0 255 1 1 1
1 1 1 1 1 1 1 1 1 1 255 0 0 1 1 1
1 2 1 1 1 1 1 1 2 255 1 2 2 2 2 3
9 3 2 2 1 1 0 0 255 0 1 2 3 3 2 2
2 2 2 1 1 0 255 2 2 1 2 2 3 4 3 2
2 2 2 2 1 255 0 0 1 1 1 1 1 1 1 1
1 1 1 2 255 2 1 1 2 2 2 4 2 2 2 2
2 2 255 1 0 0 1 1 1 2 2 2 1 1 1 2
2 255 0 0 1 2 2 2 1 2 1 1 1 1 0 255
0 1 0 1 1 2 2 3 3 2 2 2 1 1 255 1
1 1 2 2 2 2 1 1 2 2 2 0 255 0 0 1
1 1 1 1 0 0 1 1 1 1 2 3 255 1 1 3
2 2 1 1 0 0 1 1 1 255 1 1 1 1 1 1
1 2 2 2 1 0 0 2 255 1 1 1 1 1 1 2
2 2 4 2 1 1 1 255 1 2 1 1 1 13 20 6
4 1 2 1 0 0 1 1 1 0 1 1 1 1 1 1
1 1 1 2 2 2 2 2 1 1 1 1 255 2 1 1
1 1 0 0 1 1 1 1 1 1 255 2 1 1 1 1
1 1 1 1 0 0 2 2 2 255 0 1 1 1 1 1
1 1 0 1 1 1 1 255 1 1 1 1 0 0 1 1
1 1 0 0 0 0 1 255 2 1 2 1 1 1 2 1
1 0 1 1 1 255 1 1 1 0 0 0 1 1 1 2
2 2 1 255 2 1 1 1 1 1 2 1 1 1 1 1
1 2 255 2 1 1 1 0 1 0 1 1 1 1 1 0
0 255 1 1 1 1 1 0 0 0 2 2 1 1 1 1
255 1 1 2 2 2 1 1 1 1 2 2 2 0 1 255
1 0 2 1 1 1 1 1 1 1 0 2 255 1 1 0
0 1 1 1 1 1 1 2 1 1 1 255 1 0 1 1
1 0 0 0 0 2 1 1 0 0 255 1 1 1 1 1
1 1 1 1 1 1 1 1 255 0 1 1 1 1 1 1
1 1 1 1 0 0 0 255 2 2 2 3 2 3 2 1
1 1 1 1 0 0 255 0 1 2 2 2 1 1 1 1
2 1 2 1 255 1 1 1 1 1 1 1 1 1 0 0
1 1 1 255 0 1 1 1 1 1 1 1 1 1 1 2
1 2 255 1 0 1 2 2 2 2 1 1 1 2 2 2
255 1 1 1 1 1 1 1 2 1 1 1 1 2 3 255
1 1 1 2 2 1 1 1 0 0 1 1 1 255 1 2
0 1 1 1 1 2 2 2 2 2 1 1 255 1 1 1
1 2 2 2 1 1 2 0 0 0 255 0 1 1 1 1
1 1 0 0 1 0 1 1 2 2 255 1 1 1 1 2
2 1 1 1 1 1 1 255 1 0 0 1 1 1 1 2
2 2 1 0 0 0 255 1 1 2 1 1 1 0 1 1
1 1 1 1 1 255 2 1 1 1 1 2 4 4 1 1
1 1 1 0 1 0 0 0 1 1 2 1 2 2 2 1
1 2 2 2 0 0 1 2 1 1 255 0 1 1 1 0
1 0 1 1 1 1 1 1 255 1 1 1 1 1 1 1
1 0 0 0 0 1 0 255 0 1 1 1 1 1 2 2
1 1 0 1 1 255 1 1 1 1 0 0 0 1 1 1
1 1 1 0 1 255 2 1 1 1 1 2 2 1 1 1
1 2 2 255 1 1 1 0 0 0 1 1 1 1 1 1
1 255 1 1 1 1 1 1 1 1 1 1 1 1 2 2
255 1 1 1 1 1 1 0 0 1 0 1 0 0 0 255
0 0 0 0 0 0 0 0 1 1 1 1 1 1 255 1
1 1 1 1 1 1 1 1 1 1 2 0 1 255 0 0
2 2 2 2 2 1 1 1 1 1 255 1 1 0 0 1
0 1 0 1 1 2 2 1 1 255 0 0 1 1 1 0
0 0 0 2 1 1 0 0 255 1 1 1 1 1 1 0
1 1 1 1 1 1 255 0 1 1 1 1 1 2 1 1
1 0 0 0 0 255 2 2 2 3 3 1 1 0 0 0
1 1 1 0 255 2 2 2 1 1 1 1 1 1 1 1
2 1 255 2 1 2 1 1 0 1 0 0 0 1 1 0
0 255 0 1 0 0 0 0 1 1 1 1 1 2 1 2
255 2 1 1 2 2 2 1 1 1 1 2 2 2 255 1
1 1 1 1 0 1 1 2 2 2 2 2 2 255 1 1
1 1 1 1 0 0 0 0 0 1 1 255 1 2 1 1
1 1 1 1 1 2 2 2 0 1 255 1 1 1 0 1
1 1 1 1 0 0 0 0 255 1 1 2 1 1 1 0
0 0 1 1 1 1 1 1 255 1 1 2 2 2 1 1
1 1 1 1 1 255 1 2 2 2 1 1 1 1 2 2
1 0 0 2 255 1 1 1 0 1 0 0 0 1 1 0
1 1 1 255 2 0 1 0 0 0 1 1 0 1 1 1
1 0 0 0 0 0 255 255 255 255 255 255 255 255 255 255
255 255 255 255 255 255 255 255 255 255 255 255 255 255 255 255
255 255 255 255 255 255 255 255 255 255 255 255 255 255 255 255
255 255 255 255 255 255 255 255 255 255 255 255 255 255 255 255
255 255 255 255 255 255 255 255 255 255 255 255 255 255 255 255
255 255 255 255 255 255 255 255 255 255 255 255 255 255 255 255
255 255 255 255 255 255 255 255 255 255 255 255 255 255 255 255
255 255 255 255 255 255 255 255 255 255 255 255 255 255 255 255
255 255 255 255 255 255 255 255 255 255 255 255 255 255 255 255
255 255 255 255 255 255 255 255 255 255 255 255 255 255 255 255
255 255 255 255 255 255 255 255 255 255 255 255 255 255 255 255
255 255 255 255 255 255 255 255 255 255 255 255 255 255 255 255
255 255 255 255 255 255 255 255 255 255 255 255 255 255 255 255
255 255 255 255 255 255 255 255 255 255 255 255 255 255 255 255
255 255 255 255 255 1 1 1 0 0 0 1 1 1 1 0
0 0 1 255 1 1 2 2 2 1 0 0 0 0 0 1
1 1 255 2 2 2 1 1 1 1 1 1 1 1 2 1
255 1 1 2 1 1 0 1 0 1 1 1 1 1 1 255
0 1 0 0 0 1 1 1 1 1 1 2 1 1 255 1
1 0 1 1 1 0 0 0 1 2 2 2 255 1 1 1
1 1 1 1 1 1 2 1 1 1 2 255 1 1 1 1
1 1 1 0 0 0 0 1 1 255 1 1 1 1 1 1
0 0 0 0 2 1 1 2 255 1 0 0 0 0 1 1
1 1 1 1 0 0 255 1 2 2 1 1 1 0 0 0
1 2 2 1 0 0 255 0 1 1 1 1 1 1 1 1
1 1 1 255 1 2 2 2 1 1 1 1 1 2 1 1
0 1 255 0 0 0 0 1 1 0 0 0 0 0 0 0
0 255 2 2 1 1 0 0 0 1 0 1 1 1 1 1
1 0 2 2 0 1 1 1 1 2 2 2 1 1 2 2
2 1 1 1 0 0 255 0 0 0 1 0 0 0 0 0
0 0 1 1 255 1 1 1 2 1 1 0 0 0 1 1
1 0 0 255 1 1 1 1 1 1 1 1 1 1 0 0
0 255 1 1 1 1 1 1 1 1 2 2 2 1 1 1
2 255 1 1 1 1 1 1 0 0 1 2 2 2 2 255
1 1 1 1 1 0 0 0 0 0 0 0 1 255 1 1
1 0 1 1 1 1 1 1 2 1 2 2 255 1 1 1
2 1 1 1 1 1 0 1 1 0 0 255 0 0 1 1
1 1 1 1 1 1 1 1 1 0 255 0 0 1 0 1
0 1 1 1 1 1 1 0 1 255 0 2 0 0 0 1
2 2 1 1 1 1 255 0 1 0 0 0 0 0 0 0
1 2 2 1 1 255 0 0 1 1 1 0 0 0 0 0
1 1 1 1 255 1 2 1 1 0 0 0 0 1 1 0
0 0 255 255 255 255 255 255 255 255 255 255 255 255 255 255
255 255 255 255 255 255 255 255 255 255 255 255 255 255 255 255
255 255 255 255 255 255 255 255 255 255 255 255 255 255 255 255
255 255 255 255 255 255 255 255 255 255 255 255 255 255 255 255
255 255 255 255 255 255 255 255 255 255 255 255 255 255 255 255
255 255 255 255 255 255 255 255 255 255 255 255 255 255 255 255
255 255 255 255 255 255 255 255 255 255 255 255 255 255 255 255
255 255 255 255 255 255 255 255 255 255 255 255 255 255 255 255
255 255 255 255 255 255 255 255 255 255 255 255 255 255 255 255
255 255 255 255 255 255 255 255 255 255 255 255 255 255 255 255
255 255 255 255 255 255 255 255 255 255 255 255 255 255 255 255
255 255 255 255 255 255 255 255 255 255 255 255 255 255 255 255
255 255 255 255 255 255 255 255 255 255 255 255 255 255 255 255
255 255 255 255 255 255 255 255 255 255 255 255 255 255 255 255
255 255 0 0 1 2 2 2 2 2 1 1 2 2 2 1
1 0 0 0 255 1 1 1 2 1 0 0 0 0 1 0
1 2 255 2 1 1 2 2 1 0 0 0 1 1 1 0
1 255 1 2 1 1 1 1 1 1 1 1 1 1 1 255
1 1 0 0 0 1 1 2 2 1 1 1 0 1 1 255
1 1 1 1 1 1 0 0 0 1 2 2 2 255 2 2
1 0 1 0 1 0 0 0 0 0 0 255 2 2 2 1
1 1 1 1 1 1 2 1 1 1 255 1 1 1 2 2
2 1 1 1 1 1 1 1 0 255 0 1 1 1 1 0
0 0 1 1 1 1 1 2 255 0 0 3 1 1 0 1
1 1 1 1 1 1 1 255 1 2 1 1 0 0 0 1
1 1 1 1 255 0 0 0 0 0 0 0 0 0 1 2
2 1 1 255 0 0 1 0 0 0 0 0 0 0 0 0
0 1 255 1 2 1 0 1 0 1 1 1 1 0 0 0
255 1 1 0 0 0 0 0 0 0 0 0 1 1 1 255
1 1 1 1 0 0 0 1 1 0 0 1 1 1 255 1
1 2 1 0 0 1 1 0 1 1 1 1 255 0 0 2
1 1 1 3 3 1 1 2 2 2 1 255 0 0 0 2
1 1 1 1 1 1 0 1 0 0 255 1 1 1 1 0
0 0 0 1 1 1 1 0 255 1 1 1 2 2 2 1
1 1 1 1 1 1 1 255 1 1 1 1 1 1 2 2
2 1 1 0 0 255 0 1 1 1 1 1 1 2 2 0
1 1 1 1 255 0 0 0 0 0 0 1 1 0 0 0
0 0 255 0 1 0 1 1 1 1 1 1 1 1 0 0
1 1 255 1 1 1 1 1 1 0 0 0 1 1 1 255
1 1 2 1 1 1 1 1 1 2 1 1 1 1 255 0
0 0 1 1 0 0 0 0 0 0 0 1 0 255 2 2
0 0 0 1 0 1 1 1 0 1 1 1 2 2 2 2
1 1 2 2 1 1 1 2 2 3 3 3 2 2 1 0
0 0 255 1 2 1 1 1 1 1 1 1 2 1 1 1
255 1 0 1 2 2 0 0 0 0 0 1 1 1 1 255
1 1 1 1 1 2 2 2 1 1 1 1 1 255 1 1
0 0 0 1 1 2 2 1 1 0 0 1 2 255 1 1
1 1 1 1 1 1 1 1 1 0 1 255 2 3 1 0
0 2 1 1 1 1 1 1 1 255 2 2 2 1 1 1
2 2 2 2 2 1 1 1 255 1 1 2 2 2 2 2
2 2 1 1 1 1 0 255 0 1 1 2 1 1 0 0
1 1 0 0 2 2 255 1 1 2 1 1 0 1 1 1
1 2 1 1 1 255 1 2 2 1 0 0 0 0 1 1
1 1 255 1 1 0 0 0 1 1 1 1 1 1 2 1
1 255 0 0 1 0 0 0 0 0 0 0 0 0 0 1
255 1 1 1 0 1 1 1 1 1 1 0 0 0 255 1
1 1 0 0 0 1 1 1 1 1 1 1 1 255 1 1
1 1 1 1 2 2 2 1 1 1 1 1 255 1 1 1
1 0 0 0 0 0 1 1 1 1 255 0 0 0 1 1
3 3 3 1 2 2 2 1 1 255 0 0 0 0 1 1
1 1 1 1 0 1 0 1 255 1 1 1 1 1 0 0
1 1 1 1 1 0 255 1 1 1 1 2 2 2 1 1
1 2 1 1 1 255 1 1 1 1 1 1 2 3 2 1
1 1 1 255 1 1 1 1 1 1 2 2 2 2 1 1
1 1 255 0 0 0 1 2 1 1 0 0 0 0 0 0
255 0 1 0 0 0 1 1 2 1 0 0 0 1 1 1
255 1 1 1 1 1 1 0 0 0 1 2 1 255 1 1
2 1 1 1 1 1 2 1 1 1 1 1 255 1 1 2
1 1 0 1 0 0 0 0 0 1 1 255 1 0 0 0
0 1 1 1 1 1 1 1 1 1 2 2 2 0 2 2
2 2 2 2 2 2 3 4 5 43 43 4 3 2 1 1
255 1 1 1 1 2 3 3 3 2 2 1 1 1 255 1
0 1 0 1 1 1 1 1 1 1 1 1 1 255 1 1
0 1 2 4 8 8 9 6 1 1 1 255 1 1 0 0
0 1 2 4 3 1 1 0 0 2 1 255 1 1 0 0
1 1 1 1 1 0 0 0 0 255 2 3 1 0 0 3
3 3 2 1 1 1 0 255 1 2 2 2 1 1 3 4
4 3 2 1 1 2 255 2 1 1 1 2 2 10 10 4
3 2 1 1 0 255 0 0 1 1 1 0 0 2 1 1
0 0 1 2 255 0 0 1 2 2 1 3 1 2 2 2
1 1 0 255 1 2 3 2 1 0 0 0 0 1 1 1
255 1 1 0 0 0 1 1 1 1 1 1 1 1 1 255
0 0 1 1 1 0 0 0 0 0 1 1 1 1 255 1
1 1 0 1 1 1 1 1 1 1 1 0 255 0 1 1
0 0 0 1 2 2 1 0 0 0 0 255 1 1 1 1
1 12 16 16 3 3 1 0 0 1 255 1 1 0 0 0
0 0 0 1 1 1 1 1 255 0 0 1 1 1 4 3
3 1 1 2 2 2 1 255 0 0 0 0 1 1 1 1
1 1 0 1 0 1 255 1 1 1 1 1 1 1 1 1
1 1 0 1 255 1 1 2 2 2 2 2 1 1 2 2
2 1 1 255 1 0 0 0 1 1 9 9 4 1 1 1
0 255 0 1 1 0 1 2 3 3 3 2 1 1 1 1
255 0 0 1 0 1 0 0 0 0 2 2 2 0 255 1
1 1 1 1 1 2 3 2 2 1 0 1 1 2 255 2
1 1 1 1 1 0 0 0 1 1 1 255 1 1 2 1
1 1 1 1 1 1 1 1 1 1 255 1 0 1 0 1
0 0 0 0 0 1 1 1 1 255 1 0 0 1 1 2
2 4 3 3 2 1 1 1 1 1 1 2 2 2 2 2
2 3 3 3 4 133 110 94 94 72 6 4 1 1 255 0
0 1 1 3 9 8 5 3 3 1 1 0 255 1 0 1
0 0 1 1 2 2 2 1 1 1 1 255 1 1 1 1
4 10 16 10 13 10 4 1 1 255 0 0 0 1 1 4
25 25 15 4 1 1 1 2 1 255 1 1 1 0 1 2
2 2 4 1 0 0 0 255 1 3 3 2 2 4 25 25
24 4 1 1 1 255 1 1 1 2 1 12 24 39 24 5
3 2 2 2 255 1 1 2 2 2 12 12 23 27 33 6
1 1 0 255 0 0 0 2 2 0 2 2 1 0 0 0
1 1 255 0 0 1 1 2 1 1 1 2 2 2 1 1
0 255 0 2 3 3 1 1 1 0 0 0 0 0 255 1
1 1 1 1 1 1 1 1 0 1 1 1 1 255 0 1
1 1 0 0 1 0 0 0 1 1 1 0 255 1 1 1
1 0 0 1 1 1 1 1 1 1 255 1 1 1 0 0
0 1 1 1 1 0 0 0 0 255 1 1 1 3 12 30
27 26 20 6 2 0 0 1 255 2 1 0 0 0 0 0
0 1 1 1 1 0 255 1 1 1 1 4 5 1 1 1
3 2 2 2 2 255 0 1 1 1 1 1 5 5 5 2
2 2 1 1 255 0 0 0 1 1 2 2 2 2 2 1
1 1 255 0 0 1 1 1 3 5 10 10 3 2 1 1
1 255 1 0 0 0 1 13 26 20 18 8 1 1 0 255
1 1 0 0 1 3 4 3 3 3 2 1 1 0 255 1
1 1 1 1 0 0 0 0 1 2 2 2 255 1 2 2
1 1 3 3 6 6 6 2 1 1 1 2 255 2 1 1
0 1 1 0 0 0 1 1 0 255 1 1 1 1 1 0
0 0 0 0 1 1 1 1 255 1 1 1 2 2 0 0
0 0 0 0 0 1 1 255 0 1 1 1 2 4 5 5
5 3 2 2 1 1 1 1 0 0 3 2 2 2 2 3
3 3 128 139 139 126 126 147 117 6 2 1 255 1 0 0
3 12 12 8 4 4 3 1 0 0 255 1 1 1 1 1
2 4 8 8 6 4 2 2 1 255 1 1 1 3 16 17
16 15 15 15 13 2 1 255 0 0 0 0 5 27 32 27
25 17 1 2 1 1 1 255 1 2 1 1 1 3 9 9
9 3 3 0 1 255 1 2 2 2 4 46 62 108 107 24
4 1 1 255 1 1 1 2 12 30 58 58 45 39 5 3
2 2 255 1 1 2 6 9 31 16 16 27 41 32 6 1
0 255 0 0 1 1 1 0 2 2 2 0 0 1 1 1
255 0 0 1 2 3 3 5 5 5 3 2 1 1 1 255
0 0 1 1 3 4 8 8 6 0 0 0 255 1 1 1
1 1 1 1 1 1 0 1 1 1 1 255 0 1 1 1
1 0 1 0 1 1 1 1 1 1 255 1 1 1 1 0
0 1 1 1 1 1 1 2 255 0 0 1 0 0 0 0
1 1 1 0 0 0 1 255 2 2 3 10 30 38 31 31
26 25 3 2 0 1 255 1 1 0 0 0 0 0 1 1
1 1 1 0 255 1 1 1 1 2 1 0 1 1 4 4
2 1 1 255 0 1 3 3 3 10 12 17 17 5 2 0
1 1 255 0 0 0 1 1 2 2 1 1 0 1 1 1
255 0 0 1 1 2 4 10 13 13 5 3 1 1 1 255
1 0 0 0 12 13 12 13 18 13 8 1 0 255 1 1
0 0 1 4 9 9 4 3 3 1 1 1 255 0 1 1
1 1 0 0 0 1 1 2 2 2 255 1 1 2 1 3
3 9 6 9 6 3 2 1 1 2 255 2 0 0 0 0
1 1 1 1 1 1 2 255 1 0 1 1 0 0 0 0
0 2 2 2 1 1 255 0 0 0 2 2 1 0 0 0
0 0 0 0 0 255 1 1 1 2 5 6 5 5 5 4
2 2 1 1 0 1 1 1 2 2 2 2 2 2 3 58
101 133 135 133 142 158 156 73 3 0 255 1 0 1 5 9
13 3 3 4 4 4 2 0 255 0 1 1 1 2 8 10
13 11 10 6 2 2 2 255 1 1 2 10 18 19 18 16
19 20 23 4 1 255 0 0 0 1 9 32 32 40 29 22
15 3 1 1 0 255 1 2 2 3 4 6 9 9 11 3
3 2 1 255 1 1 2 2 46 71 128 123 117 107 19 1
1 255 1 1 1 2 15 41 43 43 44 44 12 4 2 1
255 1 1 2 5 5 6 12 16 17 41 33 12 1 0 255
0 0 0 0 1 1 4 3 2 0 1 1 1 1 255 1
1 1 2 3 3 3 3 3 2 1 1 1 1 255 1 1
1 2 4 5 12 12 11 1 1 0 255 1 1 1 1 1
0 0 0 1 1 1 1 1 1 255 0 0 1 1 1 0
1 0 1 1 1 1 0 0 255 1 1 1 1 1 1 0
0 1 1 1 1 2 255 2 0 1 0 0 0 1 1 1
0 0 0 0 1 255 2 2 4 12 27 33 31 33 31 33
19 3 2 2 255 2 2 1 0 0 0 1 1 1 1 1
0 0 255 1 2 2 2 2 5 9 9 9 9 1 1 1
0 255 0 0 2 2 2 2 15 19 18 8 2 0 0 1
255 0 0 0 1 1 1 1 1 1 1 1 1 1 255 1
1 2 2 3 5 10 17 17 6 3 3 1 1 255 1 1
1 2 10 12 12 13 16 13 8 1 1 255 1 1 0 1
3 5 6 4 4 3 3 1 1 0 255 0 2 2 2 1
0 0 0 1 1 2 2 2 255 1 2 2 2 3 6 10
10 15 9 3 3 1 2 2 255 2 0 0 0 0 1 2
1 2 0 2 1 255 1 1 1 1 1 0 0 0 0 2
2 1 1 0 255 0 1 1 2 2 1 1 0 0 0 0
0 0 0 255 1 1 2 3 3 4 5 5 5 5 2 1
1 1 0 1 1 1 3 2 1 1 2 2 4 59 101 128
139 135 131 130 117 73 4 1 255 1 1 1 5 13 13 2
2 4 6 5 2 0 255 0 1 1 1 2 10 11 13 11
10 9 3 2 0 255 0 1 1 16 18 19 18 15 16 16
20 12 1 255 0 0 1 1 32 48 45 41 29 24 15 3
0 0 0 255 1 2 2 3 12 12 9 9 18 6 3 2
2 255 1 1 2 2 52 123 164 136 129 108 54 2 1 255
1 1 1 2 15 30 51 51 44 44 39 4 1 1 255 2
2 3 6 9 15 27 17 16 17 12 12 1 1 255 2 2
1 1 1 3 5 4 3 1 1 1 1 1 255 1 1 2
3 3 3 3 3 3 3 2 1 1 0 255 1 1 1 2
9 16 17 17 12 6 2 1 255 0 1 1 1 1 0 0
0 0 1 1 1 1 1 255 1 1 1 1 0 0 0 1
1 1 1 1 1 1 255 1 1 0 0 0 1 0 0 0
1 1 1 1 255 2 1 2 0 0 0 0 0 1 0 0
0 0 1 255 1 1 3 10 27 41 33 33 27 27 25 5
2 2 255 1 1 1 0 0 1 1 1 0 1 1 2 0
255 0 0 2 0 0 1 2 9 9 9 1 1 1 0 255
0 0 0 1 2 3 16 19 27 11 5 0 0 0 255 1
1 1 2 2 3 1 1 1 1 1 1 1 255 2 2 2
2 3 4 17 18 19 9 3 2 1 0 255 1 1 1 2
8 12 12 12 13 12 3 1 1 255 1 1 0 1 3 4
5 5 4 3 3 1 1 1 255 1 2 3 3 3 2 1
1 1 1 2 1 1 255 1 2 2 2 2 6 11 15 15
6 3 2 1 1 2 255 2 1 1 0 0 1 1 1 3
3 2 1 255 1 1 1 1 1 1 0 0 0 2 1 1
0 0 255 1 1 1 1 2 1 2 4 4 1 1 1 1
1 255 1 1 1 3 4 4 5 8 9 5 2 2 1 1
0 0 0 1 2 1 1 1 2 2 4 59 101 135 156 139
183 131 126 68 4 1 255 0 0 0 5 5 13 2 5 5
6 4 2 1 255 0 1 1 1 2 8 11 13 11 10 8
3 1 0 255 0 1 1 2 18 18 18 13 17 16 20 8
3 255 1 1 1 1 22 41 41 29 27 24 15 1 1 0
0 255 1 1 2 3 12 12 9 9 17 4 2 1 1 255
1 1 2 2 25 164 168 136 129 75 43 0 0 255 1 1
1 2 6 18 43 43 43 51 39 3 1 0 255 1 1 2
5 15 15 9 17 17 22 12 9 1 1 255 2 2 1 1
1 5 10 12 10 1 1 1 1 1 255 1 2 2 3 3
3 2 2 2 2 2 1 0 0 255 1 1 2 2 4 3
16 17 11 3 2 1 255 1 1 1 2 1 0 0 0 1
1 1 1 1 0 255 1 1 1 1 0 1 1 1 1 1
1 0 0 0 255 1 1 0 1 1 1 0 0 0 2 2
1 0 255 3 2 3 0 0 0 0 0 2 0 1 0 1
0 255 0 1 2 5 30 41 41 24 24 24 18 5 2 1
255 1 1 1 0 1 1 1 0 0 0 1 2 2 255 1
2 2 1 1 2 2 10 10 5 1 1 1 1 255 0 0
0 0 2 2 6 16 16 8 3 2 0 0 255 1 1 2
2 1 1 1 1 1 1 2 1 1 255 2 2 2 2 4
5 17 18 18 9 3 2 0 0 255 1 1 1 2 5 10
16 16 13 12 1 1 1 255 1 1 1 1 1 4 5 4
4 3 2 2 1 1 255 2 3 3 3 0 0 1 2 1
0 0 1 1 255 1 2 2 2 4 5 15 20 15 15 4
3 1 1 1 255 2 2 1 1 0 0 0 1 2 1 1
1 255 1 1 1 1 1 1 1 0 0 1 1 1 0 0
255 1 1 1 1 1 0 2 4 4 3 1 1 1 0 255
0 0 1 2 3 4 5 8 8 4 2 2 1 1 1 1
0 1 3 1 1 1 2 2 3 40 131 156 235 156 131 116
81 46 1 1 255 0 0 1 3 5 10 8 6 8 8 4
2 1 255 1 1 1 1 2 5 11 11 10 9 8 1 1
0 255 0 1 1 1 5 12 16 17 17 16 15 6 2 255
0 2 1 2 8 17 29 23 23 19 2 2 1 0 0 255
2 1 1 1 3 8 8 9 17 6 2 1 1 255 1 1
2 2 16 123 128 128 93 43 1 0 1 255 2 2 1 2
4 16 30 43 43 39 4 2 0 0 255 1 1 2 6 31
31 31 27 33 22 9 2 1 1 255 1 1 1 1 1 2
3 10 2 2 1 1 1 1 255 2 2 2 2 2 2 2
2 2 2 2 2 1 0 255 0 1 1 1 1 3 3 3
3 3 2 1 255 0 1 0 1 1 1 0 0 0 0 0
0 1 1 255 2 1 1 0 0 1 1 1 1 1 0 1
1 0 255 1 1 1 2 1 1 0 0 0 0 0 0 0
255 2 2 2 1 0 0 0 0 2 2 1 1 1 1 255
0 1 2 3 12 41 41 33 25 18 11 4 1 1 255 0
1 0 0 0 0 1 0 0 0 2 2 2 255 1 0 1
1 4 2 2 5 8 5 1 1 1 1 255 1 1 0 0
0 1 3 1 1 1 1 1 0 0 255 1 1 1 1 2
2 1 1 1 2 2 2 1 255 1 2 2 2 3 4 4
16 16 2 2 1 0 0 255 0 0 1 1 3 4 16 16
13 2 1 1 1 255 1 0 0 0 1 3 4 4 2 2
2 2 1 2 255 3 3 2 1 0 1 1 1 0 0 0
1 1 255 1 1 1 1 2 4 5 15 9 9 4 1 1
1 1 255 1 1 1 1 0 0 0 1 2 1 0 0 255
1 1 0 1 1 1 1 1 1 3 1 1 0 1 255 1
1 1 1 1 1 1 1 1 3 3 1 1 0 255 0 0
1 1 2 4 5 5 4 2 2 2 2 1 1 0 0 0
2 1 1 1 1 1 1 5 122 156 214 156 130 109 68 3
1 1 255 0 0 1 3 4 8 8 6 5 5 2 2 1
255 1 1 1 0 1 2 4 8 6 6 2 1 1 1 255
2 2 2 1 2 4 9 12 17 17 12 3 2 255 0 0
0 1 1 8 13 16 16 2 2 2 1 0 1 255 1 1
1 1 1 2 4 6 6 3 3 1 1 255 1 1 2 2
2 16 93 75 17 6 1 1 1 255 1 1 1 1 3 4
11 30 37 4 2 2 0 0 255 1 1 1 2 10 26 19
18 19 17 2 1 1 1 255 0 0 1 1 1 1 1 2
2 1 0 1 0 0 255 2 2 2 1 1 1 1 1 2
2 3 2 1 1 255 0 0 0 0 1 1 1 1 1 2
1 1 255 1 1 0 1 1 1 0 0 1 1 0 0 0
0 255 1 1 0 0 1 1 1 1 2 1 1 1 1 1
255 1 1 3 3 2 1 0 0 0 0 1 0 0 255 2
1 2 1 1 0 0 2 2 3 2 1 0 0 255 0 1
2 2 3 5 12 11 12 6 2 1 1 1 255 1 1 0
0 0 0 1 0 0 0 2 2 2 255 1 1 1 1 5
9 9 6 5 2 1 1 1 1 255 0 0 0 0 0 1
1 1 1 1 1 1 0 0 255 1 1 0 0 0 1 1
1 1 2 2 1 1 255 1 2 2 2 2 3 3 1 2
2 2 1 0 0 255 0 0 0 0 1 2 4 4 2 1
1 1 1 255 1 1 1 0 1 1 3 1 1 2 2 2
0 1 255 1 1 1 1 0 0 1 1 1 0 0 1 1
255 1 2 1 1 2 2 2 3 3 3 2 1 1 1 2
255 2 2 1 1 1 1 1 3 2 1 0 1 255 1 0
0 1 2 2 1 0 0 1 1 1 0 1 255 1 1 1
1 1 1 1 1 1 1 1 1 0 0 255 0 0 1 1
1 1 2 2 2 2 2 1 0 0 1 2 2 2 2 2
1 2 2 2 1 3 5 122 151 130 109 46 3 1 1 1
255 1 1 1 2 3 4 6 5 4 2 2 2 1 255 1
1 1 1 1 2 2 4 4 2 2 1 2 1 255 1 2
2 1 1 2 3 3 12 12 3 2 2 255 0 2 2 1
1 1 2 2 1 1 1 2 2 1 1 255 1 1 1 1
0 0 1 1 1 1 1 1 2 255 2 1 2 2 2 2
2 3 2 2 1 1 1 255 1 1 1 1 1 2 2 2
2 2 0 2 0 1 255 1 1 2 2 3 10 18 18 10
2 1 1 1 1 255 1 0 2 2 2 1 1 1 0 0
0 0 1 1 255 2 2 1 1 1 1 2 1 1 1 3
2 2 1 255 1 1 0 0 1 1 0 2 2 3 3 1
255 1 1 1 1 1 1 0 0 1 1 0 0 0 0 255
1 1 0 0 1 1 1 1 1 1 1 1 1 1 255 1
1 1 3 2 2 1 0 0 0 0 0 0 255 2 1 1
1 1 1 1 1 2 2 2 1 1 2 255 0 0 1 2
2 2 1 1 2 2 1 1 1 1 255 1 1 1 0 0
0 1 1 1 1 1 1 1 255 1 1 1 1 1 5 5
5 3 1 1 1 1 1 255 1 1 1 1 1 1 1 1
1 1 1 0 0 1 255 1 1 1 1 1 1 1 1 1
1 1 1 1 255 2 2 1 1 1 2 2 1 1 1 2
1 1 1 255 0 0 0 1 1 1 1 1 0 0 0 1
0 255 0 1 1 1 1 1 1 1 1 2 1 1 0 1
255 1 1 1 1 1 0 1 1 1 0 1 1 1 255 1
2 2 1 1 2 2 2 2 2 1 1 1 2 2 255 2
1 2 1 1 1 1 1 1 0 0 1 255 1 0 0 1
2 2 2 0 0 1 1 1 1 1 255 1 0 1 1 1
1 1 1 1 1 1 1 0 1 255 1 1 1 0 1 1
1 2 1 1 1 0 0 0 1 2 2 2 1 2 2 2
2 1 1 1 3 3 3 3 2 2 2 1 1 1 255 2
1 0 0 2 2 1 1 2 1 2 1 1 255 0 0 0
1 1 1 1 1 1 0 2 2 2 1 255 1 2 2 1
1 0 1 1 2 2 2 1 1 255 2 2 2 1 1 1
2 1 1 0 1 1 1 1 1 255 1 1 1 1 0 0
0 0 1 1 1 1 1 255 1 1 1 1 1 2 2 2
2 2 2 1 1 255 1 1 1 1 1 1 1 2 2 2
1 1 0 1 255 1 2 2 2 2 2 4 3 2 2 2
1 1 1 255 1 1 2 2 1 1 0 0 0 0 0 0
1 1 255 2 2 1 1 1 1 1 1 1 1 3 2 2
1 255 0 0 0 2 2 2 0 0 1 2 3 2 255 1
2 2 1 1 1 0 1 1 1 1 0 0 0 255 1 1
0 0 1 1 2 1 1 1 1 1 1 1 255 1 1 3
3 2 1 1 1 0 2 2 1 1 255 1 2 2 1 1
2 2 2 1 0 0 0 0 1 255 1 1 1 1 1 1
1 1 1 1 1 1 1 1 255 1 1 2 1 0 1 1
1 1 1 0 1 1 255 1 1 1 1 1 1 3 3 2
1 1 1 1 1 255 1 1 1 1 1 1 1 2 2 1
1 1 1 1 255 0 0 0 1 1 1 1 1 1 1 0
1 2 255 2 2 2 1 1 1 1 1 1 1 1 1 1
1 255 0 1 2 2 1 1 1 1 0 0 0 1 1 255
0 0 1 1 1 1 1 0 0 0 0 0 0 1 255 1
1 1 1 0 0 0 1 1 1 1 1 0 255 2 2 2
1 1 2 2 2 0 1 1 1 1 2 1 255 2 2 2
1 1 1 1 1 0 0 1 1 255 1 0 0 1 2 2
2 0 0 0 0 0 0 1 255 1 0 0 0 1 1 1
1 1 1 1 0 0 0 255 1 1 1 1 1 1 1 1
1 1 1 0 0 0 2 2 2 2 2 2 2 1 2 2
2 1 1 2 2 2 2 2 1 1 0 0 255 2 2 0
0 1 1 1 1 0 1 1 1 1 255 0 0 1 1 1
1 0 0 0 0 2 2 2 2 255 0 1 0 1 1 1
0 0 1 1 2 1 0 255 0 2 0 0 1 2 2 2
0 0 0 1 1 1 1 255 1 0 0 0 0 0 0 1
1 1 1 1 1 255 1 1 1 0 1 1 1 1 2 1
2 1 1 255 1 0 1 1 1 1 1 1 1 1 1 1
1 1 255 1 0 2 2 2 2 2 1 2 1 2 2 2
1 255 1 1 2 1 1 1 1 1 1 1 0 1 1 1
255 1 2 2 1 1 1 1 1 1 1 1 2 1 1 255
1 1 1 2 3 2 0 0 0 1 2 1 255 1 1 1
1 1 1 0 1 1 1 1 1 0 0 255 1 1 0 1
1 1 2 2 0 0 1 1 1 1 255 0 0 1 1 1
1 1 2 2 2 2 1 1 255 1 2 1 1 1 1 1
2 1 0 1 1 1 1 255 1 1 1 1 2 2 1 2
1 2 2 2 1 1 255 1 1 2 2 2 1 0 1 1
1 0 1 0 255 0 1 1 1 1 1 1 2 1 1 1
1 0 1 255 1 1 2 2 1 1 1 2 1 1 1 1
1 1 255 1 1 0 1 1 1 2 1 0 0 0 2 2
255 2 2 1 1 1 1 1 1 1 1 0 1 1 1 255
1 2 2 2 2 1 1 1 0 1 1 1 1 255 0 1
1 1 1 1 1 0 0 0 0 1 1 1 255 1 1 1
1 1 0 1 1 3 2 1 1 0 255 1 1 0 1 1
2 2 0 0 0 1 1 1 1 1 255 1 1 2 1 1
1 1 1 1 1 1 1 255 0 0 0 1 1 1 1 0
0 0 1 1 1 1 255 1 0 1 1 1 2 2 2 1
0 1 1 1 0 255 1 1 1 2 2 2 0 1 1 1
1 1 1 1 1 1 2 2 2 2 1 1 2 3 3 1
1 1 2 2 2 1 0 0 0 0 255 1 1 1 1 1
1 1 1 1 1 1 1 0 255 0 0 0 1 1 0 0
0 0 0 1 1 2 1 255 0 1 1 0 0 1 1 0
1 2 2 1 1 255 1 2 2 1 2 2 2 1 0 0
0 1 0 0 0 255 0 0 2 1 0 0 1 1 1 1
1 1 1 255 1 0 0 0 1 1 1 1 1 1 1 1
1 255 0 0 0 2 2 2 1 1 1 1 1 1 1 1
1 255 0 0 1 1 1 1 1 2 2 2 2 2 1 255
1 1 1 1 0 0 0 1 1 1 0 1 1 1 255 1
1 1 0 0 0 1 1 1 2 2 2 1 1 255 1 1
1 1 1 1 1 0 0 0 1 1 255 1 2 1 1 1
2 0 0 0 1 1 1 0 0 255 1 0 0 0 0 1
2 2 1 1 0 1 1 1 255 1 1 2 1 1 0 0
1 2 1 1 1 1 1 255 255 255 255 255 255 255 255 255
255 255 255 255 255 255 255 255 255 255 255 255 255 255 255 255
255 255 255 255 255 255 255 255 255 255 255 255 255 255 255 255
255 255 255 255 255 255 255 255 255 255 255 255 255 255 255 255
255 255 255 255 255 255 255 255 255 255 255 255 255 255 255 255
255 255 255 255 255 255 255 255 255 255 255 255 255 255 255 255
255 255 255 255 255 255 255 255 255 255 255 255 255 255 255 255
255 255 255 255 255 255 255 255 255 255 255 255 255 255 255 255
255 255 255 255 255 255 255 255 255 255 255 255 255 255 255 255
255 255 255 255 255 255 255 255 255 255 255 255 255 255 255 255
255 255 255 255 255 255 255 255 255 255 255 255 255 255 255 255
255 255 255 255 255 255 255 255 255 255 255 255 255 255 255 255
255 255 255 255 255 255 255 255 255 255 255 255 255 255 255 255
255 255 255 255 255 255 255 255 255 255 255 255 255 255 255 255
255 255 255 255 255 255 255 255 255 255 255 255 255 255 255 255
255 255 255 255 255 255 255 255 255 255 255 255 255 255 255 255
255 255 255 255 255 255 255 255 255 255 255 255 255 255 255 255
255 255 255 255 255 255 255 255 255 255 255 255 255 255 255 255
255 255 255 255 255 255 255 255 255 255 255 255 255 255 255 255
255 255 255 255 255 255 255 255 255 255 255 255 255 255 255 255
255 255 255 255 255 255 255 255 255 255 255 255 255 255 255 255
255 255 255 255 255 255 255 255 255 255 255 255 255 255 255 255
255 255 255 255 255 255 255 255 255 255 255 255 255 255 255 255
255 255 255 255 255 255 255 255 255 255 255 255 255 255 255 255
255 255 255 255 255 255 255 255 255 255 255 255 255 255 255 255
255 255 255 255 255 255 255 255 255 255 255 255 255 255 255 255
255 255 255 255 255 255 255 255 255 255 255 255 255 255 255 255
255 255 255 255 255 255 255 255 255 255 255 255 255 255 255 255
255 255 255 255 255 255 0 0 1 1 1 1 1 1 1 1
2 1 1 255 1 1 1 1 1 1 1 1 2 3 3 2
2 1 255 1 1 1 1 1 1 0 1 0 0 0 1 1
255 1 1 1 2 1 1 1 1 1 2 2 2 2 1 255
0 1 1 1 1 2 2 2 1 1 1 1 2 2 255 2
2 1 1 1 1 1 1 2 1 2 2 2 255 1 1 2
2 1 1 1 1 1 0 0 1 2 1 255 0 1 1 1
1 0 0 0 1 1 1 1 0 255 1 1 1 1 2 2
1 0 0 0 1 1 1 1 255 1 1 3 2 1 1 1
1 1 1 1 1 2 255 1 1 1 1 3 2 3 1 1
1 2 2 1 1 1 255 1 1 0 0 0 0 1 1 1
1 1 1 255 0 1 2 2 2 1 0 0 0 0 0 1
1 1 255 0 1 1 1 1 1 1 1 0 0 0 1 1
1 255 1 0 0 1 1 2 1 1 0 0 0 1 1 1
1 1 1 1 2 2 1 2 1 1 1 1 0 1 1 1
1 0 0 0 0 0 255 0 0 1 1 1 1 0 1 1
1 1 1 2 255 0 0 0 1 1 1 2 3 1 0 0
1 1 1 255 0 1 1 1 1 1 0 0 0 1 1 1
1 255 1 1 2 2 2 1 1 1 1 1 1 0 0 0
1 255 0 0 0 0 1 1 1 1 1 1 0 1 1 255
1 1 1 1 0 1 1 1 1 1 1 1 1 255 0 0
1 2 2 2 2 1 1 1 1 1 2 2 2 255 0 1
1 1 0 1 0 1 0 1 1 1 2 255 0 0 0 0
0 0 0 1 1 1 1 1 0 3 255 1 1 1 1 1
1 0 0 0 1 1 3 2 1 255 1 1 1 1 1 2
2 2 2 1 1 0 255 0 2 1 2 2 2 1 0 0
0 1 0 0 0 255 0 0 0 0 1 1 1 1 1 1
1 1 1 1 255 1 1 1 1 2 1 1 1 1 1 2
1 2 1 255 1 1 1 2 0 0 0 1 2 2 2 1
1 255 1 2 1 1 1 1 1 1 1 1 2 2 2 2
255 1 1 1 1 1 1 1 2 2 0 0 1 1 255 1
1 1 1 1 1 1 1 1 1 2 2 1 1 255 0 0
1 1 1 1 2 2 2 1 0 1 1 1 255 1 2 1
1 1 1 1 1 2 2 2 2 2 255 2 1 1 2 1
1 1 1 1 0 0 1 1 1 255 0 1 1 1 1 0
0 1 2 1 1 0 1 255 1 1 1 1 1 1 1 1
0 0 0 1 1 1 255 1 0 1 2 2 1 1 1 2
2 2 2 2 255 1 1 1 2 3 4 4 4 4 4 4
2 0 1 1 255 1 1 0 0 0 0 1 1 1 0 0
1 255 1 1 2 2 1 0 1 2 1 1 0 0 1 1
255 1 1 2 1 1 1 2 1 1 1 0 0 1 1 255
0 0 0 1 2 2 2 2 0 0 0 0 1 1 0 1
0 0 1 1 1 1 1 1 1 2 1 0 0 0 1 1
1 1 1 0 255 0 0 1 1 1 1 1 1 1 1 1
1 2 255 2 1 1 1 1 1 1 2 1 1 0 0 0
1 255 1 1 1 1 1 1 0 0 0 1 1 1 1 255
1 1 1 1 1 1 1 1 1 1 1 0 1 1 1 255
1 0 0 1 1 1 1 1 1 1 0 0 1 255 1 1
0 0 0 1 1 1 1 1 1 1 1 255 0 0 0 1
1 1 2 3 2 1 1 0 1 1 2 255 0 2 2 1
1 1 1 0 0 0 1 1 2 255 0 0 0 0 0 0
1 1 1 1 1 0 0 3 255 1 1 1 1 1 0 0
0 0 1 1 2 2 1 255 1 1 1 2 13 16 13 4
2 1 1 0 255 0 1 1 2 1 1 1 0 0 0 0
1 1 1 255 1 0 0 0 2 1 1 1 1 0 1 1
1 1 255 1 1 1 1 1 1 1 1 1 1 1 1 1
1 255 1 1 1 1 0 0 0 1 2 2 1 1 1 255
1 2 2 2 1 2 2 2 1 1 1 2 2 2 255 1
0 0 0 1 1 2 2 2 1 0 1 0 255 1 2 2
1 1 1 2 2 1 2 2 2 1 1 255 1 0 0 1
1 2 2 3 2 2 0 1 0 1 255 1 2 1 1 1
2 2 1 2 2 2 1 2 255 2 0 0 1 1 1 1
1 1 0 0 0 1 1 255 0 1 1 1 1 0 1 3
2 2 1 1 1 255 1 1 1 1 1 2 2 2 1 1
0 0 0 0 255 1 1 1 2 2 2 1 2 2 1 1
1 0 255 0 1 1 3 6 6 5 5 5 5 5 2 1
1 1 255 2 2 2 2 4 3 3 1 1 0 0 0 255
1 2 2 2 2 3 3 3 1 1 1 2 2 1 255 1
1 1 1 1 1 3 3 3 1 0 0 0 1 255 1 1
1 2 2 2 3 2 2 0 0 1 1 1 0 1 0 0
1 1 1 1 2 2 2 2 2 0 0 0 1 1 1 1
1 0 255 0 1 1 2 2 3 4 4 4 3 1 1 1
255 2 1 1 1 2 2 3 4 3 1 1 0 0 1 255
1 1 1 1 1 1 0 0 0 0 0 1 1 255 1 1
1 1 0 1 1 1 0 1 1 1 1 1 1 255 1 1
1 1 1 1 1 1 1 2 1 1 1 255 2 1 0 0
1 1 1 2 2 1 1 1 1 255 1 0 0 0 1 2
2 3 3 3 1 1 1 1 2 255 0 0 1 1 1 1
2 1 0 0 1 1 1 255 1 1 1 2 2 2 2 2
3 2 1 0 0 1 255 1 1 1 1 1 1 1 1 2
1 1 2 2 0 255 1 1 2 75 86 93 85 39 26 2
1 0 255 0 1 1 1 1 1 1 1 0 0 1 1 1
2 255 2 0 0 0 1 1 1 3 6 1 1 1 1 1
255 1 1 1 1 1 1 0 0 0 1 1 1 2 1 255
0 1 1 0 0 0 0 1 1 1 1 1 2 255 2 2
2 1 1 3 4 10 5 2 1 2 0 1 255 1 1 2
2 4 4 6 5 3 2 1 1 0 255 2 2 1 1 1
3 3 3 2 2 2 2 1 1 255 2 1 1 2 3 4
3 4 3 2 1 1 1 1 255 1 1 1 1 3 15 17
11 4 2 2 1 0 255 0 0 0 1 2 2 2 2 1
1 0 0 1 0 255 0 1 1 2 3 18 23 10 8 1
1 1 1 255 0 0 1 1 2 5 8 4 2 4 2 2
1 1 255 1 1 1 2 2 2 6 5 3 2 1 1 1
255 0 0 1 6 10 10 10 9 6 6 5 3 0 1 2
255 2 1 2 5 6 5 5 4 3 1 1 1 255 2 2
2 2 2 3 4 4 3 2 2 2 1 1 255 1 1 1
0 2 4 4 5 5 2 0 0 0 1 255 1 1 1 2
2 4 4 3 2 2 0 1 1 1 0 0 0 1 0 1
1 1 2 2 2 2 2 3 2 1 2 2 2 2 2 1
255 1 1 1 2 2 4 8 6 6 4 3 1 1 255 1
2 1 2 2 5 5 5 4 4 1 0 0 0 255 1 1
0 0 0 0 0 0 0 0 0 2 1 255 1 1 1 1
0 0 0 1 0 0 1 1 1 1 1 255 1 1 1 1
1 1 1 1 1 2 2 2 2 255 2 0 0 1 2 2
2 2 1 1 1 1 1 255 1 1 0 0 1 2 3 6
4 3 3 2 1 1 1 255 0 0 1 1 2 1 8 8
5 2 2 1 1 255 0 1 1 2 3 3 8 8 6 3
2 0 0 1 255 1 1 1 1 2 0 0 0 2 1 2
1 1 0 255 1 1 52 78 86 95 95 78 67 26 2 1
255 0 1 1 2 1 1 1 1 1 1 2 2 2 2 255
2 0 0 1 2 2 6 12 9 1 1 1 1 1 255 1
1 1 1 1 0 0 0 0 0 0 1 3 2 255 0 0
0 0 0 0 1 1 1 1 1 1 2 255 2 1 2 1
2 4 10 10 10 5 2 2 0 0 255 2 2 2 2 4
10 10 9 8 8 1 1 1 255 1 1 1 1 2 4 4
5 5 4 3 2 1 1 255 1 1 1 4 4 6 4 8
8 8 2 1 1 1 255 1 0 0 1 9 17 22 22 11
4 2 1 1 255 1 1 1 1 2 2 2 3 1 1 0
0 1 0 255 0 0 1 2 18 48 45 24 6 2 1 1
1 255 1 0 2 2 4 8 10 8 5 5 2 2 1 0
255 1 1 1 2 2 3 8 6 5 2 0 0 0 255 0
0 4 6 10 10 12 10 9 9 5 3 2 1 2 255 0
0 3 5 6 5 5 5 5 1 1 1 255 2 2 2 3
3 5 5 4 4 2 2 2 1 1 255 1 0 0 0 2
5 22 6 6 4 3 0 0 0 255 1 2 2 2 11 13
13 13 12 3 1 1 0 1 0 1 1 1 1 1 1 1
1 1 1 1 2 3 3 3 2 2 2 3 2 2 255 1
1 1 2 5 9 9 8 6 6 4 2 1 255 0 0 0
2 5 11 11 11 5 4 2 0 0 1 255 1 1 0 0
0 0 0 0 0 0 0 1 1 255 0 0 1 1 0 0
0 0 2 2 1 1 1 1 1 255 1 1 1 1 1 1
1 2 1 2 1 2 2 255 1 0 0 1 3 3 3 3
3 2 2 2 1 255 1 1 1 1 2 3 6 5 4 4
3 3 2 1 1 255 0 0 0 1 2 5 8 8 3 2
1 1 1 255 1 1 1 1 3 8 13 15 15 3 2 0
0 1 255 2 2 1 1 2 2 2 0 2 2 2 2 1
0 255 0 1 52 75 78 78 78 78 78 67 8 1 255 1
1 1 2 1 1 1 1 1 3 3 2 2 2 255 1 0
0 1 3 6 6 9 9 2 2 1 1 1 255 2 1 1
1 1 1 0 0 0 0 0 3 3 0 255 2 1 1 0
0 1 3 2 1 0 1 1 1 255 1 1 1 1 4 5
6 8 8 5 3 3 2 2 255 2 1 2 4 6 20 20
19 8 8 2 1 1 255 1 1 1 2 3 4 4 4 5
5 3 3 2 1 255 2 1 1 4 4 8 5 8 11 8
4 2 2 1 255 1 1 1 3 8 17 23 40 18 9 2
2 1 255 1 1 1 1 2 2 2 2 1 1 1 1 1
0 255 0 0 0 3 45 67 52 52 41 3 0 1 1 255
1 0 1 2 4 5 5 5 8 8 2 2 1 0 255 1
2 1 2 3 5 8 6 6 2 1 1 1 255 0 0 5
5 8 9 12 22 17 13 5 3 2 1 0 255 0 1 2
6 6 6 5 5 5 4 1 1 255 2 2 2 3 3 5
5 4 6 6 2 2 1 1 255 1 0 0 1 2 5 6
5 5 4 4 2 1 1 255 1 2 2 3 15 15 5 4
3 3 2 0 0 1 1 1 1 1 1 1 1 1 1 1
1 1 1 2 2 3 1 2 2 3 2 2 255 1 1 1
4 6 9 9 8 8 6 5 2 0 255 0 0 0 2 8
11 11 5 4 5 3 1 0 0 255 1 1 1 0 0 0
0 0 0 0 0 1 1 255 0 0 1 1 1 0 0 2
2 1 1 1 1 1 1 255 1 1 0 1 0 1 1 1
1 1 1 1 1 255 0 0 0 2 9 9 9 2 2 1
1 2 1 255 1 1 1 1 2 6 6 4 4 4 3 2
2 1 1 255 1 0 0 2 9 9 5 1 1 1 1 2
1 255 1 1 1 1 2 8 12 13 16 16 3 1 1 1
255 2 2 2 2 2 2 2 1 2 2 2 2 1 0 255
0 2 39 65 66 78 78 78 78 78 9 2 255 1 1 2
2 2 1 1 1 1 1 3 2 2 1 255 1 1 1 3
4 5 5 1 9 1 2 1 2 2 255 2 1 2 1 1
1 1 1 0 0 0 0 2 2 255 2 1 1 0 1 3
11 2 1 0 0 0 0 255 1 1 1 1 4 8 8 6
6 4 2 2 0 2 255 1 0 1 2 13 20 20 12 12
11 3 2 1 255 1 1 1 2 3 3 3 4 5 5 3
3 2 1 255 1 1 1 3 4 6 5 6 6 8 4 3
2 1 255 1 1 1 8 9 17 17 13 11 9 2 2 2
255 3 2 2 1 1 2 2 1 0 0 0 0 0 1 255
0 0 1 4 48 91 91 65 43 6 0 0 0 255 0 0
1 2 4 5 5 5 5 5 2 2 2 1 255 0 2 2
3 4 5 8 6 9 6 1 0 0 255 0 2 3 5 5
5 8 17 17 10 5 4 3 1 1 255 1 1 2 6 8
6 6 6 5 4 1 1 255 1 1 1 3 8 9 8 6
8 6 3 2 0 1 255 0 0 0 2 2 5 6 6 6
4 4 1 1 0 255 1 2 2 3 13 8 6 5 3 3
2 0 1 1 2 1 1 1 2 2 2 1 1 1 1 1
1 2 3 3 0 1 1 1 1 2 255 1 1 1 5 6
11 9 9 8 8 5 3 0 255 0 1 1 2 4 8 5
6 5 9 3 2 1 0 255 1 1 1 0 0 0 0 0
3 1 0 1 1 255 0 0 1 2 1 1 1 1 1 1
1 1 1 1 1 255 0 0 0 0 0 0 0 0 0 1
1 1 0 255 0 0 1 1 1 9 0 0 0 0 0 1
1 255 1 1 1 1 10 10 6 4 4 4 3 0 1 1
1 255 1 1 1 1 2 5 2 1 0 1 1 1 1 255
1 1 1 1 2 3 8 12 16 16 2 1 1 0 255 1
2 1 1 1 1 1 0 1 2 2 1 1 1 255 1 2
39 64 82 82 86 94 88 45 9 2 255 1 2 1 1 1
2 9 1 1 1 2 2 0 0 255 1 1 1 3 4 1
1 1 4 2 2 1 2 2 255 1 1 1 1 1 1 2
1 0 0 0 0 1 2 255 2 1 1 0 0 0 1 1
1 1 0 1 1 255 1 0 0 0 5 8 8 5 8 5
1 1 1 1 255 0 0 1 13 22 22 22 9 12 9 3
2 2 255 0 1 2 2 3 3 3 4 5 5 3 2 2
2 255 1 1 1 2 6 9 6 10 6 5 4 3 2 1
255 1 1 1 4 8 13 13 13 10 5 3 2 2 255 3
2 1 1 1 2 2 1 1 1 1 0 0 0 255 0 1
1 4 36 91 91 65 51 29 2 0 0 255 0 0 1 2
5 5 5 6 6 3 2 2 2 2 255 2 2 2 2 4
5 8 8 12 6 1 1 0 255 1 1 2 3 4 4 8
10 10 10 8 5 3 2 1 255 1 1 2 6 8 6 6
6 5 3 1 1 255 1 1 1 1 1 9 9 8 8 6
2 1 1 1 255 0 0 0 2 3 5 6 8 6 5 4
1 1 1 255 1 1 2 2 3 6 6 5 3 3 2 2
1 1 2 0 1 1 2 2 2 1 1 1 1 1 1 3
2 0 0 0 1 1 1 0 255 0 1 1 4 6 8 9
11 9 8 5 2 1 255 1 1 1 2 2 8 10 6 6
8 4 2 0 0 255 0 1 1 1 0 0 0 0 0 0
0 1 1 255 0 1 1 2 1 1 1 0 0 0 0 1
2 2 1 255 0 0 0 0 0 0 0 0 0 0 0 0
0 255 0 0 1 1 1 3 2 11 0 0 0 0 1 255
1 1 2 3 5 6 6 4 4 4 4 1 1 1 1 255
0 1 1 1 1 6 1 1 1 1 1 1 2 255 2 2
1 1 2 2 3 5 5 5 2 1 1 1 255 1 2 3
2 1 1 1 0 0 0 0 0 1 1 255 1 2 33 60
76 82 94 110 88 31 5 2 255 1 1 1 1 1 12 12
1 1 1 1 0 0 0 255 1 2 2 2 1 0 0 1
4 4 4 1 2 1 255 1 1 1 0 1 1 2 1 0
0 0 0 2 2 255 1 1 2 1 0 0 1 1 1 1
1 1 0 255 1 1 1 1 3 5 5 5 5 3 1 0
0 0 255 1 0 1 2 13 13 8 9 12 12 4 1 1
255 0 1 1 1 1 2 2 2 3 3 3 2 1 1 255
1 1 1 2 5 6 6 6 5 4 4 2 1 1 255 1
1 1 1 4 13 26 13 10 3 2 2 2 255 1 2 1
1 1 1 2 2 1 1 1 1 2 0 255 1 1 2 2
33 54 88 54 29 2 1 0 0 255 0 0 0 2 3 5
5 5 3 2 2 2 2 2 255 2 1 1 2 2 4 6
6 6 3 1 0 0 255 1 1 2 2 4 4 6 8 8
10 8 8 3 2 1 255 1 2 2 3 8 8 6 6 5
2 1 1 255 1 1 0 0 1 3 6 6 6 3 1 1
1 1 255 0 0 0 0 2 3 5 6 6 5 2 1 1
1 255 1 1 1 1 3 3 6 6 5 2 1 1 1 0
1 0 1 1 2 2 2 1 1 1 1 1 1 2 2 1
0 2 2 3 2 2 255 0 1 1 1 4 8 8 8 6
5 2 2 1 255 0 1 1 1 2 4 10 10 8 6 3
1 1 0 255 0 0 1 2 1 1 1 1 0 0 1 1
1 255 0 1 2 2 0 0 0 0 0 1 1 2 2 2
1 255 1 0 0 0 0 0 0 0 0 0 0 0 0 255
0 0 1 1 1 1 1 1 0 0 0 1 1 255 1 2
2 3 3 5 6 6 9 5 4 1 1 2 2 255 0 1
1 1 1 1 1 1 1 1 1 1 1 255 1 1 1 0
1 1 3 4 4 3 2 1 1 1 255 1 1 2 2 1
1 1 0 0 0 0 0 1 1 255 2 2 2 43 76 82
108 110 31 5 3 2 255 1 1 1 1 1 2 3 3 1
1 1 0 0 0 255 1 1 2 1 0 0 0 1 1 3
0 1 2 1 255 1 1 1 0 1 0 1 1 1 0 0
2 2 2 255 1 1 1 1 1 1 1 1 0 1 0 0
0 255 3 1 1 2 2 3 3 3 3 1 1 1 1 1
255 2 2 2 2 5 5 6 8 8 3 3 1 1 255 2
2 2 2 1 1 2 2 2 2 1 1 1 1 255 1 1
1 2 3 5 4 3 3 1 2 2 2 1 255 1 2 1
1 1 3 10 4 3 2 1 0 1 255 1 1 1 1 1
1 2 2 2 1 1 1 2 0 255 1 2 2 2 2 33
23 3 2 2 1 1 1 255 2 1 1 2 3 3 3 3
2 2 1 1 1 1 255 2 1 2 2 2 2 3 3 3
1 0 0 0 255 2 1 1 1 3 6 18 19 19 19 8
3 1 1 1 255 1 2 2 2 3 5 5 3 3 2 1
1 255 0 0 0 1 1 1 2 4 3 1 1 1 2 2
255 2 0 0 0 0 2 3 4 4 2 2 2 2 2 255
1 1 1 1 2 2 3 5 5 2 1 1 0 0 0 0
1 2 2 1 1 1 1 1 1 2 2 2 2 2 1 2
1 2 2 2 255 2 1 1 1 2 4 6 3 3 3 1
1 0 255 0 1 1 1 0 2 6 6 6 1 1 1 1
0 255 0 0 0 2 1 1 1 1 0 0 0 0 1 255
0 0 0 0 0 0 1 1 1 1 1 0 1 1 1 255
1 0 1 1 1 1 2 2 0 0 0 0 0 255 0 0
1 1 2 2 2 2 2 1 1 1 1 255 1 2 2 2
1 3 3 3 3 4 3 1 1 2 1 255 1 2 1 2
1 1 1 1 1 1 2 2 2 255 1 1 1 0 1 1
1 2 2 2 2 1 1 1 255 1 1 3 2 2 1 1
1 0 0 0 0 1 1 255 1 1 1 1 27 44 76 5
2 2 1 1 255 1 1 1 1 1 1 2 3 1 1 1
0 0 0 255 1 1 2 1 0 0 0 2 1 2 0 1
1 1 255 1 1 1 1 1 0 0 0 1 0 1 1 2
1 255 1 1 1 1 1 1 1 1 0 1 0 0 0 255
2 1 1 2 3 2 2 1 1 1 0 0 0 1 255 2
2 2 2 2 4 4 4 4 3 2 1 1 255 2 2 2
2 1 1 2 2 2 0 1 1 1 1 255 1 1 1 2
2 3 3 2 2 1 2 2 2 1 255 1 2 2 1 1
1 1 1 1 1 1 0 0 255 1 1 1 1 1 1 2
2 1 1 1 2 2 0 255 1 1 2 2 1 2 1 1
1 1 1 1 1 255 2 1 2 2 2 3 2 2 2 1
1 1 1 1 255 2 1 1 1 1 1 0 0 0 0 0
0 0 255 2 2 1 1 1 2 6 18 18 8 3 1 1
1 1 255 1 2 2 2 2 2 2 1 1 1 1 1 255
1 1 1 1 1 1 2 3 2 1 1 1 1 2 255 2
0 0 0 0 1 0 2 1 1 0 0 0 0 255 1 1
1 2 2 2 2 2 1 1 1 0 0 0 0 1 1 2
2 1 1 1 1 1 1 1 2 2 1 1 1 1 0 1
1 2 255 1 1 1 1 2 2 2 2 0 0 0 0 0
255 1 1 1 0 0 0 3 3 2 1 1 1 1 1 255
0 0 1 1 1 1 1 1 0 0 0 1 2 255 1 1
1 0 0 1 1 1 1 1 1 0 1 1 1 255 1 1
1 1 1 1 1 1 0 1 0 1 0 255 1 1 1 1
1 1 1 1 0 0 0 1 2 255 1 2 1 0 0 0
1 0 1 1 1 1 2 3 2 255 1 2 2 2 1 1
1 1 1 1 1 1 0 255 1 1 1 1 1 2 1 1
1 1 2 1 1 1 255 1 1 1 2 2 2 0 0 0
1 1 1 1 0 255 1 1 1 1 1 3 2 1 1 1
1 1 255 0 0 0 1 1 1 1 2 2 1 1 1 1
1 255 1 1 1 1 1 1 1 3 2 2 0 1 1 2
255 1 1 1 1 1 1 1 1 1 1 1 1 1 1 255
1 1 1 1 1 1 1 0 0 1 1 1 1 255 1 1
1 2 2 2 1 1 1 0 0 0 1 1 255 1 2 2
2 2 2 2 2 1 2 2 2 2 255 1 1 1 1 1
1 2 1 1 0 1 1 1 1 255 1 2 2 1 0 0
1 1 1 1 2 2 2 1 255 1 2 2 1 1 1 1
1 1 0 1 1 1 255 0 2 2 1 1 1 1 2 1
2 1 2 1 0 255 1 1 1 1 1 1 1 1 1 2
2 1 1 255 1 1 2 2 3 2 2 2 2 2 2 1
1 1 255 2 1 2 1 1 1 1 0 0 0 0 0 0
255 2 2 1 1 1 1 3 4 4 2 2 1 0 1 2
255 2 2 2 2 1 1 0 0 0 1 2 2 255 1 1
1 1 1 1 1 0 1 1 1 1 1 2 255 2 2 0
0 0 1 1 1 1 1 0 0 0 1 255 2 2 2 2
2 2 1 1 1 1 1 1 0 0 0 1 1 2 1 1
1 1 1 1 1 1 1 1 1 1 1 1 0 1 2 2
255 2 1 1 1 2 1 1 0 0 0 1 0 0 255 1
1 1 1 0 0 0 2 1 1 1 1 1 1 255 0 0
0 0 0 0 1 0 0 0 1 1 1 255 1 0 0 1
1 1 1 0 1 0 0 0 0 0 1 255 1 1 1 1
2 2 1 1 1 1 1 1 0 255 0 1 1 1 1 1
1 1 1 0 0 1 2 255 1 1 0 0 1 0 1 0
0 0 1 1 1 2 1 255 1 2 2 2 1 1 0 0
1 0 1 1 2 255 1 0 1 1 2 2 1 0 0 0
2 0 2 1 255 1 1 2 2 1 0 0 0 0 0 0
0 0 0 255 0 0 1 0 0 0 1 1 1 1 1 0
255 0 0 0 1 1 1 1 1 1 1 0 1 1 1 255
1 1 1 1 1 1 2 2 2 2 1 2 1 2 255 1
1 1 1 1 1 1 1 1 1 1 1 0 0 255 1 1
1 1 1 1 0 0 0 1 1 1 1 255 0 0 1 1
3 1 1 1 1 1 0 0 1 1 255 1 1 1 1 1
1 1 1 1 1 2 2 1 255 1 1 1 0 1 1 2
2 2 1 1 1 1 1 255 1 2 2 1 0 0 1 1
1 1 2 2 2 1 255 1 1 1 1 1 1 1 1 1
1 1 1 1 255 2 2 1 1 0 1 1 1 1 2 1
1 1 0 255 1 1 1 1 1 1 1 1 2 2 1 0
0 255 1 2 2 2 1 1 1 1 1 2 1 1 1 1
255 1 1 1 1 1 1 1 0 0 0 1 0 0 255 0
0 1 1 1 1 1 2 2 2 2 1 0 0 2 255 1
1 2 1 0 0 0 0 0 1 0 0 255 1 1 2 2
2 2 1 0 0 0 1 1 1 1 255 2 0 0 0 0
1 1 1 1 0 0 0 0 1 255 2 2 2 2 2 2
1 1 1 1 1 1 0 1 1 1 1 1 1 1 1 1
1 2 2 0 1 1 1 1 1 1 1 1 2 1 255 1
1 1 1 0 0 1 1 1 0 1 0 0 255 1 1 1
1 0 0 0 1 2 2 1 1 1 1 255 1 0 1 0
0 0 0 0 0 0 2 1 2 255 1 1 1 0 1 0
0 0 0 0 0 0 0 0 0 255 1 1 1 1 1 1
1 0 1 1 1 1 0 255 0 2 2 1 1 1 0 0
0 0 0 1 1 255 1 1 1 1 1 0 0 0 0 0
0 1 2 2 2 255 1 2 1 2 2 1 1 0 0 0
0 0 1 255 1 0 0 0 1 1 1 0 1 0 1 0
0 0 255 1 1 2 2 1 1 0 0 0 1 1 1 1
0 255 0 1 1 1 0 0 0 0 1 1 1 1 255 0
0 0 1 1 1 1 1 0 0 0 1 1 1 255 0 0
0 1 1 1 2 2 1 1 1 2 1 1 255 0 0 1
2 1 2 2 2 2 1 1 1 1 0 255 255 255 255 255
255 255 255 255 255 255 255 255 255 255 255 255 255 255 255 255
255 255 255 255 255 255 255 255 255 255 255 255 255 255 255 255
255 255 255 255 255 255 255 255 255 255 255 255 255 255 255 255
255 255 255 255 255 255 255 255 255 255 255 255 255 255 255 255
255 255 255 255 255 255 255 255 255 255 255 255 255 255 255 255
255 255 255 255 255 255 255 255 255 255 255 255 255 255 255 255
255 255 255 255 255 255 255 255 255 255 255 255 255 255 255 255
255 255 255 255 255 255 255 255 255 255 255 255 255 255 255 255
255 255 255 255 255 255 255 255 255 255 255 255 255 255 255 255
255 255 255 255 255 255 255 255 255 255 255 255 255 255 255 255
255 255 255 255 255 255 255 255 255 255 255 255 255 255 255 255
255 255 255 255 255 255 255 255 255 255 255 255 255 255 255 255
255 255 255 255 255 255 255 255 255 255 255 255 255 255 255 255
255 255 255 255 255 255 255 255 255 255 255 255 255 255 255 255
255 255 255 255 255 255 255 255 255 255 255 255 255 255 255 255
255 255 255 255 255 255 255 255 255 255 255 255 255 255 255 255
255 255 255 255 255 255 255 255 255 255 255 255 255 255 255 255
255 255 255 255 255 255 255 255 255 255 255 255 255 255 255 255
255 255 255 255 255 255 255 255 255 255 255 255 255 255 255 255
255 255 255 255 255 255 255 255 255 255 255 255 255 255 255 255
255 255 255 255 255 255 255 255 255 255 255 255 255 255 255 255
255 255 255 255 255 255 255 255 255 255 255 255 255 255 255 255
255 255 255 255 255 255 255 255 255 255 255 255 255 255 255 255
255 255 255 255 255 255 255 255 255 255 255 255 255 255 255 255
255 255 255 255 255 255 255 255 255 255 255 255 255 255 255 255
255 255 255 255 255 255 255 255 255 255 255 255 255 255 255 255
255 255 255 255 255 255 255 255 255 255 255 255 255 255 255 255
255 255 255 255 255 255 255 255 255 255 0 1 1 1 1 1
1 1 0 0 1 1 1 255 1 2 2 2 1 0 1 1
1 1 1 1 1 1 255 1 0 1 0 1 0 0 1 1
1 2 1 1 255 2 2 1 0 0 1 2 2 1 1 1
1 1 0 255 1 2 2 1 1 1 2 2 1 1 1 2
2 2 255 1 0 0 1 1 1 1 2 3 3 2 1 1
255 1 1 2 1 2 0 1 0 1 0 1 1 1 1 255
1 1 1 1 1 1 1 3 1 1 1 1 0 255 1 2
1 0 1 1 1 1 1 1 0 0 0 0 255 1 1 2
1 1 0 0 0 1 1 1 3 0 255 0 1 1 1 1
1 1 2 1 1 1 1 2 2 0 255 2 2 2 2 1
0 1 1 2 2 0 0 255 1 1 2 2 2 2 1 2
2 3 1 1 1 0 255 0 0 0 1 1 2 1 1 1
0 0 1 1 2 255 1 0 1 1 0 0 0 1 1 1
1 0 0 1 1 1 1 0 0 1 1 2 2 2 3 2
2 1 1 1 2 2 2 1 2 2 255 1 1 1 1 1
1 1 1 1 1 1 0 0 255 1 1 1 1 0 0 0
0 0 0 0 0 0 0 255 0 0 0 0 1 1 0 0
0 0 1 1 1 255 1 2 2 2 1 1 1 1 1 0
0 1 1 2 1 255 1 0 0 0 0 0 1 1 1 1
1 1 2 255 1 1 2 1 1 1 1 0 1 1 1 1
1 255 0 1 1 1 1 1 1 1 1 1 1 2 2 2
2 255 3 2 1 1 0 0 0 0 0 0 0 0 1 255
0 0 0 0 0 0 1 1 1 1 0 0 0 1 255 2
2 2 1 1 1 0 0 1 1 1 1 1 2 255 2 1
1 1 1 1 1 1 1 1 1 1 255 2 2 2 1 1
0 0 1 2 1 1 0 0 1 255 1 0 0 1 1 2
1 1 0 1 1 1 1 0 255 0 0 1 1 1 1 2
2 2 1 2 1 1 1 255 0 1 2 2 2 1 1 1
2 0 1 1 1 255 1 2 2 2 2 1 1 1 1 1
1 1 1 1 255 1 0 0 0 0 0 0 1 2 2 2
1 1 255 2 2 1 1 0 1 1 2 1 1 1 1 1
2 255 2 2 2 2 2 2 2 2 1 2 2 2 1 1
255 2 2 0 1 1 1 1 2 2 2 1 1 2 255 1
1 1 1 2 0 1 0 1 0 1 1 1 1 255 1 1
1 1 1 2 3 3 1 1 1 1 0 255 1 1 1 1
1 1 1 1 1 1 0 1 1 1 255 1 1 1 1 1
1 1 1 1 1 1 3 2 255 1 1 1 1 1 1 1
1 1 1 1 1 2 2 2 255 1 2 2 2 1 1 1
1 1 1 1 1 255 1 1 2 2 2 1 2 2 3 3
1 1 1 0 255 1 1 1 1 2 2 2 1 1 1 1
1 0 1 255 1 0 1 1 0 0 0 1 1 1 1 1
1 1 1 2 1 1 0 1 1 1 1 1 1 1 1 2
3 3 3 2 2 1 2 2 255 1 1 1 1 1 2 1
1 1 1 0 0 1 255 2 1 1 0 0 1 1 0 0
0 0 1 0 0 255 0 0 0 0 1 1 1 1 0 1
0 1 1 255 1 2 1 2 2 1 1 1 1 1 1 1
1 2 2 255 1 0 0 0 1 1 1 1 1 1 2 2
2 255 1 1 1 1 1 1 2 2 2 1 1 1 1 255
0 1 1 1 1 1 1 1 1 1 1 1 1 1 1 255
2 2 1 0 0 0 0 0 1 2 1 1 1 255 1 0
0 0 2 2 2 1 1 0 0 0 1 1 255 2 2 2
2 1 0 0 0 1 1 1 1 1 1 255 2 1 1 1
1 3 1 1 1 1 1 0 255 2 1 1 1 1 0 1
1 1 1 1 0 1 1 255 1 1 0 0 1 1 1 1
1 1 0 1 1 0 255 0 0 1 1 1 1 2 2 2
0 1 1 1 1 255 2 2 2 2 2 1 2 2 2 1
1 1 1 255 1 1 1 2 2 2 2 2 2 1 0 0
1 1 255 1 1 1 0 1 1 1 2 2 2 2 1 1
255 2 1 1 1 1 1 2 2 2 1 1 1 1 2 255
2 1 2 2 2 4 4 3 2 3 2 2 1 1 255 3
2 2 2 2 1 1 1 1 1 1 1 2 255 2 1 1
1 2 1 1 1 1 1 1 0 0 0 255 1 0 0 1
1 2 3 4 2 1 1 1 1 255 1 2 2 1 1 1
1 1 2 2 0 0 1 1 255 1 1 1 1 1 2 1
0 1 1 1 1 1 255 1 1 0 1 1 1 2 2 2
1 1 2 2 1 1 255 2 2 2 2 2 2 2 1 1
1 1 1 255 1 1 2 1 1 1 2 2 3 3 1 1
1 0 255 2 1 2 1 3 2 2 1 1 0 1 1 1
1 255 1 0 1 1 1 0 0 1 1 1 1 1 1 1
1 1 1 1 0 0 1 1 1 1 1 0 2 3 10 11
11 6 3 2 2 2 255 1 1 1 1 1 2 1 2 2
1 1 1 1 255 2 1 0 0 0 1 1 1 1 1 1
2 2 2 255 0 0 0 0 1 2 2 1 1 1 0 1
1 255 1 1 1 1 1 1 1 1 1 1 1 1 1 3
2 255 0 0 0 0 1 1 1 5 3 1 1 2 2 255
1 1 1 1 1 2 2 2 2 1 1 1 1 255 0 1
1 1 1 1 1 1 1 1 1 2 2 1 1 255 2 1
1 1 0 0 0 0 1 2 1 1 1 255 1 1 1 1
2 2 2 1 1 0 0 1 1 1 255 1 2 2 3 3
3 1 3 3 1 1 1 1 1 255 1 1 1 1 3 5
8 6 2 1 1 1 255 0 0 1 1 1 1 1 0 1
0 0 1 2 1 255 0 1 1 1 1 2 4 3 3 3
1 0 1 0 255 0 0 2 2 2 2 5 5 3 1 1
1 1 1 255 1 2 2 2 3 3 2 2 3 2 1 1
1 255 1 1 1 1 3 3 2 3 2 2 0 0 1 1
255 1 2 2 2 2 3 3 5 4 2 2 1 1 255 0
0 1 2 2 4 11 11 6 6 1 1 1 2 255 2 1
2 2 5 5 5 5 5 3 3 2 1 1 255 3 2 2
2 2 2 1 1 1 1 1 1 2 255 1 0 0 1 2
1 1 1 1 1 1 1 1 0 255 0 0 1 2 2 2
3 3 1 1 1 2 0 255 0 0 1 2 1 0 0 1
1 1 0 0 1 2 255 1 1 1 1 1 2 2 1 1
1 1 0 0 255 1 1 0 1 1 2 4 4 4 3 3
3 1 1 1 255 1 1 2 2 6 8 6 2 1 1 2
2 255 2 1 1 1 1 1 2 3 4 3 5 1 2 2
255 2 1 1 1 2 2 3 1 1 0 0 0 1 1 255
2 0 1 1 1 1 1 1 1 1 1 2 2 1 1 1
1 1 0 1 1 1 2 1 1 1 2 22 22 20 20 15
8 3 3 3 255 2 1 1 1 2 2 4 8 2 2 1
1 1 255 1 0 0 0 1 1 5 5 5 5 3 2 2
2 255 0 0 1 1 2 3 4 4 2 2 1 1 1 255
1 0 0 0 1 1 1 1 1 1 1 1 1 2 1 255
1 1 1 1 1 3 8 8 6 3 3 2 2 255 0 0
1 1 1 10 2 2 2 1 1 1 1 255 1 1 1 2
1 1 3 5 1 1 1 1 1 1 1 255 1 1 1 1
1 0 1 1 1 1 1 1 1 255 1 1 1 2 2 2
2 1 1 0 1 1 1 1 255 1 1 3 4 18 22 22
22 8 3 1 1 0 0 255 1 1 1 4 12 12 20 19
15 2 1 1 255 0 0 1 1 1 1 1 0 0 0 0
2 2 1 255 0 1 1 1 2 5 4 4 4 3 3 1
1 1 255 1 1 2 3 4 5 6 6 8 5 2 1 0
1 255 2 1 2 4 4 4 5 5 3 1 1 1 1 255
3 1 1 1 4 4 4 5 2 2 1 0 1 1 255 1
2 2 4 5 6 6 6 5 3 2 1 1 255 0 0 1
2 4 11 11 16 16 18 8 2 2 2 255 2 1 2 3
6 6 6 6 6 6 3 2 2 1 255 2 2 3 2 3
2 2 1 1 1 1 2 2 255 1 1 1 2 2 3 4
8 8 6 1 1 1 0 255 0 1 2 2 1 1 1 1
1 2 2 2 2 255 0 0 0 0 0 0 0 1 1 1
0 0 1 2 255 2 1 1 1 1 2 1 0 1 2 2
0 0 255 0 1 1 1 1 4 18 24 22 8 4 3 1
1 2 255 2 3 3 3 8 8 5 3 5 9 3 3 255
1 1 0 1 1 2 3 6 6 11 5 3 2 2 255 1
1 1 1 1 0 1 1 2 0 0 0 1 1 255 2 0
2 2 2 1 0 0 1 2 2 2 1 1 0 0 0 0
1 1 2 2 2 2 1 2 15 22 22 33 33 27 13 3
2 3 255 1 1 1 1 2 3 8 8 8 6 4 1 1
255 1 0 0 1 2 5 6 10 6 18 6 5 2 2 255
1 1 1 1 2 4 4 4 3 3 2 1 1 255 1 0
0 0 0 0 0 0 0 1 1 1 1 1 1 255 1 1
1 1 1 5 6 6 6 2 1 2 1 255 1 1 1 1
1 12 1 2 1 2 1 1 1 255 1 1 1 1 1 0
1 1 1 1 1 1 1 1 1 255 1 1 1 1 1 2
6 6 6 2 1 1 1 255 1 1 1 2 2 2 6 2
2 2 1 1 1 1 255 1 1 1 17 26 30 36 26 26
8 2 1 1 0 255 0 1 8 9 15 25 25 19 15 3
2 1 255 1 1 1 1 1 1 1 0 0 0 1 2 2
1 255 0 1 2 2 5 11 11 11 17 17 5 1 1 1
255 1 1 2 4 5 6 6 8 9 8 2 2 0 0 255
1 1 2 4 4 4 5 5 5 3 2 1 1 255 2 1
1 4 4 8 13 15 5 2 2 1 1 1 255 0 2 2
4 6 9 6 8 8 4 3 1 1 255 1 1 1 3 9
9 11 16 20 25 25 8 2 3 255 2 1 2 4 9 6
9 6 9 10 10 3 2 1 255 1 1 2 2 3 4 4
3 3 1 1 1 1 255 1 1 2 2 4 6 15 17 15
8 5 1 1 0 255 1 2 2 2 1 1 1 0 1 2
2 2 2 255 0 1 0 2 0 0 0 0 1 0 0 0
1 2 255 2 1 1 1 1 2 0 0 1 3 2 2 1
255 1 0 1 1 3 9 23 26 25 13 6 4 1 1 2
255 1 1 3 6 11 8 6 6 10 10 9 3 255 0 1
0 1 1 4 5 10 5 6 5 4 3 3 255 1 1 1
1 1 0 0 0 0 0 0 0 1 2 255 2 1 2 2
2 0 0 0 1 2 2 2 1 1 0 0 0 0 2 2
2 2 2 2 2 2 19 26 22 25 25 31 13 5 3 3
255 1 1 1 3 4 13 15 8 8 8 4 3 1 255 1
0 1 2 2 11 9 6 6 18 8 8 2 2 255 0 1
1 1 3 4 5 4 8 8 3 2 1 255 0 0 0 0
0 0 0 0 0 0 0 1 1 1 0 255 1 1 1 6
1 1 6 9 6 3 2 2 1 255 0 0 1 1 1 3
1 3 2 6 3 1 1 255 1 1 1 2 1 1 0 0
0 1 1 1 1 1 1 255 1 1 1 1 3 6 17 15
9 1 1 0 1 255 1 1 1 1 1 2 6 8 6 2
1 1 1 1 255 2 0 1 17 30 34 34 34 34 13 2
2 1 1 255 1 2 8 15 29 30 25 24 22 5 2 2
255 1 1 1 1 1 1 1 0 1 1 2 1 0 1 255
2 0 1 2 5 10 10 10 12 12 6 3 1 1 255 1
1 3 4 5 6 10 10 10 8 5 2 2 2 255 2 2
3 4 4 4 5 8 8 3 1 1 1 255 1 1 2 4
6 8 13 5 4 3 2 2 1 0 255 0 2 3 8 6
8 5 11 8 4 3 1 1 255 1 1 1 6 10 10 11
16 23 23 13 8 2 2 255 2 1 3 4 13 13 13 6
12 12 10 3 2 1 255 1 1 1 2 3 4 5 5 3
3 1 1 1 255 1 2 2 4 4 6 8 8 15 12 8
5 2 1 255 1 2 2 1 1 1 1 1 3 3 1 1
1 255 1 1 1 2 2 1 0 1 1 1 1 1 1 2
255 2 2 2 1 2 1 0 0 1 3 2 2 1 255 1
0 1 1 11 12 18 26 26 24 6 4 2 1 2 255 1
1 3 3 12 3 6 9 10 9 3 1 255 0 1 0 2
4 5 5 10 4 6 3 3 3 3 255 1 1 1 3 1
0 0 0 0 0 0 0 1 1 255 1 2 2 2 1 0
0 0 0 1 1 1 0 1 0 1 0 0 2 2 1 2
3 3 2 2 15 24 24 25 33 33 31 5 2 1 255 1
1 1 4 6 13 15 16 15 8 4 3 2 255 1 0 1
2 5 11 13 15 11 11 9 8 2 2 255 1 1 1 2
3 5 5 3 3 8 8 5 1 255 0 1 0 0 0 0
0 0 1 1 1 1 0 0 0 255 1 1 1 1 1 1
5 10 2 2 2 2 1 255 1 1 1 1 1 1 1 5
6 6 3 1 1 255 1 1 1 2 2 0 0 0 0 1
1 2 1 1 0 255 1 1 1 1 5 8 18 18 9 2
1 1 1 255 2 2 1 1 3 5 9 9 8 2 1 1
1 2 255 2 1 1 17 36 40 34 34 34 15 2 2 2
2 255 2 2 2 9 13 15 24 29 24 5 3 2 255 1
1 1 1 1 0 0 0 2 2 4 1 0 0 255 1 0
1 2 4 6 17 19 17 12 4 2 2 1 255 0 1 2
4 10 8 10 10 12 12 5 2 2 1 255 1 2 3 5
4 3 3 5 6 4 3 1 0 255 2 2 3 5 8 8
4 4 4 3 2 2 1 1 255 1 2 2 6 5 5 5
8 8 8 3 1 1 255 1 1 1 5 10 12 17 23 23
22 11 5 2 2 255 2 1 3 4 8 5 5 5 13 13
10 3 2 1 255 1 1 2 2 4 5 5 5 3 2 1
1 1 255 2 2 2 4 6 8 8 8 10 12 10 5 3
2 255 2 1 0 1 1 1 1 1 2 2 1 1 1 255
1 1 1 2 3 2 1 1 2 2 1 0 0 0 255 1
1 1 1 1 0 0 0 1 2 2 1 1 255 1 0 1
3 11 12 19 25 25 24 15 4 2 1 2 255 2 2 3
4 13 2 3 3 12 12 3 2 255 1 1 1 2 3 5
5 6 6 6 3 3 2 1 255 1 1 3 3 2 1 0
0 0 0 3 0 1 0 255 2 2 2 2 2 0 0 0
1 1 1 1 0 1 0 1 1 2 2 1 1 1 2 2
2 2 13 27 26 26 27 33 33 5 2 2 255 1 1 1
6 8 17 17 17 15 8 4 2 1 255 1 0 1 1 5
11 12 9 11 9 9 6 2 1 255 1 1 1 3 5 8
5 5 8 15 12 5 1 255 1 2 1 0 0 0 0 1
1 1 0 0 0 0 0 255 1 1 1 1 1 2 2 10
10 15 3 2 1 255 1 1 2 2 2 2 2 5 6 5
3 1 1 255 1 2 2 2 1 1 1 1 1 1 4 3
1 1 1 255 1 1 1 1 3 8 16 17 8 1 1 1
1 255 2 2 1 1 4 5 6 8 8 3 1 1 2 2
255 1 1 1 18 31 36 31 34 27 15 2 2 2 1 255
2 2 2 13 15 34 15 38 24 18 3 1 255 0 1 1
1 1 1 1 0 1 3 4 2 0 0 255 0 0 1 2
2 6 10 18 12 6 4 2 0 0 255 1 2 4 5 10
10 10 10 12 12 5 2 2 1 255 2 2 3 5 6 3
3 3 5 3 1 0 0 255 2 3 4 4 4 4 4 4
4 3 2 2 1 1 255 1 1 2 4 5 6 5 5 4
4 2 1 1 255 1 1 2 3 9 16 23 23 23 22 11
3 2 2 255 1 1 2 4 8 5 5 5 6 6 3 2
2 1 255 1 1 1 2 3 5 5 5 3 1 1 1 1
255 1 1 1 1 4 6 8 9 15 13 8 5 3 2 255
1 1 0 0 0 2 2 1 2 1 1 1 0 255 1 1
1 1 3 3 2 5 6 5 1 1 0 0 255 2 2 2
1 1 1 1 1 1 2 1 1 1 255 1 1 1 1 4
8 17 25 25 24 13 2 1 1 2 255 1 1 1 3 4
2 3 3 6 3 3 2 255 1 1 1 2 3 3 4 6
6 6 3 3 2 2 255 1 1 1 2 2 1 0 0 0
0 1 0 1 1 255 2 2 1 1 1 2 2 0 0 0
1 1 1 1 2 2 2 1 1 1 1 1 2 2 2 2
5 16 24 37 43 55 34 6 2 2 255 1 1 1 2 5
8 10 15 9 6 3 1 1 255 1 1 1 1 3 6 12
15 15 11 6 2 1 0 255 1 1 0 3 3 8 4 4
4 15 5 4 1 255 1 1 1 1 0 0 0 2 1 1
0 0 1 1 1 255 0 1 1 1 1 2 1 10 10 10
3 2 1 255 1 1 2 2 2 2 2 3 3 4 2 0
0 255 1 1 2 1 1 3 8 4 2 2 2 2 1 1
1 255 1 1 1 1 2 2 8 8 2 2 1 1 1 255
2 1 1 1 4 3 6 5 3 1 1 1 1 1 255 1
1 1 3 26 31 26 18 11 3 2 2 1 1 255 2 2
2 2 3 15 11 13 11 3 2 0 255 1 1 1 1 1
1 1 1 1 1 1 1 1 1 255 0 0 1 2 2 5
12 18 13 4 2 0 0 0 255 1 2 2 5 10 12 12
10 10 10 2 1 1 1 255 1 1 2 2 3 3 5 3
3 2 1 1 1 255 3 4 4 4 3 4 4 4 4 2
1 1 2 2 255 1 1 1 3 3 4 5 5 4 3 3
2 2 255 1 1 2 2 4 10 12 17 17 22 6 3 1
1 255 1 1 1 2 4 5 5 6 6 5 2 1 1 1
255 0 1 1 2 3 3 3 2 1 1 1 1 1 255 1
0 0 0 2 4 8 10 15 13 6 5 1 1 255 2 1
0 0 1 2 0 1 2 2 1 1 0 255 1 1 1 0
2 2 5 6 6 4 1 0 0 0 255 1 1 1 1 1
1 1 1 1 1 1 1 0 255 1 1 1 1 1 4 8
8 24 5 3 2 1 1 1 255 1 1 1 2 2 2 2
3 6 6 3 3 255 2 1 2 1 2 2 3 4 5 3
3 2 2 2 255 1 1 1 2 1 1 0 0 1 1 2
0 1 1 255 2 2 2 1 2 3 4 4 0 0 1 2
1 1 1 1 2 2 1 1 1 1 1 2 2 2 5 10
16 24 27 27 6 1 1 2 255 1 1 1 1 3 6 6
6 5 5 1 0 1 255 1 1 1 3 3 3 6 6 6
3 3 2 1 1 255 1 0 0 1 2 3 3 3 3 2
2 2 1 255 0 0 1 1 1 1 2 2 2 1 1 1
1 1 1 255 0 0 1 1 1 3 1 10 2 2 2 1
1 255 1 1 1 2 2 2 2 2 2 2 2 0 1 255
2 2 2 1 1 3 4 4 2 2 2 2 1 1 1 255
2 1 1 1 2 2 2 2 1 1 1 2 2 255 1 1
1 1 1 1 1 1 1 1 1 1 1 1 255 1 1 1
1 3 9 10 9 4 2 2 2 1 1 255 1 1 0 2
1 3 3 3 3 1 1 0 255 1 1 1 2 2 1 1
1 1 1 0 1 1 1 255 0 0 1 1 2 2 5 6
6 2 1 0 0 0 255 1 2 1 4 4 6 8 8 8
4 3 1 1 1 255 1 1 1 3 3 6 3 2 1 1
1 1 1 255 2 3 3 3 2 3 4 5 3 2 1 1
1 1 255 1 1 1 2 2 3 2 2 2 2 2 2 2
255 1 1 2 2 2 3 9 10 9 6 2 2 1 1 255
1 1 1 1 4 5 5 5 5 2 2 1 1 0 255 0
1 1 1 2 2 2 1 1 1 1 1 1 255 1 0 0
0 2 2 5 9 8 6 1 1 1 1 255 1 1 1 0
0 1 2 2 2 1 1 1 1 255 2 1 1 0 1 2
2 4 4 1 1 1 1 1 255 1 1 1 0 1 1 2
2 2 1 1 1 1 255 1 0 1 0 1 1 2 3 3
2 2 1 1 1 1 255 1 1 1 1 2 2 2 2 3
2 2 1 255 1 1 2 1 2 2 3 3 3 2 2 2
2 2 255 1 1 1 1 1 1 0 1 1 1 0 0 0
2 255 2 2 2 1 1 1 2 2 0 0 0 1 2 2
2 2 2 1 1 1 1 1 2 2 2 2 2 2 2 1
1 1 2 2 2 1 255 1 1 1 0 1 3 3 2 1
1 0 0 0 255 1 1 1 3 2 2 2 2 1 3 3
2 1 1 255 2 1 0 0 1 2 1 1 0 0 0 1
1 255 0 0 1 1 1 2 2 2 1 1 2 2 1 1
1 255 0 0 1 1 1 1 0 0 0 1 1 1 1 255
1 1 1 1 1 1 1 1 1 1 0 1 2 255 2 1
2 1 1 2 2 2 2 2 2 1 1 1 1 255 1 1
1 1 1 2 2 1 1 1 2 2 1 255 0 1 1 1
1 0 1 2 2 1 1 1 0 0 255 1 1 1 2 2
3 3 4 2 2 1 1 1 1 255 1 0 1 1 1 2
2 2 0 0 1 1 255 1 1 1 1 1 1 1 1 1
1 0 0 1 2 255 0 0 0 1 1 2 2 0 0 1
2 2 1 1 255 1 1 0 0 1 3 2 2 2 2 2
1 1 1 255 1 1 1 2 1 2 1 1 1 1 2 1
1 255 1 3 3 2 1 1 2 3 2 1 1 1 1 2
255 1 1 1 1 1 1 1 1 1 1 1 2 1 255 1
1 2 2 1 1 3 3 2 2 1 0 1 1 255 1 1
1 1 1 1 1 1 2 2 2 1 1 0 255 0 1 1
1 2 1 1 1 1 1 1 1 1 255 1 0 0 1 2
2 2 2 2 2 1 1 1 2 255 1 1 1 1 1 1
2 2 2 1 0 1 1 255 1 0 1 0 0 1 1 1
1 0 1 1 2 1 255 1 1 0 0 0 1 1 1 1
1 1 1 1 255 1 0 0 0 1 1 1 2 2 2 1
0 0 1 1 255 1 1 1 1 2 2 2 1 2 1 1
1 255 2 2 2 1 2 1 2 2 2 2 2 2 2 1
255 1 1 1 1 1 1 1 1 1 2 2 0 0 1 255
2 2 2 1 1 0 1 2 2 2 0 1 1 1 1 1
1 1 2 2 1 1 1 2 2 2 1 1 1 1 1 1
1 1 1 1 255 1 1 1 0 1 1 2 1 1 0 0
0 1 255 1 2 1 2 0 1 1 1 1 1 1 1 1
1 255 1 1 1 1 1 1 1 1 1 1 1 1 1 255
1 0 0 1 1 2 1 1 1 1 2 2 2 1 1 255
1 1 1 1 1 0 0 0 0 0 1 1 0 255 1 1
1 1 1 1 1 1 1 1 0 1 1 255 1 1 2 2
1 1 2 1 2 2 2 1 1 1 2 255 2 1 0 1
1 2 2 2 1 1 1 1 1 255 0 1 1 1 1 1
1 2 1 2 1 1 0 1 255 1 1 1 2 1 1 1
1 1 1 1 1 1 1 255 1 1 1 1 1 2 2 1
0 1 1 1 255 1 1 1 1 1 1 1 2 2 2 1
1 1 1 255 1 0 0 0 1 1 1 1 0 0 2 2
2 1 255 1 1 1 1 1 2 1 1 2 2 2 1 0
1 255 2 2 2 2 1 1 1 1 1 1 2 2 1 255
0 0 2 2 2 1 1 1 1 1 1 1 1 1 255 1
1 1 1 1 1 1 0 1 1 1 1 1 255 1 2 2
1 1 0 1 2 2 2 1 0 2 1 255 1 1 1 1
1 1 1 1 1 1 1 1 1 1 255 1 1 1 1 0
0 1 1 1 1 1 1 1 255 1 0 0 1 2 2 2
1 1 1 1 2 2 2 255 1 1 1 1 1 1 1 1
1 0 0 0 1 255 0 1 2 2 1 1 1 1 0 0
1 1 1 1 255 0 0 0 0 0 1 1 1 1 0 1
1 1 255 1 0 1 0 1 1 1 1 1 1 1 0 1
1 2 255 1 1 1 1 2 2 2 1 1 1 1 0 255
2 2 2 2 2 2 1 1 1 2 2 2 1 1 255 1
1 1 1 1 2 1 1 1 2 1 1 1 1 255 1 1
2 1 1 0 1 1 1 1 1 1 1 1 1 1 1 1
2 2 1 1 2 2 2 1 0 0 1 0 1 2 2 2
1 1 255 1 1 1 1 1 1 1 0 0 0 0 1 1
255 0 1 0 0 0 2 1 1 1 1 1 1 1 1 255
1 1 1 1 2 1 1 0 0 1 1 1 2 255 1 1
1 1 0 1 0 1 0 0 0 2 2 1 1 255 1 1
1 1 0 0 0 2 2 0 0 0 0 255 1 2 2 1
1 1 0 1 1 1 1 1 1 255 1 1 1 1 1 1
2 1 2 1 1 1 1 1 2 255 1 1 0 1 1 2
1 1 1 1 1 1 1 255 0 1 1 1 1 1 2 2
2 2 0 1 1 1 255 0 1 1 2 2 2 1 1 1
1 1 1 1 2 255 1 1 1 1 2 2 2 2 1 1
1 1 255 2 2 1 0 0 1 1 2 1 2 2 2 1
1 255 1 0 0 0 1 1 1 0 0 0 2 1 1 1
255 1 1 1 1 0 1 1 1 2 1 1 0 0 1 255
2 2 1 1 1 1 1 1 2 2 2 2 1 255 0 1
1 2 1 0 0 0 0 1 0 0 0 0 255 1 1 1
1 1 1 0 0 1 1 1 1 1 255 1 2 2 1 1
1 1 1 1 1 1 0 1 1 255 1 1 1 1 1 1
1 0 1 1 1 1 2 1 255 1 1 1 0 0 0 1
1 1 1 1 1 0 255 1 1 1 1 1 2 2 2 2
1 1 2 2 2 255 1 1 1 1 1 1 1 1 1 1
0 0 0 255 1 1 1 1 0 1 0 0 0 0 1 1
1 1 255 0 1 0 0 0 1 1 1 1 0 2 2 1
255 1 1 1 1 1 1 1 1 1 0 1 1 1 2 2
255 2 2 2 1 1 1 1 1 1 0 0 0 255 1 1
2 2 2 1 1 0 1 2 2 2 1 1 255 1 1 1
1 1 1 1 1 1 1 2 2 1 1 255 1 1 2 2
2 1 1 1 1 2 2 2 1 0 0 1 1 2 255 255
255 255 255 255 255 255 255 255 255 255 255 255 255 255 255 255
255 255 255 255 255 255 255 255 255 255 255 255 255 255 255 255
255 255 255 255 255 255 255 255 255 255 255 255 255 255 255 255
255 255 255 255 255 255 255 255 255 255 255 255 255 255 255 255
255 255 255 255 255 255 255 255 255 255 255 255 255 255 255 255
255 255 255 255 255 255 255 255 255 255 255 255 255 255 255 255
255 255 255 255 255 255 255 255 255 255 255 255 255 255 255 255
255 255 255 255 255 255 255 255 255 255 255 255 255 255 255 255
255 255 255 255 255 255 255 255 255 255 255 255 255 255 255 255
255 255 255 255 255 255 255 255 255 255 255 255 255 255 255 255
255 255 255 255 255 255 255 255 255 255 255 255 255 255 255 255
255 255 255 255 255 255 255 255 255 255 255 255 255 255 255 255
255 255 255 255 255 255 255 255 255 255 255 255 255 255 255 255
255 255 255 255 255 255 255 255 255 255 255 255 255 255 255 255
255 255 255 255 255 255 255 255 255 255 255 255 255 255 255 255
255 255 255 255 255 255 255 255 255 255 255 255 255 255 255 255
255 255 255 255 255 255 255 255 255 255 255 255 255 255 255 255
255 255 255 255 255 255 255 255 255 255 255 255 255 255 255 255
255 255 255 255 255 255 255 255 255 255 255 255 255 255 255 255
255 255 255 255 255 255 255 255 255 255 255 255 255 255 255 255
255 255 255 255 255 255 255 255 255 255 255 255 255 255 255 255
255 255 255 255 255 255 255 255 255 255 255 255 255 255 255 255
255 255 255 255 255 255 255 255 255 255 255 255 255 255 255 255
255 255 255 255 255 255 255 255 255 255 255 255 255 255 255 255
255 255 255 255 255 255 255 255 255 255 255 255 255 255 255 255
255 255 255 255 255 255 255 255 255 255 255 255 255 255 255 255
255 255 255 255 255 255 255 255 255 255 255 255 255 255 255 255
255 255 255 255 255 255 255 255 255 255 255 255 1 1 2 2
1 1 1 0 1 1 2 2 2 2 2 2 1 0 255 0
1 1 1 1 0 0 0 0 0 0 1 1 255 1 0 0
0 0 1 1 0 0 0 1 1 1 1 255 1 1 1 1
1 0 1 0 0 0 1 1 1 255 1 1 1 1 1 1
0 0 0 0 0 0 0 0 1 255 1 1 1 1 1 0
1 2 2 2 2 2 1 255 1 1 1 3 3 3 5 5
5 2 2 1 1 255 2 1 1 1 0 0 1 1 2 1
1 0 1 1 1 255 1 1 1 1 2 2 1 1 1 1
1 1 1 255 1 1 1 1 1 1 0 0 0 0 0 0
1 1 255 1 1 1 1 1 0 1 1 1 0 0 0 0
2 255 2 1 1 1 2 2 1 2 1 2 1 2 255 2
1 0 0 0 1 1 1 2 1 1 2 1 1 255 0 0
1 1 1 1 0 0 0 0 1 1 1 1 255 0 1 1
0 0 0 1 1 1 1 1 0 1 1 255 0 1 1 1
1 1 1 1 2 2 0 0 0 255 1 1 1 1 1 1
1 1 0 2 0 0 0 0 255 1 1 1 0 0 0 0
1 0 1 1 2 2 255 2 2 2 1 1 1 1 1 1
1 1 1 1 1 255 2 2 1 1 1 1 1 1 2 1
1 1 2 2 255 1 1 1 0 1 1 1 1 0 1 1
1 1 255 2 1 1 1 1 1 2 2 1 1 1 1 1
1 255 1 1 1 1 1 1 1 2 2 1 0 0 0 255
1 2 2 1 0 0 0 1 1 1 1 1 1 1 255 2
1 1 1 1 1 1 1 2 2 2 1 1 255 1 1 1
0 0 1 1 2 1 0 0 0 1 1 1 255 1 1 1
1 1 1 1 1 1 1 1 1 255 1 1 1 1 1 3
3 3 2 3 2 2 2 2 255 0 1 1 1 1 2 2
1 1 2 2 1 1 1 255 1 1 1 1 2 2 2 2
2 2 0 0 0 0 0 0 1 3 1 2 2 1 1 1
1 1 1 2 2 2 2 2 1 1 1 1 255 1 1 1
1 0 0 0 1 0 0 0 1 1 255 1 1 1 0 0
0 0 0 0 1 1 1 1 1 255 1 1 1 0 0 0
1 1 1 1 1 1 1 255 1 1 1 1 2 2 2 0
0 0 1 1 0 0 1 255 1 1 1 1 1 1 1 2
2 2 2 2 1 255 1 1 3 27 50 50 8 8 22 22
3 2 2 255 2 1 1 1 0 0 0 1 1 1 1 1
1 2 1 255 1 1 1 2 2 2 1 1 1 1 1 1
2 255 1 1 0 0 0 0 0 0 0 0 1 1 1 1
255 1 1 1 0 1 1 2 2 1 0 0 1 1 2 255
2 1 1 1 2 1 1 1 2 2 1 1 255 1 1 1
0 1 1 1 1 2 1 1 1 1 1 255 1 1 1 1
1 2 2 2 2 1 1 1 1 1 255 1 1 0 0 0
0 0 1 2 1 2 1 1 1 255 0 1 1 1 0 0
1 1 1 1 0 0 0 255 1 1 1 1 1 2 2 1
1 1 0 1 1 1 255 1 1 1 0 1 1 1 1 1
1 1 2 2 255 2 2 2 1 1 1 2 2 2 2 2
2 2 1 255 1 2 1 1 1 1 1 4 4 2 1 1
1 1 255 2 2 1 1 1 2 2 1 1 2 2 1 1
255 3 1 1 1 3 3 3 2 1 1 1 1 1 1 255
2 1 1 1 1 2 4 4 3 1 1 0 0 255 1 2
2 2 1 2 2 2 3 2 2 1 1 1 255 2 1 1
1 1 1 1 1 1 0 0 0 1 255 1 1 0 0 0
0 1 2 1 0 0 1 2 1 1 255 1 1 1 1 1
1 1 2 2 1 1 1 255 0 0 1 2 3 4 4 6
4 4 3 2 0 0 255 1 1 1 1 2 18 25 19 19
19 5 2 1 1 255 2 1 1 1 1 1 1 2 0 0
0 0 0 0 0 0 1 2 2 3 3 2 1 1 1 1
1 1 2 2 2 2 1 0 0 0 255 0 1 2 2 0
1 1 1 1 0 1 1 1 255 0 1 2 1 1 0 0
0 1 2 1 1 1 1 255 0 0 1 1 2 2 2 1
2 1 1 1 1 255 2 1 1 1 1 2 2 0 0 0
1 1 1 1 1 255 1 1 1 1 1 1 2 2 2 2
2 1 1 255 2 3 27 50 50 50 50 33 33 41 72 4
2 255 2 1 1 1 1 1 1 1 1 1 1 2 2 2
1 255 1 1 2 2 2 2 2 2 2 1 1 1 2 255
1 1 1 1 0 0 0 0 0 2 2 2 1 1 255 1
0 1 1 1 1 1 2 2 1 1 1 1 1 255 2 1
2 1 2 2 3 2 2 2 1 1 255 1 1 0 0 0
0 1 1 1 1 1 1 1 1 255 1 1 1 1 1 2
2 2 2 1 1 1 2 2 255 1 1 0 0 0 0 1
2 2 2 2 1 1 0 255 1 1 1 1 0 1 1 1
1 1 0 1 0 255 0 1 1 2 2 2 2 3 3 3
2 1 1 1 255 0 0 0 0 1 1 1 0 0 1 2
2 1 255 1 2 2 2 2 3 3 3 3 2 2 2 1
1 255 0 1 1 1 1 2 6 9 8 4 1 1 1 1
255 1 2 1 3 4 10 22 22 4 3 2 2 1 255 1
1 1 1 3 3 13 13 12 4 3 1 1 1 255 1 1
3 3 5 6 6 6 5 3 1 0 0 255 0 2 2 2
3 4 18 16 22 3 2 1 1 1 255 1 1 1 1 2
0 0 1 1 0 0 1 1 255 1 1 1 0 0 0 0
0 1 0 1 2 2 1 1 255 1 1 1 1 2 3 4
3 2 1 1 1 255 1 1 2 3 4 4 6 8 5 5
4 3 1 1 255 1 1 2 3 20 50 50 52 24 33 38
13 2 2 255 2 1 1 1 1 1 1 1 0 0 0 1
0 0 0 0 1 2 2 2 2 1 1 1 1 1 1 2
2 2 2 2 1 1 1 1 255 1 1 1 1 1 2 3
3 2 1 1 1 1 255 0 1 1 1 1 0 0 0 1
1 1 1 1 1 255 0 0 1 2 2 2 3 2 2 1
1 1 1 255 2 1 1 1 1 1 2 0 0 1 1 1
1 0 1 255 1 1 1 1 1 1 4 4 3 2 1 1
1 255 3 65 73 50 17 11 8 8 20 23 72 82 8 255
2 0 1 0 1 1 2 1 1 1 1 2 2 1 1 255
1 1 2 2 4 4 4 4 4 2 2 1 1 255 0 0
0 1 1 4 0 4 4 4 2 2 1 1 255 1 0 0
1 1 1 1 1 1 1 1 1 1 1 255 1 2 2 2
2 0 3 3 5 2 3 1 255 0 0 0 0 0 0 1
0 1 1 1 1 2 1 255 1 1 1 1 1 1 3 2
2 1 1 1 2 1 255 1 1 0 1 1 5 23 23 20
2 2 1 1 0 255 1 1 1 0 0 1 1 1 1 1
1 1 1 255 0 1 1 2 2 3 3 4 4 3 2 1
1 2 255 2 0 0 0 0 0 0 0 1 1 1 0 0
255 1 1 2 2 3 3 3 4 4 4 4 2 1 1 255
1 0 1 2 2 13 13 15 10 8 4 3 2 1 255 1
1 1 4 18 22 30 32 32 22 4 2 2 255 1 1 1
3 4 13 18 19 23 13 4 3 2 1 255 1 1 3 6
6 6 6 8 8 8 3 1 0 255 1 2 1 2 5 19
27 26 31 26 15 2 1 1 255 2 1 2 2 2 0 1
1 1 0 1 1 1 255 1 1 2 2 2 0 0 1 1
1 1 2 2 1 1 255 1 1 1 2 3 4 4 4 3
2 1 1 255 2 2 2 3 5 5 6 6 5 5 5 5
1 0 255 1 1 3 10 20 25 20 19 18 26 41 45 13
2 255 1 1 1 1 1 1 1 0 0 0 0 1 1 1
0 2 2 1 1 1 1 1 0 0 0 1 1 2 2 2
2 4 2 2 1 1 255 1 1 1 1 2 2 4 4 5
2 2 2 0 255 0 1 1 1 1 0 0 0 1 1 1
1 1 0 255 0 0 0 2 2 2 2 2 1 1 1 1
1 255 2 1 1 1 1 1 1 0 1 2 2 2 1 0
1 255 2 2 1 1 1 6 6 4 4 4 1 1 1 255
10 73 73 17 13 13 11 9 8 16 29 83 83 255 2 2
1 0 1 2 2 1 1 1 1 2 2 1 0 255 1 1
1 6 11 4 4 15 15 13 6 3 1 255 0 1 1 2
1 4 4 8 9 8 4 2 1 1 255 1 0 1 1 1
0 1 1 1 1 1 1 1 1 255 1 1 2 2 2 23
10 8 5 3 2 2 255 1 0 0 0 0 0 1 1 3
3 2 1 2 1 255 1 1 1 1 2 1 2 2 1 1
1 1 2 1 255 1 1 1 1 5 23 36 36 32 11 3
1 1 0 255 1 1 0 0 1 2 2 1 0 0 0 1
1 255 1 0 1 2 3 4 4 4 6 5 3 2 2 2
255 0 0 0 0 0 0 0 0 0 1 1 1 1 255 1
1 1 2 3 4 5 5 5 4 4 1 1 0 255 1 0
1 2 13 15 12 10 9 8 5 4 3 2 255 1 1 1
24 31 30 31 33 33 33 6 2 2 255 1 1 1 3 5
13 18 16 25 25 25 3 2 2 255 1 1 3 6 6 6
6 6 5 8 6 2 1 255 1 1 1 2 27 27 27 24
26 26 30 3 1 0 255 0 0 2 1 0 1 1 1 0
1 1 2 2 255 1 1 1 2 2 2 1 0 0 0 0
0 1 1 1 255 1 1 1 3 3 3 4 4 4 3 1
1 255 2 2 3 3 6 5 5 4 4 5 9 9 5 1
255 2 2 3 23 23 20 18 27 18 26 38 38 29 2 255
1 1 1 1 1 4 3 3 0 1 0 1 0 1 1 1
1 1 1 1 1 1 1 1 0 1 2 3 2 3 4 4
4 2 2 2 255 1 1 2 2 3 3 3 4 5 3 2
2 2 255 1 1 1 1 1 0 1 1 1 1 1 0 1
0 255 0 0 0 1 1 1 2 2 1 0 2 1 1 255
1 1 0 1 1 1 1 1 1 2 2 2 1 1 2 255
2 2 1 1 3 4 6 4 4 4 2 1 2 255 10 82
82 17 9 6 9 9 8 16 23 88 88 255 2 2 1 1
2 2 3 3 1 2 2 2 2 0 0 255 1 1 2 16
17 4 4 6 17 9 6 3 1 255 0 0 0 1 2 4
9 9 12 12 6 2 1 2 255 2 1 3 2 2 1 1
1 1 1 1 1 1 1 255 1 1 1 3 1 3 1 4
3 3 1 2 255 1 1 0 0 0 0 1 3 4 4 1
1 1 1 255 1 1 2 1 2 1 1 0 0 0 0 0
1 1 255 1 1 1 1 18 34 39 39 36 20 8 3 1
0 255 1 1 0 0 1 1 2 1 1 1 2 1 1 255
1 2 1 1 3 4 5 5 5 4 3 2 2 2 255 1
1 1 2 0 0 0 0 0 0 1 0 1 255 1 1 1
2 3 4 5 6 5 5 5 3 1 0 255 1 0 2 2
6 16 12 11 6 6 5 4 3 2 255 1 1 4 31 40
40 31 33 40 41 13 3 2 255 1 1 2 4 5 16 16
16 16 17 17 5 2 2 255 1 2 5 6 8 8 6 8
8 9 8 2 2 255 1 1 1 17 27 27 27 26 26 31
34 30 1 0 255 0 1 1 1 0 0 0 0 0 1 2
2 1 255 1 1 1 1 2 2 1 1 0 0 0 0 1
1 2 255 1 0 2 3 3 2 4 4 4 4 2 2 255
2 1 3 5 6 6 6 5 5 5 5 5 5 2 255 1
2 4 23 23 5 18 31 31 27 26 40 29 1 255 1 0
1 3 3 4 3 5 3 8 1 1 1 1 1 1 1 1
1 1 1 1 1 1 1 1 1 3 3 3 3 4 16 2
1 1 255 1 2 2 3 3 3 6 6 6 4 3 3 2
255 1 1 1 1 0 1 1 1 1 1 1 1 0 0 255
1 0 0 0 1 2 2 2 1 0 1 1 1 255 1 1
0 1 0 1 1 1 1 3 2 2 2 1 1 255 1 2
2 3 4 5 6 8 6 4 2 2 2 255 4 117 117 20
13 13 16 16 11 17 34 95 95 255 2 2 2 1 2 2
3 1 1 2 2 2 1 2 1 255 1 2 2 11 17 15
15 17 24 19 8 3 2 255 1 1 0 2 2 4 4 9
9 8 2 1 2 2 255 2 1 2 2 2 2 2 1 1
1 2 2 2 2 255 1 1 1 8 3 3 1 8 1 1
1 1 255 2 1 1 0 1 0 1 1 3 3 1 1 1
0 255 2 1 1 1 1 1 1 0 0 0 0 0 1 1
255 1 1 2 3 18 34 36 36 17 24 11 5 2 0 255
1 1 1 1 1 0 1 0 0 0 0 1 1 255 1 0
1 1 3 5 6 5 5 3 3 2 2 2 255 1 1 1
3 2 1 1 0 0 0 1 1 1 255 0 1 1 1 3
5 5 5 5 5 4 1 1 0 255 1 1 2 3 5 16
11 9 6 8 5 4 2 2 255 1 2 4 22 31 40 40
33 33 40 13 1 1 255 1 1 2 3 8 16 16 16 16
17 22 8 3 2 255 1 1 3 6 8 8 8 8 8 8
5 2 1 255 1 1 1 17 25 19 19 19 16 31 34 34
2 2 255 0 0 0 0 0 0 0 0 0 0 1 2 2
255 1 0 0 1 1 1 1 0 0 0 0 0 0 0 1
255 0 2 2 3 4 4 4 4 5 5 3 2 255 2 2
3 3 6 4 6 8 10 5 9 9 9 2 255 2 2 17
27 27 12 31 31 33 27 34 40 29 2 255 1 0 1 3
3 1 3 3 8 8 4 1 1 1 1 1 1 2 0 1
1 1 1 2 2 2 3 16 17 17 24 36 24 8 2 1
255 1 2 2 2 3 4 4 3 2 3 3 3 2 255 1
1 1 0 0 0 1 1 1 1 1 1 1 1 255 1 1
1 0 1 1 2 3 2 2 2 1 1 255 1 1 1 1
0 2 2 1 1 1 2 2 2 1 1 255 0 1 2 3
4 5 9 8 6 4 4 2 1 255 2 154 154 65 12 11
11 16 16 18 34 95 95 255 3 2 2 2 2 4 4 5
1 2 2 2 1 2 1 255 1 1 2 9 15 15 15 12
19 8 4 2 1 255 2 2 1 1 3 4 4 12 12 8
2 2 2 2 255 1 1 1 2 2 2 2 2 2 2 2
2 2 2 255 1 1 1 3 3 3 1 4 1 1 1 1
255 0 0 0 1 2 1 1 1 1 1 1 1 1 0 255
1 1 1 1 1 0 0 0 1 0 0 0 1 1 255 1
1 2 3 8 20 19 24 23 24 15 5 2 1 255 1 2
2 2 0 0 0 0 1 0 1 1 1 255 1 0 0 0
3 5 5 5 5 3 3 2 2 2 255 2 2 3 3 2
2 3 3 3 0 1 1 0 255 1 1 1 1 2 3 3
5 5 5 4 2 1 1 255 1 1 1 1 3 11 11 9
8 9 4 2 1 1 255 2 2 3 19 22 66 62 55 40
40 13 1 1 255 1 1 1 2 11 16 18 16 17 16 16
5 3 2 255 1 1 1 6 8 8 6 5 8 8 6 3
1 255 0 1 1 5 16 17 19 24 24 25 26 23 2 2
255 1 0 0 0 0 0 0 0 1 1 1 1 1 255 0
0 0 1 1 1 1 1 0 0 0 0 0 0 1 255 0
0 2 3 6 5 5 5 5 5 3 2 255 2 1 2 3
6 5 8 5 5 5 5 12 12 2 255 1 2 4 11 12
15 31 31 31 34 37 40 18 2 255 1 0 1 1 1 1
1 3 8 1 1 1 1 1 1 1 1 2 0 1 1 1
1 1 1 1 2 4 16 17 25 30 24 8 1 0 255 1
1 2 2 3 4 4 4 4 3 2 1 1 255 1 1 1
1 1 1 1 1 1 1 2 2 2 1 255 1 1 1 1
1 1 1 2 2 2 1 1 1 255 1 2 2 1 0 1
2 1 1 1 2 2 0 0 0 255 2 2 3 3 3 5
8 8 9 6 4 1 1 255 2 154 154 72 30 12 11 11
11 16 34 54 50 255 1 2 2 2 2 3 4 4 1 1
1 1 1 1 1 255 1 1 1 2 15 15 13 12 18 12
4 2 0 255 2 2 2 1 3 4 5 5 5 2 2 2
3 2 255 1 1 1 2 2 2 2 3 2 1 1 2 2
2 255 1 1 1 1 3 2 1 2 1 1 1 1 255 0
0 1 1 2 2 2 1 1 1 1 1 1 0 255 1 1
1 1 0 0 0 0 1 1 1 1 1 1 255 1 1 2
3 8 13 17 24 17 17 13 2 1 0 255 0 2 2 2
0 0 0 0 0 0 0 0 1 255 1 0 0 1 2 3
4 4 4 4 3 1 1 1 255 1 1 1 2 2 2 2
0 3 2 2 1 1 255 1 1 1 1 2 3 3 5 5
5 3 1 1 1 255 2 1 1 1 3 3 11 8 11 8
5 2 1 1 255 2 2 2 4 22 37 38 48 29 29 3
2 2 255 2 2 1 2 6 11 19 22 25 16 11 4 3
1 255 1 1 1 4 8 8 4 5 5 6 5 3 1 255
1 1 1 2 6 8 13 18 16 23 23 17 2 1 255 1
0 0 0 0 0 1 1 1 0 1 1 2 255 1 0 1
2 2 2 0 0 0 1 1 1 0 0 0 255 0 0 0
2 6 6 6 5 4 4 3 1 255 1 2 2 3 4 4
5 5 10 5 5 5 2 1 255 2 2 2 11 12 16 23
20 19 20 40 40 4 2 255 1 1 1 1 1 1 2 2
2 1 1 1 1 1 1 1 1 2 0 1 1 2 2 3
2 3 2 2 11 22 25 22 8 2 1 1 255 1 1 1
2 3 4 4 3 3 2 2 1 1 255 0 1 1 1 1
1 1 1 1 1 1 2 2 2 255 1 1 1 1 0 1
0 2 2 2 1 0 0 255 1 1 2 1 1 2 2 1
1 0 0 0 0 0 0 255 1 1 2 2 3 3 5 6
6 4 2 0 1 255 1 105 109 102 67 30 23 16 16 39
46 54 31 255 1 1 1 1 1 2 3 2 1 0 0 1
1 1 0 255 0 0 1 1 2 6 8 8 12 3 3 2
1 255 2 2 1 0 1 1 2 3 3 2 2 2 2 0
255 1 1 1 1 1 2 2 2 0 0 1 1 1 1 255
1 1 1 1 1 2 2 1 1 0 0 2 255 2 0 1
1 1 1 2 2 2 1 1 0 1 1 255 1 1 1 0
0 0 0 0 1 1 1 1 1 1 255 1 1 1 2 3
3 5 9 5 4 2 1 1 1 255 0 1 1 1 1 0
1 1 1 0 0 0 0 255 1 1 1 1 2 3 2 2
2 4 2 1 0 0 255 1 1 2 2 2 2 2 1 2
2 2 2 2 255 2 1 1 1 2 2 4 4 4 3 3
1 1 1 255 2 1 0 1 2 2 3 4 8 5 4 2
1 1 255 1 2 1 2 4 33 19 19 15 3 1 2 2
255 2 2 2 1 3 6 11 19 16 9 4 3 2 0 255
0 0 0 1 4 4 4 5 5 5 4 2 1 255 1 1
2 2 3 6 6 18 12 23 12 3 1 0 255 0 0 0
0 0 0 2 2 2 1 1 1 1 255 1 1 1 2 1
0 0 0 1 1 2 1 1 1 1 255 1 0 0 0 3
3 3 3 2 1 1 1 255 1 1 2 3 4 4 5 5
6 5 4 4 2 1 255 2 2 2 3 13 17 23 23 20
20 37 4 3 2 255 1 2 1 1 1 2 3 3 2 1
0 1 1 1 1 1 0 1 1 1 1 2 2 2 1 1
1 2 2 2 5 4 3 3 1 1 255 1 1 1 0 2
3 3 3 3 2 1 0 1 255 1 1 1 1 1 1 1
1 1 1 1 1 1 1 255 1 1 1 2 1 1 0 1
0 1 1 0 0 255 1 2 1 1 1 2 2 2 1 1
0 0 0 0 0 255 1 1 1 1 1 1 3 2 3 2
2 0 1 255 1 1 105 109 91 71 71 33 39 46 50 50
2 255 0 0 1 1 1 1 2 1 1 0 0 1 1 1
1 255 1 0 0 1 1 1 2 2 3 3 3 3 1 255
1 0 1 0 1 0 1 2 2 2 2 3 2 1 255 0
1 1 1 0 0 1 1 0 0 0 2 2 1 255 1 1
1 1 1 1 1 0 0 2 2 2 255 2 1 1 0 1
1 1 2 2 2 1 1 1 1 255 0 1 2 2 0 0
0 1 0 1 0 1 1 1 255 1 1 0 2 2 2 2
1 3 1 1 1 1 1 255 1 1 0 1 1 1 1 0
0 0 0 0 0 255 2 2 2 2 2 2 2 2 1 2
1 0 0 0 255 1 1 1 1 2 2 1 1 0 1 2
2 2 255 2 1 2 2 2 2 2 3 1 1 3 2 2
2 255 1 1 1 1 2 2 2 1 1 2 3 1 1 1
255 0 1 1 1 2 3 3 5 3 1 1 1 2 255 2
2 2 2 2 3 3 3 2 3 3 1 1 0 255 0 1
0 1 2 3 4 5 5 4 2 1 1 255 2 2 2 2
2 2 3 4 6 6 3 1 1 0 255 0 0 1 1 1
1 2 2 2 1 0 0 1 255 1 1 1 1 1 1 1
1 2 2 2 2 2 2 2 255 1 0 0 0 0 1 2
1 1 1 1 1 255 1 1 2 2 2 4 4 5 6 5
3 2 1 1 255 1 1 2 3 3 13 13 11 13 3 3
2 2 1 255 1 2 1 2 2 2 2 3 2 2 2 1
1 1 0 0 0 0 0 1 1 2 2 2 1 1 1 1
2 2 2 2 3 3 3 3 255 1 1 1 2 2 3 2
2 2 0 0 0 1 255 1 1 0 0 0 2 1 1 0
0 0 1 1 1 255 1 0 0 1 1 1 0 1 1 1
1 1 0 255 1 1 1 0 1 2 1 2 1 1 0 0
0 1 1 255 1 1 0 0 0 0 0 0 0 0 2 2
2 255 1 1 1 67 88 79 79 78 44 44 39 2 1 255
1 1 1 1 1 1 2 1 2 1 1 1 2 1 1 255
1 0 0 0 0 1 1 2 2 2 1 3 3 255 0 0
1 1 1 0 0 1 1 2 2 2 2 2 255 0 0 0
0 1 1 1 0 0 0 0 1 2 2 255 0 0 1 2
1 1 1 0 0 0 0 1 255 2 1 1 1 1 1 1
2 2 2 2 1 1 2 255 1 1 1 1 0 0 0 1
1 1 0 1 1 1 255 0 0 0 0 2 1 1 1 1
1 2 1 2 2 255 1 1 1 1 1 1 0 0 0 0
0 0 0 255 2 2 2 3 2 2 1 0 0 0 1 0
0 1 255 2 1 2 1 1 1 1 1 1 0 1 2 2
255 1 1 2 2 2 2 2 1 2 1 2 1 2 1 255
1 3 2 1 2 1 1 0 0 1 2 1 1 1 255 0
1 2 1 1 1 2 2 0 0 1 1 1 255 2 2 2
1 2 2 2 2 1 2 1 1 0 0 255 0 1 1 1
0 1 1 4 4 2 2 2 1 255 1 1 2 2 1 1
1 2 1 1 1 1 1 1 255 1 1 2 2 2 2 2
2 2 1 1 0 0 255 0 0 0 0 0 0 0 1 1
1 1 1 2 2 2 255 0 0 0 1 1 1 1 1 1
1 1 1 255 1 1 1 1 2 2 2 2 2 2 3 3
2 1 255 1 1 2 2 1 1 2 3 2 2 2 1 1
1 255 1 1 1 1 1 1 1 2 3 2 1 1 1 1
0 1 0 0 0 1 1 2 2 2 1 1 1 1 1 0
0 2 3 3 3 2 255 1 1 1 1 1 1 1 2 0
0 0 0 1 255 2 2 0 0 0 2 0 0 0 0 0
1 1 1 255 1 0 0 1 1 1 0 0 1 1 1 1
0 255 1 1 2 1 1 2 2 2 1 1 0 1 0 1
1 255 0 1 0 0 0 0 0 0 0 0 0 2 2 255
1 1 1 2 2 39 78 78 44 2 2 1 1 255 0 0
1 1 1 1 1 2 2 2 1 1 2 2 2 255 1 0
0 0 0 1 1 2 1 1 1 2 1 255 0 0 0 0
0 0 1 1 2 2 2 2 2 2 255 0 0 1 0 1
1 1 0 0 0 0 1 2 2 255 0 0 1 2 1 1
1 1 1 2 1 1 255 2 2 1 1 1 2 2 2 1
1 1 1 1 1 255 0 0 1 1 1 1 1 1 1 1
1 1 1 1 255 1 1 1 1 2 1 1 1 0 0 0
0 1 2 255 2 1 1 1 0 1 0 0 0 0 0 1
2 255 1 2 2 3 2 2 0 0 0 0 1 0 1 1
255 2 1 1 1 1 0 0 1 1 1 1 2 1 255 0
1 2 2 2 1 1 1 1 1 1 1 1 1 255 1 2
2 2 2 2 1 1 0 1 1 1 0 0 255 1 1 2
1 1 1 2 2 0 0 1 1 1 255 2 1 1 1 1
2 1 2 2 2 1 1 1 1 255 2 2 2 2 0 0
0 0 1 2 2 2 1 255 1 2 2 1 1 1 1 1
1 1 0 1 1 1 255 1 1 1 2 2 2 2 1 0
1 0 0 0 255 2 0 0 0 0 0 0 0 1 1 1
1 2 2 2 255 0 0 0 1 1 1 1 1 0 1 1
1 255 1 1 1 1 1 2 2 2 1 1 1 1 1 1
255 1 0 1 1 1 1 1 1 1 0 0 1 1 1 255
1 1 1 1 0 0 1 2 2 3 1 1 0 0 0 1
1 1 1 1 1 2 2 2 2 1 1 1 1 0 0 0
2 4 4 2 255 1 1 1 1 1 1 0 0 0 0 0
1 1 255 2 2 0 1 1 2 2 2 0 0 1 1 1
2 255 1 0 0 0 1 1 1 0 0 1 2 0 0 255
1 1 1 1 2 1 1 1 0 1 0 1 1 1 1 255
2 2 2 2 0 0 0 0 0 0 0 0 1 255 1 1
1 1 1 1 2 4 2 2 1 1 1 255 1 1 0 0
1 1 2 2 2 2 1 1 1 1 2 255 1 1 1 0
1 1 2 2 1 0 0 1 1 255 0 0 0 0 0 0
1 1 2 2 2 2 1 2 255 1 1 1 0 1 1 1
0 0 0 0 1 1 2 255 1 1 1 1 1 2 1 1
1 1 1 1 255 3 2 2 1 2 2 2 1 1 1 1
1 1 1 255 1 0 1 1 1 1 0 1 1 1 1 1
1 1 255 1 1 1 1 1 1 1 1 1 1 2 2 1
1 255 1 1 1 0 0 1 1 1 0 0 0 2 2 255
0 1 2 3 2 2 1 0 1 2 2 1 1 2 255 2
1 1 1 0 0 0 0 1 1 2 2 1 255 0 0 1
2 2 1 1 1 1 1 1 1 1 1 255 2 2 2 2
2 2 1 1 1 1 1 1 1 2 255 1 1 1 1 1
1 2 2 1 1 1 1 1 255 2 1 1 0 1 1 1
2 2 1 1 0 1 1 255 2 2 2 2 0 0 0 0
0 1 2 2 2 255 1 1 1 1 1 1 1 1 1 1
1 1 1 1 255 1 1 1 1 1 1 2 0 1 1 0
0 0 255 2 1 1 0 1 0 0 0 1 0 0 1 1
1 1 255 1 1 1 1 1 2 2 1 1 1 1 1 255
1 2 2 1 1 1 1 2 1 1 1 1 1 2 255 1
0 1 1 1 1 2 1 1 0 0 0 0 1 255 1 1
1 0 0 0 1 2 2 2 1 0 0 0 1 1 2 2
255 255 255 255 255 255 255 255 255 255 255 255 255 255 255 255
255 255 255 255 255 255 255 255 255 255 255 255 255 255 255 255
255 255 255 255 255 255 255 255 255 255 255 255 255 255 255 255
255 255 255 255 255 255 255 255 255 255 255 255 255 255 255 255
255 255 255 255 255 255 255 255 255 255 255 255 255 255 255 255
255 255 255 255 255 255 255 255 255 255 255 255 255 255 255 255
255 255 255 255 255 255 255 255 255 255 255 255 255 255 255 255
255 255 255 255 255 255 255 255 255 255 255 255 255 255 255 255
255 255 255 255 255 255 255 255 255 255 255 255 255 255 255 255
255 255 255 255 255 255 255 255 255 255 255 255 255 255 255 255
255 255 255 255 255 255 255 255 255 255 255 255 255 255 255 255
255 255 255 255 255 255 255 255 255 255 255 255 255 255 255 255
255 255 255 255 255 255 255 255 255 255 255 255 255 255 255 255
255 255 255 255 255 255 255 255 255 255 255 255 255 255 255 255
255 255 255 255 255 255 255 255 255 255 255 255 255 255 255 255
255 255 255 255 255 255 255 255 255 255 255 255 255 255 255 255
255 255 255 255 255 255 255 255 255 255 255 255 255 255 255 255
255 255 255 255 255 255 255 255 255 255 255 255 255 255 255 255
255 255 255 255 255 255 255 255 255 255 255 255 255 255 255 255
255 255 255 255 255 255 255 255 255 255 255 255 255 255 255 255
255 255 255 255 255 255 255 255 255 255 255 255 255 255 255 255
255 255 255 255 255 255 255 255 255 255 255 255 255 255 255 255
255 255 255 255 255 255 255 255 255 255 255 255 255 255 255 255
255 255 255 255 255 255 255 255 255 255 255 255 255 255 255 255
255 255 255 255 255 255 255 255 255 255 255 255 255 255 255 255
255 255 255 255 255 255 255 255 255 255 255 255 255 255 255 255
255 255 255 255 255 255 255 255 255 255 255 255 255 255 255 255
255 255 255 255 255 255 255 255 255 255 255 255 255 255 1 1
2 2 2 2 2 1 2 2 2 1 1 2 2 2 0 0
255 1 1 2 1 2 2 2 0 0 1 0 0 0 255 1
1 1 2 2 1 1 1 2 1 1 1 1 1 255 0 0
0 1 1 1 1 1 0 0 0 0 0 255 1 1 1 1
0 0 0 0 0 0 0 0 2 2 0 255 0 0 0 1
0 0 0 1 1 2 1 0 0 255 1 1 1 1 1 1
1 1 1 2 1 1 1 255 2 1 0 0 1 2 2 2
1 2 1 1 1 1 1 255 1 1 1 2 2 2 2 2
1 1 1 1 1 255 1 0 1 0 1 1 1 1 1 1
0 0 1 1 255 1 0 1 3 3 3 3 5 2 1 1
1 1 1 255 1 1 1 1 1 1 1 1 1 1 0 0
255 1 1 1 1 1 1 2 2 1 1 1 2 1 1 255
0 1 1 1 1 1 1 1 1 1 1 2 2 2 255 1
0 0 0 1 1 2 1 1 1 2 2 1 1 255 0 0
1 1 0 0 3 1 1 1 2 2 2 255 2 2 1 1
2 2 2 1 2 1 2 1 1 1 255 1 1 2 40 85
94 94 94 38 8 3 3 1 255 0 1 3 6 15 33 60
60 45 33 2 2 2 1 255 1 1 2 2 2 2 1 1
1 1 1 1 2 2 255 1 1 1 0 0 0 1 1 1
2 2 2 2 255 1 1 1 1 1 1 1 2 1 2 1
1 2 1 255 0 1 1 1 2 1 0 0 0 1 2 2
1 255 1 1 1 1 1 1 1 1 1 1 1 1 1 2
255 1 1 1 1 1 0 2 1 2 0 0 0 1 255 1
1 1 1 1 1 2 2 2 1 1 1 1 1 1 255 1
1 1 1 1 2 3 1 1 1 1 1 255 1 1 1 2
2 2 1 2 1 1 1 1 1 1 255 0 1 1 1 1
1 2 2 2 2 2 1 1 0 255 1 1 1 1 0 0
1 2 2 1 0 0 0 1 1 1 1 1 1 1 2 2
2 1 1 1 1 2 2 1 1 1 2 1 0 1 255 1
1 1 1 2 2 2 0 1 1 1 0 0 255 1 1 1
2 2 2 1 0 1 0 0 0 1 0 255 0 0 0 0
1 1 1 1 0 1 1 0 0 255 1 1 1 0 0 1
2 1 0 0 0 0 1 1 0 255 0 0 0 0 0 1
0 1 2 2 0 0 0 255 0 0 0 1 1 1 1 1
1 1 1 1 2 255 2 0 0 1 2 3 3 3 2 2
1 1 0 0 0 255 1 1 1 0 1 1 1 2 1 1
1 2 2 255 1 0 1 1 2 3 3 3 2 2 2 1
1 1 255 0 0 3 3 4 12 9 30 30 3 1 1 1
1 255 1 1 1 1 1 1 1 1 1 1 1 0 255 2
1 1 1 1 1 2 2 2 2 2 2 1 1 255 1 1
1 1 1 2 2 2 2 1 1 2 2 2 255 0 0 0
0 1 2 2 1 1 1 1 1 1 1 255 0 0 1 1
2 3 4 3 3 2 2 2 2 255 2 2 2 1 1 2
3 3 3 2 2 2 1 1 255 1 11 72 105 139 164 255
255 255 129 59 3 1 255 1 2 12 33 33 62 88 95 109
104 33 3 2 2 255 1 2 2 2 2 2 2 2 2 2
2 1 1 2 255 1 1 1 1 0 0 1 1 1 1 2
1 1 255 1 1 1 1 1 1 1 3 3 3 3 3 3
1 255 0 0 1 2 9 4 2 1 1 1 1 1 1 255
1 2 1 1 1 2 2 2 2 2 1 1 1 2 255 2
1 2 1 1 1 2 1 1 1 0 1 1 255 1 1 1
1 1 2 2 2 3 2 1 1 0 1 1 255 2 2 2
2 1 2 4 2 2 1 1 1 255 1 1 1 2 2 2
2 2 1 1 1 1 1 1 255 1 1 1 1 1 1 4
4 3 2 2 1 1 1 255 1 1 1 0 0 1 2 2
2 2 0 0 0 1 1 0 0 1 1 2 2 1 1 1
1 1 1 1 1 1 1 1 0 1 0 1 255 1 1 2
2 3 3 3 0 1 1 1 0 0 255 0 1 1 1 1
2 2 2 2 0 0 1 1 0 255 0 1 1 2 2 2
3 1 1 1 1 1 1 255 1 1 1 1 1 2 2 0
0 0 0 1 1 1 0 255 0 0 0 1 0 1 0 1
2 2 2 1 1 255 1 1 1 1 2 2 2 2 2 2
1 1 2 255 2 1 1 2 3 4 4 5 3 3 1 1
0 0 0 255 1 1 1 1 2 2 2 2 2 1 1 2
1 255 1 1 1 1 3 4 3 3 3 3 2 0 0 1
255 2 3 3 5 12 221 255 255 255 59 3 2 1 1 255
1 0 0 1 2 6 6 2 1 1 1 0 255 1 1 0
1 1 1 3 5 4 2 2 2 2 1 255 1 2 2 2
2 9 16 16 11 2 2 2 2 3 255 0 0 0 1 1
3 4 1 2 2 2 1 1 1 255 0 0 1 2 6 6
6 6 9 4 2 2 2 255 2 2 2 2 3 10 10 10
9 4 3 2 1 1 255 11 72 94 105 255 255 255 255 255
255 159 59 3 255 1 12 33 33 33 60 255 255 255 255 104
31 2 2 255 2 2 2 2 2 2 15 15 10 10 5 4
1 2 255 2 1 1 1 1 3 3 3 2 1 1 1 2
255 1 1 1 1 1 2 3 4 3 2 1 1 2 1 255
0 1 2 9 22 32 60 32 8 6 3 2 1 255 1 2
1 2 3 5 5 5 10 4 4 2 2 2 255 2 2 2
2 2 2 5 5 4 3 2 2 1 255 1 1 1 1 2
2 3 4 6 8 4 3 2 2 1 255 2 2 2 2 2
8 10 5 2 2 1 0 255 1 1 1 2 2 2 2 2
2 1 0 1 2 1 255 0 0 1 1 2 3 4 6 5
4 3 1 1 1 255 1 2 2 1 0 2 4 5 4 3
1 0 0 1 1 1 1 1 2 2 1 1 0 0 1 1
1 1 1 1 0 0 0 1 1 1 255 1 1 2 2 2
0 2 1 1 0 1 2 1 255 1 1 1 1 1 2 3
0 0 0 0 1 1 1 255 0 1 1 1 2 3 4 3
3 2 2 1 1 255 0 0 0 1 2 2 2 2 2 0
2 2 1 1 0 255 0 0 0 1 1 1 0 1 1 1
1 2 1 255 1 1 1 1 3 3 4 4 6 4 2 2
2 255 1 1 2 3 3 4 5 5 5 4 3 3 1 0
0 255 1 1 1 1 1 13 18 24 3 2 2 2 2 255
1 1 0 1 4 5 4 4 3 4 4 2 1 1 255 1
3 3 18 221 255 255 255 255 255 59 3 2 2 255 1 0
0 1 5 6 6 18 4 3 2 1 255 1 2 0 0 1
2 5 6 5 3 2 1 1 1 255 2 2 2 2 4 9
17 17 16 11 2 2 2 3 255 1 1 1 1 1 5 10
10 4 3 1 1 1 1 255 0 1 2 4 11 12 11 9
10 9 3 2 1 255 1 1 1 1 6 10 10 10 10 10
4 3 2 1 255 16 78 94 202 255 255 255 255 255 255 255
159 5 255 5 18 64 33 64 255 255 255 255 255 255 87 22
3 255 2 1 1 2 3 27 39 43 48 27 11 5 1 1
255 1 1 1 1 3 9 19 19 4 2 1 2 2 255 1
1 1 1 2 2 4 8 5 4 2 1 1 1 255 1 1
2 9 91 164 167 164 82 48 3 3 2 255 2 1 2 2
4 15 10 10 24 17 9 3 2 1 255 2 2 2 2 3
5 10 10 9 6 3 2 1 255 1 1 1 1 2 3 6
8 9 23 22 5 3 2 1 255 1 1 1 3 5 8 8
6 4 2 1 0 255 0 0 0 1 2 2 2 3 4 3
2 1 2 2 255 0 0 1 1 3 5 8 6 5 5 4
3 1 1 255 0 2 2 1 4 4 10 9 8 4 3 0
1 1 1 1 1 1 2 1 1 0 0 0 1 1 1 1
1 1 2 2 0 1 1 1 255 1 2 2 2 2 2 2
1 1 0 1 1 1 255 1 1 1 1 1 1 1 0 0
0 3 3 2 2 255 0 1 1 2 2 2 5 5 3 2
2 1 1 255 0 0 0 1 1 2 3 5 3 3 3 2
1 1 1 255 1 0 1 1 2 2 0 0 0 1 1 2
1 255 1 1 1 2 3 4 9 9 9 6 4 3 2 255
1 1 2 2 2 4 4 4 5 5 4 3 1 0 1 255
1 2 2 2 13 24 41 48 52 4 2 1 1 255 2 2
2 4 5 5 3 3 3 5 8 4 2 1 255 1 3 9
96 255 255 255 255 255 255 249 19 3 2 255 1 0 1 4
6 16 8 16 5 5 3 0 255 1 2 2 0 1 5 6
6 5 4 2 1 1 1 255 1 0 2 2 4 9 39 19
32 13 4 2 2 2 255 0 0 1 1 1 3 11 11 8
4 3 2 2 1 255 0 2 3 5 11 11 6 6 9 9
4 1 0 255 1 1 1 3 9 16 16 10 9 10 9 4
3 2 255 78 94 119 255 255 255 255 255 255 255 255 246 8
255 5 32 64 64 192 255 255 255 255 255 255 255 41 8 255
2 1 2 2 39 43 43 43 75 68 27 4 2 1 255 2
1 1 2 9 29 29 26 13 3 2 2 2 255 1 1 1
1 4 4 6 16 16 8 2 2 1 2 255 3 3 4 11
204 214 236 172 189 82 38 3 2 255 2 1 2 3 17 19
17 17 17 11 10 4 2 1 255 2 1 1 1 4 5 10
10 9 8 3 2 1 255 1 1 2 2 3 3 8 8 19
23 22 11 3 2 1 255 1 1 1 2 5 5 6 6 5
4 2 1 255 0 0 0 0 1 2 3 4 6 4 3 2
1 1 255 0 0 0 1 3 8 8 6 6 5 5 3 1
1 255 1 2 2 4 4 8 16 9 9 4 3 1 1 1
1 1 1 1 2 1 1 1 1 1 1 1 0 1 1 1
1 1 0 1 1 2 255 2 2 2 3 2 2 2 0 0
0 1 1 2 255 1 1 1 1 0 1 0 0 0 0 1
3 2 2 255 1 1 1 1 2 3 4 4 4 3 2 1
1 255 0 0 0 1 1 6 6 5 3 4 3 2 1 1
1 255 1 0 1 2 3 2 0 0 0 0 0 0 0 255
1 1 1 2 3 4 11 12 11 11 6 3 1 255 1 0
1 2 3 4 4 3 3 4 4 3 2 2 2 255 1 2
2 3 18 24 34 48 53 52 2 2 2 255 2 2 3 8
8 5 3 4 5 8 8 5 3 1 255 0 6 16 234 255
255 255 255 255 255 255 23 8 2 255 0 0 1 4 8 8
5 4 5 5 5 2 255 2 2 2 2 1 5 6 6 5
5 5 2 1 1 255 1 0 2 3 4 8 27 23 26 18
10 2 0 0 255 1 1 1 1 1 1 9 5 5 4 3
2 2 2 255 1 2 3 8 15 11 9 6 6 9 4 1
0 255 1 1 2 3 6 16 6 8 8 18 17 4 3 2
255 85 100 152 255 255 255 255 255 255 255 255 255 27 255 5
32 45 64 192 255 255 255 255 255 255 255 93 8 255 1 1
2 8 65 65 47 47 72 68 39 4 2 1 255 1 1 1
2 12 24 26 26 13 5 2 2 2 255 2 1 1 1 4
6 10 10 10 9 5 2 1 2 255 3 2 4 62 204 245
[truncated: 59,982 more chars]
