# Supplementary material for: M3G: Maximum Margin Microarray Gridding
Source: BMC Bioinformatics. 2010 Jan 25;11:49. doi: 10.1186/1471-2105-11-49 (PMC2823709; doi:10.1186/1471-2105-11-49)
Supplement: Additional file 1 — M3G Software. All algorithms have been implemented under a GNU/Linux environment. The M3G software is publicly available at the Downloads page of http://rtsimage.di.uoa.gr/ and also provided along with the manuscript as an additional file. [file 1471-2105-11-49-S1.TGZ › m3g-0.01/images/64315_ch1-40.pgm]

P2
442 432
255
1 1 2 2 2 1 2 1 1 1 1 1 1 1 2 255
1 0 0 0 0 1 0 0 0 0 3 2 2 2 255 2
1 2 1 1 1 2 3 1 1 1 2 2 255 1 1 1
1 0 2 2 2 2 2 2 1 1 1 255 1 1 1 1
2 1 1 0 1 2 2 1 1 1 255 1 1 0 1 0
1 0 1 1 1 1 1 255 1 0 0 0 0 1 1 1
1 1 1 1 0 0 2 255 1 1 1 1 2 2 2 2
1 0 0 1 2 1 255 1 1 1 1 1 0 1 1 1
1 1 1 1 255 1 1 1 1 1 1 1 1 0 0 1
2 1 255 1 1 1 2 2 1 1 1 1 1 1 1 1
0 255 0 1 1 0 0 0 0 1 1 1 1 1 1 1
255 1 1 1 1 1 1 1 0 1 0 1 1 1 255 0
1 0 0 0 0 1 0 0 0 1 1 1 1 255 1 1
0 1 1 1 1 1 0 0 1 1 0 0 255 2 2 2
1 1 0 1 1 1 1 0 1 1 255 1 1 0 0 0
1 1 2 2 1 0 1 1 1 255 1 1 1 0 0 0
1 1 2 2 2 2 2 255 1 1 1 1 1 1 0 0
0 1 1 0 0 255 1 1 1 1 1 1 0 0 0 0
0 0 0 0 1 255 2 2 1 1 1 1 1 2 1 0
0 2 2 2 255 2 2 2 1 1 1 1 1 0 0 2
1 2 255 0 1 0 0 0 0 0 0 0 1 1 0 0
0 255 1 1 1 1 0 0 1 1 1 1 1 1 1 255
0 1 2 2 0 0 0 1 1 2 1 1 0 255 0 1
2 1 1 0 0 0 0 0 1 1 1 1 255 1 0 0
0 1 2 2 1 1 0 0 0 0 0 255 0 0 0 0
1 1 2 0 0 0 1 0 0 255 1 1 0 1 1 1
1 1 0 1 0 0 0 0 255 0 1 1 1 0 0 0
0 0 1 0 1 1 1 0 2 2 1 2 2 2 1 1
1 1 1 1 1 1 1 1 1 255 1 1 1 1 0 0
0 0 2 2 2 2 2 2 255 1 1 1 1 1 1 2
2 2 2 3 2 2 255 2 1 1 0 0 1 2 2 2
2 2 1 1 1 255 1 1 1 1 1 1 1 0 2 2
2 1 1 1 255 1 1 0 1 0 1 1 2 2 1 1
1 255 1 0 0 0 1 1 1 2 1 1 1 0 0 0
1 255 1 1 1 2 2 2 2 1 0 0 0 0 0 1
255 1 1 1 1 1 1 1 1 1 1 1 1 1 255 1
1 1 1 1 1 1 1 1 1 2 2 1 255 1 1 1
2 2 1 1 1 1 1 1 1 1 0 255 0 0 1 0
0 0 0 1 1 1 1 1 2 1 255 1 1 1 1 1
1 1 1 1 1 1 1 1 255 1 1 0 0 0 0 2
1 1 1 1 1 1 1 255 1 1 1 1 1 1 1 1
1 1 1 1 0 0 255 1 2 2 1 1 1 1 1 1
1 0 0 0 255 0 0 1 1 1 1 1 1 1 1 1
0 0 1 255 1 1 1 1 0 0 1 2 2 2 2 2
2 255 1 1 1 1 1 1 0 0 0 1 1 0 0 255
1 1 1 1 1 0 0 1 1 1 1 1 1 1 1 255
1 2 1 1 1 1 1 1 1 1 1 1 1 1 255 1
2 2 1 1 1 1 1 0 0 2 2 2 255 1 1 1
0 0 0 0 0 0 1 1 0 0 0 255 0 1 1 1
0 1 1 1 1 1 1 0 0 255 1 1 1 1 1 0
0 0 1 1 1 1 0 255 0 0 1 1 0 0 0 0
0 0 0 1 1 1 255 0 0 0 0 1 2 2 1 0
0 0 1 0 1 255 1 1 0 1 1 1 1 0 0 0
1 1 0 255 1 1 0 0 1 1 1 0 0 1 1 1
1 0 255 0 0 1 1 0 0 0 0 0 1 1 1 1
0 0 1 2 1 2 2 2 1 1 1 1 1 1 1 1
1 1 1 255 2 1 1 1 0 0 0 0 2 2 2 2
1 1 255 1 1 1 1 1 1 1 1 2 2 2 2 1
255 2 2 2 1 2 1 1 1 1 1 1 1 1 1 255
1 1 1 1 1 0 0 0 2 2 2 1 1 1 255 2
1 1 1 1 1 1 1 2 2 1 1 255 1 1 0 1
2 1 1 1 0 1 0 0 0 0 1 255 2 2 2 1
2 1 1 1 1 1 0 0 0 1 255 1 1 1 1 1
1 2 2 2 1 1 1 1 255 1 1 1 1 1 1 1
1 1 1 2 1 1 255 0 1 1 1 1 1 1 0 0
0 1 1 1 1 255 1 0 1 1 1 0 0 0 1 1
1 1 1 1 255 0 0 1 1 1 1 1 1 1 1 0
1 0 255 1 1 1 1 1 1 2 2 2 1 1 1 1
1 255 1 1 1 1 1 1 1 1 1 2 1 1 0 0
255 1 2 2 1 2 2 2 1 1 1 1 0 0 255 0
0 1 2 1 0 0 1 1 1 1 0 0 0 255 1 1
1 1 1 1 1 2 2 2 2 0 0 255 1 1 1 1
0 0 0 0 0 0 1 0 0 255 1 1 1 1 1 0
0 1 1 1 1 1 1 1 1 255 2 2 2 1 1 1
1 1 1 0 0 1 1 1 255 0 1 1 1 1 1 1
1 0 0 2 2 1 255 1 1 1 1 0 1 0 0 1
1 1 1 0 0 255 0 0 1 1 1 1 1 1 1 0
0 0 0 255 1 1 1 0 1 1 0 0 0 1 1 1
1 255 1 1 1 1 0 0 0 0 0 0 0 1 1 1
255 0 0 0 1 1 2 2 0 0 0 0 0 1 1 255
1 1 1 1 0 0 0 0 1 2 2 2 1 255 1 1
0 0 1 2 2 0 0 1 1 1 1 1 255 0 0 1
1 0 0 0 0 1 1 1 1 0 1 0 0 0 1 1
1 1 1 1 1 0 0 0 0 1 1 1 1 255 1 1
1 1 2 1 0 0 2 2 2 1 0 0 255 1 1 1
1 1 1 1 1 2 1 1 1 1 255 2 2 2 1 1
1 1 0 1 1 1 1 1 1 255 1 1 1 2 1 0
0 0 0 1 1 1 1 1 255 2 2 1 1 2 1 1
1 1 1 1 1 255 1 1 1 1 2 2 2 1 1 1
0 0 0 0 1 255 2 2 1 1 1 1 1 1 0 1
0 1 1 1 255 1 1 0 0 1 2 2 2 1 1 1
1 1 255 1 1 1 1 1 1 0 1 1 1 2 1 0
255 0 1 1 1 1 1 1 0 0 0 0 0 0 1 255
1 1 1 1 1 0 0 1 1 1 1 1 2 2 255 0
0 1 1 1 1 1 1 1 1 1 1 0 255 1 1 1
1 1 1 1 2 2 2 1 0 1 1 255 1 1 1 2
2 1 1 1 2 2 1 1 1 0 255 0 1 1 1 2
2 1 1 1 1 1 1 0 255 0 0 1 1 1 0 0
0 2 2 1 0 0 0 255 1 1 1 1 1 0 1 1
1 1 1 1 1 255 1 1 0 1 1 1 1 0 0 0
0 0 1 255 1 1 1 0 0 0 0 0 1 1 1 1
1 1 1 255 1 1 1 1 1 0 0 1 1 1 0 0
0 0 255 0 0 0 0 1 1 1 1 1 0 1 2 2
255 1 1 1 1 0 1 1 0 1 1 1 0 1 1 255
1 0 0 1 1 0 0 1 2 1 0 0 0 255 0 1
0 0 0 1 0 0 0 1 1 0 0 255 1 1 1 1
0 0 0 1 0 0 0 2 1 1 255 0 0 0 1 1
1 1 0 0 0 0 0 0 1 255 1 1 1 0 0 0
1 1 1 2 1 2 1 255 1 1 0 0 1 0 1 1
1 1 1 1 1 1 255 0 0 0 1 0 0 0 0 1
1 1 0 0 0 0 0 0 0 1 1 1 1 0 0 0
0 0 0 1 1 1 1 255 1 0 1 1 1 1 0 0
0 0 1 1 1 0 255 0 1 1 1 1 1 1 1 2
1 0 0 1 255 1 2 2 1 2 2 2 1 1 1 1
1 1 1 255 1 1 2 2 2 1 1 0 0 0 0 0
0 1 255 1 1 0 1 2 2 1 1 1 1 1 1 255
1 1 1 1 1 2 2 1 1 0 1 0 1 0 1 255
1 1 1 1 1 1 1 1 1 1 1 1 1 1 255 1
1 0 1 1 1 1 1 1 1 1 1 1 255 0 1 1
1 1 1 0 0 1 1 1 0 0 255 0 1 1 1 1
1 1 0 0 0 1 1 1 1 255 1 0 1 1 1 1
0 1 1 1 0 0 0 1 255 0 0 0 1 1 1 1
2 1 1 1 1 1 255 1 1 1 1 1 1 1 2 2
2 1 1 1 1 255 1 1 1 2 2 1 1 1 1 1
1 1 1 1 255 0 1 0 0 2 2 2 1 1 1 1
1 0 255 1 1 1 2 1 0 0 1 3 1 1 0 0
0 255 1 1 2 2 2 1 1 1 1 1 1 1 1 255
0 0 0 0 1 1 1 1 1 0 0 0 1 255 1 1
1 0 1 1 1 1 1 1 1 1 1 1 1 255 1 1
1 1 1 0 1 1 1 0 0 0 0 1 255 0 0 0
0 1 1 1 1 1 0 0 0 0 255 1 1 1 1 1
1 1 0 1 1 1 1 1 1 255 1 0 0 1 1 0
0 0 1 2 1 1 0 255 0 0 0 0 0 1 1 1
1 1 1 0 0 255 0 1 1 1 1 2 2 3 2 2
2 2 1 0 255 1 1 0 0 0 1 1 1 0 0 0
0 0 1 255 1 1 1 0 0 0 1 1 1 2 1 1
1 255 0 0 0 0 0 0 1 2 2 2 1 1 1 1
255 1 1 1 1 1 1 1 1 1 1 0 0 0 1 0
0 0 0 0 1 1 1 1 1 0 0 0 0 2 2 2
1 255 0 0 1 1 2 2 1 0 0 0 1 1 1 1
255 1 1 2 2 1 1 2 2 2 2 0 0 1 255 1
0 0 1 1 2 2 2 1 1 0 0 1 1 255 1 1
1 1 2 2 1 1 0 0 0 0 0 0 255 0 1 0
0 0 1 2 1 1 1 1 1 255 1 1 1 1 1 1
1 1 2 1 1 0 1 1 1 255 0 1 1 1 1 1
1 1 0 0 1 2 2 1 255 1 2 2 2 2 2 2
1 1 1 1 1 1 255 0 1 0 1 1 1 0 0 0
1 1 1 1 255 1 1 1 1 1 0 1 0 1 1 1
1 1 1 255 0 0 0 1 1 1 0 1 0 1 1 0
1 1 255 1 1 1 0 1 1 1 1 1 1 1 1 1
255 1 0 0 0 0 1 1 3 2 2 1 0 1 1 255
1 1 1 2 2 2 2 2 1 1 1 1 1 1 255 0
0 0 0 1 2 1 0 0 1 1 1 1 255 1 1 1
1 1 1 1 1 2 2 1 1 1 1 255 1 1 2 2
3 3 3 2 2 1 1 1 1 255 1 1 0 1 2 3
5 3 1 0 1 1 2 255 1 0 1 1 2 3 16 19
19 2 1 1 0 1 1 255 0 0 0 1 1 2 1 1
1 1 0 0 0 0 255 0 0 0 0 1 1 1 1 1
1 0 0 1 255 1 1 1 1 1 1 1 0 1 0 0
0 1 1 255 0 0 0 2 3 3 1 1 2 2 0 0
0 255 2 0 0 0 1 1 1 1 1 1 1 0 0 255
0 0 1 7 11 18 18 25 25 21 3 2 1 0 255 0
0 0 0 2 2 3 4 4 0 0 0 0 1 255 1 1
1 1 1 1 1 1 1 2 2 2 1 255 0 0 0 0
0 0 8 8 2 2 2 2 1 1 255 0 1 2 2 2
5 9 9 12 11 2 1 1 1 1 1 1 1 1 1 1
1 1 1 1 1 2 1 2 2 1 1 255 1 1 1 1
1 1 1 0 0 0 1 1 1 2 255 1 2 3 3 3
7 9 17 17 4 2 1 1 255 1 1 1 2 2 2 2
2 2 1 0 1 1 1 255 1 1 1 1 2 2 1 1
1 1 1 1 0 0 255 0 1 1 1 0 2 2 2 2
1 1 1 255 1 0 1 1 1 1 1 2 2 1 1 0
1 1 0 255 1 1 1 1 1 2 2 2 1 0 1 2
2 1 255 1 2 2 24 49 191 191 118 22 2 2 1 1
255 0 0 0 1 1 2 2 1 1 2 1 1 1 255 2
2 1 1 2 2 2 2 2 2 2 1 1 1 255 0 0
0 1 1 2 3 2 1 1 1 0 0 1 255 1 1 1
1 1 1 1 1 1 1 0 1 1 255 1 0 0 0 0
3 3 3 3 2 1 0 0 0 255 0 0 0 0 1 1
0 0 1 1 1 0 1 0 255 2 2 0 0 1 2 2
2 2 1 1 1 0 255 0 1 1 1 2 2 2 2 3
2 1 0 0 1 255 1 1 2 3 29 136 136 132 49 2
2 1 1 255 1 2 2 2 8 44 235 255 218 38 1 1
2 255 1 0 1 2 52 46 45 45 45 40 32 2 1 2
1 255 0 0 0 1 2 2 2 1 1 1 0 0 1 1
255 1 0 2 4 12 37 37 7 3 2 0 0 0 255 1
1 2 1 1 1 1 0 0 0 0 0 1 1 255 0 0
1 2 3 3 3 1 1 1 1 1 1 255 2 1 0 1
1 5 5 16 16 2 1 1 1 255 0 0 14 18 44 87
255 255 255 255 26 5 1 0 255 2 2 0 0 2 7 255
255 157 5 1 1 1 1 255 1 1 1 2 2 2 2 1
2 2 2 2 1 255 0 1 1 1 7 114 196 221 221 76
4 2 1 1 255 1 2 3 17 143 143 191 182 182 17 11
2 1 1 1 1 1 1 0 0 0 1 1 1 3 7 7
3 2 3 2 1 255 1 1 1 2 2 2 3 3 3 2
2 2 1 2 255 2 2 12 12 102 255 255 255 255 22 7
1 1 255 1 1 1 2 2 3 4 4 3 2 1 1 1
0 255 1 1 1 1 2 3 3 3 3 2 1 1 0 0
255 0 1 1 1 0 3 4 4 4 1 1 1 255 1 1
1 1 1 1 3 4 7 4 1 1 1 0 0 255 1 2
1 1 1 10 10 7 5 1 1 1 1 1 255 1 2 86
255 255 255 255 255 255 22 2 1 1 255 1 2 1 2 2
14 24 24 10 3 2 2 1 255 1 1 1 1 1 2 4
16 8 7 2 2 1 1 255 0 0 1 2 2 4 8 5
2 2 2 1 1 1 255 1 1 1 1 1 1 1 1 1
0 0 0 1 255 0 0 0 2 3 3 3 3 3 3 0
0 0 1 255 1 0 0 1 1 1 0 1 1 2 1 1
0 0 255 2 2 1 1 1 2 2 2 4 4 2 1 1
255 0 0 1 2 2 4 5 9 9 5 3 1 1 1 255
1 2 2 71 139 139 139 136 111 49 3 2 0 255 1 2
3 7 235 255 255 255 255 238 38 2 2 255 1 1 4 42
52 51 46 45 45 40 35 24 2 1 1 255 1 0 1 2
100 222 255 163 98 3 0 0 0 1 255 1 2 5 12 31
37 37 26 19 3 1 0 1 255 1 0 1 1 1 2 2
1 1 1 0 0 0 1 255 0 0 2 2 11 14 4 3
3 1 1 1 1 255 2 2 1 1 5 28 28 24 24 10
4 1 1 255 1 7 18 44 87 255 255 255 255 255 255 26
2 1 255 1 1 0 2 25 255 255 255 255 157 5 1 1
0 255 1 2 1 3 19 52 52 64 30 2 2 2 1 255
0 1 2 8 177 204 250 255 255 255 76 4 1 1 255 1
1 17 143 195 195 195 200 200 182 17 2 1 1 1 2 1
1 1 1 4 1 4 52 131 236 131 50 11 3 2 1 255
1 1 1 3 8 23 32 42 42 29 2 2 1 1 255 2
12 12 94 255 255 255 255 255 255 18 7 3 255 2 1 1
2 3 17 69 54 37 3 1 1 1 0 255 1 1 1 1
3 16 47 46 14 3 1 0 0 0 255 1 1 2 2 2
4 9 22 22 4 1 1 255 1 1 1 1 1 3 7 17
11 10 9 2 1 0 0 255 1 2 2 2 9 10 11 11
11 7 1 1 1 1 255 1 86 255 255 255 255 255 255 255
255 14 1 1 255 1 2 2 26 58 50 50 50 38 17 3
2 1 255 1 1 1 1 1 4 16 28 22 7 5 1 1
1 255 0 1 2 4 7 8 12 12 9 5 3 2 1 0
255 0 1 2 2 4 4 4 2 1 1 0 0 1 255 1
1 1 4 4 4 4 4 4 4 3 0 0 1 255 0 0
0 0 1 1 0 1 1 1 1 0 0 1 255 2 2 2
5 11 3 3 3 7 4 2 1 2 255 1 1 2 3 17
17 17 23 17 5 5 1 1 1 255 1 2 71 205 183 152
155 155 111 95 47 3 1 255 2 3 4 249 255 255 255 255
255 255 238 25 1 255 1 2 28 60 52 46 46 45 45 45
37 32 1 1 2 255 2 2 3 100 255 255 255 255 171 98
3 2 2 1 255 2 5 39 44 44 33 33 37 26 19 1
0 1 255 1 1 2 2 2 2 1 1 1 1 1 1 0
1 255 1 7 2 2 2 2 2 1 1 1 1 1 1 255
0 1 1 3 30 30 28 17 24 36 9 1 1 255 1 9
44 50 255 255 255 255 255 255 255 255 4 2 255 2 2 1
25 255 255 255 255 255 255 113 1 1 0 255 0 2 2 3
57 83 83 106 97 64 2 1 1 255 1 2 4 177 219 245
250 255 255 255 255 16 2 1 255 1 3 127 245 255 255 209
222 239 239 113 4 2 1 1 1 1 0 1 1 4 4 215
255 255 255 255 255 50 4 2 1 255 1 0 1 8 59 81
81 71 66 42 29 2 1 1 255 2 10 31 102 255 255 255
255 255 255 18 5 3 255 2 1 1 3 17 58 104 126 119
23 3 1 1 1 255 1 1 1 2 31 58 78 52 52 14
2 1 0 1 255 1 1 2 2 2 9 22 28 38 19 8
2 255 1 1 1 1 3 14 17 17 21 17 11 9 0 0
0 255 1 1 2 5 10 10 16 18 18 11 2 1 1 1
255 2 255 255 255 255 255 255 255 255 255 38 1 1 255 1
2 26 63 63 50 25 25 25 17 12 2 1 255 1 1 1
0 1 4 16 28 19 7 7 3 2 2 255 1 1 4 4
7 12 12 12 9 8 7 3 1 0 255 0 2 2 2 4
5 7 5 1 1 1 0 1 255 1 1 1 4 7 5 9
5 10 5 4 1 1 1 255 1 0 1 1 1 1 1 1
1 1 0 1 0 1 255 2 2 4 11 11 3 2 2 7
4 2 2 2 255 1 1 2 25 25 17 17 23 23 9 5
2 1 1 255 2 17 104 131 132 132 161 119 119 109 54 4
2 255 2 3 98 255 255 255 255 255 255 255 255 25 1 255
1 5 26 59 42 29 26 26 30 30 37 24 2 1 2 255
2 2 69 222 255 255 255 255 255 171 22 2 2 1 255 2
31 39 39 31 23 28 37 37 24 4 0 0 255 1 1 2
3 2 2 1 3 1 1 1 1 0 1 255 2 7 7 3
2 4 4 4 9 8 2 1 1 255 1 1 2 5 30 39
39 24 47 47 36 4 1 255 1 9 33 255 255 255 255 255
255 255 255 255 4 2 255 0 1 3 25 255 255 255 255 255
255 154 1 1 0 255 0 1 2 29 37 72 83 106 106 79
26 2 2 255 1 1 4 219 255 255 255 255 255 255 255 17
2 1 255 1 11 252 255 255 255 230 230 239 239 185 14 2
1 1 1 1 1 1 1 4 215 255 255 255 255 255 255 255
4 2 1 255 1 1 2 59 67 81 81 71 66 42 29 2
1 1 255 5 10 31 255 255 255 255 255 255 255 38 10 3
255 1 1 1 4 24 104 139 134 126 26 3 1 1 1 255
1 1 1 2 44 57 73 49 52 44 2 1 0 1 255 1
0 1 2 3 9 11 28 38 9 8 2 255 1 0 0 1
7 17 17 21 35 21 24 10 2 0 0 255 1 1 2 7
15 10 16 17 19 17 3 2 1 1 255 8 255 255 255 255
255 255 255 255 255 38 1 1 255 1 1 39 63 39 25 25
50 65 43 21 2 1 255 1 1 0 0 1 4 17 21 21
19 7 3 2 2 255 1 2 4 5 7 12 9 7 7 8
7 2 1 0 255 0 1 2 2 2 5 9 9 5 1 1
1 1 255 1 1 1 1 4 4 5 5 7 5 4 2 0
0 255 1 1 1 0 1 1 1 1 1 1 0 0 0 1
255 1 2 4 7 7 2 2 2 4 4 2 1 1 255 1
1 2 4 17 9 17 23 17 8 5 2 1 1 255 1 17
104 131 183 131 155 119 122 109 61 3 2 255 2 3 98 255
255 255 255 255 255 255 255 15 1 255 1 5 26 71 77 58
29 36 46 52 59 37 4 1 1 255 2 2 163 252 255 255
255 255 255 222 40 2 2 1 255 3 36 42 42 32 28 32
42 42 24 4 1 1 255 1 2 2 3 2 1 1 2 2
2 1 1 1 1 255 3 5 5 5 5 5 5 8 16 8
1 0 1 255 1 1 2 15 21 31 23 23 47 47 36 2
1 255 1 3 18 255 255 255 255 255 255 255 255 255 4 2
255 0 1 3 23 255 255 255 255 255 255 113 1 1 0 255
0 1 2 28 83 91 91 97 97 67 25 2 2 255 2 1
3 255 255 255 255 255 255 255 255 33 4 2 255 3 11 235
252 252 255 255 230 239 210 188 14 2 2 1 1 1 1 0
0 7 240 255 255 255 255 255 255 255 255 2 1 255 1 1
3 52 60 67 87 87 90 47 29 2 1 1 255 3 10 25
255 255 255 255 255 255 255 38 10 3 255 1 1 1 4 24
104 134 129 126 23 2 1 1 1 255 1 1 1 2 33 57
78 78 72 52 2 1 1 1 255 1 1 1 2 3 9 11
7 9 7 2 2 255 1 0 0 2 10 28 22 28 40 36
26 21 2 0 0 255 0 1 2 7 15 12 11 11 17 9
3 2 2 1 255 8 157 255 255 255 255 255 255 255 255 7
1 1 255 0 2 39 42 24 14 25 26 43 42 12 1 1
255 1 1 0 0 1 4 17 21 21 19 7 2 2 2 255
2 2 4 5 9 12 4 4 7 7 7 1 1 1 255 0
1 1 1 2 5 9 9 4 3 1 1 1 255 1 1 1
1 3 4 4 4 7 7 2 1 0 0 255 1 1 1 0
0 1 1 2 1 1 0 0 0 1 255 1 1 4 7 7
2 2 2 2 7 2 1 1 255 1 1 1 3 9 9 10
25 24 23 3 2 1 1 255 2 3 72 109 131 131 113 113
119 70 61 2 2 255 1 4 16 242 255 255 255 255 255 255
244 8 1 255 1 4 24 26 71 58 45 36 46 72 72 15
4 1 1 255 2 2 163 255 255 255 255 240 246 225 40 2
1 0 255 1 23 31 24 24 21 28 31 31 24 0 0 0
255 0 1 1 1 0 0 1 2 2 1 1 1 1 0 255
0 3 3 8 16 16 16 14 16 8 1 1 1 255 1 1
2 15 21 28 39 39 57 33 4 2 1 255 2 10 15 255
255 255 255 255 255 255 255 255 12 2 255 1 1 1 7 238
255 255 255 255 255 15 1 1 0 255 0 2 2 23 37 97
106 106 67 32 5 1 0 255 2 1 3 106 255 255 255 255
255 255 69 17 2 1 255 1 4 189 240 252 252 243 230 236
210 188 2 1 1 2 2 2 1 0 0 8 237 255 255 255
255 255 255 255 244 4 1 255 0 1 5 36 58 59 59 56
47 42 11 2 1 0 255 2 3 19 255 255 255 255 255 255
159 35 5 2 255 1 1 0 3 11 138 138 129 87 21 0
1 1 1 255 1 1 1 2 22 33 54 54 54 44 2 1
1 1 255 0 0 0 2 2 5 5 5 4 2 1 1 255
1 0 0 1 3 28 42 42 40 36 26 16 2 0 0 255
1 1 2 3 9 11 11 11 11 8 2 2 1 1 255 2
33 255 255 255 255 255 255 255 250 3 1 1 255 2 3 11
26 26 29 32 57 61 61 4 1 0 255 1 1 1 1 1
1 17 21 26 18 2 1 1 1 255 2 2 5 11 11 10
8 7 18 9 8 1 1 1 255 0 0 1 2 5 9 10
9 4 3 1 1 1 255 0 0 1 1 3 4 4 2 2
2 2 1 0 1 255 1 1 1 0 0 1 1 1 1 1
1 0 0 1 255 1 1 3 4 4 3 3 3 2 2 1
1 1 255 1 1 1 2 4 10 10 17 17 5 2 2 2
2 255 1 2 29 107 123 108 105 84 113 64 4 2 1 255
0 2 4 59 255 255 255 255 255 255 231 3 1 255 0 4
18 26 65 58 58 51 54 59 59 31 3 1 0 255 2 2
122 255 255 255 255 255 246 221 21 1 1 0 255 2 4 23
24 25 21 25 28 28 3 0 0 0 255 0 0 1 1 0
0 1 2 1 1 1 1 1 0 255 0 1 3 5 5 8
14 14 14 7 1 1 1 255 0 1 1 2 15 23 23 24
24 4 2 1 1 255 2 2 10 38 255 255 255 255 255 255
255 47 4 2 255 1 0 0 3 38 196 255 255 255 43 4
1 1 0 255 2 2 2 10 49 131 109 105 36 25 2 1
0 255 1 1 1 21 106 255 255 255 251 108 33 5 1 1
255 1 2 15 189 240 255 255 255 243 210 24 3 1 1 1
1 1 1 1 1 1 53 237 255 255 255 255 255 255 16 2
1 255 0 0 3 12 36 58 83 87 90 25 11 1 1 0
255 1 2 10 15 255 255 255 255 190 35 12 4 1 255 0
1 1 1 2 11 100 81 21 2 2 1 1 1 255 1 1
1 2 4 23 33 52 52 2 1 1 1 0 255 1 1 1
2 2 4 5 3 2 2 1 1 255 1 1 0 0 2 5
32 23 22 16 10 4 1 1 0 255 1 1 1 2 2 3
10 10 8 2 1 1 1 1 255 2 5 78 255 255 255 255
255 250 21 1 1 0 255 1 1 3 16 26 32 56 57 61
5 0 0 0 255 1 1 1 1 1 1 3 14 18 3 1
1 1 1 255 2 2 2 9 9 9 10 18 38 9 1 1
1 1 255 0 0 1 2 9 14 14 10 4 3 1 1 1
255 0 0 1 1 1 3 2 2 2 2 2 1 1 1 255
1 1 1 0 1 1 2 2 1 0 0 0 0 1 255 1
1 1 3 4 4 4 3 3 2 1 1 1 255 2 2 2
2 3 10 10 9 5 2 1 1 1 0 255 2 2 2 29
105 84 84 70 64 15 2 1 1 255 1 2 2 2 59 242
255 255 255 231 3 1 1 255 1 2 4 22 26 26 51 51
54 36 16 7 2 1 0 255 2 2 7 122 255 255 255 255
225 98 2 2 2 1 255 0 2 4 16 21 19 19 12 1
1 0 1 0 255 0 0 0 0 0 1 1 2 0 0 1
1 1 0 255 0 0 1 0 1 7 14 14 5 2 1 1
0 255 0 0 1 2 3 8 8 8 3 2 1 1 1 255
1 2 2 15 49 255 255 255 255 255 64 29 2 2 255 1
1 1 1 3 38 156 156 43 2 1 1 1 1 255 1 2
2 3 10 49 105 105 30 1 1 1 0 255 1 1 1 1
21 87 104 108 108 5 1 0 0 0 255 1 1 1 15 119
119 167 236 226 24 3 2 0 1 1 1 1 1 1 1 1
2 66 232 255 255 255 244 15 1 1 1 255 0 1 1 5
12 32 32 44 25 14 5 1 1 0 255 0 1 1 3 7
171 190 190 31 4 4 1 0 255 0 1 1 1 2 2 9
9 2 2 0 0 1 1 255 1 1 1 1 2 1 3 3
3 1 1 1 0 0 255 0 0 0 2 2 2 1 0 0
1 1 1 255 1 1 1 0 1 1 5 9 9 4 4 2
2 1 1 255 1 1 1 2 2 2 2 4 2 1 1 1
1 1 255 2 2 5 78 140 255 255 70 21 1 1 0 0
255 1 1 2 4 26 52 56 57 57 0 0 0 0 255 1
1 1 2 2 2 2 3 3 2 1 0 0 0 255 1 2
2 2 2 3 8 10 18 2 0 0 1 1 255 0 1 1
2 3 3 4 4 1 1 1 1 1 255 0 0 1 1 2
2 2 1 1 2 2 2 0 0 255 1 1 2 1 2 1
1 1 1 1 0 1 0 1 255 0 0 1 1 3 3 3
3 2 1 1 1 1 255 2 2 2 2 2 1 2 3 2
0 0 0 1 1 255 1 1 2 3 10 19 44 44 15 2
1 1 1 255 1 1 1 2 2 5 5 5 2 2 1 1
1 255 0 1 2 4 7 7 7 31 16 7 3 1 1 1
1 255 1 2 2 7 119 253 255 255 98 1 1 1 2 1
255 1 2 1 1 1 7 7 2 1 1 1 1 1 255 0
0 0 0 0 1 1 0 0 0 0 0 0 0 255 0 0
0 0 1 2 7 5 2 1 1 1 0 255 0 0 0 1
1 2 3 2 1 1 1 1 1 255 1 1 2 2 17 49
63 143 143 47 10 2 1 1 255 0 0 1 1 3 10 11
2 1 2 1 1 1 1 255 0 1 1 1 1 2 1 1
1 0 1 1 0 255 0 0 1 1 2 3 4 4 2 1
1 1 0 0 255 0 1 0 0 4 4 8 8 8 3 2
1 0 0 1 1 1 1 1 1 1 1 1 66 185 185 77
15 2 0 1 1 255 2 2 1 2 2 5 17 18 14 5
1 1 1 1 255 0 0 1 3 3 7 4 4 4 4 2
2 1 255 1 1 1 2 2 2 1 2 1 0 0 0 0
0 255 1 1 1 0 1 0 1 1 1 1 1 1 0 0
255 0 0 0 1 1 1 0 0 0 1 1 1 255 1 1
1 1 1 1 1 1 2 1 2 2 2 2 1 255 1 1
2 2 2 1 1 1 1 1 1 1 1 1 255 2 2 3
3 3 3 2 2 2 1 1 1 0 255 1 1 1 1 4
9 9 7 1 0 0 0 0 255 1 1 1 1 2 2 1
1 1 2 2 1 0 0 255 1 1 1 1 1 1 2 2
2 1 0 0 1 2 255 1 1 1 1 1 2 4 4 4
2 1 1 1 255 1 1 1 1 1 0 1 0 1 1 2
1 0 0 255 1 1 1 1 2 1 1 1 1 1 0 1
0 0 255 0 0 0 1 2 3 3 2 1 1 1 1 1
255 1 2 2 2 1 1 1 1 2 0 0 0 0 0 255
1 1 2 2 2 1 2 2 2 1 1 1 1 255 1 1
1 2 2 2 1 1 1 1 1 1 1 255 1 1 1 2
2 3 3 2 2 2 2 1 1 1 1 255 1 1 1 1
7 10 5 1 1 0 1 1 1 0 255 1 1 1 0 0
0 1 1 1 1 1 1 1 255 1 0 0 0 0 0 0
0 0 0 0 0 0 0 255 0 0 0 1 1 1 1 2
1 2 1 1 0 255 1 0 0 0 0 1 1 1 1 1
1 0 1 255 1 1 1 2 8 17 19 24 24 9 2 1
1 0 255 0 1 1 1 1 2 2 1 1 1 1 1 1
1 255 0 1 1 1 1 1 1 1 1 0 2 2 0 255
0 1 1 1 2 2 2 1 0 1 1 1 1 0 255 0
1 0 0 0 3 3 3 1 1 1 0 0 0 0 1 1
0 1 1 1 1 1 2 2 12 3 2 0 0 1 1 255
2 1 1 1 1 2 2 2 1 1 1 1 1 1 255 1
1 1 1 2 2 2 2 2 2 1 0 0 255 1 0 1
1 0 0 1 1 0 0 0 0 0 0 255 1 1 1 1
1 1 1 0 0 0 1 1 0 0 255 0 0 0 1 1
1 1 0 0 1 1 1 255 1 1 1 1 1 1 1 1
1 1 2 2 2 2 1 255 0 1 2 2 2 1 1 1
1 1 1 1 1 1 255 1 1 2 2 2 1 1 1 1
0 1 1 1 255 1 1 1 0 0 1 1 1 1 0 0
0 0 255 1 1 1 0 2 2 2 1 1 1 1 1 1
2 255 0 0 0 0 1 1 1 1 1 1 0 1 1 1
255 0 1 1 1 1 1 2 2 2 2 1 1 1 255 1
1 1 0 1 0 0 0 0 0 1 1 1 0 255 1 1
1 1 1 1 0 0 1 1 0 0 0 0 255 0 0 0
1 1 1 2 0 0 1 1 1 1 255 1 1 1 1 1
0 1 1 2 1 1 1 1 1 255 0 1 2 2 1 1
0 1 1 1 1 1 1 255 1 1 2 2 1 1 1 1
1 1 2 1 1 255 1 1 1 1 2 2 0 1 2 2
1 1 0 0 1 255 1 2 1 1 1 1 1 1 0 0
0 0 0 0 255 1 1 0 0 0 0 1 1 1 1 1
0 0 255 0 0 0 0 0 0 0 0 0 0 0 0 0
0 255 0 0 0 1 1 1 1 1 0 1 0 1 0 255
0 0 1 1 0 0 1 2 1 1 1 1 2 255 1 0
1 1 1 3 1 1 1 1 1 0 0 0 255 0 1 1
1 1 1 1 1 1 1 1 0 1 0 255 0 1 1 1
1 1 1 0 0 1 2 1 0 255 0 0 1 2 1 0
0 0 0 1 1 1 2 2 255 0 0 1 1 1 0 0
0 0 0 0 0 0 0 1 1 1 0 1 1 1 1 1
1 1 1 1 1 1 1 2 1 255 1 1 1 1 0 0
1 1 1 1 1 1 1 1 255 1 1 1 1 2 2 1
0 0 1 0 0 1 255 1 0 0 0 0 1 1 1 0
0 0 0 0 1 255 1 0 0 0 1 1 1 1 0 1
1 1 1 1 255 0 0 1 1 1 1 1 1 1 1 1
1 255 0 0 0 1 1 1 1 1 1 0 0 1 2 1
1 255 0 1 1 2 2 1 1 1 2 1 1 1 1 1
255 2 1 2 2 2 1 1 1 1 1 1 1 1 255 1
1 0 0 0 0 0 0 1 1 0 0 0 255 1 1 0
0 2 2 2 1 1 1 1 1 1 0 255 0 0 0 0
0 0 1 1 1 1 0 1 2 2 255 0 0 0 1 1
1 2 2 2 2 1 1 0 255 1 1 1 1 1 1 1
1 0 0 0 1 1 1 255 1 1 1 1 1 0 0 0
1 1 0 0 0 0 255 255 255 255 255 255 255 255 255 255
255 255 255 255 255 255 255 255 255 255 255 255 255 255 255 255
255 255 255 255 255 255 255 255 255 255 255 255 255 255 255 255
255 255 255 255 255 255 255 255 255 255 255 255 255 255 255 255
255 255 255 255 255 255 255 255 255 255 255 255 255 255 255 255
255 255 255 255 255 255 255 255 255 255 255 255 255 255 255 255
255 255 255 255 255 255 255 255 255 255 255 255 255 255 255 255
255 255 255 255 255 255 255 255 255 255 255 255 255 255 255 255
255 255 255 255 255 255 255 255 255 255 255 255 255 255 255 255
255 255 255 255 255 255 255 255 255 255 255 255 255 255 255 255
255 255 255 255 255 255 255 255 255 255 255 255 255 255 255 255
255 255 255 255 255 255 255 255 255 255 255 255 255 255 255 255
255 255 255 255 255 255 255 255 255 255 255 255 255 255 255 255
255 255 255 255 255 255 255 255 255 255 255 255 255 255 255 255
255 255 255 255 255 255 255 255 255 255 255 255 255 255 255 255
255 255 255 255 255 255 255 255 255 255 255 255 255 255 255 255
255 255 255 255 255 255 255 255 255 255 255 255 255 255 255 255
255 255 255 255 255 255 255 255 255 255 255 255 255 255 255 255
255 255 255 255 255 255 255 255 255 255 255 255 255 255 255 255
255 255 255 255 255 255 255 255 255 255 255 255 255 255 255 255
255 255 255 255 255 255 255 255 255 255 255 255 255 255 255 255
255 255 255 255 255 255 255 255 255 255 255 255 255 255 255 255
255 255 255 255 255 255 255 255 255 255 255 255 255 255 255 255
255 255 255 255 255 255 255 255 255 255 255 255 255 255 255 255
255 255 255 255 255 255 255 255 255 255 255 255 255 255 255 255
255 255 255 255 255 255 255 255 255 255 255 255 255 255 255 255
255 255 255 255 255 255 255 255 255 255 255 255 255 255 255 255
255 255 255 255 255 255 255 255 255 255 255 255 255 255 255 255
255 0 2 2 2 2 1 1 0 1 1 1 1 2 255 1
0 0 0 0 1 1 1 1 1 1 1 2 1 255 1 0
0 0 0 1 0 0 0 1 1 1 1 255 1 0 0 1
1 1 1 1 1 0 0 0 1 255 0 1 1 1 1 1
0 0 1 1 1 1 0 0 0 255 1 1 1 1 1 1
1 2 1 1 1 1 0 0 255 1 1 1 0 0 0 1
1 1 1 0 1 0 255 0 0 0 1 1 1 1 0 0
0 0 0 0 1 255 1 1 0 0 0 0 1 1 0 0
0 0 0 255 0 0 1 2 1 1 2 2 2 1 2 2
1 255 0 0 0 0 0 0 0 1 1 0 0 0 0 0
255 1 1 1 1 1 1 0 0 0 0 0 1 0 0 255
0 1 1 1 0 1 1 1 1 1 1 0 0 255 0 1
2 1 1 2 2 1 0 1 1 1 1 1 255 0 0 1
1 1 1 1 1 1 0 0 1 1 2 2 2 2 0 0
0 0 0 1 1 1 1 0 0 1 1 2 1 255 0 0
1 1 1 1 1 2 2 2 1 1 1 0 255 1 2 2
2 2 1 1 0 0 0 0 0 0 255 1 0 0 0 1
2 1 1 1 1 1 1 1 1 255 1 1 0 0 1 1
1 1 1 0 0 0 0 0 255 1 1 1 1 0 0 0
0 0 1 1 1 255 0 0 1 1 1 0 0 0 0 0
0 1 1 1 1 255 1 1 1 1 2 1 1 1 1 1
1 1 1 2 255 2 1 1 2 2 2 1 1 1 0 1
1 1 255 0 0 1 0 1 0 0 0 1 2 1 1 1
255 1 1 1 0 1 1 1 1 1 1 1 1 0 1 255
1 1 1 1 0 1 0 1 0 1 1 1 1 2 255 1
0 1 1 1 1 1 1 1 1 0 0 0 255 0 0 1
1 2 2 2 2 1 0 1 1 1 0 255 0 0 0 1
1 1 1 1 0 0 0 1 1 1 255 2 2 2 2 2
0 0 0 1 1 1 0 1 255 1 0 0 1 1 1 1
1 1 1 1 1 2 1 255 1 1 1 1 0 0 0 0
0 1 1 1 1 255 0 0 0 1 1 1 0 0 0 0
0 1 1 255 1 1 1 1 1 1 0 0 0 1 1 1
1 1 1 255 1 1 1 1 1 1 1 2 1 1 1 1
0 0 255 1 1 1 1 0 0 1 1 1 1 1 1 1
255 1 1 0 1 1 1 1 0 0 0 0 0 0 0 255
1 1 0 0 0 0 1 1 2 0 1 0 0 255 0 0
0 2 2 2 3 3 2 1 1 0 0 255 1 1 0 1
0 0 2 1 1 0 1 0 0 0 255 1 1 1 1 1
1 1 0 0 0 1 2 1 0 255 0 1 0 0 0 1
1 1 1 1 1 1 1 255 1 2 3 3 3 3 3 3
3 4 1 0 0 0 255 1 1 1 1 1 1 1 3 2
2 1 1 1 1 1 1 2 0 0 0 0 0 1 2 2
1 1 0 2 1 1 0 255 0 0 1 1 1 2 2 2
2 2 1 0 1 0 255 1 1 1 1 1 1 1 1 1
1 1 0 0 255 1 1 1 1 2 8 12 11 4 1 1
1 1 1 255 1 1 1 1 1 1 1 1 1 0 0 0
0 0 255 1 1 0 0 0 1 1 1 0 0 0 0 255
1 1 1 1 1 1 0 0 2 2 1 1 0 0 0 255
1 2 1 0 0 1 2 1 1 1 1 1 1 1 255 1
1 1 2 2 3 3 1 0 0 0 0 2 255 1 1 1
1 1 0 0 0 0 2 2 2 1 255 1 1 1 0 1
1 2 3 2 2 1 1 1 1 255 1 1 1 1 1 3
2 2 0 1 1 1 1 1 255 0 0 1 1 0 1 1
2 2 0 0 0 0 255 0 0 1 1 2 2 7 10 10
3 1 1 1 0 255 0 0 0 1 2 2 2 2 1 1
1 1 1 2 255 2 1 2 2 2 0 0 0 1 1 2
0 1 255 1 0 0 1 1 1 1 1 1 1 1 1 1
1 255 0 2 2 1 1 1 0 0 1 1 1 1 1 255
0 0 0 1 2 1 0 1 1 1 1 1 1 255 1 1
1 1 2 2 2 1 1 1 1 1 1 0 1 255 2 1
1 0 0 0 1 1 1 1 0 0 0 0 255 0 0 1
1 0 0 1 1 1 1 1 1 1 255 2 2 1 1 1
1 2 2 1 1 0 0 0 1 255 1 1 1 1 2 2
2 2 2 1 1 1 1 255 1 1 1 2 3 5 5 3
3 2 1 0 0 255 0 0 1 1 1 2 5 4 2 1
1 1 1 0 255 0 0 1 1 1 2 15 15 1 2 2
2 1 1 255 1 1 0 0 0 1 2 1 1 1 1 1
0 255 1 3 5 10 99 193 222 247 247 135 23 0 0 0
255 1 1 0 1 1 1 3 5 5 3 1 0 1 1 1
1 2 0 1 0 0 0 1 3 4 5 5 4 3 1 1
0 255 1 1 1 1 3 3 3 2 10 2 2 1 1 0
255 0 0 1 1 2 1 1 1 1 1 1 0 0 255 1
1 1 3 8 19 37 37 15 4 3 1 1 1 255 1 0
0 1 2 3 2 2 1 0 0 0 0 0 255 1 1 1
0 0 1 1 2 1 1 1 1 255 1 1 2 1 1 1
2 3 4 3 2 1 0 0 1 255 1 1 1 1 2 8
8 8 8 1 0 0 2 2 255 1 1 2 25 25 25 30
30 3 0 1 1 1 255 1 1 1 1 1 0 0 0 0
1 1 1 1 255 1 1 1 1 1 50 64 93 64 43 1
1 1 1 255 0 0 0 2 3 3 9 16 9 2 2 2
2 0 255 0 0 0 1 1 1 12 12 3 1 0 0 0
255 0 1 2 3 39 53 59 71 71 51 3 2 1 1 255
0 0 0 1 3 16 85 85 47 1 1 1 1 1 255 1
1 1 1 2 1 1 1 4 1 2 0 1 255 1 1 1
1 1 1 1 2 2 2 1 1 1 1 255 1 2 2 2
1 2 2 2 2 2 1 1 1 255 0 0 1 1 1 2
2 2 4 16 3 3 1 255 1 1 1 0 2 2 5 8
10 4 3 2 1 1 1 255 2 1 0 0 0 0 0 1
1 1 0 0 0 0 255 0 1 1 1 1 1 3 3 1
1 1 1 0 255 2 2 2 3 4 5 5 5 2 1 1
1 1 1 255 1 1 1 2 2 9 9 2 1 1 2 1
1 255 1 1 2 12 15 38 24 24 22 8 2 1 0 255
0 0 1 1 2 5 7 7 5 2 2 2 2 1 255 0
0 0 0 1 26 76 100 184 9 3 1 1 1 255 1 1
1 0 0 0 1 0 1 1 1 0 0 255 0 2 7 141
255 222 247 247 247 255 135 19 0 0 255 1 1 0 1 1
108 108 106 88 35 2 0 0 0 1 1 1 2 1 0 1
1 7 51 36 36 28 15 4 1 1 1 255 1 1 1 1
44 79 123 150 150 52 11 3 1 1 255 1 0 0 0 1
0 1 1 1 1 1 0 0 255 1 1 3 7 16 253 255
253 240 153 4 3 1 1 255 1 0 0 2 3 3 2 2
2 1 1 1 1 0 255 1 2 2 2 3 3 9 9 10
2 2 1 255 1 1 2 2 2 14 49 65 49 47 45 2
1 0 0 255 0 0 1 2 12 12 12 17 19 8 2 0
0 0 255 1 2 25 29 29 35 51 63 65 1 1 1 1
255 1 1 1 1 2 8 8 0 0 3 1 0 0 255 1
1 1 2 50 106 114 114 101 101 43 2 1 1 255 0 0
1 3 7 11 16 16 16 12 2 1 1 1 255 1 1 1
1 43 91 50 69 16 3 0 0 0 255 1 2 3 49 58
99 102 135 135 85 73 3 2 1 255 0 0 0 2 40 85
118 120 106 54 3 1 1 1 255 1 1 2 2 3 16 11
4 4 4 2 1 1 255 1 1 1 0 1 49 209 209 37
2 2 1 1 0 255 1 2 0 0 1 3 56 56 7 2
2 1 1 255 1 1 1 2 1 2 2 4 4 16 3 1
1 255 1 0 0 0 2 8 14 16 16 9 4 2 1 1
0 255 0 0 0 0 0 0 0 0 1 1 1 0 1 0
255 0 1 2 52 67 95 107 95 52 1 1 0 0 255 1
2 3 5 5 11 11 14 14 7 1 1 1 0 255 1 2
1 5 9 14 9 3 2 1 2 2 1 255 1 2 12 33
54 46 46 40 53 51 9 4 1 255 0 0 2 2 2 5
7 7 7 7 3 3 2 2 255 0 1 0 0 26 100 235
255 255 131 9 1 1 1 255 1 1 1 0 0 0 2 0
1 1 1 0 0 255 1 1 141 193 255 255 250 237 237 255
232 111 2 1 255 1 0 1 2 92 208 177 162 162 106 35
0 0 0 1 1 1 1 1 0 1 7 39 51 45 45 42
28 11 2 2 2 255 1 1 1 44 123 123 123 150 162 150
52 9 2 1 255 1 0 1 1 1 1 1 1 1 1 1
1 1 255 1 1 3 17 255 255 255 255 255 255 153 3 1
1 255 0 0 0 3 5 5 16 22 22 5 2 2 1 0
255 1 2 2 2 1 2 9 10 15 10 2 2 255 1 1
2 2 14 42 105 115 79 65 57 45 2 1 1 255 0 0
2 14 24 24 22 31 39 8 2 1 1 1 255 2 3 25
29 29 37 51 67 67 65 2 1 1 255 1 1 1 2 8
14 9 9 9 5 1 0 0 255 1 0 1 22 50 106 114
131 131 114 85 10 2 1 255 1 2 2 8 11 21 30 32
24 16 2 1 1 1 255 1 1 1 21 57 91 65 90 81
69 1 0 1 255 1 2 49 58 65 102 102 171 95 76 76
72 3 1 255 1 0 1 40 85 94 118 120 120 101 54 1
1 1 255 1 1 2 5 18 18 11 8 8 8 2 2 2
255 1 1 1 2 49 255 255 255 255 115 4 1 0 0 255
1 2 0 1 3 56 255 255 255 8 2 2 1 255 1 3
10 15 2 7 7 4 4 7 7 3 1 255 1 0 0 0
5 10 23 17 17 15 10 4 2 1 1 255 0 0 0 0
1 0 0 0 0 1 1 0 1 0 255 1 2 52 85 108
118 131 107 102 52 1 0 0 255 0 2 4 4 5 7 11
18 18 7 2 1 1 1 255 0 0 1 3 3 3 9 9
11 2 2 2 1 255 1 5 33 54 97 54 97 53 106 86
50 2 0 255 0 0 2 3 3 5 11 9 9 9 5 3
2 2 255 2 2 0 2 73 141 255 255 255 167 14 3 1
1 255 1 1 1 0 0 2 2 0 0 0 1 1 1 255
1 1 147 193 255 255 255 237 229 229 214 189 2 1 255 1
1 2 7 125 135 135 106 177 106 79 1 0 0 1 1 1
1 1 1 1 33 49 84 45 45 44 28 14 2 2 2 255
1 1 1 126 131 123 112 112 154 150 88 4 2 2 255 1
1 1 1 0 0 5 1 2 2 2 1 1 255 1 1 3
101 255 255 255 255 255 255 255 11 3 1 255 1 0 2 9
9 16 22 54 22 22 5 2 1 0 255 1 2 4 4 15
4 15 14 15 2 2 1 255 1 2 2 2 26 42 105 115
79 65 57 57 3 1 0 255 0 1 7 43 51 31 31 31
37 28 4 2 1 1 255 1 7 24 29 29 38 60 63 63
63 2 1 1 255 2 2 2 5 5 8 8 9 5 5 3
0 0 255 1 1 1 40 77 108 99 114 131 189 105 24 2
1 255 1 1 2 11 18 26 31 31 24 16 4 2 1 1
255 1 2 3 57 78 78 50 50 47 15 2 1 1 255 1
2 50 65 97 100 102 150 120 78 90 72 3 1 255 1 1
1 40 71 94 87 101 106 106 106 3 1 1 255 1 1 5
18 29 21 11 11 8 5 3 2 2 255 1 1 2 49 222
255 255 255 255 251 115 4 0 0 255 0 1 1 1 36 255
255 255 255 255 8 2 1 255 1 3 15 16 10 7 7 3
3 3 7 3 2 255 1 0 1 4 9 14 22 17 15 15
15 11 2 1 1 255 1 0 0 1 1 1 0 0 0 0
0 0 0 0 255 1 31 83 67 86 86 118 102 102 91 2
0 0 255 0 0 3 4 7 7 7 7 18 7 3 1 0
0 255 0 0 0 3 2 3 2 3 9 4 3 1 1 255
1 26 56 59 100 54 54 54 86 65 36 1 0 255 1 1
2 3 5 5 17 17 17 9 4 3 2 2 255 1 1 0
2 116 235 255 255 255 240 131 1 0 0 255 1 1 2 1
2 2 2 0 0 1 1 1 1 255 1 10 149 255 255 255
255 251 212 212 214 189 2 1 255 2 2 3 7 102 114 135
90 185 90 79 1 1 0 1 1 1 1 1 1 1 33 39
49 44 44 44 32 18 4 2 2 255 1 1 10 131 146 146
112 112 162 196 162 15 2 2 255 1 1 4 4 1 0 1
1 5 5 2 1 1 255 1 2 17 101 255 255 255 255 255
255 255 3 2 1 255 1 2 3 11 18 16 17 19 22 39
5 2 0 0 255 0 1 2 2 4 4 15 14 14 1 1
1 255 1 2 2 4 53 44 72 67 67 57 57 57 3 2
1 255 1 1 25 29 43 43 37 31 28 21 3 3 1 1
255 1 7 19 24 24 38 44 73 63 40 2 1 1 255 2
2 2 14 5 5 2 5 5 4 2 2 1 255 1 1 3
49 77 108 99 108 87 114 85 24 1 0 255 1 2 2 14
18 26 42 35 23 15 4 2 1 0 255 0 2 3 21 28
50 47 50 93 15 2 1 1 255 0 1 49 97 97 98 79
79 79 78 91 58 3 1 255 1 1 1 53 94 101 101 101
140 123 97 1 1 0 255 1 1 5 25 32 10 4 4 9
9 3 2 1 255 1 1 2 115 255 255 255 255 255 249 175
4 1 0 255 1 1 1 3 211 255 255 255 255 255 5 2
1 255 1 2 16 21 15 10 8 7 2 2 7 3 2 255
1 1 2 5 9 10 7 14 14 15 16 12 2 1 1 255
1 2 1 1 0 0 0 0 0 0 0 0 0 0 255 2
59 133 133 115 86 97 97 102 102 3 1 0 255 0 0 3
3 7 7 7 7 7 4 2 0 0 0 255 0 0 0 0
3 3 1 0 3 3 3 1 1 255 1 42 69 69 73 54
73 79 101 65 36 1 0 255 1 1 3 3 5 5 15 9
9 5 2 2 2 1 255 0 0 0 2 73 205 242 250 255
184 21 2 0 0 255 0 1 1 1 2 2 0 0 0 0
0 0 1 255 1 10 147 255 255 255 255 255 255 250 215 43
1 1 255 1 1 2 5 102 111 135 111 183 90 59 1 1
1 1 1 1 1 1 1 0 5 39 58 52 43 26 32 32
2 0 0 255 1 1 10 126 148 148 148 118 176 176 88 11
1 2 255 2 2 2 1 1 0 1 1 1 1 1 1 1
255 1 1 16 80 255 255 255 255 255 255 255 3 2 1 255
1 2 2 11 29 28 17 15 19 19 14 1 0 0 255 0
1 2 4 15 12 15 12 12 1 0 0 255 2 2 2 4
53 59 85 73 67 66 66 65 5 2 1 255 1 1 2 25
25 37 37 37 28 25 3 3 2 1 255 0 4 21 38 38
81 64 64 63 19 2 1 1 255 0 1 1 2 2 2 2
5 5 4 2 2 1 255 1 1 3 50 99 108 108 108 122
122 87 11 1 0 255 0 1 2 11 14 21 31 31 15 4
3 2 1 0 255 0 0 2 12 19 36 49 50 54 15 1
1 1 255 0 2 4 118 136 98 98 78 81 81 90 15 2
0 255 0 0 1 26 94 102 102 102 140 123 28 1 1 0
255 0 1 2 10 10 10 8 18 18 5 3 2 1 255 1
1 2 145 255 255 255 255 251 249 175 4 1 1 255 2 2
2 3 211 255 255 255 255 255 24 3 1 255 1 1 2 12
12 12 11 2 2 1 1 1 1 255 0 1 2 4 7 10
7 12 10 12 12 5 2 1 1 255 0 1 1 1 1 0
0 0 0 0 0 1 0 1 255 2 59 83 133 115 86 97
111 102 79 2 1 1 255 0 0 1 3 4 4 3 3 4
4 2 0 0 0 255 0 0 1 1 3 3 0 0 1 2
1 0 0 255 1 42 56 54 49 44 54 73 73 65 19 5
1 255 1 1 2 3 3 4 10 9 5 3 2 2 2 1
255 0 1 1 2 11 145 166 145 166 69 2 1 0 0 255
0 1 1 1 1 0 0 0 0 0 0 0 1 255 1 1
37 149 255 255 255 255 255 215 159 31 1 0 255 0 0 0
3 47 102 146 132 157 64 2 1 1 1 1 1 1 2 1
1 0 3 25 35 32 32 26 26 16 1 0 1 255 1 1
3 46 145 107 118 166 176 166 40 2 0 1 255 2 2 7
8 7 1 1 3 1 0 0 0 1 255 1 1 4 19 255
255 255 255 255 255 169 2 1 1 255 1 2 2 2 16 15
14 14 19 19 5 0 0 0 255 0 0 1 1 4 12 15
15 21 12 2 1 255 1 1 1 2 53 59 92 92 99 112
101 83 2 1 1 255 1 1 2 7 8 14 37 44 25 21
1 1 1 1 255 0 1 8 19 36 51 51 51 40 14 2
1 0 255 0 0 1 1 5 2 2 2 7 7 2 1 1
255 1 1 3 26 78 100 135 122 122 87 44 3 1 0 255
1 1 2 3 9 14 12 12 4 3 1 1 1 1 255 0
0 0 2 12 36 49 54 61 36 1 1 1 255 1 2 2
101 136 136 136 139 81 81 43 9 1 0 255 0 0 0 2
53 101 107 118 118 47 2 2 1 1 255 0 1 2 3 5
8 7 11 7 4 3 3 1 255 1 1 2 116 255 255 255
255 252 236 100 3 2 1 255 3 3 3 3 126 255 255 255
255 152 15 3 0 255 1 1 2 2 7 14 14 2 0 1
1 1 1 255 0 1 2 2 3 7 17 14 12 9 5 2
2 0 0 255 0 1 1 1 1 0 0 0 0 0 0 1
1 1 255 2 4 78 133 148 152 114 114 111 25 1 1 1
255 0 0 1 2 3 3 3 3 3 2 0 0 0 0 255
0 0 1 1 3 3 1 0 1 1 1 0 0 255 1 10
49 54 44 44 51 105 105 72 19 2 1 255 0 0 1 2
3 3 4 4 5 2 1 1 2 1 255 1 1 1 2 3
11 25 24 14 2 2 1 0 0 255 0 0 0 0 1 1
1 2 0 0 0 0 1 255 0 0 4 37 123 122 255 216
216 159 31 1 1 1 255 0 0 1 2 2 47 111 119 119
3 1 1 1 1 1 1 1 1 1 1 1 2 3 25 25
12 11 11 2 1 1 1 255 1 1 2 2 46 81 101 101
118 40 2 1 0 0 255 2 2 2 2 1 1 1 1 1
1 1 1 2 255 1 0 2 5 19 255 255 255 195 169 14
2 1 1 255 1 1 0 0 1 3 5 1 5 2 2 0
0 0 255 1 1 1 1 12 15 15 16 16 4 0 0 255
0 0 1 2 5 33 73 73 99 101 83 25 1 1 1 255
1 1 1 2 2 7 10 25 25 1 0 1 1 1 255 0
0 3 9 11 29 40 29 14 1 1 0 0 255 0 0 0
1 1 2 3 10 7 7 1 1 0 255 1 1 1 1 2
69 87 87 122 44 3 2 1 0 255 0 1 1 2 3 5
5 3 2 2 1 1 1 0 255 0 0 0 1 1 18 47
47 36 1 1 1 1 255 2 2 1 2 94 94 94 78 47
43 9 2 2 1 255 0 0 0 1 2 9 28 47 47 2
2 2 1 0 255 0 1 1 2 3 4 7 7 2 2 2
1 1 255 1 2 2 21 202 255 255 255 236 83 14 2 2
1 255 1 3 3 3 3 126 255 255 152 24 12 3 1 255
1 1 1 1 4 8 14 2 1 2 1 1 1 255 0 0
0 0 0 1 17 12 5 3 2 2 0 0 0 255 0 1
1 1 1 0 0 0 0 0 1 0 1 0 255 2 4 11
78 102 113 111 112 73 1 1 1 1 255 0 0 1 1 2
3 3 3 2 1 1 0 1 1 255 1 1 1 1 1 2
1 1 1 1 1 0 0 255 1 2 14 45 29 26 26 52
72 25 4 2 1 255 0 0 1 1 2 2 2 2 2 1
1 1 1 1 255 1 1 1 1 2 3 3 1 1 1 0
0 0 0 255 0 0 1 1 1 1 1 2 0 0 0 0
1 255 0 0 2 3 4 97 120 97 94 18 1 0 0 1
255 1 1 1 1 1 1 1 2 2 2 0 0 0 0 0
1 1 1 1 1 1 2 3 4 7 7 5 2 2 1 2
1 255 1 1 1 1 2 4 4 4 3 3 2 1 1 0
255 1 1 2 2 2 2 2 1 1 1 1 0 1 255 1
1 2 4 4 5 51 51 14 3 2 1 1 1 255 1 1
1 0 1 1 1 2 4 2 2 0 0 0 255 1 1 1
1 1 4 2 4 4 4 2 2 255 0 0 0 2 3 3
9 29 61 61 25 2 1 1 1 255 0 1 1 1 1 1
3 3 2 0 0 0 0 0 255 0 1 3 3 3 3 1
0 2 1 1 0 1 255 1 1 1 1 2 2 2 2 2
1 0 1 1 255 1 1 1 0 0 1 2 2 2 1 1
1 1 0 255 0 0 0 1 2 2 2 2 2 1 1 1
1 0 255 0 1 0 1 1 1 2 2 0 0 1 1 2
255 2 1 1 1 2 25 25 7 4 4 2 2 1 1 255
0 0 1 2 2 2 2 2 1 1 2 2 1 0 255 1
1 1 1 1 1 2 2 1 1 1 1 0 255 1 2 1
2 21 116 252 252 54 4 2 2 2 1 255 1 1 1 1
1 3 3 3 1 1 1 1 1 255 0 0 1 2 2 4
4 1 1 2 2 1 1 255 0 0 0 0 0 0 1 1
1 1 1 1 0 0 1 255 0 1 1 1 0 0 0 0
0 0 1 1 1 0 255 1 1 1 4 25 45 69 45 1
1 1 1 1 255 0 0 0 0 1 2 2 0 0 0 0
0 0 1 255 1 1 1 1 1 1 1 1 1 1 1 0
0 255 1 1 2 14 25 25 25 46 25 3 2 1 0 255
0 0 1 2 2 2 2 2 1 0 1 0 1 0 255 1
1 1 1 1 1 1 0 0 0 0 0 0 0 255 0 0
1 1 1 1 0 0 0 1 0 0 0 255 0 0 2 1
3 1 2 2 3 3 1 1 1 1 255 1 1 1 2 1
1 1 1 1 1 0 0 0 0 1 1 1 0 1 1 1
2 2 2 1 0 0 0 2 2 2 1 255 1 1 0 0
0 2 2 2 1 1 1 1 1 0 255 0 1 1 1 1
0 1 0 1 1 1 1 1 255 1 2 2 2 2 2 3
2 1 1 1 1 1 1 255 0 0 1 1 1 1 1 1
2 1 1 1 0 1 255 1 1 1 1 1 2 2 2 1
0 0 1 255 1 1 1 2 1 1 2 2 3 3 1 1
1 1 1 255 0 0 1 0 0 0 1 1 1 0 0 1
1 1 255 0 2 0 3 1 1 0 0 0 0 1 1 1
255 0 0 1 1 1 1 1 1 0 1 1 1 1 255 1
1 1 0 0 0 1 1 1 1 1 1 1 0 255 0 0
0 1 1 2 1 2 2 1 1 1 1 0 255 0 1 1
1 0 1 0 0 0 0 0 0 0 255 1 1 0 0 0
1 1 1 1 1 2 1 1 1 255 1 1 2 2 2 2
2 1 0 0 0 0 0 0 255 1 2 1 0 0 0 0
0 1 1 1 0 0 255 1 1 1 1 1 4 4 4 2
1 0 0 1 1 255 1 0 1 1 1 1 1 1 1 1
1 1 1 255 0 1 1 1 2 2 2 2 2 2 1 1
1 255 0 0 0 0 0 0 0 1 0 1 1 1 1 2
2 255 0 0 0 1 1 1 1 1 1 0 1 1 1 0
255 1 1 0 0 0 0 2 2 1 1 1 1 1 255 1
1 1 1 1 1 0 0 0 0 0 0 0 1 255 1 1
1 1 2 1 1 0 0 0 0 0 0 255 1 1 1 1
2 2 2 2 2 2 1 1 0 255 0 1 1 0 0 0
0 1 1 0 1 1 1 1 255 2 1 1 0 1 1 1
1 1 0 0 0 0 1 255 1 0 1 1 1 1 0 0
1 1 2 0 0 255 0 1 2 0 0 0 0 0 1 1
1 1 0 1 255 1 0 1 1 1 1 1 1 1 1 1
1 1 1 2 1 1 1 1 1 1 2 1 1 1 0 0
2 2 2 2 1 255 1 1 0 0 0 0 2 2 2 1
1 1 1 1 255 0 1 2 2 2 1 1 1 1 0 1
0 0 255 1 1 1 0 0 1 1 1 1 1 1 1 1
1 255 1 1 1 1 0 1 1 1 1 1 1 1 1 1
255 1 1 1 1 1 1 2 2 1 0 1 2 255 1 1
1 1 1 0 1 1 2 2 2 1 1 1 1 255 0 0
0 0 0 0 1 1 1 0 0 0 1 0 255 0 2 1
1 1 1 0 0 0 0 1 1 1 255 1 1 2 2 2
1 0 0 0 0 1 1 1 255 1 1 1 0 1 0 0
0 1 1 1 1 1 1 255 0 0 1 2 1 1 1 1
1 2 1 0 0 0 255 1 1 1 1 0 1 1 1 0
0 0 0 0 255 1 0 0 0 0 0 0 1 1 0 0
0 0 0 255 1 1 2 2 2 2 0 1 0 0 0 0
0 1 255 1 1 1 0 0 0 0 0 0 0 1 1 0
255 1 1 1 1 1 1 1 2 1 1 0 0 0 1 255
1 1 1 1 1 1 1 1 1 1 1 1 1 255 0 0
1 2 2 1 0 1 1 1 1 1 0 255 0 0 0 0
0 0 0 0 0 1 1 1 1 1 1 255 0 1 1 1
1 1 1 1 0 0 1 1 0 0 255 1 0 0 0 0
0 0 1 1 1 1 1 1 255 1 1 1 1 1 1 0
0 0 1 0 0 0 1 255 1 0 1 1 2 0 1 1
1 0 0 0 0 255 1 1 1 1 1 1 2 2 2 1
0 1 0 255 0 0 0 0 0 1 0 0 0 0 0 1
1 1 255 2 1 0 0 1 1 1 0 0 0 0 1 1
1 255 1 1 1 1 1 1 1 0 1 2 3 2 0 255
0 1 2 0 0 0 1 1 1 1 1 1 1 1 255 0
0 0 2 2 0 1 1 1 1 1 1 1 2 2 0 1
255 255 255 255 255 255 255 255 255 255 255 255 255 255 255 255
255 255 255 255 255 255 255 255 255 255 255 255 255 255 255 255
255 255 255 255 255 255 255 255 255 255 255 255 255 255 255 255
255 255 255 255 255 255 255 255 255 255 255 255 255 255 255 255
255 255 255 255 255 255 255 255 255 255 255 255 255 255 255 255
255 255 255 255 255 255 255 255 255 255 255 255 255 255 255 255
255 255 255 255 255 255 255 255 255 255 255 255 255 255 255 255
255 255 255 255 255 255 255 255 255 255 255 255 255 255 255 255
255 255 255 255 255 255 255 255 255 255 255 255 255 255 255 255
255 255 255 255 255 255 255 255 255 255 255 255 255 255 255 255
255 255 255 255 255 255 255 255 255 255 255 255 255 255 255 255
255 255 255 255 255 255 255 255 255 255 255 255 255 255 255 255
255 255 255 255 255 255 255 255 255 255 255 255 255 255 255 255
255 255 255 255 255 255 255 255 255 255 255 255 255 255 255 255
255 255 255 255 255 255 255 255 255 255 255 255 255 255 255 255
255 255 255 255 255 255 255 255 255 255 255 255 255 255 255 255
255 255 255 255 255 255 255 255 255 255 255 255 255 255 255 255
255 255 255 255 255 255 255 255 255 255 255 255 255 255 255 255
255 255 255 255 255 255 255 255 255 255 255 255 255 255 255 255
255 255 255 255 255 255 255 255 255 255 255 255 255 255 255 255
255 255 255 255 255 255 255 255 255 255 255 255 255 255 255 255
255 255 255 255 255 255 255 255 255 255 255 255 255 255 255 255
255 255 255 255 255 255 255 255 255 255 255 255 255 255 255 255
255 255 255 255 255 255 255 255 255 255 255 255 255 255 255 255
255 255 255 255 255 255 255 255 255 255 255 255 255 255 255 255
255 255 255 255 255 255 255 255 255 255 255 255 255 255 255 255
255 255 255 255 255 255 255 255 255 255 255 255 255 255 255 255
255 255 255 255 255 255 255 255 255 255 1 1 1 1 1 1
1 1 1 1 1 1 1 1 1 255 1 1 1 1 1 1
1 1 2 2 1 1 2 2 255 0 1 1 1 1 2 1
1 1 1 1 0 0 255 0 0 0 0 0 1 0 0 0
0 1 1 2 2 255 2 2 1 0 0 1 1 1 1 2
2 2 2 0 255 0 1 1 1 1 1 2 1 1 0 1
2 255 1 0 1 1 1 1 1 0 0 1 2 1 1 1
2 255 1 0 0 0 1 1 1 0 0 0 0 1 1 1
255 1 1 1 1 1 1 1 2 1 0 0 1 2 255 2
2 2 2 1 1 1 0 0 0 1 0 0 255 0 0 0
1 1 1 0 0 1 1 1 0 0 0 255 1 0 1 1
1 1 1 1 0 0 0 1 1 1 255 0 0 0 0 0
1 1 1 0 0 0 0 0 255 1 0 0 1 1 1 0
1 0 0 0 0 0 0 255 1 1 1 1 1 0 0 0
1 1 1 0 0 1 255 1 1 1 1 1 1 1 0 0
0 1 1 1 255 1 1 1 1 1 2 1 1 1 1 1
1 1 1 255 1 1 1 0 1 0 0 0 0 0 0 0
1 255 1 0 1 2 1 0 0 0 0 1 1 0 0 255
0 2 2 1 1 1 0 0 0 0 1 1 1 1 1 255
1 1 1 1 1 1 1 0 1 1 1 1 1 0 255 0
0 0 1 1 1 0 0 1 1 1 1 1 255 0 1 1
1 1 1 1 1 1 1 1 1 1 1 255 1 0 0 0
1 1 1 0 0 0 0 0 1 255 1 0 0 1 2 1
1 1 1 1 1 0 0 255 0 0 0 0 1 1 1 1
1 1 1 1 1 1 255 1 1 0 0 0 0 0 0 0
0 0 0 0 1 255 1 1 1 1 1 2 2 1 1 1
2 2 2 255 0 0 0 0 0 0 2 2 2 0 0 0
0 0 255 1 1 1 1 1 0 1 1 1 1 0 2 2
1 1 1 1 1 0 1 0 1 1 2 1 1 1 1 0
0 0 0 255 1 1 1 1 1 1 0 0 2 2 1 1
2 2 255 1 0 0 0 1 1 1 2 1 1 1 0 0
255 1 1 1 1 1 1 1 0 1 1 1 1 2 2 255
2 2 1 1 1 1 1 0 0 2 2 2 2 1 255 0
0 1 1 1 1 2 1 1 0 0 1 255 1 1 1 1
1 1 2 2 2 1 1 0 1 1 2 255 1 1 1 1
1 1 1 1 0 1 1 1 1 1 255 1 1 1 1 0
1 0 1 1 0 0 0 1 255 1 2 1 1 0 1 1
1 1 2 1 1 1 255 0 0 0 1 1 2 1 0 1
0 0 0 0 0 255 1 0 1 1 1 1 0 0 0 0
1 1 1 1 255 0 0 0 0 1 1 2 2 1 0 0
0 0 255 1 0 0 0 1 1 2 1 1 1 0 0 0
1 255 0 0 1 1 1 1 1 1 1 1 0 0 0 0
255 0 0 1 1 1 0 1 0 0 0 0 1 1 255 1
1 1 1 1 1 1 1 1 1 0 0 1 1 255 1 1
1 1 2 1 2 2 2 1 0 0 0 255 1 1 2 1
1 0 0 0 1 1 1 1 0 255 0 1 1 1 1 1
1 1 0 0 1 1 1 1 1 255 1 1 1 1 1 1
1 0 1 0 1 1 1 0 255 0 0 0 1 2 1 1
0 1 1 1 1 1 255 0 1 1 1 1 0 0 1 0
1 1 1 1 1 255 0 0 0 0 1 1 2 2 0 0
0 1 1 255 0 0 2 2 3 3 3 3 2 1 1 0
0 255 0 0 1 1 1 1 0 1 1 1 0 0 0 1
255 1 1 0 0 0 1 1 0 0 0 0 0 0 1 255
1 2 2 2 2 3 3 2 2 2 1 1 1 255 1 0
0 0 0 0 1 3 2 2 0 0 0 0 255 1 1 1
1 0 0 0 1 1 1 1 1 1 1 1 1 2 0 0
1 1 1 2 2 3 3 2 2 0 0 0 0 255 2 2
2 1 0 2 7 2 2 1 1 1 1 1 255 0 0 1
1 1 1 1 2 1 2 1 1 0 255 1 1 1 1 1
1 2 2 1 1 1 1 2 2 255 2 1 1 1 1 1
1 1 2 2 2 2 1 1 255 0 1 1 1 1 2 2
2 1 1 1 1 255 1 1 1 1 1 2 2 2 2 1
1 0 0 0 0 255 1 1 1 1 1 1 2 2 1 1
1 1 1 1 255 1 1 1 1 0 1 1 2 2 1 1
0 1 255 0 0 0 0 0 0 1 2 1 1 1 1 1
255 1 0 0 1 1 2 7 7 1 0 0 0 0 0 255
0 0 2 2 2 1 1 0 1 1 1 0 1 1 255 0
0 0 1 2 2 4 4 3 2 0 0 0 255 0 0 0
1 2 10 10 10 1 1 1 1 1 1 255 0 0 1 1
1 3 2 2 2 2 1 0 0 0 255 1 1 1 1 1
1 2 1 1 0 1 1 1 255 1 0 1 1 1 1 2
2 1 1 1 1 1 1 255 1 1 2 7 8 25 25 7
4 1 1 0 1 255 1 1 1 1 1 1 2 2 2 2
1 0 0 255 0 0 0 1 1 2 3 3 3 1 1 1
1 1 1 255 1 1 1 0 1 1 1 0 1 0 1 2
2 1 255 0 0 1 2 2 2 3 2 2 1 1 1 1
255 0 1 1 1 0 0 0 2 0 0 1 1 2 1 255
0 0 0 0 3 17 17 11 2 1 0 1 1 255 1 1
2 12 67 125 173 178 196 142 2 1 0 255 0 0 1 1
1 1 1 1 1 1 0 0 0 0 255 1 1 0 1 1
1 2 2 2 1 1 1 0 1 255 2 2 2 2 12 150
255 255 255 10 3 1 1 255 1 0 0 0 0 1 3 21
21 3 1 0 0 0 255 0 1 1 1 0 0 1 1 2
2 2 2 1 1 1 1 1 0 0 1 1 2 2 3 5
7 10 10 3 0 0 0 255 1 2 2 2 1 2 73 147
147 25 1 1 1 1 255 1 1 1 0 1 2 3 3 3
2 0 1 1 255 1 1 1 2 2 4 5 5 5 3 1
2 2 2 255 1 1 1 1 1 1 1 2 2 2 1 1
2 2 255 0 1 1 1 2 3 4 4 1 1 1 1 255
2 1 1 1 2 2 2 2 2 2 2 1 1 0 0 255
1 1 1 1 1 3 4 4 3 1 1 1 0 1 255 2
2 1 1 1 3 3 3 3 1 0 0 0 255 0 0 0
0 0 2 14 4 3 3 1 1 1 255 1 1 1 1 2
30 30 28 26 12 1 0 0 0 255 1 1 2 2 2 2
2 2 2 2 2 1 1 1 255 2 1 1 3 5 9 9
9 8 3 2 2 1 255 1 0 0 1 36 114 157 182 182
182 1 1 1 1 255 0 0 0 1 2 5 5 5 7 7
1 0 0 0 255 0 0 1 2 1 0 1 1 1 0 1
1 2 255 0 0 1 1 1 1 46 46 21 5 2 0 0
0 255 1 2 9 120 255 255 255 255 201 84 3 1 1 255
0 1 1 1 3 18 32 32 8 2 2 1 1 255 0 0
0 0 1 10 12 14 12 3 1 1 1 1 1 255 2 2
2 1 1 1 1 1 1 1 2 2 2 1 255 0 0 1
9 18 78 78 16 3 1 2 2 2 255 0 0 0 1 0
3 2 5 2 0 1 1 2 1 255 0 0 2 8 100 100
83 83 77 3 2 1 1 255 2 2 12 67 171 178 178 178
225 196 142 2 1 255 1 1 1 1 2 7 14 22 15 1
0 0 0 0 255 1 0 0 1 1 2 42 50 60 5 1
1 0 0 255 0 2 2 14 255 255 255 255 255 255 10 1
1 255 0 0 0 0 0 7 15 28 26 26 2 2 1 1
255 0 1 1 1 1 1 1 2 2 2 2 2 1 0 0
0 0 0 1 1 1 2 3 4 7 37 37 14 10 0 0
0 255 2 2 2 2 2 153 255 255 255 255 30 2 1 1
255 1 1 1 2 11 202 255 255 178 4 1 1 1 255 1
0 1 1 4 7 7 8 8 5 3 2 2 2 255 1 1
1 0 1 2 4 4 4 2 1 1 1 2 255 2 1 2
2 3 12 12 33 33 2 1 1 255 2 2 2 1 2 2
3 3 3 3 3 2 1 0 0 255 1 1 1 1 3 5
9 7 7 3 1 1 0 0 255 2 2 2 2 3 11 12
12 5 1 1 1 1 255 1 0 1 1 2 10 28 17 8
4 1 1 1 255 1 1 1 1 64 64 58 47 47 39 12
0 0 1 255 1 0 0 2 3 8 17 22 35 9 2 1
1 1 255 0 1 1 5 15 15 9 8 8 8 3 2 1
255 1 1 1 36 155 157 188 245 247 225 202 1 1 0 255
1 0 0 2 5 8 8 11 7 7 3 0 0 0 255 1
1 3 5 3 1 1 11 10 1 1 1 1 255 0 0 0
2 9 80 164 164 185 161 14 2 2 0 255 0 9 120 255
255 255 255 255 255 255 84 1 1 255 1 1 0 4 57 205
205 216 153 142 14 2 1 255 0 1 1 2 1 12 32 32
18 10 8 1 1 1 1 255 2 2 2 1 1 1 1 1
1 1 2 2 2 2 255 0 1 9 87 81 81 79 98 47
1 1 0 1 255 0 0 0 2 3 71 90 90 35 2 2
1 1 1 255 1 2 8 83 101 105 93 93 93 60 3 1
1 255 2 5 29 134 232 232 232 225 246 235 182 10 2 255
1 1 1 2 10 19 29 37 29 22 3 1 1 1 255 1
0 0 1 1 42 50 50 83 38 5 1 0 0 255 1 2
3 255 255 255 255 255 255 255 255 4 0 255 0 0 0 0
17 26 17 26 22 24 8 2 1 1 255 0 0 1 2 1
1 1 4 2 2 2 2 1 0 0 0 0 0 1 1 1
2 4 10 43 65 44 37 14 0 0 1 255 1 1 2 2
153 255 255 255 255 255 83 14 2 2 255 1 1 1 11 222
255 255 255 255 178 4 1 1 255 0 0 1 3 7 8 8
8 9 9 5 2 1 2 255 1 1 1 1 2 5 54 43
4 2 1 1 1 1 255 2 2 2 3 19 26 15 33 33
30 2 1 255 2 1 1 1 2 2 3 4 3 3 3 2
1 0 0 255 1 1 1 3 10 10 10 9 10 4 2 1
0 0 255 2 2 2 3 11 11 7 11 17 5 1 2 2
255 1 1 1 2 7 11 28 22 19 8 1 0 0 255 2
1 2 26 64 64 58 51 52 52 39 3 1 0 255 1 0
0 2 9 14 17 22 37 35 9 2 1 1 255 0 0 5
7 11 11 9 8 9 8 5 3 1 255 1 1 12 114 188
188 188 255 247 225 221 60 1 0 255 1 1 1 8 8 10
10 10 5 5 3 1 0 0 255 1 2 3 4 3 1 1
1 1 1 1 1 1 255 0 0 1 9 90 123 211 238 211
185 150 14 3 1 255 0 14 255 255 255 255 255 255 255 255
201 18 1 255 0 1 1 57 171 205 205 255 216 255 142 14
0 255 1 2 2 3 3 4 32 28 22 15 8 3 1 1
1 255 2 2 2 1 1 1 1 1 1 2 2 2 1 1
255 0 31 71 102 87 85 81 98 108 40 2 0 0 255 0
0 0 2 47 71 90 122 76 12 2 0 0 1 255 1 2
35 84 99 100 105 127 126 109 7 1 0 255 1 5 33 171
238 238 252 235 255 255 255 63 3 255 0 0 1 10 14 19
29 29 24 25 16 2 1 1 255 0 0 0 0 65 91 91
42 147 122 38 1 0 0 255 1 2 43 255 255 255 255 255
255 255 255 11 0 255 0 0 1 2 26 26 26 26 26 28
24 2 1 1 255 0 0 1 2 2 4 4 4 2 2 2
2 2 0 0 0 0 0 1 1 1 1 5 10 43 43 44
44 37 3 1 1 255 2 1 1 8 243 255 255 255 255 255
83 14 3 2 255 1 1 1 170 255 255 255 255 255 255 17
4 2 255 0 0 1 2 7 8 14 14 12 9 5 1 1
1 255 1 1 1 2 10 46 54 43 36 4 1 1 1 1
255 2 2 2 19 19 22 15 22 15 9 2 1 255 1 1
1 1 2 2 3 3 3 3 3 3 2 1 0 255 0 1
1 3 9 9 10 11 19 11 2 1 1 0 255 2 2 3
9 14 11 11 19 42 31 3 2 2 255 1 1 1 2 11
12 16 22 19 14 2 0 1 255 2 0 3 26 49 51 47
46 47 44 39 8 1 1 255 1 0 0 8 21 22 22 22
50 59 59 4 1 1 255 0 1 2 7 11 7 11 9 9
8 5 2 1 255 1 2 32 212 212 188 249 255 249 247 221
109 1 1 255 1 1 2 8 8 8 2 3 5 5 4 2
0 0 255 1 2 3 4 4 4 2 3 3 1 1 1 1
255 0 0 1 76 120 141 167 211 187 185 150 18 3 1 255
0 114 255 255 255 255 255 255 255 255 255 26 1 255 0 3
12 95 171 171 159 166 188 228 216 126 0 255 1 1 2 3
4 14 22 22 10 10 8 3 2 2 1 255 1 2 2 2
1 1 0 1 1 1 2 2 1 1 255 2 44 76 102 85
97 81 106 106 51 12 0 0 255 0 0 0 22 64 85 64
85 76 76 2 0 0 1 255 1 2 35 84 99 121 132 132
126 76 5 2 0 255 1 2 33 134 232 238 255 252 245 235
160 63 3 255 0 0 1 11 23 29 29 42 22 25 24 2
1 1 255 0 0 0 3 101 114 65 35 44 95 95 0 0
0 255 1 2 70 255 255 255 255 255 255 255 255 14 0 255
0 0 1 2 19 26 42 36 18 18 7 1 1 0 255 0
1 1 1 1 4 4 2 2 1 2 1 2 0 0 0 0
2 0 0 0 1 9 35 45 35 29 35 35 3 1 1 255
2 1 2 8 243 255 255 255 255 255 113 3 2 2 255 1
1 1 255 255 255 255 255 255 255 17 7 2 255 1 1 1
2 7 8 12 9 9 5 3 1 1 1 255 1 1 2 4
10 46 49 45 36 19 2 1 1 1 255 2 2 3 26 29
37 22 22 15 9 4 1 255 1 1 1 1 2 3 3 4
3 4 3 2 2 1 1 255 1 1 1 2 2 9 9 10
16 14 2 1 1 1 255 2 2 2 7 8 9 7 19 42
14 3 2 2 255 1 1 1 2 11 16 19 23 19 12 2
1 1 255 0 0 2 15 46 49 46 46 52 52 40 8 1
1 255 1 0 0 9 21 23 21 21 50 59 59 4 1 1
255 1 2 2 19 19 11 11 9 9 21 7 2 1 255 1
2 32 255 255 200 215 217 217 255 255 109 1 0 255 1 1
2 4 4 3 2 7 9 11 5 2 0 0 255 1 2 2
4 12 12 10 3 1 1 1 1 1 255 1 1 2 73 90
123 141 173 187 173 114 18 2 1 255 1 114 255 255 255 255
255 255 255 255 255 26 0 255 0 4 12 174 195 159 142 145
216 251 228 126 2 255 0 0 1 3 22 22 14 8 8 9
8 9 3 2 1 255 1 1 1 1 1 1 0 0 1 1
1 1 0 1 255 4 44 76 97 76 52 64 64 70 51 12
2 0 255 0 0 0 22 57 64 44 85 44 36 2 0 0
0 255 1 1 23 105 108 129 132 132 126 73 4 2 1 255
1 1 17 128 232 238 238 236 236 207 140 21 3 255 0 1
1 15 15 14 14 15 21 25 25 12 1 1 255 1 0 3
3 92 95 92 53 95 95 95 0 0 0 255 1 1 70 255
255 255 255 255 255 255 255 14 1 255 0 0 1 2 8 19
42 40 29 18 3 2 0 1 255 1 1 1 1 4 5 4
2 2 2 2 2 2 1 1 1 2 3 0 0 0 0 5
17 35 35 29 30 5 3 1 1 255 2 2 2 5 52 255
255 255 255 255 35 2 1 1 255 1 1 1 170 255 255 255
255 255 255 12 3 1 255 1 1 0 1 5 7 12 9 9
4 3 1 1 1 255 1 2 2 10 19 46 45 49 36 26
4 1 1 1 255 1 2 2 8 37 43 35 19 9 4 1
1 255 1 1 1 1 2 3 4 4 4 4 3 2 1 1
1 255 1 1 1 2 2 4 8 9 19 2 1 1 1 1
255 2 2 2 7 9 15 21 21 15 5 2 2 1 255 1
1 0 1 2 16 18 28 14 5 2 1 0 255 0 0 1
4 46 63 63 94 63 63 39 1 1 1 255 1 0 1 5
22 33 33 44 69 69 58 2 1 0 255 2 2 2 7 11
11 14 15 14 7 5 2 2 255 1 1 5 160 255 255 224
224 249 255 255 104 1 0 255 1 1 2 3 10 10 9 7
11 14 11 2 1 1 255 1 1 2 2 12 12 10 5 3
3 1 1 1 255 1 1 2 37 83 122 156 167 167 127 73
3 1 1 255 1 31 214 255 255 255 255 255 255 255 255 8
0 255 1 4 26 182 203 195 188 184 195 216 216 125 2 255
0 0 0 1 22 28 14 7 7 9 9 9 2 1 1 255
1 1 1 1 0 0 0 1 1 1 1 1 2 1 255 1
32 66 81 76 85 70 70 65 51 12 0 0 255 0 1 1
4 47 57 44 67 44 36 1 0 0 0 255 1 1 15 35
121 129 132 120 76 4 2 2 1 255 1 1 2 64 202 232
238 236 222 155 94 8 2 255 0 1 2 23 30 30 15 15
21 42 42 12 1 1 255 1 1 2 3 60 92 92 91 95
91 5 0 0 1 255 1 1 2 255 255 255 255 255 255 255
85 1 1 255 1 1 1 2 2 8 11 15 15 3 2 0
0 1 255 2 2 1 1 1 4 4 3 2 3 2 2 1
0 0 0 0 1 1 0 0 1 3 15 12 12 8 5 3
2 1 1 255 3 1 4 4 5 52 255 255 255 38 4 1
1 1 255 1 1 1 33 255 255 255 255 255 121 2 1 1
255 1 1 0 1 2 5 7 7 4 3 1 1 1 1 255
1 2 2 4 23 76 73 73 49 8 3 1 1 1 255 1
3 2 2 8 43 35 12 4 2 1 1 255 1 1 0 0
2 3 3 4 4 3 2 2 1 2 1 255 1 1 1 1
2 4 7 4 2 1 1 1 1 1 255 1 1 1 7 8
9 21 15 5 2 1 1 1 255 1 1 1 1 1 3 14
18 5 2 2 1 0 255 0 1 1 1 4 49 67 94 67
63 2 1 1 1 255 1 0 1 2 17 39 39 44 69 58
39 1 1 0 255 1 1 1 2 8 10 11 10 7 2 2
2 2 255 2 2 2 29 205 255 224 255 255 255 135 17 1
0 255 0 0 0 10 18 11 9 4 5 5 2 1 1 1
255 1 1 1 1 2 3 7 3 2 1 1 1 1 255 1
1 2 2 73 93 157 161 146 114 33 2 0 0 255 1 2
210 255 255 255 255 255 255 255 255 3 0 255 1 3 26 118
195 204 204 195 224 224 189 77 2 255 0 0 0 1 22 29
23 7 7 9 9 8 2 1 1 255 1 1 0 0 0 0
0 0 1 1 1 2 2 1 255 1 2 50 66 66 69 69
69 65 45 1 0 0 255 0 0 0 3 4 22 22 26 25
1 1 0 0 0 255 1 1 3 15 24 98 100 73 7 2
2 1 1 255 1 0 0 2 64 170 202 170 155 94 3 2
1 255 0 1 2 9 30 30 23 22 43 49 18 4 1 1
255 1 1 1 1 2 53 60 91 91 5 1 0 0 1 255
1 0 0 2 255 255 255 255 255 85 2 1 1 255 1 1
1 1 2 3 5 5 2 2 2 1 0 1 255 1 1 1
1 1 4 5 5 10 4 2 2 1 0 0 0 2 1 1
1 1 2 2 1 1 2 2 3 2 2 1 1 255 2 1
3 2 3 3 22 22 4 4 1 1 0 1 255 1 1 1
1 33 255 255 255 121 2 2 1 2 255 1 1 1 1 2
2 3 3 3 2 2 1 1 1 255 1 1 1 2 15 23
58 58 8 3 1 1 1 1 255 1 2 2 1 1 1 2
2 2 1 1 1 255 1 0 0 1 1 2 1 1 1 1
1 1 1 1 1 255 1 1 1 1 2 3 4 2 1 1
1 1 2 1 255 1 1 1 1 4 4 4 3 1 1 1
1 0 255 1 1 0 1 1 1 1 2 2 2 2 1 0
255 0 1 0 1 1 2 31 31 25 3 1 1 0 2 255
1 0 1 1 2 25 38 39 42 39 1 1 1 1 255 2
1 1 2 2 3 5 5 3 1 1 0 0 255 2 2 2
2 29 205 224 255 255 135 17 2 1 1 255 1 0 1 2
10 10 2 3 3 3 1 1 1 2 255 1 0 1 0 1
1 2 1 1 1 1 1 1 255 1 1 2 2 5 83 122
146 56 33 2 0 0 0 255 0 1 2 210 255 255 255 255
255 255 21 3 1 255 1 1 2 39 176 224 224 194 184 184
97 1 1 255 0 2 0 1 1 2 11 5 5 3 8 3
2 1 0 255 1 1 1 1 0 0 1 1 1 1 1 2
2 1 255 0 0 2 50 57 69 69 69 45 1 1 0 0
255 0 1 1 2 3 4 4 4 1 1 1 0 0 0 255
1 1 2 3 3 11 11 11 3 2 0 1 1 255 1 0
0 0 2 14 16 14 3 3 2 2 0 255 0 2 2 2
9 23 23 22 22 18 4 1 0 0 255 0 0 1 1 1
0 1 2 2 2 1 0 0 1 255 1 1 0 1 2 14
18 18 12 2 1 1 1 255 0 1 1 1 0 0 1 1
1 1 1 1 0 1 255 1 1 1 1 1 2 3 4 5
4 1 1 0 0 0 0 0 1 1 1 1 2 2 1 1
1 1 2 1 1 1 1 255 1 1 1 1 3 3 3 3
3 3 1 1 1 1 255 1 1 1 1 2 4 4 2 2
1 2 0 0 255 1 1 1 1 1 1 1 2 2 2 1
1 1 1 255 1 1 1 2 3 3 3 3 0 0 1 1
1 1 255 1 2 1 1 1 1 1 1 1 1 1 1 255
1 1 0 0 1 1 1 1 1 0 0 0 1 1 1 255
1 1 1 1 1 1 2 1 1 0 1 1 2 1 255 0
0 0 0 1 2 2 2 1 1 1 1 0 255 1 1 1
1 1 0 0 0 1 2 2 1 1 255 1 1 1 1 1
2 2 2 2 0 0 0 0 2 255 1 1 2 1 1 2
2 2 1 0 0 1 1 1 255 1 1 1 1 1 2 2
2 0 0 0 0 0 255 0 0 2 1 3 5 10 7 11
7 1 1 1 1 255 1 1 1 2 2 2 1 1 1 1
1 1 1 1 255 1 1 1 0 1 1 1 0 1 1 1
1 1 255 0 0 1 2 2 5 1 2 2 2 1 0 1
0 255 0 0 1 2 56 128 255 255 35 21 3 2 1 255
1 1 1 1 39 176 194 183 174 97 1 1 1 255 1 2
1 1 1 1 1 1 1 1 1 1 2 2 0 255 0 1
0 1 1 1 1 0 0 1 1 2 1 1 255 1 0 2
2 21 21 17 11 1 1 1 1 1 255 0 0 0 1 1
2 3 2 1 1 1 1 0 0 255 1 1 1 1 3 3
4 3 2 1 0 1 1 255 1 0 0 0 0 1 1 1
1 2 1 1 0 255 0 1 1 1 0 0 2 10 3 3
3 1 1 0 255 0 0 1 1 0 0 0 1 1 1 0
0 0 0 255 1 1 0 0 1 2 2 2 1 1 1 1
1 255 1 1 0 0 0 0 1 1 1 1 1 1 0 0
255 1 1 0 0 1 1 2 3 2 1 1 1 1 0 0
0 1 1 1 1 1 1 0 0 0 1 1 1 1 0 0
0 255 1 1 1 1 1 2 1 2 1 2 1 2 2 2
255 1 1 1 1 1 1 2 1 2 1 2 0 0 255 1
1 1 1 1 1 1 1 2 2 2 1 1 1 255 1 1
1 1 1 3 2 0 0 0 0 0 0 0 255 1 1 1
2 1 2 1 1 1 1 1 1 255 1 1 1 1 1 1
1 1 0 0 0 0 1 1 0 255 1 1 2 1 1 1
1 2 1 0 0 1 1 1 255 1 1 0 0 1 1 1
1 0 1 1 1 0 255 0 0 0 1 1 1 0 0 0
2 1 1 1 255 1 0 0 1 1 2 2 1 1 0 0
0 0 1 255 1 1 2 1 1 2 2 1 1 0 0 0
1 1 255 0 0 0 1 2 2 2 1 0 0 0 0 0
255 0 0 1 1 1 1 3 3 3 1 1 1 1 0 255
1 1 0 0 1 1 1 1 1 1 1 1 1 1 255 0
0 0 0 0 0 0 0 1 0 1 0 0 255 0 0 0
1 1 1 1 1 2 1 1 0 1 1 255 1 1 0 0
1 2 2 2 1 1 1 1 1 255 1 1 1 1 1 4
5 5 4 1 1 1 0 255 0 1 1 1 1 1 1 0
1 1 1 1 1 1 0 255 0 0 0 0 1 1 1 1
0 1 0 0 1 1 255 0 0 0 1 3 3 3 0 0
0 0 0 0 255 0 0 1 1 1 1 2 1 1 0 0
0 1 1 255 0 1 1 1 0 0 1 2 1 0 0 1
1 255 0 1 1 0 0 0 1 1 1 1 0 0 0 255
0 0 0 0 0 0 0 2 1 1 1 1 0 0 255 0
0 0 0 0 0 1 1 1 1 0 0 0 1 255 1 0
1 1 1 2 2 1 1 1 1 1 1 255 1 1 0 0
0 1 1 1 0 0 1 1 1 0 255 1 1 0 0 0
1 1 1 1 1 2 2 1 0 0 0 0 1 1 1 1
1 1 0 1 1 1 1 1 0 1 0 255 1 1 1 1
1 1 0 1 1 1 1 2 2 1 255 0 1 1 1 1
0 1 1 2 2 1 0 0 255 1 2 1 1 1 1 1
1 1 2 1 1 1 1 255 1 1 1 1 1 1 0 0
0 0 1 1 0 0 255 1 1 0 0 2 2 2 1 1
1 0 1 255 1 1 1 0 1 2 1 1 0 0 0 0
0 1 0 255 1 1 1 1 1 1 1 1 0 0 0 1
1 1 255 1 1 0 0 0 0 0 0 0 0 1 0 0
255 1 0 1 0 1 0 0 0 0 2 1 2 1 255 1
0 0 0 0 1 1 0 0 0 0 0 0 0 255 0 1
1 1 1 2 2 2 1 1 0 0 0 0 255 0 0 1
1 1 1 0 1 1 0 0 0 1 255 0 0 1 1 1
1 1 1 1 1 1 1 1 0 255 0 1 1 0 1 1
1 0 0 0 0 0 0 0 255 0 0 0 0 0 0 1
1 1 1 1 0 1 255 0 0 0 1 1 1 1 1 2
1 1 1 1 2 255 1 1 0 0 0 1 1 1 1 1
0 0 1 255 1 2 0 0 0 0 2 0 0 0 1 1
0 255 1 1 1 1 1 1 1 0 1 1 1 1 1 1
1 255 1 0 0 1 1 1 1 0 0 0 0 0 0 1
255 1 0 1 2 2 2 0 0 0 0 0 0 0 255 0
0 0 0 0 0 0 1 1 1 1 0 0 0 255 0 0
0 0 0 0 0 1 1 0 0 0 0 255 1 1 1 1
0 0 1 0 1 0 0 0 0 255 0 0 1 1 0 0
0 1 1 1 1 1 1 0 255 0 0 0 0 1 1 1
1 0 0 0 0 0 0 255 1 0 1 0 1 1 1 1
1 1 1 1 1 255 1 1 1 0 1 1 2 2 2 1
1 1 1 0 255 1 1 0 0 0 1 0 1 1 2 2
2 1 1 1 0 0 255 255 255 255 255 255 255 255 255 255
255 255 255 255 255 255 255 255 255 255 255 255 255 255 255 255
255 255 255 255 255 255 255 255 255 255 255 255 255 255 255 255
255 255 255 255 255 255 255 255 255 255 255 255 255 255 255 255
255 255 255 255 255 255 255 255 255 255 255 255 255 255 255 255
255 255 255 255 255 255 255 255 255 255 255 255 255 255 255 255
255 255 255 255 255 255 255 255 255 255 255 255 255 255 255 255
255 255 255 255 255 255 255 255 255 255 255 255 255 255 255 255
255 255 255 255 255 255 255 255 255 255 255 255 255 255 255 255
255 255 255 255 255 255 255 255 255 255 255 255 255 255 255 255
255 255 255 255 255 255 255 255 255 255 255 255 255 255 255 255
255 255 255 255 255 255 255 255 255 255 255 255 255 255 255 255
255 255 255 255 255 255 255 255 255 255 255 255 255 255 255 255
255 255 255 255 255 255 255 255 255 255 255 255 255 255 255 255
255 255 255 255 255 255 255 255 255 255 255 255 255 255 255 255
255 255 255 255 255 255 255 255 255 255 255 255 255 255 255 255
255 255 255 255 255 255 255 255 255 255 255 255 255 255 255 255
255 255 255 255 255 255 255 255 255 255 255 255 255 255 255 255
255 255 255 255 255 255 255 255 255 255 255 255 255 255 255 255
255 255 255 255 255 255 255 255 255 255 255 255 255 255 255 255
255 255 255 255 255 255 255 255 255 255 255 255 255 255 255 255
255 255 255 255 255 255 255 255 255 255 255 255 255 255 255 255
255 255 255 255 255 255 255 255 255 255 255 255 255 255 255 255
255 255 255 255 255 255 255 255 255 255 255 255 255 255 255 255
255 255 255 255 255 255 255 255 255 255 255 255 255 255 255 255
255 255 255 255 255 255 255 255 255 255 255 255 255 255 255 255
255 255 255 255 255 255 255 255 255 255 255 255 255 255 255 255
255 255 255 255 255 255 255 255 255 255 255 255 255 255 255 255
1 1 1 1 1 0 0 2 2 2 1 1 1 1 1 255
0 2 2 1 1 1 2 1 2 1 1 1 1 0 255 0
0 1 1 1 0 0 1 1 1 1 1 1 255 1 1 2
2 1 1 1 1 2 2 1 0 1 0 255 2 2 0 1
1 1 0 0 0 1 1 1 0 0 255 1 0 1 1 1
1 1 1 1 2 1 1 255 1 1 1 1 1 1 1 1
1 2 1 1 1 1 2 255 2 1 1 1 1 1 1 1
1 0 0 1 1 1 255 0 0 0 0 0 0 0 0 0
0 0 1 1 255 1 0 1 0 1 0 0 0 1 1 1
1 1 255 1 1 1 0 0 0 0 1 1 1 1 1 0
0 255 0 0 1 1 1 1 2 2 2 2 1 0 0 0
255 0 0 0 0 0 0 0 0 1 1 1 1 1 255 0
0 1 1 1 1 0 1 0 1 1 1 1 1 255 0 1
1 1 1 1 1 0 0 1 1 1 0 0 255 0 1 1
2 1 1 1 1 1 1 1 1 1 255 0 0 1 1 1
1 1 1 1 1 1 1 1 1 255 1 1 1 1 0 0
1 1 1 1 1 1 1 255 2 1 1 0 0 0 1 1
1 0 0 0 1 255 2 2 1 2 2 2 1 1 0 0
0 0 0 1 1 255 2 1 1 1 1 1 1 0 0 0
0 2 0 0 255 2 2 1 1 1 1 0 1 1 1 0
0 0 255 1 1 0 0 0 0 0 0 1 1 1 0 1
1 255 0 0 0 0 0 0 1 0 0 0 0 0 0 255
1 1 1 1 1 1 1 1 2 1 1 0 0 255 0 1
1 1 1 1 1 0 0 0 0 0 1 0 255 0 0 0
1 1 1 1 0 0 0 0 0 0 0 255 0 0 0 0
1 0 1 0 2 2 2 1 1 255 1 1 1 1 1 2
2 3 3 1 1 1 1 1 255 1 1 1 0 0 0 0
0 2 2 0 0 1 1 1 1 1 0 1 1 1 0 0
0 2 2 2 1 1 1 1 1 255 1 2 1 2 2 2
2 1 1 1 1 2 1 0 255 0 1 1 1 1 1 1
1 1 1 1 1 1 255 1 1 1 2 2 1 0 0 1
0 0 0 0 0 255 1 1 0 1 1 1 0 0 1 1
1 0 0 0 255 1 1 2 1 2 1 1 1 0 1 1
1 255 1 1 1 1 1 1 4 9 9 2 2 1 1 1
1 255 1 1 1 1 0 0 1 1 1 0 0 1 2 2
255 0 0 0 0 0 1 1 0 0 0 0 2 1 255 0
0 0 1 2 2 0 0 1 1 1 1 1 255 1 1 1
1 0 0 0 2 2 1 1 1 1 0 255 0 0 1 1
1 1 2 2 2 2 1 0 0 0 255 0 0 0 0 0
0 0 1 1 1 1 1 1 255 1 1 1 1 1 1 0
1 0 1 1 1 1 1 255 0 1 1 1 1 1 1 1
1 1 1 1 0 0 255 0 1 1 1 1 1 1 1 1
0 0 0 0 255 0 0 1 1 0 0 1 2 1 2 1
1 1 1 255 1 1 1 0 0 0 1 1 1 1 1 0
0 255 1 0 0 0 0 0 1 1 1 1 1 0 0 255
1 2 0 2 2 2 0 0 1 1 0 0 0 0 0 255
0 0 0 0 1 1 1 1 0 0 0 1 1 0 255 2
2 1 1 2 2 2 1 1 0 0 0 0 255 1 1 1
1 1 1 1 1 1 1 1 0 1 1 255 0 0 0 0
0 1 2 2 0 0 0 0 1 255 1 1 1 1 1 1
1 2 2 1 1 0 0 255 0 0 1 1 1 1 2 2
1 0 1 1 1 0 255 0 1 0 0 1 1 1 2 2
1 1 0 1 0 255 0 0 1 0 1 1 1 1 2 2
2 1 1 255 1 1 1 1 1 2 4 4 4 1 1 1
1 1 255 0 0 0 0 0 0 0 0 1 1 0 0 0
0 0 0 1 1 1 1 1 0 0 0 2 2 2 2 2
1 0 0 255 1 2 1 1 2 2 2 0 1 0 0 1
1 1 255 1 1 1 1 1 1 1 1 2 2 1 1 1
255 1 1 1 1 2 1 1 1 2 2 2 1 1 0 255
1 1 0 0 1 1 1 1 2 1 1 0 0 0 255 1
1 1 2 2 1 0 1 1 2 2 1 255 1 1 1 2
4 14 171 161 120 112 42 1 1 1 1 255 1 1 1 0
0 1 1 1 2 1 0 0 1 1 255 1 1 1 1 1
2 2 1 1 0 0 0 0 255 0 0 0 1 2 2 2
1 3 3 1 1 1 255 1 1 1 1 1 1 2 2 2
1 1 1 1 0 255 0 0 1 1 0 0 1 2 1 1
1 1 0 0 255 0 1 1 1 1 0 2 2 2 1 1
1 1 255 0 1 1 1 1 1 1 2 2 2 1 1 1
1 255 1 1 1 1 1 2 2 2 1 1 1 1 0 1
255 1 1 1 1 1 1 1 1 1 1 1 0 0 255 0
0 1 1 0 0 7 7 5 1 1 1 1 1 255 2 0
0 0 0 1 1 1 1 1 1 1 1 255 1 0 0 0
0 0 2 4 7 1 0 0 1 255 1 0 0 0 2 2
1 1 1 1 1 0 0 0 0 255 1 1 1 1 1 1
1 2 2 0 0 0 1 1 255 2 2 1 1 2 2 2
2 1 0 0 0 0 255 0 2 2 2 18 37 32 29 7
4 2 2 1 1 255 1 1 1 1 224 255 255 255 255 22
1 1 1 255 1 1 1 1 1 2 3 3 4 1 1 1
0 255 0 0 1 1 1 3 15 18 2 1 1 1 2 2
255 1 1 1 1 1 5 17 17 12 7 1 1 1 0 255
0 1 1 1 1 16 29 29 17 2 1 1 1 255 1 1
1 1 1 38 67 101 67 21 1 1 1 1 255 0 0 0
0 1 1 0 2 2 2 1 1 1 1 1 1 1 1 1
1 1 1 2 4 23 23 23 15 2 1 0 1 255 1 1
1 1 1 2 2 2 1 1 0 0 0 1 255 1 1 1
1 1 1 2 2 2 2 1 1 1 255 1 1 1 1 2
2 10 21 21 3 2 2 1 0 255 1 1 1 1 1 1
2 2 1 0 1 0 1 0 255 1 2 1 1 2 2 1
2 2 2 2 2 255 1 1 1 3 14 166 184 166 120 120
120 52 1 0 0 255 1 1 1 0 7 21 21 7 4 2
2 0 0 1 255 2 2 0 0 1 2 3 3 3 1 0
0 0 255 1 0 1 1 2 2 10 10 4 3 2 1 0
255 1 1 1 1 2 2 3 3 2 1 1 1 0 0 255
1 1 1 1 1 0 2 2 2 1 1 1 0 0 255 1
1 2 2 2 5 5 5 4 2 1 1 1 255 0 1 1
1 1 1 8 8 9 4 1 1 1 1 255 1 1 1 1
1 2 3 3 3 2 2 1 1 1 255 1 1 1 1 2
4 4 4 2 1 1 0 0 255 0 1 1 1 1 9 9
10 7 2 1 1 1 1 255 1 1 0 0 0 1 1 3
4 1 1 1 1 255 0 1 0 0 0 1 9 7 9 0
0 0 1 255 1 0 0 0 2 2 2 1 1 1 1 0
0 0 0 255 1 1 2 2 2 3 28 28 2 1 0 0
0 1 255 1 1 1 2 2 3 5 7 3 1 0 0 0
255 0 2 2 14 35 40 40 40 42 29 4 2 1 1 255
0 0 1 224 255 255 255 255 255 255 22 1 1 255 1 1
1 1 2 64 72 64 52 4 2 1 1 255 0 0 0 1
14 15 18 21 31 19 1 1 1 1 255 1 1 1 1 9
39 52 42 53 42 7 1 1 1 255 1 1 1 1 35 118
69 69 53 26 1 1 1 255 1 1 1 3 38 84 101 125
125 73 21 2 2 0 255 0 0 0 1 3 15 22 23 21
8 3 1 0 0 0 1 1 1 1 1 1 1 4 17 26
23 29 24 24 3 1 1 255 1 1 1 1 3 4 4 10
7 2 0 0 0 1 255 1 1 1 1 1 1 1 3 4
1 1 1 1 255 1 1 1 1 2 44 106 106 118 108 3
2 2 1 255 1 1 1 0 1 2 3 3 3 1 1 1
1 0 255 1 2 1 1 2 31 174 174 29 9 2 2 255
1 1 2 11 105 138 171 136 136 156 207 184 52 1 0 255
1 0 1 7 19 25 40 21 21 4 1 0 0 0 255 1
1 1 1 3 10 10 11 3 3 0 0 1 255 1 1 1
1 3 10 14 16 14 4 2 0 0 255 1 2 2 1 2
2 5 7 5 5 2 1 1 1 255 2 2 1 1 1 2
2 2 2 2 1 1 0 1 255 1 1 2 3 3 5 5
5 5 3 2 1 1 255 0 1 1 1 1 8 21 14 14
9 4 0 0 1 255 1 1 1 1 2 2 11 5 5 2
2 1 1 1 255 1 1 1 2 4 5 9 9 4 2 1
1 0 255 0 1 1 1 1 10 10 10 10 4 2 1 1
1 255 1 1 1 1 1 1 2 4 5 2 2 2 2 255
0 1 1 1 5 5 7 7 9 2 2 1 1 255 1 1
1 0 0 2 2 2 2 2 1 0 0 1 1 255 1 2
2 3 3 22 53 28 11 2 1 1 1 1 255 1 1 1
2 3 3 5 3 3 2 0 0 0 255 1 1 2 14 19
19 25 32 36 36 11 1 0 1 255 1 1 112 255 255 255
255 255 255 255 255 1 0 255 0 1 1 2 35 71 72 69
69 76 8 1 1 255 0 0 0 14 18 21 22 31 40 31
19 1 1 1 255 1 1 1 9 71 83 71 60 86 86 49
2 1 1 255 1 1 1 35 91 119 118 111 111 108 26 1
1 255 0 0 1 19 83 115 141 141 141 123 73 15 2 1
255 0 1 1 15 31 31 31 23 23 23 25 3 1 1 1
1 2 1 1 1 1 1 10 26 29 29 29 24 31 12 3
1 255 1 2 1 2 3 9 15 21 15 7 1 0 0 2
255 1 1 2 2 1 1 1 2 3 1 2 1 2 255 1
1 1 2 42 106 106 114 125 125 101 2 1 0 255 1 1
0 1 1 2 4 4 12 1 1 1 1 0 255 1 1 1
1 31 243 255 255 243 29 9 2 255 1 1 1 45 106 138
145 112 136 156 207 204 60 2 1 255 1 1 2 7 17 47
45 40 40 7 2 0 0 0 255 2 1 1 2 10 10 11
12 12 3 0 0 0 255 1 1 1 1 10 29 18 18 16
10 2 0 0 255 2 2 2 1 2 7 7 7 7 7 2
1 1 1 255 2 2 1 1 2 3 3 3 3 3 1 0
0 1 255 1 1 2 3 3 4 4 4 5 3 1 1 1
255 1 1 1 1 4 26 26 31 33 16 5 1 0 0 255
1 1 1 2 2 10 22 11 22 7 2 1 1 1 255 0
1 1 2 5 9 9 9 5 4 2 1 0 255 0 0 1
1 3 7 11 11 11 5 2 1 0 1 255 1 1 1 1
1 1 2 4 4 2 2 0 0 255 1 1 1 1 14 5
5 3 7 2 3 2 0 255 0 1 1 1 0 2 5 4
1 1 0 0 0 0 1 255 1 2 2 4 7 51 53 26
11 2 1 1 1 1 255 1 1 1 2 3 3 7 11 11
3 2 1 1 255 1 1 5 35 39 39 25 25 36 36 11
1 0 0 255 0 1 119 255 255 255 255 255 255 255 255 1
1 255 0 1 2 30 64 69 52 64 76 98 98 3 1 255
0 0 1 14 22 25 25 25 19 19 19 3 1 0 255 0
0 1 51 81 90 71 86 87 86 49 2 1 1 255 1 1
3 87 88 119 111 125 125 123 31 2 1 255 1 1 4 53
83 115 83 53 123 123 123 15 1 1 255 1 1 1 35 35
31 17 9 14 21 30 25 0 0 0 1 2 1 0 1 1
3 17 33 38 29 39 31 36 12 3 1 255 1 1 1 2
3 10 31 28 21 21 0 0 1 2 255 2 1 1 1 1
1 1 2 3 8 2 2 2 255 1 1 1 3 44 111 111
106 115 108 101 1 0 0 255 1 1 1 1 5 11 9 9
9 1 1 1 1 0 255 0 1 2 16 246 255 255 255 255
104 5 2 255 1 1 2 60 106 108 145 136 156 156 215 207
90 2 1 255 1 1 2 16 18 19 21 35 35 18 3 1
0 0 255 2 2 2 9 10 11 17 17 14 5 0 0 0
255 1 1 1 2 12 25 24 16 14 10 2 1 0 255 1
2 2 2 2 7 7 5 5 5 4 2 2 1 255 1 1
1 2 3 3 4 4 4 4 0 0 0 1 255 1 1 2
3 3 4 4 4 5 3 2 1 1 255 1 1 1 1 4
10 21 17 24 17 5 1 0 0 255 1 1 1 2 2 18
22 21 22 16 1 1 1 0 255 0 1 2 4 7 7 8
8 5 4 2 1 0 255 0 0 0 1 3 4 11 9 11
5 2 1 0 0 255 0 0 0 1 1 2 2 2 2 1
1 1 0 255 0 0 0 3 15 15 5 5 9 12 8 1
1 255 1 1 1 1 1 1 5 4 2 1 0 0 0 1
1 255 1 1 1 2 7 16 26 26 11 3 2 1 1 1
255 1 1 1 1 3 3 7 3 10 3 2 2 1 255 1
1 5 19 39 39 25 25 36 47 19 1 1 1 255 1 1
119 255 255 255 255 255 255 255 255 2 1 255 0 1 2 50
69 69 69 73 73 76 38 3 0 255 2 2 1 1 25 31
25 25 19 9 9 9 1 0 255 0 0 0 51 71 71 49
60 61 61 51 1 1 1 255 0 1 3 88 88 92 92 135
164 135 31 3 1 255 1 1 1 53 115 136 115 114 114 138
86 14 1 1 255 1 1 2 36 37 31 16 9 14 39 35
25 1 0 0 1 1 0 0 0 1 3 12 35 76 52 65
49 40 4 2 1 255 0 1 2 2 3 7 24 21 21 18
1 1 1 1 255 2 2 1 1 1 1 2 2 2 3 2
1 1 255 0 0 1 3 71 123 115 114 102 101 66 0 0
0 255 1 1 1 1 5 3 4 1 2 1 1 1 1 1
255 1 1 2 33 255 255 255 255 255 76 5 2 255 2 1
2 45 145 145 138 108 147 183 215 204 90 1 1 255 2 2
2 16 18 28 21 35 35 18 3 2 1 1 255 2 2 2
9 10 12 17 14 9 5 1 0 0 255 0 1 1 2 8
14 24 21 14 9 2 2 1 255 0 1 2 2 2 4 7
5 5 5 3 2 1 1 255 1 1 1 1 4 5 9 9
9 4 1 1 1 1 255 0 0 1 2 3 5 5 5 5
3 2 1 0 255 1 0 0 1 3 10 18 18 24 24 2
1 0 0 255 1 1 2 3 9 12 21 22 24 17 1 1
1 1 255 1 1 2 4 7 9 8 8 5 4 2 1 1
255 0 1 1 1 2 3 7 11 11 2 1 0 0 1 255
0 0 0 1 2 4 5 2 2 1 1 0 0 255 0 0
0 0 14 22 3 2 3 12 9 1 1 255 0 0 0 1
1 1 1 1 1 1 1 1 0 0 1 255 1 1 1 1
2 16 51 46 39 2 1 0 0 0 255 1 1 1 1 3
2 2 2 10 2 2 2 1 255 1 1 2 19 39 51 53
59 58 38 23 1 1 1 255 0 1 24 255 255 255 255 255
255 255 91 2 1 255 0 0 2 50 69 69 73 73 73 38
9 3 0 255 2 2 1 1 45 45 25 21 21 21 9 3
1 1 255 0 0 0 3 46 46 46 26 49 51 29 1 1
1 255 0 0 2 162 168 147 90 135 164 135 7 1 1 255
1 1 1 2 80 136 115 141 119 119 49 1 0 0 255 1
1 1 28 31 23 16 10 10 35 32 10 1 0 0 1 1
0 0 0 1 1 10 19 50 52 52 49 10 2 1 1 255
2 1 2 2 4 7 35 28 18 8 3 1 1 1 255 1
1 0 1 1 3 2 3 1 3 1 1 1 255 0 0 1
2 81 123 115 108 84 84 9 0 0 0 255 1 1 1 1
1 1 1 1 1 1 2 1 2 1 255 1 2 2 33 242
255 255 255 255 76 2 2 255 2 1 1 4 138 161 202 183
183 196 215 156 8 1 1 255 1 2 2 2 28 39 28 17
17 3 2 2 1 1 255 1 2 2 9 12 15 17 12 7
4 1 1 1 255 1 1 1 2 2 8 14 14 11 3 2
2 1 255 1 1 1 2 2 3 5 5 5 3 2 1 1
1 255 1 1 1 2 3 5 9 11 9 4 1 1 1 1
255 0 0 0 2 3 5 5 5 5 3 2 1 1 255 0
0 0 1 1 4 10 15 18 2 1 1 0 0 255 0 0
1 2 9 17 21 19 19 11 2 1 1 1 255 1 1 2
3 7 7 8 8 5 2 1 1 0 255 0 1 0 0 1
2 7 12 7 1 0 0 0 0 255 0 0 1 1 1 2
3 2 2 1 1 0 0 255 0 0 0 1 9 22 17 12
9 9 4 1 1 255 0 0 0 1 1 1 1 1 7 4
2 1 0 0 1 255 1 0 0 0 2 4 16 39 4 2
1 1 0 0 255 0 0 0 2 2 2 1 1 1 2 1
1 0 255 0 1 1 2 19 40 53 63 58 38 0 0 1
1 255 0 1 1 24 255 255 255 255 255 102 2 1 0 255
0 0 2 21 69 69 69 73 73 38 7 2 1 255 1 2
0 0 7 10 19 19 21 21 8 1 1 1 255 0 0 0
1 37 57 57 59 59 53 1 1 1 1 255 0 0 0 30
162 92 88 88 83 83 1 1 1 255 1 1 1 2 2 80
114 141 114 49 3 2 1 1 255 1 0 1 26 61 49 21
21 10 39 15 5 1 1 1 1 1 0 2 2 1 1 1
10 15 24 24 10 3 2 1 2 255 2 1 1 1 3 4
16 9 9 3 1 1 1 1 255 1 1 1 1 1 1 1
1 1 1 1 0 0 255 0 1 1 2 3 81 83 83 46
9 1 0 0 0 255 1 1 1 1 1 1 1 0 0 1
2 1 1 1 255 1 2 2 7 115 242 255 255 128 10 3
2 255 1 0 0 0 4 95 138 183 183 196 123 18 2 1
0 255 1 2 2 2 3 8 17 8 3 2 1 0 0 0
255 0 1 2 7 11 11 9 7 4 1 1 1 1 255 1
1 1 2 2 2 5 5 1 1 2 2 1 255 1 1 1
1 2 3 3 3 1 1 1 1 1 1 255 1 1 1 1
2 2 5 11 4 2 1 1 1 1 255 0 0 0 0 1
3 3 5 2 2 1 1 1 255 0 0 0 1 1 1 4
3 1 1 1 1 1 1 255 0 0 0 0 2 9 12 11
11 2 2 1 1 1 255 1 1 1 3 3 7 8 7 2
2 1 0 0 255 2 1 0 0 1 2 2 7 2 2 0
0 0 1 255 1 1 1 1 1 1 2 1 2 1 0 0
0 255 1 1 1 1 1 4 2 1 1 4 2 2 1 255
0 0 0 0 1 1 1 1 1 2 1 1 0 0 0 255
1 0 0 0 0 2 4 2 2 1 0 0 0 0 255 1
1 1 2 2 1 1 1 1 1 1 1 0 255 0 1 1
2 2 28 40 25 24 0 0 0 1 1 255 0 0 0 0
11 92 218 218 102 2 0 0 0 255 0 0 1 2 29 36
36 47 73 9 7 1 1 255 1 1 0 1 2 10 10 10
14 14 1 0 0 0 255 1 1 0 0 1 3 57 23 15
1 1 1 1 1 255 1 0 0 1 30 88 58 58 17 1
1 1 1 255 1 1 1 2 2 2 3 3 3 1 1 1
1 1 255 0 0 0 2 15 28 15 10 4 9 5 2 1
1 1 1 1 2 2 2 1 1 1 1 2 3 3 3 1
1 1 1 255 2 1 1 2 2 3 9 3 2 2 1 1
1 1 255 1 1 1 1 1 1 1 1 1 1 1 0 1
255 1 1 1 2 2 2 2 8 8 2 0 0 0 0 255
1 0 1 1 1 1 1 2 2 1 1 1 1 1 255 1
2 2 3 4 115 128 128 9 3 3 3 255 1 0 0 0
1 3 36 148 148 123 18 2 0 1 1 255 1 1 1 1
2 3 3 2 1 1 1 0 0 0 255 0 0 2 3 7
7 7 2 1 1 0 1 1 255 1 1 1 1 1 2 2
2 1 1 1 1 1 255 1 1 0 1 1 1 1 1 1
1 1 1 1 1 255 1 1 1 2 2 2 1 2 2 0
0 1 1 1 255 0 0 0 0 1 0 1 0 0 0 1
1 1 255 1 0 0 1 1 1 0 1 1 1 1 1 2
1 255 0 0 0 0 1 2 3 3 2 1 1 1 1 1
255 1 0 1 1 2 3 3 2 2 1 1 0 2 255 2
1 0 0 0 1 2 2 2 1 0 0 1 1 255 1 1
1 1 0 0 1 1 1 1 1 1 1 255 1 1 1 1
1 2 2 2 1 0 1 1 0 255 0 0 0 0 0 0
2 1 1 1 1 0 0 0 2 255 0 0 0 0 0 1
2 2 1 1 1 1 0 0 255 0 0 1 2 2 0 1
1 1 1 2 2 1 255 1 2 2 1 2 2 2 0 0
0 0 0 1 1 255 1 0 0 0 1 1 1 1 2 2
0 0 0 255 0 1 1 2 2 23 23 4 2 4 2 1
1 255 2 1 1 1 2 4 4 5 3 1 0 0 0 0
255 1 1 1 1 1 1 1 1 1 0 0 0 0 1 255
1 0 0 1 1 2 2 2 2 1 1 1 1 255 1 1
1 0 0 1 2 0 0 0 0 1 1 1 255 0 0 1
1 2 14 4 2 1 1 1 1 1 1 1 2 2 2 2
1 1 1 1 1 1 1 1 1 1 1 1 2 255 1 1
1 2 2 2 1 1 1 1 1 1 1 1 255 1 1 1
0 1 1 1 1 1 1 0 0 1 255 1 1 1 2 1
2 2 2 2 2 0 0 0 0 255 1 1 1 1 1 1
1 1 0 1 1 1 0 0 255 2 2 2 3 3 2 2
1 2 2 2 1 255 0 0 0 0 1 1 1 2 2 2
1 1 0 0 1 255 1 0 0 1 1 1 1 1 1 1
1 0 1 0 255 0 0 1 2 3 3 2 2 1 1 0
0 0 255 1 1 1 0 1 1 2 1 1 0 0 1 1
255 0 1 1 1 1 1 1 1 1 1 1 1 1 1 255
1 1 1 1 1 1 1 1 0 0 0 1 0 0 255 0
0 0 0 0 1 1 0 0 1 1 1 1 255 0 0 0
1 1 0 0 0 1 1 1 1 2 1 255 0 0 0 0
1 1 1 1 1 1 1 0 1 1 255 1 1 1 1 0
0 0 1 1 0 2 0 2 255 2 1 1 0 1 0 1
1 2 2 1 1 1 1 255 1 1 1 0 0 0 1 1
1 1 1 1 1 255 1 2 2 1 0 0 1 1 0 0
0 1 1 255 0 0 0 0 0 1 1 1 1 1 1 1
1 1 2 255 0 0 0 0 0 1 1 1 1 1 1 1
0 0 255 0 0 0 1 0 0 1 1 1 0 1 1 1
255 0 0 1 0 1 1 1 0 0 0 0 1 1 1 255
1 1 1 1 1 0 0 0 1 2 0 0 0 255 2 2
1 1 1 2 2 2 1 1 1 1 1 255 1 1 1 1
1 1 1 1 1 0 0 0 0 0 255 1 0 0 0 1
1 1 1 1 0 0 0 1 1 255 1 1 1 1 0 0
0 2 1 1 1 1 1 255 1 2 1 0 0 1 1 0
0 0 0 0 0 1 255 1 0 0 1 1 2 1 1 1
1 1 1 0 0 0 2 2 2 2 1 1 0 0 0 1
1 1 1 1 0 0 1 255 1 2 2 2 2 2 1 0
0 0 0 0 1 1 255 1 1 0 0 0 0 1 1 1
1 1 1 1 255 1 0 1 2 2 2 1 2 1 1 1
0 0 0 255 1 1 1 2 1 1 0 1 2 1 1 1
0 0 255 1 2 1 2 2 2 1 1 1 1 1 0 255
0 0 1 1 1 1 1 1 1 1 1 1 0 1 1 255
1 0 0 0 0 1 1 1 1 1 1 1 1 1 255 0
0 1 1 1 1 1 1 2 1 1 1 0 255 1 1 1
1 2 2 2 1 1 1 1 1 1 255 0 1 1 1 1
1 1 1 1 1 1 1 1 0 255 1 1 1 1 1 1
1 0 0 0 1 1 0 0 255 0 0 1 0 1 0 0
0 0 1 1 1 1 255 1 0 1 1 1 1 1 1 1
1 1 1 1 1 255 0 0 0 0 1 1 0 1 1 1
1 1 1 1 255 1 1 1 1 0 0 1 1 1 0 0
0 2 255 1 0 1 0 0 0 0 0 1 1 2 1 1
1 255 1 1 1 0 0 1 2 1 1 1 1 1 1 255
1 1 2 1 2 1 1 1 0 0 0 1 1 255 0 1
1 1 1 1 2 1 2 1 1 1 1 1 2 255 1 1
0 1 1 1 1 1 0 1 1 1 1 0 255 0 0 0
2 0 0 0 0 0 0 1 1 1 255 0 1 0 0 0
0 1 0 0 0 1 1 1 0 255 1 1 1 1 2 1
0 0 0 1 1 1 0 255 0 0 0 0 0 0 0 0
0 0 1 1 0 255 0 1 1 1 1 1 1 1 0 0
0 0 0 1 255 1 0 0 0 1 1 1 1 1 2 0
1 1 1 255 1 1 0 0 0 0 0 0 1 1 0 0
0 255 1 1 1 0 0 1 0 0 0 0 0 0 0 0
255 1 1 1 1 2 2 1 1 1 0 1 0 0 0 0
0 2 255 255 255 255 255 255 255 255 255 255 255 255 255 255
255 255 255 255 255 255 255 255 255 255 255 255 255 255 255 255
255 255 255 255 255 255 255 255 255 255 255 255 255 255 255 255
255 255 255 255 255 255 255 255 255 255 255 255 255 255 255 255
255 255 255 255 255 255 255 255 255 255 255 255 255 255 255 255
255 255 255 255 255 255 255 255 255 255 255 255 255 255 255 255
255 255 255 255 255 255 255 255 255 255 255 255 255 255 255 255
255 255 255 255 255 255 255 255 255 255 255 255 255 255 255 255
255 255 255 255 255 255 255 255 255 255 255 255 255 255 255 255
255 255 255 255 255 255 255 255 255 255 255 255 255 255 255 255
255 255 255 255 255 255 255 255 255 255 255 255 255 255 255 255
255 255 255 255 255 255 255 255 255 255 255 255 255 255 255 255
255 255 255 255 255 255 255 255 255 255 255 255 255 255 255 255
255 255 255 255 255 255 255 255 255 255 255 255 255 255 255 255
255 255 255 255 255 255 255 255 255 255 255 255 255 255 255 255
255 255 255 255 255 255 255 255 255 255 255 255 255 255 255 255
255 255 255 255 255 255 255 255 255 255 255 255 255 255 255 255
255 255 255 255 255 255 255 255 255 255 255 255 255 255 255 255
255 255 255 255 255 255 255 255 255 255 255 255 255 255 255 255
255 255 255 255 255 255 255 255 255 255 255 255 255 255 255 255
255 255 255 255 255 255 255 255 255 255 255 255 255 255 255 255
255 255 255 255 255 255 255 255 255 255 255 255 255 255 255 255
255 255 255 255 255 255 255 255 255 255 255 255 255 255 255 255
255 255 255 255 255 255 255 255 255 255 255 255 255 255 255 255
255 255 255 255 255 255 255 255 255 255 255 255 255 255 255 255
255 255 255 255 255 255 255 255 255 255 255 255 255 255 255 255
255 255 255 255 255 255 255 255 255 255 255 255 255 255 255 255
255 255 255 255 255 255 255 255 255 255 255 255 1 1 1 0
0 0 1 1 1 1 1 1 1 2 1 255 1 1 1 1
1 1 1 1 0 1 0 1 1 1 255 1 1 1 0 0
1 0 1 0 1 0 2 0 255 0 0 0 0 2 2 2
1 1 1 0 0 0 1 255 2 1 1 1 1 1 1 1
2 1 1 0 0 1 255 0 0 0 1 0 0 0 1 1
1 1 1 255 1 0 1 1 1 1 1 1 1 1 0 0
0 0 1 255 1 1 1 1 1 0 1 1 1 1 1 1
1 1 255 1 1 1 1 0 1 0 1 1 2 2 2 1
255 0 2 2 2 2 1 1 1 2 2 2 2 2 255 0
0 0 1 1 1 1 1 1 1 1 1 1 1 255 1 0
0 0 0 1 1 1 1 1 1 1 1 1 255 1 0 1
0 1 1 1 1 0 0 0 1 1 255 1 0 0 1 1
1 1 1 1 1 1 1 1 0 255 0 0 0 0 1 1
1 2 2 2 0 1 0 1 255 1 1 0 1 1 1 0
1 1 1 0 0 0 255 0 0 0 0 1 1 1 0 0
1 1 1 1 0 255 0 1 0 0 0 2 0 0 0 0
0 1 1 255 0 0 1 1 1 1 0 0 1 1 1 1
1 255 1 1 1 1 0 0 1 1 1 1 1 1 1 0
0 255 0 0 0 1 1 0 0 0 0 1 1 1 0 1
255 1 1 1 0 0 0 0 0 0 0 0 0 0 255 1
1 1 0 0 0 0 0 1 1 0 0 0 1 255 0 0
0 0 0 1 1 1 1 1 1 0 0 255 0 0 0 0
0 0 0 0 1 0 1 0 0 255 1 1 1 1 1 1
1 1 1 1 1 1 0 0 255 0 0 1 1 1 1 1
1 1 1 0 0 0 1 255 0 0 0 0 1 0 0 0
1 0 0 0 0 255 0 0 1 1 1 1 1 2 2 1
0 0 0 0 255 0 1 0 1 2 2 2 0 1 1 2
1 1 1 2 2 2 1 1 1 1 1 1 2 1 1 1
1 1 1 1 0 255 2 2 1 1 0 0 0 1 0 0
0 1 1 2 255 2 0 0 0 1 1 1 1 0 1 0
2 0 255 0 1 1 1 1 2 2 2 2 2 0 0 1
1 255 1 0 1 1 1 1 1 1 1 0 1 0 1 1
255 1 0 0 0 1 1 1 2 1 1 1 1 255 1 0
1 1 1 1 1 0 1 0 0 0 0 0 0 255 1 1
1 1 0 1 1 1 1 1 0 0 1 1 255 1 1 1
2 0 2 0 1 0 1 1 1 1 255 1 2 2 2 1
1 1 1 2 1 1 1 1 255 0 0 0 0 0 1 1
0 0 1 1 1 1 1 255 1 1 0 0 0 1 1 2
2 1 1 1 1 1 255 1 1 3 2 2 1 1 2 2
1 1 1 1 255 0 0 0 0 1 2 1 1 1 1 1
1 1 1 255 0 0 0 0 1 1 2 2 2 2 1 1
1 1 255 1 1 0 1 1 1 0 0 1 1 1 1 1
255 0 0 0 1 2 2 2 0 0 0 1 1 1 0 255
0 1 0 1 2 4 4 3 0 0 0 0 0 255 0 0
0 0 1 1 1 1 1 1 2 1 1 255 1 1 1 0
0 1 1 1 1 1 1 1 1 1 0 255 0 0 0 0
0 0 0 0 0 1 1 1 1 1 255 1 1 1 0 0
0 0 1 1 0 0 0 0 255 1 1 1 1 1 1 2
2 2 0 0 0 1 1 255 0 0 0 0 1 1 1 1
1 2 2 1 0 255 0 0 0 0 0 0 1 1 2 1
2 1 2 255 1 1 1 1 1 1 1 1 1 1 1 1
0 0 255 0 0 0 0 1 2 2 2 1 0 0 0 1
1 255 0 0 0 0 1 0 0 0 1 0 1 1 1 255
0 0 1 1 1 1 2 2 2 2 1 1 1 1 255 0
1 0 1 1 2 2 1 2 1 1 1 1 1 1 1 1
1 1 1 1 1 1 2 1 1 1 1 1 0 0 0 255
2 2 1 1 0 0 0 0 0 0 1 1 1 2 255 2
1 0 0 0 1 1 1 0 1 0 1 0 255 1 1 1
1 1 1 1 1 2 2 0 0 1 1 255 2 2 1 1
0 0 2 2 1 0 1 0 1 1 255 1 0 1 0 0
0 1 1 1 1 1 1 255 0 0 0 1 2 2 1 0
1 0 0 0 0 0 2 255 2 1 1 1 0 1 1 1
1 1 1 1 2 1 255 1 1 1 2 2 2 2 1 1
1 1 1 1 255 1 2 2 2 1 1 2 2 1 1 1
1 1 255 0 0 0 0 0 1 1 1 0 1 1 1 1
1 255 2 2 1 1 1 1 2 2 2 2 1 1 1 1
255 0 0 2 3 12 22 22 16 2 2 1 1 1 255 0
0 0 0 2 2 3 1 1 1 1 1 1 1 255 0 0
0 0 0 2 3 3 3 2 1 1 1 1 255 0 0 0
1 1 1 0 1 1 1 0 0 0 255 0 0 0 1 2
2 2 1 0 0 1 1 1 0 255 1 1 1 3 15 113
113 76 65 1 0 0 0 255 2 0 1 0 1 1 1 1
1 2 2 1 1 255 1 1 1 0 1 2 2 1 1 1
1 1 0 1 0 255 0 0 0 0 1 2 8 8 2 1
1 1 1 1 255 1 1 1 1 4 4 5 5 2 0 0
0 1 255 1 1 1 1 2 3 10 11 11 2 0 1 1
2 255 0 0 0 1 2 2 2 2 1 1 1 0 0 255
0 0 1 1 1 1 1 3 2 2 2 1 2 255 1 1
1 1 1 0 0 1 1 1 1 0 0 0 255 0 0 1
1 1 2 2 2 2 1 0 1 1 1 255 1 0 0 0
1 0 1 1 1 0 1 1 1 255 0 0 1 2 2 12
17 36 36 25 2 1 2 2 255 1 1 1 2 3 4 9
21 9 2 2 1 1 0 0 0 1 1 1 1 1 1 2
2 2 1 1 1 1 0 0 0 255 1 1 1 1 1 0
2 0 1 0 1 1 2 2 255 1 1 1 1 1 1 3
1 0 0 0 1 1 255 1 0 1 1 1 1 2 2 2
2 1 1 1 1 255 2 2 2 0 0 0 3 3 2 1
1 1 1 1 255 1 1 1 1 1 1 1 1 1 0 0
0 255 0 0 0 1 2 2 1 0 0 0 0 0 0 2
2 255 1 1 1 1 1 3 14 14 2 1 0 1 2 1
255 1 1 1 2 4 9 16 16 3 1 1 1 1 255 1
1 2 2 2 2 4 4 3 1 1 1 0 255 0 1 1
1 1 2 3 11 11 3 1 1 1 1 255 1 1 1 2
2 2 8 15 15 3 2 1 1 0 255 0 2 3 18 23
23 23 23 29 7 2 2 1 255 0 0 0 1 2 3 4
3 3 3 1 1 1 1 255 0 1 2 2 4 24 40 40
39 5 1 1 1 1 255 1 1 2 2 2 1 2 2 2
1 1 1 1 255 0 1 1 2 2 2 2 2 1 0 0
1 1 1 255 1 1 2 25 132 132 132 118 150 150 2 0
0 255 2 2 1 0 1 1 14 19 19 3 2 1 1 255
1 1 0 0 1 2 9 12 9 4 2 1 1 1 0 255
0 1 2 3 8 9 16 23 23 12 1 1 1 1 255 1
1 2 15 57 53 53 67 46 2 1 0 1 255 1 1 1
2 54 205 231 231 150 29 1 1 1 2 255 2 1 1 2
2 8 7 3 1 1 1 2 1 255 1 1 1 1 2 2
49 49 17 3 2 0 0 255 0 0 1 1 0 0 2 2
2 1 1 1 0 0 255 0 0 0 1 5 17 5 8 8
8 1 1 1 1 255 1 0 0 0 1 1 2 3 3 1
1 1 0 255 0 0 2 3 15 119 119 139 139 77 25 2
2 2 255 1 1 1 4 7 66 255 255 125 21 2 1 1
0 0 0 0 1 1 1 1 1 2 3 3 2 2 2 2
1 0 0 255 2 1 1 1 1 3 3 3 3 1 2 1
1 1 255 1 1 1 1 2 2 3 3 2 1 1 1 1
255 1 1 1 1 2 2 5 21 5 2 1 1 1 1 255
2 2 2 2 0 3 7 7 3 2 1 1 1 1 255 1
1 1 1 1 1 2 1 0 0 0 0 255 0 0 1 1
1 2 2 2 1 0 0 0 0 1 2 255 1 1 1 1
3 28 45 38 26 4 2 2 2 1 255 1 1 1 4 26
65 35 37 16 3 2 1 0 255 1 1 1 3 3 8 8
12 14 4 2 2 1 255 1 0 0 0 2 12 38 22 26
22 11 2 2 1 255 1 1 1 2 2 38 42 42 42 44
3 2 1 0 255 0 2 17 24 24 23 23 31 56 31 7
2 2 255 0 0 1 2 4 106 139 125 115 94 3 2 1
0 255 0 2 2 15 43 127 167 176 176 176 25 1 1 2
255 1 1 2 3 10 16 24 32 7 4 2 1 0 255 0
1 1 2 2 8 30 30 17 1 1 0 0 0 255 1 1
25 109 159 159 159 157 155 157 150 2 2 255 2 3 2 1
1 14 23 23 24 19 3 2 1 255 1 0 0 0 2 12
12 12 9 9 4 2 1 1 0 255 1 1 4 18 45 45
44 36 36 25 12 1 1 1 255 1 1 15 79 79 77 53
67 67 29 2 2 2 255 1 1 1 54 197 224 243 255 255
175 29 1 1 1 255 2 2 2 2 7 16 16 16 7 2
1 1 1 255 1 1 1 2 4 86 140 164 109 17 2 1
0 255 0 1 1 1 1 14 92 102 94 43 14 2 1 1
255 1 1 2 3 50 50 28 23 23 23 19 1 1 1 255
1 0 0 0 1 2 4 16 8 2 1 0 0 255 0 0
2 15 119 200 200 148 139 139 70 22 2 2 255 1 1 1
9 66 255 255 255 255 125 21 2 1 1 1 1 0 2 1
1 1 2 3 3 4 4 3 3 2 1 0 0 255 2 2
1 1 3 10 24 30 29 3 2 1 1 1 255 1 1 1
1 2 2 3 4 3 1 0 0 1 255 1 1 1 1 2
28 31 31 40 40 2 1 0 0 255 1 2 2 2 3 146
255 255 207 3 1 1 1 2 255 1 1 0 1 2 7 15
10 1 0 0 0 255 1 1 1 1 0 0 0 1 1 2
2 0 0 1 2 255 0 1 1 3 28 60 60 60 39 26
4 2 1 1 255 1 1 2 29 59 81 58 58 37 9 2
1 1 255 1 1 2 3 8 39 28 28 28 17 4 2 2
255 1 0 0 2 12 40 42 35 35 30 15 3 2 1 255
0 1 2 2 38 63 63 63 66 66 66 3 1 0 255 1
2 36 36 40 23 16 23 29 31 23 3 2 255 2 0 2
7 106 134 153 139 139 131 115 3 1 0 255 1 2 4 43
143 217 212 202 205 205 178 15 1 1 255 1 1 3 5 15
16 24 40 15 15 4 1 0 255 0 1 1 1 8 17 30
30 30 17 1 0 0 0 255 1 2 143 143 109 109 113 125
136 157 155 36 2 255 2 2 2 3 9 23 23 19 24 19
8 2 2 255 0 0 0 2 3 12 12 12 9 9 9 4
2 1 0 255 1 1 7 24 47 44 32 28 32 25 12 4
1 1 255 1 2 18 57 64 53 50 50 58 46 12 2 2
255 0 1 4 152 224 252 255 255 255 255 138 7 1 1 255
2 2 2 5 8 16 9 9 9 2 2 1 0 255 1 1
1 1 37 255 255 255 255 164 12 1 1 255 0 0 1 1
16 92 163 161 109 94 50 14 2 1 255 1 2 3 57 69
57 56 42 42 42 39 7 1 1 255 0 0 0 1 3 5
26 31 16 4 2 0 0 255 0 1 2 73 150 200 242 200
111 111 77 45 2 1 255 1 1 1 8 255 255 255 255 255
255 61 16 1 1 1 0 0 2 1 1 1 2 3 3 3
3 3 4 3 0 0 0 255 2 2 2 1 10 37 39 43
31 23 2 1 1 0 255 1 1 1 1 2 3 4 10 4
2 1 0 0 255 1 1 1 1 29 59 59 45 45 40 7
2 0 0 255 1 1 1 3 146 255 255 255 255 207 2 1
1 1 255 1 1 1 1 7 21 26 21 10 2 0 1 255
1 1 1 1 0 0 1 3 7 3 3 1 0 0 1 255
1 1 1 10 28 60 52 60 52 39 7 2 1 1 255 1
2 5 29 29 50 30 57 37 23 2 2 2 255 2 2 2
3 39 46 46 31 28 17 5 2 1 255 1 0 0 3 26
40 42 30 30 32 32 10 2 1 255 1 2 2 2 49 63
98 52 66 53 53 9 2 0 255 1 7 33 33 30 26 17
26 24 61 24 9 3 255 1 2 3 10 127 134 139 134 115
126 115 49 1 0 255 1 1 9 81 155 224 228 202 235 185
178 25 1 1 255 1 1 4 15 17 5 5 29 15 15 12
2 0 255 0 1 1 1 17 17 17 17 30 21 1 0 0
0 255 1 9 176 176 114 114 118 126 125 175 136 37 2 255
2 2 2 3 23 23 24 10 28 28 10 3 1 255 1 1
0 4 9 10 9 2 9 9 9 4 3 0 0 255 1 1
18 45 54 47 36 28 28 28 15 4 0 0 255 1 2 29
79 95 69 50 50 58 58 23 2 2 255 1 1 4 152 189
224 247 247 247 175 138 7 1 1 255 1 1 5 8 8 7
7 7 21 8 2 1 1 255 1 1 1 4 85 255 255 255
255 255 33 1 1 255 0 0 1 1 86 160 163 160 150 109
107 50 2 1 255 2 2 3 26 69 57 56 42 42 39 24
19 2 1 255 0 0 0 3 4 9 12 16 12 4 3 1
0 255 0 1 2 76 134 133 176 109 111 111 70 45 5 1
255 1 1 1 8 255 255 255 255 255 255 204 16 3 1 0
0 0 2 2 1 1 1 3 4 3 3 3 3 3 0 0
0 255 2 2 2 3 19 46 46 78 38 23 3 1 1 1
255 1 1 1 2 5 5 4 4 4 2 1 0 0 255 0
0 1 2 22 32 47 47 49 40 11 2 0 0 255 1 0
0 2 255 255 255 255 255 255 4 1 1 1 255 0 0 1
2 12 33 26 15 7 2 0 1 255 1 0 1 0 0 1
3 7 14 14 11 2 0 0 0 255 1 1 1 10 28 57
52 71 71 70 9 2 1 1 255 2 2 5 22 29 50 30
57 30 23 2 2 2 255 2 2 2 4 31 42 42 35 32
17 7 1 1 255 1 1 1 3 17 38 35 23 23 30 18
3 1 1 255 1 2 2 2 37 49 61 61 70 70 66 3
1 0 255 0 3 33 51 56 26 18 26 24 61 24 9 1
255 1 1 3 61 123 127 112 115 115 115 65 57 1 1 255
1 1 4 127 155 219 217 207 202 178 162 24 1 1 255 1
1 9 17 18 5 5 10 15 15 12 1 1 255 1 1 1
1 17 17 16 16 50 50 1 0 0 1 255 2 9 176 176
118 114 113 125 125 174 136 37 2 255 2 1 1 3 14 24
24 24 37 37 8 4 1 255 1 1 2 4 10 14 9 4
4 9 15 9 3 0 0 255 0 0 24 50 56 50 31 24
24 24 8 1 0 0 255 2 2 29 98 98 77 69 69 59
58 12 2 1 255 1 1 4 88 187 251 247 247 226 138 115
2 2 1 255 1 1 5 11 11 5 5 4 4 3 2 1
0 255 1 1 1 2 85 255 255 255 255 136 33 1 1 255
1 0 0 1 81 116 161 150 141 116 109 46 1 1 255 1
1 3 15 51 47 33 22 26 36 21 9 2 1 255 0 0
0 4 5 9 8 16 5 5 3 2 0 255 0 0 2 76
134 133 157 168 175 141 111 17 5 1 255 0 0 1 7 255
255 255 255 255 255 204 14 4 1 0 1 1 2 1 1 0
0 2 4 3 3 3 3 2 0 0 0 255 1 1 2 3
19 46 46 65 39 26 3 1 1 1 255 1 1 1 3 7
5 4 3 3 2 1 1 1 255 1 1 2 2 4 22 46
46 47 32 7 2 1 1 255 0 0 0 2 255 255 255 255
255 255 4 1 1 1 255 0 1 1 1 12 33 35 15 8
2 0 0 255 0 0 1 1 1 2 3 7 14 14 7 3
1 0 0 255 1 1 1 3 24 51 52 70 52 26 5 1
1 1 255 2 1 1 7 28 37 37 37 30 12 2 2 2
255 2 2 2 4 26 31 30 30 18 7 3 1 1 255 1
1 1 2 3 25 25 23 45 45 18 1 1 0 255 1 1
1 2 32 49 61 61 71 71 43 2 1 0 255 1 3 30
37 37 36 26 29 29 50 11 3 0 255 1 1 2 63 99
108 109 115 115 108 65 57 2 1 255 0 1 3 81 131 155
169 207 207 185 156 24 1 1 255 1 2 8 18 29 18 9
10 15 15 12 2 1 255 1 1 1 3 17 17 19 28 29
15 1 0 0 1 255 2 2 78 167 118 114 113 126 163 184
108 9 2 255 2 1 1 1 14 24 24 35 45 37 4 1
1 255 1 2 2 2 9 29 9 4 4 9 14 9 3 2
2 255 0 0 9 45 50 50 43 43 66 31 2 0 0 0
255 2 3 11 71 95 71 66 66 59 44 2 1 1 255 1
0 0 67 169 231 231 255 226 115 32 2 2 1 255 0 1
1 5 5 5 7 4 4 1 1 1 0 255 0 0 1 1
29 171 212 212 136 37 3 1 1 255 1 0 1 1 21 112
149 149 147 145 76 2 1 1 255 1 1 1 7 26 33 33
25 25 21 15 3 2 1 255 1 0 0 1 5 16 10 16
5 5 2 2 1 255 0 1 2 21 149 161 176 175 175 159
59 14 2 1 255 0 0 1 5 170 255 255 255 255 204 18
7 1 1 1 1 1 1 1 1 0 0 0 2 4 4 4
3 1 0 0 0 255 1 1 1 3 5 33 43 52 32 8
3 2 1 1 255 1 1 1 3 7 7 3 3 2 2 1
1 1 255 1 1 1 2 2 4 10 15 17 11 2 1 1
1 255 0 0 1 1 78 255 255 255 255 39 1 1 1 1
255 1 1 1 1 3 18 18 12 2 1 1 0 255 0 1
1 1 1 1 2 3 4 7 4 2 1 1 1 255 1 1
1 2 8 17 51 26 26 9 1 0 0 1 255 1 1 1
2 5 28 37 37 12 2 1 1 2 255 2 1 1 2 4
8 8 7 3 3 1 0 0 255 1 1 1 1 2 15 18
23 23 18 1 0 0 0 255 1 1 0 1 4 32 40 57
57 71 3 1 0 0 255 0 0 9 45 45 36 26 45 67
50 2 0 0 255 1 1 2 11 63 98 109 97 115 77 64
4 2 2 255 1 1 1 42 127 131 149 207 207 162 69 4
1 1 255 1 3 8 17 36 36 31 10 10 10 7 1 1
255 1 1 1 1 9 9 19 28 28 15 1 1 1 1 255
1 2 10 78 106 106 111 126 163 174 60 2 1 255 1 1
0 0 1 14 14 15 15 4 0 0 1 255 1 2 2 2
3 38 29 18 3 8 11 11 2 2 2 255 0 0 2 16
16 44 25 25 25 4 0 0 0 1 255 1 2 2 11 57
66 53 59 44 2 1 0 2 255 1 0 0 1 67 216 216
244 180 32 2 1 1 0 255 0 1 1 1 1 2 3 3
2 1 1 0 0 255 0 0 0 1 2 29 108 33 33 5
2 1 1 255 1 0 0 1 2 42 93 141 139 46 3 2
1 0 255 0 0 1 2 10 33 45 25 16 15 3 2 1
1 255 0 0 0 1 1 8 8 10 1 1 1 1 0 255
0 1 1 3 21 157 157 159 159 112 17 2 1 1 255 0
0 1 4 5 170 212 212 116 18 5 1 1 1 1 2 2
0 0 0 0 0 0 0 2 3 3 1 1 0 0 1 255
1 1 2 2 3 7 32 32 8 3 1 1 1 1 255 1
1 1 3 5 5 3 3 3 2 0 0 1 255 1 1 1
1 2 2 2 2 2 2 2 1 1 1 255 1 1 1 1
2 78 255 255 39 2 1 0 0 1 255 1 1 1 1 2
3 3 3 1 1 1 1 255 0 1 1 1 1 1 1 2
2 2 2 2 1 1 1 255 0 0 0 1 2 7 8 16
5 2 2 0 0 0 255 0 1 1 1 1 2 2 2 2
1 0 1 1 255 1 1 1 1 1 2 3 2 2 1 0
0 0 255 0 0 0 0 1 2 4 4 3 0 0 0 1
1 255 0 0 0 1 2 3 4 19 19 3 2 1 0 0
255 0 0 1 9 18 11 18 26 26 2 2 1 2 255 2
1 2 2 18 49 97 72 72 57 25 2 2 1 255 0 1
1 2 42 111 121 143 143 69 4 2 2 1 255 2 2 4
8 15 17 15 15 9 9 3 1 1 255 1 2 2 2 2
3 5 19 5 2 1 1 0 0 255 2 2 2 10 57 97
106 111 152 60 2 1 0 255 2 1 0 0 1 1 2 2
1 0 0 0 0 0 255 2 2 2 2 3 18 3 2 3
2 2 2 1 2 255 1 0 0 2 3 12 9 9 4 1
0 0 1 1 255 1 1 1 2 11 49 49 3 2 1 1
2 2 255 2 1 0 1 1 7 21 21 2 1 1 1 1
0 255 0 0 0 1 1 2 2 2 1 1 1 1 1 255
0 0 0 0 1 1 2 4 4 2 2 0 1 255 0 0
0 1 2 2 42 45 10 3 2 1 1 1 255 0 0 0
2 2 10 45 25 3 1 1 0 0 0 255 1 0 0 0
1 2 1 2 1 1 1 0 0 255 1 1 1 1 3 16
78 78 63 12 1 1 1 1 255 0 0 0 1 2 3 18
18 10 3 0 0 0 1 1 1 1 0 0 1 1 1 0
1 1 2 2 1 1 1 0 1 255 1 1 1 1 2 2
2 2 1 1 1 1 1 1 255 2 1 1 1 3 3 3
3 1 2 0 1 1 255 1 1 1 1 1 1 2 2 2
2 1 1 1 1 255 1 1 1 1 1 2 2 2 1 1
0 0 0 1 255 1 1 1 2 2 2 2 2 1 1 1
1 255 1 1 0 1 1 1 1 1 1 1 1 1 0 1
1 255 1 0 0 0 0 2 2 2 2 2 2 1 1 0
255 0 1 1 1 1 0 1 1 1 0 0 0 1 255 1
1 1 1 1 1 2 2 1 1 1 0 0 255 1 0 0
0 1 0 0 0 0 0 0 0 1 1 255 0 0 0 1
1 1 3 2 1 1 0 0 0 0 255 0 1 1 2 2
3 3 2 1 1 1 1 2 255 1 1 1 2 2 11 37
40 40 4 3 2 2 1 255 1 1 1 1 1 3 11 22
22 2 2 2 2 2 255 2 2 2 1 4 9 9 9 5
2 1 0 1 255 1 2 1 1 1 1 2 2 2 1 1
0 0 1 255 1 1 1 1 2 2 2 4 1 1 1 0
0 255 1 0 0 0 1 1 1 1 1 0 0 1 0 0
255 2 2 2 1 2 3 1 1 2 2 2 1 1 1 255
0 0 0 0 1 2 1 2 1 1 0 0 1 1 255 0
1 0 1 1 1 2 1 1 1 0 1 1 255 1 0 0
0 0 0 1 2 1 1 1 1 1 1 255 1 1 0 0
0 1 1 1 1 2 2 2 1 255 1 0 1 1 1 1
1 1 2 1 0 0 1 255 0 0 0 0 1 1 0 0
0 2 2 1 1 0 255 1 1 1 1 1 1 0 0 0
0 0 0 1 0 255 0 0 0 0 1 1 1 1 1 0
0 0 0 255 1 1 1 0 1 2 2 2 2 1 1 1
1 1 255 0 0 0 0 0 1 3 4 4 2 0 0 0
1 1 1 1 1 1 1 1 1 1 0 1 1 2 1 0
1 0 0 255 1 1 1 1 2 2 2 1 1 1 1 1
1 1 255 1 1 1 1 1 2 2 2 1 1 1 1 0
255 1 1 1 1 1 0 2 2 2 1 1 1 1 1 255
1 1 1 1 1 1 1 1 0 0 0 0 0 0 255 0
0 1 1 2 1 1 1 1 1 1 1 255 1 1 0 1
1 1 1 2 1 1 1 0 0 1 1 255 1 0 0 0
0 1 2 2 2 2 1 1 1 0 255 0 1 1 1 1
0 0 1 1 0 0 0 1 255 1 0 0 0 0 0 1
1 1 1 1 1 0 255 0 1 1 1 1 1 0 0 0
0 0 0 2 2 255 0 0 2 2 2 0 0 1 1 1
1 1 0 0 255 0 0 0 1 1 1 1 1 1 1 2
2 1 255 1 1 0 0 0 2 2 1 1 0 0 0 2
1 255 0 0 0 0 1 1 2 0 0 1 1 2 2 2
255 1 1 0 1 1 1 1 1 1 0 0 1 1 255 1
1 1 1 1 2 2 2 1 1 1 0 0 1 255 1 1
1 1 1 2 2 2 1 1 1 0 0 255 0 0 0 0
0 1 1 1 1 1 2 2 1 0 255 1 0 0 1 1
2 1 1 1 1 1 0 1 0 255 1 1 0 0 1 1
1 1 1 2 2 1 1 1 255 0 1 0 0 0 1 1
1 0 0 0 1 1 255 1 1 0 0 0 0 0 0 1
1 1 1 1 1 255 0 0 0 0 0 2 1 1 1 1
1 2 1 255 1 1 1 1 1 1 1 1 1 1 1 1
1 255 0 0 0 0 0 0 0 0 0 0 0 1 1 1
255 1 1 1 0 0 0 0 0 0 0 1 1 1 0 255
0 0 0 0 1 1 1 1 1 1 0 0 0 255 1 1
0 0 0 2 2 2 1 1 1 1 1 1 255 1 0 0
0 0 0 1 2 1 0 0 0 0 1 1 1 0 1 1
1 1 1 1 1 1 2 2 1 1 1 0 0 255 1 1
1 0 1 1 2 1 1 0 0 0 1 1 255 2 2 1
1 1 1 1 1 0 0 0 1 1 255 2 2 1 1 1
1 2 2 1 1 1 1 1 1 255 1 1 1 0 0 0
1 0 0 0 0 1 1 0 255 0 1 1 1 1 1 1
1 0 1 1 1 255 1 1 0 0 1 1 1 2 1 1
1 1 0 1 1 255 1 1 0 0 0 0 1 1 1 1
1 1 1 0 255 0 1 1 1 1 1 1 1 1 1 1
1 1 255 1 1 1 0 0 0 1 1 1 1 1 1 0
255 0 1 1 1 1 1 0 0 0 0 0 0 1 1 255
0 1 1 1 1 1 0 0 0 0 0 1 0 0 255 0
0 0 1 1 1 1 1 1 1 1 1 1 255 1 1 0
0 0 1 1 1 0 0 0 0 1 1 255 1 0 0 1
1 1 0 0 0 0 1 2 2 2 255 255 255 255 255 255
255 255 255 255 255 255 255 255 255 255 255 255 255 255 255 255
255 255 255 255 255 255 255 255 255 255 255 255 255 255 255 255
255 255 255 255 255 255 255 255 255 255 255 255 255 255 255 255
255 255 255 255 255 255 255 255 255 255 255 255 255 255 255 255
255 255 255 255 255 255 255 255 255 255 255 255 255 255 255 255
255 255 255 255 255 255 255 255 255 255 255 255 255 255 255 255
255 255 255 255 255 255 255 255 255 255 255 255 255 255 255 255
255 255 255 255 255 255 255 255 255 255 255 255 255 255 255 255
255 255 255 255 255 255 255 255 255 255 255 255 255 255 255 255
255 255 255 255 255 255 255 255 255 255 255 255 255 255 255 255
255 255 255 255 255 255 255 255 255 255 255 255 255 255 255 255
255 255 255 255 255 255 255 255 255 255 255 255 255 255 255 255
255 255 255 255 255 255 255 255 255 255 255 255 255 255 255 255
255 255 255 255 255 255 255 255 255 255 255 255 255 255 255 255
255 255 255 255 255 255 255 255 255 255 255 255 255 255 255 255
255 255 255 255 255 255 255 255 255 255 255 255 255 255 255 255
255 255 255 255 255 255 255 255 255 255 255 255 255 255 255 255
255 255 255 255 255 255 255 255 255 255 255 255 255 255 255 255
255 255 255 255 255 255 255 255 255 255 255 255 255 255 255 255
255 255 255 255 255 255 255 255 255 255 255 255 255 255 255 255
255 255 255 255 255 255 255 255 255 255 255 255 255 255 255 255
255 255 255 255 255 255 255 255 255 255 255 255 255 255 255 255
255 255 255 255 255 255 255 255 255 255 255 255 255 255 255 255
255 255 255 255 255 255 255 255 255 255 255 255 255 255 255 255
255 255 255 255 255 255 255 255 255 255 255 255 255 255 255 255
255 255 255 255 255 255 255 255 255 255 255 255 255 255 255 255
255 255 255 255 255 255 255 255 255 255 255 255 255 255 255 255
255 255 255 255 255 0 0 0 1 1 0 0 0 1 1 1
1 1 255 1 1 1 1 1 1 1 1 1 0 0 0 1
1 255 1 1 1 1 1 3 3 1 1 1 1 1 1 255
1 1 0 1 0 0 0 0 1 1 1 1 1 1 255 0
2 1 1 1 1 1 1 1 1 1 1 1 1 255 1 2
2 2 0 0 1 1 1 1 1 1 0 1 255 1 1 1
1 1 2 2 1 0 0 0 1 1 255 1 2 2 2 1
1 2 2 2 1 0 0 0 0 255 1 1 0 0 0 0
1 1 1 1 1 0 0 255 1 1 1 1 1 1 1 1
1 1 1 1 0 255 0 0 0 1 1 0 0 0 0 1
1 1 1 1 255 0 1 1 2 1 0 1 0 0 0 1
1 1 1 255 0 0 0 0 1 1 1 1 1 1 1 0
1 255 0 0 0 0 0 0 0 0 1 2 2 2 1 1
255 0 1 1 0 0 0 1 0 0 0 0 0 1 1 0
0 0 2 1 1 1 1 1 1 1 1 1 2 1 1 1
1 255 1 1 1 1 1 2 2 2 0 0 0 0 0 1
255 1 0 0 0 1 1 1 1 1 0 0 1 1 255 1
1 1 1 1 1 1 1 1 2 2 1 1 1 255 0 0
0 0 1 1 1 1 0 0 1 1 1 0 255 0 1 1
1 1 1 1 1 0 1 1 1 255 1 0 0 0 1 0
1 1 1 1 1 1 0 1 1 255 1 1 2 1 2 1
0 0 1 1 1 1 1 0 255 0 1 2 1 1 1 0
0 1 2 2 1 1 255 1 1 1 1 0 0 0 1 1
0 0 0 0 255 0 0 1 1 1 1 1 1 0 0 0
0 0 0 255 1 1 0 1 1 1 0 0 0 1 1 1
0 0 255 0 0 0 0 0 1 0 0 0 1 0 0 1
255 1 0 0 0 1 1 1 1 1 0 0 1 1 1 255
1 0 2 2 2 0 1 1 1 1 1 0 0 1 255 1
1 2 2 1 0 0 1 1 1 1 1 1 255 1 1 1
1 1 0 1 1 1 0 0 0 0 0 255 1 1 0 0
1 1 2 0 0 0 0 1 1 255 0 0 0 0 0 0
0 1 1 1 1 1 1 0 255 0 2 1 1 1 1 1
1 1 1 2 2 0 0 255 1 2 0 0 0 1 1 1
0 0 0 1 1 1 255 1 1 1 1 1 1 0 0 0
0 0 1 1 255 1 1 1 1 1 1 2 2 2 1 1
1 0 1 255 1 1 0 0 0 0 0 1 1 1 1 0
0 255 0 0 1 1 1 0 0 0 1 1 0 0 0 255
0 0 0 0 1 1 0 0 0 0 1 1 1 1 255 0
1 1 1 1 1 1 0 0 0 0 1 1 1 255 0 0
0 1 2 2 1 0 1 1 1 1 1 255 0 0 1 1
0 0 0 0 2 2 2 2 1 1 255 0 1 1 1 1
0 1 1 0 0 0 1 1 1 0 0 0 2 2 1 1
1 1 1 1 1 1 1 1 1 0 0 255 1 1 1 1
1 2 1 1 0 0 1 1 1 1 255 1 0 1 1 1
1 1 2 2 0 0 0 1 255 0 0 1 1 1 1 1
1 1 2 2 1 1 1 255 1 0 0 1 1 1 1 1
0 0 0 0 2 1 255 0 1 1 1 1 1 0 1 0
1 1 1 255 1 0 2 1 2 1 1 1 1 1 1 1
1 2 2 255 1 1 2 2 2 1 1 1 2 1 1 1
1 1 255 0 1 2 2 1 0 0 0 0 1 1 1 1
255 1 1 1 1 0 0 0 0 0 0 0 1 1 255 1
2 1 1 1 1 1 1 1 0 0 0 0 1 255 0 0
0 1 0 1 0 1 1 1 1 1 1 1 255 0 0 0
0 0 1 0 0 0 1 1 0 0 255 0 0 0 1 1
2 2 1 1 1 1 1 1 1 255 1 0 2 0 0 0
1 1 1 1 1 0 0 1 255 1 1 2 1 1 0 1
1 1 1 0 0 1 255 0 1 1 1 1 0 1 1 1
1 0 0 0 0 255 1 2 1 1 1 1 2 1 0 0
0 1 1 255 0 0 0 0 0 0 0 1 1 0 0 0
0 0 255 0 1 1 1 1 1 1 1 1 1 1 1 0
0 255 2 2 2 0 0 0 1 0 0 0 0 1 1 1
255 1 1 1 1 1 1 1 1 1 0 0 1 1 255 1
1 1 1 1 1 0 0 1 1 1 1 1 1 255 1 0
0 0 0 0 0 1 1 1 1 1 0 255 0 0 0 1
1 1 0 0 0 0 0 0 0 255 0 0 0 0 0 0
0 0 0 0 1 1 1 1 255 1 0 1 1 1 1 1
1 2 0 1 0 1 1 255 1 1 1 1 1 2 2 1
1 0 0 1 1 255 1 0 0 0 0 0 1 1 2 4
2 2 1 1 255 1 1 1 1 0 0 0 1 0 0 0
1 1 1 0 0 0 1 2 2 1 1 1 1 1 2 2
1 1 1 0 1 255 2 2 2 2 2 2 2 1 1 1
2 1 1 1 255 1 0 0 1 1 1 3 3 3 0 0
0 0 255 0 0 0 1 0 1 0 1 2 2 2 1 2
1 255 1 1 0 0 1 1 1 2 2 1 1 0 1 1
255 0 0 1 1 1 1 1 0 0 0 0 1 255 2 2
2 2 1 1 1 2 2 2 1 1 1 2 2 255 1 1
2 1 1 1 1 1 1 1 1 1 1 1 255 1 2 2
2 1 1 0 0 0 0 1 0 1 255 1 1 1 1 0
0 0 0 1 1 1 1 0 255 1 2 1 2 1 2 1
1 1 0 0 0 0 1 255 1 0 1 1 1 0 0 1
2 1 1 1 1 1 255 1 1 0 0 0 2 2 2 0
1 0 0 0 255 1 0 1 1 1 1 1 1 0 0 0
1 1 1 255 1 1 1 0 0 0 1 1 1 1 1 1
1 1 255 1 1 1 1 0 0 0 1 0 0 0 0 1
255 1 1 1 1 1 1 2 2 2 1 0 0 0 0 255
0 2 1 2 1 1 1 1 1 0 1 1 1 255 1 0
0 0 1 1 1 1 1 2 2 0 0 0 255 1 1 1
1 2 2 2 3 3 2 1 0 0 0 255 2 8 1 0
0 2 2 2 0 0 0 0 1 1 255 1 1 1 1 1
0 0 1 1 0 0 0 0 255 1 1 1 1 1 1 1
0 2 1 1 1 1 1 255 0 0 1 0 1 0 0 0
1 1 1 0 0 255 0 0 0 1 1 1 1 1 1 0
0 0 0 255 0 0 0 0 0 0 0 0 0 2 0 0
0 1 255 0 0 0 1 1 4 10 10 8 2 1 1 1
1 255 2 1 1 2 2 2 2 1 1 0 0 1 1 255
1 1 1 1 1 3 5 5 5 5 4 2 1 1 255 0
0 0 1 0 1 1 2 1 1 1 1 2 1 0 0 0
1 1 1 1 1 1 2 3 4 3 2 0 0 0 1 255
2 2 2 2 2 2 2 1 2 2 3 2 1 1 255 1
1 1 1 2 4 17 17 3 2 0 0 0 255 0 0 0
0 1 3 63 65 23 5 2 2 2 2 255 1 2 2 2
1 2 22 22 16 5 1 1 1 1 255 0 0 0 1 1
1 1 1 1 1 1 2 255 2 2 2 2 2 2 2 3
3 2 1 1 1 1 2 255 2 1 2 1 1 1 1 2
2 1 0 0 1 1 255 1 2 2 2 2 2 3 3 1
1 1 0 1 255 1 1 1 1 1 0 0 1 1 1 1
1 1 255 1 2 2 3 7 9 9 9 10 11 3 1 1
1 255 0 0 1 1 1 2 3 3 2 1 1 1 1 1
255 1 1 1 1 1 3 3 2 1 1 1 1 1 255 1
1 1 1 1 0 0 2 2 2 1 1 0 0 255 1 1
1 1 0 0 0 1 1 1 1 1 1 0 255 0 0 0
0 0 0 1 1 0 0 0 0 1 255 1 1 1 1 1
1 4 5 5 2 1 0 1 1 255 0 1 1 2 1 1
0 1 1 0 1 1 1 255 1 0 0 1 1 1 1 1
1 2 2 1 1 1 255 1 1 2 2 3 10 28 28 25
12 1 0 0 0 255 5 5 2 2 5 255 255 255 187 2
1 0 1 1 255 0 0 1 1 1 1 3 3 3 1 1
1 0 255 1 1 1 1 1 3 3 3 3 2 2 1 1
1 255 1 0 1 0 1 1 3 2 2 2 1 1 0 255
1 1 0 1 2 3 19 26 12 2 1 0 1 255 2 0
0 0 0 0 0 2 2 2 2 1 1 1 255 0 0 0
1 4 25 32 57 39 39 2 1 1 0 255 1 1 3 2
2 2 3 2 1 0 0 0 1 255 1 0 0 0 1 12
205 255 181 70 9 3 1 1 255 0 1 1 1 1 10 65
135 136 26 1 1 1 1 0 0 1 0 1 1 1 1 2
14 14 14 4 4 3 2 1 1 255 2 2 2 2 4 9
8 4 4 7 7 3 1 1 255 1 1 1 2 26 36 36
22 21 3 0 0 0 255 1 1 0 2 3 65 94 113 72
45 5 2 2 2 255 1 1 2 2 7 45 61 61 100 47
5 1 1 0 255 0 0 1 1 3 25 50 50 1 1 1
2 255 2 2 0 0 0 3 4 5 7 4 3 1 1 1
1 255 1 1 1 0 1 2 2 3 2 1 1 1 0 0
255 2 2 2 2 3 39 40 14 9 1 1 0 1 255 1
1 1 1 2 2 4 3 3 2 2 2 1 255 0 1 2
7 9 9 10 10 11 11 9 3 1 1 255 0 0 1 2
2 4 5 7 5 2 1 1 1 1 255 2 0 1 1 9
9 9 4 3 2 1 1 1 255 1 1 2 2 1 0 0
3 3 3 2 1 0 0 255 1 1 1 1 1 1 2 1
0 0 1 1 1 0 255 0 0 0 0 0 1 1 1 0
0 0 0 1 255 1 1 1 2 7 49 49 49 44 7 1
1 1 1 255 0 0 1 2 2 2 1 1 1 0 0 0
1 255 0 0 0 0 1 0 1 1 2 2 2 1 1 1
255 1 1 2 3 10 53 53 53 33 25 12 1 1 0 255
1 3 3 5 255 255 255 255 255 187 5 1 2 2 255 0
0 1 3 16 28 17 12 3 1 1 1 0 255 0 1 0
1 3 5 9 28 9 3 2 1 1 1 255 1 1 1 1
3 4 5 4 2 2 0 0 1 255 1 0 0 1 2 19
21 26 26 12 1 1 1 255 0 0 0 0 1 3 5 10
10 3 1 1 1 1 255 0 0 0 2 38 42 57 83 66
85 39 2 1 0 255 1 1 3 2 3 3 31 30 2 2
1 0 0 255 0 0 0 0 12 163 205 255 218 205 70 8
1 0 255 0 1 1 1 10 65 135 135 171 121 19 1 0
0 0 1 1 1 1 1 1 1 9 15 18 15 12 5 4
2 0 1 255 1 0 0 1 5 8 5 2 2 2 7 3
2 1 255 1 1 2 26 38 38 36 43 51 21 2 0 0
255 1 1 1 2 24 69 71 69 50 47 29 5 2 2 255
1 1 1 7 65 99 101 101 101 100 40 2 1 0 255 0
0 1 2 193 255 116 100 100 2 1 2 255 2 1 0 0
1 3 4 4 5 5 4 1 1 1 1 255 1 1 1 2
2 7 7 8 2 2 1 1 0 0 255 1 2 2 2 43
54 61 61 14 2 1 1 1 255 1 1 2 2 3 3 4
4 3 3 2 2 2 255 0 1 3 7 9 9 9 9 9
10 9 7 2 1 255 0 0 1 2 5 7 7 7 5 4
1 0 1 1 255 1 1 1 5 10 10 10 9 4 3 2
1 1 255 1 1 2 2 2 2 25 16 25 7 3 2 0
0 255 1 1 1 1 2 3 14 14 3 2 2 2 2 0
255 1 0 0 0 1 2 2 2 1 1 1 1 1 255 0
0 1 7 90 99 90 73 73 73 2 1 1 1 255 0 0
1 2 3 8 3 2 1 1 0 0 0 255 0 0 1 1
1 0 1 2 2 2 1 1 1 1 255 1 1 2 9 45
56 24 38 49 40 14 1 0 0 255 0 0 4 255 255 255
255 255 255 255 5 1 1 1 255 1 1 1 16 29 29 17
17 12 2 1 1 0 255 0 1 0 3 5 12 30 37 28
4 2 1 1 1 255 1 1 1 1 4 9 10 10 5 0
0 1 1 255 1 1 1 2 9 21 32 21 17 12 3 2
2 255 0 0 0 1 5 11 21 17 21 9 1 1 1 0
255 0 1 1 42 65 65 56 57 81 107 81 4 1 0 255
0 1 1 1 3 31 39 36 30 2 1 0 0 255 0 0
1 1 39 174 205 225 225 212 115 14 1 0 255 0 1 1
2 57 73 135 135 136 121 56 2 0 0 1 1 1 1 1
1 1 2 9 21 14 14 14 18 5 4 1 1 255 1 0
0 0 4 5 8 0 0 0 2 3 1 1 255 1 1 1
26 38 38 28 36 53 36 14 2 0 255 1 1 1 3 14
69 85 87 87 51 45 29 1 0 255 1 1 1 35 65 104
113 113 113 102 50 2 1 0 255 1 2 3 56 255 255 255
194 116 78 1 1 255 1 1 1 0 0 4 7 5 7 12
8 4 1 1 1 255 1 1 1 2 5 10 10 10 8 2
2 1 0 0 255 0 1 2 26 54 77 72 72 45 9 2
2 1 255 1 1 2 2 2 3 4 4 3 2 2 1 0
255 0 1 3 7 10 9 9 9 9 9 10 8 1 1 255
0 0 0 4 7 7 7 4 8 5 0 0 0 1 255 1
1 2 8 10 10 12 11 11 4 2 1 1 255 1 0 1
2 2 21 44 56 63 22 4 2 1 0 255 1 1 1 2
4 25 39 39 39 3 2 2 2 1 255 1 0 0 0 2
4 9 11 3 2 2 1 0 255 0 0 1 3 90 99 90
108 119 119 2 2 1 1 255 0 0 0 2 7 9 9 7
2 1 1 0 0 255 0 0 1 1 1 2 5 9 7 2
1 1 0 0 255 0 1 1 9 45 45 21 21 33 38 14
2 1 0 255 0 1 11 255 255 255 255 255 255 255 22 1
1 1 255 0 1 2 16 30 60 22 22 15 2 1 1 0
255 0 1 1 2 5 10 37 38 31 4 1 1 1 1 255
1 1 1 3 9 9 10 10 10 0 0 0 1 255 2 2
2 2 21 26 29 18 18 15 3 2 2 255 0 0 1 2
8 16 17 17 31 18 1 1 1 1 255 0 1 1 42 73
76 76 112 85 119 85 4 1 1 255 0 0 0 1 3 39
53 53 30 2 1 0 0 255 1 1 1 2 39 135 174 205
225 218 115 10 1 0 255 0 1 1 5 64 112 133 121 125
121 56 4 1 1 1 1 2 2 1 1 1 2 2 14 14
14 18 22 18 4 2 1 255 1 1 0 0 2 4 5 2
0 0 1 2 1 2 255 1 1 2 17 38 38 28 28 37
36 9 2 2 255 1 1 1 3 14 51 51 47 50 51 50
29 1 0 255 1 1 2 35 64 95 100 100 102 100 50 2
2 1 255 1 1 2 184 255 255 243 194 134 108 2 1 255
1 1 1 0 3 9 15 5 5 12 8 4 1 0 0 255
1 0 2 3 7 8 8 10 8 4 2 0 0 0 255 0
1 1 26 54 77 63 63 28 4 2 2 1 255 1 1 1
2 3 4 4 4 4 2 2 1 1 255 1 1 2 7 9
9 9 7 7 10 10 9 2 1 255 0 0 0 1 4 7
8 4 8 4 0 0 0 1 255 1 1 2 5 10 11 15
11 11 4 1 1 1 255 1 0 0 1 2 16 49 56 56
15 3 2 1 0 255 0 0 0 2 25 50 50 56 49 22
2 1 2 1 255 0 0 0 2 3 11 14 14 9 2 2
1 1 255 0 0 0 3 99 108 94 108 116 116 3 2 1
1 255 0 0 1 2 5 8 8 7 2 1 1 1 1 255
1 2 2 2 2 5 10 10 9 7 2 1 0 0 255 1
1 1 7 36 39 21 32 45 40 12 2 1 0 255 1 1
25 255 255 255 255 255 255 255 22 1 1 1 255 0 1 2
9 29 29 29 21 10 2 1 0 0 255 1 1 1 2 5
10 30 31 19 1 1 1 1 1 255 1 1 1 3 5 9
10 10 7 2 2 0 0 255 1 2 2 2 29 43 51 31
18 7 3 2 1 255 0 0 1 2 8 17 17 17 31 18
1 1 1 1 255 1 1 1 35 73 76 76 66 81 83 81
2 1 0 255 0 0 0 1 3 11 31 31 4 1 0 0
0 255 1 1 1 2 7 71 202 225 225 181 40 3 1 1
255 0 1 1 5 61 133 134 134 125 90 23 4 2 1 1
1 2 2 1 1 1 1 2 17 14 14 15 30 22 4 1
1 255 1 1 1 0 2 4 5 2 2 2 2 2 1 2
255 1 1 1 5 24 38 50 36 37 31 3 2 2 255 1
1 1 3 32 49 49 85 87 87 45 15 1 0 255 1 1
2 8 37 90 95 95 113 70 50 2 2 1 255 1 2 2
86 255 255 200 200 187 78 3 1 255 1 1 1 1 4 11
15 12 12 12 5 2 1 1 1 255 2 2 2 3 5 5
8 14 8 4 1 0 0 0 255 0 1 0 1 26 72 63
50 23 4 1 1 1 255 1 1 1 1 2 4 5 4 3
2 1 0 0 255 0 0 2 7 10 10 9 7 9 12 11
9 2 0 255 0 0 0 0 1 4 8 8 8 3 0 0
0 1 255 1 1 1 2 10 12 15 11 8 2 1 1 1
255 1 0 0 0 1 3 16 16 15 3 2 2 1 0 255
0 0 0 1 4 45 45 49 42 5 1 1 1 1 255 0
0 0 2 3 12 14 14 8 2 2 1 1 255 0 0 0
2 45 94 90 94 90 4 2 2 0 0 255 0 1 1 2
2 5 8 5 2 1 1 1 1 255 1 1 1 1 1 3
9 9 7 3 1 0 0 0 255 0 1 1 2 12 40 53
39 45 12 9 2 1 1 255 1 1 14 168 255 255 255 255
255 54 12 3 1 0 255 0 0 0 3 9 29 29 10 3
2 1 1 0 255 1 1 1 2 4 9 9 19 3 1 1
1 1 1 255 1 1 1 1 3 9 11 11 3 2 1 0
1 255 1 2 1 2 26 42 42 21 18 3 2 1 1 255
1 1 1 1 4 8 8 10 10 12 2 1 1 1 255 1
1 1 3 51 76 104 104 83 66 18 1 1 0 255 0 0
0 1 3 2 2 2 2 1 1 0 0 255 1 1 1 2
2 12 71 181 181 49 2 0 1 1 255 0 0 0 1 5
64 133 125 114 35 8 3 2 1 1 1 1 1 1 1 0
1 1 14 17 30 26 30 15 2 2 1 255 1 1 1 0
1 2 4 2 2 2 2 2 2 1 255 0 0 1 2 14
22 22 22 23 10 2 0 0 255 0 1 1 2 26 49 44
46 44 46 23 2 1 1 255 1 1 4 7 11 37 79 64
64 60 5 2 1 1 255 1 1 2 86 255 255 200 191 115
10 3 1 255 1 1 1 1 1 9 11 5 3 3 2 2
1 1 1 255 1 1 2 3 5 5 5 8 7 4 1 1
0 0 255 1 1 1 1 1 5 23 9 4 1 0 0 1
255 2 1 1 1 2 3 3 3 3 2 1 0 0 255 0
0 1 2 10 10 10 9 12 12 10 2 1 0 255 0 0
0 1 1 1 4 4 3 1 0 0 1 1 255 1 1 0
1 2 12 12 8 2 1 1 1 1 255 1 0 0 0 1
2 2 3 3 2 2 1 1 0 255 0 0 0 1 1 3
42 42 4 1 1 1 1 1 255 0 0 0 2 2 3 8
8 2 2 1 1 1 255 2 0 0 1 3 45 67 67 3
2 0 0 0 0 255 1 1 1 1 2 2 3 3 1 1
1 1 1 255 1 1 1 1 1 1 2 2 2 2 0 0
0 0 255 0 0 1 1 3 12 32 32 19 9 2 1 1
1 255 1 1 3 14 168 255 255 255 54 15 3 2 0 0
255 0 0 0 1 2 7 3 3 3 2 1 1 0 255 1
1 1 1 2 4 3 2 2 1 1 1 1 1 255 1 1
0 0 0 3 11 2 2 1 1 1 1 255 1 1 0 0
2 42 42 7 3 1 0 0 0 255 1 1 1 1 1 1
7 7 3 2 2 1 0 0 255 1 1 1 1 3 51 52
66 38 18 2 1 1 0 255 0 1 1 1 2 2 2 1
1 1 1 1 0 255 1 2 1 1 2 3 12 12 12 2
1 1 1 1 255 0 0 0 0 0 1 3 23 3 2 2
2 2 0 0 0 1 0 1 0 0 1 1 2 3 5 5
5 3 2 2 2 255 2 1 2 0 1 0 2 2 2 1
2 2 2 0 255 0 0 0 1 2 5 5 17 2 2 0
0 0 255 0 1 1 2 1 26 31 32 24 23 2 1 1
1 255 1 2 2 2 5 5 25 25 22 5 1 1 0 1
255 1 1 2 8 65 65 65 45 10 3 1 1 255 1 1
1 1 1 1 1 3 3 2 1 1 1 1 1 255 2 1
1 1 2 3 5 5 5 2 1 1 0 1 255 1 1 1
1 1 2 2 2 2 1 0 0 1 255 1 1 1 1 2
2 3 3 2 1 1 0 0 255 0 0 0 1 2 5 9
9 10 10 2 1 1 0 255 0 0 1 1 1 1 1 0
1 0 0 0 1 2 255 1 0 0 1 1 2 2 2 1
1 1 1 1 255 1 0 1 1 1 1 1 1 1 1 1
1 1 1 255 1 1 0 0 1 1 2 0 0 0 0 0
0 0 255 0 0 0 0 2 2 2 1 1 1 0 1 1
255 1 0 2 2 2 2 2 3 1 1 0 0 0 0 255
1 1 1 1 2 2 1 1 0 2 2 1 1 255 1 1
1 1 1 1 2 2 1 1 0 0 0 0 255 0 0 0
1 2 3 8 8 3 1 1 1 1 1 255 0 0 0 1
3 5 5 15 8 2 1 1 0 0 255 0 0 0 0 1
2 2 2 1 1 1 1 0 255 0 0 0 1 1 2 2
2 1 1 1 1 1 1 255 1 1 0 0 0 1 2 1
1 1 1 1 1 255 1 0 0 0 0 0 2 1 1 1
1 1 1 255 1 1 1 1 1 1 2 2 2 2 2 1
0 0 255 1 1 1 1 1 1 1 1 1 1 1 0 0
0 255 1 1 1 1 1 1 1 1 0 1 1 1 0 255
0 1 1 1 2 2 3 3 1 0 0 0 1 1 255 0
0 0 0 0 0 1 0 0 0 0 1 1 0 0 0 1
0 1 1 1 0 1 2 2 2 2 1 1 1 2 2 255
1 0 0 0 1 0 0 0 2 1 1 1 2 0 255 0
0 1 1 2 2 2 2 0 2 0 0 0 255 0 1 1
1 0 1 3 3 2 1 1 1 1 0 255 1 1 2 2
2 1 1 1 1 1 1 1 0 1 255 1 1 1 2 2
8 2 2 1 1 1 1 255 1 1 1 1 1 1 1 1
1 0 1 1 1 1 2 255 2 1 1 1 2 3 3 2
2 2 1 1 0 1 255 1 1 1 1 1 1 2 2 2
1 1 0 1 255 1 0 1 1 1 2 2 1 1 1 1
0 1 255 1 1 1 1 1 2 2 1 1 1 1 1 1
0 255 0 0 1 1 1 1 1 0 1 0 1 0 1 2
255 0 0 0 1 0 1 1 1 0 1 1 1 1 255 2
2 2 1 1 0 0 0 1 1 1 1 1 1 255 0 1
1 1 1 1 1 0 0 1 1 0 0 0 255 0 0 0
0 1 1 1 1 1 1 0 1 1 255 1 0 1 1 1
1 1 1 1 1 0 0 0 0 255 1 1 1 1 1 1
1 1 1 1 1 0 0 255 1 1 1 1 1 1 2 2
1 1 0 0 0 2 255 1 0 0 0 1 1 1 1 1
1 1 1 1 1 255 0 0 0 0 1 1 1 2 2 1
1 1 0 0 255 1 1 1 0 1 1 2 2 1 1 0
0 0 255 0 0 1 1 1 1 1 1 1 2 0 0 0
1 255 1 1 0 0 0 0 0 1 1 1 1 1 1 255
1 0 0 0 0 1 1 1 1 1 1 1 1 255 1 1
1 1 1 1 1 1 1 1 1 0 0 0 255 1 0 0
0 0 1 1 1 1 1 1 0 0 1 255 1 1 1 1
1 1 1 1 0 0 0 0 0 255 1 1 1 0 1 1
1 1 0 0 1 1 1 0 255 0 0 0 0 0 0 0
0 0 0 0 1 1 1 0 0 1 1 1 0 0 0 1
1 2 1 0 0 0 0 0 1 255 2 1 1 1 1 0
0 0 2 2 1 1 1 0 255 0 0 1 2 1 2 1
1 0 2 1 2 1 255 1 1 1 0 0 1 1 1 1
0 0 0 1 1 255 1 1 2 1 1 1 1 1 1 0
1 1 1 1 255 2 2 1 1 1 2 1 1 1 1 1
1 255 2 1 1 1 1 1 1 0 1 0 1 1 1 1
2 255 2 1 1 1 1 1 2 2 2 1 1 1 0 1
255 1 1 1 1 1 2 2 2 2 2 1 0 1 255 0
0 1 2 1 1 1 1 1 1 1 0 1 255 1 1 1
0 1 1 1 1 1 1 1 1 1 1 255 1 1 1 0
0 0 1 1 1 0 0 0 0 0 255 1 0 1 0 0
0 0 0 0 1 1 1 1 255 2 2 2 1 1 0 0
0 1 1 1 1 1 1 255 1 1 1 1 1 1 1 1
1 2 1 0 0 0 255 0 0 0 0 1 1 1 1 1
1 0 1 1 255 0 0 1 1 0 0 0 0 1 1 1
0 1 0 255 0 1 1 1 1 1 1 1 1 1 0 0
0 255 1 1 1 0 1 1 2 1 2 1 1 1 2 2
255 2 2 1 1 1 1 1 1 1 1 1 1 1 1 255
1 0 1 1 1 0 0 1 1 1 1 0 0 0 255 1
1 1 0 0 0 1 1 1 1 0 0 0 255 0 0 1
1 2 2 1 1 0 0 0 0 0 1 255 1 1 1 0
0 0 0 0 1 0 0 1 1 255 2 0 0 0 0 1
1 1 1 2 2 1 1 255 1 1 1 0 1 0 1 0
1 1 1 1 0 1 255 1 0 0 0 0 1 1 1 1
1 1 1 1 0 255 1 0 1 1 1 1 0 0 0 0
0 0 0 255 1 1 1 0 0 1 1 1 0 1 1 1
0 0 255 0 0 1 0 1 0 0 0 0 0 1 1 1
1 0 1 1 1 1 1 1 0 1 1 2 2 0 0 0
0 0 0 255 1 1 1 1 1 0 0 0 2 2 1 0
0 0 255 0 1 1 1 0 1 1 1 0 0 1 2 1
255 1 1 1 0 0 1 1 1 0 0 0 0 1 2 255
1 1 1 1 1 1 1 0 1 0 1 1 1 1 255 2
2 1 1 1 1 1 1 1 1 1 0 255 1 1 1 1
1 1 1 1 1 0 1 1 1 1 2 255 1 0 0 0
1 0 1 1 1 1 1 1 0 0 255 1 1 1 1 1
1 2 2 2 1 1 1 1 255 0 0 1 1 1 1 1
1 1 0 1 0 2 255 1 1 1 0 0 1 1 1 1
1 1 1 1 1 255 1 2 1 0 0 0 1 1 1 0
0 0 0 0 255 0 1 1 1 0 0 0 1 1 1 1
1 1 255 2 1 1 1 1 0 0 0 0 0 1 1 1
1 255 1 1 1 1 1 1 1 1 1 2 1 1 1 1
255 255 255 255 255 255 255 255 255 255 255 255 255 255 255 255
255 255 255 255 255 255 255 255 255 255 255 255 255 255 255 255
255 255 255 255 255 255 255 255 255 255 255 255 255 255 255 255
255 255 255 255 255 255 255 255 255 255 255 255 255 255 255 255
255 255 255 255 255 255 255 255 255 255 255 255 255 255 255 255
255 255 255 255 255 255 255 255 255 255 255 255 255 255 255 255
255 255 255 255 255 255 255 255 255 255 255 255 255 255 255 255
255 255 255 255 255 255 255 255 255 255 255 255 255 255 255 255
255 255 255 255 255 255 255 255 255 255 255 255 255 255 255 255
255 255 255 255 255 255 255 255 255 255 255 255 255 255 255 255
255 255 255 255 255 255 255 255 255 255 255 255 255 255 255 255
255 255 255 255 255 255 255 255 255 255 255 255 255 255 255 255
255 255 255 255 255 255 255 255 255 255 255 255 255 255 255 255
255 255 255 255 255 255 255 255 255 255 255 255 255 255 255 255
255 255 255 255 255 255 255 255 255 255 255 255 255 255 255 255
255 255 255 255 255 255 255 255 255 255 255 255 255 255 255 255
255 255 255 255 255 255 255 255 255 255 255 255 255 255 255 255
255 255 255 255 255 255 255 255 255 255 255 255 255 255 255 255
255 255 255 255 255 255 255 255 255 255 255 255 255 255 255 255
255 255 255 255 255 255 255 255 255 255 255 255 255 255 255 255
255 255 255 255 255 255 255 255 255 255 255 255 255 255 255 255
255 255 255 255 255 255 255 255 255 255 255 255 255 255 255 255
255 255 255 255 255 255 255 255 255 255 255 255 255 255 255 255
255 255 255 255 255 255 255 255 255 255 255 255 255 255 255 255
255 255 255 255 255 255 255 255 255 255 255 255 255 255 255 255
255 255 255 255 255 255 255 255 255 255 255 255 255 255 255 255
255 255 255 255 255 255 255 255 255 255 255 255 255 255 255 255
255 255 255 255 255 255 255 255 255 255 255 1 1 0 0 0
0 1 1 1 0 0 0 0 255 0 0 1 1 1 0 0
1 1 0 0 1 1 1 255 0 1 1 1 1 1 1 1
1 1 1 0 0 255 1 0 1 1 1 0 0 0 1 1
1 1 1 1 255 1 1 0 0 0 1 1 1 1 1 1
2 1 0 255 1 1 1 2 2 2 0 1 1 1 1 0
1 0 255 0 1 1 1 1 1 1 1 0 0 0 0 0
255 0 1 1 1 1 1 1 1 0 0 0 0 0 0 255
1 1 1 0 0 0 0 0 1 1 1 1 1 255 1 1
0 0 0 0 1 0 1 1 1 0 0 255 0 0 0 0
0 0 0 0 0 0 1 1 1 1 255 0 0 0 1 1
2 1 1 1 1 1 1 1 0 255 1 1 0 0 0 0
0 0 0 0 0 0 0 255 0 0 0 0 0 1 0 1
0 1 0 0 0 0 255 1 0 0 0 0 0 0 0 0
0 1 1 0 0 0 0 0 1 1 2 2 1 1 1 1
1 1 1 0 1 0 0 255 0 0 1 1 1 1 1 1
2 2 2 2 1 1 255 1 1 0 0 0 0 0 1 0
0 0 0 0 255 0 0 1 1 0 0 0 1 1 0 0
1 1 2 255 2 2 1 1 2 1 1 0 0 0 1 0
1 0 255 1 1 1 1 2 3 2 1 1 1 1 1 255
1 1 1 1 0 1 1 1 1 1 1 1 1 1 0 255
0 0 1 0 0 0 0 0 1 1 1 1 1 0 255 0
0 1 1 1 1 1 1 1 1 1 1 1 255 1 1 1
1 1 1 1 1 1 1 1 1 1 255 0 0 0 0 1
0 1 1 2 1 1 0 0 0 255 1 1 0 0 0 0
1 0 1 0 0 0 1 1 255 0 1 1 1 1 1 1
1 1 1 2 2 1 255 0 1 1 1 1 1 0 0 0
0 0 1 1 1 255 1 1 1 1 0 0 0 0 0 0
0 2 1 1 255 1 1 2 2 1 1 2 2 2 0 0
1 1 255 1 1 1 1 1 0 0 1 1 0 0 1 1
1 255 1 1 1 1 1 1 1 1 1 0 1 0 1 255
0 0 0 1 0 0 0 0 0 1 1 1 1 1 255 1
0 0 0 0 0 1 1 0 0 1 2 1 0 255 1 1
0 1 2 2 1 1 0 0 0 0 0 0 255 0 1 1
2 2 1 1 1 1 1 0 0 1 255 2 1 1 0 1
1 1 0 1 0 0 0 0 0 255 1 2 1 0 0 0
0 0 1 1 1 1 1 255 0 1 1 0 1 0 1 1
1 1 1 0 0 255 0 0 0 0 1 1 1 0 1 0
0 0 1 1 255 0 0 1 2 1 1 1 1 1 0 0
1 1 1 255 0 1 0 1 1 0 0 0 0 0 0 1
0 255 0 1 1 0 0 1 0 1 0 1 0 0 0 0
255 1 1 1 0 0 0 0 0 0 0 0 0 0 0 1
1 0 1 1 2 2 1 1 1 1 1 1 0 0 0 0
0 255 0 2 1 1 1 1 1 1 1 2 1 1 1 1
255 1 1 0 0 0 0 1 1 1 0 0 0 0 255 0
0 0 1 1 1 1 2 2 0 1 1 1 2 255 1 1
1 1 2 1 1 0 0 1 1 1 0 0 255 1 2 2
3 12 12 12 12 2 1 2 2 255 2 2 0 0 0 1
1 2 2 1 1 1 1 1 0 255 0 1 1 1 1 0
0 2 2 1 0 0 0 0 255 0 0 1 1 1 1 1
1 0 0 1 1 1 255 1 1 1 2 2 3 4 8 4
1 1 1 0 255 0 0 0 1 0 0 1 1 2 1 0
0 0 1 255 1 1 1 0 0 0 1 1 1 1 1 1
1 1 255 1 1 0 0 1 1 1 1 1 1 2 1 1
255 0 0 0 1 1 1 0 1 1 1 1 2 0 0 255
1 1 1 1 0 0 0 0 0 0 1 2 1 1 255 0
1 5 11 11 11 11 8 8 3 1 1 1 255 1 1 0
0 1 1 1 1 1 1 0 1 1 2 255 1 1 1 1
1 1 2 1 1 1 1 1 1 255 1 0 0 0 0 0
0 0 0 1 0 0 0 0 255 1 0 0 0 0 2 1
1 1 0 1 1 1 0 255 0 1 1 1 1 1 1 1
1 0 0 0 0 0 255 0 1 0 2 2 1 1 1 1
1 1 0 1 255 2 2 1 0 1 1 1 1 1 1 1
0 0 0 255 2 1 1 0 0 0 0 0 0 0 1 1
0 255 0 0 0 0 0 1 1 1 1 1 1 1 1 255
0 0 0 0 0 0 1 1 2 0 1 1 1 1 255 1
1 1 2 1 1 1 1 1 0 1 1 1 1 255 0 0
0 0 0 0 0 0 0 0 0 1 0 255 1 1 1 1
1 1 5 3 3 3 0 0 0 0 255 1 1 1 0 0
0 1 1 2 2 0 0 0 0 1 1 0 0 1 2 2
2 1 1 1 1 2 2 1 0 0 0 255 0 2 1 0
0 0 0 1 1 1 1 1 1 1 255 1 0 0 0 0
2 3 3 3 1 1 0 1 255 1 0 1 1 1 1 2
3 2 1 1 1 1 2 255 1 1 2 3 9 3 1 1
2 2 1 0 0 0 255 0 1 3 4 208 255 255 255 229
12 3 2 255 2 1 0 0 0 1 5 18 18 9 2 2
1 1 1 255 1 1 1 4 30 45 211 211 83 17 1 0
0 0 255 0 1 1 1 1 2 2 1 0 0 0 0 1
255 1 1 1 12 32 225 245 244 204 10 2 1 1 255 1
1 0 0 0 1 1 2 2 1 1 0 1 1 255 2 2
1 0 1 1 2 14 14 2 1 1 1 1 255 0 0 0
0 1 1 1 1 1 1 1 1 1 255 1 0 0 0 1
2 2 2 1 1 1 0 0 0 255 1 1 1 1 1 0
0 0 0 0 1 1 1 1 255 2 5 12 16 14 14 14
14 15 11 2 1 1 255 0 0 0 0 2 2 2 10 2
2 1 1 2 2 255 1 1 1 1 1 3 3 2 1 1
1 1 1 255 1 1 0 0 0 0 0 0 1 1 0 0
0 0 255 1 0 0 1 1 2 2 2 2 2 2 1 1
1 255 1 1 1 1 2 4 15 15 11 2 0 0 0 0
255 0 1 1 1 1 2 1 1 1 1 2 1 1 255 1
1 0 0 2 2 3 3 2 2 2 1 1 1 255 2 1
0 0 0 0 1 1 0 0 0 1 0 255 0 0 1 1
1 2 4 5 19 5 2 1 1 255 0 0 0 0 0 2
11 11 11 2 1 1 1 1 255 1 1 1 2 2 47 171
171 170 53 1 1 1 1 255 0 0 0 1 1 1 1 4
4 1 1 1 1 255 0 1 1 1 1 28 64 97 29 24
3 0 0 0 255 0 1 1 1 2 8 19 22 26 12 0
0 0 1 0 0 0 0 1 2 2 2 1 2 2 2 2
2 1 0 0 0 255 0 0 0 0 0 1 94 16 7 1
1 1 1 1 255 1 1 1 1 2 5 21 21 4 3 2
1 1 255 1 0 1 1 1 2 24 121 121 16 2 2 2
2 255 1 1 1 1 3 1 0 0 7 2 1 1 0 0
255 1 3 4 255 255 255 255 255 255 255 9 2 255 2 1
2 0 2 5 12 21 19 19 14 8 1 1 1 255 1 3
4 30 175 235 235 251 233 211 46 1 0 0 255 1 1 1
1 9 25 44 44 1 0 1 1 1 255 1 1 12 79 255
255 255 255 244 244 10 1 1 255 1 1 1 1 5 7 15
15 3 1 1 1 1 0 255 2 2 1 1 1 132 156 129
118 101 2 1 1 1 255 1 0 0 0 1 1 2 2 1
1 0 0 0 255 1 1 0 0 0 2 2 2 3 2 2
0 0 0 255 0 1 1 1 1 2 2 2 2 1 1 1
1 1 255 2 12 17 18 18 16 14 14 15 14 11 2 1
255 0 0 0 1 14 26 26 26 24 10 5 2 2 1 255
1 1 1 2 3 3 5 3 3 2 1 1 1 255 1 1
1 0 0 0 1 1 1 0 0 0 0 0 255 1 1 1
1 2 93 93 113 73 9 3 2 1 1 255 2 1 2 2
5 54 71 54 71 52 2 0 0 0 255 0 0 0 1 3
7 9 7 2 1 2 1 1 255 1 1 1 2 2 111 173
189 189 31 2 2 1 1 255 1 0 0 0 0 2 2 2
1 0 0 1 0 255 0 0 0 1 4 91 73 73 67 59
19 2 1 255 0 1 1 0 2 18 222 255 255 255 2 1
1 0 255 1 1 3 8 85 255 255 255 255 255 53 1 1
1 255 1 0 0 1 1 1 5 10 7 4 2 1 1 255
1 1 1 1 18 47 64 97 80 53 29 1 1 0 255 0
1 1 1 8 22 22 26 33 30 12 0 0 0 0 0 0
0 1 1 1 1 2 3 5 12 12 2 2 0 0 0 255
0 0 0 0 1 94 101 101 101 12 3 1 0 0 255 0
1 1 2 9 28 29 42 42 16 3 1 1 255 1 0 1
1 2 28 255 255 255 121 4 2 1 1 255 1 2 3 3
3 1 1 2 14 2 8 1 1 1 255 2 4 255 255 255
255 255 255 255 255 255 4 255 1 1 2 2 2 15 12 15
19 19 14 12 8 1 1 255 1 3 15 194 217 225 235 255
255 255 211 46 2 1 255 1 1 1 18 81 90 90 107 53
15 3 1 0 255 1 2 79 255 255 255 238 244 244 255 204
3 2 255 1 1 1 5 10 15 31 31 31 16 7 3 1
0 255 0 0 1 1 115 189 193 207 147 147 101 2 0 0
255 0 0 0 0 1 3 64 64 18 2 0 0 0 255 1
1 0 1 3 8 32 42 39 2 1 0 0 0 255 0 1
1 2 2 8 43 43 25 2 2 1 1 0 255 5 9 14
16 16 15 14 14 15 15 10 3 0 255 0 0 0 12 22
43 43 43 42 46 12 7 2 1 255 1 1 2 2 3 10
10 10 7 4 3 1 1 255 1 1 1 1 0 0 1 1
2 1 0 0 0 1 255 1 1 1 2 93 187 177 189 134
113 3 2 1 1 255 2 2 2 5 52 92 90 87 90 70
46 0 0 0 255 0 1 2 3 12 17 21 21 5 2 2
1 0 255 0 1 1 2 111 189 255 247 255 246 31 1 1
1 255 1 0 0 0 3 7 10 5 2 2 0 0 0 255
0 0 1 4 67 118 105 105 105 91 33 4 1 255 1 1
1 3 18 228 255 255 255 255 255 5 1 0 255 0 3 3
85 255 255 255 255 255 255 226 29 1 1 255 1 1 1 1
3 10 12 18 19 7 2 2 1 255 1 1 1 4 63 64
61 80 80 67 37 9 1 0 255 0 1 1 3 59 73 39
30 33 30 12 1 0 0 0 0 1 0 1 0 1 1 2
8 16 19 28 19 2 1 1 0 255 1 1 0 1 39 99
167 181 243 83 7 2 0 0 255 0 1 1 8 24 43 53
53 45 42 16 2 1 255 0 0 0 0 28 255 255 255 255
255 38 2 1 1 255 2 1 3 1 1 0 0 2 2 2
17 3 2 2 255 4 12 255 255 255 255 255 255 255 255 255
8 255 1 1 2 2 11 19 15 19 19 19 19 16 12 1
0 255 0 1 71 194 217 217 228 255 255 255 255 71 2 1
255 1 1 18 83 87 90 90 109 116 90 15 1 0 255 2
5 224 255 255 242 212 214 255 255 255 31 2 255 0 1 1
5 10 11 15 22 51 50 33 7 0 0 255 1 0 1 3
87 132 118 142 142 161 139 15 2 1 255 1 1 0 1 2
23 64 66 64 18 0 0 1 255 1 1 0 2 8 23 42
86 78 50 2 1 1 0 255 0 1 1 3 8 54 57 57
57 16 2 1 0 0 255 5 9 14 14 16 15 15 15 14
14 11 3 2 255 0 0 1 12 37 43 47 49 49 58 46
12 2 1 255 1 2 2 3 12 14 14 22 18 14 1 1
1 255 1 1 1 0 0 1 1 1 2 2 2 0 0 0
255 1 1 1 15 171 219 219 189 189 134 35 2 0 0 255
1 0 2 23 70 97 97 104 104 90 46 0 0 0 255 0
0 1 9 17 17 17 10 5 2 2 1 0 255 0 1 2
18 189 255 255 255 255 255 127 3 0 0 255 1 1 1 2
4 7 10 5 3 2 0 0 0 255 1 1 1 38 67 118
105 105 109 109 71 4 1 255 0 0 0 2 228 255 255 255
255 255 255 44 1 0 255 0 3 5 85 255 255 255 255 255
255 226 37 1 1 255 0 1 1 3 8 11 15 17 19 19
4 2 1 255 0 0 2 63 98 88 61 67 69 67 49 26
2 0 255 0 0 1 21 52 73 39 28 28 22 21 4 0
0 1 3 3 0 1 0 1 2 15 31 37 12 19 28 28
2 0 0 255 0 1 0 2 91 142 181 232 243 181 39 3
0 0 255 1 1 2 8 24 36 43 45 45 40 31 3 1
255 0 0 0 4 142 255 255 255 255 255 47 2 2 1 255
1 7 8 10 7 2 2 2 2 3 8 3 2 1 255 1
14 255 255 255 255 255 255 255 255 255 8 255 1 1 1 2
12 28 15 19 14 16 16 16 12 1 0 255 0 12 78 178
214 214 230 255 255 255 255 91 2 0 255 1 3 80 111 87
87 106 107 122 90 17 2 0 255 2 5 224 255 255 238 209
247 255 255 255 31 2 255 0 1 2 19 30 19 12 16 16
22 32 10 0 0 255 0 0 0 3 87 115 107 107 142 180
161 21 3 1 255 1 1 0 0 2 39 61 133 66 19 5
2 1 255 0 0 0 2 14 32 81 104 78 39 8 1 1
1 255 1 1 1 3 54 63 63 63 59 46 2 1 0 0
255 8 12 14 14 15 15 15 14 14 17 18 7 1 255 1
1 2 32 37 38 43 42 42 58 46 36 2 2 255 1 1
2 5 12 17 22 29 29 7 2 1 1 255 1 1 1 0
1 1 1 1 1 1 1 0 1 1 255 1 1 2 15 187
219 233 189 231 156 35 2 0 0 255 0 0 1 23 70 122
122 104 90 90 46 0 0 0 255 0 1 1 5 11 11 10
9 4 2 2 1 0 255 0 1 3 23 255 255 255 255 255
255 127 1 0 0 255 2 2 2 2 4 4 5 5 5 2
0 0 0 255 1 1 2 46 70 91 104 118 109 109 92 4
2 255 0 0 1 1 134 255 255 255 255 255 232 44 1 1
255 0 2 3 87 211 255 255 255 255 255 214 37 0 0 255
0 0 1 4 14 15 17 21 21 24 7 2 1 255 0 1
2 63 98 111 93 69 69 59 32 22 0 0 255 0 0 1
21 47 59 39 28 21 21 21 4 0 0 1 1 1 1 1
1 1 2 15 17 17 12 17 28 28 2 1 1 255 0 0
0 2 91 162 167 168 197 120 15 3 2 1 255 1 0 2
5 19 35 43 46 53 40 31 2 1 255 0 0 1 2 142
255 255 255 255 255 47 2 2 2 255 1 1 10 10 3 2
3 4 2 3 2 2 1 0 255 1 14 255 255 255 255 255
255 255 255 255 7 255 1 1 2 2 2 15 15 19 14 16
17 17 2 1 0 255 0 12 78 174 209 210 228 255 255 255
167 91 2 0 255 2 4 80 111 111 97 97 97 106 66 28
2 1 255 1 4 133 255 255 255 247 255 255 255 255 26 1
255 0 1 1 5 15 12 11 12 4 17 25 10 1 0 255
0 0 0 3 87 107 107 132 142 161 108 21 2 1 255 1
1 0 0 2 7 16 26 26 8 2 1 0 255 0 1 1
1 14 39 79 81 71 39 8 3 1 0 255 0 1 1 3
54 58 57 56 46 26 3 1 1 1 255 8 16 16 14 14
17 15 14 14 14 15 7 1 255 1 1 2 32 32 38 45
51 51 58 40 12 2 0 255 1 1 1 5 12 12 11 22
29 7 1 1 1 255 1 1 0 0 1 1 1 1 1 2
1 0 1 1 255 1 1 2 11 114 233 255 244 189 94 3
2 0 1 255 2 1 1 2 84 115 111 93 90 58 45 0
0 0 255 0 0 1 2 7 10 11 9 4 2 0 0 0
255 0 1 2 23 247 255 255 255 255 255 64 2 0 1 255
2 2 1 2 4 4 7 5 4 2 0 1 0 255 1 1
1 45 70 104 113 134 113 97 77 4 1 255 0 0 1 2
31 255 255 255 255 255 166 3 1 1 255 1 0 2 72 211
255 255 255 255 212 153 4 0 0 255 1 0 0 4 15 23
23 23 22 22 22 2 0 255 0 0 2 26 98 111 111 69
67 60 32 22 1 0 255 0 1 1 3 31 38 31 21 21
21 10 2 0 1 1 2 1 1 1 0 0 1 3 23 17
17 17 22 4 2 1 1 255 0 0 1 2 3 120 162 162
120 15 4 3 1 1 255 1 1 1 4 19 35 43 46 40
33 4 2 1 255 0 1 1 2 2 156 255 255 255 111 15
2 2 1 255 1 3 15 17 9 3 4 4 3 3 1 2
1 1 255 2 5 255 255 255 255 255 255 255 255 250 4 255
1 1 2 2 2 12 15 26 14 12 16 11 2 1 0 255
2 12 78 174 209 230 250 255 255 255 111 14 2 0 255 3
7 60 115 116 97 84 83 83 66 28 2 1 255 1 2 25
255 255 255 255 255 255 255 183 2 0 255 1 1 2 4 15
12 12 12 4 10 10 10 2 0 255 0 1 0 1 50 107
105 102 102 102 54 3 1 1 255 1 1 0 0 1 2 7
7 7 2 2 1 0 255 0 0 0 0 1 26 78 70 39
29 3 2 2 1 255 1 1 1 2 56 60 58 59 37 16
3 2 2 2 255 2 16 17 24 17 24 14 12 12 14 15
5 1 255 1 2 3 32 32 33 38 51 59 51 29 2 2
0 255 1 1 1 2 7 11 11 11 7 3 0 0 0 255
1 1 0 0 0 1 2 2 2 2 1 0 1 1 255 1
1 2 3 47 111 160 156 94 3 1 0 0 1 255 2 1
1 1 9 115 93 58 53 51 3 0 0 0 255 0 0 1
2 3 5 9 7 2 1 0 0 0 255 0 0 1 2 113
247 247 250 166 148 2 1 1 1 255 1 1 1 1 1 4
7 4 1 1 0 1 0 255 0 0 1 2 70 104 113 134
94 77 4 1 1 255 1 1 1 2 5 31 255 255 255 166
3 1 1 1 255 1 1 2 3 112 255 247 247 212 169 84
3 0 0 255 1 1 1 2 14 15 23 16 16 14 4 1
0 255 0 1 2 2 38 65 93 81 60 54 22 2 1 1
255 0 0 1 1 3 15 8 8 8 10 1 1 0 1 1
1 1 1 1 1 0 1 3 3 7 7 7 5 3 1 1
1 255 1 0 0 1 1 2 2 7 7 3 2 1 1 1
255 0 0 1 1 4 19 43 46 3 2 1 1 1 255 1
1 1 2 2 11 148 156 111 2 2 2 1 0 255 1 2
2 15 3 2 3 4 3 2 1 1 1 1 255 3 5 5
255 255 255 255 255 255 250 4 2 255 0 2 2 1 1 1
15 38 26 16 11 2 2 1 2 255 2 2 3 79 201 215
215 242 255 242 30 3 2 1 255 3 3 52 93 98 93 84
87 83 52 19 1 1 255 1 2 3 35 255 255 255 255 255
183 2 1 0 255 1 1 1 2 4 11 14 30 17 30 18
15 2 1 255 0 1 0 0 0 50 50 50 95 54 3 2
0 0 255 0 0 0 0 1 1 2 1 2 2 2 1 1
255 1 2 1 0 0 1 26 32 32 2 2 1 1 0 255
1 1 1 1 21 56 56 37 16 3 2 2 1 0 255 1
3 16 25 24 24 17 15 12 12 5 2 1 255 1 2 2
11 31 33 44 45 45 21 2 2 2 1 255 1 1 1 1
2 7 7 7 2 1 0 0 0 255 0 0 0 1 1 1
1 2 2 2 2 0 0 0 255 1 1 1 1 3 26 26
26 2 2 1 2 1 1 255 1 1 1 1 2 9 53 53
25 3 0 0 0 0 255 0 0 0 2 2 2 2 1 1
0 0 0 0 255 0 0 0 2 3 113 129 148 129 2 1
1 1 1 255 1 1 0 1 1 2 1 1 1 1 0 1
1 255 0 0 0 1 2 45 113 113 43 3 1 1 0 255
1 1 1 2 2 5 16 45 45 2 2 0 0 2 255 2
1 1 2 3 112 224 224 169 84 1 1 1 0 255 0 0
0 1 1 5 9 14 14 4 2 1 0 255 0 0 2 2
2 38 59 59 25 22 2 2 1 1 255 0 0 1 0 1
2 2 1 1 1 1 1 1 1 0 0 0 1 1 1 0
1 2 3 3 3 5 3 2 1 1 1 255 1 0 1 1
1 1 1 2 1 0 0 1 1 1 255 0 1 1 1 2
2 3 3 1 1 1 1 1 255 2 1 1 1 1 1 3
11 1 1 1 2 1 0 255 0 1 1 2 2 2 2 3
2 1 1 1 1 1 255 2 2 2 3 22 255 255 255 42
4 3 1 255 1 1 1 1 0 1 4 38 26 11 4 1
2 1 2 255 0 1 2 2 21 178 194 229 194 14 2 2
1 1 255 2 2 2 52 84 84 84 109 87 19 2 1 1
255 1 2 2 2 35 107 122 122 25 2 1 0 0 255 1
1 1 1 2 4 30 30 18 18 2 2 2 2 255 0 0
0 0 0 1 1 2 3 3 2 0 0 0 255 0 0 0
0 0 0 1 0 0 0 2 2 1 255 0 1 1 0 0
1 2 2 1 1 1 1 1 1 255 0 0 1 2 3 5
5 5 3 2 2 2 1 0 255 0 1 3 17 24 17 15
12 12 4 3 1 1 255 1 2 2 3 11 25 32 25 5
2 1 1 1 1 255 2 2 2 2 2 2 1 1 0 0
0 0 0 255 0 0 1 1 1 1 1 1 2 1 1 0
0 0 255 1 1 0 0 2 2 3 1 1 0 0 0 1
1 255 0 1 0 1 1 2 2 2 2 2 0 1 1 1
255 0 1 1 2 1 1 1 0 0 0 0 1 1 255 0
0 0 1 1 1 3 1 1 1 1 1 1 0 255 0 1
1 1 1 1 1 1 1 1 1 1 0 255 0 0 1 1
2 2 3 3 1 1 0 0 0 255 0 1 1 0 1 2
2 2 2 1 1 0 0 0 255 1 0 0 1 1 2 5
5 2 1 1 1 1 0 255 0 0 0 1 1 1 1 1
2 2 1 1 0 255 0 2 2 2 0 0 1 4 4 2
2 2 1 1 255 1 0 1 0 1 1 1 1 1 1 1
1 2 1 1 0 0 1 1 1 1 1 1 2 2 3 2
2 1 0 0 0 255 1 0 1 1 1 1 1 1 1 0
0 0 2 1 255 0 1 1 1 2 2 2 2 1 1 0
0 0 255 1 1 1 1 0 1 2 1 0 0 1 2 1
1 255 0 0 0 0 1 2 2 0 0 0 1 1 1 1
255 2 2 1 1 3 3 2 2 2 2 2 1 255 1 1
1 1 1 1 1 1 2 1 1 1 1 1 2 255 0 0
1 1 1 3 5 5 2 1 1 1 1 1 255 1 2 2
9 12 29 73 109 5 1 1 1 1 255 1 2 2 2 2
9 9 3 2 1 1 0 1 255 1 1 0 1 1 4 4
7 7 4 3 3 2 1 255 0 0 0 0 0 0 1 1
2 2 1 1 0 1 255 1 0 0 1 1 1 1 1 1
1 2 1 1 255 2 1 1 1 1 1 0 0 0 1 1
1 1 1 255 0 0 1 2 2 3 3 2 1 1 1 0
0 0 255 0 1 1 1 1 2 2 2 3 2 2 1 1
255 1 1 2 1 1 2 2 2 0 0 0 0 1 1 255
2 2 1 1 1 1 1 1 1 1 1 1 0 255 0 1
1 1 1 1 0 1 1 1 1 0 0 0 255 1 1 0
0 2 2 1 0 0 0 0 2 1 0 255 0 0 0 1
1 1 2 2 2 1 1 1 1 1 255 1 1 1 1 1
0 0 0 0 0 0 1 0 255 0 1 0 1 1 1 1
1 0 1 1 1 1 0 255 0 1 1 1 1 1 1 1
0 1 1 1 0 255 0 1 1 1 0 1 1 1 1 1
0 0 0 255 0 0 1 1 0 1 2 2 1 1 1 0
0 0 255 0 0 0 1 1 1 1 1 1 0 0 0 1
1 255 0 0 0 0 1 1 0 0 0 1 1 1 1 255
1 0 0 0 0 0 0 0 0 0 0 0 0 0 255 1
0 0 0 1 0 1 1 1 1 1 1 2 0 0 0 1
0 1 1 1 1 1 2 2 2 1 1 1 0 0 0 255
1 1 1 0 1 0 1 1 1 0 0 0 1 1 255 0
0 1 1 2 2 2 1 1 1 0 0 1 255 1 1 0
0 0 0 0 0 1 1 1 1 1 1 255 0 0 0 0
1 1 0 0 0 0 1 1 1 1 255 1 1 1 1 1
1 1 1 1 1 2 1 255 1 1 1 1 1 1 1 1
1 1 1 1 1 1 1 255 0 0 0 0 0 1 2 2
1 1 1 1 1 1 255 2 2 2 1 1 1 1 1 1
1 1 1 1 255 1 0 1 1 1 2 2 1 1 1 1
1 1 255 1 1 0 1 1 1 1 0 0 0 1 0 0
0 255 0 0 0 0 0 0 0 1 1 1 1 1 1 1
255 1 1 1 1 1 0 1 0 1 0 0 0 0 255 0
0 0 1 0 0 0 0 0 1 1 1 1 1 255 0 0
1 1 1 1 1 1 1 1 1 1 0 0 255 255 255 255
255 255 255 255 255 255 255 255 255 255 255 255 255 255 255 255
255 255 255 255 255 255 255 255 255 255 255 255 255 255 255 255
255 255 255 255 255 255 255 255 255 255 255 255 255 255 255 255
255 255 255 255 255 255 255 255 255 255 255 255 255 255 255 255
255 255 255 255 255 255 255 255 255 255 255 255 255 255 255 255
255 255 255 255 255 255 255 255 255 255 255 255 255 255 255 255
255 255 255 255 255 255 255 255 255 255 255 255 255 255 255 255
255 255 255 255 255 255 255 255 255 255 255 255 255 255 255 255
255 255 255 255 255 255 255 255 255 255 255 255 255 255 255 255
255 255 255 255 255 255 255 255 255 255 255 255 255 255 255 255
255 255 255 255 255 255 255 255 255 255 255 255 255 255 255 255
255 255 255 255 255 255 255 255 255 255 255 255 255 255 255 255
255 255 255 255 255 255 255 255 255 255 255 255 255 255 255 255
255 255 255 255 255 255 255 255 255 255 255 255 255 255 255 255
255 255 255 255 255 255 255 255 255 255 255 255 255 255 255 255
255 255 255 255 255 255 255 255 255 255 255 255 255 255 255 255
255 255 255 255 255 255 255 255 255 255 255 255 255 255 255 255
255 255 255 255 255 255 255 255 255 255 255 255 255 255 255 255
255 255 255 255 255 255 255 255 255 255 255 255 255 255 255 255
255 255 255 255 255 255 255 255 255 255 255 255 255 255 255 255
255 255 255 255 255 255 255 255 255 255 255 255 255 255 255 255
255 255 255 255 255 255 255 255 255 255 255 255 255 255 255 255
255 255 255 255 255 255 255 255 255 255 255 255 255 255 255 255
255 255 255 255 255 255 255 255 255 255 255 255 255 255 255 255
255 255 255 255 255 255 255 255 255 255 255 255 255 255 255 255
255 255 255 255 255 255 255 255 255 255 255 255 255 255 255 255
255 255 255 255 255 255 255 255 255 255 255 255 255 255 255 255
255 255 255 255 255 255 255 0 0 0 0 0 0 0 2 2
2 2 1 1 255 0 0 0 1 1 1 1 0 0 0 0
0 1 1 255 1 1 0 0 0 0 1 1 1 1 1 1
1 255 0 0 0 0 0 0 0 0 1 1 2 2 1 1
255 1 1 1 0 0 0 0 1 0 1 0 0 0 0 255
0 0 0 0 0 1 2 1 1 1 1 1 1 1 255 0
0 1 1 1 0 0 1 1 1 1 1 0 255 0 0 0
0 0 1 0 0 0 0 1 1 1 1 255 0 1 1 1
0 0 0 0 0 0 1 0 0 255 0 1 0 1 1 1
1 1 1 1 2 2 0 255 0 0 1 1 1 1 1 1
0 0 0 1 1 1 255 0 1 1 1 1 1 0 0 0
0 0 1 1 1 255 0 0 0 0 1 1 1 0 0 0
0 0 1 255 0 0 0 0 0 0 0 1 1 1 0 0
0 0 255 0 0 0 0 0 0 0 1 1 1 1 1 0
0 0 0 1 0 1 2 2 2 1 1 1 1 1 1 1
0 0 1 255 1 1 1 1 1 0 0 0 0 0 0 1
1 1 255 0 0 0 1 2 2 2 2 1 1 1 1 0
255 1 2 2 1 1 0 0 0 2 2 1 1 0 1 255
1 0 0 1 1 1 1 0 0 2 2 2 0 0 255 1
1 1 1 1 1 0 0 1 0 1 1 255 1 1 1 1
1 0 1 1 1 1 1 1 1 1 1 255 1 1 0 0
0 0 1 1 1 0 1 2 2 2 255 2 1 1 1 1
1 1 1 1 1 1 1 1 255 1 1 1 1 1 0 0
0 1 1 1 0 0 255 1 1 2 2 1 1 0 0 1
1 1 0 1 0 255 0 1 0 0 0 0 0 0 1 1
1 1 1 1 255 0 0 0 1 0 1 1 0 0 0 0
0 0 255 1 1 0 0 0 0 1 1 1 1 2 2 1
1 255 1 0 0 1 1 1 1 1 1 1 1 1 1 0
255 1 1 1 1 1 0 0 0 0 0 1 1 1 255 1
1 1 1 2 2 2 0 0 0 0 0 1 1 255 1 0
0 0 0 0 0 0 1 1 1 1 1 255 0 0 0 0
0 0 0 1 1 1 1 1 1 0 255 0 0 0 0 0
1 1 1 1 2 0 0 0 0 255 1 1 0 0 0 0
1 1 1 1 0 0 0 1 255 1 0 1 1 1 1 1
1 1 1 1 0 0 255 0 0 1 1 1 1 0 0 0
0 1 1 1 1 255 0 0 1 0 0 0 0 0 1 0
1 0 0 255 0 1 0 1 2 1 0 0 0 1 2 1
0 255 0 0 0 1 1 1 1 1 0 0 0 1 1 1
255 0 0 1 1 1 0 0 0 0 0 0 0 1 1 255
0 1 0 0 0 1 1 1 0 0 0 0 1 255 0 0
1 1 0 0 0 2 2 2 0 0 0 0 255 0 0 1
0 0 0 0 1 1 1 1 0 0 0 0 1 1 0 1
2 2 1 1 1 1 1 1 1 0 0 0 1 255 1 0
1 2 2 2 1 0 0 0 0 0 1 1 255 1 0 0
0 1 2 2 2 1 1 1 1 0 255 0 1 1 1 1
1 1 0 2 2 1 0 0 0 255 1 0 0 0 1 1
1 1 1 1 1 1 1 0 255 1 1 1 1 0 1 0
0 0 0 1 0 255 1 1 1 1 1 1 1 1 1 1
1 1 2 2 2 255 1 1 1 0 0 0 0 0 0 0
1 2 2 2 255 1 1 1 0 1 1 1 1 1 1 1
1 1 255 1 1 1 1 1 2 1 1 2 1 1 0 0
255 1 1 2 2 2 2 1 1 1 1 1 0 1 0 255
0 0 0 0 0 0 0 1 1 2 2 1 1 1 255 0
0 0 0 0 1 1 1 0 0 0 0 1 255 2 1 0
1 0 1 1 1 1 1 2 1 1 1 255 1 1 0 0
1 1 1 1 1 1 1 1 0 0 255 1 1 1 1 1
0 0 0 0 0 1 0 1 255 1 1 1 2 17 45 57
26 1 0 0 0 0 1 255 0 0 0 0 1 0 0 0
1 0 1 1 0 255 0 0 0 0 0 0 0 1 0 0
0 0 0 0 255 0 0 0 0 1 1 1 1 1 0 0
0 0 0 255 0 0 0 0 1 1 1 1 1 1 1 0
0 1 255 1 1 1 1 0 1 1 1 1 0 1 1 0
255 0 0 0 1 1 1 1 1 1 1 1 1 1 0 255
0 0 0 0 0 0 1 1 1 1 0 0 0 255 0 1
0 1 1 1 0 0 1 1 2 1 0 255 0 0 0 0
0 0 0 0 0 0 0 0 0 1 255 1 0 1 1 1
0 0 1 1 1 0 0 1 1 255 0 1 1 0 0 1
2 1 1 0 1 2 2 255 0 1 1 1 0 1 2 3
3 3 2 0 0 0 255 1 1 1 0 0 0 0 1 1
1 1 1 1 1 1 1 1 0 0 1 0 0 1 2 2
2 1 2 0 0 0 1 255 1 0 0 1 1 1 1 1
0 0 0 0 1 1 255 1 0 0 1 1 2 2 2 2
1 2 1 1 255 1 1 1 1 1 1 1 1 1 2 1
0 0 0 255 2 0 0 0 1 1 1 1 1 1 0 1
1 0 255 0 1 1 1 1 2 2 1 1 1 1 0 0
255 1 1 1 2 1 1 1 1 2 2 2 1 2 2 255
1 1 1 0 0 0 1 1 1 1 1 1 2 2 255 1
1 1 1 1 1 1 2 2 2 2 1 1 255 1 1 0
0 0 2 2 2 1 1 1 0 0 255 1 1 1 1 2
2 2 2 1 1 2 0 1 0 255 0 0 0 0 0 0
0 1 2 3 2 1 1 1 255 0 1 1 2 0 1 1
3 1 1 1 0 1 255 2 1 0 1 0 1 1 1 3
2 1 1 1 1 255 1 1 0 1 1 2 2 2 2 2
2 1 1 1 255 2 1 1 1 2 1 1 0 2 0 0
0 1 255 1 1 2 38 45 69 69 51 26 1 0 0 0
1 255 1 0 0 0 1 1 1 1 1 1 1 0 0 255
1 1 1 1 0 0 1 1 2 1 0 0 0 0 255 0
0 0 0 0 0 1 1 1 1 1 1 0 0 255 0 0
0 0 1 1 2 2 2 1 1 1 1 2 255 1 0 0
0 0 1 1 0 0 0 1 1 0 255 0 0 1 1 1
1 2 2 1 0 0 1 1 0 255 0 0 0 1 1 2
4 4 4 3 0 0 0 255 1 1 0 0 0 1 1 0
1 1 1 1 0 1 255 1 0 0 0 0 1 1 2 0
0 0 0 2 255 1 0 2 0 0 0 0 1 2 2 1
0 0 0 255 1 1 1 1 1 8 8 2 2 2 2 1
1 255 0 1 1 1 2 16 17 120 120 56 10 2 1 0
255 1 1 1 0 0 1 2 2 2 1 0 0 0 1 1
1 1 0 0 1 0 1 2 25 60 81 40 28 3 2 1
1 255 1 0 0 0 1 2 2 2 2 1 1 1 1 1
255 1 0 1 0 0 1 2 2 2 1 2 1 1 255 0
0 1 1 1 1 3 4 3 3 2 1 0 0 255 0 0
0 0 1 3 3 2 2 1 0 0 1 0 255 0 1 1
1 2 18 59 81 10 2 1 1 1 255 1 1 1 2 2
2 1 5 8 2 2 1 1 2 255 1 1 1 2 2 3
8 8 8 1 1 1 1 2 255 1 1 2 2 3 3 3
2 2 2 1 1 1 255 0 0 0 1 1 3 5 11 10
2 1 0 0 255 0 1 1 1 2 4 7 243 168 70 10
2 2 2 255 1 1 0 0 0 0 2 3 3 2 2 1
1 1 255 1 1 2 2 3 4 7 7 3 3 1 1 1
255 1 0 0 0 1 5 155 116 95 23 2 1 1 1 255
1 1 0 0 1 8 8 37 37 37 3 1 1 1 255 1
1 0 1 8 18 29 11 9 8 0 0 0 255 1 2 38
56 57 57 45 30 26 10 1 0 1 1 255 2 1 1 0
1 2 2 2 2 1 1 0 0 255 1 1 1 1 0 0
2 2 2 2 1 0 1 1 255 1 1 1 1 1 1 1
2 1 1 0 0 0 0 255 0 0 0 1 4 31 66 66
46 15 1 1 1 1 255 0 0 0 1 0 0 0 0 0
0 1 0 0 255 0 0 1 1 1 2 2 2 2 1 1
1 0 0 255 0 1 1 11 22 32 32 35 35 9 3 0
0 255 0 0 0 1 1 1 1 7 7 2 1 1 0 0
255 1 1 1 0 1 2 3 5 5 3 0 1 1 255 1
1 1 1 1 1 7 14 16 16 1 1 0 0 255 1 1
1 3 32 167 167 153 101 30 8 3 0 255 0 1 1 2
17 207 233 242 255 255 61 4 2 1 255 1 0 0 0 1
2 3 3 3 2 1 1 0 1 1 1 1 0 0 0 0
3 26 81 111 112 111 79 38 3 2 1 255 0 0 0 0
4 4 7 7 7 4 3 1 1 1 255 0 0 1 1 1
5 5 15 18 14 3 1 1 255 0 0 1 1 1 70 83
83 79 52 5 2 2 0 255 1 0 0 1 3 12 16 12
12 3 0 0 0 0 255 0 1 3 26 59 81 92 98 98
29 1 1 1 255 0 0 1 2 4 7 7 11 29 16 2
1 0 1 255 1 1 2 2 3 12 21 14 28 18 2 1
2 2 255 1 0 0 2 3 4 5 14 10 2 1 0 0
255 0 1 1 1 2 18 18 16 16 5 1 0 0 255 1
1 1 2 2 7 169 255 253 168 90 10 2 2 255 2 1
0 0 0 1 19 19 19 3 1 1 1 1 255 1 1 1
2 4 11 12 23 24 24 3 1 1 255 1 0 0 2 14
136 157 155 155 116 23 2 1 1 255 0 1 0 1 8 49
70 107 107 101 40 3 1 1 255 1 1 0 2 26 33 40
40 45 17 8 1 1 255 1 10 59 63 57 37 45 37 28
2 1 0 1 1 255 2 2 2 2 2 2 7 8 5 3
1 1 0 255 1 1 1 1 0 1 14 16 16 5 2 1
1 1 255 1 1 1 1 2 3 7 5 5 2 1 0 0
0 255 0 0 1 8 65 67 92 92 66 38 21 2 2 1
255 0 0 0 1 2 2 0 1 1 1 1 0 0 255 0
0 2 2 3 12 12 14 14 1 1 1 1 0 255 0 1
11 47 47 58 45 57 57 35 9 0 0 255 0 1 1 1
1 1 15 8 14 7 2 1 1 1 255 0 1 1 31 66
53 53 53 43 5 1 2 1 255 1 1 1 1 3 56 63
64 44 39 16 2 1 0 255 1 1 3 32 170 226 226 221
159 101 30 2 1 255 0 0 1 15 207 233 255 255 255 255
255 61 2 1 255 1 0 0 1 2 4 5 5 5 3 1
1 0 0 1 1 1 0 0 0 2 26 92 114 111 112 111
128 79 38 2 1 255 1 1 3 5 8 8 7 7 7 7
3 3 2 1 255 0 0 2 3 5 9 17 19 28 23 14
1 1 255 0 1 2 2 70 105 105 105 98 122 119 5 3
1 255 0 0 2 3 5 12 16 12 12 8 4 1 1 0
255 1 1 26 61 102 94 81 81 92 85 29 1 1 255 0
0 1 2 7 9 11 29 29 16 7 1 0 0 255 1 0
2 3 21 21 21 31 31 22 3 2 1 2 255 2 1 1
3 3 5 14 14 14 4 1 0 0 255 0 0 1 2 23
28 23 33 43 16 2 1 1 255 0 0 2 2 4 146 253
255 255 243 157 90 2 2 255 2 0 1 1 2 19 21 19
19 10 1 1 0 1 255 0 1 1 4 12 14 14 16 31
31 24 2 1 255 1 2 2 14 95 131 136 143 155 167 167
7 2 1 255 0 0 1 7 49 49 66 83 107 107 101 4
2 1 255 1 1 1 18 70 54 45 45 71 71 14 2 1
255 1 10 59 59 57 37 30 19 4 0 0 0 0 1 255
1 1 2 2 5 7 14 15 15 5 1 1 0 255 0 1
0 0 1 9 18 25 43 12 4 1 1 1 255 1 1 1
2 4 18 18 14 5 4 0 0 0 0 255 0 1 3 53
86 92 92 106 66 50 38 4 2 2 255 0 0 0 2 39
47 39 26 16 1 1 0 0 255 1 1 2 3 17 19 25
25 25 14 5 1 0 0 255 1 2 33 52 52 59 45 57
57 57 12 1 0 255 0 0 0 1 2 14 16 14 16 7
2 1 1 1 255 0 1 21 49 73 73 66 66 66 43 8
2 1 255 1 1 1 3 43 61 64 72 72 65 30 4 1
0 255 1 1 21 160 211 211 221 221 202 159 87 5 2 255
1 1 2 57 224 255 242 242 242 255 255 191 5 1 255 2
1 1 1 4 9 7 9 8 5 3 1 0 1 1 1 0
0 0 1 2 26 104 114 104 112 112 128 120 100 2 1 255
1 2 3 5 16 7 7 7 9 7 4 3 2 1 255 0
1 2 4 7 15 15 17 33 23 14 1 1 255 0 0 2
17 76 135 105 105 98 152 119 116 3 2 255 2 2 2 5
7 7 9 8 5 5 5 1 0 0 255 1 2 26 59 102
94 76 72 115 115 85 1 0 255 0 0 1 2 3 10 24
29 28 16 8 2 1 1 255 0 0 2 3 23 23 10 10
22 19 3 2 2 2 255 2 2 2 3 8 10 14 10 10
4 1 1 1 255 2 1 2 4 14 28 23 43 45 29 2
1 1 255 0 0 1 2 33 169 202 255 255 255 222 102 2
1 255 0 0 1 1 7 25 21 16 16 14 10 2 0 0
255 0 0 1 2 14 14 11 11 16 31 24 2 1 255 2
2 3 88 131 131 78 70 131 167 167 44 2 1 255 0 0
2 43 57 58 70 107 108 107 98 43 3 2 255 0 1 1
56 79 65 40 40 45 51 28 2 1 255 2 2 11 30 18
8 4 4 2 0 0 0 0 0 255 0 1 2 2 4 7
15 19 19 14 4 1 0 255 0 0 0 0 3 9 29 39
43 33 4 2 1 0 255 0 0 1 2 4 22 22 16 7
4 2 0 0 0 255 0 2 8 86 86 86 80 95 56 61
44 4 2 1 255 1 1 1 42 70 90 63 47 36 16 1
0 0 255 1 1 1 17 21 31 25 14 25 19 12 1 1
1 255 1 2 33 42 54 58 45 50 57 57 14 5 1 255
1 1 0 0 2 9 15 9 16 7 2 1 1 1 255 0
2 21 44 66 73 73 76 66 59 12 2 1 255 1 1 1
2 43 56 73 73 87 87 54 10 1 0 255 0 1 21 160
195 211 211 184 153 127 87 3 2 255 1 1 2 65 255 255
255 235 235 255 255 191 5 1 255 1 0 1 1 5 9 5
5 5 5 3 2 2 1 1 1 0 0 0 1 2 9 92
104 104 97 86 97 100 100 2 0 255 1 2 3 5 7 7
7 7 7 5 4 2 2 1 255 1 1 2 4 9 17 17
18 18 23 10 2 1 255 1 1 2 26 139 139 105 98 98
120 119 119 3 1 255 0 2 2 5 7 7 7 8 5 5
4 1 0 0 255 1 2 26 59 70 72 70 70 70 85 73
0 0 255 0 1 1 2 3 10 24 29 31 14 7 3 1
1 255 0 1 2 3 16 32 10 23 22 19 4 2 2 2
255 2 2 3 9 10 10 10 10 23 4 3 1 2 255 1
0 1 1 9 26 26 33 29 18 2 0 1 255 0 0 0
2 33 178 207 255 255 255 194 40 2 1 255 0 0 1 2
7 14 14 16 16 12 10 2 1 0 255 0 0 1 9 14
11 11 11 30 31 17 3 2 255 2 2 3 88 131 114 101
101 131 184 138 44 2 1 255 0 0 2 25 57 57 66 66
108 98 73 43 2 2 255 0 1 1 29 56 65 28 43 43
51 39 3 2 255 2 2 3 3 2 2 2 2 0 0 0
0 0 0 255 1 1 1 2 4 7 14 30 14 14 4 1
0 255 0 0 0 0 3 9 28 29 33 29 3 1 1 1
255 0 0 0 1 2 18 18 15 5 4 1 0 1 0 255
0 1 3 64 78 78 65 86 65 67 50 3 1 1 255 1
1 32 42 63 63 70 70 70 35 2 0 0 255 1 1 1
17 21 23 31 30 30 19 5 2 0 0 255 1 1 28 42
63 63 63 51 53 54 31 5 1 255 1 0 0 0 2 3
9 9 16 8 2 1 1 0 255 1 2 14 44 61 83 83
80 76 42 12 2 0 255 1 1 1 2 39 44 73 63 86
63 43 5 0 0 255 0 1 5 160 184 209 185 185 153 112
84 3 2 255 1 2 3 65 255 255 255 255 255 218 191 156
2 1 255 1 1 1 1 5 9 5 7 5 5 4 2 2
1 1 1 1 0 0 1 2 9 77 80 104 97 97 90 79
25 2 1 255 1 1 1 4 5 7 7 8 8 8 4 2
1 1 255 1 1 1 2 5 17 17 19 33 23 2 2 1
255 1 0 2 26 139 139 111 95 97 119 116 116 2 0 255
0 2 2 5 7 7 7 9 5 4 4 1 0 0 255 1
2 19 49 59 70 52 88 88 94 59 0 0 255 0 1 1
1 3 10 10 18 24 18 1 1 1 1 255 1 2 2 3
5 36 23 42 25 19 4 2 2 2 255 1 2 2 9 10
10 23 14 23 4 1 1 2 255 2 1 1 1 7 18 26
25 18 2 0 0 0 255 0 1 1 1 2 178 202 212 212
194 123 23 2 1 255 0 0 1 2 3 16 16 25 25 17
11 2 1 1 255 0 1 1 2 9 11 11 12 14 14 12
3 2 255 1 1 2 25 114 102 101 101 131 162 131 28 2
1 255 0 0 1 5 37 57 86 108 112 76 43 14 2 2
255 0 1 1 2 30 52 45 51 51 51 45 5 2 255 1
1 2 1 1 1 1 1 1 1 0 0 1 0 255 0 1
0 2 2 3 7 30 12 14 3 1 0 255 1 0 1 1
3 5 11 11 29 4 2 1 1 1 255 0 0 0 0 1
4 11 8 5 2 1 1 1 1 255 0 0 9 43 60 60
56 67 86 86 46 2 1 1 255 1 1 25 32 53 45 45
50 61 35 2 1 1 255 1 1 1 2 21 22 38 30 30
21 3 2 1 0 255 0 0 17 40 54 71 85 63 53 53
21 2 1 255 1 1 1 1 1 3 3 7 7 3 2 0
1 0 255 1 1 2 38 61 83 79 79 59 26 3 2 0
255 0 0 0 1 3 39 46 46 63 43 5 0 0 1 255
1 0 0 65 160 209 185 185 91 84 7 2 0 255 1 1
2 5 191 238 235 255 255 218 161 58 1 1 255 1 0 2
2 2 5 5 5 5 3 2 1 2 1 1 1 1 1 0
1 2 2 31 77 104 97 90 71 56 10 2 1 255 1 1
1 3 5 7 7 7 5 4 4 1 1 1 255 1 1 1
1 2 12 17 18 23 2 2 2 1 255 1 0 0 3 145
153 146 118 118 118 113 10 2 1 255 0 2 2 3 5 5
7 7 7 4 2 1 1 1 255 1 2 2 19 70 71 88
91 88 85 8 1 0 255 1 1 0 1 1 5 7 10 3
1 1 1 1 0 255 0 2 2 2 3 21 21 42 25 22
3 2 2 1 255 1 1 2 4 9 16 19 19 12 2 2
2 2 255 0 0 1 1 1 2 12 12 5 1 0 0 0
255 1 1 1 1 1 17 178 198 182 123 23 7 2 1 255
0 0 0 1 2 4 10 16 17 12 2 1 1 1 255 1
1 1 1 5 7 11 12 14 12 4 3 2 255 1 1 1
2 25 84 95 102 105 138 28 12 2 1 255 0 0 1 2
3 36 58 73 70 43 12 2 2 1 255 1 1 2 2 18
45 69 77 72 50 39 2 2 255 1 1 1 1 1 1 1
1 1 0 0 0 1 1 255 1 1 0 1 1 1 1 7
7 3 1 0 0 255 1 1 1 1 1 2 3 3 3 2
1 1 1 1 255 2 2 2 1 1 1 3 2 1 1 1
1 1 1 255 1 0 1 8 26 33 33 49 49 49 2 1
1 1 255 0 1 1 25 33 38 45 50 46 14 1 1 1
255 1 1 2 2 2 19 19 21 21 3 2 1 0 1 255
1 0 1 28 47 52 85 51 31 21 2 1 1 255 0 0
1 0 1 1 3 3 3 2 1 0 1 1 255 1 1 1
11 38 60 49 49 23 3 2 1 0 255 0 0 0 1 2
3 4 5 5 3 3 0 0 0 255 1 0 0 2 65 86
86 50 42 7 3 1 0 255 0 0 1 3 9 191 209 210
209 156 58 1 1 1 255 0 0 1 1 1 2 3 2 3
1 1 0 0 0 0 0 0 1 1 1 1 2 2 31 46
65 56 56 18 2 1 1 255 0 1 1 2 3 4 4 4
4 4 1 1 1 1 255 1 0 1 1 2 5 5 3 1
1 1 1 1 255 0 0 0 0 3 150 146 118 109 95 10
1 1 1 255 2 2 1 1 3 5 5 5 4 2 2 1
1 1 255 1 1 2 2 19 70 59 88 35 8 2 1 1
255 1 1 1 1 1 1 2 2 1 1 1 0 0 0 255
0 1 2 2 2 3 3 5 5 2 1 1 1 1 255 1
2 2 2 4 16 16 7 2 1 1 1 1 255 0 1 1
1 1 1 1 2 1 0 0 0 0 255 2 1 1 1 1
2 2 2 3 7 7 2 1 1 255 1 0 0 0 1 1
1 1 0 2 1 1 1 2 255 2 1 0 0 0 3 5
4 3 2 2 2 2 255 0 0 1 1 1 3 39 80 80
16 3 3 2 1 255 0 0 1 1 2 2 36 36 18 9
2 2 2 1 255 0 0 0 1 1 35 45 77 59 39 1
0 0 255 1 1 1 1 1 1 0 1 0 0 0 0 1
1 255 1 2 1 1 1 1 0 0 1 1 1 0 0 255
1 1 1 1 1 2 1 1 1 1 1 1 1 1 255 2
2 2 2 1 1 1 0 0 1 1 1 1 1 255 1 1
2 2 8 9 18 22 22 1 1 1 1 0 255 0 0 1
2 25 35 33 45 14 3 1 1 1 255 2 2 2 0 1
2 7 7 3 2 1 1 0 0 255 0 0 1 2 4 4
11 11 3 1 1 0 0 255 0 0 0 0 1 1 2 3
2 1 1 1 1 1 255 0 0 0 1 3 9 3 3 3
2 0 1 1 255 0 0 0 1 1 1 1 2 2 2 2
0 1 0 255 0 0 1 1 2 2 17 17 2 2 0 0
0 255 0 0 0 0 1 9 24 24 16 3 1 1 0 0
255 0 0 1 1 1 1 1 0 1 0 0 0 0 0 0
0 1 1 1 1 0 1 2 2 5 5 2 2 1 0 0
0 255 0 1 1 2 1 1 1 2 1 1 1 1 1 1
255 1 1 1 1 2 3 2 2 1 1 1 1 1 255 0
0 0 0 0 3 109 109 28 10 3 0 0 0 255 2 1
1 1 1 1 2 0 2 1 1 1 0 1 255 0 0 1
2 2 4 18 18 5 2 1 1 1 255 1 1 1 1 1
1 1 2 1 1 1 0 1 1 255 0 0 1 2 2 1
1 2 2 1 1 0 1 0 255 1 1 2 2 2 3 2
2 1 1 1 1 1 255 1 1 1 1 0 0 1 1 1
1 0 0 0 255 1 1 1 1 1 1 1 1 0 0 0
1 1 2 255 1 1 1 1 1 1 0 0 0 0 0 0
0 2 255 2 1 0 0 0 1 3 2 2 1 1 2 1
255 1 0 0 0 0 0 2 3 3 3 1 1 1 1 255
0 0 0 0 0 1 1 1 1 0 0 2 2 1 255 0
0 0 0 0 0 1 2 2 0 0 0 0 255 0 1 1
1 0 0 0 0 0 0 0 0 0 0 255 1 1 0 0
0 0 0 0 0 0 0 0 0 255 0 1 1 1 1 0
0 0 1 1 1 1 1 1 255 1 1 1 1 1 0 1
1 0 0 0 1 0 1 255 1 1 1 2 2 2 1 3
0 0 0 0 0 0 255 0 0 1 1 2 4 4 3 3
2 0 0 0 255 1 1 0 0 0 1 1 2 2 1 0
0 0 0 255 0 0 0 1 2 1 2 0 0 0 0 0
0 255 1 1 0 1 1 1 1 2 0 0 0 1 1 1
255 0 0 0 0 1 2 2 2 2 0 0 0 0 255 1
0 0 1 1 1 1 1 1 0 2 0 2 0 255 0 0
1 1 1 0 0 0 0 0 0 0 0 255 0 0 0 0
0 1 1 3 2 2 1 1 1 0 255 0 0 0 1 1
1 1 0 0 0 0 0 0 0 0 1 1 1 1 0 0
0 0 1 1 1 1 1 0 0 0 1 255 1 1 1 1
0 1 1 1 1 1 1 1 1 2 255 1 1 1 1 1
2 2 1 1 1 0 0 0 255 0 0 0 0 0 1 3
3 4 3 1 0 0 0 255 2 0 0 0 1 0 1 0
2 0 0 0 0 0 255 0 0 1 1 2 2 2 1 1
1 1 1 1 255 2 1 1 1 1 1 1 2 1 1 0
1 1 1 255 1 0 1 1 2 1 0 0 0 0 0 0
1 1 255 1 1 2 2 1 0 0 1 1 1 1 1 1
255 2 1 1 1 1 1 1 0 0 0 0 1 1 255 1
2 1 1 0 1 1 1 0 0 0 0 0 1 255 1 1
1 1 1 1 0 0 0 0 0 1 1 1 255 0 0 0
0 0 0 1 1 1 1 1 1 1 255 1 1 1 1 0
0 0 2 2 1 1 1 1 1 255 0 1 0 0 0 1
2 1 0 0 0 0 1 1 255 1 0 0 0 0 0 0
0 0 0 0 0 0 255 0 0 1 1 1 0 0 0 0
0 0 0 0 0 255 1 1 0 0 0 0 0 0 0 0
1 0 0 255 1 1 1 1 1 1 1 1 1 1 1 1
1 1 255 0 1 0 0 0 1 1 1 0 1 0 1 0
1 255 2 1 1 1 1 1 0 0 0 0 0 1 1 1
255 0 1 1 0 0 0 1 1 2 0 0 0 0 255 0
0 0 0 0 1 1 1 1 1 1 0 0 0 255 0 0
0 0 0 0 0 0 0 0 0 0 1 255 1 1 0 1
1 2 1 1 0 0 0 1 1 1 255 0 0 0 0 1
1 1 1 0 0 0 0 0 255 0 0 1 1 1 1 1
0 0 0 0 0 2 0 255 0 0 1 1 0 0 0 0
0 0 0 0 0 255 1 1 1 0 0 1 1 1 1 1
0 1 1 0 255 0 0 0 0 0 0 1 0 0 0 0
0 0 0 0 1 1 255 255 255 255 255 255 255 255 255 255
255 255 255 255 255 255 255 255 255 255 255 255 255 255 255 255
255 255 255 255 255 255 255 255 255 255 255 255 255 255 255 255
255 255 255 255 255 255 255 255 255 255 255 255 255 255 255 255
255 255 255 255 255 255 255 255 255 255 255 255 255 255 255 255
255 255 255 255 255 255 255 255 255 255 255 255 255 255 255 255
255 255 255 255 255 255 255 255 255 255 255 255 255 255 255 255
255 255 255 255 255 255 255 255 255 255 255 255 255 255 255 255
255 255 255 255 255 255 255 255 255 255 255 255 255 255 255 255
255 255 255 255 255 255 255 255 255 255 255 255 255 255 255 255
255 255 255 255 255 255 255 255 255 255 255 255 255 255 255 255
255 255 255 255 255 255 255 255 255 255 255 255 255 255 255 255
255 255 255 255 255 255 255 255 255 255 255 255 255 255 255 255
255 255 255 255 255 255 255 255 255 255 255 255 255 255 255 255
255 255 255 255 255 255 255 255 255 255 255 255 255 255 255 255
255 255 255 255 255 255 255 255 255 255 255 255 255 255 255 255
255 255 255 255 255 255 255 255 255 255 255 255 255 255 255 255
255 255 255 255 255 255 255 255 255 255 255 255 255 255 255 255
255 255 255 255 255 255 255 255 255 255 255 255 255 255 255 255
255 255 255 255 255 255 255 255 255 255 255 255 255 255 255 255
255 255 255 255 255 255 255 255 255 255 255 255 255 255 255 255
255 255 255 255 255 255 255 255 255 255 255 255 255 255 255 255
255 255 255 255 255 255 255 255 255 255 255 255 255 255 255 255
255 255 255 255 255 255 255 255 255 255 255 255 255 255 255 255
255 255 255 255 255 255 255 255 255 255 255 255 255 255 255 255
255 255 255 255 255 255 255 255 255 255 255 255 255 255 255 255
255 255 255 255 255 255 255 255 255 255 255 255 255 255 255 255
255 255 255 255 255 255 255 255 255 255 255 255 255 255 255 255
0 0 0 0 0 0 1 0 0 0 0 0 2 3 2 255
1 1 1 1 1 1 1 0 0 0 0 0 0 0 255 0
1 1 1 0 0 1 1 1 0 0 2 2 255 0 0 1
1 1 1 1 1 1 1 1 1 1 2 255 2 0 0 0
0 0 1 2 2 2 0 1 0 1 255 1 1 1 1 1
1 2 1 1 1 1 1 1 255 1 1 1 1 1 1 0
0 1 1 1 1 1 1 255 1 0 2 2 2 1 0 0
0 0 0 1 1 1 255 1 1 1 1 1 1 2 2 2
2 1 1 1 255 2 1 1 1 1 1 1 1 1 1 0
1 1 255 1 1 0 0 0 0 0 1 1 0 1 1 2
1 255 0 0 0 2 2 2 1 1 1 1 1 1 1 1
255 0 1 0 1 0 0 0 1 1 1 1 1 1 255 2
1 1 0 0 0 1 1 1 2 1 1 1 1 255 1 0
0 0 1 1 1 1 1 0 1 1 1 1 255 1 1 2
2 2 1 1 0 1 0 1 0 0 255 0 0 0 0 1
0 0 0 0 0 0 0 0 0 255 0 0 1 0 0 0
0 0 0 0 0 0 0 255 1 1 1 1 1 1 1 1
1 1 1 1 1 1 255 0 0 0 0 0 1 0 1 0
0 0 0 1 1 255 1 1 1 1 1 1 1 1 0 1
1 1 0 0 255 0 1 0 0 0 0 0 1 1 0 0
1 0 255 0 0 0 1 1 1 0 0 1 1 1 0 1
0 255 0 0 0 0 0 0 0 1 1 1 1 1 1 255
1 1 0 1 1 2 2 1 0 0 0 0 0 0 255 0
0 0 1 1 0 0 0 0 0 0 0 0 255 0 0 0
0 0 0 1 1 1 1 0 0 0 0 255 0 0 0 0
1 1 1 0 0 0 0 0 0 255 1 1 1 1 1 1
1 1 1 1 0 0 1 1 255 0 0 0 0 1 2 1
1 1 0 0 0 0 1 0 0 1 0 0 1 0 0 0
1 1 1 1 0 0 2 2 2 255 2 1 1 1 1 1
1 0 0 0 0 0 0 0 255 0 1 1 1 0 0 1
1 1 0 1 2 2 255 1 1 1 2 1 1 0 0 1
1 2 1 2 2 255 1 0 0 0 0 0 0 1 2 1
0 1 1 1 255 1 1 1 1 1 1 1 1 1 1 1
1 1 255 1 1 1 1 1 1 0 1 1 1 1 1 1
1 255 1 2 2 2 2 2 2 0 0 0 1 1 1 1
255 1 1 1 1 1 2 2 2 2 2 2 1 1 255 2
2 1 0 0 0 1 1 1 1 0 1 1 255 1 1 1
0 0 0 0 0 1 1 2 2 2 1 255 0 0 0 0
1 1 1 1 1 1 1 1 1 1 255 0 1 1 1 0
0 0 2 2 1 1 1 1 255 2 1 1 0 1 1 1
1 1 1 1 1 1 1 255 1 0 0 0 1 1 1 1
1 0 1 1 1 0 255 0 1 2 2 2 1 1 0 1
1 1 0 0 255 0 0 0 0 1 0 0 0 0 0 0
0 0 0 255 0 0 1 1 1 1 2 1 0 0 0 1
0 255 0 1 2 2 2 1 0 0 1 1 1 1 1 1
255 1 0 0 0 0 1 0 1 0 0 0 0 1 1 255
1 0 0 0 0 0 0 1 1 1 1 0 0 0 255 0
1 1 1 0 1 1 1 0 0 0 1 1 255 0 0 1
1 1 1 1 0 0 0 0 1 1 1 255 0 0 0 0
0 0 0 1 1 1 0 1 1 255 1 1 1 1 1 1
2 1 0 1 1 1 0 0 255 0 0 0 1 1 0 0
0 0 0 0 0 0 255 0 0 0 0 0 1 1 1 1
1 0 0 0 0 255 0 0 0 4 19 19 15 15 15 7
0 0 0 255 1 1 1 1 1 1 1 1 1 1 0 0
0 1 255 0 0 0 0 1 1 1 1 1 1 0 1 1
1 1 0 1 0 0 1 1 1 1 1 1 1 1 2 2
2 0 1 255 1 1 1 1 1 0 1 0 0 0 0 0
1 1 255 0 0 1 1 1 0 2 5 3 1 1 0 1
255 0 0 0 2 1 1 1 0 1 0 2 1 1 0 255
1 0 0 0 0 0 1 2 2 1 0 1 1 1 255 1
1 1 1 1 1 1 1 1 1 1 1 1 255 1 1 1
1 1 1 1 3 3 2 2 1 1 1 255 2 2 2 2
2 2 2 2 2 1 1 1 1 1 255 1 1 1 1 1
2 2 2 2 1 0 0 1 255 2 2 0 0 0 0 1
1 1 1 0 0 1 255 1 0 1 0 1 0 1 2 2
2 2 1 1 1 255 0 0 0 0 1 1 1 0 1 1
2 1 1 1 255 0 0 1 0 1 1 2 2 1 1 1
0 0 255 0 1 1 1 1 1 0 0 0 1 1 1 1
1 255 0 0 1 1 1 1 4 4 1 1 1 1 1 1
255 0 1 2 2 2 1 1 1 1 1 1 1 0 255 0
0 0 0 0 0 0 0 0 0 0 0 0 0 255 0 0
1 1 1 2 3 3 0 0 0 0 0 255 0 0 1 2
2 2 1 1 1 2 2 1 1 0 255 0 0 0 0 0
0 0 1 1 1 0 0 0 0 255 2 2 2 1 1 1
1 4 1 0 0 0 0 0 255 1 1 1 2 2 2 2
1 0 0 1 1 0 255 0 0 1 1 1 1 0 0 1
1 1 1 1 1 255 1 0 0 0 0 1 1 2 1 0
0 1 1 255 1 1 1 1 1 1 2 3 0 1 1 1
1 1 255 0 0 0 1 1 0 0 1 1 0 0 0 0
255 0 0 0 0 1 1 1 1 2 2 1 0 0 0 255
0 1 4 15 19 19 16 15 19 18 15 0 0 255 0 1
1 1 1 1 1 2 2 1 0 0 1 1 255 0 0 0
0 1 1 1 2 1 2 0 1 1 1 0 0 0 0 0
1 1 1 1 1 1 2 2 2 1 1 0 0 255 0 1
1 0 0 0 0 0 0 0 1 1 0 0 255 0 0 0
1 2 3 14 33 12 3 1 1 1 255 1 1 1 2 1
2 2 2 2 0 1 0 1 0 255 1 1 1 1 1 3
9 10 9 2 0 0 1 0 255 1 1 0 0 0 2 2
10 10 2 2 1 1 255 1 1 2 2 2 63 120 128 111
28 2 1 1 1 255 1 1 2 2 2 2 3 3 3 1
1 1 1 1 255 1 1 1 1 2 12 12 12 4 2 0
0 0 255 2 2 2 0 0 0 1 2 1 1 0 0 0
255 0 0 1 1 2 3 10 10 10 12 7 2 1 1 255
0 0 0 0 1 1 2 1 2 2 2 1 1 1 255 0
0 0 0 1 1 2 2 3 1 1 1 0 255 0 0 1
1 1 1 1 1 1 1 0 0 1 1 255 1 0 2 2
28 37 38 38 36 21 2 1 1 0 255 0 1 1 2 2
4 18 18 14 3 2 1 0 255 0 0 0 0 1 0 0
1 1 0 0 0 0 0 255 0 0 1 2 24 38 24 9
3 2 1 0 0 255 0 0 0 1 1 1 3 21 14 3
2 1 1 1 255 1 1 1 1 2 2 2 1 1 1 1
0 0 0 255 1 1 1 1 1 9 18 21 9 1 0 0
0 1 255 1 1 2 2 2 2 2 1 0 0 0 0 0
255 0 1 2 1 1 1 1 1 1 1 1 1 1 1 255
0 0 0 0 0 2 2 2 1 1 1 1 2 255 2 1
1 1 2 7 17 17 5 2 1 0 1 1 255 0 0 0
1 2 2 1 3 2 1 0 0 0 255 1 0 0 0 2
4 4 8 3 2 1 1 0 0 255 0 3 8 8 16 11
9 8 8 8 18 5 0 255 1 1 0 0 1 1 2 2
2 2 1 1 1 1 255 0 0 0 0 1 4 4 28 16
16 1 1 1 1 1 0 0 1 0 0 1 1 1 1 2
3 2 2 2 1 0 0 255 0 0 1 1 0 0 0 0
0 0 0 0 0 0 255 0 0 1 29 42 42 52 52 25
12 2 1 1 255 1 0 1 1 2 3 3 4 9 9 1
1 1 0 255 1 1 1 1 3 31 49 49 38 17 2 1
0 0 255 1 1 1 2 7 92 92 92 91 22 2 1 1
255 1 1 2 2 63 108 132 132 128 113 58 2 1 1 255
1 1 2 2 2 5 5 9 9 3 3 1 1 1 255 1
1 2 2 21 255 255 255 255 10 2 1 1 255 0 2 2
2 1 1 1 7 3 2 1 0 0 255 0 0 2 3 11
33 39 46 51 29 22 7 2 1 255 0 0 0 0 1 3
7 11 11 5 2 1 1 1 255 0 0 0 0 1 2 2
7 7 3 1 1 1 255 0 0 1 0 1 2 3 7 3
3 2 1 1 1 255 0 0 2 37 40 49 49 63 49 49
36 2 1 1 255 1 1 1 4 33 47 52 45 45 33 3
2 0 255 0 0 1 1 1 2 2 2 1 0 0 0 0
0 255 0 0 2 7 24 39 39 39 21 3 1 0 0 255
0 0 0 0 0 4 38 38 56 14 3 1 1 1 255 1
1 1 2 2 2 3 3 2 2 1 0 0 0 255 1 1
1 1 9 18 26 37 37 9 0 0 1 1 255 1 1 2
2 5 31 31 11 2 0 1 1 1 255 0 1 2 2 2
2 9 32 29 1 1 1 1 1 255 0 0 0 0 2 10
4 7 3 3 1 1 1 255 1 1 1 2 39 44 43 33
17 14 1 0 1 1 255 1 1 0 1 2 2 2 3 3
3 0 0 1 255 1 0 1 2 7 15 9 9 8 3 2
1 1 0 255 1 5 8 8 15 15 9 8 8 9 18 11
2 255 0 0 0 0 2 36 58 42 21 3 3 2 2 1
255 1 1 0 1 24 35 31 31 30 30 16 1 1 1 1
0 0 1 1 0 1 1 1 3 7 7 7 3 2 1 1
1 255 0 0 2 2 3 2 1 0 0 0 0 0 0 0
255 0 1 29 42 54 53 59 65 63 25 3 2 1 255 1
1 1 1 3 4 9 25 25 25 7 1 1 1 255 1 0
0 2 31 49 54 50 69 38 17 1 0 0 255 1 1 3
7 51 92 108 115 119 115 22 2 1 255 1 1 1 58 108
108 120 120 126 128 99 28 1 1 255 0 0 1 2 5 9
9 11 11 11 4 2 1 1 255 0 0 2 29 255 255 255
255 255 255 10 2 1 255 2 2 2 2 2 2 2 5 5
2 1 0 0 255 0 1 2 11 21 26 38 38 45 51 40
22 3 1 255 1 1 1 1 3 15 15 25 24 11 1 1
1 1 255 0 0 0 1 2 2 8 8 21 7 3 2 1
255 0 0 1 0 2 3 8 24 77 77 11 2 1 1 255
0 0 10 40 42 49 49 63 57 58 57 23 1 1 255 1
1 2 21 47 57 57 45 45 45 33 2 1 255 0 1 2
4 7 7 9 8 3 1 1 0 0 0 255 0 2 4 23
23 23 24 36 28 21 3 0 0 255 0 0 0 0 0 38
80 81 58 57 44 1 1 2 255 1 1 1 2 3 3 4
12 7 2 2 1 0 0 255 1 0 1 15 33 37 26 26
36 36 4 1 1 1 255 1 1 1 2 31 66 49 43 11
0 0 0 0 255 0 0 1 2 2 22 72 72 66 29 1
0 1 1 255 0 0 2 5 10 17 17 8 3 3 2 2
1 255 2 2 3 19 53 53 43 36 26 23 14 1 0 0
255 1 0 0 1 2 2 3 3 4 3 2 1 1 255 0
0 1 3 9 15 9 7 7 8 4 2 1 0 255 3 7
8 8 10 10 9 8 8 7 8 8 2 255 0 0 1 1
36 84 84 102 111 42 3 2 2 1 255 0 1 2 35 38
57 53 40 36 28 16 3 1 1 1 1 1 1 1 1 1
1 3 7 10 10 16 12 3 2 1 2 255 2 1 1 2
3 2 1 1 0 0 0 1 1 1 255 1 8 29 39 36
36 46 46 46 46 25 2 1 255 0 0 1 2 4 14 24
25 29 29 9 3 2 2 255 1 0 0 11 54 54 54 45
69 64 64 2 1 1 255 0 1 3 30 83 87 64 108 136
135 32 7 1 255 1 0 1 108 119 95 81 95 123 123 116
99 1 1 255 0 0 1 3 11 11 11 11 18 14 7 3
2 1 255 0 0 4 198 255 255 255 255 255 255 39 4 2
255 2 2 2 2 2 2 2 5 5 2 2 1 0 255 1
2 3 11 49 38 51 51 51 51 45 14 4 2 255 1 0
1 1 10 15 25 25 25 24 4 1 1 1 255 1 1 1
3 7 7 12 12 21 14 11 2 1 255 1 0 0 0 1
3 8 98 135 152 35 10 2 1 255 0 2 10 32 38 40
53 53 49 57 57 39 1 1 255 1 2 11 32 47 47 32
35 49 69 53 2 0 255 2 3 10 7 9 16 22 22 8
1 1 1 0 0 255 0 3 23 23 18 15 15 15 28 21
4 0 0 255 0 0 0 1 4 73 81 81 65 65 44 3
2 2 255 1 1 1 3 4 8 5 12 5 5 2 0 0
0 255 1 1 12 32 33 32 46 25 50 36 4 1 1 1
255 0 0 1 12 80 79 60 60 43 2 1 0 0 255 0
0 1 2 22 35 47 66 53 32 3 0 1 1 255 1 0
2 5 12 4 4 4 3 3 1 1 1 255 1 2 3 43
58 60 37 36 33 28 24 1 1 0 255 1 1 0 1 2
2 2 3 4 4 3 1 1 255 1 1 2 9 23 24 15
7 7 5 4 2 2 1 255 8 8 8 10 10 11 10 10
9 11 9 8 4 255 0 1 1 10 44 77 122 134 134 97
28 3 1 1 255 0 0 0 16 35 44 36 40 38 38 23
4 1 1 0 0 0 1 1 1 2 1 3 10 26 26 21
12 3 2 2 2 255 2 1 0 2 3 1 1 1 0 0
0 1 1 1 255 1 7 19 39 30 53 46 59 63 66 63
3 1 255 0 1 1 2 14 28 28 38 40 40 15 2 2
2 255 1 1 1 18 46 46 45 30 30 63 46 4 2 1
255 0 0 2 30 83 81 64 108 156 136 50 7 3 255 1
0 2 65 65 52 56 81 95 95 99 87 7 1 255 0 0
1 3 14 11 14 14 19 14 10 4 2 1 255 0 0 30
198 255 255 255 255 255 255 64 2 1 255 2 2 2 1 2
2 5 16 5 2 1 1 1 255 1 2 2 21 49 38 45
45 45 45 45 14 4 2 255 1 0 1 2 14 30 29 25
28 11 1 1 1 1 255 1 1 1 4 7 7 7 7 8
11 11 4 1 255 1 0 1 1 1 3 17 84 112 112 35
10 1 0 255 0 2 10 15 38 54 54 53 43 43 43 39
3 1 255 1 2 21 32 54 54 39 39 43 49 45 2 1
255 2 10 40 26 9 16 22 32 21 15 2 1 0 0 255
0 2 15 23 18 18 8 8 12 16 4 1 1 255 1 0
0 1 3 29 66 65 65 65 44 14 2 1 255 0 0 1
3 3 7 3 5 5 5 2 1 0 0 255 2 3 17 33
38 32 30 25 37 37 30 1 1 0 255 0 0 0 12 51
60 60 73 43 2 0 0 0 255 0 0 0 1 24 35 47
54 53 36 2 1 1 0 255 0 0 2 4 4 1 1 2
0 0 0 1 1 255 1 1 2 19 39 39 37 37 36 24
19 1 0 0 255 1 0 1 1 2 3 3 4 4 4 1
1 1 255 0 1 4 9 14 16 16 5 5 5 4 1 1
0 255 8 8 10 10 10 10 8 7 7 7 7 8 7 255
0 1 1 10 44 109 168 168 168 83 28 3 1 0 255 0
0 2 16 32 36 43 51 38 30 19 4 1 0 0 0 0
1 1 1 1 1 3 23 26 19 12 11 3 2 2 2 255
2 1 1 0 0 1 1 1 1 1 1 1 1 1 255 2
3 14 42 42 92 38 38 38 54 46 3 0 255 1 1 1
2 28 28 28 28 40 40 17 2 2 2 255 1 1 1 18
39 46 45 39 30 39 21 7 2 2 255 0 0 2 30 83
84 84 114 139 139 90 5 1 255 1 0 2 49 65 52 56
81 95 95 95 40 7 2 255 0 1 1 3 21 23 23 18
14 10 9 3 2 1 255 0 1 4 153 255 255 255 255 255
255 39 2 1 255 1 1 1 1 1 2 9 16 16 2 1
1 1 255 1 1 2 8 49 49 47 30 39 39 21 5 4
2 255 1 1 2 3 10 14 15 15 15 9 2 2 2 2
255 1 1 1 7 7 11 7 7 7 8 8 4 1 255 1
1 1 1 1 1 10 40 84 35 10 1 1 0 255 0 2
10 15 33 53 53 39 39 40 43 39 1 1 255 1 2 21
51 54 35 29 28 39 49 45 1 0 255 2 10 38 26 16
28 28 29 17 17 12 2 0 0 255 1 2 7 21 18 18
15 12 8 4 2 1 1 255 1 0 1 1 2 21 29 21
16 40 14 3 1 1 255 1 0 2 2 2 4 3 3 3
5 2 1 0 0 255 2 2 3 24 32 30 30 30 40 37
12 1 1 0 255 0 0 1 4 51 51 59 43 26 2 1
0 0 255 1 1 1 2 25 39 47 36 36 14 2 1 1
0 255 0 1 1 3 2 1 2 3 3 1 1 1 1 255
1 1 1 9 36 39 39 39 36 23 9 1 0 0 255 1
1 1 1 2 2 3 4 4 4 1 1 1 255 1 1 4
7 14 16 16 16 7 5 2 1 1 1 255 2 14 10 9
8 7 7 8 11 11 11 21 7 255 0 1 1 2 16 44
109 109 97 28 5 1 1 0 255 0 0 2 9 21 35 36
43 38 32 16 3 1 0 0 0 1 1 1 1 1 0 2
4 26 26 11 5 2 2 2 2 255 2 1 1 0 0 0
1 3 2 2 1 1 0 0 255 1 1 1 42 90 92 59
88 54 54 16 1 0 255 1 1 1 1 14 28 28 28 40
22 9 2 1 1 255 1 1 1 3 35 60 60 45 32 35
19 7 2 2 255 0 0 1 3 69 84 111 111 139 139 11
1 1 255 1 0 2 29 65 77 77 84 98 95 87 25 2
2 255 1 1 1 2 4 18 23 21 12 5 3 3 2 1
255 0 1 2 23 255 255 255 255 255 249 3 1 0 255 2
2 1 1 1 2 4 5 2 1 1 1 0 255 0 0 1
5 38 38 30 29 30 39 39 5 3 2 255 1 1 1 1
4 8 8 9 9 2 2 1 2 2 255 0 0 1 2 3
4 7 7 7 7 4 1 0 255 1 1 1 1 1 1 2
5 5 4 2 1 0 0 255 0 1 2 15 56 54 39 39
30 40 30 11 2 1 255 2 2 2 25 54 49 39 28 39
45 33 2 1 255 0 2 38 38 26 26 18 29 29 19 12
0 0 0 255 1 2 7 11 11 23 22 15 5 3 2 1
1 255 1 2 0 0 1 1 3 3 4 5 5 0 0 1
255 0 0 0 1 1 1 1 3 2 1 1 1 0 0 255
1 1 1 2 26 30 30 40 40 37 5 1 1 1 255 0
0 1 1 9 15 17 17 3 1 1 0 0 255 0 0 1
1 9 25 26 17 14 2 1 0 0 0 255 0 1 1 3
2 1 1 0 0 0 1 1 1 255 1 1 1 1 9 21
37 37 19 11 2 1 0 0 255 1 0 0 1 1 2 3
4 4 3 1 1 1 255 1 1 3 4 4 7 4 3 3
3 2 1 1 1 255 2 5 8 9 8 9 8 8 8 7
12 21 12 255 1 1 1 1 2 14 16 2 2 2 1 1
1 1 255 0 0 1 2 10 32 36 50 38 32 5 1 1
0 1 0 0 0 1 1 1 0 1 3 4 11 5 2 2
2 0 2 255 1 1 1 1 1 2 2 3 3 2 1 0
0 0 255 1 1 1 5 42 71 59 39 33 16 2 1 0
255 1 1 1 1 3 14 18 22 22 9 2 1 1 1 255
1 0 0 2 4 39 32 32 24 19 7 1 1 0 255 0
1 1 3 7 69 69 23 16 11 1 0 0 255 1 1 2
2 29 77 83 98 156 129 31 2 1 1 255 1 1 1 1
2 4 18 18 5 3 3 2 2 0 255 1 1 1 2 9
255 255 255 249 19 2 1 1 255 2 1 1 1 1 2 2
2 1 1 1 1 1 255 0 0 1 3 8 21 30 30 35
35 4 3 2 2 255 1 1 1 1 2 2 2 1 2 1
1 1 1 2 255 1 0 0 2 2 4 7 7 7 2 1
1 1 255 1 1 1 1 1 1 1 1 2 1 1 0 0
0 255 0 0 1 2 28 33 39 39 25 21 11 2 1 1
255 2 2 2 4 29 36 36 28 28 25 3 1 1 255 0
2 7 24 28 29 28 29 29 19 2 0 0 0 255 1 2
2 3 9 11 15 4 3 2 1 1 1 255 1 2 0 0
0 0 1 2 2 2 1 0 0 0 255 1 1 1 0 1
1 1 1 1 1 1 1 0 0 255 1 0 0 1 10 24
23 40 23 5 3 1 1 1 255 1 1 1 1 3 3 3
1 1 1 1 1 0 255 0 0 0 1 2 4 4 3 1
1 0 0 0 1 255 1 1 1 1 1 1 0 0 0 0
1 1 1 255 1 1 0 1 1 5 8 11 8 2 1 1
1 0 255 0 0 0 1 1 2 3 3 3 3 2 1 1
255 1 1 1 1 1 3 3 3 3 2 1 1 1 1 255
1 2 5 8 9 17 17 15 15 11 12 9 2 255 1 1
1 1 1 1 2 2 2 1 0 1 1 1 255 1 1 0
2 4 10 18 22 32 5 2 1 1 1 2 1 0 1 1
2 1 0 0 1 2 2 1 1 2 2 0 1 255 2 1
1 1 2 0 0 0 1 1 1 0 0 0 255 1 1 1
2 5 36 39 36 14 2 1 1 1 255 1 1 1 1 1
2 3 3 3 3 1 1 0 1 255 1 1 1 2 2 4
3 3 3 3 2 1 1 0 255 0 1 0 2 2 7 8
5 1 1 1 1 1 255 1 1 1 2 2 29 70 83 129
25 2 1 1 0 255 1 1 1 1 1 1 2 2 2 2
2 2 1 0 255 0 1 1 1 2 9 15 22 19 2 2
1 1 255 2 1 1 0 0 2 2 1 1 1 1 1 1
255 0 1 1 1 1 8 15 21 21 3 1 1 0 1 255
1 1 1 1 1 1 1 1 1 1 1 1 1 1 255 0
0 0 0 1 2 4 2 1 1 1 1 1 255 1 1 1
2 2 1 1 0 1 1 1 0 0 0 255 1 0 0 2
3 10 25 25 17 2 2 2 1 1 255 0 0 1 1 4
36 36 25 12 2 2 1 1 255 1 1 2 3 18 18 14
14 10 2 0 0 0 1 255 1 1 1 1 1 2 2 2
2 1 1 1 1 255 1 1 0 1 0 0 0 0 1 1
1 0 0 0 255 0 0 1 1 0 0 1 1 1 1 1
0 0 0 255 1 0 0 1 1 9 9 3 3 3 2 1
0 1 255 2 2 1 1 1 1 1 0 0 1 2 1 0
255 0 0 0 0 1 1 1 1 1 1 0 1 1 1 255
1 1 1 2 0 0 0 0 0 0 1 1 1 255 1 1
0 1 1 1 1 2 0 0 0 0 0 0 255 0 0 0
0 0 1 1 1 2 1 1 1 1 255 1 1 1 1 1
1 2 2 2 2 0 0 0 0 255 1 1 1 5 5 17
17 15 7 5 3 1 1 255 1 1 1 1 1 1 0 1
0 0 0 0 1 1 255 1 1 0 0 1 3 2 3 1
2 1 1 1 2 2 1 0 0 1 1 1 0 0 0 1
1 1 1 1 1 0 0 255 1 0 1 0 2 0 0 0
0 0 0 0 1 1 255 1 0 1 2 2 2 3 3 2
1 1 1 1 255 1 1 1 2 1 2 2 3 1 1 1
0 0 0 255 1 2 1 2 1 1 2 3 2 2 2 1
1 0 255 0 1 1 1 1 1 1 0 0 0 0 1 1
255 1 1 1 1 1 1 1 1 2 2 2 1 1 0 255
0 1 1 1 1 1 2 2 2 2 2 2 1 0 255 0
1 0 0 1 2 2 2 2 2 1 0 1 255 1 1 1
0 1 2 2 2 1 1 1 1 1 255 1 1 0 1 1
2 2 2 2 2 1 1 0 1 255 1 1 1 1 1 0
0 1 1 1 1 1 1 0 255 0 0 0 0 1 2 2
2 1 1 1 1 1 255 1 0 0 0 1 1 1 0 1
1 1 0 0 0 255 2 0 0 2 2 2 0 0 1 1
1 1 1 1 255 0 0 0 1 2 2 2 1 1 1 1
1 1 255 2 2 2 2 2 3 2 2 2 1 1 0 0
1 255 0 0 0 0 1 1 1 1 0 0 0 1 1 255
1 1 0 0 0 0 0 0 1 1 1 1 0 1 255 0
0 0 1 1 1 1 1 1 1 1 1 0 0 255 1 1
1 1 1 2 2 1 0 1 1 0 0 0 255 1 2 2
1 1 1 1 0 1 2 1 1 1 255 0 0 0 0 0
1 1 1 1 1 1 1 1 1 255 1 2 2 2 0 0
0 0 0 0 1 1 1 255 1 1 0 1 1 1 0 0
0 0 0 0 0 1 255 1 1 0 1 0 0 0 0 0
1 1 1 1 255 1 1 1 0 1 1 1 2 0 1 0
0 0 1 255 1 1 1 2 2 2 2 1 2 0 1 0
1 255 1 1 1 1 0 0 0 0 0 0 0 0 0 0
255 0 1 0 0 1 1 1 0 1 0 1 1 1 2 2
1 1 1 1 1 1 0 0 0 0 1 2 2 2 1 0
0 255 1 0 1 0 2 0 0 0 1 0 0 0 1 1
255 0 0 0 1 1 1 2 2 2 1 1 1 1 255 0
1 1 1 1 1 1 1 1 1 1 1 0 0 255 1 2
1 1 1 0 1 1 2 1 2 1 1 1 255 0 0 1
1 1 1 1 1 1 1 1 1 1 255 1 1 1 1 0
1 0 1 1 1 1 1 1 1 255 0 1 1 0 0 0
0 0 2 2 2 2 2 1 255 1 1 0 1 1 1 1
1 1 1 0 0 1 255 1 0 0 0 1 2 2 2 1
1 1 1 1 255 0 0 0 0 1 1 1 1 0 0 0
1 1 1 255 0 1 1 1 1 0 0 0 1 1 1 1
1 0 255 0 1 0 0 0 1 1 2 1 1 1 2 2
255 1 0 1 1 1 1 1 1 2 1 1 0 0 0 255
2 2 2 2 1 1 0 0 0 1 1 1 1 1 255 0
1 1 1 0 1 1 1 1 1 1 1 1 255 1 2 2
2 1 1 0 1 1 1 1 0 0 0 255 0 0 0 0
0 1 1 0 0 0 0 1 1 255 1 1 1 1 0 0
0 0 0 1 1 1 0 1 255 0 0 0 1 1 1 1
2 1 1 1 1 0 0 255 1 1 1 1 2 1 1 0
0 0 0 0 0 0 255 0 1 1 1 1 0 0 0 2
1 1 1 1 255 0 0 1 0 0 0 0 0 0 1 1
1 1 1 255 2 2 2 2 0 0 0 0 0 0 1 1
1 255 2 1 1 1 0 0 0 0 0 0 1 1 1 1
255 1 1 1 1 0 0 0 0 0 1 1 1 1 255 1
1 0 0 0 0 1 0 0 0 0 1 0 0 255 1 2
1 1 2 2 2 1 1 1 1 0 1 255 1 0 1 1
1 0 0 0 0 0 0 0 0 1 255 1 1 0 0 0
0 1 0 0 0 0 1 1 1 1 1 1 255 255 255 255
255 255 255 255 255 255 255 255 255 255 255 255 255 255 255 255
255 255 255 255 255 255 255 255 255 255 255 255 255 255 255 255
255 255 255 255 255 255 255 255 255 255 255 255 255 255 255 255
255 255 255 255 255 255 255 255 255 255 255 255 255 255 255 255
255 255 255 255 255 255 255 255 255 255 255 255 255 255 255 255
255 255 255 255 255 255 255 255 255 255 255 255 255 255 255 255
255 255 255 255 255 255 255 255 255 255 255 255 255 255 255 255
255 255 255 255 255 255 255 255 255 255 255 255 255 255 255 255
255 255 255 255 255 255 255 255 255 255 255 255 255 255 255 255
255 255 255 255 255 255 255 255 255 255 255 255 255 255 255 255
255 255 255 255 255 255 255 255 255 255 255 255 255 255 255 255
255 255 255 255 255 255 255 255 255 255 255 255 255 255 255 255
255 255 255 255 255 255 255 255 255 255 255 255 255 255 255 255
255 255 255 255 255 255 255 255 255 255 255 255 255 255 255 255
255 255 255 255 255 255 255 255 255 255 255 255 255 255 255 255
255 255 255 255 255 255 255 255 255 255 255 255 255 255 255 255
255 255 255 255 255 255 255 255 255 255 255 255 255 255 255 255
255 255 255 255 255 255 255 255 255 255 255 255 255 255 255 255
255 255 255 255 255 255 255 255 255 255 255 255 255 255 255 255
255 255 255 255 255 255 255 255 255 255 255 255 255 255 255 255
255 255 255 255 255 255 255 255 255 255 255 255 255 255 255 255
255 255 255 255 255 255 255 255 255 255 255 255 255 255 255 255
255 255 255 255 255 255 255 255 255 255 255 255 255 255 255 255
255 255 255 255 255 255 255 255 255 255 255 255 255 255 255 255
255 255 255 255 255 255 255 255 255 255 255 255 255 255 255 255
255 255 255 255 255 255 255 255 255 255 255 255 255 255 255 255
255 255 255 255 255 255 255 255 255 255 255 255 255 255 255 255
255 255 255 255 255 255 0 0 0 0 0 0 0 1 0 1
2 2 0 0 0 255 1 1 1 1 2 0 2 1 1 1
0 1 0 1 255 1 1 1 0 0 0 0 1 1 1 1
1 1 255 0 0 1 1 1 1 1 1 1 1 0 0 0
0 255 0 1 1 1 1 1 1 1 1 1 1 1 1 1
255 1 1 1 1 1 1 1 1 1 1 1 0 0 255 1
1 1 1 2 2 1 1 0 1 1 1 1 1 255 1 1
1 0 0 0 0 0 0 1 1 1 1 0 255 1 1 0
0 0 1 1 1 1 1 1 1 1 255 1 0 0 0 1
1 1 1 1 0 1 1 1 255 0 0 0 1 1 2 2
2 1 1 1 1 1 1 255 0 0 1 1 1 1 1 1
1 1 1 1 1 1 255 0 0 0 0 0 1 1 1 1
1 0 0 0 255 0 0 1 0 0 0 1 1 1 1 0
0 0 0 255 0 2 2 2 1 1 1 1 1 1 0 1
0 0 255 1 1 1 0 0 0 1 0 0 0 0 1 0
255 1 2 2 1 0 0 0 0 0 0 0 0 0 0 255
0 1 1 1 1 0 0 0 0 1 1 1 1 255 2 2
2 1 0 0 0 0 0 0 0 1 1 1 255 2 1 1
0 1 1 1 1 1 1 1 1 1 1 255 1 0 1 1
1 1 1 2 1 0 0 0 1 1 255 1 1 1 1 1
0 1 1 1 1 1 1 1 255 0 0 1 1 2 1 1
0 1 1 1 1 1 1 255 2 2 1 1 0 0 0 1
0 0 0 0 1 255 0 0 1 0 0 0 0 0 0 0
2 1 1 1 255 0 1 1 1 0 0 0 1 0 0 0
0 0 255 1 0 0 0 0 1 1 0 0 0 0 0 0
0 255 0 1 1 1 1 1 1 1 0 0 1 1 1 255
1 0 1 1 1 0 0 0 0 0 0 1 1 0 255 1
1 0 0 0 0 0 1 1 1 0 0 1 1 1 0 0
0 0 0 0 0 0 1 1 1 0 0 0 0 0 0 255
1 1 1 1 0 0 1 1 1 0 0 0 1 1 255 1
1 1 1 0 0 1 1 1 1 0 1 1 255 0 1 1
1 1 1 1 1 2 2 0 0 0 1 255 1 1 1 1
1 1 1 1 1 1 1 1 1 1 255 1 1 0 1 1
1 1 1 1 1 0 0 0 255 1 1 1 1 1 1 1
1 0 1 1 1 1 1 255 1 1 1 0 1 0 0 0
0 1 1 2 1 1 255 1 1 1 1 1 1 1 1 1
1 1 1 0 255 1 1 0 1 1 1 1 1 1 0 0
1 1 255 1 1 1 1 1 2 2 0 1 1 1 1 1
1 255 0 1 1 1 1 1 1 1 1 1 0 0 1 1
255 0 0 0 0 1 1 1 1 0 0 0 0 0 255 0
0 1 0 0 0 0 1 1 1 0 0 1 1 255 2 2
0 2 2 2 1 1 1 1 0 1 0 1 255 1 0 0
0 1 1 1 1 0 0 0 0 0 255 2 2 1 1 0
0 0 1 2 2 0 0 0 0 255 0 0 1 1 1 0
0 1 1 2 1 1 1 255 1 0 0 0 0 2 0 0
0 0 0 0 1 2 255 2 2 2 1 1 1 1 1 1
1 1 1 1 1 255 0 0 0 0 0 2 2 4 2 2
1 1 1 1 255 1 1 1 0 0 1 1 1 1 1 1
1 1 255 0 0 0 1 1 0 1 1 2 2 1 0 0
1 255 2 1 0 0 0 0 0 1 1 0 0 0 1 255
0 0 0 0 0 0 0 0 0 0 0 0 1 1 255 1
1 1 1 1 2 2 2 1 0 0 0 1 255 1 1 0
0 0 1 1 0 0 0 0 0 0 0 255 0 0 0 0
0 0 0 0 0 0 0 0 1 255 1 0 1 1 0 0
0 1 0 1 2 2 1 0 255 0 0 0 0 0 0 0
1 1 0 0 0 1 1 1 1 1 0 0 0 0 0 0
0 1 1 1 0 0 0 0 1 255 2 2 1 0 0 0
2 1 1 1 0 0 1 2 255 1 1 1 1 1 2 3
2 1 2 1 1 1 255 0 0 0 1 1 1 2 3 2
3 1 1 1 1 255 1 0 1 1 2 2 3 4 4 1
1 1 1 1 255 1 1 0 1 2 2 1 1 1 1 1
1 1 255 1 2 2 1 1 1 1 1 1 1 1 2 2
1 255 1 1 2 0 2 1 1 1 1 1 1 2 2 1
255 2 2 2 2 2 2 2 2 2 1 1 1 1 255 0
1 1 1 2 1 1 1 1 1 0 0 0 255 1 1 1
1 1 1 1 0 1 1 1 1 1 2 255 0 1 1 1
0 0 0 1 1 1 1 0 1 1 255 0 0 0 0 1
1 1 2 1 1 1 1 1 255 1 1 1 0 1 1 1
2 2 1 1 2 2 1 255 0 2 2 2 1 1 1 1
1 1 1 1 0 0 255 0 0 0 0 1 1 2 1 1
1 1 1 1 255 1 1 0 0 2 8 12 37 45 31 2
1 1 1 255 0 0 0 1 0 2 1 2 1 2 1 2
2 255 1 0 0 0 2 2 2 4 8 4 0 0 0 1
255 1 1 1 1 1 2 2 2 1 1 1 1 0 0 255
0 0 1 0 1 4 11 11 7 3 2 1 1 1 255 1
1 1 0 0 2 2 4 1 1 0 1 1 255 0 0 0
0 0 0 1 2 2 2 1 0 0 0 255 1 1 1 1
0 2 3 3 3 3 0 0 0 255 0 0 0 0 0 0
0 1 0 0 0 0 0 0 255 0 0 0 1 2 2 2
2 2 1 0 0 1 255 1 0 0 0 1 2 2 1 1
1 0 0 0 0 255 1 1 0 0 0 1 1 2 1 0
1 1 1 255 1 0 0 1 1 1 2 2 2 2 1 1
1 1 255 0 0 0 0 0 1 1 1 1 1 1 0 1
0 2 1 1 0 0 0 0 0 0 1 1 3 2 1 1
1 0 1 255 1 1 1 0 1 3 4 1 1 1 1 1
1 1 255 1 1 1 1 3 4 9 32 37 10 3 1 1
255 0 0 0 3 32 58 40 40 59 59 3 1 1 1 255
1 1 2 2 3 15 18 23 23 15 4 2 1 1 255 1
0 0 1 2 2 2 1 1 1 1 1 0 255 1 2 1
1 1 1 2 2 1 1 2 2 1 1 255 1 1 1 2
3 3 9 9 24 3 2 2 1 1 255 0 2 2 2 3
16 10 5 3 2 1 1 1 255 0 0 1 2 3 10 51
64 29 17 4 2 0 255 1 1 2 1 1 1 1 1 2
2 2 1 1 1 255 1 1 1 1 0 0 1 1 1 1
1 0 1 1 255 1 0 0 0 1 5 8 12 12 2 2
1 1 255 1 1 0 0 0 1 5 15 15 5 2 2 2
1 255 1 0 1 1 1 1 2 2 3 3 1 1 0 0
255 0 0 0 0 1 3 3 3 2 1 1 1 1 255 1
0 0 0 46 174 174 135 111 97 31 1 1 1 255 0 0
0 2 8 8 4 4 4 2 1 2 2 255 1 1 1 2
4 221 231 205 176 51 8 2 1 1 255 2 1 1 2 3
22 30 58 58 33 1 1 1 0 255 0 0 0 0 4 16
16 19 19 9 2 2 1 1 255 0 1 1 7 45 90 90
45 4 1 0 0 1 255 0 1 0 2 0 5 5 5 4
2 0 0 0 0 255 0 1 2 3 4 14 17 17 17 4
3 0 0 255 1 1 1 1 1 1 1 3 3 1 1 1
1 1 255 0 0 0 3 35 21 21 21 12 2 1 1 1
255 1 0 1 1 2 2 7 5 5 4 2 1 0 1 255
1 1 0 0 0 1 5 7 3 1 2 1 2 255 1 1
2 2 2 2 12 18 12 5 2 2 2 2 255 1 1 0
0 0 1 2 1 2 2 2 0 0 0 1 1 1 1 1
0 0 0 0 1 5 7 8 2 2 1 0 0 255 2 1
1 1 16 16 14 9 4 3 2 1 1 1 255 2 2 2
2 4 15 49 59 59 39 10 1 1 255 1 1 3 32 70
70 61 67 83 86 67 5 1 0 255 1 2 2 3 16 23
25 28 26 25 21 4 2 0 255 0 0 3 4 11 11 14
5 2 1 1 1 0 255 1 1 1 2 2 10 8 8 8
3 3 2 1 1 255 0 0 1 4 10 15 15 24 24 11
3 2 2 0 255 0 2 3 3 11 23 16 10 5 2 1
1 1 255 0 0 1 2 19 54 79 121 121 63 17 4 0
255 1 1 1 1 1 1 1 1 2 7 4 1 1 1 255
1 1 1 1 1 17 37 49 52 21 1 1 1 1 255 1
0 0 0 7 38 38 38 26 22 2 1 1 255 1 1 1
0 2 36 114 114 114 67 5 2 2 1 255 0 0 1 1
1 4 4 4 4 3 3 1 0 0 255 0 0 0 1 2
4 3 3 3 3 1 1 1 255 1 0 0 46 209 211 187
174 157 116 97 8 1 1 255 0 0 0 15 22 12 8 15
16 9 2 1 0 255 1 1 1 4 216 255 238 238 231 189
51 3 0 1 255 1 0 1 3 36 105 105 100 87 87 35
2 0 0 255 0 0 1 4 32 44 37 37 37 35 9 2
1 1 255 0 1 7 45 90 101 98 98 45 4 1 1 1
255 1 1 1 2 3 5 5 5 5 5 2 0 0 0 255
0 1 3 4 14 22 22 23 22 12 2 0 0 255 1 1
1 1 1 2 4 5 11 5 1 1 1 0 255 0 0 2
18 35 24 24 21 22 12 3 1 1 255 0 0 2 2 2
7 10 7 8 5 4 1 1 0 255 1 1 0 0 1 5
7 7 7 8 8 2 2 255 1 1 1 2 2 37 86 86
50 37 5 2 2 2 255 1 1 0 0 0 2 14 14 5
3 2 1 1 0 0 1 1 2 2 0 0 0 1 5 8
8 10 5 2 1 0 0 255 2 1 1 16 59 84 106 35
14 3 1 1 1 1 255 1 1 2 3 23 37 49 59 59
51 39 7 1 255 1 2 5 32 64 64 54 60 64 86 72
37 2 0 255 0 2 2 19 19 23 23 25 28 25 22 4
1 1 255 0 1 2 4 11 11 14 7 5 2 1 1 0
255 1 1 1 2 21 28 28 24 19 12 3 1 0 0 255
1 1 3 9 15 19 37 38 45 15 5 3 2 1 255 0
1 3 11 30 30 16 11 10 4 1 1 0 255 0 0 1
2 51 69 79 115 121 77 18 8 2 255 0 0 0 0 1
1 1 0 7 16 16 1 1 1 255 1 1 1 1 16 37
64 67 52 37 21 1 1 0 255 1 1 1 7 30 37 38
37 28 22 2 1 1 255 1 1 2 2 36 101 114 125 120
109 67 3 2 1 255 1 0 0 1 2 5 11 16 11 15
3 1 0 0 255 0 0 0 2 4 4 4 3 5 5 3
1 1 255 2 1 2 142 176 198 170 135 119 116 111 19 2
1 255 1 0 3 24 24 8 8 16 17 17 3 1 0 255
1 1 3 105 216 221 238 255 255 240 155 26 1 1 255 1
0 1 36 105 109 105 73 72 86 72 35 2 0 255 0 0
2 30 44 59 52 56 52 53 39 2 1 1 255 0 1 35
101 119 112 104 104 104 23 2 1 1 255 1 1 1 3 5
12 7 5 5 5 3 0 0 0 255 0 0 3 7 16 22
22 23 22 22 4 0 0 255 1 1 1 1 2 4 8 8
11 5 3 1 0 0 255 0 1 10 36 36 25 25 22 22
17 12 2 1 255 1 1 2 2 3 4 7 7 8 5 4
2 1 0 255 1 2 1 3 5 7 7 7 7 7 2 1
1 255 0 0 1 1 19 79 95 93 93 50 9 3 2 2
255 1 1 0 0 0 11 15 15 12 5 2 0 1 0 0
1 1 1 0 0 0 0 2 5 14 14 14 5 2 2 1
0 255 1 1 1 52 84 169 169 128 58 4 1 1 1 1
255 1 1 1 11 30 49 49 51 51 51 39 7 2 255 1
2 10 51 64 59 59 60 61 67 67 50 3 1 255 1 2
19 24 25 25 25 21 30 25 22 3 1 1 255 0 2 3
8 11 11 10 7 7 2 1 1 0 255 1 1 1 17 35
35 36 28 19 12 10 2 0 0 255 1 1 4 9 15 37
37 37 29 15 12 3 2 2 255 1 2 4 10 30 30 15
11 11 9 4 2 2 255 1 2 2 7 26 108 115 128 128
125 19 8 1 255 0 0 0 1 1 1 1 0 1 16 16
1 1 1 255 1 1 1 2 31 37 64 37 46 37 24 1
1 0 255 1 1 1 30 38 50 50 40 37 37 7 1 1
255 1 1 1 2 65 114 114 120 114 109 79 3 2 1 255
0 0 1 2 4 12 17 21 21 16 3 1 0 0 255 0
0 1 2 4 4 3 3 5 5 3 1 1 255 1 1 1
143 175 170 119 119 119 132 115 19 2 1 255 0 0 0 17
17 15 11 25 25 25 3 2 0 255 0 0 3 105 216 239
255 255 255 240 155 60 1 1 255 1 1 2 36 92 107 98
73 72 88 72 35 2 1 255 1 1 2 44 60 61 58 56
52 53 29 1 1 1 255 0 1 80 134 147 112 104 98 81
69 11 1 1 255 2 1 1 3 12 12 11 7 7 5 3
1 1 1 255 1 0 1 12 16 17 17 30 30 24 3 0
0 255 1 1 0 1 2 12 12 15 15 5 3 0 0 0
255 0 1 10 35 35 25 25 25 17 15 14 5 2 255 1
1 1 2 3 4 12 12 10 8 3 1 1 0 255 1 1
2 3 5 7 5 5 5 4 2 1 1 255 0 0 0 1
19 79 86 86 90 53 14 7 2 1 255 1 1 1 0 2
11 15 15 10 5 1 0 1 0 0 0 1 1 0 0 0
0 2 8 8 8 7 5 2 2 1 1 255 1 0 1 52
104 148 163 128 87 7 1 1 1 1 255 1 1 1 11 23
38 58 61 83 109 70 8 2 255 1 1 29 51 63 63 63
50 60 64 64 37 2 1 255 1 2 8 19 14 9 10 11
30 21 18 3 2 1 255 1 2 3 4 10 8 7 5 3
2 1 1 1 255 1 1 1 17 26 28 18 18 18 12 10
3 0 0 255 1 1 1 4 16 30 29 37 31 24 12 2
2 1 255 1 2 4 10 12 15 15 11 11 9 7 2 2
255 2 2 2 3 11 115 115 115 126 106 18 4 1 255 1
1 1 1 2 2 2 1 12 16 12 1 1 1 255 0 0
1 1 16 101 101 43 43 37 14 1 1 1 255 0 0 1
30 33 37 36 36 29 28 7 1 0 255 0 1 0 1 79
125 125 123 120 109 72 3 2 0 255 0 1 1 2 3 4
11 17 16 11 3 2 1 0 255 0 0 0 2 5 5 5
5 11 11 1 1 1 255 1 2 2 105 142 118 106 106 107
132 114 15 2 1 255 0 1 1 7 15 15 15 26 35 25
2 2 2 255 0 0 3 77 184 242 255 255 255 239 183 60
1 1 255 1 1 1 17 92 98 72 72 72 88 72 35 2
1 255 1 1 2 30 51 59 58 52 52 58 53 1 1 2
255 1 1 100 138 147 112 105 105 105 69 5 1 1 255 0
0 0 3 12 12 11 9 9 7 3 1 0 1 255 1 1
2 8 12 12 10 17 30 26 3 1 1 255 1 1 1 1
4 11 12 15 15 5 2 1 0 0 255 1 3 5 36 36
35 39 30 30 15 10 2 2 255 1 1 0 1 2 3 11
17 17 9 3 1 1 0 255 1 1 2 2 4 5 7 7
4 2 1 1 1 255 0 0 0 1 15 81 81 63 63 32
15 1 1 1 255 1 1 1 0 0 2 8 8 8 2 1
0 0 0 0 0 1 0 0 0 0 0 2 4 8 8 5
4 2 2 1 1 255 1 0 1 46 104 148 118 111 71 7
1 1 2 2 255 1 1 1 9 23 56 61 83 83 72 64
8 2 255 1 1 44 78 78 63 59 51 69 77 70 31 1
1 255 1 2 3 8 14 14 35 40 40 32 18 3 2 1
255 1 2 3 3 8 8 7 5 2 2 1 1 1 255 0
1 1 14 26 15 15 15 12 10 10 4 2 0 255 0 1
1 2 21 30 29 28 28 24 21 2 1 0 255 0 1 4
10 12 14 14 12 10 9 2 2 2 255 2 1 3 3 7
101 115 115 106 35 9 2 1 255 1 1 1 1 2 2 5
2 12 1 1 0 0 0 255 1 1 1 1 3 31 42 43
46 46 3 1 1 1 255 0 0 1 3 19 50 36 36 29
25 4 1 0 255 0 1 0 1 56 123 104 113 113 90 50
1 1 1 255 1 1 1 2 2 4 8 16 16 8 3 2
1 0 255 0 0 0 1 5 8 8 8 8 2 1 1 1
255 1 1 2 23 84 84 84 78 95 107 67 3 1 1 255
1 1 1 2 15 15 15 24 35 9 2 2 2 255 0 1
3 37 175 242 255 255 255 225 183 7 1 1 255 1 1 1
12 58 92 64 88 76 88 65 10 1 1 255 1 1 1 11
37 58 50 38 38 29 22 1 1 1 255 0 0 49 138 149
105 60 69 59 5 2 1 1 255 1 0 0 1 8 9 9
7 7 5 1 1 1 1 255 1 1 2 7 9 10 10 10
24 5 2 1 1 255 1 1 1 1 2 7 8 15 15 3
2 1 0 1 255 1 2 3 28 35 35 37 35 35 14 7
2 1 255 0 0 0 0 1 2 4 11 9 4 1 0 0
0 255 0 1 1 2 2 3 4 4 3 2 2 1 1 255
0 0 0 1 2 15 73 33 32 23 1 1 1 1 255 2
1 1 0 1 1 1 1 1 1 1 1 1 0 0 0 0
0 0 0 0 1 1 2 2 4 4 2 0 1 1 1 255
0 0 1 8 87 104 106 87 58 1 1 1 2 1 255 1
1 0 1 16 56 83 83 72 67 35 3 2 255 1 1 4
44 63 63 59 51 69 80 65 16 1 1 255 1 1 2 3
8 9 29 40 40 11 8 3 1 1 255 1 1 1 2 4
5 5 2 2 1 1 1 1 255 0 1 2 14 17 17 18
18 23 17 12 4 2 1 255 0 0 1 2 3 21 26 26
28 24 12 2 1 0 255 0 1 1 10 12 14 12 12 8
1 1 1 2 255 2 1 2 3 3 7 42 66 42 28 4
1 1 255 1 1 1 1 1 1 2 1 1 1 1 0 0
0 255 0 1 1 1 2 3 35 42 42 4 1 1 1 1
255 1 0 1 2 3 5 5 5 4 4 1 1 0 255 0
0 1 1 1 56 76 104 90 72 3 1 0 1 255 1 1
1 2 2 2 3 8 8 3 2 2 0 0 255 0 0 0
0 2 5 8 5 2 2 1 1 1 255 1 2 2 3 25
32 33 33 67 67 4 1 1 1 255 1 1 1 2 5 7
11 11 9 3 2 2 2 255 1 1 2 3 37 175 184 239
194 152 31 2 0 1 255 1 1 1 1 17 33 58 61 61
45 10 1 1 1 255 1 1 0 1 11 31 36 28 28 18
1 1 1 1 255 0 1 3 49 49 54 35 16 5 2 0
0 0 255 1 0 0 1 1 3 7 5 3 2 0 0 0
0 255 1 2 2 3 3 4 3 3 3 2 2 1 1 255
1 1 1 1 1 3 5 5 5 3 2 0 0 1 255 1
1 2 3 24 23 23 21 17 2 1 0 0 255 1 0 0
0 1 1 1 3 4 2 0 0 0 1 255 0 0 1 1
1 2 2 2 1 1 1 1 0 255 0 0 0 1 1 2
11 11 9 2 1 1 1 0 255 1 1 1 0 0 1 0
0 0 0 0 0 0 0 0 0 1 0 0 0 0 1 1
1 1 1 1 0 0 0 1 2 255 0 0 0 2 8 39
58 25 3 1 1 1 1 1 255 1 0 0 1 1 29 56
58 58 22 3 2 2 255 1 1 1 2 21 51 37 37 37
65 16 1 1 1 255 1 1 1 3 4 7 29 35 32 4
3 3 1 1 255 1 1 0 1 2 3 2 1 1 1 1
1 2 255 2 1 2 4 17 17 17 15 9 12 12 2 1
0 255 1 1 1 1 2 3 8 10 21 10 2 1 1 1
255 1 1 1 3 8 14 8 9 1 1 1 0 0 255 2
2 2 2 1 1 3 4 11 3 1 0 1 255 1 1 0
0 1 1 1 1 1 1 1 1 2 0 255 0 1 2 1
1 0 0 1 1 1 0 0 1 1 255 1 1 1 1 1
2 7 9 2 1 1 1 0 255 0 0 1 1 1 2 4
4 4 2 1 1 0 1 255 1 1 1 2 2 1 2 2
2 2 1 1 0 1 255 2 0 0 0 1 2 2 1 1
1 1 0 0 255 1 2 2 2 3 9 15 21 21 5 2
1 1 1 255 1 0 1 1 2 3 2 2 2 2 0 1
1 255 1 1 1 1 3 19 36 36 31 29 3 0 0 0
255 1 1 1 1 2 4 12 22 12 4 2 1 1 1 255
1 1 0 0 1 4 7 4 2 1 1 1 1 0 255 0
0 1 1 3 2 3 3 2 1 0 0 0 255 2 1 1
1 1 1 1 2 1 0 0 0 0 0 255 0 0 1 1
1 1 1 2 2 2 1 0 0 255 1 1 1 1 1 0
0 0 2 2 0 0 0 0 255 0 0 0 0 2 11 11
5 3 1 0 0 0 255 1 0 0 0 0 0 0 1 1
1 0 0 1 1 255 0 1 1 1 1 1 0 0 1 1
1 0 0 255 0 0 1 1 1 1 2 1 1 1 1 1
1 1 255 1 1 1 1 1 1 0 0 0 0 0 1 1
0 0 0 0 0 0 0 0 1 0 0 1 1 0 0 0
0 1 2 255 0 0 0 2 2 3 3 2 2 1 1 1
1 0 255 0 0 0 1 1 1 11 11 2 2 2 2 2
255 1 0 0 0 2 3 12 12 5 4 1 1 1 1 255
1 1 1 2 3 4 4 4 4 3 2 1 1 1 255 2
1 0 0 0 2 1 0 0 0 1 1 1 255 2 1 2
2 7 17 17 17 5 3 2 1 0 0 255 1 1 1 1
2 3 2 2 2 3 1 1 1 1 255 1 1 1 2 2
2 1 1 1 1 0 0 0 255 1 2 1 1 1 1 1
3 3 2 0 0 0 255 0 0 0 1 1 1 1 1 1
1 1 1 2 0 255 0 0 1 0 0 0 0 0 1 1
0 0 0 1 255 1 1 1 1 0 0 0 0 1 1 1
1 1 255 0 0 0 0 1 1 1 0 0 1 1 1 0
0 255 1 1 1 2 2 1 1 1 1 1 1 1 0 1
255 1 0 0 0 1 1 1 1 1 0 1 1 1 255 1
1 2 2 2 1 2 5 5 2 2 1 1 0 255 0 0
0 0 2 2 1 2 1 1 0 1 1 255 0 0 1 1
2 3 4 2 1 1 1 1 1 1 255 1 1 1 1 1
1 1 1 2 1 1 1 1 1 255 1 0 0 0 1 1
2 0 0 1 1 1 1 1 255 0 0 1 0 0 0 0
0 1 1 1 1 0 255 1 1 1 1 1 1 0 0 0
0 0 1 0 0 255 0 1 1 1 1 0 0 0 1 1
1 1 1 255 1 1 0 0 0 0 0 0 0 0 0 0
1 0 255 0 0 0 0 2 2 2 0 1 1 1 0 1
255 1 1 1 0 0 0 0 0 0 1 0 1 1 1 255
0 0 1 1 1 0 0 0 1 1 1 0 0 255 0 0
1 1 1 0 1 1 0 0 0 1 1 1 255 0 0 1
2 1 1 1 1 0 0 0 1 1 1 1 0 0 0 0
0 0 0 0 0 0 1 0 0 0 0 1 2 255 0 0
0 2 2 2 2 2 1 1 1 1 1 1 255 0 0 0
0 1 1 1 1 2 2 2 1 2 255 1 0 0 1 1
2 1 1 1 1 0 0 0 1 255 2 2 1 1 2 3
3 1 1 0 0 0 0 1 255 2 1 0 0 0 2 1
0 0 0 0 0 0 255 1 2 2 2 2 3 3 3 2
1 1 0 0 0 255 1 1 0 0 1 2 2 2 1 1
1 1 1 1 255 1 2 2 2 1 2 1 1 1 0 0
0 0 255 1 2 1 1 1 1 1 2 1 0 0 0 0
255 0 0 0 2 1 2 1 1 1 1 2 1 2 1 255
0 1 2 1 0 0 0 0 1 1 1 0 0 0 255 1
1 1 0 0 0 0 1 1 0 1 1 1 255 0 1 0
0 1 1 1 0 0 0 1 1 0 0 255 0 0 1 1
2 1 1 1 1 1 1 1 1 1 255 2 0 1 1 1
0 0 0 1 0 1 0 1 255 1 1 1 1 1 1 1
0 1 1 1 1 1 0 255 1 1 1 2 2 0 1 1
1 1 0 1 1 255 0 0 1 1 1 1 1 1 0 1
1 1 1 0 255 1 1 2 2 2 1 1 1 0 1 1
1 1 1 255 0 0 0 0 1 1 1 0 0 1 1 1
1 1 255 1 0 0 0 0 0 0 1 2 1 1 1 1
255 2 2 2 2 1 1 0 0 0 0 1 1 2 0 255
0 1 1 1 1 0 0 0 0 0 0 0 0 255 1 1
1 0 1 1 1 0 0 0 1 1 1 0 255 0 0 0
0 0 0 0 0 1 1 1 0 1 255 1 0 1 0 0
0 0 0 1 1 0 0 0 0 255 0 0 0 0 0 0
0 0 1 1 1 0 0 255 0 0 0 0 1 0 1 1
0 0 0 1 1 1 255 0 0 1 1 1 1 1 1 1
1 1 1 1 2 2 0 0 0 0 0 0 0 0 0 0
0 0 0 0 0 0 1 255 0 0 0 1 1 1 1 0
0 0 1 1 1 0 255 0 1 0 1 1 1 1 1 2
2 2 1 2 255 1 1 1 1 1 1 0 0 0 0 0
0 0 1 255 2 1 1 1 1 1 1 1 0 0 0 0
0 0 255 1 1 0 0 0 0 1 0 0 0 0 0 0
255 0 0 0 0 0 2 2 1 1 1 1 0 0 0 255
0 0 0 0 1 2 2 1 1 1 2 2 1 1 255 1
2 1 1 1 2 1 1 0 0 0 0 1 255 0 0 0
1 1 1 0 0 0 0 0 0 0 255 0 0 0 1 1
2 1 1 1 1 2 1 1 1 255 1 2 2 1 1 1
1 1 1 1 1 0 0 0 255 2 2 0 1 0 0 0
0 1 0 0 0 0 255 1 1 0 0 1 1 1 0 0
1 1 1 1 0 255 0 0 0 0 1 1 1 1 1 1
1 1 1 2 255 255 255 255 255 255 255 255 255 255 255 255
255 255 255 255 255 255 255 255 255 255 255 255 255 255 255 255
255 255 255 255 255 255 255 255 255 255 255 255 255 255 255 255
255 255 255 255 255 255 255 255 255 255 255 255 255 255 255 255
255 255 255 255 255 255 255 255 255 255 255 255 255 255 255 255
255 255 255 255 255 255 255 255 255 255 255 255 255 255 255 255
255 255 255 255 255 255 255 255 255 255 255 255 255 255 255 255
255 255 255 255 255 255 255 255 255 255 255 255 255 255 255 255
255 255 255 255 255 255 255 255 255 255 255 255 255 255 255 255
255 255 255 255 255 255 255 255 255 255 255 255 255 255 255 255
255 255 255 255 255 255 255 255 255 255 255 255 255 255 255 255
255 255 255 255 255 255 255 255 255 255 255 255 255 255 255 255
255 255 255 255 255 255 255 255 255 255 255 255 255 255 255 255
255 255 255 255 255 255 255 255 255 255 255 255 255 255 255 255
255 255 255 255 255 255 255 255 255 255 255 255 255 255 255 255
255 255 255 255 255 255 255 255 255 255 255 255 255 255 255 255
255 255 255 255 255 255 255 255 255 255 255 255 255 255 255 255
255 255 255 255 255 255 255 255 255 255 255 255 255 255 255 255
255 255 255 255 255 255 255 255 255 255 255 255 255 255 255 255
255 255 255 255 255 255 255 255 255 255 255 255 255 255 255 255
255 255 255 255 255 255 255 255 255 255 255 255 255 255 255 255
255 255 255 255 255 255 255 255 255 255 255 255 255 255 255 255
255 255 255 255 255 255 255 255 255 255 255 255 255 255 255 255
255 255 255 255 255 255 255 255 255 255 255 255 255 255 255 255
255 255 255 255 255 255 255 255 255 255 255 255 255 255 255 255
255 255 255 255 255 255 255 255 255 255 255 255 255 255 255 255
255 255 255 255 255 255 255 255 255 255 255 255 255 255 255 255
255 255 255 255 255 255 255 255 255 255 255 255 255 255 255 1
1 1 0 0 0 0 0 0 0 0 0 0 255 1 1 1
1 1 2 2 1 0 0 1 1 1 1 255 2 2 1 1
1 1 1 1 0 0 0 1 1 255 2 2 2 1 0 0
0 0 0 0 0 0 0 0 255 1 1 2 2 1 1 0
1 2 2 1 1 1 1 255 0 0 0 0 0 0 0 0
1 1 1 1 1 1 255 1 1 1 1 0 0 1 2 2
2 2 1 1 255 1 2 2 2 1 1 0 0 0 0 1
0 1 0 255 0 0 0 0 1 0 0 0 0 0 0 0
0 255 1 1 1 1 1 1 1 1 1 1 1 0 1 0
255 0 0 0 0 0 0 0 0 1 0 0 0 0 255 1
0 0 0 1 0 0 0 0 0 0 0 1 1 255 1 1
1 1 1 1 1 0 0 0 1 0 0 255 1 0 0 0
1 0 0 0 1 1 1 2 1 0 255 0 0 0 0 0
0 0 1 1 1 1 0 1 1 1 0 0 0 0 0 0
0 0 0 0 0 1 2 2 1 1 1 255 1 1 0 1
1 1 1 1 0 0 1 1 2 2 255 1 2 1 1 1
0 1 1 2 1 2 1 1 255 2 2 2 2 1 0 0
0 0 0 0 0 1 1 255 1 0 0 0 1 1 1 2
0 1 0 1 1 1 255 1 0 0 0 0 0 0 0 0
1 1 1 1 255 1 1 1 0 1 1 1 0 0 1 1
1 0 1 255 1 0 0 0 0 0 1 1 1 0 0 0
1 1 255 2 2 1 0 0 0 1 1 2 0 2 1 1
255 0 0 1 1 2 1 1 0 1 1 0 0 0 255 1
1 1 1 1 1 2 1 1 0 1 1 1 1 255 2 1
1 1 1 1 1 1 1 1 1 0 0 0 255 0 1 1
1 1 1 1 1 1 1 1 0 0 255 0 1 1 1 0
1 0 1 0 1 1 1 1 1 255 1 1 1 1 1 1
1 1 1 1 1 1 1 2 255 1 1 1 0 0 0 0
0 0 0 0 0 0 255 1 1 1 1 1 1 2 1 1
1 1 1 1 1 255 2 0 1 1 1 1 1 1 0 0
0 0 1 255 1 2 2 1 0 0 0 0 1 0 0 0
0 0 255 1 1 1 2 1 1 0 2 2 2 1 1 0
0 255 0 0 0 0 0 0 1 1 1 1 1 2 1 2
255 1 1 1 2 1 2 2 2 2 1 1 1 1 255 0
0 1 1 1 0 0 0 0 1 1 1 1 1 255 0 0
1 0 0 0 0 0 1 2 0 0 0 255 1 0 1 1
2 1 1 1 1 0 0 0 0 0 255 0 0 0 0 0
0 1 0 1 0 0 0 0 255 0 1 0 0 0 0 1
1 0 0 0 0 1 2 255 2 1 1 1 1 1 1 0
0 0 0 0 0 255 0 0 0 0 1 0 0 0 1 1
1 2 2 2 255 0 0 0 0 0 0 1 1 1 0 0
0 1 1 0 0 0 0 0 0 0 0 0 1 0 1 1
1 1 1 1 1 255 1 1 2 2 2 1 2 2 2 1
1 2 2 2 255 1 1 1 1 1 1 1 1 0 1 1
1 1 255 1 2 1 2 1 1 1 0 0 0 0 1 1
1 255 1 0 0 0 0 1 1 1 1 1 1 1 1 1
255 1 1 0 0 0 0 0 0 1 1 1 1 1 255 2
1 1 1 1 1 1 1 1 1 1 1 1 1 255 1 0
1 1 1 1 2 3 3 0 0 1 1 1 255 1 1 1
0 0 0 0 1 2 0 2 2 2 255 1 1 1 1 2
1 0 0 0 1 0 0 0 255 1 1 1 1 2 2 2
1 1 0 0 0 1 1 255 1 1 1 0 0 0 1 2
1 1 1 1 1 0 255 0 1 1 1 1 2 1 1 1
1 1 0 0 255 0 1 1 1 1 0 0 1 0 1 1
1 2 1 255 0 1 1 1 1 1 1 1 1 1 1 1
1 1 255 2 0 1 0 0 0 1 1 0 0 0 1 1
255 1 1 1 1 2 1 2 1 2 1 1 0 0 0 255
0 0 0 0 0 1 2 2 1 0 0 1 1 255 1 1
1 1 0 0 0 1 2 0 1 0 0 0 255 0 1 1
3 3 3 2 3 3 2 2 1 0 1 255 1 0 0 0
0 1 2 2 1 0 1 2 2 2 255 1 1 2 2 2
2 3 5 5 2 1 0 0 255 0 0 0 1 0 1 1
0 0 0 0 0 0 1 255 0 1 1 1 1 0 0 0
1 1 0 0 1 255 0 0 0 0 2 1 1 1 1 0
0 0 1 0 255 0 0 0 1 1 1 2 2 2 1 0
0 0 255 0 1 1 1 0 1 1 1 1 0 0 0 1
1 255 1 1 1 1 0 1 0 0 0 0 0 0 0 255
0 0 0 0 1 1 2 1 2 2 2 2 2 2 255 0
0 0 0 0 0 0 1 1 0 0 0 1 1 1 1 1
1 1 0 1 1 1 0 0 1 1 1 1 1 1 1 255
1 1 2 2 2 2 2 2 1 1 1 1 1 0 255 0
1 1 1 1 1 1 1 1 1 2 1 1 255 1 1 1
2 2 2 3 1 0 0 0 1 1 2 255 1 1 0 0
1 2 1 1 1 1 1 0 1 1 255 1 1 0 0 1
3 3 11 2 2 1 1 1 255 2 2 1 1 1 2 2
2 2 2 2 1 1 1 255 1 0 1 1 1 2 15 15
10 3 1 0 1 0 255 0 1 1 1 0 0 1 2 2
2 2 1 1 255 1 1 1 1 1 1 0 1 1 1 1
1 0 255 1 1 1 1 2 2 3 3 3 0 0 0 0
1 255 1 1 1 0 0 1 1 2 2 1 1 0 0 0
255 0 1 1 1 2 3 5 1 1 1 1 0 0 255 1
1 1 1 1 1 0 1 1 2 1 1 1 0 255 0 1
0 0 1 1 1 1 1 1 1 1 0 0 255 2 1 1
1 2 2 2 1 0 0 1 2 2 255 0 1 1 1 1
1 3 3 3 2 1 0 1 1 255 1 1 1 1 2 2
2 3 2 0 0 1 1 255 1 1 1 1 1 1 2 15
15 4 2 0 0 0 255 1 1 1 3 4 7 12 19 19
4 2 1 0 0 255 1 1 1 1 2 2 2 2 1 1
1 2 1 1 255 1 2 2 3 36 175 244 244 98 10 1
0 0 255 0 0 0 0 0 1 0 0 0 0 0 0 0
1 255 0 1 1 1 1 1 1 1 1 3 1 1 1 255
0 0 0 1 2 2 2 2 2 0 0 0 0 0 255 0
0 0 1 2 3 3 7 8 2 1 1 1 255 1 2 2
2 2 2 3 2 2 1 1 0 0 0 255 1 1 2 1
0 1 1 1 1 1 1 1 0 255 0 0 0 1 1 2
7 4 4 3 2 2 1 1 255 0 0 0 0 0 1 2
2 2 0 0 0 1 1 1 1 1 1 1 1 1 1 1
0 1 1 1 1 1 1 1 1 255 1 1 1 1 1 1
2 1 1 1 1 1 1 0 255 0 1 1 2 2 1 1
1 1 1 2 1 1 255 1 1 1 1 2 2 3 3 3
3 1 2 2 2 255 1 1 0 0 1 2 2 3 3 1
1 0 0 1 255 1 1 1 2 8 22 51 60 21 9 2
1 1 255 1 1 1 3 3 12 7 5 5 5 3 2 1
1 255 1 1 1 2 2 7 19 19 14 9 2 0 1 2
255 1 1 1 1 1 2 11 24 24 24 2 1 1 255 1
2 1 0 0 1 1 1 3 3 2 2 1 255 1 1 1
1 2 3 12 8 5 2 1 0 0 0 255 0 0 1 1
1 1 2 2 2 2 1 1 0 0 255 0 0 0 1 2
16 16 18 18 2 1 0 1 255 1 1 1 1 1 1 4
5 4 2 2 1 0 0 255 0 0 0 1 2 2 2 1
1 1 1 1 0 0 255 1 2 2 1 2 3 3 3 1
1 2 2 1 255 0 0 1 1 3 2 4 4 4 2 1
1 1 1 255 1 1 0 1 2 3 3 3 3 3 1 1
1 255 1 1 1 1 2 5 56 56 56 40 10 1 0 0
255 1 1 2 3 5 25 25 30 29 28 4 1 0 1 255
1 1 2 2 3 5 11 3 2 1 1 1 1 1 255 1
2 3 36 177 244 255 255 255 111 3 0 0 255 1 1 1
1 0 1 1 1 1 1 1 0 0 0 255 1 1 1 1
1 1 1 1 8 3 3 2 1 255 0 0 0 0 1 4
16 16 32 2 2 1 1 1 255 0 0 0 1 3 5 5
8 11 8 1 1 1 255 1 2 2 2 3 21 11 11 7
2 1 1 0 0 255 0 1 2 1 2 3 4 5 5 2
2 1 0 255 0 0 1 1 3 11 65 80 87 25 3 1
1 0 255 0 1 0 1 1 3 2 2 2 2 1 0 1
1 2 1 1 1 1 1 1 1 0 0 3 4 5 5 1
1 1 0 255 0 1 1 1 1 2 3 2 3 2 2 1
0 0 255 0 0 0 2 2 2 2 2 2 2 2 1 1
255 1 2 2 2 2 3 10 10 10 5 3 2 2 2 255
1 1 0 0 1 2 3 11 11 4 2 0 0 1 255 1
1 1 15 44 69 69 69 67 60 7 2 2 255 1 1 1
3 12 14 11 7 5 5 5 2 1 1 255 1 1 1 2
5 8 19 19 10 9 5 0 0 0 255 1 1 1 1 24
47 44 50 44 33 3 1 1 255 2 2 1 0 1 1 3
4 10 4 2 2 1 255 1 1 1 2 2 12 24 24 9
5 3 2 2 0 255 0 0 1 1 1 2 4 9 9 3
2 0 0 1 255 1 1 1 2 8 16 16 37 32 28 1
0 1 255 1 1 1 1 1 7 7 5 5 5 4 1 0
0 255 0 1 0 1 2 2 3 1 1 1 1 1 0 0
255 2 2 2 1 3 4 7 7 3 2 1 1 1 255 0
0 0 2 2 3 4 5 5 5 2 1 1 1 255 1 1
1 3 7 9 3 3 4 3 1 0 0 255 1 0 1 2
5 49 56 79 79 79 63 9 3 0 255 1 1 2 5 16
30 29 60 58 58 17 4 0 1 255 1 1 2 2 5 18
43 18 9 2 1 1 0 1 255 0 2 15 177 255 255 255
255 255 181 111 2 1 255 1 1 1 1 1 2 22 25 22
3 2 1 0 0 255 1 1 0 0 1 2 10 12 14 11
3 2 2 255 0 0 0 1 4 16 21 32 32 23 2 0
1 0 255 0 0 0 2 3 5 5 5 8 11 3 1 1
255 2 2 2 3 17 21 17 16 11 9 1 1 0 0 255
0 1 2 2 3 7 8 8 5 5 2 1 0 255 0 1
2 2 3 44 87 88 105 88 16 1 1 0 255 0 0 0
2 3 4 3 2 2 2 1 0 0 1 2 1 1 1 1
1 1 1 2 3 4 5 5 5 2 1 1 1 255 0 1
1 1 1 5 7 7 7 4 3 1 1 0 255 0 1 1
2 2 2 4 2 4 2 2 1 1 255 2 2 2 2 3
3 10 5 7 7 5 2 2 1 255 1 1 0 0 1 2
7 12 12 5 3 1 0 0 255 1 1 8 16 70 70 78
65 104 77 9 2 2 255 2 1 1 7 7 8 8 8 7
7 7 4 2 1 255 1 1 1 2 7 14 14 7 7 9
9 2 1 1 255 1 1 2 24 37 37 37 24 39 39 24
3 1 255 1 1 1 1 1 2 4 11 14 10 2 2 1
255 2 0 1 2 12 22 39 40 24 9 3 2 1 1 255
0 1 1 1 1 2 11 17 16 8 2 2 1 1 255 1
1 1 8 15 26 26 37 28 22 7 1 1 255 1 1 1
1 2 7 7 5 5 5 4 2 1 0 255 0 1 0 1
2 3 8 8 7 3 1 1 1 1 255 2 2 1 1 2
7 8 7 7 3 1 1 0 255 0 0 0 2 3 3 4
4 7 7 3 1 1 1 255 2 0 1 2 7 15 12 8
7 4 2 1 0 255 1 1 1 1 40 60 81 81 79 87
73 31 4 2 255 1 1 1 4 16 36 52 61 58 58 17
2 1 1 255 1 1 2 3 10 43 53 37 25 9 1 0
1 1 255 0 1 58 255 255 202 197 255 255 193 168 2 1
255 1 1 1 1 1 23 25 28 30 28 3 2 1 0 255
1 1 1 1 3 10 11 16 14 11 2 2 2 255 0 0
0 0 11 18 43 47 32 23 3 1 1 1 255 0 0 1
2 5 8 5 8 11 11 5 3 1 255 2 2 2 3 15
16 16 9 10 7 3 1 1 1 255 0 1 1 1 4 7
9 9 9 7 2 1 0 255 0 0 2 3 4 44 80 80
26 26 26 3 1 0 255 0 0 0 2 3 4 3 2 2
2 2 1 1 1 1 1 1 0 1 0 0 0 3 7 7
5 5 5 4 2 0 0 255 0 1 1 1 3 7 8 28
28 7 2 1 1 1 255 0 1 1 2 5 5 5 4 4
4 2 2 1 255 2 2 2 2 4 11 10 9 10 26 26
4 2 1 255 0 0 0 1 1 5 7 11 11 5 3 2
1 1 255 1 1 15 49 86 86 78 78 111 102 38 2 2
255 2 1 1 7 8 9 11 11 9 8 8 5 2 1 255
1 0 1 4 14 17 17 9 7 9 5 2 1 1 255 1
2 3 31 47 52 54 54 39 39 33 3 1 255 1 0 1
1 1 1 3 10 11 10 2 1 1 255 2 1 2 2 17
22 25 38 24 14 2 2 1 1 255 0 1 1 1 1 2
17 21 16 9 3 2 1 1 255 1 1 1 8 14 15 25
14 22 16 7 2 1 255 0 1 1 1 2 7 8 8 5
5 4 2 1 0 255 1 1 0 0 1 5 8 17 10 7
2 1 1 1 255 1 1 0 1 3 7 8 7 7 2 0
0 1 255 0 0 1 2 4 4 4 5 8 9 8 1 1
1 255 0 0 2 3 7 9 4 4 7 4 3 1 0 255
0 0 1 1 46 54 65 65 81 105 105 18 4 2 255 1
1 1 3 21 49 53 65 70 65 26 3 2 1 255 1 1
2 2 10 50 57 40 26 9 2 0 0 1 255 1 2 58
255 255 181 174 181 181 181 168 4 1 255 0 0 1 0 1
23 23 23 21 14 2 1 1 0 255 1 1 1 0 3 7
10 11 11 2 1 1 1 255 0 0 0 1 3 11 43 33
23 3 1 0 0 1 255 1 1 1 2 2 5 5 5 12
10 8 3 1 255 2 2 1 2 7 14 14 9 9 4 3
2 1 1 255 0 0 1 1 7 7 8 7 7 4 1 1
0 255 0 1 1 2 8 56 88 88 72 72 28 4 2 1
255 0 1 0 3 4 7 7 3 3 3 2 2 2 1 1
1 0 0 0 0 0 2 2 7 9 9 7 4 2 1 0
0 255 1 1 1 2 3 7 35 35 17 3 2 1 1 1
255 1 1 2 3 5 5 5 4 5 4 3 1 2 255 2
2 2 3 4 9 9 9 18 26 18 2 2 2 255 0 1
1 1 1 5 7 7 7 3 2 1 1 1 255 1 1 2
25 70 73 71 71 65 42 24 2 1 255 1 1 2 7 9
9 9 9 9 8 8 5 2 2 255 0 0 1 4 14 15
15 9 9 9 3 2 1 1 255 1 2 3 28 37 52 49
51 44 39 33 1 1 255 0 0 0 1 1 1 2 2 10
3 2 1 0 255 2 1 1 1 3 21 22 22 14 8 2
1 1 1 255 0 1 0 1 1 2 3 17 15 5 2 1
1 2 255 1 1 1 1 14 25 26 19 14 12 2 1 1
255 1 1 1 1 2 5 7 8 7 5 3 2 0 0 255
0 0 0 0 1 2 7 17 7 5 3 1 0 1 255 1
1 1 1 2 7 8 5 5 2 2 1 1 255 2 2 1
2 4 5 7 8 10 9 5 2 1 1 255 0 0 1 3
4 7 8 8 8 4 3 1 0 255 0 0 1 2 15 46
80 76 80 87 69 14 1 0 255 1 1 1 1 23 40 52
53 52 49 8 2 1 1 255 1 1 2 1 3 14 40 31
16 2 2 0 0 0 255 1 3 37 255 255 181 174 255 255
255 134 4 2 255 1 0 1 0 1 2 12 15 12 5 1
1 1 0 255 1 1 2 1 2 3 7 9 3 1 1 1
1 255 0 0 0 0 1 3 8 8 3 1 1 0 0 0
255 0 0 0 1 2 4 5 9 10 10 5 3 1 255 1
1 1 2 7 7 5 7 10 4 3 2 1 1 255 0 0
1 1 1 5 5 5 4 1 1 1 0 255 0 1 1 2
8 53 84 72 114 131 63 9 2 1 255 1 1 1 3 1
7 8 7 5 3 2 2 2 1 1 1 0 0 0 0 0
1 2 4 7 7 7 4 3 1 0 1 255 1 1 1 2
2 3 15 17 17 2 1 1 1 0 255 0 2 2 2 4
5 5 4 4 3 2 1 1 255 2 2 2 2 3 9 9
9 18 18 7 2 1 2 255 1 1 1 1 1 3 7 7
3 2 1 1 1 1 255 1 0 0 3 25 73 70 71 51
38 4 2 1 255 1 1 2 5 10 11 9 7 7 7 5
2 2 2 255 0 0 1 2 14 14 10 10 10 4 3 2
1 1 255 2 2 2 2 28 56 54 54 50 49 3 1 1
255 0 1 1 1 1 1 2 2 2 2 1 1 1 255 1
1 1 1 1 3 10 10 8 5 2 2 2 0 255 0 2
1 1 1 2 2 4 4 2 1 0 1 1 255 1 1 1
1 2 12 12 9 7 2 1 0 1 255 1 1 1 1 1
3 7 7 5 4 1 0 0 0 255 0 0 0 0 1 2
3 3 3 2 2 2 2 1 255 1 0 0 0 1 4 7
4 3 1 0 1 1 255 2 2 1 1 3 7 12 12 11
8 3 1 1 1 255 0 0 1 2 4 5 8 5 8 3
2 1 0 255 0 0 1 1 1 14 47 54 65 61 16 2
0 0 255 1 1 1 1 3 29 43 49 43 22 5 2 1
1 255 1 1 1 1 1 2 14 8 3 2 0 0 0 0
255 1 2 7 115 174 204 204 255 255 170 59 4 2 255 0
0 0 0 0 0 2 5 5 1 1 1 1 0 255 0 0
2 1 1 1 1 3 1 1 1 1 1 255 0 0 0 0
0 1 1 1 1 1 1 0 0 0 255 0 0 1 1 1
3 4 5 5 5 3 0 0 255 1 1 1 2 3 5 5
5 5 2 2 1 1 1 255 0 0 0 1 1 2 3 3
2 0 0 0 0 255 0 1 1 1 2 8 53 72 114 72
28 2 1 1 255 1 2 2 1 0 1 4 5 4 2 2
1 2 1 0 0 0 0 1 1 0 1 2 2 4 5 5
3 1 0 0 1 255 1 1 1 1 2 2 2 2 2 0
0 0 1 0 255 0 2 2 2 2 2 2 2 2 2 2
1 1 255 0 1 1 1 2 2 9 9 9 2 2 1 1
1 255 1 1 1 1 1 1 3 3 1 1 1 1 1 1
255 2 1 2 2 3 11 26 42 40 9 2 0 1 255 1
1 2 2 5 7 5 5 3 3 2 1 1 1 255 0 0
1 2 5 8 9 10 8 3 2 1 1 1 255 1 1 1
1 1 19 26 44 44 22 2 1 0 255 0 1 1 0 1
1 2 2 1 1 0 1 1 255 1 0 1 1 1 1 2
3 5 3 3 2 3 1 255 0 1 1 1 1 1 1 1
2 1 1 0 0 1 255 1 1 1 1 1 1 2 2 2
1 0 0 1 255 1 0 1 1 1 1 2 3 3 1 1
0 1 0 255 0 0 0 0 0 1 0 1 2 2 2 1
2 1 255 1 0 0 0 1 1 2 2 2 1 1 1 0
255 0 1 0 0 1 3 10 9 9 3 2 1 1 1 255
1 1 1 2 3 4 5 5 3 2 1 1 1 255 1 2
2 0 1 2 9 14 47 16 2 2 1 1 255 1 1 1
1 1 3 3 9 12 5 2 1 1 1 255 1 1 1 0
0 1 1 2 2 2 1 1 1 0 255 1 1 2 7 115
139 204 255 255 59 7 4 2 255 1 0 0 0 0 0 0
2 1 1 1 1 1 0 255 0 0 1 1 1 0 0 1
1 0 0 1 1 255 0 0 0 0 0 1 1 1 0 1
0 1 1 0 255 0 0 1 1 1 1 2 2 2 2 1
0 0 255 1 1 1 1 2 3 3 2 2 2 1 1 1
0 255 0 0 0 1 0 0 1 1 2 0 0 0 0 255
0 1 1 1 1 1 3 15 15 1 1 1 1 1 255 1
2 2 0 0 1 1 1 0 0 0 0 0 0 0 0 1
1 1 1 0 0 0 1 1 3 3 1 1 0 1 1 255
1 1 1 1 1 1 1 2 1 0 0 0 1 1 255 0
2 2 1 1 1 0 1 2 2 1 1 0 255 0 1 1
1 1 1 1 1 1 1 1 1 1 1 255 1 1 1 1
1 0 1 0 1 1 1 1 1 1 255 2 1 2 2 3
2 3 9 9 2 0 0 0 255 1 1 1 1 1 1 1
3 3 1 1 1 1 2 255 2 1 1 2 2 5 8 8
4 3 2 1 1 1 255 1 2 2 2 1 2 2 3 3
3 2 1 1 255 1 1 1 1 1 0 0 2 0 1 0
1 1 255 1 1 1 1 1 1 1 2 2 2 3 2 3
1 255 0 1 1 1 1 1 2 1 1 1 1 0 0 1
255 1 1 1 1 1 1 1 1 0 0 0 0 0 255 1
0 1 0 0 0 0 1 1 1 1 1 1 2 255 1 1
0 0 0 0 0 1 1 2 1 1 1 1 255 1 0 0
0 1 1 1 1 1 1 1 2 1 255 1 0 0 0 0
1 1 1 1 1 1 1 1 0 255 1 1 1 2 2 2
2 3 1 1 1 1 1 255 2 2 2 0 1 1 2 2
2 2 1 1 0 0 255 1 1 1 1 1 1 1 2 1
1 1 1 1 1 255 1 1 0 0 0 0 0 0 0 0
0 0 1 0 255 1 1 1 2 3 25 25 24 17 7 3
1 1 255 0 0 0 0 0 0 0 1 1 1 1 1 1
0 255 0 0 0 0 1 0 0 1 1 1 0 1 1 255
0 0 0 0 0 1 1 1 0 1 0 1 1 1 255 0
1 1 1 1 1 1 1 1 1 1 1 0 255 1 1 1
0 0 1 1 2 1 1 1 1 1 1 255 0 0 0 0
0 0 0 0 0 0 0 0 0 255 0 0 0 1 1 1
1 1 1 0 1 1 1 1 255 1 1 1 0 0 0 0
0 0 1 0 0 0 0 0 0 1 1 1 1 1 0 0
1 1 1 1 1 1 0 1 1 255 1 1 1 1 1 1
0 0 0 0 0 0 0 0 255 0 2 2 1 0 0 0
0 1 1 1 1 1 255 1 1 1 1 1 1 1 1 1
1 1 1 1 1 255 1 1 1 0 0 0 0 1 2 1
1 1 1 1 255 1 1 2 2 2 2 2 1 0 0 0
0 0 255 0 0 0 0 1 1 1 1 1 1 0 1 1
1 255 1 1 1 1 2 2 3 3 2 0 1 1 1 1
255 1 1 1 1 1 2 2 1 1 1 1 1 1 255 1
1 1 1 1 1 1 1 2 2 1 1 1 255 1 1 1
1 1 1 1 1 2 2 2 2 3 1 255 1 1 2 2
2 1 1 1 1 1 1 0 1 2 255 1 1 1 1 1
1 0 0 0 0 1 1 1 255 0 0 0 0 0 0 0
0 0 0 0 1 1 1 255 2 1 1 0 0 0 1 1
1 1 1 1 1 1 255 1 1 1 1 1 0 1 1 2
2 1 2 1 255 1 0 0 0 0 1 1 1 1 1 1
1 1 0 255 1 1 1 2 1 1 1 1 1 1 1 1
0 255 2 2 1 1 1 0 1 1 1 1 1 1 0 0
255 1 1 1 1 1 1 1 1 1 1 1 0 0 0 255
1 0 0 0 0 0 0 0 0 2 1 0 0 0 255 1
1 0 2 1 2 3 3 2 0 1 1 1 255 0 0 0
0 1 0 0 0 0 1 1 1 1 1 255 1 0 0 0
0 0 0 0 1 1 0 1 2 255 0 0 0 1 1 1
1 2 1 1 1 1 1 0 255 0 1 1 1 1 1 1
1 1 1 1 1 0 255 0 1 0 0 0 1 1 2 2
1 0 0 0 0 255 0 0 0 0 0 0 0 0 0 1
1 0 0 255 1 0 1 1 1 1 1 1 0 0 0 0
1 1 255 1 0 1 0 1 1 1 0 0 0 0 0 0
0 0 0 0 1 1 1 1 0 0 0 1 1 1 1 1
1 1 1 255 1 1 1 1 1 1 1 0 1 1 1 0
0 1 255 1 1 1 0 0 0 0 0 1 0 1 1 2
255 1 1 1 1 1 0 0 0 1 0 1 1 1 1 255
1 1 0 0 1 1 1 1 1 1 1 1 2 1 255 1
0 0 2 2 2 1 1 0 1 1 1 0 255 0 0 0
0 0 0 0 1 1 1 1 1 0 0 255 1 1 1 1
1 0 1 2 1 0 1 1 1 1 255 0 0 1 2 2
2 1 1 1 1 1 1 1 255 1 1 1 1 1 1 1
2 2 2 1 0 0 255 1 1 1 1 1 1 1 0 0
1 1 1 1 0 255 0 2 2 2 2 0 0 1 1 1
1 0 1 1 255 1 1 2 2 2 0 0 0 0 0 1
1 1 255 1 0 1 0 0 0 0 0 0 0 0 1 1
1 255 2 1 1 0 0 1 1 1 1 1 1 1 1 1
255 1 1 2 1 1 1 0 0 0 2 2 2 1 255 2
1 0 1 0 1 0 1 1 0 1 0 1 0 255 1 1
1 2 1 1 1 0 0 0 0 0 0 255 1 1 1 1
1 1 1 1 0 1 0 0 0 0 255 0 0 1 0 1
1 1 1 1 1 1 0 0 0 255 0 0 0 1 2 0
0 0 0 0 0 0 0 1 255 1 1 0 0 0 0 0
0 0 0 1 1 1 255 0 0 0 1 1 1 1 1 1
1 1 1 1 1 255 1 1 1 0 0 0 1 0 1 1
1 1 1 255 0 0 0 1 1 1 1 2 2 2 1 1
1 0 255 0 1 1 1 1 1 1 1 1 1 1 1 1
255 0 0 0 0 1 1 1 1 1 1 0 0 0 0 255
0 0 0 0 0 0 0 0 0 0 0 0 0 255 1 0
1 1 1 1 1 1 1 0 0 0 1 1 255 0 0 0
0 1 1 2 0 0 0 0 0 0 0 0 0 0 255 255
255 255 255 255 255 255 255 255 255 255 255 255 255 255 255 255
255 255 255 255 255 255 255 255 255 255 255 255 255 255 255 255
255 255 255 255 255 255 255 255 255 255 255 255 255 255 255 255
255 255 255 255 255 255 255 255 255 255 255 255 255 255 255 255
255 255 255 255 255 255 255 255 255 255 255 255 255 255 255 255
255 255 255 255 255 255 255 255 255 255 255 255 255 255 255 255
255 255 255 255 255 255 255 255 255 255 255 255 255 255 255 255
255 255 255 255 255 255 255 255 255 255 255 255 255 255 255 255
255 255 255 255 255 255 255 255 255 255 255 255 255 255 255 255
255 255 255 255 255 255 255 255 255 255 255 255 255 255 255 255
255 255 255 255 255 255 255 255 255 255 255 255 255 255 255 255
255 255 255 255 255 255 255 255 255 255 255 255 255 255 255 255
255 255 255 255 255 255 255 255 255 255 255 255 255 255 255 255
255 255 255 255 255 255 255 255 255 255 255 255 255 255 255 255
255 255 255 255 255 255 255 255 255 255 255 255 255 255 255 255
255 255 255 255 255 255 255 255 255 255 255 255 255 255 255 255
255 255 255 255 255 255 255 255 255 255 255 255 255 255 255 255
255 255 255 255 255 255 255 255 255 255 255 255 255 255 255 255
255 255 255 255 255 255 255 255 255 255 255 255 255 255 255 255
255 255 255 255 255 255 255 255 255 255 255 255 255 255 255 255
255 255 255 255 255 255 255 255 255 255 255 255 255 255 255 255
255 255 255 255 255 255 255 255 255 255 255 255 255 255 255 255
255 255 255 255 255 255 255 255 255 255 255 255 255 255 255 255
255 255 255 255 255 255 255 255 255 255 255 255 255 255 255 255
255 255 255 255 255 255 255 255 255 255 255 255 255 255 255 255
255 255 255 255 255 255 255 255 255 255 255 255 255 255 255 255
255 255 255 255 255 255 255 255 255 255 255 255 255 255 255 255
255 255 255 255 255 255 255 255 1 0 0 0 1 0 1 0
1 0 1 1 1 1 0 255 0 1 1 1 1 1 1 0
0 0 1 1 1 1 255 1 1 1 0 0 0 0 0 0
1 1 1 0 255 1 2 1 1 1 2 1 1 1 2 2
2 2 0 255 1 1 1 2 3 2 1 0 0 0 1 1
2 1 255 1 1 2 2 2 1 0 0 1 1 1 1 1
255 0 0 0 0 1 1 1 2 2 1 1 0 0 1 255
1 1 1 1 0 0 0 1 1 0 1 0 1 1 255 0
0 1 2 2 2 1 1 0 0 0 0 1 255 1 1 1
0 0 1 1 2 2 0 0 0 0 255 1 1 2 1 0
1 1 0 0 0 0 0 0 0 255 0 1 2 2 1 0
0 1 1 1 2 2 2 0 255 1 1 0 0 0 0 0
0 0 0 0 1 2 255 1 1 0 0 0 0 1 1 1
0 0 1 1 1 255 1 0 1 0 0 1 1 1 1 1
0 0 0 1 255 1 1 1 1 1 1 1 1 1 1 1
1 1 255 1 0 1 1 1 1 1 1 1 0 0 0 0
0 255 1 1 1 2 2 2 2 1 1 1 1 0 0 255
0 1 1 0 1 2 2 0 0 0 1 1 0 0 255 1
1 1 0 0 1 1 1 1 1 1 1 1 0 255 0 0
0 0 2 0 0 0 0 0 0 0 2 1 255 1 1 1
0 0 0 0 0 0 1 1 1 0 255 0 2 0 1 1
1 1 1 1 1 1 0 1 0 255 1 1 1 1 1 1
1 1 0 0 1 1 0 255 0 0 0 1 1 1 1 1
1 0 0 0 0 1 255 1 1 1 0 0 0 1 1 1
1 1 1 1 255 1 0 0 0 1 0 0 0 1 1 1
1 0 0 255 1 1 1 1 1 1 0 0 0 0 0 0
0 255 1 2 2 1 0 1 0 0 0 0 0 0 1 1
255 1 1 1 1 1 1 0 0 0 0 0 0 1 2 2
2 0 1 1 2 2 1 0 0 0 0 0 0 1 1 0
0 255 1 1 1 1 1 1 0 0 0 0 1 1 1 1
255 1 1 1 1 0 0 0 1 1 1 1 1 1 255 1
1 1 1 1 2 1 1 1 1 2 2 1 0 255 0 1
1 2 3 2 0 0 0 1 1 1 1 1 255 2 2 2
1 1 0 0 0 1 1 1 1 1 255 0 0 0 0 1
2 1 1 2 2 1 0 0 1 255 1 1 1 1 0 0
1 1 1 1 1 0 0 0 255 0 1 2 2 2 2 2
1 1 0 0 0 0 255 1 1 1 0 0 1 1 1 0
0 0 0 0 255 1 1 2 1 0 0 0 0 0 1 1
1 1 0 255 0 0 1 1 1 1 1 1 1 1 2 2
1 0 255 1 1 1 1 1 1 0 2 2 0 0 0 2
255 1 1 0 0 0 0 1 1 1 0 0 1 1 1 255
1 0 1 0 0 1 1 1 0 0 0 1 1 1 255 1
1 1 0 1 1 1 1 1 1 1 1 1 255 0 0 0
0 1 1 2 2 1 1 0 0 0 0 255 1 1 1 0
0 1 1 1 1 1 0 0 1 255 1 1 1 0 1 2
2 0 0 0 1 1 0 0 255 1 1 1 0 0 1 1
1 1 1 1 1 1 0 255 0 0 0 0 0 0 0 1
1 1 0 0 0 1 255 1 1 1 1 0 0 1 1 1
0 1 1 0 255 0 1 0 0 0 0 0 0 1 0 0
0 0 0 255 0 1 1 1 1 1 1 1 0 1 1 1
0 255 0 0 0 1 1 0 1 0 1 0 0 0 0 1
255 1 1 1 0 0 0 0 1 1 1 1 1 1 255 1
0 0 0 0 0 0 1 1 1 1 1 0 0 255 1 1
1 1 1 0 0 0 0 0 0 1 0 255 1 1 1 1
0 0 0 1 1 1 0 0 0 1 255 1 0 0 1 2
2 0 0 0 0 0 0 0 2 2 1 1 2 2 1 2
1 1 0 0 0 1 1 1 1 0 0 255 1 1 1 1
1 2 1 0 0 0 1 1 1 1 255 1 1 1 1 0
0 0 1 1 1 1 1 1 255 1 1 1 1 1 1 1
0 1 1 2 2 1 1 255 1 1 1 1 2 1 1 0
1 1 1 1 1 1 255 1 1 2 1 2 1 2 1 1
1 1 0 0 255 1 0 0 0 1 2 1 1 1 1 1
0 0 0 255 1 1 1 1 1 1 1 1 1 1 1 1
1 1 255 1 1 2 3 3 3 2 1 1 0 0 0 1
255 0 0 0 0 0 1 2 1 0 0 0 0 0 255 1
1 2 1 2 1 2 1 2 2 1 1 1 2 255 2 0
1 0 1 1 3 3 2 2 2 0 0 1 255 1 1 1
1 1 1 2 2 2 1 2 1 2 255 1 1 1 1 0
2 2 2 1 1 1 0 0 0 255 0 0 1 0 1 1
2 1 1 0 0 0 0 0 255 1 1 1 1 1 1 1
1 1 1 1 1 1 255 0 0 1 0 1 1 2 2 2
1 0 0 0 0 255 1 1 0 0 0 1 2 1 1 1
0 1 1 255 1 0 1 0 1 2 2 2 4 3 2 1
1 1 255 1 1 1 1 0 1 1 3 2 2 2 1 2
0 255 0 0 1 1 1 1 3 2 2 1 0 0 0 0
255 1 1 1 1 1 1 3 3 2 1 1 1 0 255 0
1 0 1 0 0 0 1 1 1 0 0 0 0 255 0 0
0 1 1 1 1 1 1 2 2 1 0 255 0 0 0 1
0 0 0 0 1 0 0 0 0 1 255 0 0 0 0 0
0 0 1 1 1 0 0 0 255 0 0 0 0 1 1 1
1 1 1 1 0 0 1 255 1 1 1 1 1 0 1 1
1 0 0 1 1 255 0 1 1 1 0 0 0 1 1 1
0 0 0 1 255 1 1 1 1 1 3 4 7 4 4 1
1 0 0 0 0 0 2 1 1 1 1 1 0 1 1 1
1 1 0 0 0 255 1 1 1 1 1 2 3 2 3 1
0 0 1 1 255 1 1 1 0 0 1 1 1 1 1 2
2 2 255 1 0 0 0 1 1 2 1 1 1 1 1 1
1 255 2 1 1 1 1 1 1 1 2 1 2 1 1 1
255 1 1 1 1 2 2 4 4 3 1 1 1 1 255 1
1 0 1 2 3 2 2 2 2 1 1 0 0 255 1 1
1 1 1 2 1 1 1 1 0 1 0 1 255 1 0 1
2 4 4 5 3 1 0 0 0 0 255 0 0 1 1 2
2 2 0 1 1 0 0 0 255 0 1 1 1 2 2 2
9 9 4 2 2 1 2 255 2 0 2 1 14 17 64 255
255 46 2 0 0 0 255 0 1 2 2 1 2 14 33 31
26 2 2 2 255 1 1 1 1 1 15 18 36 32 9 2
1 0 0 255 0 0 1 1 2 3 4 11 10 2 2 1
1 1 255 1 1 1 1 1 1 1 2 2 2 2 1 0
255 0 0 0 0 0 0 2 2 2 1 1 1 2 1 255
1 0 0 0 2 2 2 1 1 0 0 0 0 255 1 1
1 1 2 5 7 7 7 7 4 1 1 1 255 1 0 1
1 1 1 32 32 16 2 2 1 1 1 255 0 1 1 1
1 2 3 3 3 2 1 0 0 0 255 0 1 1 2 2
7 35 31 5 2 1 0 0 255 0 1 1 1 1 2 1
3 1 1 0 0 0 0 255 0 0 0 2 3 11 9 9
4 2 2 0 0 255 0 0 0 1 1 3 1 1 1 0
0 0 0 0 255 0 0 0 0 0 0 2 2 2 1 1
0 1 255 1 0 0 0 0 0 1 2 1 1 1 0 0
1 255 1 1 1 1 1 0 3 3 3 1 1 1 1 255
0 1 0 1 0 5 2 2 2 1 0 0 0 0 255 0
2 1 2 3 37 29 25 25 19 4 0 0 0 0 0 0
2 1 0 1 1 1 1 2 3 3 2 1 1 0 0 255
1 1 1 1 2 5 7 9 9 4 3 1 1 1 255 0
0 0 0 1 1 1 2 2 2 2 2 2 255 1 1 0
1 1 1 3 2 2 1 1 1 1 1 255 2 1 1 1
1 3 4 5 4 1 1 1 2 1 255 1 1 1 2 4
9 17 30 28 4 2 1 1 255 1 0 1 1 1 3 4
14 7 3 2 1 1 0 255 0 0 1 1 1 2 1 1
1 0 0 1 0 1 255 1 0 0 3 5 9 18 10 18
2 1 1 0 255 0 1 2 2 2 1 2 0 1 0 0
0 1 255 1 1 1 1 2 2 11 11 11 10 5 4 2
1 255 1 1 2 7 17 255 255 255 255 255 46 3 0 0
255 1 2 2 2 26 37 123 147 147 56 26 2 2 255 1
1 1 1 15 18 57 43 40 37 28 1 1 1 255 0 0
0 1 19 29 29 16 16 10 2 1 0 0 255 1 1 1
1 3 16 30 28 7 2 2 0 0 255 1 0 0 0 1
1 3 3 3 3 2 2 2 2 255 0 0 0 0 2 2
3 3 2 1 0 0 0 255 1 1 1 1 5 8 11 14
18 18 19 3 1 1 255 1 0 1 1 3 61 69 61 58
35 2 1 1 1 255 2 0 2 2 3 3 4 4 4 2
1 1 0 0 255 0 1 2 4 25 63 49 45 31 21 2
1 0 255 0 1 1 1 2 3 3 3 2 2 1 1 1
0 255 0 0 0 3 10 15 11 15 10 4 1 0 0 255
0 0 0 2 3 5 5 2 1 1 1 0 0 0 255 0
0 0 0 0 4 15 21 19 2 0 0 0 255 1 0 0
0 0 1 8 15 2 1 0 0 0 1 255 0 0 1 1
3 45 53 72 64 2 1 1 1 255 0 1 1 2 5 21
7 17 5 5 0 0 1 0 255 0 2 1 2 40 61 61
49 38 38 19 3 0 0 0 0 1 1 0 0 1 1 1
3 8 9 9 3 2 2 1 1 255 1 1 1 2 5 9
11 11 10 10 4 2 1 1 255 0 0 0 1 2 2 12
14 12 3 2 2 2 255 2 1 1 1 1 3 5 7 7
2 2 1 1 1 255 1 1 1 1 4 8 7 5 5 5
3 1 1 1 255 0 0 1 4 14 17 17 32 64 28 3
2 1 255 0 0 1 1 1 4 12 26 11 9 3 1 0
0 255 2 2 1 1 1 1 1 1 0 0 1 1 1 1
255 1 1 1 2 23 26 26 18 18 8 2 1 0 255 1
1 2 2 2 0 1 0 1 0 0 0 0 255 1 1 1
1 2 3 11 11 10 10 10 4 3 1 255 1 1 3 15
255 255 255 255 255 255 255 31 1 0 255 1 2 3 26 45
112 139 155 148 138 56 10 1 255 1 1 1 1 18 28 58
69 49 43 29 9 1 1 255 1 0 1 9 31 36 36 36
35 16 8 2 1 1 255 1 1 1 3 25 30 42 39 39
8 4 0 0 255 0 0 0 2 2 3 3 4 3 3 2
2 1 1 255 1 0 0 0 1 4 7 7 3 1 0 0
0 255 1 1 1 4 8 11 17 18 29 23 23 11 2 1
255 1 1 1 3 38 69 79 81 69 58 35 2 1 1 255
1 0 1 2 4 5 5 5 5 3 2 1 0 0 255 0
2 4 9 36 63 63 45 37 29 5 1 1 255 1 1 0
1 2 3 3 3 3 3 1 2 2 2 255 0 0 3 4
14 16 16 17 15 11 0 0 0 255 0 0 0 3 9 5
4 2 2 2 0 0 0 0 255 1 0 1 1 2 5 18
23 23 19 1 0 0 255 1 0 0 0 0 8 19 23 17
17 0 0 0 0 255 1 1 1 2 35 64 73 84 72 56
1 1 1 255 0 0 1 2 21 24 23 22 17 12 0 0
0 0 255 0 1 1 17 46 46 40 49 40 38 19 5 0
0 0 0 0 0 0 0 1 1 3 7 9 10 9 9 3
2 2 2 255 1 0 1 3 9 12 12 11 10 10 9 4
2 1 255 0 0 1 1 2 7 12 21 16 14 1 1 1
255 2 1 1 1 1 5 9 10 10 7 3 1 1 0 255
1 1 1 3 10 21 8 5 16 16 8 2 1 1 255 1
1 2 30 31 31 30 32 65 65 4 1 0 255 0 1 1
2 2 7 12 14 11 7 3 2 1 0 255 0 2 1 1
1 1 1 1 0 1 1 1 1 0 255 1 1 1 5 8
26 18 18 21 21 3 0 0 255 1 1 1 1 0 0 0
0 1 0 0 0 0 255 1 1 1 1 9 11 11 11 10
10 10 7 1 1 255 1 1 2 15 255 255 255 255 255 255
255 128 3 0 255 1 1 3 45 100 112 135 154 154 138 90
7 1 255 1 0 0 1 28 37 69 84 49 43 29 26 2
1 255 1 0 3 11 31 31 31 26 35 38 15 2 0 0
255 1 1 2 8 25 53 69 46 46 28 4 1 1 255 0
0 2 2 4 4 5 4 3 3 2 1 0 0 255 1 1
0 0 1 3 4 7 4 2 1 0 0 255 0 0 1 4
9 14 18 17 23 12 19 9 2 1 255 1 1 1 14 38
69 69 81 64 64 40 3 2 0 255 0 0 1 2 5 7
5 4 5 3 2 1 1 0 255 1 2 4 25 69 71 63
44 37 44 28 2 1 255 1 1 0 1 2 3 3 3 2
1 1 1 1 1 255 0 0 4 4 10 15 17 18 18 8
1 0 0 255 1 0 0 3 8 8 4 3 3 2 1 0
0 0 255 1 1 1 1 2 2 4 21 22 21 2 0 0
255 1 1 1 0 1 14 15 17 17 17 1 1 0 0 255
0 0 1 1 35 73 92 91 72 33 1 0 0 255 0 0
1 4 9 24 24 25 21 12 2 2 0 0 255 0 1 1
17 40 46 50 50 40 35 21 5 0 0 0 1 1 0 0
1 1 1 3 7 8 9 9 9 4 2 2 2 255 0 0
1 2 12 12 12 11 10 9 9 4 2 2 255 1 1 1
1 2 2 11 12 14 10 1 1 1 255 1 1 1 1 1
5 9 10 10 10 4 1 0 0 255 1 2 2 3 14 25
29 23 23 19 9 3 2 1 255 0 0 1 30 39 39 23
32 53 32 3 1 0 255 1 1 1 2 3 10 12 11 7
5 3 2 0 0 255 2 2 2 1 1 1 1 1 0 0
0 1 1 1 255 1 1 1 1 7 9 9 23 21 21 3
1 0 255 1 1 1 1 1 0 1 1 1 0 1 0 0
255 0 0 0 1 3 5 4 5 7 8 7 4 1 1 255
1 1 1 15 255 255 255 255 255 255 255 128 3 1 255 1
1 1 53 100 112 121 139 138 135 38 10 2 255 1 1 0
0 32 38 53 84 84 88 29 21 2 2 255 0 0 3 11
31 29 29 28 28 38 15 2 2 0 255 1 1 3 8 14
25 46 46 56 40 4 2 2 255 0 0 1 2 2 4 4
3 3 3 2 0 0 0 255 1 1 1 0 1 3 7 8
4 3 1 0 0 255 0 0 2 4 18 18 21 23 23 12
12 9 2 1 255 1 1 1 16 69 80 60 60 69 90 40
3 2 0 255 0 0 1 1 3 5 5 5 5 5 1 1
1 1 255 1 1 4 11 36 51 42 42 44 52 28 2 2
255 1 1 0 1 2 4 4 4 3 2 1 1 1 1 255
0 1 3 5 14 16 17 18 15 8 1 0 0 255 1 0
1 2 3 7 7 3 2 2 1 1 0 0 255 1 1 1
1 1 1 3 18 21 21 2 1 0 255 0 0 1 1 4
15 19 19 19 19 1 1 0 0 255 1 0 1 1 35 63
84 69 56 33 1 0 0 255 0 0 1 3 8 15 24 24
21 14 2 1 0 0 255 1 1 1 17 40 46 40 38 28
25 21 2 1 1 1 1 0 0 1 1 1 1 2 3 7
9 9 9 4 2 2 2 255 0 0 1 1 12 12 12 10
9 8 8 2 1 1 255 1 1 1 1 0 0 8 10 10
5 1 1 2 255 1 1 0 0 2 10 10 10 10 7 3
1 1 1 255 1 1 2 2 7 16 29 29 32 26 9 2
2 1 255 1 1 1 3 30 44 44 59 53 37 1 1 1
255 1 1 1 2 3 10 12 9 7 7 3 2 0 0 255
2 2 2 1 1 1 0 2 1 0 0 0 0 0 255 1
2 2 2 4 7 7 14 8 7 2 1 1 255 2 2 1
1 1 1 2 1 1 0 1 0 0 255 0 0 0 0 1
7 8 8 8 8 7 3 1 1 255 1 1 1 15 255 255
255 255 255 255 255 92 3 2 255 1 1 1 47 88 88 88
115 115 115 22 2 2 255 2 1 1 3 43 53 77 38 17
51 26 21 2 1 255 1 0 2 11 35 29 22 17 16 16
7 2 2 0 255 1 1 3 3 14 37 37 40 40 29 3
1 2 255 2 1 1 1 2 2 4 3 3 3 0 0 0
1 255 1 1 1 1 1 2 4 7 4 2 1 1 1 255
0 0 2 3 18 18 17 14 12 12 14 10 2 1 255 1
1 1 3 21 67 60 67 51 40 4 2 1 0 255 0 1
1 0 2 3 5 5 5 2 1 1 1 1 255 0 1 2
11 16 28 32 38 38 44 25 2 1 255 1 1 0 0 2
4 4 4 3 2 1 1 0 0 255 0 1 2 4 7 16
16 16 8 2 1 0 0 255 0 0 0 2 2 3 3 2
2 2 2 1 1 0 255 1 1 1 1 0 0 1 4 5
2 2 2 0 255 0 1 2 2 5 14 14 14 17 17 1
0 0 0 255 1 0 1 1 3 38 63 38 33 16 1 0
0 255 0 0 1 2 3 4 5 5 8 8 2 1 0 0
255 1 1 2 7 36 50 45 44 25 21 21 2 1 1 1
1 0 0 1 2 1 1 1 2 2 8 8 4 2 2 2
2 255 1 0 1 1 3 12 12 12 8 8 4 1 1 1
255 1 1 1 1 0 1 3 8 5 3 2 1 2 255 1
1 1 1 3 4 7 7 7 3 1 1 1 2 255 1 1
1 2 3 7 17 23 30 9 2 2 2 1 255 1 0 0
1 4 23 44 53 37 4 1 1 1 255 0 0 1 1 2
5 5 4 4 5 2 0 0 0 255 2 2 2 2 1 2
2 2 1 0 0 1 1 1 255 1 1 1 1 2 2 4
5 3 2 2 2 2 255 1 1 1 1 1 1 2 1 1
1 1 1 1 255 0 0 0 1 1 3 5 5 8 5 3
1 1 1 255 1 1 1 2 19 255 255 255 255 255 92 4
2 1 255 1 1 1 2 53 84 84 73 57 35 3 1 2
255 2 1 1 1 23 43 38 29 21 30 21 2 0 1 255
1 0 0 3 29 25 14 14 14 10 3 2 2 1 255 1
1 1 1 3 8 8 8 5 2 2 1 2 255 2 1 1
1 1 1 2 3 3 1 1 1 0 1 255 1 1 1 0
0 1 2 4 1 1 1 1 1 255 2 2 2 2 11 19
17 14 9 7 10 4 2 1 255 0 0 1 2 3 21 36
60 36 5 2 1 1 0 255 1 1 1 1 1 2 2 4
3 2 1 1 0 0 255 0 1 1 3 11 16 17 25 26
25 3 2 2 255 1 1 1 1 1 2 4 3 2 2 1
0 0 1 255 1 2 2 2 7 7 7 11 2 1 1 0
0 255 0 0 2 2 1 1 2 2 2 2 2 1 1 1
255 1 1 1 1 0 0 0 1 1 1 1 1 0 255 0
0 1 2 4 10 8 8 5 1 0 0 0 1 255 0 0
0 0 1 3 8 10 8 1 1 0 0 255 0 0 1 0
0 0 0 0 0 2 2 0 1 1 255 1 1 2 3 21
59 45 38 21 19 3 1 1 1 1 0 0 0 1 1 0
0 1 1 1 2 2 2 2 2 2 1 255 1 0 1 0
2 3 9 3 2 2 2 2 1 1 255 0 0 1 0 0
1 1 1 1 1 2 2 1 255 1 1 1 1 3 3 3
3 2 1 1 1 1 2 255 0 0 1 1 1 3 5 7
7 2 2 2 1 1 255 1 0 0 1 2 3 28 28 4
3 0 1 1 255 0 0 0 0 1 1 1 1 1 2 1
0 0 1 255 1 1 2 1 2 2 2 2 1 1 1 1
1 1 255 0 1 1 1 1 1 2 2 2 1 1 1 2
255 1 1 1 1 1 1 1 2 1 1 1 1 1 255 1
1 1 1 1 2 3 4 4 3 2 1 1 0 255 1 1
1 0 7 19 33 119 119 35 4 2 2 1 255 1 1 1
1 3 47 57 35 35 2 2 1 1 255 1 1 1 1 1
23 17 7 7 7 1 0 0 0 255 1 1 0 2 2 10
11 11 11 4 2 2 1 1 255 1 1 1 1 1 1 1
1 1 1 1 1 1 255 1 1 1 1 1 1 1 1 1
0 0 1 1 1 255 1 1 1 0 1 1 2 1 0 0
1 1 1 255 1 1 1 1 1 11 11 7 5 5 4 2
2 1 255 0 0 0 0 1 2 3 5 3 2 1 1 2
1 255 1 1 1 1 1 1 2 1 2 2 2 1 0 0
255 0 1 1 3 3 4 4 11 3 2 0 1 1 255 1
1 1 0 0 1 1 2 2 2 1 0 0 1 255 2 0
1 1 1 1 1 1 1 1 1 0 0 255 0 1 1 1
0 0 1 2 2 0 1 1 1 1 255 1 1 1 0 0
0 0 1 0 1 0 1 0 255 1 0 0 1 1 1 1
1 1 1 0 0 0 1 255 1 0 0 0 0 1 1 1
1 1 1 1 0 255 0 0 1 0 0 0 0 0 0 0
0 0 0 0 255 1 1 2 3 3 18 21 3 3 1 1
1 0 1 1 1 0 0 1 1 0 0 0 1 1 1 2
2 2 1 0 1 255 1 0 1 0 1 2 2 1 0 0
1 1 0 0 255 1 0 0 0 0 0 0 1 1 2 2
2 2 255 2 1 1 1 2 2 2 2 2 1 1 1 0
0 255 1 1 0 0 0 1 1 1 1 1 2 1 1 1
255 1 0 0 0 1 1 2 3 1 0 0 1 1 255 0
1 0 0 0 0 0 0 1 2 1 1 0 0 255 1 2
2 1 2 2 2 2 2 1 1 1 1 1 255 1 0 1
1 2 1 1 1 0 1 1 1 1 255 0 0 1 1 1
0 1 2 2 2 1 1 1 255 1 0 1 1 1 2 2
2 2 2 1 1 1 1 255 0 0 0 0 1 1 8 8
4 2 2 1 2 1 255 1 1 1 1 2 3 3 3 2
2 1 1 1 255 1 1 1 1 0 1 1 1 1 1 0
0 0 0 255 2 2 0 0 0 2 4 4 4 3 1 1
0 0 255 1 1 1 1 1 1 1 1 1 1 1 1 1
255 1 0 0 0 0 0 1 1 0 0 0 1 1 1 255
1 1 0 0 0 1 0 0 0 0 0 0 0 255 0 1
1 0 0 0 1 1 2 2 2 1 2 2 255 0 1 0
1 1 1 1 1 2 1 1 0 1 1 255 1 1 1 1
1 1 1 1 1 1 1 0 0 0 255 0 1 1 2 2
3 2 2 2 1 1 1 2 255 1 1 1 0 0 0 1
1 1 1 0 0 1 1 255 1 0 1 0 0 0 1 0
1 1 2 0 1 255 1 1 1 1 0 1 1 1 0 0
1 0 1 1 255 1 0 0 0 0 1 0 0 0 1 1
1 0 255 1 0 0 0 1 1 1 1 1 1 0 0 0
1 255 0 0 0 0 0 1 1 1 1 1 1 1 0 255
0 0 1 0 0 0 0 0 0 0 0 0 0 0 255 1
1 1 1 1 1 0 0 1 1 1 0 0 1 1 1 0
0 0 1 0 0 0 0 0 0 0 1 2 1 1 1 255
1 0 0 0 0 1 1 1 1 1 0 0 0 1 255 1
0 0 0 0 0 1 1 1 2 2 2 2 255 2 1 1
1 1 1 2 2 2 2 0 0 0 0 255 0 0 0 0
0 0 1 1 1 1 1 1 0 1 255 1 0 0 1 1
1 1 0 1 1 0 0 0 255 1 0 0 1 1 1 0
0 0 0 1 1 1 0 255 1 2 1 1 1 2 2 2
2 1 1 0 0 0 255 1 1 1 1 1 1 1 0 0
0 1 1 1 255 0 1 1 1 1 0 1 1 1 1 1
1 1 255 1 0 0 0 0 1 1 2 2 1 1 1 1
1 255 0 0 0 0 0 0 1 1 1 1 1 1 2 0
255 0 1 0 1 1 2 1 1 1 1 0 0 0 255 0
0 0 0 0 0 0 1 1 1 0 0 0 1 255 2 2
0 0 0 0 0 2 2 0 0 0 0 0 255 0 0 2
1 1 1 1 1 0 0 0 0 0 255 1 1 1 1 1
1 1 0 0 0 0 1 1 1 255 1 1 1 1 1 1
0 0 0 0 0 0 0 255 1 1 1 0 0 0 1 1
1 1 1 0 1 1 255 1 1 1 1 1 1 1 1 1
1 0 0 1 1 255 1 1 1 1 1 1 1 1 1 1
1 1 1 1 255 1 1 1 1 2 2 2 1 2 1 1
1 1 255 0 1 1 0 0 0 0 1 0 0 0 1 1
1 255 1 1 0 0 0 0 1 1 2 2 2 0 0 255
1 1 1 1 0 1 1 1 0 0 0 0 0 0 255 0
0 0 0 0 1 0 0 0 1 1 1 0 255 1 1 0
0 1 1 1 0 0 0 0 0 0 0 255 0 1 0 0
1 1 1 1 1 1 1 1 1 255 0 1 1 0 0 0
0 0 0 0 0 0 0 0 255 1 1 1 1 1 0 0
0 1 1 1 1 0 1 1 1 0 1 1 1 0 0 0
0 0 0 1 1 1 1 1 1 255 1 1 1 1 0 0
0 1 1 1 0 0 0 1 255 1 1 1 1 1 0 0
0 1 2 1 2 2 255 2 1 1 1 2 1 2 1 2
1 1 0 0 1 255 1 0 0 0 0 0 1 1 1 1
1 1 0 0 255 0 0 1 1 1 1 1 0 1 1 0
0 0 255 0 1 1 1 1 0 0 0 0 1 1 1 0
0 255 2 2 1 0 0 0 2 2 2 1 0 0 0 0
255 1 1 1 0 1 1 2 2 1 1 1 0 0 255 0
1 1 1 1 1 1 1 1 0 1 1 1 255 1 0 0
0 1 0 1 1 1 1 0 1 1 1 255 0 0 1 1
1 1 1 1 1 1 1 1 1 0 255 0 0 0 0 1
1 0 0 1 1 1 0 0 255 0 0 0 0 0 0 1
1 1 1 0 0 1 1 255 2 2 0 0 0 0 0 0
0 0 0 0 0 0 255 255 255 255 255 255 255 255 255 255
255 255 255 255 255 255 255 255 255 255 255 255 255 255 255 255
255 255 255 255 255 255 255 255 255 255 255 255 255 255 255 255
255 255 255 255 255 255 255 255 255 255 255 255 255 255 255 255
255 255 255 255 255 255 255 255 255 255 255 255 255 255 255 255
255 255 255 255 255 255 255 255 255 255 255 255 255 255 255 255
255 255 255 255 255 255 255 255 255 255 255 255 255 255 255 255
255 255 255 255 255 255 255 255 255 255 255 255 255 255 255 255
255 255 255 255 255 255 255 255 255 255 255 255 255 255 255 255
255 255 255 255 255 255 255 255 255 255 255 255 255 255 255 255
255 255 255 255 255 255 255 255 255 255 255 255 255 255 255 255
255 255 255 255 255 255 255 255 255 255 255 255 255 255 255 255
255 255 255 255 255 255 255 255 255 255 255 255 255 255 255 255
255 255 255 255 255 255 255 255 255 255 255 255 255 255 255 255
255 255 255 255 255 255 255 255 255 255 255 255 255 255 255 255
255 255 255 255 255 255 255 255 255 255 255 255 255 255 255 255
255 255 255 255 255 255 255 255 255 255 255 255 255 255 255 255
255 255 255 255 255 255 255 255 255 255 255 255 255 255 255 255
255 255 255 255 255 255 255 255 255 255 255 255 255 255 255 255
255 255 255 255 255 255 255 255 255 255 255 255 255 255 255 255
255 255 255 255 255 255 255 255 255 255 255 255 255 255 255 255
255 255 255 255 255 255 255 255 255 255 255 255 255 255 255 255
255 255 255 255 255 255 255 255 255 255 255 255 255 255 255 255
255 255 255 255 255 255 255 255 255 255 255 255 255 255 255 255
255 255 255 255 255 255 255 255 255 255 255 255 255 255 255 255
255 255 255 255 255 255 255 255 255 255 255 255 255 255 255 255
255 255 255 255 255 255 255 255 255 255 255 255 255 255 255 255
255 255 255 255 255 255 255 255 255 255 255 255 255 255 255 255
255 1 1 0 0 0 0 1 1 1 0 0 0 0 255 0
1 1 1 1 1 1 1 1 1 1 1 1 2 255 1 0
1 1 1 1 1 0 0 1 0 2 2 255 2 1 0 0
1 1 1 1 1 0 1 0 0 0 255 1 1 1 2 0
0 1 1 0 0 0 0 1 1 255 1 0 0 0 1 1
1 1 1 1 1 1 1 1 255 2 2 0 0 0 1 1
1 1 1 0 0 0 255 0 1 1 0 0 0 1 1 0
1 1 1 0 0 255 1 1 1 1 1 1 1 1 1 0
0 0 0 255 0 0 0 0 0 0 0 2 2 0 0 0
0 0 255 0 1 1 1 0 0 0 0 0 0 1 1 0
255 0 0 1 0 1 0 0 0 0 0 1 1 1 1 255
1 1 0 0 0 1 1 0 1 0 0 0 0 255 1 1
1 1 1 0 0 0 0 0 1 1 1 1 255 2 1 1
1 1 1 1 1 1 1 1 1 0 0 2 1 1 1 0
0 0 1 1 0 0 2 1 2 1 2 2 2 255 1 1
1 1 1 1 1 0 1 1 1 1 1 1 255 1 1 1
1 1 1 1 0 1 1 0 1 2 255 1 1 1 1 1
0 0 1 1 1 1 0 0 0 255 1 0 1 0 1 1
1 1 1 1 1 1 1 0 255 0 0 1 1 1 1 1
1 1 1 0 0 0 255 1 2 1 1 1 1 1 1 1
0 1 1 1 1 255 2 1 1 0 0 1 1 2 1 1
1 1 1 1 255 1 1 1 1 0 1 1 1 1 1 1
1 1 255 1 0 0 0 0 0 0 0 0 0 1 0 1
255 0 0 2 2 2 0 1 1 1 1 1 1 0 1 255
2 2 2 1 1 1 1 1 1 1 2 2 1 1 255 1
0 0 0 1 1 0 0 0 0 1 1 0 255 0 1 1
1 1 1 1 1 1 0 0 0 1 1 255 0 0 0 1
1 1 0 0 0 0 0 1 0 0 255 1 1 0 0 0
1 1 1 1 0 1 1 1 255 0 0 0 0 0 0 1
1 1 1 1 1 1 0 255 0 0 0 0 1 1 1 1
0 0 0 2 1 255 1 0 0 0 0 0 0 0 0 0
0 1 1 1 255 1 1 1 1 0 0 1 1 1 0 0
0 1 1 255 1 1 0 0 0 1 0 1 1 1 0 0
0 0 255 1 1 0 0 0 1 1 1 0 1 0 0 0
255 1 0 0 0 0 0 1 1 1 1 1 1 0 0 255
1 0 0 0 1 0 1 1 0 0 0 0 0 255 0 0
0 0 0 0 0 1 1 1 0 0 0 0 255 0 1 1
1 0 0 0 0 0 0 0 1 0 255 0 1 1 1 1
1 0 0 1 1 1 1 0 1 255 0 0 1 1 0 0
0 0 0 0 0 0 0 255 1 1 1 1 1 1 1 1
1 1 1 1 0 1 255 2 2 1 0 0 0 0 1 1
1 1 0 0 0 1 1 1 0 0 0 0 1 1 1 1
2 1 3 1 2 1 1 255 1 0 1 1 1 1 1 1
1 1 1 1 1 1 255 1 1 1 1 1 0 1 1 1
1 1 1 2 255 1 1 1 0 0 0 1 2 2 2 2
1 0 0 255 1 0 0 0 0 0 1 1 0 1 1 1
1 1 255 0 0 0 0 0 0 1 1 1 0 0 1 1
255 1 2 1 1 1 1 1 1 1 0 1 1 1 1 255
1 1 1 0 1 1 1 1 1 0 0 0 1 0 255 1
1 1 1 1 1 1 1 1 1 1 1 1 255 1 1 0
0 0 1 1 1 0 0 1 1 1 255 0 0 1 1 1
0 0 1 1 1 1 0 0 1 255 2 2 2 1 1 1
2 1 1 1 1 1 1 0 255 1 1 0 1 1 0 0
1 1 0 0 0 1 255 1 1 1 1 1 1 0 0 0
0 0 0 1 1 255 1 1 1 2 2 2 1 1 1 2
0 1 0 1 255 1 1 1 0 1 1 1 1 0 0 0
1 2 255 1 1 1 1 1 1 1 1 1 1 1 1 1
1 255 0 0 0 0 0 1 1 1 0 0 0 0 1 255
1 1 0 0 0 0 1 1 1 1 1 1 2 1 255 1
1 1 1 0 1 1 2 2 1 1 1 1 1 255 1 1
1 1 1 1 1 1 1 2 0 0 0 0 255 1 1 0
1 0 1 1 1 1 1 0 0 1 255 1 0 0 0 0
2 2 2 1 2 1 0 0 0 255 1 1 0 0 0 0
1 1 1 0 0 0 0 255 0 0 0 0 1 1 0 1
1 1 1 0 0 0 255 0 0 0 0 0 0 0 0 0
0 1 1 1 255 0 0 0 0 1 1 0 0 1 1 1
1 0 0 255 0 0 0 1 0 0 0 0 0 0 0 0
0 255 1 1 1 1 1 2 0 1 1 1 1 1 1 1
255 2 2 1 0 0 1 1 1 1 1 1 0 0 0 0
0 0 0 0 0 0 1 1 2 2 2 1 1 1 1 1
1 255 1 0 1 1 2 1 2 2 1 2 1 1 1 1
255 1 2 2 1 1 0 1 2 1 1 1 1 1 255 2
2 1 1 1 2 2 2 2 1 1 0 0 0 255 1 1
1 0 0 0 0 0 0 0 1 1 1 1 255 0 0 0
0 0 1 1 1 1 1 0 0 0 255 0 0 0 0 0
2 2 2 1 1 1 1 1 1 255 1 1 1 2 2 1
1 1 1 0 0 0 0 0 255 1 1 1 2 2 2 2
2 1 1 1 1 1 255 2 1 0 0 0 1 2 2 2
1 1 1 1 255 0 0 1 1 1 0 1 1 1 1 1
1 1 1 255 2 2 2 1 1 1 2 2 2 1 1 1
1 1 255 1 1 0 0 0 0 1 3 1 1 1 1 1
255 1 1 1 1 1 1 1 1 1 0 0 0 0 0 255
1 0 1 1 1 2 3 4 4 2 2 2 1 1 255 1
1 1 0 1 1 1 1 0 0 0 1 2 255 2 1 2
1 1 1 2 2 1 0 0 0 1 0 255 1 0 0 0
0 0 1 1 1 1 0 0 1 255 1 0 0 0 1 0
1 14 12 3 2 2 2 1 255 1 1 0 1 0 3 26
33 3 2 2 1 1 1 255 1 1 1 1 2 2 2 4
2 2 1 0 0 0 255 0 1 0 0 0 1 1 1 1
1 1 1 0 255 1 1 1 1 2 11 17 7 4 2 1
0 0 1 255 1 1 1 0 1 2 5 5 3 1 1 0
0 255 0 0 0 1 2 2 2 2 2 1 1 0 0 0
255 0 0 0 0 0 0 0 0 0 0 1 1 1 255 0
0 0 1 0 1 2 2 1 1 1 0 0 0 255 0 1
0 1 0 0 0 2 1 1 1 0 0 255 0 0 0 1
1 2 0 0 0 1 1 1 1 1 255 1 2 1 1 1
1 1 1 1 1 1 0 0 0 0 1 0 0 0 1 1
0 1 2 2 2 1 1 1 1 1 1 255 1 0 1 1
2 3 4 8 11 11 1 1 0 1 255 2 1 1 1 3
12 46 46 9 1 1 1 1 255 2 2 0 0 0 2 2
2 2 2 1 1 1 1 255 1 1 1 0 0 0 0 1
1 0 0 1 1 1 255 1 0 0 0 2 19 24 26 16
4 2 1 0 255 0 0 0 0 1 2 3 4 3 2 2
2 1 1 255 1 1 2 2 2 2 1 2 1 1 0 0
0 0 255 1 1 1 1 1 2 3 3 2 1 1 1 1
255 2 2 1 1 1 2 2 3 5 3 1 1 1 255 1
0 1 1 1 0 1 2 2 1 1 1 0 1 255 1 1
1 1 2 2 7 15 7 4 1 1 1 1 255 1 0 0
0 1 1 15 17 17 4 1 1 1 255 2 1 2 3 3
3 37 40 40 39 2 1 1 1 255 1 0 1 1 2 3
11 7 7 9 2 2 1 0 255 1 1 1 1 1 19 19
16 2 1 1 1 2 255 1 1 2 3 3 9 10 10 10
0 1 1 1 1 255 2 1 1 1 1 5 8 15 8 1
0 0 1 255 1 0 1 1 1 1 16 25 25 23 12 2
1 0 255 0 1 1 1 26 28 35 35 37 21 3 1 1
1 255 1 1 1 1 32 40 40 43 14 2 2 1 1 0
255 0 1 0 0 1 9 15 2 2 1 1 1 0 255 0
1 1 2 17 26 32 32 16 7 2 1 1 1 255 1 2
2 1 5 10 10 14 7 3 1 1 1 255 0 0 0 1
2 5 21 38 38 5 2 1 1 1 255 0 0 0 0 0
1 2 2 2 1 1 1 1 255 0 0 1 1 1 2 7
7 3 2 1 0 0 0 255 1 1 0 0 0 2 2 2
2 2 1 1 1 255 0 0 1 1 1 1 0 0 1 2
2 2 2 1 255 1 1 1 1 1 1 5 12 14 7 2
2 0 0 0 1 0 2 2 1 1 1 3 3 3 3 3
3 1 2 1 1 255 1 1 1 1 3 8 8 8 11 15
11 2 1 1 255 2 2 2 3 38 59 58 58 46 9 1
1 1 255 2 1 1 1 1 1 2 2 2 2 0 0 1
1 255 1 1 0 0 0 2 3 3 4 1 1 1 1 1
255 1 2 2 3 19 24 29 40 44 16 2 1 0 255 0
1 1 2 1 2 5 5 5 2 2 2 1 1 255 1 1
2 3 2 2 2 4 4 4 2 2 0 0 255 2 1 1
0 2 2 3 3 3 2 2 1 2 255 2 2 1 1 1
3 5 5 5 4 3 1 1 255 1 1 1 1 1 1 3
3 3 2 2 2 1 1 255 1 1 1 1 2 3 7 7
7 9 5 3 1 1 255 1 0 0 0 1 24 31 31 31
23 2 2 2 255 1 1 1 4 12 37 50 87 93 90 42
1 1 1 255 1 0 1 1 5 8 14 14 14 14 7 2
1 0 255 0 1 1 2 25 37 49 47 26 2 2 1 1
255 0 0 2 3 12 22 23 21 21 14 3 2 1 1 255
1 1 1 1 12 52 57 57 63 15 2 1 1 255 0 0
0 1 2 17 17 39 25 25 23 14 2 0 255 0 1 1
28 39 36 37 42 49 42 23 2 1 0 255 1 1 1 28
37 42 61 66 71 29 2 1 1 1 255 1 1 1 1 15
23 32 32 12 2 2 1 0 255 0 1 1 7 23 24 26
32 22 19 8 2 1 1 255 1 0 1 5 10 11 11 15
8 7 3 1 1 255 1 1 1 2 5 16 28 43 39 26
5 2 1 1 255 1 1 0 1 1 5 5 5 4 1 1
1 1 255 0 1 1 2 2 7 7 8 8 7 2 1 0
0 255 0 0 0 0 3 4 4 4 4 3 1 1 1 255
0 0 0 1 1 1 1 3 11 7 2 2 1 0 255 1
1 1 1 1 22 14 32 19 28 7 2 0 0 0 1 1
0 0 1 1 1 3 3 11 4 3 3 4 4 2 1 255
1 1 1 1 11 16 4 0 0 15 15 3 2 2 255 2
2 3 38 54 59 54 49 23 18 3 1 1 255 1 1 1
1 1 1 2 2 3 2 2 0 0 1 255 2 1 0 0
2 3 4 4 4 4 3 1 1 1 255 1 2 2 3 21
26 29 47 47 38 4 2 1 255 1 1 1 2 2 4 4
5 4 4 3 2 2 2 255 0 1 2 2 2 3 3 3
3 3 2 2 1 1 255 2 2 2 2 2 3 3 4 9
3 2 1 1 255 1 1 1 2 7 7 7 2 2 3 3
1 1 255 1 1 2 0 1 2 5 4 4 4 4 2 1
1 255 1 1 1 2 3 5 10 10 10 32 31 9 1 1
255 1 1 1 1 10 33 38 33 33 31 3 2 2 255 1
1 4 12 37 59 73 95 95 93 65 21 1 1 255 1 0
1 2 7 8 7 7 7 8 7 3 1 0 255 0 1 2
25 45 44 49 47 42 26 2 1 1 255 1 0 2 9 16
22 29 21 21 12 4 3 2 1 255 1 1 1 11 56 57
65 63 65 53 4 1 1 255 1 1 1 2 17 33 25 39
17 23 23 21 2 0 255 1 1 2 63 63 39 36 32 60
60 32 2 1 0 255 1 1 2 28 37 37 42 61 71 43
29 2 1 1 255 1 2 2 17 32 51 51 51 24 3 1
0 0 255 0 1 2 8 17 23 24 31 26 31 9 7 1
1 255 1 0 2 5 10 10 11 16 15 15 7 1 1 255
1 1 2 3 11 16 43 47 44 30 25 2 1 1 255 1
1 1 3 5 11 5 4 4 3 1 0 0 255 1 1 1
2 3 7 7 8 8 8 4 0 0 0 255 0 0 0 1
4 5 5 5 5 5 3 1 1 255 1 1 1 1 1 1
2 7 11 11 7 2 2 2 255 1 1 1 1 18 22 18
14 17 21 17 1 1 1 1 1 1 1 1 1 1 1 3
5 11 11 8 10 10 8 2 2 255 2 2 2 3 11 12
9 1 0 9 10 9 3 2 255 2 2 3 38 47 47 24
28 23 23 3 2 1 255 1 1 1 1 1 1 3 2 3
3 3 1 1 2 255 2 1 1 2 3 5 8 4 7 4
4 1 1 1 255 0 0 2 8 37 37 49 47 64 38 4
1 1 255 2 2 1 2 4 5 5 4 4 4 3 2 1
1 255 1 1 2 2 2 3 3 3 3 3 2 2 1 1
255 0 0 2 3 3 3 4 4 9 3 2 2 2 255 1
1 1 2 5 5 4 4 2 4 4 4 1 255 1 1 2
0 2 3 5 9 9 4 4 2 2 1 255 1 1 1 1
3 10 15 10 17 32 32 21 1 1 255 1 1 1 2 33
38 33 43 33 33 11 2 2 255 1 1 2 12 70 93 79
95 95 99 66 21 1 0 255 0 0 1 5 15 10 10 10
14 12 7 4 2 0 255 0 1 2 44 59 45 45 47 49
42 5 1 1 255 0 0 2 12 17 17 33 17 14 12 7
4 2 1 255 1 1 1 5 56 64 65 65 65 53 12 1
0 255 1 1 1 2 12 33 25 25 15 21 37 29 4 2
255 1 1 2 30 45 39 39 49 72 79 60 2 1 0 255
1 1 10 28 37 37 42 69 71 43 29 1 1 0 255 0
2 11 32 39 51 61 61 65 56 2 1 0 255 0 1 5
8 15 17 23 31 26 31 14 8 0 0 255 0 0 1 4
8 8 11 14 14 7 5 2 1 255 1 1 2 4 11 18
24 43 35 30 29 2 1 0 255 1 1 1 3 4 4 5
4 4 2 1 1 0 255 1 1 1 2 7 7 7 7 7
7 5 1 0 0 255 0 0 0 1 4 7 7 7 7 5
3 1 1 255 1 1 1 1 1 1 2 3 11 11 7 1
0 2 255 1 0 0 0 11 22 22 25 14 17 1 1 0
0 0 0 1 1 1 1 1 1 0 0 4 11 8 10 8
4 1 1 255 2 2 1 2 12 21 19 9 1 1 3 3
2 0 255 1 1 2 16 47 45 24 28 23 23 3 2 1
255 1 1 1 2 2 3 3 3 3 3 3 2 2 2 255
2 2 2 2 8 8 8 3 5 4 4 2 1 1 255 1
0 1 8 21 43 64 51 64 35 4 1 1 255 2 2 1
2 4 4 4 4 4 4 4 1 1 1 255 1 1 1 2
2 2 3 3 3 3 2 1 1 0 255 0 2 3 3 3
4 4 4 5 3 2 1 2 255 1 1 1 2 4 8 4
4 3 5 5 2 1 255 1 2 1 0 1 3 5 5 4
3 2 2 2 2 255 1 1 1 1 3 16 16 15 17 32
32 12 0 0 255 2 2 2 3 31 52 33 51 25 15 3
1 1 255 1 1 2 4 59 70 73 79 79 80 66 18 2
0 255 0 0 1 5 15 11 10 10 12 12 11 4 1 0
255 0 0 1 2 44 45 64 66 66 42 4 1 1 255 0
0 1 8 15 16 17 17 23 11 5 4 3 1 255 1 1
1 2 23 65 76 77 71 31 3 1 1 255 1 1 1 1
7 19 25 21 21 21 37 29 4 1 255 1 1 2 18 43
43 43 63 64 79 32 2 1 1 255 0 1 10 25 40 40
47 57 47 35 3 1 1 1 255 0 2 9 39 46 46 61
65 67 60 2 1 1 255 0 0 2 12 15 15 26 33 31
35 14 7 2 2 255 1 0 1 4 7 8 8 14 16 16
4 1 1 255 0 0 2 4 11 18 18 46 46 35 29 2
1 0 255 1 1 0 0 3 3 4 4 4 1 1 1 1
255 1 1 1 1 7 8 8 8 8 5 4 1 0 1 255
1 0 0 1 2 7 7 7 5 3 2 2 1 255 1 0
1 1 1 1 1 1 1 4 4 0 0 1 255 1 0 0
0 3 14 14 14 10 3 1 1 0 0 0 0 0 1 1
1 1 1 0 0 1 14 14 10 8 2 1 1 255 2 2
1 1 4 14 19 19 16 2 2 1 1 0 255 1 1 2
4 21 44 30 38 38 38 2 1 1 255 1 1 1 2 2
2 2 2 4 5 4 2 2 2 255 2 1 2 2 7 7
7 5 11 4 2 1 1 1 255 1 1 1 8 16 37 49
43 35 5 2 1 1 255 1 1 1 1 2 5 5 5 2
2 4 1 1 1 255 1 1 1 2 2 3 3 3 3 3
2 0 0 0 255 0 0 0 1 3 3 3 3 3 2 2
1 2 255 1 0 0 2 2 3 4 4 4 3 3 2 1
255 1 1 1 1 1 1 4 4 3 2 2 2 1 1 255
1 1 1 1 1 16 16 17 17 23 12 1 0 0 255 2
2 1 2 4 33 25 17 15 9 2 1 1 255 1 0 0
4 21 59 73 78 73 73 18 3 2 1 255 0 1 1 2
9 10 10 11 12 11 7 2 1 0 255 1 0 0 2 14
23 44 45 44 3 0 0 0 255 0 0 0 2 10 10 12
17 23 11 5 2 1 1 255 1 1 1 2 22 24 73 76
47 3 2 1 1 255 1 1 1 1 2 9 31 31 37 37
37 12 1 1 255 1 1 2 3 29 43 63 64 64 79 2
1 2 1 255 1 1 1 23 40 60 67 69 43 7 1 0
0 1 255 1 1 3 23 39 39 40 40 60 5 2 1 1
255 1 1 1 11 12 12 12 23 17 17 14 2 2 2 255
1 0 1 2 4 7 8 11 11 4 1 0 1 255 1 0
0 2 4 12 18 25 32 25 7 1 1 0 255 1 1 0
0 0 2 3 3 1 0 0 1 1 255 1 1 1 1 3
8 8 7 5 3 3 1 0 1 255 1 0 0 1 1 1
5 5 2 2 1 1 1 255 0 0 1 1 2 0 1 0
1 1 0 0 0 0 255 1 1 1 0 0 2 9 9 2
1 1 0 0 0 0 0 0 1 1 1 1 1 1 0 1
2 3 0 0 1 1 1 255 2 2 1 1 1 9 14 9
16 2 1 1 1 1 255 1 2 2 2 4 30 30 30 22
3 2 1 1 255 1 1 1 2 2 2 2 2 3 3 3
2 2 2 255 1 0 1 1 4 7 7 7 7 5 2 1
0 1 255 1 1 1 2 10 11 30 30 16 2 2 1 1
255 1 0 0 0 2 2 5 5 2 1 1 1 1 1 255
1 1 0 2 2 2 2 2 2 2 2 0 0 0 255 0
0 0 0 0 2 2 2 2 2 1 1 1 255 0 0 0
1 2 3 3 3 3 3 2 2 2 255 1 1 1 1 1
1 1 3 2 2 2 1 1 1 255 1 1 1 1 1 1
4 5 5 4 1 0 0 0 255 2 2 2 2 2 4 5
5 4 1 0 0 0 255 1 1 1 1 4 28 30 39 39
16 3 1 1 1 255 0 1 1 1 3 4 4 5 7 5
3 1 1 2 255 1 1 1 1 2 3 3 3 1 1 0
0 0 255 0 0 0 0 3 9 12 17 17 7 1 1 1
1 255 1 1 1 2 2 22 24 24 3 2 1 1 1 255
1 1 0 0 0 1 9 9 21 12 12 1 1 0 255 0
1 1 1 3 18 43 43 33 3 1 0 1 1 255 1 1
1 2 23 25 60 35 3 1 1 0 0 2 255 2 1 2
3 18 18 16 9 4 2 2 2 2 255 0 0 0 2 11
11 10 7 5 4 2 2 2 2 255 1 1 1 1 3 7
7 8 9 1 0 0 1 255 1 0 0 0 0 2 12 12
12 7 1 0 1 1 255 1 1 0 0 0 0 1 0 0
0 0 1 1 255 1 1 1 1 1 1 2 2 2 2 1
0 0 0 255 1 1 1 1 1 1 1 1 1 1 0 0
0 255 0 0 0 1 2 2 1 1 1 0 0 0 0 0
255 0 1 1 1 0 0 1 1 1 1 1 1 1 0 0
0 0 1 1 1 1 1 1 0 1 1 1 0 0 1 1
2 255 2 2 1 1 1 1 1 2 4 2 2 1 1 0
255 1 2 2 2 2 2 3 3 3 2 1 1 1 255 1
1 1 2 2 2 2 2 3 2 2 2 2 2 255 2 0
0 0 3 5 7 5 4 4 2 1 0 1 255 1 1 1
1 2 5 9 5 2 2 1 1 1 255 1 1 0 0 0
2 3 3 2 1 1 1 1 1 255 2 2 1 1 1 1
1 1 1 2 2 2 0 0 255 0 0 0 0 0 1 1
1 1 1 1 1 1 255 0 0 0 0 1 1 2 2 2
2 2 2 1 255 1 1 0 1 1 1 0 1 1 1 1
1 1 1 255 1 1 1 1 1 1 0 2 2 1 0 1
1 1 255 2 2 1 2 2 1 1 1 1 0 0 0 0
255 1 2 2 1 1 1 3 4 16 2 1 1 1 1 255
0 1 1 1 1 2 2 3 4 3 1 1 2 2 255 1
1 1 1 1 1 1 0 0 0 1 1 1 255 0 0 0
1 1 3 9 9 7 2 0 0 0 0 255 0 1 1 2
2 2 2 3 2 2 1 1 1 255 0 0 0 0 0 1
0 1 3 3 1 1 0 0 255 1 2 1 1 1 2 2
2 3 3 0 0 0 0 255 1 1 1 1 1 2 2 2
1 1 0 0 0 0 255 1 1 1 2 2 3 4 3 2
1 1 1 1 255 1 0 0 0 2 4 3 1 1 0 1
1 1 1 255 1 1 1 1 2 2 3 2 1 1 0 0
1 255 1 0 0 0 0 0 0 1 1 0 0 0 1 0
255 0 0 0 0 0 0 0 0 0 0 0 0 0 255 0
1 0 0 0 0 0 2 2 2 0 0 0 1 255 1 1
1 1 1 1 1 0 0 0 0 0 0 255 0 0 0 0
1 0 1 0 0 0 0 0 1 0 255 0 1 1 1 1
0 0 0 0 1 1 1 1 0 0 0 0 0 0 0 1
1 1 0 1 0 1 0 0 0 1 1 255 1 1 1 1
0 0 0 1 2 2 2 2 2 2 255 1 2 2 1 1
1 2 2 0 1 1 1 1 255 1 1 2 2 2 1 2
2 2 1 2 2 2 2 255 1 0 0 0 1 3 4 4
4 4 2 1 1 1 255 1 1 1 1 1 2 5 2 2
1 1 1 0 255 1 1 0 0 0 2 2 1 0 1 1
1 1 1 255 2 2 1 1 1 1 1 1 1 1 2 2
0 0 255 0 0 0 0 0 0 1 1 1 0 0 1 1
255 0 0 0 0 2 1 1 1 2 2 2 2 2 255 0
1 1 1 1 1 0 0 1 1 2 1 1 0 255 0 0
0 1 1 0 0 0 0 1 1 1 1 1 255 1 2 2
2 1 1 1 1 1 0 0 0 0 255 0 1 1 1 1
1 1 1 1 1 1 1 2 1 255 1 1 1 1 1 2
1 2 0 0 1 1 2 2 255 1 1 1 1 2 2 1
0 0 0 1 1 1 255 0 0 0 1 1 1 2 2 1
1 0 0 1 1 255 0 1 1 2 2 2 1 2 0 1
1 1 1 255 0 0 0 0 0 1 0 0 0 1 0 1
1 1 255 0 1 0 1 1 1 1 1 0 0 0 0 0
1 255 1 1 1 1 1 1 1 1 1 1 0 0 0 0
255 0 1 1 1 1 2 2 2 1 1 1 2 1 255 0
0 0 1 0 1 0 0 0 0 1 1 1 1 255 1 0
0 0 0 0 0 0 1 0 0 1 1 255 1 1 0 0
0 0 0 0 0 0 1 1 1 1 255 0 0 0 0 0
0 0 0 0 0 0 1 1 255 0 1 0 0 0 0 0
2 2 1 0 0 0 1 255 1 1 1 1 0 0 0 0
0 1 0 1 0 255 0 0 0 0 0 1 1 0 0 0
1 1 1 1 255 1 1 1 1 0 1 0 0 0 1 1
1 1 0 1 0 0 1 0 1 1 1 0 0 1 0 0
1 1 1 1 1 255 1 1 1 1 1 1 1 1 1 1
1 1 2 1 255 1 2 1 1 0 1 1 1 0 1 1
1 1 255 1 0 1 1 1 1 1 1 1 1 2 2 2
1 255 2 0 0 0 1 2 1 1 1 2 2 1 1 1
255 1 1 1 1 1 1 2 2 1 1 1 0 0 255 1
1 1 1 2 1 1 0 0 0 1 1 1 1 255 0 1
1 1 1 0 0 1 1 1 1 2 1 1 255 1 0 0
0 0 1 1 1 1 0 0 1 1 255 1 0 0 0 2
1 1 1 2 1 1 2 1 255 0 1 1 1 1 1 1
0 1 1 1 1 1 0 255 0 0 0 1 0 0 0 0
0 1 1 1 1 1 255 1 2 2 1 0 1 1 1 1
1 1 1 1 255 0 1 1 1 1 1 1 1 1 1 1
1 1 1 255 0 0 0 1 1 1 0 0 0 0 0 1
1 1 255 1 1 1 1 2 2 1 0 0 0 1 1 1
255 0 0 0 1 1 1 1 1 1 0 1 0 0 0 255
0 1 1 2 1 1 0 0 0 0 1 1 1 255 0 0
0 0 0 1 0 1 1 1 0 0 1 1 255 0 1 0
1 1 1 1 0 0 0 1 1 1 0 255 0 0 0 1
0 0 1 1 1 1 0 0 0 0 255 0 1 1 1 0
2 2 2 1 1 1 2 1 255 1 1 1 1 0 0 0
0 0 0 0 1 1 1 255 0 0 0 0 0 0 0 0
0 0 0 0 1 255 1 1 0 0 1 1 0 0 0 0
1 1 1 0 255 0 0 0 0 0 1 0 0 0 0 0
1 1 255 1 1 1 0 0 0 0 0 1 1 1 0 2
2 255 2 1 1 1 1 1 0 0 0 1 0 1 0 255
0 0 0 0 1 0 0 0 0 1 0 0 1 1 255 1
1 1 1 0 0 0 0 0 1 1 1 1 1 2 1 1
255 255 255 255 255 255 255 255 255 255 255 255 255 255 255 255
255 255 255 255 255 255 255 255 255 255 255 255 255 255 255 255
255 255 255 255 255 255 255 255 255 255 255 255 255 255 255 255
255 255 255 255 255 255 255 255 255 255 255 255 255 255 255 255
255 255 255 255 255 255 255 255 255 255 255 255 255 255 255 255
255 255 255 255 255 255 255 255 255 255 255 255 255 255 255 255
255 255 255 255 255 255 255 255 255 255 255 255 255 255 255 255
255 255 255 255 255 255 255 255 255 255 255 255 255 255 255 255
255 255 255 255 255 255 255 255 255 255 255 255 255 255 255 255
255 255 255 255 255 255 255 255 255 255 255 255 255 255 255 255
255 255 255 255 255 255 255 255 255 255 255 255 255 255 255 255
255 255 255 255 255 255 255 255 255 255 255 255 255 255 255 255
255 255 255 255 255 255 255 255 255 255 255 255 255 255 255 255
255 255 255 255 255 255 255 255 255 255 255 255 255 255 255 255
255 255 255 255 255 255 255 255 255 255 255 255 255 255 255 255
255 255 255 255 255 255 255 255 255 255 255 255 255 255 255 255
255 255 255 255 255 255 255 255 255 255 255 255 255 255 255 255
255 255 255 255 255 255 255 255 255 255 255 255 255 255 255 255
255 255 255 255 255 255 255 255 255 255 255 255 255 255 255 255
255 255 255 255 255 255 255 255 255 255 255 255 255 255 255 255
255 255 255 255 255 255 255 255 255 255 255 255 255 255 255 255
255 255 255 255 255 255 255 255 255 255 255 255 255 255 255 255
255 255 255 255 255 255 255 255 255 255 255 255 255 255 255 255
255 255 255 255 255 255 255 255 255 255 255 255 255 255 255 255
255 255 255 255 255 255 255 255 255 255 255 255 255 255 255 255
255 255 255 255 255 255 255 255 255 255 255 255 255 255 255 255
255 255 255 255 255 255 255 255 255 255 255 255 255 255 255 255
255 255 255 255 255 255 255 255 255 255 1 1 1 0 1 1
1 1 1 0 1 1 2 2 1 255 1 1 1 1 1 1
1 0 0 0 0 1 2 2 255 2 2 1 0 0 0 0
1 1 1 0 1 1 255 1 1 1 0 1 2 2 2 2
3 2 2 1 1 255 1 0 0 1 1 0 0 1 1 1
1 1 1 1 255 0 1 1 0 0 1 1 0 0 0 0
0 1 255 1 0 1 2 1 0 1 0 1 0 1 1 1
0 255 1 1 1 1 1 0 0 0 1 1 1 1 1 1
255 1 1 1 1 1 1 1 1 1 1 0 0 0 255 1
0 0 0 2 1 2 1 1 1 0 0 0 255 0 1 0
0 1 1 1 0 1 1 0 0 0 0 255 0 0 0 0
0 0 0 0 0 0 1 1 1 0 255 0 1 1 1 0
0 0 1 1 2 1 2 1 255 1 1 0 0 0 0 1
1 1 1 0 0 0 0 255 0 0 0 1 0 0 0 1
1 1 0 0 0 1 255 1 1 1 1 1 0 1 1 1
1 1 1 1 255 1 0 0 0 1 2 1 1 1 0 0
0 0 0 255 2 1 1 1 1 0 0 0 1 1 1 1
1 255 1 1 1 0 0 0 0 0 0 0 1 1 1 0
255 1 1 1 1 1 1 0 0 0 1 1 1 1 0 255
0 0 0 0 0 1 1 1 1 2 0 0 0 0 255 1
0 0 0 0 0 0 1 1 0 0 2 1 255 0 1 1
1 1 0 0 0 0 0 0 0 0 0 255 0 0 0 1
1 1 1 0 0 0 1 0 1 255 1 1 0 1 1 1
1 0 0 0 0 0 0 0 255 0 0 0 1 2 1 1
0 0 0 0 1 1 255 1 1 1 1 1 1 1 0 0
0 1 0 1 1 255 0 0 0 0 0 0 0 0 0 0
0 0 0 255 0 1 0 0 0 0 0 1 1 0 0 0
0 0 255 1 1 1 1 1 0 0 0 0 0 1 1 1
1 1 1 1 0 1 1 1 1 1 1 1 1 1 1 2
2 2 1 255 0 0 1 1 0 0 0 0 1 0 0 1
2 2 255 1 2 1 0 0 1 0 1 1 2 1 1 1
255 0 0 1 3 3 10 10 10 4 4 3 1 1 1 255
0 0 1 1 0 0 0 1 1 1 1 1 1 1 255 1
1 0 0 1 1 1 1 1 1 1 1 1 255 0 0 1
1 1 0 1 0 1 1 1 1 0 0 255 2 1 1 1
1 0 1 3 3 1 1 1 1 1 255 1 1 1 1 1
1 1 2 2 2 1 1 1 255 1 1 0 0 1 1 1
1 1 0 0 0 0 255 1 1 0 0 1 1 1 1 0
1 0 1 0 0 255 0 0 0 0 0 0 0 0 0 0
0 1 1 0 255 0 0 0 0 0 1 1 1 1 1 1
1 1 255 1 1 0 0 0 0 0 0 1 1 1 0 0
0 255 0 0 0 1 0 1 1 1 1 1 0 0 0 0
255 1 1 1 0 0 0 1 1 1 1 1 1 1 255 1
1 0 0 1 1 1 1 1 0 0 0 0 0 255 0 0
0 1 1 0 0 0 0 0 0 1 1 255 1 1 1 1
1 0 1 0 0 0 1 1 1 1 255 1 1 1 1 1
0 0 0 0 1 1 1 1 1 255 1 1 1 1 1 1
1 1 1 1 1 0 0 0 255 0 0 0 0 0 0 0
0 0 0 0 0 0 255 0 0 1 1 1 0 0 0 0
0 0 0 0 0 255 0 0 0 1 1 1 1 1 1 1
1 0 0 255 1 1 1 0 1 1 1 1 0 0 0 0
0 0 255 0 0 0 1 1 1 1 0 0 0 0 0 0
255 1 1 0 0 0 1 1 1 1 0 0 0 1 0 255
0 0 0 0 0 0 0 0 0 0 0 0 0 255 0 1
0 1 0 1 0 1 0 0 0 0 0 0 255 1 1 1
1 0 0 0 0 0 0 1 1 1 1 1 1 0 1 1
1 1 1 2 2 2 2 2 2 2 2 1 1 255 0 0
1 1 1 0 1 1 1 1 1 1 2 2 255 2 1 1
1 1 2 2 3 14 3 2 1 0 255 0 2 3 37 98
108 108 115 100 45 18 1 1 1 255 1 1 1 0 0 0
1 1 1 1 1 1 1 1 255 1 1 0 1 1 1 2
1 1 0 0 1 1 255 1 1 1 1 1 1 2 1 1
1 1 1 0 0 255 0 0 1 1 1 8 32 32 12 2
1 1 0 1 255 1 1 1 1 1 25 21 11 5 4 1
1 1 255 0 0 1 2 2 2 1 2 1 1 1 1 1
255 1 1 0 0 0 1 1 2 2 2 1 1 0 0 255
0 0 0 0 0 0 0 0 0 0 0 1 0 0 255 0
1 0 1 1 1 1 1 1 1 1 1 1 255 0 0 0
1 0 1 1 1 1 0 1 0 1 0 255 0 0 0 0
0 1 1 2 2 1 0 0 0 0 255 1 1 1 0 0
2 2 1 1 1 1 0 0 255 1 1 0 0 0 0 1
1 1 1 1 1 0 0 255 0 0 0 1 1 0 0 0
1 1 1 1 0 255 1 1 0 0 1 0 1 1 0 0
1 1 2 1 255 1 1 1 1 0 0 0 0 0 0 0
0 0 0 255 1 1 1 1 1 1 0 1 1 2 1 0
0 0 255 0 0 0 0 0 0 1 0 0 0 0 0 0
255 0 0 1 1 0 0 0 1 1 0 0 0 0 0 255
0 0 1 1 1 3 3 3 2 1 0 0 0 255 1 1
1 0 1 1 1 1 0 0 0 0 1 1 255 1 1 1
1 1 1 1 0 0 0 0 0 0 255 1 1 0 0 0
1 1 2 2 2 2 0 0 0 255 0 0 0 0 0 0
0 0 0 0 0 0 0 255 0 1 1 1 0 0 0 1
0 0 0 1 1 1 255 1 0 1 1 1 0 0 0 1
1 1 1 1 1 0 0 0 0 1 1 1 1 2 2 3
3 3 2 2 2 1 1 255 1 1 1 1 1 2 4 5
5 1 1 1 2 2 255 1 1 1 1 2 11 16 18 31
14 2 1 1 255 0 3 38 91 108 255 255 255 255 255 70
18 2 1 255 1 1 1 1 1 1 2 2 2 2 2 1
1 1 255 1 1 0 2 16 16 16 11 11 2 2 1 1
255 0 1 1 1 1 3 10 15 10 9 1 1 1 1 255
0 0 2 3 28 83 86 98 98 53 2 1 0 0 255 2
4 5 12 32 38 38 33 33 10 2 2 1 255 1 1 1
2 2 3 29 29 3 2 1 1 1 255 1 1 0 0 1
5 5 4 4 3 2 1 1 1 255 2 1 0 0 0 0
0 4 4 2 1 0 0 0 255 0 0 0 0 1 2 2
2 2 1 1 1 1 255 1 1 1 1 1 1 1 2 1
2 2 1 1 0 255 0 0 0 0 0 1 2 2 2 2
0 0 0 0 255 1 2 1 1 0 2 2 2 2 2 2
1 0 255 1 1 1 0 1 0 1 1 1 1 1 1 0
2 255 1 0 0 1 2 4 3 2 0 0 0 0 0 255
0 0 0 0 1 1 30 8 8 2 1 1 1 1 255 0
0 0 1 1 2 1 0 0 1 1 0 0 0 255 1 1
1 1 1 1 1 1 1 1 0 0 0 0 255 0 1 1
0 0 2 2 0 0 0 0 0 0 255 0 0 0 1 1
1 0 0 0 0 0 0 0 0 255 0 0 1 1 3 12
26 16 3 1 0 0 0 255 0 1 0 0 1 1 1 1
0 0 0 1 1 1 255 1 1 1 0 0 1 1 1 0
0 0 0 0 255 1 1 2 2 22 25 42 59 76 31 3
1 0 0 255 0 0 0 0 0 0 0 0 0 0 0 1
0 255 1 1 2 2 0 0 0 0 0 1 0 1 0 1
255 1 1 1 1 0 0 0 0 0 0 1 1 1 0 1
0 0 2 2 1 1 1 2 8 8 7 5 5 3 2 2
1 255 1 1 1 1 2 4 5 5 7 5 1 2 2 2
255 2 1 1 1 17 21 21 31 31 31 5 1 1 255 1
37 76 98 255 255 255 255 255 255 255 70 8 2 255 1 1
1 1 2 7 17 15 8 8 2 1 1 0 255 1 1 2
29 29 17 17 30 31 17 2 1 1 255 1 1 1 1 3
15 15 15 15 15 9 2 1 0 255 1 2 10 31 86 86
98 107 107 107 70 2 1 0 255 2 5 12 40 40 40 33
33 33 33 10 2 2 255 2 1 2 3 5 64 64 51 51
28 12 1 1 255 1 0 0 0 3 7 8 8 4 4 4
2 1 1 255 1 0 0 0 0 1 7 9 9 9 2 1
0 0 255 1 1 1 1 3 10 15 15 9 2 2 0 0
255 1 1 1 1 1 2 4 8 5 3 2 1 1 0 255
0 0 1 1 3 7 15 17 17 4 1 1 1 1 255 1
1 1 1 2 4 4 3 3 3 2 1 0 255 1 1 1
1 1 1 2 5 5 5 2 2 1 2 255 1 0 0 2
2 8 8 3 2 1 0 0 0 255 0 1 0 2 5 30
44 42 42 30 2 0 0 1 255 1 0 0 0 0 1 1
0 0 1 1 0 0 0 255 0 0 1 1 1 2 15 11
8 2 0 0 0 1 255 1 1 1 1 2 3 3 2 0
0 0 0 0 255 0 0 0 1 1 1 1 0 0 0 1
1 1 1 255 1 1 1 3 16 47 79 70 32 3 0 0
0 255 1 1 0 0 1 1 1 1 4 0 0 0 1 1
255 0 1 1 0 1 1 1 1 0 1 0 1 0 255 1
1 2 24 25 33 49 66 86 83 35 3 0 0 255 0 0
0 0 0 0 0 0 0 0 0 1 1 255 1 1 1 0
0 2 0 0 0 2 1 1 0 1 255 1 1 1 1 0
0 0 0 0 0 1 1 0 0 0 0 0 1 1 1 1
2 11 16 16 8 10 7 5 2 1 1 255 1 1 1 1
4 7 5 5 8 8 5 3 2 2 255 1 1 2 15 25
21 19 16 23 23 18 2 1 255 3 61 94 255 255 255 255
255 255 255 255 255 22 2 255 1 0 1 2 7 15 32 17
18 11 8 2 1 0 255 1 1 10 30 30 15 18 31 38
31 17 3 2 255 1 1 1 3 5 15 18 28 31 25 24
8 1 1 255 1 3 38 86 86 83 66 66 72 107 72 53
2 0 255 2 8 21 32 28 32 33 42 42 39 33 2 2
255 2 1 2 25 69 91 95 91 61 51 28 10 1 255 0
0 0 0 3 5 5 5 4 7 5 2 2 1 255 0 1
0 0 0 7 21 21 15 9 9 1 0 0 255 1 1 2
12 16 28 24 15 10 9 4 1 1 255 1 1 0 0 2
4 8 8 8 5 3 1 1 1 255 0 0 1 3 7 15
15 23 25 33 7 1 1 1 255 1 0 1 2 3 4 4
3 3 3 2 1 1 255 1 1 1 1 1 1 9 5 10
12 5 2 0 2 255 1 1 1 2 3 4 3 3 3 0
0 1 1 255 1 1 2 2 9 35 47 56 52 47 25 0
0 1 255 1 0 0 0 2 2 1 0 0 0 1 0 1
1 255 1 1 0 0 1 11 16 22 10 3 2 0 0 0
255 1 1 1 1 2 7 16 8 2 1 1 1 1 255 0
0 0 1 1 3 3 0 0 2 2 1 1 0 255 0 0
1 12 47 92 132 114 114 32 0 0 0 255 1 1 0 1
1 2 2 2 4 2 1 2 1 1 255 0 0 1 2 3
18 30 4 3 3 1 1 0 255 0 1 2 31 49 49 50
59 83 60 47 31 0 0 255 0 0 1 0 0 0 0 0
0 0 0 1 1 255 1 0 1 0 1 0 0 0 1 4
2 1 1 1 255 1 1 1 0 0 0 0 0 0 0 0
0 0 0 1 1 0 1 1 1 2 4 11 16 17 17 17
14 5 3 2 1 255 1 0 0 2 7 7 5 5 5 5
5 4 2 1 255 0 2 2 17 32 25 19 16 23 23 21
12 1 255 3 94 204 255 255 255 255 255 255 255 255 255 108
2 255 0 1 2 3 8 32 32 24 18 18 11 2 2 0
255 1 3 14 15 24 15 26 44 52 49 22 3 2 255 1
1 1 3 8 11 12 19 19 15 15 8 2 1 255 1 3
31 94 101 64 59 59 65 107 116 94 3 0 255 2 15 26
39 28 29 32 32 44 44 39 3 2 255 2 2 14 59 72
72 95 95 95 61 53 12 1 255 1 1 0 3 5 5 5
4 4 7 5 4 1 0 255 0 0 0 1 2 21 45 46
40 39 9 2 1 1 255 1 1 3 12 28 28 24 11 11
26 9 2 1 255 1 0 0 0 3 7 9 7 7 5 4
2 2 2 255 1 1 2 7 28 29 25 17 25 24 22 7
1 1 255 1 0 1 3 3 3 1 2 3 2 2 1 0
255 1 1 1 1 1 8 11 9 12 12 9 3 1 0 255
0 0 0 3 3 3 3 3 9 14 14 1 1 255 1 1
1 2 9 36 50 54 52 52 25 0 0 1 255 1 0 0
0 0 0 0 0 0 0 1 1 1 1 255 1 1 1 0
1 11 17 22 22 10 2 1 0 0 255 1 1 1 2 2
16 16 9 3 1 1 0 1 255 1 0 0 1 1 3 3
0 2 3 1 1 0 0 255 1 1 3 21 132 142 142 142
131 105 1 0 0 255 1 1 1 1 2 2 2 0 4 2
2 2 1 1 255 0 1 2 5 18 49 59 49 18 8 3
1 0 255 0 0 3 49 67 67 67 71 97 52 52 37 0
0 255 1 0 1 0 0 0 0 0 0 0 1 1 0 255
0 0 0 0 2 2 1 1 1 3 3 1 1 0 255 1
1 0 0 0 0 0 0 0 0 0 0 0 0 1 0 0
1 1 1 1 3 10 11 12 17 23 17 14 3 2 1 255
1 0 1 2 5 5 5 5 5 5 5 3 2 1 255 0
2 8 29 40 32 32 16 23 23 21 12 3 255 3 90 204
255 255 255 255 255 255 255 255 255 108 2 255 1 1 2 3
12 15 23 18 18 18 16 3 1 0 255 2 3 14 24 24
12 22 44 46 49 18 3 2 255 1 1 1 3 8 11 11
16 19 15 11 7 2 1 255 2 8 88 111 94 61 61 60
71 72 116 58 7 1 255 1 14 21 26 28 28 31 25 40
40 26 3 2 255 2 2 14 69 80 69 80 73 73 59 53
35 2 255 1 1 0 3 7 7 5 3 5 8 7 4 2
0 255 0 1 1 1 2 44 49 51 46 44 14 2 1 0
255 1 1 3 4 21 21 11 11 32 32 10 2 2 255 1
1 0 1 3 4 7 5 5 5 4 2 2 1 255 1 1
2 10 16 16 9 9 9 14 14 7 1 1 255 1 0 1
2 2 2 2 2 4 3 2 1 0 255 1 1 1 1 2
5 8 8 12 10 5 3 1 0 255 0 0 1 5 7 5
4 2 7 2 2 1 2 255 1 1 1 1 3 50 86 86
86 79 12 1 1 1 255 0 1 0 0 0 5 1 1 0
0 0 0 0 0 255 1 1 1 0 2 11 17 40 37 3
2 2 0 0 255 1 1 1 1 0 16 1 9 2 1 0
0 0 255 1 0 1 1 4 5 3 2 2 7 2 1 0
0 255 0 1 2 21 52 140 132 127 114 43 2 1 0 255
1 1 1 1 3 3 1 0 1 2 2 1 1 1 255 1
1 5 18 57 67 59 44 44 18 3 1 0 255 0 0 3
49 59 71 71 95 97 60 53 45 1 1 255 1 1 1 0
0 0 0 0 0 1 2 1 0 255 0 0 1 1 2 1
1 1 2 2 1 1 1 0 255 1 0 0 0 0 0 0
0 0 0 0 0 0 0 0 0 0 1 1 0 1 1 7
8 9 9 16 17 15 3 2 2 255 1 1 1 2 4 5
5 3 3 5 5 3 2 1 255 0 0 4 29 40 32 32
24 28 28 28 9 2 255 3 53 122 255 255 255 255 255 255
255 255 255 100 2 255 1 1 2 3 12 15 23 23 23 18
5 2 1 0 255 1 3 14 24 30 30 30 36 46 46 15
2 1 255 1 1 1 2 8 11 11 11 16 19 9 7 2
2 255 2 2 21 113 113 113 91 91 94 94 94 43 4 1
255 1 5 26 29 38 29 25 25 40 40 21 5 2 255 1
2 14 56 78 57 58 70 73 70 53 44 1 255 1 1 1
4 9 12 9 7 7 8 8 7 1 0 255 0 0 1 1
2 16 49 50 50 44 3 2 1 1 255 1 1 2 4 21
28 29 29 35 26 5 2 2 255 1 1 1 0 2 3 7
5 5 4 4 2 1 2 255 1 1 2 16 28 28 28 9
8 8 9 7 1 1 255 0 0 1 2 2 3 2 4 4
3 2 0 0 255 1 1 1 1 2 5 8 7 7 7 4
3 1 1 255 0 0 1 4 8 8 9 7 7 3 2 1
1 255 1 1 1 1 1 3 50 86 79 12 5 1 0 0
255 0 1 0 1 1 3 3 4 0 0 0 0 0 0 255
1 1 2 1 2 12 17 25 25 3 2 2 0 1 255 1
0 0 0 0 18 1 11 2 0 0 0 0 255 1 1 0
0 1 4 2 2 14 3 2 1 0 0 255 1 1 2 12
28 52 52 47 43 3 2 1 0 255 1 1 1 1 1 1
1 1 1 1 1 1 1 1 255 0 1 5 21 56 67 67
44 36 18 3 1 1 255 0 1 1 21 56 59 59 71 95
56 53 21 1 1 255 1 0 0 0 0 0 0 0 0 1
2 1 0 255 0 0 1 1 2 1 0 1 2 2 0 0
0 0 255 1 1 0 0 0 0 0 0 0 0 0 0 0
0 0 0 0 1 1 0 1 2 2 4 8 8 9 9 5
2 2 1 255 1 1 1 1 4 5 5 3 4 4 4 2
1 1 255 1 1 1 4 22 40 33 24 30 30 30 2 2
255 2 10 88 255 255 255 255 255 255 255 255 255 86 2 255
1 1 2 2 10 12 15 15 14 7 3 2 1 0 255 1
2 3 16 16 12 21 22 26 16 12 2 2 255 1 1 1
1 1 11 11 16 19 24 9 2 1 1 255 1 1 12 111
113 120 132 121 140 119 58 28 3 1 255 1 2 14 28 43
43 25 25 29 29 12 2 1 255 1 2 4 42 80 80 58
58 70 59 44 11 3 255 1 0 0 2 4 12 12 9 7
7 7 2 1 1 255 1 1 1 0 1 3 37 37 12 3
2 2 1 1 255 1 2 2 2 15 17 28 29 32 9 2
2 2 255 1 1 1 0 0 2 3 3 5 4 1 1 1
1 255 0 1 2 10 28 28 12 9 8 8 7 1 1 1
255 0 0 1 1 2 2 2 4 2 2 1 0 0 255 1
1 1 1 2 5 5 4 3 3 2 2 1 1 255 1 1
1 2 4 8 8 7 3 2 1 0 0 255 1 1 1 1
1 3 9 4 2 4 3 1 0 0 255 0 1 0 1 1
2 5 4 3 0 0 0 0 0 255 1 1 1 1 1 1
2 2 2 1 0 0 0 1 255 1 0 0 0 0 1 1
1 1 0 0 0 1 255 1 1 1 0 1 0 2 2 14
2 2 2 1 0 255 0 1 2 3 12 23 23 8 3 2
1 1 0 255 0 1 1 1 1 1 1 1 2 1 1 1
1 1 255 0 1 3 21 44 45 47 47 44 22 1 1 0
255 0 1 1 2 56 56 59 56 63 53 45 1 1 0 255
1 1 0 1 1 0 0 0 1 1 2 1 1 255 0 1
1 1 1 0 0 0 1 0 0 0 0 0 255 1 1 1
0 0 0 0 0 0 0 1 1 1 1 1 0 0 1 1
1 1 1 1 1 4 4 4 4 2 1 1 1 255 1 1
1 1 2 4 5 4 3 3 3 1 1 0 255 1 1 1
3 4 19 32 24 24 21 3 2 2 255 2 3 53 93 255
255 255 255 255 255 255 86 21 0 255 1 1 2 2 3 8
10 12 7 3 2 1 1 0 255 1 2 2 3 9 11 17
17 21 11 2 1 1 255 1 1 1 1 1 3 10 11 15
15 1 0 1 1 255 1 1 1 17 43 120 132 121 119 94
28 3 2 1 255 1 1 3 14 43 43 23 23 25 12 1
1 1 255 1 1 2 16 56 70 70 58 58 51 29 1 1
255 0 0 0 0 2 4 7 7 7 7 2 2 1 1 255
1 0 0 0 0 1 2 2 2 2 2 1 1 1 255 1
1 1 2 2 17 17 17 9 5 2 2 2 255 1 0 0
0 1 1 1 2 0 1 0 1 1 1 255 0 1 1 2
15 18 12 12 9 9 1 1 1 1 255 0 1 1 1 1
2 2 2 2 0 0 0 0 255 2 1 2 1 1 1 4
1 1 1 1 1 0 0 255 1 1 1 1 2 2 2 2
2 2 1 0 0 255 1 1 2 1 1 1 0 0 0 2
1 0 0 0 255 1 0 1 0 1 1 2 2 3 1 0
0 0 1 255 0 1 1 1 1 1 1 1 1 0 0 0
0 1 255 1 0 0 1 1 1 1 0 0 0 0 0 0
255 1 1 0 0 0 0 0 0 2 1 2 1 1 1 255
1 2 2 2 2 1 1 3 3 1 1 1 0 255 0 1
2 1 1 1 1 1 1 1 1 1 0 0 255 0 0 1
8 14 21 45 47 22 2 1 1 1 255 1 1 1 1 1
30 36 36 38 21 2 1 1 0 255 0 1 0 1 1 1
1 1 1 1 1 1 1 255 0 1 1 0 0 0 0 0
0 0 0 0 0 0 255 0 1 1 1 1 1 0 0 0
1 1 1 1 1 1 1 1 1 0 1 1 2 0 1 1
2 2 2 1 1 1 0 255 1 1 1 1 1 1 2 2
2 1 0 0 0 0 255 1 1 1 1 2 3 12 12 3
1 2 1 1 255 1 2 3 56 93 255 255 255 255 247 58
21 3 0 255 1 1 1 1 2 2 3 1 1 0 1 1
1 1 255 1 2 2 2 2 9 10 10 3 1 1 1 1
255 1 1 0 0 1 1 2 2 2 1 0 0 1 1 255
1 1 0 1 17 28 28 28 2 3 3 3 1 1 255 1
1 1 3 4 4 3 3 3 1 1 1 1 255 1 1 1
2 16 36 54 54 54 29 3 1 1 255 0 0 0 0 0
1 2 2 2 2 2 2 1 1 255 2 2 0 0 0 1
1 1 2 2 1 0 0 1 255 1 1 1 0 0 2 2
2 2 2 1 2 2 255 0 0 0 1 1 1 0 1 0
0 0 1 1 0 255 0 1 1 1 2 4 5 7 7 3
1 0 0 1 255 1 1 1 1 0 1 2 2 0 0 0
0 1 255 1 0 1 0 1 1 1 1 1 1 1 1 0
0 255 1 1 1 1 2 2 2 2 2 1 0 0 0 255
2 1 1 1 1 1 0 0 0 1 1 1 0 0 255 0
0 0 0 0 0 2 2 2 2 0 0 0 0 255 0 1
1 1 1 0 1 1 0 0 0 1 1 1 255 1 1 1
1 0 0 0 0 0 0 1 1 1 255 1 1 1 1 0
0 0 0 1 1 1 1 1 1 255 2 1 0 1 1 1
1 2 3 2 1 1 0 255 0 2 2 1 1 1 0 1
1 1 1 0 0 0 255 0 1 1 3 8 8 8 2 1
1 1 1 1 255 1 1 1 1 0 1 1 1 2 2 1
0 1 0 255 0 1 1 1 1 1 1 1 1 1 1 1
1 255 1 1 0 0 0 0 0 0 0 0 0 0 0 0
255 0 0 1 1 1 1 0 0 1 1 0 0 0 0 1
1 1 0 0 1 1 1 1 1 1 1 1 1 1 0 0
0 255 0 1 1 1 1 1 1 1 1 1 0 0 0 0
255 1 1 1 1 1 2 2 0 0 0 1 1 1 255 1
1 1 1 1 42 59 59 40 16 3 2 0 0 255 1 1
1 1 2 2 2 1 1 0 0 1 1 1 255 1 2 1
1 1 2 3 2 1 1 1 1 1 255 1 1 0 0 1
1 1 0 0 0 0 1 1 1 255 1 1 1 1 1 1
1 1 1 1 2 1 1 0 255 0 1 0 1 1 1 1
2 1 1 1 1 1 255 1 1 1 1 1 2 5 5 5
2 1 0 0 255 0 0 0 0 0 1 1 2 2 2 1
1 1 1 255 2 1 1 0 0 1 1 0 1 1 1 0
0 1 255 1 0 1 0 0 0 1 1 1 1 1 1 2
255 0 0 0 1 1 1 1 1 0 0 0 0 0 0 255
1 1 1 1 0 1 2 3 3 1 1 1 1 0 255 1
1 1 1 0 0 1 1 1 0 0 0 1 255 0 1 1
0 0 0 1 1 1 1 1 0 0 0 255 1 1 1 1
1 1 1 2 2 0 0 0 0 255 2 1 2 1 1 0
0 0 1 1 1 1 0 0 255 1 0 0 0 0 1 1
1 1 1 0 0 0 1 255 1 1 1 1 1 1 1 0
0 0 0 0 1 1 255 0 0 2 2 1 0 0 0 0
1 0 0 0 255 0 1 1 2 2 0 0 0 0 1 1
1 0 0 255 1 1 0 0 0 0 1 1 1 1 1 1
0 255 0 2 0 1 0 0 0 0 0 1 0 0 0 0
255 0 0 0 1 1 1 1 1 1 1 1 1 1 255 1
1 1 0 0 0 0 1 0 1 1 1 1 1 255 0 0
0 0 0 0 1 1 1 1 1 1 0 255 1 2 0 0
1 1 1 0 0 1 0 0 0 0 255 0 0 0 1 1
0 1 1 1 0 0 0 0 0 0 0 2 1 1 1 1
1 1 1 1 1 1 1 1 0 0 0 255 0 1 1 1
1 0 1 0 0 0 0 0 0 1 255 1 1 1 1 1
1 0 0 0 1 1 1 2 255 0 0 0 1 1 1 1
2 2 2 1 1 1 0 255 1 1 1 1 1 2 2 1
1 1 1 1 1 1 255 1 1 1 1 1 2 2 1 1
1 1 1 1 255 1 0 0 1 1 1 0 0 0 1 2
2 2 1 255 1 1 1 0 1 1 1 1 1 1 1 1
1 0 255 0 1 1 1 2 1 1 1 1 1 1 1 1
255 1 1 1 1 1 1 2 1 1 1 1 1 1 255 1
0 1 1 1 1 0 1 1 1 1 1 1 1 255 2 2
1 1 0 1 0 0 0 0 0 1 1 1 255 1 0 1
0 1 0 1 1 1 1 1 1 1 255 1 0 0 0 1
0 1 1 1 0 0 0 0 0 255 1 1 1 1 0 1
1 1 1 1 1 1 1 0 255 255 255 255 255 255 255 255
255 255 255 255 255 255 255 255 255 255 255 255 255 255 255 255
255 255 255 255 255 255 255 255 255 255 255 255 255 255 255 255
255 255 255 255 255 255 255 255 255 255 255 255 255 255 255 255
255 255 255 255 255 255 255 255 255 255 255 255 255 255 255 255
255 255 255 255 255 255 255 255 255 255 255 255 255 255 255 255
255 255 255 255 255 255 255 255 255 255 255 255 255 255 255 255
255 255 255 255 255 255 255 255 255 255 255 255 255 255 255 255
255 255 255 255 255 255 255 255 255 255 255 255 255 255 255 255
255 255 255 255 255 255 255 255 255 255 255 255 255 255 255 255
255 255 255 255 255 255 255 255 255 255 255 255 255 255 255 255
255 255 255 255 255 255 255 255 255 255 255 255 255 255 255 255
255 255 255 255 255 255 255 255 255 255 255 255 255 255 255 255
255 255 255 255 255 255 255 255 255 255 255 255 255 255 255 255
255 255 255 255 255 255 255 255 255 255 255 255 255 255 255 255
255 255 255 255 255 255 255 255 255 255 255 255 255 255 255 255
255 255 255 255 255 255 255 255 255 255 255 255 255 255 255 255
255 255 255 255 255 255 255 255 255 255 255 255 255 255 255 255
255 255 255 255 255 255 255 255 255 255 255 255 255 255 255 255
255 255 255 255 255 255 255 255 255 255 255 255 255 255 255 255
255 255 255 255 255 255 255 255 255 255 255 255 255 255 255 255
255 255 255 255 255 255 255 255 255 255 255 255 255 255 255 255
255 255 255 255 255 255 255 255 255 255 255 255 255 255 255 255
255 255 255 255 255 255 255 255 255 255 255 255 255 255 255 255
255 255 255 255 255 255 255 255 255 255 255 255 255 255 255 255
255 255 255 255 255 255 255 255 255 255 255 255 255 255 255 255
255 255 255 255 255 255 255 255 255 255 255 255 255 255 255 255
255 255 255 255 255 255 255 255 255 255 255 255 255 255 255 255
255 255 255 0 0 0 0 0 1 1 1 1 0 0 0 0
255 1 1 1 2 1 2 1 0 0 0 0 0 1 1 255
1 1 0 0 0 0 0 2 1 1 1 0 0 255 1 1
1 0 0 0 0 0 1 1 1 0 0 0 255 1 0 0
0 1 1 1 1 1 1 0 1 1 1 255 0 1 2 2
2 1 0 0 0 0 2 1 1 1 255 1 1 0 0 0
0 0 0 1 0 0 0 0 255 0 0 0 0 1 0 0
0 1 1 0 0 0 0 255 0 0 0 0 0 0 0 0
1 1 0 0 0 255 0 0 0 0 0 1 0 0 0 1
0 0 0 1 255 1 1 1 1 1 1 1 0 0 0 2
1 1 255 1 0 0 0 0 0 0 1 0 0 0 1 1
0 255 0 0 0 0 0 0 0 1 0 1 0 1 0 255
0 1 1 1 1 1 1 1 1 2 1 1 0 0 255 0
0 0 0 0 0 0 0 0 1 0 1 0 0 0 1 1
1 1 1 0 0 1 1 1 1 1 1 1 1 1 1 255
0 1 2 2 1 1 1 1 1 1 1 1 1 1 255 2
2 2 1 1 1 0 0 1 1 1 0 2 255 1 0 0
1 0 0 1 1 1 1 1 1 1 1 255 1 1 1 1
1 1 2 1 2 1 1 1 1 1 255 1 1 1 1 1
1 1 1 0 1 1 1 1 255 1 0 0 0 0 1 1
1 1 1 2 1 2 1 255 1 1 1 0 0 0 0 1
0 1 1 1 1 0 255 1 1 2 2 2 2 1 1 1
1 1 1 1 255 1 1 0 1 1 1 1 1 1 1 2
2 1 255 1 1 1 1 1 1 1 1 1 1 1 1 1
1 255 1 1 1 0 0 1 1 0 0 0 1 1 1 1
255 0 0 0 0 1 1 1 1 1 1 1 1 1 255 1
1 1 0 1 0 1 1 1 0 0 0 0 0 255 0 0
1 0 0 0 0 0 0 1 1 1 1 1 255 0 0 1
1 1 1 1 1 0 0 2 0 1 255 1 1 1 2 2
2 1 2 0 1 1 1 1 0 255 0 1 0 0 0 2
1 1 1 1 1 0 0 255 0 0 1 0 1 0 0 0
0 0 0 1 0 0 255 2 1 0 0 1 1 1 1 1
1 0 1 1 1 255 0 0 1 0 2 1 1 0 0 0
1 1 1 1 255 1 1 0 0 0 0 0 0 1 0 0
0 0 255 0 0 0 0 0 0 1 1 1 1 0 0 0
0 255 0 0 1 0 1 0 0 0 0 0 0 0 0 255
0 1 1 1 2 2 1 1 1 1 0 0 0 0 255 0
1 1 1 0 0 1 0 0 1 2 1 1 255 0 0 0
0 1 1 1 1 1 1 1 1 1 0 255 0 1 1 1
1 1 0 0 0 1 1 1 0 255 0 0 0 0 0 1
0 1 0 1 1 1 0 0 255 0 0 0 0 1 1 1
1 0 1 0 1 0 0 0 1 1 1 1 0 0 0 1
0 0 0 1 1 1 1 0 0 255 1 1 2 2 1 1
1 1 1 1 1 1 1 1 255 1 2 3 2 1 1 1
0 1 0 1 0 2 255 0 0 0 0 0 0 1 1 0
1 0 1 1 1 255 1 1 1 0 0 1 2 1 0 1
1 1 1 1 255 1 1 2 1 1 1 1 0 0 0 1
1 1 255 1 1 1 0 0 1 1 1 1 1 1 0 0
0 255 1 2 2 1 1 1 1 1 1 1 1 1 1 1
255 1 2 1 2 2 2 1 1 1 1 0 0 1 255 1
0 0 1 1 1 2 1 1 2 2 2 0 255 0 1 1
1 1 1 1 1 1 1 1 1 1 0 255 1 1 0 0
1 1 1 1 1 1 1 1 1 1 255 0 0 0 0 1
1 1 0 1 1 0 0 1 255 1 1 1 1 1 0 1
1 1 2 1 0 0 0 255 1 1 1 0 0 0 2 2
1 1 1 1 1 1 255 1 1 1 1 2 1 1 1 2
0 0 0 0 255 1 1 1 2 2 2 1 1 0 1 1
2 1 1 255 0 1 0 1 1 2 1 1 1 1 1 2
2 255 1 1 1 1 1 1 1 0 0 1 1 1 1 0
255 0 1 0 0 0 1 1 1 1 1 1 1 1 1 255
0 0 1 0 1 1 1 0 0 0 0 1 1 1 255 1
0 0 0 0 1 1 1 1 1 1 0 0 255 0 0 0
0 0 0 1 2 2 2 0 0 1 1 255 0 0 0 0
0 0 0 0 0 0 0 0 0 255 1 2 2 2 2 2
1 2 1 1 0 0 0 0 255 0 1 1 0 0 0 1
0 1 1 1 1 1 255 0 0 0 1 1 1 1 0 0
0 1 1 1 1 255 0 0 1 1 1 1 0 0 0 1
0 0 0 255 0 0 0 0 0 0 0 1 1 1 0 0
0 0 255 0 0 0 0 0 0 1 1 0 1 0 1 0
0 0 0 1 1 1 0 0 1 1 0 0 0 2 1 1
1 1 1 255 0 0 2 2 1 1 1 1 1 1 1 1
1 1 255 1 1 1 1 1 1 1 1 1 1 2 2 2
255 0 0 0 0 0 1 1 1 0 0 1 1 2 1 255
1 1 1 1 1 1 2 1 1 1 1 1 1 1 255 1
1 2 1 2 2 2 1 0 0 0 1 1 255 1 1 1
1 1 1 0 0 1 1 0 0 0 0 255 1 1 1 1
1 2 2 2 1 1 1 2 1 1 255 2 2 1 1 1
1 1 1 2 1 0 0 0 255 1 0 0 0 1 1 1
1 1 2 1 1 0 255 0 1 1 1 1 1 1 2 2
1 1 0 0 0 255 0 0 0 0 1 2 5 2 2 2
2 1 1 1 255 0 0 0 0 1 1 1 1 1 1 0
0 0 255 2 1 1 1 1 0 0 0 1 1 1 0 0
0 255 0 0 1 1 1 1 2 3 2 2 1 1 1 1
255 1 1 1 1 2 2 2 1 2 1 1 1 0 255 0
0 1 2 1 1 1 1 1 1 1 1 1 1 255 0 0
0 1 1 1 1 1 1 1 1 1 1 255 1 1 1 1
2 2 10 1 1 1 1 1 1 0 255 1 1 1 1 1
1 3 1 1 1 1 1 1 1 255 1 0 1 0 1 1
7 1 0 0 0 0 0 0 255 1 0 0 0 1 1 2
2 1 1 1 1 0 255 2 1 0 0 0 2 4 9 5
3 2 0 1 1 255 0 0 0 0 1 1 1 1 1 0
0 0 0 255 2 1 1 1 1 2 2 3 2 2 0 0
0 0 255 1 1 1 1 0 1 2 2 1 1 0 0 1
255 1 0 1 2 2 1 1 1 1 1 1 2 1 1 255
1 1 1 1 1 1 2 2 1 1 0 0 0 255 0 0
0 0 1 1 1 1 16 3 1 0 0 0 255 0 0 0
0 0 1 1 2 1 1 0 0 0 0 0 0 0 1 1
0 0 1 1 1 1 1 2 0 1 1 1 1 255 1 1
2 2 1 8 24 33 33 3 1 1 1 1 255 0 0 1
1 1 1 1 1 2 1 1 0 0 255 1 1 1 1 1
2 2 2 0 1 1 1 2 2 255 0 0 1 1 1 1
2 2 1 1 1 1 1 0 255 0 1 1 1 2 3 3
4 2 0 0 0 0 255 1 1 1 1 1 1 1 1 3
3 1 0 0 0 255 1 1 1 2 2 3 3 4 2 3
2 2 1 1 255 1 2 1 1 1 2 3 3 3 2 1
0 1 255 1 0 0 1 2 1 2 1 1 2 1 1 0
255 0 1 1 1 1 1 7 7 5 2 1 0 0 0 255
0 0 0 0 1 5 5 5 5 2 2 1 2 1 255 0
0 0 1 1 1 0 0 1 1 0 0 0 255 1 1 0
1 1 2 1 1 2 2 1 1 1 1 255 1 1 1 1
1 2 3 5 5 3 2 1 1 1 255 1 0 1 1 3
5 23 7 4 3 1 0 0 255 0 0 0 1 1 1 1
2 2 2 1 1 1 1 255 0 1 1 1 0 1 0 1
1 1 1 1 1 255 1 1 1 1 1 10 10 10 2 3
2 2 1 0 255 0 0 1 1 2 3 10 9 3 2 2
1 1 1 255 1 1 1 1 2 12 17 14 7 1 1 1
0 0 255 0 1 1 1 2 3 3 2 3 2 1 1 1
255 2 1 0 0 4 9 17 16 15 5 2 1 1 1 255
0 0 0 0 1 1 2 4 7 2 0 0 1 255 0 0
0 1 2 2 31 23 16 2 1 0 0 0 255 1 2 2
1 1 2 2 2 2 1 0 0 1 255 1 0 1 2 2
2 2 2 2 2 2 2 1 1 255 1 1 1 1 1 10
10 10 9 4 0 0 0 255 0 0 0 0 1 1 3 23
23 14 3 2 2 0 255 0 0 0 0 1 3 1 3 17
7 1 0 0 0 0 0 0 1 1 1 1 1 1 1 1
1 1 0 1 1 1 1 255 1 1 1 1 2 40 119 141
141 58 3 1 1 1 255 0 1 1 1 1 1 8 8 8
2 1 0 1 255 1 1 0 1 1 2 4 17 11 11 3
2 2 1 255 0 0 1 1 2 80 80 36 28 2 1 1
1 0 255 0 1 1 2 3 4 7 7 7 2 1 1 1
255 1 1 1 1 1 2 2 7 4 4 3 1 0 0 255
1 1 1 2 3 5 10 5 5 5 3 2 0 0 255 1
1 1 1 2 29 29 29 15 3 1 1 1 255 1 1 1
1 2 28 47 42 21 10 2 2 0 255 1 1 1 1 1
7 10 10 7 4 2 0 0 0 255 0 0 0 1 7 14
14 9 9 4 2 2 2 2 255 0 0 0 1 1 1 2
1 3 1 1 0 0 255 1 1 0 1 2 3 3 4 4
4 1 1 1 1 255 0 0 1 2 2 3 18 18 12 12
8 1 1 1 255 0 0 1 2 5 16 23 23 9 4 1
1 0 255 1 1 0 0 0 1 7 9 5 4 1 0 1
1 255 0 0 1 0 0 0 0 1 1 1 1 1 1 255
1 1 1 1 2 15 24 21 21 15 3 2 1 0 255 1
1 1 1 3 11 16 11 10 7 3 2 1 1 255 0 0
1 2 21 24 25 19 19 2 1 1 1 0 255 1 1 1
2 2 3 3 3 3 1 1 1 1 255 1 1 1 10 17
17 31 18 15 10 10 2 1 1 255 0 0 0 0 1 23
31 31 28 7 2 1 2 255 0 0 0 1 3 31 33 31
28 10 1 1 1 1 255 1 1 1 1 2 2 3 2 2
2 0 0 0 255 1 0 1 2 2 2 3 2 2 2 1
2 2 1 255 1 1 1 1 2 14 37 14 14 5 2 2
1 255 0 0 0 0 1 3 24 25 21 16 4 3 2 0
255 0 0 1 3 4 7 3 7 1 1 1 0 0 0 0
1 1 1 2 1 1 1 1 1 1 2 2 1 1 1 1
1 255 1 1 1 1 24 54 119 119 131 83 50 2 1 1
255 0 0 1 1 3 10 14 14 25 15 1 1 1 255 1
1 1 2 2 17 17 43 44 43 11 4 2 1 255 1 1
1 2 63 84 84 39 39 32 2 1 1 0 255 1 1 1
3 4 4 7 7 7 4 2 1 1 255 1 1 1 1 2
2 9 9 7 4 3 1 1 1 255 1 1 1 2 8 15
15 10 10 8 8 2 0 0 255 1 1 1 2 32 35 39
50 50 15 1 1 0 255 1 1 1 1 23 59 88 47 47
28 10 2 1 255 1 1 2 2 7 8 8 8 8 5 4
2 0 0 255 0 1 1 2 11 14 11 11 11 11 4 2
2 1 255 1 0 1 1 2 2 3 3 3 2 1 1 1
255 1 1 0 1 2 3 4 8 8 4 2 1 1 1 255
0 0 1 2 3 5 18 18 18 24 24 2 1 0 255 1
1 1 3 18 18 24 40 43 9 2 1 0 255 1 1 0
0 1 12 12 16 11 5 3 2 1 1 255 1 1 1 1
1 1 1 2 2 1 1 1 1 255 1 0 0 1 8 22
33 21 21 19 7 1 0 1 255 0 0 0 1 10 16 16
12 12 3 2 1 0 0 255 0 1 2 19 23 25 25 28
19 12 2 2 1 0 255 0 1 2 2 2 2 3 4 4
3 1 1 1 255 0 1 1 14 22 18 35 31 16 14 12
3 1 1 255 1 0 0 0 4 31 31 36 32 32 2 1
2 255 0 0 0 1 36 42 42 32 30 16 2 1 1 1
255 1 0 0 1 2 2 2 1 1 1 0 0 0 255 0
0 1 2 3 3 4 4 2 2 1 2 1 1 255 1 1
1 1 14 37 38 14 38 24 14 2 1 255 2 1 1 0
2 2 12 14 14 14 4 2 2 0 255 0 0 1 3 14
10 15 7 19 7 3 2 1 1 0 1 1 0 1 1 1
0 0 1 1 2 3 3 2 1 1 1 255 1 1 0 0
50 92 114 112 100 83 60 2 1 1 255 1 0 1 1 10
18 26 25 25 8 1 1 1 255 0 1 0 1 3 17 17
32 43 43 25 3 2 0 255 0 0 1 5 63 84 57 42
44 44 24 2 1 1 255 1 1 1 3 4 5 7 7 7
4 2 1 1 255 1 2 2 2 5 8 8 8 7 4 2
1 1 1 255 1 1 2 5 11 17 21 21 15 8 8 1
1 0 255 1 1 1 3 18 32 32 40 25 14 4 0 0
255 1 1 1 1 23 33 66 32 47 28 21 1 1 255 1
0 2 2 8 8 8 5 10 8 4 2 2 2 255 1 1
2 7 12 12 11 11 18 11 5 2 1 1 255 1 1 1
1 2 3 10 8 5 3 1 1 0 255 0 0 1 2 2
4 10 12 16 4 2 1 1 1 255 0 0 1 2 3 5
5 7 22 24 29 2 0 0 255 1 1 2 18 24 18 16
51 45 26 2 1 0 255 1 1 1 0 2 12 12 17 16
16 3 1 1 1 255 1 0 1 1 1 1 1 2 5 5
1 1 1 255 0 1 1 2 22 33 33 24 24 22 2 1
0 1 255 1 0 0 1 7 8 12 12 21 19 3 1 1
0 255 0 0 2 21 23 25 25 31 30 28 3 2 2 0
255 0 1 2 2 2 2 2 3 4 2 1 0 0 255 0
1 2 14 23 23 35 14 10 12 12 11 2 1 255 1 1
1 1 19 24 31 37 32 28 1 0 1 255 0 0 0 1
33 38 33 30 22 15 2 1 1 1 255 1 0 0 0 2
2 1 1 1 1 0 0 0 255 0 0 0 0 1 3 4
4 3 2 1 1 1 0 255 0 1 0 1 2 31 38 31
38 26 16 1 1 255 2 2 2 2 2 2 12 12 12 10
7 2 0 0 255 0 0 1 9 10 9 7 5 4 7 3
2 1 1 1 1 1 0 1 1 1 0 1 1 1 2 4
5 5 1 1 1 255 1 1 0 0 39 105 114 105 100 83
53 2 1 0 255 1 0 1 1 5 28 28 30 26 1 0
1 0 255 0 0 0 1 1 17 17 12 25 36 25 3 0
0 255 1 1 3 5 46 57 46 44 60 44 24 2 1 1
255 1 1 2 3 5 5 5 5 7 4 2 1 1 255 1
1 2 2 17 30 16 10 4 1 0 1 1 1 255 1 2
3 14 17 17 21 16 9 7 1 0 0 0 255 1 1 1
3 17 35 44 40 25 14 5 1 0 255 1 1 1 1 11
23 42 42 65 28 4 1 0 255 0 0 1 2 10 10 8
4 25 19 10 2 2 2 255 1 1 2 5 11 12 12 11
21 21 11 2 1 1 255 1 1 1 1 2 3 5 8 7
5 3 1 0 255 0 0 2 2 3 4 12 16 16 4 2
1 0 0 255 1 1 1 1 3 5 7 12 22 24 24 2
1 0 255 0 0 1 4 24 24 32 59 51 26 2 0 0
255 2 2 1 0 2 11 22 22 22 16 9 2 1 1 255
1 1 1 1 1 1 1 2 5 2 0 0 0 255 1 1
2 3 11 22 8 4 4 22 2 0 0 1 255 1 1 1
1 7 8 8 7 5 5 2 2 1 1 255 1 1 2 15
23 31 23 31 31 30 3 2 0 0 255 0 2 2 3 2
2 2 3 3 2 1 0 0 255 0 1 2 14 23 23 23
11 10 14 12 3 2 1 255 1 1 1 1 4 19 24 31
31 2 1 0 0 255 1 0 1 1 33 37 37 33 22 12
3 1 1 0 255 0 0 0 0 2 2 2 1 1 1 1
1 1 255 0 0 0 0 2 3 4 4 3 2 1 1 1
0 255 0 1 0 1 1 31 38 38 26 23 8 1 1 255
2 2 2 2 2 2 5 12 10 7 5 0 0 0 255 0
0 1 5 10 10 21 15 11 10 8 2 0 0 0 1 2
1 1 1 1 1 1 1 1 3 16 3 2 1 1 1 1
255 1 1 1 39 112 131 118 118 84 53 2 0 0 255 1
1 1 1 5 24 26 35 9 1 0 1 0 255 0 0 0
1 0 4 12 8 12 25 9 2 0 0 255 1 0 2 4
38 57 66 66 66 38 23 1 1 1 255 1 1 2 3 7
5 8 9 9 7 3 2 1 255 1 1 2 2 2 12 12
24 24 21 0 0 0 1 255 3 2 3 17 21 17 16 9
5 1 1 1 1 255 1 1 1 1 2 2 17 25 25 25
5 2 2 0 255 1 1 1 1 3 18 32 32 63 15 3
1 0 0 255 0 0 2 10 16 17 8 12 10 4 2 2
2 1 255 0 1 1 7 12 16 16 21 11 3 1 1 1
255 0 0 1 1 2 2 3 5 5 3 1 1 0 0 255
0 2 2 3 4 7 12 4 3 1 1 0 1 255 1 1
1 1 2 7 12 10 10 10 3 2 1 1 255 0 1 2
3 5 18 24 59 26 1 1 1 1 255 2 2 1 1 2
3 11 22 12 11 2 1 1 1 255 1 0 1 1 1 0
0 2 2 2 1 0 1 1 255 1 2 2 7 8 7 4
3 4 2 1 0 1 1 255 2 1 2 3 4 4 5 5
5 2 1 1 1 255 1 1 1 8 16 31 22 31 22 18
0 0 0 1 255 0 1 2 3 3 3 2 2 2 2 1
0 1 255 0 1 2 4 18 18 9 9 9 18 11 2 2
2 255 0 0 0 1 1 1 5 2 2 1 0 0 0 0
255 0 1 1 2 33 33 22 14 7 3 2 0 0 255 0
1 0 1 2 2 2 1 2 2 2 1 1 0 255 0 0
0 1 2 4 2 2 2 1 0 0 0 255 0 1 0 1
1 2 14 15 15 8 1 1 1 1 255 2 2 2 0 0
1 11 10 7 5 0 0 0 255 0 0 1 5 10 10 10
10 8 7 2 2 0 0 0 1 1 1 1 1 2 1 1
1 1 1 1 1 0 1 1 1 1 255 0 0 1 2 39
118 105 112 53 3 2 0 0 255 1 1 1 1 3 5 7
26 9 3 1 2 1 255 0 1 1 1 1 2 4 5 12
9 3 2 0 2 255 1 1 2 3 4 38 66 66 66 23
0 0 0 0 255 0 1 2 2 2 5 5 5 9 3 2
2 1 255 1 1 1 1 1 2 12 12 4 2 0 1 1
1 255 2 2 2 2 14 14 5 5 1 1 1 1 1 255
1 1 1 1 2 2 5 9 12 12 2 1 1 1 255 1
1 1 1 2 3 11 31 30 3 1 1 0 1 255 1 1
2 3 9 12 8 8 3 2 2 1 1 0 255 0 0 1
5 8 9 9 9 4 1 0 1 1 255 0 0 0 0 0
1 2 1 2 1 1 1 1 0 255 1 1 1 2 3 3
3 2 1 0 0 0 1 255 1 1 1 1 2 3 12 5
4 3 1 1 1 1 255 1 1 1 3 3 5 7 7 2
1 1 1 1 255 1 2 2 0 1 2 3 5 5 3 2
1 1 1 255 0 1 2 2 1 0 0 1 2 2 1 0
1 1 255 1 1 1 2 5 7 4 2 2 2 1 0 0
1 255 2 2 2 2 3 3 4 3 2 2 2 1 1 255
0 1 1 2 8 16 16 18 14 2 0 0 1 1 255 0
1 1 2 3 3 3 2 2 1 1 1 1 255 0 1 1
2 4 9 9 9 9 18 3 2 2 2 255 2 0 0 0
1 1 1 1 2 2 1 0 0 0 255 1 1 1 1 3
14 4 4 3 2 2 0 0 255 1 1 1 1 2 2 2
1 1 2 1 1 0 0 255 0 0 0 2 2 2 1 1
2 2 0 1 1 255 1 0 0 1 1 1 3 3 3 1
1 1 1 1 255 1 1 1 0 0 0 5 5 5 1 0
0 0 255 0 1 1 2 4 5 10 10 8 1 1 1 0
0 0 1 2 1 1 1 1 1 0 0 1 2 2 0 0
1 1 1 1 255 1 1 1 1 1 8 8 5 1 1 0
0 0 255 1 1 1 1 1 2 3 3 3 2 2 2 2
255 1 1 1 1 1 2 2 3 3 3 1 2 1 2 255
1 0 0 1 3 4 7 7 3 2 1 0 0 0 255 0
1 2 1 1 1 1 3 1 2 0 1 1 255 1 1 0
0 0 0 1 2 2 0 0 2 1 2 255 2 2 1 1
1 1 2 2 1 1 1 1 2 255 1 1 1 1 2 2
2 2 4 2 2 1 1 1 255 1 1 0 0 1 2 2
2 1 1 1 0 0 1 255 1 1 2 1 2 4 4 3
2 1 1 1 0 1 255 1 1 1 1 4 8 4 3 1
1 0 1 1 255 0 0 0 0 0 1 2 1 1 1 1
1 1 0 255 1 1 0 0 1 2 2 2 1 1 1 1
1 255 1 0 0 1 2 2 2 1 0 0 0 1 1 1
255 2 2 1 1 3 3 2 1 0 0 1 1 1 255 0
0 0 0 1 1 2 2 2 2 1 1 1 1 255 0 1
2 2 1 1 1 1 1 1 1 1 1 1 255 0 1 1
1 2 2 2 1 1 2 2 1 1 1 255 1 2 1 1
2 2 3 2 1 1 1 1 1 255 0 0 0 2 1 3
3 3 2 0 0 1 1 1 255 0 0 0 0 0 0 2
1 1 1 1 1 1 255 1 1 1 1 1 2 7 8 7
3 2 1 1 1 255 1 1 1 1 1 1 0 0 2 2
0 0 0 1 255 1 1 0 1 1 2 3 2 2 2 1
0 0 255 1 1 1 1 2 2 1 1 1 2 1 0 0
0 255 0 0 0 0 1 1 1 2 2 0 0 0 1 255
0 0 0 1 1 1 1 1 1 1 1 0 0 0 255 1
1 1 0 0 0 0 0 0 0 0 0 0 255 0 1 1
1 1 1 0 1 1 0 1 1 1 0 0 0 0 1 1
1 1 0 0 0 1 1 1 1 1 1 1 1 1 255 1
1 1 0 0 0 2 1 1 0 0 0 0 255 1 1 0
1 1 1 2 2 1 2 1 2 0 255 1 1 1 1 1
2 2 2 1 1 1 2 2 2 255 1 0 1 1 3 1
3 1 2 1 2 1 1 0 255 1 2 2 1 1 1 1
1 1 1 0 1 1 255 1 1 1 1 1 0 0 0 0
0 0 2 2 1 255 2 1 1 1 1 1 2 2 2 1
0 1 1 255 0 0 1 1 2 2 2 2 2 2 1 1
1 1 255 1 1 1 0 1 2 2 1 1 1 1 0 0
1 255 1 0 0 1 1 1 1 1 1 1 1 0 0 0
255 1 1 1 1 1 3 3 1 1 1 0 1 1 255 0
0 1 1 1 2 1 1 1 1 1 0 1 0 255 1 1
0 0 1 1 1 1 0 1 1 1 1 255 0 1 0 1
1 1 1 1 0 0 0 1 1 1 255 1 1 0 0 1
1 0 0 0 0 1 1 1 255 0 0 0 1 0 1 0
1 1 1 1 1 1 0 255 0 1 1 1 1 1 1 1
1 1 0 0 1 1 255 0 1 0 1 1 1 1 1 1
2 2 2 1 1 255 1 1 0 0 1 1 2 1 1 1
1 1 1 255 0 0 0 1 1 1 1 1 1 0 1 1
1 1 255 0 0 0 0 0 0 1 0 1 0 1 0 0
255 1 1 1 1 1 1 1 1 1 1 0 0 0 0 255
1 1 1 1 1 1 0 1 1 2 0 0 0 1 255 1
1 0 1 0 1 1 1 1 1 1 1 1 255 1 2 2
1 1 1 1 1 2 2 1 1 1 1 255 0 0 0 0
1 1 1 1 1 0 0 0 1 255 0 0 0 0 1 1
1 1 1 0 1 0 0 0 255 1 1 1 1 1 1 0
0 0 0 0 0 1 255 1 1 1 1 1 2 0 0 0
0 1 0 1 0 1 1 0 0 1 1 1 1 1 1 2
1 1 1 1 1 1 0 1 255 1 1 1 0 0 0 1
1 1 1 1 1 1 255 1 1 1 1 1 1 1 1 1
1 1 0 0 255 1 1 1 1 1 1 2 1 1 1 1
2 1 1 255 1 1 1 1 3 1 1 1 1 1 2 1
1 1 255 1 1 1 0 0 0 1 1 1 0 0 1 1
255 1 1 1 1 1 0 0 0 0 0 0 2 1 0 255
1 1 0 1 1 1 1 2 2 1 0 0 1 255 0 0
1 1 2 1 0 1 1 1 1 1 1 1 255 0 1 0
0 0 0 1 0 1 1 0 0 0 1 255 0 0 0 0
1 0 1 1 1 0 0 0 0 0 255 1 1 1 1 1
2 2 1 1 1 1 1 1 255 1 1 1 1 2 2 2
1 1 1 1 0 0 0 255 0 1 1 1 0 1 1 1
1 1 1 1 1 255 0 0 0 0 0 1 1 1 1 0
0 1 1 1 255 1 1 1 1 1 0 0 0 0 0 1
1 1 255 0 0 1 1 1 1 0 1 1 1 1 1 2
1 255 0 1 1 1 1 1 1 1 1 1 0 0 1 1
255 1 1 0 0 0 1 1 1 1 1 2 1 1 1 255
1 1 0 1 1 1 2 2 2 1 1 2 2 255 0 0
0 0 1 1 1 0 0 0 1 1 1 1 255 1 0 0
0 0 0 1 1 0 0 0 0 2 255 1 1 1 1 1
1 1 1 1 0 0 0 1 1 255 0 1 1 1 1 1
1 1 1 2 0 0 1 1 255 1 1 1 1 0 0 0
1 0 0 0 1 1 255 1 1 0 1 1 1 0 1 1
2 1 1 1 1 255 0 0 0 0 1 1 1 0 0 0
0 0 0 255 0 0 0 0 0 1 1 1 1 1 1 0
0 0 255 1 1 1 1 1 1 0 0 0 0 0 0 0
255 1 1 1 1 0 0 0 0 0 0 1 1 1 0 1
0 0 255 255 255 255 255 255 255 255 255 255 255 255 255 255
255 255 255 255 255 255 255 255 255 255 255 255 255 255 255 255
255 255 255 255 255 255 255 255 255 255 255 255 255 255 255 255
255 255 255 255 255 255 255 255 255 255 255 255 255 255 255 255
255 255 255 255 255 255 255 255 255 255 255 255 255 255 255 255
255 255 255 255 255 255 255 255 255 255 255 255 255 255 255 255
255 255 255 255 255 255 255 255 255 255 255 255 255 255 255 255
255 255 255 255 255 255 255 255 255 255 255 255 255 255 255 255
255 255 255 255 255 255 255 255 255 255 255 255 255 255 255 255
255 255 255 255 255 255 255 255 255 255 255 255 255 255 255 255
255 255 255 255 255 255 255 255 255 255 255 255 255 255 255 255
255 255 255 255 255 255 255 255 255 255 255 255 255 255 255 255
255 255 255 255 255 255 255 255 255 255 255 255 255 255 255 255
255 255 255 255 255 255 255 255 255 255 255 255 255 255 255 255
255 255 255 255 255 255 255 255 255 255 255 255 255 255 255 255
255 255 255 255 255 255 255 255 255 255 255 255 255 255 255 255
255 255 255 255 255 255 255 255 255 255 255 255 255 255 255 255
255 255 255 255 255 255 255 255 255 255 255 255 255 255 255 255
255 255 255 255 255 255 255 255 255 255 255 255 255 255 255 255
255 255 255 255 255 255 255 255 255 255 255 255 255 255 255 255
255 255 255 255 255 255 255 255 255 255 255 255 255 255 255 255
255 255 255 255 255 255 255 255 255 255 255 255 255 255 255 255
255 255 255 255 255 255 255 255 255 255 255 255 255 255 255 255
255 255 255 255 255 255 255 255 255 255 255 255 255 255 255 255
255 255 255 255 255 255 255 255 255 255 255 255 255 255 255 255
255 255 255 255 255 255 255 255 255 255 255 255 255 255 255 255
255 255 255 255 255 255 255 255 255 255 255 255 255 255 255 255
255 255 255 255 255 255 255 255 255 255 255 255 0 0 0 1
2 2 1 1 0 1 0 0 0 1 1 2 255 1 0 0
1 0 1 0 0 0 1 1 1 1 255 0 0 1 1 1
1 1 0 1 1 1 1 1 255 1 1 1 1 1 1 1
1 1 1 1 1 1 1 255 1 1 0 1 1 1 1 1
1 1 1 1 1 1 255 1 1 0 1 0 0 0 1 1
0 1 1 1 255 1 1 1 1 1 1 1 0 0 1 1
1 1 1 255 1 0 0 0 0 1 0 1 2 2 2 0
0 255 1 1 1 1 1 1 1 0 0 0 0 0 0 0
255 2 2 1 1 1 0 0 0 1 1 0 1 1 0 255
0 0 0 1 0 0 0 1 1 0 0 0 0 1 255 0
0 0 1 1 1 0 1 1 1 0 1 1 255 1 1 1
0 0 0 1 1 2 2 1 0 0 0 255 0 1 2 2
1 0 0 1 1 1 1 1 1 255 0 0 0 0 1 1
1 2 1 1 1 1 1 0 255 1 0 1 1 1 1 1
1 1 0 0 0 1 255 1 1 1 1 1 1 1 1 1
1 2 2 2 1 255 0 0 1 1 1 0 1 1 1 1
1 1 1 1 255 0 1 1 1 0 0 0 0 0 0 1
1 1 0 255 1 1 1 2 2 1 1 1 1 1 1 1
1 255 0 1 1 1 1 1 1 0 0 0 1 1 1 1
255 1 1 0 0 1 1 1 1 1 1 1 1 1 255 1
0 0 1 1 1 1 1 1 1 1 1 1 0 255 0 0
0 0 0 0 0 1 1 1 1 0 1 1 255 1 1 1
0 0 0 1 0 0 0 0 0 0 255 0 0 0 0 0
0 0 0 0 0 0 0 0 1 255 1 1 1 0 0 0
0 0 0 0 0 0 0 255 1 1 0 0 0 0 1 1
1 1 1 1 1 0 255 0 0 1 1 1 1 0 0 0
0 0 0 0 255 1 1 1 1 1 0 0 0 0 0 1
1 0 0 0 0 1 0 0 0 2 2 1 1 0 0 0
0 0 0 0 1 1 255 0 1 1 1 1 1 0 0 0
0 1 1 1 255 1 0 0 0 1 1 1 0 1 1 1
1 0 255 1 1 1 1 1 1 1 1 1 1 1 1 1
1 255 1 1 0 1 1 1 1 1 1 1 2 2 2 1
255 1 1 1 1 0 0 0 1 1 1 1 1 1 255 1
1 1 1 1 1 1 0 0 1 1 1 1 1 255 1 1
1 0 0 0 0 1 1 2 2 1 0 255 0 1 1 1
1 1 1 1 0 0 0 0 0 0 255 2 2 1 1 1
0 0 0 1 1 1 1 1 1 255 0 1 1 1 1 0
1 1 1 0 0 0 0 1 255 0 0 0 1 0 1 0
1 1 1 1 2 0 255 0 1 2 1 0 0 0 1 2
2 1 0 0 0 255 1 1 2 2 1 0 0 1 1 1
1 1 1 255 0 0 0 0 0 1 1 2 2 1 1 1
0 0 255 1 0 0 0 1 1 1 1 0 0 0 0 0
255 1 0 0 1 1 1 1 1 2 1 2 1 1 1 255
0 1 0 0 0 0 0 1 1 1 1 1 1 1 255 0
0 1 1 1 1 0 0 0 0 1 1 1 1 255 1 1
1 1 1 0 1 1 1 0 0 0 0 255 0 0 0 1
1 1 1 0 0 0 1 0 1 1 255 1 1 0 0 1
1 1 1 0 0 1 1 1 255 1 0 0 1 1 1 1
1 0 0 0 1 0 0 255 0 0 0 0 0 0 0 0
1 1 1 0 0 0 255 0 0 0 0 1 1 1 1 0
0 0 1 1 255 0 0 0 0 0 0 0 0 1 0 0
0 0 1 255 1 0 0 0 0 0 0 0 0 0 0 1
1 255 1 1 0 0 0 1 1 1 1 1 1 0 0 0
255 1 0 0 0 0 0 0 0 0 0 0 1 1 255 1
1 1 1 1 0 0 0 0 0 0 0 0 0 0 0 0
0 0 0 1 1 1 1 0 1 0 0 0 0 0 0 0
255 0 1 1 1 0 0 1 0 0 1 1 1 1 255 1
1 1 0 0 1 1 1 1 1 1 1 0 255 1 1 1
1 1 1 1 1 1 1 0 0 0 1 255 1 1 0 1
1 1 1 1 1 1 2 2 1 1 255 1 1 0 0 0
0 0 1 1 1 1 1 1 255 1 2 1 1 0 1 0
0 0 1 1 1 1 1 255 1 1 0 0 0 1 1 2
2 2 0 1 0 255 1 1 1 1 1 2 1 1 1 1
1 0 0 0 255 2 0 1 0 0 0 1 1 1 2 2
0 0 1 255 0 1 1 1 1 2 2 2 2 1 0 0
0 0 255 0 0 0 1 1 2 2 1 1 1 1 2 1
255 0 1 1 1 0 0 1 1 2 2 1 0 0 0 255
0 1 1 1 1 0 1 2 2 1 1 1 1 255 0 0
0 0 0 1 1 2 2 1 1 0 0 0 255 1 1 1
2 2 2 2 1 1 0 0 0 1 255 1 1 1 1 1
1 3 2 2 1 0 0 1 1 255 1 1 0 0 1 1
1 1 1 1 1 1 1 1 255 0 1 1 1 1 0 0
0 0 0 0 1 1 1 255 1 1 0 0 0 1 1 1
1 0 0 0 0 255 0 0 0 0 1 1 1 1 1 1
1 1 0 1 255 1 0 0 0 2 4 1 1 0 0 0
1 1 255 0 0 0 1 1 1 1 1 0 0 0 0 0
0 255 0 0 0 0 0 0 0 0 1 1 1 1 1 1
255 0 0 0 0 1 1 1 1 0 0 0 0 1 255 0
0 0 0 1 0 1 0 2 0 0 0 0 0 255 0 0
1 0 0 0 1 1 1 0 0 0 1 255 1 1 0 0
0 1 1 2 1 1 0 0 0 0 255 0 0 1 0 0
0 0 2 0 1 1 1 1 255 0 0 0 1 1 1 0
0 0 0 0 0 0 0 0 0 0 1 1 2 2 1 1
1 1 1 0 0 0 0 0 0 0 255 0 1 1 1 1
1 1 1 0 1 2 1 0 255 1 1 1 1 1 2 3
3 3 2 1 0 0 255 1 1 1 1 1 1 1 1 2
1 1 0 1 1 255 2 1 1 1 1 2 2 1 2 2
2 1 0 0 255 0 1 1 0 0 0 0 1 1 1 1
1 1 255 1 1 0 1 1 1 1 2 2 2 1 2 1
1 255 1 0 0 0 1 2 3 3 2 2 1 1 1 255
1 1 1 1 2 2 2 2 5 3 1 1 1 1 255 1
0 1 1 1 1 2 1 1 1 1 1 1 1 255 1 1
1 1 2 66 73 159 14 8 1 0 0 0 255 1 1 1
1 2 2 2 2 1 1 1 1 1 255 1 1 1 1 1
1 2 3 3 2 1 0 0 0 255 0 1 2 2 2 44
44 64 28 8 1 1 1 255 0 0 0 0 0 10 64 64
18 14 2 1 0 1 255 1 0 1 2 2 2 3 3 1
0 0 1 2 255 1 1 1 1 1 3 7 3 3 2 0
0 0 0 255 1 1 0 0 0 2 4 4 2 1 1 1
1 1 255 1 1 1 1 1 1 1 0 0 0 1 1 1
1 255 1 1 0 0 0 1 1 1 0 0 0 0 0 255
0 0 0 0 1 1 1 3 3 1 1 1 1 2 255 0
0 0 1 7 10 22 22 1 0 0 1 1 255 1 1 1
1 1 1 2 3 3 1 0 1 0 0 255 0 0 0 0
1 2 3 1 1 1 1 1 0 1 255 1 1 0 0 0
0 1 1 1 0 0 0 1 255 1 0 0 0 1 1 1
1 2 2 2 0 0 0 255 0 1 1 1 1 1 2 3
3 1 1 1 1 255 1 1 0 0 1 2 4 9 3 2
0 0 0 0 255 1 1 1 0 0 0 2 5 0 1 1
1 1 255 0 0 0 1 1 1 0 0 0 0 0 0 0
0 1 2 0 1 1 1 1 1 1 1 1 1 1 1 1
0 0 0 1 255 1 1 1 1 0 2 2 1 1 1 2
1 0 255 1 1 1 1 2 4 21 21 9 8 1 1 1
255 2 2 1 1 1 1 1 2 1 1 1 1 1 1 255
2 1 1 1 2 3 24 38 42 42 2 0 0 0 255 0
0 0 0 0 0 0 1 1 1 1 1 1 255 1 0 0
1 2 2 2 2 2 2 2 2 2 2 255 1 0 0 1
1 3 19 19 8 2 2 2 2 255 1 1 1 2 4 5
5 16 16 7 5 3 1 1 255 0 0 1 1 1 2 3
3 3 2 1 1 0 0 255 0 1 2 2 73 106 159 188
200 42 8 1 1 1 255 1 1 0 1 2 3 3 2 1
1 1 1 1 255 1 1 1 1 2 8 10 8 7 2 1
1 1 0 255 0 1 2 7 101 139 139 139 94 66 8 1
1 255 1 1 1 2 71 135 129 107 64 43 32 2 1 1
255 1 0 1 2 2 3 4 3 3 1 1 2 2 255 1
1 1 1 7 67 121 140 121 115 3 0 0 0 255 1 1
0 0 2 23 30 36 25 19 2 1 1 1 255 0 1 1
0 0 0 1 0 0 0 1 1 1 1 255 2 2 0 0
0 1 1 1 0 0 0 1 1 255 1 1 0 1 1 11
30 30 45 11 1 1 1 1 255 0 0 1 12 70 255 255
255 78 1 1 1 2 255 1 1 2 2 3 4 14 10 9
3 1 1 1 1 255 0 1 1 1 2 8 10 10 4 3
1 1 1 1 255 1 1 1 0 0 1 1 1 0 0 0
0 0 255 1 1 0 2 2 4 19 32 35 11 0 0 0
0 255 0 1 1 2 3 8 12 10 10 7 1 1 0 255
0 0 0 0 1 4 10 10 9 2 1 0 0 0 255 1
1 1 0 0 0 0 5 0 0 1 1 1 255 0 0 0
1 1 1 0 0 0 0 0 0 0 0 2 2 1 1 1
2 1 1 1 1 1 1 3 3 3 1 1 1 1 255 1
2 2 2 2 2 5 2 2 1 1 1 1 255 1 1 1
2 4 31 22 22 21 9 8 2 2 255 2 2 1 1 1
2 2 2 2 2 1 1 1 1 255 2 1 1 2 5 24
25 42 67 67 44 2 0 0 255 0 1 0 0 0 0 1
2 2 2 2 1 1 255 1 0 0 1 9 10 18 18 11
3 2 2 1 1 255 1 0 1 1 9 19 30 30 19 15
2 2 0 255 0 1 2 3 11 25 16 21 16 23 23 4
2 1 255 0 0 1 1 2 2 4 4 4 2 1 1 1
0 255 1 2 2 81 154 154 154 212 221 212 42 2 0 1
255 1 1 0 1 3 7 7 5 5 1 1 0 1 255 1
1 2 2 10 10 10 8 15 2 1 1 1 1 255 1 2
7 81 127 139 139 134 134 147 94 3 2 255 1 1 1 14
112 143 129 99 94 94 94 32 2 1 255 1 0 1 2 4
8 8 8 11 3 2 2 2 255 0 0 1 7 84 228 247
235 212 203 115 3 1 0 255 1 1 1 2 9 30 51 51
36 22 5 2 1 1 255 0 0 0 0 0 0 0 0 0
1 2 1 1 0 255 2 2 2 1 2 2 0 0 0 0
1 1 1 255 1 1 1 2 11 22 30 46 51 46 11 1
0 0 255 0 2 12 70 255 255 255 255 255 78 2 1 1
255 1 1 2 3 10 14 14 8 9 3 1 1 1 1 255
1 1 1 1 16 112 204 121 106 12 3 3 1 1 255 1
1 1 1 1 1 1 1 1 1 1 1 0 255 1 1 2
2 9 22 32 35 38 38 3 0 0 0 255 1 1 1 3
10 8 8 10 21 19 7 1 0 255 0 0 0 0 2 5
10 14 15 9 2 1 0 0 255 1 1 0 0 0 0 0
0 0 0 1 1 1 255 1 1 1 1 3 0 0 0 1
1 1 0 0 1 2 2 2 1 1 1 1 1 1 1 1
15 15 9 4 1 0 1 1 255 1 1 2 2 5 7 9
3 3 2 1 0 1 255 1 2 2 9 18 36 46 38 26
26 8 2 1 255 0 2 2 2 1 2 5 5 5 2 2
2 1 1 255 1 1 1 7 24 25 25 33 46 67 45 2
2 1 255 0 0 0 0 0 3 1 1 1 2 2 2 2
255 0 0 1 2 10 39 39 21 12 11 2 1 1 2 255
1 1 1 1 16 35 19 25 25 28 15 2 2 255 0 1
2 3 11 37 37 32 23 24 23 14 4 1 255 0 0 0
1 2 3 5 10 5 3 2 1 1 0 255 1 2 10 168
168 154 154 200 212 255 142 2 1 0 255 0 1 0 3 8
8 11 16 16 5 1 1 0 255 1 1 2 10 14 14 10
10 7 3 1 1 1 2 255 1 2 81 116 127 127 127 127
145 147 135 12 2 255 1 1 1 49 102 112 99 79 94 95
113 113 1 1 255 1 0 0 2 16 14 8 3 11 11 2
1 1 255 0 0 1 84 200 235 235 203 182 203 168 17 2
1 255 1 1 2 9 40 39 45 36 51 36 22 3 1 1
255 1 2 2 2 0 0 0 0 0 0 1 1 1 1 255
1 1 1 1 2 3 0 0 0 2 2 1 1 255 1 1
1 4 16 28 28 30 30 38 14 2 1 0 255 1 2 25
235 255 255 255 255 255 255 3 2 2 255 1 1 2 3 10
10 8 8 11 11 2 0 1 1 255 1 1 2 52 174 204
224 155 142 106 4 3 1 1 255 0 1 1 1 1 5 1
2 1 1 0 1 1 255 1 2 2 3 24 28 26 40 43
45 14 0 0 0 255 0 0 1 3 9 8 8 8 12 19
7 1 1 255 1 1 0 1 2 4 7 7 14 9 2 1
0 0 255 1 1 0 0 0 0 0 0 0 0 0 1 1
255 1 1 1 4 3 1 0 1 1 3 1 1 1 1 1
1 1 2 1 1 1 1 0 0 2 9 16 15 12 1 0
1 0 255 0 1 2 2 5 5 5 3 3 3 0 0 0
255 0 1 2 12 15 31 31 38 26 42 26 1 1 255 0
1 2 2 2 2 5 8 7 4 2 2 1 1 255 1 1
1 14 24 32 31 31 36 85 85 3 2 1 255 1 0 0
0 4 14 3 2 1 5 3 2 1 255 0 1 1 9 32
39 32 25 21 12 9 1 1 1 255 2 1 1 10 35 36
16 16 19 28 19 2 1 255 0 1 2 3 11 25 25 25
12 12 12 12 7 1 255 0 0 1 1 1 3 4 10 5
3 2 1 1 0 255 1 2 10 168 168 153 153 149 171 212
142 19 1 0 255 0 1 1 5 5 5 3 5 9 5 2
1 0 255 1 1 1 1 3 3 2 3 4 4 3 0 1
2 255 2 2 81 92 116 115 115 115 127 126 118 26 2 255
1 1 1 40 92 78 78 78 84 113 122 122 2 1 255 1
1 1 2 9 12 9 12 17 16 11 1 1 255 0 0 1
84 228 235 230 195 182 225 178 21 2 1 255 1 1 2 26
38 26 32 36 52 38 33 4 2 1 255 2 2 2 5 5
1 1 0 1 1 1 1 1 1 255 0 0 1 1 2 1
0 0 0 1 1 1 0 255 0 1 1 10 17 40 39 46
44 38 14 2 1 0 255 1 1 66 255 255 255 255 255 255
255 9 2 2 255 0 0 2 10 11 10 8 8 14 14 2
0 0 0 255 1 1 5 99 178 174 224 148 208 112 12 3
0 0 255 0 0 1 0 1 5 3 5 2 1 0 1 1
255 2 2 1 2 24 28 26 26 43 43 26 1 0 0 255
0 0 1 3 9 9 2 5 10 15 8 2 1 255 1 0
0 0 1 5 7 3 3 9 2 0 0 0 255 1 1 0
0 0 0 0 0 0 0 2 3 3 255 1 1 0 1 1
0 1 1 5 3 1 1 1 1 1 1 0 0 1 1 1
0 0 1 2 2 15 15 12 1 0 0 0 255 0 0 0
2 5 5 5 4 4 3 2 0 0 255 0 0 2 9 12
31 19 31 39 42 10 1 1 255 1 1 2 2 2 3 4
5 3 2 2 2 2 1 255 1 1 2 14 32 35 23 29
36 67 67 4 2 1 255 1 0 0 1 4 8 2 2 1
1 1 1 1 255 0 0 1 2 19 32 22 22 21 14 9
2 2 2 255 2 1 1 1 35 36 37 25 29 29 22 2
1 255 1 1 1 3 12 24 33 53 33 10 10 10 7 1
255 1 1 1 1 1 3 3 4 2 2 2 0 0 0 255
1 2 7 178 232 149 155 149 159 143 70 19 2 1 255 0
1 1 3 5 5 5 5 9 5 1 0 0 255 1 1 1
0 1 2 2 5 4 4 3 2 1 2 255 1 1 50 116
116 90 115 118 126 121 116 26 2 255 1 1 2 40 49 52
54 78 113 113 121 111 1 1 255 0 0 0 2 8 12 9
11 17 17 14 1 1 255 1 2 3 44 161 235 195 181 181
181 123 17 2 1 255 0 0 1 17 26 26 26 36 52 44
33 3 1 1 255 2 1 2 2 2 1 1 1 1 0 0
0 1 1 255 1 0 0 0 1 1 0 0 0 2 2 1
0 255 1 2 2 7 16 39 23 23 15 14 3 1 1 1
255 1 1 66 184 255 255 255 255 255 255 18 2 1 255 0
0 2 10 17 16 11 16 17 19 2 0 0 0 255 1 1
5 99 178 184 184 184 250 133 16 0 0 0 255 0 0 1
0 0 0 10 10 2 0 0 1 1 255 1 2 2 2 11
24 26 44 44 26 14 1 1 0 255 0 0 1 1 9 14
10 10 11 8 4 2 1 255 0 0 0 1 1 3 3 2
2 12 2 0 0 1 255 1 1 1 0 0 0 0 0 0
0 1 1 1 255 1 1 0 0 1 1 1 3 18 5 1
1 1 1 1 0 0 0 0 1 1 1 0 1 2 2 2
9 4 2 1 1 0 255 0 0 0 1 1 4 4 4 3
3 1 1 1 255 1 1 2 1 12 12 14 21 22 31 29
1 1 255 1 1 1 1 1 2 2 2 2 2 3 3 1
1 255 2 2 2 2 14 29 23 29 50 72 67 4 2 1
255 1 0 0 2 7 8 2 9 9 4 0 0 0 255 0
0 1 2 9 19 22 30 28 19 1 1 2 1 255 1 1
1 1 4 22 36 30 29 22 7 2 1 255 1 2 1 3
12 24 32 33 32 9 9 7 1 1 255 1 1 1 1 1
1 3 2 2 2 1 0 0 0 255 0 2 2 61 178 114
149 149 159 134 63 2 1 1 255 0 0 1 2 5 9 9
5 4 3 0 0 0 255 0 0 1 0 1 1 1 1 2
2 2 0 0 1 255 1 1 11 84 90 90 115 115 118 108
97 3 1 255 1 1 0 21 92 92 54 71 76 111 111 22
1 1 255 0 2 2 2 4 12 12 12 29 14 3 2 1
255 1 1 2 32 161 219 218 181 181 148 42 2 0 0 255
0 0 0 2 17 22 24 29 36 33 9 3 1 0 255 0
0 1 1 1 0 1 1 1 1 0 0 0 0 255 0 0
0 0 1 1 1 0 0 1 2 1 0 255 0 2 2 4
7 23 23 23 16 3 2 1 1 1 255 1 1 7 170 211
255 255 255 255 59 9 1 0 255 0 0 0 10 17 16 11
16 17 2 0 0 0 0 255 0 0 0 31 125 163 187 243
243 133 16 0 0 0 255 1 1 1 1 1 0 3 10 3
0 0 1 1 255 1 1 0 2 2 11 25 25 18 18 2
1 0 0 255 2 1 1 1 2 16 14 25 11 8 3 2
1 255 0 0 1 1 1 2 3 5 5 12 1 1 0 1
255 1 1 1 1 0 0 0 0 0 1 1 1 1 255 0
0 0 0 1 1 1 5 18 3 0 0 0 1 0 0 0
0 0 2 2 2 1 1 2 1 2 2 3 1 1 1 1
255 0 1 1 1 1 3 3 3 3 3 1 1 1 255 1
1 1 1 3 12 12 18 19 18 8 1 0 255 1 1 1
1 1 2 2 2 2 2 2 3 1 1 255 1 2 1 1
2 14 16 16 30 50 28 3 1 1 255 0 0 1 3 3
3 2 3 4 0 0 0 0 255 0 0 0 2 2 7 14
28 14 3 1 1 1 1 255 1 1 1 1 4 9 22 26
26 7 2 1 1 255 1 1 1 1 3 14 24 32 9 9
9 2 1 1 255 1 1 1 0 0 0 2 2 2 1 1
0 0 0 255 0 1 2 12 61 92 115 119 143 102 17 1
1 1 255 0 0 0 2 3 5 5 3 2 2 1 0 0
255 0 0 0 0 1 1 1 1 2 1 1 1 0 0 255
0 1 2 11 59 79 88 90 106 97 3 1 1 255 1 1
0 2 21 52 51 69 71 71 22 1 1 1 255 0 0 1
2 3 3 4 4 4 2 1 1 1 255 1 2 2 2 32
149 181 149 148 42 5 1 0 1 255 1 0 0 0 2 17
21 21 18 9 3 1 1 0 255 0 0 1 1 1 0 1
1 1 1 0 0 0 1 255 1 0 0 1 1 1 1 0
1 1 1 1 1 255 1 1 2 2 2 4 7 8 3 2
2 1 1 1 255 1 1 2 26 170 211 211 175 59 18 2
1 0 255 0 0 0 1 1 1 0 0 0 1 0 0 0
1 255 0 0 0 3 31 125 163 187 148 17 2 0 0 0
255 0 0 1 1 1 0 1 2 0 0 0 1 1 255 1
1 0 1 1 2 2 2 2 2 1 1 0 1 255 2 1
0 0 1 14 11 11 11 3 1 0 0 255 1 1 1 1
1 1 1 2 5 5 1 1 0 0 255 0 0 1 1 0
0 0 0 0 1 1 1 0 255 0 0 0 0 1 1 1
1 1 0 0 0 0 0 0 0 1 0 0 2 2 2 1
1 1 1 2 2 2 1 1 1 1 255 0 1 1 1 1
1 1 2 1 1 1 1 0 255 1 1 1 0 1 2 12
15 8 8 1 1 0 255 1 1 1 1 1 2 2 2 1
1 1 2 1 1 255 2 2 1 1 1 2 4 4 9 9
3 1 0 0 255 2 1 2 2 3 3 2 2 2 0 0
0 0 255 0 0 0 2 2 2 2 3 2 2 1 1 1
1 255 0 1 1 1 2 4 4 2 2 2 1 1 1 255
1 1 1 0 1 3 8 8 3 2 1 0 0 0 255 1
1 1 1 0 0 0 2 2 2 1 0 0 0 255 0 1
1 2 12 44 76 102 102 17 1 1 1 1 255 0 0 0
2 2 3 3 2 1 1 1 0 0 255 0 0 0 0 0
1 1 1 2 1 0 0 0 0 255 0 0 1 1 10 46
66 66 25 2 0 1 0 255 1 1 1 1 3 9 18 28
28 12 1 1 1 1 255 1 1 1 2 2 2 3 2 1
1 1 1 1 255 1 1 1 1 2 16 77 77 35 7 2
1 1 1 255 2 1 0 0 0 2 2 3 2 2 1 1
1 0 255 0 0 0 0 0 1 1 1 1 1 0 0 0
1 255 0 0 0 1 1 1 1 1 1 0 1 0 0 255
0 0 1 0 1 1 4 1 2 1 2 0 0 1 255 1
1 1 1 4 14 4 4 3 2 2 1 1 255 1 0 0
1 0 0 0 0 0 0 0 0 0 0 255 0 0 0 0
3 4 37 37 18 3 2 0 0 0 255 0 0 2 1 1
0 0 1 0 0 0 1 1 255 1 1 0 0 1 1 2
1 1 2 1 0 0 0 255 2 2 1 1 1 1 2 2
1 1 1 0 0 255 1 0 0 0 1 1 1 2 2 1
0 0 1 0 255 0 0 1 1 0 0 0 2 2 1 1
1 1 255 0 0 0 1 1 1 1 0 0 0 0 0 0
0 1 0 0 0 0 2 2 2 1 1 1 1 2 2 0
0 1 1 1 255 0 1 1 1 1 0 1 1 1 1 1
1 0 255 1 1 1 1 1 2 2 2 2 2 1 1 0
255 0 0 1 1 1 2 1 0 0 1 1 2 2 1 255
1 1 1 1 1 2 2 2 2 2 2 1 0 0 255 1
1 1 2 2 2 2 2 0 0 0 0 0 255 0 0 0
1 1 1 1 2 2 2 1 1 0 0 255 0 1 1 1
1 2 1 1 2 2 1 0 1 255 1 1 1 0 1 1
2 2 2 1 0 0 0 1 255 1 1 1 1 1 1 1
2 1 2 1 0 0 0 255 1 1 2 2 2 2 2 2
3 2 1 1 1 1 255 0 0 0 1 2 2 2 1 1
1 1 1 0 255 1 1 1 0 0 1 2 2 2 0 0
0 0 0 255 0 0 0 0 1 1 1 2 1 1 0 1
1 255 1 1 1 1 1 3 3 3 2 1 1 1 1 1
255 1 0 0 2 2 2 2 2 1 1 1 1 1 255 0
1 0 1 1 1 3 3 5 5 0 0 1 1 255 1 0
0 0 0 0 1 1 1 0 0 1 1 1 255 1 1 0
1 0 2 1 2 1 1 0 0 0 1 255 0 0 0 0
2 2 1 1 1 1 1 0 0 255 1 1 1 1 1 0
0 1 1 1 0 0 0 1 255 1 1 1 1 1 2 2
2 2 2 2 2 1 255 1 0 0 1 0 0 0 0 1
0 0 0 0 0 255 0 0 0 0 0 1 1 2 2 2
2 1 1 0 255 0 0 0 0 0 0 0 0 0 0 0
0 1 255 1 0 0 0 0 1 2 1 2 2 2 0 0
1 255 1 2 0 0 0 0 1 2 1 1 1 1 0 255
0 0 0 0 0 1 1 1 1 1 0 1 1 1 255 0
0 1 0 0 0 1 1 1 1 1 1 1 255 0 0 0
0 0 0 0 0 0 0 0 0 0 0 1 1 1 0 0
1 2 1 1 0 0 1 1 1 1 1 2 2 1 255 0
1 1 1 0 0 1 1 1 1 1 1 0 255 1 1 1
0 0 1 1 1 1 1 1 1 0 255 0 0 1 1 1
1 1 0 0 0 1 1 1 1 255 1 1 1 1 1 1
1 1 1 1 1 1 1 1 255 2 0 0 0 1 1 1
0 0 0 0 0 0 255 1 1 0 1 1 1 1 1 1
2 1 1 1 1 255 0 1 1 1 0 0 0 0 1 2
2 1 1 255 2 1 1 1 1 1 1 1 1 0 0 0
0 1 255 1 1 1 1 1 1 1 1 1 1 0 0 0
0 255 0 1 0 0 1 1 0 1 1 1 0 0 1 1
255 0 0 0 2 2 2 1 1 1 1 1 1 0 255 1
1 1 0 0 0 1 1 1 0 0 0 0 0 255 0 0
0 0 0 1 0 1 1 1 1 1 1 255 1 1 1 1
1 2 2 2 1 1 1 1 0 0 255 0 0 0 1 1
1 1 1 1 1 1 1 1 255 1 1 1 1 1 1 1
1 0 0 2 0 1 0 255 0 0 0 0 1 0 0 0
0 0 0 1 1 1 255 1 1 1 1 0 1 1 1 1
1 1 1 0 1 255 1 0 0 1 1 0 0 0 1 1
1 0 0 255 0 1 1 1 0 0 0 1 1 1 0 0
0 1 255 1 1 1 1 0 1 2 2 2 2 2 2 2
255 1 1 0 2 1 1 1 1 1 0 0 0 0 0 255
1 1 1 0 0 0 0 1 1 1 2 1 1 1 255 0
0 0 0 0 0 0 1 1 0 0 0 1 255 0 0 0
0 0 0 2 1 2 2 2 0 0 1 255 1 2 1 1
0 0 1 1 1 1 1 1 1 255 0 0 0 0 0 1
1 0 0 0 0 0 1 1 255 0 1 1 1 1 1 1
1 1 1 0 1 1 255 0 1 0 1 0 0 0 0 0
0 0 0 0 1 1 1 1 255 255 255 255 255 255 255 255
255 255 255 255 255 255 255 255 255 255 255 255 255 255 255 255
255 255 255 255 255 255 255 255 255 255 255 255 255 255 255 255
255 255 255 255 255 255 255 255 255 255 255 255 255 255 255 255
255 255 255 255 255 255 255 255 255 255 255 255 255 255 255 255
255 255 255 255 255 255 255 255 255 255 255 255 255 255 255 255
255 255 255 255 255 255 255 255 255 255 255 255 255 255 255 255
255 255 255 255 255 255 255 255 255 255 255 255 255 255 255 255
255 255 255 255 255 255 255 255 255 255 255 255 255 255 255 255
255 255 255 255 255 255 255 255 255 255 255 255 255 255 255 255
255 255 255 255 255 255 255 255 255 255 255 255 255 255 255 255
255 255 255 255 255 255 255 255 255 255 255 255 255 255 255 255
255 255 255 255 255 255 255 255 255 255 255 255 255 255 255 255
255 255 255 255 255 255 255 255 255 255 255 255 255 255 255 255
255 255 255 255 255 255 255 255 255 255 255 255 255 255 255 255
255 255 255 255 255 255 255 255 255 255 255 255 255 255 255 255
255 255 255 255 255 255 255 255 255 255 255 255 255 255 255 255
255 255 255 255 255 255 255 255 255 255 255 255 255 255 255 255
255 255 255 255 255 255 255 255 255 255 255 255 255 255 255 255
255 255 255 255 255 255 255 255 255 255 255 255 255 255 255 255
255 255 255 255 255 255 255 255 255 255 255 255 255 255 255 255
255 255 255 255 255 255 255 255 255 255 255 255 255 255 255 255
255 255 255 255 255 255 255 255 255 255 255 255 255 255 255 255
255 255 255 255 255 255 255 255 255 255 255 255 255 255 255 255
255 255 255 255 255 255 255 255 255 255 255 255 255 255 255 255
255 255 255 255 255 255 255 255 255 255 255 255 255 255 255 255
255 255 255 255 255 255 255 255 255 255 255 255 255 255 255 255
255 255 255 255 255 255 255 255 255 255 255 255 255 255 255 255
255 255 0 1 1 2 1 0 0 0 1 1 0 1 1 2
0 0 255 1 1 1 1 1 0 0 1 2 2 2 0 0
255 1 1 1 0 0 0 0 0 1 1 1 1 2 255 1
1 1 1 1 1 1 1 0 1 1 1 1 0 255 1 1
1 1 1 1 1 1 0 0 0 1 1 1 255 1 0 2
2 2 0 1 0 1 0 1 2 2 255 1 1 0 0 1
1 1 1 1 0 0 0 0 0 255 1 1 1 1 1 1
1 0 1 1 2 1 1 255 1 0 0 0 0 2 1 0
0 0 1 1 1 1 255 1 1 1 0 0 0 0 0 0
0 0 0 0 0 255 1 0 0 0 0 2 1 1 1 1
0 0 0 1 255 0 0 0 1 1 1 1 0 1 1 1
1 1 255 1 1 1 0 0 0 0 1 2 1 1 0 0
0 255 0 0 0 1 2 1 0 0 1 1 1 1 0 255
0 0 0 0 0 0 0 1 1 1 1 1 0 0 255 0
0 0 0 1 0 1 0 1 0 0 0 1 255 1 1 0
1 0 1 0 1 2 1 1 0 0 0 255 0 0 0 1
1 0 0 0 1 1 1 0 0 0 255 1 1 1 1 0
0 0 0 0 1 2 2 1 1 255 1 0 0 1 1 0
0 0 0 0 0 1 1 255 0 0 0 1 1 1 1 1
1 1 0 0 0 1 255 0 0 0 0 1 1 1 1 1
0 0 0 2 255 1 1 1 1 1 1 1 1 1 1 1
1 1 1 255 1 1 1 0 0 0 1 1 1 1 1 1
1 1 255 1 1 1 1 2 1 1 1 1 0 0 0 0
255 0 0 1 1 1 0 0 0 0 0 0 0 0 0 255
1 1 1 1 1 1 1 1 1 1 1 0 1 255 1 1
1 1 0 0 0 1 0 0 0 0 0 1 255 0 1 1
1 1 0 0 0 0 1 1 0 0 255 1 1 0 1 1
1 0 0 1 0 0 0 0 0 1 0 0 1 1 1 1
1 0 0 0 0 1 1 1 1 1 0 0 255 1 1 1
1 2 1 0 2 2 2 2 0 0 255 1 1 1 0 0
0 0 0 1 1 1 1 2 255 1 1 1 1 1 1 1
1 0 1 1 1 1 0 255 1 1 1 1 1 1 1 0
0 0 0 1 1 1 255 1 0 2 3 3 1 1 0 1
0 1 1 2 255 0 0 1 0 1 1 2 1 1 0 0
0 0 0 255 0 0 1 1 2 1 1 0 0 0 1 1
1 255 0 0 0 0 0 0 1 0 0 0 0 1 1 1
255 1 1 1 0 0 0 0 0 0 1 0 0 0 0 255
0 0 0 1 2 1 1 1 1 1 1 0 0 0 255 0
0 0 1 1 1 1 0 1 1 1 1 1 255 1 2 1
0 0 0 0 1 2 1 0 0 0 0 255 0 0 0 1
1 1 0 0 1 1 1 1 0 255 0 0 0 0 0 0
0 1 0 0 0 1 1 0 255 0 0 0 0 0 0 1
0 0 0 0 0 0 255 0 1 0 0 0 0 0 1 1
1 1 1 1 0 255 0 0 0 0 0 0 0 0 1 1
1 0 0 0 255 1 1 0 0 0 1 0 0 0 2 2
2 0 0 255 1 0 0 0 0 0 0 1 1 0 0 0
1 255 1 1 0 0 1 1 0 0 1 1 0 1 0 1
255 0 0 0 1 1 1 1 1 0 0 2 0 0 255 0
1 1 1 1 0 0 0 0 1 0 1 0 0 255 1 2
1 1 0 0 1 1 1 1 1 1 1 1 255 1 1 1
1 1 1 1 1 0 0 0 1 0 255 0 0 1 1 0
0 0 0 0 0 0 0 0 0 255 0 1 0 1 1 1
1 0 0 1 0 0 0 255 1 1 1 1 1 0 1 1
1 1 0 0 1 1 255 1 1 1 1 0 0 0 0 0
0 0 0 0 255 1 1 0 0 1 2 1 0 1 1 1
0 0 0 1 0 0 1 1 1 1 1 0 0 0 0 1
1 0 1 1 1 1 255 1 1 1 1 2 2 1 1 1
2 1 1 1 255 1 0 1 1 1 0 0 0 0 0 1
1 1 255 1 1 1 1 1 1 1 1 1 1 1 1 1
1 255 2 1 2 1 1 1 0 0 0 0 1 1 1 1
255 1 1 0 2 2 1 1 1 1 1 1 1 1 255 1
1 1 2 2 2 2 2 1 0 0 0 0 1 255 0 0
1 1 1 1 1 1 1 1 1 1 1 255 1 0 0 1
1 2 1 1 0 0 0 1 1 1 255 1 1 0 0 0
1 1 1 1 1 1 1 0 0 255 1 1 0 1 0 0
0 0 1 1 1 1 0 0 255 0 0 0 0 0 0 0
0 1 1 1 1 0 255 0 1 0 0 0 0 1 1 1
0 0 0 0 0 255 0 0 1 1 1 1 0 0 1 1
1 0 0 255 0 0 0 0 0 0 1 1 1 1 1 1
1 1 255 0 0 1 0 0 0 0 0 0 0 0 0 0
255 0 1 2 2 0 0 1 2 2 1 1 1 0 0 255
0 0 0 0 0 0 0 1 1 1 0 0 0 0 255 1
0 0 0 1 2 1 1 0 1 2 2 0 0 255 0 0
0 1 0 1 1 1 1 1 1 1 1 255 0 1 0 0
0 1 1 1 1 1 0 1 0 1 255 0 0 1 1 1
1 1 1 1 0 0 0 0 255 0 1 1 1 0 0 0
0 0 0 0 1 0 0 255 1 2 0 1 1 1 1 1
2 2 1 1 1 0 255 0 1 1 0 1 1 1 1 0
0 1 1 0 255 0 0 0 0 0 0 0 0 0 0 0
0 0 1 255 0 0 0 1 1 1 0 0 0 1 1 0
0 255 1 1 1 2 2 2 2 2 2 2 2 1 1 1
255 0 0 0 1 1 1 0 0 0 0 0 0 0 255 0
1 0 0 0 2 2 1 1 1 1 1 0 0 1 1 1
0 0 0 0 0 1 1 1 2 1 2 1 1 1 1 1
255 2 1 1 1 2 3 3 2 2 1 1 0 1 255 1
0 1 1 1 1 0 0 1 0 1 0 1 255 1 0 1
1 1 1 1 1 1 1 0 1 1 1 255 2 1 2 1
1 1 1 8 8 2 1 1 1 1 255 1 1 0 1 1
1 1 1 1 1 1 1 1 255 1 2 2 2 2 2 4
4 2 2 0 0 1 1 255 0 1 1 1 1 2 1 1
1 1 1 1 1 255 1 1 0 1 1 1 1 1 0 0
0 1 1 1 255 1 0 0 0 1 2 2 2 12 2 1
1 0 0 255 1 0 0 0 0 0 0 0 0 1 1 1
0 0 255 0 0 1 1 1 0 2 2 2 1 1 0 0
255 1 1 0 0 1 2 3 3 1 0 0 0 1 1 255
0 1 1 1 1 1 1 0 0 1 1 1 0 255 0 1
1 1 0 1 0 0 0 0 0 1 1 1 255 1 2 2
1 0 0 0 0 0 0 0 0 0 255 0 1 2 2 2
2 5 15 15 3 2 2 1 0 255 1 0 0 0 0 1
1 2 1 0 0 0 1 0 255 0 0 0 0 2 2 2
2 2 2 2 1 0 0 255 0 1 1 1 0 2 2 2
1 1 0 0 0 255 0 1 0 0 1 1 1 1 1 2
1 1 0 0 255 0 1 1 1 2 2 5 2 2 2 2
1 1 255 0 0 0 0 0 0 0 0 0 1 0 1 0
0 255 0 0 0 1 1 2 2 2 2 2 2 2 2 1
255 0 1 2 0 0 2 4 4 0 0 1 2 2 255 0
1 0 0 0 0 0 0 0 0 1 1 1 1 255 1 1
0 1 0 1 0 0 0 1 1 1 0 255 1 1 1 1
2 3 11 22 22 22 3 2 1 1 255 1 1 1 1 0
0 0 0 0 0 0 0 0 255 1 1 0 0 2 2 7
7 1 1 1 1 0 0 1 1 1 0 0 0 1 1 1
2 7 31 17 29 15 2 1 1 1 255 2 2 2 2 9
16 16 23 23 1 1 0 1 255 1 1 0 1 1 1 3
3 3 2 1 1 1 255 1 0 1 1 1 1 1 1 1
0 0 1 1 1 255 2 1 2 1 2 4 26 36 17 9
2 2 1 1 255 1 1 1 1 1 21 73 86 29 24 2
1 1 255 1 1 1 1 2 12 28 42 42 16 8 1 1
1 255 1 1 1 1 1 10 10 10 5 3 1 1 1 255
1 1 0 1 1 1 1 0 1 0 1 1 1 1 255 0
0 0 1 2 2 26 24 24 14 1 1 1 1 255 1 1
0 0 0 0 1 0 1 1 1 1 0 1 255 1 0 0
0 1 1 2 2 2 1 1 0 0 255 0 0 0 1 2
3 9 3 4 3 0 0 0 1 255 1 1 1 0 1 1
0 0 0 0 1 1 1 255 1 1 1 1 0 1 1 1
0 0 2 2 1 1 255 1 2 2 0 0 0 0 1 2
0 1 1 1 255 2 2 2 3 4 39 127 182 127 35 4
1 1 1 255 1 0 0 1 1 2 3 3 3 1 0 0
0 0 255 0 0 0 1 2 4 5 4 2 2 2 1 0
0 255 0 0 0 1 1 2 4 4 2 2 1 0 0 255
0 0 0 0 1 2 3 3 3 2 1 1 0 0 255 1
1 1 2 18 46 46 46 5 2 1 0 1 255 2 1 0
0 0 0 0 0 0 1 0 0 0 0 255 0 1 1 2
4 22 33 33 33 4 2 2 1 1 255 0 2 2 2 2
5 7 5 0 0 0 0 0 255 0 0 0 0 0 0 0
0 0 1 1 1 1 1 255 0 0 0 2 1 2 2 2
2 1 1 0 0 255 1 1 1 1 3 54 77 77 66 26
5 2 2 1 255 1 1 1 1 0 0 0 0 0 0 0
0 0 255 1 1 0 2 4 18 11 10 4 1 1 1 0
0 0 1 1 2 0 0 1 1 2 23 23 31 21 30 29
15 1 1 1 255 0 0 2 11 21 35 35 28 26 4 1
0 0 255 1 1 0 0 0 7 9 9 9 8 2 2 1
255 1 1 1 1 2 3 5 4 1 1 1 1 0 1 255
1 1 1 1 4 30 42 40 37 15 9 2 2 2 255 0
1 1 2 21 86 93 115 129 72 28 2 1 255 0 0 0
0 4 28 215 191 185 185 17 7 1 1 255 1 1 1 2
8 12 14 18 29 18 2 1 1 255 0 0 0 1 1 2
2 2 2 1 1 1 1 1 255 1 0 0 1 2 33 31
29 29 33 3 0 0 0 255 1 1 1 1 1 2 2 1
1 1 1 1 1 1 255 1 1 1 1 2 2 2 2 2
2 1 1 0 255 1 1 2 2 11 5 4 3 4 7 4
1 1 1 255 1 1 1 0 1 1 0 0 0 1 2 1
1 255 1 1 1 1 1 1 1 2 0 0 0 1 0 0
255 1 1 2 0 0 0 1 2 7 2 1 1 1 255 2
2 2 4 39 119 182 204 222 205 35 3 2 2 255 0 0
0 1 3 5 5 4 4 3 0 0 0 0 255 0 0 1
2 4 8 7 5 5 3 2 1 1 0 255 1 1 1 1
1 9 14 9 4 1 0 0 0 255 1 0 1 1 2 3
5 5 5 5 2 1 0 0 255 1 1 2 18 57 49 49
49 46 5 2 0 0 255 1 1 0 0 0 0 0 1 1
1 1 1 0 0 255 0 1 2 15 22 37 37 37 33 24
4 2 1 1 255 0 1 2 2 5 7 7 7 1 0 0
0 0 255 1 1 1 0 0 1 1 0 0 1 2 1 1
1 255 0 0 0 1 1 2 2 2 2 1 0 0 0 255
1 1 1 1 54 66 87 133 87 59 26 1 1 0 255 1
1 1 1 0 0 0 0 0 0 0 0 1 255 2 1 1
3 5 25 25 25 11 4 1 1 0 0 0 0 0 2 2
1 1 2 7 23 23 23 16 21 21 17 1 1 1 255 0
2 5 21 35 43 39 39 39 23 1 1 0 255 1 1 0
1 1 14 9 3 8 8 5 2 1 255 0 1 1 2 3
3 3 1 5 1 1 0 0 0 255 1 1 1 2 18 26
37 37 31 19 11 4 2 2 255 0 0 0 2 73 106 155
160 177 129 72 16 2 255 0 0 0 0 18 194 239 255 255
249 185 16 0 0 255 1 1 1 3 8 12 30 32 32 29
4 1 1 255 0 0 0 1 1 2 2 2 2 1 1 1
1 1 255 1 1 1 1 3 31 31 44 33 37 17 0 0
0 255 1 1 1 1 1 2 3 3 3 1 1 1 1 1
255 1 1 1 1 2 3 3 4 4 2 1 1 0 255 1
1 1 5 11 5 3 3 4 4 3 1 1 0 255 1 1
0 0 0 0 0 0 0 1 1 1 1 255 1 0 0 0
1 1 1 1 2 1 1 1 1 1 255 1 1 2 0 1
0 1 7 9 5 1 1 1 255 2 2 2 3 119 133 188
188 204 205 183 19 2 2 255 0 0 1 2 4 5 5 4
4 4 2 0 0 0 255 0 0 0 2 9 9 8 8 5
4 2 1 1 0 255 1 1 1 0 1 7 14 7 3 2
1 0 1 255 1 1 1 1 3 5 7 7 9 5 2 1
1 1 255 1 1 1 22 53 46 46 46 35 5 0 0 0
255 1 1 1 0 0 0 0 2 2 2 2 1 0 0 255
1 1 2 22 32 38 37 38 43 24 14 1 0 1 255 0
0 1 2 12 11 11 4 1 0 0 0 0 255 0 0 1
1 1 1 1 0 0 2 2 1 1 1 255 0 0 0 1
1 2 2 2 2 0 0 0 0 255 1 1 1 3 54 66
123 123 116 59 35 2 1 0 255 1 1 1 1 0 0 0
0 0 0 0 0 0 255 1 1 1 3 5 9 9 9 4
4 2 2 1 1 0 0 0 2 1 1 1 3 24 24 23
18 16 21 17 3 1 1 0 255 0 2 12 33 30 30 35
39 39 16 3 1 1 255 2 1 0 1 2 14 7 5 8
8 5 2 1 255 0 1 2 1 2 2 2 1 1 1 1
0 0 0 255 1 1 1 1 18 28 38 38 40 31 18 4
2 1 255 0 0 0 1 29 106 141 141 160 129 79 16 2
255 1 1 0 1 18 194 215 232 232 255 249 5 0 0 255
1 1 2 3 8 14 32 43 36 36 14 2 1 255 0 0
0 0 0 1 2 3 2 2 1 1 1 2 255 1 1 1
1 3 31 44 47 44 37 17 0 0 0 255 1 1 0 1
1 2 3 3 3 3 0 0 1 1 255 0 0 1 1 2
3 3 3 2 1 1 1 0 255 0 1 1 4 4 4 3
3 4 4 3 2 2 1 255 1 1 1 0 0 0 0 0
0 1 1 0 0 255 0 0 1 1 2 0 1 1 2 0
0 1 1 1 255 1 1 2 2 2 1 1 12 17 9 2
1 1 255 1 1 2 3 119 122 178 178 183 200 183 24 2
1 255 0 0 0 0 4 5 3 3 3 4 2 2 0 0
255 0 0 0 2 9 9 8 8 8 4 2 2 0 0 255
1 1 1 1 1 2 3 3 1 0 0 0 1 255 1 1
1 1 5 7 9 7 7 5 3 1 0 0 255 1 1 2
22 36 42 46 42 35 3 0 0 0 255 1 1 1 1 0
0 2 2 2 2 2 2 1 0 255 1 1 1 10 30 35
35 38 43 17 14 3 1 0 255 0 0 1 1 9 11 12
4 1 0 0 0 0 255 0 0 1 1 1 1 0 0 0
0 1 1 1 1 255 0 0 0 1 0 2 4 3 3 0
0 0 0 255 1 1 1 3 54 60 91 123 116 59 35 2
1 1 255 1 1 1 0 0 0 0 0 0 0 0 0 0
255 1 1 1 1 3 5 8 9 5 3 1 0 0 1 0
1 1 1 1 1 1 1 4 18 24 32 28 21 16 2 1
1 0 255 0 1 14 22 22 21 23 19 19 16 3 2 1
255 2 2 1 1 2 3 7 3 7 5 5 1 1 255 0
0 1 1 2 1 1 1 5 2 1 0 0 0 255 1 1
1 0 1 21 28 29 31 28 18 3 2 1 255 1 0 0
1 22 106 141 177 203 203 79 3 2 255 1 1 1 1 9
174 194 255 255 255 187 5 1 1 255 1 1 1 3 8 12
32 33 33 18 2 0 1 255 1 0 1 1 0 0 0 2
2 1 0 0 1 1 255 1 1 1 1 3 17 53 60 47
26 3 0 0 1 255 1 1 0 1 1 2 2 3 3 3
1 1 1 1 255 0 0 0 0 2 3 3 2 1 1 1
1 1 255 0 0 1 1 4 4 3 3 4 4 3 2 2
1 255 1 1 0 1 0 1 0 0 0 0 0 0 0 255
1 1 1 2 2 2 1 1 1 0 1 1 1 1 255 2
2 2 2 2 2 3 9 14 3 2 2 1 255 1 1 1
3 73 122 178 178 183 183 114 24 2 1 255 1 0 0 0
2 3 3 3 4 4 2 2 1 1 255 0 0 0 1 3
8 8 8 4 3 2 1 0 0 255 1 1 1 1 1 1
1 1 1 0 1 0 0 255 1 1 1 1 3 5 7 7
5 3 2 1 1 1 255 1 1 2 3 22 35 33 35 3
2 0 0 0 255 1 2 1 1 1 0 0 0 1 1 2
1 1 1 255 1 1 1 4 5 10 38 47 43 15 3 2
1 0 255 0 0 1 1 1 2 8 4 1 0 0 1 1
255 0 0 1 1 0 0 0 0 0 0 0 1 1 1 255
0 1 1 1 1 2 4 5 4 1 0 0 0 255 1 1
1 2 51 91 119 105 81 51 31 2 1 1 255 0 1 1
1 0 0 0 0 0 0 0 0 0 255 0 1 1 1 2
8 7 5 3 2 2 0 0 0 0 1 0 1 1 0 1
1 1 7 28 39 32 22 15 1 1 1 1 255 1 1 1
14 22 22 23 15 19 11 3 1 1 255 1 1 1 1 2
2 7 7 8 5 3 1 0 255 0 0 1 1 2 2 2
2 2 1 1 0 0 1 255 1 0 0 0 0 4 28 28
28 8 4 1 1 1 255 1 1 1 2 8 26 71 113 141
53 3 2 1 255 0 1 1 2 2 42 168 210 187 187 25
5 1 1 255 1 0 1 2 8 18 18 18 18 7 3 0
1 255 1 0 0 0 0 0 0 1 1 1 1 1 1 1
255 0 0 0 1 1 1 24 28 26 3 2 0 0 1 255
1 1 1 1 1 2 2 3 3 2 1 1 1 1 255 0
0 0 0 1 1 1 1 0 0 1 1 1 255 0 0 1
2 4 4 3 2 3 3 3 2 2 2 255 1 1 1 1
1 2 2 1 0 0 0 0 0 255 1 1 1 2 2 2
1 1 1 1 0 1 1 1 255 1 1 1 1 1 0 1
3 1 2 2 2 1 255 1 1 1 2 7 73 128 148 171
114 24 3 1 0 255 0 0 0 0 1 2 3 3 3 2
1 2 2 2 255 1 1 0 1 1 2 8 8 3 2 2
1 1 1 255 1 1 1 1 1 1 1 1 1 0 1 0
0 255 1 1 1 1 2 2 4 4 4 1 1 1 1 1
255 0 1 1 1 0 2 0 2 1 1 1 0 0 255 1
2 1 1 1 0 0 0 1 0 1 1 1 1 255 0 1
1 2 2 4 15 30 15 4 2 2 0 0 255 1 1 1
1 1 1 2 1 1 0 0 0 1 255 1 1 1 0 0
1 1 0 0 0 0 1 0 0 255 1 1 1 0 0 0
2 2 1 2 1 1 0 255 0 1 1 2 2 59 91 51
51 31 2 1 0 1 255 0 0 1 1 0 0 0 0 0
0 0 0 0 255 0 1 1 1 1 8 7 3 3 2 1
1 0 0 0 0 0 2 1 0 0 0 0 1 7 39 28
22 1 1 1 0 1 255 1 1 1 1 19 24 23 12 10
3 1 1 1 255 1 1 1 1 1 1 2 3 5 3 3
1 0 255 0 0 1 2 2 2 2 4 1 1 1 0 0
1 255 1 0 0 0 1 1 4 7 7 2 1 1 1 1
255 1 1 1 1 1 8 28 28 28 11 2 2 2 255 0
0 1 2 2 14 42 88 88 28 18 4 1 1 255 1 0
1 1 1 8 18 7 3 2 2 0 0 255 1 1 0 0
0 0 0 0 0 0 1 1 1 1 255 0 0 0 1 1
1 4 10 3 3 2 0 1 1 255 2 1 1 1 1 2
1 2 2 2 1 1 1 1 255 1 0 0 0 1 1 1
1 0 0 1 1 1 255 1 0 0 1 1 3 2 1 1
1 2 2 1 1 255 0 1 1 1 2 2 3 2 0 0
0 0 1 255 1 1 1 2 2 2 1 1 1 1 1 1
1 1 255 1 1 2 1 0 0 1 1 0 0 1 0 0
255 1 1 1 2 3 10 63 134 148 18 3 2 1 1 255
1 1 1 1 2 2 2 2 1 0 0 0 2 2 255 1
1 1 1 1 1 1 1 3 2 2 1 1 1 255 1 1
1 1 1 1 1 1 1 0 1 0 1 255 1 2 2 1
2 1 2 1 1 1 1 1 2 2 255 1 1 0 0 0
0 0 1 1 1 1 0 0 255 1 1 1 1 0 0 0
0 0 0 0 0 1 1 255 0 0 2 2 2 2 1 12
5 2 1 2 0 0 255 1 1 1 1 0 1 1 1 1
0 0 0 1 255 1 1 1 1 0 1 0 1 0 1 1
1 1 0 255 1 1 1 1 0 1 1 1 1 1 1 1
1 255 1 1 1 0 0 0 4 1 1 1 0 0 0 0
255 0 0 1 1 1 1 1 1 0 1 0 0 0 255 0
1 1 0 0 2 2 1 1 1 2 1 0 0 0 0 0
1 1 0 1 1 1 1 1 3 3 3 1 1 1 0 0
255 2 1 0 1 2 19 12 7 4 1 1 1 1 255 1
1 1 2 1 1 1 2 2 2 1 1 0 255 1 0 1
2 2 2 1 2 0 0 0 0 1 1 255 0 0 0 0
1 0 1 1 1 1 1 1 1 1 255 1 1 1 1 1
2 3 11 2 2 2 2 1 255 0 0 0 0 0 1 3
3 3 3 2 1 1 1 255 1 0 0 1 1 2 2 7
7 2 1 1 1 255 0 0 0 0 0 0 0 0 0 1
1 1 1 1 255 0 0 0 0 1 1 1 1 1 1 1
0 1 1 255 1 1 1 1 1 0 1 1 1 1 1 0
0 0 255 0 0 0 0 0 0 1 1 0 0 1 1 1
255 0 0 1 0 0 0 0 1 1 1 1 1 1 1 255
0 1 2 2 2 2 2 2 1 0 0 0 0 255 1 1
1 2 2 2 0 1 1 1 1 1 1 1 255 1 1 1
0 0 1 1 1 0 0 0 0 0 255 1 1 2 2 2
2 1 10 1 2 1 1 1 1 255 0 0 1 1 1 1
1 1 1 0 0 0 2 2 255 1 1 1 1 0 1 1
1 2 2 1 1 0 1 255 1 1 1 0 1 1 1 1
0 0 0 1 1 255 1 1 1 1 1 1 1 1 1 1
1 1 2 1 255 0 0 0 0 0 0 0 0 1 1 0
0 0 255 0 1 1 1 0 0 0 0 1 1 1 1 1
0 255 0 0 1 2 1 1 1 1 1 2 1 2 0 0
255 1 1 1 1 1 1 1 0 1 0 1 0 1 255 1
1 0 0 0 1 1 1 1 1 1 1 0 0 255 0 0
0 0 0 0 0 1 0 1 1 1 1 255 1 1 0 0
0 0 0 0 0 0 0 0 0 0 255 0 0 0 0 0
1 1 1 0 0 0 0 0 255 0 1 1 0 0 0 2
1 0 1 1 1 0 0 0 0 1 2 2 1 1 1 1
0 0 1 1 1 1 1 2 1 0 255 1 1 1 1 2
2 1 1 0 0 1 1 2 255 1 1 2 1 1 1 1
0 0 1 0 1 2 255 1 1 1 1 1 1 1 0 0
0 1 0 0 1 255 1 0 1 1 1 0 1 1 1 1
1 1 1 1 255 0 0 1 1 1 1 1 2 1 1 1
2 2 255 1 1 0 0 0 0 1 1 1 1 1 1 1
1 255 1 1 1 0 0 1 1 1 1 1 0 1 0 255
0 0 0 0 0 0 0 0 0 0 1 1 0 0 255 0
0 0 0 1 1 1 0 0 0 0 0 1 0 255 1 1
1 2 1 0 0 0 1 1 1 0 0 0 255 1 1 1
0 0 0 1 2 0 0 0 1 1 255 0 0 1 0 0
0 0 1 0 1 1 1 1 0 255 0 1 1 1 1 1
1 1 1 1 0 0 0 255 1 0 0 2 2 1 1 1
1 1 0 1 1 2 255 1 1 1 0 1 2 2 1 1
1 0 0 1 255 1 1 2 2 1 1 1 1 1 1 1
1 1 1 255 0 0 1 1 1 0 0 1 1 1 0 0
1 1 255 0 1 1 1 0 0 0 1 1 1 1 0 0
0 255 1 1 1 0 0 1 1 1 0 0 0 1 1 255
0 0 1 1 1 1 0 1 1 1 1 1 1 1 255 0
1 1 1 0 0 1 1 1 0 0 0 0 255 0 1 0
0 0 0 0 0 0 1 1 0 0 0 255 0 0 0 1
1 1 1 1 1 0 0 1 1 0 255 1 1 1 1 1
1 1 0 1 0 1 1 1 255 1 1 0 1 0 1 0
1 1 1 1 1 1 0 255 0 0 0 0 0 2 1 1
0 0 0 1 1 255 1 1 0 0 0 0 0 0 0 0
0 0 0 0 255 0 0 0 0 1 1 1 1 0 0 0
0 1 255 1 1 1 0 0 0 0 1 1 1 1 1 0
0 0 1 1 1 2 2 1 1 1 1 0 0 0 1 1
2 2 2 1 255 1 1 1 1 1 1 1 0 0 0 1
1 1 255 1 1 2 2 2 1 0 0 0 0 0 0 1
255 1 1 1 1 1 1 0 0 0 0 1 0 0 1 255
1 1 2 1 1 1 1 1 1 1 1 1 1 1 255 0
0 0 1 1 1 1 1 1 1 1 1 2 255 1 1 1
0 0 1 1 1 1 1 1 1 1 1 255 1 2 2 1
1 1 2 1 1 1 1 1 1 255 0 0 0 0 0 0
1 1 0 0 0 2 0 1 255 1 1 1 1 1 2 1
1 0 0 0 0 0 0 255 0 0 1 1 1 0 0 0
0 0 1 1 0 0 255 0 1 1 0 0 0 0 2 2
1 1 1 1 255 0 1 1 1 0 0 0 1 1 1 0
0 0 0 255 1 1 1 1 1 1 1 1 1 1 1 1
0 255 0 0 0 2 0 0 0 1 1 1 0 1 1 2
255 0 0 0 0 1 2 2 1 1 2 1 1 1 255 1
1 1 0 0 0 0 0 1 0 1 1 1 1 255 1 1
1 1 0 0 0 1 1 1 1 1 1 1 255 1 1 2
1 0 0 1 1 1 1 1 0 0 0 255 1 1 0 0
0 0 0 0 0 0 0 1 1 255 0 0 1 1 0 0
0 1 1 1 1 1 0 0 255 0 1 1 1 1 0 0
0 0 0 0 0 0 255 0 1 1 0 0 0 0 1 1
1 1 1 0 0 255 0 0 0 0 1 1 1 0 0 0
0 1 1 1 255 0 0 0 0 1 1 1 0 1 1 1
1 1 255 1 0 0 0 0 0 0 0 0 0 0 1 1
0 255 1 0 0 0 0 0 0 1 1 1 1 1 1 255
1 1 1 0 0 0 0 1 1 1 1 0 0 0 255 0
0 0 0 1 1 1 0 0 0 1 0 0 255 0 1 0
0 0 0 0 1 1 1 1 1 0 0 1 1 1 255 255
255 255 255 255 255 255 255 255 255 255 255 255 255 255 255 255
255 255 255 255 255 255 255 255 255 255 255 255 255 255 255 255
255 255 255 255 255 255 255 255 255 255 255 255 255 255 255 255
255 255 255 255 255 255 255 255 255 255 255 255 255 255 255 255
255 255 255 255 255 255 255 255 255 255 255 255 255 255 255 255
255 255 255 255 255 255 255 255 255 255 255 255 255 255 255 255
255 255 255 255 255 255 255 255 255 255 255 255 255 255 255 255
255 255 255 255 255 255 255 255 255 255 255 255 255 255 255 255
255 255 255 255 255 255 255 255 255 255 255 255 255 255 255 255
255 255 255 255 255 255 255 255 255 255 255 255 255 255 255 255
255 255 255 255 255 255 255 255 255 255 255 255 255 255 255 255
255 255 255 255 255 255 255 255 255 255 255 255 255 255 255 255
255 255 255 255 255 255 255 255 255 255 255 255 255 255 255 255
255 255 255 255 255 255 255 255 255 255 255 255 255 255 255 255
255 255 255 255 255 255 255 255 255 255 255 255 255 255 255 255
255 255 255 255 255 255 255 255 255 255 255 255 255 255 255 255
255 255 255 255 255 255 255 255 255 255 255 255 255 255 255 255
255 255 255 255 255 255 255 255 255 255 255 255 255 255 255 255
255 255 255 255 255 255 255 255 255 255 255 255 255 255 255 255
255 255 255 255 255 255 255 255 255 255 255 255 255 255 255 255
255 255 255 255 255 255 255 255 255 255 255 255 255 255 255 255
255 255 255 255 255 255 255 255 255 255 255 255 255 255 255 255
255 255 255 255 255 255 255 255 255 255 255 255 255 255 255 255
255 255 255 255 255 255 255 255 255 255 255 255 255 255 255 255
255 255 255 255 255 255 255 255 255 255 255 255 255 255 255 255
255 255 255 255 255 255 255 255 255 255 255 255 255 255 255 255
255 255 255 255 255 255 255 255 255 255 255 255 255 255 255 255
255 255 255 255 255 255 255 255 0 1 1 0 0 0 0 0
1 1 1 1 2 1 1 1 255 1 1 0 1 1 1 1
1 2 2 1 0 1 255 1 2 2 2 1 1 0 0 0
0 0 0 0 255 2 2 1 0 0 0 0 0 0 2 2
1 1 1 255 1 1 2 2 0 1 1 2 2 2 2 1
0 1 255 0 0 0 1 1 1 1 1 0 0 1 1 1
255 0 0 1 1 1 0 0 1 1 1 1 1 2 1 255
1 2 1 0 0 2 2 2 2 1 1 0 0 255 0 1
1 0 0 0 1 1 0 0 0 1 0 1 255 2 1 2
2 2 1 1 1 1 1 1 1 1 1 255 0 0 1 1
1 1 1 1 1 1 1 1 1 0 255 0 1 0 0 0
0 0 0 1 1 1 1 2 255 0 0 0 1 1 1 1
0 0 0 0 0 1 1 255 1 1 0 0 1 1 1 1
1 1 0 1 1 255 0 0 0 0 0 0 0 1 1 1
1 1 1 1 255 0 0 0 0 0 0 0 1 1 1 0
1 2 255 1 1 1 1 0 0 0 1 1 0 0 0 1
1 255 0 0 1 1 1 1 2 1 1 1 1 2 1 1
255 0 0 2 2 2 1 1 0 1 1 0 0 0 1 255
1 1 0 2 0 2 1 1 0 0 0 0 0 255 1 1
1 1 1 0 1 1 0 0 0 0 0 0 255 0 0 0
1 0 1 1 1 0 0 0 0 0 255 0 0 0 0 0
0 0 1 1 1 0 0 0 0 255 1 1 0 0 1 1
1 1 1 1 1 1 0 0 255 0 0 0 1 0 0 0
0 0 0 2 1 0 255 0 0 0 0 0 0 0 0 0
0 0 0 0 0 255 1 1 1 1 0 0 0 1 1 1
1 2 1 255 0 0 0 0 0 0 0 0 0 1 2 1
1 1 255 0 0 0 0 0 0 0 0 0 0 1 1 0
255 0 0 0 1 0 1 0 1 1 1 0 0 0 0 0
0 0 1 1 1 1 1 0 0 0 0 1 1 1 1 1
1 1 255 1 1 2 2 1 0 1 1 2 2 1 1 1
255 1 1 1 1 1 1 1 1 1 2 1 2 1 255 2
2 1 1 0 0 1 2 2 3 3 1 1 1 255 1 0
0 0 0 0 2 2 2 2 2 1 1 1 255 1 1 1
1 1 1 1 0 0 0 1 1 1 255 0 0 1 1 0
0 0 0 1 1 1 0 0 0 255 1 1 1 0 0 0
1 1 1 1 1 2 0 255 1 1 1 1 1 1 1 1
0 0 0 1 1 1 255 2 2 2 2 0 1 0 1 1
1 1 2 1 1 255 0 1 1 1 1 1 2 2 2 1
1 1 1 0 255 0 0 0 0 0 0 0 0 0 1 1
1 2 255 0 0 1 0 0 0 1 1 0 0 0 1 1
0 255 1 1 1 1 1 1 1 1 1 1 0 1 0 255
0 0 0 0 0 0 0 0 0 0 1 0 1 1 255 0
0 1 0 0 0 0 0 0 0 0 1 2 255 1 1 1
1 1 1 1 1 1 1 0 0 0 0 255 0 0 0 0
2 2 2 2 1 1 1 1 1 1 255 0 0 1 2 2
2 0 0 0 1 0 1 0 1 255 1 1 0 2 0 2
2 1 1 0 0 0 0 255 1 1 1 1 1 0 0 0
0 0 0 0 0 0 255 0 1 1 1 0 1 1 1 0
0 0 0 1 255 1 0 0 0 0 1 1 1 1 1 0
0 0 0 255 1 1 0 0 1 1 1 1 1 1 0 0
0 0 255 0 1 1 1 1 1 0 0 0 0 1 1 1
255 0 0 0 0 0 0 1 1 1 1 2 1 0 0 255
1 1 1 1 0 0 0 1 1 1 0 1 0 255 0 0
0 0 1 1 0 0 0 1 2 1 1 1 255 1 0 0
0 0 0 0 0 0 0 0 0 0 255 0 1 1 1 1
1 1 1 2 1 1 0 0 0 0 0 1 1 1 1 1
2 2 2 1 1 1 1 1 1 1 1 1 255 1 1 2
1 0 0 1 2 2 1 1 1 1 255 0 1 0 1 2
2 2 2 4 4 2 2 1 255 1 1 1 1 1 0 2
3 5 5 3 1 1 1 255 1 0 0 0 0 0 1 1
1 2 2 2 1 1 255 1 1 1 1 1 1 0 0 0
0 1 1 1 255 0 0 0 1 1 1 1 1 1 1 1
0 1 1 255 1 1 1 0 0 0 1 1 1 1 1 2
1 255 0 0 0 1 2 2 2 1 1 1 1 1 1 1
255 2 2 2 2 2 1 1 1 1 1 1 1 1 1 255
0 1 1 1 1 2 2 2 2 1 0 1 0 0 255 1
1 0 0 0 0 0 0 0 1 1 1 1 255 0 0 1
0 0 0 0 1 1 0 0 0 1 1 255 1 1 1 1
1 1 1 1 1 0 0 0 0 255 0 1 0 0 0 0
0 0 0 0 1 0 1 1 255 1 1 1 0 0 0 0
0 0 0 0 1 2 255 1 1 1 1 1 1 1 1 1
1 1 1 0 1 255 1 0 0 0 2 2 3 2 1 1
0 1 0 1 255 0 1 1 1 1 2 1 1 0 1 0
1 0 1 255 0 0 1 1 0 2 2 2 1 0 0 0
1 255 1 0 1 1 1 2 2 2 1 0 0 0 0 1
255 1 1 0 1 1 1 1 2 1 0 0 0 0 255 1
0 0 0 1 3 3 3 2 1 0 0 0 0 255 1 0
0 0 1 2 2 2 2 2 1 0 0 0 255 1 2 1
2 3 53 53 11 0 0 0 0 1 255 1 0 0 0 0
1 1 1 3 2 2 1 0 0 255 1 1 0 1 1 1
1 3 1 2 2 1 1 255 0 0 0 1 1 2 3 4
3 2 1 1 1 1 255 1 0 0 0 1 1 0 0 0
0 0 0 0 255 1 1 1 1 1 2 2 2 4 2 1
1 0 1 1 1 1 1 0 1 1 2 1 0 0 1 2
2 1 0 0 1 1 255 0 1 2 2 1 0 1 1 0
1 1 2 0 255 0 1 1 1 2 23 43 119 119 25 14
2 1 255 1 1 3 3 3 8 15 64 64 42 3 1 1
1 255 1 1 0 0 0 0 2 2 3 2 2 2 1 0
255 1 1 1 1 1 1 1 1 1 1 1 0 0 255 0
0 1 1 1 1 1 2 1 1 1 0 0 0 255 1 1
1 1 0 0 0 1 2 2 2 2 1 255 2 0 1 1
1 1 2 2 2 2 1 2 1 1 255 1 1 1 1 1
1 1 1 1 1 1 1 1 1 255 0 0 1 1 1 3
15 3 1 0 0 1 1 1 255 1 1 1 0 1 0 0
0 0 0 1 0 1 255 2 2 2 1 1 2 2 2 2
2 0 0 1 0 255 1 1 1 1 1 1 1 1 0 0
1 1 1 255 0 1 0 1 0 0 0 0 0 0 0 0
2 2 255 1 1 1 1 1 1 1 1 1 1 1 1 3
255 2 1 0 0 1 1 1 0 0 0 1 1 1 1 255
1 0 0 0 2 5 5 3 2 1 1 1 1 1 255 1
1 1 1 1 2 3 3 2 1 1 1 0 0 255 0 0
0 1 1 2 2 2 2 1 1 0 1 255 1 0 1 0
1 2 2 2 3 3 2 0 0 0 255 0 1 1 1 1
2 7 7 2 1 0 0 0 255 2 1 1 0 4 4 19
19 18 10 1 0 0 0 255 1 1 1 3 46 59 88 88
38 5 0 0 0 0 255 1 2 2 29 79 133 87 80 57
16 1 0 1 255 2 1 0 1 2 4 4 9 4 2 2
1 1 0 255 1 1 1 1 9 9 9 9 12 9 3 0
0 255 0 0 1 1 2 3 4 4 7 5 2 1 1 1
255 1 0 0 1 1 1 15 16 5 1 1 0 0 255 1
1 1 1 2 3 7 16 16 17 3 1 0 1 1 1 1
0 0 1 1 1 1 1 1 2 3 2 0 0 0 0 1
255 1 1 2 1 0 0 0 0 0 0 1 2 2 255 0
1 1 2 23 175 231 255 255 240 25 14 1 255 1 1 3
4 9 52 71 255 255 255 132 2 1 1 255 2 2 2 0
0 1 3 10 8 5 2 2 2 0 255 1 1 1 1 1
2 2 2 2 2 2 1 0 255 0 0 1 1 0 1 1
2 2 3 9 1 1 0 255 1 1 1 1 1 1 2 2
3 2 2 1 1 255 0 0 0 1 1 3 3 3 4 4
2 2 1 0 255 1 1 1 2 2 2 2 2 2 2 1
0 0 0 255 1 0 1 2 4 17 22 15 1 1 0 1
1 1 255 1 1 1 1 2 2 2 0 3 0 1 0 1
255 1 1 1 1 3 3 3 9 9 2 1 0 1 1 255
1 1 1 1 0 0 0 0 0 0 0 0 0 255 0 1
1 1 0 0 0 0 0 0 0 1 2 2 255 2 1 1
1 2 2 2 2 2 1 1 1 2 255 2 1 0 0 0
1 1 1 1 0 1 1 1 1 255 1 0 0 0 0 5
5 2 2 2 1 1 1 1 255 1 1 0 1 1 16 30
30 23 2 2 1 1 0 255 0 0 1 2 3 4 4 5
3 1 1 1 1 255 0 0 0 0 5 12 15 12 14 7
3 1 1 1 255 1 1 1 2 3 7 14 14 9 2 1
0 0 255 1 1 1 1 32 28 28 19 19 19 10 0 0
0 255 0 1 1 46 63 88 104 112 112 38 1 1 1 1
255 1 2 29 76 76 133 87 87 108 57 16 1 1 255 2
1 2 2 5 7 7 10 10 7 2 2 1 0 255 1 1
2 7 32 32 18 12 17 12 8 3 1 255 1 0 1 2
4 5 5 7 7 7 4 1 1 1 255 0 0 0 1 0
1 11 18 18 5 2 1 2 255 1 1 1 2 4 8 16
17 17 22 8 2 0 1 1 1 1 1 1 2 2 1 1
0 1 1 3 2 1 0 1 1 1 255 1 2 2 2 0
0 0 0 0 0 1 1 0 255 0 1 1 11 175 255 255
255 255 255 240 15 4 255 1 2 3 8 15 90 255 255 255
255 255 132 2 1 255 1 1 2 2 2 2 4 10 8 5
2 2 2 1 255 1 1 1 1 1 2 3 3 4 3 3
1 1 255 0 1 1 0 0 1 2 2 3 9 9 2 1
1 255 1 1 1 1 1 1 4 7 7 3 2 1 1 255
1 0 1 1 1 3 3 8 4 7 4 3 3 0 255 1
1 1 2 2 3 3 3 2 2 2 0 0 0 255 1 0
1 3 4 21 26 22 4 1 1 1 1 1 255 0 0 0
1 3 7 10 10 10 1 1 1 1 255 1 1 1 3 7
12 9 18 18 10 2 0 0 0 255 1 1 1 1 3 15
15 0 0 0 0 1 0 255 1 2 1 2 0 0 0 0
0 0 0 0 1 1 255 1 1 1 1 2 7 7 10 2
1 1 1 2 255 2 1 1 1 3 3 4 4 5 5 2
1 1 1 255 1 0 0 2 2 5 2 2 2 2 2 1
1 1 255 1 1 1 1 16 30 32 32 32 29 2 1 1
1 255 1 1 2 3 4 11 7 7 5 3 2 1 1 255
0 1 1 1 5 12 36 36 36 40 14 1 1 1 255 1
1 1 3 11 15 18 19 19 8 2 2 2 255 2 1 2
8 18 18 19 19 19 44 36 10 0 0 255 0 1 29 72
100 131 131 149 127 104 9 1 1 0 255 1 3 29 76 76
79 79 108 131 131 22 1 1 255 2 2 2 3 5 10 10
10 10 8 7 2 1 1 255 1 1 3 7 53 53 53 18
22 12 7 1 0 255 1 1 2 4 7 7 4 5 7 7
4 4 1 1 255 0 0 0 1 2 2 14 18 18 5 2
2 2 255 1 1 1 2 8 9 8 8 8 24 22 3 0
0 0 1 1 1 2 2 2 1 2 1 2 1 1 1 1
1 1 1 1 255 1 2 1 1 0 0 0 0 0 0 1
1 0 255 1 1 2 11 181 255 255 255 255 255 255 44 4
255 1 1 3 17 69 255 255 255 255 255 255 255 8 1 255
1 2 2 2 2 4 7 14 5 5 5 3 2 1 255 2
2 1 1 2 3 7 5 5 5 5 3 1 255 0 1 0
0 0 2 2 2 3 9 9 2 1 1 255 1 1 1 1
2 3 7 26 12 3 2 1 0 255 0 0 1 1 1 3
3 8 4 4 4 4 3 2 255 1 1 2 2 3 3 3
3 2 3 2 0 0 0 255 0 0 0 1 3 5 26 21
4 2 1 2 2 2 255 1 0 0 1 5 8 15 19 12
10 1 1 1 255 0 0 2 3 21 22 18 18 18 17 2
1 0 0 255 1 1 1 1 0 8 0 0 0 0 1 1
0 255 1 1 1 1 0 0 0 0 0 0 0 1 1 1
255 1 1 0 0 2 4 4 4 2 1 0 0 1 255 1
1 1 1 3 4 4 4 4 5 2 1 0 1 255 0 0
1 1 1 2 2 2 2 2 2 2 1 1 255 0 1 1
5 16 31 36 38 60 30 2 1 1 1 255 2 2 2 3
9 12 9 7 5 3 2 2 1 255 0 0 1 4 5 14
26 26 26 32 14 1 1 1 255 1 1 1 11 15 16 16
17 12 9 2 1 1 255 1 1 2 11 24 18 18 18 36
44 38 10 0 0 255 0 2 35 73 91 104 106 134 134 127
15 2 0 0 255 0 3 47 76 70 57 70 79 100 100 24
0 0 255 1 1 2 4 12 12 14 15 14 14 7 2 0
0 255 0 0 2 4 17 32 33 33 30 11 7 1 0 255
1 1 2 2 4 5 4 4 4 7 4 3 1 0 255 0
0 0 0 2 5 11 14 14 5 2 2 1 255 0 1 1
1 8 9 9 8 8 4 4 3 0 0 0 0 0 1 2
2 2 1 2 3 3 1 1 1 1 2 1 1 1 255 2
2 1 1 1 0 0 0 0 1 1 1 1 255 2 1 3
14 168 255 255 255 255 255 255 44 4 255 1 1 5 17 50
255 255 255 255 255 255 255 8 1 255 1 1 1 2 2 4
7 9 7 5 3 3 1 1 255 2 2 1 1 1 3 8
7 5 3 1 1 1 255 0 1 0 0 0 2 3 3 5
5 5 3 2 2 255 1 0 1 1 2 3 10 26 12 2
2 2 0 255 2 1 1 1 2 2 3 3 3 4 4 4
3 2 255 1 1 2 2 3 3 2 3 3 3 2 1 2
0 255 0 0 0 1 3 11 26 26 4 3 2 1 1 1
255 1 0 0 0 3 10 15 16 2 2 2 1 0 255 0
2 3 3 7 22 18 18 18 17 8 1 0 0 255 1 1
1 1 8 15 15 0 0 1 1 1 1 255 1 1 0 1
0 2 0 1 1 0 0 1 1 1 255 1 1 0 0 1
3 4 4 2 1 0 0 0 255 0 1 2 2 7 16 11
4 2 2 2 0 0 0 255 0 0 1 1 1 10 3 19
7 5 2 2 1 0 255 0 1 1 5 17 36 38 42 60
32 2 2 1 1 255 2 2 2 2 9 11 10 10 3 3
2 2 1 255 1 1 1 1 5 14 25 29 32 32 24 2
1 0 255 0 1 1 10 16 25 25 21 19 11 2 2 2
255 1 1 2 8 18 24 38 38 49 49 44 9 1 1 255
1 2 35 88 91 92 106 127 109 104 9 0 0 0 255 0
1 35 83 83 57 57 76 81 81 22 0 0 255 0 0 2
4 12 14 29 15 15 14 3 2 0 0 255 0 1 1 2
4 18 39 42 33 19 4 0 0 255 1 1 1 2 2 4
4 4 4 5 5 3 2 0 255 0 0 0 1 3 9 14
14 14 5 2 2 1 255 0 1 1 1 12 9 8 4 3
3 3 3 0 0 0 0 0 1 1 1 1 1 2 3 3
5 4 5 5 2 2 1 2 255 2 2 1 1 1 1 0
0 1 1 1 1 1 255 2 1 2 9 65 255 255 255 255
255 242 15 2 255 2 2 3 5 33 255 255 255 255 255 255
170 11 2 255 2 2 2 1 1 7 7 9 7 5 4 1
1 1 255 1 2 1 0 1 2 3 3 3 3 1 1 1
255 0 0 0 1 2 2 2 3 5 5 5 3 2 1 255
1 1 2 1 2 2 4 26 4 2 2 2 2 255 2 1
1 1 1 3 3 3 4 4 5 3 1 1 255 1 1 1
2 2 3 2 3 3 3 2 1 2 0 255 0 0 0 1
3 4 23 23 4 1 1 1 1 1 255 1 1 1 0 3
5 8 5 10 5 2 0 0 255 0 1 2 2 3 23 21
10 11 11 8 1 1 1 255 1 1 1 1 8 8 1 1
1 1 1 2 2 255 1 0 0 0 0 0 0 2 2 2
1 1 1 1 255 0 1 1 1 1 2 3 3 2 0 0
0 0 255 1 0 1 1 11 16 16 10 2 0 0 0 0
0 255 0 0 1 1 1 3 3 11 5 3 1 1 1 0
255 0 1 1 2 17 38 38 42 38 32 2 1 1 2 255
2 1 1 1 5 5 5 5 3 2 1 2 2 255 1 1
1 0 5 5 15 16 16 16 3 1 1 0 255 0 1 1
1 14 25 25 17 11 2 1 1 1 255 1 1 1 4 24
39 44 45 45 45 38 2 0 0 255 1 2 4 46 84 63
76 87 87 53 1 0 0 0 255 0 0 31 47 57 57 57
47 47 47 1 0 0 255 0 1 1 4 12 12 17 15 15
3 2 0 0 0 255 0 0 1 1 2 10 17 33 19 15
3 0 0 255 1 0 0 1 2 4 4 4 4 4 3 2
2 1 255 1 0 0 0 1 9 12 12 14 4 2 1 1
255 1 1 1 1 5 5 15 4 4 4 3 3 1 0 0
0 1 1 1 2 0 0 2 3 3 4 5 5 4 2 2
1 2 255 2 1 1 1 1 0 0 0 0 0 1 1 1
255 1 1 1 3 14 65 255 255 255 242 127 3 1 255 2
3 5 14 16 69 255 255 255 255 255 52 2 0 255 2 2
1 0 0 1 7 8 7 3 2 1 1 1 255 1 1 0
0 0 1 2 1 1 2 1 1 1 255 1 1 1 2 1
2 2 2 2 1 2 2 2 1 255 1 1 1 0 0 0
1 2 2 2 1 1 0 255 1 1 1 1 1 1 3 3
4 4 5 1 1 1 255 1 1 1 2 2 2 2 2 2
1 1 1 2 1 255 0 1 0 1 1 4 4 4 1 1
1 0 1 1 255 1 0 1 0 1 3 4 4 4 1 0
1 0 255 0 1 2 2 3 3 9 5 5 4 2 0 0
1 255 1 0 1 1 5 5 2 1 1 1 1 1 2 255
1 0 0 0 0 0 0 1 1 1 1 1 1 0 255 0
1 1 1 1 1 3 1 1 0 1 1 1 255 0 0 0
0 3 11 11 10 3 1 2 1 0 0 255 0 0 0 1
1 1 1 1 2 0 0 0 1 0 255 0 0 1 1 3
17 36 36 33 5 1 0 1 2 255 1 1 1 1 4 5
5 3 3 1 0 1 1 255 1 1 0 0 0 5 12 5
3 1 1 1 0 0 255 0 0 1 1 2 2 9 4 2
2 1 1 1 255 1 1 0 1 3 30 39 45 45 45 2
2 1 1 255 1 1 2 3 39 42 42 53 53 2 1 1
0 0 255 0 1 1 35 53 83 83 47 38 7 1 0 0
255 1 1 1 1 4 7 12 12 2 2 2 0 0 0 255
0 0 0 0 0 2 5 10 11 3 2 1 1 255 0 0
0 1 1 2 4 4 2 2 2 2 2 1 255 0 0 0
0 1 1 9 11 2 1 1 1 1 255 1 1 0 1 3
5 5 5 4 4 2 2 1 1 1 1 1 0 0 0 0
1 1 2 2 1 1 2 3 2 2 1 2 255 2 1 1
1 1 0 0 0 1 1 1 1 1 255 0 0 0 1 1
10 28 157 157 127 3 1 0 255 2 2 2 3 4 16 22
22 168 168 52 3 1 1 255 1 2 2 1 1 1 1 3
3 2 2 0 0 1 255 1 1 1 0 0 0 1 0 1
1 1 0 0 255 1 1 2 2 2 1 1 1 1 1 1
1 1 1 255 1 1 1 0 0 1 1 1 1 2 1 1
0 255 0 0 1 0 1 1 3 2 3 2 1 1 1 2
255 1 1 1 1 1 2 2 2 2 1 1 1 1 1 255
0 0 0 1 1 2 1 1 1 0 0 0 1 1 255 0
0 0 1 1 1 3 3 1 0 0 1 1 255 1 0 1
1 1 1 1 1 2 0 0 0 1 1 255 1 1 1 1
1 1 1 1 1 1 1 1 1 255 1 0 0 0 0 0
0 0 0 0 0 0 1 1 255 1 1 1 1 1 1 1
1 0 0 1 2 1 255 0 0 0 0 2 2 3 3 3
0 1 0 0 1 255 2 0 1 1 2 1 1 0 0 0
0 0 0 0 255 0 0 1 1 1 2 3 2 2 1 1
0 1 1 255 1 1 1 1 1 2 3 3 2 1 1 1
1 255 1 1 0 0 1 2 4 2 1 1 1 1 1 1
255 1 0 1 0 1 1 2 2 1 1 1 1 1 255 1
1 0 1 1 2 24 24 17 3 1 1 1 1 255 0 0
1 1 1 9 9 7 1 1 1 0 0 0 255 0 1 1
1 31 36 32 14 7 1 1 0 0 255 1 1 1 1 1
3 1 0 0 1 1 0 0 0 255 0 0 1 1 1 2
3 2 2 2 1 1 1 255 0 0 0 1 1 1 2 1
0 0 1 1 1 1 255 0 0 1 0 0 1 1 2 0
1 1 1 1 255 1 1 1 0 0 0 5 4 3 2 1
1 1 1 1 0 0 1 1 0 0 1 1 1 1 0 0
1 2 2 2 1 0 255 1 1 1 1 1 1 1 1 1
1 1 1 1 255 0 1 1 1 1 2 1 7 7 2 1
0 0 255 0 1 1 2 1 5 7 7 5 3 3 1 1
1 255 1 1 2 2 2 0 1 1 2 2 2 0 0 1
255 1 1 1 1 1 0 1 1 1 2 1 1 1 255 1
1 1 2 1 1 1 0 1 0 1 0 0 1 255 1 1
1 1 1 1 0 1 1 2 1 0 0 255 0 0 1 1
1 1 1 0 1 1 1 1 1 1 255 1 1 1 0 0
0 1 2 2 1 1 1 1 1 255 0 0 0 0 0 0
0 1 0 0 0 0 0 0 255 1 1 1 1 1 1 1
0 0 0 0 0 0 255 1 1 1 1 1 1 1 0 0
0 0 0 0 1 255 0 0 1 1 0 0 1 1 1 0
0 0 0 255 1 1 1 1 1 1 0 0 0 1 0 0
0 0 255 1 1 1 1 1 1 1 1 0 0 1 2 1
255 0 0 0 0 1 1 1 0 0 0 1 1 1 2 255
2 2 2 2 2 1 1 0 0 0 0 0 1 1 255 0
0 0 0 0 1 1 1 1 0 1 0 1 1 255 1 1
1 1 1 1 1 1 1 1 1 0 0 255 1 0 0 0
2 1 4 1 0 0 0 0 0 1 255 1 1 1 0 1
1 1 1 1 1 2 2 1 255 1 1 1 1 0 1 2
2 2 1 1 1 1 2 255 0 0 1 1 1 1 1 1
1 0 0 0 0 0 255 1 1 1 1 1 2 2 2 1
1 1 1 0 255 1 1 1 1 1 1 1 0 0 1 1
0 0 0 255 0 0 0 1 0 1 2 2 1 1 1 1
1 255 0 0 1 1 1 1 1 0 0 0 0 1 1 0
255 0 0 1 2 1 1 1 0 0 1 1 1 0 255 1
1 1 1 0 0 0 2 1 1 1 1 1 1 1 0 0
1 1 0 0 0 1 1 1 1 1 1 1 1 2 1 0
255 1 1 1 2 1 1 1 1 1 1 1 1 1 255 0
0 0 1 1 1 1 1 2 1 1 0 0 255 0 1 1
1 1 1 4 4 2 1 1 1 1 1 255 1 1 2 2
2 0 1 1 1 1 0 0 0 1 255 1 1 1 1 2
1 2 1 1 0 0 0 1 255 0 0 0 2 1 1 1
0 0 0 0 0 0 0 255 1 1 1 1 1 1 1 1
1 1 1 1 1 255 0 0 0 0 1 2 1 0 1 1
1 1 1 1 255 1 1 1 1 0 0 1 1 2 1 1
1 1 1 255 0 0 0 0 0 0 0 1 1 1 0 0
0 0 255 1 1 1 1 0 0 0 0 1 1 1 0 1
255 1 1 1 1 1 1 1 1 0 0 0 0 2 2 255
0 0 1 0 0 0 0 0 0 0 0 0 0 255 1 1
0 0 0 1 1 1 1 1 0 0 0 1 255 1 1 1
1 1 1 1 1 1 1 1 1 2 255 1 1 1 0 1
0 0 0 0 0 0 0 1 1 255 2 2 2 2 2 2
1 1 0 1 0 0 1 1 255 1 1 1 1 0 0 0
1 1 0 1 0 1 1 255 1 1 1 1 1 1 1 1
1 1 2 1 0 255 1 0 0 0 1 0 0 0 0 0
0 0 0 1 255 1 1 1 0 1 1 1 1 0 1 1
1 0 255 1 1 1 1 0 1 1 1 1 1 1 0 0
0 255 0 0 1 1 1 1 1 0 0 0 0 0 0 0
255 0 1 1 1 1 1 1 0 0 0 1 1 0 255 0
0 0 0 0 1 1 1 1 1 1 0 0 0 255 0 1
1 1 1 1 0 2 2 2 1 1 1 255 0 0 0 1
1 2 1 0 0 0 0 0 1 0 255 0 1 2 2 1
1 1 1 1 1 1 1 0 255 1 1 1 2 0 0 0
0 0 0 1 1 1 1 2 0 0 255 255 255 255 255 255
255 255 255 255 255 255 255 255 255 255 255 255 255 255 255 255
255 255 255 255 255 255 255 255 255 255 255 255 255 255 255 255
255 255 255 255 255 255 255 255 255 255 255 255 255 255 255 255
255 255 255 255 255 255 255 255 255 255 255 255 255 255 255 255
255 255 255 255 255 255 255 255 255 255 255 255 255 255 255 255
255 255 255 255 255 255 255 255 255 255 255 255 255 255 255 255
255 255 255 255 255 255 255 255 255 255 255 255 255 255 255 255
255 255 255 255 255 255 255 255 255 255 255 255 255 255 255 255
255 255 255 255 255 255 255 255 255 255 255 255 255 255 255 255
255 255 255 255 255 255 255 255 255 255 255 255 255 255 255 255
255 255 255 255 255 255 255 255 255 255 255 255 255 255 255 255
255 255 255 255 255 255 255 255 255 255 255 255 255 255 255 255
255 255 255 255 255 255 255 255 255 255 255 255 255 255 255 255
255 255 255 255 255 255 255 255 255 255 255 255 255 255 255 255
255 255 255 255 255 255 255 255 255 255 255 255 255 255 255 255
255 255 255 255 255 255 255 255 255 255 255 255 255 255 255 255
255 255 255 255 255 255 255 255 255 255 255 255 255 255 255 255
255 255 255 255 255 255 255 255 255 255 255 255 255 255 255 255
255 255 255 255 255 255 255 255 255 255 255 255 255 255 255 255
255 255 255 255 255 255 255 255 255 255 255 255 255 255 255 255
255 255 255 255 255 255 255 255 255 255 255 255 255 255 255 255
255 255 255 255 255 255 255 255 255 255 255 255 255 255 255 255
255 255 255 255 255 255 255 255 255 255 255 255 255 255 255 255
255 255 255 255 255 255 255 255 255 255 255 255 255 255 255 255
255 255 255 255 255 255 255 255 255 255 255 255 255 255 255 255
255 255 255 255 255 255 255 255 255 255 255 255 255 255 255 255
255 255 255 255 255 255 255 255 255 255 255 255 255 255 255 255
255 255 255 255 0 1 1 1 0 0 0 1 0 0 1 1
1 1 2 1 255 1 0 1 1 1 1 1 0 0 0 0
0 1 255 1 1 0 0 1 1 1 1 1 1 1 1 1
255 1 1 1 0 0 0 1 2 2 1 1 1 1 1 255
1 1 1 0 0 0 0 0 0 0 0 0 1 1 255 2
2 1 1 2 1 2 2 1 1 0 1 1 255 0 0 0
0 1 1 1 0 0 0 1 0 0 0 255 1 2 1 0
0 1 1 1 0 1 1 1 1 255 2 1 1 1 1 2
2 2 2 1 1 2 2 2 255 0 0 0 1 1 0 0
0 1 0 1 1 1 1 255 1 1 1 1 1 0 0 1
1 1 1 0 0 0 255 0 0 0 0 1 1 1 1 1
1 1 1 1 255 1 1 0 0 0 1 1 1 2 2 0
1 0 1 255 1 1 1 0 0 0 0 0 0 1 1 2
2 255 1 1 1 1 0 1 1 1 0 0 0 0 0 1
255 1 1 2 2 2 1 0 1 1 1 1 1 1 255 1
1 1 1 1 1 1 0 0 0 0 0 0 0 255 1 1
1 1 1 2 1 0 0 0 0 1 1 1 255 1 1 1
1 0 0 0 1 1 1 0 0 0 0 255 1 1 1 1
0 0 1 1 1 1 2 1 1 255 1 1 0 0 0 0
0 0 0 1 2 1 1 1 255 1 1 1 1 2 2 1
1 0 1 1 1 1 255 1 1 1 0 0 0 1 1 0
1 1 1 0 0 255 1 1 1 1 1 1 1 0 0 0
0 0 0 1 255 1 0 1 2 2 0 0 0 0 1 1
1 1 255 1 0 0 0 0 0 0 0 1 1 2 1 1
1 255 1 0 0 0 1 0 1 1 2 1 1 1 1 255
0 0 0 1 0 1 1 1 0 1 0 0 0 0 255 0
0 0 1 1 1 1 1 1 0 1 0 0 255 0 1 1
2 1 0 0 0 0 0 0 0 0 0 0 1 1 1 1
1 1 0 0 0 1 1 0 0 0 1 1 1 1 255 0
0 1 1 1 1 1 0 0 0 0 0 0 255 1 1 1
1 1 1 1 1 1 1 0 0 0 255 1 0 0 0 0
1 2 2 2 1 1 1 1 2 255 1 1 1 1 0 0
0 0 0 1 1 1 1 1 255 1 1 0 0 2 1 1
1 1 1 1 1 1 255 1 0 1 1 1 0 0 0 0
0 1 1 1 0 255 1 2 2 0 0 1 1 1 0 1
0 1 1 255 1 1 1 1 1 1 2 2 1 0 1 2
2 2 255 1 0 0 0 1 0 0 0 1 0 1 1 1
1 255 1 1 1 1 0 0 1 1 1 1 1 1 1 0
255 0 0 0 1 2 1 2 1 1 0 1 1 1 255 1
1 0 0 0 0 0 2 2 2 0 0 0 0 255 0 0
1 0 1 0 0 0 0 1 1 2 2 255 1 1 1 1
0 0 1 1 0 0 0 1 1 1 255 1 0 1 1 1
1 2 2 1 1 1 1 0 255 0 0 0 0 1 1 1
0 0 0 1 0 0 0 255 1 1 1 1 1 2 0 0
0 0 0 0 0 1 255 1 1 0 0 0 0 0 1 1
1 0 0 0 0 255 1 1 0 0 0 0 0 0 0 1
1 0 0 255 1 0 0 0 0 1 1 1 1 1 2 1
1 1 255 2 1 1 1 1 1 1 1 0 0 0 1 1
255 0 0 0 0 0 0 1 1 0 0 1 1 0 0 255
1 1 1 1 1 1 1 1 1 0 0 0 0 1 255 1
0 1 1 2 1 0 0 0 0 1 1 1 255 1 1 0
0 0 0 0 0 0 0 2 1 1 1 255 0 0 0 0
1 1 1 3 5 1 1 0 1 255 0 0 0 0 0 1
0 1 0 1 1 0 1 0 255 0 0 0 1 1 1 1
1 0 0 0 0 0 255 1 1 1 2 1 1 1 1 1
0 0 0 0 0 0 1 1 1 1 1 0 0 0 0 1
1 1 1 0 0 0 1 1 255 0 0 1 1 1 1 1
1 0 0 0 2 1 255 1 1 1 1 1 1 1 1 1
1 0 0 0 255 0 0 0 0 1 1 2 2 1 0 0
1 2 2 255 1 1 2 2 0 0 0 1 1 1 2 1
1 1 255 1 0 0 0 0 2 2 1 0 1 1 1 0
255 0 1 1 1 1 1 1 0 1 1 1 1 1 1 255
0 2 2 2 1 2 2 2 1 1 0 0 0 255 1 1
0 1 1 1 2 2 1 1 1 2 1 2 255 1 1 1
1 1 0 0 1 1 1 1 1 1 1 255 1 1 1 1
1 1 1 1 1 1 0 0 1 1 255 0 0 0 0 2
1 1 1 1 1 1 1 1 255 1 1 1 0 0 0 2
2 2 2 0 1 0 0 255 0 0 0 1 1 1 1 1
0 1 1 2 1 255 1 1 1 0 0 0 0 1 0 0
0 0 1 1 255 1 0 0 1 1 1 2 2 2 2 2
1 0 255 0 0 1 1 1 1 0 0 0 0 1 1 1
1 255 1 1 1 1 1 1 1 0 0 0 0 0 0 1
255 1 0 0 1 0 1 0 1 1 2 1 0 0 1 255
0 0 0 0 0 0 0 0 0 0 0 0 1 255 1 0
0 0 0 1 2 2 1 1 1 1 1 1 255 2 2 1
0 1 2 2 2 1 0 0 0 0 255 0 0 1 1 1
1 1 1 1 0 0 0 0 1 255 1 1 1 1 1 1
2 2 2 2 0 0 0 0 255 1 1 1 1 2 2 3
2 0 0 1 1 1 255 1 1 0 0 0 0 0 0 2
2 2 0 0 1 255 1 0 0 1 3 24 32 32 22 8
1 1 0 255 0 0 0 0 0 1 1 1 1 1 1 1
1 0 255 0 1 1 1 1 1 3 1 1 0 0 0 0
255 0 1 1 1 0 1 1 1 1 0 0 0 0 0 0
1 1 2 1 1 1 1 0 0 1 2 4 2 1 0 0
0 0 255 0 0 1 1 1 1 1 1 1 1 0 1 1
255 2 1 1 1 1 1 0 1 0 0 0 0 0 255 0
0 1 0 1 2 2 2 2 1 2 2 2 0 255 1 2
2 2 1 2 2 5 2 2 2 2 2 1 255 1 0 0
0 0 0 2 2 1 1 1 1 0 255 2 1 1 1 1
1 1 1 1 1 2 1 1 0 255 0 1 1 1 2 2
3 2 2 2 0 0 0 255 1 0 0 1 2 2 2 2
1 0 0 1 1 1 255 1 1 0 1 1 0 1 1 1
1 1 2 1 0 255 1 1 0 0 0 1 1 1 1 0
0 1 1 1 255 1 1 1 2 2 2 3 8 2 1 1
1 1 255 0 0 1 1 1 2 2 14 14 3 1 1 0
0 255 0 1 1 1 3 3 3 1 0 1 1 1 1 255
1 1 1 0 0 0 1 1 0 0 0 0 1 1 255 0
0 0 0 1 1 2 2 2 2 2 1 0 255 0 0 0
1 1 1 1 5 10 2 1 1 1 0 255 1 1 1 0
0 1 1 0 0 0 0 0 0 1 255 1 0 0 0 0
0 0 0 1 1 1 0 0 1 255 0 0 0 0 0 0
0 0 0 0 0 0 0 255 1 1 1 1 1 8 8 4
2 1 1 1 1 0 255 0 1 1 1 1 4 12 8 3
1 0 1 1 255 0 0 1 1 1 1 1 1 4 0 0
0 1 1 255 1 1 2 2 5 7 5 5 4 3 2 0
0 0 255 1 1 1 1 2 17 60 60 0 0 0 1 0
255 0 0 0 0 0 1 1 2 9 3 2 0 0 0 255
0 0 2 14 166 146 104 104 104 57 8 2 1 255 1 0
0 0 1 1 3 2 2 2 2 1 2 0 255 0 1 1
1 3 29 29 24 3 1 0 0 0 255 1 1 1 1 1
1 1 1 1 0 0 0 0 1 1 1 1 1 1 1 1
1 1 2 3 11 10 10 4 1 0 2 2 255 0 0 2
2 2 2 7 8 3 3 1 1 1 255 2 1 1 1 1
2 1 1 1 1 2 1 1 255 1 1 2 1 2 2 2
4 4 4 2 2 2 1 255 0 2 2 2 2 2 8 73
73 22 2 2 1 1 255 1 1 1 1 0 2 24 24 7
2 1 1 0 255 1 1 1 1 1 2 2 2 1 2 2
2 1 0 255 1 1 1 0 0 3 3 4 3 3 2 1
0 255 0 0 1 1 2 2 7 7 4 4 1 0 1 1
255 0 0 0 1 1 0 1 1 2 4 2 2 1 0 255
1 1 1 0 0 1 1 1 1 0 0 0 0 1 255 1
0 0 2 2 14 21 53 53 5 2 2 1 255 0 1 1
1 2 15 60 60 31 5 1 1 1 0 255 0 1 0 2
14 24 14 16 2 1 1 1 1 255 1 1 1 0 0 0
1 1 1 0 0 0 0 0 255 1 1 0 0 0 1 2
5 2 2 2 2 0 255 0 1 1 1 2 5 5 5 16
16 2 1 1 0 255 1 1 1 1 1 1 1 0 0 0
0 0 0 0 255 1 0 0 1 1 1 0 0 1 1 0
0 0 1 255 1 0 0 1 1 1 1 1 2 0 0 0
0 255 0 1 1 1 4 8 8 4 3 3 1 1 1 1
255 1 1 1 1 8 12 28 28 23 5 1 1 1 255 0
0 1 3 11 7 7 14 18 15 1 0 0 0 255 1 2
2 14 17 21 10 10 10 4 3 1 0 0 255 1 1 1
1 45 161 171 161 88 12 1 0 0 255 1 1 0 0 1
3 15 19 19 19 3 0 0 0 255 0 0 14 166 187 180
189 146 160 73 57 2 1 255 1 1 1 1 3 3 8 8
19 19 3 2 1 0 255 0 1 1 39 50 51 51 49 44
7 1 0 0 255 0 0 0 0 0 1 1 1 1 1 1
0 0 1 1 1 1 1 1 1 1 1 1 3 5 11 11
8 4 3 2 2 0 255 0 0 0 2 3 4 8 8 8
3 1 1 1 255 1 1 1 1 1 2 2 2 4 2 1
1 1 255 1 1 2 2 2 2 3 4 4 4 4 3 2
1 255 0 0 1 2 2 17 76 97 104 84 22 1 1 1
255 1 2 1 2 1 38 66 70 47 7 2 1 0 255 1
1 1 1 1 3 4 16 16 2 2 2 2 1 255 1 1
1 1 1 4 4 5 4 5 2 1 1 255 0 0 1 2
3 5 25 18 25 5 3 1 1 0 255 0 0 1 1 2
3 5 5 5 5 3 2 1 0 255 1 1 1 1 2 2
8 2 1 0 0 0 1 1 255 1 1 2 3 14 33 58
61 63 47 3 2 1 255 1 1 1 1 15 78 78 78 60
44 1 0 0 0 255 0 0 0 2 16 14 5 3 3 3
1 1 1 255 1 1 1 0 0 0 1 1 1 0 0 0
0 1 255 1 1 1 0 0 0 10 12 5 3 1 0 1
255 1 1 1 1 16 16 22 19 19 19 16 2 1 0 255
1 1 1 1 1 1 1 1 0 0 1 1 1 0 255 0
1 1 1 1 1 0 1 1 1 0 0 0 1 255 1 0
0 0 0 1 1 1 1 1 0 0 0 255 1 1 1 3
4 5 10 10 16 5 3 1 1 1 255 1 1 5 8 8
8 28 40 28 15 5 1 0 255 0 1 2 8 16 7 7
12 18 18 11 1 0 0 255 1 2 4 15 29 29 14 12
12 8 5 2 1 0 255 0 0 1 45 125 171 211 211 164
88 1 0 0 255 1 1 1 1 3 26 30 40 39 37 10
1 0 1 255 2 11 67 152 180 108 108 97 160 101 73 4
1 255 1 1 1 2 7 7 8 5 19 19 17 3 1 0
255 0 1 16 51 63 61 61 33 44 44 7 1 1 255 0
0 0 0 0 1 1 2 7 5 3 1 1 2 2 1 0
2 1 1 1 1 4 5 5 5 5 8 5 4 2 1 0
255 0 0 2 3 4 4 5 5 7 5 2 2 1 255 0
0 1 2 1 4 2 2 2 1 1 1 1 255 1 2 2
2 2 2 2 4 3 4 4 3 2 1 255 0 0 1 1
17 67 81 97 109 104 63 1 0 1 255 1 1 1 2 12
56 70 70 47 31 3 1 1 255 1 1 2 2 2 7 11
19 19 17 2 2 2 2 255 2 2 1 0 2 5 5 5
4 4 2 1 1 255 0 0 1 2 3 15 31 31 45 24
5 2 1 0 255 0 1 1 2 2 4 5 5 5 4 2
1 0 0 255 2 2 2 2 2 5 8 2 1 0 0 0
1 1 255 1 1 1 4 25 33 33 56 66 47 19 2 1
255 1 1 1 12 24 45 45 60 51 50 47 1 0 0 255
0 0 0 2 5 14 5 4 4 7 3 2 1 255 1 1
1 1 0 3 3 3 2 1 0 0 0 1 255 1 1 1
0 0 3 11 12 5 0 1 0 1 255 1 1 1 1 16
18 24 24 24 37 37 4 2 1 255 1 1 1 2 2 2
1 1 0 0 0 0 1 0 255 0 1 1 1 1 1 1
3 1 1 0 0 1 2 255 1 1 0 1 0 0 0 0
0 0 0 0 0 255 1 1 1 3 4 5 5 5 5 5
3 3 1 1 255 1 1 7 11 11 11 22 22 23 17 15
2 1 255 0 0 3 8 11 7 9 10 12 14 10 1 0
0 255 0 2 7 15 17 21 17 17 14 8 7 1 0 0
255 0 0 1 112 131 197 209 232 191 164 4 0 0 255 1
1 1 1 25 26 25 26 35 38 19 3 1 1 255 2 11
80 152 152 108 108 108 115 107 101 15 0 255 1 1 1 2
11 11 11 7 24 23 17 3 1 0 255 1 3 21 52 71
56 56 33 33 30 25 2 1 255 0 0 0 0 0 1 2
7 9 7 4 3 1 2 1 1 1 1 1 1 1 4 4
5 5 5 8 8 5 3 2 0 0 255 0 1 2 7 5
4 4 5 7 5 2 2 2 255 0 0 1 2 1 2 2
2 1 1 1 1 1 255 2 2 1 2 2 2 2 2 3
4 4 3 1 1 255 1 1 1 2 50 79 97 97 109 98
69 3 0 0 255 1 1 1 2 12 36 56 47 47 42 4
1 1 255 1 2 2 2 2 7 11 31 43 43 4 2 2
2 255 2 2 1 1 3 4 4 4 4 4 1 1 1 255
1 1 1 2 4 30 31 31 45 25 10 3 2 0 255 1
2 1 2 3 4 4 4 7 4 2 2 2 1 255 1 1
1 2 2 5 8 8 2 0 0 1 1 1 255 1 1 1
4 25 49 56 56 47 32 8 2 1 255 1 0 2 16 45
50 45 45 47 50 42 2 1 0 255 0 0 0 2 9 7
7 4 3 2 3 2 2 255 1 1 1 2 3 3 7 3
8 3 1 1 1 1 255 1 1 1 0 0 11 11 10 0
0 0 0 0 255 1 1 1 1 28 29 33 28 29 42 33
4 2 1 255 1 1 1 0 1 2 2 2 0 0 0 1
1 1 255 0 0 1 1 1 1 1 1 1 0 0 0 2
2 255 1 1 0 1 0 0 0 0 0 0 1 1 1 255
1 1 1 2 5 7 7 7 5 5 3 3 2 1 255 0
1 10 15 15 11 11 11 18 17 12 2 0 255 0 0 0
4 4 4 7 9 10 10 9 1 0 0 255 0 2 4 15
17 17 17 17 17 8 8 2 0 0 255 1 0 1 125 149
153 209 232 211 164 4 1 1 255 1 1 1 1 30 30 19
26 38 45 35 4 1 1 255 2 15 106 121 121 111 108 108
88 115 107 15 1 255 0 1 1 1 5 7 16 14 15 15
15 2 1 0 255 1 3 16 57 71 71 56 33 33 30 25
2 1 255 0 0 0 1 1 1 7 7 9 5 4 3 1
1 1 1 1 1 0 0 1 1 3 4 5 5 5 5 5
3 2 0 0 255 1 2 2 7 5 5 5 5 5 5 2
2 2 255 1 1 1 2 2 5 3 1 0 0 1 1 1
255 1 1 1 1 2 3 2 3 3 3 3 3 1 1 255
1 1 1 2 50 79 121 121 109 97 63 3 2 1 255 1
1 1 2 12 35 56 53 46 31 4 1 1 255 1 1 2
2 4 7 9 19 43 29 4 2 1 1 255 2 2 2 2
3 4 8 5 4 3 1 1 1 255 0 1 1 2 2 33
33 54 49 24 5 2 2 0 255 0 1 1 1 2 4 4
4 4 4 2 2 1 0 255 1 1 1 1 2 2 2 2
1 1 1 1 1 1 255 1 1 1 4 25 51 51 42 30
19 3 2 1 255 0 1 2 16 33 45 33 45 47 47 28
3 1 1 255 1 1 1 8 15 9 11 7 7 7 3 2
1 255 1 1 1 2 2 3 3 3 8 3 1 1 1 1
255 1 1 1 0 1 12 14 1 0 0 0 0 0 255 1
1 1 1 14 28 24 24 30 42 30 4 1 0 255 1 2
1 1 1 1 1 2 1 1 0 0 1 0 255 0 0 1
1 1 0 0 1 1 1 0 0 1 1 255 1 1 1 1
1 1 0 0 0 0 1 1 1 255 1 1 1 1 4 5
5 7 5 5 4 1 1 0 255 0 0 1 10 16 28 30
23 23 18 4 2 1 255 1 1 0 0 4 8 8 4 10
3 2 1 0 0 255 0 1 4 15 15 5 8 9 17 8
4 0 0 0 255 1 1 1 64 153 153 169 169 169 101 4
1 1 255 1 0 0 0 4 17 15 19 38 69 19 4 0
0 255 1 10 106 122 122 128 113 115 115 115 88 9 0 255
0 0 1 1 4 21 21 16 14 16 8 2 1 1 255 1
2 5 33 69 71 80 80 59 30 4 1 0 255 0 0 1
1 1 2 8 9 9 5 1 1 1 1 1 1 1 1 1
1 1 1 1 4 7 9 9 10 5 2 1 0 0 255 1
1 2 3 5 5 5 7 7 4 1 1 1 255 1 1 1
2 2 2 3 2 2 1 1 1 1 255 1 1 1 1 2
3 3 3 3 3 3 3 0 1 255 1 2 1 1 3 70
106 121 98 72 15 3 2 2 255 1 1 1 1 9 29 39
50 50 18 1 1 0 255 0 1 1 2 2 4 7 18 17
17 3 2 1 1 255 0 0 0 0 2 2 4 4 4 3
1 1 0 255 0 1 1 2 3 30 29 19 18 7 3 0
0 0 255 0 0 1 1 2 3 4 4 4 3 2 2 1
1 255 1 1 1 0 0 0 0 0 0 0 1 1 1 1
255 1 1 1 1 4 49 51 32 17 8 2 1 1 255 0
1 2 9 18 51 59 51 42 28 4 1 1 1 255 1 1
1 11 15 9 9 8 19 17 2 1 0 255 1 1 1 1
2 2 4 0 3 3 1 1 1 1 255 1 1 1 1 2
11 3 1 0 0 0 0 1 255 1 1 1 1 8 28 28
29 33 33 8 2 0 0 255 0 0 0 0 0 1 1 2
2 2 1 1 1 1 255 0 0 0 0 0 0 0 0 0
0 0 1 1 2 255 2 1 0 1 0 1 0 0 0 1
1 0 1 255 1 1 0 1 3 5 7 7 4 4 3 0
0 0 255 0 0 1 1 7 19 31 31 29 12 3 0 0
255 0 0 0 1 4 8 12 10 14 10 3 1 0 0 255
0 1 2 4 5 5 8 9 9 7 2 0 1 1 255 1
1 2 11 64 126 126 119 101 3 1 0 0 255 0 0 0
0 4 10 15 28 49 38 9 0 0 0 255 1 1 45 121
155 155 128 128 88 104 66 2 0 255 0 0 1 1 3 5
16 25 14 14 4 1 0 1 255 1 1 1 8 69 71 84
84 70 16 1 0 0 255 0 0 1 0 1 2 4 7 5
2 1 1 1 0 0 0 1 1 1 1 1 1 1 2 3
7 7 5 2 2 1 1 1 255 1 1 2 2 2 5 5
7 5 1 1 1 1 255 1 2 1 2 1 1 3 3 2
0 0 1 1 255 1 1 1 1 2 3 4 4 3 3 2
2 0 1 255 1 1 1 1 1 14 31 31 37 14 1 1
1 1 255 0 0 0 0 1 9 18 42 18 2 1 0 0
255 1 1 1 1 2 4 4 4 3 2 2 2 1 1 255
1 0 0 0 2 2 4 4 4 1 0 0 1 255 0 0
1 2 2 3 5 7 7 3 1 0 1 0 255 0 1 1
2 2 2 2 2 2 1 1 1 1 1 255 1 1 1 1
0 1 0 0 0 0 1 1 1 1 255 1 1 1 1 1
2 16 16 3 2 2 1 1 255 0 1 2 2 9 17 51
36 18 4 1 1 1 1 255 1 1 1 1 8 8 2 2
11 17 1 0 0 255 1 1 1 1 0 0 1 0 0 0
1 1 1 1 255 1 0 1 1 2 2 1 1 1 1 1
1 1 255 1 1 1 1 1 3 2 2 21 8 3 1 1
1 255 0 0 0 0 1 1 1 1 1 1 1 1 1 1
255 1 1 0 0 0 0 0 0 0 0 1 1 1 1 255
2 1 1 1 1 0 0 0 0 1 0 0 0 255 1 1
1 1 1 3 3 5 3 3 2 0 0 0 255 1 0 1
1 1 7 19 29 14 3 1 0 0 255 0 0 0 1 2
10 18 4 10 2 2 0 0 0 255 0 0 1 1 3 5
5 8 4 2 1 0 1 1 255 1 1 2 2 2 1 1
1 0 0 0 0 0 255 0 0 0 0 1 4 7 24 28
3 1 0 0 0 255 0 0 0 45 113 129 85 79 79 66
2 1 0 255 0 1 1 1 1 3 5 8 7 4 2 2
0 1 255 0 0 1 4 8 58 80 58 16 2 1 0 0
255 0 0 0 0 0 0 1 2 1 1 1 1 1 1 0
0 1 1 1 1 1 1 1 1 1 2 2 2 2 1 1
1 1 255 1 1 1 2 2 2 2 2 0 2 1 1 1
255 1 1 0 1 1 1 1 1 2 0 0 0 2 255 1
1 1 1 2 2 3 3 2 2 2 2 1 1 255 2 2
1 1 1 1 3 14 5 2 1 1 1 1 255 1 1 0
0 1 2 2 2 1 1 1 0 0 255 1 1 1 1 1
2 2 2 1 1 1 1 1 1 255 1 1 0 0 1 1
1 2 2 1 0 0 0 255 1 1 1 2 2 2 2 2
1 1 1 1 1 1 255 1 1 2 2 2 0 1 1 0
0 0 1 1 1 255 0 1 1 1 0 0 0 0 1 0
1 1 1 0 255 1 1 1 1 1 1 1 1 2 2 2
1 1 255 0 1 2 2 2 2 3 2 2 0 0 1 1
1 255 1 1 1 1 1 1 1 1 2 1 0 0 0 255
1 1 1 0 0 0 1 1 1 1 1 1 1 1 255 0
0 1 1 2 0 0 0 0 1 1 1 2 255 1 1 1
1 1 2 2 2 2 2 2 1 1 1 255 1 0 0 1
1 1 1 1 0 0 0 0 0 0 255 1 1 1 1 1
1 0 0 0 0 1 1 1 1 255 1 1 0 1 1 0
0 0 1 1 0 0 0 255 1 2 1 0 0 1 2 2
2 1 0 0 0 0 255 1 0 0 1 1 1 1 1 1
1 0 0 0 255 0 0 0 1 1 1 4 4 4 2 2
0 0 0 255 0 0 0 0 2 2 3 4 3 2 1 1
1 1 255 1 1 2 1 0 0 0 0 0 0 0 0 0
255 0 0 0 0 0 1 7 2 2 1 0 0 0 0 255
0 0 0 1 3 51 51 31 15 1 1 1 0 255 0 1
1 1 1 1 1 2 1 1 1 1 0 0 255 0 0 1
2 1 1 1 1 1 0 0 0 1 255 1 1 1 1 0
0 0 1 1 1 1 2 2 1 0 0 0 1 1 1 1
1 1 1 1 2 1 1 1 1 2 1 1 255 1 1 1
0 0 0 1 0 0 1 1 1 1 255 1 1 0 2 1
1 0 0 0 0 0 1 1 255 1 1 1 1 1 2 2
2 1 1 2 1 1 1 255 1 1 1 1 1 1 1 2
2 2 1 1 1 1 255 0 0 0 0 0 1 1 1 1
1 1 2 2 255 1 1 1 1 1 1 1 1 1 1 2
1 1 1 255 1 1 1 2 1 1 1 1 0 0 0 0
1 255 1 1 2 2 2 1 0 0 0 1 1 2 1 1
255 0 2 2 2 1 0 1 1 0 0 1 1 1 1 255
0 0 1 2 0 0 0 1 2 1 1 0 1 0 255 0
1 1 1 1 0 0 1 1 1 1 1 1 255 0 0 1
1 1 1 1 1 1 1 1 1 1 1 255 1 1 1 1
1 1 1 1 1 0 0 0 1 255 1 1 1 0 0 0
1 1 1 1 1 0 0 0 255 1 1 2 1 1 0 0
0 0 1 1 2 2 255 2 2 1 1 1 1 1 1 1
1 0 1 1 1 255 1 1 0 1 1 1 1 1 0 0
0 0 0 0 255 1 2 2 1 1 1 1 1 1 1 1
1 1 1 255 1 1 1 1 1 0 1 1 1 1 0 1
0 255 1 1 1 0 0 1 2 2 1 1 1 0 0 1
255 2 1 0 1 1 0 0 1 1 1 0 0 0 255 0
0 0 0 1 1 1 0 1 1 1 0 0 0 255 0 0
0 0 0 0 2 2 1 1 0 1 1 1 255 1 1 1
1 1 0 0 0 0 1 0 0 0 255 0 0 0 0 0
0 1 1 1 1 0 0 0 0 255 0 0 0 1 0 2
1 2 1 0 1 1 1 255 0 1 1 1 1 1 0 1
0 1 1 1 1 0 255 1 1 1 1 1 1 1 1 1
0 0 1 1 255 0 0 1 1 1 0 0 0 1 1 1
1 1 1 0 0 0 1 1 1 0 0 0 1 1 1 0
0 1 0 2 1 1 255 1 1 1 0 1 1 1 1 1
1 1 2 2 255 1 1 0 1 1 2 1 1 0 0 1
0 1 255 1 1 1 0 0 1 1 1 1 0 0 0 0
0 255 1 1 2 1 1 0 1 1 1 1 1 1 1 1
255 1 1 1 1 0 0 1 1 1 0 1 2 3 255 1
1 1 1 1 0 0 1 1 1 2 2 1 1 255 1 1
1 1 1 1 0 0 0 0 0 0 1 255 2 1 1 0
1 1 0 1 0 0 0 1 1 0 255 1 1 2 2 1
1 1 1 1 1 1 1 1 0 255 0 1 2 2 1 1
1 1 2 1 1 0 1 0 255 0 1 1 1 1 0 0
0 1 1 2 2 1 255 0 0 0 1 2 1 1 1 1
1 1 1 1 1 255 1 1 1 1 1 1 1 1 1 1
0 0 1 255 1 1 1 0 0 0 2 2 2 1 0 0
0 0 255 1 1 2 1 0 0 0 0 1 1 1 2 2
255 1 1 1 2 2 2 1 1 1 1 0 0 1 1 255
0 1 0 1 1 1 1 1 1 1 1 0 0 0 255 1
1 2 2 1 1 0 1 0 1 1 1 1 1 255 0 0
1 1 1 1 1 1 1 1 1 1 1 255 1 1 1 1
0 1 1 2 1 1 0 0 1 1 255 2 2 0 0 0
0 0 0 0 0 0 0 0 255 0 0 1 1 1 0 0
0 0 0 1 1 0 0 255 0 1 0 0 0 0 1 2
0 0 0 1 1 1 255 1 0 1 1 1 0 0 0 0
1 0 0 0 255 1 1 1 1 1 0 0 0 1 0 0
0 0 1 255 0 0 0 0 0 0 0 0 1 0 1 0
1 255 0 1 1 1 1 1 0 1 1 1 1 1 1 0
255 1 1 1 1 0 0 0 1 1 0 0 0 1 255 0
0 1 1 1 0 0 0 1 1 1 0 0 1 1 1 0
255 255 255 255 255 255 255 255 255 255 255 255 255 255 255 255
255 255 255 255 255 255 255 255 255 255 255 255 255 255 255 255
255 255 255 255 255 255 255 255 255 255 255 255 255 255 255 255
255 255 255 255 255 255 255 255 255 255 255 255 255 255 255 255
255 255 255 255 255 255 255 255 255 255 255 255 255 255 255 255
255 255 255 255 255 255 255 255 255 255 255 255 255 255 255 255
255 255 255 255 255 255 255 255 255 255 255 255 255 255 255 255
255 255 255 255 255 255 255 255 255 255 255 255 255 255 255 255
255 255 255 255 255 255 255 255 255 255 255 255 255 255 255 255
255 255 255 255 255 255 255 255 255 255 255 255 255 255 255 255
255 255 255 255 255 255 255 255 255 255 255 255 255 255 255 255
255 255 255 255 255 255 255 255 255 255 255 255 255 255 255 255
255 255 255 255 255 255 255 255 255 255 255 255 255 255 255 255
255 255 255 255 255 255 255 255 255 255 255 255 255 255 255 255
255 255 255 255 255 255 255 255 255 255 255 255 255 255 255 255
255 255 255 255 255 255 255 255 255 255 255 255 255 255 255 255
255 255 255 255 255 255 255 255 255 255 255 255 255 255 255 255
255 255 255 255 255 255 255 255 255 255 255 255 255 255 255 255
255 255 255 255 255 255 255 255 255 255 255 255 255 255 255 255
255 255 255 255 255 255 255 255 255 255 255 255 255 255 255 255
255 255 255 255 255 255 255 255 255 255 255 255 255 255 255 255
255 255 255 255 255 255 255 255 255 255 255 255 255 255 255 255
255 255 255 255 255 255 255 255 255 255 255 255 255 255 255 255
255 255 255 255 255 255 255 255 255 255 255 255 255 255 255 255
255 255 255 255 255 255 255 255 255 255 255 255 255 255 255 255
255 255 255 255 255 255 255 255 255 255 255 255 255 255 255 255
255 255 255 255 255 255 255 255 255 255 255 255 255 255 255 255
255 255 255 255 255 255 255 255 255 255 0 0 0 0 0 1
0 0 0 1 1 1 1 1 1 1 255 1 1 0 0 0
1 0 0 0 0 1 1 2 255 1 1 1 1 1 1 1
1 2 2 2 2 1 255 1 1 1 1 1 1 1 1 0
1 1 0 0 0 255 0 0 1 1 1 1 1 2 2 0
1 1 1 1 255 1 1 1 1 0 0 0 1 1 1 1
1 1 255 1 2 2 1 1 0 0 0 1 2 1 0 0
0 255 1 1 1 1 1 1 0 0 0 0 1 1 2 255
1 1 0 0 0 1 0 0 0 0 0 0 0 0 255 1
1 1 1 1 1 1 1 1 1 1 1 1 0 255 1 1
2 2 1 1 1 1 1 2 1 1 0 0 255 1 1 1
1 1 0 0 0 1 1 1 1 1 255 1 1 1 1 1
0 2 2 2 2 1 0 1 1 255 1 1 1 1 1 1
0 1 1 1 1 1 1 255 1 1 0 0 1 1 1 1
2 2 0 0 0 0 255 1 1 1 1 1 0 1 1 1
1 0 0 0 255 0 0 1 1 2 1 1 1 1 1 1
1 1 2 255 1 1 0 0 0 1 2 2 2 1 1 1
1 1 255 0 0 0 0 0 2 1 1 0 1 1 1 1
1 255 0 0 0 0 0 1 1 1 0 0 0 1 1 255
1 2 1 2 0 0 1 1 1 0 0 0 0 0 255 1
2 1 1 1 1 0 0 0 0 0 1 0 255 1 1 1
1 1 0 0 0 0 0 1 1 1 0 255 0 0 0 0
1 1 1 1 0 0 0 0 0 0 255 0 0 0 0 0
0 0 1 0 0 0 0 1 255 1 1 1 2 1 1 0
0 0 0 0 0 1 1 255 0 0 0 0 0 0 0 1
0 0 0 1 1 255 1 1 1 2 2 1 0 0 0 0
1 1 0 1 255 0 1 0 2 0 0 0 0 1 1 0
0 0 255 0 1 1 1 0 0 0 1 0 0 0 1 1
1 1 1 1 0 1 1 1 2 2 2 1 1 1 1 2
1 0 0 0 255 1 1 0 0 0 0 1 0 0 0 0
0 0 255 1 1 1 1 1 0 1 1 1 1 2 2 2
255 1 1 1 1 1 1 1 1 1 1 1 0 0 2 255
0 0 1 1 1 1 1 2 2 1 1 1 1 1 255 1
1 1 1 1 1 1 1 1 1 0 0 1 255 1 1 0
1 1 1 0 0 0 2 1 1 0 1 255 1 0 0 0
1 1 1 1 0 0 1 1 2 255 1 1 1 0 0 1
1 1 0 1 1 1 1 1 255 2 1 2 1 1 1 1
0 1 0 1 0 0 0 255 1 1 1 1 2 2 1 1
1 2 2 1 0 1 255 1 1 2 2 2 0 0 1 1
1 0 0 0 255 1 1 1 2 1 0 1 1 2 1 1
1 1 2 255 2 1 1 1 1 0 0 1 1 1 0 0
1 255 1 2 0 0 1 1 1 1 1 1 0 0 0 0
255 1 1 1 1 1 1 1 1 1 1 1 1 0 255 0
1 2 1 1 0 1 1 1 2 1 1 1 1 255 1 1
1 0 0 1 1 2 2 1 0 1 1 1 255 0 0 0
0 1 1 2 1 1 1 0 0 0 1 255 1 0 0 0
0 1 0 0 0 0 0 0 1 255 1 0 0 0 0 0
1 1 1 0 0 0 0 1 255 1 0 0 1 1 1 2
2 1 1 0 1 1 255 1 1 0 0 0 0 1 1 1
0 1 1 1 0 255 0 0 0 1 1 1 1 1 0 0
0 1 0 0 255 0 0 0 0 0 0 1 1 0 0 0
0 0 255 0 0 1 2 7 7 7 8 8 4 0 1 0
0 255 0 0 0 0 0 1 1 1 1 1 0 1 1 255
1 1 2 2 2 1 1 0 0 0 0 1 1 1 255 0
0 0 1 0 0 0 1 1 1 1 1 1 255 1 1 1
1 0 0 0 0 0 1 1 1 1 0 0 1 1 0 1
1 2 2 2 1 1 1 1 1 1 1 1 0 0 255 1
1 1 1 0 1 2 1 1 0 0 0 0 255 1 1 1
1 1 1 2 1 1 1 1 2 2 255 1 1 1 1 2
2 2 1 1 1 1 0 2 2 255 0 0 1 1 1 1
1 1 1 1 1 1 2 2 255 1 1 1 1 1 1 1
1 1 1 0 1 1 255 1 1 0 1 1 1 0 0 0
2 2 1 1 1 255 1 0 0 0 0 1 1 1 1 0
1 1 1 255 1 0 0 0 0 1 1 1 1 1 1 1
1 1 255 2 1 1 1 1 1 1 1 1 0 1 0 0
0 255 1 1 1 2 2 2 1 1 1 1 2 1 1 1
255 1 1 2 1 1 0 0 1 1 1 1 1 1 255 1
1 1 1 1 1 0 0 0 1 1 1 1 2 255 2 1
1 0 1 0 1 1 1 1 1 0 0 255 0 2 0 0
0 1 1 1 1 1 0 0 0 1 255 1 2 2 2 1
1 1 1 1 1 1 1 0 255 0 1 1 1 1 1 1
1 2 2 2 2 1 1 255 0 1 1 2 2 1 1 1
2 1 0 1 1 1 255 1 0 0 0 1 1 2 1 1
1 0 1 1 1 255 1 1 0 1 0 2 0 0 0 0
0 0 1 255 1 0 0 1 0 1 2 2 1 1 1 1
1 1 255 0 0 0 1 2 2 2 2 2 1 0 0 0
255 1 1 1 1 1 1 1 1 1 1 1 1 1 0 255
0 0 1 1 1 1 1 1 1 0 0 1 1 1 255 0
0 0 0 0 0 0 1 1 1 0 0 0 255 0 0 2
7 8 10 10 12 14 14 5 1 0 1 255 0 0 0 0
0 1 1 1 1 1 0 0 1 255 1 1 1 2 2 2
2 2 1 2 1 1 1 1 255 1 0 0 0 0 0 0
0 1 1 1 1 1 255 1 1 1 1 1 0 1 0 1
1 1 2 1 0 0 1 1 1 1 1 2 2 2 1 1
1 2 1 2 1 2 0 0 255 1 2 1 1 2 2 2
2 0 0 0 0 0 255 1 1 1 1 1 1 2 1 1
1 1 1 2 255 1 1 1 0 2 2 2 3 5 2 1
0 1 2 255 2 1 1 1 1 1 0 1 1 1 1 1
2 1 255 1 1 1 1 1 0 0 1 0 0 0 1 2
255 1 0 0 0 1 1 0 0 0 1 1 1 1 1 255
0 0 1 0 0 1 1 1 1 0 1 0 1 255 1 1
0 0 0 1 1 1 2 2 2 1 1 2 255 2 2 1
1 1 0 0 0 0 0 0 0 0 1 255 1 1 1 1
2 2 2 1 1 0 0 0 1 1 255 1 0 0 1 1
1 1 1 1 1 0 1 1 255 1 1 0 1 1 1 0
0 0 1 1 1 1 1 255 1 1 1 0 1 0 2 0
1 1 1 1 0 255 0 0 0 1 1 1 2 2 2 1
0 0 0 0 255 1 1 1 2 2 2 2 2 2 2 2
1 1 255 0 1 1 1 1 1 5 5 36 36 7 2 1
0 255 0 1 1 1 2 2 2 2 2 1 0 0 1 1
255 1 0 0 1 1 2 5 3 2 1 1 1 1 1 255
1 1 0 1 2 3 3 2 0 0 0 0 0 255 1 0
0 1 1 24 38 38 35 5 2 2 2 1 255 0 0 0
1 2 2 2 3 2 2 1 1 2 255 1 1 1 1 2
3 3 2 2 1 1 1 1 0 255 0 1 1 1 1 1
1 1 1 1 1 1 2 1 255 1 1 2 1 1 1 1
1 1 1 1 0 0 255 0 2 5 9 12 10 10 12 14
14 12 5 1 1 255 0 0 0 1 1 1 1 2 1 1
1 0 1 255 0 1 1 1 2 2 5 4 7 4 2 1
1 1 255 0 0 0 0 1 0 0 1 1 1 1 2 2
255 1 1 1 1 1 1 1 0 1 1 1 1 0 0 0
0 1 1 1 1 2 1 1 1 2 4 9 4 2 1 1
0 0 255 1 2 2 2 2 2 2 2 1 0 0 1 1
255 1 1 1 1 1 1 1 1 1 1 1 1 1 255 1
1 1 2 2 2 10 10 11 8 2 1 2 2 255 2 1
1 1 1 1 1 1 1 1 2 1 1 1 255 1 1 1
1 1 1 1 1 0 0 0 0 2 255 0 0 0 0 1
1 1 1 1 1 1 1 1 0 255 0 1 1 1 1 2
1 0 0 0 0 0 1 255 1 1 0 0 0 1 2 8
11 10 3 1 2 1 255 0 1 1 1 0 0 0 0 0
0 1 1 1 1 255 2 1 1 1 2 2 2 1 1 1
0 0 1 1 255 0 0 0 1 2 3 18 10 10 2 2
2 2 255 2 2 1 1 1 1 0 0 3 3 1 0 0
0 255 1 1 1 0 0 0 0 0 0 0 1 1 1 255
0 0 0 1 1 1 3 3 4 2 2 0 0 0 255 0
0 0 3 3 7 5 3 3 3 2 1 1 255 1 1 1
1 1 5 52 80 88 80 37 7 1 0 255 0 1 1 2
2 3 26 18 18 5 2 1 1 1 255 1 1 0 1 2
3 5 3 3 2 2 2 1 1 255 1 1 1 1 3 8
8 3 2 0 0 0 0 255 0 0 0 1 9 24 38 38
35 31 5 2 2 1 255 0 0 1 2 2 2 2 4 3
3 1 1 1 255 1 1 1 2 3 4 3 3 3 2 1
1 1 1 255 1 1 1 0 0 0 0 0 1 1 1 1
1 1 255 1 1 3 3 9 4 4 3 3 2 1 0 0
255 1 2 7 12 12 7 7 8 14 14 12 9 2 0 255
0 0 0 1 1 3 3 3 1 1 1 2 1 255 0 0
1 1 11 11 9 9 10 7 3 1 1 1 255 0 0 0
0 2 2 2 2 2 1 1 1 1 255 1 1 1 1 1
1 1 3 3 2 1 0 0 0 0 0 0 1 1 1 1
1 1 3 23 45 45 24 17 2 1 1 1 255 1 2 2
1 1 0 0 0 0 0 1 1 1 255 2 1 2 1 1
0 0 1 2 2 2 2 2 255 1 1 1 2 2 5 17
18 21 17 2 2 1 0 255 1 1 1 1 1 1 1 1
1 1 1 1 1 1 255 0 0 0 0 0 0 1 1 0
0 0 0 2 255 0 0 1 1 1 2 7 22 22 1 1
1 0 0 255 1 1 1 1 2 7 1 1 1 1 0 0
0 255 1 1 0 0 0 2 12 19 21 21 10 2 1 0
255 0 1 1 0 0 0 0 0 0 1 2 2 1 1 255
1 1 1 1 2 3 10 2 10 2 0 0 0 1 255 0
0 0 1 3 16 21 16 16 2 2 2 2 255 2 2 1
1 2 2 2 10 14 9 1 0 0 0 255 0 0 0 0
0 0 0 0 0 0 0 1 0 255 0 0 0 1 1 3
3 3 4 3 3 1 0 0 255 0 0 0 7 11 9 9
9 5 5 4 2 1 255 1 0 1 1 1 52 94 116 161
153 44 12 2 0 255 1 2 2 2 3 24 33 29 29 17
5 0 1 1 255 1 1 1 2 3 3 7 2 3 3 2
1 1 1 255 1 1 2 12 12 12 10 8 7 2 1 0
0 255 0 0 1 9 24 28 46 33 33 24 19 4 1 1
255 1 1 1 3 2 3 2 3 3 9 3 1 1 255 1
1 1 1 3 4 3 3 4 4 2 1 1 1 255 1 1
0 0 0 0 0 0 1 1 1 1 0 0 255 1 1 3
9 9 14 14 7 3 2 1 0 0 255 1 2 12 12 7
7 7 5 8 10 11 10 2 0 255 0 0 1 2 2 3
2 3 1 2 2 1 0 255 0 1 1 7 11 11 9 10
12 7 3 1 1 1 255 1 0 0 1 2 2 2 3 4
2 2 1 1 255 0 0 1 1 1 3 9 9 9 4 0
0 0 1 0 0 0 0 1 1 1 1 1 3 37 59 59
52 25 3 1 1 1 255 1 1 2 0 0 0 0 0 2
0 1 1 1 255 1 1 1 0 0 0 1 1 1 0 1
1 2 255 1 1 1 2 2 4 17 18 18 8 2 2 1
1 255 1 1 0 1 1 2 4 3 3 2 2 1 1 1
255 0 0 0 0 1 1 3 1 0 0 0 1 1 255 0
0 1 1 1 7 22 36 22 15 2 2 1 0 255 1 1
1 1 3 11 11 3 1 1 0 0 0 255 1 1 0 0
1 10 17 17 29 23 16 2 2 0 255 0 0 0 0 0
0 0 0 0 0 1 2 1 1 255 1 1 1 1 3 17
19 21 10 9 2 1 1 2 255 2 2 2 2 5 18 21
16 16 2 2 2 1 255 1 1 1 1 2 4 10 10 14
9 2 0 0 0 255 0 0 0 0 0 0 0 0 0 0
0 1 1 255 0 0 0 0 2 3 3 3 3 4 4 2
1 1 255 1 0 1 7 11 11 15 11 11 16 10 3 1
255 1 0 1 1 9 94 116 161 176 174 153 23 5 1 255
1 2 2 2 8 24 33 26 29 24 7 2 1 1 255 1
1 1 2 3 3 4 2 2 2 2 1 1 1 255 1 1
3 12 12 12 10 10 14 8 3 1 0 255 0 0 1 15
40 28 29 29 33 30 30 17 1 1 255 1 1 2 4 3
4 3 4 4 4 3 1 1 255 1 1 1 2 3 4 4
4 5 4 3 2 1 1 255 1 1 1 0 0 0 0 0
1 1 1 0 0 0 255 0 1 4 8 14 14 7 7 5
3 0 0 0 255 1 15 15 10 7 7 7 7 9 10 10
10 3 1 255 0 1 1 3 3 3 1 3 2 2 2 1
0 255 0 0 0 3 8 8 10 10 15 15 5 1 0 0
255 1 1 1 1 2 2 4 4 4 3 2 1 0 255 0
0 1 1 2 7 11 11 11 11 2 0 0 0 0 1 1
0 1 1 1 1 3 18 38 59 52 52 25 5 1 1 1
255 1 1 1 0 0 0 0 0 0 0 1 2 2 255 1
1 1 0 0 0 0 1 1 1 1 1 1 255 1 1 0
1 1 3 5 16 3 3 2 1 1 1 255 1 1 0 1
2 12 12 4 4 3 2 1 1 1 255 0 0 0 1 1
1 2 2 1 0 0 1 1 255 0 1 1 1 0 7 22
23 23 15 3 2 2 2 255 2 1 1 0 5 5 3 1
1 1 2 0 0 255 1 1 0 0 8 12 28 30 33 31
21 7 2 1 255 1 1 1 0 0 0 0 0 0 1 1
2 1 0 255 0 1 1 1 3 22 33 25 25 9 2 1
1 1 255 2 2 2 3 14 21 36 19 19 2 2 2 1
255 1 1 1 1 3 4 4 9 9 3 2 0 0 0 255
0 0 0 0 0 1 1 0 0 0 1 1 0 255 0 1
0 2 3 3 2 2 3 4 4 3 2 1 255 1 1 4
7 31 37 37 35 22 22 5 3 1 255 1 0 0 1 9
94 111 138 176 176 153 16 5 0 255 1 1 1 3 9 38
46 42 32 32 7 2 1 1 255 1 1 2 3 3 3 3
2 2 2 2 1 1 0 255 0 1 5 17 17 12 12 14
15 10 4 1 0 255 0 0 8 29 40 29 30 38 46 39
30 17 1 0 255 0 1 2 4 4 3 3 3 4 4 3
1 1 255 1 2 1 2 3 4 4 3 3 3 3 2 2
1 255 1 1 1 1 0 0 0 0 0 1 1 0 0 0
255 0 1 4 7 9 7 5 5 5 3 1 0 0 255 1
14 14 10 7 7 7 7 9 10 11 10 3 2 255 1 1
1 3 2 2 1 2 2 2 2 1 0 255 1 1 1 2
8 8 8 10 12 12 5 1 0 0 255 2 1 1 1 2
4 4 3 4 3 2 1 0 255 1 1 1 2 2 7 11
11 16 11 3 1 1 1 0 0 0 0 1 1 0 0 1
18 46 49 25 22 16 1 1 1 1 255 1 1 1 0 0
0 1 1 1 0 0 0 1 255 1 0 0 0 0 0 0
0 0 1 1 1 1 255 1 0 0 0 0 1 5 14 26
3 2 1 1 1 255 1 1 0 1 2 4 4 4 14 14
2 1 0 0 255 1 0 1 1 1 2 4 2 1 1 0
1 0 255 1 1 1 0 0 2 9 9 11 3 3 2 0
0 255 2 1 1 1 2 0 0 1 1 1 2 1 1 255
1 1 0 0 8 16 24 24 21 21 17 2 2 1 255 1
1 1 0 0 0 0 0 0 0 1 0 0 0 255 0 1
1 1 1 22 33 26 26 21 2 1 1 1 255 2 0 1
3 14 29 38 29 24 8 2 2 1 255 1 1 1 1 2
7 9 4 3 2 2 0 0 2 255 1 0 0 0 0 0
0 0 0 0 1 0 0 255 0 0 0 3 4 4 3 3
3 5 4 2 1 1 255 1 1 4 8 31 37 35 29 26
22 4 2 1 255 1 0 0 1 5 99 111 133 138 138 101
16 4 1 255 1 1 0 0 8 17 45 32 32 24 15 2
1 0 255 0 1 1 1 3 4 4 4 4 2 1 0 1
1 255 1 1 2 5 12 12 23 14 14 14 4 1 0 255
0 0 2 7 24 29 29 39 53 42 29 3 1 0 255 0
0 2 3 7 9 4 4 4 4 2 1 1 255 0 1 1
2 3 4 5 4 3 3 3 2 2 2 255 2 1 1 1
1 0 0 0 0 0 1 0 0 0 255 0 0 2 4 5
5 5 5 5 3 0 0 0 255 1 4 10 10 5 7 9
11 11 11 11 11 3 0 255 0 0 1 1 3 2 2 2
2 2 2 1 0 255 0 0 0 1 3 8 8 8 10 8
7 1 1 1 255 0 1 1 1 2 3 3 3 4 4 2
1 0 255 1 1 1 2 2 7 9 11 11 7 2 1 1
1 1 0 0 0 1 1 0 0 1 12 10 22 17 16 10
1 0 1 1 255 0 1 1 1 0 0 0 1 0 0 0
1 1 255 0 0 0 0 0 0 0 0 1 2 1 1 1
255 1 1 0 0 0 3 5 14 30 11 5 1 1 1 255
0 1 1 1 1 2 2 3 10 3 2 2 1 0 255 1
0 1 1 1 1 1 2 2 1 2 1 1 255 1 1 1
0 0 0 2 2 2 2 2 1 1 1 255 2 2 1 1
0 0 0 0 2 2 2 1 0 255 1 1 1 0 1 9
16 30 17 17 2 2 1 1 255 1 0 1 1 1 1 0
0 1 2 1 0 0 0 255 1 1 1 1 1 2 14 14
25 3 2 1 1 1 255 1 0 0 1 9 29 38 38 19
8 2 1 1 255 2 2 1 1 2 4 4 3 1 1 1
1 1 1 255 1 0 0 0 0 0 0 0 0 1 1 0
0 255 0 0 1 2 3 3 3 3 3 4 3 1 1 1
255 0 0 1 7 26 29 26 26 22 5 3 2 1 255 1
1 0 0 3 4 108 108 108 101 54 2 1 0 255 0 1
1 1 2 9 32 32 32 9 3 1 0 0 255 0 1 1
1 1 3 3 4 3 1 1 1 2 1 255 1 1 2 4
4 7 24 18 14 4 3 2 1 255 0 0 1 3 9 28
30 38 39 29 3 1 1 0 255 0 0 2 2 4 7 7
3 2 2 1 0 1 255 1 1 1 2 2 4 4 4 3
3 2 2 2 1 255 0 1 2 1 0 0 0 0 1 0
1 0 1 0 255 0 0 1 3 5 8 7 5 4 1 1
1 1 255 1 2 5 10 8 8 8 12 16 14 11 9 1
0 255 0 0 1 1 1 2 2 2 0 0 0 0 0 255
0 0 0 1 2 7 8 10 10 8 5 1 1 1 255 1
1 1 1 1 2 2 2 3 2 1 0 0 255 1 1 1
1 2 4 7 7 7 2 2 1 1 0 0 0 0 0 0
1 0 0 0 1 1 10 10 10 2 1 1 1 0 255 0
1 1 1 1 1 1 1 1 1 1 1 1 255 1 0 0
0 0 0 1 1 1 0 1 1 1 255 1 0 0 0 1
1 5 14 15 5 1 1 1 1 255 0 0 1 1 1 1
2 2 2 2 2 1 1 0 255 1 1 1 1 1 1 1
2 1 1 2 1 1 255 1 1 1 1 1 1 1 1 1
2 1 1 0 1 255 2 2 2 2 2 0 0 1 2 2
1 0 1 255 1 0 0 0 0 1 7 7 3 1 1 1
0 1 255 0 0 1 1 1 1 0 0 2 2 1 0 1
1 255 0 1 1 1 1 2 2 2 3 1 1 1 1 1
255 2 2 0 1 1 2 2 14 2 1 1 1 1 255 1
1 1 2 2 2 3 3 1 1 1 0 1 1 255 1 1
0 0 0 1 0 0 0 1 1 1 1 255 0 0 0 1
1 1 1 2 2 2 2 1 1 1 255 0 0 0 1 3
19 23 23 19 3 2 1 1 255 1 0 0 1 2 3 4
3 26 3 2 1 1 0 255 0 0 0 0 0 2 3 3
3 3 1 1 1 0 255 0 1 1 1 1 2 3 3 1
0 0 0 1 1 255 1 1 1 2 4 4 15 15 14 4
2 2 1 255 0 1 1 1 2 3 28 26 26 3 2 1
1 0 255 0 1 2 2 2 2 2 3 1 2 0 0 1
255 1 0 0 1 1 2 4 4 3 1 1 1 1 1 255
2 1 1 1 1 0 0 0 1 0 1 0 1 0 255 0
0 0 1 3 5 5 3 1 1 1 1 1 255 0 1 2
5 5 7 9 12 16 11 9 2 1 0 255 0 0 1 2
2 2 2 1 0 0 0 0 0 255 0 0 0 0 1 2
2 2 2 3 3 1 1 1 255 1 1 0 1 1 2 2
2 2 1 1 0 0 255 1 2 0 1 1 1 0 0 1
1 1 0 0 0 0 0 0 0 0 0 0 0 1 1 1
1 1 2 2 1 1 1 0 255 0 1 1 1 1 1 1
2 2 1 1 1 1 255 0 0 0 0 0 0 1 1 1
0 0 0 1 255 1 1 1 1 1 1 1 2 2 2 1
1 0 0 255 2 1 1 1 0 1 1 1 1 1 2 2
1 0 255 0 1 2 1 1 1 1 2 1 2 2 2 1
255 1 1 1 1 1 1 1 1 1 1 1 1 1 1 255
2 2 2 2 2 2 0 1 2 2 1 0 0 255 0 0
0 0 0 1 3 2 1 2 2 2 1 0 255 0 0 0
1 0 1 1 1 0 0 1 1 1 1 255 1 1 1 1
1 1 2 1 1 1 1 1 1 1 255 1 2 1 1 1
1 1 1 1 1 1 1 1 255 1 1 1 2 1 2 3
3 1 1 1 1 1 1 255 0 0 0 0 0 1 1 1
1 1 1 1 1 255 0 0 0 1 0 1 1 2 2 2
1 1 1 1 255 0 0 0 0 1 2 2 3 3 2 2
1 1 255 1 0 0 1 1 2 2 2 2 1 1 1 0
0 255 0 0 1 1 1 0 2 3 1 1 1 1 1 1
255 2 2 2 1 1 1 1 0 0 0 1 1 1 0 255
1 1 1 1 2 4 4 4 2 2 2 2 1 255 0 0
1 1 1 1 2 3 2 2 2 1 1 0 255 0 1 2
1 1 1 1 1 0 0 0 0 1 255 1 1 0 0 0
1 1 2 1 1 1 1 1 1 255 1 1 1 1 0 0
0 0 1 1 1 0 0 0 255 0 0 0 1 1 3 3
1 1 1 1 1 1 255 0 1 1 1 3 4 5 7 8
1 1 1 1 0 255 0 0 1 1 2 2 1 0 0 0
0 0 0 255 1 1 0 0 0 1 2 2 2 2 3 1
1 1 255 1 0 0 1 1 1 2 2 2 1 0 0 1
255 1 1 0 0 0 0 0 0 2 1 1 0 0 0 0
0 0 0 0 0 0 0 1 0 0 0 1 1 1 1 1
1 1 255 0 1 0 0 0 1 1 2 2 1 1 1 1
255 1 1 0 0 0 0 1 1 1 0 0 0 1 255 1
2 42 3 2 1 1 2 2 1 1 1 1 1 255 2 2
2 1 1 1 1 1 1 0 1 1 1 1 255 1 2 2
2 1 1 1 2 1 1 1 1 1 255 1 0 1 1 1
1 1 1 0 1 0 2 1 1 255 1 2 2 2 2 1
0 0 1 1 2 1 0 255 0 0 0 0 0 1 1 2
1 2 2 1 0 0 255 1 1 0 0 0 0 0 0 0
0 1 1 1 1 255 2 2 0 0 1 1 2 2 1 1
1 0 0 0 255 0 0 0 1 1 1 1 1 0 1 0
1 0 255 1 1 1 1 1 1 1 3 1 1 1 1 1
1 255 1 1 0 0 0 1 1 0 0 1 1 1 0 255
0 0 0 1 0 1 0 2 2 1 1 1 2 1 255 0
1 1 0 1 1 2 2 2 2 1 1 2 255 1 0 0
0 1 2 2 1 1 1 1 1 0 0 255 0 0 0 0
0 0 1 0 1 0 1 1 2 2 255 2 2 1 1 1
1 1 0 0 0 0 0 0 0 255 1 0 1 1 2 2
2 2 2 2 1 1 1 255 1 0 1 1 1 1 1 1
1 1 1 1 1 0 255 0 1 1 1 1 1 0 1 0
0 0 1 1 255 1 1 1 1 0 1 1 1 0 0 0
1 1 1 255 1 1 1 1 1 0 0 0 1 1 1 0
0 1 255 0 0 0 0 0 1 1 1 1 1 1 1 1
255 0 0 0 1 1 1 1 1 1 0 0 0 0 1 255
1 0 1 1 2 2 1 0 0 0 1 1 1 255 1 1
1 1 1 1 1 2 2 2 1 1 1 1 255 1 0 0
1 1 1 1 1 2 0 0 0 1 255 1 1 1 0 0
0 0 0 0 0 0 0 0 0 0 0 0 3 1 0 0
1 1 1 1 1 1 1 2 1 1 0 0 255 0 1 0
0 1 1 1 1 1 1 1 1 1 255 1 1 1 0 0
1 1 1 1 1 1 0 1 255 2 44 44 42 2 1 1
1 1 1 1 1 1 1 255 2 1 1 1 1 1 1 1
1 0 0 1 1 1 255 2 2 2 2 1 1 1 1 1
1 1 1 1 255 1 1 1 1 2 1 1 1 0 0 0
1 1 2 255 1 1 1 1 1 1 0 0 0 1 0 1
0 255 0 1 0 0 0 1 1 1 1 1 1 1 1 1
255 0 0 0 0 0 1 1 1 0 0 1 1 1 1 255
2 1 1 0 0 0 0 0 1 1 1 0 0 0 255 0
0 1 1 1 1 1 1 1 1 0 0 0 255 1 1 0
0 0 1 1 1 0 1 1 2 1 1 255 1 0 0 0
0 1 1 1 0 1 1 1 0 255 0 0 1 1 1 1
1 2 1 1 0 1 1 1 255 1 1 1 0 1 1 1
2 1 1 1 1 2 255 1 0 0 0 0 1 1 1 1
1 1 0 0 0 255 0 0 1 0 1 0 1 0 1 0
1 1 1 1 255 2 1 1 1 1 0 0 0 1 1 1
1 1 1 255 1 1 1 2 2 2 1 2 2 2 1 1
1 255 0 0 1 1 1 0 0 1 1 1 1 1 1 0
255 0 1 1 1 1 1 0 1 0 0 0 1 1 255 1
1 1 0 0 1 1 1 1 1 1 1 1 1 255 1 1
1 0 1 0 0 0 1 1 0 0 1 1 255 1 0 0
0 0 0 0 1 0 1 0 1 1 255 0 1 0 1 0
0 0 0 1 1 0 0 0 0 255 1 0 1 0 1 0
0 0 1 1 1 1 1 255 1 1 1 1 1 0 0 0
2 2 2 1 1 1 255 1 0 1 1 1 1 1 1 1
1 0 0 0 255 0 0 1 0 0 0 0 1 1 0 0
0 1 1 0 0 0 255 255 255 255 255 255 255 255 255 255
255 255 255 255 255 255 255 255 255 255 255 255 255 255 255 255
255 255 255 255 255 255 255 255 255 255 255 255 255 255 255 255
255 255 255 255 255 255 255 255 255 255 255 255 255 255 255 255
255 255 255 255 255 255 255 255 255 255 255 255 255 255 255 255
255 255 255 255 255 255 255 255 255 255 255 255 255 255 255 255
255 255 255 255 255 255 255 255 255 255 255 255 255 255 255 255
255 255 255 255 255 255 255 255 255 255 255 255 255 255 255 255
255 255 255 255 255 255 255 255 255 255 255 255 255 255 255 255
255 255 255 255 255 255 255 255 255 255 255 255 255 255 255 255
255 255 255 255 255 255 255 255 255 255 255 255 255 255 255 255
255 255 255 255 255 255 255 255 255 255 255 255 255 255 255 255
255 255 255 255 255 255 255 255 255 255 255 255 255 255 255 255
255 255 255 255 255 255 255 255 255 255 255 255 255 255 255 255
255 255 255 255 255 255 255 255 255 255 255 255 255 255 255 255
255 255 255 255 255 255 255 255 255 255 255 255 255 255 255 255
255 255 255 255 255 255 255 255 255 255 255 255 255 255 255 255
255 255 255 255 255 255 255 255 255 255 255 255 255 255 255 255
255 255 255 255 255 255 255 255 255 255 255 255 255 255 255 255
255 255 255 255 255 255 255 255 255 255 255 255 255 255 255 255
255 255 255 255 255 255 255 255 255 255 255 255 255 255 255 255
255 255 255 255 255 255 255 255 255 255 255 255 255 255 255 255
255 255 255 255 255 255 255 255 255 255 255 255 255 255 255 255
255 255 255 255 255 255 255 255 255 255 255 255 255 255 255 255
255 255 255 255 255 255 255 255 255 255 255 255 255 255 255 255
255 255 255 255 255 255 255 255 255 255 255 255 255 255 255 255
255 255 255 255 255 255 255 255 255 255 255 255 255 255 255 255
255 255 255 255 255 255 255 255 255 255 255 255 255 255 255 255
2 2 2 2 2 2 2 2 2 2 1 1 0 0 0 1
255 1 0 0 0 1 1 0 0 0 0 1 1 1 255 1
1 1 1 1 1 1 1 1 2 1 1 1 255 2 14 14
1 1 0 0 0 1 1 1 1 1 1 255 1 1 1 1
1 1 1 1 1 0 0 0 1 1 255 1 1 2 1 1
1 0 0 0 0 1 1 2 255 1 1 1 0 0 0 1
1 0 1 1 1 1 1 255 2 1 1 1 0 0 0 0
0 0 0 0 1 255 1 1 1 1 1 1 1 0 0 0
0 1 0 2 255 1 0 1 1 1 0 0 0 1 0 1
1 1 1 255 0 1 1 1 1 0 0 0 0 0 1 1
1 0 255 2 1 1 1 1 1 1 1 1 1 1 1 1
255 1 0 0 0 0 0 0 0 0 0 0 1 1 1 255
1 0 0 0 1 1 1 1 1 1 0 1 2 255 1 1
1 1 1 1 1 1 1 1 0 0 1 1 255 1 1 1
1 1 0 0 1 0 1 1 1 1 255 1 0 0 0 0
0 1 1 0 0 0 1 0 0 255 0 1 1 1 1 1
1 1 0 0 0 1 1 1 255 1 0 0 0 0 0 0
1 1 1 1 2 0 1 255 1 1 1 1 1 1 1 1
1 1 0 1 1 255 2 1 1 1 0 0 0 0 0 1
1 1 1 1 255 0 0 0 1 1 0 0 0 1 1 1
0 0 255 1 1 0 0 0 0 1 0 0 1 1 1 0
0 255 1 0 1 0 1 1 1 0 0 0 0 1 1 1
255 1 0 0 0 0 0 0 1 0 1 1 0 0 255 0
0 0 1 1 1 0 0 0 1 0 0 0 0 255 1 0
0 0 1 0 1 0 0 0 0 0 1 255 1 0 0 0
0 0 0 0 0 0 1 1 1 1 255 0 0 0 0 0
0 1 1 1 1 1 1 0 255 0 0 1 1 1 0 1
1 1 0 0 0 1 1 1 0 0 1 2 2 2 2 0
0 2 2 2 1 1 0 0 0 1 255 1 0 1 1 1
1 0 0 0 0 0 1 1 255 1 2 2 2 1 0 0
1 1 2 1 2 2 255 1 1 1 1 1 1 0 0 1
1 1 0 0 0 255 1 0 1 1 1 1 1 1 1 0
0 1 1 0 255 0 2 2 1 1 1 1 1 0 1 1
1 1 255 1 1 1 0 0 0 1 1 1 1 2 1 2
1 255 1 1 1 1 0 0 0 1 1 1 2 1 1 255
1 1 1 1 1 1 1 1 0 0 1 1 0 0 255 1
1 1 2 1 0 0 0 1 1 2 1 2 1 255 0 1
1 1 1 1 1 0 0 0 1 1 1 0 255 1 1 1
2 2 2 1 1 1 1 1 1 1 255 0 0 1 0 0
0 0 0 0 1 1 1 1 1 255 1 0 0 0 0 1
1 1 1 0 0 0 2 255 0 0 0 1 0 1 1 1
1 1 1 0 0 1 255 1 1 1 0 0 0 1 1 1
0 0 1 1 255 1 1 0 0 0 0 1 0 0 0 0
1 1 1 255 0 1 1 1 1 1 1 1 1 0 0 1
2 1 255 0 1 1 1 0 0 1 1 1 2 1 2 0
1 255 1 1 1 1 1 1 1 1 0 0 0 0 1 255
2 2 2 2 1 0 0 1 1 1 1 1 1 1 255 0
1 0 1 1 0 0 0 1 1 0 0 1 255 1 1 1
1 1 1 1 0 0 0 1 1 1 0 255 0 0 0 0
0 1 0 0 0 0 0 1 1 1 255 1 0 0 0 0
0 1 1 1 1 1 1 1 255 1 1 1 1 1 1 1
0 0 0 0 0 0 0 255 1 1 0 1 1 1 1 1
0 0 0 0 0 255 0 0 0 0 1 1 1 0 0 0
1 0 1 0 255 0 1 0 0 0 0 1 2 1 1 1
1 0 255 0 0 0 1 1 1 1 1 1 1 0 0 0
1 1 1 1 1 1 2 2 2 1 1 2 1 1 1 1
0 0 0 0 255 1 1 1 1 1 0 0 0 0 0 0
1 0 255 0 0 1 2 1 1 1 1 2 2 1 1 1
255 1 0 0 0 1 1 1 0 1 1 1 1 0 1 255
1 1 1 1 1 1 1 1 1 1 0 0 1 1 255 1
2 1 1 1 2 1 1 0 0 0 1 1 255 1 1 2
2 2 1 1 1 2 2 2 2 2 2 255 2 1 1 1
0 0 0 1 1 1 2 1 1 255 1 1 0 1 1 1
1 1 0 0 2 2 2 2 255 1 2 2 2 1 2 0
1 2 2 2 2 2 1 255 1 1 1 1 1 1 1 0
0 0 1 1 0 0 255 2 1 1 1 2 1 1 1 1
1 1 1 0 255 1 1 1 0 0 0 0 0 0 0 1
1 1 1 255 1 1 0 0 0 1 1 1 1 1 1 2
2 255 1 1 1 1 1 1 1 1 1 2 1 0 0 0
255 2 1 1 0 0 0 1 1 1 0 1 1 1 255 1
1 0 0 0 0 0 0 0 0 0 1 1 1 255 1 1
1 1 1 1 2 2 2 1 1 1 1 1 255 0 0 1
1 1 1 2 2 2 2 1 1 0 1 255 2 1 1 1
1 1 1 1 0 1 0 0 0 255 1 1 1 2 1 0
1 2 2 2 1 2 1 1 255 1 1 0 0 0 0 0
1 1 0 0 0 1 255 1 1 1 1 1 1 1 0 0
0 0 0 0 0 255 0 0 0 0 0 0 0 2 0 0
0 1 1 1 255 1 0 0 0 1 1 2 1 1 1 1
1 1 255 1 1 1 1 1 1 0 0 0 0 0 0 0
0 255 0 0 0 1 1 3 3 1 1 0 0 0 0 255
0 0 1 0 1 1 1 0 0 0 1 1 1 1 255 1
1 1 1 1 1 1 4 2 1 1 1 1 255 0 0 0
1 1 1 1 1 1 1 1 0 0 0 0 1 1 1 1
1 3 3 2 2 2 2 2 2 2 1 0 0 1 255 1
1 1 1 1 1 1 1 1 1 1 1 0 255 0 0 2
2 2 2 1 2 2 2 1 1 1 255 1 1 0 1 1
1 1 1 1 1 1 1 1 1 255 1 1 1 1 1 2
1 2 2 2 1 1 1 1 255 1 2 1 1 2 2 2
2 1 1 0 1 0 255 1 2 2 2 2 2 2 2 2
2 1 1 1 2 255 1 1 1 1 1 1 1 2 3 2
2 1 1 255 2 2 0 1 1 2 2 1 0 0 1 1
2 1 255 1 1 1 2 1 3 22 22 8 2 2 0 1
2 255 0 1 1 1 2 1 0 0 0 0 0 1 1 0
255 0 0 1 1 2 2 2 1 1 1 1 0 0 255 1
1 0 0 0 0 1 1 1 0 0 0 0 0 255 1 1
1 1 1 1 0 0 0 1 1 1 2 255 2 1 1 1
1 1 1 2 9 3 2 2 0 2 255 2 1 1 1 1
0 0 0 1 1 1 1 1 255 1 1 0 0 0 1 0
0 0 0 1 1 1 1 255 1 1 1 1 1 2 2 3
3 1 1 1 1 0 255 0 0 1 1 1 1 2 2 3
2 1 1 0 0 255 1 1 1 1 1 1 1 0 0 1
1 1 0 255 1 1 1 2 1 0 1 2 2 1 0 0
1 0 255 0 1 1 1 1 2 1 0 0 0 0 0 1
255 1 1 1 1 1 1 1 1 0 0 0 0 0 0 255
1 1 0 0 0 1 1 1 0 0 0 0 0 1 255 1
0 1 2 2 1 2 2 1 1 1 0 0 255 1 1 0
0 1 0 1 0 1 0 0 1 0 0 255 0 0 0 1
3 5 7 2 2 1 0 0 0 255 0 1 1 1 1 1
2 2 0 0 1 1 1 1 255 1 1 1 1 1 2 4
4 2 2 1 1 1 255 0 0 0 0 1 2 2 2 1
2 2 1 0 0 0 0 0 1 1 1 2 2 2 2 2
2 3 3 3 2 0 0 1 255 2 2 2 2 2 2 1
3 1 1 1 1 1 255 0 0 1 2 3 3 4 4 5
2 1 1 1 255 1 0 0 1 1 2 2 2 4 4 3
1 1 1 255 1 1 1 2 2 3 8 9 7 2 2 1
1 1 255 1 1 1 2 2 9 10 5 2 1 0 0 0
255 2 2 2 2 2 2 3 3 3 2 2 1 1 0 255
1 1 1 2 2 2 3 3 4 3 1 1 1 255 2 2
0 0 0 2 0 1 0 0 1 1 2 1 255 1 2 2
2 2 22 36 25 19 8 4 0 0 2 255 1 0 0 2
2 2 1 0 0 0 0 1 1 1 255 1 1 1 1 2
47 67 67 29 1 1 0 0 255 2 1 0 0 0 0 1
1 0 0 0 0 0 0 255 0 0 0 1 1 0 0 1
1 1 1 1 1 255 2 2 1 1 2 15 15 33 30 28
3 2 0 2 255 2 1 1 1 1 0 0 1 1 1 1
1 1 255 1 1 0 0 0 0 0 2 3 4 1 1 1
1 255 1 1 2 2 2 1 0 1 1 1 1 1 1 0
255 0 0 1 1 1 1 3 3 3 3 2 1 0 0 255
1 1 1 1 2 2 2 1 1 1 1 1 1 255 1 0
1 0 1 0 3 3 1 0 0 0 0 0 255 0 1 1
1 1 2 2 2 0 0 0 0 1 255 1 0 0 0 1
1 1 0 0 0 0 0 0 0 255 1 1 1 0 1 1
3 3 1 0 0 0 0 1 255 1 0 1 2 4 8 8
8 2 1 0 0 0 255 1 1 0 1 2 2 8 1 7
1 1 1 0 0 255 0 0 1 1 7 8 11 4 2 1
0 0 0 255 0 1 1 1 1 3 3 2 1 1 1 1
0 1 255 1 1 1 1 2 4 8 8 4 2 1 1 1
255 0 0 0 1 2 2 2 3 2 2 2 1 0 0 0
0 0 0 1 1 2 2 2 2 4 4 7 7 4 2 1
1 1 255 2 2 2 2 2 4 8 9 9 3 1 1 1
255 0 1 1 2 3 4 5 5 7 5 2 1 1 255 0
1 1 1 1 3 24 26 30 26 15 2 1 1 255 1 1
1 1 3 8 11 11 11 8 2 2 1 1 255 1 1 1
2 8 10 11 10 3 2 1 0 2 255 2 1 1 2 3
4 5 5 5 5 3 1 0 0 255 1 1 1 2 2 3
4 5 5 5 2 1 1 255 1 1 1 1 0 0 0 1
3 1 1 1 1 1 255 1 2 1 2 3 31 31 31 25
14 8 2 2 2 255 1 0 0 1 2 2 2 0 0 0
2 1 1 1 255 0 0 1 2 47 67 67 67 29 14 1
0 1 255 2 0 0 0 0 0 1 0 0 0 0 1 0
1 255 1 1 1 1 1 1 0 1 1 1 1 1 0 255
2 2 2 2 15 37 37 56 38 29 15 2 1 1 255 1
1 1 1 1 2 0 1 1 3 2 1 1 255 1 1 1
1 1 1 3 4 4 8 4 1 1 1 255 1 1 1 1
1 0 0 1 1 1 1 0 0 0 255 1 1 1 1 1
1 3 4 4 3 2 1 0 0 255 0 1 2 2 2 3
4 4 4 2 2 2 2 255 1 0 0 1 2 7 5 3
1 0 0 0 0 0 255 0 1 1 2 2 2 2 2 2
1 0 1 1 255 0 0 0 0 1 1 1 0 0 0 0
0 0 0 255 0 0 1 1 2 7 77 8 7 0 0 0
0 0 255 1 0 0 2 3 9 10 9 4 2 1 0 0
255 1 1 0 0 2 1 1 1 7 1 1 1 0 1 255
1 1 1 2 7 8 11 5 4 2 1 1 0 255 0 1
1 2 2 2 2 2 2 1 1 0 0 0 255 1 1 1
2 4 7 7 5 4 2 1 1 0 255 0 0 0 0 2
2 3 3 3 3 3 2 0 0 0 0 1 1 1 1 1
2 2 4 5 5 7 10 7 4 2 1 0 255 2 2 2
2 3 9 10 10 9 9 1 1 1 255 1 1 1 2 3
4 7 7 8 7 2 2 0 255 0 0 1 2 3 24 36
36 36 36 36 3 2 1 255 0 1 1 2 4 9 17 12
12 8 3 2 1 1 255 1 1 2 3 9 10 10 10 4
3 2 0 2 255 2 1 1 2 3 5 5 5 5 4 3
2 0 0 255 1 1 1 1 2 3 4 7 8 7 2 2
0 255 0 1 1 1 0 0 0 0 0 0 0 1 1 1
255 2 2 0 2 3 36 26 26 17 17 14 14 2 1 255
1 0 0 2 2 2 0 0 4 4 2 2 1 1 255 1
2 2 2 67 90 90 86 59 14 2 1 1 255 1 1 0
0 0 0 0 0 0 0 1 2 2 1 255 1 1 1 1
1 0 0 0 0 1 1 1 0 255 0 0 2 8 37 45
49 59 56 43 23 2 1 1 255 1 1 1 1 0 0 0
0 1 1 1 2 2 255 1 1 1 1 1 0 3 3 4
4 1 1 1 1 255 1 1 1 1 1 0 0 1 1 1
0 0 0 0 255 0 0 0 1 1 1 1 3 3 3 2
1 1 1 255 0 2 3 4 12 10 4 4 4 3 3 1
1 255 1 0 1 2 3 7 5 5 1 0 0 0 0 0
255 1 1 1 1 2 2 4 4 3 1 1 1 0 255 0
0 0 0 1 1 1 0 0 1 1 1 0 0 255 0 0
1 1 5 23 77 51 7 0 0 0 0 0 255 1 0 0
2 5 8 8 8 3 2 1 0 0 255 1 1 1 1 1
1 0 0 0 0 0 0 0 1 255 1 1 1 4 8 10
1 4 17 4 1 1 0 255 0 1 1 2 1 2 1 2
2 2 1 1 0 0 255 1 1 1 2 4 4 4 4 4
2 1 1 0 255 0 1 1 1 2 3 3 3 3 3 2
1 0 0 0 1 1 1 1 1 1 2 2 4 5 5 7
8 7 4 2 2 1 255 2 2 2 2 3 9 10 10 9
7 2 1 1 255 1 2 2 2 3 7 8 8 8 7 5
2 0 255 0 1 1 2 16 28 45 36 36 38 37 3 3
2 255 0 1 1 1 4 9 11 12 12 10 5 2 2 1
255 1 1 1 3 8 10 10 5 3 3 2 1 1 255 1
1 2 2 3 5 5 5 4 4 2 2 0 0 255 1 1
0 1 3 3 4 4 8 7 3 2 2 255 1 1 1 1
0 0 0 0 0 0 0 1 1 1 255 0 0 0 1 2
36 36 36 26 22 14 14 3 1 255 1 1 0 1 1 0
0 0 0 0 1 1 1 1 255 1 1 2 2 45 90 86
70 59 14 2 1 1 255 1 1 0 0 0 0 0 0 0
0 0 1 1 1 255 1 2 1 1 0 1 0 1 0 1
1 1 0 255 0 0 0 2 30 49 59 60 57 54 15 2
0 1 255 1 1 1 0 1 0 0 0 1 1 2 2 2
255 1 1 1 1 1 3 11 8 8 8 1 1 1 1 255
2 1 1 1 1 1 1 3 2 2 0 0 0 1 255 1
1 0 0 1 2 1 2 2 2 2 1 0 0 255 2 2
3 5 15 10 7 4 4 2 2 1 1 255 0 0 1 1
3 5 5 2 2 2 5 2 0 0 255 1 1 1 1 2
3 4 3 3 1 1 1 0 255 0 0 0 0 0 1 0
0 0 0 1 1 1 0 255 0 0 0 1 2 16 23 2
0 0 0 0 0 1 255 1 0 0 2 3 3 4 4 3
3 2 1 1 255 1 1 1 1 1 1 0 0 0 0 0
0 1 1 255 1 1 1 2 4 10 5 8 17 3 1 1
0 255 0 0 1 1 1 2 1 2 2 2 2 1 0 0
255 0 0 1 2 4 4 4 4 4 2 1 0 0 255 1
1 1 1 2 3 4 3 3 2 1 1 0 0 0 1 1
0 1 1 1 2 2 3 4 5 9 9 9 4 2 2 2
255 2 2 2 2 2 3 10 10 7 4 1 1 1 255 1
2 1 2 2 4 7 7 7 5 3 2 1 255 1 1 1
3 16 47 47 45 40 40 37 3 3 1 255 1 1 1 1
4 10 10 10 8 5 3 1 0 0 255 1 1 1 2 3
9 5 2 1 1 1 1 1 255 1 1 1 1 2 3 4
4 4 2 2 2 2 1 255 1 1 1 2 3 3 3 3
4 4 4 2 1 255 0 1 1 0 0 0 0 0 0 0
0 1 1 1 255 0 0 0 1 2 36 40 36 32 31 17
4 1 1 255 1 1 1 1 1 0 0 1 0 0 0 0
1 1 255 1 1 1 2 32 64 86 70 53 2 1 1 1
255 1 1 0 0 0 0 0 0 0 0 0 0 1 0 255
0 0 1 2 0 0 0 1 1 1 1 1 1 255 0 0
0 2 17 49 59 60 54 43 5 1 0 0 255 1 1 1
0 0 0 0 0 1 1 1 2 2 255 1 1 2 1 3
7 16 4 1 1 1 1 0 0 255 2 2 1 1 2 2
1 2 1 0 0 0 0 1 255 1 1 1 1 1 2 2
4 2 2 2 2 1 1 255 2 2 3 15 16 15 11 7
2 1 1 1 1 255 0 1 1 0 1 3 3 2 5 9
5 1 0 0 255 0 0 0 0 2 2 2 1 1 0 1
1 0 255 0 0 0 0 0 0 0 0 0 0 0 1 1
1 255 0 0 1 1 1 1 1 1 0 0 0 1 1 1
255 1 0 1 3 5 5 5 4 3 3 2 1 0 255 1
1 1 1 1 1 1 0 0 0 0 0 1 1 255 0 0
1 1 3 3 2 3 3 1 0 0 0 255 1 1 1 0
1 2 2 3 2 2 1 1 0 0 255 1 0 0 2 3
4 3 3 3 1 1 1 0 255 1 1 2 2 2 2 3
3 3 2 1 1 0 0 1 1 1 0 1 1 1 1 2
3 3 4 4 5 3 2 1 1 1 255 1 1 1 1 2
2 3 3 1 2 1 1 1 255 1 2 1 1 1 3 4
4 4 3 3 2 1 255 2 2 0 0 9 42 80 42 38
36 17 3 1 1 255 1 1 1 1 1 4 7 5 4 4
2 2 2 2 255 1 1 1 1 2 2 1 1 1 1 1
1 1 255 0 0 0 0 1 2 2 4 4 2 1 1 0
0 255 0 0 0 2 3 3 2 2 3 3 2 1 0 255
0 1 1 1 0 0 1 1 0 0 0 1 1 0 255 0
0 1 1 1 2 8 31 31 31 4 2 2 1 255 1 1
1 1 1 1 1 1 0 0 0 0 1 1 255 1 0 0
2 2 11 45 11 5 1 1 1 1 255 1 0 0 0 0
0 0 0 0 0 0 0 0 0 255 0 0 0 0 0 0
1 1 1 2 2 2 2 255 0 0 1 2 2 17 44 57
37 2 1 1 0 1 255 1 1 1 0 0 0 0 0 1
1 2 2 1 255 1 1 1 0 0 7 7 4 1 1 1
1 0 0 255 1 1 1 1 1 0 0 2 2 2 1 0
1 1 255 1 1 1 1 1 2 2 2 2 2 2 1 2
1 255 2 2 2 2 15 7 7 3 2 1 1 1 1 255
0 1 0 0 0 0 2 1 5 2 2 0 0 0 255 0
0 1 1 2 2 2 1 1 0 0 0 0 255 0 0 0
0 0 0 0 0 0 0 0 0 2 1 255 1 1 1 1
1 1 1 0 0 0 0 0 0 0 255 0 0 0 2 3
3 4 4 3 2 2 1 0 255 1 1 1 1 1 1 0
0 0 0 0 0 1 1 255 0 0 1 1 2 2 2 2
3 1 1 0 0 255 0 1 1 1 1 1 2 2 2 2
1 1 1 1 255 2 1 0 0 2 3 3 3 1 1 1
0 0 255 1 1 2 1 1 2 2 2 2 2 1 1 1
1 1 1 1 1 1 1 1 1 2 2 2 3 1 3 2
2 1 0 1 255 1 1 1 1 2 2 2 2 1 1 0
1 0 255 0 2 1 1 1 2 2 2 3 3 1 1 1
255 1 0 0 0 0 9 32 32 17 9 3 1 1 1 255
1 1 1 1 1 1 1 4 2 2 1 1 1 0 255 1
1 1 1 1 1 1 1 1 1 1 1 1 255 1 0 0
0 1 1 1 1 2 2 1 1 1 0 255 0 0 1 1
2 2 2 2 2 2 1 1 1 255 0 0 0 1 1 1
1 1 0 0 0 1 1 0 255 0 0 0 0 1 1 3
3 3 1 0 1 1 1 255 1 0 1 1 1 1 1 1
0 1 1 1 1 1 255 1 1 1 2 2 2 5 1 1
1 1 0 1 255 0 0 0 0 0 0 0 0 0 0 0
0 0 0 255 0 0 0 1 1 1 1 1 2 2 2 1
1 255 1 1 1 2 2 2 1 1 0 0 0 1 1 1
255 1 1 1 0 0 0 0 0 1 1 1 1 1 255 2
2 2 1 0 1 1 1 1 1 1 1 1 0 255 1 2
1 1 1 0 0 0 2 1 1 0 0 0 255 1 1 1
1 1 1 1 2 2 1 1 1 1 1 255 1 1 1 1
1 3 3 2 2 1 1 1 1 255 1 1 0 1 1 1
1 1 2 0 0 0 0 0 255 0 1 1 1 1 1 1
1 1 1 0 0 0 255 0 0 0 0 0 0 0 0 0
0 0 0 0 1 255 1 1 1 1 1 0 0 0 0 0
0 0 0 0 255 0 0 0 2 2 2 2 2 2 1 1
1 0 255 0 1 1 1 1 0 0 0 0 0 0 0 0
0 255 0 0 0 1 1 2 1 1 1 1 1 1 0 255
0 1 1 1 0 1 1 2 2 1 1 1 1 1 255 2
1 1 1 1 1 1 1 0 1 1 1 0 255 1 1 1
0 0 1 1 1 1 1 1 1 2 1 1 0 3 2 1
1 0 1 1 2 1 1 0 0 1 1 1 0 1 255 0
0 0 0 0 1 2 2 1 1 0 2 0 255 1 2 2
2 1 1 0 1 1 1 1 1 1 255 1 1 0 0 0
1 2 2 2 2 1 1 0 1 255 1 1 1 1 1 1
0 0 0 1 1 1 1 1 255 1 1 1 1 1 1 1
1 1 1 1 1 1 255 1 1 1 0 0 1 2 1 1
1 1 0 1 1 255 0 0 0 0 1 1 2 1 1 1
1 1 1 255 1 1 0 1 1 1 1 1 1 1 0 1
0 0 255 0 0 0 0 0 1 1 2 2 1 0 1 1
1 255 1 1 1 1 1 1 1 1 1 1 1 1 1 1
255 1 1 1 2 2 2 2 1 1 1 0 1 2 255 1
1 1 0 0 0 0 0 0 0 0 0 0 0 255 1 0
0 0 0 1 1 1 1 1 1 1 1 255 1 1 1 1
1 1 1 0 0 0 1 1 1 1 255 1 1 2 0 0
0 0 0 0 1 1 1 1 255 2 2 1 1 0 1 0
0 1 1 1 1 1 2 255 2 2 1 1 1 0 0 1
2 2 1 1 1 0 255 1 1 0 0 1 1 1 1 1
1 0 1 1 1 255 2 1 1 1 0 1 2 1 1 0
1 1 1 255 1 1 1 1 1 1 1 1 1 0 0 0
1 0 255 1 1 1 1 1 1 0 1 0 1 0 1 0
255 0 0 0 0 1 0 0 0 0 1 2 1 0 0 255
1 1 0 1 0 0 0 0 0 0 0 0 0 0 255 0
0 0 1 2 1 0 0 0 0 0 1 2 255 1 1 1
1 0 0 0 0 0 0 0 0 0 1 255 0 0 1 1
1 1 0 1 1 1 1 1 1 255 0 0 1 1 1 0
0 1 1 1 2 1 1 1 255 1 1 1 1 1 1 1
0 0 0 0 0 1 255 1 0 0 0 0 1 1 1 1
0 0 1 2 1 1 0 1 2 2 1 1 1 1 1 1
1 0 0 0 1 0 1 1 255 0 0 0 1 0 0 1
2 2 1 1 1 0 255 1 1 2 2 1 1 1 1 1
1 1 1 1 255 0 0 0 0 0 1 1 2 1 1 1
1 1 1 255 1 1 0 1 0 0 0 0 0 0 1 1
0 0 255 0 0 1 1 1 1 2 1 0 0 0 1 1
255 1 1 1 0 0 0 1 1 1 1 1 2 2 1 255
0 0 1 1 1 2 2 0 0 0 1 1 1 255 2 1
0 0 1 1 1 2 1 1 1 1 1 0 255 1 1 0
0 0 1 1 2 2 1 0 0 0 0 255 0 1 0 0
0 1 1 1 1 1 1 1 1 1 255 1 1 1 2 2
2 2 1 1 1 0 0 0 255 1 1 1 1 1 0 0
0 0 1 1 1 0 0 255 1 0 0 0 1 1 1 1
1 0 0 0 1 255 1 0 1 1 1 2 1 0 0 0
1 1 1 1 255 1 1 1 1 1 1 1 1 1 1 1
1 2 255 2 2 1 1 1 1 0 1 1 1 1 1 1
1 255 1 1 1 1 1 1 1 0 1 1 1 1 0 0
255 0 0 0 0 0 1 1 1 1 1 0 0 0 1 255
2 1 1 1 0 0 0 0 0 0 0 0 0 255 1 1
1 2 1 1 1 1 0 0 0 1 1 1 255 1 1 1
1 1 1 0 0 0 0 1 2 0 255 0 2 0 0 1
1 0 0 1 1 2 1 0 0 255 1 0 0 1 1 0
0 0 0 0 1 1 1 0 255 0 1 0 1 1 1 0
0 0 0 0 0 1 255 1 1 1 1 1 1 1 1 0
1 0 1 1 1 255 1 0 0 0 1 1 0 1 1 1
1 1 1 255 0 0 1 1 1 0 0 0 1 1 1 1
1 0 255 0 1 1 1 1 1 1 0 0 0 0 0 1
255 1 0 0 0 0 1 1 1 1 0 1 1 2 1 1
1 1 2 2 1 0 0 0 0 0 1 1 1 1 1 1
1 1 255 0 0 1 1 0 0 0 1 0 1 1 1 0
255 0 1 1 1 1 1 1 1 0 1 0 1 2 255 1
0 0 0 0 0 1 1 0 0 1 1 1 1 255 1 1
1 1 0 0 0 0 0 1 1 1 0 0 255 0 0 0
1 1 1 2 2 1 1 0 1 2 255 1 1 1 0 0
0 2 1 1 0 0 0 1 2 255 1 1 1 2 1 1
1 0 0 0 1 1 1 255 2 1 1 1 1 1 1 2
1 1 1 1 1 1 255 1 1 1 1 1 1 1 2 2
2 1 0 0 0 255 0 1 0 0 0 0 1 1 0 1
1 1 0 1 255 1 1 1 1 1 1 1 1 1 1 1
0 1 255 2 0 0 0 1 0 1 0 1 1 1 0 0
0 255 1 1 0 0 0 0 0 0 0 0 0 0 1 255
2 2 2 1 1 1 2 2 1 1 1 1 1 0 255 255
255 255 255 255 255 255 255 255 255 255 255 255 255 255 255 255
255 255 255 255 255 255 255 255 255 255 255 255 255 255 255 255
255 255 255 255 255 255 255 255 255 255 255 255 255 255 255 255
255 255 255 255 255 255 255 255 255 255 255 255 255 255 255 255
255 255 255 255 255 255 255 255 255 255 255 255 255 255 255 255
255 255 255 255 255 255 255 255 255 255 255 255 255 255 255 255
255 255 255 255 255 255 255 255 255 255 255 255 255 255 255 255
255 255 255 255 255 255 255 255 255 255 255 255 255 255 255 255
255 255 255 255 255 255 255 255 255 255 255 255 255 255 255 255
255 255 255 255 255 255 255 255 255 255 255 255 255 255 255 255
255 255 255 255 255 255 255 255 255 255 255 255 255 255 255 255
255 255 255 255 255 255 255 255 255 255 255 255 255 255 255 255
255 255 255 255 255 255 255 255 255 255 255 255 255 255 255 255
255 255 255 255 255 255 255 255 255 255 255 255 255 255 255 255
255 255 255 255 255 255 255 255 255 255 255 255 255 255 255 255
255 255 255 255 255 255 255 255 255 255 255 255 255 255 255 255
255 255 255 255 255 255 255 255 255 255 255 255 255 255 255 255
255 255 255 255 255 255 255 255 255 255 255 255 255 255 255 255
255 255 255 255 255 255 255 255 255 255 255 255 255 255 255 255
255 255 255 255 255 255 255 255 255 255 255 255 255 255 255 255
255 255 255 255 255 255 255 255 255 255 255 255 255 255 255 255
255 255 255 255 255 255 255 255 255 255 255 255 255 255 255 255
255 255 255 255 255 255 255 255 255 255 255 255 255 255 255 255
255 255 255 255 255 255 255 255 255 255 255 255 255 255 255 255
255 255 255 255 255 255 255 255 255 255 255 255 255 255 255 255
255 255 255 255 255 255 255 255 255 255 255 255 255 255 255 255
255 255 255 255 255 255 255 255 255 255 255 255 255 255 255 255
255 255 255 255 255 255 255 255 255 0 0 1 1 1 1 1
1 1 1 1 1 1 255 0 0 1 1 1 0 0 0 1
1 1 1 1 1 255 0 0 0 0 1 2 2 2 0 0
0 0 1 1 255 1 1 0 1 1 1 0 0 0 1 1
0 0 0 255 1 1 1 1 1 0 0 0 0 0 0 0
0 255 0 1 0 2 2 2 1 1 0 0 0 0 0 2
255 1 1 2 2 2 1 1 0 0 0 0 1 1 255 1
1 1 1 1 1 1 1 1 0 0 0 0 0 255 1 0
0 0 1 0 0 0 1 1 1 1 1 0 255 1 1 1
1 0 1 1 1 1 0 0 0 0 255 1 0 0 1 1
1 1 1 0 0 1 1 1 1 255 1 0 0 0 0 0
0 0 1 1 1 1 1 255 0 0 1 1 1 1 1 0
0 0 0 1 0 0 255 0 1 1 1 1 1 0 0 0
0 1 1 1 255 1 1 0 0 0 0 0 1 1 1 1
0 1 0 0 0 0 0 1 0 0 0 1 1 1 2 1
1 1 1 1 1 1 255 1 1 1 1 1 1 0 0 1
1 1 1 0 255 0 1 0 0 0 1 0 0 0 0 0
1 2 255 2 1 0 0 0 0 0 0 0 1 1 1 1
1 255 0 1 1 0 0 0 1 1 1 1 1 2 2 2
255 0 1 1 1 0 1 0 0 0 1 1 1 0 255 1
1 1 1 1 1 1 1 2 1 1 0 0 1 255 1 1
2 2 1 1 1 1 1 0 1 1 1 255 1 0 0 1
1 1 0 0 1 1 1 0 0 1 255 1 0 0 0 1
1 2 1 1 1 1 1 1 1 255 1 1 0 0 0 0
0 0 0 0 1 1 1 0 255 0 0 1 1 1 0 0
1 1 0 0 0 0 255 0 0 0 0 0 0 1 1 1
0 0 1 1 1 255 1 1 0 0 0 1 0 0 0 1
1 0 0 255 1 2 2 1 1 1 1 2 1 1 1 1
0 0 255 0 0 1 1 1 1 1 1 1 0 0 1 1
255 0 0 1 1 1 0 0 0 2 1 1 1 1 0 255
0 1 0 0 0 1 2 2 0 0 0 1 1 1 255 1
1 1 1 0 0 0 1 1 1 1 0 0 0 255 1 1
1 1 0 0 0 1 0 0 1 1 1 255 1 1 1 2
2 2 2 1 1 0 0 0 0 1 255 0 0 2 1 1
0 1 1 1 0 1 1 1 255 1 1 1 1 1 1 1
1 1 1 1 1 0 0 255 1 0 0 0 1 1 0 0
0 0 0 0 0 0 255 0 1 1 1 0 0 0 1 1
1 0 0 0 255 0 0 0 1 1 1 0 0 0 0 0
1 1 1 255 1 0 0 0 0 0 0 0 1 1 1 1
1 255 0 0 0 1 1 1 0 0 0 0 0 1 0 1
255 0 1 0 1 0 1 1 1 0 0 1 1 1 255 0
1 1 1 1 0 0 1 1 2 1 1 1 1 1 0 0
0 1 0 1 1 2 2 2 2 1 1 1 1 1 1 1
255 1 1 1 1 1 1 1 1 2 1 1 1 1 255 0
0 0 0 1 1 1 0 0 0 0 0 1 255 2 2 1
1 0 0 0 1 1 1 1 1 2 2 255 0 0 1 0
0 0 1 2 1 1 1 2 2 2 255 0 1 0 0 0
1 0 0 0 0 1 1 1 255 0 0 0 1 1 1 1
1 2 2 1 1 0 1 255 0 0 2 1 1 1 2 2
1 1 1 1 1 255 1 0 1 1 1 0 0 0 1 1
0 0 0 0 255 1 0 0 0 2 1 1 1 1 1 1
2 1 2 255 1 1 0 0 0 0 1 1 0 0 0 0
1 0 255 0 1 1 1 1 1 1 1 1 0 0 1 1
255 0 0 0 0 1 0 0 0 0 0 0 1 1 1 255
0 0 0 0 1 1 1 1 2 1 1 1 0 255 1 1
1 1 1 1 1 1 1 1 1 1 1 0 255 0 1 1
1 1 1 1 1 1 1 0 0 1 255 0 0 1 1 1
0 2 1 2 1 1 1 1 0 255 0 1 1 1 1 1
1 2 0 0 0 1 1 1 255 1 1 1 0 0 0 1
1 2 1 0 0 1 0 255 1 2 1 0 0 0 0 1
1 1 1 1 1 255 1 0 2 2 3 2 2 1 1 0
0 0 0 0 255 0 0 1 1 0 0 1 1 1 0 1
1 1 255 1 1 1 1 1 2 2 2 1 2 1 2 0
0 255 0 0 0 0 1 1 1 0 0 0 0 0 0 0
255 0 1 0 0 0 0 0 1 0 1 1 1 1 255 0
0 0 1 1 1 0 0 0 0 0 0 0 0 255 1 1
0 0 0 0 1 1 1 1 1 1 1 255 1 0 0 1
0 1 0 0 0 0 0 1 0 1 255 1 0 0 0 0
1 2 2 2 1 2 1 1 255 0 1 1 1 1 0 0
1 2 2 1 1 1 1 1 0 1 1 1 0 1 2 2
2 2 2 1 1 1 1 1 1 1 255 1 1 0 1 1
1 1 1 1 1 1 1 2 255 1 1 1 1 2 2 2
2 1 0 1 0 1 255 2 1 1 1 1 1 1 3 2
1 1 1 2 2 255 0 0 0 1 0 1 2 2 2 2
2 2 2 1 255 0 1 1 0 0 1 3 1 0 0 0
1 2 255 0 0 0 1 0 1 0 1 2 2 2 1 1
1 255 0 0 1 1 1 1 2 2 2 1 0 1 1 255
1 0 1 1 1 1 1 1 2 1 1 0 0 0 255 1
1 1 0 1 1 1 2 2 2 2 2 2 2 255 1 1
1 0 0 1 1 1 1 1 0 1 0 0 255 0 0 1
1 1 1 1 1 1 1 1 1 1 255 0 0 1 2 2
1 0 0 0 1 1 1 1 1 255 0 0 0 0 0 0
1 1 2 1 1 1 1 255 1 1 1 1 1 2 2 2
2 2 2 2 2 1 255 2 2 1 1 1 1 1 1 1
1 0 0 1 255 1 0 1 1 1 2 5 5 2 2 2
1 1 1 255 1 2 1 1 1 1 1 1 0 0 0 2
2 2 255 1 1 1 0 0 1 2 2 2 0 0 0 0
0 255 1 2 2 0 0 0 0 1 1 1 1 1 1 255
0 0 0 0 2 2 2 2 2 0 0 0 0 0 255 0
0 0 1 0 0 1 1 2 1 1 1 1 255 0 1 1
1 3 5 9 22 9 2 2 2 0 0 255 1 1 0 0
2 3 3 3 2 1 0 0 0 0 255 0 1 1 1 1
1 0 0 0 1 0 1 1 255 1 1 1 1 1 1 1
1 0 0 0 0 0 1 255 1 0 0 0 0 1 7 7
2 1 1 1 0 255 0 0 0 0 0 0 0 0 0 0
1 1 1 1 255 1 0 0 0 1 2 2 2 2 2 2
1 1 255 1 1 1 1 1 1 1 1 2 2 2 1 1
0 0 0 1 1 1 1 1 1 2 2 2 2 2 3 1
1 1 1 1 255 0 0 0 1 1 1 1 1 1 1 1
2 2 255 1 1 2 2 2 2 3 7 7 3 2 1 1
255 1 1 1 2 1 3 9 14 9 2 2 1 2 1 255
0 0 1 1 1 5 16 16 16 9 2 2 1 1 255 0
1 1 1 3 9 16 59 59 1 1 1 2 255 0 0 0
0 0 1 1 1 2 2 2 1 0 0 255 0 1 1 1
2 2 3 2 2 2 0 1 1 255 1 1 1 1 1 1
1 1 1 1 1 1 0 0 255 1 2 2 2 1 2 2
2 2 2 2 1 1 1 255 1 2 2 1 2 2 2 2
1 1 0 1 0 2 255 1 1 1 1 1 12 5 3 3
2 2 1 1 255 1 0 0 0 2 2 0 0 1 1 1
0 0 0 255 0 0 1 1 0 0 1 2 1 1 1 1
1 255 1 1 0 1 2 7 46 64 63 7 2 2 1 1
255 1 1 1 1 2 24 36 36 4 3 2 1 1 255 1
0 0 1 1 8 18 32 18 16 2 2 1 1 255 2 2
1 1 1 1 1 1 1 1 0 1 1 1 255 1 1 1
1 1 1 2 2 1 0 0 2 1 1 255 1 2 2 0
0 0 0 2 2 2 1 1 1 255 1 0 0 0 1 1
2 2 2 2 0 0 0 0 255 0 0 0 2 1 1 1
1 3 0 1 1 1 255 0 1 1 1 5 51 84 84 56
52 3 2 1 0 255 0 0 0 0 2 3 8 8 4 2
2 0 0 1 255 1 1 1 2 1 1 1 1 0 2 2
2 2 255 1 1 1 1 1 1 2 4 2 2 1 1 1
1 255 1 0 1 1 4 9 9 9 7 2 1 0 0 255
0 0 0 0 1 0 0 0 1 1 2 1 1 0 255 0
0 1 1 2 4 23 16 16 5 3 2 1 255 1 1 1
1 1 1 1 2 2 2 2 1 1 0 0 0 1 1 1
1 1 1 2 2 2 3 3 4 4 2 1 1 1 255 0
1 1 1 1 1 0 0 0 1 1 2 1 255 1 2 2
2 3 3 18 18 19 14 3 2 1 255 1 0 1 2 3
23 32 32 30 30 2 1 1 1 255 1 1 1 2 10 28
16 25 25 25 9 1 1 1 255 1 2 2 3 9 49 184
123 121 108 1 1 1 255 0 0 0 0 0 1 2 4 5
3 2 1 0 0 255 1 2 2 2 2 2 3 3 3 2
0 1 1 255 1 1 0 1 1 2 4 4 4 3 1 1
1 1 255 2 2 2 2 2 3 2 2 2 2 2 1 1
0 255 2 2 2 2 2 4 14 1 1 1 1 2 1 2
255 1 1 1 1 12 17 18 17 7 3 2 1 1 255 0
0 1 1 1 1 2 10 10 2 2 1 1 1 255 1 1
0 0 0 0 0 2 1 1 0 1 1 255 1 1 0 2
7 46 71 86 71 65 7 2 1 1 255 1 0 1 1 24
36 51 38 30 5 2 2 1 255 1 0 0 0 1 8 35
37 37 37 22 3 1 1 255 2 2 1 1 1 1 1 1
0 0 0 0 0 0 255 0 1 1 1 1 1 1 1 0
0 0 1 1 1 255 1 2 2 0 0 0 0 2 9 4
1 1 1 255 0 0 0 1 1 3 2 2 2 2 1 1
0 0 255 0 0 1 2 2 4 5 5 4 2 1 1 1
255 0 0 1 5 51 84 116 84 94 76 56 3 1 1 255
0 0 0 1 2 7 11 21 8 3 2 0 0 0 255 0
1 1 2 2 2 1 1 1 2 2 1 1 255 1 1 2
1 1 4 4 4 4 3 2 1 1 1 255 0 0 1 2
23 12 12 14 14 5 2 0 0 255 0 0 0 0 1 0
0 0 5 1 1 0 1 0 255 0 0 1 1 11 25 23
23 23 16 4 2 0 255 0 0 1 0 1 1 2 2 2
2 2 2 2 2 1 1 1 1 1 1 1 1 1 3 17
17 17 11 7 2 1 1 1 255 1 1 0 1 1 0 0
0 1 2 2 2 1 255 1 2 2 2 4 18 23 23 23
17 11 2 1 255 1 1 2 2 5 32 58 85 90 61 30
2 1 1 255 2 1 2 10 28 28 17 25 26 37 28 4
1 2 255 2 1 2 4 81 123 184 157 157 122 38 1 0
255 0 1 0 0 1 2 4 8 12 5 2 1 1 0 255
0 2 2 2 3 2 3 2 3 2 2 2 1 255 1 1
1 1 2 5 5 4 3 3 1 1 1 1 255 2 2 2
3 3 3 1 2 2 2 2 2 1 1 255 2 2 1 1
4 4 16 8 16 16 4 2 1 1 255 1 1 1 4 12
16 18 17 7 1 1 1 1 255 1 1 1 0 1 7 16
16 10 1 1 1 1 1 255 2 2 2 2 2 5 0 3
0 0 0 0 0 255 0 1 1 2 46 72 102 119 93 71
65 2 0 0 255 0 0 1 3 43 51 51 38 38 30 8
2 1 255 1 0 0 0 3 35 35 35 35 37 26 15 1
1 255 2 1 1 1 1 1 1 0 0 0 0 0 0 0
255 0 0 0 0 0 1 1 0 1 0 1 1 1 1 255
1 3 3 0 0 1 1 2 7 7 2 2 1 255 0 0
1 1 3 4 2 2 3 3 1 1 0 0 255 0 1 2
2 2 5 8 8 7 4 2 1 1 255 0 0 1 8 42
80 80 70 70 76 76 5 2 0 255 0 0 0 1 7 11
21 22 22 8 2 1 0 0 255 0 0 1 1 1 1 1
1 0 1 1 1 1 255 1 1 0 1 5 7 7 4 4
3 2 1 1 1 255 0 1 1 2 12 8 8 17 17 5
2 0 0 255 1 1 1 1 1 0 0 0 0 0 0 0
1 1 255 0 1 1 3 25 25 18 16 18 16 8 3 1
255 0 0 1 1 2 2 3 2 2 2 2 2 1 2 1
2 1 1 1 2 2 2 2 2 17 17 17 12 7 2 1
0 0 255 1 1 0 1 2 1 0 0 0 1 1 1 1
255 0 0 1 4 7 18 18 18 17 16 11 2 1 255 1
1 2 1 3 12 63 90 95 61 40 3 2 2 255 1 1
3 10 23 24 17 23 23 26 28 4 2 1 255 1 1 2
15 104 167 146 146 146 122 38 1 0 255 0 0 1 1 2
4 12 21 21 5 2 1 1 1 255 0 0 2 2 2 2
2 2 3 2 1 1 1 255 1 1 1 2 2 5 5 3
3 3 2 1 1 1 255 2 2 2 3 3 3 1 1 2
2 2 2 1 2 255 1 1 0 0 16 16 8 8 12 12
4 2 2 2 255 0 0 1 1 12 16 18 7 7 1 1
1 1 255 1 1 1 3 3 7 8 10 10 2 1 1 1
1 255 1 2 2 2 3 5 3 3 0 0 0 0 0 255
1 1 1 2 67 72 95 69 66 71 66 16 2 1 255 1
1 2 9 25 51 56 36 33 30 12 2 1 255 1 1 0
0 2 35 58 35 35 29 22 10 2 1 255 1 1 1 1
1 1 0 0 0 0 0 0 0 1 255 0 0 0 1 1
1 1 1 1 1 1 0 0 0 255 1 3 4 2 0 0
0 1 0 4 2 2 1 255 0 1 1 2 4 4 3 4
4 3 3 1 1 1 255 1 1 1 2 4 5 8 5 5
4 2 1 1 255 1 1 1 4 24 42 43 61 66 76 76
10 2 1 255 0 0 0 2 7 26 26 23 19 19 2 1
0 0 255 0 0 1 1 1 0 0 0 0 0 1 1 1
255 1 1 0 1 4 5 5 4 4 2 2 1 1 0 255
0 0 1 2 2 2 0 5 18 29 2 0 1 255 1 1
1 1 3 3 0 1 0 0 0 0 0 1 255 1 1 1
14 25 26 18 15 15 18 8 2 1 255 0 0 0 1 3
3 2 2 2 2 1 1 1 2 1 0 0 0 1 2 2
2 2 3 17 25 25 22 11 2 1 0 0 255 0 0 0
1 2 2 1 1 1 1 1 1 1 255 0 0 2 2 7
16 19 19 17 17 16 2 2 255 2 2 2 1 1 12 22
39 40 40 35 4 2 2 255 2 1 3 5 22 24 23 26
26 35 28 4 2 1 255 1 1 7 15 90 108 104 146 146
135 38 1 0 255 0 1 1 1 2 5 21 21 12 4 3
2 1 1 255 0 0 0 0 1 2 2 2 1 2 2 2
1 255 1 2 2 2 2 5 4 3 3 3 5 2 1 1
255 2 2 2 3 3 3 1 2 2 3 5 2 1 1 255
0 0 0 1 2 3 3 8 16 17 7 2 1 2 255 1
0 1 1 2 2 2 2 2 0 1 1 1 255 0 0 0
3 7 7 3 1 1 1 1 1 1 1 255 1 2 2 2
2 3 4 3 2 0 0 0 0 255 0 1 1 2 50 91
109 78 78 85 85 16 2 1 255 1 2 2 4 24 60 60
60 52 33 8 3 1 255 1 1 0 0 4 52 58 40 29
21 10 4 1 1 255 1 0 1 0 1 2 0 0 0 0
0 0 1 1 255 1 1 1 2 2 2 2 2 2 1 1
1 0 0 255 0 2 2 0 0 0 0 0 0 0 1 1
1 255 0 1 2 2 2 4 3 3 3 3 3 1 1 1
255 1 1 1 1 3 3 5 5 4 3 2 1 0 255 0
0 0 3 9 30 37 37 65 81 81 8 1 1 255 0 0
1 2 11 28 26 11 11 4 3 1 1 1 255 0 0 0
0 0 0 0 0 0 0 0 0 0 255 1 1 1 1 3
4 5 5 5 3 2 1 1 0 255 0 0 1 2 2 2
3 17 17 18 1 1 1 255 1 1 1 2 2 3 1 2
0 0 0 0 0 0 255 1 1 0 14 26 32 25 15 15
18 8 1 1 255 0 0 1 1 2 1 1 1 1 2 1
1 0 0 1 1 0 0 1 1 1 2 2 2 2 14 14
17 12 2 1 0 0 255 0 0 0 1 2 2 2 0 0
0 0 1 0 255 0 1 2 2 7 22 22 19 16 16 5
2 2 255 2 2 1 1 1 10 21 22 39 39 23 3 2
2 255 2 1 2 3 5 23 23 26 24 24 9 3 1 1
255 1 3 3 8 79 150 146 150 143 135 32 2 0 255 0
0 1 1 2 5 14 12 3 3 3 1 1 0 255 0 0
1 1 2 2 2 2 2 2 3 3 1 255 1 1 2 1
2 3 4 2 2 3 3 1 1 1 255 2 1 2 2 2
5 4 3 1 1 1 1 1 1 255 1 1 0 2 2 8
2 3 12 12 3 2 1 1 255 2 1 2 1 2 2 2
2 2 2 2 1 1 255 0 0 0 1 2 2 0 0 1
1 1 1 1 1 255 1 1 2 1 1 3 9 9 4 3
2 0 0 255 0 1 0 2 43 69 77 69 93 85 85 2
2 1 255 1 2 3 15 16 24 52 25 25 11 2 2 1
255 1 1 1 0 2 40 47 40 40 10 5 2 1 1 255
1 1 1 1 0 0 0 0 0 0 0 0 0 1 255 1
1 1 2 2 2 4 5 3 2 1 1 0 0 255 0 1
1 0 0 0 0 0 0 1 1 1 1 255 0 1 1 2
2 3 3 3 3 3 1 1 1 1 255 0 1 1 1 2
3 3 3 3 3 1 0 0 255 1 1 1 3 4 24 37
37 61 81 65 8 1 1 255 1 1 1 2 8 26 26 11
4 4 2 1 1 1 255 0 0 0 0 0 0 0 0 0
0 0 0 1 255 0 1 1 2 2 3 4 4 4 2 2
1 0 0 255 0 0 0 2 2 3 17 17 5 5 3 1
1 255 1 1 1 1 1 1 1 1 0 0 0 0 0 0
255 1 0 0 1 17 24 24 16 16 16 2 1 1 255 1
0 1 1 1 2 2 1 1 1 1 1 0 0 1 1 0
0 1 1 1 1 1 1 1 2 10 14 4 1 1 1 0
255 0 0 0 1 2 2 1 1 0 0 0 1 1 255 1
1 2 2 2 9 22 19 16 15 3 1 1 255 2 2 0
1 1 10 21 21 22 19 4 2 2 2 255 2 1 1 1
5 22 22 26 25 24 8 2 1 1 255 2 3 3 7 35
108 83 135 83 54 2 2 1 255 0 0 1 1 1 2 3
2 2 2 2 1 1 1 255 1 1 1 1 2 2 2 2
2 1 2 3 2 255 0 1 1 1 2 3 2 2 1 1
2 1 1 1 255 1 0 2 1 1 1 1 1 1 1 0
0 1 1 255 0 1 1 2 2 2 2 3 2 5 2 1
1 1 255 2 2 2 2 2 2 1 1 1 1 2 1 1
255 0 0 0 1 1 2 0 0 1 1 1 1 1 1 255
1 1 2 1 1 1 4 4 2 0 1 0 1 255 1 1
0 1 1 43 77 51 78 47 2 2 1 1 255 1 1 1
4 5 15 5 11 4 3 2 2 0 255 1 1 1 1 2
4 39 39 10 5 2 1 1 1 255 1 1 1 0 0 0
0 0 0 1 1 0 0 0 255 1 1 1 2 1 2 2
2 2 1 1 1 1 1 255 1 1 1 0 0 0 0 0
0 1 1 1 1 255 2 2 1 1 2 2 2 3 3 3
0 0 0 1 255 1 0 0 1 1 1 3 3 3 2 0
0 0 255 1 1 1 1 2 4 29 29 29 29 8 3 1
1 255 1 1 1 1 3 9 8 4 4 3 2 1 1 0
255 0 0 0 0 0 0 0 0 0 0 0 0 1 255 0
0 0 1 1 2 3 3 3 2 2 1 0 0 255 0 0
0 0 2 4 17 5 3 3 3 1 1 255 1 1 1 0
0 0 0 0 0 0 0 1 0 0 255 1 0 0 0 3
16 16 16 7 2 2 1 1 255 1 1 1 1 2 2 2
1 1 1 1 1 1 1 1 1 0 1 1 1 1 1 1
1 1 1 2 2 1 1 1 0 0 255 1 0 0 0 2
2 1 1 0 0 0 0 1 255 1 0 1 1 1 2 2
2 2 2 0 1 0 255 1 1 1 1 1 2 10 12 12
3 2 2 2 2 255 1 1 1 1 1 4 21 22 7 4
2 2 0 1 255 2 3 2 2 2 35 45 45 43 3 2
2 1 255 0 1 1 2 2 2 2 2 1 1 1 1 1
1 255 1 1 1 1 2 2 2 2 2 1 2 2 0 255
0 0 0 1 2 2 2 1 1 1 1 1 0 0 255 1
1 1 1 1 1 1 1 1 1 0 0 1 1 255 1 1
0 1 1 2 2 2 1 1 1 1 1 1 255 2 2 2
2 2 1 1 1 1 1 2 2 2 255 0 0 1 1 1
0 0 0 1 1 1 1 1 1 255 0 1 2 1 1 1
1 1 2 2 2 1 1 255 1 1 0 0 0 1 1 3
3 2 1 1 1 1 255 1 1 1 1 2 2 2 1 2
2 2 1 0 255 1 1 1 1 1 1 1 2 2 3 2
1 0 1 255 1 1 1 1 0 0 0 0 0 0 1 0
0 0 255 1 2 1 1 1 2 2 2 1 1 1 1 1
1 255 1 0 0 0 0 0 0 1 1 1 1 0 0 255
2 2 0 0 1 1 2 2 3 2 0 0 1 1 255 1
1 1 1 1 1 2 2 3 2 2 1 1 255 1 1 1
1 1 2 2 12 12 3 1 1 2 2 255 1 1 1 1
1 1 2 3 1 1 1 1 1 0 255 1 1 0 0 1
0 0 0 0 0 0 0 1 255 0 0 0 0 1 1 1
1 1 2 1 1 0 1 255 0 0 0 0 0 2 2 1
1 2 2 2 1 255 0 1 1 1 0 0 0 0 0 0
1 1 1 1 255 0 0 0 0 1 3 7 1 1 1 1
1 1 255 1 1 1 2 2 2 2 1 1 0 0 1 2
1 0 0 0 3 1 0 1 1 1 1 1 1 2 1 1
1 1 1 0 255 2 1 0 1 2 2 1 1 1 0 0
0 1 255 1 0 1 1 1 1 1 2 2 1 1 1 1
255 0 1 0 0 1 1 1 2 2 1 1 1 1 1 255
1 1 1 1 1 1 2 3 3 2 2 2 0 0 255 2
2 2 2 2 2 2 2 1 2 2 2 1 255 0 0 1
1 2 2 2 1 1 1 1 1 1 1 255 1 1 1 1
1 1 2 2 1 1 1 1 0 255 1 1 1 0 1 1
1 1 1 1 2 2 0 0 255 1 1 1 1 1 1 1
1 1 0 1 1 1 1 255 1 1 0 1 1 1 1 1
0 1 1 2 1 1 255 1 2 2 2 1 0 0 0 0
0 1 2 2 255 1 1 1 0 0 0 1 1 1 1 1
1 1 1 255 1 1 2 1 1 1 1 0 0 0 2 1
1 255 0 0 1 0 0 0 0 0 1 1 1 1 1 1
255 1 0 0 0 0 0 0 0 1 1 1 1 0 255 0
0 1 1 1 0 1 1 2 2 0 0 0 1 255 1 1
1 1 1 1 1 0 0 0 1 1 1 1 255 2 2 1
1 0 0 0 0 0 0 1 0 1 1 255 1 0 0 0
1 1 1 1 1 1 1 0 1 255 2 1 1 0 0 0
1 1 0 0 0 0 0 1 255 1 1 1 1 0 1 1
1 0 0 2 1 1 255 1 1 1 1 0 0 1 2 1
1 1 1 2 2 255 1 1 1 1 1 0 0 0 0 0
0 0 0 0 255 0 1 1 1 1 0 0 0 0 0 0
0 0 255 0 0 0 0 0 1 1 1 0 1 1 1 0
1 255 0 0 0 0 0 1 1 2 1 2 2 2 1 255
0 1 1 1 0 0 0 0 0 0 1 1 1 2 255 1
0 0 0 0 1 1 1 1 1 1 1 1 255 1 1 1
1 1 1 1 1 1 0 0 1 1 1 1 0 0 1 1
0 0 1 1 1 1 1 1 1 1 1 1 1 0 255 1
1 1 1 2 2 1 1 1 1 2 0 1 255 1 0 1
0 1 0 0 1 1 1 1 1 1 255 1 1 0 0 1
1 1 1 1 1 1 1 0 0 255 0 1 1 1 1 0
0 2 2 2 0 0 0 1 255 1 1 1 1 2 2 1
1 1 2 1 1 1 255 0 0 1 1 2 1 1 1 0
0 1 1 0 0 255 1 1 0 1 1 1 2 0 1 1
1 0 1 255 1 1 1 0 0 1 1 1 0 1 0 0
0 0 255 1 1 0 1 1 1 1 1 1 1 1 1 1
1 255 1 0 0 0 0 0 0 0 0 1 1 1 0 1
255 1 0 1 1 1 0 0 0 0 0 0 2 2 255 1
1 1 0 0 0 1 1 1 1 0 0 0 1 255 1 1
1 0 0 0 1 1 1 2 2 1 1 255 0 0 1 0
0 0 0 0 0 0 1 1 1 1 255 1 0 0 0 1
1 1 0 0 1 1 1 1 255 2 1 1 1 1 0 1
1 1 1 1 0 0 0 255 1 1 1 1 1 1 1 1
1 1 1 1 1 2 255 1 1 1 0 0 0 0 0 0
0 1 0 1 1 255 1 0 0 0 1 1 1 1 1 1
1 0 1 255 1 1 0 0 0 1 1 0 0 0 1 1
1 1 255 1 1 1 0 0 1 1 0 0 0 2 0 0
255 1 1 1 1 0 0 0 0 1 1 1 1 1 2 255
1 1 1 1 1 0 0 0 0 0 0 0 0 0 255 0
0 1 1 0 0 0 0 0 0 0 0 0 255 1 0 0
0 0 1 0 0 0 0 1 0 0 0 255 0 0 0 0
0 1 1 1 1 1 2 2 2 255 0 1 1 1 0 0
0 1 1 1 1 2 2 2 255 0 0 0 0 0 1 1
1 1 1 1 1 1 255 1 1 0 1 0 1 1 1 1
0 0 1 1 1 0 0 1 255 255 255 255 255 255 255 255
255 255 255 255 255 255 255 255 255 255 255 255 255 255 255 255
255 255 255 255 255 255 255 255 255 255 255 255 255 255 255 255
255 255 255 255 255 255 255 255 255 255 255 255 255 255 255 255
255 255 255 255 255 255 255 255 255 255 255 255 255 255 255 255
255 255 255 255 255 255 255 255 255 255 255 255 255 255 255 255
255 255 255 255 255 255 255 255 255 255 255 255 255 255 255 255
255 255 255 255 255 255 255 255 255 255 255 255 255 255 255 255
255 255 255 255 255 255 255 255 255 255 255 255 255 255 255 255
255 255 255 255 255 255 255 255 255 255 255 255 255 255 255 255
255 255 255 255 255 255 255 255 255 255 255 255 255 255 255 255
255 255 255 255 255 255 255 255 255 255 255 255 255 255 255 255
255 255 255 255 255 255 255 255 255 255 255 255 255 255 255 255
255 255 255 255 255 255 255 255 255 255 255 255 255 255 255 255
255 255 255 255 255 255 255 255 255 255 255 255 255 255 255 255
255 255 255 255 255 255 255 255 255 255 255 255 255 255 255 255
255 255 255 255 255 255 255 255 255 255 255 255 255 255 255 255
255 255 255 255 255 255 255 255 255 255 255 255 255 255 255 255
255 255 255 255 255 255 255 255 255 255 255 255 255 255 255 255
255 255 255 255 255 255 255 255 255 255 255 255 255 255 255 255
255 255 255 255 255 255 255 255 255 255 255 255 255 255 255 255
255 255 255 255 255 255 255 255 255 255 255 255 255 255 255 255
255 255 255 255 255 255 255 255 255 255 255 255 255 255 255 255
255 255 255 255 255 255 255 255 255 255 255 255 255 255 255 255
255 255 255 255 255 255 255 255 255 255 255 255 255 255 255 255
255 255 255 255 255 255 255 255 255 255 255 255 255 255 255 255
255 255 255 255 255 255 255 255 255 255 255 255 255 255 255 255
255 255 255 255 255 255 255 255 255 255 255 255 255 255 255 255
255 255 2 2 2 2 2 2 1 1 2 2 2 0 1 1
1 0 255 0 1 0 0 1 1 1 0 0 1 1 0 0
255 0 0 0 1 1 0 0 0 1 2 2 1 0 255 0
1 0 1 1 1 1 1 0 0 1 1 1 1 255 1 1
1 1 1 1 1 1 2 1 0 0 0 1 255 1 1 1
1 2 2 1 1 1 1 1 1 2 2 255 1 1 1 1
1 1 0 0 0 0 0 0 0 255 0 0 0 0 1 1
1 0 1 1 1 1 1 255 1 2 1 1 1 1 2 2
2 2 0 0 0 0 255 1 0 0 1 1 1 1 1 1
2 1 0 0 0 255 1 1 1 1 0 0 0 0 0 0
0 1 1 1 255 1 1 1 0 1 1 0 0 0 0 0
2 2 255 2 2 2 1 0 1 1 1 1 0 1 0 0
0 255 0 0 0 0 1 1 1 1 1 0 0 0 1 255
1 1 1 0 0 1 1 1 0 0 1 2 1 1 255 1
0 1 1 1 1 1 1 0 0 0 0 0 255 1 1 1
1 1 1 0 1 1 1 0 0 2 1 255 0 1 1 1
1 0 0 1 2 2 1 2 1 1 255 1 1 1 1 0
0 0 0 1 1 1 1 1 0 255 0 1 0 0 0 0
0 0 1 0 0 0 1 255 1 1 1 1 1 0 0 0
0 0 1 0 0 0 255 0 0 0 0 0 1 1 0 0
0 0 0 0 255 0 0 1 1 1 0 1 1 1 1 1
1 1 1 255 1 0 1 0 1 1 1 1 2 2 1 1
1 1 255 0 0 0 0 1 1 1 1 0 0 1 0 1
1 255 1 1 1 0 1 1 1 1 0 0 0 0 1 255
1 0 0 0 0 1 1 1 0 0 0 0 1 255 1 2
0 2 0 0 0 0 1 1 1 1 0 0 255 0 0 0
0 0 1 0 1 1 1 1 0 1 255 0 0 0 0 1
0 0 0 1 1 1 1 1 1 1 1 0 2 2 1 2
2 2 0 2 2 2 2 1 1 0 0 0 255 1 1 2
2 1 1 1 1 1 1 1 1 1 255 1 0 1 1 1
0 0 0 1 1 1 1 1 255 1 1 0 1 1 1 2
1 1 1 1 1 1 1 255 1 1 1 1 1 1 1 1
2 1 1 0 1 1 255 1 1 1 1 0 0 0 1 1
1 1 1 1 1 255 1 1 1 1 1 1 1 0 1 1
1 0 0 255 0 0 0 0 1 1 1 1 1 1 2 1
1 255 1 2 1 1 1 1 2 2 2 2 2 0 0 0
255 0 0 1 0 1 1 1 1 0 1 0 0 0 0 255
0 1 1 1 1 0 1 1 1 0 0 1 2 2 255 1
1 1 0 0 0 1 1 0 1 1 1 0 255 1 2 2
2 1 0 0 0 0 0 2 2 1 0 255 0 0 1 1
1 1 1 1 2 2 0 0 0 255 1 0 1 0 0 1
1 1 0 0 0 2 1 0 255 0 0 0 0 0 1 1
1 1 0 0 0 0 255 1 1 1 0 0 1 0 1 1
1 0 0 2 1 255 1 1 1 1 0 1 1 2 1 1
1 2 1 1 255 0 1 1 1 1 0 0 1 2 1 1
1 1 0 255 1 1 0 0 0 1 1 1 1 0 0 0
0 255 1 1 1 1 1 0 1 0 0 0 0 0 0 0
255 0 2 2 1 1 1 1 0 0 0 0 0 0 255 0
1 1 1 0 0 1 1 1 1 2 1 1 0 255 0 0
0 0 1 1 1 1 2 2 1 0 1 1 255 1 0 0
0 1 1 1 1 2 1 1 1 1 1 255 1 1 1 0
0 1 1 1 2 0 0 0 1 255 2 1 2 0 0 0
0 0 0 1 1 0 0 255 0 0 1 2 0 0 0 0
1 2 2 1 1 0 255 0 0 0 0 1 1 1 1 1
1 0 0 0 255 1 0 0 0 1 0 0 1 1 1 1
1 0 1 1 0 0 2 1 1 1 1 0 0 2 2 3
3 3 3 1 0 0 255 1 1 1 1 1 1 1 3 2
1 1 1 1 255 0 0 0 1 1 0 0 0 2 2 2
1 1 255 2 2 1 1 1 2 8 11 3 3 3 0 1
0 255 1 1 2 1 1 1 2 2 2 2 1 0 1 1
255 1 1 1 1 0 0 0 1 1 1 1 1 1 1 255
0 1 1 1 1 1 1 1 1 0 0 0 0 255 0 0
0 0 1 1 1 1 1 1 2 1 1 255 1 1 1 1
1 2 2 4 4 4 2 0 0 0 255 0 0 0 0 0
1 1 1 0 0 0 0 0 0 255 1 1 1 1 1 1
1 1 1 0 0 1 1 2 255 2 0 1 0 0 0 1
1 1 1 1 1 0 255 0 1 2 2 2 2 2 0 0
2 2 2 1 1 255 1 1 0 1 1 2 2 2 2 2
0 0 1 255 1 0 1 1 1 1 1 1 1 0 1 1
1 0 255 0 0 1 0 1 1 1 1 1 1 0 0 0
255 0 0 1 1 1 1 1 1 2 2 2 1 2 1 255
0 0 0 0 0 1 1 2 1 1 0 1 1 1 255 1
1 1 1 0 0 1 2 2 1 0 1 1 1 255 2 1
1 1 2 2 2 1 1 0 0 0 1 255 0 0 0 0
1 1 1 1 0 0 0 0 0 0 255 1 2 2 1 1
1 1 1 1 1 0 0 0 255 0 1 1 1 1 1 1
1 2 1 1 0 1 0 255 0 0 0 0 1 1 1 2
2 2 2 0 0 0 255 1 0 1 1 1 2 3 2 0
0 0 0 0 0 255 0 1 1 1 1 1 1 1 2 1
0 0 2 255 2 1 1 0 0 0 0 0 0 1 1 1
1 255 0 0 1 1 1 2 1 1 1 2 2 2 1 0
255 0 0 0 1 1 1 0 1 1 1 0 0 0 255 0
0 0 0 0 1 1 1 2 2 1 1 1 1 1 1 0
1 1 2 2 2 1 2 4 31 31 22 5 3 0 0 0
255 1 1 1 2 3 3 2 5 5 2 1 1 1 255 1
1 0 2 2 1 2 2 2 2 2 1 1 255 2 2 1
1 1 11 44 47 47 47 24 1 1 0 255 0 1 1 1
1 1 1 2 2 2 1 1 0 0 255 1 1 1 1 1
0 0 1 0 1 1 1 1 1 255 0 0 1 1 1 2
2 1 1 1 1 1 1 255 0 0 0 0 1 0 1 1
1 1 1 1 0 255 1 1 1 2 5 5 15 17 33 44
22 3 0 0 255 1 0 0 0 0 1 4 4 3 1 1
1 1 1 255 1 1 1 1 1 3 3 3 3 1 0 0
0 1 255 1 1 1 1 2 9 9 10 3 1 1 0 0
255 0 1 1 1 2 2 2 4 2 2 2 2 1 1 255
1 1 0 0 0 2 3 7 4 2 1 0 0 255 0 0
0 0 1 1 1 2 2 2 2 1 1 0 255 0 0 0
0 1 1 1 1 1 1 1 1 0 255 0 0 0 0 1
1 1 5 9 4 2 1 2 2 255 1 0 1 0 1 2
3 2 1 1 1 1 1 3 255 0 0 0 1 1 1 2
2 2 2 0 0 0 1 255 1 0 0 2 2 3 5 5
2 1 0 0 0 255 0 0 0 0 1 1 2 7 2 1
0 1 1 1 255 1 1 1 1 1 2 1 2 1 1 1
1 1 255 1 1 1 1 1 1 1 1 1 0 0 1 1
1 255 0 0 0 0 1 2 2 2 2 2 2 1 1 1
255 1 0 1 1 1 7 10 10 2 0 0 0 0 0 255
0 0 1 1 1 1 1 8 2 2 0 0 0 255 1 1
1 0 0 0 0 0 0 1 1 1 0 255 0 1 1 2
2 3 3 2 2 2 2 1 0 0 255 0 0 0 1 1
1 1 1 1 1 0 0 0 255 0 0 0 0 1 3 23
26 23 9 2 2 0 0 0 0 1 0 1 2 2 2 2
2 31 79 99 65 39 10 3 1 1 255 1 1 1 2 8
33 33 36 36 10 2 1 1 255 1 0 0 2 2 2 2
4 4 3 2 1 0 255 2 2 2 1 14 127 121 121 121
127 95 24 1 0 255 0 1 1 1 1 1 1 2 2 2
1 1 0 1 255 2 2 2 2 2 2 1 1 0 0 1
1 1 1 255 0 1 1 1 3 8 5 5 4 2 1 1
1 255 0 0 0 0 1 1 1 0 0 0 1 1 0 255
1 1 1 3 8 18 29 33 44 50 40 22 0 0 255 1
1 0 0 3 4 10 12 12 4 2 2 1 1 255 1 1
1 3 4 26 22 16 16 7 1 1 0 1 255 2 2 11
45 23 11 10 11 12 3 1 1 1 255 1 1 1 2 3
4 4 4 4 4 3 3 2 2 255 1 0 0 2 2 3
9 10 9 4 1 1 0 255 0 0 0 0 1 1 2 3
4 3 2 1 1 1 255 1 0 1 1 1 1 1 2 2
2 1 1 0 255 0 0 0 0 1 3 5 9 12 9 3
2 2 2 255 0 1 2 2 2 4 5 5 3 1 0 0
1 3 255 0 0 0 1 2 4 4 4 2 2 1 1 0
0 255 0 0 1 2 4 7 5 5 4 2 1 1 1 255
0 0 0 0 1 1 9 15 7 2 0 1 1 1 255 1
1 1 1 2 4 3 3 2 2 2 1 1 255 1 0 0
1 2 2 1 1 0 0 0 0 1 1 255 0 0 0 1
2 2 2 2 4 4 3 1 1 1 255 0 0 1 2 16
67 88 64 16 2 2 0 0 0 255 0 0 0 1 2 2
9 9 2 1 0 0 0 255 1 0 1 0 0 0 0 0
1 0 0 0 0 255 0 0 0 1 3 5 7 7 7 2
1 1 0 0 255 0 0 0 1 1 1 1 2 1 2 0
0 0 255 0 0 0 0 3 17 24 32 23 23 7 1 1
1 0 0 1 0 1 1 1 2 2 14 79 105 109 99 61
39 10 1 1 255 1 1 1 4 35 73 73 93 47 39 10
2 1 255 1 1 1 2 2 3 4 7 14 5 2 1 0
255 1 2 2 14 127 160 121 84 73 73 95 61 2 0 255
0 1 1 1 1 1 1 2 2 2 1 1 0 1 255 2
2 2 1 0 0 0 0 0 0 0 1 1 1 255 1 2
2 3 8 9 9 7 4 2 2 1 0 255 0 0 0 0
2 2 0 0 0 0 0 1 0 255 1 2 1 3 16 21
29 44 54 66 66 33 9 0 255 1 1 2 2 4 10 10
10 12 4 2 1 1 1 255 0 1 1 4 18 28 26 22
22 32 12 2 1 1 255 2 8 15 45 45 12 12 25 35
14 3 1 1 255 1 1 1 2 4 4 4 4 4 4 3
2 1 1 255 1 0 2 2 3 12 12 9 7 3 1 1
0 255 0 0 1 0 1 2 3 4 9 4 3 2 1 1
255 1 0 0 1 1 1 3 2 2 2 2 1 0 255 0
0 0 1 3 9 12 11 24 11 3 1 2 2 255 2 2
2 1 2 4 5 9 9 3 3 1 1 1 255 0 0 0
2 4 5 5 5 3 2 1 1 0 0 255 0 0 1 2
4 7 5 8 5 3 1 1 1 255 0 0 0 0 2 5
17 17 14 2 1 1 1 1 255 1 0 0 1 7 7 4
4 3 2 2 1 1 255 1 1 1 1 2 10 4 1 0
0 0 1 1 1 255 0 0 0 1 3 3 2 2 3 4
2 2 1 2 255 1 0 1 16 43 72 97 72 67 16 3
2 1 0 255 0 0 0 0 2 2 3 8 1 1 1 1
1 255 1 1 1 1 1 0 0 0 0 0 0 0 0 255
0 0 0 2 4 9 11 8 7 7 2 1 1 0 255 0
0 0 2 2 2 2 2 2 2 1 1 1 255 0 0 0
1 7 24 23 23 15 17 9 4 1 0 0 0 0 1 1
0 1 1 2 65 79 109 114 105 92 45 10 2 2 255 1
1 2 25 64 98 98 108 93 47 32 2 1 255 1 2 1
3 3 3 4 4 9 5 4 1 1 255 2 2 5 14 127
127 92 92 101 106 115 95 11 1 255 0 0 0 1 2 2
2 3 4 5 4 1 1 1 255 1 1 2 2 1 1 0
0 0 0 0 0 0 1 255 1 2 2 3 7 9 9 7
4 2 2 0 0 255 0 0 0 1 2 2 0 0 0 1
1 2 0 255 0 1 1 3 18 40 40 61 72 72 53 45
11 1 255 0 1 2 2 3 10 7 7 19 19 4 0 0
0 255 1 1 2 4 28 36 30 30 22 37 16 4 2 2
255 8 33 45 47 46 14 14 25 35 35 14 2 1 255 1
1 1 3 4 4 4 4 4 4 3 2 0 1 255 1 0
2 2 3 10 12 8 8 7 3 1 1 255 1 0 0 0
1 2 2 3 7 4 4 2 1 1 255 0 0 0 1 2
3 4 3 3 2 2 0 1 255 0 0 0 1 4 9 12
12 24 23 5 3 1 1 255 2 2 2 2 3 5 5 9
14 14 3 1 1 0 255 0 1 2 3 4 9 5 4 3
2 1 1 0 0 255 0 0 1 2 4 7 12 12 12 4
2 1 1 255 0 0 0 1 2 15 21 21 14 2 0 0
1 1 255 0 1 1 3 5 7 7 7 7 3 2 1 1
255 2 1 1 1 4 12 4 3 1 1 2 1 0 0 255
1 0 1 1 3 3 2 1 2 4 2 1 1 1 255 1
1 2 22 56 67 73 72 73 26 4 2 0 0 255 0 0
0 0 0 0 2 0 0 0 3 1 1 255 0 0 1 1
1 0 0 0 1 0 0 0 0 255 0 0 0 2 9 9
8 7 7 7 3 1 1 1 255 1 1 1 2 2 2 1
1 1 2 1 1 1 255 1 1 1 2 8 24 24 30 18
18 14 4 1 1 0 0 0 1 1 0 0 1 2 65 113
113 112 105 104 91 8 2 2 255 2 2 4 25 45 80 98
94 80 44 44 2 1 255 2 2 2 3 4 5 5 4 4
4 4 1 1 255 2 1 5 28 157 157 101 92 98 98 119
115 11 1 255 0 1 1 2 2 3 3 4 4 4 4 1
1 1 255 1 1 1 1 0 0 0 0 0 0 0 0 0
1 255 1 2 3 7 11 9 7 3 3 2 2 1 0 255
1 0 0 0 0 2 0 1 0 1 2 2 1 255 0 0
1 3 51 56 53 54 72 72 72 51 11 1 255 1 1 2
2 7 7 7 7 21 21 2 1 2 1 255 1 1 2 8
26 30 30 30 37 66 51 4 2 1 255 11 15 45 52 31
14 14 29 35 35 33 2 1 255 0 0 0 2 4 4 4
4 9 9 2 1 0 1 255 1 0 2 2 3 8 8 8
7 4 2 2 1 255 1 0 0 0 1 2 2 2 3 4
4 2 2 1 255 1 0 1 1 2 2 4 4 3 2 2
1 2 255 2 1 1 1 3 9 14 22 22 11 5 2 1
1 255 2 1 1 1 3 5 10 14 14 9 3 2 2 0
255 0 1 3 3 3 5 7 5 3 2 2 1 1 2 255
1 0 2 3 5 10 12 12 14 2 1 1 1 255 0 0
0 1 8 16 25 24 24 14 1 1 1 1 255 0 0 1
4 5 8 5 7 5 4 2 1 1 255 2 2 1 1 1
3 3 1 0 0 2 3 1 1 255 1 1 1 1 3 3
3 1 2 2 2 1 1 1 255 1 1 2 29 56 57 72
72 73 26 4 0 0 0 255 0 0 1 3 0 0 0 0
0 2 2 2 1 255 1 1 1 1 1 0 1 1 1 1
1 0 0 255 0 0 0 2 7 9 9 8 7 5 3 2
2 2 255 1 1 1 1 2 2 2 1 1 2 1 1 1
255 1 1 1 2 8 24 26 36 30 18 9 2 1 0 0
0 0 1 1 0 0 1 1 44 90 113 114 112 112 81 3
2 2 255 1 1 2 23 37 37 84 65 80 65 44 2 1
255 2 2 2 3 4 4 4 4 5 9 4 1 1 255 2
1 1 10 80 129 102 102 102 115 119 111 5 1 255 1 1
1 1 2 3 3 4 4 4 3 2 1 1 255 1 1 1
1 1 0 0 0 0 0 0 0 0 0 255 3 2 3 7
8 9 9 9 5 3 3 1 1 255 1 1 0 1 0 2
0 1 1 2 1 1 1 255 1 1 2 3 45 53 53 53
61 53 51 17 3 1 255 0 1 1 1 2 5 7 16 24
21 2 2 2 1 255 1 2 2 8 33 36 33 30 33 51
16 2 2 0 255 11 25 31 52 31 24 26 30 43 35 33
2 1 255 1 0 0 2 5 4 5 4 7 2 2 1 1
1 255 1 1 1 2 2 3 7 7 4 2 0 1 1 255
0 0 0 0 1 2 2 1 1 2 2 2 1 1 255 1
0 1 1 1 2 3 3 3 2 1 1 2 255 1 2 1
1 1 4 12 12 12 9 3 2 1 1 255 2 1 2 1
3 5 5 12 8 5 2 2 0 0 255 0 0 2 2 2
7 7 7 3 3 1 1 1 1 255 1 1 3 5 7 10
10 10 7 1 0 1 0 255 0 0 1 1 1 16 24 24
24 4 2 1 1 1 255 0 0 1 4 5 5 5 7 5
4 2 1 1 255 1 1 1 1 1 1 1 1 0 1 0
1 1 1 255 1 1 0 0 2 3 3 4 4 3 1 0
0 1 255 1 0 2 29 58 69 69 69 61 18 1 0 0
0 255 0 1 2 3 3 0 0 0 0 0 0 0 0 255
1 1 2 2 2 1 2 2 2 2 1 0 0 255 0 0
0 0 4 4 7 7 7 3 2 1 2 2 255 1 0 1
1 2 1 1 1 1 1 1 1 2 255 1 1 2 2 2
8 30 47 36 5 4 2 0 0 0 0 0 2 1 0 0
1 1 8 73 90 101 81 81 4 2 1 2 255 3 3 3
12 23 32 90 65 65 44 3 1 1 255 1 1 1 1 3
3 3 3 9 9 3 2 2 255 1 1 1 1 32 129 119
119 102 131 131 39 2 2 255 2 1 0 0 2 2 2 4
4 2 2 1 1 1 255 1 1 1 2 1 0 0 0 0
0 0 0 0 0 255 2 1 2 2 8 11 11 3 3 3
2 1 1 255 1 0 0 0 1 2 1 1 1 2 2 1
1 255 1 1 2 3 10 29 45 38 38 36 14 3 2 1
255 1 1 1 0 1 2 7 7 16 1 1 1 2 1 255
0 2 2 2 11 33 33 40 40 40 7 2 1 0 255 8
12 23 31 35 44 30 31 43 33 17 3 1 255 1 0 0
2 5 5 5 3 4 2 2 1 1 1 255 1 1 2 2
2 3 4 4 2 1 0 1 1 255 0 0 0 0 1 2
2 2 1 1 1 2 0 0 255 1 1 1 1 1 3 4
4 3 1 1 1 2 255 0 1 1 1 1 1 4 4 5
3 2 2 1 0 255 1 2 2 1 1 1 3 3 3 2
1 1 0 0 255 0 0 1 1 2 2 4 4 3 2 1
1 1 1 255 0 0 2 2 3 5 7 3 1 1 1 1
1 255 0 0 1 1 2 4 21 21 7 3 2 2 1 1
255 1 1 0 1 4 4 3 4 3 2 1 1 1 255 0
1 1 1 1 1 1 0 0 0 0 0 0 0 255 0 1
0 0 1 1 1 1 1 1 1 0 1 1 255 2 0 0
1 29 29 26 26 26 9 1 0 0 0 255 0 0 1 3
4 3 0 0 1 1 0 0 0 255 1 1 2 2 1 1
2 3 2 2 2 1 1 255 0 0 0 0 0 3 4 7
3 2 1 1 2 1 255 0 0 1 1 1 1 1 1 1
1 0 0 1 255 0 0 0 1 1 2 4 5 4 4 2
1 0 0 0 0 0 1 1 1 1 1 1 1 8 37 37
22 4 1 1 1 1 255 1 1 1 2 4 21 84 53 47
3 1 1 1 255 1 1 0 1 2 3 3 3 9 9 2
1 1 255 1 1 0 0 1 32 95 99 99 111 39 2 1
1 255 1 1 0 0 2 2 2 1 1 1 1 1 1 0
255 1 1 1 2 1 0 0 0 0 0 0 0 0 0 255
2 1 2 2 2 3 7 7 3 1 1 0 1 255 1 0
0 1 1 2 0 1 2 2 2 1 1 255 1 1 2 2
2 10 16 29 35 14 3 1 1 0 255 1 1 0 0 0
1 1 2 2 1 1 1 1 1 255 1 1 1 2 2 11
33 33 23 7 3 1 1 1 255 4 14 23 35 58 58 47
58 54 53 4 2 1 255 1 1 0 2 2 2 2 2 2
1 1 1 1 1 255 0 0 0 0 1 1 2 2 1 1
1 1 1 255 0 0 1 1 2 2 2 2 1 1 1 0
0 0 255 0 1 1 2 2 2 3 3 3 0 0 1 1
255 0 1 1 1 0 0 3 4 3 1 2 1 1 0 255
1 2 2 1 1 1 1 1 1 1 0 0 0 0 255 0
0 1 0 1 1 2 1 1 1 1 1 1 1 255 0 0
0 1 1 1 1 1 1 2 1 1 1 255 0 1 1 1
1 1 1 1 1 2 2 1 1 1 255 1 1 0 0 0
4 2 2 2 0 0 1 1 255 0 0 1 1 1 1 2
2 0 0 0 0 0 0 255 1 0 0 0 1 1 1 1
1 0 1 0 1 1 255 2 1 1 1 2 3 7 11 11
2 1 0 0 1 255 0 1 1 2 3 1 0 0 0 0
0 0 0 255 0 2 2 2 0 0 0 1 2 1 1 1
1 255 1 1 0 0 0 2 2 2 2 2 2 1 1 1
255 1 0 1 1 1 1 1 1 1 0 0 0 1 255 0
0 0 0 1 1 2 1 1 1 1 1 1 1 0 1 1
1 1 1 2 1 1 1 1 3 2 1 1 0 0 1 1
255 0 0 2 2 2 2 3 2 1 0 1 0 1 255 1
1 1 1 1 3 2 2 2 2 1 1 1 255 1 1 0
0 0 1 8 19 9 9 2 1 1 2 255 1 1 1 0
2 1 1 1 1 1 1 1 0 0 255 1 1 1 1 1
1 0 0 0 0 0 0 0 0 255 1 1 1 2 2 2
2 1 1 0 0 0 1 255 1 0 1 1 1 1 1 1
1 2 2 1 1 255 1 1 1 1 1 1 2 2 3 3
2 1 0 0 255 1 1 1 0 0 1 1 1 1 1 1
0 0 0 255 0 1 1 1 2 2 2 2 2 1 2 1
1 1 255 0 8 16 16 44 47 26 26 24 17 3 2 1
255 1 1 1 1 1 1 1 1 1 0 0 0 0 0 255
0 0 0 0 0 1 1 1 1 1 1 1 1 255 0 1
2 1 2 1 1 1 1 1 0 0 0 0 255 0 1 1
2 2 2 3 2 1 0 0 1 1 255 0 0 1 1 0
0 1 2 1 1 1 1 1 0 255 1 2 2 2 1 1
1 1 0 1 0 0 0 0 255 1 1 1 0 0 0 0
0 1 1 1 1 1 0 255 0 1 0 0 1 1 1 1
1 1 1 1 1 255 1 1 2 1 1 1 1 1 0 0
0 0 1 1 255 0 0 0 0 0 0 0 0 0 0 0
1 1 255 1 1 0 0 1 1 2 1 0 1 1 1 0
0 255 0 0 0 0 1 1 1 0 0 0 0 0 1 1
255 2 2 1 1 1 2 1 2 2 2 0 0 0 1 255
0 1 1 1 1 1 0 0 1 1 0 0 2 255 0 1
1 1 0 0 0 0 1 0 1 1 1 255 1 1 1 1
0 1 1 1 1 1 1 1 1 0 255 0 0 1 0 0
0 1 1 1 0 0 0 0 255 0 0 0 0 0 0 1
0 0 0 0 1 1 1 0 0 0 0 1 1 2 1 1
1 1 2 2 0 1 0 1 1 1 255 0 0 1 1 2
2 2 1 1 1 1 0 1 255 1 1 0 1 1 2 0
2 1 1 1 1 1 255 1 1 0 1 1 1 1 1 2
2 2 1 2 0 255 1 1 1 1 2 1 1 1 1 1
1 0 0 0 255 1 1 1 1 1 1 1 1 0 0 0
0 0 0 255 1 1 1 1 1 1 1 1 1 0 0 0
0 255 1 1 1 1 1 0 0 1 1 1 1 1 1 255
1 1 1 1 0 0 1 1 1 1 1 0 0 0 255 1
1 1 2 1 1 1 1 1 1 1 1 0 0 255 0 1
1 1 1 1 2 1 1 1 1 1 1 0 255 0 1 4
8 9 9 11 11 10 3 2 1 1 255 0 0 0 0 0
1 1 1 1 0 0 0 0 0 255 0 0 0 0 0 0
0 0 1 0 1 0 0 255 0 0 2 1 1 1 1 1
1 1 0 0 0 1 255 1 1 1 2 1 1 2 1 0
0 0 1 1 255 1 1 1 1 0 0 0 1 1 1 1
1 0 0 255 1 2 1 1 0 1 1 1 1 1 0 0
0 0 255 1 1 0 0 0 0 0 0 1 1 1 0 1
0 255 0 1 1 0 1 1 1 0 0 0 1 1 0 255
1 2 2 2 1 1 0 0 0 0 1 1 1 1 255 0
0 0 1 0 0 0 0 0 0 0 0 1 255 1 1 1
1 1 1 0 1 1 1 1 2 1 1 255 1 0 0 1
1 1 1 0 0 0 0 0 0 0 255 0 2 2 2 2
0 0 0 1 1 0 0 0 1 255 1 1 1 1 1 2
1 0 0 1 1 2 2 255 0 1 1 1 0 0 0 0
1 0 1 1 1 255 1 1 2 1 0 0 1 1 1 1
1 1 1 0 255 1 1 0 0 0 0 2 2 0 0 0
0 1 255 1 1 1 0 0 0 1 0 1 1 1 1 1
2 2 1 1 1 1 1 2 1 1 1 1 1 2 1 1
0 0 0 1 255 1 0 1 1 2 1 0 1 1 1 1
0 1 255 1 1 0 0 0 0 0 2 0 1 1 1 1
255 1 1 1 1 1 1 1 1 0 1 1 1 1 1 255
2 2 1 1 2 2 1 1 1 1 2 1 1 1 255 1
1 1 1 1 2 1 1 1 1 0 0 1 1 255 1 1
1 1 0 0 1 1 1 0 1 1 1 255 1 1 1 1
0 0 0 0 0 0 1 1 0 255 1 2 1 0 0 0
1 1 0 1 1 1 1 1 255 1 1 1 1 1 1 1
1 1 1 1 1 0 0 255 0 1 1 1 1 1 1 1
1 1 1 1 0 0 255 0 1 1 2 7 7 7 0 0
1 0 0 0 255 1 1 0 0 0 0 1 1 2 0 0
0 0 0 255 0 1 1 1 0 0 0 0 1 0 0 0
0 255 0 1 2 1 1 1 1 1 1 1 0 0 1 1
255 255 255 255 255 255 255 255 255 255 255 255 255 255 255 255
255 255 255 255 255 255 255 255 255 255 255 255 255 255 255 255
255 255 255 255 255 255 255 255 255 255 255 255 255 255 255 255
255 255 255 255 255 255 255 255 255 255 255 255 255 255 255 255
255 255 255 255 255 255 255 255 255 255 255 255 255 255 255 255
255 255 255 255 255 255 255 255 255 255 255 255 255 255 255 255
255 255 255 255 255 255 255 255 255 255 255 255 255 255 255 255
255 255 255 255 255 255 255 255 255 255 255 255 255 255 255 255
255 255 255 255 255 255 255 255 255 255 255 255 255 255 255 255
255 255 255 255 255 255 255 255 255 255 255 255 255 255 255 255
255 255 255 255 255 255 255 255 255 255 255 255 255 255 255 255
255 255 255 255 255 255 255 255 255 255 255 255 255 255 255 255
255 255 255 255 255 255 255 255 255 255 255 255 255 255 255 255
255 255 255 255 255 255 255 255 255 255 255 255 255 255 255 255
255 255 255 255 255 255 255 255 255 255 255 255 255 255 255 255
255 255 255 255 255 255 255 255 255 255 255 255 255 255 255 255
255 255 255 255 255 255 255 255 255 255 255 255 255 255 255 255
255 255 255 255 255 255 255 255 255 255 255 255 255 255 255 255
255 255 255 255 255 255 255 255 255 255 255 255 255 255 255 255
255 255 255 255 255 255 255 255 255 255 255 255 255 255 255 255
255 255 255 255 255 255 255 255 255 255 255 255 255 255 255 255
255 255 255 255 255 255 255 255 255 255 255 255 255 255 255 255
255 255 255 255 255 255 255 255 255 255 255 255 255 255 255 255
255 255 255 255 255 255 255 255 255 255 255 255 255 255 255 255
255 255 255 255 255 255 255 255 255 255 255 255 255 255 255 255
255 255 255 255 255 255 255 255 255 255 255 255 255 255 255 255
255 255 255 255 255 255 255 255 255 255 255 255 255 255 255 255
255 255 255 255 255 255 255 255 255 255 255 1 0 1 1 1
1 1 1 0 0 0 1 1 255 1 1 1 1 0 0 0
0 1 0 1 0 0 0 255 1 1 1 1 1 1 0 0
0 0 0 0 0 1 255 1 1 1 1 1 1 0 0 0
1 1 1 1 0 255 0 1 1 1 1 1 1 1 1 1
1 1 0 255 0 1 2 2 0 0 0 0 0 1 0 2
1 1 255 1 1 1 1 1 0 0 0 0 0 0 0 0
255 1 1 1 1 0 0 1 1 1 1 1 1 0 1 255
1 0 1 1 1 0 0 0 0 0 0 1 0 1 255 0
0 0 0 1 1 1 0 0 0 1 1 1 1 255 1 1
0 0 0 2 1 0 0 0 1 1 1 255 1 1 0 1
0 1 1 1 0 0 0 1 1 255 0 0 1 0 0 0
0 1 1 1 0 0 0 1 255 0 1 1 0 0 0 1
0 0 0 0 0 0 255 1 1 1 1 1 1 1 0 1
1 1 1 2 2 2 1 1 2 1 0 1 2 2 2 1
1 1 1 1 0 0 0 1 255 1 1 1 0 0 0 1
1 1 1 1 1 1 255 1 1 1 0 0 0 1 3 1
0 0 0 0 255 1 1 1 1 0 0 0 1 1 1 1
1 1 1 255 2 2 2 1 1 1 1 1 1 1 1 1
1 1 255 1 1 1 1 1 1 1 1 1 1 1 1 1
1 255 0 1 1 0 0 0 1 1 0 0 1 1 0 255
0 0 1 1 0 0 0 0 0 0 1 1 1 255 2 2
1 0 0 1 1 2 2 1 1 1 1 0 255 1 1 0
1 1 1 1 1 1 1 0 1 1 2 255 2 2 2 1
1 1 1 1 1 1 1 1 1 1 255 0 1 1 1 1
1 1 0 0 1 1 1 1 255 1 1 0 0 0 0 1
1 1 0 0 1 1 1 255 0 1 1 0 0 0 1 1
1 1 1 1 1 255 1 2 1 1 1 1 1 1 1 1
1 1 1 2 255 1 0 1 1 1 1 1 1 1 1 0
1 1 255 1 1 1 1 1 0 0 0 0 0 0 1 0
0 255 1 1 1 1 1 1 0 0 0 0 0 0 0 1
255 1 0 1 1 1 1 1 1 1 1 1 1 0 0 255
0 1 1 1 0 0 1 1 1 0 0 0 0 255 0 1
1 0 0 0 0 1 1 1 0 0 0 1 255 1 1 1
0 1 0 1 0 1 0 0 0 0 255 1 1 1 1 0
0 1 1 1 1 0 0 0 0 255 0 0 0 0 0 0
0 0 0 1 1 1 1 1 255 0 0 0 0 0 1 0
0 0 0 1 1 1 1 255 1 0 0 0 0 1 1 0
0 0 0 1 1 255 1 0 0 0 1 1 1 1 0 0
0 1 1 255 1 0 0 0 0 0 2 1 1 1 0 1
0 1 255 0 1 1 1 1 1 1 0 0 0 0 0 0
255 2 2 1 1 1 1 1 1 1 1 2 1 1 1 1
1 1 1 0 0 0 1 1 2 1 2 1 2 2 1 0
0 0 255 0 0 1 0 0 0 1 1 1 1 1 1 1
255 1 0 0 0 0 1 1 2 0 0 0 1 1 255 1
1 1 1 1 1 2 2 2 1 1 0 0 0 255 1 0
1 1 1 1 1 1 1 1 0 0 0 1 255 1 1 1
2 1 1 1 1 1 1 1 1 1 0 255 0 0 0 0
0 1 1 1 0 0 0 1 1 255 0 0 1 1 1 0
0 1 1 1 1 1 1 255 1 1 0 0 1 1 1 2
2 1 1 1 0 0 255 1 1 1 1 1 1 1 1 1
1 1 1 2 2 255 2 2 2 1 2 1 1 0 0 1
1 1 1 1 255 0 1 1 1 1 1 1 1 1 1 1
1 0 255 1 1 0 0 0 0 1 1 1 0 1 1 1
1 255 1 1 1 0 0 0 0 1 1 1 1 1 1 255
1 1 1 1 1 1 1 1 0 1 1 1 0 0 255 1
0 1 1 1 1 1 1 1 1 1 1 0 255 0 0 0
0 0 0 0 0 0 0 0 0 0 1 255 1 1 1 0
0 0 0 0 0 0 2 1 1 1 255 1 0 0 0 1
2 1 0 0 1 1 1 1 0 255 0 1 1 1 1 1
1 1 0 0 0 0 0 255 1 1 1 0 0 0 0 1
1 1 0 0 0 0 255 1 0 1 0 0 0 0 0 0
0 0 0 0 255 1 0 1 0 1 1 1 3 2 1 0
0 0 0 255 0 0 1 1 1 1 1 1 0 0 0 0
1 1 255 0 0 0 0 0 1 1 0 0 0 1 1 1
1 255 0 0 0 0 0 0 2 1 1 1 0 0 0 255
1 0 0 1 1 2 2 2 1 0 0 0 1 255 1 1
0 0 0 1 2 2 1 1 1 1 0 0 255 1 2 1
1 1 0 2 2 1 0 0 0 0 255 1 2 2 2 1
1 1 1 1 1 2 2 2 1 1 1 1 1 0 0 0
0 1 0 1 1 1 1 1 1 0 0 1 255 0 0 0
0 0 0 1 0 0 1 1 1 1 255 1 0 0 0 1
1 1 1 0 0 1 1 1 255 2 2 1 1 0 0 1
2 2 1 1 0 0 0 255 1 0 0 0 0 0 1 1
1 1 0 0 0 0 255 1 1 1 2 1 1 1 1 1
1 0 0 0 0 255 0 0 0 1 1 1 1 1 0 0
0 0 0 255 1 1 1 0 1 0 1 1 1 0 0 0
0 255 0 0 0 1 1 1 1 1 1 1 1 1 0 1
255 1 1 0 0 0 1 1 1 1 1 1 1 1 1 255
1 2 2 2 2 1 2 1 2 0 1 1 1 1 255 0
1 1 2 1 2 1 1 1 1 0 0 0 255 1 1 1
0 0 0 0 0 0 0 1 1 2 2 255 1 0 1 0
0 0 1 1 0 0 0 0 1 255 1 1 1 1 1 1
1 1 0 0 0 0 0 0 255 1 0 0 1 1 2 2
2 1 1 1 0 0 255 0 0 0 0 0 0 0 1 1
0 0 1 1 2 255 1 1 1 0 0 0 3 3 3 3
3 1 1 1 255 0 0 0 1 1 2 2 2 1 1 0
0 1 1 255 1 1 1 1 1 1 0 0 0 0 0 0
0 255 1 1 0 0 0 0 1 1 2 2 1 1 0 1
255 1 0 0 0 0 0 1 0 0 0 0 0 0 255 0
0 0 0 1 1 1 3 3 3 1 0 0 1 255 0 0
1 1 1 1 1 1 1 1 1 0 0 0 255 0 0 0
0 1 1 8 7 1 1 1 1 1 0 255 0 0 0 0
1 3 3 2 2 2 2 0 0 255 0 0 0 1 1 2
3 3 2 1 2 1 1 255 1 1 1 1 1 2 3 3
7 2 1 2 0 2 255 2 2 1 2 2 2 2 2 2
1 0 1 0 255 1 2 1 1 1 1 5 9 9 9 4
2 2 1 1 1 0 1 0 0 0 0 1 1 1 1 1
0 1 1 2 2 1 255 0 0 1 1 1 1 1 1 1
1 1 1 0 255 0 0 0 0 0 1 1 2 0 0 0
2 2 255 1 1 1 2 1 2 2 2 2 2 1 1 0
1 255 1 1 1 0 1 1 2 1 2 2 1 0 0 0
255 0 1 1 1 1 2 2 4 2 1 0 0 0 0 255
0 0 0 1 1 1 1 1 1 1 1 0 1 255 1 1
0 0 0 0 1 1 1 1 0 0 0 255 0 0 0 1
1 1 1 1 1 1 1 1 1 1 255 2 0 0 0 0
0 1 1 1 1 1 1 1 1 255 0 0 2 1 1 2
2 2 2 0 1 1 1 1 255 1 1 1 2 2 2 2
3 3 1 0 0 0 255 2 1 1 1 1 0 0 0 0
0 0 1 1 1 255 0 0 0 0 1 0 0 0 0 0
0 0 2 255 1 1 1 1 1 1 1 2 2 1 1 0
0 0 255 1 1 0 0 1 2 2 1 0 1 1 1 0
255 0 0 0 0 0 0 2 2 2 1 0 1 1 1 255
1 1 2 2 3 7 9 9 14 10 8 1 0 0 255 0
1 1 1 1 2 2 2 2 1 1 1 1 1 255 1 1
1 1 1 1 0 0 0 0 1 0 1 255 1 0 0 0
2 2 3 4 3 2 2 1 1 0 255 0 0 0 0 0
2 2 3 2 0 0 0 0 255 0 0 0 0 1 2 3
5 4 4 2 1 1 1 255 0 0 1 1 2 2 2 3
8 3 1 1 0 0 255 0 0 1 2 11 11 10 9 7
1 0 1 1 0 255 0 1 1 1 3 11 8 7 3 2
2 2 0 255 0 1 0 1 1 2 3 5 3 2 2 2
1 255 1 1 1 2 4 3 3 3 7 3 2 2 1 1
255 0 0 0 2 4 9 2 2 2 2 1 1 0 255 1
1 1 1 2 2 7 9 9 10 9 2 2 0 0 0 0
1 0 0 0 0 0 0 0 0 0 0 1 1 2 1 1
255 1 0 0 1 1 2 2 2 2 1 1 1 0 255 0
1 1 1 1 1 1 1 1 0 0 0 2 255 1 1 1
2 1 2 2 2 2 2 2 1 1 1 255 1 1 0 0
2 2 2 2 3 5 3 1 1 1 255 0 0 0 2 2
4 4 5 5 2 1 0 0 0 255 1 1 1 3 3 11
4 4 2 1 1 0 0 255 1 1 1 1 0 0 1 1
3 0 0 1 1 255 0 1 0 1 1 1 1 1 1 1
8 2 1 1 255 2 0 0 1 1 0 0 1 1 1 1
1 1 1 255 0 0 2 2 3 5 30 49 47 4 1 1
1 1 255 0 0 0 2 2 14 17 11 11 5 0 0 0
255 1 0 1 0 1 0 0 0 0 0 0 0 1 1 255
1 0 0 0 1 1 0 0 0 0 0 0 2 255 1 1
1 1 2 2 3 3 3 2 2 2 0 1 255 1 1 1
0 0 1 1 0 0 0 1 1 1 255 1 1 1 0 0
0 0 7 9 3 1 1 1 1 255 1 1 2 3 7 9
24 9 23 9 8 1 0 0 255 0 1 2 1 2 2 3
3 2 2 1 0 0 0 255 1 0 1 1 1 1 0 0
0 0 0 0 0 255 1 0 0 2 3 3 5 5 5 3
2 2 1 0 255 0 0 0 1 10 38 38 38 14 2 0
0 0 255 0 0 0 1 2 3 3 3 3 4 5 2 1
1 255 0 0 0 2 2 3 3 8 8 3 2 1 1 0
255 0 0 2 11 19 19 39 10 8 7 1 1 0 0 255
0 0 1 1 5 11 8 11 7 3 2 1 1 255 0 1
1 2 2 2 2 2 2 2 2 2 1 255 1 1 1 4
7 4 3 3 7 3 3 2 1 1 255 0 0 0 2 9
4 2 1 2 2 1 1 0 255 1 0 0 1 4 5 7
7 9 10 9 2 2 0 0 0 0 1 1 1 0 0 0
0 0 1 0 0 2 2 2 0 1 255 1 1 0 1 2
3 3 10 5 2 1 1 1 255 0 1 1 2 3 4 4
1 1 0 0 0 2 255 1 1 1 2 2 1 2 2 3
3 3 3 3 2 255 2 2 0 2 2 5 4 3 3 3
3 1 1 1 255 0 0 1 3 3 5 4 7 5 4 1
0 0 0 255 2 2 2 3 4 8 5 5 3 1 1 0
1 255 1 2 2 2 0 0 2 4 4 0 0 1 2 255
1 1 0 1 1 8 16 8 1 12 12 8 1 1 255 1
1 1 1 0 0 0 0 0 0 1 1 2 1 255 1 1
1 2 9 57 107 99 72 47 4 1 0 1 255 1 0 1
2 14 17 17 17 11 5 2 1 0 255 1 1 1 0 0
0 0 0 0 0 0 0 0 0 255 0 0 0 0 1 0
0 0 0 0 0 1 1 255 1 0 1 2 2 3 3 3
3 3 3 2 0 1 255 1 1 1 0 0 0 0 0 0
0 0 0 1 255 1 1 1 1 1 2 0 0 0 1 1
1 1 0 255 0 1 2 3 12 24 24 23 35 21 15 2
0 0 255 0 1 1 1 2 3 3 3 2 1 1 0 0
0 255 0 0 1 1 1 0 0 0 0 0 1 0 0 255
1 0 0 2 3 3 3 3 3 3 2 2 1 0 255 0
0 1 5 43 61 46 38 17 10 0 0 1 255 0 0 0
2 3 5 5 3 11 11 7 2 1 1 255 0 0 0 2
4 10 7 8 8 5 3 1 1 0 255 0 0 3 21 22
24 39 37 24 8 3 1 0 0 255 1 1 1 4 5 12
17 17 12 9 3 1 1 255 0 0 1 1 2 3 2 2
2 2 2 1 1 255 0 0 1 4 5 4 4 3 3 3
3 3 1 1 255 1 1 0 0 3 3 0 0 2 2 2
0 0 255 1 0 0 2 4 7 7 15 21 16 10 2 1
0 0 0 1 1 1 1 0 0 0 0 0 0 0 2 2
2 2 1 1 255 2 2 2 0 2 3 3 11 9 2 1
1 1 255 1 1 1 2 3 3 1 1 1 0 1 0 2
255 2 2 1 1 2 2 2 2 2 3 3 2 1 2 255
1 1 0 2 2 5 4 2 2 3 3 2 1 1 255 0
1 2 3 4 5 2 3 4 4 3 2 2 1 255 1 2
2 3 11 8 4 2 2 1 1 0 1 255 1 2 2 2
0 0 1 4 0 0 0 1 2 255 1 1 1 1 2 8
3 1 1 1 3 3 1 1 255 1 2 2 2 0 0 0
0 0 0 1 1 2 2 255 1 1 2 9 30 57 107 99
77 52 5 2 1 1 255 1 0 1 3 15 16 15 11 11
5 2 2 0 255 0 0 0 0 0 0 0 3 1 1 0
0 0 0 255 0 0 0 0 1 0 0 0 0 0 0 0
0 255 1 2 2 2 3 3 3 3 3 3 3 2 0 0
255 0 1 0 0 0 0 0 0 0 0 0 0 0 255 0
1 1 1 0 0 0 0 0 1 1 1 1 1 255 1 1
1 2 3 7 24 28 35 21 18 2 1 1 255 1 1 1
2 2 4 3 2 2 2 1 0 0 0 255 1 0 1 1
1 0 0 0 0 0 0 0 0 255 0 1 1 2 3 3
3 3 4 3 2 2 1 0 255 0 0 1 12 47 52 46
38 23 14 2 0 1 255 1 0 1 2 3 4 4 3 3
7 5 2 1 1 255 1 0 1 2 4 4 7 7 7 3
3 1 0 0 255 0 0 3 14 22 24 37 29 26 21 10
2 0 0 255 1 1 1 1 5 12 17 14 16 12 2 1
1 255 1 0 1 1 2 3 3 3 2 2 1 1 0 255
0 0 2 2 4 3 4 4 4 4 3 3 1 1 255 2
2 2 1 3 3 9 2 2 2 2 0 0 255 1 0 0
0 2 5 15 18 23 21 15 2 1 0 1 1 1 1 0
0 0 0 0 0 0 0 0 5 2 2 2 1 1 255 1
2 2 2 2 3 3 5 7 5 1 1 1 255 1 1 1
2 2 3 1 1 1 1 2 1 1 255 1 1 1 1 2
2 2 2 2 2 2 2 2 2 255 1 1 1 1 2 4
4 3 2 2 2 2 1 1 255 0 1 1 4 4 4 2
4 4 4 3 2 2 1 255 1 2 2 3 12 8 2 2
2 1 1 1 1 255 1 1 1 1 0 0 1 1 0 0
0 1 1 255 1 1 1 1 2 8 7 3 1 2 3 3
2 1 255 1 2 2 2 0 0 0 0 0 0 0 1 1
1 255 2 1 2 9 26 57 107 99 77 66 9 2 0 1
255 1 0 1 2 9 12 11 10 10 2 2 2 0 255 0
0 0 0 0 2 3 15 15 1 0 0 0 0 255 0 0
0 0 1 0 0 0 0 0 0 0 0 255 0 2 2 2
4 4 4 4 4 4 3 0 0 0 255 0 0 0 0 0
0 0 0 0 0 0 0 0 255 0 0 0 0 0 0 0
0 0 0 0 1 1 0 255 0 1 1 1 3 30 35 35
28 18 17 1 1 1 255 1 1 1 2 2 3 2 2 2
2 1 0 0 0 255 0 0 0 0 0 0 0 0 0 1
1 0 0 255 1 1 1 2 3 3 3 3 4 3 3 1
1 1 255 1 0 0 5 46 47 42 25 14 4 3 1 1
255 0 0 0 1 2 3 3 2 3 5 2 1 0 1 255
1 0 1 2 4 4 7 8 7 5 3 3 0 0 255 0
1 2 14 23 23 29 29 26 10 4 2 0 1 255 1 1
2 2 4 16 23 14 12 10 3 1 1 255 1 1 1 1
1 5 5 7 2 3 2 2 1 255 1 1 2 2 3 4
4 4 4 3 3 2 2 1 255 1 1 1 0 0 1 9
3 1 1 1 0 0 255 0 1 0 0 1 2 5 18 23
23 15 4 1 0 0 1 1 0 0 0 0 0 0 0 0
0 0 0 2 2 1 1 1 255 2 1 2 1 2 1 3
2 7 3 2 1 1 255 1 0 1 2 1 2 1 3 2
2 2 2 2 255 1 1 1 1 2 3 4 2 2 1 1
1 1 2 255 1 1 1 2 3 3 3 3 3 2 1 2
1 1 255 0 0 2 5 7 5 5 5 9 3 3 2 1
0 255 0 1 2 2 1 12 2 2 2 1 1 1 1 255
0 0 0 0 0 0 0 0 0 0 1 1 1 255 2 1
1 1 1 1 1 3 1 2 2 3 2 2 255 2 2 1
1 0 0 0 0 0 0 0 0 1 1 255 2 2 2 3
17 33 53 57 39 31 3 2 0 0 255 1 1 1 2 3
9 9 3 2 2 2 1 1 255 0 0 0 0 0 2 3
8 8 2 1 1 1 1 255 0 0 0 1 1 1 1 1
1 1 1 0 0 255 1 1 2 2 3 4 4 4 4 3
1 1 0 0 255 0 0 0 0 0 0 1 0 0 0 1
1 1 255 0 0 0 0 0 0 0 0 0 1 1 1 1
1 255 1 1 1 1 1 2 19 19 17 2 1 1 1 1
255 1 1 1 1 2 2 3 2 2 2 2 2 0 0 255
0 1 1 1 0 0 0 0 0 0 0 1 1 255 1 1
1 1 3 3 4 3 4 3 2 1 1 1 255 1 0 0
3 12 36 36 33 10 2 2 1 1 255 0 0 0 2 2
2 3 3 3 2 2 1 1 1 255 0 0 2 2 4 4
5 8 5 4 3 3 0 0 255 0 0 1 2 8 14 14
10 10 5 2 1 1 1 255 2 2 2 2 3 3 10 3
12 1 2 1 1 255 1 1 0 0 1 3 3 7 2 3
2 2 1 255 1 1 2 2 3 8 7 7 4 3 2 2
1 1 255 1 0 1 0 1 3 9 3 1 1 1 0 0
255 1 1 0 0 1 2 4 16 18 15 4 2 0 0 0
1 1 0 0 0 0 0 0 0 0 0 0 2 2 2 1
1 0 255 1 1 1 1 1 1 2 1 1 1 1 1 1
255 1 0 1 2 2 3 3 4 3 3 2 1 1 255 0
1 1 1 2 2 2 2 2 2 1 1 1 1 255 1 1
1 1 1 1 3 3 3 2 1 1 1 0 255 0 0 1
4 7 7 7 4 4 3 2 1 0 0 255 1 1 1 1
1 2 2 2 1 1 1 1 1 255 1 1 1 1 2 2
2 1 1 1 1 1 1 255 2 2 1 0 0 0 1 2
2 2 2 2 1 1 255 0 0 0 1 0 0 0 0 0
0 0 1 1 1 255 2 2 2 1 2 26 33 30 5 3
1 1 0 0 255 1 1 0 0 1 4 8 4 2 1 2
1 1 255 1 0 0 0 1 2 2 2 1 0 1 1 1
0 255 1 0 1 1 1 1 1 1 1 1 1 0 1 255
1 1 1 1 2 2 2 3 4 3 2 1 0 0 255 1
1 1 1 1 1 1 1 1 1 1 1 1 255 0 0 0
0 0 0 0 0 0 1 1 1 1 1 255 1 1 0 0
0 1 12 10 2 1 0 1 1 1 255 0 1 1 1 0
1 2 2 2 2 1 1 1 1 255 1 1 1 1 0 1
0 0 0 1 1 0 0 255 1 1 1 1 2 3 4 3
3 2 2 1 1 1 255 1 1 1 2 3 10 10 2 2
2 2 1 1 255 0 0 0 2 2 2 2 2 2 1 1
1 1 1 255 0 0 1 2 2 2 5 5 5 1 1 1
0 0 255 0 1 1 2 2 8 1 1 1 1 1 0 1
1 255 2 2 3 3 2 0 2 1 2 1 2 1 1 255
1 1 1 1 1 2 2 3 2 2 1 2 1 255 1 1
1 1 3 5 4 4 3 3 2 1 0 0 255 0 0 0
0 0 1 1 1 1 1 1 0 0 255 0 0 1 1 1
1 1 4 4 7 4 1 1 1 1 2 2 0 0 0 0
1 1 1 1 1 1 1 1 2 1 1 1 255 1 1 1
1 1 1 2 1 1 1 1 1 1 255 1 1 0 0 2
2 2 3 2 2 1 0 0 255 0 0 1 1 0 1 1
2 2 2 1 1 1 1 255 1 0 1 1 1 1 2 2
2 1 1 1 0 0 255 0 1 1 2 5 5 5 3 3
2 2 1 0 0 255 1 1 1 1 1 1 0 1 1 1
1 1 1 255 2 1 0 1 2 2 2 1 1 1 0 1
2 255 2 2 1 1 1 1 1 0 0 0 0 1 1 1
255 1 1 2 0 0 0 1 1 1 1 1 1 1 0 255
2 2 2 2 2 0 0 0 1 2 1 1 0 0 255 1
1 0 0 0 1 2 2 2 2 2 1 1 255 1 1 1
0 1 1 2 2 1 0 0 0 0 0 255 1 1 1 1
1 1 1 1 1 1 1 1 1 255 1 1 0 1 0 1
1 2 1 1 1 1 0 2 255 1 1 1 2 1 1 1
1 1 1 1 1 1 255 1 1 1 0 0 0 1 1 1
1 1 1 1 1 255 1 0 0 0 0 0 1 1 1 0
0 0 1 1 255 1 1 1 1 1 1 1 2 2 1 1
1 1 1 255 1 1 1 1 1 0 0 0 1 1 1 1
1 255 2 1 1 1 2 1 1 1 1 2 2 2 2 0
255 1 1 1 1 2 2 2 2 1 0 1 1 1 255 0
0 0 2 1 1 1 2 2 1 1 1 1 1 255 0 1
1 1 2 2 2 1 1 1 0 1 0 1 255 0 0 2
2 2 4 3 0 0 0 0 0 0 1 255 2 2 2 0
1 0 0 0 1 1 2 2 1 255 1 1 1 1 1 2
2 2 2 2 1 1 1 255 1 1 1 0 1 2 2 3
3 2 0 0 0 0 255 0 0 0 0 0 0 0 0 0
0 1 1 0 255 0 0 0 0 1 1 1 1 1 1 1
1 1 1 1 2 2 1 0 1 1 1 1 1 1 1 1
1 1 1 1 0 0 255 1 2 1 1 1 1 1 1 1
0 1 1 1 255 1 1 1 1 1 1 1 2 1 1 0
0 0 255 0 1 1 1 0 1 1 1 1 2 1 1 1
1 255 1 0 1 0 0 1 1 2 1 1 1 1 0 0
255 1 1 1 1 1 2 2 2 2 1 1 1 1 2 255
1 1 1 1 1 1 0 0 0 1 1 0 0 255 2 1
0 1 1 1 2 2 2 0 0 1 1 255 2 2 2 2
1 1 2 1 0 1 1 1 1 0 255 0 1 1 1 1
1 1 1 1 1 1 1 1 0 255 1 2 2 1 1 0
0 0 1 1 1 1 1 1 255 1 1 0 0 0 1 2
2 1 0 1 1 1 255 1 2 1 1 0 0 1 0 0
0 0 0 0 0 255 1 2 0 0 1 1 1 1 1 1
1 0 0 255 1 2 0 1 1 1 1 1 0 1 0 0
0 1 255 1 0 1 1 1 1 0 0 1 2 1 1 1
255 1 0 0 0 0 0 1 1 1 1 1 1 1 1 255
1 0 1 1 0 0 1 1 0 0 0 2 2 1 255 1
1 1 1 1 1 1 1 1 0 0 1 0 1 255 1 1
1 1 0 1 0 2 1 1 1 1 0 255 1 1 2 1
2 0 0 0 0 0 1 1 1 0 255 0 1 1 1 1
1 1 1 0 0 0 1 1 255 1 0 0 0 0 0 1
2 2 1 1 1 2 1 255 0 0 0 1 1 1 1 1
1 1 0 1 0 1 255 0 0 2 2 2 0 0 0 0
0 0 0 0 0 255 0 0 1 0 1 0 1 0 1 2
2 1 0 255 0 1 1 1 0 0 1 1 0 0 0 1
1 255 1 1 0 0 0 0 0 2 0 0 0 1 1 0
255 0 0 0 0 1 0 0 0 0 1 1 1 1 255 0
0 0 0 1 1 1 1 1 1 1 1 1 1 1 1 2
1 0 1 1 1 2 2 1 1 1 1 1 2 1 0 0
255 1 1 1 2 2 2 2 0 0 1 1 1 1 255 1
1 1 0 0 1 0 0 1 1 0 0 0 255 0 1 1
0 0 0 1 1 1 1 1 1 1 1 255 1 0 1 0
0 1 1 1 1 0 1 1 1 0 255 1 1 1 1 1
1 1 1 1 1 1 2 2 2 255 1 1 1 1 1 1
0 0 0 1 1 1 1 255 2 0 0 0 1 1 1 1
1 0 0 2 2 255 1 2 2 2 1 1 1 1 0 0
0 1 1 0 255 0 1 1 1 1 2 1 1 1 0 1
1 1 1 255 1 1 1 1 1 0 0 0 1 1 1 1
1 1 255 1 1 0 0 0 0 1 1 0 0 0 1 1
255 1 1 1 0 0 0 2 1 1 0 0 0 0 0 255
0 0 0 0 0 1 1 1 1 2 1 2 0 255 0 1
0 0 0 1 1 1 0 0 0 1 0 1 255 1 1 1
0 0 0 0 0 1 1 1 1 1 255 1 0 0 0 1
1 1 1 2 1 1 1 0 1 255 1 2 2 1 1 0
0 0 0 0 0 2 0 1 255 1 1 1 1 1 1 1
1 0 0 0 1 0 0 255 1 1 1 1 1 1 2 1
1 1 1 1 1 255 1 1 1 1 1 0 0 0 0 1
1 1 1 1 255 1 0 0 0 0 0 1 0 0 1 1
1 1 255 2 0 0 0 0 0 0 1 2 2 2 1 1
1 255 0 0 0 0 0 1 1 1 1 0 0 0 0 1
255 1 0 1 0 0 0 0 0 0 0 0 0 0 0 255
0 0 0 0 1 1 1 1 0 0 2 1 1 255 0 0
0 0 0 0 0 0 0 0 0 0 1 255 1 0 0 0
0 0 0 1 1 1 0 1 1 1 255 0 0 1 1 1
0 0 2 1 1 1 1 1 255 0 0 0 2 0 0 0
0 1 1 1 1 1 0 0 0 0 255 255 255 255 255 255
255 255 255 255 255 255 255 255 255 255 255 255 255 255 255 255
255 255 255 255 255 255 255 255 255 255 255 255 255 255 255 255
255 255 255 255 255 255 255 255 255 255 255 255 255 255 255 255
255 255 255 255 255 255 255 255 255 255 255 255 255 255 255 255
255 255 255 255 255 255 255 255 255 255 255 255 255 255 255 255
255 255 255 255 255 255 255 255 255 255 255 255 255 255 255 255
255 255 255 255 255 255 255 255 255 255 255 255 255 255 255 255
255 255 255 255 255 255 255 255 255 255 255 255 255 255 255 255
255 255 255 255 255 255 255 255 255 255 255 255 255 255 255 255
255 255 255 255 255 255 255 255 255 255 255 255 255 255 255 255
255 255 255 255 255 255 255 255 255 255 255 255 255 255 255 255
255 255 255 255 255 255 255 255 255 255 255 255 255 255 255 255
255 255 255 255 255 255 255 255 255 255 255 255 255 255 255 255
255 255 255 255 255 255 255 255 255 255 255 255 255 255 255 255
255 255 255 255 255 255 255 255 255 255 255 255 255 255 255 255
255 255 255 255 255 255 255 255 255 255 255 255 255 255 255 255
255 255 255 255 255 255 255 255 255 255 255 255 255 255 255 255
255 255 255 255 255 255 255 255 255 255 255 255 255 255 255 255
255 255 255 255 255 255 255 255 255 255 255 255 255 255 255 255
255 255 255 255 255 255 255 255 255 255 255 255 255 255 255 255
255 255 255 255 255 255 255 255 255 255 255 255 255 255 255 255
255 255 255 255 255 255 255 255 255 255 255 255 255 255 255 255
255 255 255 255 255 255 255 255 255 255 255 255 255 255 255 255
255 255 255 255 255 255 255 255 255 255 255 255 255 255 255 255
255 255 255 255 255 255 255 255 255 255 255 255 255 255 255 255
255 255 255 255 255 255 255 255 255 255 255 255 255 255 255 255
255 255 255 255 255 255 255 255 255 255 255 255 255 255 255 255
255 255 255 255 1 1 1 1 1 1 1 0 1 1 1 1
2 2 2 2 255 0 0 1 1 1 1 1 1 1 1 1
1 1 255 0 0 0 1 1 0 0 0 0 0 0 1 2
255 1 2 2 2 1 1 1 1 1 1 1 1 1 1 255
1 1 1 1 1 1 1 1 1 1 1 1 1 1 255 1
0 0 0 1 1 0 1 1 1 1 1 1 2 255 1 1
1 1 1 0 0 0 1 1 1 1 1 255 1 1 1 1
1 1 0 1 1 1 1 1 1 255 1 1 1 2 1 1
1 1 1 1 0 0 1 1 255 1 1 1 1 2 2 1
0 0 0 2 2 2 1 255 0 0 0 1 1 1 1 1
1 1 1 1 1 1 255 1 1 0 0 0 0 0 1 1
0 1 0 0 255 1 1 2 2 1 1 1 2 1 1 1
1 2 1 255 0 0 0 0 0 0 0 0 1 1 1 0
0 255 0 0 0 0 0 1 1 1 0 0 0 1 1 1
255 2 2 1 0 1 0 1 0 1 1 1 1 1 255 1
0 1 1 2 2 2 1 1 1 1 1 0 0 255 1 1
1 1 1 1 1 1 1 1 1 1 0 1 255 1 1 1
1 1 0 0 0 0 1 1 1 1 1 255 1 1 1 1
1 1 0 1 1 1 1 1 1 255 1 1 1 1 1 1
0 0 1 1 0 0 1 1 255 1 1 1 0 1 1 0
0 1 1 1 1 1 255 0 0 0 1 0 1 1 1 1
1 1 1 1 1 255 0 0 0 1 1 1 1 0 0 0
1 1 1 0 255 0 0 0 0 0 0 0 0 0 0 0
0 2 2 255 0 0 0 0 1 1 1 1 1 1 1 1
1 255 1 0 0 0 0 0 0 0 0 0 0 0 1 255
0 0 0 0 0 1 0 1 1 1 1 1 1 1 255 1
0 1 1 1 1 1 1 2 2 2 1 1 255 1 1 1
1 1 1 1 1 1 1 1 1 1 1 1 1 0 2 2
2 1 1 1 1 1 1 1 1 1 1 2 2 2 255 1
0 1 1 1 1 1 1 1 1 0 0 1 255 0 0 0
1 1 0 0 0 0 0 0 1 1 255 0 2 2 2 1
1 1 1 1 1 1 1 1 1 255 0 0 1 1 1 1
1 1 1 1 1 3 0 1 255 1 1 0 0 1 1 0
0 0 1 1 1 1 2 255 2 1 1 1 1 1 1 1
1 2 2 1 1 255 0 0 1 1 1 1 1 1 1 1
1 0 1 255 1 1 1 1 0 0 0 1 1 1 1 1
0 1 255 1 1 1 1 2 1 0 0 1 1 2 1 1
1 255 0 0 1 1 1 1 1 1 1 1 1 1 1 1
255 1 1 0 0 0 0 0 0 0 0 1 1 1 255 1
2 2 1 1 0 1 1 1 2 1 2 2 1 255 0 0
1 1 0 0 0 1 1 1 1 1 1 255 0 0 0 0
0 1 0 1 0 0 0 0 0 0 255 2 1 1 1 1
1 1 1 1 1 1 1 2 255 1 1 1 1 2 2 1
0 0 1 1 1 0 0 255 1 1 0 1 1 1 2 1
1 1 0 1 1 1 255 1 1 1 1 1 1 1 0 0
1 1 1 1 1 255 1 1 1 1 0 0 0 0 1 1
1 1 1 255 1 1 1 1 1 1 1 1 1 1 1 0
1 1 255 1 0 0 1 1 1 1 1 1 1 0 0 0
255 0 1 0 1 0 1 0 1 1 0 1 0 0 0 255
0 0 2 1 1 1 0 0 0 0 1 1 1 0 255 0
0 1 0 0 0 0 0 1 0 1 1 1 1 255 0 0
0 0 1 1 1 1 1 1 0 1 1 255 1 0 0 0
0 0 0 0 0 0 0 1 1 255 1 0 0 0 0 1
1 1 0 1 1 1 0 1 255 1 0 0 0 0 0 1
1 1 2 2 1 1 255 0 1 0 1 1 2 2 2 1
1 1 1 1 1 1 1 1 2 2 2 1 1 0 1 1
2 1 1 0 0 0 2 2 255 1 1 1 1 1 0 0
1 2 2 2 2 2 255 0 0 0 0 1 0 0 0 1
0 0 1 1 255 0 2 2 2 1 0 1 1 1 1 1
1 1 1 255 2 1 2 1 1 1 1 1 1 1 0 1
0 1 255 1 1 1 1 1 1 1 0 1 1 1 1 1
1 255 1 2 2 1 1 1 1 1 2 2 2 1 1 255
0 0 0 1 1 1 1 1 1 0 0 0 0 255 1 1
1 1 0 0 1 1 1 1 1 1 0 0 255 1 0 1
1 1 0 0 0 1 1 1 1 1 1 255 0 0 1 1
1 1 1 1 1 1 1 1 1 1 255 1 1 1 0 0
0 0 0 0 0 1 1 1 255 1 1 2 1 1 1 2
2 2 3 2 2 2 1 255 0 1 1 1 1 1 0 1
1 1 1 2 1 255 0 0 0 0 0 1 1 2 1 1
1 0 0 0 255 1 1 1 0 1 1 2 3 2 1 1
1 1 255 1 1 1 1 1 2 1 0 0 1 1 0 0
0 255 1 1 0 1 1 1 1 1 0 0 0 1 1 1
255 1 1 1 1 1 1 1 1 0 1 1 1 1 1 255
1 0 1 1 1 1 1 1 1 0 0 0 1 255 1 1
1 1 2 3 3 2 2 2 1 0 0 1 255 1 0 0
1 1 2 1 1 1 1 0 0 0 255 1 1 1 1 1
1 1 0 1 0 1 0 0 0 255 1 1 1 1 1 0
0 0 0 0 1 1 1 0 255 0 1 1 1 1 1 2
2 2 1 1 1 1 1 255 0 0 0 1 1 1 2 2
1 0 0 0 1 255 1 1 0 0 0 0 0 0 0 0
0 0 0 255 1 0 0 0 3 9 11 39 39 1 1 1
0 0 255 1 1 1 0 0 1 1 2 1 1 1 0 1
255 0 0 0 2 2 3 3 3 2 2 2 2 2 1 1
1 2 2 2 2 2 2 0 1 1 2 1 2 2 0 0
0 1 255 1 1 1 1 1 0 1 1 2 2 2 1 1
255 1 0 0 0 0 0 1 2 2 1 0 1 1 255 0
1 2 1 0 0 0 0 1 1 1 0 2 2 255 1 1
1 1 1 1 1 1 1 1 0 1 1 1 255 1 1 1
1 1 0 0 0 0 1 1 1 1 1 255 1 2 2 1
1 1 1 1 2 2 2 1 1 255 1 0 0 0 1 0
1 1 1 0 0 0 0 255 1 1 1 0 1 1 1 2
1 1 1 2 0 0 255 0 0 0 1 2 2 2 2 2
1 1 1 1 1 255 1 1 1 1 1 1 1 0 0 1
1 1 1 1 255 1 1 1 0 0 0 1 0 0 0 1
1 1 255 1 1 1 1 1 2 2 3 3 3 3 2 2
2 255 1 1 1 1 1 1 1 2 2 2 2 2 1 255
0 0 0 1 1 1 1 2 2 2 1 0 0 2 255 1
1 1 1 2 8 8 4 3 3 2 3 2 255 2 2 1
2 1 1 1 1 1 1 0 0 0 0 255 1 0 0 0
0 1 0 0 0 1 1 1 2 2 255 1 1 1 1 1
1 1 0 1 1 1 1 0 0 255 1 1 1 1 1 1
1 2 1 1 0 0 0 255 0 0 1 2 3 4 4 3
2 2 1 1 1 1 255 0 0 0 2 2 4 4 2 2
1 1 0 0 255 1 1 1 1 1 2 2 2 3 2 2
0 0 0 255 1 0 0 0 0 0 0 0 0 0 0 0
0 0 255 1 2 3 2 2 2 2 3 3 1 1 1 1
1 255 0 0 0 3 3 10 10 22 5 0 0 0 1 255
1 1 1 1 1 1 1 0 1 1 1 0 0 255 1 1
1 3 9 49 255 255 255 61 2 1 1 0 255 0 1 1
1 1 2 2 2 1 1 1 0 1 255 0 0 0 2 3
3 4 4 4 4 3 3 2 0 0 1 1 1 1 2 1
2 0 1 0 0 0 2 2 1 0 0 0 255 1 1 1
0 1 0 1 1 2 2 1 1 2 255 1 1 0 0 1
1 1 3 3 2 1 1 1 255 1 0 0 1 0 0 0
0 0 0 1 1 2 2 255 1 1 1 1 1 1 1 2
1 0 0 1 0 1 255 1 1 1 1 0 0 0 0 1
1 1 1 0 1 255 0 0 0 0 0 1 1 2 3 1
1 0 0 255 0 0 0 0 0 0 0 0 3 3 1 0
1 255 1 1 1 1 1 2 1 2 1 2 1 1 0 0
255 0 0 0 0 1 3 3 2 1 1 1 0 0 1 255
1 1 1 1 1 0 0 0 0 1 1 1 1 1 255 1
0 1 1 1 1 1 0 0 1 1 1 1 255 1 1 1
1 3 3 2 2 3 3 3 1 1 1 255 1 2 1 2
2 2 2 3 2 2 2 1 2 255 0 1 1 1 1 2
7 5 4 3 2 1 1 2 255 2 0 1 2 8 40 40
40 14 7 3 3 2 255 1 2 1 1 1 0 0 1 1
1 1 1 0 1 255 1 1 0 0 0 0 0 0 0 0
0 1 2 2 255 1 1 1 1 1 1 3 2 2 1 1
0 0 0 255 0 1 1 2 2 7 9 9 5 4 1 1
1 255 0 1 1 2 3 8 8 8 3 2 1 1 1 1
255 0 0 2 3 19 21 19 9 5 2 1 0 0 255 0
0 1 2 2 2 3 3 5 3 2 1 1 1 255 1 0
0 0 0 0 0 0 0 0 0 0 0 0 255 1 2 2
2 12 5 5 5 5 3 1 1 1 1 255 1 1 3 12
10 12 14 25 22 5 0 0 1 255 1 1 1 1 1 1
1 0 1 1 0 0 0 255 1 1 3 4 125 255 255 255
255 255 44 1 1 0 255 0 1 1 2 2 2 3 3 3
2 1 1 1 255 1 1 1 1 3 5 5 4 4 4 4
3 0 0 0 1 0 1 1 2 1 2 0 0 0 0 0
0 2 1 1 1 1 255 1 0 0 0 2 2 3 8 8
2 1 1 1 255 2 1 1 0 1 2 8 11 11 2 0
1 1 255 1 1 1 1 0 0 0 0 0 0 0 1 1
1 255 1 1 1 1 1 1 1 2 2 1 1 1 0 0
255 0 1 0 1 0 1 0 0 0 1 1 1 1 1 255
1 1 1 1 0 0 0 2 2 2 1 0 1 255 1 1
1 1 0 0 0 1 2 2 1 1 1 255 1 1 1 1
1 1 1 1 1 2 2 2 1 1 255 0 0 0 0 1
7 7 3 2 1 1 1 1 1 255 1 1 1 1 0 0
0 0 0 0 1 1 1 1 255 0 0 0 1 1 1 0
0 0 0 1 1 1 255 1 1 1 3 3 3 2 2 3
2 2 1 1 1 255 1 1 1 2 2 2 3 3 3 2
1 1 1 255 0 1 1 1 4 4 4 4 5 7 7 3
2 2 255 2 0 1 2 10 40 40 40 26 26 16 3 3
255 2 2 1 1 1 0 0 0 0 1 0 0 0 0 255
1 1 0 0 0 0 0 0 0 0 0 0 2 2 255 1
1 1 1 0 0 8 8 2 1 1 0 0 0 255 1 1
1 2 7 30 30 22 22 5 4 1 0 255 0 2 2 3
3 17 10 10 3 2 1 1 1 1 255 0 0 3 7 19
19 14 14 9 8 1 1 0 255 0 0 1 2 2 3 4
3 5 3 1 0 0 0 255 0 0 0 0 0 0 1 1
1 0 0 0 0 0 255 1 0 1 2 4 4 4 4 4
3 1 1 1 1 255 0 1 7 15 12 12 14 25 25 4
1 0 1 255 0 1 1 1 1 0 1 0 2 0 1 0
1 255 1 2 3 125 255 255 255 255 255 255 255 10 1 0
255 0 0 1 1 2 2 4 4 3 2 1 1 1 255 2
1 1 1 3 3 4 7 7 4 3 2 1 0 1 1 0
0 1 2 1 1 0 0 0 0 0 0 1 1 1 1 2
255 1 0 1 2 3 3 11 11 12 8 1 1 1 255 2
1 1 1 2 8 26 17 11 3 2 2 1 255 1 1 1
0 0 0 0 0 0 0 0 3 1 1 255 1 1 1 1
1 1 8 2 2 3 3 2 1 0 255 0 1 1 1 1
3 1 0 0 1 1 1 1 1 255 0 1 1 1 1 0
0 2 3 1 1 1 1 255 0 1 1 1 1 0 0 0
1 2 1 1 1 255 1 1 1 1 0 0 0 0 0 4
4 4 2 1 255 1 1 0 0 0 7 7 2 2 1 1
1 1 2 255 1 1 1 1 1 0 0 0 0 0 1 0
1 1 255 2 0 1 1 1 1 0 0 0 0 0 1 1
255 0 1 2 3 3 7 2 2 2 2 2 1 1 1 255
1 1 2 3 2 2 2 3 3 4 2 1 1 255 0 1
1 2 4 4 3 3 3 7 2 2 1 1 255 1 0 0
4 36 40 40 23 26 26 26 3 1 255 2 1 1 0 0
0 0 0 0 0 0 0 0 0 255 1 1 1 0 0 0
0 0 0 0 0 0 2 1 255 1 1 1 1 0 8 8
8 4 1 1 1 1 1 1 255 1 1 2 7 19 26 22
26 12 3 2 1 255 1 2 2 2 2 12 12 12 12 2
1 1 1 0 255 0 2 5 19 21 19 19 19 14 8 5
2 0 255 0 1 1 2 2 3 3 3 4 3 1 0 0
0 255 0 0 0 0 0 0 0 0 0 0 0 0 0 0
255 0 0 0 2 7 8 8 8 17 14 3 1 1 1 255
1 1 7 16 29 11 11 11 25 25 3 2 2 255 0 0
0 0 0 1 2 0 0 0 1 1 1 255 1 1 3 153
255 255 255 255 255 255 255 35 2 0 255 0 0 0 2 2
3 11 11 4 3 2 2 1 255 1 1 1 2 3 4 4
7 10 11 4 2 0 0 1 1 0 0 0 0 0 0 0
0 0 0 0 0 0 0 1 2 2 255 2 1 2 3 3
2 1 8 9 8 4 1 1 255 1 0 0 1 2 8 11
11 9 3 3 1 0 255 0 2 1 1 0 0 0 0 0
0 0 1 1 1 255 1 0 1 0 0 3 10 2 3 3
3 2 1 0 255 0 1 1 2 3 14 3 1 0 1 1
1 1 1 255 1 1 1 1 1 0 0 0 1 1 1 1
1 255 1 1 1 1 2 2 1 1 1 1 0 0 1 255
1 1 1 1 0 0 0 0 0 2 2 2 2 1 255 1
1 1 1 1 1 15 9 5 1 1 1 1 1 255 1 0
1 1 1 2 0 0 0 1 1 0 0 0 255 1 1 1
1 1 0 0 0 0 0 0 1 1 255 0 1 0 2 3
5 3 2 3 3 3 1 1 1 255 1 1 3 3 3 2
2 3 4 4 2 1 0 255 0 0 1 2 3 3 3 3
2 4 2 1 1 1 255 0 0 1 3 35 44 35 23 23
26 18 2 0 255 1 1 1 0 0 0 0 0 0 0 0
0 0 0 255 1 1 1 0 0 0 0 2 0 0 1 2
2 2 255 1 1 1 1 1 10 8 8 5 1 1 1 1
2 1 255 1 1 2 8 26 28 26 30 12 2 1 1 255
1 1 2 2 3 17 12 12 12 1 1 1 1 1 255 0
0 7 14 25 16 21 21 14 8 4 2 1 255 1 1 1
2 4 4 4 4 4 3 1 0 0 0 255 0 0 0 1
0 1 1 0 0 0 0 0 0 1 255 0 0 0 2 4
5 4 4 14 4 3 1 1 1 255 1 2 14 24 39 12
12 12 39 25 2 2 2 255 0 0 0 0 0 0 1 0
0 0 1 1 1 255 1 1 2 166 255 255 255 255 255 255
255 35 2 1 255 1 1 1 2 2 3 9 9 4 3 2
2 1 255 1 1 1 2 3 4 4 5 8 11 7 2 0
0 1 0 0 2 1 0 0 0 0 0 0 0 0 0 0
0 0 1 2 255 2 2 2 3 2 1 1 1 7 7 2
1 2 255 1 1 1 1 1 4 10 10 3 3 3 2 1
255 1 1 0 0 0 0 0 0 0 0 1 1 1 1 255
1 0 1 0 1 10 14 3 3 3 3 2 1 0 255 0
1 2 2 2 2 1 1 0 0 1 1 1 1 255 1 1
1 1 1 0 1 1 0 1 1 1 1 255 1 1 1 1
4 4 4 1 1 1 0 0 0 255 0 1 1 1 0 0
1 0 0 1 2 2 2 2 255 1 1 1 0 1 2 11
15 5 2 1 1 1 1 255 1 1 1 1 1 2 1 1
0 1 1 0 0 0 255 2 1 1 1 1 0 1 1 1
1 1 1 0 255 0 1 1 2 3 4 2 2 3 3 3
2 1 1 255 0 0 3 3 3 3 3 3 4 4 2 2
0 255 1 1 1 0 2 2 3 3 2 1 1 1 1 0
255 0 0 1 1 25 35 25 21 21 18 11 0 0 255 0
0 0 0 0 0 0 2 3 0 0 1 1 1 255 0 1
1 1 0 0 0 0 0 0 0 1 1 1 255 1 1 1
1 1 10 8 5 2 1 1 1 2 2 1 255 1 0 0
2 19 28 32 12 2 1 1 2 255 1 1 1 1 8 21
12 5 3 1 1 1 1 0 255 0 0 2 14 26 26 22
21 12 2 2 2 2 255 1 1 1 0 3 5 4 5 5
4 1 0 1 0 255 0 1 0 1 1 1 1 0 0 0
0 0 0 1 255 0 0 1 2 5 5 8 5 8 3 1
1 1 1 255 1 3 14 22 24 11 12 22 33 25 3 1
1 255 1 1 0 0 0 0 1 0 1 1 1 1 1 255
1 1 0 166 255 255 255 255 255 255 255 22 0 0 255 1
0 1 2 2 2 2 4 4 4 2 1 1 255 0 0 1
1 2 4 7 5 8 8 7 3 0 0 0 0 0 2 1
1 1 1 0 0 0 0 0 0 0 0 1 1 1 255 2
2 2 2 2 2 2 7 7 1 1 1 2 255 1 1 1
1 1 1 2 1 1 1 1 1 1 255 1 0 0 1 1
0 0 0 0 0 1 0 0 1 255 1 1 1 0 1 3
14 3 3 1 1 1 1 0 255 1 1 1 1 1 1 1
0 0 0 0 1 1 1 255 2 1 1 0 0 0 1 1
1 1 1 1 1 255 1 1 1 1 3 4 8 2 1 1
0 1 1 255 0 1 1 1 1 2 5 3 0 0 0 1
0 1 255 1 1 1 1 0 1 2 11 2 2 1 1 1
1 255 1 0 0 0 0 1 0 0 0 0 1 0 0 0
255 2 1 1 1 1 1 1 0 1 1 1 0 0 255 0
1 2 2 3 2 2 3 3 3 2 1 1 1 255 0 1
2 2 3 2 2 2 2 2 0 0 1 255 1 1 1 1
2 2 2 2 2 2 1 1 1 0 255 1 2 1 1 1
16 17 16 11 8 3 2 0 255 0 0 0 1 0 0 2
3 3 2 1 1 1 1 255 0 0 1 1 1 0 0 0
0 0 0 0 1 0 255 1 1 1 1 1 1 2 1 1
0 1 1 2 1 1 255 1 1 2 0 9 8 8 2 1
1 1 1 255 1 1 1 1 3 8 5 2 1 1 1 1
1 1 255 0 0 1 2 5 8 12 19 4 2 1 1 1
255 1 0 0 0 1 4 4 5 4 4 1 0 0 0 255
1 1 1 1 1 1 1 0 1 0 0 0 0 0 255 0
1 1 2 2 3 3 3 1 1 0 1 1 1 255 1 3
5 22 24 22 22 22 10 1 0 0 0 255 2 2 1 0
0 0 0 1 1 1 1 2 2 255 0 1 1 2 166 255
255 255 255 255 22 4 1 1 255 1 1 1 1 1 1 2
2 2 2 1 0 0 255 0 0 1 1 1 2 7 4 4
3 3 1 0 0 0 0 0 1 1 1 1 2 2 2 0
1 0 0 0 0 0 1 1 255 2 2 1 1 2 3 10
7 3 1 1 1 2 255 1 1 1 1 1 2 2 2 2
1 1 0 1 255 1 1 1 1 1 0 0 0 0 1 1
1 1 1 255 1 1 1 0 1 2 3 3 3 1 1 1
1 1 255 2 2 2 1 1 1 0 0 0 0 1 1 1
1 255 2 2 1 1 0 1 2 2 1 1 1 1 1 255
1 1 1 1 2 2 2 1 2 0 1 1 1 255 1 1
1 1 0 2 3 3 0 0 0 1 1 2 255 1 1 1
0 0 1 1 1 1 1 1 1 1 1 255 1 0 0 0
0 1 0 1 0 0 0 0 1 1 255 2 2 1 1 1
2 1 0 1 1 1 1 0 255 0 0 2 2 1 1 2
2 2 2 1 1 1 1 255 1 2 2 2 2 2 2 2
2 2 2 2 1 255 1 1 1 1 2 2 2 2 2 2
1 1 0 0 255 1 2 1 1 1 1 2 5 5 3 2
0 0 255 0 0 0 0 0 2 2 2 2 1 1 2 2
1 255 0 0 1 1 1 0 0 0 0 0 0 0 0 0
255 1 1 1 0 0 0 0 0 0 0 0 1 1 1 1
255 1 0 0 0 1 1 1 1 0 1 1 2 255 1 1
1 1 2 2 2 1 1 1 1 0 0 0 255 0 0 1
1 1 1 3 2 1 0 0 0 1 255 1 0 0 0 1
1 2 2 2 1 0 0 0 0 255 1 1 1 1 1 0
1 0 0 0 0 0 0 1 255 1 1 1 1 1 1 2
1 0 0 0 0 0 0 255 0 1 4 5 11 11 11 4
1 0 0 0 0 255 1 2 1 0 0 0 0 1 1 1
1 2 1 255 0 0 1 1 1 57 255 255 255 19 5 2
1 0 255 0 0 0 0 1 1 1 2 2 0 1 0 0
255 0 0 0 0 1 1 2 0 2 2 1 1 0 0 1
1 0 0 0 1 2 2 2 0 0 1 1 1 0 1 1
2 1 255 2 2 1 1 1 2 3 3 3 1 1 1 1
255 1 1 1 2 2 1 2 1 1 0 0 0 1 255 1
1 1 2 1 2 0 1 1 1 1 1 2 1 255 1 1
1 0 1 2 2 2 1 1 1 1 1 1 255 2 2 1
1 1 1 1 0 0 0 1 1 1 1 255 1 0 0 0
0 1 2 2 1 1 0 0 0 255 0 1 0 0 1 1
1 0 0 0 1 1 1 255 1 1 1 1 0 0 0 1
1 1 1 1 1 1 255 1 1 1 1 0 0 1 1 1
1 1 1 1 1 255 0 0 0 1 1 1 1 1 0 0
0 0 0 0 255 1 0 0 1 1 2 1 0 0 0 1
0 1 255 0 0 2 1 1 1 1 2 2 2 1 1 1
0 255 1 1 1 1 1 1 0 0 2 2 2 1 1 255
1 1 1 1 1 2 2 2 1 2 2 1 0 0 255 1
2 1 1 1 1 1 1 1 1 2 1 2 255 1 0 0
0 0 1 1 1 1 1 1 1 1 0 255 0 0 1 1
1 0 1 0 0 0 1 1 1 1 255 1 1 1 0 0
0 0 0 0 0 1 1 1 1 0 255 1 0 1 1 1
1 1 1 1 1 1 2 255 1 1 1 1 1 2 2 2
2 2 1 0 0 1 255 1 0 1 1 1 1 1 1 0
0 0 1 1 255 0 0 0 0 0 0 0 1 1 1 0
0 0 0 255 1 1 1 0 0 0 1 0 1 0 0 0
0 0 255 1 1 1 1 0 1 1 1 0 0 0 0 0
0 255 1 1 0 0 0 1 1 1 1 0 0 0 0 255
0 1 1 1 0 1 1 1 1 1 1 2 0 255 0 0
1 2 1 3 5 10 5 3 2 1 1 0 255 0 1 1
1 0 0 1 1 2 0 0 0 0 255 0 0 0 0 0
0 0 0 0 0 1 0 1 1 1 1 1 1 1 1 1
1 0 0 0 1 1 0 0 0 1 1 0 255 2 2 1
1 1 2 1 1 1 1 1 1 0 255 0 2 2 2 2
2 2 2 2 1 1 0 1 255 2 1 1 1 1 1 1
1 1 1 2 1 2 1 255 1 0 1 0 1 1 2 2
1 1 1 1 1 1 255 1 1 2 1 1 1 1 1 1
1 1 0 0 1 255 1 0 1 0 0 0 2 1 1 1
0 0 0 255 0 0 0 0 0 0 0 0 0 0 1 1
1 255 1 1 0 0 0 0 0 1 1 1 1 1 1 0
255 1 1 1 1 1 1 1 1 1 0 1 1 1 0 255
1 1 0 1 1 1 1 1 1 1 0 0 0 0 255 1
0 0 1 1 1 1 1 0 1 1 1 1 255 1 0 1
1 1 1 1 1 2 2 2 1 1 0 255 1 1 1 1
1 0 0 0 2 2 2 1 1 255 0 1 1 1 1 1
0 1 1 1 1 1 0 1 255 2 1 1 1 0 0 0
1 0 0 1 1 1 255 1 0 0 0 1 1 2 1 0
0 0 1 1 0 255 0 0 1 0 0 0 1 1 1 0
1 0 1 1 255 1 0 0 0 0 0 0 0 0 0 0
1 1 2 0 255 0 0 0 1 1 1 1 1 0 1 1
1 255 1 1 1 1 2 1 1 0 1 1 1 1 1 1
255 1 1 0 1 0 1 1 1 0 0 0 2 2 255 0
0 0 0 0 0 0 0 0 0 0 0 1 0 255 1 1
1 1 0 0 1 0 0 0 0 1 0 1 255 1 1 1
1 0 0 1 0 0 0 1 0 0 0 255 1 1 0 0
0 0 0 1 1 0 0 0 0 255 0 1 1 1 1 2
1 1 0 1 1 1 0 255 0 0 2 2 1 0 1 4
4 0 0 1 1 0 255 0 1 1 1 0 0 1 1 1
1 1 0 1 255 0 0 0 0 0 0 0 0 0 0 0
0 1 1 1 1 1 255 255 255 255 255 255 255 255 255 255
255 255 255 255 255 255 255 255 255 255 255 255 255 255 255 255
255 255 255 255 255 255 255 255 255 255 255 255 255 255 255 255
255 255 255 255 255 255 255 255 255 255 255 255 255 255 255 255
255 255 255 255 255 255 255 255 255 255 255 255 255 255 255 255
255 255 255 255 255 255 255 255 255 255 255 255 255 255 255 255
255 255 255 255 255 255 255 255 255 255 255 255 255 255 255 255
255 255 255 255 255 255 255 255 255 255 255 255 255 255 255 255
255 255 255 255 255 255 255 255 255 255 255 255 255 255 255 255
255 255 255 255 255 255 255 255 255 255 255 255 255 255 255 255
255 255 255 255 255 255 255 255 255 255 255 255 255 255 255 255
255 255 255 255 255 255 255 255 255 255 255 255 255 255 255 255
255 255 255 255 255 255 255 255 255 255 255 255 255 255 255 255
255 255 255 255 255 255 255 255 255 255 255 255 255 255 255 255
255 255 255 255 255 255 255 255 255 255 255 255 255 255 255 255
255 255 255 255 255 255 255 255 255 255 255 255 255 255 255 255
255 255 255 255 255 255 255 255 255 255 255 255 255 255 255 255
255 255 255 255 255 255 255 255 255 255 255 255 255 255 255 255
255 255 255 255 255 255 255 255 255 255 255 255 255 255 255 255
255 255 255 255 255 255 255 255 255 255 255 255 255 255 255 255
255 255 255 255 255 255 255 255 255 255 255 255 255 255 255 255
255 255 255 255 255 255 255 255 255 255 255 255 255 255 255 255
255 255 255 255 255 255 255 255 255 255 255 255 255 255 255 255
255 255 255 255 255 255 255 255 255 255 255 255 255 255 255 255
255 255 255 255 255 255 255 255 255 255 255 255 255 255 255 255
255 255 255 255 255 255 255 255 255 255 255 255 255 255 255 255
255 255 255 255 255 255 255 255 255 255 255 255 255 255 255 255
255 255 255 255 255 255 255 255 255 255 255 255 255 255 255 255
1 1 1 1 0 0 0 0 0 0 0 0 1 1 1 0
255 1 1 1 1 1 1 2 1 1 1 1 1 0 255 0
1 1 2 1 1 1 1 1 0 1 1 1 255 1 1 1
1 1 1 1 0 0 0 1 1 1 1 255 0 1 1 1
2 2 2 2 1 1 0 0 1 1 255 1 1 1 1 1
1 0 1 1 1 0 0 0 1 255 1 1 1 1 2 2
2 2 2 2 1 1 1 255 1 1 1 1 1 0 1 1
1 0 0 0 1 255 0 1 0 0 0 1 1 2 2 1
1 0 0 0 255 1 1 1 1 1 1 1 0 0 0 1
1 1 1 255 1 1 0 0 0 0 1 1 1 1 0 0
0 0 255 1 0 0 0 1 0 1 1 1 1 2 2 1
255 0 0 0 0 1 1 1 0 0 1 2 1 1 1 255
0 1 1 1 0 0 0 0 1 1 1 1 0 255 0 0
1 1 1 1 1 1 1 2 2 1 1 1 255 1 1 2
0 1 0 0 0 0 0 1 1 1 255 1 1 0 1 1
1 1 1 1 1 0 0 0 0 255 1 1 1 0 0 0
1 1 1 1 0 0 0 0 255 0 1 0 1 0 0 0
0 0 0 1 1 1 1 1 255 0 1 1 1 0 1 0
1 0 1 0 1 255 1 0 0 1 1 1 1 0 1 1
1 1 1 1 255 1 1 1 0 0 0 0 1 1 1 0
1 0 255 0 1 0 1 1 1 1 1 0 0 0 0 0
1 255 1 2 2 2 1 1 1 1 0 1 1 1 2 1
255 1 1 1 1 1 1 1 1 1 0 1 1 1 1 255
1 0 1 1 1 1 0 0 0 0 0 0 0 255 1 1
0 0 0 0 0 0 0 0 1 1 1 255 1 1 1 1
1 0 0 1 0 0 0 1 1 1 255 1 1 1 1 1
0 0 0 1 1 1 1 2 255 0 0 1 1 2 1 1
1 1 1 1 1 1 1 1 1 1 1 1 1 1 1 1
1 1 0 0 0 0 1 1 1 1 255 1 1 1 1 1
1 2 1 1 1 1 1 1 255 0 1 1 1 1 1 1
1 1 0 0 1 1 255 0 1 0 0 0 1 1 0 0
2 2 1 1 1 255 1 1 1 2 2 2 2 2 1 1
0 0 1 1 255 2 2 2 1 1 1 1 1 1 1 0
0 0 1 255 1 1 1 1 2 3 2 2 2 2 1 1
1 255 1 1 1 1 1 1 1 1 1 1 1 0 1 255
0 0 0 0 0 1 1 1 0 1 0 0 0 0 255 1
1 1 1 1 1 0 0 0 0 1 1 1 0 255 0 0
1 1 0 1 1 2 0 0 0 0 0 0 255 1 1 1
0 1 0 2 1 1 1 1 2 2 255 0 0 0 1 2
1 1 1 1 1 1 0 0 1 255 1 1 0 1 1 0
0 0 1 1 1 1 1 255 1 1 1 1 1 1 1 1
2 2 2 1 1 1 255 1 0 1 0 1 0 0 0 0
1 1 1 1 255 1 1 0 1 1 1 1 1 1 1 1
0 0 0 255 1 1 1 1 1 1 1 1 1 1 0 0
0 0 255 1 1 2 1 1 0 0 0 1 1 1 1 1
1 1 255 0 2 1 1 0 0 0 2 2 2 1 2 255
1 0 1 1 2 2 2 2 2 2 1 1 1 1 255 1
1 1 1 0 0 0 1 1 2 1 1 1 255 0 0 0
0 0 1 1 1 1 0 0 0 0 1 255 1 1 2 1
1 0 0 1 1 1 1 1 2 1 255 1 1 1 1 0
1 1 1 1 1 1 1 1 1 255 0 0 1 1 1 1
1 0 0 0 0 0 0 255 1 1 0 0 0 0 0 0
0 0 0 0 1 255 1 0 0 0 1 1 1 1 1 0
0 1 1 1 255 1 0 0 1 1 0 0 0 1 1 1
1 1 255 0 0 0 1 1 1 1 1 1 1 1 1 1
1 0 0 1 1 1 1 1 0 1 1 1 1 0 0 1
1 1 1 1 255 1 1 1 1 1 1 2 2 1 1 0
0 1 255 0 0 0 1 1 1 1 1 1 1 1 0 0
255 0 1 1 0 2 2 2 1 2 2 2 1 0 1 255
1 2 2 1 1 1 1 1 1 0 0 0 1 1 255 1
1 1 1 1 1 2 2 2 1 1 1 1 1 255 1 1
1 1 1 2 2 2 2 2 1 1 1 255 1 1 1 1
1 1 2 2 1 1 1 0 1 255 0 0 0 0 0 1
0 1 0 1 0 0 0 0 255 1 1 2 2 2 1 2
1 1 1 1 1 0 0 255 0 0 0 1 1 2 2 1
1 1 0 0 0 0 255 1 0 0 0 1 2 2 1 1
1 1 2 2 255 1 0 0 0 2 0 1 0 1 1 1
0 0 0 255 1 1 0 0 0 0 0 0 1 1 0 0
0 255 0 0 0 1 1 1 1 1 2 2 2 1 1 1
255 1 0 1 0 1 0 0 0 1 1 1 1 1 255 1
1 0 0 0 1 0 1 0 0 0 0 0 0 255 1 1
1 1 1 1 1 1 1 0 0 1 1 1 255 1 3 7
3 1 2 4 11 4 1 2 2 2 1 1 255 0 1 1
1 0 0 0 2 2 2 1 2 255 1 1 1 1 2 4
15 3 3 3 2 0 0 0 255 1 1 1 1 1 1 1
1 1 2 1 1 1 255 0 0 0 0 1 1 1 1 1
0 0 0 2 2 255 1 1 2 1 0 0 1 1 1 2
2 1 1 1 255 1 1 0 0 0 2 1 2 1 2 1
1 0 0 255 0 0 0 1 1 1 1 1 1 0 0 0
0 255 1 2 1 0 0 1 2 1 0 1 1 1 1 255
0 0 1 1 1 0 0 1 0 0 0 1 1 1 255 1
0 0 0 0 0 1 2 1 1 1 1 1 255 0 1 0
0 0 1 2 2 2 1 1 1 1 1 1 1 1 1 1
0 0 0 1 1 2 3 3 1 1 1 2 2 2 255 2
1 1 1 1 3 3 3 2 1 1 1 1 255 0 0 0
1 1 2 1 2 2 2 2 1 0 255 0 1 1 1 1
1 1 1 1 2 0 0 0 0 255 1 2 2 1 1 1
1 1 0 1 0 0 1 1 255 1 1 1 1 1 1 2
2 1 1 1 1 1 2 255 1 0 0 1 1 1 2 2
2 1 2 1 1 255 1 1 1 1 1 2 2 2 2 2
2 1 1 255 1 0 0 0 1 1 1 2 0 1 0 0
0 0 255 1 2 2 2 1 1 1 1 1 1 0 1 0
1 255 1 0 1 1 1 2 3 2 1 1 1 0 0 0
255 1 0 1 1 1 2 2 2 1 0 1 1 1 255 1
1 1 1 2 2 2 2 2 2 1 0 0 0 255 0 0
0 0 1 1 1 1 1 1 0 0 1 255 1 1 2 2
2 1 2 2 2 1 1 0 0 2 255 1 0 1 1 1
1 2 2 2 2 1 1 1 255 1 1 1 1 0 2 1
2 1 1 1 1 2 1 255 1 1 1 1 1 1 1 1
0 0 0 1 1 1 255 1 1 7 3 3 154 176 78 24
17 2 2 1 1 1 255 0 1 1 1 1 2 2 2 2
2 1 1 255 1 1 1 2 4 23 255 255 162 35 19 2
0 0 255 0 1 0 1 2 3 1 1 0 2 1 1 1
255 1 0 0 0 1 1 1 2 2 1 1 1 1 0 255
0 1 1 1 0 0 1 2 2 2 2 1 1 1 255 1
0 0 0 2 10 10 9 3 2 2 0 0 0 255 0 0
0 0 1 0 1 1 1 0 0 0 0 255 0 0 0 1
1 3 4 4 2 1 1 1 1 255 0 0 1 1 1 1
0 1 0 0 0 0 0 1 255 1 0 0 0 1 2 4
4 2 1 0 1 0 255 0 1 0 0 0 2 4 4 3
3 2 1 1 1 0 0 1 2 2 2 0 0 1 2 4
5 5 5 3 2 2 2 2 255 2 1 0 1 4 4 5
3 3 2 1 1 2 255 1 0 1 1 2 2 5 5 5
2 2 1 0 255 0 1 1 1 1 1 1 1 1 2 1
1 0 1 255 1 1 1 0 1 0 0 0 0 0 0 0
1 1 255 1 1 1 1 0 1 2 2 0 0 0 1 1
1 255 1 1 1 1 0 0 0 1 2 1 2 1 1 255
1 1 1 1 1 3 17 21 21 18 2 1 1 255 1 0
2 1 1 0 0 1 0 0 0 0 0 1 255 1 1 1
1 1 1 2 2 2 1 1 1 1 1 255 1 0 0 0
1 2 3 3 3 2 2 0 0 0 255 1 0 0 1 2
3 2 2 2 2 1 1 1 255 1 1 1 1 2 2 2
3 3 2 2 1 1 0 255 0 0 0 0 1 2 2 2
2 2 1 0 0 255 0 0 1 1 2 2 4 5 4 1
1 0 0 1 255 1 0 1 1 2 2 3 5 3 3 1
1 1 255 1 1 1 1 0 2 5 5 4 2 2 2 2
2 255 1 1 1 0 1 1 1 1 2 2 2 1 1 1
255 1 2 2 4 154 255 255 255 255 79 4 2 1 1 1
255 0 1 1 1 1 2 2 2 2 1 1 1 255 1 1
2 2 30 255 255 255 255 255 35 9 2 0 255 0 1 0
0 2 3 3 0 0 0 1 1 1 255 1 0 1 1 2
3 4 7 4 2 2 1 1 0 255 0 1 1 0 0 1
1 2 2 2 2 2 1 1 255 1 1 1 2 17 67 36
64 42 19 2 0 0 0 255 1 1 1 0 0 0 0 1
1 1 0 0 0 255 0 0 0 1 3 4 4 4 3 2
2 1 1 255 0 1 1 1 1 0 0 0 0 1 0 0
0 1 255 1 0 0 0 4 4 8 12 9 2 1 1 0
255 0 0 0 0 1 2 3 2 3 3 2 1 0 0 0
0 1 2 2 2 0 0 1 4 10 8 16 8 7 2 2
2 2 255 0 0 0 2 4 4 4 3 3 2 2 2 2
255 1 1 1 2 2 7 9 9 8 2 2 2 1 255 0
0 0 0 0 1 1 2 2 3 1 1 1 1 255 1 0
0 0 1 1 0 0 0 0 0 1 1 1 255 1 1 1
1 0 0 1 0 0 0 0 1 1 1 255 1 1 1 1
0 0 0 0 2 1 1 1 1 255 0 1 2 2 2 24
25 26 21 21 16 3 2 255 1 1 2 1 1 1 1 1
0 0 1 1 1 0 255 1 1 1 0 0 0 0 1 1
0 0 0 1 1 255 1 0 0 0 1 3 4 4 4 4
2 1 0 0 255 1 1 1 2 3 3 2 2 4 2 1
1 0 255 1 1 1 1 2 2 7 7 9 3 2 1 1
0 255 0 1 1 1 2 3 3 3 2 2 2 1 0 255
1 1 1 1 1 4 5 7 8 8 2 1 1 1 255 1
1 2 2 3 5 5 7 7 4 3 1 1 255 1 1 2
2 2 5 9 10 10 4 3 3 2 1 255 2 1 1 1
1 1 3 3 3 3 1 1 0 0 255 1 2 4 70 255
255 255 255 255 255 65 2 1 1 1 255 1 1 1 2 2
2 2 2 2 1 1 1 255 1 2 5 30 255 255 255 255
255 255 255 19 2 0 255 0 0 0 0 2 3 3 0 0
0 1 1 1 255 0 0 1 2 2 5 8 10 10 4 2
1 1 0 255 1 1 1 1 1 2 3 4 4 2 2 1
1 1 255 0 0 2 17 57 73 73 90 84 67 19 0 0
0 255 1 1 1 1 1 1 0 1 1 1 0 0 0 255
0 0 0 3 4 4 4 4 5 7 3 2 1 255 1 1
1 0 0 0 0 0 0 0 0 0 0 0 255 1 0 1
2 5 8 9 15 15 7 2 1 0 255 0 0 0 0 1
1 1 1 3 3 2 2 1 0 0 0 1 2 2 2 1
1 2 4 11 11 17 8 7 3 2 2 2 255 1 0 1
3 4 4 5 4 5 4 3 2 2 255 2 2 1 1 3
7 8 0 0 0 1 2 1 255 0 0 0 1 0 2 2
2 3 9 9 3 1 1 255 1 1 1 1 1 1 0 0
0 0 0 1 1 1 255 1 1 1 1 1 1 1 1 0
0 0 0 1 0 255 1 1 1 1 1 1 1 1 1 1
1 1 0 255 0 1 2 2 7 24 25 26 16 28 16 3
2 255 1 1 2 1 0 0 1 0 0 0 1 1 1 0
255 2 1 1 0 0 0 0 1 0 0 0 1 1 1 255
0 0 0 0 2 3 5 7 11 7 4 1 0 0 255 1
1 1 2 3 3 2 2 4 2 2 0 0 255 0 1 1
2 2 17 21 17 9 9 2 1 1 0 255 1 1 1 1
3 3 4 3 3 2 2 1 0 255 2 2 1 0 0 4
7 8 8 9 8 3 2 1 255 0 0 1 3 3 5 7
7 7 4 3 2 1 255 0 0 1 2 2 7 9 8 11
8 3 3 1 1 255 2 1 1 1 2 2 2 4 4 3
2 1 0 0 255 1 2 4 111 255 255 255 255 255 255 79
3 1 1 1 255 1 1 3 9 16 2 2 2 2 1 1
0 255 0 3 10 30 255 255 255 255 255 255 255 11 2 0
255 0 1 0 0 0 0 2 0 1 1 2 2 1 255 0
0 1 2 4 4 9 22 28 10 2 1 1 0 255 1 1
1 1 1 3 3 4 7 5 2 1 0 1 255 1 1 3
17 38 63 63 84 84 84 15 2 0 0 255 1 1 0 0
0 1 0 1 0 1 1 1 0 255 1 0 1 3 4 4
4 4 3 5 3 1 1 255 1 1 0 0 0 0 0 0
0 0 0 0 0 1 255 1 1 1 5 5 9 9 15 8
7 4 2 1 255 0 0 1 1 1 1 1 1 2 2 2
1 0 0 0 0 1 2 2 2 1 1 3 4 14 17 19
8 5 3 1 1 1 255 1 0 1 3 4 4 4 5 5
4 3 2 2 255 1 2 1 1 1 10 10 1 1 0 1
1 1 255 0 0 0 1 1 2 2 3 7 7 3 1 0
0 255 1 1 1 1 1 2 0 0 0 0 1 1 1 1
255 1 1 1 1 1 1 1 1 0 0 1 1 1 0 255
1 1 1 1 1 0 0 0 0 0 1 1 1 255 0 0
2 2 12 23 8 14 8 16 12 3 0 255 0 1 0 0
2 2 2 1 1 0 1 1 0 0 255 2 1 1 0 0
0 0 0 0 0 0 1 1 1 255 1 1 1 2 3 5
7 7 11 7 3 1 1 0 255 0 1 1 3 3 3 3
3 4 3 3 1 0 255 0 1 1 1 5 21 35 21 33
15 2 1 0 0 255 0 1 1 1 3 3 3 3 3 3
2 2 1 255 2 2 2 0 0 5 7 8 8 10 10 3
2 1 255 1 1 1 3 3 7 8 7 7 4 2 1 1
255 1 1 1 2 7 7 10 14 11 10 4 3 1 1 255
1 1 1 1 2 3 4 7 7 3 2 1 1 1 255 0
0 4 113 255 255 255 255 255 255 65 3 1 1 1 255 1
0 1 9 16 11 2 2 2 1 0 1 255 2 5 8 16
255 255 255 255 255 255 255 11 0 0 255 1 1 0 0 0
0 0 0 0 1 2 1 0 255 0 0 1 1 4 4 9
28 28 19 3 2 1 0 255 1 1 1 1 1 2 2 2
7 7 5 2 1 1 255 1 1 3 32 45 51 84 90 84
54 4 1 1 0 255 1 1 0 0 1 1 0 0 0 1
1 0 0 255 1 1 2 3 4 4 4 4 4 3 3 3
1 255 1 1 0 0 0 0 0 0 0 0 0 0 0 1
255 1 1 1 5 5 9 9 14 7 4 4 3 1 255 0
0 0 0 1 1 1 2 2 2 2 2 1 1 0 0 0
2 1 1 1 1 2 4 14 17 17 7 5 3 1 1 1
255 2 1 1 3 3 4 5 7 7 5 2 1 0 255 1
1 1 1 1 1 0 1 1 1 1 1 1 255 0 0 0
1 3 3 3 2 2 2 0 0 0 0 255 1 1 1 1
1 2 0 0 0 0 1 1 1 1 255 2 2 2 2 1
2 2 2 0 0 0 0 1 1 255 1 1 0 0 0 1
1 0 0 0 1 1 1 255 1 0 1 2 8 23 24 24
14 16 5 0 0 255 1 0 0 0 2 0 1 1 4 2
1 0 0 0 255 1 0 1 0 0 0 1 0 0 0 0
1 1 1 255 1 1 2 2 3 4 7 7 7 3 1 1
1 0 255 0 0 1 3 3 3 3 3 3 3 3 2 1
255 0 0 1 1 5 28 28 21 18 16 4 1 1 1 255
0 1 1 2 3 4 4 5 4 3 2 2 1 255 2 2
2 2 0 3 7 8 8 8 3 2 2 1 255 0 0 0
1 3 7 7 7 4 3 1 0 0 255 1 1 0 1 7
7 7 7 10 5 4 2 1 1 255 1 1 1 1 2 4
4 5 4 3 1 1 1 1 255 1 0 1 111 255 255 255
255 255 255 19 3 1 1 1 255 0 0 1 3 4 8 2
2 1 1 0 0 255 1 5 8 12 255 255 255 255 255 255
238 7 0 0 255 1 1 1 2 0 2 0 0 0 0 0
0 0 255 1 0 0 1 1 3 4 7 19 7 3 1 0
0 255 1 1 1 1 2 2 3 4 4 5 5 1 0 0
255 1 1 2 16 38 49 51 70 66 36 2 1 1 1 255
1 0 0 0 0 1 0 0 0 1 1 1 0 255 1 1
2 2 4 4 4 4 4 3 2 2 2 255 1 1 0 0
0 0 0 0 1 0 0 0 0 1 255 1 1 1 1 5
8 8 14 7 7 4 2 1 255 0 0 0 0 1 2 2
2 2 2 1 1 1 1 1 0 0 2 1 1 1 1 2
2 9 9 9 7 5 3 1 1 1 255 1 1 1 2 3
4 5 5 5 1 0 0 0 255 0 1 1 1 1 1 1
1 1 1 2 1 1 255 0 0 1 1 1 2 2 2 2
0 0 0 0 0 255 0 1 1 1 1 1 1 0 1 0
1 1 1 1 255 2 1 1 1 1 2 2 1 0 0 0
0 1 1 255 0 0 0 1 0 1 0 0 0 1 1 1
1 255 1 1 1 2 8 23 24 24 16 14 3 2 1 255
1 0 0 0 2 2 1 0 2 2 1 0 0 0 255 0
0 1 1 1 1 2 1 1 0 1 1 1 2 255 1 1
1 2 2 2 2 3 3 1 1 1 1 1 255 0 0 2
4 4 5 3 2 2 2 2 1 1 255 0 0 1 1 2
12 28 16 14 7 2 1 1 1 255 1 1 1 2 2 3
7 7 7 3 2 2 2 255 2 2 2 2 2 5 5 8
4 2 1 0 0 1 255 1 1 0 0 0 3 5 5 4
1 1 0 1 255 2 1 2 1 2 7 7 4 4 4 3
2 2 1 255 1 1 1 1 1 3 4 4 3 2 1 1
1 1 255 1 1 1 16 133 255 255 255 255 143 10 2 1
1 0 255 0 0 1 2 2 4 1 1 1 1 1 1 255
1 4 4 4 21 255 255 255 255 238 33 2 0 0 255 1
1 1 1 0 0 0 0 0 0 0 0 0 255 2 1 0
0 1 2 3 3 4 3 2 1 1 0 255 0 2 2 1
2 4 4 4 3 2 2 1 1 1 255 0 0 1 16 32
51 51 64 51 16 2 1 1 1 255 1 1 1 1 0 1
0 0 1 1 0 0 0 255 1 1 2 2 4 4 4 4
3 2 2 2 1 255 1 1 0 0 0 0 0 0 0 0
0 0 0 0 255 1 1 0 1 1 5 5 5 5 3 2
2 1 255 1 1 0 0 1 1 2 2 1 1 1 1 1
1 1 0 0 2 1 1 0 1 2 2 2 2 7 5 3
2 1 0 0 255 1 1 1 2 3 4 5 2 2 0 0
0 0 255 1 1 1 1 1 1 1 1 1 1 2 1 1
255 1 1 2 2 2 1 0 2 1 1 0 0 1 0 255
0 0 0 0 0 1 2 1 1 1 1 1 1 1 255 1
1 1 1 1 1 2 1 1 0 1 1 1 1 255 0 0
0 1 0 1 1 1 1 1 1 1 1 255 1 1 1 2
3 5 24 18 18 3 1 1 1 255 1 1 1 0 1 0
1 0 1 1 1 1 0 0 255 0 0 0 1 1 0 1
1 1 1 1 1 1 2 255 2 1 2 2 1 1 2 3
2 1 1 1 1 1 255 0 1 2 2 3 3 2 2 2
2 1 1 1 255 1 1 1 1 1 3 9 9 7 1 1
1 1 1 255 1 1 1 1 2 3 4 7 4 3 2 2
2 255 0 1 1 2 3 3 3 2 2 2 1 0 0 0
255 1 0 0 0 0 1 2 2 2 1 1 0 1 255 1
1 2 0 1 1 2 3 3 2 2 2 2 0 255 1 1
1 0 1 2 2 2 2 2 1 1 0 0 255 1 1 1
2 16 133 183 183 143 10 2 1 0 0 0 255 0 0 1
2 1 1 1 1 1 1 1 1 255 0 2 2 2 2 21
80 148 148 33 10 2 1 0 255 0 0 1 1 1 0 0
0 0 0 0 0 1 255 2 1 0 0 0 2 2 2 2
2 1 1 0 0 255 1 2 0 0 1 4 4 3 1 1
1 1 1 1 255 1 1 1 1 16 28 35 35 16 3 2
1 0 1 255 0 0 0 0 0 0 0 1 0 0 0 1
1 255 1 1 1 2 3 3 3 3 3 2 1 2 2 255
1 1 1 0 0 0 1 0 0 0 0 0 0 0 255 0
0 0 0 0 2 3 3 2 2 1 1 1 255 0 1 0
[truncated: 55,479 more chars]
