# Supplementary material for: M3G: Maximum Margin Microarray Gridding
Source: BMC Bioinformatics. 2010 Jan 25;11:49. doi: 10.1186/1471-2105-11-49 (PMC2823709; doi:10.1186/1471-2105-11-49)
Supplement: Additional file 1 — M3G Software. All algorithms have been implemented under a GNU/Linux environment. The M3G software is publicly available at the Downloads page of http://rtsimage.di.uoa.gr/ and also provided along with the manuscript as an additional file. [file 1471-2105-11-49-S1.TGZ › m3g-0.01/images/64309_ch1-01-rotcc.grid]

line 0	151.494 458	151.503160
line 0	166.000 458	166.000000
line 0	181.497 458	181.497000
line 0	194.998 458	195.003038
line 0	210.497 458	210.497000
line 0	225.009 458	224.992970
line 0	239.570 458	238.420420
line 0	253.987 458	254.008984
line 0	268.499 458	268.499000
line 0	282.061 458	283.159284
line 0	19.694 458	20.698852
line 0	297.500 458	297.500000
line 0	312.496 458	312.502412
line 0	326.999 458	326.999000
line 0	341.509 458	341.494344
line 0	356.000 458	356.000000
line 0	370.000 458	370.000000
line 0	385.003 458	384.997504
line 0	400.000 458	399.999542
line 0	414.485 458	414.510190
line 0	35.000 458	35.000000
line 22.000	0 22.000000	438
line 36.963	0 35.739666	438
line 50.999	0 50.999000	438
line 66.245	0 64.880630	438
line 80.000	0 80.000000	438
line 94.503	0 94.496868	438
line 110.077	0 108.677590	438
line 124.000	0 124.000000	438
line 138.999	0 138.999000	438
line 0	48.999 458	48.999000
line 153.009	0 152.998050	438
line 167.440	0 168.532372	438
line 181.997	0 182.003570	438
line 196.999	0 196.999000	438
line 211.999	0 211.999000	438
line 225.999	0 225.999000	438
line 240.496	0 240.503008	438
line 255.496	0 255.504760	438
line 269.999	0 270.000314	438
line 284.497	0 284.504008	438
line 0	63.477 458	63.518220
line 298.997	0 299.004446	438
line 313.999	0 313.999000	438
line 329.449	0 327.155632	438
line 342.996	0 343.003008	438
line 357.497	0 357.504008	438
line 371.998	0 372.001504	438
line 386.999	0 386.999000	438
line 401.003	0 400.997306	438
line 415.999	0 415.999000	438
line 430.496	0 430.503008	438
line 0	79.262 458	77.724952
line 0	92.999 458	92.999000
line 0	107.999 458	107.999000
line 0	122.496 458	122.504244
line 0	136.454 458	137.555032
